# Supplementary material for: Heavy-Tailed Fluctuations in the Spiking Output Intensity of Semiconductor Lasers with Optical Feedback
Source: PLoS One. 2016 Feb 22;11(2):e0150027. doi: 10.1371/journal.pone.0150027 (PMC4767187; doi:10.1371/journal.pone.0150027)
Supplement: S1 Dataset — (ZIP) [file pone.0150027.s003.zip]

Archive with 10 entries (9 files):
- S1 Dataset/
- S1 Dataset/0.957.txt
- S1 Dataset/0.964.txt
- S1 Dataset/0.971.txt
- S1 Dataset/0.978.txt
- S1 Dataset/0.986.txt
- S1 Dataset/0.993.txt
- S1 Dataset/1.000.txt
- S1 Dataset/1.007.txt
- S1 Dataset/1.014.txt
