# Supplementary material for: Heavy-Tailed Fluctuations in the Spiking Output Intensity of Semiconductor Lasers with Optical Feedback
Source: PLoS One. 2016 Feb 22;11(2):e0150027. doi: 10.1371/journal.pone.0150027 (PMC4767187; doi:10.1371/journal.pone.0150027)
Supplement: S1 Dataset — (ZIP) [file pone.0150027.s003.zip › S1 Dataset/0.957.txt]

  0.71420038    
  0.33349207    
 -0.29067189    
  0.16182019    
  0.84778315    
 -0.99179804    
  0.72688508    
 -0.49515080    
 -0.50513983    
  6.96798190E-02
  1.90485511E-02
  0.28532064    
  0.67706090    
 -0.32376012    
  0.75413847    
 -0.96244866    
 -0.99524736    
   1.0358241    
 -0.52168477    
 -4.30996045E-02
  0.30565408    
  0.53979099    
 -0.20277353    
  9.60526094E-02
 -0.25521123    
  0.11458348    
  0.11809959    
 -0.23588268    
 -0.20566855    
  0.20084985    
  1.59742646E-02
  -1.0766673    
  0.34638935    
   1.2950875    
 -0.72798067    
 -0.74287093    
   1.0476625    
 -0.80202907    
   1.4135275    
 -0.88687712    
  0.19373007    
  0.11545890    
 -0.22914569    
  -1.0090953    
 -0.40776214    
   1.0730001    
  0.63487852    
  5.70890978E-02
 -0.11101712    
 -0.54618430    
 -0.25849947    
  0.37653524    
  0.15876655    
  0.28768212    
 -0.35187528    
 -0.45067024    
 -7.18876943E-02
  0.75778246    
  3.15215290E-02
 -0.25393742    
  0.18534742    
  0.36119664    
 -0.43972951    
 -0.29643515    
  0.41494343    
 -9.58904624E-02
  0.56915522    
 -0.40050474    
  0.15241416    
 -7.45534226E-02
  -1.0986124    
  0.79456699    
 -3.44270915E-02
 -0.61081719    
  0.53818959    
 -0.32934111    
  0.28506121    
 -0.30355519    
   1.1136105    
  -1.0769575    
 -0.32879019    
 -0.21868937    
 -0.14824311    
   1.2527629    
 -0.61798775    
 -0.70967573    
   1.2023046    
 -0.71850783    
   1.0613984    
 -0.66741496    
  6.90443069E-03
 -9.37062055E-02
 -0.62264377    
  0.94132650    
  0.24703184    
 -0.14442241    
 -9.96702444E-03
  0.32616416    
 -0.46184438    
  0.51578504    
 -0.27708396    
 -0.28567606    
 -9.89236608E-02
  8.47962424E-02
 -0.82319963    
  0.83932948    
  9.16669816E-02
 -0.24016687    
  0.66729391    
 -0.44554320    
 -5.73767386E-02
 -0.75401753    
  0.19341701    
 -0.10919893    
   1.1425070    
 -0.15783836    
 -0.91772825    
 -0.27576226    
  0.99026364    
  9.72293392E-02
  0.35074663    
 -0.54399037    
  0.61140734    
 -0.38516805    
  5.12158796E-02
 -0.24691887    
  0.40921780    
  -1.5678679    
   1.1085427    
  0.16202430    
  0.78998423    
 -0.54128724    
 -0.13147429    
 -0.32784012    
  0.12284157    
 -0.81598854    
  0.93356824    
 -0.45221779    
 -8.00424367E-02
  0.47864655    
  0.30854684    
  0.11115896    
 -0.42834961    
  0.63782573    
 -0.26889947    
 -0.62247485    
  0.38968110    
  0.48504144    
 -0.66192353    
  9.81005207E-02
 -0.36136952    
  0.15448689    
  0.32721248    
  -1.0531497    
  0.65492564    
  0.54528964    
 -0.24952331    
 -9.70913842E-03
 -0.45547509    
  0.22006170    
 -0.62938035    
   1.2932980    
 -0.25025579    
 -0.29177201    
 -0.19000141    
 -2.90519670E-02
 -0.40887225    
  0.43571952    
  0.36874291    
 -0.70389193    
   1.6198766    
 -0.47208253    
 -0.81044078    
  0.73731118    
 -0.50977272    
  7.76106939E-02
  8.70113820E-02
 -9.84401256E-02
 -0.11286929    
  0.25355884    
 -0.73837733    
  0.20689289    
  0.75205719    
 -0.31317601    
  0.24695769    
  0.31064400    
 -0.14745316    
 -0.55108500    
  5.09332791E-02
  0.19958055    
 -0.77646816    
  5.34254685E-02
  0.61033088    
  0.41535848    
 -1.67197492E-02
 -0.31871745    
 -0.14645119    
 -0.24391109    
  0.12843259    
 -7.02039599E-02
 -0.13613191    
  0.18540311    
  0.76008689    
 -0.76394051    
  0.75853032    
 -0.42786565    
 -0.31724125    
 -3.29164863E-02
  0.34737998    
 -0.36325347    
  2.76153535E-02
 -0.16687760    
 -0.64162385    
  0.76881337    
  0.73477823    
 -0.55380762    
 -0.12201513    
 -0.75615990    
  0.69720376    
  0.26205236    
 -0.13308659    
 -0.45376611    
   1.2954559    
 -0.45780846    
  8.81222561E-02
 -0.10400453    
 -8.65799654E-03
 -0.55961603    
  0.16403939    
 -0.34723106    
  0.77579778    
 -0.33527151    
  0.34484053    
 -6.13688529E-02
 -0.39915556    
 -3.45522203E-02
 -0.65482783    
  0.57981819    
 -8.45651980E-03
  2.30858158E-02
 -4.88941856E-02
 -0.20747210    
  0.41701570    
  1.22920070E-02
  7.07362294E-02
 -0.34398007    
 -0.14539726    
 -0.37156317    
  0.87225854    
 -2.27650851E-02
 -0.25319561    
  0.19565037    
 -2.29082555E-02
  0.20551997    
  3.56412530E-02
  4.91900519E-02
 -0.24675390    
 -3.29603888E-02
  0.30082336    
 -0.67503506    
  0.51542991    
 -0.14298294    
 -8.09267983E-02
  0.26148000    
 -0.35372990    
  0.19933273    
 -0.27118129    
  0.46746126    
 -0.48798621    
  0.31214997    
 -0.17459381    
  0.49136016    
 -0.29343134    
 -0.14132862    
  3.17484066E-02
  0.29409572    
  0.22806303    
 -0.44438067    
  0.18853846    
  -1.0318753    
  0.69116908    
  4.83189672E-02
  0.24921548    
 -0.48661166    
  6.25931621E-02
  0.33003077    
  0.27262574    
 -0.27910909    
  1.29239513E-02
  2.84830444E-02
 -0.10172735    
  0.12485844    
 -0.73358804    
  0.57714856    
  9.83841941E-02
 -0.34360617    
  0.41978899    
 -6.00600708E-03
 -0.78785521    
  0.92551994    
 -0.44154131    
 -0.23856841    
  0.13093714    
  0.59156775    
  -1.0948454    
  0.66647857    
 -0.76103717    
  0.72366840    
  0.25973991    
 -0.39470410    
  0.16846459    
  0.20909218    
  0.11287922    
 -0.69878113    
 -2.82879570E-03
  0.66732037    
 -0.19342944    
  7.02967681E-03
  0.69314742    
  -1.4384172    
  0.22388108    
  0.93441468    
 -0.74669927    
  0.76050884    
  -1.6094378    
   2.2980032    
 -0.47714701    
 -0.51794308    
 -6.57815784E-02
 -0.17538072    
 -0.38589495    
   1.0711060    
 -0.37505588    
  0.10709839    
 -0.63252234    
  0.16459960    
  6.21753512E-03
  0.68067342    
  -1.5252194    
   1.3191885    
 -0.48294067    
  0.26875380    
  0.26554364    
 -3.35228480E-02
  0.29616913    
 -0.57881314    
  0.15055449    
 -0.29636514    
  0.31350809    
 -0.55326211    
 -0.33302981    
  0.10432921    
  0.93165219    
 -0.66667163    
 -0.40427789    
  0.62694669    
 -0.10198670    
 -0.38566238    
  0.71912301    
 -0.26629314    
  6.47843629E-02
  0.19089492    
 -0.58352739    
 -0.23967260    
 -0.14953206    
  0.71901959    
  0.49018216    
 -0.84769875    
  0.56121957    
 -0.10287104    
 -5.85177913E-02
  9.34255719E-02
  0.40831995    
 -0.23115720    
 -0.76769716    
  0.57323372    
 -0.55482835    
  0.73336095    
  0.11437115    
  6.55147806E-02
 -0.16827473    
 -0.93891084    
 -8.46659318E-02
  0.33474919    
  0.20692031    
  0.44666058    
  2.36346349E-02
  -1.1728317    
   1.1581267    
  -1.0257747    
  0.51741534    
  0.29259580    
  0.18568584    
 -0.71319407    
 -0.15831271    
  0.77878881    
  0.38230687    
 -0.78026283    
 -0.33796918    
  0.51570845    
  0.24011762    
 -0.44823936    
  0.58607149    
 -0.28245056    
  0.35420477    
 -5.34093753E-03
 -5.64503409E-02
 -0.45036733    
  0.61458522    
 -0.59478247    
  0.11511681    
  0.55377305    
  3.34216072E-03
  -1.4589496    
  0.95477504    
  0.21612072    
  1.48292002E-03
 -0.15341064    
  -1.1355557    
   1.4650956    
 -0.13690849    
  -1.0009743    
  0.33314469    
 -0.22314332    
  0.94908071    
  0.22206801    
 -0.64379382    
 -0.76978064    
 -0.16826077    
   1.0392960    
 -3.39018404E-02
  8.62127915E-02
 -0.18902215    
  0.10089229    
  0.55769473    
 -0.79485106    
  0.12773637    
 -1.72793064E-02
  0.94082427    
  -1.1323382    
  0.50021529    
  0.13592896    
 -0.31601289    
  0.39777246    
 -0.74464357    
  0.84613532    
 -6.98236823E-02
  0.10971557    
 -0.53533226    
 -0.57451642    
  0.71161920    
  0.46416339    
  -1.0486274    
  0.59109777    
  0.58686811    
 -0.60017949    
  0.24402983    
 -0.21921408    
 -0.18625048    
 -0.76664990    
  0.50997806    
 -0.23401706    
  0.30046135    
  0.11247787    
 -0.15877166    
 -0.65642297    
  0.10487971    
  0.66460526    
  0.10958297    
 -0.25818181    
  0.70725876    
 -0.77957940    
  0.74193692    
 -0.52548259    
  1.55384419E-02
  -1.1693375    
  0.96203691    
  0.82972258    
 -7.35627189E-02
 -0.16867463    
 -0.67523676    
  0.37948942    
  4.16315086E-02
 -0.85967147    
   1.2566875    
 -0.21146257    
  1.12268431E-02
 -0.25886181    
  0.24763474    
  0.26854819    
  0.10412651    
  -1.6784316    
   1.1768217    
  0.14175412    
  0.73981160    
 -0.89449340    
 -0.21943271    
  0.16008496    
  0.44478664    
 -0.19478834    
  0.11863611    
 -0.69178385    
 -0.28496078    
   1.1224797    
 -0.18043625    
  0.12466459    
 -0.44100177    
 -0.13908382    
  0.19008642    
  0.45047760    
 -0.14635623    
 -0.90078622    
   1.1581215    
 -0.72516727    
  0.26186341    
  0.21138851    
 -0.11896625    
 -0.11095718    
  1.68637279E-02
  0.10167494    
  0.10188020    
 -0.31862444    
  3.86436768E-02
 -0.90106446    
   1.1769446    
  -1.1334587    
  0.82268083    
 -0.75681353    
 -0.27317867    
   1.6674107    
 -0.46291417    
  4.69870772E-03
  8.10034275E-02
 -0.43544900    
  0.50097758    
  8.15990642E-02
 -0.77880245    
  0.46081564    
 -0.14113005    
  5.92339747E-02
  6.63918778E-02
  0.27983931    
  -1.1892096    
  0.62168843    
 -0.59196162    
 -0.10582500    
   1.3288627    
  5.97547852E-02
 -0.68161309    
 -0.61805636    
  0.69739377    
  0.59060788    
 -0.38283598    
  0.10914022    
 -0.16034293    
  0.34958431    
 -0.33877406    
  0.78959715    
 -0.60369772    
 -0.16637798    
  0.14075461    
 -0.19121569    
  0.21385884    
  0.16728348    
  0.16277108    
  -1.0784315    
  6.41436651E-02
   1.2686963    
 -0.23527995    
  -1.8866489    
   1.1282613    
 -0.38104692    
  0.63734215    
  0.15141371    
  0.25925514    
 -0.23562030    
  0.19200692    
  -1.0043983    
   1.2611862    
 -2.93166898E-02
 -0.49212757    
  0.14581771    
 -0.73895693    
 -7.98055902E-02
  0.24204104    
  0.59153676    
 -0.46467042    
  0.69527233    
 -0.24135520    
 -0.17693058    
  7.00675920E-02
 -0.63615608    
  0.39403608    
 -0.15959296    
  0.51127464    
  8.02504644E-02
  1.35893077E-02
  2.78296378E-02
 -0.35769877    
 -0.13304374    
  5.86731546E-02
 -6.45382777E-02
  0.36000273    
 -0.98128510    
  0.22751358    
  0.43034652    
 -0.28202745    
  0.40127900    
  2.15775371E-02
  0.48891255    
 -0.19999963    
 -0.30213651    
  0.18204460    
 -0.40893894    
 -0.59954685    
  0.72126549    
 -0.38805747    
  0.23236556    
 -6.69894889E-02
  0.51543409    
  2.18288023E-02
  0.33512193    
 -0.13629322    
 -0.61651438    
  0.52020788    
 -0.33891088    
  0.38065854    
  -1.0286856    
  0.91236180    
 -0.60766852    
 -4.30534755E-07
  0.55513054    
 -2.94754524E-02
 -0.26051390    
  0.12003922    
 -6.78228363E-02
  0.15715380    
  0.31504071    
  3.86316217E-02
 -0.74056989    
  0.33615682    
 -0.41656780    
  0.39584988    
  0.52044129    
  0.17752577    
 -0.99807131    
  0.57685733    
 -0.55961537    
 -0.15950736    
 -0.32947871    
  0.64313644    
  1.27388528E-02
 -0.66638386    
  0.31973347    
  0.56217027    
  0.11421311    
 -5.89191504E-02
 -0.94072515    
 -3.59748825E-02
  8.42601359E-02
  0.58102965    
  0.27058774    
  -1.3142413    
  0.30622554    
  0.97589570    
 -7.54785985E-02
 -0.92432320    
 -0.12893327    
  0.46194401    
  0.14502554    
  6.76581934E-02
  0.37381703    
  0.57646853    
 -0.34499958    
  -1.1153332    
  0.87741244    
  7.17936829E-02
  -1.2460079    
  0.30840859    
   1.0647110    
 -0.13163824    
  2.09591556E-02
 -4.08217572E-02
 -9.37678888E-02
  0.11211710    
 -0.25587004    
 -0.16102389    
  0.49693647    
  0.57998651    
  -1.2333753    
  0.32527322    
 -0.31991088    
 -0.17486261    
  0.45314234    
  0.49449903    
  0.13491945    
 -0.38148290    
  0.35525244    
  -1.2488943    
 -1.94938686E-02
  0.59606344    
  6.30461499E-02
  5.73846251E-02
  0.20763956    
 -0.16251922    
 -0.34052494    
   1.3587881    
  -1.0519110    
  7.68205598E-02
  0.77751386    
 -0.48106802    
 -0.49223819    
  0.19755109    
  7.61145726E-02
 -0.89454162    
 -0.23214778    
  0.79574043    
 -5.83597347E-02
 -0.79957688    
   1.5431154    
 -0.14090529    
  7.10956752E-02
  0.42648476    
 -0.46776643    
  -1.5391697    
  0.54246241    
   1.0453135    
 -3.46567221E-02
 -0.42710856    
  0.80274552    
 -0.26262414    
  -1.0093539    
  0.76172805    
  0.37819922    
 -0.29527885    
  -1.1489284    
  0.75007290    
  0.63097745    
 -0.84870052    
 -0.79932648    
  0.93898255    
  0.22143307    
  -1.2400023    
   1.2157373    
 -9.37321559E-02
  0.53594136    
 -0.39091554    
  2.30653267E-02
 -0.14900674    
  0.18106058    
  0.10188485    
  0.68168581    
  -1.2980832    
 -0.25395611    
  0.81168592    
 -3.53611596E-02
  0.13314047    
 -0.47494754    
 -0.79997748    
  0.82176465    
  0.16273412    
 -3.92211378E-02
 -0.26446193    
  0.37438276    
  0.42350438    
 -0.16878277    
  2.73986384E-02
 -0.64908731    
  0.41037935    
  0.21395132    
 -0.55533767    
 -0.67266786    
   1.1944684    
 -0.26209158    
 -0.52391356    
  0.66429210    
  9.96430740E-02
 -0.35647583    
  0.23187056    
 -0.81925851    
  0.29304424    
 -0.66156554    
   1.1072111    
 -0.84843981    
 -0.40346786    
   1.8667223    
 -0.24656406    
 -0.42098740    
  0.17961065    
  0.15737762    
 -0.23741999    
 -0.81461316    
  0.60848171    
  0.69314712    
 -0.17631534    
 -4.40709367E-02
 -0.17459223    
 -0.18800108    
  7.16858730E-03
  0.25408846    
 -0.68762195    
 -0.27038541    
  0.24245064    
  0.45069706    
  0.13646071    
 -0.10974462    
 -7.10030422E-02
 -3.06535996E-02
  0.57451260    
 -0.38863084    
 -0.71437281    
  0.56666332    
  0.23134936    
 -0.44796005    
  0.96530253    
  -1.3421124    
  0.75397092    
 -3.57182473E-02
  -1.0299493    
   1.0608718    
 -9.93243232E-02
  2.27483083E-02
  0.21689522    
  0.29876280    
  -1.4635855    
  0.65909147    
  3.85101512E-02
  0.10735830    
 -0.16216682    
  0.31203067    
  2.37699598E-02
  6.49582744E-02
 -3.68333459E-02
 -1.31366067E-02
 -0.27400225    
  0.54333472    
 -0.31845394    
  0.19211175    
 -3.64739522E-02
 -0.11481586    
  0.19748378    
 -0.51448059    
  0.48251116    
  1.40250158E-02
 -0.24674845    
  0.21849853    
  7.45175257E-02
  -1.1504656    
  0.29292011    
  0.61493170    
  0.30323821    
 -0.60571879    
  0.23952286    
  0.26762718    
 -0.25507027    
  0.31796771    
 -1.30546130E-02
 -0.49906889    
  1.92934033E-02
  0.22526477    
  0.17381124    
 -0.31171000    
  1.16054062E-02
  0.47240436    
 -0.21152039    
  0.24105576    
  6.53386414E-02
 -0.48782817    
  0.15135542    
  0.18613130    
 -3.87647487E-02
 -0.33305281    
 -0.11274079    
  0.12914930    
  0.46683392    
 -0.74432099    
  7.80211911E-02
 -8.28056633E-02
  0.52369243    
  6.19604811E-02
  0.24401939    
 -1.58143565E-02
 -0.60666710    
  0.75914693    
 -0.19591686    
  7.27590024E-02
 -0.11122544    
 -0.18162994    
 -0.56238580    
  0.23280539    
  0.81093013    
 -0.28143415    
 -0.66964275    
  0.32406932    
 -0.47160450    
  0.41227955    
  0.15099244    
  0.33542904    
 -0.86096090    
 -0.70058173    
  0.97709125    
  0.38528764    
  5.81490807E-02
 -0.36772504    
 -0.92676187    
  0.84917557    
  -1.0004064    
   1.0779928    
  0.64604831    
  -1.3426733    
  0.98170036    
  0.16675226    
  -1.3314710    
  0.67839473    
  0.51843953    
  0.61152327    
 -0.44320557    
 -0.35393152    
 -0.14204793    
  8.40832815E-02
  0.28445071    
 -3.20619196E-02
  0.46937659    
 -0.57084596    
  0.41969532    
 -0.35134983    
  2.93579511E-02
 -7.71117881E-02
 -0.49420717    
  0.32912737    
  0.30081645    
  -1.0844775    
  0.97555178    
 -0.97906727    
  0.78235710    
  0.22924446    
  0.20008895    
 -0.15870343    
 -0.25465494    
  0.34616044    
 -0.16542515    
 -0.53673118    
 -0.16973174    
 -0.22113450    
  0.93943250    
  0.46179989    
 -0.62932998    
  0.58641219    
 -0.89124173    
 -0.40546522    
  0.75709623    
  -1.0302092    
  4.44520339E-02
  0.61934310    
  0.57709110    
  0.68052262    
  -1.0117526    
  0.22679767    
  0.17589025    
 -0.30752891    
  -1.0955904    
  0.43956745    
  0.11810648    
  0.36672834    
  0.13420437    
  0.21272846    
 -0.34334847    
  0.14774150    
  0.24270368    
  0.35072479    
 -0.92313409    
 -0.65524757    
  0.91794235    
 -0.22893612    
   1.3225849    
  -1.5978961    
  0.57587630    
 -0.53833866    
 -0.36044148    
  0.71737945    
  0.57086468    
  0.15310918    
 -0.74632210    
  0.17728692    
 -0.45063400    
 -0.73355758    
  0.99172312    
  0.24020562    
  0.20340154    
 -0.84811640    
  0.19936731    
  0.25729549    
  0.36786461    
  8.54399726E-02
  -1.7087924    
  0.28608769    
  7.37659261E-02
  0.66611844    
  0.24750225    
 -0.85745019    
  0.80812550    
  0.12813319    
 -7.17027634E-02
 -0.10634391    
  0.81877357    
 -0.51401401    
 -0.41494411    
  0.12192605    
 -0.13075623    
 -0.38136795    
 -0.33193630    
   1.0267066    
 -0.87969190    
   1.0775592    
 -0.15970676    
 -0.28094468    
 -0.61374015    
  0.75422132    
  9.08932537E-02
  0.41849479    
 -0.25687772    
 -0.56136036    
  7.53300935E-02
  0.87697923    
 -0.40499318    
 -0.21539463    
  0.17645617    
 -0.23982652    
  0.38849974    
 -0.36814764    
  0.14151254    
  2.82147620E-02
  0.52342010    
 -0.66426450    
  0.24217869    
 -2.97685061E-02
 -2.62405258E-02
 -0.24857520    
  0.50283891    
 -0.46201742    
  0.46316230    
 -0.25540909    
 -0.87576389    
  0.28768191    
   1.2389907    
  -1.4581529    
  0.96413422    
  2.49393806E-02
 -0.22099072    
 -0.58963203    
 -0.46392763    
   1.2696116    
 -0.61691988    
  0.59565538    
 -0.34357679    
 -0.68781346    
  0.83043891    
  0.32112002    
 -0.22258362    
 -0.50245714    
 -2.57928390E-02
  0.48532477    
 -0.85463458    
   1.0600787    
 -0.40725222    
  0.12747592    
 -0.85891396    
   1.0105864    
 -0.67040360    
  0.24304967    
 -6.24396466E-03
  8.78806934E-02
  0.21121773    
 -0.12341055    
 -2.30305362E-02
  0.66128314    
 -0.71654576    
  8.87458995E-02
 -0.10786732    
  0.13353129    
  0.15607916    
 -0.55817145    
  0.17131837    
  0.28181347    
  5.92075698E-02
 -2.60550808E-02
  1.54085346E-02
  0.44052115    
  0.19681533    
  -1.0613216    
  0.78675705    
  0.20684086    
 -0.99126375    
 -0.12921198    
  0.14310053    
  1.36991944E-02
 -0.11523496    
  0.42311984    
  0.54522681    
  -1.4408981    
  4.07351181E-03
   1.0999662    
 -0.19841780    
  6.85530528E-02
  0.15920100    
 -0.79690325    
 -0.15075529    
  0.75397092    
 -0.83147460    
  0.59508622    
  1.60325505E-02
 -0.44914904    
  0.37916192    
  0.21069929    
 -0.39772362    
  0.83547640    
  -1.0496627    
  0.45314234    
  0.42682821    
  0.27538726    
  -1.1910183    
 -0.22479479    
  0.25406584    
  0.37288895    
  0.29592606    
  0.38388726    
 -0.19176222    
 -0.16619232    
  0.11475644    
  0.44050714    
 -0.16646966    
 -0.22395784    
 -5.43684922E-02
 -0.63201684    
   1.0412953    
 -0.81546026    
  0.50044984    
 -0.23066860    
 -4.93815076E-03
  0.13990505    
  3.93863767E-02
 -0.98405248    
 -0.26940027    
   1.4674509    
  0.19284494    
 -0.84028256    
 -0.43900028    
  0.99800736    
 -0.28363535    
 -0.42916888    
 -0.77318972    
   1.3123933    
 -0.28623566    
   1.1302207    
  -1.4032390    
  0.45083386    
 -0.19334964    
 -0.27279070    
  0.52714396    
  0.20754407    
 -0.52240127    
  0.43751675    
  2.68048700E-03
  0.49299672    
 -0.52981114    
 -0.24419712    
 -0.21037117    
  2.59196162E-02
  0.49708578    
 -0.28984618    
 -0.19663532    
  0.11918887    
  0.78436315    
  -1.2328769    
  0.60586900    
  0.17024884    
  0.14893134    
  -1.1114860    
  0.40664253    
  0.64987111    
 -0.83832937    
 -0.26151201    
 -0.69684476    
   1.5276655    
  0.23401649    
  0.14428790    
 -0.23060483    
  0.16459697    
 -1.78043786E-02
  -1.0303380    
  0.88493174    
  7.85504654E-02
  0.38954780    
 -0.87633663    
  0.46216086    
  8.18580464E-02
 -0.35133466    
  0.31563815    
 -0.76053047    
  0.35318342    
 -4.82255816E-02
 -0.11506958    
 -0.21157007    
  0.52334970    
 -0.84729761    
  0.50854999    
 -1.60735473E-02
  0.56489301    
  -1.0764902    
  0.52539080    
  3.80782299E-02
  0.35050175    
 -0.39545378    
  0.34301916    
 -0.88497519    
  0.81749660    
  -1.4756886    
   2.0908267    
  7.51864770E-03
 -0.79559910    
  0.13560365    
 -0.14184789    
  0.41722545    
 -0.54392093    
  0.13914318    
 -0.91114938    
  0.53814119    
  8.94235913E-03
  0.46218342    
  0.46296930    
  0.21130919    
  -1.0457486    
  0.20950052    
  0.49710533    
  -1.0264161    
 -0.30271921    
  0.79623204    
  0.23446909    
  5.39056258E-03
  0.67049086    
 -0.68857485    
  0.37833670    
 -0.14214015    
 -0.25647390    
  0.21978565    
  8.99960622E-02
  -1.1490434    
  0.51426750    
  0.66438729    
 -0.12861700    
  2.97197290E-02
  -1.0293266    
  0.53591824    
  0.29306343    
  0.50364417    
 -0.14643297    
 -0.22659132    
  0.12525554    
  0.32772839    
 -0.19558309    
  0.59771597    
 -0.72571433    
 -2.79739778E-02
 -0.25741208    
 -0.54188442    
  0.65783072    
 -0.93609315    
   1.2139227    
  3.52617390E-02
 -0.47215685    
 -0.67793781    
  0.16647327    
 -9.63117275E-03
   1.1303613    
 -0.72920579    
  0.43734878    
 -0.81617451    
  0.51019430    
  0.62759763    
  -1.3398662    
  0.90775985    
 -0.74756092    
  0.70459431    
 -0.17745519    
  0.52202523    
 -5.77689521E-03
  0.13121136    
 -0.51660144    
 -4.53036390E-02
 -4.55862917E-02
  0.64440382    
  -1.4354761    
   1.1027187    
  0.26593071    
 -0.82384026    
  0.65048420    
 -6.29620627E-02
 -0.10919925    
  0.21601772    
 -0.60971820    
  0.47601667    
 -0.38991883    
  0.60155225    
 -0.60155225    
  3.75168398E-02
  0.23852830    
  0.42411977    
 -0.29805827    
 -0.19887781    
 -7.14588389E-02
  0.40487686    
  6.93061426E-02
 -0.70751989    
  0.17337328    
  0.88587034    
 -0.37056044    
 -0.64084744    
  0.32824919    
 -0.28666314    
 -4.37115282E-02
  0.96690261    
 -0.76700628    
  0.45419973    
  -1.0670369    
  0.58277279    
  -1.0142970    
  0.71518004    
  0.21292219    
  0.21725580    
  0.39967388    
 -0.27961850    
  7.14106187E-02
 -0.15133686    
  -1.0089567    
  0.28975412    
 -0.51705694    
  0.55663514    
  8.30230042E-02
  0.45547554    
  0.30023378    
 -0.58675462    
  7.16193840E-02
  0.13326114    
 -0.67256665    
  0.93971807    
  0.26314273    
 -0.14327188    
 -0.28810969    
 -0.18988478    
  1.02982866E-02
  0.31546831    
 -0.34036663    
  0.98449945    
 -0.90381008    
 -0.23239131    
  0.33891422    
 -0.36366850    
 -0.59989023    
   1.0909723    
  0.20331623    
 -0.37344286    
  0.43060100    
  -1.0007268    
 -0.73584598    
  0.86252183    
  0.31974041    
  0.13275991    
  6.62264004E-02
  8.09508562E-02
 -0.35246229    
  0.29977638    
 -0.13306274    
 -0.18232118    
   1.0093511    
  -1.2324945    
  0.16532362    
   1.5475622    
 -0.57031095    
 -0.51172245    
  0.54433888    
 -0.44347245    
  -1.2313710    
  0.58572650    
  0.34161338    
 -0.20230040    
 -6.24478832E-02
  0.50460064    
 -0.10312116    
 -0.58427858    
  0.97903711    
 -0.23287842    
 -0.15075949    
  0.13983078    
 -0.11795500    
  0.21600890    
 -0.15602064    
 -0.37960175    
  0.42929253    
 -0.30162895    
  0.52532709    
 -0.44442046    
 -1.91807169E-02
  0.24128757    
  0.11977935    
 -4.26125638E-02
 -0.82576418    
  0.64369887    
 -0.25197318    
  0.33449441    
 -0.51129687    
 -0.95598280    
  0.66199160    
  0.32647657    
  0.39321414    
  6.12586364E-02
  4.67174537E-02
 -0.55513120    
  0.83447987    
 -0.22681098    
  1.17420033E-02
  0.33610177    
 -0.44131833    
 -0.30414712    
  0.42990327    
  0.21318305    
 -0.52183729    
 -0.32648742    
  0.35042027    
 -0.35522857    
  0.47000366    
  0.39232725    
 -0.57344401    
  0.19754831    
 -0.40991947    
  0.35667515    
 -0.31728244    
  0.43089020    
  0.20029068    
 -0.74227959    
  7.61616603E-02
  0.44326052    
  0.63590455    
  -1.1722559    
  0.31889692    
  0.12328419    
 -0.15388952    
  0.47319791    
 -0.44436726    
  0.45230833    
 -0.23307960    
 -0.16394690    
  9.30151939E-02
  -1.1488585    
  0.89776301    
 -0.81883496    
   1.3940768    
 -0.33957732    
 -0.17457534    
  0.59291780    
 -0.20740299    
  0.15810128    
  0.36374682    
 -0.78711301    
 -0.11655238    
  0.31138405    
 -0.15776077    
 -0.16662310    
 -0.23726128    
  0.18153115    
  0.80255109    
 -0.73751813    
  9.53105390E-02
  2.65058873E-07
  0.46747521    
 -0.60824770    
  0.64856344    
 -0.17928682    
 -0.30356514    
 -7.49922022E-02
  0.24796613    
  0.16162057    
 -0.53782189    
  0.41547513    
 -4.62037250E-02
 -0.20454204    
 -0.25302264    
  0.36890766    
  0.11473864    
 -0.44484833    
  0.43805036    
 -7.21158236E-02
 -0.80471784    
 -0.13306321    
   1.4048480    
 -0.72300035    
  7.47841075E-02
  0.35191813    
 -0.71691358    
  0.41135460    
 -0.16568214    
  0.14705382    
 -5.98770007E-02
  4.95672263E-02
  3.39589715E-02
  2.47334614E-02
  0.23801623    
  0.27541170    
 -0.16953777    
 -0.29153889    
 -8.21058825E-02
 -0.79925376    
  0.33059111    
   1.0842110    
 -0.59069210    
  0.44031140    
 -0.20383689    
 -0.53567976    
  0.47165772    
   1.0158490    
 -0.74168807    
 -0.59451115    
  0.99542773    
 -0.34097040    
 -0.46175376    
 -0.26549920    
  0.94287288    
 -0.55248660    
 -0.74124676    
 -0.34228581    
 -0.11218702    
   1.3335584    
 -0.32736835    
  8.93735066E-02
  0.11523514    
  0.19695364    
 -0.68980080    
  3.71628478E-02
  3.99628878E-02
  0.55281794    
  -1.1311647    
  0.47184011    
  0.12489311    
 -1.42709706E-02
  0.19016209    
 -0.59460062    
  0.94599861    
 -0.67303973    
 -0.55145234    
 -0.18232143    
 -9.19016376E-02
   1.1162803    
 -0.45574501    
  0.29250425    
  0.42654765    
 -0.98307467    
  5.25515601E-02
  0.46401313    
  0.42669690    
  7.55076483E-02
 -2.76516583E-02
  5.58222532E-02
 -0.42458645    
  0.28671616    
 -0.90547961    
  0.76571763    
 -0.45939374    
  0.72303939    
 -0.53370619    
 -0.95071912    
   1.1098483    
 -0.13113980    
 -0.21205880    
 -0.26947606    
 -0.20949163    
  0.88180423    
  6.12437315E-02
  0.49586305    
 -0.31244156    
  0.49560091    
 -0.87530088    
 -0.13066724    
  0.13267292    
  0.86573505    
 -0.79794538    
  0.36209142    
 -6.74110129E-02
 -0.62183285    
  2.81711891E-02
  0.40040144    
  4.14310247E-02
 -3.97405140E-02
 -0.28768173    
  0.15415037    
  0.83592671    
 -0.82440996    
  0.49427685    
  0.27949956    
 -0.78143990    
  0.60473621    
 -0.48013878    
  2.01683417E-02
  0.10419521    
  6.66915253E-02
 -0.42959678    
  0.41831312    
 -0.68608010    
  0.47876826    
 -4.82670665E-02
 -0.16705450    
 -0.29202023    
 -0.51082581    
  0.61008048    
   1.0137461    
 -0.65209669    
 -0.47844890    
  0.60371953    
  0.32138175    
 -0.22607161    
  0.19398326    
 -0.23285221    
  0.31512180    
 -0.10178227    
  9.39659402E-02
 -0.79950511    
  0.44857848    
  0.28369302    
 -0.90023345    
  0.73361474    
 -0.95749605    
  0.66127902    
  0.23035580    
  0.14742877    
  5.20841917E-03
 -9.81711075E-02
 -0.31970856    
  0.79524761    
 -0.57486945    
  0.60383129    
  -1.2326378    
  0.73099750    
  9.40104499E-02
 -0.25821134    
 -0.24054977    
  5.82288094E-02
  2.59240605E-02
   1.1918920    
  -1.0926526    
  2.81212870E-02
 -0.71948725    
 -1.43372882E-02
  0.65450376    
  0.36266121    
  0.31441063    
 -0.38892061    
 -0.18824615    
 -0.88536447    
  0.85081899    
  0.19136038    
 -0.12014431    
 -0.33287814    
 -0.73988539    
  0.81039828    
 -0.14146534    
 -0.17645627    
  3.16574238E-02
  0.38928235    
  0.64900047    
 -0.40646866    
  5.13686687E-02
  0.53373730    
 -0.24177247    
 -0.67830092    
  4.72857431E-02
  0.57837147    
  0.10265434    
  -1.4109868    
   1.9810011    
 -0.26645312    
 -0.16787247    
 -0.44252267    
 -0.88434750    
   1.2455705    
 -0.79328150    
 -0.36890712    
  0.43278065    
  0.29365230    
 -7.73181468E-02
  0.17910106    
 -0.26991922    
  0.76448476    
  -1.2122029    
  0.55764616    
  0.17334366    
  -1.0122640    
 -4.86075655E-02
  0.64608020    
  4.89811599E-02
  8.78074989E-02
  5.61845154E-02
  1.64208561E-02
 -5.86928204E-02
 -0.26098388    
 -0.11386714    
  0.33611375    
  6.09412082E-02
  0.47295555    
 -0.25795251    
 -0.67425305    
 -0.58671737    
  0.71924627    
  0.24583466    
  0.12871233    
 -0.22677304    
  0.50230443    
 -0.29833332    
 -0.82128030    
 -0.37776196    
  0.12323242    
  0.60745215    
  0.54446381    
  1.81549136E-02
  3.67957391E-02
 -7.49981031E-02
 -2.36419756E-02
  6.93118125E-02
 -0.26609129    
  0.49279988    
  -1.0950595    
  0.90631229    
  0.18279867    
 -0.95027483    
 -0.13176942    
 -0.36577049    
   1.4978542    
  0.18118611    
  0.58420306    
  -1.5802991    
  0.36357445    
  9.19011161E-02
  0.20774150    
  0.29623172    
  0.13057971    
 -0.72467363    
 -0.21560977    
 -0.20780948    
 -0.73759967    
   1.0320513    
  0.72207719    
 -0.43388912    
  0.48281932    
 -0.90280545    
 -0.80804747    
   1.1987782    
  3.37975025E-02
 -0.87124813    
 -0.37699419    
  0.19105551    
  0.24550080    
 -0.24550019    
  0.27894807    
  0.28438726    
  0.48626912    
 -9.91230384E-02
 -1.69491749E-02
 -5.62539920E-02
 -4.05961499E-02
  0.10536081    
 -3.80007699E-02
 -0.24855198    
 -0.31901869    
   1.0300632    
 -0.43814448    
 -2.78762728E-02
 -0.37244692    
  0.45710033    
  -1.1299419    
   1.3160441    
 -0.68509322    
 -0.19091485    
   1.0420252    
 -0.63980156    
  0.46566543    
 -0.33783224    
  -1.2527622    
   1.5503957    
 -2.72423122E-02
  -1.1772017    
  0.92754829    
 -0.27286682    
  0.25782889    
  0.26323777    
 -0.25569084    
 -0.43891338    
  0.54914916    
 -0.43104240    
  7.00288191E-02
  0.14583422    
  9.92875919E-02
 -0.57389474    
  0.43847102    
  0.15415058    
 -0.47260481    
 -0.13013597    
  7.82154128E-02
  0.83331835    
  2.02297755E-02
  0.47217071    
 -0.68238086    
  8.06762725E-02
 -0.56762677    
  3.42585258E-02
  0.35226110    
  0.53778177    
  -1.4165341    
  0.53680146    
  0.38996071    
  0.48870829    
 -0.55324608    
  0.38299212    
 -7.74156228E-02
 -0.14194672    
 -0.31747109    
  0.32530254    
 -9.82788652E-02
  0.20473081    
 -0.32143867    
  0.55768007    
 -1.00170476E-02
 -0.94638085    
  0.41216671    
  0.48609528    
  4.36347686E-02
  -1.3064243    
  0.23878786    
  0.71256512    
  0.34943762    
 -0.53368348    
  0.62745214    
 -0.41945139    
  1.86051484E-02
 -0.37819102    
  0.23473515    
 -0.14269176    
  0.92808151    
 -0.61466062    
 -0.44432667    
  0.59655422    
 -0.97103584    
  0.64274579    
 -7.97459558E-02
  0.52424878    
 -0.15148726    
 -0.34234017    
 -0.85986102    
  0.93209440    
 -0.26585490    
 -9.03227031E-02
 -4.58098240E-02
  0.71885562    
 -0.94918627    
 -0.48920336    
  0.15796258    
  0.89692634    
  1.11112101E-02
 -0.23565197    
  0.34707204    
  0.13969059    
 -0.24012060    
 -9.74978656E-02
  0.61919349    
 -7.59610767E-03
  -1.3374002    
  0.74568486    
  0.33337432    
  0.15877467    
 -0.32403526    
  -1.0004314    
   1.2364711    
 -0.20169319    
 -7.33660907E-02
  0.53813088    
 -0.31153312    
 -0.12314209    
 -0.19204126    
 -0.36835501    
  0.15180594    
 -0.50148022    
   1.0066552    
  0.11620771    
 -0.12760386    
  0.33933380    
 -0.47409403    
 -0.47328797    
 -0.22974423    
  0.46335888    
  0.78466207    
 -0.80784541    
  0.76114482    
 -9.61070955E-02
 -0.29061016    
 -0.45892125    
  0.69546449    
 -0.98392034    
  0.36653343    
  9.02253389E-02
 -0.97691607    
   1.2256119    
 -0.18232165    
  9.61437002E-02
 -0.40296865    
  0.67044795    
  8.78613815E-02
 -0.45148462    
  0.39624879    
  2.19786558E-02
  -1.0085862    
  0.46958923    
  0.37106374    
  -1.1620091    
   1.2429298    
  -1.0560523    
  0.75020057    
  0.12747592    
 -0.15467604    
  0.67459363    
 -0.62966263    
  0.20003119    
  7.74934888E-02
  6.94366693E-02
 -0.41232103    
  0.13329680    
 -0.42788222    
  0.10963316    
  0.16409747    
  0.15086141    
 -6.11398667E-02
 -0.51844335    
  0.27361315    
  0.13966487    
  0.40546528    
  0.21611524    
 -0.69001752    
  0.45821550    
 -6.11192547E-02
 -0.86377287    
  0.53121454    
  0.54613233    
 -0.28467000    
 -0.67378712    
  0.85986120    
 -0.33323157    
 -0.93209463    
  0.12072831    
  0.70484328    
 -7.85903484E-02
  0.46711722    
 -0.21463837    
  0.44380867    
 -6.36337325E-02
 -0.27221245    
  5.82139194E-02
  -1.0449084    
  0.69706130    
 -0.65107608    
  0.65107620    
 -1.37660559E-02
  0.44873917    
 -0.55520093    
  0.39216119    
 -0.26221555    
  0.13546363    
  0.64025199    
 -0.46414405    
 -0.31933916    
  0.15665366    
  0.22180915    
  0.10148132    
 -0.22495447    
 -0.19815622    
  0.16747856    
  0.20617828    
 -0.48045138    
 -0.28223276    
  0.35721847    
  0.21474285    
 -0.25945422    
  9.83782634E-02
 -0.89843327    
  0.95789129    
 -0.17994781    
  0.19176161    
 -0.29667121    
  8.43741149E-02
  0.30669090    
  0.59032804    
 -0.38412085    
 -0.69937795    
  0.22713542    
  9.85650122E-02
  0.12378161    
  0.23739596    
 -0.78946453    
  0.47759211    
  0.69228804    
 -0.72016400    
 -0.20302953    
  0.19771442    
  0.46689001    
 -0.30944675    
  0.33147407    
 -0.39570883    
 -0.21388231    
  0.21872523    
  4.10148911E-02
 -0.39930177    
 -2.09551007E-02
  0.32463765    
 -0.29450807    
  0.61851209    
 -0.16839705    
 -0.40765122    
 -0.34085780    
 -0.37665328    
  0.91718686    
  8.58160555E-02
  0.56710643    
 -0.41060933    
 -8.47472250E-03
 -0.10142814    
 -0.27262121    
  4.11569327E-03
  7.51337111E-02
  0.30888420    
 -0.94826514    
 -0.14337833    
  0.94908077    
 -0.15873127    
  -1.0615017    
  0.96845776    
  7.00986162E-02
  0.23200122    
  0.13468124    
 -0.67192632    
 -0.59569180    
  0.88926226    
 -7.72741064E-02
  3.53098772E-02
  8.41158777E-02
 -0.62603205    
  0.59941500    
  0.40738991    
 -6.89926893E-02
  0.44672701    
  -1.1677309    
  0.83020383    
 -0.35036141    
 -0.98784637    
  0.68844163    
  0.59795511    
 -3.02856006E-02
  0.10642983    
  -1.0470787    
  0.72516334    
  0.21682166    
 -6.19603395E-02
 -0.28768227    
  0.31431276    
  0.12345290    
 -0.12483709    
  0.20807183    
 -0.47836235    
  0.52021885    
  -1.5744590    
  0.84952760    
  0.60350043    
 -3.59619148E-02
  0.41134056    
  -1.1326585    
  0.67612040    
  0.11704872    
 -0.89134037    
  0.37146452    
  0.39086610    
 -9.97316688E-02
 -0.83749866    
 -0.41748235    
  0.87503725    
  0.29681915    
 -0.62041605    
  1.77516248E-02
 -0.11815006    
 -0.40546456    
   1.8556792    
 -0.24723133    
 -0.53659219    
  0.19495325    
  -1.0576229    
 -0.17034534    
  0.79707819    
  0.19440854    
  0.23228846    
 -4.00051996E-02
 -0.24674308    
  0.33326855    
 -0.40881276    
  0.54016995    
 -8.43502209E-02
 -0.42218557    
 -2.36233231E-02
 -0.75053990    
  0.60958201    
 -0.23700054    
  0.68731594    
  0.40643951    
 -0.67099941    
 -0.16307968    
  0.34698644    
  0.35730889    
 -0.57020360    
  5.34479357E-02
  0.10070240    
  0.16679525    
 -0.29386541    
  0.25617966    
 -0.22056197    
  0.36730003    
 -0.39531294    
  0.25739843    
  0.28914532    
 -0.58515817    
   1.1155285    
  -1.7891819    
  0.96231955    
 -0.59489125    
  0.14648177    
  0.46450311    
  6.19044900E-02
 -0.42962927    
 -0.31531438    
  0.83365887    
 -0.18457091    
 -4.60907258E-02
 -0.30459553    
  0.29193708    
 -0.20226413    
 -0.82417560    
   1.0022649    
 -6.92260042E-02
 -0.83571053    
  0.79830617    
  0.52988052    
 -0.48031339    
  0.50458866    
 -0.46563327    
 -0.28436533    
 -0.44946578    
  0.55813181    
   1.0846540    
 -0.91729546    
 -0.53971499    
   1.1883341    
 -4.56864983E-02
 -0.19023520    
 -8.90902616E-03
 -0.10859705    
  0.26943696    
 -8.75310302E-02
  -1.0944633    
  0.87313700    
 -0.22119975    
  0.53385937    
 -0.38109672    
 -1.38971955E-03
 -0.52812755    
  0.11568391    
 -0.14682434    
  0.14261369    
 -0.12333623    
  0.28469482    
  0.61765718    
 -0.91194439    
 -0.49488872    
  0.89633018    
 -9.99982879E-02
  4.87053953E-02
  0.10008339    
  3.06699774E-03
 -0.40393493    
  0.16263382    
 -0.59130168    
   1.3385161    
  -1.1793479    
  0.27863204    
 -0.59783673    
  0.59099513    
  0.56515753    
  0.65200025    
 -0.52058387    
 -0.94462478    
  0.59944886    
  5.93921952E-02
 -0.80374837    
  0.83364564    
  0.29501906    
 -0.55797273    
 -0.55055743    
   1.1556481    
 -0.67244297    
 -4.10699518E-03
 -0.26195255    
 -0.33326888    
   1.0488890    
 -0.34830639    
 -0.30010477    
   1.0629852    
 -0.29056448    
  0.23371156    
 -0.59733826    
 -4.99597052E-03
  0.12830059    
 -0.10031528    
 -2.46524327E-02
  0.32162532    
 -0.35719189    
  0.10467065    
 -0.72469521    
 -0.19004403    
  3.05371732E-02
  0.69502491    
 -1.32199926E-02
  0.67201251    
 -0.35945261    
 -0.28075206    
  0.12451267    
 -6.89928606E-02
 -5.24048554E-03
  0.18348859    
 -0.16612709    
  0.81073934    
 -0.55142462    
  -1.1434261    
   1.0832169    
  5.22092022E-02
 -0.99204779    
  0.38233560    
 -0.86468989    
   1.4824016    
 -0.16729556    
  0.44697756    
 -0.93760014    
  0.73581356    
 -0.47938448    
 -0.64662689    
  0.14107829    
  0.88555974    
  1.48148574E-02
 -0.13582633    
  6.52079806E-02
 -3.50402743E-02
  0.18281636    
  0.32652152    
 -0.85776943    
  0.11520643    
 -0.20087926    
 -0.12699993    
  0.58314586    
 -0.86736244    
  0.78719866    
 -0.63949448    
  0.70058244    
  0.39204243    
 -0.25131476    
 -0.26856074    
 -0.40546486    
  0.59505492    
 -0.75342417    
 -0.58660460    
   1.0231394    
  0.23568425    
 -0.99400699    
   1.0696243    
 -8.93063471E-02
  0.64450979    
 -0.34276238    
 -0.27455643    
  8.15320760E-02
 -0.95551181    
  0.58580071    
 -0.17085639    
  0.93312967    
 -0.42750603    
 -7.22496286E-02
 -6.80104345E-02
  0.29542634    
 -0.15374450    
 -0.74264789    
  0.40047735    
  0.25309068    
  0.16955949    
 -0.48452547    
  0.18762669    
 -4.69397083E-02
 -0.27482581    
  0.45529774    
  2.88994256E-02
 -0.84330738    
  0.62278408    
 -0.13808106    
 -0.20929134    
  0.40015990    
  0.38154015    
 -0.15273896    
 -0.77084225    
  0.84686249    
 -0.97691512    
 -0.44802451    
   1.3698561    
 -0.84821945    
  0.56053704    
   1.1465540    
 -0.46918526    
 -0.21987481    
 -0.10691555    
  -1.2677915    
  0.25845763    
  0.63263345    
  2.61209272E-02
  4.67710458E-02
 -2.49119643E-02
 -0.62187439    
 -0.48215753    
   1.4634068    
  2.48464849E-02
  -1.1272388    
  0.61025935    
  0.13275991    
  0.11878339    
 -0.75417149    
  0.22178210    
  0.47814462    
 -0.28318802    
  6.29955754E-02
  0.38633603    
  -1.1203049    
  0.37879673    
  0.63280380    
  0.28528664    
 -0.37012598    
 -0.15762924    
 -0.80485094    
  0.78638864    
 -0.58902973    
  0.17733374    
 -0.33459878    
  0.79675984    
  0.75330859    
 -0.67024213    
 -0.69314700    
  0.99700183    
 -0.42095876    
  0.12252440    
  0.38667145    
  0.27722403    
  -1.5579125    
  0.71708709    
 -8.05800632E-02
  0.74758285    
 -0.22286752    
 -0.44628701    
  0.41547212    
 -2.59382538E-02
 -0.39819255    
 -0.91086984    
   1.4010495    
  0.71813166    
  -1.2664932    
  0.78761959    
 -0.27173766    
 -6.38966113E-02
 -0.56919271    
  0.42935708    
 -9.36249495E-02
  5.23112714E-02
 -7.66802654E-02
  0.39593184    
 -0.35868391    
  5.46928728E-03
  0.28175533    
 -0.39726850    
  0.31137836    
 -0.86387664    
  0.48931918    
  0.16403939    
 -0.62538546    
 -1.38887139E-02
  0.39138076    
  0.69550836    
  -1.3357087    
  0.99308598    
 -3.32799414E-03
 -2.70283241E-02
  0.25681627    
 -0.79190677    
  0.80506533    
 -6.20143153E-02
 -0.13691509    
  0.37249824    
 -1.66204143E-02
  0.10993141    
  0.28617990    
 -0.35990289    
  -1.0772899    
  0.42840624    
  0.42520010    
 -0.24977522    
  0.60833561    
 -0.95909566    
 -2.73986496E-02
   1.6843389    
  -1.4531473    
 -0.30452344    
 -9.99405682E-02
 -0.38319218    
  0.85169345    
  0.34874913    
 -0.21029539    
  0.72852033    
  -1.3117354    
  0.77476758    
 -0.35089985    
  0.13449033    
  0.20826882    
 -0.82085663    
  0.24337116    
  0.35570347    
  -1.1672403    
  0.58960682    
 -0.74923581    
   1.2211322    
  0.50209212    
  -1.1672782    
  0.84782332    
  0.75719303    
  -1.7260213    
  0.94974923    
 -0.67564523    
  0.48137426    
  0.37578893    
 -1.61947943E-02
  6.32618591E-02
 -0.19698749    
  0.26844645    
 -0.61869949    
 -0.63109499    
  0.88167310    
 -3.44218407E-03
 -0.34687126    
 -0.58243501    
   1.1796620    
 -0.22650462    
  0.89519429    
 -0.85074228    
  -1.1843078    
  0.14660379    
   1.2436306    
 -0.20431784    
 -0.98190206    
   1.2298161    
 -0.50915450    
  0.53760391    
  0.33123222    
 -0.51844382    
 -0.59783679    
   1.5696185    
  -1.4300886    
  2.75250021E-02
 -0.43882048    
  0.88565081    
 -0.16823849    
 -0.32016718    
  0.13647497    
 -0.92871392    
 -0.11000136    
  0.51546621    
   1.7185414    
  -1.0936432    
  0.56965554    
 -0.57711792    
 -0.88223231    
   1.0218323    
  6.49367971E-03
  0.27670014    
 -0.64640379    
 -2.13028584E-02
  0.21834725    
  0.24143682    
 -0.59536827    
  0.35007754    
  0.31950635    
 -0.28348339    
  0.52964205    
 -0.44061550    
  0.13225335    
 -0.25537354    
 -0.14488098    
  0.23509890    
  5.97957149E-02
  0.13766859    
 -0.45508692    
  0.17889848    
 -0.75806659    
  4.76275645E-02
  0.62290722    
  0.48214394    
 -3.92722115E-02
  -1.0503942    
   1.1721748    
 -3.85590605E-02
  1.82599407E-02
 -8.16525072E-02
  0.17047200    
 -6.64475653E-03
 -0.48522964    
 -0.11665590    
  0.16939217    
  0.23132932    
  0.28427908    
 -0.99663210    
  0.96863616    
  2.08120588E-02
  -1.0261244    
 -0.41412291    
  0.78251100    
 -0.34565917    
 -0.19817698    
   1.2586163    
 -0.43558344    
  4.12425771E-02
 -0.13085496    
 -0.48324856    
  0.19556645    
  -1.0226272    
   1.2886945    
 -0.24867678    
  2.15252838E-03
  -1.1247581    
   1.1418157    
  0.23114499    
  0.13332146    
 -0.23384686    
  0.26421827    
  -1.1028954    
   1.2310702    
  2.47535948E-02
 -0.40424362    
  0.28355280    
 -0.30390534    
 -0.36606455    
  0.40276644    
  0.21627276    
 -0.36772484    
 -0.28419408    
  0.53667259    
 -9.02737454E-02
 -2.16223653E-02
  0.22859295    
 -0.35460681    
 -0.84454650    
   1.0391887    
 -0.10384951    
  0.34184873    
  9.33582038E-02
 -0.66782975    
  6.45385683E-02
  0.95224380    
  -1.5079612    
  0.11388459    
   1.0241482    
 -0.96352375    
  0.32850429    
  0.12377763    
  0.13040787    
 -3.65660107E-03
 -0.12467512    
  8.16371217E-02
 -0.89360636    
  0.32438380    
  0.56922185    
 -0.43358150    
  0.21425420    
  0.59306389    
 -0.38721159    
  7.46612996E-02
 -0.28051394    
  0.38946494    
  0.24862309    
  3.58280465E-02
 -0.13491951    
 -8.36870819E-03
  9.35263708E-02
 -0.67795724    
  0.26545221    
 -8.64865482E-02
  2.28467099E-02
  0.62956661    
 -0.34703141    
 -0.33523497    
  0.17979297    
  0.19042574    
 -0.34036663    
  0.14812995    
 -6.16438799E-02
  0.40610722    
 -0.25113097    
 -0.78286260    
  0.94686502    
  5.31821325E-02
  0.34760368    
 -0.70446843    
 -0.25838697    
  0.24309105    
 -0.25296757    
  3.41499224E-02
  0.55308563    
  0.25330463    
  -1.3588372    
  0.22647123    
 -6.16637766E-02
  0.91558421    
  -1.0395695    
 -0.49758026    
   2.2979691    
 -0.93834323    
  0.68551719    
 -0.88487488    
  0.13661921    
  5.38140163E-03
 -0.13378698    
  0.18266201    
  0.24237794    
 -0.34452558    
  0.19326818    
  0.15125798    
 -0.14815257    
 -0.59151453    
 -0.37240410    
   1.5855781    
 -0.55857581    
  -1.0942547    
  0.87183881    
  0.57354438    
 -0.42669296    
 -0.20872693    
  9.75932255E-02
  5.46214171E-02
 -0.34816805    
  6.38029575E-02
  0.49480435    
  3.17912102E-02
 -0.58570248    
   1.0407652    
 -0.66139853    
  0.23207749    
 -0.55233610    
  0.40030095    
 -6.09941445E-02
  0.33489841    
  0.19461891    
 -0.44080463    
 -7.22044520E-03
  0.48260480    
 -0.51500827    
  -1.0881879    
   1.2013024    
 -0.33513665    
 -0.58182287    
  0.75318182    
  1.09628895E-02
 -0.26610985    
  0.20343840    
  0.41591358    
 -0.38811094    
  0.14814205    
  0.47312844    
 -0.55421406    
 -0.79299223    
  0.52669930    
 -6.29650801E-02
  0.63931262    
 -0.85099238    
 -0.12983747    
 -8.94281194E-02
 -0.32492572    
  0.81883574    
 -0.14826266    
  0.15022938    
 -0.50886321    
  0.64973420    
 -0.38938376    
 -0.27020386    
  0.78755718    
 -1.81824006E-02
 -0.16054164    
  2.83207763E-02
  0.23941547    
  0.55647111    
 -0.43138891    
 -0.20363820    
 -0.26757827    
  0.41512692    
 -0.14903553    
  0.69314677    
 -0.44647354    
 -0.48028892    
  0.61294746    
 -0.30341944    
 -4.37000692E-02
  9.60956812E-02
 -0.36947170    
  4.44515385E-02
 -0.28046158    
 -6.43784627E-02
  0.65668511    
  3.90169993E-02
 -0.93756169    
  0.96895087    
  0.11434328    
 -0.89124894    
  0.42849511    
 -0.82193589    
  0.64206350    
  0.51459205    
  -1.0261164    
  0.66117334    
  0.19902842    
 -2.85091363E-02
  1.51061630E-02
  -1.0956181    
  0.66587269    
  0.31046197    
 -0.53996193    
 -6.58919364E-02
   1.2052108    
 -0.17382294    
 -0.97422844    
 -8.54175389E-02
  0.66570395    
 -0.11983113    
  0.46514878    
 -0.53190416    
 -0.59372181    
  0.88877255    
  -1.1622698    
   1.4813913    
  2.21645851E-02
  -1.1915244    
  0.36930951    
  2.57929843E-02
 -0.10742068    
  0.40546474    
  0.12879525    
  2.53554676E-02
 -0.15415105    
 -1.21005932E-02
 -0.12981150    
  0.92614281    
 -0.56315160    
 -0.15139975    
  7.26183876E-02
 -0.37971920    
  0.10927460    
  -1.1203315    
   1.2117274    
  1.24009205E-02
  1.39859710E-02
 -0.59720635    
  0.91692114    
 -0.18206915    
  0.52285600    
 -0.72319019    
  0.78492188    
  1.75520219E-02
 -0.17719804    
  6.50948957E-02
 -0.46907693    
 -0.56667775    
  0.36551276    
  0.15259714    
  4.65439912E-03
 -0.30118880    
  0.41379827    
  0.23332667    
  6.97956532E-02
  0.35555068    
 -0.71705252    
 -0.40473253    
 -0.10170390    
  0.36491325    
 -0.81898606    
  0.60089701    
  9.41634253E-02
 -0.89360636    
   1.2447205    
 -0.34159994    
  0.22465783    
 -0.51486850    
  0.56789929    
  0.36794531    
  -1.1717274    
  0.45750561    
  0.65173298    
 -0.23083726    
 -0.54147279    
  0.35139811    
 -6.48610741E-02
 -0.26391163    
  0.16274284    
  0.66421527    
  -1.1304238    
  0.74625713    
  0.19516961    
 -0.28374967    
 -0.30616671    
  0.28072855    
 -6.31435066E-02
 -0.19024324    
  0.26459572    
  0.49477357    
 -0.67964685    
 -0.93465739    
  0.87343419    
  0.16485800    
  -1.0480962    
  0.95967144    
 -0.35129893    
   1.1931912    
  -1.4979980    
  0.97627389    
 -0.30890998    
 -0.99082911    
   1.2433865    
  0.26124841    
  -1.3048787    
  0.73742044    
 -0.66979951    
 -0.29799139    
  0.45762160    
 -4.01391014E-02
  0.82859612    
 -0.18083231    
 -0.37729448    
 -0.49960449    
  0.62660372    
 -0.44643030    
 -0.16315159    
  0.77416331    
  0.14969364    
 -0.34454459    
  0.29650822    
  0.46073428    
 -0.34784487    
 -0.40703589    
  0.60441911    
 -0.75699896    
  0.25770447    
 -0.40546492    
 -0.33329278    
   1.0359486    
  2.18420103E-02
 -0.58224654    
  0.59603971    
  0.39064214    
 -0.62449771    
 -0.31102955    
 -0.25921929    
  0.57408750    
  0.22390905    
 -0.58993292    
  0.26533502    
  0.75775170    
 -0.59396285    
  0.19690305    
 -0.53121948    
 -0.64891356    
   1.3179020    
 -0.32393870    
  -1.1274951    
   1.7704718    
  -1.4215198    
  0.79966980    
  0.14263625    
  0.14461054    
 -8.59420002E-02
 -0.31756365    
  0.35667536    
 -0.66345555    
  0.77727300    
  -1.1774331    
  0.59962088    
  0.77268672    
 -0.24501060    
  0.26196861    
 -0.60333735    
  0.46456417    
 -0.11169407    
  7.11084604E-02
 -0.46269315    
  5.12933433E-02
 -0.16462223    
  0.26479024    
  0.39844018    
 -0.84765989    
  0.22769029    
  2.97939014E-02
  6.99054971E-02
  0.30978945    
 -0.11327503    
  -1.4658383    
   1.1974583    
  5.34479357E-02
  0.81216824    
 -0.50424713    
  0.10248715    
 -0.23056930    
  0.40546516    
 -0.89427847    
  0.21142919    
  0.60202932    
  0.12832673    
 -0.17308456    
  -1.3008496    
  0.78571087    
  0.22902036    
 -0.76437449    
  0.58517283    
 -4.69295742E-07
 -0.24918030    
  0.20523863    
 -0.68924880    
   1.0802876    
  0.47724292    
 -0.24280252    
 -9.30135772E-02
 -4.33574468E-02
 -0.46023151    
 -0.18498170    
  0.60488981    
 -0.38083351    
 -7.57934824E-02
 -1.58735998E-02
  0.22633819    
 -2.91283578E-02
 -0.50373554    
  0.95676488    
 -0.27454653    
 -0.75549006    
  0.89022273    
 -0.25268763    
 -0.11104418    
  6.19445443E-02
  7.20186681E-02
 -0.15314375    
 -0.23956265    
 -0.25323367    
  0.76405919    
 -0.92302448    
  0.61955869    
  0.33647239    
 -0.12724291    
 -0.82205361    
  0.86957854    
  0.65880930    
 -0.76089358    
  0.49575958    
 -0.42655933    
 -0.32923076    
  0.24749121    
 -0.24749088    
 -0.21309343    
  0.22713542    
 -0.79806530    
  0.96634465    
  0.56966615    
  -1.2695702    
 -0.14571209    
  1.94184482E-02
  0.41312826    
  0.61511642    
  0.28733784    
 -0.43372473    
 -0.60481006    
  0.32978594    
  0.36917487    
  0.25677472    
 -0.40827164    
  1.20851325E-07
  0.30564797    
  0.15822415    
 -0.47916490    
  0.62678087    
 -0.53521311    
  2.31668931E-02
 -0.98746699    
  0.89976120    
 -0.11840844    
  0.33082756    
  0.21719618    
  -1.1532220    
 -0.12424745    
  0.66952384    
 -0.10050306    
  0.43298322    
  0.39589605    
 -0.54340231    
 -0.10095547    
 -0.11435446    
  0.22191086    
  0.47020927    
  -1.1309910    
  2.20481697E-02
  0.42703733    
  0.55845320    
 -0.27382511    
 -0.29279241    
 -0.61058569    
  0.70253646    
 -8.17580149E-02
  0.65910584    
 -0.12502369    
 -0.70872539    
  0.55199552    
 -0.28075206    
  0.69314766    
 -0.26883078    
  0.10294823    
 -0.64435744    
  0.50459534    
 -7.93139860E-02
 -4.99411933E-02
 -7.68472925E-02
 -0.42642024    
  0.21321225    
  0.47047919    
 -0.58731133    
  0.38532010    
  -1.0325303    
  0.36237276    
  0.31015471    
  0.27351931    
 -0.12474009    
  0.13577317    
  0.41792598    
 -0.32233080    
 -0.33135760    
  0.39749673    
 -0.25188562    
  0.55248404    
 -0.52708083    
 -0.13592348    
  0.17687860    
  0.12648453    
 -0.29953921    
 -0.85881341    
   1.5500516    
 -0.65746278    
 -4.14373055E-02
 -0.13793673    
  -1.1460791    
   1.3705461    
  0.17583385    
  0.24769211    
 -0.23592727    
 -0.18407753    
  0.46073428    
 -0.19123058    
  0.25146359    
  0.10682114    
  -1.4952046    
   1.0916142    
 -5.18847741E-02
 -0.55004597    
 -0.41707093    
  0.80006278    
  0.23288628    
  1.24891756E-07
 -0.58308876    
 -0.20287916    
  0.33299226    
 -0.47305802    
  0.16111895    
  0.94792801    
 -0.40201071    
  0.42142880    
  0.35361564    
 -0.33235013    
  8.08089897E-02
 -0.48461446    
  2.45714076E-02
  -1.0103883    
   1.0375251    
  0.35209793    
  -1.2762934    
  0.85069376    
  0.68378097    
 -8.84900019E-02
  -1.0865364    
  0.27232897    
  0.58872372    
 -0.86660880    
 -0.36989403    
   1.1368500    
 -0.98039848    
  0.62353861    
  0.12657571    
 -0.28226745    
  0.48899025    
  0.12321333    
 -0.42021003    
  0.29035217    
  0.14265612    
  0.64943105    
 -0.70897174    
 -0.40056944    
  0.56535494    
 -0.75650728    
  0.28712723    
 -0.67501009    
  0.65314168    
 -0.33885583    
  0.31126800    
 -0.50559425    
  0.34060413    
  0.39371264    
 -0.97205913    
 -0.39086607    
   1.6061718    
  0.40218839    
 -0.81312066    
 -0.93371087    
 -0.12935597    
  9.09720287E-02
  0.93864751    
  4.97616753E-02
  0.23792090    
 -0.64581555    
  0.72781879    
  -1.0939227    
  0.58583564    
  0.43244195    
 -0.25730780    
  0.14331971    
  0.47142342    
 -0.75155795    
 -0.49899104    
  0.80437291    
 -0.93305099    
 -0.10379710    
  0.72391868    
   1.0756224    
 -0.77664131    
 -5.93091287E-02
 -0.19703428    
  0.54788017    
 -0.54969674    
  0.90311325    
  -1.5294515    
  0.78567064    
  6.59905225E-02
 -0.18960518    
  0.34022495    
 -0.15498316    
 -6.31788969E-02
   1.0819101    
 -0.84887820    
 -0.26138029    
 -0.67729902    
  0.61467546    
  0.52702034    
 -0.83070278    
 -4.95968014E-02
 -0.47048846    
  0.60401970    
  0.50231481    
  0.40972990    
  -1.4522520    
  0.99795473    
  -1.6242923    
   1.7815026    
 -0.26615179    
  4.67240438E-02
 -0.74436545    
  0.92525947    
 -0.68131244    
 -0.49913001    
 -2.75063068E-02
  0.61011159    
  0.28605708    
 -0.30132508    
  0.43790027    
  4.98026758E-02
  8.06409959E-03
  0.22448114    
 -0.51977849    
 -0.97366065    
  0.83083636    
  0.50039840    
  -1.0050188    
  0.36930951    
  0.44505110    
  7.05136880E-02
 -0.19516955    
  0.24362195    
  0.46831307    
 -0.46966544    
  0.37291610    
 -0.67559505    
 -5.45762479E-02
 -0.15899763    
 -0.13062058    
  0.46482235    
 -0.69314760    
 -0.18492265    
  3.83193418E-02
  0.72460216    
  0.24012096    
  0.20405130    
 -8.02373365E-02
 -0.43175691    
  5.12936227E-02
 -0.16251913    
  0.17356847    
 -1.10495994E-02
  3.27895582E-02
 -0.10575899    
 -0.87626660    
  0.21449393    
  8.15269426E-02
 -0.13302301    
  0.93401921    
 -0.22874977    
 -0.39348939    
  0.35667470    
 -3.39014083E-02
  0.60299593    
 -3.84665728E-02
 -0.62906867    
  5.80517277E-02
 -0.21181995    
  0.22689025    
  0.47426835    
 -0.19463126    
 -0.67236346    
  0.44070196    
  0.34314170    
  4.52058725E-02
 -3.22833508E-02
 -0.11315706    
 -0.17785884    
  0.29386505    
 -0.21147655    
  0.33320323    
 -0.62499410    
  0.67892861    
 -2.90578324E-02
 -0.16237456    
 -0.66185015    
  0.43036270    
 -7.76166171E-02
  0.12040456    
  0.22697574    
  -1.2695931    
  0.68069327    
 -0.55088186    
  0.72943711    
  0.10347165    
  -1.2275631    
   1.2719328    
  0.47810826    
 -0.76278102    
  0.66881549    
  0.35667461    
 -0.77204072    
 -0.30778369    
  0.59593159    
  6.96845865E-03
 -0.29511663    
  0.51714838    
 -0.45214409    
  3.26766707E-02
 -5.08920755E-03
  0.20529833    
  6.69595078E-02
 -0.41261479    
 -0.17491224    
  0.70127243    
 -0.13336580    
 -0.14167930    
 -4.99325171E-02
  0.47598538    
 -0.37270775    
 -0.98034799    
  0.71596181    
  0.33539769    
 -0.33539754    
 -0.10703281    
 -2.97260825E-02
  -1.0772904    
   1.7530451    
  -1.4496650    
  0.99877459    
 -0.78125399    
   1.0190911    
 -4.29730378E-02
  0.50855696    
  -1.0767076    
 -0.90386891    
 -8.36494043E-02
   1.2556349    
  0.81453496    
 -0.67219967    
 -0.63047600    
 -0.21461287    
  0.67365378    
 -0.75821084    
  0.89419937    
 -0.12814559    
  0.20580697    
  0.62318832    
 -0.23428847    
 -0.32426301    
  0.16199739    
 -0.31639650    
 -0.27672789    
 -0.19710930    
 -0.21410660    
   1.1303974    
 -0.13496929    
 -0.34288621    
 -2.00191364E-02
 -0.57863742    
  0.31037340    
 -0.46234050    
  0.82189596    
 -0.97414047    
   1.1919001    
  0.24000438    
  -1.0519478    
  0.68398637    
  0.12254287    
 -3.59158479E-02
 -0.32834756    
   1.2070925    
 -0.45424026    
 -0.19659004    
 -0.16919395    
 -0.55004662    
  0.37037340    
 -0.22314395    
 -0.68524212    
  0.95490533    
 -0.17147179    
  6.27382323E-02
  8.57437700E-02
 -0.10278027    
  0.17455922    
 -0.35482156    
 -4.41714749E-02
  0.25489205    
 -0.16448140    
  0.31577134    
  0.17079382    
 -0.36638379    
 -0.85956770    
  0.77413881    
  0.12639010    
  0.16034308    
  0.21340980    
 -0.50585169    
  0.28385815    
 -0.63998777    
  0.36373422    
  0.38634378    
  -1.0644535    
  0.50258243    
   1.6946417    
  -1.3174124    
 -0.94933832    
 -0.31745407    
  0.85277766    
 -0.14870135    
  0.30852291    
 -0.67927194    
  0.90520555    
 -0.97026950    
 -1.26848128E-02
  0.51676500    
 -5.74574135E-02
 -0.48517162    
   1.2319615    
 -0.35394886    
 -0.18705177    
  0.31146687    
  0.46558657    
 -0.22339462    
  0.39577430    
 -0.51167244    
 -0.92053670    
  0.44259200    
  0.18459669    
 -0.65962428    
  0.58084309    
  0.40955496    
 -8.07229355E-02
 -0.35163087    
 -0.19625483    
  9.25234109E-02
  0.51962382    
 -2.66306419E-02
 -0.54796481    
  0.51914448    
 -0.38162830    
  0.17802937    
  0.37267557    
 -0.62629670    
  0.54130346    
 -0.95255834    
 -0.28420311    
   1.3816535    
 -1.16962818E-02
 -0.72907948    
 -0.14968905    
  0.32179654    
  0.64368957    
 -0.32318479    
  8.70109349E-02
  -1.1664346    
   1.3517123    
 -0.25602779    
  0.36964053    
 -2.46170592E-02
 -0.52617311    
 -8.81300792E-02
 -0.54863995    
  0.66620904    
 -0.10422371    
 -0.63788432    
   1.0780927    
 -0.21403870    
  0.23216642    
 -0.33719131    
 -3.06666493E-02
 -0.52769172    
  0.67688626    
 -0.21534960    
 -0.10310436    
 -0.78314352    
  0.38888565    
   1.0466257    
 -0.14935946    
  3.05091366E-02
 -0.20763935    
 -0.15316486    
 -0.18716133    
  0.25062138    
  0.16381277    
 -0.83772826    
 -0.15415086    
   1.0068759    
 -0.11761393    
  0.85961527    
 -0.74606937    
 -1.50583098E-02
 -0.12314209    
 -0.14406095    
 -0.42181453    
  0.70678967    
 -0.16779354    
  0.25841132    
  6.81673214E-02
 -0.21451013    
 -0.28101894    
 -5.70905767E-03
  0.27519974    
 -0.14813061    
  0.33406878    
 -1.21065062E-02
 -0.60127527    
  3.70820351E-02
  0.37134203    
 -0.15120123    
  0.18603764    
  7.94937313E-02
  1.95701756E-02
 -0.56707281    
  0.55144757    
  0.13713396    
  1.34634632E-07
 -0.45953259    
  4.77540083E-02
 -4.23340201E-02
  8.12896863E-02
  0.11445555    
 -0.48402759    
 -4.81905602E-03
 -0.16507982    
 -8.58412962E-03
  0.65656632    
 -0.36243957    
 -0.18532436    
  0.65237862    
 -0.12874919    
 -9.27183107E-02
  1.16565935E-02
 -0.15166996    
  0.70082498    
 -2.87214341E-03
 -0.10931014    
 -0.49842474    
  0.31331858    
 -0.32750353    
 -0.59459585    
  0.38695586    
  0.32859203    
 -0.67123699    
  0.51761353    
  0.33541760    
 -4.17573601E-02
  0.16100459    
 -0.37661186    
  9.74793658E-02
  -1.1142124    
   1.5699910    
 -0.19555928    
  2.93966811E-02
 -0.38198847    
  0.40603068    
 -0.31986916    
  0.15814838    
  6.31249696E-02
  -1.3013655    
   1.3333095    
  0.18895045    
 -0.75828612    
  0.27640095    
  0.15992281    
 -0.31191403    
  0.37740171    
 -0.97352535    
  0.41681564    
  0.56828469    
 -0.85671926    
  0.16101213    
  0.91320938    
 -0.86564028    
 -0.84892911    
   1.3543617    
 -0.26724309    
  0.63972211    
 -0.48805225    
 -8.64090770E-02
 -0.14964826    
  0.20750798    
 -2.76358686E-02
  0.35702488    
 -0.64529163    
   1.0564590    
  -1.0634928    
  0.24133039    
 -0.37991595    
  0.55419570    
  6.46352917E-02
  0.57836217    
 -0.55961573    
 -0.30691329    
  7.48015642E-02
 -0.63199288    
  0.72484285    
  0.25513837    
 -0.37724128    
  0.17018884    
 -0.83588701    
  9.62943286E-02
 -0.16348352    
 -0.42102987    
   1.1332976    
 -0.24564856    
  0.51179320    
 -0.14500087    
  0.14645070    
 -0.25442523    
  0.11299468    
  0.32012168    
 -0.86318123    
  0.37235609    
 -0.69910514    
  0.87646425    
 -0.71833706    
  0.64614141    
 -0.51559037    
  0.99269861    
 -0.64351481    
  0.33647221    
 -0.74721432    
  0.65595639    
 -0.20802002    
  0.36334664    
 -0.21122617    
  0.27937216    
 -0.77121562    
  0.11809911    
  0.54026181    
  0.24010785    
 -0.68621075    
 -0.44183257    
   1.0229408    
 -0.45161715    
  0.32395917    
  0.30653653    
 -0.43777028    
 -0.26621160    
  0.39744446    
 -0.72740191    
  0.90409595    
   1.1569972    
  -1.4699447    
 -0.89717895    
  0.10164962    
   1.0105864    
  0.22881113    
 -0.13337776    
 -0.21915446    
 -2.01086793E-02
  0.52786756    
 -0.70147657    
  6.47708178E-02
  0.10414024    
  0.23407264    
  -1.1301603    
  0.39256132    
  0.79668772    
 -0.28690162    
  9.51682478E-02
  0.11383523    
 -0.70332521    
  0.43652081    
  0.21883661    
  0.30349243    
 -8.59425291E-02
 -0.55561739    
  0.38095850    
 -7.66293705E-03
 -0.21357448    
 -0.98613393    
  0.65409696    
  0.29649287    
  0.31004539    
  -1.0962027    
  0.53929704    
  0.54964131    
 -0.48050791    
  0.27781034    
  0.13613228    
 -0.44385517    
 -0.57851809    
   1.0119294    
 -0.46424639    
  0.43224296    
 -7.16097653E-02
 -0.25006798    
  0.11299468    
 -0.38154611    
  0.19889100    
  0.57523918    
 -0.30320993    
  0.12066250    
 -0.39269173    
  0.20738891    
  0.14667712    
 -0.46187913    
  0.62503052    
 -0.96463329    
 -0.39455256    
 -0.12889045    
   1.5313334    
 -4.56484407E-02
 -0.22914957    
 -0.70222479    
  0.82000703    
 -0.13143012    
 -0.10790844    
 -0.94738114    
  0.91629040    
 -0.55567580    
 -0.16233884    
  0.57491428    
  0.24951343    
 -0.63791847    
 -0.37605101    
  0.97701764    
  0.67164129    
  -1.6573921    
  0.62274373    
  0.41870999    
 -0.92953622    
   1.1470916    
 -1.37934750E-02
 -0.94771403    
   1.0953499    
 -0.31790903    
  -1.0320175    
  0.85208797    
  0.39465395    
 -0.74775147    
  0.58124620    
  0.15923235    
 -0.19554730    
 -0.76679993    
 -0.11103804    
 -0.17876886    
   1.1140951    
  0.21303697    
  0.47661227    
  -1.2088904    
  0.59195125    
 -2.89877560E-02
  0.22954060    
 -0.26630360    
  0.33110851    
 -0.99824393    
  5.00758588E-02
 -0.71655607    
  0.94942015    
  0.30784431    
  4.10616361E-02
 -0.72526628    
  0.23435636    
  0.14809597    
  0.50432664    
 -0.10156457    
 -0.31003201    
  8.31602439E-02
  0.21049981    
  3.24788541E-02
  5.81937991E-02
  -1.1383359    
  0.82348704    
 -0.32449645    
 -0.87546867    
   1.0458146    
 -0.13525441    
  0.11086240    
  0.34757981    
 -0.23852298    
 -0.78587741    
 -0.49210900    
  0.43375826    
  0.72690547    
  0.15888189    
 -0.64309376    
  0.53082633    
  0.21479236    
  0.24900483    
 -0.14300489    
 -0.87546903    
  0.48921454    
  0.53793913    
 -0.25290272    
 -0.14334552    
  0.72652912    
  -1.7091948    
  0.88238877    
  0.16939217    
  0.45772779    
 -0.53236341    
  0.55273896    
  -1.5446999    
  0.64733738    
  0.65194488    
  -1.0811267    
  0.48242596    
  0.58366281    
 -0.81922925    
   1.4801834    
 -0.82039905    
  -1.1863577    
  0.84502751    
 -4.17692363E-02
 -0.13150196    
   1.0344337    
 -0.31199014    
 -0.46007979    
  8.75306651E-02
  0.87626225    
  -1.1259449    
 -0.66660756    
   1.2635890    
  0.11793280    
  -1.2690428    
  0.91884077    
  1.69662456E-03
  0.35921413    
  0.54136091    
 -0.26319087    
 -0.66662014    
  0.20731193    
  0.18703832    
  0.49827647    
 -0.69386208    
  3.37582827E-02
 -0.22210717    
 -0.74090141    
   1.4331849    
 -0.52562815    
 -8.54180157E-02
 -3.02243706E-07
 -0.79709369    
  0.13837872    
  0.82955879    
 -6.94726035E-02
  0.42681867    
  -1.4694715    
 -0.16853963    
   1.4641054    
 -0.90242058    
  0.84611642    
 -0.32706079    
  0.14615594    
  0.11998426    
 -0.66344231    
  0.36734930    
  6.22128062E-02
 -0.60217512    
  0.54333526    
  0.53773332    
 -0.22019836    
  2.77964547E-02
  0.15125191    
  -1.4154024    
   1.1098014    
  2.33689547E-02
  2.81335991E-02
 -5.56826778E-02
 -8.90450850E-02
  0.14868337    
 -0.39109495    
 -0.72879493    
  0.75377148    
  0.34484065    
 -0.29668313    
  0.14767157    
 -0.16224371    
  0.25882909    
  4.70348522E-02
 -0.42870632    
  -1.0841935    
   1.1753459    
 -9.51498281E-03
  0.15223679    
  0.14637944    
 -0.10142814    
 -3.84045094E-02
  0.43176106    
 -0.36701891    
  9.13228281E-03
  5.16717918E-02
  1.85325760E-02
  0.23883848    
 -0.42796367    
  7.87291750E-02
 -0.10641288    
 -0.13906030    
  0.33445373    
  0.23319399    
  9.89399850E-02
 -0.70146364    
 -1.68422852E-02
 -0.30265597    
  0.74494332    
 -0.26209158    
  0.39476952    
  0.39061990    
 -0.70534742    
  0.58614820    
 -0.46745721    
 -0.51034111    
  4.26607989E-02
  0.79978311    
 -0.42494476    
 -0.27973965    
  0.25061092    
  8.34474340E-02
 -0.19999968    
  0.26717839    
 -0.25616905    
  0.39075926    
 -0.69068116    
  0.36183447    
 -0.53630495    
  0.45597619    
  4.71955575E-02
  0.12485012    
 -0.28820428    
 -0.77353710    
  0.55508029    
  0.91577113    
  -1.5960150    
  0.53814119    
  0.11844801    
  0.41604692    
 -6.52401820E-02
  0.45894086    
 -0.84769243    
  0.40730470    
  0.37939331    
 -0.47580677    
  0.65392667    
 -0.41871053    
 -0.64473832    
 -0.34627661    
  0.35538062    
  0.74323142    
 -0.18404754    
  0.49515969    
  0.11801643    
 -0.22104116    
 -4.67795553E-03
  -1.1356312    
  0.16452435    
  0.51945698    
 -0.85469151    
  0.70605099    
 -0.11298712    
  0.23361462    
  0.54873449    
 -0.45825654    
  0.25782883    
 -0.66676068    
  0.21896812    
  0.69000429    
 -0.55882913    
 -0.79545403    
  0.52294648    
  0.86740452    
 -0.48386449    
  0.24875733    
  -1.1431222    
   1.1558447    
 -5.72332218E-02
 -0.73274279    
  0.47625160    
  5.06011210E-02
 -0.16600783    
  9.26591158E-02
  0.32246813    
  -1.1786548    
  0.75573093    
  0.48022482    
 -0.43246022    
  0.13911286    
 -0.28768247    
  0.40690669    
 -0.12737501    
 -3.27877491E-03
 -5.39760850E-02
 -7.55759031E-02
 -0.32902384    
  2.31071785E-02
  0.55306774    
  0.57390296    
 -0.27569324    
 -0.18906161    
 -0.30706611    
  0.19791676    
  0.31112751    
 -0.65846181    
 -0.20573440    
  5.19271232E-02
 -2.41227285E-03
  3.79192941E-02
 -0.67928976    
  0.62431854    
  0.10265392    
  0.53622121    
 -0.23259139    
  0.26826379    
 -0.28144380    
 -0.12152101    
  0.22239436    
 -8.11680481E-02
  0.64910197    
 -0.10469995    
 -0.31963360    
  0.66549599    
 -0.59166586    
 -0.54851997    
  6.07477054E-02
  0.47441411    
 -0.22070138    
  0.38803783    
 -5.30909263E-02
  4.37403508E-02
 -0.74235529    
 -0.20629057    
  0.33570215    
  0.17458466    
 -0.43752754    
 -3.83190885E-02
  0.80512595    
 -0.33740374    
  0.12410667    
  -1.3439754    
   1.6767354    
  -1.2657601    
  0.64243233    
 -0.12503502    
  0.18304895    
  0.58272350    
 -0.23848911    
 -0.23090544    
  0.15043359    
 -9.82470885E-02
  0.68385917    
 -0.38278484    
  -1.2470778    
  0.90672117    
  4.38937135E-02
 -0.24956273    
  0.54259902    
 -3.49281877E-02
 -0.38901356    
  0.13090512    
  0.14931919    
  -1.4308667    
   1.3250651    
  0.31484300    
 -0.40065375    
  2.21527573E-02
  0.34360114    
 -0.31278196    
 -0.30451512    
 -0.12010016    
  0.55928457    
  0.14539747    
 -0.40260181    
  0.13159990    
 -0.15766528    
  0.43893656    
 -0.28579196    
 -0.14089571    
  0.11797597    
 -0.53745198    
  0.76583678    
 -0.79809773    
  5.83716035E-02
  0.54477841    
 -0.18321829    
  0.49307489    
 -0.34020695    
 -0.47898069    
   1.0588607    
  -1.2653522    
 -0.25262606    
  0.33196241    
  0.95181066    
 -0.46673766    
  0.26570299    
 -0.41753790    
  0.60539895    
  -1.0427442    
   1.0559164    
 -0.33190241    
  0.24419707    
 -0.29245558    
  -1.3910897    
  0.95649707    
  0.38052648    
  0.31630924    
 -0.26383734    
  -1.0188155    
   1.1517475    
 -0.12656312    
 -0.19767703    
  0.43029967    
 -0.28810173    
 -1.86284184E-02
  5.64932004E-02
 -0.13653584    
  0.40793166    
 -0.22252804    
 -6.02398701E-02
   1.0563366    
  -1.0257638    
  0.37380174    
 -0.23631565    
  0.21091409    
 -0.26191735    
 -0.81676143    
  0.41637006    
  0.27348202    
  0.26894292    
 -0.35685477    
  8.62602368E-02
 -0.16690367    
  0.28817010    
 -0.14130037    
  0.17016232    
 -7.99238458E-02
  0.19025072    
 -0.53663373    
  -1.0050871    
  0.76214033    
  9.27813277E-02
  0.13479669    
  0.10292368    
  0.13776375    
  0.19813803    
  2.67431457E-02
 -4.83734384E-02
 -4.62425947E-02
 -6.12563454E-03
  0.42924592    
 -0.70927685    
  0.18671572    
  0.68382943    
 -0.83657509    
  7.01706409E-02
  0.14151254    
  0.23042996    
 -0.22567192    
 -0.52731133    
  0.26462999    
  0.35482106    
 -0.92425859    
  0.34165323    
  0.52008492    
  0.19098853    
 -0.16670796    
 -0.33527362    
  0.40196505    
 -8.48463848E-02
 -0.28007716    
 -0.34662500    
  0.55879939    
 -0.68339139    
  0.68339121    
  0.14288256    
 -0.92840326    
  0.62261689    
  0.79716098    
 -0.84845406    
  0.36272985    
 -0.66263157    
 -2.77022738E-02
  0.15815580    
  0.29306343    
  0.21343631    
 -0.56832427    
 -0.76177520    
  0.67104679    
  0.70701689    
  3.25230211E-02
  0.22899321    
 -0.73317415    
  0.90250963    
 -0.70304394    
  0.13984095    
 -0.10256916    
  3.76109630E-02
 -4.28517461E-02
  8.23304504E-02
  0.22572060    
 -0.30630144    
  0.57251930    
 -0.69117635    
  0.13426907    
 -0.83136100    
  0.72810203    
  0.30518040    
 -0.35006654    
 -0.44516492    
  0.25683698    
 -0.61663193    
   1.1264939    
 -0.34987530    
  0.17648640    
 -0.94421595    
  0.88208371    
  0.46817079    
  -1.2295262    
  0.61783195    
  0.59434229    
 -7.50953630E-02
  0.20614474    
 -0.87567312    
  0.39806694    
  0.34305105    
  0.28445706    
 -0.76151055    
   1.0078205    
 -0.83339179    
  -1.1590381    
   1.2205018    
 -6.78228587E-02
  0.25855419    
  4.92595993E-02
 -0.31260931    
 -0.93898213    
   1.2133551    
 -4.48396690E-02
 -0.48359898    
  0.13327298    
  0.62583244    
  -1.3843619    
   1.0511725    
 -0.48113173    
  0.24131845    
  0.42190981    
 -0.27242592    
 -0.93042278    
  0.69314754    
 -0.32455885    
  0.15118556    
 -0.72252744    
  0.79965347    
  0.30960524    
  8.68857056E-02
  -1.5054660    
   1.4571602    
 -2.80459244E-02
 -4.43837680E-02
  0.32906714    
  -1.3908082    
   1.0772704    
 -0.92247361    
 -0.23975320    
   1.0394233    
  4.76283580E-02
  0.34262308    
  -1.4495755    
   1.1898024    
 -0.21401130    
  0.18924218    
 -0.39455304    
  0.50709730    
 -0.35427713    
  0.22593381    
  0.17218560    
 -0.19799311    
 -0.13446596    
  0.21601535    
 -8.97531956E-02
  0.33435175    
 -0.33600056    
 -3.30630993E-03
  0.23630191    
 -0.30837414    
  0.54888225    
  -1.0397425    
  0.51546574    
  0.31845358    
 -0.22884193    
 -0.17095794    
 -0.12202948    
  0.85486782    
 -0.43252483    
 -3.98349725E-02
  4.26202416E-02
 -8.25957060E-02
  0.14330210    
  8.16524997E-02
 -0.65179431    
 -0.64347529    
   1.0349543    
  0.45977965    
 -0.61523503    
 -6.61239997E-02
  0.56960988    
 -2.00895984E-02
  4.62640375E-02
  -1.1957538    
  0.76190305    
  0.25903639    
  -1.0280820    
  0.71617711    
 -0.24931456    
  0.51799041    
  -1.0439115    
   1.1754329    
  0.23712957    
 -0.37133232    
 -4.67122123E-02
  0.49979460    
 -0.80116558    
  0.38885134    
 -0.35153380    
  9.76387560E-02
 -0.84729826    
  0.98228127    
 -0.36354107    
  0.23517950    
  0.26894292    
 -0.90750253    
 -0.33897519    
   1.5404454    
 -0.14107850    
 -0.54644573    
 -0.91162825    
  0.99239022    
 -0.34687126    
  0.39401785    
 -0.59903413    
  0.69314742    
 -1.81272067E-02
 -4.68099937E-02
  3.76219600E-02
  0.10505287    
 -5.99325821E-02
  0.88218659    
 -0.66494244    
 -8.64733979E-02
 -0.76121885    
  0.60210985    
 -0.56682754    
 -1.88433882E-02
 -0.48754814    
   1.4432685    
 -9.53100249E-02
 -0.30546364    
  0.14091410    
 -0.49469593    
 -0.69760102    
 -0.17520475    
   1.1265863    
  8.58613327E-02
 -0.62584400    
  0.31251860    
  0.36722526    
 -0.17485321    
  0.27871329    
  0.35274872    
 -0.95058495    
  0.73170608    
  -1.0039474    
  0.74347180    
 -0.90031481    
  0.40420616    
  0.36869308    
  6.41030818E-02
 -0.38845423    
 -0.37578911    
  0.34147188    
  0.73586237    
  -1.4828008    
   1.0029509    
 -0.13408308    
 -0.71772867    
  0.85758770    
 -1.92133675E-03
   1.0713204    
  -1.3138815    
  8.90514329E-02
  0.18381561    
  0.16475525    
  0.18179418    
 -0.65433288    
  0.72438008    
 -0.13970004    
  9.85180400E-03
 -0.13633679    
 -0.77506387    
  0.76862282    
 -0.12000675    
  0.40970621    
 -0.37392434    
 -0.26853475    
  -1.0383943    
  0.94446188    
  0.37642798    
 -0.30810842    
  0.24553239    
 -0.36567703    
  0.73863870    
  -1.1875890    
  0.72391921    
  2.19787098E-02
  0.25657064    
 -0.26450738    
  0.20788851    
  0.42575371    
 -0.27856198    
 -0.47785524    
  0.46520650    
 -0.62349474    
  0.70755458    
  0.45987490    
  2.35304609E-02
  -1.2907659    
  0.46121848    
  0.18721172    
 -0.21517260    
 -0.49643728    
  0.61568880    
  0.40546483    
 -0.97859502    
  0.73110825    
 -5.44650182E-02
  0.49188831    
  -1.4762533    
  0.81854850    
  0.63241106    
 -0.34562194    
 -0.24311335    
  0.35101834    
 -0.11193332    
  0.24471235    
 -0.75733417    
  0.16532357    
  1.51229501E-02
  8.27806816E-02
 -0.84384960    
  0.41744134    
  0.84161288    
 -0.70346248    
  0.63747883    
 -0.29870492    
  0.54186630    
 -0.59931433    
  0.33771399    
  0.29077938    
 -0.77628666    
 -3.69652063E-02
  0.51874441    
 -0.11049319    
 -0.82211959    
  4.33507040E-02
  0.61108238    
  0.10453813    
  0.28099278    
  -1.0527022    
  0.77022684    
 -0.17110829    
  0.10041843    
  0.69870538    
  -1.6039109    
   1.1012334    
 -0.44212356    
   1.0165874    
 -0.95920295    
 -0.18772043    
  0.43217409    
 -0.25995737    
  2.12566797E-02
 -0.13489833    
  0.49138135    
 -9.25030485E-02
 -0.12663288    
  0.52077556    
  -1.3570236    
  0.85768354    
 -9.04280916E-02
  0.32621580    
 -6.24789335E-02
  0.23052387    
  3.53166871E-02
 -0.35622403    
 -0.47301161    
  9.64045972E-02
 -0.34394008    
  4.23018858E-02
  0.47406340    
  0.63533878    
 -0.36718249    
 -0.98176819    
  0.89501327    
  1.37300305E-02
 -0.43780059    
  0.42560470    
 -7.48162121E-02
 -5.43424450E-02
  0.32619792    
 -0.64399701    
  0.44234684    
  0.33360705    
 -0.25510553    
 -0.40760386    
  0.31513914    
 -0.29815364    
  0.91839379    
 -0.43013668    
 -0.32721323    
   1.1063477    
  -1.0833181    
  4.28511947E-02
 -5.51865697E-02
 -0.36124435    
  0.35054904    
 -0.26757464    
  0.38416228    
  0.58548039    
 -0.55717647    
  0.36054331    
 -0.39846238    
  0.45110628    
  -1.0159694    
 -0.34101474    
  0.39880314    
  0.72860742    
 -0.16822796    
 -9.60742906E-02
 -0.99949026    
  0.52172512    
  0.53014964    
  2.36413032E-02
 -0.68384498    
  0.21570849    
  0.10162251    
   1.3755630    
 -0.79152852    
  0.24250415    
 -0.62382668    
  0.22277638    
 -0.67136019    
  0.27466646    
 -0.52106690    
  0.65568942    
  0.20775875    
  0.37343317    
 -0.68358779    
  0.40193567    
  0.27737463    
 -0.33861819    
 -0.11628058    
 -0.62145531    
  0.16220468    
  0.11599852    
  0.15822372    
  0.47228777    
 -7.63528720E-02
  0.30732346    
  -1.0552981    
   1.0995753    
 -0.68834680    
  0.26148000    
 -0.31458920    
  0.25691065    
 -0.52657390    
 -0.50994390    
  0.31484252    
  0.32399231    
  0.56689841    
 -0.35592151    
  1.49534335E-02
 -0.63372332    
  0.36016509    
 -0.75866258    
  0.34830686    
  0.86344832    
  6.45380765E-02
 -1.31678283E-02
 -0.20526323    
  0.32582459    
 -0.86663109    
  0.91255713    
 -0.34851444    
 -0.14827909    
 -5.90891801E-02
   1.1087062    
 -0.66905010    
 -0.24831723    
  0.24410675    
 -0.34608209    
  0.35029230    
 -0.14439438    
  0.11454118    
  0.37964118    
 -0.11384232    
 -0.25574893    
 -0.51082599    
  0.83083683    
 -0.50290370    
  5.34348451E-02
  0.10193991    
 -0.19384117    
 -0.26129502    
  0.53008389    
  5.43447211E-03
 -0.18069676    
  0.66097933    
  -1.0392209    
 -0.50374204    
  0.62834716    
  0.72505945    
 -2.77365278E-02
 -0.43721360    
  -1.0180728    
   1.0790772    
  3.03052855E-03
 -4.01284508E-02
 -0.81883579    
 -0.20106737    
   1.2694666    
 -6.15359331E-03
 -0.35139820    
  0.54191655    
 -3.10903639E-02
 -0.43646699    
 -7.78731182E-02
  0.65547502    
 -0.61578041    
  4.30532247E-02
 -0.81174070    
  0.50055432    
 -0.45419949    
 -2.11272705E-02
  0.52706265    
  0.45198488    
 -0.17168353    
 -0.30583513    
   1.1950971    
 -0.73647243    
  0.24417444    
 -0.16938567    
 -0.60487211    
  0.37252069    
  0.12008448    
  -1.3299223    
   1.2580965    
  -1.1047095    
  0.70681518    
  0.21678865    
  0.32522020    
 -7.51207173E-02
 -0.12365161    
  5.76931350E-02
  0.26352865    
  7.72624314E-02
 -0.29200211    
 -0.27193391    
  0.44507390    
  -1.0865492    
   1.0355113    
 -0.33877406    
  0.42907873    
 -0.37162226    
  -1.1614593    
   1.0334729    
 -0.47927773    
  0.15237476    
  0.52512288    
  0.52336502    
 -0.37690449    
  -1.0891204    
  0.75781184    
  0.16413081    
  0.47642443    
  -1.0328243    
  0.66176069    
 -1.45990374E-02
 -0.26442558    
  0.44306341    
 -0.16839705    
 -0.28622749    
  0.30497366    
 -0.25581446    
  0.62540513    
 -0.33864623    
  0.12116349    
 -0.48061228    
  0.23419335    
 -5.48525304E-02
 -0.38576031    
  0.54062140    
  0.20826079    
  0.22337456    
 -0.33684126    
 -0.20903200    
  0.57137555    
  -1.6067436    
  0.40695873    
  0.54889768    
  0.63365376    
 -0.97323382    
  0.63070494    
 -0.13353148    
  0.37100497    
  -1.7917603    
   1.4382735    
  0.15270248    
 -0.70942777    
  0.57536441    
 -0.91842341    
  0.80418515    
  0.11849087    
  0.10210168    
  -1.4266914    
  0.95387298    
  0.31994295    
 -1.65042412E-02
 -1.37097668E-02
 -0.27346846    
  4.72528189E-02
  0.49493110    
 -0.81122363    
 -0.46526554    
  0.34185982    
  0.69314760    
  0.14429420    
 -0.87082857    
  0.26426196    
 -0.44288614    
  0.78644210    
  0.13793325    
  0.52968007    
  -1.4916548    
  0.99509448    
 -0.30386484    
  0.61430293    
 -0.88863897    
 -0.11211745    
 -8.51078704E-03
  0.29619300    
  0.43743446    
  -1.1650677    
  0.55206883    
 -0.43623701    
  0.63483882    
 -0.72897857    
  0.86612666    
  9.30103511E-02
 -0.14677699    
 -0.33914226    
 -0.11012529    
  0.92520612    
 -0.21137899    
 -0.22900894    
  0.30499431    
 -0.13935593    
 -0.26407948    
  0.13808495    
 -0.85379684    
  0.74568486    
  0.50885516    
 -5.93465101E-03
 -0.15415087    
 -0.16907619    
 -0.15827067    
 -0.65719295    
  0.90206397    
 -3.84365134E-02
 -0.19684683    
 -1.92681812E-02
 -0.57926261    
 -0.28306365    
  0.86232615    
 -2.36233231E-02
  0.57374465    
  0.12832673    
 -0.68626052    
 -0.11851862    
 -0.93974215    
  0.45506218    
  0.65664685    
  0.33354676    
  5.56780063E-02
  7.05034360E-02
 -0.72413886    
  0.36343202    
 -0.36101314    
 -0.11778330    
  0.44802448    
 -0.23801063    
  4.09982726E-02
  0.17062578    
 -8.74974206E-02
  0.42346016    
 -0.15840556    
  0.17106479    
 -5.16248420E-02
 -0.71051544    
  0.44854853    
  9.98371243E-02
  0.12845668    
 -9.47624072E-02
  0.12179084    
 -0.15704367    
 -4.79324870E-02
 -0.87383372    
  0.66127181    
  0.53798372    
  7.18258843E-02
 -0.89345157    
 -0.44242984    
  0.35834736    
  0.63753527    
  6.43451139E-02
 -0.42079943    
  0.15130803    
  0.42115462    
 -0.35685301    
  0.28990340    
 -3.93804349E-02
  -1.2254380    
  0.72563255    
  0.71012586    
 -0.41902509    
  0.36601689    
 -0.40783495    
  0.48632884    
 -0.17926294    
 -1.05268015E-02
 -0.37037414    
  0.11735693    
  0.26354283    
  -1.2269212    
 -0.20215940    
   1.5543990    
  6.59087375E-02
 -0.73396885    
  0.35306489    
  0.21296503    
 -0.24839617    
 -0.57281721    
   1.1848965    
 -0.90524119    
 -0.32120445    
  0.48690540    
  0.35126013    
 -0.37195662    
 -0.12541656    
  0.33091459    
 -3.94681431E-02
 -8.92093331E-02
 -0.27369562    
  0.71263242    
 -0.48394832    
  0.18140030    
  0.21481417    
 -6.92585483E-02
 -0.49719632    
 -0.47087693    
 -0.12260202    
  0.28074101    
  0.20689289    
 -0.72771823    
  0.13164549    
   1.1304066    
  0.52719188    
 -0.24736384    
  1.91699844E-02
 -0.54625601    
 -0.41369525    
  0.77382505    
 -0.47382295    
  0.85571754    
 -0.65988213    
  0.34909600    
 -0.26082700    
 -0.98134136    
   1.1440144    
 -0.91433483    
 -0.21745910    
  0.35707980    
  0.75892460    
  0.33685139    
  -1.0353171    
 -0.71743941    
   1.2857795    
 -0.20926748    
  0.56941026    
 -0.13881442    
 -3.89684516E-07
  -1.2527632    
   1.6852996    
 -0.28219804    
  -1.2648141    
 -0.43163553    
   1.1592371    
 -0.13124245    
  0.22476828    
 -0.19671054    
 -0.15811081    
  0.96066213    
 -8.88651088E-02
 -0.53004742    
 -0.14107879    
 -0.20531100    
  9.10730883E-02
  0.10089229    
  4.86987419E-02
  0.51119131    
 -0.29354748    
 -0.27986938    
  0.44986072    
 -0.46950790    
  0.28021386    
 -0.28818214    
 -0.53102797    
 -0.22825871    
  0.86544698    
  0.12495118    
  0.21229135    
  0.34868440    
 -0.36551264    
 -0.28507477    
  0.19211175    
  9.16569605E-02
 -0.45572731    
 -0.44757688    
  0.96292847    
 -0.18182904    
  0.13519193    
 -9.04186219E-02
 -0.24527903    
  0.32792610    
 -0.41460916    
  0.33337432    
 -0.23949689    
 -7.05302656E-02
  0.30578601    
  0.10861265    
 -3.35944891E-02
  0.35929999    
  -1.5957694    
  0.13522708    
   1.7798312    
 -0.38664314    
 -0.43131140    
 -0.14787661    
 -2.84207035E-02
 -0.47252902    
  0.14502554    
  0.50531077    
  0.39383450    
 -0.92190135    
  0.62980199    
 -0.72921234    
  0.87829000    
 -0.30983508    
  0.12044606    
 -0.18487845    
  0.17776063    
  0.37843618    
 -0.31479099    
  -1.1216639    
  0.50339067    
  0.29511729    
  0.45953211    
 -0.47445801    
  7.24954307E-02
 -0.58081818    
  0.42199397    
 -0.64123964    
  0.86274207    
 -0.68497086    
  0.73305666    
 -0.20415410    
  9.51360092E-02
 -7.04895854E-02
  0.13470115    
  3.69519778E-02
 -0.24749088    
  0.55932748    
 -3.47011350E-03
 -0.19514935    
  0.20781557    
 -0.75448692    
  0.12773637    
  0.63359290    
 -0.28465626    
 -0.13396345    
  0.40948731    
 -0.39576492    
 -0.47239143    
 -0.40957159    
 -0.14595380    
   1.0531503    
  0.29306635    
 -0.29806218    
 -6.02074489E-02
 -0.54815692    
  0.74398041    
  5.25313616E-02
 -0.34118581    
  0.10516562    
  5.45279831E-02
 -0.10296823    
  0.12753937    
 -0.45267856    
  0.29149181    
  7.68205598E-02
 -0.22182430    
  0.56556392    
  0.44903028    
 -0.81953299    
  0.13669096    
 -0.68685818    
  0.98591006    
  -1.1981423    
   1.0304494    
 -0.42642999    
  0.46973827    
 -0.32409903    
 -0.34678206    
  5.54299764E-02
 -4.51200530E-02
  0.88185829    
 -0.42801026    
 -0.33322036    
 -0.33103296    
  0.34457636    
  0.13409199    
 -0.50106978    
 -0.24027956    
 -1.24222264E-02
 -0.76213998    
   1.0180731    
  0.95922631    
 -7.70601109E-02
 -6.90881014E-02
  0.11475861    
  0.26901373    
 -0.82640004    
  6.46773055E-02
  0.40058193    
 -5.60894422E-02
  0.39555454    
  -1.3357979    
   1.0639271    
 -2.64918525E-02
  0.34980553    
 -0.31291118    
 -0.10349400    
 -0.74466741    
  0.32910788    
 -0.55149674    
  0.48637855    
  0.49067056    
 -4.50331941E-02
  4.64523733E-02
  0.21716870    
 -0.37843665    
 -0.89567113    
  0.13353099    
  0.89754444    
 -0.15221146    
 -0.87073392    
  0.77847034    
  0.69407570    
 -0.18734781    
 -0.75671548    
  0.51890767    
 -0.41905090    
  0.37846607    
 -0.77318954    
  0.80950487    
 -0.34391764    
  0.44685006    
 -3.53673548E-02
 -0.65136552    
  0.38043141    
 -0.75442791    
 -0.41292703    
  0.97731197    
  0.21080598    
  -1.0866972    
  0.20573428    
  0.59328109    
  0.24034683    
 -0.31621218    
  0.92804426    
 -0.61903942    
  0.12558828    
  7.96744376E-02
 -0.78404915    
  0.89146870    
 -0.32176632    
  0.40302923    
  -1.0745152    
 -0.32158321    
   1.3537506    
  0.34875569    
 -0.17302896    
  0.51805615    
 -0.70529985    
 -0.94833028    
  0.10702023    
 -0.31696230    
  0.68491650    
  0.12964997    
 -0.27625370    
  0.27443665    
  0.58272350    
 -0.61976427    
  0.27103460    
 -0.14199466    
  0.63070679    
 -0.74476552    
 -0.42992580    
  0.43733272    
  0.46861920    
 -2.92937066E-02
 -0.78134865    
  0.33461535    
 -0.49180114    
  0.70222443    
 -0.72062975    
  0.90695965    
 -6.05466291E-02
 -0.49938214    
  0.44619912    
  0.34781218    
 -0.48897558    
  0.28929347    
 -0.14673065    
 -0.33005908    
  0.30312648    
 -0.67888147    
  0.59811985    
 -0.70253700    
  0.79472727    
 -4.27029375E-03
  0.64342904    
  -1.8252987    
   1.3978553    
 -0.20746216    
 -0.30720198    
  0.42199409    
 -0.24610361    
  0.13272496    
  2.23477315E-02
 -0.25151211    
  0.48782793    
  0.41523179    
 -0.90840250    
 -0.68958181    
  2.51298587E-07
   1.1243746    
 -0.30753055    
 -9.21702981E-02
  0.31657135    
  -1.0483873    
  0.80493844    
 -0.43226346    
  0.25951079    
  3.37110162E-02
  0.39992523    
  8.85537043E-02
 -0.72880334    
 -0.57614487    
 -0.51779336    
  0.81170648    
  0.84818506    
 -0.17860477    
  1.57731269E-02
  5.77668324E-02
 -0.32735631    
  0.39998579    
  0.11165926    
  7.45467544E-02
 -0.82067001    
 -8.37196931E-02
 -0.58891398    
   1.2285414    
  0.40991291    
 -0.47752658    
 -0.38267392    
 -0.18933924    
 -0.53939921    
  0.43560195    
 -0.51604676    
   1.3421401    
 -0.41232872    
  0.57948762    
 -0.11518216    
 -0.42978466    
  0.22434022    
  4.67373878E-02
 -0.15618233    
 -0.23118328    
 -0.44083628    
 -0.19989638    
  0.85577238    
  0.17384706    
  0.23702830    
 -0.45903322    
  0.28530753    
 -0.24258974    
  0.30346572    
  0.11044855    
 -0.40666738    
  0.22242109    
  0.27495649    
 -0.52297342    
 -0.79440081    
   1.4469185    
  -1.2436433    
 -0.24512252    
   1.0608720    
  0.40151215    
 -0.60415781    
 -0.99053794    
   1.2562410    
 -6.30581155E-02
  0.34026909    
 -0.33879071    
 -0.30908105    
 -1.41847068E-02
  0.58665264    
 -0.51196152    
  0.20633680    
  0.14330611    
 -0.48317444    
  7.90430084E-02
  0.64919549    
 -0.46022969    
 -0.39968729    
 -0.59671515    
  0.43637291    
  0.68587428    
  -1.1681262    
   1.2876924    
  -1.0285835    
  0.41985342    
  0.14595374    
  6.76201358E-02
  0.21697031    
  0.18977609    
  0.23510787    
 -0.68508214    
  8.46657455E-02
  0.33409771    
 -0.32674459    
  -1.1786560    
   1.7079897    
 -0.30253488    
 -0.48916450    
  0.66415936    
 -0.12238913    
  3.67137268E-02
 -0.15570939    
  0.40181842    
  -1.4988726    
  0.60273176    
 -0.57054400    
  0.49899089    
  0.71891087    
  0.19737962    
 -0.83455920    
 -0.37308353    
  0.33699724    
  0.37255847    
  0.44389710    
 -0.11286462    
 -7.13146850E-02
  0.45754814    
 -0.84641576    
  0.23541342    
  -1.0745146    
  0.19806966    
  0.71057296    
  0.18678983    
 -0.82576877    
 -0.14450039    
   1.1689119    
 -0.65724617    
  0.51434582    
 -8.64639729E-02
 -0.55103207    
  0.33972251    
  0.52572399    
 -0.18809338    
  0.61177742    
  -1.5777631    
   1.0935295    
 -0.43520191    
   1.0584463    
 -0.23707193    
 -0.90766984    
 -8.27282667E-02
 -0.88530689    
   1.2743208    
 -0.33017331    
  0.48500034    
 -0.15640844    
  0.17782785    
 -1.73687525E-02
 -1.76756792E-02
 -0.21155091    
  0.28428680    
 -0.42999807    
  0.11995909    
 -0.12981150    
 -0.38682830    
  0.65904486    
 -0.14240514    
  0.39086607    
 -0.18562150    
 -0.98746145    
   1.1024072    
 -3.86144295E-02
 -0.36306918    
 -0.59612334    
  0.67413223    
  0.29939300    
  0.10897606    
 -0.32792389    
  8.92898887E-02
 -0.91850197    
   1.1640733    
 -0.54958582    
  0.45035052    
 -0.13753812    
 -0.20865074    
 -0.14698237    
 -0.46335909    
  0.63169479    
  6.47586361E-02
  0.18479355    
 -0.53255099    
 -0.64302295    
  0.88284856    
 -2.73150135E-07
  0.16251919    
 -0.16435885    
  0.33883762    
 -0.48534358    
 -0.73006803    
  0.86546308    
  0.31387228    
 -0.20294107    
 -8.70115757E-02
  0.74366748    
  -1.0646248    
  0.59721041    
 -0.67266828    
 -9.34197009E-02
 -0.21061091    
  0.79410183    
 -0.23815678    
  6.30927160E-02
  0.72038609    
 -0.50159186    
  -1.0005689    
   1.1931387    
 -0.31551716    
  0.65105498    
 -0.30464745    
 -2.04875804E-02
  0.13417785    
  0.11425769    
 -0.40799120    
 -5.93922250E-02
  0.27675268    
 -0.52187562    
  0.31508145    
  0.38421953    
 -0.24302244    
 -0.98999745    
  0.66467589    
 -2.18988173E-02
  0.55697614    
 -0.29121152    
  0.26442945    
  -1.4227818    
   1.4537848    
 -0.71442491    
 -0.25039321    
  0.47482580    
 -2.61110216E-02
 -0.75311077    
  0.92746437    
  3.49381305E-02
 -0.17803848    
 -7.63460025E-02
  0.29640755    
 -0.46480486    
  0.46343207    
  -1.1435640    
  0.71024185    
  0.87387872    
 -0.61739892    
 -0.27357426    
  0.28498468    
  0.71320361    
 -1.76290162E-02
 -0.76433694    
  0.13764645    
  0.85031915    
  -1.0711955    
  4.24808227E-02
 -5.38665280E-02
  0.29953942    
  7.36030266E-02
  5.12279086E-02
 -0.86577761    
  0.94726032    
  4.82970141E-02
 -0.48058590    
  0.28768238    
 -0.97376221    
  0.47351822    
  6.16556704E-02
 -0.31203115    
  0.74662107    
 -0.55728161    
  0.47087708    
 -0.33792904    
  0.12816037    
 -0.15714790    
  0.22649910    
 -6.57674596E-02
  0.25725955    
 -4.09376658E-02
 -2.18509417E-02
  -1.0031682    
 -0.33006671    
 -6.34227246E-02
  0.35249999    
  0.47677940    
 -0.62536752    
  0.90260565    
  5.55165522E-02
 -7.13902041E-02
 -0.88673228    
  9.26586464E-02
 -0.13226719    
 -7.33310357E-02
   1.5466368    
 -0.22488141    
 -0.31015509    
  0.37469369    
 -0.73476201    
  4.16146442E-02
 -0.29495457    
  0.27297619    
  0.70282197    
 -0.52746910    
  0.12062781    
  0.42321286    
 -1.08844163E-02
 -0.21259783    
 -0.43117371    
  0.36290523    
  0.29580089    
 -0.22078829    
 -0.57145071    
  0.48733762    
 -0.91995341    
  0.89026684    
 -0.73349875    
  5.71582019E-02
  0.95551187    
 -0.85348952    
  0.86058748    
  0.47511804    
 -0.52887034    
 -0.59107548    
  0.98352069    
 -0.97013408    
  0.27091962    
  7.80120417E-02
  0.45488057    
 -0.15137663    
  0.34944642    
 -0.67764306    
  2.09330246E-02
 -0.78170031    
  0.19391379    
  0.67777520    
  0.27773649    
 -0.35462815    
  0.50672829    
 -0.64185399    
 -0.92162430    
  0.86921000    
  9.40863118E-02
 -0.28360856    
  0.83443946    
 -0.38566232    
  0.19007695    
 -0.46287620    
  0.39786032    
  5.06055877E-02
 -0.31266540    
  0.61903912    
 -0.51189429    
 -0.31112736    
  0.49907807    
 -0.10093878    
  0.39561293    
  -1.4417065    
   1.1291490    
 -9.62133631E-02
 -5.44352382E-02
 -0.47420791    
   1.1991857    
 -0.37461609    
  -1.2023321    
  0.52869797    
 -0.16507982    
  0.50224197    
  0.42029679    
 -0.23941354    
 -0.73877639    
 -9.14025828E-02
  0.75241238    
  0.19186638    
  0.19950303    
 -0.82923603    
  0.53557736    
 -0.55750245    
 -2.24171355E-02
  0.60223550    
  8.96512568E-02
 -0.17904791    
  0.20272578    
  0.22314304    
 -0.47059488    
  0.26090717    
 -0.65617186    
  0.34181055    
  0.17508563    
 -0.57226521    
  0.55536377    
  7.07747694E-03
 -0.20774812    
 -0.23361515    
  0.48954836    
  9.48211551E-02
 -0.35423294    
 -0.84729773    
  0.37240422    
  0.15294933    
  6.73893467E-02
  0.35555109    
 -0.73989254    
 -0.41541520    
  0.96698403    
  8.20877030E-02
  2.76353192E-02
  0.24371403    
  0.31273258    
  0.35540462    
 -0.83167750    
 -0.29399163    
 -7.44327605E-02
  0.63945842    
  7.50491992E-02
 -0.50049728    
  6.74018636E-02
 -0.57517385    
 -3.21463688E-07
  0.56656045    
  0.59315503    
  0.20889315    
 -0.18807913    
 -0.87771809    
  0.34989488    
  0.17168294    
  0.91092849    
  -1.8278879    
  0.73570669    
  0.35955516    
 -0.20540453    
 -6.52711689E-02
 -0.41800672    
  0.47083861    
 -0.18259990    
  0.29930010    
 -0.52704561    
  0.64592826    
 -0.15543343    
 -0.73108470    
 -0.51082587    
   1.4466580    
  -1.1101851    
  6.75107092E-02
  0.28247589    
  0.29437089    
 -0.89567113    
   1.2786640    
 -0.11423847    
  0.26968643    
 -0.60209119    
 -0.35186514    
  0.65584403    
  0.18166563    
 -0.45245400    
  0.57278311    
 -0.56935257    
 -0.74949992    
  0.90316123    
  1.89092644E-02
 -0.38973939    
  0.79903972    
 -0.44449398    
  0.27717918    
 -0.62114251    
 -0.53569347    
  0.90907031    
 -3.54015343E-02
 -0.70523226    
 -0.19393855    
  0.50043994    
 -0.15713765    
  0.87895334    
  -1.4307458    
  0.67015767    
  0.41164786    
 -0.73886079    
  0.48996419    
  0.47787744    
  -1.2750685    
 -5.87070920E-02
   1.1425920    
 -0.56258780    
 -0.44531086    
  0.95925629    
  0.16741332    
 -0.43555754    
  2.01617628E-02
  0.36680293    
 -0.14086938    
 -6.24173321E-02
  3.49743888E-02
  0.17382903    
 -0.11349340    
  0.12171301    
  7.23524839E-02
 -7.50846490E-02
 -0.11283683    
  -1.1488585    
   1.3581235    
  1.24172878E-03
  -1.9213998    
   1.4578259    
  0.30236682    
  0.22256005    
 -0.86179370    
 -0.53035170    
 -9.43339523E-03
  0.93413991    
 -4.37746532E-02
  0.65143311    
 -0.87994093    
  0.45863086    
 -0.22044206    
  0.54826570    
 -0.14473002    
 -4.74399179E-02
 -0.41155642    
 -0.35000500    
  0.55215579    
  0.13082370    
  -1.0870010    
   1.0422174    
 -0.15135592    
  0.28278509    
  2.11930536E-02
 -2.52168514E-02
  -1.0786512    
  0.98870307    
 -8.86280462E-03
 -0.13141446    
  0.22077139    
  0.36626291    
 -0.96003681    
  0.27904552    
  0.87763512    
 -0.68698382    
  0.35882279    
 -0.50227869    
  0.18850788    
  5.29068001E-02
 -0.18455267    
 -5.86377867E-02
  0.32857481    
  -1.1853907    
   1.3303657    
  8.98645446E-02
 -0.52850670    
  1.19357072E-02
  0.18795519    
 -0.61224091    
 -0.52649158    
  0.32955566    
  0.55826330    
  0.14742319    
 -0.29917088    
  0.50281000    
 -5.35024405E-02
 -9.55780298E-02
 -0.96618813    
  0.50382477    
  0.61398250    
  0.25187704    
 -0.27236509    
 -4.76916507E-02
  7.70115852E-02
 -0.11998434    
 -0.21047628    
  6.26792684E-02
  0.16046426    
 -0.50385672    
  6.06243610E-02
 -0.33299282    
  0.31983441    
  0.36261746    
 -0.43113711    
 -0.12847863    
  0.66589803    
 -2.51765698E-02
  -1.0665535    
  0.56839597    
  0.51082557    
 -0.16705422    
 -0.36022300    
  0.77719229    
 -0.18101479    
  0.11807291    
  -1.7353746    
  0.78726023    
 -3.96998003E-02
  0.43714914    
  0.15788007    
 -6.89639244E-03
 -0.32888877    
  0.88800991    
 -0.95511633    
  0.68928385    
 -0.93583566    
  0.59107083    
  0.62727171    
 -0.60922086    
  0.33953398    
 -2.18937583E-02
  0.19139501    
  2.44304519E-02
 -0.32582650    
  0.17551568    
  0.16695991    
 -0.40237364    
  6.56950399E-02
 -0.36371920    
 -0.57744545    
  0.18847546    
  0.65245342    
  0.36415529    
 -0.33270612    
  0.29308572    
  0.10720665    
 -5.20016626E-03
 -0.57617557    
 -0.25662905    
 -0.17230006    
  0.75795257    
  0.56437290    
 -0.91781032    
  0.14651699    
  0.18259522    
  0.11975671    
 -0.91507757    
 -0.36101311    
  0.54333520    
 -0.32892480    
  0.68963259    
 -0.56137812    
  0.51820540    
 -0.47886589    
  0.72956795    
 -0.25070179    
 -0.10250501    
  0.23488726    
 -0.12688233    
 -0.35120586    
  7.50347450E-02
  0.99814850    
 -0.46398243    
  0.14196996    
 -0.33622676    
 -5.64522780E-02
 -2.20193826E-02
 -0.53081423    
  0.35256529    
  -1.0300629    
   1.3021021    
 -0.26540962    
  0.44151765    
 -0.19486463    
  0.51973611    
  -1.3238046    
  0.56836832    
  4.68165688E-02
  8.18000361E-02
 -0.70859176    
  0.73505843    
  0.50032270    
  0.16635787    
  -1.0647105    
 -0.28768227    
 -0.23244682    
  0.12296204    
 -0.18066946    
  0.92418063    
  4.23138142E-02
 -0.25373858    
 -0.82252681    
   1.7132506    
 -0.61832774    
  7.99000189E-02
  0.25207284    
 -0.30103371    
  0.50435317    
  9.59006324E-02
 -0.71200627    
  0.95134068    
 -0.97158420    
  0.29227257    
 -0.47336787    
  0.15834349    
  0.60917372    
 -7.43708536E-02
 -0.27308303    
  0.12260269    
  2.84518185E-03
 -7.21432939E-02
 -0.11473388    
 -7.27917030E-02
 -0.30065727    
  0.74642843    
 -0.40075886    
 -0.54910815    
  0.97432965    
  -1.7633961    
   2.0591018    
  -1.5257140    
  0.51239949    
  0.67649972    
 -0.36493132    
 -0.32343143    
  0.20045391    
 -0.36902785    
  0.13951664    
  5.26441894E-02
  0.54654354    
 -5.97812459E-02
 -1.44307232E-02
 -0.20050952    
 -0.13887438    
  6.89925104E-02
 -2.31222510E-02
  0.35002542    
  0.13112471    
 -0.47338289    
 -4.75340709E-02
  0.28565174    
 -0.31655011    
 -0.19326025    
  0.55014378    
  0.19733794    
 -0.90078700    
  0.41527891    
  0.23402143    
  0.37883830    
 -0.90838563    
  0.13254631    
 -0.67266786    
  0.24981201    
 -0.21876697    
  0.63006330    
  0.47000319    
  -1.3862948    
   1.4331450    
 -0.67800575    
  0.50259501    
 -0.55590361    
  0.11682236    
  0.62002510    
 -0.85932428    
  0.46755755    
  0.40953815    
 -0.14560536    
  0.22752298    
 -0.24014151    
  0.11247788    
  5.65804541E-03
 -1.70704685E-02
 -0.57043493    
  0.51285416    
 -0.20507032    
  0.69314706    
 -0.59715855    
 -0.69314736    
  0.61013395    
 -0.58008194    
  0.93969887    
 -0.58830070    
  0.91072011    
 -0.33535534    
 -7.85243735E-02
 -0.17838533    
 -0.33009502    
  0.29410204    
 -0.25281113    
 -0.17918079    
  0.28566426    
  0.45857462    
 -0.38461146    
  0.18917735    
 -0.34960172    
  0.11631375    
 -4.00054716E-02
  0.15648068    
 -0.25506085    
 -0.65340674    
  0.28116712    
  0.69803685    
  0.37743354    
  -1.0528527    
 -0.41832736    
  0.70999491    
  0.55790913    
 -5.76404929E-02
  0.13642135    
  2.37062797E-02
  4.69680466E-02
  -1.1922772    
  0.63530499    
  9.21320021E-02
 -0.64204085    
 -0.16608404    
  0.73832989    
  0.75825065    
  -1.5572039    
   1.1868634    
  0.18707891    
 -0.45765084    
  0.14131363    
 -7.78190978E-03
 -0.30237269    
  8.89473855E-02
  0.11498538    
 -0.37156379    
  0.19474387    
  0.50339115    
 -0.36703357    
 -0.10995914    
  0.49425605    
 -0.23761193    
  9.46055204E-02
  0.18020374    
 -0.37415782    
 -0.83256686    
  0.35430986    
   1.0505123    
  -1.4449884    
 -0.23447800    
   1.1987782    
 -0.21342540    
  0.53414911    
  0.10024536    
 -0.18787584    
 -0.26484239    
 -0.31603700    
  0.19076662    
 -0.14746955    
  0.24659470    
  0.29838610    
 -0.47542387    
 -0.84204119    
   1.0564512    
  0.24865313    
  -1.2300135    
  0.58304727    
  0.29596129    
  0.11660490    
  0.47529644    
  -1.4582241    
  0.75030518    
  0.24667409    
 -0.19448845    
  0.33862191    
  8.24143365E-02
  1.47243645E-02
 -0.15090828    
  0.44979346    
  -1.5413487    
   1.2783519    
 -0.35282147    
 -3.74833085E-02
  7.03809410E-02
  0.48226655    
 -0.35482097    
 -0.16201650    
  0.59279901    
 -0.88889134    
  0.29441583    
  2.48562694E-02
 -3.32813673E-02
 -0.12991183    
  0.28333691    
 -0.20373958    
  0.17577626    
  0.20931667    
 -7.41075575E-02
 -0.72898346    
  0.29307303    
  0.51364440    
  0.12139525    
 -0.16705425    
  6.94979057E-02
 -0.71097273    
  0.24543504    
  0.10835823    
  -1.0162408    
  0.66723305    
  0.32515731    
 -0.53998268    
  0.26826429    
  0.77249372    
 -0.94760114    
  0.81719989    
  0.32363519    
 -0.43297186    
 -0.33249581    
 -1.11729186E-02
  0.16690959    
  8.79350081E-02
  0.39231640    
 -0.27598599    
 -0.69573492    
  0.43440297    
  0.21640939    
 -0.12354293    
  0.12083615    
 -8.62725079E-02
 -0.22425173    
 -0.32215762    
  0.23933871    
  0.68000931    
  -1.2104365    
  0.81358147    
 -0.29730961    
  0.28513256    
 -0.19186161    
  6.63918778E-02
 -0.79158711    
   1.0434800    
 -0.58213443    
  0.49622655    
  0.31738347    
 -0.65946025    
  0.38524869    
  0.14037459    
 -0.50716066    
 -0.78237855    
  0.48653302    
  0.72673041    
  0.16857670    
 -0.24116181    
 -0.18005155    
 -0.10384951    
 -0.60991633    
  0.60802770    
  0.26859739    
  0.23806076    
 -0.13777049    
 -0.10318443    
 -0.11344452    
 -0.85872644    
   1.2345353    
 -0.45166695    
  0.24565576    
 -3.48468646E-02
 -0.86110413    
 -3.41327824E-02
  0.41925836    
 -8.82578641E-02
 -0.74693811    
   1.1843073    
  0.18874191    
 -0.28324720    
 -3.05506419E-02
  0.13467100    
 -0.14016084    
 -0.67676830    
   1.7213477    
 -0.80289322    
 -9.67525244E-02
 -7.24004656E-02
 -0.52977514    
  0.70753604    
 -0.12783326    
 -0.32517236    
  0.62695915    
  0.17770940    
 -0.65857577    
  0.12915242    
  0.45214036    
 -0.59892356    
 -0.19825859    
  0.31911045    
 -0.53325868    
   1.1761264    
 -1.76501293E-02
 -0.54450119    
 -0.78619784    
   1.0926841    
 -0.34267470    
  4.58343737E-02
  2.52779480E-02
 -0.54145133    
  0.27689996    
  0.35402930    
 -0.23534277    
  0.16747038    
  3.04871239E-03
 -0.38066104    
  0.13908392    
 -0.93290037    
  0.30356544    
  0.32076490    
  7.88472593E-03
  0.47131190    
  2.73992661E-02
 -0.21364944    
  0.37481624    
 -0.25266850    
  0.30666441    
 -0.40162665    
 -5.71587943E-02
 -0.24986690    
  0.65870643    
  0.15799399    
 -0.41995421    
  0.20226167    
  -1.3905963    
   1.3271056    
 -0.24588473    
  0.35823369    
 -3.74780111E-02
 -0.25293219    
  0.38893613    
 -0.30847332    
 -4.11725044E-02
 -0.97211003    
   1.0688531    
  0.19574483    
  0.33273056    
 -0.48949894    
  0.21021642    
 -0.53634441    
 -0.10960648    
  0.37911645    
  0.12886824    
 -0.22207759    
 -0.41170153    
  0.55539387    
 -5.69773503E-02
 -0.66742218    
  0.32277307    
   1.0304400    
 -0.86941630    
  8.43984857E-02
 -0.29490203    
  0.63470960    
  -1.1431222    
  0.15587041    
 -0.31203070    
   1.3721098    
 -0.30207053    
 -0.83662009    
  0.53651488    
  0.10318447    
 -0.66606593    
  0.49544081    
  0.66244799    
  0.15825348    
 -0.41523626    
 -0.41716093    
  0.41249871    
  2.46168058E-02
 -0.37110788    
  0.24665336    
  0.38518029    
  3.56567726E-02
 -0.27681893    
 -6.14637621E-02
  0.12357668    
 -0.90792227    
  0.80162740    
 -0.28872147    
  0.28403717    
 -0.69785315    
  0.69157404    
 -0.81171757    
   1.3117775    
 -0.89222682    
  0.72413105    
 -0.47748917    
  1.81968673E-03
 -0.70044625    
  0.81539738    
 -5.32567836E-02
  0.12667029    
  5.13686687E-02
 -0.54823577    
  0.76015770    
 -0.21910119    
 -5.78368865E-02
 -0.28819102    
   1.0513488    
 -0.62771958    
 -0.50860620    
  0.17079897    
  0.44276667    
 -0.52858943    
 -0.75836456    
  0.24550080    
  0.33986798    
  0.65363604    
 -0.83935338    
  0.48303759    
  0.19985276    
 -0.10552415    
 -0.60096651    
 -0.41596705    
  0.81444347    
  8.26597437E-02
  0.22535498    
 -0.27257833    
 -0.59205061    
 -0.12656263    
  0.28171161    
 -0.42206979    
  0.57963604    
   1.0352662    
  -1.1290431    
  0.32760465    
  0.22395305    
 -5.65870926E-02
  0.88921487    
 -0.84729791    
  0.28891274    
  8.25938135E-02
 -0.80697471    
 -0.36687896    
  0.96420872    
 -0.18848567    
  0.55309021    
 -0.51666248    
  0.14082217    
 -0.22561808    
 -3.97164039E-02
  0.19664478    
  0.30083302    
  -1.3740518    
  0.57092935    
 -9.15672705E-02
  0.51519960    
 -0.10699849    
  0.38770017    
 -9.72894505E-02
 -0.45862439    
 -0.93039793    
  0.56195503    
  1.85194872E-02
   1.1157926    
 -0.69114542    
  8.25012177E-02
 -0.49197388    
  0.52814430    
 -5.66361919E-02
  6.89925849E-02
  4.29246016E-02
 -0.64235830    
  0.75358391    
 -0.24981216    
 -0.15640573    
  -1.0963577    
   1.8401202    
 -0.67401826    
 -0.86000949    
   1.1736673    
 -0.83861738    
   1.1562321    
 -0.40266964    
  0.18315871    
 -0.82568264    
 -0.56200677    
  0.85286850    
  0.50365692    
 -9.34411883E-02
 -1.27189625E-02
  0.25433239    
 -0.61673802    
  0.44527498    
 -0.68289101    
  0.62841475    
  0.35714102    
 -0.28949773    
 -0.91701740    
  0.53808725    
  0.51843953    
  0.49528182    
 -0.47773758    
  7.07302541E-02
 -0.38314652    
 -0.42000195    
  0.68536526    
 -1.57487635E-02
 -0.54126686    
  0.22496012    
  0.46248913    
 -0.41292182    
  0.23174244    
  -1.1994168    
   1.1196024    
 -0.22351460    
 -4.36087288E-02
  0.23700051    
 -2.16389727E-02
 -0.97253013    
   1.3440937    
  -1.0159210    
  0.11247782    
  0.56567651    
 -0.28065765    
  0.20048885    
  0.19425197    
 -0.29218414    
 -0.23266561    
  0.11600939    
  0.20306450    
 -0.56584406    
 -0.34466875    
  0.47564635    
  0.57951188    
  3.93307582E-02
 -0.10597338    
 -7.14020506E-02
 -4.71466333E-02
 -0.18094337    
 -0.61374015    
  0.55414808    
  0.43853822    
  0.54557550    
 -0.29316130    
 -0.62518001    
  0.33088341    
  0.32673293    
 -0.27639833    
 -0.56806648    
  0.44589055    
  0.60194927    
 -0.93778777    
  0.35623142    
  0.15503789    
  4.54915278E-02
  1.38803711E-02
  0.40044025    
 -0.84032512    
  0.17287365    
 -1.63845508E-03
  7.42250457E-02
  0.21181674    
  0.31979603    
 -0.35488731    
 -0.16763370    
 -0.90952647    
 -0.21196948    
 -0.26328969    
   2.0542784    
 -0.74139667    
  0.10600873    
  0.19535553    
 -0.52167529    
  0.39122233    
 -0.23793834    
 -0.15126617    
  2.39059161E-02
  0.14964135    
  0.57164985    
  -1.2413452    
  0.72732449    
 -5.93253635E-02
 -0.54361528    
  0.43238947    
 -0.86002862    
   1.4117519    
 -0.71860546    
 -3.18931118E-02
 -0.18789268    
  0.28698346    
  0.42415705    
  0.12492064    
 -0.21530476    
  0.23211229    
 -0.42895308    
  4.64372300E-02
  0.15937263    
 -0.26221555    
 -3.74422893E-02
 -0.65764099    
  0.81006867    
  8.58414639E-03
 -0.74759442    
  0.37986940    
  0.67319661    
 -0.39481714    
  8.24837759E-02
 -0.60584944    
  0.65127325    
 -8.40252191E-02
 -0.34726411    
 -4.13498171E-02
  0.86818671    
 -0.49398768    
  0.15129471    
  0.19882502    
 -1.41661288E-02
 -0.16611171    
  0.20053150    
  0.24053481    
 -0.28669691    
 -0.37064517    
  0.43665904    
 -0.22038370    
  4.49176021E-02
 -0.11961477    
  0.47965154    
  -1.0314599    
  0.55015641    
 -0.60009307    
  0.65476936    
  0.65567774    
 -0.85600090    
 -0.81284446    
   1.1970526    
  5.07719256E-02
 -0.31783521    
  0.66205680    
 -0.45399168    
 -0.24443202    
 -0.37935433    
  0.23339996    
  0.51611793    
 -0.99679071    
 -0.14538805    
 -0.14339414    
  0.98193008    
 -1.32893724E-02
  0.30344382    
  4.82018366E-02
 -0.19415593    
 -0.24116220    
  0.34165370    
 -0.35446256    
  0.30683422    
 -0.98354268    
  0.37605116    
  0.49275294    
  0.24181288    
 -0.34751162    
 -8.45576674E-02
  0.53515977    
 -0.93147540    
  0.68904024    
  0.13695507    
 -0.71247178    
 -0.84567392    
  0.40166977    
   1.2683923    
 -0.70281911    
  0.27080196    
  9.27612334E-02
 -7.53558148E-03
 -0.42764542    
  0.37643182    
 -8.29661563E-02
  0.28811467    
  0.23269582    
 -0.43149468    
  7.88022205E-03
  7.84711391E-02
  3.28364968E-02
 -0.29143441    
  0.63111210    
 -0.38713425    
  0.23631087    
 -0.20585197    
 -0.57472980    
 -0.47509238    
  0.70127714    
  0.13782386    
  0.15641609    
  0.55594575    
 -0.50307024    
  0.12491047    
 -1.14289895E-02
 -0.39214453    
  0.59906459    
  8.07614475E-02
 -0.46313080    
 -0.41004184    
  0.34235278    
  0.48776066    
 -0.45570630    
  1.87501982E-02
 -0.83958757    
  0.95495999    
 -0.42285714    
  0.32892483    
 -0.59508628    
  0.16895458    
 -0.96016181    
   1.0699213    
  0.23430783    
  0.16490094    
 -0.18988132    
 -0.49631679    
  -1.0136808    
  0.50469953    
  0.33383510    
  0.46628341    
  0.26092961    
 -0.33169869    
  0.43033823    
 -0.44376108    
 -0.63199294    
   1.0611980    
 -0.11650068    
 -0.94894296    
 -9.82929692E-02
   1.1997389    
  0.18772922    
 -0.29356062    
  0.36808723    
 -0.18996751    
 -0.21985987    
 -0.28223267    
 -0.27044034    
 -0.59292901    
   1.7075559    
 -0.78509903    
  0.62092924    
 -0.33273476    
 -0.25791934    
  0.27919683    
  1.04713207E-02
  5.07727116E-02
  -1.0971991    
  0.48420313    
  0.54420465    
 -0.31015509    
  0.13146290    
 -5.44957398E-03
 -0.33939067    
  0.40631700    
 -0.10403662    
  0.40357283    
  0.12114414    
 -0.46776891    
  0.31324583    
 -0.16574915    
 -8.01712647E-02
  0.18676369    
 -0.62878215    
  0.48929656    
  3.13507877E-02
 -2.34201010E-02
 -0.34122258    
 -1.79373436E-02
  0.44102418    
 -0.96018058    
  0.80457276    
  0.46274939    
  -1.1627227    
  0.52780426    
  0.51807249    
 -0.23799476    
  0.35054952    
 -0.42172605    
  -1.0855831    
   1.0334259    
 -0.14071220    
 -0.27516928    
   1.0457567    
 -0.58429676    
 -2.33735256E-02
 -0.26320949    
  0.27161953    
  0.59926015    
  -1.1190592    
  0.79991525    
 -0.39727110    
  0.37162858    
  -1.2527627    
  0.71562028    
  0.67181045    
 -0.22712383    
  2.94755828E-02
 -0.65648293    
 -5.76293245E-02
  0.81030256    
  -1.1383359    
  0.63668036    
  0.55664706    
  -1.3546948    
  0.74697161    
  0.13271211    
  0.40227303    
 -0.24512221    
 -0.24921587    
  0.69314754    
 -0.10024892    
 -0.11272614    
 -0.39771342    
  1.53262131E-02
  4.82465699E-02
  0.12739821    
 -0.23235635    
  0.42604375    
  0.22498165    
 -0.47442040    
 -0.34494007    
  0.13144550    
  0.46948203    
 -0.78898007    
  0.31111208    
 -0.48656112    
  0.23132883    
  0.95258111    
 -0.22998010    
 -0.13541771    
 -9.83360931E-02
 -5.01275156E-03
  0.13750155    
 -0.24528423    
  0.32924977    
  7.99395517E-02
 -0.13370882    
  0.37283289    
 -0.73396945    
  0.43483984    
 -7.51207173E-02
  0.12641419    
 -0.66845489    
  0.58371317    
 -0.27910244    
  0.30462438    
 -0.17650290    
 -0.95172119    
 -0.42199516    
   1.0024683    
  0.57779783    
 -0.16320072    
  -1.0585177    
  0.34393048    
   1.0302821    
 -0.18121764    
 -0.11794897    
  0.11130388    
 -9.06545892E-02
  9.59738195E-02
 -5.87203130E-02
  0.16075955    
 -0.49498340    
  0.47196603    
 -0.36582023    
  0.62459576    
 -0.69598979    
  0.29806483    
 -0.43403870    
  0.42128158    
 -0.27024153    
  5.80926016E-02
  9.09720883E-02
  -1.3561580    
  0.64185357    
 -0.14868291    
 -7.52827227E-02
   1.3873228    
 -0.70036793    
  0.37676194    
 -5.84962144E-02
  -1.1276436    
  0.61581379    
  0.93914300    
 -0.55912519    
  3.71032804E-02
  0.18672706    
 -0.14141157    
 -0.69314766    
  2.80833337E-02
  0.35390225    
  0.26419014    
 -0.29045010    
  0.20569773    
 -0.14755400    
  0.10891051    
 -0.53231829    
  0.40652940    
 -7.27998242E-02
  0.75525153    
 -0.12344438    
 -0.16639061    
 -0.36948282    
  0.36804444    
 -0.30363578    
  0.37578893    
  0.58510542    
 -0.73502570    
 -0.16169597    
 -0.12443260    
   1.1451325    
  -1.5599581    
  0.14017071    
  0.54510874    
  0.63710326    
 -0.50832266    
 -0.40338442    
  0.26667267    
 -0.33107311    
  0.77812356    
 -0.35000548    
 -0.34314176    
  0.31381431    
  0.15669827    
  -1.0005304    
 -0.16516817    
  0.92523038    
  0.32811558    
 -0.36268717    
  0.29892522    
 -0.57937521    
 -0.14788847    
  0.48531008    
 -0.57677174    
  0.69455427    
 -0.13052215    
 -0.42488298    
  0.37897319    
  7.43471980E-02
 -5.11297286E-02
 -0.65140760    
  0.19637293    
  0.61943680    
  0.41607201    
 -0.43148854    
 -0.33986828    
  0.36772493    
  2.71017272E-02
 -0.13276790    
  8.06301162E-02
 -0.16667040    
  0.13809642    
 -0.44764632    
  0.10536040    
 -1.64614785E-02
 -0.39720085    
 -0.28768182    
  0.40683588    
  0.56780142    
 -0.18730257    
 -4.79475148E-02
 -5.24318218E-02
  9.66267958E-02
 -0.38499931    
  0.39992517    
 -0.26812139    
  0.27550134    
  7.09521398E-02
  2.53604576E-02
 -0.23828228    
 -2.12070858E-03
  0.44772932    
  -1.1515498    
  0.47855055    
 -0.57773036    
  0.31802246    
 -0.48809659    
  0.80717742    
  0.73487139    
  -1.2307707    
  0.85607755    
  0.14914319    
 -0.10135274    
  0.11332870    
  0.14260487    
  -1.3105295    
   1.9906884    
 -0.58778691    
 -0.19130254    
 -0.48088896    
  0.47660634    
 -7.57597685E-02
 -0.98082900    
  0.96840703    
  0.23061585    
 -0.40422508    
  0.27317250    
  0.10465275    
 -0.81635880    
  0.12193692    
   1.3426255    
 -0.66619831    
  0.14240861    
 -0.22483185    
  0.31614631    
 -0.14563093    
 -0.49355659    
  0.21297565    
 -2.54788995E-02
 -0.27911645    
  0.56356734    
  9.26586539E-02
 -0.44898719    
 -0.43091592    
  0.85526586    
 -0.41572201    
  0.24959432    
 -0.11627815    
  3.97987142E-02
 -5.34250326E-02
  8.05112496E-02
  0.69875777    
 -0.44759896    
 -0.34703141    
  3.64786647E-02
  0.78913540    
  -1.4973203    
 -0.18596430    
  0.47591713    
  0.49988115    
  0.58503205    
 -0.54591733    
  6.15582988E-02
 -0.10067327    
 -0.90875381    
 -0.59876823    
   1.2850657    
  0.55715811    
 -0.43138903    
 -0.17147179    
  0.49706250    
 -0.81147748    
  0.95683664    
 -0.93010348    
  0.68350822    
 -0.67158931    
  0.20303746    
 -0.30262193    
  0.40021548    
  0.42744419    
 -0.19382940    
  0.22647168    
 -0.61745799    
  0.12890092    
  0.77955669    
 -0.76521969    
  0.19937588    
 -0.30631912    
  0.37667191    
 -8.20825398E-02
  0.24589188    
 -9.04777497E-02
 -0.15246883    
 -0.28768188    
  0.19530889    
  0.12989540    
 -8.41821507E-02
 -0.37960783    
 -0.37223971    
  0.68329495    
  0.40985593    
 -0.59416002    
  0.10892538    
  0.11103798    
 -7.99400080E-03
  0.43134463    
 -0.11128700    
 -0.57666022    
  0.29748890    
 -0.10896269    
 -0.47759286    
 -0.22245157    
  0.74210227    
 -4.72267121E-02
  0.34555966    
 -0.35423294    
  7.38591701E-02
 -0.97545040    
  0.43783915    
  0.67779410    
 -0.29191053    
  0.60767537    
 -0.48550805    
  0.13685870    
  0.25743249    
 -0.88042468    
 -0.29039553    
  0.31713507    
  0.74457240    
 -0.37037370    
 -0.82279682    
  0.93916732    
 -0.32554644    
 -0.47854114    
 -5.18637449E-02
 -3.08907572E-02
   1.1545351    
  0.10992395    
 -0.68542540    
  1.95872597E-02
  0.28822049    
  -1.0715182    
   1.2581395    
 -0.51665097    
  0.68184787    
 -0.17192146    
 -0.30355185    
  0.80624765    
 -0.51218665    
 -1.23372488E-02
 -0.38769326    
  0.51569140    
 -7.03805536E-02
 -8.98559317E-02
 -3.33124250E-02
 -0.38073644    
  3.39013003E-02
  0.69522840    
  -1.3515615    
  0.22555062    
  0.67536199    
  0.24476744    
  2.77096182E-02
 -0.53174680    
 -0.25373355    
  0.38063619    
  0.50071901    
 -0.42714292    
 -0.75377166    
  0.77432078    
  0.62928611    
 -0.93636447    
  0.38372514    
 -4.00371999E-02
  0.34019968    
 -0.43078274    
 -0.26469213    
 -0.94346386    
   1.5778048    
  0.23273908    
 -0.65001655    
  9.47979316E-02
 -0.13890883    
 -6.89933598E-02
 -0.70158625    
   1.1070507    
  -1.1112971    
  0.44031176    
 -0.52461821    
  0.26662898    
  0.62718898    
  0.35629636    
  -1.3121860    
  0.98205990    
  0.33145127    
  6.53663054E-02
 -0.29515430    
  0.18370986    
 -0.13650757    
 -0.18073337    
  9.44438577E-02
  8.15085620E-02
 -8.32429081E-02
  8.64322335E-02
  0.34643143    
 -0.31662571    
  6.57937452E-02
 -0.37062344    
  0.15145196    
  0.84575218    
  -1.0532533    
  3.27183791E-02
   1.0396854    
 -0.61438918    
  0.65162385    
 -0.40986040    
 -0.22921914    
 -0.21212375    
  0.18403280    
 -0.26793540    
  7.70301297E-02
 -0.91199005    
   1.0871016    
  0.39333168    
  -1.1788990    
  0.73966706    
 -0.41919535    
 -3.04117352E-02
  0.46464530    
  1.77521035E-02
  2.60507464E-02
  0.32415208    
  5.23255728E-02
 -0.48980644    
 -0.10981479    
  0.67875868    
 -0.31337145    
 -4.56350818E-02
 -0.23915935    
  5.91699630E-02
 -0.87671185    
  0.35965529    
  2.57079341E-02
  0.44038156    
  8.90514478E-02
 -0.38110092    
  0.49805325    
 -0.23417537    
  0.23683119    
 -0.49852344    
 -0.19728018    
  0.30482179    
 -0.13633612    
  0.18606026    
  0.11943951    
  0.13166668    
 -0.52397388    
 -0.65940839    
  0.89036530    
  0.81481373    
 -0.72198290    
  0.19582352    
  0.76349938    
 -0.17879513    
 -0.61579514    
  0.28693005    
 -0.23563655    
 -3.19327340E-02
  1.02713797E-02
  -1.0200301    
  0.69112045    
  0.10393959    
 -0.33574107    
  0.13385127    
  0.33838773    
 -0.17374639    
  8.89068767E-02
  0.37729433    
  0.18924150    
 -0.23803186    
 -0.21381259    
 -0.41401514    
 -0.93879098    
  0.25728536    
   1.6341302    
 -0.89131194    
  0.53991395    
  8.01411644E-02
 -0.54783756    
  1.01933517E-02
  0.65595299    
 -0.26204854    
  0.15082265    
 -0.30269647    
 -0.80418521    
  0.60968804    
 -0.69121462    
  0.91706294    
  0.31957555    
  -1.0504626    
 -0.19782601    
  0.71248984    
 -0.88238841    
 -2.81708278E-02
   1.0330154    
 -3.39574483E-03
 -0.64338601    
  0.89734232    
  -1.2370555    
  0.79258084    
 -0.10398974    
  0.27041045    
  0.68351930    
 -0.63257480    
 -0.21530961    
  0.16436520    
 -8.92315358E-02
  9.61757302E-02
  0.18289769    
 -0.74337900    
  -1.0033023    
   1.8724374    
  3.00394278E-02
 -0.47569221    
  0.16093019    
  0.26028332    
 -0.16221312    
 -0.64384699    
  0.35463202    
  0.19114399    
 -3.08772493E-02
  0.34316915    
 -0.39684999    
 -0.11274079    
  0.30603108    
 -0.19882031    
  0.63020921    
 -0.62101001    
  0.12062803    
  4.60033901E-02
 -0.37794012    
  1.57130975E-02
 -0.54634088    
   1.2883848    
  0.29770583    
 -0.39333445    
 -3.50684370E-03
 -0.51356143    
  0.16885874    
  0.31378442    
  -1.0560524    
  0.76190877    
  0.43159315    
 -0.21007137    
 -0.32562244    
  8.11489150E-02
 -0.44349289    
  0.29155022    
  0.32230729    
 -0.82927901    
  0.29008332    
 -0.62591428    
  0.18007673    
  0.38910186    
  0.18274453    
 -0.62176126    
  0.71649438    
  0.65791881    
 -0.37071761    
  0.14607871    
  -1.0703372    
  0.73759878    
 -0.17435381    
  0.37534001    
  0.30425814    
 -3.63291204E-02
 -0.71626318    
  0.44975573    
 -0.56032634    
  0.62362093    
  -1.0788100    
  6.82084262E-02
   1.3317186    
 -0.91291195    
 -8.54792148E-02
  0.76284015    
 -7.62753710E-02
 -0.50468016    
  0.43351430    
  -1.1555196    
  0.79376686    
  0.40342632    
 -0.10008348    
 -0.14367965    
  0.25054243    
  3.45323980E-02
 -0.39701515    
  0.27202618    
 -0.84286976    
   1.0974666    
 -0.23554857    
  0.39915615    
 -0.71779144    
 -0.78726029    
  0.86592019    
  0.45466504    
 -0.42021003    
 -0.18768376    
  0.35171670    
 -0.98842216    
 -0.20202625    
   1.0174631    
  3.36015783E-02
 -2.10907236E-02
  0.35880437    
 -0.32733318    
  0.19910508    
 -9.15095210E-02
  0.85148406    
 -0.75856519    
  0.14769118    
 -0.94776541    
 -0.58904111    
   1.1373980    
  8.67097005E-02
  1.81077439E-02
 -0.91303325    
  0.32947934    
  0.98738688    
 -0.31641367    
 -0.38989189    
 -0.16524985    
  0.48229763    
 -6.99118823E-02
  0.57719433    
 -0.34035206    
  0.16862284    
  -1.2754315    
  0.64897573    
 -0.77606231    
  0.79944140    
 -2.12321170E-02
  0.18731606    
 -0.16608451    
  0.46526575    
 -0.18814351    
 -0.50500423    
 -0.25395611    
  0.48183766    
  8.36802647E-03
  0.15415077    
  4.02508490E-02
 -0.10478926    
  0.38946491    
  0.12819500    
 -0.35781059    
 -0.67067426    
  0.27811250    
  0.41185459    
  0.11849087    
  0.18538128    
 -0.49258339    
  0.35821235    
 -0.14279062    
 -0.77551836    
 -0.47337553    
   1.3767899    
  4.14219610E-02
  1.68722626E-02
  0.34671560    
  -1.2401047    
  0.57122797    
  3.14709172E-02
  0.27381688    
 -0.86712658    
  0.17397985    
  0.64625299    
 -0.16518517    
  9.70736817E-02
 -0.24504109    
  0.33486256    
 -0.82955867    
  0.45058575    
 -7.87427742E-03
 -0.78845710    
 -0.19633174    
  0.38227040    
  0.81213278    
  0.15689458    
  -1.0323626    
  0.97310674    
 -0.36417815    
 -0.52416426    
  0.58896410    
  4.03511263E-02
 -0.42543715    
  0.58522141    
  0.11653389    
 -0.14090528    
  4.02957648E-02
 -7.54459351E-02
 -0.12891799    
 -0.39390463    
  0.49167791    
 -0.21048269    
 -0.41308624    
  0.68986332    
 -0.22602637    
  0.35543692    
 -0.44601652    
  0.43292490    
  0.20571597    
 -0.27230632    
 -0.23336801    
 -2.60278713E-02
 -0.33687824    
  0.76573253    
 -0.20449401    
 -0.20427874    
  0.51992899    
 -0.25741205    
 -5.50023168E-02
  0.78933793    
 -0.36943844    
 -0.18871142    
 -0.41901785    
 -0.52984881    
   1.3195457    
 -0.51674289    
  0.23670097    
 -0.11398426    
 -0.77231562    
 -0.25050279    
 -0.34012863    
   1.1155614    
  0.50509501    
 -0.16263860    
  0.53371203    
  -1.5983038    
  0.98514521    
  -1.0947436    
 -0.33108121    
  0.45783347    
   1.0498222    
  0.24387941    
 -0.63868725    
 -0.74017227    
   1.2632893    
  2.07260568E-02
  1.02510978E-03
 -0.31819725    
  0.25365871    
 -0.51082557    
 -6.19916171E-02
 -0.11054225    
  0.60495436    
 -0.29004869    
  0.13016911    
 -0.63521820    
  0.59849107    
 -0.98708361    
  0.88571185    
 -0.42394668    
  7.72316828E-02
  0.48342645    
 -0.12720226    
 -6.32952945E-03
 -0.61090887    
  0.13899919    
  0.54681140    
 -0.17674074    
 -0.52379709    
  0.62404865    
  0.66574794    
 -0.99619704    
  0.46139365    
  -1.5446377    
  0.31666967    
  0.31931886    
  0.66151011    
  1.24226334E-02
 -3.77405658E-02
   1.0045830    
  -1.1979544    
  0.33488402    
  0.35937434    
 -0.46314588    
 -0.33647236    
  0.84941179    
 -0.50941873    
  0.18699732    
 -0.18699729    
  0.75779527    
 -0.35643986    
  -1.0381262    
   1.0155200    
 -0.16301498    
  0.33099425    
 -0.12441693    
  -1.1207452    
  0.45711192    
  0.37441373    
 -0.27849397    
  0.20840132    
  0.31935319    
 -0.14698239    
 -0.11310599    
  0.31150198    
 -0.88324338    
  0.46170458    
 -0.10035728    
  0.52757484    
 -0.45004585    
  0.92934859    
 -0.90652120    
  0.23144223    
  4.97082323E-02
 -0.76796132    
  0.32918146    
  0.28462851    
  -1.1948396    
  0.85591871    
  0.32195961    
  0.21219777    
 -0.39048344    
 -0.34243762    
 -0.31420866    
  0.14022937    
 -0.29917040    
  7.68051222E-02
  2.68732533E-02
  0.10422355    
  4.34122309E-02
  0.64631623    
 -0.11031974    
  0.53276330    
  -1.1792160    
  0.36828640    
 -1.01524983E-02
 -0.38027492    
  0.97004402    
 -0.48798621    
  0.43572423    
  -1.2005008    
  0.55820048    
 -0.59861076    
  0.80978400    
  0.42214480    
 -0.78605461    
  0.86690670    
 -0.58418709    
  0.18769638    
  0.81253302    
 -0.83970225    
  1.26316790E-02
 -0.10350233    
  0.83763921    
  -1.2033033    
   1.2674659    
 -0.54142064    
 -0.15928827    
  5.53651974E-02
 -0.81317663    
   1.1851733    
 -0.28274381    
  0.40819833    
 -0.41975856    
 -0.16780916    
  0.10967374    
 -0.15180649    
 -0.12420702    
  0.16240250    
  0.24846132    
  2.73160152E-02
 -0.56675220    
  0.30468723    
  0.43737617    
  1.37246205E-02
 -0.42992577    
 -0.42275661    
  0.30996135    
 -0.32460287    
  0.84222776    
 -0.13298738    
  0.12276989    
 -0.16425696    
 -0.88428187    
   1.3326846    
 -0.57396907    
  0.55149698    
 -0.51115483    
  9.72549468E-02
 -0.24238615    
  0.20894772    
  0.12069868    
  0.53785461    
 -0.78526270    
 -0.33928326    
  0.28891271    
  0.42736420    
 -0.16443214    
 -0.24283992    
  0.22711359    
 -0.14888132    
  0.46707335    
 -0.42291221    
 -1.28823770E-02
 -0.18849924    
  1.16731878E-02
 -0.39011011    
  0.57661307    
  -1.2754921    
  0.92544383    
  0.27852884    
 -0.11886107    
  0.12744534    
 -0.50514370    
  0.83794606    
  2.66034082E-02
 -0.66259229    
 -0.49627185    
  0.82143658    
  -1.1786548    
  0.99365443    
  3.75168398E-02
  0.11519532    
 -0.81222671    
 -4.37444225E-02
   1.0613405    
 -7.89884478E-02
  0.10124203    
  -1.0167727    
   1.0624797    
 -0.62581980    
  0.90691036    
 -0.50884336    
  2.92702504E-02
 -0.63705742    
  0.49617320    
  0.37041745    
  0.12778257    
 -2.26763245E-02
  -1.1986357    
  0.62020844    
  0.58414459    
 -0.68973243    
   1.0481164    
 -0.53911078    
  0.37307030    
 -0.31727844    
 -5.71584068E-02
 -0.20249651    
 -0.34691161    
  0.50464553    
  0.10062802    
  0.10548943    
 -9.77577865E-02
  0.15981969    
 -0.83641607    
  0.32668433    
  0.20364673    
  0.44480023    
 -0.79745001    
  0.65324980    
 -0.16985784    
 -0.17323643    
  8.18300992E-02
  0.20119010    
 -0.42254919    
  0.21419078    
 -0.64675826    
  7.41078556E-02
  0.11323722    
 -0.80129558    
   1.4014082    
  -1.1711833    
  0.81450814    
 -0.80647558    
   1.1105406    
 -0.38589495    
  0.54959875    
 -0.65366864    
  8.44990537E-02
  0.54080659    
 -0.45198527    
  0.74340045    
  -1.2506157    
  0.27179039    
  0.24978794    
  1.41594959E-02
  0.29337779    
 -7.34021962E-02
  -1.2119967    
  0.20110102    
  0.46563390    
  0.40465382    
 -0.51245016    
  0.27746794    
  0.44636956    
  0.23541962    
 -0.31327483    
 -0.46546814    
  0.21313894    
 -0.56787688    
  0.25238866    
  6.31280169E-02
  8.13086033E-02
  0.62817448    
 -0.28922677    
 -0.67628884    
  0.39220685    
  0.35276547    
 -0.16430318    
 -5.77584282E-02
  0.47112885    
 -0.19295147    
  -1.0098971    
  0.80968082    
 -0.20866513    
 -0.30773124    
 -0.14396100    
  0.67524594    
  -1.0319214    
  0.16527985    
  0.65533137    
  0.48159939    
 -0.76053047    
   1.1576058    
 -0.28236020    
 -0.52206188    
 -0.18345183    
  0.59205091    
 -0.25849172    
  0.23570654    
 -0.59214926    
  0.39616227    
 -4.78557646E-02
 -0.42777136    
 -6.73832670E-02
  0.35318342    
  0.18826753    
  6.20004125E-02
 -0.17065984    
 -0.18266985    
  0.48373947    
  7.91508108E-02
 -0.27782199    
  0.55534548    
  -1.3631412    
  0.12867817    
  0.20123306    
  3.97077315E-02
   1.0184348    
 -0.34618530    
 -0.38092417    
 -0.22314371    
  0.36527422    
 -0.21372414    
 -0.21245837    
  0.41188550    
  0.55893028    
 -0.93755877    
  0.25079495    
 -0.27923310    
  0.48846230    
 -3.29863355E-02
  6.07887749E-03
 -0.28970450    
 -0.29717368    
  0.75777048    
  -1.2470325    
  0.70199662    
  0.19000129    
  0.40485772    
  -1.1955032    
 -0.10580638    
  0.79088926    
  0.22395305    
 -1.79594681E-02
 -4.72267121E-02
 -0.54121917    
 -0.45410782    
  0.92373949    
 -0.57268816    
  0.71751851    
  3.15986983E-02
  -1.0816493    
  0.63895267    
 -0.58972543    
   1.1496871    
 -0.21693921    
 -0.46931687    
  0.28493091    
  0.12236389    
 -0.11413387    
  0.40272951    
 -0.25799045    
  8.65677297E-02
  0.27417636    
  -1.0468248    
   1.1489657    
  0.14325000    
 -0.36890754    
  1.39804708E-03
 -0.23508601    
  0.44925126    
  -1.4795767    
  0.97025359    
 -2.66172085E-02
  0.47911385    
 -0.60196817    
  0.40036842    
  5.12207486E-02
 -0.69453484    
 -0.18566011    
   1.3400930    
 -0.44612288    
 -0.10369014    
 -0.11911131    
 -0.93788964    
  0.38338876    
 -4.25600559E-02
  0.37177804    
  0.15261967    
 -4.31988575E-02
 -0.38645330    
 -0.21330471    
 -0.17952779    
   1.1866689    
 -0.46872744    
 -0.74336731    
   1.2763935    
  -1.1106603    
  0.77681959    
  0.40657893    
 -0.27807754    
 -0.49381477    
   1.0848632    
 -0.43103349    
 -0.20206448    
  0.11846496    
 -0.24066691    
 -4.06771488E-02
 -0.83236748    
  0.50666738    
 -0.19540715    
  0.58575791    
 -2.39738654E-02
 -1.04533006E-02
  0.25384113    
 -0.11812285    
  0.32261553    
  -1.1323992    
  0.41572198    
 -0.15945588    
  0.93421441    
 -0.45034486    
 -0.29096642    
  0.93626559    
 -0.72547883    
 -0.19555220    
  0.53430599    
 -9.13933963E-02
 -0.10829311    
  0.18566489    
 -0.31588927    
  0.32483515    
 -0.22123735    
 -0.95265806    
 -0.32257810    
   1.2847149    
 -3.84660363E-02
  0.44915888    
  -1.2527627    
   1.3434174    
 -0.37175363    
 -0.24091105    
  0.82315725    
 -0.83021188    
 -0.25918356    
 -0.29074487    
  0.33997154    
  5.93392774E-02
  0.20738207    
 -0.37014303    
  0.55580336    
 -0.31205103    
 -0.10178316    
  0.23483993    
 -0.14067617    
  2.64166240E-02
  0.26078695    
  9.43971723E-02
  0.20576136    
 -0.62436730    
  7.08432570E-02
  7.81929418E-02
  0.18516676    
 -0.17665552    
 -0.45053357    
  0.42825300    
 -0.20510967    
 -0.81519425    
 -9.57905278E-02
  0.15188079    
  0.64424348    
  0.70028126    
 -0.84374934    
  0.94934690    
 -0.43852165    
  0.33765203    
 -0.80534470    
  0.64032531    
 -0.25350273    
  0.74039996    
  -1.0909492    
  0.13098367    
 -0.46288586    
  0.76991111    
  0.26903626    
 -0.37457958    
  0.22314337    
 -0.63226521    
 -0.47220352    
   1.3226368    
 -0.31304038    
 -0.15790306    
  0.28155419    
 -0.69172966    
  0.45968163    
  1.24446740E-02
  0.33343896    
  0.38758475    
 -0.34423435    
  0.38216579    
 -0.83796751    
  0.25956616    
  3.19331363E-02
 -0.63757694    
 -0.13585058    
  0.51391709    
  0.40422949    
 -0.11515940    
  0.44578785    
  -1.3360671    
  0.53221643    
 -0.32267901    
  0.64545244    
  0.24699514    
 -0.19383495    
 -0.16396289    
  0.20140041    
 -1.58735439E-02
 -0.52424836    
 -0.39204180    
  2.30648480E-02
  0.79377329    
  0.10078421    
 -0.13068235    
 -0.49925923    
 -0.55774236    
   1.0308659    
  0.15281448    
 -0.27880883    
  0.21105681    
 -1.43134745E-03
  4.61943522E-02
 -0.18753336    
  5.45883961E-02
  0.13294530    
 -0.71388054    
  0.23535915    
  0.66289228    
 -0.15206765    
 -0.53767246    
  0.22087325    
 -8.73423964E-02
  5.78198768E-02
 -0.18682633    
  4.19947356E-02
   1.1909004    
  -1.4800265    
  0.59291202    
 -9.63069405E-03
  0.30961722    
 -0.10601800    
 -0.35105208    
 -0.20462464    
  0.46482936    
  0.22487128    
  -1.0340022    
  0.36473334    
  0.33325705    
  0.36213514    
 -0.27875313    
 -0.18856308    
 -0.91450292    
  3.07717379E-02
   1.0127813    
  0.39386791    
 -6.57413527E-02
 -0.47522667    
 -0.52427286    
 -0.34140739    
  0.91888440    
  0.15784508    
  8.61504748E-02
  0.15279661    
 -0.67131996    
  0.33647230    
  0.48250586    
  -1.1219277    
 -0.40854606    
  0.57536387    
  0.41410801    
  9.20189023E-02
 -0.62488753    
  0.31872052    
  0.64733714    
 -0.52129698    
 -0.80858326    
   1.1236135    
 -0.30010435    
 -0.38620725    
 -0.37197211    
  0.86852771    
 -0.13661577    
 -0.55156881    
  0.99557167    
 -0.50071418    
  0.26838231    
  0.32431021    
 -0.19869561    
 -0.21067095    
 -0.78979796    
  0.67264301    
 -0.74137229    
   1.0500195    
 -0.33536649    
 -0.13879499    
 -0.27443662    
  0.83087271    
  2.88779549E-02
 -7.84972981E-02
 -0.14836642    
 -0.37187383    
  0.26720369    
  0.74193776    
 -0.43546727    
 -0.31861207    
  0.29420501    
  0.21975689    
  8.97913799E-02
  -1.6513335    
   1.4489654    
  0.20141415    
  -1.3739544    
  0.70440471    
  0.49578801    
 -0.28465626    
  0.18181814    
 -0.46648291    
  0.53933090    
 -0.43096271    
  0.49776784    
 -0.74831003    
  0.88907170    
  -1.6948072    
   1.2579308    
 -6.22826517E-02
  0.44138446    
  -1.5198263    
   1.2494664    
 -0.13409759    
 -1.36889126E-02
 -5.34720235E-02
 -0.88684195    
   1.0365980    
 -0.24814022    
 -0.73500985    
  0.15786135    
  0.89511597    
 -6.15165271E-02
 -0.41447148    
  0.10306128    
  2.60236841E-02
  0.55462265    
 -0.56755012    
  0.64067948    
 -0.41382483    
 -9.63475406E-02
  1.77853294E-02
  0.71690166    
 -0.64428288    
 -0.42655033    
   1.1577138    
 -0.34830654    
 -0.79130733    
   1.0589730    
 -0.68540096    
 -0.39854503    
 -0.51851785    
  0.35396880    
 -0.67435533    
   1.5592636    
 -0.69314694    
  0.64620137    
 -0.29987013    
 -2.40201838E-02
 -0.82274991    
  0.74000293    
  0.68608034    
  -1.1255680    
 -0.25365919    
  9.40292850E-02
 -0.24583493    
  0.96430016    
  3.37975025E-02
  0.10867799    
 -6.43580258E-02
  0.13371162    
  7.66330883E-02
 -0.36473671    
 -0.14297092    
  0.63816082    
 -0.25764748    
 -1.33873699E-02
 -0.13391618    
  0.74127704    
 -0.80653447    
 -0.15634616    
  0.23080622    
  0.37812310    
 -0.10234313    
  2.74306014E-02
  3.37634794E-03
 -0.70672244    
  0.46085039    
 -0.10759814    
  0.10471997    
 -0.61821592    
  0.64522576    
 -0.24512281    
 -0.48954806    
  0.89022273    
 -0.41875857    
 -6.79504648E-02
  0.43370843    
 -0.24716370    
  0.19520399    
  2.37167142E-02
  -1.1344011    
 -0.22112055    
  0.17131884    
   1.0356802    
 -3.53611596E-02
 -0.89538389    
  0.71400088    
  0.12173637    
 -0.72693408    
 -0.19685926    
   2.1083093    
  -1.0760044    
 -0.97537941    
  0.15019064    
  0.36850968    
 -0.17997146    
 -4.31719571E-02
 -0.67565328    
  0.43769529    
  0.62161911    
  0.44412044    
 -6.50529787E-02
 -5.78853711E-02
 -9.92426574E-02
  0.34196055    
 -0.61108959    
 -0.73607206    
  0.47055164    
   1.0949525    
 -0.51480585    
  5.08332402E-02
 -0.32834232    
  0.28057176    
  0.12354268    
  -1.0231534    
  0.58192104    
 -0.93430948    
   1.0227201    
 -0.68548405    
  0.70641744    
  0.55719167    
 -0.41358835    
 -0.28931496    
 -2.42569651E-02
 -4.10079882E-02
  0.29751688    
 -5.50274253E-02
 -0.17940637    
 -0.24076487    
  0.17535330    
 -0.36772498    
  0.75989318    
  0.14624541    
 -0.10460485    
 -0.20184599    
 -0.42130160    
 -0.11006649    
 -0.40546423    
   1.4061431    
  -1.3736583    
   1.1984781    
 -2.93523241E-02
 -0.17638217    
  0.48615798    
  0.11674176    
 -0.38348594    
 -0.46350268    
 -0.19230610    
  0.67331827    
 -0.49844182    
  0.45617172    
 -0.13552332    
  0.24989577    
 -0.41044611    
 -0.13835870    
  0.41047066    
  0.20790693    
  0.32715899    
 -0.85120386    
  0.37297937    
  3.57415266E-02
 -7.83272460E-03
  0.17288420    
  0.29153323    
 -0.49637821    
  1.47751449E-02
  0.24686030    
 -0.87546891    
  0.52028060    
 -9.33801234E-02
 -0.51846766    
  0.37298003    
 -0.93533862    
   1.5978321    
 -0.62001264    
  0.13669096    
  0.21108341    
 -0.41702589    
  0.48848444    
  6.44641370E-02
 -0.15787326    
 -0.66229683    
  0.13036211    
  0.61097270    
 -0.54851997    
 -0.36055985    
  0.90907931    
 -4.83689923E-03
 -0.52097809    
 -0.59969437    
 -0.33202112    
  0.24669842    
  8.06455687E-03
  3.55062149E-02
  0.22469287    
 -0.26422390    
   1.1303612    
 -0.23361471    
 -0.83802110    
   1.1707265    
 -0.29241002    
  5.53133003E-02
 -0.23858385    
  0.19426787    
 -5.78944683E-02
 -0.15940712    
  0.20630372    
  0.20110150    
 -7.51027390E-02
 -0.26111174    
  0.13511263    
 -0.81211549    
  0.31488824    
  0.52680075    
 -0.57196188    
  0.53126782    
 -0.74561834    
  0.51082587    
  0.11621031    
  0.31910783    
 -0.50214839    
 -0.42399460    
 -0.11161368    
 -0.23614375    
   1.2006960    
  -1.0944017    
  0.18372156    
   1.2948232    
 -0.90818197    
  0.88688362    
  -1.2527630    
  0.92175567    
 -0.92175537    
  0.37061870    
  0.70839632    
  0.13687280    
 -0.16880889    
 -0.51323187    
  0.70611519    
  -1.2783601    
  0.29653955    
  0.65540701    
  0.37004682    
 -0.23291576    
 -0.60274863    
  0.38110036    
 -4.58796397E-02
  0.36772433    
 -0.41253230    
 -0.16705422    
  0.46976176    
 -0.42623529    
  0.22757849    
  7.11539462E-02
 -0.30430296    
  0.55133432    
  0.30943930    
 -0.45097357    
 -0.51371419    
  0.22148880    
 -6.14523739E-02
 -0.48991933    
  0.46856561    
  0.28046209    
 -0.34547976    
 -7.36652985E-02
  0.61138135    
 -0.33826718    
  0.26139587    
 -0.41031972    
 -0.12212680    
  0.23258364    
  0.30830118    
 -0.19707602    
 -0.15977028    
  0.15977049    
  0.50378293    
 -0.23827495    
  4.81492504E-02
 -0.20961387    
 -0.88899821    
   1.0010561    
 -0.14827910    
 -0.12963527    
  -1.4621978    
  0.50544232    
  0.88085204    
  0.66851777    
 -0.66182870    
 -0.37348199    
  0.40142164    
  0.38637564    
 -0.97351426    
  0.53899634    
 -0.11905966    
  0.30759779    
  -1.0279309    
 -1.69329695E-07
   1.1535081    
 -0.29892534    
  0.20386298    
  2.72899913E-03
  0.34557769    
  0.24130017    
 -0.72079915    
  0.12845668    
  -1.0958763    
  0.98593903    
 -0.11320601    
  0.43249357    
  2.30654087E-02
 -3.98720391E-02
 -0.54921788    
 -0.63425040    
  0.10830816    
  0.26592350    
  0.34621480    
 -0.69135332    
 -7.19437515E-03
  0.19606583    
 -0.29065377    
  0.87909991    
 -0.71479684    
  0.48835257    
 -0.13471237    
  0.26072636    
  0.55046660    
 -0.46832466    
 -0.13449031    
  0.16749699    
 -0.23909850    
  0.14378798    
  0.11936863    
 -0.15759034    
 -0.51827437    
  0.53300768    
  0.33542725    
 -0.21015617    
  0.18901940    
 -0.35915768    
 -0.12618366    
  1.93344876E-02
  0.38395867    
 -0.62048930    
  0.48405573    
 -0.17174688    
  0.20442922    
  0.14074047    
  -1.0363460    
  0.72224694    
  0.28433022    
  0.17630845    
 -0.54643428    
 -0.81249350    
   1.2011522    
 -0.27458546    
 -3.72397527E-03
 -0.64934504    
  0.34156090    
  0.20573381    
  0.69624120    
 -0.14135963    
 -0.74800605    
  1.73917040E-02
  0.70538706    
  -1.2693226    
   1.0884601    
 -0.43505275    
 -3.20392847E-02
  0.63324934    
 -0.12895651    
 -0.37163365    
  0.53695786    
 -0.11332884    
 -0.29392359    
  7.12984661E-03
 -0.35946974    
 -0.46038121    
 -0.11980088    
  0.96767449    
 -1.91807169E-02
  6.31068721E-02
 -4.39264141E-02
  1.20168310E-02
 -0.43578383    
  0.77541995    
 -0.53708941    
   1.0916581    
 -0.75429535    
 -0.14676003    
  4.37046140E-02
  0.57454127    
 -0.61481488    
  0.15512884    
  0.44570082    
  -1.4817920    
   1.3156770    
  0.21468182    
 -0.58154517    
 -0.65392601    
  0.64750618    
 -0.78942370    
 -3.61048318E-02
  0.81419295    
 -0.36321056    
 -0.38346067    
   1.3637048    
 -0.53423744    
 -7.14586899E-02
  0.22024082    
 -0.18232149    
 -0.74566549    
  0.84589642    
 -0.91348922    
  4.11019064E-02
 -0.10238248    
  0.74741042    
 -2.85736527E-02
 -0.40275124    
  0.34495375    
  0.22275956    
 -5.68876453E-02
 -5.51521815E-02
  0.15415059    
  7.51589835E-02
 -0.33238262    
  0.20740086    
  0.20123354    
  7.29994056E-08
  1.38283502E-02
 -0.99550116    
  0.87631261    
 -0.20883025    
  1.88845824E-02
  6.42193779E-02
  0.13133593    
 -0.88192278    
  0.73126256    
 -0.79041028    
  0.57132351    
 -0.12260265    
  0.33024180    
 -9.48169976E-02
 -0.14994062    
  0.46790075    
  0.20186636    
 -0.10895139    
 -0.57776469    
 -0.12987480    
 -0.66673440    
  0.82608575    
  0.21397279    
  0.14041694    
  -1.0558703    
  0.97400707    
 -0.34344751    
 -0.46866792    
  0.81369424    
 -0.14577389    
 -0.37138101    
 -0.76441091    
  0.72391915    
  0.15533100    
  0.18467748    
  0.10946962    
 -0.10360440    
  0.32780194    
 -0.12872708    
 -0.37789297    
 -0.44105586    
  0.85349005    
 -0.18047118    
  0.33858228    
 -0.27069968    
  0.14148766    
  2.99370685E-03
  4.95726690E-02
 -8.30108896E-02
 -0.23597646    
  0.25131437    
  0.18813892    
 -3.46406437E-02
 -0.34591633    
  0.18631060    
 -1.07779307E-02
 -0.27843699    
 -0.25746822    
  0.99852854    
 -0.53150582    
 -0.15001298    
 -3.92977931E-02
  2.59552362E-08
  0.27355483    
  3.88690606E-02
  -1.1089295    
   1.0593327    
  1.52905807E-02
 -2.45783422E-02
  0.31150198    
 -0.33670029    
  0.33670017    
  0.36991230    
 -0.27958527    
 -0.32406271    
 -8.24434161E-02
  0.12055707    
 -0.14107883    
  0.13830443    
  -1.1856234    
  0.66549516    
  0.65626007    
  0.31370437    
  -1.6354598    
   1.0312417    
  0.15577051    
  0.47467369    
 -0.61118132    
  0.15573914    
 -0.75922883    
 -0.30725190    
  0.81399947    
  0.42569134    
 -0.15167509    
  9.63989496E-02
 -0.11115464    
 -0.11896625    
 -0.88188177    
  0.67271918    
  0.17667754    
 -0.69314724    
  0.64152235    
  0.20980980    
 -0.35571700    
 -0.24395213    
  0.98205119    
  -1.3258857    
  0.86970484    
 -0.43033811    
 -0.18232124    
  0.53297830    
  9.68741551E-02
 -0.27638218    
 -0.20965825    
 -7.42856786E-02
  0.35617724    
 -0.90589243    
  0.29626617    
  0.47160473    
  0.10436039    
 -0.11441001    
  0.63705766    
 -0.50478941    
 -0.34536138    
  0.67549205    
 -0.85282630    
  0.14687435    
  0.55961567    
 -0.58572686    
  0.89165121    
 -0.47915632    
 -0.54829621    
  0.37469321    
  0.52940255    
  -1.0094562    
  2.00002436E-02
  0.54775864    
 -3.69330905E-02
  0.47000325    
 -6.78447559E-02
 -7.97887612E-03
 -7.91531801E-02
  0.27824476    
 -0.47570878    
  0.12557732    
  0.16298486    
 -0.34096789    
  0.37213892    
 -9.09722000E-02
  2.62627695E-02
 -9.88635272E-02
  0.28956312    
 -0.50184691    
  0.29325289    
  2.77402252E-03
 -0.99852836    
  0.95464367    
  0.17966476    
 -2.82050036E-02
  0.30616704    
  -1.3432769    
   1.2227433    
 -0.24191347    
 -0.10682371    
 -0.17386548    
 -0.13402943    
  0.32961932    
 -0.26408455    
 -0.15945110    
  9.78924632E-02
 -0.30099818    
   1.0273186    
 -0.70279044    
 -0.54901308    
  0.21370333    
  0.76754588    
 -0.53415638    
  0.48913300    
 -0.19077852    
  5.87498508E-02
  0.40044725    
 -0.13785194    
 -0.39227265    
 -7.08261356E-02
  0.22863290    
 -0.29500785    
  0.13033983    
 -0.26219195    
  0.59570909    
  0.18928486    
 -0.61279070    
  0.26482373    
 -2.78408136E-02
 -0.93959153    
  0.36801690    
  0.46008655    
 -2.18311828E-02
 -7.03277215E-02
 -0.69497007    
   1.1859276    
 -0.11444388    
 -0.92571044    
  0.24251318    
   1.5418588    
  -1.5518091    
 -0.52340436    
  0.79914004    
 -0.42365587    
  0.25677425    
 -0.47630152    
   1.1705693    
 -0.43501255    
 -0.93462360    
  0.30514938    
  0.31963402    
  8.79939795E-02
 -0.23782974    
  0.38796130    
  0.25028145    
  -1.3733538    
   1.3183213    
  7.61594018E-03
 -4.34181802E-02
 -0.74352306    
  0.16833520    
  0.77945417    
 -0.11054223    
  1.29038030E-02
 -3.33124250E-02
 -0.55961621    
  0.42418918    
  0.15004647    
  0.14310127    
 -0.47176605    
  8.49935263E-02
 -1.30478423E-02
 -9.85051766E-02
  5.04651405E-02
  0.31916934    
  0.59475625    
 -0.69393659    
 -0.31490594    
  0.37914810    
 -0.69462937    
   1.1683307    
  -1.5503336    
  0.81382489    
  0.60980725    
 -0.36644569    
 -0.28466499    
  0.47276065    
 -0.71209925    
  0.87355405    
 -0.68783623    
 -5.21857478E-02
  0.19782543    
  0.49420515    
 -0.23720890    
 -8.72691944E-02
  0.56204200    
  -1.3610647    
  0.78501523    
 -8.50189775E-02
  0.18912461    
 -0.20114203    
 -0.75918335    
   1.0285648    
 -0.21886517    
 -7.14588389E-02
 -0.22446713    
 -7.56378472E-02
  0.83704144    
 -0.35080135    
 -0.50547141    
  0.22895159    
 -0.35557204    
  0.75974977    
 -0.25889102    
 -0.54305941    
 -0.42725214    
   1.4325640    
 -0.66310883    
  0.67772281    
 -0.52649206    
 -0.94295818    
  0.60367572    
  0.36867136    
  0.20005101    
 -0.36849976    
  0.27805915    
 -0.39106578    
  0.39259115    
 -0.94098359    
  0.17840742    
  0.60969418    
 -7.94509426E-02
  0.33509719    
 -0.20541997    
 -0.11062922    
  0.42908323    
  0.25933546    
 -9.48191388E-04
  -1.0687035    
  0.18370147    
  0.82437670    
 -0.69314700    
  0.29170623    
  7.81869441E-02
  0.13648653    
  0.12115283    
 -0.23832867    
 -0.17578548    
 -0.14523305    
  0.67796689    
 -0.56416768    
 -0.16400290    
 -0.37235630    
  0.19988696    
  0.37278008    
  9.42785367E-02
 -0.18942611    
  0.24953014    
 -3.39014307E-02
  0.16639058    
 -0.41647455    
 -0.24553220    
 -0.27829230    
  0.12296209    
   1.1141027    
 -0.74510729    
 -3.29164863E-02
  0.68821365    
 -0.20331198    
  -1.3127052    
  0.69089210    
 -3.14737861E-07
  0.36945978    
  0.25960079    
 -0.68954331    
  0.53779632    
 -0.23052357    
 -0.62993228    
   1.3779821    
 -0.88993031    
  0.39866698    
 -0.15619938    
 -0.19677953    
  0.13595593    
 -8.85531381E-02
 -0.43936697    
  0.48107687    
 -5.47584072E-02
  0.25816998    
 -0.21952648    
  0.47854084    
 -0.24462534    
  -1.1992215    
   1.0954473    
  0.18073516    
 -5.43608144E-02
 -9.97891799E-02
 -0.23166728    
 -0.22606644    
  0.45464197    
 -0.19603762    
  0.13541299    
 -0.54938871    
  7.14587122E-02
  6.42068759E-02
  0.54168791    
 -0.25028118    
 -0.47372806    
 -0.10702045    
  0.93928033    
  7.14141205E-02
 -0.29943952    
 -1.97703652E-02
  0.15248546    
  0.46283540    
 -0.66827935    
 -0.80045921    
  0.72391868    
  0.27337533    
 -0.32387197    
 -0.21471319    
  0.66561109    
 -0.22695825    
  0.21418637    
  4.64620627E-02
 -0.45128393    
  0.62745214    
  8.19400325E-02
  0.10517097    
  -1.0214615    
  0.81775302    
  3.79728749E-02
 -0.44396096    
  0.12802215    
  0.32096142    
 -0.82811117    
  0.16652481    
 -0.81921661    
 -4.50531952E-02
  0.99342203    
  9.59305987E-02
  0.41830260    
 -0.16612683    
 -0.10804172    
 -8.54266211E-02
  0.33060715    
 -0.48695278    
 -0.63827091    
  0.11020339    
  0.60058719    
 -0.16748779    
  0.59858894    
  -1.1916519    
  0.66205633    
  0.26236412    
  0.14426978    
 -0.82002538    
  0.27231291    
  0.41684756    
 -3.24796475E-02
  0.41413933    
 -0.54629576    
 -0.24416356    
 -0.95511150    
   1.4094613    
 -0.30220619    
  0.22692281    
 -0.36316320    
  0.21243532    
 -8.83172005E-02
 -4.45309132E-02
 -0.24664108    
  6.10355586E-02
  4.37608222E-03
  0.54642844    
 -0.77889478    
  7.68588632E-02
 -0.35449043    
   1.0335077    
  0.19984691    
 -0.87377572    
  0.75108105    
 -0.92229629    
  3.84096615E-02
  0.89223605    
  2.11519301E-02
  -1.2039733    
   1.2725005    
  -1.2307490    
  0.46907389    
  0.83088499    
 -0.14356886    
  -1.1526797    
  0.66877824    
 -0.87812936    
   1.0955633    
 -0.20987338    
  5.13876081E-02
  0.36593455    
  -1.0537288    
  0.89543366    
 -5.98978698E-02
 -0.58778644    
  0.55961537    
 -0.15600432    
  0.46255487    
  3.10545471E-02
 -0.86443168    
   1.6185367    
 -0.86920220    
  4.35119867E-02
  7.04515427E-02
 -8.14610645E-02
 -0.28891286    
  0.17573163    
  -1.1069108    
  0.11778288    
   1.0401458    
  7.56023899E-02
  0.15172066    
 -0.11478984    
 -0.16630961    
  0.34080356    
 -0.31624627    
 -0.18610220    
  0.34294516    
 -0.24557067    
  0.47606078    
  -1.8433892    
   1.5149362    
 -0.34566247    
 -0.35898638    
 -0.12584925    
 -0.15415037    
 -0.45247135    
   1.2193620    
  8.62209350E-02
 -0.64228839    
  0.60688722    
 -0.55849040    
  0.46572959    
  0.22610493    
 -0.95787966    
  0.48022544    
  8.91278014E-02
  0.21379761    
 -0.14998636    
  0.10189997    
 -9.82704386E-02
 -0.93826896    
   1.3168056    
  -1.0085037    
 -0.12675153    
 -3.86886857E-03
  0.50382477    
 -0.31058088    
  0.99431610    
  -1.4029809    
   1.1223663    
 -6.79875240E-02
  0.11834127    
 -4.72287685E-02
 -0.28924355    
  0.77222806    
  4.97523211E-02
  -1.1180304    
  2.48975828E-02
 -0.68769735    
  0.83006972    
 -0.53157693    
 -0.18071015    
   1.1334264    
 -0.64014482    
  0.20468503    
  0.90759933    
 -0.42505446    
 -0.75432879    
 -6.51698038E-02
  0.13521364    
  0.69901198    
  0.20900890    
 -0.38085955    
 -0.31585333    
  0.63430649    
 -0.52823180    
 -0.16491477    
  8.23710784E-02
 -0.75551695    
   1.3104712    
 -0.26263154    
 -0.17609142    
 -0.67875808    
  0.81590688    
 -0.30100781    
  0.35374418    
 -0.89343703    
  0.13300842    
 -0.30120358    
   1.1930224    
 -4.76642884E-02
 -0.78030163    
  0.99744332    
 -0.40736845    
  9.09715295E-02
  0.20382765    
 -0.12847815    
  -1.0047691    
   1.6277707    
 -0.54843271    
  0.31244779    
 -0.69643873    
  0.12967752    
  0.23160143    
  0.14910652    
 -0.46526599    
  0.49130869    
 -0.23673153    
 -0.23997869    
 -0.66256374    
  0.88612074    
  0.10370399    
 -0.26117092    
  1.53847206E-02
   1.3089513    
  -1.2881769    
  0.26164484    
  0.22916871    
 -4.32566255E-02
 -9.12564546E-02
 -0.36757961    
  0.19671038    
 -0.15234087    
 -0.15415110    
  0.72634560    
  -1.5076557    
  0.61903906    
   1.3850524    
 -0.42744392    
 -0.77652925    
  0.20854428    
 -0.58041906    
 -0.44216740    
  8.07610005E-02
  0.77782112    
 -0.80845821    
   1.2495831    
 -0.62542939    
 -0.73694938    
   1.1424145    
 -0.28662431    
  0.42292985    
 -7.77367279E-02
  1.19049503E-02
  0.37644863    
 -0.47590917    
 -0.33679941    
  0.18536820    
 -0.16050796    
  0.14131355    
  0.43097693    
 -4.11365442E-02
  0.28669679    
 -0.36586523    
 -0.22705720    
  5.33324014E-03
 -5.84107935E-02
  0.37621972    
  6.00931235E-02
 -4.34580371E-02
 -0.40229794    
  0.18642485    
 -0.10099562    
 -0.10265450    
 -0.11441068    
  0.27789363    
  0.22772370    
  -1.2074600    
  0.73379445    
 -0.38061914    
  0.33997154    
  2.79891416E-02
  0.71103311    
 -0.75664318    
 -4.08217125E-02
  0.30489373    
  0.87376070    
 -0.71912301    
  2.45501678E-02
  7.10699242E-03
 -0.63268888    
 -0.51082587    
  0.91895372    
  0.47729096    
 -0.51155937    
  0.52467442    
 -0.52284133    
 -0.12053427    
  0.15474114    
  0.75657874    
  -1.5136749    
  0.83700264    
 -0.96141130    
  0.76923746    
 -0.87269962    
 -0.30200127    
   1.2324103    
 -9.40022394E-02
 -0.63530499    
  0.89434582    
  0.41125920    
 -0.40809441    
  0.27815837    
 -0.85089284    
  0.21357441    
 -0.59824812    
  0.62943113    
  0.45536867    
 -0.24458206    
  0.46577612    
  -1.1360952    
 -0.21622346    
   1.0194079    
 -0.14537670    
  0.13443071    
  0.37891048    
 -0.20606777    
 -4.87904027E-02
   1.0492666    
  -1.2101525    
  0.25366810    
 -0.48582453    
 -0.67681992    
  0.98436576    
  0.19085814    
 -0.94160819    
 -0.44468555    
  0.31845403    
  0.52955854    
  0.85400516    
 -0.77974415    
  0.47397146    
 -0.23465766    
  0.16681281    
 -0.45293185    
 -0.28214189    
  0.85241503    
 -1.42354127E-02
 -0.47215685    
  0.11223380    
 -0.32016718    
  0.88855112    
 -0.11608687    
  0.10829757    
 -0.69804645    
  0.71932435    
 -0.52852511    
  0.16016202    
  -1.2751410    
  0.93200839    
  0.18944384    
 -0.17781524    
 -0.11201927    
  0.73844153    
 -0.84523994    
  0.36550835    
  0.13664588    
  0.28913265    
  -1.1895845    
  0.34156090    
   1.1601319    
 -0.57121783    
 -0.23554380    
  0.40487033    
  0.13546138    
  0.41613820    
 -0.76116186    
 -0.56402475    
 -0.66770023    
   1.0697234    
  0.11854852    
  0.55545092    
 -0.86324173    
  0.15949325    
 -0.20859656    
  0.37660664    
  4.83611785E-02
 -0.49756134    
 -0.31551719    
  0.68016022    
 -0.84838754    
   1.0369533    
  6.29299730E-02
 -8.06783438E-02
 -0.46725288    
  0.39293262    
 -3.31860036E-02
 -0.62497282    
  0.56655008    
 -0.38375115    
  8.46215710E-02
  0.28603616    
  0.50520819    
 -0.66183323    
 -0.59941459    
  0.52545470    
  0.16769193    
  1.22057991E-02
 -4.24843617E-02
 -0.36211506    
   1.2122504    
 -0.97313094    
 -0.76741219    
  0.92767936    
 -0.28652102    
  0.63339269    
 -0.51535183    
  0.57161963    
  0.35165647    
 -0.55920613    
 -6.66424856E-02
 -0.67043638    
 -0.22389245    
 -2.27280743E-02
 -0.21266159    
   1.7539279    
 -0.57782847    
 -4.02739346E-02
  5.76657876E-02
 -0.19796069    
  0.22907995    
 -0.33814478    
  0.31560922    
 -0.36978495    
  0.32610953    
  0.18182568    
  0.22858743    
 -0.70606357    
  9.34904069E-02
 -0.59767145    
 -0.25084114    
  0.97976530    
 -0.29731321    
  0.41474122    
 -0.37883446    
  0.16417764    
 -7.49212727E-02
  0.69787943    
 -0.73656982    
  7.04379827E-02
  0.25070164    
 -0.10393131    
  8.95210356E-02
 -0.63808769    
  0.52933472    
  0.15276255    
  0.14217450    
 -0.54972547    
  0.24829443    
  0.31459630    
 -0.36984107    
  0.57837182    
 -4.44076508E-02
 -0.55132556    
 -0.13678862    
   1.0329127    
 -0.56642926    
 -0.81345254    
 -2.00865064E-02
 -0.20163698    
  0.59836894    
  0.24130084    
  0.13046409    
  -1.1272438    
  0.50416398    
  0.92178965    
  -1.1970183    
  0.34305152    
 -0.18185298    
  0.72629964    
 -0.22620562    
  0.65051335    
 -0.79309005    
  0.58647561    
 -0.68987411    
 -0.14259841    
 -0.50998801    
   1.1069455    
 -0.43922353    
  0.62774956    
 -8.05032067E-03
  0.23188145    
  -1.4466904    
   1.0575739    
  1.47551009E-02
 -0.12765157    
  3.42037864E-02
 -0.75340682    
  0.66319990    
 -0.18200126    
  0.10209211    
 -2.63405610E-02
 -0.36535478    
 -0.29626614    
  0.42142928    
  0.47254598    
  0.26809818    
 -0.54223806    
 -5.13907112E-02
  0.12297749    
 -0.10172123    
  0.21739087    
  0.12561505    
  0.16360426    
 -0.66587305    
  0.17255844    
 -0.18610251    
  0.52526641    
  0.31943053    
 -0.98082948    
  0.14066765    
  0.25607908    
 -0.62707734    
  0.46177301    
 -0.92981070    
   1.0318612    
  5.79875968E-02
 -0.27369562    
 -2.57928390E-02
 -3.62797678E-02
 -0.67847735    
  0.97839892    
  0.29087046    
 -0.73921293    
  0.40546474    
 -0.77033657    
   1.3676027    
 -0.48563918    
  8.17448571E-02
 -0.30191141    
  0.64864755    
  0.23264346    
 -0.61452651    
  0.21037936    
 -0.44168681    
  0.13404322    
 -9.38771665E-02
  0.73176223    
 -0.29528683    
  0.28958878    
  2.35300679E-02
 -8.94664899E-02
 -0.84087527    
  9.23036337E-02
  0.22271317    
  -1.0515443    
  0.91924232    
  0.16946912    
 -0.86065388    
   1.0490377    
  0.12629339    
  9.63839702E-03
 -0.16378899    
 -0.55855721    
  0.27463415    
  0.45488057    
 -0.59136474    
  0.33339566    
 -0.31422582    
  0.30493793    
 -0.30493784    
 -5.64140417E-02
 -0.67107105    
  0.51431298    
  0.70740503    
 -0.22895180    
 -0.11838996    
 -5.23480624E-02
  0.21194871    
  -1.0924196    
  0.78381705    
  0.11000070    
  0.32394868    
 -0.12689932    
 -0.26970053    
  0.24609579    
 -0.18678981    
  0.74276000    
 -0.68496186    
 -0.26381424    
 -4.83185090E-02
  0.38714612    
  2.32567806E-02
  0.30113789    
  8.16306546E-02
 -0.15601894    
 -0.27726570    
  0.33202130    
 -0.31659684    
  0.10638037    
 -0.29074487    
  8.05149078E-02
  9.70243216E-02
  0.11167561    
 -0.10825775    
 -0.70343924    
  0.30392897    
  0.16175492    
 -0.89381731    
 -5.30571863E-03
  0.87280589    
  0.49469599    
 -9.66656506E-02
 -0.10204942    
  0.64835721    
  -1.2364750    
  0.82145649    
  0.18035588    
 -0.71860546    
  0.13800587    
  0.48550820    
  0.20666252    
  -1.4709089    
   1.4883512    
 -0.56951082    
 -0.11693474    
  2.07746960E-02
  0.10292769    
 -0.35691631    
  0.33474976    
  0.64818585    
 -0.51897430    
  9.05017834E-03
 -9.44095924E-02
 -0.26269427    
  0.26763260    
 -0.17154220    
  5.83101530E-03
  0.42212111    
 -0.79329717    
 -0.32585490    
   1.0048577    
 -8.00424665E-02
 -0.92481494    
   1.2319819    
  -1.3386399    
   1.2270805    
  -1.0935488    
 -0.12921208    
   1.0957342    
 -0.44664705    
  0.62800825    
 -0.28448167    
 -0.17785884    
  7.88677633E-02
  0.73544991    
 -0.88960040    
 -0.34266391    
  0.92724544    
 -0.42165050    
  -1.0812817    
 -3.14168110E-02
   1.1351703    
 -0.32660636    
 -1.43201770E-02
  0.46458039    
 -7.69003555E-02
 -3.99386697E-02
  0.15390782    
  0.34599182    
  -1.2799047    
   1.0149621    
 -0.29983646    
  0.22892351    
 -0.20211256    
  3.29600796E-02
  0.79140043    
  -1.6966602    
  0.30959234    
  0.42082611    
  0.52174151    
 -0.79864204    
  0.57368726    
 -9.83360931E-02
 -0.14117932    
  0.44866404    
  -1.3062508    
  0.23304927    
  0.97813714    
  2.13343687E-02
  -1.1710975    
   1.0551275    
 -3.92796658E-02
 -0.45927587    
  0.90253794    
 -0.64205176    
  0.20340058    
  -1.0595098    
   1.6050031    
  -1.3284447    
 -0.57313043    
   1.3121862    
  0.48747817    
 -0.77089614    
 -0.65147412    
   1.2189621    
 -0.30512318    
 -0.17482094    
 -9.60900635E-02
 -0.13291824    
 -0.59962064    
  0.84410429    
  9.55136493E-03
 -6.88570067E-02
 -0.38830170    
  0.48896682    
 -0.34646702    
  0.49666283    
 -0.16690965    
  0.43982446    
 -0.23253618    
 -2.46544275E-02
  5.75915761E-02
 -3.44601572E-02
 -0.35493454    
  5.90884760E-02
  0.65450048    
 -1.82700716E-02
 -0.57079488    
  5.77977486E-02
  0.44686672    
 -0.48189348    
  0.45844540    
 -0.23267859    
  0.35427690    
 -0.26552010    
  0.16852801    
 -0.48681092    
 -0.12415904    
 -0.58225805    
  0.99409997    
 -9.94145423E-02
 -0.18076311    
 -3.61599848E-02
  0.76870733    
  0.19230430    
  -1.1958514    
  0.32023448    
  0.18321110    
  0.56109649    
  -1.6119772    
  0.57642245    
 -0.33981076    
  0.84202802    
  2.56057996E-02
 -0.19135106    
 -0.19257841    
  0.26947653    
  9.74554271E-02
  0.27546510    
 -0.94880944    
  0.84609699    
 -0.54588854    
  2.07207538E-03
 -0.94890827    
  0.94683528    
  0.10805390    
  0.33806700    
 -0.26795781    
  1.37937227E-02
 -0.73868906    
  0.83803856    
 -0.10622208    
  0.13976204    
 -0.46491897    
  0.24626365    
  0.15201607    
  0.21153821    
 -0.33958983    
 -0.14058201    
  0.39209834    
 -0.48887765    
  0.58855611    
 -0.39399248    
  0.14322777    
  2.28025466E-02
 -0.86681056    
  0.85872668    
 -9.88883525E-02
  9.72630084E-02
  0.33064818    
 -0.42433351    
 -2.34879740E-02
  0.17406079    
  0.43224141    
 -0.76656502    
  0.15476334    
  0.46146557    
 -0.66009611    
  0.12225690    
  0.16766408    
  0.32028264    
 -0.35094911    
  9.71957371E-02
  0.24026485    
 -0.35315391    
 -0.82642752    
  0.77596658    
  0.31052423    
 -9.66656506E-02
  0.18480629    
 -0.30184337    
 -0.71348697    
   1.2300013    
 -0.27343619    
 -0.74721414    
  0.79097962    
 -0.19092254    
 -0.62252980    
  8.96117911E-02
  0.15600456    
 -0.23995082    
   1.0424507    
 -0.23844966    
  0.32885802    
 -0.25809667    
 -0.26401511    
  0.21327926    
 -0.10577378    
 -0.31278816    
 -0.54791468    
 -9.20585468E-02
  0.93047577    
 -0.39984757    
  0.89934111    
  -1.4775106    
   1.1147116    
 -6.12894837E-08
 -4.39491868E-02
 -0.14478102    
 -0.46349624    
 -0.36615336    
  0.40773049    
  0.65979135    
 -0.20862986    
  -1.0702013    
  0.70567322    
  0.40546486    
 -0.35489869    
  9.04575139E-02
  7.29488507E-02
 -0.17531125    
  -1.2261727    
   1.3066767    
 -9.45739746E-02
 -0.74294966    
  0.59485376    
  0.50800502    
  0.52010471    
  -1.6664484    
   1.1796798    
 -0.52504295    
 -0.62831992    
   1.5642778    
 -0.75479108    
  0.64377904    
 -0.46435136    
 -3.10733505E-02
 -0.52252162    
  0.48356628    
 -5.32040000E-02
  0.23004158    
 -0.54417884    
  2.49062921E-03
 -0.33349141    
   1.0451233    
  9.54215527E-02
 -0.41326490    
  0.32271546    
 -0.70414263    
 -0.39934117    
  0.75527871    
 -9.75505710E-02
 -0.69504678    
  0.63240403    
  0.70219743    
 -0.43132174    
  0.18514284    
 -0.24384263    
 -4.68309298E-02
  0.50842512    
  -1.4272884    
   1.3012320    
 -0.82534403    
  0.32690266    
  0.30010498    
 -0.64313662    
  0.96236724    
 -0.53988451    
  0.74758780    
 -0.66250277    
  9.48651060E-02
 -0.53434473    
  0.82683712    
 -0.65725386    
 -0.78249317    
  0.44516474    
  0.40944934    
  0.87943655    
 -0.20738547    
 -0.29141134    
 -0.33213404    
 -0.71613711    
   1.2648711    
 -0.60122472    
  0.27259898    
 -0.14356881    
  0.76506013    
 -0.76857436    
 -0.90404189    
  0.91802812    
 -0.17195915    
  0.45833838    
 -0.39251190    
  0.45810860    
 -0.21887898    
  1.20851360E-02
  0.44279706    
 -0.60020679    
  0.82315725    
 -0.75030541    
  0.44497892    
 -0.29926696    
 -9.62988883E-02
 -0.77916956    
  0.36275846    
  0.26923501    
  0.10102693    
  0.45420372    
  3.45565118E-02
 -0.11978316    
 -2.73991823E-02
 -0.47185731    
  0.66396898    
  -1.4163500    
  0.42624456    
  0.55113363    
 -0.68871278    
  0.78604108    
 -0.31677514    
  0.11819252    
 -0.16735210    
 -5.83071867E-03
  6.05099313E-02
  0.20798299    
 -0.97143501    
  0.29454786    
 -0.24089557    
  0.85473239    
  7.19514936E-02
 -0.43773839    
 -0.54654348    
  0.94665462    
 -0.43503901    
  2.34205294E-02
 -0.15762877    
  0.70660609    
 -0.94064927    
  0.35633266    
   1.0824959    
 -0.72702122    
  -1.0272689    
  0.18778360    
  0.28865400    
  0.43703139    
 -0.20633620    
  0.10536027    
  0.19096451    
 -0.27344054    
 -0.58597815    
  8.56553242E-02
 -0.34923944    
   1.1749854    
 -0.23671606    
  1.02982866E-02
  0.46897840    
 -0.49808699    
  4.93932627E-02
 -0.84930760    
   1.6862253    
 -0.58917880    
 -6.97773546E-02
  7.91373253E-02
 -6.41250461E-02
 -0.77236223    
  0.96320164    
  0.23213197    
 -0.55934507    
  0.41990817    
 -0.31549633    
  0.31424943    
  -1.2967898    
  0.70449775    
  0.33937040    
  0.39034566    
 -0.52433717    
  0.27891228    
 -0.31636989    
 -0.12592712    
 -0.71946466    
   1.0280312    
 -7.76612088E-02
  0.29410514    
 -7.99355805E-02
  0.29148906    
  6.71253875E-02
 -0.31918091    
 -0.37203047    
 -8.47283229E-02
 -0.19973592    
  0.23082590    
 -0.50404561    
  0.73936021    
 -1.79012306E-02
  0.16465089    
  8.28242376E-02
  0.29152101    
 -0.76460630    
 -5.49823269E-02
 -4.90076467E-02
  0.34426966    
  -1.1847409    
   1.1960044    
  0.57975471    
 -0.37241539    
  -1.3269713    
   1.2652891    
 -3.09011955E-02
  7.10699242E-03
 -0.40263593    
  0.46442631    
 -0.25493562    
  0.32809123    
  -1.3332695    
   1.0748581    
  -1.0200502    
  0.74510652    
 -7.67082274E-02
 -0.13385710    
  0.47907707    
  0.46495074    
 -0.74620140    
  0.25012627    
 -0.11632863    
  0.14583828    
  0.13997249    
  -1.0151187    
  0.61245781    
 -0.60089731    
 -0.14398560    
   1.1683910    
 -0.68902916    
  0.28011885    
  0.71667725    
 -0.44464538    
  0.51868153    
 -0.20108849    
 -0.16299191    
  0.28192219    
  0.63814545    
  -1.6186349    
  0.95780820    
  -1.1293191    
  0.74806279    
 -8.27180818E-02
  1.48153193E-02
  8.15498456E-02
  0.20244880    
 -0.61623204    
 -0.62066776    
  0.67173266    
  0.33832607    
 -0.47495437    
  0.87938958    
 -0.37853938    
 -0.21378902    
  0.85048479    
 -0.47207385    
 -4.16723900E-02
 -0.16439788    
 -0.23973833    
 -0.54871953    
  0.63821757    
  0.14079101    
 -0.71554852    
  0.62276614    
  0.14518239    
 -2.89436616E-02
 -0.29856038    
 -0.64435691    
  0.44183257    
  0.48864254    
 -0.99607283    
  0.72237659    
 -5.06440625E-02
 -0.19276562    
  0.29552543    
 -8.55920389E-02
 -0.20209041    
  0.79105830    
 -0.42634284    
 -0.19726099    
  0.47631627    
  0.14846708    
 -0.45131123    
  -1.1097847    
   1.0486983    
  0.16644795    
  0.14409995    
 -0.36308610    
  0.17468522    
  0.11506934    
  0.14165021    
 -0.36130646    
  0.27551928    
  0.64732629    
  -1.9559525    
  0.63438910    
 -0.17257106    
 -6.72818497E-02
  0.34117046    
  0.16745445    
  0.19182090    
  0.49691093    
 -0.42163485    
 -0.27594650    
  0.65463763    
 -0.36862344    
 -0.26403531    
  0.32239890    
  3.14466702E-03
  0.23033901    
  3.06960251E-02
  0.29070082    
  0.16315208    
 -2.64611412E-02
  -1.5806756    
  0.77053374    
  0.37180790    
 -7.61787146E-02
 -0.67225909    
 -0.49459308    
  0.37389830    
  0.60162032    
 -0.35257578    
 -0.26077482    
  0.41816694    
 -1.56563539E-02
  0.57388359    
 -0.17832963    
 -0.12728988    
 -0.21637879    
  3.49620692E-02
  0.44505677    
  -1.2839507    
   1.1968341    
 -0.16006792    
  0.53341764    
 -0.93518025    
  0.15952082    
  1.68702863E-02
  6.82488680E-02
 -0.47837183    
  0.47837162    
 -0.12365936    
  0.73546147    
 -0.21680802    
 -0.18021895    
  0.46702337    
  -1.6488348    
   1.0454744    
  0.14886250    
  -1.1027701    
 -2.53178645E-02
   1.4613942    
 -0.56060761    
  5.57105690E-02
  0.57474804    
 -0.75215554    
  0.13549063    
 -0.76409876    
   1.2422030    
 -5.67839295E-02
 -0.71817702    
  0.30197999    
  0.10040826    
  0.90482265    
 -0.98166120    
  0.16667041    
 -0.97427803    
   1.1134270    
 -0.33622676    
  0.25055170    
 -0.10550892    
 -0.52677828    
  0.14041692    
  0.25155711    
  3.01027671E-02
  -1.0806530    
   1.5494200    
 -0.48370540    
 -0.23873243    
 -0.58270431    
 -0.39600402    
   1.5355904    
 -0.48125860    
  0.18297704    
 -0.91220033    
  0.62996805    
  0.18232132    
  0.30117771    
 -3.96498032E-02
 -0.28907776    
  0.85048479    
 -0.45437461    
 -0.30198571    
  0.41893321    
 -0.58045590    
 -0.18551359    
  0.42525223    
  0.20607103    
 -0.38776556    
 -0.64543152    
  9.56355557E-02
 -0.60885465    
   2.3814299    
  -1.4403006    
 -3.80997173E-02
 -0.51976478    
  0.31287229    
 -2.11172793E-02
 -0.33342776    
   1.4511656    
  -1.1709582    
 -0.23853438    
   1.2672352    
 -0.42285714    
  -1.0033028    
   1.7560416    
 -0.74400586    
  0.54937720    
 -0.69717121    
  3.75911444E-02
 -0.10643947    
 -0.43394428    
  0.60431600    
  3.57819349E-02
  0.23675910    
 -0.74875695    
 -0.58485919    
   1.3224576    
 -3.71474102E-02
 -0.50888664    
  0.15449628    
 -0.79344869    
  0.60446590    
  4.89096865E-02
  0.40147987    
  0.36193228    
 -0.49136490    
  4.61891778E-02
 -1.92816108E-02
  9.93245393E-02
  0.80018890    
  -1.2961683    
  0.47164699    
  0.33928296    
  -1.1981423    
  0.71043831    
  0.40609986    
  0.23525241    
 -0.18212059    
 -0.76420552    
  1.79258008E-02
  0.50981003    
  7.59331230E-03
 -0.20961927    
  0.36095658    
 -0.41460916    
 -0.28244656    
  0.66802973    
 -0.21414801    
  0.15201662    
  0.11683311    
  1.88333653E-02
 -0.47499141    
  0.12221794    
  0.22843964    
 -0.19879492    
  0.12273465    
  3.43572460E-02
 -0.95140857    
  0.59954613    
  1.65639725E-02
  6.55645430E-02
  0.55521095    
 -0.32135537    
  0.35499951    
 -0.21199965    
 -0.12042500    
  0.10043816    
 -0.31912661    
  0.46186861    
 -0.26271456    
  0.16471647    
 -3.67015451E-02
 -0.81662095    
  0.64360106    
  4.80342954E-02
  4.72758003E-02
 -0.56976831    
  4.24536057E-02
  0.11533482    
  0.27782986    
 -5.77410869E-02
 -0.73601055    
  0.20100239    
  0.41240591    
 -0.52944297    
 -0.10610658    
   1.2279366    
 -0.75281566    
 -0.33926070    
  0.45523703    
  0.93024236    
 -0.65398896    
 -0.39455304    
  0.41472441    
 -0.34511188    
  1.50706097E-02
  0.50181049    
 -0.40805560    
 -0.74096477    
   1.0149349    
  0.12237454    
  0.24898514    
 -0.61467516    
 -0.21843779    
 -0.70733178    
  0.70262629    
 -5.57724275E-02
  0.75830901    
 -5.03100865E-02
  -1.1567832    
   1.1166770    
 -0.10223986    
 -0.25882947    
  0.68762779    
 -0.73843831    
 -8.66606683E-02
  0.13747092    
  0.43380544    
  4.64663915E-02
  0.23465481    
 -0.79711246    
  0.64729106    
  0.19544327    
 -0.57975769    
 -0.11338947    
  9.48424339E-02
  0.42145744    
 -0.39985159    
 -0.13374919    
 -0.23278874    
  0.61411363    
 -0.54600227    
  0.49339089    
 -0.35166234    
  0.86047560    
 -0.85158670    
  0.15389760    
  9.54482481E-02
 -7.14586675E-02
 -3.62031125E-02
  0.21357439    
 -0.93003243    
  0.12405294    
 -0.60798907    
  0.83113319    
 -0.77170914    
  0.55686510    
  0.26045546    
 -1.28209768E-02
 -6.66917041E-02
  -1.0781339    
   1.3829106    
  3.49743888E-02
  6.95380718E-02
  0.30208188    
 -0.10335620    
 -0.68939990    
 -0.68075502    
 -0.32277256    
  0.31783572    
 -0.19027461    
   1.1735756    
  9.69918668E-02
  0.34602976    
  6.33483380E-02
 -0.21868943    
  0.22314335    
  4.34854850E-02
 -0.38911024    
  0.17523189    
  9.30317119E-02
 -0.15555209    
 -0.13815011    
 -0.95906043    
  0.54632282    
 -0.66200608    
   1.1713713    
  0.43144104    
  -1.0139776    
  0.54530275    
  0.48094535    
  -1.1545578    
 -0.31585261    
 -0.16371976    
   1.2006019    
 -0.17856583    
  4.89550792E-02
 -0.58844548    
  0.10950609    
 -1.87923219E-02
  0.72907943    
  -1.0414541    
  0.56278497    
  0.14506778    
 -0.44548914    
 -0.24765788    
  0.59947801    
  2.76699327E-02
 -0.94195819    
  0.53649354    
  0.48595735    
  9.92267653E-02
  0.79671490    
 -0.62229604    
 -0.15666197    
 -0.30652538    
  0.24379803    
  0.19725770    
 -0.21098046    
 -0.83187336    
   1.1208496    
 -0.17638810    
 -0.11778332    
  0.69227862    
 -0.45946038    
 -4.50148135E-02
  0.55198175    
 -0.38415298    
 -0.29500791    
  0.70613402    
 -0.42830497    
 -0.36306036    
  7.20718056E-02
 -1.50132040E-02
  0.27073240    
 -0.25241381    
 -0.20637123    
  0.42620808    
  -1.2748590    
   1.0483997    
 -0.87879622    
  0.86035472    
 -0.54408592    
 -0.12070310    
 -0.34174857    
   1.1047657    
 -0.30625865    
  0.30779055    
 -0.13243817    
  9.49926153E-02
 -0.81650990    
   1.1105311    
 -0.32633427    
 -0.12582019    
  0.42330641    
 -9.32396352E-02
 -5.92865683E-02
 -0.21465658    
  3.51462676E-03
  0.40546486    
 -6.89928755E-02
  0.13133624    
 -0.52930999    
 -0.91349566    
   1.4183335    
 -0.20833218    
  2.33044084E-02
 -0.12083653    
 -5.50023168E-02
  7.91728944E-02
 -6.79269508E-02
 -0.57571936    
 -0.80738473    
   1.3272606    
  0.23121916    
  -1.1636876    
  0.77944338    
  0.12909253    
  0.24977505    
  6.77344427E-02
 -8.26700106E-02
 -3.47986147E-02
 -0.15108621    
 -0.82128030    
 -0.55681050    
   1.5163472    
  5.58019727E-02
  9.93723869E-02
  0.11587042    
 -0.42591363    
 -0.32349128    
  0.23419309    
 -0.10211024    
  0.81699711    
 -0.53439891    
  0.12489308    
 -0.98759955    
  4.60254736E-02
 -0.14496553    
 -0.23319311    
   1.0450124    
  0.20774999    
 -0.99195421    
  0.80529368    
  0.20948580    
 -0.83700818    
  0.38683474    
 -0.23594637    
  0.38756561    
  9.08061936E-02
 -2.63864845E-02
 -0.57081956    
   1.4142900    
 -0.61216068    
 -0.18430389    
  0.21905318    
  7.37176538E-02
 -8.88585672E-02
  0.12500042    
 -0.45566419    
  0.34169835    
 -0.53488940    
  0.33847746    
 -0.88992983    
  0.70526898    
 -0.12155488    
  0.15706195    
  5.10025471E-02
 -0.70986080    
  0.22688188    
  9.39521119E-02
  0.42519638    
 -0.26023516    
 -0.89126015    
  0.61730945    
  0.80485088    
 -1.08988564E-02
  0.32069245    
 -0.92227310    
  0.55532050    
 -4.54954058E-02
  9.17552635E-02
  4.10119584E-03
 -0.51492685    
  0.60613626    
 -0.25220442    
  0.28888312    
  7.29063228E-02
 -0.17387532    
 -0.12578307    
 -0.93376166    
  0.82404059    
  0.36720705    
 -0.19899032    
  4.85193953E-02
 -0.61383355    
  0.74550223    
 -0.55281848    
  8.21363181E-03
 -8.31146240E-02
  0.20248730    
  0.21475983    
  0.21756442    
 -0.71578115    
 -5.70168048E-02
 -0.45783344    
   1.3812414    
 -0.67607009    
  5.95846539E-03
  1.96086038E-02
 -0.45115364    
  0.43352285    
  0.32882005    
 -8.30108896E-02
   1.2018068    
  -1.9311494    
 -9.05138105E-02
  0.49384043    
  0.26055083    
 -0.85780424    
  0.85284102    
  0.83801556    
  -1.0516680    
  0.41703358    
 -3.30153815E-02
  -1.0548296    
 -5.36213256E-02
   1.1000240    
 -0.33337373    
  0.70001346    
 -0.34708571    
 -0.14886308    
 -3.21518257E-03
 -4.27701660E-02
  -1.2468982    
   1.1627853    
 -1.84507724E-02
  0.45333856    
  0.10120971    
 -0.59057164    
  0.17164679    
  2.09176503E-02
  -1.0489124    
  0.20849159    
  0.75225097    
  -1.1340134    
   1.6223277    
 -0.50585723    
 -0.94319791    
  0.67710996    
  0.39229184    
 -0.21112524    
  1.90842431E-02
  0.10913447    
 -0.26202554    
  0.62242204    
  0.41174975    
 -0.61557752    
  0.26124841    
 -1.91559698E-02
 -0.32515955    
 -0.44235760    
  0.19329089    
  4.15490605E-02
  0.53040034    
 -0.28730190    
 -0.48285180    
  0.31261533    
  0.42626801    
 -0.17295384    
  0.63112253    
 -0.87368435    
 -0.14145631    
  0.36993352    
 -0.31792176    
  3.63676660E-02
 -0.13245776    
  0.42389214    
  0.46366298    
 -0.58760965    
  0.60077411    
 -0.33804297    
 -0.11793630    
 -0.27900833    
  0.35576522    
 -0.69697595    
 -0.35557914    
  0.90896440    
  2.46922262E-02
 -2.02907473E-02
 -0.98523158    
  0.25479385    
  0.82000703    
 -0.17511889    
 -1.44579858E-02
 -0.10033881    
 -0.11957341    
 -0.48954853    
   1.4930521    
 -0.84360957    
 -0.50853765    
  2.81711575E-02
  0.82685208    
 -0.17192656    
 -0.56722009    
  0.22872575    
  0.46569234    
 -1.27160642E-03
  -1.0722457    
 -0.29639375    
  0.74668813    
  0.63081759    
 -0.12474284    
 -7.41080269E-02
  0.18871109    
 -0.17344405    
  0.18986873    
  -1.3689022    
  0.56452984    
  0.18604946    
 -0.37005323    
  0.29773214    
  0.40879321    
  0.50449312    
 -0.39896706    
 -0.15839510    
 -0.81796002    
  0.90832239    
 -0.30652538    
  0.36101317    
  0.55440789    
  0.30707499    
 -0.71908855    
 -0.83857596    
 -0.35797817    
  0.14541745    
 -0.14107850    
  0.42969999    
 -0.29238805    
 -0.43223584    
   1.1063342    
  9.53100845E-02
 -0.73236752    
   1.3117670    
 -0.42875078    
 -0.61368275    
  0.71376634    
  0.72922313    
 -0.63453209    
 -0.13070621    
 -0.14386052    
  9.02634785E-02
 -0.26803488    
 -4.57790866E-02
  0.69518197    
 -0.38136756    
 -0.24116226    
  0.16544992    
 -3.09728272E-02
 -0.27670527    
  0.64735484    
  -1.2977599    
  0.94840568    
  -1.3434646    
  0.20179941    
   1.1999035    
 -0.53507245    
  0.63675684    
 -0.51174694    
 -0.63062668    
   1.0127813    
 -0.20522362    
 -0.11874895    
  0.45769954    
 -0.21731420    
 -2.59757843E-02
 -0.95656520    
  0.64640945    
 -0.53014976    
   1.4133636    
  -1.3774319    
  4.22331989E-02
  0.74086231    
  0.53315508    
 -0.45725629    
  0.44349226    
 -0.91416103    
  2.10531447E-02
 -0.44531086    
  5.14966212E-02
  0.98420161    
  0.39141810    
 -3.37331221E-02
 -0.32783201    
  9.22494009E-02
 -0.33519587    
  3.56490607E-03
 -0.59816098    
  0.63484633    
 -0.40718222    
  0.69700581    
  0.28896531    
  -1.4916550    
  0.44183245    
  0.95720071    
 -0.27649298    
 -0.29746521    
  7.91782290E-02
 -0.75377166    
  0.24640009    
  0.38416734    
  0.66938329    
  -1.0622087    
  0.85101730    
  -1.0246814    
  0.95019209    
 -4.63926531E-02
 -0.27289441    
  0.13696572    
 -0.13880268    
  0.34744141    
  0.16485418    
 -0.21001405    
  0.29445288    
 -0.60411328    
 -0.18901029    
  0.47808099    
  2.73613390E-02
 -0.43421477    
  0.15236358    
  0.80314845    
  -1.4457175    
  0.45845738    
 -0.27840644    
  0.51139331    
 -8.53093192E-02
 -0.53081423    
  0.40230513    
  0.31422576    
 -0.55653924    
  0.51885766    
 -0.16110817    
 -0.11966422    
 -0.71889949    
  0.47542405    
  0.75090629    
 -3.76917534E-02
 -0.13447805    
  0.38711625    
  0.36487135    
 -0.71773279    
 -0.37802616    
  0.47293702    
 -0.29346883    
 -0.54411119    
  6.83769360E-02
  0.51254815    
  0.42309457    
  0.39450678    
  -1.3862947    
  0.80517262    
  0.11778280    
  -1.0665238    
 -3.20880823E-02
 -0.12733917    
   1.0142168    
 -0.69613701    
  0.51858020    
 -0.70209950    
 -0.20267075    
   1.4336150    
 -3.96413691E-02
 -0.36529866    
 -0.45966393    
 -0.18882598    
  0.69615501    
  -1.0807549    
  0.82943994    
 -0.80323821    
  0.97162777    
 -0.54343390    
  0.66465509    
  0.29774645    
 -0.52016771    
 -0.11462934    
  0.28209955    
  7.78091475E-02
 -3.15663405E-02
 -2.80874968E-02
 -0.79900730    
  0.59332681    
  4.85267602E-02
 -0.64519244    
  0.91294038    
  -1.0488636    
  0.15906444    
  0.91890210    
 -3.91918886E-03
 -0.20723644    
  0.34517595    
 -0.13793935    
 -2.78712753E-02
 -0.12453508    
 -0.53032380    
   1.1342397    
 -0.95667911    
  0.10687798    
  0.55989385    
 -0.40324062    
  0.13831115    
 -0.34903282    
  0.49213395    
 -0.27476841    
  0.20442630    
 -0.52122611    
 -0.62718892    
  0.13512549    
   1.1010872    
 -0.14614810    
  0.16573250    
 -0.40183556    
 -0.80821639    
  0.33531010    
 -0.43796346    
  0.58628356    
 -0.50416422    
  0.29285547    
  0.84774029    
 -0.25892231    
 -0.12036361    
 -0.40837663    
  0.28256667    
   1.2127254    
 -0.44241354    
 -0.53450167    
 -0.19912837    
  0.24161556    
  4.07558382E-02
  0.73230696    
 -0.62630701    
 -0.75845224    
  0.22681810    
  0.69192439    
 -0.32551625    
 -0.96402234    
   1.1074618    
 -0.17617340    
  0.33221027    
 -0.65857571    
 -0.66916454    
   1.1449172    
  0.67334497    
 -0.63924176    
 -0.20651901    
 -4.95971180E-02
  7.43768811E-02
 -0.49693683    
 -0.36326441    
  0.98649532    
  -1.0955359    
   1.0103431    
  0.48808545    
 -0.77800781    
  0.16877712    
 -0.57200259    
 -0.12114412    
  0.17025405    
  6.79273456E-02
  0.69015783    
 -0.32013965    
  0.23421633    
  0.52379155    
 -0.95822066    
  0.54839772    
 -0.98325855    
  0.51238120    
  0.40313092    
 -5.44132292E-02
  0.43676868    
 -0.42857796    
 -0.58648276    
  0.74597901    
 -8.86563063E-02
  0.66228026    
 -0.83071744    
  0.39097196    
  4.98321466E-02
  -1.1090834    
  0.53987330    
  0.32825851    
 -0.20345601    
  0.10120051    
 -7.62431398E-02
 -0.34070650    
 -0.69810951    
   1.1550335    
  6.24956517E-03
  0.10629424    
 -0.22524689    
 -0.18865709    
  5.96268438E-02
  0.29513907    
  0.34049687    
 -0.66397804    
  0.20532647    
 -0.74110138    
  0.56411666    
  0.11311509    
  1.78080308E-03
 -0.64792180    
 -0.43655643    
   1.3650172    
  -1.2745025    
   1.9987472    
  -1.3398336    
 -0.13851936    
  0.91056025    
  -1.3479584    
   1.0075700    
  4.57857102E-02
  0.46826577    
 -0.53858298    
 -0.87018442    
  0.68720084    
  0.15443429    
  0.51048440    
 -0.99940538    
 -0.34092686    
  0.86499763    
 -0.73685151    
  0.48365602    
  0.24161556    
  0.62248862    
  -1.4413542    
  0.13729751    
  0.64600056    
 -0.90770710    
  0.30673018    
  0.39068121    
  0.37082943    
  0.16354637    
  -1.2232770    
  0.99450660    
 -0.30560574    
  0.44031224    
 -0.49048576    
 -0.60539031    
 -0.15006065    
  0.76657492    
  0.16107969    
  0.17095739    
  0.15278970    
 -0.31998780    
  0.50593549    
 -8.24967623E-02
 -0.40117460    
  0.35850808    
 -0.21994312    
 -0.17595245    
  0.18232113    
 -0.45425546    
  4.64065112E-02
 -0.11897741    
  0.42498654    
  1.56935807E-02
  1.88523475E-02
  0.39922050    
  -1.1941499    
  0.47562644    
  0.68963677    
 -4.43454906E-02
 -0.20012598    
  2.07416974E-02
 -0.38299257    
 -0.17332965    
  0.56798387    
  0.34471971    
  -1.0349723    
   1.4259598    
 -0.49247620    
 -0.29376099    
  0.52143973    
 -0.66900647    
 -0.21610154    
 -0.41538271    
   1.2664326    
  -1.0386487    
 -0.42146581    
   1.3933264    
 -0.55586874    
  0.21999675    
 -2.69713309E-02
 -2.18192916E-02
  4.59849127E-02
  0.10268866    
 -0.11825828    
 -7.39982426E-02
 -0.17589094    
  0.69406283    
 -0.72003806    
  0.12527367    
 -0.15969373    
 -0.22362980    
 -9.16668996E-02
 -0.20334122    
  0.41414234    
 -0.38198525    
 -0.34409571    
   1.0067191    
 -8.50856081E-02
  3.54638067E-03
  0.16746266    
  0.13689446    
  0.13075297    
 -0.92549646    
 -0.46194336    
   1.2592949    
 -0.46584585    
 -7.31508955E-02
  0.20330524    
  0.56299311    
  0.11084293    
  -1.3724626    
  0.70949662    
 -0.50483757    
  0.37823194    
 -0.11472034    
 -0.61381060    
  0.57880092    
  0.57476985    
 -0.23220848    
 -0.12944400    
  0.24853833    
  6.51934072E-02
  0.47890484    
 -0.43232167    
 -0.38165423    
  0.11472818    
  0.18173882    
 -8.04070234E-02
 -0.75337678    
  0.59447592    
  0.45013174    
 -0.31521213    
  0.14719214    
  5.83214350E-02
 -0.75707072    
   1.0427746    
  8.26288313E-02
 -0.56900311    
  0.78757882    
 -0.60284495    
 -7.21535459E-02
  3.81134190E-02
 -0.47055805    
  0.39730141    
  0.72685009    
 -0.83370197    
 -7.57675320E-02
 -3.58373066E-03
  0.51691103    
 -0.52592868    
 -0.14603166    
  0.29238787    
  0.31431952    
  -1.2770556    
  0.93737793    
 -0.75437391    
  0.44451049    
  0.11559266    
 -0.16034292    
  0.61956751    
 -0.58581787    
  0.35556823    
 -8.06893557E-02
 -0.76816034    
   1.0937693    
 -0.10212933    
 -0.87546903    
  0.54942578    
  0.87717432    
 -0.19432159    
 -0.55539185    
  0.12323246    
 -0.10214539    
 -0.55961549    
  0.44583738    
  0.37626630    
  0.10758046    
 -8.31888095E-02
  0.33733279    
 -9.84102935E-02
 -0.50044334    
 -0.89538389    
   1.1865808    
 -8.66921172E-02
 -0.44183317    
  0.20391229    
 -0.28445137    
 -0.71708709    
   1.3084519    
 -0.99682987    
  0.52491921    
  2.82238461E-02
  0.15441602    
  0.61290580    
  -1.3076438    
  0.44092196    
 -4.10699518E-03
 -1.45083871E-02
  0.16335352    
 -0.48861519    
  0.59769279    
 -0.48570698    
  0.44349247    
  2.45714076E-02
  0.28403485    
 -0.69680768    
 -0.93854207    
   1.8993046    
  -1.3577075    
  0.45396650    
  0.36220247    
  0.16420563    
 -5.46740778E-02
  9.21617746E-02
 -0.27852598    
  0.75703406    
 -0.62393701    
 -8.89471173E-02
 -0.46536317    
  0.65677935    
 -0.56098861    
  0.29367337    
  0.19920316    
 -2.22723000E-02
  -1.0588719    
  0.75606072    
  0.64527094    
 -0.86486465    
  0.64385086    
 -0.14422671    
  0.54524899    
 -0.25296909    
 -0.24722727    
 -0.12330455    
  0.34967360    
  0.45421776    
  -1.6826881    
  0.67498332    
  0.22842516    
 -7.57301226E-02
  0.28680798    
  0.17419565    
 -0.41822553    
  0.14041694    
 -0.32979897    
  -1.0207512    
 -1.13002136E-02
  0.68458772    
  0.70312577    
  0.15475835    
  0.40667909    
  -1.4601530    
  0.89016861    
 -0.16952789    
 -0.75250119    
 -7.46619180E-02
   1.1165385    
 -0.67304605    
  0.34918395    
 -0.11318807    
  0.19727159    
 -0.33164483    
  0.52996665    
 -3.49964574E-02
  -1.3512970    
   1.1717114    
  0.41957244    
 -0.54517311    
 -0.79892051    
  0.70342475    
   1.0828094    
 -0.93305051    
  0.43324503    
 -0.20869406    
 -0.37635744    
  0.20827913    
 -2.35704463E-02
  0.42403096    
 -0.26091588    
 -0.57199275    
  0.17803900    
 -0.88669097    
  4.08222377E-02
   1.1118577    
  0.14943998    
  1.12672979E-02
 -0.22876118    
 -3.76726612E-02
  0.53288358    
 -0.58158243    
 -0.76681203    
  0.62474471    
  2.88950844E-07
  0.32086402    
 -9.59523767E-02
  0.37314615    
 -0.36786005    
 -0.56313711    
  0.19560695    
  0.62079483    
  -1.3038405    
   1.4377129    
 -4.26629521E-02
 -0.64810038    
  0.15822372    
  9.30906534E-02
 -0.83198321    
   1.3271316    
 -0.27052385    
  8.23164061E-02
 -0.55825478    
  0.30186710    
  0.26587901    
 -8.88530537E-02
 -7.50157163E-02
 -9.15018842E-02
  0.52053446    
 -0.41482541    
  0.24974550    
 -0.98123670    
   1.0416456    
 -4.34597507E-02
  -1.1266118    
  0.93245584    
 -0.28477085    
 -7.02399760E-02
  0.10452896    
  0.14932384    
  0.33992213    
 -0.69890440    
  0.51681215    
  0.16472040    
 -0.40488142    
 -0.13879897    
  0.11755968    
 -0.26702672    
 -0.22724099    
  0.22724026    
 -4.68392391E-03
 -9.43387020E-03
  0.21074505    
  0.36031470    
 -0.58297873    
 -7.20812902E-02
  0.26947650    
  0.11339886    
 -5.41649722E-02
 -0.22593027    
 -0.53039545    
  0.49729565    
  0.59470737    
  0.54933196    
 -0.39935777    
 -8.57663900E-02
  3.18264216E-02
 -0.23222061    
  0.28158492    
  9.09218043E-02
 -0.13308254    
 -0.54861242    
  0.19840959    
 -0.12267586    
 -0.29474512    
  0.12349375    
  0.50029248    
 -7.75132626E-02
  0.15201610    
  -1.2387592    
  4.75252159E-02
 -0.17979231    
  0.86233598    
 -6.15575649E-02
   1.0741276    
 -0.43813890    
  0.18671399    
 -0.69115698    
  0.69612509    
 -0.23837250    
 -0.14892347    
 -7.57934153E-02
 -0.14917620    
 -8.98409262E-02
 -0.51751441    
  0.59632605    
  9.00871679E-02
  0.25375161    
 -4.01122905E-02
 -3.61146219E-02
 -0.28626883    
 -9.06135440E-02
  0.16499007    
 -5.94234727E-02
  0.72868627    
 -0.32880211    
 -0.13709123    
 -0.89302516    
  0.52260250    
  0.25566658    
  9.16670337E-02
 -0.57358181    
 -0.37988803    
  6.94974065E-02
  0.36826858    
  0.98661929    
 -0.39774704    
  0.27984953    
 -0.19782552    
 -0.20150447    
  0.18765916    
 -0.16797617    
  7.50714615E-02
 -3.82755995E-02
  0.11585406    
 -0.54619253    
 -4.08217125E-02
  0.38362336    
  0.21236038    
 -0.21868961    
  0.77465403    
 -0.98204899    
  0.25995755    
 -0.35195261    
  2.11871471E-02
  0.24430169    
  0.32396218    
 -0.23599300    
  0.20829675    
  -1.4147789    
   2.1700585    
  -1.0176436    
  0.22884141    
 -0.75298327    
  0.49351850    
  1.78432036E-02
  0.12241657    
 -0.82525754    
  0.82667881    
 -0.10947297    
 -0.39286658    
 -0.33085454    
 -0.41531685    
  0.93783915    
  0.38061053    
 -0.94313759    
 -0.60217535    
   1.5143757    
 -0.13901085    
  0.79244512    
 -0.35252118    
  -1.0766110    
  0.53254646    
 -0.69663721    
  0.65028334    
  7.72311911E-02
  0.15028177    
 -0.14522788    
 -0.99493361    
  0.23758438    
   1.2604142    
 -0.32214439    
  0.24286376    
 -0.65961254    
  0.21373734    
 -0.23960151    
 -0.79415059    
  0.98624969    
  0.13150255    
 -0.15520458    
 -0.62194270    
  0.72193825    
 -0.52314383    
 -0.43403825    
  0.92149472    
  0.34728825    
 -0.12900083    
  0.12532723    
 -1.85761545E-02
 -0.60926604    
 -0.21741329    
  0.41494426    
 -3.84660996E-02
  0.61253285    
 -0.72226006    
 -0.30757266    
  5.50065488E-02
 -0.42538080    
  0.54222351    
  0.37750867    
 -0.40546551    
  0.70212704    
 -7.55828470E-02
  0.19464193    
  8.16115215E-02
  0.29471034    
  -1.2531523    
  3.74373943E-02
 -0.55372822    
   1.0357975    
 -0.32679442    
  0.42695555    
 -1.46752596E-03
  -1.3140757    
  0.82119900    
  0.65016925    
 -0.11137310    
 -0.51974761    
  0.83985746    
 -0.70544279    
  0.26315653    
 -0.21879525    
  6.49085790E-02
 -0.11755253    
  0.54072720    
 -0.17700902    
  -1.0885479    
  0.63800681    
  0.72987878    
 -0.63683933    
  0.24763474    
  0.23977871    
 -1.27025880E-03
 -0.38970697    
  0.23024733    
  0.15308531    
 -0.39275861    
 -0.77603453    
  4.82018963E-02
   1.4636180    
 -0.56393576    
  0.13133593    
  -1.0077620    
  3.39013673E-02
  0.38802990    
 -0.60195655    
   1.1167949    
  8.07355568E-02
 -0.41032493    
  0.26444969    
 -3.42331938E-02
  6.42280430E-02
 -0.37709951    
  3.78240421E-02
  0.18304895    
  0.86786449    
 -0.66158932    
 -7.52468035E-02
  4.36884910E-02
  4.33223769E-02
 -3.26922238E-02
  -1.1869973    
  0.75551760    
  0.23332411    
  0.40607929    
 -0.41347265    
  0.27554983    
 -5.05519658E-02
 -0.26088402    
 -0.35119545    
  0.63839632    
 -0.76958883    
  0.70399195    
  -1.1001536    
   1.4937360    
 -0.59237093    
 -8.01992714E-02
  0.24450220    
 -0.17185049    
  7.65398219E-02
 -6.71151057E-02
 -0.37043872    
 -0.24860027    
  3.08775436E-02
 -0.27425924    
  0.73022920    
  0.13219197    
  0.11171898    
 -4.98812795E-02
  1.92147736E-02
  0.66685307    
 -0.33310303    
 -2.00260654E-02
 -0.34357679    
  0.35614043    
  1.73276607E-02
  5.25803454E-02
 -0.26808497    
 -0.10248951    
 -0.70502174    
  0.85796738    
 -0.40691361    
  0.57685733    
  -1.5432980    
   1.6863986    
 -0.78044736    
 -0.82371444    
  8.08517560E-02
   1.1241728    
  3.86743620E-02
 -0.91477418    
  0.36422187    
  0.49597904    
 -0.72241795    
  0.67482811    
  0.19346380    
 -0.46172798    
  0.29479954    
  0.27698705    
 -0.31705925    
 -0.18470985    
  0.20327520    
 -0.18299016    
  0.92109817    
 -0.45840088    
 -0.82685888    
 -0.34927055    
   1.0958767    
  0.11381761    
 -0.25639167    
  0.39753455    
 -0.63941503    
 -3.89792845E-02
  0.18301862    
 -0.66226965    
  0.45382628    
  0.31884396    
 -0.32963166    
  0.31865090    
  0.20081425    
 -0.73935968    
 -0.56639546    
   1.3862945    
 -0.76469409    
  5.71586937E-02
  0.37272859    
  0.45470390    
 -0.33710599    
 -0.48550797    
  0.32542214    
  0.31212023    
 -0.28472173    
 -0.64050305    
  9.76385027E-02
  0.11778262    
 -0.52034515    
  0.54585671    
 -0.97330028    
  0.59883666    
  0.19566360    
 -0.40697151    
  0.38873470    
   1.0418148    
  -1.0510596    
   1.0767022    
 -0.47592822    
 -0.83716291    
  0.86231017    
  0.39101267    
  -1.0974929    
 -0.16766435    
  0.91946036    
 -0.77556610    
  0.39972124    
  0.10074137    
 -0.40859529    
 -0.34465632    
  0.77387029    
  0.90065944    
  -1.0406251    
  0.57360160    
 -0.24116178    
 -3.37288110E-03
 -0.87411797    
 -8.44380409E-02
   1.1991150    
 -0.15017425    
  0.39512372    
 -0.57744497    
  0.32983622    
 -0.72150838    
  0.55687231    
 -0.21454625    
  0.34945026    
  -1.2071784    
  0.64137119    
 -0.45371222    
  1.88328680E-02
  0.74937236    
  0.21783844    
  0.12014474    
  6.26986288E-03
 -0.13926196    
 -0.86859590    
  0.76099765    
 -9.91574749E-02
  0.70718300    
 -0.67416435    
 -0.23604734    
  0.80077803    
  -1.2768601    
   1.2074513    
  0.15593462    
 -0.62927741    
 -0.23449525    
 -6.55259192E-02
  0.28485647    
 -0.53778452    
  0.50849724    
 -2.60209827E-08
 -3.50287184E-03
  0.39488289    
 -0.48476896    
  0.38934073    
 -0.23491593    
 -0.24686034    
  0.36024731    
 -0.55485457    
  0.85130906    
 -0.33997226    
  0.51297045    
  -1.2532226    
  0.64371353    
  6.69640154E-02
  0.61855334    
 -0.41229686    
 -0.35777760    
  0.36290523    
 -0.34830689    
  0.45953247    
 -0.13976179    
 -0.11712530    
 -9.94605944E-02
  0.28768179    
 -0.48780853    
  0.29513907    
 -6.76137507E-02
 -0.57201356    
  0.47702113    
  0.24253461    
 -2.35960092E-02
  -1.1000177    
  0.83272558    
 -1.83680165E-03
  0.17648384    
  0.21665129    
 -7.06784353E-02
 -0.16778028    
 -0.22708853    
 -0.10623951    
  0.57550120    
 -0.13194312    
  0.11699897    
  4.05710600E-02
  0.58241755    
  -1.9332047    
  0.76058823    
  0.49283862    
 -0.44612134    
  0.11177132    
 -0.33907324    
 -0.29815319    
 -6.52406663E-02
   1.2294873    
 -0.50863737    
 -0.12601368    
  0.31920514    
 -0.18593180    
  0.17080294    
  0.60890406    
 -0.59077597    
  1.04248477E-02
  6.17564060E-02
 -0.33814478    
  0.18167043    
 -0.55920875    
  0.50224197    
  0.23275197    
  8.63280892E-02
  0.12582591    
 -0.53129148    
  0.11191747    
  0.11572695    
 -0.50040126    
  0.60005647    
 -0.66377282    
  0.19755623    
  0.23046058    
  0.21798468    
 -0.79621106    
  0.35850847    
   1.3263038    
  -1.5858946    
  0.62731516    
 -0.34449291    
 -1.68422852E-02
  0.66951585    
 -0.37865424    
 -5.04583269E-02
  4.99621825E-03
 -0.85118163    
   1.1553379    
 -0.31249744    
  0.20931323    
 -0.37865427    
 -0.68524212    
  0.92725354    
  0.22625408    
 -1.88092738E-02
 -0.12238209    
 -0.78132999    
  0.96388984    
 -0.20571601    
 -0.24422853    
  1.29990652E-02
  0.26999936    
 -3.43871862E-02
  8.65250826E-02
  0.36453128    
 -0.35521737    
 -0.52639908    
  0.63308299    
 -0.32817355    
 -0.40381354    
  0.31575024    
  0.45820183    
 -0.31233653    
  0.35698715    
 -0.39839435    
  0.22346854    
  0.23426513    
 -0.47412744    
  0.84824163    
 -0.62015176    
  -1.1952388    
  0.85534024    
  7.13312551E-02
 -0.30329341    
  0.63186687    
 -0.77443016    
 -0.52982265    
  0.58473819    
  0.87100631    
 -0.20886856    
  1.56253651E-02
 -0.63785642    
   1.0536045    
  -1.1895840    
 -0.32477665    
 -0.24965425    
  0.71285194    
  0.29011789    
  0.10389974    
  0.14802282    
  3.75822932E-02
 -4.32724357E-02
 -4.52296995E-02
 -0.82710510    
 -7.80534521E-02
  0.58202964    
  4.04096767E-02
 -0.85858333    
   1.1692648    
 -0.16021675    
  0.26615781    
 -0.99573570    
  0.22667085    
  6.80531710E-02
  8.81068408E-02
  0.29787117    
 -6.65681958E-02
 -0.22171035    
  0.47535911    
  1.03320638E-02
 -9.38426927E-02
 -0.92846090    
   1.2201675    
  5.84965236E-02
 -0.50893372    
  0.19204119    
 -0.90620124    
  2.29017232E-02
  0.39408004    
  0.53793555    
 -0.29115501    
  0.48259839    
  4.43987735E-02
 -0.43042147    
 -0.68595272    
   1.3599654    
 -0.90895802    
  0.15610592    
  2.12566797E-02
  8.60546455E-02
  0.33144733    
 -0.12886409    
  7.58459941E-02
  7.04964474E-02
  5.77083714E-02
 -0.51785940    
 -0.75794673    
  0.94026893    
  0.19126818    
 -0.35802573    
  0.31950635    
  0.32620156    
 -0.78865975    
 -0.15898794    
   1.8038701    
  -1.4257556    
  0.23488158    
  0.25131452    
 -0.19093977    
 -0.41080511    
  0.14550731    
 -5.53219169E-02
  0.52467442    
  -1.2344731    
  0.13259783    
  0.51473969    
  0.36154580    
  -1.2623321    
  0.44628748    
  0.49469605    
  0.37691864    
 -0.39204249    
  0.81915051    
 -0.53719878    
  4.90638465E-02
 -9.76381227E-02
 -0.65904486    
  0.29783404    
 -6.02191947E-02
 -0.20322834    
  0.46647635    
 -0.19870938    
  0.54472739    
 -0.41931033    
  0.40673178    
 -0.12238209    
 -0.65524757    
 -0.82549918    
   1.3784012    
  0.11372522    
 -0.22243656    
  7.32241645E-02
  0.74747372    
  -1.1142864    
  0.38309976    
 -0.85215586    
 -0.41116303    
  0.20118913    
  0.84863192    
 -0.55512542    
  0.77506393    
  6.67435080E-02
 -0.12797034    
 -1.20177018E-02
 -1.91807169E-02
 -0.22622932    
  0.40620038    
  6.54570311E-02
  0.16355120    
 -0.68267560    
 -0.31268382    
  0.82628298    
 -0.28860557    
  0.43041348    
  -1.1478831    
   1.2720560    
 -0.68258786    
  0.82114840    
 -0.28583550    
 -0.22375880    
  0.19885056    
  6.58775792E-02
 -0.33812702    
 -0.24025963    
  0.33195084    
  0.28692639    
 -0.35894501    
  0.33135706    
 -0.33623892    
 -0.12309907    
  7.97584876E-02
  0.28170174    
  -1.4044523    
   1.0738763    
 -0.36772519    
  0.47932678    
 -0.64779103    
  0.69161642    
 -0.18262814    
  0.54693097    
 -0.20862164    
 -0.37576655    
  0.59707344    
 -0.55228996    
  0.35813406    
  -1.0696980    
 -0.50096071    
   1.9415183    
 -0.64838898    
  8.54666531E-02
 -0.10073400    
  0.40261212    
 -0.31119433    
  0.23400511    
 -0.63791150    
 -0.61238617    
  0.15906486    
 -0.20312384    
  0.99923980    
 -9.92984921E-02
 -2.40977705E-02
 -5.39628677E-02
  0.18890010    
 -0.10718384    
  1.08897928E-02
 -0.74501091    
  0.89243382    
  0.13392124    
 -0.72357804    
  0.30093610    
 -9.36483815E-02
 -0.57688719    
  0.56077683    
  0.59702432    
  -1.0909790    
  0.47285146    
  0.32831404    
 -1.37457596E-02
  0.29457867    
  0.17672166    
  -1.1644479    
  0.19435942    
  0.36377227    
  0.49927437    
 -0.75768530    
  0.24042933    
 -0.40445790    
 -0.11514317    
  0.40206987    
  0.80865991    
 -1.01103890E-03
 -8.32495317E-02
 -0.26809481    
  -1.0040864    
  0.77590156    
  0.19606535    
 -0.22723202    
  0.31929964    
 -1.77480094E-02
 -0.78845704    
  0.86276180    
 -0.39845681    
 -0.62860912    
  0.66599613    
 -0.21628669    
  0.21444955    
 -0.64295703    
 -0.29469922    
  0.35901964    
 -1.65289864E-02
 -0.24419665    
   1.8629249    
 -0.82272339    
 -0.76321507    
  0.76471776    
 -1.97130479E-02
  0.33625367    
 -0.20983011    
 -0.82417506    
 -0.34574565    
  0.38792062    
  4.32966426E-02
  0.95290071    
  -1.2090690    
  0.59747243    
 -0.14449170    
  0.62845361    
 -0.38101423    
  0.19968195    
  2.20107604E-02
 -0.23629230    
  7.32585276E-03
  0.44949320    
 -0.32604930    
  1.89067336E-07
  3.22074722E-03
  8.91524106E-02
 -0.59783679    
   1.1003935    
 -0.36023971    
 -0.80077809    
  0.74840999    
  5.61868586E-02
 -0.47996366    
 -7.90162981E-02
 -0.21484439    
  0.13628231    
  0.25344929    
  0.54349458    
 -0.93047571    
  0.25982544    
  0.59645867    
 -0.53882998    
  9.34904069E-02
  4.97437268E-02
  0.24880783    
 -0.13275924    
  9.21654236E-03
 -5.66187948E-02
 -0.42013538    
  0.37715334    
  0.35583004    
 -7.74821565E-02
 -0.54596257    
  0.66969579    
 -0.20633666    
  0.30113295    
 -0.33073327    
  0.18731606    
 -9.83993337E-02
  -1.2632886    
  0.45660377    
  0.81580609    
 -4.64580096E-02
  -1.0028083    
  3.63672674E-02
  0.72305256    
  0.33175746    
 -0.81466824    
 -0.29898131    
   1.8529781    
  -1.1318179    
  0.22792053    
 -0.15171033    
 -0.12721297    
  0.59229857    
 -0.57310379    
 -3.48194167E-02
 -0.15054862    
  9.11201444E-03
  0.52165163    
 -0.15707064    
 -7.01185018E-02
 -3.38377291E-03
  0.20328645    
 -2.80525703E-02
  -1.2470887    
   1.5301377    
 -0.79815090    
  0.62797314    
  -1.1710600    
   1.0337095    
 -0.58284271    
 -0.40285787    
  0.15191625    
   1.4822141    
  -1.6033586    
   1.1867803    
 -0.15203302    
 -8.10861681E-03
 -0.10883379    
  0.23845698    
  5.33772744E-02
 -0.31633729    
 -0.54499429    
  0.15796305    
  0.49146166    
 -0.11848120    
 -3.35765481E-02
 -0.66272092    
 -2.23298017E-02
  0.74347180    
  -1.0077739    
  0.39136028    
  0.38053587    
 -0.13491905    
 -6.42420426E-02
  0.52867526    
 -0.18008952    
  0.32903948    
  3.31386626E-02
 -0.28651854    
  5.43118231E-02
  1.31290443E-02
 -0.13809700    
 -0.29380170    
  0.29213619    
  0.18786216    
 -0.14065985    
 -1.60261896E-02
 -0.68510169    
  0.38167992    
 -0.23303920    
  0.12207122    
  0.30164272    
  0.51335418    
 -0.14660349    
 -0.74193764    
  0.46340248    
 -0.29655123    
  0.71735102    
  0.13407446    
 -0.16050844    
 -0.48620558    
  0.20445824    
 -0.10437488    
  0.50291252    
 -0.89613742    
 -0.59805840    
   1.3862941    
 -0.56266230    
  0.14775002    
 -0.61117381    
 -0.27135491    
  0.85018569    
 -9.04778317E-02
 -0.28264445    
  0.12501508    
  0.69757241    
  1.96728390E-02
 -0.89381778    
  0.29951674    
  0.23017713    
  -1.0846914    
   1.0153642    
 -8.14604704E-08
  0.23674004    
  0.12493021    
  0.21754605    
  2.03710049E-02
 -0.54754454    
 -0.86757606    
  0.52951801    
  0.96486884    
 -0.33478016    
  7.19080642E-02
 -0.84509724    
  0.34740108    
 -1.27623491E-02
  5.48932469E-03
  0.14735010    
 -0.24704893    
  0.22475545    
  0.27553102    
  5.00696450E-02
 -0.43078274    
 -0.14613324    
 -0.64662689    
  0.82271796    
 -1.04715666E-02
  0.28240463    
 -0.19510122    
  0.30521211    
 -0.49787644    
  0.20385577    
 -0.16561000    
 -4.80395965E-02
 -0.26690263    
  0.90335417    
 -0.78929108    
  0.80479521    
  -1.0388929    
  0.42744380    
  0.41612032    
 -0.26223934    
 -0.28498438    
 -0.70616239    
   1.0956967    
  2.73598172E-02
 -0.25966904    
  8.30135345E-02
 -0.13207980    
  0.12014476    
  0.22348642    
  -1.0271533    
  6.31009638E-02
   1.3067763    
  -1.3212689    
  0.31379822    
  0.55465055    
 -5.02457432E-02
 -5.29048629E-02
  0.15245156    
  7.71228075E-02
 -0.21943967    
  5.39784431E-02
 -1.59389200E-03
  0.24366541    
 -0.51082587    
  0.17185001    
  0.65833730    
 -0.56302780    
  0.61090916    
 -0.84729749    
  0.38985571    
 -6.06250688E-02
 -0.27612159    
  9.14713517E-02
  0.71988487    
  -1.5475622    
  0.98282748    
 -0.36656070    
  9.07835290E-02
  0.28768215    
 -0.84631252    
  0.91491091    
 -5.53727597E-02
 -0.14929596    
  0.23594217    
  0.26019910    
 -0.83363181    
 -0.46668348    
  0.98224860    
 -0.55678284    
  0.73317635    
  0.56520611    
 -0.85090792    
 -9.53863934E-03
  0.20183228    
 -0.32763439    
 -0.41914490    
  0.26045546    
  0.55931211    
 -0.70781744    
  0.69560713    
 -0.43665892    
  0.45250338    
 -0.56082541    
  0.50870442    
  0.15433286    
 -0.10584617    
  2.98887640E-02
 -0.34546462    
  0.27974758    
 -3.19514945E-02
 -0.34560478    
  0.49827000    
 -0.39713871    
  0.24317358    
  -1.0392888    
  7.43705854E-02
  0.94919109    
 -0.43088487    
 -0.14169443    
  0.63529998    
 -0.22749586    
  0.36304054    
 -0.26659819    
  6.17059395E-02
  0.34423095    
  -1.2207640    
  0.57276535    
  0.49227658    
  -1.0682409    
  0.80378187    
 -0.18721141    
 -6.98584393E-02
 -7.44921435E-03
  0.54101896    
  -1.3018249    
  0.72076255    
 -0.17843804    
  0.76600844    
 -0.48591337    
 -0.18690118    
  0.17630032    
  0.31570497    
 -0.89324278    
  0.48258257    
  0.28817010    
 -0.58107394    
  0.10901865    
  0.74795520    
 -0.36784855    
  3.31522338E-02
  0.16561987    
  0.17240450    
 -0.81425822    
  0.49925876    
  0.11727690    
 -0.42798442    
  0.39505914    
  1.39332237E-03
  0.41102076    
 -0.45953265    
 -0.25886181    
 -1.14290072E-02
  0.82319993    
 -0.39625594    
 -0.74181247    
 -0.58150685    
  0.96842897    
 -8.95280112E-03
 -4.78908457E-02
 -0.69314730    
 -0.13731205    
  0.71031487    
  0.82174575    
 -0.20598550    
 -0.12080465    
  0.57633615    
 -0.61872709    
  0.14697252    
  0.18504338    
 -0.28187406    
  0.14026512    
 -0.20129229    
 -0.90068150    
  0.96299434    
 -3.66535150E-02
 -0.16487429    
 -0.91002136    
  0.39235854    
  0.30857059    
 -0.63297838    
  0.65026975    
  0.15659672    
  0.12965594    
 -0.21637142    
  0.17995039    
 -0.45879081    
 -0.66536820    
   1.0708326    
 -0.76617247    
  0.64838958    
  0.52481210    
 -0.30166787    
 -7.06727710E-03
 -0.42697155    
 -3.54015753E-02
  9.03838873E-02
  0.81412590    
 -0.45642281    
 -5.31884991E-02
 -0.89973664    
   1.0061587    
 -0.39866728    
 -0.12774122    
 -3.04834172E-02
 -0.15693226    
  0.39707375    
  0.26925504    
 -0.12965572    
 -0.14711751    
  0.27247274    
 -0.54146272    
  0.40957144    
 -0.53572309    
 -0.75377274    
  0.51439101    
 -0.16189073    
 -0.34656483    
  0.86903763    
  0.31098154    
  0.32995784    
 -0.13558742    
  0.75059628    
 -0.98768467    
  0.83117545    
  -1.5111271    
  0.30990493    
  0.22533867    
  0.15038458    
  6.04022704E-02
 -9.88687053E-02
  8.63573253E-02
 -0.73351973    
   1.5348109    
 -0.83606178    
  0.76238817    
 -0.40199578    
 -0.43178260    
 -0.24590035    
 -0.77574992    
   1.4469192    
 -0.48289654    
  0.41949013    
  0.42295313    
 -0.21950027    
 -0.46818706    
  5.47351874E-02
  0.44367179    
 -6.13825321E-02
  7.23480061E-02
 -0.21852009    
 -0.60117292    
 -0.38464344    
   1.1343302    
  9.90245119E-02
 -0.69952321    
  0.20376703    
 -0.11800025    
  0.48626062    
  -1.4861885    
  0.77727348    
  0.48757488    
  0.17200792    
 -0.14973581    
 -4.41474840E-03
 -0.40325516    
 -0.57462889    
   1.4780328    
 -0.96485740    
  5.70276938E-02
 -0.12501554    
  2.97048613E-02
  0.80385935    
 -7.12564066E-02
  -1.1283585    
  0.68404788    
 -0.18195632    
  0.44136301    
 -8.38114619E-02
 -0.67490911    
  0.27479786    
 -4.68467325E-02
  0.70388061    
 -0.39837283    
 -0.77024925    
  0.81685007    
 -0.61375320    
 -0.35534087    
  0.53193456    
  0.19829457    
 -0.25192609    
  0.20815597    
  0.25528359    
  7.67039508E-02
 -0.85859716    
  0.92233306    
  1.19761955E-02
 -5.34886867E-02
  0.27663225    
 -0.73198688    
  0.38377964    
  0.30936730    
 -0.14921226    
  -1.0440911    
  0.49519384    
  0.67177576    
  0.36351264    
  -1.7334236    
 -0.15082335    
  0.81351042    
  0.12576923    
 -0.55734563    
   1.0330153    
  0.13211755    
 -0.41791856    
  0.53239632    
 -0.11943963    
 -0.25505313    
 -1.61813386E-02
  -1.1002452    
   1.2457359    
  0.23742706    
 -0.85848373    
  4.11366262E-02
  0.18567438    
  0.91629118    
 -0.33363104    
  -1.1464682    
  0.59267634    
 -0.18476331    
  2.65391599E-02
  0.21164951    
  0.24788311    
  0.16334531    
  -1.2559608    
  6.08884282E-02
   1.1167318    
 -0.72116047    
  0.42608431    
 -0.68759638    
 -0.29881349    
  0.17733423    
  0.63082820    
  0.37469360    
  4.32578698E-02
  0.20873341    
 -0.10089425    
 -0.91694623    
  0.21722423    
 -3.76389176E-02
 -1.93644390E-02
  0.56200689    
  8.97938535E-02
  2.44443100E-02
  0.84750104    
  -1.0326669    
 -3.30177173E-02
  0.29208955    
 -0.35403991    
  0.35535809    
  -1.0043803    
  0.86006290    
  0.16904254    
  0.40289116    
 -0.23741998    
 -0.34830645    
  0.25951123    
  0.10607442    
 -0.62087649    
 -5.73931672E-02
  0.73447567    
 -3.18791345E-02
 -0.47021276    
  0.13436690    
 -0.26646641    
 -0.20236889    
 -0.26003021    
  0.89174968    
  -1.0140886    
  0.39167202    
  0.21570897    
  0.34125844    
 -0.29567119    
  0.20261317    
  1.45408360E-03
 -0.85361618    
  0.61509323    
 -0.78993434    
  0.47608292    
 -0.22567241    
 -0.34409571    
  0.72608137    
 -0.34166962    
  8.16780850E-02
 -0.33647251    
  0.66531253    
  0.40948883    
  -1.1230035    
  0.82590711    
 -0.43286380    
  0.25593308    
 -0.37998611    
  0.56230730    
 -2.72496678E-02
 -0.71361256    
   1.6049161    
 -0.83230531    
  0.25593355    
 -0.40144044    
  0.68508285    
 -0.66323441    
 -0.12320018    
  0.73129874    
  -1.3640826    
   1.1261239    
 -0.35648108    
  0.10652260    
 -0.25231081    
  0.73594058    
 -0.55212468    
  -1.0111347    
  0.78378481    
 -0.12719505    
 -0.30557173    
  0.71986288    
  0.17379084    
  0.46426299    
 -0.67748588    
  0.18930528    
 -0.13938402    
 -0.30699751    
  0.46882096    
 -0.31771469    
  0.19343817    
 -0.11339586    
 -8.20771828E-02
  0.11165442    
 -2.58320998E-02
  9.30262357E-03
  9.02465284E-02
 -0.20179980    
  0.48948148    
 -0.26426980    
 -0.34377116    
  0.59269565    
 -0.84601015    
 -3.00706085E-03
  0.68710464    
 -1.21957781E-02
 -0.36415240    
  0.35954091    
 -4.63358266E-03
 -0.18853316    
  0.48507643    
  7.42722377E-02
 -0.59744841    
  0.14439404    
 -0.19619894    
  0.75365162    
 -0.45377436    
  0.11034755    
  0.54418421    
 -0.57030302    
  6.60176352E-02
 -0.28118473    
  5.37944436E-02
 -0.61297899    
  0.28692687    
 -0.66409457    
  0.83271724    
  -1.1218694    
   1.0768076    
 -0.17951962    
  4.78486018E-03
 -0.77001369    
   1.7865916    
  -1.5991286    
  0.75928682    
 -0.45886630    
  6.13684729E-02
 -0.30772254    
 -9.32881385E-02
  0.98747331    
 -0.58052874    
  0.31899118    
  0.41331929    
  5.39920516E-02
 -0.11408357    
  0.13145174    
  0.43718579    
 -0.43322039    
 -9.25433785E-02
 -0.18725380    
  0.74666339    
 -0.67918360    
 -2.64479928E-02
  0.71058255    
 -0.64730042    
 -2.22583413E-02
  0.23528774    
  0.90478861    
 -0.93969858    
 -0.18442896    
  0.36345577    
  0.29508030    
 -6.42653629E-02
 -0.80483514    
 -0.71287131    
  0.52663648    
  0.39521623    
  0.11936621    
  0.31268370    
 -0.10057130    
 -0.11820935    
 -9.10935700E-02
  0.32417500    
  7.14235827E-02
 -0.35843033    
 -0.72054589    
  0.54522729    
 -8.74507576E-02
 -0.15767202    
  -1.2163955    
  0.95977569    
  0.10109598    
  0.86094081    
  -1.0308398    
  0.58493316    
 -5.71588427E-02
  0.62355375    
 -0.31508073    
 -0.74639195    
 -0.33024147    
  0.51948375    
  4.22001742E-02
 -9.30396691E-02
  0.18571700    
  4.24030423E-02
 -0.19248159    
  0.33834618    
 -0.62529933    
  0.41801989    
  0.39452872    
 -0.42770320    
  0.23889211    
  2.92551499E-02
 -0.39040494    
  3.95657048E-02
  0.51684195    
 -0.80165482    
  0.44937685    
  0.18930528    
  0.36376026    
 -0.17040536    
 -0.29017913    
 -5.12936115E-02
  -1.2336476    
   1.8047276    
  -1.3369853    
  0.92156017    
 -0.67234385    
  4.59853858E-02
  0.95917833    
 -0.40438911    
  0.54849452    
 -0.63785434    
  0.10058703    
  0.13830443    
  0.52653480    
 -0.69890600    
 -0.35950747    
  0.63348234    
  8.87869298E-02
 -0.50054586    
 -0.29783458    
  0.69569474    
 -0.36250797    
  7.28603685E-03
 -0.29071140    
  0.54845822    
  0.10001671    
 -0.39097688    
 -0.23114888    
  0.53741968    
 -0.34256798    
  0.37918201    
 -0.31330717    
  0.21985920    
  0.56876343    
 -0.59393120    
  0.17050755    
 -0.22282732    
 -0.31707269    
  0.12426918    
 -5.51322363E-02
  0.41219026    
 -0.20455058    
  0.25040069    
  -1.0658641    
 -0.14367330    
 -0.38213480    
   1.8166050    
 -0.31182909    
  -1.1937833    
  0.75998735    
  0.32626066    
 -0.96488619    
  0.43363607    
  0.26561457    
  0.34340245    
 -7.31126666E-02
  0.15060583    
 -0.22114789    
 -0.30218282    
  0.51932842    
 -9.40250047E-03
  -1.0170137    
  0.73337162    
 -0.16104445    
  1.67014077E-02
  0.45330194    
  7.86420610E-03
  0.27652305    
 -0.43919599    
  0.28190514    
 -0.31946844    
 -0.55484229    
  0.31845406    
 -0.19329038    
  0.47945613    
 -0.74133039    
  0.12834281    
  0.58685207    
 -0.61238617    
  0.26148000    
  0.21603899    
 -2.16223653E-02
 -0.20777981    
 -0.18411671    
  0.49889490    
 -0.67530447    
  0.34925228    
 -0.79072726    
   1.5151274    
 -0.36931303    
 -0.16936938    
  1.68073755E-02
 -7.69611895E-02
  0.53532296    
  0.23200306    
 -0.51890510    
  7.22113997E-02
  0.75913578    
  -1.2831099    
  0.40709800    
  0.14124991    
 -0.53374898    
  0.40223908    
  0.20521335    
 -0.31977060    
 -0.68592674    
  0.71097308    
  0.24481498    
 -0.13927770    
 -8.62891003E-02
 -0.44704542    
  0.62153739    
 -0.22971562    
  0.45314947    
 -0.91222429    
 -0.58604974    
  0.19782564    
   1.3268708    
 -0.43305314    
  0.40313146    
 -0.44965166    
 -0.41651472    
  0.74852967    
 -0.69183409    
 -5.39218150E-02
  0.76656210    
  3.85345588E-03
 -0.35301882    
  0.14261416    
 -0.38510418    
  0.79056937    
 -0.28627673    
  0.10142028    
 -8.92254151E-03
  -1.2312293    
  0.98082936    
 -0.47792992    
  0.33305624    
  0.59536284    
 -0.31531391    
 -0.20852359    
 -0.13834731    
  3.59321795E-02
  0.27137300    
  0.23827524    
  8.57344493E-02
 -0.18600377    
 -0.81484389    
  0.79644698    
 -0.48550770    
 -0.24548140    
  0.61287534    
 -0.74837643    
  0.42318296    
  0.36470017    
 -0.59354246    
  0.40633070    
  -1.3556269    
   1.4745632    
 -0.32790664    
  9.35642421E-02
  0.42786610    
 -0.43958467    
  9.01176929E-02
 -0.88884306    
  0.56521440    
  0.32542208    
 -0.56861722    
  0.55599260    
 -0.72074795    
  0.64342391    
 -0.79633117    
  0.68221784    
 -0.61090875    
  0.91710025    
  0.52624047    
 -0.27690569    
 -0.18661818    
 -0.18110639    
  0.24155243    
 -0.22171390    
  2.81706564E-02
  0.20350720    
  2.82918778E-03
  0.65058738    
 -0.78009146    
  0.43190774    
 -0.50874037    
 -0.85893941    
   1.1911869    
 -7.76581839E-02
 -0.39409018    
 -0.40846372    
 -0.10769857    
 -0.18701515    
  0.90656632    
  0.17441855    
  0.22560312    
 -0.25757194    
 -0.56350774    
  0.30001238    
 -0.31753471    
  0.55961543    
 -0.98420179    
   1.1989405    
 -0.11067817    
  9.89683121E-02
  0.54759699    
  -1.0019407    
  0.29645628    
 -0.20774540    
 -0.17185016    
 -0.51621610    
  0.57113206    
  0.12032399    
  6.74493704E-03
  0.21266890    
  -1.1985519    
  5.26436530E-02
 -0.20829782    
   1.9215558    
  -1.6551515    
   1.5915371    
 -0.51879358    
  -1.4445084    
   1.1572855    
 -0.64645988    
   1.0457785    
  0.13584095    
 -0.59188533    
  0.89266789    
  -1.3148075    
  0.49165195    
  0.39267921    
 -0.15762930    
  0.29803050    
 -0.25177056    
  1.63044129E-02
  -1.0799201    
  0.10892585    
  0.98703790    
 -4.47527990E-02
  0.18209022    
 -0.24949948    
 -0.14847951    
  0.20613176    
 -0.12834309    
  4.20948826E-02
  0.35698014    
  0.28044406    
 -0.43869910    
 -0.84563082    
  0.72330058    
  0.39646661    
 -0.66038805    
  0.15178013    
  1.88093297E-02
  2.15063281E-02
  0.68245238    
 -0.49583390    
 -2.29600426E-02
  -1.1639249    
  0.62031013    
  0.55004627    
 -0.21834762    
 -0.65404922    
  0.20706369    
  0.76180708    
 -0.48667285    
 -0.67438525    
   1.0684210    
 -0.11922108    
 -4.71364819E-02
  9.35262665E-02
  -1.1921375    
  0.76935375    
 -0.24593841    
 -5.51102944E-02
  0.74557316    
  -1.4358909    
  0.29191044    
   1.2227823    
 -0.12981124    
 -0.20840134    
  0.22523208    
  0.20885575    
 -0.55820638    
  1.95318032E-02
  0.14219752    
  0.55191582    
  0.13026506    
 -8.86318237E-02
 -0.55084974    
 -0.81616873    
 -0.30850279    
   1.0034672    
  0.34241772    
 -0.20052710    
  5.21587580E-02
 -0.16366224    
  0.15011822    
  0.14632778    
  0.32651219    
 -0.34901565    
 -0.13143012    
  5.20561263E-02
  5.22344597E-02
 -0.62277931    
  0.68154186    
 -0.89194655    
  0.42012453    
 -4.21505348E-07
  6.44088313E-02
  0.45180821    
  0.14524870    
 -0.44207132    
 -0.41637620    
  0.21755846    
  0.39660087    
 -0.15689428    
 -4.25597243E-02
  0.20082274    
 -0.84502029    
  0.14501017    
  0.42636523    
  0.73454458    
 -0.85683447    
  0.20343840    
 -2.17943303E-02
  0.15801744    
 -0.11489281    
 -3.80525105E-02
 -0.70502174    
  0.45539191    
  0.42121372    
 -0.25232956    
  0.34323975    
 -0.57234263    
  0.66753447    
 -0.50065720    
  0.83019841    
 -0.59237784    
  0.16634609    
 -6.85290024E-02
 -0.22001922    
  0.60345358    
 -0.42750764    
  0.29600480    
 -0.24638471    
 -0.44784474    
  0.59066832    
 -0.16378899    
 -0.16718264    
 -0.43942460    
   1.1686406    
 -0.46390274    
  3.83421988E-03
  -1.0331970    
  0.68414605    
  0.16007505    
  2.73574218E-02
 -0.27230823    
  0.38021499    
 -0.50367308    
 -0.62638372    
 -2.10530329E-02
  0.98136079    
 -8.83172005E-02
  0.23077960    
 -0.26624417    
  0.21952669    
 -0.11506958    
 -4.31959666E-02
  0.35020259    
 -0.45575124    
  0.39025533    
 -0.37527403    
  2.38763131E-02
  0.38529968    
 -5.19435033E-02
  0.19759254    
 -0.26343226    
 -0.32927629    
  0.77822655    
 -0.38441148    
 -0.23361471    
  0.15509050    
 -0.90578228    
  0.66487640    
 -0.11778292    
 -0.19530852    
  0.59132022    
 -0.32032156    
 -8.78615305E-02
  0.24014081    
  0.17480244    
 -0.92917663    
  5.63993677E-02
  0.37489480    
  0.31663772    
  0.25023729    
 -0.70708042    
 -0.15415113    
  0.59798580    
 -0.48020270    
  0.61045557    
  0.13926236    
 -0.17435336    
 -0.13183208    
 -0.18198200    
  0.15094484    
  0.76085544    
 -0.50294644    
  0.23738562    
 -0.51118159    
 -0.45938420    
 -0.48304662    
   1.1971000    
  -1.1394347    
   1.6688448    
 -0.50085640    
 -0.31945977    
  -1.0325757    
  0.97563463    
  0.10203480    
 -0.15827450    
  0.48359856    
  0.12890314    
 -0.36648151    
  0.17448215    
  -1.0304341    
   1.1719053    
 -0.45248976    
  0.17457613    
 -0.11351538    
 -1.22700194E-02
  6.32144436E-02
 -1.65699515E-03
 -4.23431508E-02
  0.22106564    
 -0.63783985    
  0.33384407    
  0.33674046    
 -0.11963015    
  0.21432997    
  0.52464938    
 -0.61934918    
 -8.83544013E-02
 -0.47765714    
  0.89767873    
 -0.36164209    
 -8.81435871E-02
  -1.0022038    
  1.22703090E-02
   1.3893386    
 -0.40698609    
 -0.29532149    
  2.82278098E-02
  0.21876058    
  0.55549955    
 -0.33427435    
 -9.81307328E-02
  0.28449944    
 -0.43841416    
  4.19418365E-02
 -0.15705089    
  0.30099416    
 -0.22966288    
  0.19060594    
 -0.17523406    
  0.18514280    
  -1.3449084    
   1.1512564    
  0.11454908    
  3.88690606E-02
 -0.31042176    
  0.16551475    
  0.14929609    
  0.59264076    
 -0.17893729    
 -0.26729947    
 -0.22219786    
 -0.15651567    
 -0.54453659    
  0.14183055    
 -0.41793886    
   1.0456290    
 -0.13858636    
  0.39527783    
 -0.21492909    
 -0.18883103    
 -0.73311740    
  0.73651916    
  0.29234031    
 -0.13407496    
  0.13280658    
 -0.30646989    
 -0.28998363    
 -2.30695307E-03
  0.78044683    
 -0.27332345    
 -9.93517637E-02
  4.06379513E-02
 -0.63026971    
  0.62138045    
 -0.46288580    
 -0.60063517    
  0.68231255    
  4.68165688E-02
 -8.22977498E-02
  0.92393655    
  -1.2123708    
  0.82025760    
 -0.36199448    
  0.38558632    
 -5.86833544E-02
 -0.76725554    
  0.12498903    
  0.69965357    
 -0.10090327    
 -8.53170305E-02
 -0.15701938    
  0.16324994    
  -1.0695353    
   1.4801635    
  -1.3608736    
  0.68912309    
  0.38646904    
 -0.35082111    
  0.20031658    
  0.26554364    
 -0.72163224    
  0.47345239    
  0.30051032    
 -0.47441667    
 -4.57220562E-02
  0.17482115    
 -0.10154919    
  0.37729427    
 -0.17169471    
 -0.20198219    
 -5.56731932E-02
 -9.18809474E-02
  0.37717432    
 -0.76295984    
   1.0107616    
  0.14466694    
 -0.29807132    
 -0.97822148    
  0.31592488    
 -0.13534109    
  0.76175338    
 -9.95141417E-02
  -1.0677044    
   1.2263300    
 -0.47204652    
  0.48598003    
 -0.23262270    
 -0.70271623    
 -0.21357404    
  0.95061499    
 -7.48162121E-02
  0.15012819    
  -1.2772419    
   1.1304144    
 -0.21821384    
  8.06727409E-02
  0.36626986    
 -0.59938699    
 -0.15733799    
 -0.24217801    
  0.86143231    
  0.35982797    
 -0.36586079    
 -0.91025710    
   1.1534705    
 -0.36706561    
 -3.66216972E-02
 -0.56808889    
  0.47508493    
  0.45552278    
 -0.57550180    
 -0.32728413    
 -0.22085986    
   1.2511318    
 -0.15632951    
 -0.30911461    
  3.23981456E-02
 -1.86284184E-02
  0.33891144    
 -0.47219831    
  0.27490544    
 -0.38418010    
  0.47082016    
 -8.81253555E-02
 -0.38925281    
  0.20900884    
  0.79619193    
 -0.94974983    
  0.29440185    
  0.18694758    
 -9.96790677E-02
  -1.0748180    
   1.9652827    
  -1.0219746    
 -0.83339423    
 -0.17861116    
  0.31724057    
   1.1356732    
 -0.15120977    
 -0.27526483    
  9.27006528E-02
 -0.18435520    
 -0.14430970    
  0.23914354    
 -2.24727523E-02
 -9.53101665E-02
  0.68687731    
 -0.93717223    
  0.29738227    
  0.37957925    
 -0.74579054    
  6.88290000E-02
  0.32923785    
 -0.65748686    
  0.23454303    
  0.70317239    
  4.39091846E-02
 -0.37144408    
  0.57871068    
 -0.29059592    
 -0.47182155    
  0.46400887    
 -0.18625042    
 -0.41575390    
  1.44743993E-07
  0.83632767    
  1.53924264E-02
 -0.56882322    
  0.14693052    
 -8.58831257E-02
 -0.77969688    
  0.49595580    
 -0.63848847    
  0.76892507    
  0.95003468    
 -0.71395761    
 -0.37327805    
  2.89872903E-02
 -4.40527964E-03
  5.99746369E-02
  0.47699600    
  9.11962539E-02
  0.20483789    
 -0.64262217    
  0.22605875    
 -0.15221146    
  5.76289222E-02
 -0.34192672    
  3.97399664E-02
  0.33368549    
  7.89690763E-02
  0.20288210    
  0.28328678    
 -0.37894794    
 -0.23544537    
 -9.81987268E-03
  9.82014742E-03
  0.25582802    
  3.83469127E-02
 -9.01053995E-02
  5.42773083E-02
 -0.42067486    
  0.20847765    
 -0.84937334    
  0.70579469    
  3.87368090E-02
  0.16665512    
 -0.14953163    
  0.58948332    
  -1.3084265    
  0.21263547    
  0.65291208    
 -0.87958318    
  0.58503497    
 -0.50689667    
  0.71416634    
  7.96780456E-03
 -0.19767703    
  7.09256306E-02
 -0.35538921    
  0.56291533    
 -5.87384403E-03
 -7.49016702E-02
 -4.54620272E-02
  1.15607688E-02
  0.12487314    
 -0.66457385    
 -0.66811091    
  0.70949668    
  2.92962473E-02
 -0.44973767    
   1.0186838    
 -0.33380142    
  0.23387407    
  0.23197171    
 -8.70111212E-02
 -0.19893621    
 -0.82841307    
 -5.29651307E-02
  0.74014229    
 -0.43278050    
  0.24926130    
  0.58965045    
 -0.95977563    
  0.42834973    
  0.47676790    
 -0.99592412    
  0.98746079    
  0.31458342    
 -0.42214954    
 -0.68060780    
  0.33111772    
  0.14548419    
 -9.10635814E-02
 -0.57348228    
   1.1196923    
  -1.1817269    
  0.78481418    
  0.40789488    
 -0.52385557    
  0.64701700    
 -0.75511396    
 -0.37843618    
  0.86989808    
 -0.34319833    
  0.54488498    
  -1.0420252    
  0.47323477    
  0.47678486    
  -1.3080819    
  0.76244903    
  0.31747192    
 -0.93774563    
  0.72865385    
  0.92401320    
 -0.56077057    
 -0.29761437    
 -0.27864838    
  0.12812071    
  0.39414939    
 -0.19060634    
  0.34211141    
 -0.23761193    
  9.03645307E-02
 -0.33703935    
  0.69611889    
 -0.56258780    
  0.60234046    
  -1.2316010    
  0.30143034    
  4.80799517E-03
  7.39367381E-02
  1.32742589E-02
  5.55693917E-02
  0.52486378    
 -0.66524994    
  0.47328728    
 -5.35701998E-02
  -1.5800014    
   1.8018864    
 -0.45054701    
  0.28817636    
  0.20791748    
 -9.85647142E-02
 -0.11977684    
 -0.19983935    
  0.29813859    
  -1.1954160    
   1.2102309    
 -4.93252128E-02
  6.65558502E-02
 -0.12437500    
  0.20391183    
 -0.60048807    
  0.38007194    
 -0.60764956    
  0.22536303    
  0.21825381    
 -0.32336777    
  0.91135210    
 -0.70309770    
  0.23744087    
  3.56350020E-02
 -6.28147498E-02
 -0.14260271    
 -0.67646456    
 -7.63728991E-02
  0.44183257    
 -0.18130128    
   1.2320160    
 -0.57467103    
  0.47730687    
 -0.40546486    
  0.30196029    
 -0.75965017    
   1.0007347    
  -1.3159885    
  0.69951630    
 -0.76554716    
  0.31876376    
  0.38625792    
  6.68545961E-02
  4.17051390E-02
  0.12097193    
 -0.11945994    
 -0.59263217    
  0.27115256    
 -6.67631179E-02
  0.77950865    
 -0.76843464    
 -0.46560782    
  0.98345774    
  -1.2243000    
   1.1104465    
 -0.38436538    
  0.64672989    
  0.12129581    
 -0.62723207    
  0.19072898    
  3.09569924E-03
 -6.71179369E-02
  0.20949727    
 -0.74260789    
  0.17525475    
  0.47912255    
  0.89826661    
  -1.1369030    
  2.02399530E-02
  3.22609693E-02
 -0.20479473    
  0.12401638    
  0.37505230    
 -0.20169319    
 -0.34162989    
 -0.63172400    
   1.3712887    
 -0.48875242    
  0.34498724    
 -0.63973606    
 -0.15849458    
 -0.22591722    
  0.41008401    
 -6.93608820E-03
  2.74614003E-02
 -0.75123626    
  0.97121352    
  0.16649599    
 -0.65109873    
   1.1786548    
 -0.57305443    
  0.24001469    
 -0.51758212    
  0.44289139    
 -0.74193776    
  0.16309032    
  0.30512631    
  0.56547660    
 -0.75174129    
  0.56084639    
 -0.63462269    
 -0.34252322    
 -0.38125160    
  0.97121352    
 -0.97121459    
  0.41656703    
 -0.43589163    
  0.29011837    
  0.74124169    
  0.16477755    
 -0.81536454    
  0.95807195    
 -0.39465451    
 -5.25926426E-02
 -0.58339614    
  0.89820683    
 -0.46796146    
  0.26110879    
 -2.17795502E-02
 -0.73244095    
  0.83522928    
  0.32145929    
 -0.47892684    
  1.93600496E-03
  0.26518717    
  0.17761226    
 -8.55445415E-02
  -1.2822877    
  0.99053776    
 -0.12528352    
  0.39790764    
 -0.15968308    
  4.84288530E-03
  0.67691350    
 -0.80014569    
 -0.77866930    
  0.81093031    
  0.29689899    
  2.07531117E-02
 -0.41773501    
  6.96423203E-02
  0.34294498    
  9.94073898E-02
  4.00743969E-02
 -0.54044026    
 -0.64978480    
  0.25008330    
  0.41499773    
 -0.86002862    
   1.5784703    
  0.32290104    
  -1.0566386    
 -0.40835926    
  0.12003450    
  0.39599466    
  0.15661919    
 -7.52468035E-02
 -7.10452050E-02
  0.20098150    
 -0.14926098    
  3.98461781E-02
  0.73671556    
  -1.6260298    
  0.88147134    
 -7.51987249E-02
  0.20912366    
 -7.28370100E-02
 -0.63697690    
 -0.12516308    
  0.85812390    
 -0.12453508    
  0.41154400    
  0.41083798    
 -0.40278995    
 -0.71543837    
  0.48298216    
 -0.41754758    
  0.51847392    
 -0.50892246    
  0.27717036    
 -0.33791387    
  3.76656987E-02
  2.49768738E-02
 -0.39790380    
 -0.19941635    
  0.13223708    
  0.64042151    
  0.11849087    
  0.48909223    
 -0.80595547    
  0.44418824    
 -0.38390589    
  9.09897126E-03
  0.73483819    
 -0.42564976    
 -6.73796386E-02
 -0.42413065    
  0.52163672    
 -0.24104480    
  0.12776753    
  7.78167620E-02
 -0.59153676    
 -7.52236769E-02
  0.27193329    
  0.38136724    
  0.15531132    
 -0.31990445    
 -0.32125330    
  0.23453216    
 -6.29139394E-02
  0.71697992    
 -0.42883375    
  6.07062578E-02
 -0.42395988    
 -0.78526229    
  0.97588265    
 -0.87579936    
   1.0893097    
  0.31077754    
 -0.59092259    
 -9.05512795E-02
  0.17357913    
 -0.67541909    
  0.74755096    
 -0.16581701    
  0.34914690    
 -0.52861482    
 -0.21093234    
  0.74582458    
 -0.15102693    
 -0.47321156    
  0.27059799    
  0.24256164    
 -0.31653216    
  0.43509230    
  0.21089463    
 -6.76281378E-02
 -0.34186909    
 -0.52097815    
  0.27290520    
  0.76162255    
 -0.83200318    
  6.23015966E-03
  0.41028455    
 -0.44611529    
  7.44143724E-02
  0.28718367    
 -1.96230784E-02
  0.18333738    
 -0.33267209    
 -8.49215239E-02
 -0.20453140    
 -4.84357886E-02
  0.79340822    
 -5.89424782E-02
  3.62397134E-02
  0.12198409    
 -0.86817825    
  0.74274451    
 -0.53374338    
  8.10997486E-02
 -0.58344871    
  0.83516556    
 -0.95946270    
  0.73631972    
  0.51012075    
 -0.41769639    
 -0.44558561    
  0.35842755    
  0.36191532    
 -0.81490123    
  0.13387524    
  0.36865097    
 -0.21484494    
  1.43593205E-02
  0.43687454    
 -0.16097239    
 -0.23012280    
  0.37918201    
 -0.82534826    
   1.0719162    
 -0.77440488    
  0.11502044    
 -4.52754423E-02
  0.19279261    
  0.65330100    
  -1.2568362    
  0.84593689    
  0.58003658    
  -1.7491997    
   1.4260627    
 -0.22869155    
  0.71152073    
  -1.5181549    
  0.41039890    
  0.63645202    
 -0.42758244    
  0.56189489    
 -0.71711105    
 -0.61425364    
  0.67047846    
  0.23192325    
  0.13213153    
 -0.29095584    
 -0.93699491    
   1.1041760    
 -0.21933705    
 -0.33785480    
  0.42544183    
  0.67639351    
 -0.60172099    
 -0.67712325    
  0.63972217    
 -0.36366829    
  0.43286386    
 -0.40475389    
  0.72152537    
 -0.21027367    
 -0.25497460    
 -0.51800245    
   1.0258528    
 -0.74931353    
  0.36400080    
  0.22401890    
 -0.25968379    
 -5.76035790E-02
  0.15139951    
 -2.75816210E-03
 -0.51174694    
  0.17306231    
  0.50382429    
 -8.67988244E-02
 -0.32985339    
 -0.39838538    
  0.18978886    
 -0.65662318    
   1.0525609    
  6.69287741E-02
 -0.12921156    
  0.14289202    
 -0.38862398    
  0.86742020    
 -0.98420167    
 -0.12711680    
 -5.12863649E-03
 -0.88840628    
   1.1314023    
  0.24547307    
  0.78068447    
  -1.0101573    
  0.28916886    
  0.55727851    
 -0.85842282    
  2.96759307E-02
  0.18621279    
 -6.34602234E-02
  0.24226964    
  0.31734550    
 -0.52738237    
  0.38693038    
  -1.6884414    
  0.45142698    
  0.92407298    
  0.45928770    
  -1.5625627    
   1.2920351    
 -4.46270928E-02
 -0.33486301    
  0.35611233    
 -4.15884443E-02
 -0.94055516    
  0.83061808    
  6.79730326E-02
 -9.74549279E-02
  0.11023085    
  -1.0423943    
   1.2095568    
 -0.45437464    
  0.18012616    
  2.78653633E-02
 -0.17108744    
  0.55025548    
 -0.92890912    
 -0.34390730    
  0.87204254    
  0.39868179    
 -0.78866684    
  -1.1101990    
   1.3932629    
 -8.13457817E-02
 -4.23137546E-02
  0.14936757    
  7.33829290E-02
 -0.13984066    
 -0.18413176    
  3.41909006E-02
 -6.06245883E-02
 -0.88443661    
 -0.23674884    
   1.2369837    
 -0.39164439    
 -0.77908880    
   1.6372527    
  0.23257552    
 -0.94333333    
  0.36928514    
 -0.89459831    
  0.97868121    
 -0.84247094    
  0.77922142    
 -0.52582872    
  0.56788731    
 -1.15993461E-02
 -0.72704911    
  0.48285162    
  0.56989753    
 -0.15455207    
  2.35956870E-02
 -0.19808312    
  0.12555686    
  3.76313403E-02
 -0.24504350    
  0.21622276    
 -0.10308865    
  5.82382344E-02
 -0.90715802    
  0.69314700    
  6.24054112E-02
 -0.74800515    
  0.47796103    
  0.55460781    
 -0.43398044    
 -0.51220435    
  0.85221159    
 -0.71695739    
  0.45635647    
  0.42186913    
 -0.16864797    
 -0.10618374    
 -3.01025361E-02
  0.39465430    
 -0.49831852    
 -0.56433505    
  0.54915428    
  0.55386335    
 -0.42152765    
 -0.11527365    
  0.85185242    
 -0.84997469    
  0.44771180    
 -0.70036715    
  0.41508031    
 -3.40664834E-02
  0.59163004    
 -0.57688767    
  8.56559202E-02
  5.93942925E-02
 -0.26222360    
  0.16789719    
 -9.22234133E-02
 -1.70943234E-02
  7.63226822E-02
 -0.11499168    
  0.62836993    
 -8.99702683E-02
 -0.63030964    
 -0.16633964    
  0.33912027    
 -4.91210781E-02
 -0.26028273    
 -0.77770483    
  0.89448613    
  7.33919367E-02
  0.62175745    
 -0.39749688    
  0.35354525    
 -0.51466447    
  9.02118459E-02
  3.60827297E-02
 -0.39779058    
  0.62185854    
  3.62800919E-02
 -3.50490510E-02
 -0.60490620    
 -0.33063376    
  0.31245103    
 -0.58870417    
  0.60010749    
  0.62875974    
 -0.26575574    
  0.29318714    
  0.29179168    
 -0.52528244    
 -0.24454513    
  0.11122572    
 -0.57028383    
  0.50540531    
 -1.09293871E-02
  0.16041055    
  0.15704359    
 -4.22117449E-02
 -0.26431358    
  9.00256261E-02
 -0.35620165    
  0.38556805    
  0.34128389    
 -0.55761802    
  0.26802897    
  0.48609525    
 -0.23376328    
  0.24031430    
  -1.3678094    
  0.69131386    
  7.59410635E-02
  0.14683524    
 -0.84338969    
 -3.82652059E-02
 -0.11645380    
   1.4480900    
  -1.0203000    
  0.34570563    
  0.58451337    
 -0.38668728    
 -8.00424591E-02
 -8.87954608E-02
  0.25961310    
 -9.98660475E-02
 -2.62155924E-02
  0.18751645    
  0.22831158    
 -0.66870582    
 -0.54910731    
  0.10256906    
  0.19637293    
  2.04606671E-02
  0.38414246    
  0.10931791    
  0.41826320    
 -0.52070773    
 -0.22571528    
  5.22586107E-02
  0.31083408    
 -0.71426445    
  0.11234824    
 -1.37176942E-02
  0.87108511    
 -5.46456948E-02
 -0.76266313    
  8.52645338E-02
 -0.69796669    
  0.66621757    
  0.78665143    
 -0.43644875    
 -0.20710185    
  0.14582127    
  9.73359346E-02
  4.77458239E-02
 -0.28661051    
  0.45218024    
 -9.42206755E-02
 -1.50830792E-02
 -0.48039132    
  0.43849224    
  0.50542313    
 -0.33265558    
  -1.2494347    
  1.84331462E-02
   1.1490682    
  0.14772144    
 -0.44169390    
  0.24807274    
 -9.36452895E-02
  0.51315272    
  -1.2986189    
  0.29495457    
  0.26361725    
  7.05228671E-02
 -0.74505508    
   1.4352798    
 -0.86633945    
  0.59830129    
  9.60057601E-02
 -0.33069509    
 -0.37293512    
 -0.19599788    
  0.47249305    
  0.19467798    
 -0.59571296    
  0.86457902    
 -0.18075901    
 -0.42575023    
  0.13045263    
 -7.66012147E-02
  0.55488884    
 -0.17499076    
 -0.15481482    
  0.14413364    
 -0.27126247    
 -0.68963206    
 -0.11909942    
  0.91549999    
 -0.30255985    
  0.27040324    
 -0.32090738    
 -0.14518225    
  0.46608993    
  0.23613092    
 -4.08218317E-02
  -1.1524551    
   1.2903455    
 -0.55756873    
  0.32973003    
 -0.27018863    
 -1.74929816E-02
  0.50255609    
 -0.41440123    
 -5.91673963E-02
  0.31167752    
 -7.98101351E-02
  9.64080170E-02
 -1.10342121E-02
 -1.53737608E-02
 -0.53457981    
  1.66872535E-02
  0.28234902    
 -0.16640633    
  0.31672925    
 -4.61147586E-03
 -0.62899369    
  0.73973304    
 -0.35963520    
  0.14507560    
 -9.49684009E-02
  0.45198533    
  2.71398406E-02
 -0.27725932    
 -0.23628618    
  5.85624203E-02
  0.52467442    
  5.59512489E-02
 -0.74584681    
  6.69704452E-02
  0.11643296    
 -0.11239203    
  0.56076735    
 -0.46839419    
  3.66946566E-03
 -0.75354326    
 -0.21635757    
  0.59687018    
  5.93717806E-02
  0.21962884    
  0.21303201    
 -9.54725817E-02
 -3.45800519E-02
 -1.86916869E-02
 -0.67445529    
  0.43466458    
  0.20132475    
 -0.10754183    
  0.27172542    
 -0.26736870    
  0.31766295    
  0.40757275    
 -0.22974472    
  1.70722418E-02
 -0.55022025    
  4.50484268E-03
  0.47700152    
 -0.63227654    
 -0.27983868    
 -0.28306365    
   1.4056907    
 -4.03515622E-02
 -0.95833898    
   1.2143478    
 -0.46021596    
 -0.14410055    
  0.33647227    
 -0.38776579    
 -1.75599265E-03
 -0.72347933    
 -1.45986509E-02
  0.58246249    
  3.82722914E-02
  0.94127256    
 -0.79962158    
  0.32513666    
 -0.14653860    
 -0.41338766    
 -0.97434360    
   1.2244512    
  0.75218093    
 -0.84226781    
 -2.05419119E-02
  0.34852827    
 -0.32613981    
  0.13767417    
  0.26656064    
 -0.13846928    
  0.21547638    
 -0.48679149    
  0.40731901    
 -0.36020824    
  0.36390528    
 -0.73202336    
  0.20299266    
  0.15265806    
  7.92147219E-02
 -0.10095547    
  6.21315539E-02
  0.36268121    
 -0.40846321    
  0.12675135    
 -5.04583269E-02
 -0.19070347    
  0.47252592    
 -0.40798739    
  0.22162706    
 -7.61629175E-03
 -0.26650152    
  0.53799796    
  -1.1939222    
   1.0883030    
  0.23345284    
 -0.42409906    
 -0.33584580    
  0.23880926    
 -0.15674442    
  0.75293958    
 -0.68461996    
  3.54425538E-07
  0.26381433    
 -0.65895575    
 -0.58443069    
   1.3320878    
  -1.5377967    
  0.55431104    
  0.54430133    
  0.40134129    
  0.27834114    
 -0.24448574    
  9.39775705E-02
  0.34337509    
 -0.34458798    
  -1.2848247    
  0.29096618    
  0.34347352    
  0.69430929    
 -0.19706345    
 -0.22597660    
  0.28635105    
 -0.18525541    
 -0.88319123    
   1.6179290    
  -1.0033721    
  0.69314754    
 -0.45213470    
  0.14824982    
 -5.09946123E-02
 -0.70064861    
  0.27250713    
 -0.10129173    
  0.14833215    
  0.51519269    
  -1.2237756    
  0.71512586    
  0.54080653    
 -7.21625537E-02
 -0.29359543    
 -1.82650017E-03
 -3.15714218E-02
 -3.45522203E-02
 -0.48575187    
  0.24636374    
 -0.64234942    
  0.44250667    
  5.31094521E-02
  0.93338555    
 -0.25763005    
 -7.27589428E-02
  0.11848205    
 -0.26558164    
  0.31330690    
 -0.21617734    
  0.12564927    
  0.36682713    
 -0.17147174    
 -0.15675183    
 -0.18428697    
 -0.14882457    
  0.40872118    
 -9.40105468E-02
 -2.02025399E-02
  0.93248570    
 -0.95608491    
  7.05837533E-02
  3.55225801E-02
 -0.10909586    
  7.45701324E-03
 -3.63122523E-02
 -1.55283585E-02
  0.20450488    
  -1.1349798    
  0.95977598    
 -0.35580713    
  0.20165604    
 -0.87973326    
   1.0247229    
  -1.3620515    
   1.3666413    
 -0.34907073    
  3.40457894E-02
 -0.73588854    
  0.73588872    
  0.30889887    
 -0.92555046    
  0.81351048    
  0.31061324    
 -0.10760192    
 -0.51269710    
 -0.10354105    
 -6.71390221E-02
  0.64185357    
 -0.30736759    
  0.10197552    
 -0.52650785    
  0.51749009    
 -1.09293871E-02
  0.56431448    
 -0.27251977    
 -0.78927803    
  0.47338623    
 -6.59152642E-02
  0.45689204    
 -0.82305902    
  0.33770970    
  0.17887938    
  0.28336251    
  -1.2898034    
   1.0286082    
  1.50634069E-02
  3.26827466E-02
 -0.95647615    
   1.1968341    
  9.86372158E-02
  0.13481963    
  -1.0748726    
  0.38472337    
 -0.21766971    
 -0.75191325    
   1.8782589    
 -0.61949939    
  0.17003889    
 -0.31452116    
  0.38275677    
 -0.51357740    
  0.67627364    
 -0.32611525    
 -0.10674816    
 -0.67783332    
  0.51749009    
  0.57400483    
  -1.1837698    
  0.31237435    
  0.47000375    
  0.61386603    
 -0.61998314    
 -0.53200960    
 -0.30258855    
  0.51576006    
 -0.13292924    
  0.13713889    
  0.43852568    
  0.57460189    
 -0.73919469    
  0.24024914    
 -0.82739705    
  0.75579804    
 -0.25015849    
  0.43674460    
 -0.57002801    
 -7.39554316E-02
 -0.95764524    
   1.1735132    
  -1.0146116    
 -0.25810745    
   1.1148400    
 -0.81951880    
  0.68397278    
  0.26378152    
  0.27790007    
  0.11390321    
 -0.22135049    
 -3.18446830E-02
 -6.52577057E-02
 -4.37048227E-02
  -1.0051779    
   1.1811794    
 -0.41997945    
  0.59893286    
  8.98189992E-02
 -0.31145734    
 -0.88665867    
  0.39813927    
  0.38899058    
  0.21312651    
  0.44880742    
 -0.83368111    
 -8.86263102E-02
  0.18088350    
  8.28054473E-02
 -0.11385868    
  0.20252413    
  0.11034755    
 -0.18749094    
 -0.55716425    
  0.21049270    
 -0.48869586    
  0.98130119    
 -0.65839732    
  0.85197073    
 -0.55612570    
  0.65587580    
  -1.2195653    
   1.0890433    
 -0.75768530    
   1.0943292    
 -0.55469257    
 -0.45841148    
  0.81956136    
  -1.4508331    
  0.83964998    
 -0.88511151    
  0.83392006    
 -6.03720210E-02
  0.48517811    
 -0.53805304    
 -0.64457285    
 -6.22419491E-02
   1.5479530    
 -0.34214664    
 -0.69589782    
  0.62031019    
 -0.20116493    
 -0.24512224    
  0.17379785    
  0.43737617    
 -0.35344952    
  0.15082282    
  0.24686043    
 -0.31201425    
 -0.13705638    
  0.33188802    
 -0.10987487    
  0.24963702    
 -0.95339882    
  4.17973176E-02
  0.37779543    
  0.28416923    
 -0.18504010    
 -0.84790325    
 -0.32803366    
   1.4209801    
 -7.98060670E-02
  3.32860164E-02
 -0.10172935    
  0.62232894    
 -0.63559598    
 -3.22333202E-02
 -0.61682498    
   1.1423693    
 -0.26053146    
 -0.16189618    
  0.17764519    
 -0.48469427    
 -0.90682119    
 -0.18967929    
   1.3735552    
 -0.24583541    
  0.34201860    
 -0.41865185    
 -0.34536141    
  0.71172309    
  0.32346109    
 -7.72720873E-02
 -2.18193140E-02
 -0.54320747    
 -0.39288655    
 -0.22314382    
  0.78632426    
  0.59212661    
 -0.51840037    
  0.18781644    
 -6.87273452E-03
 -0.18259797    
 -0.43999529    
  0.41654348    
 -0.82716340    
  0.14748435    
  0.98541772    
 -0.25775588    
  0.51308519    
 -0.43391189    
 -0.13737637    
  0.15659368    
  -1.1558563    
  0.56689793    
  0.69578242    
 -0.13654307    
  3.77055812E-07
 -0.66782916    
  0.90920657    
 -0.11011151    
 -0.33832592    
  0.32501024    
  0.23434083    
 -0.45547563    
  0.31571379    
 -0.42703804    
 -0.99399900    
  0.67015725    
   1.0009743    
 -0.45511013    
 -0.31602359    
  0.21861592    
 -0.14157860    
 -0.26388627    
  0.69685280    
  0.23222691    
 -0.80362582    
  0.75454211    
 -0.74801356    
  0.47864312    
 -0.55525666    
 -0.63624924    
  0.76977998    
   1.0917583    
 -0.72813982    
  0.14186515    
 -0.48720872    
  0.50679326    
 -0.21109498    
 -0.14818072    
  0.27983931    
 -0.27119601    
  0.58702165    
 -0.53667521    
  0.39283749    
  -1.4143071    
   1.3691018    
 -0.72485846    
  0.21017185    
 -0.26159105    
  0.11162262    
  0.53128940    
  -1.0017419    
  0.77097350    
  0.28351364    
 -0.63001919    
 -0.39959979    
  0.94329089    
 -0.40137523    
  0.29783428    
  -1.1499064    
  0.38776511    
  0.94949967    
 -0.12282056    
 -0.39979908    
  0.25811794    
  5.41534014E-02
  -1.0011901    
  6.53296337E-02
  0.53039581    
  0.49865919    
 -0.11831255    
  0.19312699    
 -0.32915953    
  0.34218034    
 -0.61479789    
  0.27261704    
  0.47635850    
  -1.2629958    
   1.0743191    
 -0.11420387    
 -0.91323233    
  0.48609480    
  0.58150756    
 -0.17135870    
 -3.80996764E-02
 -0.11294066    
 -0.70407611    
   1.0937167    
 -0.51287317    
  0.60539007    
  -1.3109086    
   1.5008452    
 -0.36024925    
  -1.0494430    
  0.44749862    
  0.97506243    
 -0.81642491    
  1.84238795E-02
 -0.12286706    
 -0.11663730    
  0.44587478    
 -0.46408072    
 -0.68010914    
  0.87503725    
  0.35147804    
 -4.66650166E-02
 -0.23798209    
  0.62415445    
 -0.77662265    
  0.37439942    
 -0.19404016    
 -9.87219904E-03
  0.34550145    
 -0.12394632    
  0.31163722    
  0.26620725    
 -0.71752763    
  0.34712312    
  0.65630060    
  -1.8314089    
  0.92545360    
  0.23008440    
  0.19345838    
  -1.2344731    
   1.7811307    
 -0.40138754    
 -0.57713944    
  0.29227057    
 -0.38507521    
 -0.20046714    
  0.44646612    
 -0.30456197    
 -0.14414868    
  8.60741884E-02
  2.24271938E-02
  0.11778276    
 -9.78225172E-02
 -0.81043643    
  0.83194238    
  0.47338286    
  0.12125783    
 -0.34289622    
  0.31365773    
  6.07540421E-02
 -4.22447883E-02
 -0.82313997    
 -0.22498757    
  0.52609295    
  0.16242777    
 -0.82689977    
 -0.39317265    
   1.8218430    
 -0.77885097    
  0.44170079    
  2.34478191E-02
  -1.4521464    
   1.1310831    
 -0.26140642    
  5.45041375E-02
  0.19565701    
  0.32182580    
 -0.35300174    
 -0.11840844    
  0.26539025    
  0.33749944    
 -0.32747754    
 -0.16369306    
 -0.82572013    
  4.86079790E-02
  0.94365048    
  0.32154778    
 -0.12023193    
 -7.09857866E-02
 -0.43906581    
  0.56320184    
 -0.35290593    
 -0.10570894    
 -0.11821847    
  0.29937765    
  1.87192261E-02
  0.36321566    
 -0.75662798    
  0.23783407    
  0.96062636    
 -0.93268698    
  1.12812174E-02
  5.60893007E-02
  9.53100175E-02
 -0.21936239    
  0.19707823    
  3.18807811E-02
 -0.41712946    
 -0.12089392    
  0.36087185    
 -0.31520164    
  0.37371635    
 -0.24409868    
  0.21605989    
 -0.22591190    
  0.45126450    
 -0.26729426    
  5.45007735E-02
 -0.55494678    
  0.51678628    
  0.35845587    
  9.29391012E-02
  -1.7114786    
  0.94668114    
  0.84888047    
 -0.54198253    
 -6.74788728E-02
  0.76388389    
 -0.82505393    
  6.46542832E-02
  0.18376997    
  0.10825077    
 -0.11260211    
 -0.19519469    
 -1.96255650E-02
  0.12197820    
 -0.70115405    
  0.85598713    
 -0.85277694    
  0.37948933    
  0.40253702    
 -0.25782949    
 -0.80761468    
 -0.63127100    
  0.87213022    
 -0.54138911    
   1.1119329    
  0.26280001    
 -0.18115947    
 -2.11277455E-02
  0.23094250    
  -1.2492378    
   1.2364448    
 -7.11411238E-02
  6.97097555E-02
 -0.17831774    
  0.70252073    
  0.10153656    
  -1.0319211    
  0.10986679    
 -0.78384376    
  0.64562231    
  8.68266150E-02
  0.48784596    
 -0.61992884    
 -0.99325252    
   1.5448992    
  0.27964953    
 -0.49614936    
 -6.49800152E-02
  0.57315361    
 -0.28635463    
  0.60806304    
 -0.58447081    
 -0.16587730    
 -0.24283133    
  0.36907315    
  -1.1626122    
   1.1865813    
 -0.16406801    
 -0.52382940    
  0.30648360    
  0.59397626    
  0.21631180    
 -8.02574158E-02
 -7.51795024E-02
  -1.0690247    
  0.21905386    
  0.80910712    
 -0.84244335    
 -0.81396097    
   1.2218451    
 -0.23285271    
 -0.34915388    
  0.12702572    
 -7.64318928E-03
  0.37517285    
 -0.22798833    
  0.20487592    
 -0.17016524    
  0.23627684    
  -1.0209043    
   1.1487370    
  0.54576331    
  -1.1442741    
  0.15914364    
 -0.40546545    
 -0.19341695    
   1.1462731    
 -0.92564267    
  0.72452849    
  0.28401732    
 -5.92484698E-02
 -0.14961515    
  0.16507949    
 -0.55260682    
  0.32850394    
  7.84414783E-02
  0.42209148    
 -0.69024169    
  0.38659087    
 -0.50558341    
  0.62788177    
 -0.45065731    
 -6.99054971E-02
  0.80329061    
 -4.66453359E-02
 -0.36762246    
 -7.43119344E-02
  5.82686439E-02
 -0.33458737    
  0.30170709    
 -0.28120375    
  8.99284706E-02
 -2.73522120E-02
 -0.12736042    
  7.39672929E-02
  0.18627450    
 -0.17717578    
  0.71287888    
 -0.94649398    
 -0.52697408    
  0.28185132    
  0.33270571    
 -0.79223740    
  0.98947215    
 -0.59643000    
 -0.18107247    
  0.85688293    
  0.59465247    
 -0.71084672    
 -0.39834780    
 -0.20927732    
 -0.30866519    
  0.14903593    
  0.25344884    
  3.51943299E-02
  0.66390526    
 -0.58098513    
  0.57503301    
 -0.62117344    
  0.65058732    
 -5.81819527E-02
  0.17306231    
 -0.20426649    
 -9.81669053E-02
  0.10606001    
  5.65466285E-02
 -0.27146927    
 -0.48137450    
  0.79217863    
 -0.40047732    
  0.67050475    
 -0.15925305    
 -0.23374964    
  6.71604127E-02
 -0.62314785    
  0.10676758    
 -0.10676806    
  0.88481420    
 -0.15163463    
  0.71787250    
 -0.58501852    
 -0.96671134    
  0.28768167    
  0.58726746    
 -0.19908510    
 -0.34698722    
 -0.68421876    
  0.82806665    
 -0.64574516    
 -0.14310089    
  0.64723772    
  0.64854264    
 -0.29590252    
 -3.03292871E-02
  0.21369860    
 -0.14028564    
  -1.1323071    
  0.77820975    
  0.23083889    
  3.18552889E-02
  0.74695402    
 -0.93523383    
  7.85092413E-02
  0.41948509    
 -8.19610655E-02
 -0.46084753    
 -0.61695784    
   1.0817397    
 -0.10623374    
 -2.20759232E-02
 -3.02142631E-02
 -0.56384230    
  0.79310244    
 -0.73295391    
 -9.30285156E-02
 -0.26655102    
 -0.23227562    
   1.0403742    
  0.70442885    
 -0.77492774    
  0.66134238    
 -0.84819603    
  0.13875856    
  0.49166468    
  -1.3729901    
  0.57150203    
  0.74406713    
 -0.96907818    
  0.73434263    
  2.07106695E-02
 -0.88104838    
   1.0552841    
 -2.99645513E-02
  -1.4450195    
   1.5358258    
 -0.50966859    
  0.22506836    
  0.10366718    
 -0.25807339    
 -0.24263240    
  0.92585623    
 -0.55059010    
  8.58311057E-02
 -6.09859303E-02
 -4.22930568E-02
 -1.28823770E-02
 -8.13654531E-03
 -0.69970495    
 -0.15634568    
 -1.55044887E-02
 -0.53454137    
   1.7772100    
 -0.34689870    
 -0.29890946    
 -7.12998584E-02
  0.25541192    
 -0.83721143    
   1.1535496    
 -0.74808365    
  0.74154413    
  0.54716527    
  -1.6818532    
  0.83379591    
  0.22456059    
 -0.46830499    
  0.84697473    
 -0.29319373    
  -1.0392888    
 -7.38028390E-03
 -0.24183479    
   1.1844434    
 -2.92848423E-02
 -1.48692715E-03
 -0.29565042    
  0.89199811    
  -1.8082885    
  0.84156728    
   1.0797578    
 -0.92622250    
  0.12820268    
 -0.14874482    
  0.26091135    
 -0.37469336    
 -7.68765509E-02
   1.1483439    
 -0.76909471    
 -0.64733768    
 -0.30474192    
   1.3699677    
 -0.46262327    
 -9.95672122E-02
  4.41374071E-02
  0.23992783    
 -0.32835272    
 -0.26652396    
 -0.79686648    
   1.3711534    
  0.18555301    
 -2.44908463E-02
  -1.6918439    
   1.2618788    
  0.12281132    
  6.39976189E-03
 -0.73716384    
 -0.17832923    
  0.62515008    
 -0.49112013    
  0.97383636    
  1.04715517E-02
 -0.28941992    
  0.19528082    
 -0.19702137    
 -0.26131922    
  0.95794523    
  -1.6376083    
  0.38136721    
  0.53848809    
  0.48742175    
 -0.57088131    
  0.46976176    
 -0.72384363    
 -0.61406457    
 -4.71787639E-02
 -0.10697197    
   1.3741237    
  1.88683197E-02
 -0.12045681    
 -0.55548292    
  0.21629608    
  0.26415166    
 -0.51788515    
 -0.43309119    
 -0.21999644    
  0.14589009    
   1.3599318    
 -0.14739799    
 -0.14610815    
  1.08447950E-02
 -0.68853539    
  0.38271332    
  0.81787962    
  -1.0420693    
 -0.18651929    
  0.47550917    
 -9.02250111E-02
 -0.37899482    
 -0.26802287    
 -0.26605988    
   1.0322893    
  0.62924343    
  0.14086442    
  -1.1784347    
  0.14881495    
  0.53280431    
  0.12260227    
 -0.14458092    
  0.43801621    
  0.20110545    
 -0.67072654    
  0.16587724    
  0.26673892    
 -0.52548307    
 -0.19787818    
 -0.22110081    
 -0.37655082    
   1.0620152    
 -0.56315708    
 -0.17467625    
 -0.18555290    
  0.86516821    
 -0.14961962    
  0.70650673    
 -0.60717690    
 -0.37651893    
 -0.35458985    
  0.79223782    
 -0.15887861    
 -0.25810796    
 -2.06623040E-02
  0.11615809    
 -0.13087928    
  0.84153104    
 -8.67620111E-02
 -0.92781126    
 -0.73166209    
   1.1981972    
  9.63146240E-02
 -0.10106601    
 -0.12675132    
  1.07530737E-02
  8.53760764E-02
 -1.31798219E-02
 -0.18331720    
  0.53367031    
 -0.55786508    
  0.63754833    
 -0.52933484    
  0.63760340    
 -0.72361660    
  0.11489560    
  0.97234130    
  -1.9102154    
  0.97798467    
  0.34860840    
 -2.44215559E-02
 -0.51165044    
  0.43057692    
 -0.18985637    
  0.17364046    
 -0.81161171    
  0.33119965    
 -0.49047583    
  0.38364631    
  0.46107882    
 -9.39199999E-02
 -0.12267586    
  0.39840254    
  0.12463197    
  4.01387326E-02
  0.11644611    
 -0.99257123    
  0.32059848    
  0.45802742    
 -0.10804172    
 -0.53803855    
  0.78216803    
 -0.36527440    
  0.22677307    
 -0.34569383    
 -0.29338691    
  2.26255786E-02
  7.53853172E-02
  0.42464325    
  8.70118141E-02
 -0.11452349    
  0.16426086    
  0.32285506    
 -0.27773476    
 -0.87637436    
 -0.34740093    
  0.85277689    
 -0.81874788    
  0.18911421    
   1.2372583    
  0.11936910    
 -0.90604204    
 -0.24544981    
 -0.30538127    
  0.83556783    
 -0.17000835    
  0.11389063    
  0.41838184    
 -0.14089212    
 -0.69314682    
  0.63848913    
 -0.16229880    
 -0.27745551    
  0.51198775    
 -0.45181942    
  0.54172969    
  -1.0986121    
  0.82568282    
  0.12933826    
 -3.11167762E-02
 -0.37987840    
  0.16491914    
  5.19200750E-02
  0.59224135    
 -0.70723790    
 -0.71850783    
  0.75779235    
  -1.2987484    
   1.3654915    
 -0.26296484    
  0.16359258    
  0.34684277    
 -0.76482356    
 -0.23773317    
   1.1186447    
 -7.47508183E-02
  -1.1099246    
  0.47680667    
  0.57523179    
 -0.75840080    
  0.65158302    
  0.19571523    
 -0.57500070    
 -0.19637294    
 -0.40428698    
  0.36826858    
 -0.18771522    
  0.68276864    
 -0.52988380    
 -4.66408022E-02
   1.1100414    
 -0.75815153    
  4.55869697E-02
  0.20986491    
 -0.35956976    
 -0.31071994    
  0.28130606    
   1.0256522    
 -0.58732855    
  -1.1166558    
  0.56798363    
  0.79815060    
  1.38369538E-02
  -1.4317077    
   1.0235965    
 -6.57049939E-02
  0.11381344    
 -2.76519768E-02
 -0.84418720    
  0.32763407    
  0.41153899    
  5.06011210E-02
  0.45362869    
 -0.33730870    
  0.48110566    
 -0.28617492    
 -0.23526473    
  7.59331230E-03
  0.12631918    
 -0.25017187    
  0.18971384    
 -0.14944017    
  -1.1371754    
   1.0865744    
 -0.83412063    
  0.18497410    
  0.39213181    
  0.64385343    
 -0.74996006    
 -0.37605104    
  0.85194510    
 -0.70715547    
  0.20607056    
 -0.11905973    
 -0.15847047    
  0.42436484    
  0.82309324    
  2.29457989E-02
 -0.63263392    
  0.19352795    
 -1.32845044E-02
 -0.12823883    
  2.00670790E-02
  1.80478245E-02
 -0.32130361    
  0.60041201    
 -0.86884892    
  0.56837529    
  0.11593565    
  0.44320583    
 -0.69409710    
  0.86719626    
 -0.98189449    
 -4.58095409E-02
  0.39047241    
  1.49928425E-02
 -8.70112926E-02
 -0.34560484    
  0.23771565    
 -3.62315006E-03
 -0.64530849    
  0.56994307    
  5.70499673E-02
  8.50069448E-02
  0.62645537    
 -0.86499739    
  0.20047483    
  0.10853019    
  0.33103275    
  0.50832206    
 -0.43494555    
 -0.55803323    
  0.31543049    
  8.38656425E-02
  -1.1493849    
   1.1444223    
  3.90295237E-02
  -1.1413802    
  0.75311077    
  0.58228409    
 -0.36871004    
 -0.39907515    
  0.42716715    
 -0.20190227    
 -0.71716183    
 -0.57536483    
   1.4344962    
 -0.90532142    
  0.72358835    
  0.15942779    
  3.10907122E-02
  0.40254509    
 -0.59836888    
 -1.24885160E-02
  0.33029795    
 -0.15910892    
  0.22646643    
  2.50159670E-02
 -0.53463578    
  0.76947540    
  -1.6234888    
   1.1815537    
 -0.10198960    
 -4.92707305E-02
  0.17979267    
  0.24896775    
  0.21874824    
  -1.1263053    
  0.98861092    
 -0.14092584    
 -0.47724769    
 -6.59152642E-02
  6.21557496E-02
 -0.26104659    
  0.68208343    
 -0.23121108    
 -0.10674611    
 -5.15671559E-02
  4.63540815E-02
 -0.80355364    
   1.7198435    
 -0.92503971    
  0.77656358    
 -0.50974786    
  0.59345293    
 -0.96582443    
 -0.56157088    
 -0.47825730    
   1.0514779    
 -4.94664200E-02
  0.41555554    
  4.06613611E-02
 -3.86333023E-03
 -0.47699621    
  0.44287163    
  -1.1256772    
 -0.40546575    
   1.3924477    
  3.31854969E-02
 -0.17287068    
  0.36772457    
  1.09288665E-02
 -4.19294722E-02
  -1.1881454    
 -0.31845441    
  0.21401145    
  0.90522045    
 -0.88254362    
  0.66587269    
  0.50759506    
 -0.44075447    
 -0.54146284    
  0.97804719    
 -0.13871813    
  3.45943905E-02
  3.49318907E-02
  0.14300102    
 -0.27525455    
  0.24771184    
 -0.74500054    
   1.1079063    
  -1.1420972    
 -0.26381463    
  0.67602050    
 -0.94748181    
   1.0513064    
  1.54505912E-02
  -1.1765282    
   1.2551284    
 -7.35021383E-02
 -0.16152258    
 -0.73796093    
  0.60386020    
  0.12409083    
  -1.0552976    
  0.41505316    
  0.67387903    
 -0.15772423    
  0.29562345    
 -0.12821837    
  0.16482857    
 -4.17077914E-02
  0.49502820    
  -1.1629434    
  0.60643750    
  0.24323054    
  0.17304541    
 -0.41990599    
  0.26933277    
 -0.35866091    
  0.23303518    
  0.21967261    
 -8.16243961E-02
 -6.66439161E-02
  0.30907935    
 -0.68992305    
  0.16936219    
  9.66269597E-02
  -1.3862942    
   1.1160041    
  0.86318117    
 -0.53692019    
  0.41526651    
 -8.34713876E-02
 -0.16330670    
 -0.81752264    
  0.27871373    
  0.25156438    
  0.16732381    
 -0.30813667    
  0.34878078    
 -0.11760543    
  0.46398529    
 -0.49320817    
  -1.2155712    
  0.43106058    
 -0.18593796    
 -0.17022204    
  0.68278414    
  0.49824688    
 -0.36211491    
   1.1538751    
  -1.6876906    
 -3.14983875E-02
  0.39743260    
   1.1661708    
 -0.16143577    
 -0.74776191    
  0.50624138    
 -0.56181145    
   1.1562593    
 -0.91180587    
  0.30854684    
  -1.2265610    
   1.0116011    
 -9.87642854E-02
 -6.06249608E-02
  -1.0106814    
  8.70121345E-02
  0.59598327    
  0.41393265    
 -6.44263029E-02
 -0.60374087    
  0.26438680    
  0.81205207    
 -0.34457669    
  -1.3369007    
  0.70512289    
   1.2595429    
 -0.41607824    
  0.17997119    
 -0.55083108    
  0.29369348    
  0.35778117    
 -0.59205109    
  0.76237297    
 -0.91506791    
 -0.15381132    
  0.17197505    
 -0.12783356    
  0.48550776    
 -0.21617512    
   1.0353076    
  -1.9446782    
   1.2378746    
 -0.13067794    
 -8.46830457E-02
 -0.56116766    
  0.24677536    
  0.17486309    
 -0.73873395    
  0.95436275    
  0.79288882    
 -0.97176808    
  9.81174558E-02
 -0.19738808    
 -6.87221363E-02
  4.95640002E-02
 -0.14548406    
  0.50544190    
 -0.20442693    
  0.89216089    
 -0.98763657    
 -0.22587959    
   1.0153302    
  -1.3707014    
  0.63962233    
 -0.43954411    
  0.72593713    
 -0.12052898    
 -0.10422924    
 -0.30561274    
   1.3763767    
 -0.99908268    
 -0.19168857    
 -0.87875265    
   1.0568153    
 -0.81283742    
 -6.38512522E-02
   1.2636920    
  -1.7083778    
   1.4074966    
 -0.98503405    
  0.14609231    
  0.85558474    
 -0.12278123    
 -0.20465328    
 -0.12809387    
  4.86866757E-02
  0.20815548    
 -0.57611018    
  0.21895592    
  0.40306404    
  0.39039508    
 -0.11602194    
 -0.90840513    
  0.47452509    
 -8.42809975E-02
  0.20456696    
  7.69612789E-02
  0.30830121    
 -0.69541752    
   1.0239217    
 -0.82842982    
  0.17135860    
 -0.98556477    
  0.62098509    
  0.48742425    
 -0.28490019    
  0.19000754    
 -3.90372090E-02
  -1.0719017    
  0.34309441    
  0.58521610    
  0.38315937    
 -0.60446644    
 -0.70700365    
  0.71613652    
   1.0165470    
 -0.44531089    
 -0.13739005    
  0.41182700    
 -8.76319334E-02
 -0.51331383    
  0.25052333    
 -0.82628334    
   1.5338683    
  -1.7289284    
  0.87546861    
 -0.78717625    
  0.58543670    
 -0.50756335    
  0.28196585    
  0.61657947    
 -7.28842840E-02
  0.51566434    
 -9.83808562E-02
 -0.72756720    
 -0.66627395    
  0.60406715    
  0.26411489    
 -0.84570950    
  0.84411794    
 -0.49189788    
  0.86280227    
 -0.50170970    
  0.28131008    
  4.10119584E-03
  0.12548454    
 -0.10522708    
 -2.16228832E-02
 -0.52504295    
  0.11752684    
  2.63437331E-02
  0.25309068    
 -6.74409717E-02
  6.27721250E-02
 -0.25847134    
  0.33791384    
  0.44224417    
 -0.24537960    
 -8.26100633E-02
 -0.59760380    
 -0.13486715    
 -0.36357379    
   1.0818056    
 -5.22858370E-03
 -0.16028574    
 -0.99217516    
   1.0475371    
 -5.22902310E-02
  1.67308021E-02
  0.16507949    
 -0.11220385    
 -0.56068981    
  0.65222120    
 -0.35704762    
  0.34786740    
 -5.41402660E-02
 -0.30687320    
 -0.18194315    
  0.44909513    
 -0.20308575    
 -7.11742230E-03
 -8.76607150E-02
  0.23669650    
  -1.1490966    
  0.79022086    
  0.57274514    
 -9.98778641E-03
 -3.05759031E-02
 -0.27866679    
 -0.15900572    
  7.52525553E-02
 -0.35826957    
 -0.48285216    
  0.88831669    
 -0.52991885    
  0.69013065    
 -7.69003555E-02
 -0.11208985    
 -0.39819261    
 -0.39063004    
 -0.20424655    
   1.5558084    
 -8.35031550E-03
 -0.19625436    
 -0.25423399    
 -0.71644288    
  0.88412929    
  0.37677777    
 -0.58816874    
 -3.67492586E-02
 -0.51858014    
  0.35427642    
  0.39702654    
 -0.17724963    
 -7.16465712E-02
  4.42940779E-02
  -1.0059835    
  0.30762455    
  0.71041912    
 -0.19195712    
  0.70551848    
 -0.83845711    
 -9.43630189E-02
  0.16082451    
  0.24810667    
  0.47130024    
 -0.61426836    
 -0.51951241    
  0.71963900    
  0.40655348    
 -0.44826162    
  1.70201482E-03
  0.56542957    
 -0.21113890    
 -0.95957696    
  0.77820975    
  -1.0815905    
  0.60728556    
  0.61549628    
  0.27988821    
 -0.38732105    
  0.61850715    
 -0.98531049    
  0.53098083    
  9.82936621E-02
 -0.15131821    
 -4.16988246E-02
 -0.38946512    
 -0.19961303    
  0.56027991    
  0.24494924    
 -0.43607420    
  0.29807767    
 -0.96896684    
  0.95211881    
 -0.28283918    
 -0.12871243    
 -0.30616698    
  0.31346598    
 -0.18962111    
  -1.0704405    
   1.3420609    
  0.36965543    
  6.06248379E-02
  -1.2274864    
   1.0477759    
 -0.41991097    
  0.19741872    
 -9.81987268E-03
  0.96257132    
  -1.0359204    
 -0.45350328    
  0.24572754    
  0.46672985    
  0.12684971    
 -0.54884392    
  0.78845769    
 -0.62718934    
 -0.42969242    
 -5.02901524E-02
 -0.29824373    
   1.1801388    
 -0.60140246    
  0.34601173    
  0.42417577    
 -0.46800181    
  9.60367694E-02
  0.37795880    
  -1.3744131    
  0.58076268    
  0.16416912    
 -0.10640001    
  0.22439057    
  6.62264368E-03
  8.98953304E-02
  4.28108163E-02
 -9.70460996E-02
 -0.23798209    
  0.32339987    
 -0.86499721    
  0.35319638    
  0.99234831    
 -0.35177866    
 -0.59994221    
 -1.41512537E-02
  0.33239165    
  1.01696895E-02
 -0.26051128    
  0.63108510    
  -1.2303157    
  0.65456331    
  0.61232811    
  -1.0852343    
  0.65246373    
  0.87243664    
  -1.1205432    
  0.35933182    
  -1.0283817    
   1.0796748    
 -9.39877778E-02
  0.51983148    
 -0.59879816    
  4.27779891E-02
  0.47813588    
 -0.16074894    
 -7.46706426E-02
 -0.91760600    
  0.55396050    
  0.44560602    
  8.69108140E-02
  0.15494284    
 -0.50324947    
 -0.43175083    
  0.11427983    
 -0.48523766    
  0.97687453    
  0.20259045    
 -0.22936612    
  -1.1013293    
   1.3392881    
 -0.91896844    
 -0.62326080    
   1.1019404    
  0.17342314    
 -0.44681123    
  0.94555259    
 -0.55770892    
 -0.21760342    
 -0.74803352    
  0.70475256    
  7.41079971E-02
  0.45990855    
  -1.2623917    
  0.59703958    
  0.11387697    
 -7.09521994E-02
  0.61450434    
 -0.26372883    
 -0.81574917    
  0.79934347    
 -0.45953277    
  0.39589557    
  0.40972987    
 -0.32673231    
 -0.98971814    
 -0.51879305    
  0.64884734    
  0.98950237    
 -0.14469619    
  0.21472478    
 -0.23743652    
  0.39674905    
 -0.24237949    
 -0.34068072    
 -8.66758004E-02
  0.23712945    
 -0.18613853    
  0.27275261    
  0.47797748    
  -1.4612361    
 -1.96469799E-02
  0.93671614    
 -1.09458053E-02
  0.36263222    
  0.12045401    
  0.22798166    
 -0.94567561    
 -0.35695925    
  0.48725489    
  0.24489433    
  2.02842355E-02
 -0.38558337    
 -0.69314736    
   1.1683053    
  3.48801389E-02
  0.18409337    
 -0.41584370    
 -0.36673206    
  0.23468941    
  0.11247816    
 -0.15948373    
  0.13330871    
 -0.16408049    
  0.39065048    
 -0.13282068    
 -0.47227928    
  0.48498216    
  0.57965004    
 -0.86127287    
  0.25892651    
  0.10865460    
  4.89736944E-02
  6.52272180E-02
 -3.62400115E-02
  0.16126832    
 -2.04714369E-02
 -0.81741416    
  0.17566426    
 -0.37166190    
 -0.78561318    
   1.1513627    
  0.43914682    
  0.36251804    
 -0.41079870    
 -0.17805217    
 -0.61335039    
 -0.45072097    
  0.62860847    
 -0.82210273    
   1.2283915    
 -0.24056418    
 -0.11517148    
  7.01796543E-03
  2.53175925E-02
  0.36053064    
 -0.27560565    
  7.63421878E-02
  9.58375111E-02
 -1.77307967E-02
 -0.84551030    
   1.3049490    
  0.16714127    
 -0.62479180    
 -7.98939914E-02
 -0.69896704    
  0.41450277    
  0.20393705    
  0.20750798    
 -2.23954283E-02
  0.20130439    
 -0.28863204    
  0.38108939    
 -0.27477825    
 -0.64476448    
   1.0358816    
  -1.0165263    
  0.38284680    
  0.16805910    
  0.68760681    
 -0.53109086    
 -0.44481140    
  0.62055057    
 -0.49379876    
  0.55899680    
 -0.29098833    
  0.25186586    
  -1.2572769    
  0.84794414    
  0.49086004    
 -9.97087285E-02
 -0.25037840    
  0.59040189    
  -1.0085737    
  0.34665036    
  2.50013843E-02
 -0.55653369    
  0.89702934    
 -0.34049526    
 -7.31590763E-02
 -0.50829923    
   1.1696362    
 -0.47648886    
 -1.58986971E-02
  0.43078318    
 -0.17609091    
 -0.66015714    
  0.30967411    
  7.63732418E-02
 -0.95714647    
  0.95387304    
 -0.88800561    
 -0.19757709    
   1.0316979    
 -5.32988347E-02
 -0.55688214    
  0.80311507    
 -0.15225008    
  1.64750535E-02
  1.13727693E-02
 -0.43914431    
  0.92874384    
 -0.57206953    
   1.2355735    
  -1.0005703    
  1.24058183E-02
  0.11747877    
 -5.12292869E-02
 -5.53503744E-02
 -0.38534382    
  0.23344889    
  0.23630619    
 -0.51041079    
 -0.30020836    
 -6.36053011E-02
  0.16475479    
  0.51637989    
  5.43853156E-02
  1.98308211E-02
 -0.31950653    
  0.63143605    
 -0.34327134    
  -1.1536444    
  0.78302139    
  0.36190215    
  4.42617871E-02
 -0.32563737    
 -0.11464509    
 -5.11792377E-02
  0.85120386    
 -0.17649101    
 -2.59146132E-02
 -0.50645959    
 -0.32466114    
  0.26341715    
  0.57246560    
 -0.52718979    
  0.47976518    
 -0.43452597    
  0.16779314    
  -1.4244101    
   1.1848725    
  0.39716610    
 -0.19912837    
 -0.23379298    
  0.41328558    
  0.23048174    
 -4.48611043E-02
 -0.10666870    
  0.18362984    
 -0.38604715    
 -0.22957431    
  1.40144071E-02
  8.42222150E-08
 -0.31795684    
   1.7042513    
  -1.9131526    
  0.52486777    
  0.29016867    
 -0.50488228    
  0.30421141    
 -0.15536587    
 -0.51082528    
  0.94011813    
 -0.25945938    
 -6.87365681E-02
  0.54967678    
 -0.19415632    
  0.13706274    
 -0.83020985    
  0.61758631    
 -0.32721278    
  0.21991269    
 -0.89705932    
  0.52266032    
 -0.60535216    
  0.27028999    
  0.99592847    
  8.72134641E-02
 -0.41666359    
 -4.13848348E-02
 -0.78529322    
  4.89742272E-02
  0.43683073    
  4.86773551E-02
  0.22042501    
  5.81665076E-02
 -0.60158026    
  0.55603766    
 -0.93073118    
   1.2720559    
  -1.0131943    
  0.27709982    
 -0.57773036    
  0.72578400    
  0.95850652    
 -4.49712463E-02
 -0.42309913    
  4.79868613E-02
  0.38609079    
  -1.0593567    
  0.53109157    
 -0.20858932    
 -0.16722660    
  0.46578154    
 -8.22789073E-02
 -0.20681523    
 -0.34251708    
  0.73725301    
 -0.78062052    
  0.70416701    
 -0.24390562    
 -0.82767773    
 -0.33967659    
   1.0720452    
  0.38211811    
  4.23959568E-02
 -0.93533856    
   1.1835741    
 -0.70201850    
  0.30047143    
 -0.93031865    
  0.59149706    
  0.23541342    
  0.25546145    
 -0.53504640    
 -0.52163631    
  9.33315307E-02
  0.48067245    
 -1.23206247E-02
  0.73264581    
 -0.36222285    
 -0.44325998    
 -5.48083000E-02
  0.45432937    
 -4.48076706E-03
 -0.27775168    
  0.61293966    
  9.97770652E-02
 -0.79078525    
 -0.60329109    
  0.83494544    
 -0.17556448    
  0.57650030    
  -1.2280985    
  0.40804532    
  0.49889907    
  8.54453221E-02
 -0.18059905    
 -0.18888396    
  0.68689114    
 -0.37051827    
 -0.19882031    
 -0.85100150    
   1.2496663    
 -0.23531409    
  0.22157283    
 -0.40358025    
 -0.51271075    
  0.37998575    
  0.14209718    
  0.75377214    
 -0.73528725    
 -0.67140710    
  0.74210751    
 -0.40205809    
  0.17506774    
 -0.72137898    
  0.88132507    
  0.24337557    
  0.30470383    
 -0.26268092    
 -3.77399549E-02
  0.24065341    
 -0.38276836    
  0.31681058    
 -0.40069181    
  0.29346853    
 -1.47556104E-02
  5.39253652E-02
 -0.90483332    
  0.16315128    
  0.22529191    
  3.78991365E-02
  0.85318357    
 -0.47565380    
 -0.36930025    
  0.10125399    
  0.47692427    
  -1.7917603    
   1.6379920    
 -0.26209626    
  9.30900127E-02
 -0.20739497    
  -1.2013729    
  0.67347437    
  0.35103035    
 -0.21501787    
  0.77895385    
 -0.23683138    
 -0.33412218    
  0.68371284    
  -1.2871144    
  0.93584120    
 -0.24269363    
  0.22742665    
  0.11454908    
 -0.92164022    
  0.62988490    
  0.51733482    
 -0.24715252    
 -9.46868956E-02
  0.26735723    
 -0.12997988    
 -0.95820194    
  0.79480422    
  0.20290461    
 -0.32619512    
  0.58291537    
 -0.28879228    
  3.92210819E-02
 -0.21710740    
 -0.29182020    
  0.14325924    
  0.28562680    
  0.20445180    
 -0.39234406    
  0.13236709    
 -8.18989798E-03
 -0.50209218    
  0.37977573    
 -0.23576915    
  0.78094220    
 -0.17759171    
 -0.29586634    
 -5.20408712E-03
  0.59260631    
  -1.3050686    
  0.66801101    
 -0.10132803    
  0.47351861    
 -0.17185017    
  -1.2632351    
  0.75439090    
  0.58337700    
  0.13542886    
 -0.36064610    
  0.32503808    
  1.73485354E-02
  0.17636579    
 -0.35623389    
  0.16376846    
 -0.98541701    
  0.35164586    
  0.21130872    
 -0.55628818    
  0.78815538    
 -0.95793140    
  3.48194353E-02
   1.0871398    
 -0.64070040    
  7.94814005E-02
  0.37889799    
  0.21138279    
  -1.1431775    
   1.1293838    
 -0.36464325    
  0.24116217    
 -0.17776097    
 -0.15471980    
 -5.10836579E-02
  0.75807846    
 -0.80310273    
 -8.94063413E-02
  0.61977702    
 -0.13371544    
  0.20828469    
 -0.21271871    
 -0.57454175    
  0.37156364    
 -0.12347030    
  0.39514485    
 -0.10030198    
 -0.24673758    
  0.26492044    
  0.48712385    
  -1.1862952    
  0.44785655    
 -0.50377208    
  0.21737574    
  0.76863146    
 -0.52765262    
 -0.37561193    
 -0.55083066    
   1.2672352    
 -0.25935155    
  0.12417693    
 -0.91300660    
 -0.71804428    
   1.5470262    
  0.46955603    
 -0.19447543    
 -0.52588445    
  0.55665553    
 -7.80679509E-02
  0.16387118    
 -0.55659777    
 -0.50172466    
  0.77506393    
 -0.57947481    
  0.66259938    
  3.76854129E-02
 -0.46858236    
  9.94336903E-02
  0.27837929    
  0.37702712    
 -0.49247655    
  0.25615880    
 -0.14382948    
  0.15593457    
  4.18908745E-02
 -3.85387056E-03
 -0.20339142    
 -0.66822338    
  0.64104408    
  0.15160009    
 -0.86604261    
  0.50418091    
  0.28216726    
  5.71588464E-02
  0.20763911    
  -1.3634093    
  0.27171791    
  0.81322634    
 -0.61098969    
  0.75988382    
  -1.3437339    
  0.58102971    
  1.40254907E-02
  0.41562653    
 -5.86731769E-02
  0.45180821    
 -0.46357319    
  2.33932305E-02
  0.19222763    
  0.65010387    
  -1.1128204    
 -0.32892480    
  0.97555178    
  1.96471736E-02
  0.58432221    
 -0.92391187    
  3.04957200E-02
  0.38403615    
 -0.79570347    
  0.74637151    
 -2.95080002E-02
  -1.2188394    
   1.1059277    
 -0.22277915    
 -0.37056246    
 -0.60481763    
  0.79196429    
  0.68656129    
 -0.88431805    
  0.55465055    
  0.18918945    
 -0.32864454    
 -0.64838946    
  0.25691012    
  0.49666283    
  0.51871830    
 -0.49059117    
  0.78929740    
 -0.72659016    
  0.12371460    
  -1.1812155    
  0.54280883    
  6.55976161E-02
  0.26706254    
  3.46638355E-03
 -0.48464286    
 -5.18852547E-02
  0.27277899    
  0.27407682    
  0.24079549    
 -0.40009546    
 -0.12838128    
  0.96006769    
 -0.53949594    
 -0.23748863    
 -1.33970296E-02
  0.16482857    
  0.23613092    
 -2.87979059E-02
 -0.30870736    
 -0.22858347    
  0.15933207    
 -0.97310728    
   1.3850116    
  6.39829691E-03
  -1.0884596    
 -3.07719074E-02
 -0.39188504    
   1.6322963    
 -0.41397542    
 -1.03097772E-02
  0.17538887    
  0.13913135    
 -1.01397987E-02
  0.20748018    
 -0.66256326    
 -0.69314724    
  3.55062149E-02
  0.81179100    
 -0.89248008    
 -6.06241152E-02
 -0.12844229    
   1.8532791    
  -1.2015890    
  6.65207431E-02
  0.50735390    
 -0.32050461    
  0.23822442    
 -0.36736572    
 -0.76080555    
  0.79525208    
 -0.65984756    
  0.59696317    
  0.36123165    
  0.20795329    
  0.17777620    
 -0.33670029    
 -8.13725442E-02
  5.55230342E-02
  0.10846515    
 -0.28719252    
 -4.40070853E-02
  0.13020325    
   1.1470885    
  -1.3000435    
 -0.66427904    
 -0.38733852    
   1.2888863    
 -0.36662570    
 -0.44183293    
  0.44183239    
  0.10821399    
  0.52229828    
  -1.0008857    
  0.43043768    
  0.22044910    
  0.19246179    
 -0.19066434    
 -0.85029459    
   1.0845079    
 -0.25599262    
 -0.14592746    
 -0.16589715    
  0.69814730    
 -0.15768994    
  0.15768990    
 -0.52379405    
  0.73034161    
 -0.69112104    
  0.93235570    
  -1.5936276    
 -0.12516335    
 -8.33818167E-02
 -4.44509909E-02
   1.4916552    
 -0.20484611    
 -0.40128994    
 -0.94803923    
   1.0357448    
  3.19279172E-02
  0.13952088    
  0.29209337    
 -0.38467425    
 -0.43227658    
   1.0598266    
 -0.20865411    
 -0.43668950    
 -0.43646097    
  0.20746543    
  0.21270530    
  7.21509680E-02
 -0.47852895    
 -0.29777822    
  0.69866687    
 -0.68038464    
  0.39086649    
  0.50492591    
 -0.14629173    
  0.30086553    
  -1.0723445    
  0.74545842    
 -0.30362615    
  0.60223252    
  3.96217667E-02
 -0.20206448    
 -0.26144454    
 -0.51815617    
  0.50209177    
  0.42285711    
 -0.14688273    
 -0.95704842    
 -0.13238974    
  0.99612278    
  7.15752840E-02
 -0.62488753    
 -0.42920429    
  0.62077034    
  0.54603392    
  0.25597870    
  -1.0053767    
 -0.25556237    
  0.88910502    
 -9.75175649E-02
 -0.20977806    
  2.32814159E-02
  0.37141889    
 -9.53105763E-02
 -0.66497648    
  0.35482097    
  9.29456726E-02
  0.10299070    
  0.38388133    
 -0.21559632    
 -8.63285288E-02
  0.43242130    
  6.88508525E-02
 -0.85327357    
 -8.25715810E-02
  0.26139027    
  0.34865022    
 -0.27176136    
  0.22674696    
 -0.72680110    
 -0.20398279    
 -3.71787325E-02
  0.22616893    
 -0.20740734    
   1.2426211    
 -0.39638650    
 -2.58496255E-02
 -0.10517888    
  0.20922934    
  0.10757000    
 -0.59603256    
  0.38767990    
  0.30786827    
 -0.35976335    
  0.23339997    
 -0.20460905    
  0.40713301    
 -0.91629046    
   1.2359555    
  -1.6624740    
  0.87191617    
 -0.16398548    
 -0.61455739    
 -5.57913333E-02
  0.71142197    
  0.14577985    
  8.81698355E-02
  0.44501275    
 -0.95001662    
 -0.52143598    
 -0.19574372    
   1.2718838    
 -0.25782889    
  0.74659467    
 -0.55290067    
  6.71604127E-02
 -0.61194313    
  0.46231365    
  5.95919676E-02
 -0.49172515    
  0.89332610    
 -0.18276423    
 -0.87786210    
  0.36526391    
  0.10113879    
  0.38317397    
 -0.18725151    
  6.56814920E-03
 -0.31477836    
 -6.74948934E-03
  -1.0829338    
   1.5946624    
 -5.70784919E-02
  0.10979203    
 -0.32473174    
  0.10126653    
  0.46214736    
 -0.99406093    
  0.61651427    
 -9.59002301E-02
 -0.15794559    
 -0.73984796    
 -0.30509624    
  0.91520864    
  0.22054252    
 -0.67593503    
   1.1815386    
 -0.32357135    
  0.20119682    
  -1.2545394    
  0.90879369    
  0.20899668    
 -0.14738894    
  0.34162563    
 -0.38172680    
  0.28563401    
  1.94891840E-02
  0.22386660    
 -0.20002788    
 -0.27326003    
  0.27090135    
 -0.44828117    
  0.55033040    
 -0.37449959    
 -0.56388849    
  0.76540464    
 -0.12111548    
  5.70595125E-03
  5.39920516E-02
  -1.4108527    
   1.1077781    
  0.48382166    
 -0.76423097    
  0.15207793    
  0.81690574    
 -0.77624995    
  0.12878886    
 -2.12395359E-02
  0.96822757    
  -1.0309794    
 -0.18805259    
 -0.15109001    
  0.84423757    
 -0.84156692    
 -0.37785026    
  0.75170958    
 -9.62276682E-02
 -5.18251918E-02
  0.96203697    
 -0.66904998    
 -0.26570356    
 -0.55239528    
 -0.37012643    
  0.30318663    
   1.1833776    
 -0.31433955    
  1.44121153E-02
  0.41022331    
 -0.71446985    
  0.27848062    
 -0.11391614    
  0.45015523    
 -0.20638473    
 -3.94503698E-02
 -0.15613978    
  7.06176311E-02
  0.19815831    
 -0.56228292    
  0.44815499    
  0.77410835    
 -0.88445622    
  0.24294639    
  0.67998910    
 -0.92627424    
  6.66704495E-03
 -0.42899576    
  0.21082290    
  0.80355722    
 -0.49037620    
 -9.33483765E-02
 -0.11220171    
  0.13515371    
 -4.98445369E-02
 -0.18881637    
  0.70744789    
 -3.08980402E-02
  -1.2906041    
  0.58057851    
  0.48058590    
  -1.2306402    
  0.85498989    
  1.70942880E-02
  0.35327893    
 -0.26673931    
 -0.46140522    
  6.88103810E-02
  0.71089196    
 -0.89270180    
  0.35728836    
 -0.44374168    
  0.32300416    
  5.41945361E-02
 -0.22544010    
 -0.67605239    
  0.83756572    
 -0.71539754    
   1.0170405    
  0.21697603    
 -0.31174400    
  0.32619485    
  0.17704736    
 -0.66704810    
  0.19125874    
  0.51699632    
  5.38847037E-02
  6.45385683E-02
 -0.32952881    
 -0.17211781    
 -5.92502803E-02
 -0.47324038    
  0.63683617    
 -0.37469372    
  0.21109839    
  0.33928919    
 -0.14862467    
  0.26441666    
 -0.44614491    
 -0.97020936    
   1.2303814    
 -0.51632804    
  2.29611085E-03
 -0.14539726    
  0.24569872    
  0.12833093    
 -0.32233927    
  0.39279053    
  0.15996447    
 -0.85311145    
 -7.77774826E-02
 -0.51205140    
  0.67144060    
 -0.17420422    
  0.51603591    
  0.29655081    
  0.13601162    
  0.15744857    
  0.53062850    
 -0.91411471    
 -7.52232447E-02
  8.60340521E-02
  0.36772504    
 -0.32389614    
 -0.80366659    
  0.62784213    
  0.25810814    
  6.86771423E-02
  0.17293675    
 -0.98165673    
  0.83635807    
 -0.21528377    
  0.46755385    
 -0.25658429    
  0.45786250    
 -0.44213676    
  0.11130036    
 -0.27256867    
  4.56101894E-02
  0.93146199    
  -1.8605734    
   1.2282721    
 -0.13100421    
 -3.42268944E-02
 -0.60520792    
  0.57552320    
  0.10607778    
 -0.31250361    
 -2.68114563E-02
 -0.59981567    
  0.19977053    
  0.60120994    
 -0.27443668    
  0.68531919    
 -0.51213670    
  0.34811363    
 -0.18929029    
  9.08498392E-02
 -0.87317216    
  0.71132982    
  0.14250028    
 -0.38039187    
  0.24834687    
 -8.36402476E-02
 -0.68831271    
 -0.57500690    
   1.9693080    
  -1.6960142    
  0.84977937    
  5.60218133E-02
  4.46805097E-02
  0.29479933    
  0.27127817    
 -0.51209891    
 -2.58076824E-02
 -0.19614199    
  0.10017785    
 -9.03338566E-03
  0.41928291    
 -0.23424277    
 -0.61345255    
  0.13770103    
  0.76116860    
 -0.43655598    
  8.73038396E-02
  9.79376584E-02
 -0.29646671    
  0.26987764    
 -0.17813849    
  0.35470504    
 -8.78097117E-02
 -0.53626019    
  0.24949105    
  0.24908140    
 -2.73992829E-02
 -0.22717217    
  0.13054559    
  1.28004365E-02
 -0.21957271    
 -0.22810639    
 -0.64459330    
   1.1111715    
 -0.41329560    
  0.18859136    
  0.20739484    
  0.18759881    
 -0.99496347    
  0.22243144    
  0.45276153    
  7.66923055E-02
 -0.41135532    
  0.63181072    
 -0.36458921    
 -0.80802721    
   1.5649865    
 -0.72454417    
 -0.42058864    
 -0.32059899    
  0.84954530    
  0.22112110    
  -1.1874658    
   1.0315139    
  0.67242908    
 -0.90587831    
  0.32242957    
  4.65198681E-02
 -0.69039643    
  0.70814389    
 -0.15957846    
  0.39802992    
  -1.0943568    
 -7.26392940E-02
  0.76737773    
 -7.93806836E-02
 -0.79259700    
  0.89864510    
 -0.37272486    
  0.39264902    
  0.20011877    
 -9.98778641E-03
 -7.15056956E-02
 -0.71494609    
  0.51741540    
  0.13209340    
 -0.25049227    
  1.84654607E-03
  0.37803158    
 -0.29827344    
 -0.68804961    
  6.55973479E-02
   1.1091386    
  -1.1316119    
  0.88059670    
 -0.42448759    
  0.29842648    
  0.31997949    
 -0.58800870    
  0.12903000    
  0.50236863    
 -5.34184128E-02
 -0.38770649    
  0.22512157    
 -0.39367694    
  0.37371659    
  -1.0247924    
 -0.39986241    
   1.3317618    
  3.47865298E-02
 -0.17720662    
  0.41561785    
  -1.0271536    
  0.75690138    
 -0.25110465    
  0.78000140    
 -0.75388008    
 -0.23332405    
  0.32309443    
  8.39197934E-02
  0.18721166    
 -6.22309670E-02
 -0.18068355    
 -0.15934663    
 -1.54740028E-02
  0.32075524    
 -1.56809185E-02
 -0.36120111    
  6.38939068E-02
  0.82522672    
 -0.68807524    
 -0.21140850    
 -0.91629142    
  0.84729791    
  0.51394558    
  0.37519443    
 -0.47921994    
  0.10135201    
 -0.10283516    
 -3.47204655E-02
 -0.27193359    
  0.25332847    
 -0.54370219    
  1.96319050E-07
  0.18411656    
  0.19679035    
  0.27096844    
 -0.55436242    
  4.87835519E-03
  0.58805686    
 -0.50409138    
  0.43268228    
  7.23034004E-03
 -0.54851091    
  0.25214541    
  0.17225842    
 -0.22600244    
 -0.65109921    
  0.66127181    
  0.55555898    
 -0.16504955    
 -0.49721965    
 -0.15302527    
 -0.24906743    
 -0.12921163    
 -0.34958443    
   1.1549656    
 -8.57664421E-02
  0.21414796    
  0.18757911    
  3.43593322E-02
 -6.22089915E-02
  0.18360433    
 -0.36772451    
  7.68589461E-03
 -0.95612383    
  0.83065450    
  0.40893152    
  -1.6410758    
   1.2992830    
 -0.43679518    
  0.20795327    
  0.23692597    
 -0.87450290    
  0.44705886    
   1.3738716    
  -1.2574618    
 -0.57903409    
  0.68724704    
  0.10299070    
  0.10624959    
 -3.91570590E-02
  0.12643489    
 -8.40833783E-02
 -0.75736648    
  0.66205633    
 -1.75599265E-03
 -0.83854872    
   1.1855108    
 -0.36469263    
  0.22920722    
  0.17804505    
  -1.0296191    
 -0.21484447    
  0.81368095    
   1.0238463    
  -1.1716073    
 -0.81252456    
   1.3485080    
 -0.50463384    
  0.24028002    
  6.42348602E-02
 -0.93389535    
 -6.37662932E-02
   1.0127224    
  4.24353704E-02
 -0.15295763    
 -0.21939476    
  0.32391983    
 -0.31977084    
  0.50459534    
 -0.71080184    
  0.79122955    
 -0.21110515    
 -7.23568052E-02
  1.82099547E-02
 -0.18262199    
  0.23676912    
  0.35081708    
 -0.24673966    
 -0.90226924    
  0.41386843    
  0.60689634    
  0.61614048    
 -0.96292788    
 -0.21711330    
  0.17258838    
 -8.44086409E-02
  6.91156164E-02
  0.19677103    
  0.53004897    
 -0.52864361    
 -0.24730980    
  0.28858072    
 -0.70945197    
  0.37298003    
  0.22238863    
 -0.18899046    
 -0.10576651    
 -5.84721044E-02
  0.34716767    
 -0.25088006    
  0.52901864    
 -0.17979327    
 -6.91046007E-03
 -0.63783985    
 -0.48747838    
  0.95977587    
 -0.65304571    
 -0.11307722    
   1.0230588    
  0.14470299    
  6.05602674E-02
 -0.57651031    
  0.12246130    
  0.13068680    
  0.52018297    
 -0.29760975    
 -9.31462198E-02
 -0.41237280    
  0.36495855    
  0.34969556    
 -0.46944878    
 -0.34867668    
  0.22272386    
  0.14789933    
  5.49050830E-02
 -3.34297046E-02
 -0.35505712    
   1.0836862    
 -0.13597532    
 -0.92573243    
 -0.94842166    
   1.3312343    
 -0.12014417    
 -6.92098737E-02
 -0.12104595    
  3.66946566E-03
 -0.46197733    
  0.21144775    
  0.42488313    
 -0.32636937    
  8.77220333E-02
  0.67242646    
 -0.47299927    
 -0.27443710    
   1.3910205    
 -0.79044962    
 -7.92729184E-02
 -0.66116405    
  0.12073811    
  0.14367306    
 -0.21481407    
  4.28476185E-02
 -0.74525362    
  0.79056889    
  0.40967521    
 -0.21477555    
 -0.38996050    
 -0.37515980    
  0.81589305    
  -1.2363967    
  0.89562440    
  0.37324274    
  -1.3455997    
   1.0737662    
 -7.16916174E-02
  0.67725599    
 -0.14636312    
  3.38578634E-02
 -0.16229299    
  0.41446012    
  -1.0238652    
  0.70416701    
 -0.88261753    
  0.70793819    
  0.43176106    
 -0.23005316    
 -0.52424836    
 -5.79534769E-02
 -0.10828195    
 -0.41616076    
   1.0768725    
 -0.34032610    
  0.29537457    
 -0.28576833    
 -2.71331426E-02
  0.39161706    
 -0.46285832    
  0.69735771    
 -0.49899101    
 -0.40114963    
 -0.39774269    
  0.53514326    
  0.45096052    
  0.27867472    
 -0.56587875    
  0.27420697    
 -5.83121134E-03
 -0.48532513    
  0.87408245    
  -1.3072431    
 -0.63273895    
  0.62906849    
   1.3411744    
 -0.55841506    
  8.06889534E-02
 -0.21927540    
  0.46176499    
 -0.12419052    
 -0.20067038    
  0.30272034    
 -4.06146795E-02
 -0.89324278    
  0.97288656    
 -0.31517011    
  0.39668331    
  -1.2417977    
 -0.64836276    
   1.4786136    
 -0.58148420    
 -5.19203693E-02
  0.43125311    
  0.12970556    
  0.36593455    
 -0.60077351    
 -0.85486853    
  0.91629058    
  0.25908551    
  -1.2023315    
   1.0949626    
  0.69223303    
 -0.34510958    
 -7.92893693E-02
 -0.32423976    
  0.65570444    
 -0.82840157    
 -0.89356172    
  0.97942340    
  0.59456116    
 -0.64652109    
  0.61698562    
 -0.28688261    
  0.39905500    
  0.23909292    
 -0.69399154    
  0.20541941    
 -0.38033623    
 -0.51823020    
  0.53419912    
 -0.71516979    
  0.17758684    
  0.77449304    
 -0.62373805    
 -0.30434072    
   1.2600768    
 -0.34774670    
  1.58558902E-03
 -0.74019569    
  0.17062554    
  0.84248447    
 -9.48275179E-02
 -0.48120663    
  0.18017304    
 -0.47791991    
   1.0603163    
 -0.56463301    
  0.48225245    
 -0.79368854    
  0.42136368    
  -1.1945543    
   1.0686543    
  0.75219172    
 -0.72397172    
 -5.54210916E-02
  0.55011719    
  -1.5557611    
   1.4293253    
 -0.24412021    
  0.22590445    
  0.17904826    
 -0.45859337    
 -0.12042025    
  0.37137410    
  2.51927436E-03
 -5.56054786E-02
 -0.15503757    
  0.37391666    
  3.67106572E-02
  -1.1068853    
   1.1822435    
  -1.2432572    
  0.48397827    
  0.57408798    
  -1.1925439    
  0.18610221    
   1.0720576    
 -0.36021778    
 -0.95643783    
 -5.78670837E-02
   1.0476927    
 -2.41704658E-02
 -0.74653542    
  0.64355057    
  0.73301917    
  -1.1651071    
  0.11342232    
  0.11648695    
 -6.24396466E-03
 -0.20555346    
  0.35821193    
  0.56319392    
  -1.5309654    
 -0.19180024    
  0.85380757    
 -0.23476763    
  0.66348022    
 -0.61542362    
  0.38870782    
  0.48993310    
 -0.47415334    
  0.10926650    
  0.15264578    
 -0.28768164    
  0.24459884    
  0.12266296    
 -0.87741745    
  0.62032449    
  0.28588182    
 -0.30770126    
  0.22754547    
 -4.64507788E-02
  0.22925998    
  0.29011837    
 -1.93469264E-02
 -0.52487701    
  0.33038944    
 -8.48566815E-02
 -0.42785367    
  0.26959455    
 -0.41342199    
  6.53550401E-02
 -0.70546734    
  0.20142207    
  0.59749925    
  0.20134652    
 -0.39113027    
  0.53655940    
 -5.12243696E-02
  7.46018887E-02
 -0.71521175    
  0.51866901    
  0.68687749    
  -1.6845140    
  0.86766982    
 -0.83844018    
  0.60050809    
  0.17930762    
  6.57171011E-02
 -7.13938698E-02
 -8.51157978E-02
  0.36756596    
 -0.90067661    
   1.0077523    
 -0.30061913    
 -0.26479742    
  0.28030241    
 -0.11778315    
  0.83207309    
 -0.59821749    
  0.39884755    
 -0.45359144    
  0.10084827    
 -0.92066044    
  0.27851608    
   1.0290270    
 -0.21748286    
  -1.5214038    
  0.53194892    
  0.12981184    
 -0.25255746    
  0.82574546    
 -0.84457856    
  0.74320382    
 -0.25390068    
 -0.58499295    
  0.28558773    
 -0.15993220    
  0.85465080    
 -0.21454625    
  0.37116066    
 -0.21478969    
  0.18065605    
 -0.14310096    
 -0.18232165    
  0.29725158    
 -0.35667506    
  0.59005153    
 -0.12260258    
 -0.31271577    
  0.53739262    
  -1.2201053    
  0.46044219    
 -1.98462084E-02
  0.20652491    
  1.79535933E-02
  0.18764569    
 -0.11061829    
 -0.35879496    
  0.42723882    
  0.14310066    
  -1.1562417    
   1.0177448    
  7.23567232E-02
 -0.17381059    
  5.44236228E-02
  0.24127640    
  -1.1503700    
  0.84957159    
  0.26092213    
 -0.26775897    
 -0.12986231    
 -1.97246131E-02
  0.75400627    
 -0.52688682    
  0.47692358    
 -0.75932932    
  0.13010474    
 -0.63045859    
  0.86645818    
 -0.18202987    
  1.04529690E-02
 -0.45520887    
  0.61355978    
 -0.23392677    
  -1.0893092    
  0.45601729    
  0.72775257    
  0.13798609    
  0.49288777    
 -0.53990185    
  0.21064378    
 -0.37024361    
  0.62921530    
 -7.76990652E-02
 -0.41230950    
  5.09763174E-02
 -0.55024725    
  0.30771533    
 -0.39496389    
  0.60535896    
 -0.30072737    
 -2.76903994E-02
 -0.57320648    
  0.75264472    
  8.98497086E-03
  0.11798209    
  8.67465213E-02
  0.16244614    
 -0.10027871    
  6.62492886E-02
 -0.34755903    
  0.35776329    
 -0.61976427    
  0.18074834    
  0.28126365    
 -0.88053334    
  0.65664685    
  0.48636544    
 -6.85843527E-02
 -6.18491396E-02
  -1.0416706    
 -0.11318079    
   1.1298012    
  0.43225086    
 -0.39941749    
 -0.32900614    
  0.80110788    
 -0.35173756    
 -0.45657766    
  1.43631473E-02
  7.21962973E-02
  0.56693363    
  -1.4315163    
  0.87448388    
  0.38835141    
 -0.30641598    
  8.96551758E-02
 -0.46531224    
  0.20087127    
  9.93971005E-02
  0.15251757    
  0.47314978    
 -0.44416255    
  0.22558962    
 -0.25457752    
 -0.10163259    
  3.20397131E-02
 -0.13998759    
  0.85172898    
  -1.5675851    
   1.2860247    
 -0.37896371    
 -0.57615733    
 -9.86151397E-02
  0.59306335    
  0.38355508    
 -0.90631956    
  0.57258600    
  0.67681396    
  -1.8175385    
   1.0253310    
  0.13435727    
 -0.94859904    
 -0.34396371    
  0.77884215    
 -0.30228114    
  0.85009545    
 -0.47336152    
  0.24180283    
  5.26747992E-03
 -0.64694524    
   1.1085962    
  0.26507708    
 -0.19579071    
  -1.3729948    
   1.3003913    
 -0.55189383    
  0.18552195    
 -7.80482441E-02
 -0.65751976    
  0.62057614    
  0.43024507    
 -0.60400110    
  0.34012052    
  0.35515666    
 -0.90570891    
 -7.37030804E-02
 -0.26066577    
 -0.31249693    
   1.1201537    
  0.21193372    
  -1.6281803    
   1.4797601    
  0.61476988    
  -1.2112092    
  0.47730920    
  0.24880783    
  -1.1428186    
  0.90435576    
 -6.55684471E-02
  0.60112822    
  0.21507928    
 -0.23229472    
 -0.52695763    
  0.32378685    
  -1.0961125    
  0.88972366    
  0.23233216    
 -0.53760421    
  1.03841638E-02
  0.24602017    
 -0.25223845    
 -0.84314865    
  0.93448138    
  0.48856795    
 -0.16821906    
  0.22918592    
 -0.56290716    
  0.16616617    
  0.36897671    
 -0.26982415    
 -0.25194710    
  0.39720881    
 -0.22505824    
  0.10312127    
  0.17169821    
  2.98887640E-02
 -0.71097273    
 -0.48401043    
  0.70667422    
  0.74001628    
 -0.31616673    
 -0.25311059    
 -0.27163017    
  0.62619996    
 -5.12338541E-02
 -3.15564424E-02
  -1.3464092    
   1.0954473    
 -0.38584849    
  0.19812433    
 -0.76241320    
  0.78135300    
  0.42711815    
 -0.20135070    
  -1.0236490    
  0.71783954    
  6.30127192E-02
  0.14703736    
  0.15814324    
 -0.88309228    
  0.31535664    
  0.42431048    
 -0.78845781    
 -0.30691379    
  0.50985396    
  0.42566741    
  0.46283489    
 -0.33767244    
 -0.62651014    
  0.51646990    
 -5.79311065E-02
 -0.31522837    
  0.59141344    
 -0.20335542    
  8.33074972E-02
  8.78609642E-02
  0.54301220    
 -0.18649305    
 -0.14780991    
 -0.21809900    
 -0.36388832    
  0.52475488    
 -0.42575023    
 -0.45374346    
  0.61431378    
  0.32493716    
  -1.7270635    
   1.5358752    
 -0.74163169    
  0.45953217    
  0.13074379    
  0.47244325    
  9.19822380E-02
 -0.55734551    
  0.45646492    
 -8.63004327E-02
 -0.96112996    
  0.93521899    
  0.17395329    
  -1.0534296    
  0.19131704    
  0.42516986    
 -0.50541997    
  0.32407400    
  0.88016820    
  -1.0089773    
 -0.48744991    
  0.96490854    
 -0.39044803    
  0.73201621    
  2.03201640E-02
 -0.57408792    
 -1.19763371E-02
  0.16903764    
  0.14831975    
 -0.28851792    
  -1.0853225    
  0.78755724    
  0.46520650    
  0.12233006    
 -4.08737361E-02
  0.19162220    
  -1.4404809    
 -3.23350169E-02
   1.3601335    
 -0.91930765    
  0.21890511    
  0.34716427    
  0.15537500    
  1.45776756E-02
  0.11472335    
 -0.85984975    
  0.40749517    
  0.12384944    
 -0.48081431    
 -0.27902383    
   1.6703779    
  -1.1664726    
  0.55829167    
  0.23604064    
  8.70985463E-02
 -0.44108769    
 -0.31029075    
  0.34974062    
 -0.36613438    
 -0.23666397    
  0.44817004    
 -0.13019285    
 -0.86977047    
   1.3539593    
 -2.13533677E-02
 -6.05499335E-02
 -0.38716248    
  0.35479721    
 -0.23972777    
 -0.14942369    
  0.67946160    
 -0.58680266    
 -0.19694106    
 -0.70180506    
  0.99646688    
 -0.16355835    
  0.23628977    
  0.28169388    
 -0.67087471    
  0.29863530    
  6.94286451E-02
  0.43352333    
 -4.54852097E-02
 -0.16124237    
  9.71860364E-02
 -0.36283708    
  0.22599177    
  0.25327933    
 -0.25581053    
 -9.42972079E-02
  0.37338686    
 -0.37757394    
 -0.20925431    
  8.90208557E-02
 -1.75027773E-02
 -0.88547075    
 -0.48017249    
   1.6355098    
 -0.30084068    
 -0.62283087    
  0.62448478    
 -0.13235110    
  0.47939336    
 -0.13086505    
 -0.23284471    
  0.27329302    
 -5.12815779E-03
 -0.36701107    
  0.60292619    
 -0.84290785    
 -0.65610564    
   1.4877837    
 -0.96251780    
  0.32721299    
 -0.76130956    
  0.99063611    
  0.85431701    
  -1.5996503    
  4.75526303E-02
  0.32042232    
  0.80366260    
 -0.84495282    
  -1.1892487    
  0.88820732    
  0.57575941    
  0.17577626    
  0.25197738    
 -2.82374695E-02
  0.17973295    
  -1.1645476    
  0.25024888    
  0.33326903    
  0.18350917    
  0.13963313    
 -4.75652628E-02
  5.01421578E-02
 -0.15565334    
 -0.28118709    
 -0.32419690    
  8.23054835E-03
  0.88971144    
 -0.36262479    
  0.63760012    
 -0.67372918    
 -2.88401581E-02
  4.37782444E-02
  0.19405861    
  0.16014147    
 -3.41006890E-02
  3.06264739E-02
 -0.36232579    
  0.18370986    
 -5.85465953E-02
 -0.71395046    
  0.68258083    
  3.72340567E-02
  0.44652054    
 -0.69408268    
 -0.12553750    
  0.50571752    
  0.10215423    
 -0.76379317    
  0.42916849    
 -0.16470738    
  0.24983174    
 -0.19787221    
  0.20378958    
  4.32971194E-02
 -0.99409932    
  0.73244131    
  0.19296834    
  0.68631577    
 -7.51039907E-02
 -0.65607595    
 -0.12453078    
 -0.16950068    
  0.14225124    
  0.23376846    
  5.80483675E-02
 -0.44474071    
 -5.28753996E-02
  0.16827142    
  0.20656380    
  -1.1529384    
   1.1699013    
  0.70076358    
 -0.81055140    
 -0.10044239    
  0.23440111    
 -0.93512398    
   1.2445819    
 -0.19001861    
  0.10787348    
 -0.57973331    
  5.37321381E-02
 -0.23478007    
 -0.31781739    
 -0.13453057    
   1.6601307    
 -0.42698786    
 -0.62992102    
 -0.82636577    
   1.2089608    
 -0.15117031    
  0.68966937    
 -0.48474553    
  0.17474972    
 -0.78513771    
  7.78171699E-03
  0.49520069    
 -0.30943924    
 -0.28625286    
  0.23789176    
  0.64351213    
 -0.40605730    
  0.18586794    
 -0.42332238    
 -0.39204180    
  0.40768456    
  0.61236542    
 -0.18136086    
  0.50417578    
 -0.79089695    
  0.43881163    
 -0.51869524    
 -4.16702451E-03
 -8.49260464E-02
  0.18421343    
  0.11082724    
  0.21805437    
 -8.81253555E-02
 -0.38706222    
 -0.39783603    
  0.10796320    
  0.71053904    
  0.32884902    
 -0.33028686    
  0.11024076    
 -0.25889102    
 -0.50915724    
 -0.13671087    
 -0.19256479    
   1.6502907    
  -1.1503345    
  0.55928069    
 -8.22767988E-02
 -0.18815276    
 -0.11515454    
  0.33759624    
  0.38846767    
 -0.19381613    
 -4.00993004E-02
 -0.32403526    
 -0.53212678    
  0.38736069    
  0.62655532    
 -0.94548988    
  0.33420187    
  0.32531720    
 -0.23483942    
  0.16104710    
 -0.16973504    
  3.09298653E-02
 -4.32218760E-02
  0.28414258    
 -5.04538305E-02
 -0.36369231    
  0.76026082    
 -0.25832707    
  0.46036547    
 -0.59163749    
 -0.99952149    
  0.27534187    
  0.82452756    
 -0.20262688    
  -1.1687042    
   1.4369684    
 -0.50886655    
 -0.30147532    
  0.88184172    
 -0.95594972    
  0.12817468    
 -0.79600382    
   1.1989601    
 -0.34218329    
  0.59144914    
 -5.36323339E-02
 -0.70701706    
  0.12828059    
  0.14178985    
  0.38027498    
 -8.35722685E-02
 -0.73687881    
  0.42730045    
 -0.42069966    
 -0.30985579    
  0.20595659    
  0.25898960    
  0.54950422    
 -0.32354760    
  0.43280348    
 -5.69866896E-02
  0.22067094    
 -0.24251308    
  0.14782143    
 -0.12597956    
  0.27486920    
 -0.94664156    
   1.2846199    
 -0.40337715    
 -1.64043587E-02
 -0.49108997    
  0.14310127    
  0.12992136    
 -0.45742512    
  0.44308162    
  0.25131476    
 -0.75627196    
  0.53966123    
  0.14279087    
  0.25489253    
 -0.66845483    
  0.20343840    
 -3.32261273E-03
 -0.20828000    
  0.21821356    
 -0.35879496    
 -0.19466174    
  0.41402414    
 -2.68728081E-02
  0.23782077    
  2.72336174E-02
  0.16728348    
 -1.14289895E-02
 -0.15436397    
 -9.69509333E-02
  -1.1085129    
  0.78346962    
  0.66432643    
 -0.37948921    
  0.10689775    
 -0.30680946    
  0.11801489    
  0.23384660    
  1.74673088E-02
  0.18640196    
 -0.45455429    
 -0.71604884    
  0.73288745    
 -0.38981825    
  0.63679403    
 -1.16617205E-02
 -0.23346025    
  0.33116755    
 -5.46585806E-02
 -0.27465832    
  0.70600343    
 -0.65906310    
  0.73882496    
 -0.89091980    
  0.23660508    
 -0.80809766    
 -0.30356467    
   1.2407278    
  -1.1071965    
  1.70942191E-02
  0.48158911    
 -0.50734103    
  0.79240251    
  0.27679664    
  0.28618854    
 -0.45664009    
  1.75441075E-02
  0.27499369    
 -0.33409742    
 -4.52911034E-02
  2.47866623E-02
  5.85172772E-02
  0.42248884    
 -0.55323362    
   1.3812206    
  -1.0326759    
 -0.36899558    
  0.57368356    
  4.77366745E-02
  0.29981646    
 -0.19556649    
 -0.67530698    
 -3.60038280E-02
  0.35606399    
 -0.18432024    
  0.11185694    
  6.67405277E-02
  -1.0373968    
   1.4023592    
 -0.73588049    
  0.41443402    
  0.16196939    
 -0.24052520    
  5.49267232E-02
  7.45102018E-02
 -0.13241346    
 -0.11183970    
  0.32570052    
 -0.49018154    
  0.19888330    
 -0.73088717    
  0.43295422    
  3.20193097E-02
 -0.22261856    
  0.35798633    
 -0.12076952    
  0.42392686    
 -0.24436978    
 -1.74521264E-02
  0.58543622    
 -0.12516335    
 -0.22731893    
 -0.10582542    
  0.11000068    
  6.71394095E-02
  -1.1492223    
  0.54783726    
  0.69314688    
 -6.73859492E-02
 -0.16348818    
 -0.11871678    
 -0.95048189    
  0.80608773    
 -0.11076915    
  8.91777799E-02
   1.2298265    
  -1.2478443    
  0.20726046    
  0.19347951    
 -0.80317986    
  0.50233042    
  0.79475302    
  -1.8951949    
   1.1590216    
 -0.64271629    
 -0.38277331    
   1.0357813    
  5.10647474E-03
 -5.76581582E-02
  -1.2393639    
   1.2764378    
  0.11450379    
  3.04438993E-02
 -0.12947071    
 -5.79619147E-02
 -0.14784159    
 -0.12251101    
  0.66673487    
  0.56135255    
 -0.37034956    
 -0.50915217    
 -0.11319456    
 -0.60022318    
  0.87660599    
 -0.19893621    
  0.33175746    
  8.00422877E-02
 -0.26385823    
  3.38017568E-02
  0.13497524    
 -5.44883385E-02
 -0.28501913    
  3.82650793E-02
  0.59176016    
 -0.61769146    
 -0.60118604    
  0.26751229    
 -0.14441840    
  0.35129336    
  0.47767743    
 -0.49978966    
  0.20177901    
  3.58928144E-02
  0.30318633    
  0.21625620    
 -0.39597780    
  -1.4121212    
   1.0052381    
  0.16262516    
 -0.45457187    
  0.29830921    
  0.61855131    
 -0.42501721    
 -5.73635548E-02
  0.22388156    
  0.17665131    
  -1.1545357    
 -4.40953076E-02
 -0.16444969    
   1.1655633    
  0.13766475    
 -0.64198554    
  0.22861443    
  5.03011085E-02
 -0.17031825    
  0.43268228    
  3.56412530E-02
 -0.19585846    
  1.01696895E-02
  5.41564226E-02
  0.57815599    
 -0.24557099    
 -0.46748674    
 -7.33951246E-03
 -0.33353043    
 -0.91372252    
  0.24846162    
  0.96508050    
 -0.53005737    
  0.76192439    
 -0.17810045    
 -0.91900116    
  9.48990583E-02
   1.1135887    
  0.36969742    
 -0.21477556    
  0.29201293    
  -1.4010963    
   1.2144444    
 -0.10651846    
  -1.3577365    
   1.2253636    
  0.73460346    
  -1.0293660    
  3.49079594E-02
  0.19989061    
  6.52407333E-02
 -8.94067585E-02
 -6.08045422E-02
 -0.12699996    
  4.24869210E-02
 -0.31182042    
 -2.06663311E-02
  0.39066160    
 -9.20191258E-02
  0.16320688    
  0.27443668    
  0.11827644    
 -0.42389613    
 -4.63043265E-02
  0.11901112    
 -0.90652072    
  0.65600801    
  0.10913698    
  0.38643724    
 -0.56263864    
  1.14939492E-02
 -0.74996990    
  0.73847550    
 -0.20689842    
   1.2768443    
  -1.6978323    
  0.47180742    
  0.66226995    
  -1.1745977    
   1.0190911    
  0.18412924    
 -0.92308599    
  0.38634375    
 -0.59049255    
  0.66845459    
  0.89681631    
 -0.71449506    
  0.19904618    
 -0.47882256    
  0.40415221    
  0.10114704    
  0.18784848    
 -0.10908620    
 -0.86650789    
  4.84170169E-02
 -0.48302373    
  0.57788152    
 -0.55004656    
 -8.59425366E-02
  0.51594061    
  8.08275491E-02
  5.49337901E-02
  0.60471731    
 -0.63180751    
 -0.15300690    
   1.2007678    
 -0.55821216    
 -0.15111627    
 -5.53366952E-02
  0.15464318    
 -0.20050620    
  0.26486057    
 -0.14587486    
  0.13192739    
 -0.24192822    
  0.42143744    
  -1.1830660    
  0.50852412    
  0.28479764    
  0.11604874    
  9.83917639E-02
 -0.49234965    
  5.77942282E-02
  0.50476021    
 -0.45833832    
  0.38111651    
  0.41108268    
  -1.4874101    
 -0.49850431    
  0.96020973    
  0.39674637    
  0.90820193    
 -0.59501570    
 -0.38205388    
  0.20763953    
  0.26844326    
 -0.30729872    
  0.31078866    
 -0.58015060    
  0.36019585    
 -0.71509445    
  0.39555407    
  0.15982619    
  0.19664960    
 -0.68619823    
  0.41922057    
  0.47748956    
 -0.96847695    
  0.29878095    
  0.28602502    
  0.14773367    
  0.45975792    
 -0.21931198    
 -0.27538422    
  0.17737129    
 -0.21973772    
 -0.19007993    
 -0.94472837    
   1.4378284    
 -0.54095513    
  9.75629967E-03
  7.83988237E-02
 -1.99465882E-02
  0.90227377    
  -1.0104872    
  0.73217189    
 -0.30118445    
 -0.42691395    
  0.80367720    
 -0.55010694    
  0.23879337    
 -0.25469202    
 -1.60417904E-03
 -6.63589090E-02
 -0.28825426    
  0.55206835    
  4.12958302E-02
 -0.35432947    
  1.96260586E-02
  6.49796501E-02
 -0.75460005    
  8.11251178E-02
  0.90321881    
 -0.61472493    
  0.83153278    
 -9.08710659E-02
 -0.24010767    
 -0.25005120    
 -0.46095389    
  0.65644538    
 -0.56469101    
  0.89244741    
 -0.34980455    
  3.59694324E-02
  0.27142140    
 -0.32993618    
 -0.10102642    
  0.34416428    
 -0.46465430    
 -0.61498201    
  0.87953323    
 -0.10345541    
  0.14919484    
 -0.11017458    
  -1.2806019    
   1.6562302    
 -0.87159050    
  0.40364176    
 -8.76753107E-02
   1.2786072    
 -0.68486202    
 -0.30506694    
  0.67202991    
 -0.19181760    
 -0.26486006    
  0.35991898    
 -0.61020255    
  0.14371848    
 -7.93738142E-02
 -0.27711028    
  0.38420853    
 -0.28248766    
  0.23174244    
 -0.36453399    
 -0.39956513    
  0.67234439    
 -0.55586874    
  0.34614882    
 -0.28768221    
 -0.86222380    
  0.74444073    
 -9.61434618E-02
  0.81804025    
  0.61310464    
 -0.88427901    
 -0.93414754    
  0.37187374    
  0.68691683    
 -0.99340796    
 -0.26956359    
   1.3147330    
 -0.43558791    
  0.36330405    
 -0.36560085    
  9.84398350E-02
 -0.38382551    
  0.68393075    
 -0.56309390    
  0.35640356    
 -0.57010686    
  0.91629046    
 -0.14879638    
 -9.98376906E-02
  0.11529332    
  7.38892704E-02
 -0.65677989    
  0.57209653    
  0.40494829    
 -0.52331245    
 -0.45373219    
  7.66560733E-02
  0.44292289    
  8.90514478E-02
 -0.59498721    
  0.52053469    
 -0.41273764    
  0.36491325    
  0.12377153    
 -0.26505429    
 -0.25828728    
  0.21657248    
 -0.19169563    
  0.45109123    
  4.88642827E-02
 -0.74671787    
  0.63986582    
  0.37686729    
  -1.2653565    
  0.39736810    
  0.44183275    
  0.40430254    
  0.61266857    
  -1.7748897    
  4.36435938E-02
  0.98305058    
 -0.25150430    
 -7.27917030E-02
  0.15966034    
  0.42771715    
 -0.27783659    
 -0.81363690    
  0.39730135    
  0.46383715    
  0.31375703    
  -1.0625473    
  0.59742826    
  3.53499688E-02
 -6.73407018E-02
 -9.06766355E-02
  0.17095785    
 -0.19323815    
  0.52868932    
 -0.24404439    
 -0.23395783    
 -0.46572950    
 -0.37064564    
  0.37588090    
  0.26055518    
 -0.20223689    
  0.21025270    
  0.92622161    
 -0.80954814    
  0.71510661    
  -1.3854257    
  0.23967291    
   1.1031561    
 -0.84669358    
 -0.32136527    
   1.1311203    
  5.40174767E-02
 -0.41082686    
 -0.35821229    
 -6.96803406E-02
 -3.14163044E-02
  0.35603604    
 -0.24537127    
  0.17595249    
  3.60827297E-02
 -0.21394125    
 -0.10239616    
  2.11152085E-03
 -0.26680413    
  0.70410669    
  7.09890947E-02
 -0.25113294    
  1.13547035E-02
 -4.45249565E-02
 -0.23459136    
  0.56478041    
  -1.6464797    
   1.2170938    
 -0.53979498    
  0.88711548    
 -0.37756804    
 -7.70727871E-03
 -0.63491446    
   1.3124669    
 -0.97235227    
  0.23707165    
  0.63405848    
 -0.53465819    
  0.10220139    
  5.22144549E-02
  -1.1065928    
  0.70033300    
  3.74747775E-02
  0.31153360    
 -0.41817161    
  9.74008888E-02
  0.37961137    
  3.58568281E-02
  1.53019023E-03
 -0.86270630    
  0.47542402    
  0.44520509    
  0.32590353    
 -0.15397711    
 -0.59485918    
  0.55013067    
 -3.22812796E-02
 -0.28680766    
 -0.89810085    
  0.73517001    
  0.10350690    
  1.29031492E-02
  0.44731203    
 -0.81239527    
 -1.59580857E-02
  5.34788752E-03
  0.70507550    
 -0.39563197    
  0.30610201    
 -4.33194404E-03
  0.68588459    
  -1.2476743    
   1.2090364    
 -0.77029008    
 -0.48550799    
  0.65520269    
 -0.28400570    
 -1.85194258E-02
  0.17293216    
 -0.24459797    
  0.11733672    
 -0.20983975    
 -0.96480483    
   1.6989505    
  -1.5051349    
  0.82040888    
  0.40056124    
 -0.24910939    
  0.23922960    
 -0.93057644    
   1.1397221    
 -0.51543897    
  0.36416081    
  2.64220499E-02
 -7.85309542E-03
  -1.1091801    
  0.64415777    
  0.96607679    
  -1.3335694    
 -0.10502469    
 -0.21645433    
 -0.33897564    
  0.11583110    
   1.2163956    
 -9.71639231E-02
  0.12606326    
 -7.79207870E-02
  0.17636129    
 -0.55859739    
  0.45263281    
 -0.27865970    
 -0.89359593    
  0.64569771    
  0.32840180    
  0.20418072    
  0.26720369    
 -0.72823894    
  0.71318299    
 -2.48090662E-02
 -0.83147508    
 -0.55961543    
   1.7649616    
 -0.48911539    
 -0.28544742    
 -0.82260507    
   1.0356981    
  5.74794933E-02
 -4.88582067E-02
 -0.64975345    
  0.29246512    
  0.41293526    
 -0.17075171    
  6.22288100E-02
 -0.97132170    
  0.57710588    
  0.66363358    
  -1.5297503    
   1.1419843    
  0.14513592    
 -9.70737413E-02
  0.11165155    
 -0.43782124    
 -0.60315073    
  0.26173306    
  0.83277178    
 -0.16842671    
 -0.74307436    
  0.70670700    
  0.27625301    
 -0.41122851    
  0.50619054    
 -0.67587566    
  0.95919317    
  -1.9725080    
  0.15684265    
   1.5206653    
 -0.74499714    
  6.46935552E-02
  2.29371693E-02
  0.36300409    
 -0.19629860    
  0.29960665    
  9.10337195E-02
  -1.3733910    
   1.0743893    
  0.14787649    
 -0.42452800    
   1.1897849    
 -0.94335747    
  0.55909961    
  -1.2272905    
  0.84023082    
 -0.17747003    
  0.36029816    
 -0.29700845    
  0.15146989    
 -0.10812967    
  0.23449828    
 -0.75845987    
 -0.55206931    
  0.95108527    
 -0.37991595    
  0.41977629    
  0.24318948    
  0.23587561    
 -0.33383548    
  0.25727078    
 -0.58945042    
 -0.54421014    
  0.40914854    
  0.18109530    
  0.16026688    
 -0.26813036    
  0.83023137    
 -0.35937423    
  0.17923428    
 -0.39953753    
 -0.38441196    
 -0.38612202    
  0.65008754    
  0.65128309    
 -0.29921901    
  0.59882128    
 -0.79046893    
  0.36549443    
 -0.16544352    
 -0.22943974    
  3.10904589E-02
  0.95694911    
 -0.70961124    
 -0.52150643    
  0.33519292    
 -0.19747558    
 -0.75547862    
  0.93193555    
  4.78555784E-02
  3.82018983E-02
 -0.26837909    
  -1.0811183    
   1.3404624    
  0.33495834    
 -0.10969915    
  0.27583671    
 -0.93339258    
 -7.24960119E-02
  0.52278376    
 -0.10157028    
  7.14017600E-02
  0.19927742    
 -0.23513523    
 -0.27820337    
  7.85902888E-02
  0.53835016    
 -0.20798790    
 -0.13871813    
 -3.25233005E-02
  6.09167255E-02
  0.50739813    
 -0.26301968    
  -1.0269430    
 -0.30830058    
  0.52461886    
  0.52009767    
  0.24823295    
 -0.95120084    
 -0.15634568    
  0.10919892    
  0.75336611    
  5.37252910E-02
 -0.51596743    
 -0.32621613    
  0.83135563    
 -0.23763420    
  0.40480766    
  -1.0275161    
  0.36545965    
  0.26706299    
  0.36697316    
 -0.17235769    
 -0.59521002    
  0.89328730    
 -0.12032160    
 -0.48601294    
  0.40765065    
 -0.50646812    
  0.67732263    
 -0.24484970    
  0.32385364    
 -0.27940190    
  8.20018128E-02
 -0.35234314    
  0.72979569    
 -0.32106084    
  0.10405390    
 -0.41018224    
  8.33109319E-02
 -0.50216269    
 -0.16362934    
  0.67067444    
  4.28982265E-02
 -0.16719581    
  0.27193329    
  0.26107073    
 -1.52176060E-02
  0.43176845    
  -1.7762334    
  4.11577299E-02
  0.67071980    
  0.21610892    
 -0.30894724    
  7.20046759E-02
  0.18232127    
 -9.75935832E-02
  0.14219752    
  7.90097117E-02
 -0.18698399    
  0.54210711    
 -0.17538904    
  0.12523942    
 -7.96622336E-02
 -0.39561307    
  0.20683452    
 -9.06870738E-02
  0.23647495    
  -1.3683680    
  0.85668093    
 -6.48680748E-03
  0.44028252    
  8.34508799E-03
 -0.47277725    
  0.20430024    
  0.66093034    
  6.07896298E-02
  -1.4442817    
  0.89669693    
  0.27388856    
 -0.46078706    
  0.20350263    
 -0.55104518    
  0.58778632    
 -2.92848423E-02
 -0.62286770    
 -0.50898111    
  0.69544840    
  0.95727789    
 -0.69757009    
 -0.47998253    
  0.98226053    
 -0.27488840    
 -0.38657734    
  0.68584400    
 -0.14390674    
 -0.25633630    
  0.51953721    
 -0.58741510    
  0.83986461    
  -1.0088969    
 -0.20840158    
  7.51530230E-02
  0.18721139    
 -0.38964382    
  0.49800169    
  7.61502087E-02
  0.23029436    
  9.22643170E-02
 -0.47385281    
  0.38282681    
  1.35217812E-02
 -0.58121514    
  0.23097299    
  9.10472125E-02
 -0.77213573    
  0.93797195    
  0.27791610    
 -0.41413206    
  0.40392777    
 -4.83284891E-02
 -0.18382999    
  0.46367711    
 -0.17179957    
 -0.71167487    
  0.78073245    
 -0.51443863    
 -0.92462122    
  0.80457276    
 -0.75632584    
  0.14791985    
  0.57731509    
  0.32132027    
 -5.62602729E-02
 -0.52619696    
  0.26463953    
  0.39138028    
 -0.46764192    
 -0.46774161    
  0.57837147    
 -0.16291632    
  0.15272912    
  0.50397635    
  -1.1971234    
  0.90737724    
  0.12904440    
  6.55971467E-02
 -0.50367081    
  0.44651207    
 -0.78486270    
  0.12361404    
  0.52514082    
 -0.46643394    
  0.80995524    
 -2.87005845E-02
 -0.56692123    
 -0.98023862    
 -2.38677301E-02
   1.1240509    
  0.25497049    
 -0.19999523    
 -1.79912150E-02
 -0.87335277    
 -0.60312158    
  0.90964651    
  0.35534027    
  5.10125235E-02
  0.11560979    
  7.88022205E-03
  8.57018977E-02
 -0.35832345    
  0.85813773    
 -0.48692945    
 -0.16009544    
 -0.43942460    
  0.74980217    
 -0.10849335    
  0.83652121    
 -0.51299536    
  -1.0317940    
 -0.27210653    
 -0.40728438    
  0.86125141    
 -9.43872258E-02
  7.33828843E-02
  0.26743162    
  0.10608236    
 -0.14285083    
 -4.59848531E-02
  0.32944509    
  0.27025348    
  -1.1471336    
  0.46788293    
  0.50186849    
  -1.0435982    
   1.2252772    
 -0.90881622    
  0.57917958    
 -0.26072639    
  0.37069598    
  0.28199184    
 -0.10950929    
 -0.64061850    
  0.43694708    
  2.98527312E-02
  0.26912856    
 -0.48295793    
  0.16730835    
 -0.50014544    
  0.68153268    
 -0.34704202    
 -0.34144324    
  4.10080515E-02
  0.18120480    
 -0.47186762    
  0.45306963    
  0.56690848    
 -0.38521931    
  0.27614403    
 -0.14300841    
 -0.29416645    
 -1.49811469E-02
 -0.33798277    
  0.39304262    
  0.11619480    
 -0.98881024    
  0.84546465    
 -0.84119987    
   1.6958107    
 -0.73540127    
  0.12391674    
  0.58458406    
  -1.7035457    
  0.90298682    
  0.21164902    
 -0.75884265    
  0.64897609    
 -0.17589073    
  0.16453634    
 -0.29587242    
  0.32004705    
 -0.17155200    
  0.13258532    
  0.52594233    
 -0.75573087    
  0.23967247    
 -0.11819305    
  -1.0749093    
   1.0042027    
  0.16735850    
  0.20931323    
 -0.43371370    
  0.67836368    
  -1.5277601    
   1.1980731    
  0.15076351    
  0.41559204    
  -1.6229627    
  0.97816598    
 -0.40227047    
  0.38288373    
  0.84636521    
  -1.7117710    
   1.0108962    
 -0.33929700    
  5.58377355E-02
 -0.99719203    
   1.3368692    
 -0.64372277    
  0.59313065    
 -0.60077369    
  9.97183174E-02
 -0.53899646    
   1.0072622    
  0.80931836    
 -0.87986499    
 -0.18014671    
  0.41103643    
 -8.23084936E-02
 -0.96575147    
 -6.54775128E-02
  0.61090893    
  0.15473355    
  4.77905013E-02
 -2.87420768E-02
 -0.61561441    
  0.31121263    
  0.19004351    
  0.36757648    
 -0.37529886    
  0.33730227    
  0.38825965    
 -0.72750157    
   1.1146642    
  -1.3451154    
  0.89404041    
 -0.80296201    
 -0.94000721    
   1.0357229    
 -0.12057633    
 -0.29303586    
  0.61998272    
  0.13125999    
  -1.1087941    
   1.0704414    
  1.49259334E-02
 -0.86222333    
 -0.33436945    
  0.36885518    
   1.4269807    
 -0.51817602    
 -0.15802902    
 -0.18392292    
  7.58923218E-02
 -0.50077504    
  0.53062838    
  0.28551686    
  0.28148630    
 -0.86279178    
 -2.32786452E-03
  0.89318222    
 -0.79554331    
 -0.54232401    
   1.3078417    
 -0.37353203    
 -0.33447447    
 -0.11628745    
  0.48723093    
  0.36326489    
 -0.12318595    
 -0.45090243    
 -8.51574913E-02
  0.17457613    
  0.34399748    
 -0.36919618    
 -0.19290380    
  0.63848871    
 -0.36296949    
 -0.72144431    
 -0.35538137    
  0.99261338    
 -0.14963485    
 -0.82588392    
  0.74072623    
  0.49863085    
  -1.0230155    
 -0.36696622    
  0.97092861    
  1.29751237E-02
  9.14516449E-02
  0.38566256    
 -0.34611884    
  8.51247758E-02
 -0.35413459    
 -0.21629611    
  0.43051994    
  0.35411218    
 -0.16781686    
 -0.19142759    
 -0.52464247    
  0.42175704    
 -0.29915410    
  0.42409366    
  2.32178569E-02
 -0.41452256    
  0.89775735    
 -0.65641826    
 -0.48770308    
 -0.39598551    
  0.36372554    
  0.69968331    
 -0.18951310    
  1.94934122E-02
  0.18457098    
  0.36895907    
 -0.36575380    
  0.23301491    
  0.46492121    
 -0.66488820    
  3.64786647E-02
  7.19732568E-02
 -0.20082496    
  0.52129656    
  -1.0360922    
 -0.33024141    
  0.90755683    
 -1.28415078E-02
  0.17312507    
 -0.15869024    
  0.48108834    
 -0.26433486    
 -0.22314365    
 -0.44468603    
 -0.66358876    
   1.5473562    
  2.14618109E-02
  -1.1346431    
 -0.10256869    
  0.84928650    
 -0.47568268    
  0.21302061    
 -9.12484676E-02
  0.41181394    
 -0.53598726    
  0.38441166    
 -0.30584911    
  0.14841969    
  0.52111691    
  0.33027697    
 -0.77046800    
 -0.27713671    
  0.25209084    
  5.63532896E-02
 -0.48657858    
 -0.13392925    
   1.1762019    
 -0.40644765    
 -0.35794038    
  0.32647666    
 -0.94642073    
   1.0653865    
  -1.1094819    
  0.52385521    
  0.18957724    
 -0.79006535    
   1.0362346    
 -0.12883286    
  0.30406481    
 -4.85927425E-02
 -0.15368962    
  0.41722411    
 -0.34415299    
 -0.18562496    
  8.80636424E-02
 -6.66343495E-02
  4.49124388E-02
  6.85423464E-02
 -0.38826370    
  0.77354723    
 -0.25947130    
 -9.78173018E-02
  0.22191574    
 -0.34585291    
  0.15860535    
  2.91989185E-02
 -9.34411883E-02
 -7.54459351E-02
 -0.11162692    
  0.34325176    
 -1.91003382E-02
 -0.18563284    
 -0.92545319    
  0.83708423    
  0.85734051    
 -0.63855445    
  6.75360858E-02
 -0.49284756    
  2.20270809E-02
  0.25445625    
  7.48318285E-02
 -8.16114992E-02
 -0.36545953    
  0.58996314    
 -0.30596426    
  0.17087920    
 -5.26862219E-02
  6.65851608E-02
  0.23047878    
 -0.27597696    
  -1.1164268    
  0.57903355    
  0.53095120    
  0.13716011    
 -0.33872849    
  0.36101323    
 -0.46725288    
 -5.41889854E-02
  9.93093178E-02
  0.30383253    
  0.51546580    
  -1.1013938    
  0.36665249    
 -0.41516429    
  0.22431204    
 -0.97152752    
   1.5311425    
 -0.62727463    
  0.56815028    
 -0.60119092    
  0.10069805    
 -0.29393238    
  2.17062403E-02
  0.38061905    
  0.38213435    
  0.33892167    
 -0.75517464    
 -0.62806636    
  0.74271119    
 -0.85897166    
   1.0145019    
 -0.32593203    
  0.44297877    
  0.29720965    
  -1.0096881    
 -0.71439183    
   1.4799304    
  -1.1800523    
  0.93073106    
  0.42907873    
  -1.0233386    
 -0.25363582    
   1.5831542    
 -0.26952064    
 -9.30626616E-02
 -1.86917391E-02
  -1.1138216    
  0.25556293    
  0.44711727    
  0.57974303    
 -0.63634259    
 -2.23355591E-02
  0.26693478    
 -0.62625271    
  0.50433367    
  0.22065416    
 -0.25682414    
  0.23084831    
  0.18742535    
 -0.59070027    
  0.23489064    
  0.11893570    
  0.12136076    
  7.21625015E-02
 -0.67309660    
  0.14310053    
  0.37563390    
  0.47166446    
 -0.71269178    
 -0.47755054    
  0.39122230    
  0.65662813    
 -7.73015469E-02
  0.34023723    
 -0.50053054    
  -1.1583111    
 -0.85591829    
   2.1202633    
 -0.89530003    
  0.36612552    
  0.53038585    
  5.99122904E-02
 -0.35651195    
 -5.52443340E-02
 -0.31266135    
  0.44317651    
 -0.64306343    
 -0.41412291    
  0.52806783    
  0.38648266    
 -0.17676263    
  0.48981625    
 -0.44310787    
  0.15415052    
 -0.13840207    
  0.22314382    
 -0.56157088    
  8.90635625E-02
 -0.57731485    
  0.94098330    
 -8.74905381E-03
  4.13140394E-02
  0.13247693    
  0.28138450    
 -0.99091351    
  1.78574268E-02
  0.60694009    
  0.36052617    
  -1.0504626    
  0.93910539    
 -0.82417583    
  0.57661307    
 -0.43065965    
 -0.22314379    
  0.58400702    
 -4.39826809E-02
 -0.59066886    
  0.62078625    
 -9.70570445E-02
  -1.0015546    
   1.4134101    
  0.23504709    
 -0.69819528    
  0.25893289    
 -0.41409564    
  0.38395920    
 -2.44510360E-02
 -0.73699945    
  0.64003718    
 -0.12990202    
  6.41503707E-02
  0.52202523    
 -0.15954162    
 -3.71686518E-02
 -0.46245849    
  0.65339190    
 -0.17977516    
 -0.32873493    
 -0.55817199    
   1.0372856    
  0.22266641    
 -0.18749203    
  -1.0491643    
  0.79620236    
  0.24834247    
 -0.72370172    
 -0.14071736    
  0.64531773    
 -0.91126001    
  0.39947334    
 -8.00429806E-02
 -0.48681095    
  0.61151385    
   1.2860295    
 -0.87521446    
  0.46273628    
 -0.88743991    
 -0.47796020    
 -0.50832325    
  0.65816712    
  0.63484633    
  0.32016802    
 -0.88321924    
  0.29518360    
 -7.20408931E-02
  0.26514107    
 -0.25078654    
  0.30475608    
  0.55836368    
 -0.73405313    
  0.45898303    
 -9.10976082E-02
 -0.36997530    
  -1.0397120    
   1.0480452    
  0.11547539    
 -0.43834758    
  0.34543684    
 -1.84244588E-02
  0.40821633    
  -1.1609552    
   1.0163738    
 -1.58823910E-03
 -0.11977261    
 -0.73711050    
  0.37117565    
  0.46482235    
  0.18744950    
 -0.28454638    
 -0.73890096    
  0.70432079    
  0.42260107    
 -4.86598909E-03
 -0.70788944    
 -0.49608314    
   1.0034372    
  7.74026662E-02
  -1.1971005    
  0.87241977    
  0.34785733    
  5.50601073E-02
  -1.1879450    
  9.94858220E-02
  0.79223853    
  0.16414690    
  -1.3283274    
  0.26405355    
  0.41804418    
 -0.43506595    
  0.64928019    
  0.31804624    
 -0.70133758    
 -0.42875990    
  0.98082906    
  3.16894688E-02
  0.22863290    
  1.44928424E-02
 -0.12881488    
  -1.0352001    
   1.1153684    
  0.31045735    
 -0.60724413    
 -0.31515634    
  6.20985068E-02
 -7.04895556E-02
  0.65009916    
 -0.67282754    
 -0.11563046    
  0.84406728    
 -0.70852143    
 -2.85731126E-02
   1.0223467    
 -0.43134487    
  -1.1666893    
  0.95273215    
  7.83587322E-02
  0.18568584    
  4.56982292E-03
 -0.18110639    
 -0.15536587    
  0.63398445    
 -0.57611638    
 -1.00913355E-02
  0.13631684    
 -0.82339734    
  0.34164301    
  0.50450212    
 -0.64584148    
  0.83161694    
 -0.13189109    
  0.11157093    
 -0.36171514    
 -0.76063663    
  0.83173358    
 -0.63598895    
  0.77147943    
 -0.84444773    
  0.25219956    
  0.91567147    
 -0.46481308    
  0.52842098    
 -0.39046234    
  0.38228950    
 -0.47023833    
 -0.69879168    
   1.0884980    
 -0.50913274    
 -4.09983732E-02
  0.13957004    
  0.35973516    
  4.18908745E-02
  0.13976185    
 -0.72601140    
  0.19605158    
  0.77319032    
  -1.4039311    
  0.25604844    
  0.66521204    
 -0.10127676    
 -0.23774801    
  0.33902463    
 -0.19314516    
  1.53452000E-02
  8.89831334E-02
 -0.12867770    
  2.09067855E-02
  0.21622288    
 -6.01036325E-02
 -0.36005181    
  0.35413465    
 -0.23096375    
  4.92348745E-02
 -0.66162133    
  0.43936694    
  0.26236472    
  -1.0884081    
  0.46936896    
  0.37211046    
  0.44198865    
 -0.19335307    
  8.97097811E-02
  8.51899534E-02
 -9.14494619E-02
 -6.31790608E-02
 -0.57350743    
 -0.30263001    
  0.94088548    
  0.19581427    
 -0.25057879    
  6.10137135E-02
 -0.32470360    
  0.68774420    
 -0.58540583    
  0.59296143    
 -5.18596806E-02
 -0.42375115    
 -1.04349907E-02
  6.96847215E-03
 -0.33024141    
 -0.12050413    
  0.93838781    
 -0.75018054    
  0.53579396    
  0.70038652    
 -0.29889196    
 -0.12310189    
 -0.31608170    
  2.97315512E-02
 -2.83607282E-02
  2.70284805E-02
 -0.40746710    
  0.48689464    
 -1.73917469E-02
  -1.2056446    
 -0.25071675    
   1.0261575    
 -0.35750076    
  0.57484758    
 -5.08851297E-02
  0.35357025    
 -5.29226027E-02
 -0.77884221    
  0.65969914    
 -0.20127596    
 -0.46370068    
  0.81503683    
  0.13557801    
 -0.51903963    
 -0.25057831    
  0.46751687    
 -0.38087392    
 -0.24153061    
  0.69185787    
  0.35473749    
  -1.0111486    
 -0.49928388    
  0.53831291    
 -0.35530883    
  0.90185261    
 -0.14587486    
 -0.43969831    
  0.60477823    
  0.27089807    
  0.38416868    
 -0.89326900    
  0.38455880    
  -1.4148680    
   1.0708549    
 -0.13258599    
  1.31461881E-02
  0.42517033    
 -0.40851864    
 -0.15874866    
  0.17512769    
 -0.21237142    
  0.35040569    
 -0.28349835    
  0.29444465    
 -0.58840895    
 -0.30939102    
  0.56070554    
 -0.53806329    
  0.50258243    
  0.26945844    
 -0.67266834    
  0.75218046    
 -6.24173321E-02
  0.48785144    
 -0.97357118    
  0.47378477    
 -8.61311331E-03
  0.27505982    
 -0.18258442    
 -7.36226961E-02
 -0.30308053    
  0.34790102    
  0.12926106    
 -0.25172213    
  0.27289483    
 -0.34516957    
  0.18001802    
  0.18998070    
 -0.74343735    
  0.79261667    
  -1.5177896    
   1.3030415    
  0.52835566    
 -0.32403779    
 -4.55844738E-02
 -0.24955197    
  0.13022457    
 -0.14619660    
  9.05830264E-02
 -0.41284540    
  0.69561368    
 -0.40239102    
  0.38875198    
 -0.44363749    
 -0.81287754    
   1.6379739    
  -1.4325306    
 -8.57137963E-02
  0.89346373    
  0.63326901    
 -0.50212824    
 -0.13432936    
  6.34398311E-02
 -0.47451198    
 -6.98542148E-02
 -0.45309299    
  6.30131885E-02
  0.84511411    
  5.42398505E-02
 -0.28561398    
  0.86282045    
  -1.3213203    
  9.35256109E-02
  0.76629788    
 -0.76629853    
 -0.12675138    
  0.25506148    
  0.76510274    
 -0.17528228    
 -0.35522503    
 -0.52752727    
 -0.48200586    
   1.2197564    
  0.12743062    
  0.23809721    
  0.16292623    
 -0.12522894    
 -0.16014752    
 -0.38527563    
  0.24722281    
 -0.17990766    
 -0.12504305    
 -0.12885809    
  0.64295715    
  -1.1475861    
  0.86153716    
  5.86073585E-02
 -0.17618664    
  0.46540639    
  -1.1978469    
  0.33973822    
  0.43755314    
  0.14660330    
 -4.96999733E-02
  -1.0220054    
   1.3762891    
 -0.32447773    
  0.10829329    
 -6.74090907E-02
 -0.23096375    
 -0.10018205    
  0.34879288    
 -2.92003201E-03
  0.27109787    
 -0.25947011    
 -0.20808430    
 -0.43160462    
   1.0364455    
 -0.43355259    
  0.36933815    
 -0.59736627    
  6.91183209E-02
  0.27352229    
 -0.16063331    
  0.69393152    
  -1.0000985    
  0.57802600    
 -0.38826925    
  -1.3636264    
  0.71362603    
  0.66401041    
  0.23455599    
 -0.39452118    
 -0.15415107    
 -0.51082557    
  0.86583239    
 -0.54018980    
  0.13388899    
  0.27253011    
 -0.16792217    
  0.32316270    
  0.83744544    
  -1.7819072    
   1.4493876    
  2.04983540E-02
 -0.68066519    
 -1.45632541E-07
  0.42561707    
 -8.72382000E-02
  0.67044246    
 -0.99743551    
  0.67024553    
 -0.81843930    
 -2.97677303E-07
  0.12142342    
  0.32757384    
 -6.64019957E-02
  -1.1697394    
  1.43207088E-02
  0.35192463    
  0.72432256    
 -0.20354672    
  0.52771199    
 -0.26003069    
 -0.40319461    
  0.62025964    
 -8.78990591E-02
 -0.18045938    
  0.39316246    
 -0.27591106    
  0.18232144    
 -0.43790063    
 -5.50970528E-03
 -0.20806408    
  0.42270029    
 -6.92054331E-02
 -9.59998835E-03
  0.12950428    
  0.38260677    
 -0.45736715    
 -0.10248951    
  0.29691422    
  6.31275401E-02
 -0.39784741    
  0.24291204    
 -2.50356477E-02
  0.14281885    
 -0.44088387    
  9.75500271E-02
 -0.28253192    
 -2.54345722E-02
  5.24638519E-02
  0.53584319    
 -1.97327509E-07
 -0.52259845    
 -0.44573912    
  0.83795917    
 -0.55628842    
  0.23801953    
  0.48315540    
 -0.73679990    
  0.49014080    
 -5.96207827E-02
  0.13246396    
  -1.1351454    
   1.1875596    
  0.28234851    
 -0.27669069    
 -5.80717884E-02
  5.94813451E-02
  0.33848232    
 -0.54071903    
 -1.38891889E-02
  0.36260125    
 -0.43509695    
 -0.53363991    
  0.68671644    
 -0.26220304    
  0.58941543    
 -0.51470894    
 -0.70488918    
   1.6297034    
  -1.2698843    
  0.71623009    
  0.21856946    
 -0.33971387    
 -0.56798381    
  0.29832006    
  0.32850412    
 -0.12459173    
  0.48326504    
 -0.52793765    
  0.38667735    
 -0.98159587    
 -0.31462669    
   1.6026926    
  -1.2850026    
  0.66680944    
 -0.41176420    
  0.87960738    
  -1.0192506    
  0.57007116    
  0.28960642    
  0.40738603    
 -0.49408203    
  0.13400309    
 -0.12648378    
 -0.37231314    
  0.38348648    
 -0.28521606    
 -4.70676683E-02
  0.55789262    
 -0.33097029    
 -0.37506792    
  0.46675467    
 -0.48895571    
 -0.89110005    
  0.73456615    
  0.23122516    
  0.44142705    
 -6.93405196E-02
 -0.73582035    
  0.36939999    
  3.33364606E-02
 -0.10152237    
  2.39059161E-02
 -0.64698476    
   1.0258527    
 -0.74005252    
  0.38837031    
  0.16395441    
 -0.22721696    
  0.36803901    
  0.21292238    
  -1.1881176    
  0.95666301    
  0.10766011    
 -6.67800233E-02
  0.17678113    
 -0.48492932    
  0.21256158    
 -0.29072648    
  0.11506903    
  0.54291409    
 -0.90321904    
  0.68663275    
 -0.63846087    
  0.83591759    
 -0.52923429    
  8.38185102E-02
  0.16486152    
 -0.46095344    
  0.33872163    
 -8.01766962E-02
  6.39951453E-02
 -9.04280916E-02
  4.70877402E-02
  0.73403710    
 -0.53817964    
  7.81016424E-02
 -0.77968782    
 -0.35586855    
   1.0027643    
 -0.87074661    
  0.99181139    
 -9.91180241E-02
 -0.36435398    
   1.2008426    
  -1.4611256    
  0.40906271    
 -0.55737448    
 -9.53105539E-02
  0.86245310    
 -7.24299252E-02
 -0.48101911    
  0.14579733    
  0.62524766    
 -0.88914508    
  0.48484981    
  0.42400524    
 -0.35782376    
  0.78411865    
 -4.52359840E-02
  -1.0282090    
  0.16164175    
  0.66572225    
 -0.74529839    
  0.13580164    
  8.93603787E-02
 -0.71269208    
  0.25168005    
 -0.41963172    
   1.0643078    
 -0.11963015    
 -0.18201898    
  2.50911750E-02
  0.46445689    
  -1.1954808    
  0.29683134    
  0.41633517    
 -0.12456282    
  0.38345611    
 -0.11483181    
 -0.19393335    
  0.37988836    
 -0.58752722    
  0.51779407    
  0.17535283    
  -1.2016450    
  0.33591798    
 -1.11421309E-02
   1.2173290    
 -0.37363863    
 -0.23526473    
 -0.13005336    
  6.92059193E-03
  0.30519974    
  8.05317163E-02
 -0.30621970    
  0.15323991    
 -8.85023475E-02
  0.11146110    
 -0.57610619    
  0.32726851    
 -0.49216521    
  0.68612003    
  0.23296863    
 -0.19559342    
  0.33511278    
  1.25543056E-02
 -0.69892234    
 -4.33991440E-02
  0.72976702    
  -1.3232144    
   1.2825549    
  -1.0151498    
  0.17390628    
 -0.20800030    
  4.24387828E-02
   1.3979985    
 -0.46904567    
 -0.14200765    
 -0.64034212    
  7.37664104E-02
  0.86429530    
 -0.39151776    
 -0.18343055    
  0.30336532    
 -0.44813162    
   1.0778865    
  -1.6081301    
  0.42488357    
  0.75527900    
 -0.39646915    
  0.18232197    
 -0.22190054    
  -1.0924196    
   1.1970041    
 -0.59847265    
  3.50039750E-02
 -0.22498757    
  0.34304371    
 -2.18606787E-03
  0.15007848    
  0.19758397    
  0.34767032    
 -0.72419143    
  1.34233227E-02
  0.52801067    
 -3.06079723E-02
 -8.16203654E-02
 -0.12810022    
  0.23507190    
 -0.50513285    
  0.70939040    
 -0.39690846    
 -0.31030035    
  0.72319198    
 -0.57184643    
  0.24756183    
 -0.21985939    
 -9.14947502E-03
  0.46954414    
 -0.31015477    
 -0.13040148    
  0.44742972    
 -0.22000940    
  0.42378882    
  -1.5410657    
  0.73153138    
  0.64931291    
  -1.3176655    
   1.0469612    
 -4.30746982E-03
  0.16782838    
 -0.80910701    
  0.60165507    
  0.17153478    
 -0.45921740    
  0.23386456    
 -0.28505307    
 -0.45499086    
 -2.00672038E-02
  7.48313442E-02
  0.82511008    
 -0.81574988    
  0.99164057    
 -0.23095085    
  7.81427026E-02
 -0.29261619    
  0.16995507    
  0.31055903    
 -0.47156185    
  0.35489112    
 -0.42886138    
  0.17879613    
 -0.76466596    
  0.52248156    
  0.14975929    
  0.15916859    
 -0.81092989    
  0.95991933    
 -0.89137775    
  0.30720663    
  0.31401479    
 -0.42428559    
  0.83087975    
  -1.5556086    
   1.1284654    
  0.25916493    
 -0.23354447    
  0.47442067    
 -0.19138703    
 -0.35831010    
 -0.78048909    
  0.93047529    
 -0.46096811    
 -9.08538923E-02
 -0.46566513    
  0.48450860    
  0.91575742    
 -0.85623145    
 -4.10310701E-02
  0.53768671    
 -0.30309114    
  0.54621655    
 -0.15535088    
 -0.66824961    
  0.54625612    
  1.58120273E-03
  0.46127719    
 -0.84563887    
  0.44712198    
  0.29359910    
 -6.65969355E-03
 -0.26638168    
  -1.1266170    
   1.1453363    
  0.44234201    
 -0.91950423    
  0.46423975    
 -0.83247584    
  0.72099477    
 -0.72766131    
  0.58182275    
 -5.37562296E-02
  3.10703088E-02
  0.39069733    
 -6.48910692E-03
 -0.46792296    
 -0.10975880    
  0.35225713    
 -0.16839002    
 -0.20734243    
  0.41099253    
 -0.74984223    
  0.66440511    
 -0.80366659    
  3.01906187E-02
  0.48063433    
  0.15119042    
  0.29702550    
  0.13316421    
  0.25102901    
 -0.58698720    
 -0.15745372    
  0.39061898    
  8.98565203E-02
  3.45527865E-02
 -0.77570873    
  0.43242079    
  3.48471105E-02
 -1.03269890E-02
  0.39152730    
 -0.36759499    
 -0.83832943    
  0.29546428    
  0.64856339    
 -4.03154530E-02
 -0.31983948    
  0.29743835    
  6.72656372E-02
 -0.20033430    
  0.36330724    
 -0.24655151    
 -0.17576392    
 -0.52067828    
  0.28520355    
  0.70425206    
  0.12768601    
  4.53900658E-02
 -0.55369884    
 -6.29840046E-02
 -0.54584903    
  0.71275574    
  0.30094349    
  7.05082640E-02
 -0.20763920    
 -0.48774222    
  -1.0026929    
  0.97547930    
   1.4196402    
 -0.91991037    
  0.25687790    
  -1.0148429    
 -0.44183204    
  0.51082587    
   1.2653811    
 -0.29082140    
 -0.29539832    
 -0.69033390    
  0.48464334    
 -0.25032604    
 -6.66147843E-02
  0.71080482    
 -0.14274138    
  5.36870863E-03
 -0.23763892    
  0.47908786    
 -0.67130566    
  0.12733923    
  0.26570293    
  1.37937292E-02
 -0.34693775    
  0.54959875    
 -0.56719518    
  0.83024746    
 -0.49068040    
 -0.15298092    
 -1.48392152E-02
 -0.10868803    
  0.60916173    
 -0.26741201    
  4.75361049E-02
  0.24277386    
 -0.16553418    
 -6.60104677E-02
 -0.15105410    
 -0.13085496    
  -1.3928956    
   1.5702701    
 -9.53103453E-02
  0.10354023    
 -0.53199524    
 -0.69781011    
  4.11959141E-02
  0.58429253    
  0.52768302    
  0.37247878    
  -1.2321433    
  0.88586754    
 -0.21919997    
  6.91120028E-02
  0.28935042    
  0.36897397    
 -0.57200915    
 -0.64676619    
  0.77991503    
 -0.14858039    
 -0.26360941    
  7.97308013E-02
  0.27734804    
 -8.88160542E-02
 -0.13752016    
  0.17250410    
  7.34669790E-02
 -3.39014307E-02
 -0.77079850    
 -0.47623393    
   1.0097811    
 -0.41922083    
 -0.47277772    
   1.0926684    
  -1.0663513    
  0.40690717    
  0.56249344    
 -0.34803298    
  0.97148329    
 -0.42457214    
  -1.2828202    
  0.44356501    
  0.40442571    
  0.22106224    
  0.23901725    
 -0.75541365    
  0.96321672    
  0.57862347    
  -1.8889840    
  0.56692916    
  0.52507365    
 -0.24357672    
  0.15487535    
 -0.35254306    
 -0.43794572    
  0.49990365    
 -4.35714275E-02
  0.45931894    
 -0.16961505    
  -1.0199692    
  0.80060673    
 -0.35398352    
 -0.32418281    
  0.82691061    
  0.12228941    
 -0.82359999    
   1.0920335    
 -0.30955493    
  9.16234329E-02
 -0.20417307    
 -0.27214366    
 -2.90519670E-02
  8.26553181E-02
  0.42680892    
  0.30724379    
 -0.30180976    
  -1.0587666    
  0.62023997    
 -0.12516354    
  0.62287766    
 -0.80806100    
  0.76500112    
  6.64403569E-03
 -0.88692516    
  0.81414086    
 -0.47171462    
 -0.16332538    
  9.23735499E-02
  0.58860320    
  0.49103916    
 -0.28297538    
  -1.2945065    
  0.42937055    
  0.21205890    
  0.30191156    
 -0.22432141    
  7.56504536E-02
  0.22568996    
 -0.16046950    
 -2.41808631E-02
  0.32668397    
 -0.43359980    
  0.35900703    
  -1.1675079    
   1.1385605    
  5.84010668E-02
 -0.21886517    
 -4.87900041E-02
 -7.14586899E-02
 -4.93456423E-02
  0.26952186    
 -0.38269535    
  0.37971851    
 -0.23967306    
  3.35224308E-02
  0.30672994    
 -0.39674309    
  0.75058365    
  -1.0660363    
  0.33332798    
  0.53686172    
 -0.63611692    
 -0.57826734    
   1.2692380    
 -0.44038180    
  0.14614160    
 -0.28185108    
 -0.19401737    
  0.39045072    
  0.14638585    
  0.23978572    
 -0.23156634    
  -1.0519685    
  0.54386783    
 -0.21130906    
  0.59615517    
 -7.86292627E-02
  0.28433791    
  0.12944061    
 -0.37931970    
 -7.70900771E-02
  0.21965308    
  0.34641263    
  -1.4676571    
  0.82935774    
  0.36469495    
 -0.77579421    
 -0.53175849    
   1.4759067    
 -0.10536076    
 -0.58340096    
  0.59674233    
 -0.31619734    
 -0.16690367    
 -0.15839171    
  0.52941573    
  0.49067757    
 -0.44845524    
 -0.24634355    
 -0.49986666    
  0.42435929    
 -0.42163819    
  0.33024189    
  0.45994306    
  0.17282349    
 -0.30441931    
 -0.16641463    
  7.05417097E-02
  1.54652866E-03
  0.26105571    
 -0.23361483    
 -0.35990241    
  0.32158384    
  3.83188725E-02
  7.38935247E-02
 -0.24753051    
  0.20763892    
 -0.11542365    
  0.24986292    
 -0.37296236    
  0.64689046    
 -0.98891371    
 -0.66497552    
   1.1669320    
 -8.01740289E-02
  0.22620553    
 -0.25559404    
 -0.53449565    
  0.30915618    
  0.32542202    
 -6.89929873E-02
  0.37320414    
 -0.44548240    
  0.49683377    
 -0.27186435    
 -0.16639057    
  6.66915253E-02
 -0.25593358    
  3.68144959E-02
  0.21102187    
 -0.13190675    
 -3.01342662E-02
  0.19404396    
 -0.45966393    
  6.04778416E-02
 -4.31720056E-02
  0.66833228    
  -1.1383359    
   1.0748012    
 -0.37774035    
 -0.62155318    
  0.71473062    
 -0.67550969    
  0.37469336    
  8.96118656E-02
  0.78545547    
 -0.39104030    
 -2.39894055E-02
 -0.11060072    
  0.29317504    
 -0.35073221    
 -1.99465882E-02
  0.65392649    
 -0.40976042    
 -9.63148028E-02
 -0.32578737    
  0.57111520    
  0.10548364    
 -0.45564693    
  4.79542799E-02
  0.21979323    
  3.30063775E-02
 -0.12429797    
 -5.89973899E-03
  9.58480909E-02
 -0.49614888    
  0.56871980    
  0.10210539    
  -1.0533761    
 -3.96093056E-02
  6.51691183E-02
  4.01911773E-02
  0.16448621    
  0.69186068    
  -1.0909199    
  0.97650927    
 -0.27953851    
 -0.51848805    
  0.83763635    
 -0.96023804    
  0.88088912    
  0.10940682    
  3.17912102E-02
  0.26025623    
  0.16628101    
 -0.66379505    
  0.18781644    
 -0.37046871    
  0.44945672    
  0.44760233    
 -0.49424303    
 -0.23515196    
 -0.59418327    
 -0.10908253    
  0.71659833    
 -0.97862387    
  0.19545107    
  0.97537917    
 -0.45159477    
 -0.56823623    
   1.2909845    
 -0.14430304    
  -1.0878407    
  0.30274636    
 -0.90058446    
   1.0855398    
  0.60493910    
  0.35259464    
 -0.87951779    
  0.50022179    
  5.03701121E-02
  0.26640484    
 -0.59914100    
 -0.15878366    
 -0.21694866    
  0.35262862    
  0.15867226    
 -0.65403616    
  0.37109080    
 -0.31774542    
 -0.58260477    
   1.1200852    
 -0.87759519    
  0.55228925    
  0.46129942    
 -0.11497255    
  0.64832389    
  -1.3078671    
  0.50390500    
  0.16008545    
  -1.1931829    
 -0.32579789    
   1.4980534    
 -0.70225227    
  0.29376093    
  0.61149287    
 -0.17470592    
 -0.16053410    
  0.28076184    
  5.57110049E-02
  0.29075664    
  0.17986345    
 -0.58809429    
  0.12483705    
  0.33279786    
 -0.87004966    
  0.72505945    
  -1.2179164    
  0.41455638    
 -0.44233572    
  0.55760181    
  -1.2298430    
   1.6631423    
 -0.18310615    
 -2.38295067E-02
  3.78590375E-02
 -0.28459105    
  0.62393367    
  -1.3720629    
  0.86086965    
 -0.23749188    
 -0.69548184    
  0.23244576    
  0.67633992    
  0.16298944    
 -0.21121517    
  6.13220185E-02
 -0.43565643    
  0.68593758    
  0.86003411    
  -1.2327567    
  0.54510546    
 -0.66078931    
 -8.10257196E-02
  0.88670087    
 -0.10080478    
 -0.39157587    
 -0.55188739    
  0.73564410    
 -0.31237447    
  1.55641763E-02
  4.52906601E-02
  0.12798102    
  0.61641318    
 -0.39847773    
  -1.0280539    
  0.47818211    
  0.22945821    
 -9.62097123E-02
  0.90072453    
 -0.80271739    
 -0.35385752    
  0.48649144    
  0.22816223    
  0.44433287    
 -0.63848865    
 -0.70537931    
  0.86645359    
 -0.34036094    
  0.66642940    
 -0.50400209    
 -0.53745198    
  5.01163164E-08
  0.25542074    
 -0.92245817    
  0.79592711    
 -0.58314604    
  0.49317101    
  0.60959941    
 -5.69145717E-02
  0.43669495    
 -0.48008266    
  0.11403836    
 -0.32994550    
 -0.16017759    
  0.61440283    
 -0.15616031    
 -0.11479433    
 -0.27668458    
  0.33647230    
  2.97169550E-03
 -7.54785985E-02
  4.99323346E-02
  4.31937799E-02
  0.28146756    
 -0.41375053    
  0.42360267    
  2.17650551E-03
  -1.1718843    
  0.87400550    
 -0.15830724    
 -0.70870447    
  0.87285179    
 -0.87984496    
  0.61660689    
 -0.93155783    
  0.49140772    
  0.49362010    
  0.21846436    
 -1.30723780E-02
 -0.33355263    
  0.57638443    
 -0.47184047    
 -7.37980520E-03
  0.32449564    
 -0.23933837    
 -0.13062009    
  5.79743227E-03
  8.66902173E-02
  1.57757793E-02
  0.60787368    
  -1.3938986    
  0.49544081    
  0.24976259    
 -0.21547346    
  0.43571410    
 -0.42676589    
  0.64173704    
 -0.30304015    
 -0.62267435    
  0.40151262    
  0.35746682    
 -0.14908493    
  0.20169361    
  -1.2009112    
  0.13079856    
  4.49515916E-02
 -0.22040066    
   1.0940355    
 -3.26367468E-02
  0.30529803    
 -9.26365554E-02
 -2.98141092E-02
  0.11309358    
  5.85830212E-03
 -0.47374910    
 -0.77318972    
   1.0794603    
 -0.39447647    
 -0.80581999    
  0.92542309    
  0.37093627    
 -0.21626678    
  6.19064271E-02
 -0.36739936    
  0.45830736    
  0.27014995    
 -0.70753634    
 -4.44521569E-02
  0.76617205    
 -0.72587037    
  5.46145998E-02
 -3.81190069E-02
  0.12480259    
 -0.16018541    
  0.91374516    
 -0.30338082    
 -0.36542597    
 -0.37605095    
 -0.42744422    
 -0.16907611    
  0.87144005    
  2.89354082E-02
  0.20406753    
 -0.18639991    
  7.26058334E-02
 -0.13027944    
 -0.86036974    
   1.3652412    
 -0.40602562    
  0.18790770    
 -1.96909849E-02
 -0.42555210    
  0.43544555    
 -0.55785882    
  0.97404999    
  -1.4939247    
 -0.13707891    
  0.26491329    
  0.18534695    
   1.4399639    
  -1.3476791    
  0.75458181    
 -0.50909990    
  0.64683253    
 -0.77544957    
 -1.98028628E-02
  0.34712958    
  0.13529693    
  0.10813450    
 -2.24102680E-02
  0.47212565    
 -0.67737138    
  0.32145289    
 -0.21123537    
  0.43513450    
 -0.56466895    
 -0.91010398    
  0.92941982    
  0.30492380    
 -0.88785273    
  0.90690142    
 -0.25997692    
 -2.14354806E-02
  0.17675090    
  0.18789239    
 -0.27388883    
 -2.15387736E-02
  -1.0679812    
   1.0925606    
  0.40090251    
 -0.41311634    
 -0.41938689    
  0.62423760    
 -0.22502252    
 -0.14842020    
 -0.15718569    
  0.36346039    
  0.50489044    
  -1.4451345    
  0.64860946    
 -0.25841129    
  0.53364033    
 -0.30130866    
  0.26766646    
  0.61640406    
 -0.86794066    
  0.15871124    
 -4.89611365E-02
  0.56625044    
 -0.58069098    
 -9.33123976E-02
 -0.64445233    
  0.88461560    
 -0.73645788    
  0.73331368    
 -0.19404371    
 -9.83745232E-02
 -8.47474020E-03
 -0.10772719    
  0.10346337    
  0.31456128    
 -2.04895549E-02
 -2.58076824E-02
  0.21526930    
 -0.22347277    
 -9.49809998E-02
  0.40425655    
  -1.2124730    
  0.15762913    
  0.64148831    
 -0.36164954    
  0.17088306    
  0.48209792    
 -5.76404929E-02
  9.12238657E-02
  1.05128102E-02
 -0.35574123    
  0.23942795    
 -0.50253886    
  0.65353787    
 -0.32892528    
 -3.51456809E-03
  2.09067855E-02
 -5.31099997E-02
 -0.15931524    
 -0.20780352    
  0.74804294    
  0.33380705    
  -1.2657478    
  0.81617403    
 -0.15020657    
  0.50952834    
 -0.10568509    
  -1.0116013    
 -0.22240014    
  0.38670313    
 -0.26768175    
  0.78905731    
 -0.17306888    
 -0.62927693    
 -0.34385642    
 -0.23262322    
  0.99192816    
 -0.41544822    
   1.2944063    
 -0.51634032    
 -0.22660543    
  0.20486572    
 -0.60169798    
  0.18756083    
  0.13531104    
  6.23318963E-02
  -1.0528896    
  0.12582059    
  0.93096107    
  1.35003300E-02
  0.81814164    
 -0.77502310    
 -0.16305831    
  7.28735253E-02
  0.66669601    
 -0.54401672    
  0.20486036    
  0.15889469    
 -7.42976293E-02
 -1.47358654E-02
  0.31759435    
 -0.56084466    
  0.16903764    
  0.63247734    
 -0.98211741    
 -0.23090589    
 -0.21990238    
  0.18016207    
  0.23068270    
 -0.71046340    
   1.7546904    
 -0.87486494    
  -1.0252802    
   1.2279261    
 -4.07600366E-02
  2.28494033E-02
  -1.4810028    
  0.76961756    
 -0.18847559    
  0.10202202    
  0.70147359    
  0.39378834    
 -5.28252237E-02
 -0.59655106    
  0.86398250    
  -1.2867271    
 -0.91140109    
   1.5696312    
 -5.08920755E-03
 -6.68087974E-02
  0.44585025    
 -0.59245443    
 -4.30176780E-02
  0.43078300    
 -0.64028347    
  0.64598197    
 -0.22705720    
 -0.10714502    
 -0.67739910    
  0.83663821    
  9.20749456E-02
  -1.0667188    
  0.94545758    
 -0.85546118    
   1.2951765    
 -7.45398253E-02
 -0.37568292    
 -0.37854257    
  9.55433846E-02
  0.62548882    
 -0.57981849    
  0.56470490    
  7.92618170E-02
 -0.11544096    
 -0.11269739    
  0.13224211    
 -0.28983477    
  0.31908047    
  2.96316389E-02
  0.47968939    
  -1.0755372    
  0.52789778    
 -0.20124987    
 -0.30050308    
 -3.02306034E-07
  0.55992287    
 -0.15804869    
 -0.53019637    
 -0.32673997    
 -7.75033906E-02
  0.90375817    
 -0.24035268    
  0.41920698    
 -0.79768056    
  0.81976736    
 -0.66443670    
  0.38159788    
 -0.75800776    
  0.33549032    
  0.68202919    
 -0.62705702    
  0.78315836    
  -1.0880418    
 -0.24144888    
   1.0119658    
  7.27257412E-03
  2.99804676E-02
  0.13159524    
  0.44455963    
 -0.54295707    
 -0.21130957    
 -7.13963509E-02
  0.18562548    
 -0.48419654    
 -0.13527079    
  0.37050629    
 -0.61547387    
  0.25328946    
 -0.21489052    
  0.89971530    
 -0.92047739    
 -0.73601007    
   1.4395931    
  0.42939770    
 -0.12967789    
 -0.18078430    
 -0.17589094    
 -7.60825574E-02
   1.0555370    
  -1.0917587    
  0.80178118    
 -0.68764764    
 -2.59275790E-02
 -0.49469581    
 -0.21167143    
 -0.43635589    
  0.98669404    
  0.51345408    
 -0.45179808    
 -0.12502611    
  0.56891781    
 -0.32725567    
  0.89440155    
 -0.13042836    
 -0.33254823    
 -0.10416972    
 -0.23111196    
  6.64400961E-03
  0.70303202    
 -0.22724999    
 -0.50262892    
  0.24999037    
  0.63871247    
 -0.64535671    
 -0.18552706    
  3.00413482E-02
 -0.21075955    
  0.17589079    
 -0.31382734    
   1.4779854    
  -1.0659202    
  -1.1526787    
   1.4469192    
 -0.25834158    
 -0.83700818    
 -0.76400220    
  0.90362352    
 -0.46830451    
  0.24728382    
  0.29208907    
  0.13088964    
  0.48835301    
 -0.65688109    
  0.44398299    
 -0.41429147    
  0.56567651    
  0.31597912    
  -1.8414314    
  0.67209411    
  0.80856353    
  0.14530964    
 -7.81092048E-02
  0.16819002    
 -0.20888865    
 -6.51541576E-02
  0.16046426    
 -0.13934235    
 -0.70284075    
  0.18610243    
  0.27000639    
  0.53401172    
 -0.64487445    
  0.31657091    
  0.40713865    
 -0.46755421    
  0.20373894    
  0.12661320    
 -0.69570756    
 -0.23929937    
  0.68168128    
 -0.98357850    
  0.21340494    
  0.58223557    
  0.20103177    
 -0.19706368    
  0.19543658    
 -0.31520164    
 -0.23832512    
  0.76421559    
 -0.52812457    
  0.81415677    
 -0.61776608    
 -9.03590098E-02
  0.35808206    
  0.13282834    
  0.15168422    
 -0.39441529    
 -0.16520028    
  0.87005270    
 -0.89442182    
  2.06581298E-02
 -0.15013111    
 -0.52825505    
   1.5827104    
 -0.86246091    
  0.33468848    
 -0.51380605    
  0.68565673    
 -0.21885653    
 -0.64359307    
 -0.13316791    
   1.0031080    
  -1.1567748    
  0.80070859    
 -0.22428612    
  6.45385385E-02
  0.27871329    
  0.11357006    
 -0.17630850    
 -0.38270491    
  0.36528739    
 -0.21839635    
 -0.37320414    
  0.96281058    
 -0.82235920    
 -0.60307539    
  0.18372156    
  0.81170702    
 -0.23132895    
  -1.3385303    
   1.4771847    
 -0.60047370    
  0.79633093    
  0.23373176    
 -0.12501507    
  5.02245985E-02
 -0.27777514    
  3.10583189E-02
 -0.13747130    
  0.10325309    
  0.34793472    
 -0.14654499    
 -0.49542075    
  0.50315309    
  -1.3014239    
   1.1188468    
  6.70388564E-02
  0.38410532    
 -0.28278711    
 -0.40741995    
  0.19011900    
  0.13595594    
 -0.49170658    
  0.21712095    
 -0.23107421    
 -0.24265353    
  0.52974981    
  0.32180300    
  0.13448595    
 -0.30490440    
 -3.84958871E-02
 -0.61322504    
   1.0440085    
 -0.68704379    
  0.35910565    
 -0.28673780    
  0.71461332    
 -0.75897968    
  0.58163124    
 -0.44884038    
 -0.24983543    
  0.46360847    
 -0.75499249    
 -0.22909598    
  0.91180313    
  0.27940190    
 -0.69088185    
  0.17018163    
  0.12874874    
  0.80943745    
 -0.66588998    
 -0.26091143    
 -0.43806612    
   1.0373175    
  -1.1518162    
   1.1029741    
 -0.31302774    
 -0.20215984    
  0.12805183    
  5.45729585E-02
  0.38863254    
  -1.4721838    
  0.99142277    
  0.56837237    
 -0.48080623    
  5.05305901E-02
 -0.27520007    
  7.35624731E-02
 -0.58566111    
  0.31903285    
   1.1327450    
  -1.1850140    
  0.23188558    
  2.10532304E-02
  0.25739843    
 -0.31991878    
  0.35445514    
 -0.48798621    
  0.12746428    
 -0.67904800    
  0.25309017    
  0.20686294    
  0.38333640    
  1.19760670E-02
  0.34469882    
 -0.16322799    
 -0.25374901    
  0.49794576    
 -0.55241984    
  9.74137336E-02
 -0.15912463    
  0.28562680    
  9.21654236E-03
 -0.73053467    
  0.33873758    
  0.73631895    
 -0.36772487    
 -3.50352153E-02
 -0.45360735    
  0.70077115    
 -0.69061846    
 -2.04092655E-02
 -6.93611279E-02
  0.33291429    
  0.55080807    
 -0.31546172    
  2.01396104E-02
 -0.21094845    
  -1.2786628    
   1.7996644    
 -0.48382214    
 -0.15141699    
  0.41462347    
 -0.55821407    
  0.58177775    
  0.15336744    
  0.12778652    
 -0.60321033    
 -0.85934186    
  0.94965601    
  0.41748196    
 -0.29567766    
 -0.33037481    
  0.72456348    
 -0.97466266    
   1.3444471    
 -0.67479813    
  0.10857197    
 -0.63348216    
  3.02699991E-02
  0.13496391    
  0.38317397    
 -0.62197059    
  0.67387897    
 -0.97436500    
   1.1532222    
  -1.4559067    
   1.5529904    
  0.18297751    
 -0.35901919    
 -0.20223677    
  4.63239402E-02
 -0.21835442    
 -0.13499495    
  0.38174844    
 -0.41148302    
 -0.40949702    
  0.12516336    
  0.81980348    
 -9.37804356E-02
 -0.17023499    
 -2.95739006E-02
 -0.40309793    
 -0.23324166    
  0.49941725    
  0.39453575    
 -0.94603276    
   1.1426991    
 -0.80892587    
  0.16184270    
  0.63700265    
 -0.73981178    
 -0.88700080    
  0.59577280    
  0.23219372    
  0.80992830    
 -0.24389884    
 -0.36474538    
 -0.25210381    
  0.58699626    
 -0.13071173    
 -0.53258193    
  0.15378498    
   1.4453694    
 -0.81093061    
 -0.40779346    
 -0.17952827    
  2.08944711E-03
  0.58755451    
  9.23811644E-03
 -0.25972447    
 -5.19994982E-02
 -0.34974676    
  0.43832690    
  0.33194655    
 -4.64218892E-02
 -9.98564437E-02
 -0.19722971    
 -0.21482036    
 -0.55691677    
  0.68208021    
 -0.47286958    
 -0.44980064    
  0.86204559    
  -1.0175315    
  0.57419497    
  0.77521199    
 -0.10334217    
 -8.11632276E-02
  4.97618914E-02
  4.74018529E-02
 -0.15415044    
 -0.12126137    
  0.20698543    
  0.72862875    
  -1.3533502    
 -0.34018320    
  0.58530486    
  0.90922695    
 -0.63404423    
  0.53689808    
 -0.80178148    
  0.10679388    
  0.15336132    
 -0.18516903    
  7.32929185E-02
 -0.57654274    
  0.22690958    
   1.4611182    
 -0.96239561    
  0.14694972    
  0.63776529    
  -1.1069810    
 -4.65887553E-07
  1.04489438E-02
 -0.37677425    
  0.11980085    
  0.35398358    
  0.64383829    
 -0.60316724    
  0.40425655    
  1.91620924E-02
  0.47163373    
  -1.0285841    
  0.44934705    
 -0.27847722    
  0.17999202    
 -3.56119871E-02
  2.82965992E-02
  0.11238461    
  0.17529809    
 -0.88966626    
  0.72740620    
 -0.68797964    
  0.30239257    
 -0.63938087    
   1.0053462    
  9.20436904E-03
  0.54226387    
 -0.42273667    
 -0.41773510    
  0.11797919    
  1.09120794E-02
  0.17843826    
  0.28378320    
 -0.17337728    
 -6.22959062E-02
  -1.2708486    
   1.0657732    
  0.21613859    
 -0.35947338    
  0.58016849    
  -1.0898278    
  0.78234255    
  8.92312750E-02
 -0.38494572    
  0.47803560    
 -0.41720024    
  0.12058938    
 -0.63648731    
 -0.72763366    
  4.01208065E-02
   1.2034110    
 -0.15865791    
  5.01068085E-02
  0.55854130    
 -0.70395833    
  0.47271705    
 -7.74491131E-02
 -9.51635092E-02
  0.61618638    
 -0.44492981    
  0.52189016    
 -0.88810849    
  0.33311197    
 -0.38121688    
  9.40021574E-02
 -0.82694578    
  0.58254999    
  0.13799587    
 -0.16459984    
  0.36885566    
  0.11211710    
 -5.28890602E-02
 -1.59884861E-03
  0.34896550    
 -0.66422445    
   1.3391472    
  -2.0106022    
  0.11348212    
   1.0063621    
  0.64362097    
  -1.5868831    
  0.52084762    
 -0.60329109    
   1.3028276    
 -0.27712277    
 -5.32116815E-02
  0.28805164    
  2.29896195E-02
 -0.50614631    
  0.18620346    
 -0.31436390    
  0.40000808    
 -0.26826382    
  0.39648074    
 -0.96688801    
 -0.10676812    
  0.70713317    
 -3.47827282E-03
 -0.79967028    
   1.7180486    
 -0.86412847    
 -0.40052691    
  0.63482946    
  -1.0135609    
 -0.17230004    
  0.90598100    
  0.29156071    
 -6.47239061E-03
  0.28214753    
  -1.4478986    
  0.75180942    
  0.30134034    
  0.58341652    
  -1.0168869    
  0.12423959    
  2.54164804E-02
  0.21461268    
 -0.27427331    
 -0.81967688    
  0.73192078    
  0.25528359    
  5.88902645E-02
 -0.70630533    
   1.0229750    
 -0.51879394    
 -0.38566226    
  0.39956492    
  0.17836912    
 -0.65430731    
  0.83497727    
 -0.21936239    
 -0.12791109    
 -0.18818639    
  0.31438088    
 -9.54822451E-02
 -0.21186563    
  0.89456135    
 -0.27912295    
 -8.28878060E-02
  0.23487167    
 -0.47217542    
 -0.60179734    
  0.19284831    
  0.90787828    
 -0.15379833    
 -0.20877701    
  -1.2649767    
  0.96456832    
 -0.65298128    
   1.3532752    
 -0.34957942    
  0.29737532    
 -0.34162989    
 -0.76343405    
  0.55079329    
  0.47279778    
 -0.25414222    
 -0.18202198    
  1.95911489E-02
 -0.50554836    
 -0.38807371    
  0.70599514    
 -0.86446488    
   1.3900756    
 -0.76213986    
  0.94864577    
 -0.49837771    
  0.26289329    
  4.39343266E-02
 -0.17803228    
 -0.10502516    
  0.67451829    
 -0.35789689    
 -0.25639167    
 -0.40546495    
  0.37824175    
 -0.26838869    
 -0.77036262    
   1.2925886    
  3.46567221E-02
 -0.49713251    
  0.84672624    
 -0.85879898    
  0.23201065    
  3.31522338E-02
  0.21064378    
 -9.63168815E-02
  0.22590935    
 -0.71662474    
  0.18908632    
 -0.20735131    
  0.89486504    
  -1.4345194    
   1.1916440    
 -0.21775550    
 -5.68071082E-02
 -0.15705089    
  0.31727719    
 -0.30991030    
 -0.33720687    
  0.75905085    
 -0.64498764    
  0.35207739    
  0.22957440    
 -0.47927767    
  0.30155995    
  0.24585487    
  6.93924651E-02
 -0.44419438    
 -0.62578207    
  0.75012457    
 -0.30736169    
 -0.41070944    
 -0.34280157    
  0.72808534    
  0.19264042    
 -3.54639953E-03
  0.91593516    
 -0.67274594    
 -0.59253359    
 -0.77992946    
   1.2897475    
 -0.39567921    
  0.62455589    
 -0.22887573    
 -2.14078259E-02
  0.26699042    
  0.36808878    
 -0.62738144    
 -0.90409517    
   1.0387768    
  0.17086236    
 -0.37705868    
 -0.34940603    
  0.11674361    
  0.67954117    
 -3.10349166E-02
 -0.72629905    
  9.22406465E-02
  0.39998579    
 -0.28402594    
  0.59041858    
 -0.32581183    
 -0.22876118    
 -4.13357243E-02
  4.30946089E-02
  7.77415410E-02
 -0.33484769    
   1.0198314    
 -0.57136524    
 -0.26804107    
  5.35675213E-02
  5.76580130E-02
 -0.14794441    
  3.10099833E-02
  0.14703736    
  -1.2267444    
  0.88200176    
 -0.95179647    
  0.66566461    
 -0.43054470    
  0.86349303    
  3.55066955E-02
  0.11692147    
 -0.35667503    
  0.22609514    
  6.46612644E-02
 -0.45356464    
  0.78713924    
 -4.86581475E-02
  0.19105542    
 -0.21488272    
 -0.86110413    
  0.77525252    
 -9.90269259E-02
  0.39976075    
 -0.23349462    
 -0.73445052    
 -0.50681740    
   1.2809336    
  4.61414084E-02
 -0.73928803    
  0.61368299    
 -6.04362711E-02
  0.54072523    
 -0.32592335    
 -0.41582766    
 -0.60353541    
 -0.25951046    
   1.3909137    
 -0.36096334    
 -0.79575652    
 -0.18893704    
   1.0671489    
 -0.27909377    
  0.33962941    
 -0.66211480    
  0.74984288    
 -0.34252703    
  0.29275250    
  0.33548656    
 -0.51148313    
  0.31365791    
 -0.40847459    
 -0.67345059    
  0.37911639    
 -0.26845062    
  0.20067035    
  0.39764273    
 -0.13228577    
  0.75119102    
  -1.2726970    
  0.37133235    
 -0.69314647    
   1.2980192    
 -0.29148233    
  0.86952931    
 -0.90395606    
 -0.76014066    
   1.0166949    
  0.13893673    
 -0.39549172    
 -0.58533788    
  0.33602327    
  0.25803313    
  0.37729433    
  3.39413583E-02
  -1.0503157    
  4.81630974E-02
  0.28218141    
  0.51929986    
 -1.98873430E-02
  2.96836942E-02
 -0.13871813    
  0.24435696    
 -2.79559847E-02
 -0.16494742    
 -0.20134622    
 -0.16536605    
  0.67656291    
 -0.23802482    
 -0.63677466    
  0.48920274    
  3.70117240E-02
 -0.24389438    
  0.17015092    
  0.16430274    
 -0.34866750    
  1.62277259E-02
 -0.59911799    
  0.30942169    
  0.38372487    
 -0.38911566    
 -0.57596463    
   1.5030082    
 -0.13981554    
  7.35272514E-03
  3.12526189E-02
 -1.67064015E-02
  0.47480527    
 -0.85179925    
 -2.66678724E-02
  0.35937443    
 -0.23739584    
  1.11023933E-02
 -9.42068025E-02
  0.27547637    
 -2.66683418E-02
  0.23282608    
  0.42245087    
  -1.6524551    
 -8.40185583E-02
  0.80248392    
 -0.38776582    
  0.59652013    
  6.04541786E-02
 -0.69724840    
  0.50367635    
 -0.57757425    
  0.66623956    
  0.11576061    
 -0.19947164    
  1.79597884E-02
 -8.26080963E-02
  0.35191813    
 -1.74564216E-02
 -0.15331228    
 -0.39163190    
  0.47864312    
 -0.40748292    
  0.42876086    
 -0.21332338    
  0.16893111    
  8.43711346E-02
 -0.96618783    
  0.74336034    
 -0.49722749    
  0.73759902    
 -0.10881706    
 -0.12212073    
  7.24295750E-02
 -0.16930607    
 -0.20604885    
  0.74274373    
 -0.14628537    
 -0.28418750    
  0.29578882    
 -0.36977747    
 -0.35500726    
  0.48330745    
  0.11762028    
  0.40022987    
 -0.91454273    
  1.08582899E-02
 -0.79061943    
  0.66170603    
  0.69682640    
  0.38693473    
 -0.75574768    
 -0.28004137    
  0.77300960    
 -0.65184987    
  0.23551439    
 -0.39974347    
  0.86769611    
 -0.93599039    
 -0.29293123    
 -0.43213251    
 -0.19647518    
   1.2546407    
 -0.22408216    
 -1.23977372E-07
 -0.22549355    
 -0.75377256    
   1.0407183    
  0.65260118    
 -0.46587452    
 -0.73427427    
  0.68548429    
  0.27558982    
  0.32493576    
 -8.01304877E-02
 -0.17299357    
 -0.22450331    
 -7.41082206E-02
  0.41397539    
 -0.37976876    
  0.26440462    
 -0.24338797    
 -0.85658365    
  0.69314706    
  0.38345611    
 -0.35528553    
  0.46826604    
 -0.68942732    
  0.59299862    
 -4.90636751E-02
 -0.17716201    
 -0.68121195    
  7.82154128E-02
  0.89282000    
 -0.66905010    
  0.54772997    
  -1.2484238    
   1.2100152    
 -0.22540478    
  6.57171011E-02
  0.74143231    
 -0.64067578    
 -0.18744613    
  7.06618130E-02
  0.27047968    
 -0.21292169    
 -0.42948025    
 -0.52569222    
  0.78765613    
 -0.15348336    
  0.47029549    
  0.16390499    
 -0.35296425    
 -0.11184869    
  0.12411840    
 -0.26358420    
  0.61536920    
 -0.44292289    
  0.10497841    
 -0.12230338    
 -0.78884590    
   1.1349801    
 -0.73809886    
 -0.35094389    
   1.0526756    
  0.37460458    
 -0.90509009    
  0.69435698    
 -0.55449015    
 -0.63786155    
  0.44325486    
  0.92596269    
 -0.77217758    
  0.68323004    
 -0.19233860    
 -0.15347987    
  2.93006059E-02
 -0.34932023    
 -0.68456358    
  0.96792597    
  -1.0071468    
  0.95551187    
  0.43963280    
 -9.58611444E-02
  -1.1394340    
   1.0143522    
 -0.13039663    
 -0.14093599    
  0.39762631    
 -0.14571229    
  0.25240278    
  -1.4251226    
   1.1699151    
 -0.33366692    
  1.74934585E-02
  0.58004975    
 -3.73666920E-02
 -0.16786930    
 -0.47611472    
 -1.50382835E-02
  0.24286136    
 -0.21721931    
  0.18091449    
 -0.87828982    
   1.0299222    
  1.65045429E-02
 -8.37697536E-02
 -0.10392272    
 -0.12002994    
 -0.14341278    
 -0.22724099    
  0.32721299    
  0.38912401    
 -0.13312216    
 -0.33745483    
  0.30417338    
  0.32014427    
 -0.55135733    
  0.12604067    
 -0.72756767    
   1.3010498    
 -0.67425942    
 -2.10089125E-02
  -1.0672624    
   1.2403405    
  0.12253387    
 -0.10308151    
  0.15839456    
 -0.61967975    
  0.44004562    
 -0.35233957    
 -2.57746447E-02
 -0.44270334    
 -0.24783695    
   1.4145377    
 -8.58611315E-02
 -0.24404988    
  8.76460411E-03
  0.13831931    
 -0.44419938    
  0.49313471    
 -0.59271896    
  2.58410908E-02
  0.45522675    
  1.76431015E-02
 -0.69155854    
  0.87282002    
 -0.86020154    
 -0.23576199    
  0.93671614    
 -0.94869184    
   1.0659561    
 -0.64323831    
  -1.1443808    
   1.4483765    
  0.62276661    
  7.26537500E-03
 -0.37742317    
  0.22825851    
 -0.41148585    
 -0.52972251    
  0.47957268    
  0.34595066    
  0.11207648    
 -0.91930765    
  0.65935004    
  0.14518189    
  1.60864294E-02
  1.32106068E-02
 -0.27637255    
  0.28291333    
 -0.47497040    
 -0.20651160    
 -5.02084829E-02
  0.81183356    
 -0.70160633    
  0.70880044    
 -0.70395786    
  0.18874194    
  0.41871053    
 -0.27201632    
  0.44773728    
 -7.80215561E-02
 -0.56981122    
 -0.57395881    
  0.61932743    
 -0.44452462    
  0.30637449    
 -0.16034293    
 -0.71512538    
  0.81585670    
  0.15450138    
 -0.41074210    
  0.53899682    
  0.22757849    
  -1.0057188    
   1.2664934    
  -1.1778028    
  0.65937263    
 -3.10098194E-02
 -1.98809393E-02
 -0.28902200    
 -0.91094238    
   1.6950042    
  8.78271833E-02
 -0.48719105    
 -0.32486078    
   1.3774170    
 -0.74678969    
 -0.59832555    
 -0.34728879    
   1.3238302    
  -1.6196179    
  0.62829834    
  0.43721369    
  0.17589082    
  -1.4529865    
   1.3991424    
 -0.40759480    
  0.64622134    
  0.13171428    
 -0.67470908    
  0.51121032    
 -1.74520425E-02
 -0.47849047    
 -1.73960501E-07
 -0.38021868    
 -0.36342466    
 -3.23911645E-02
 -0.17985502    
   1.2632631    
  -1.1559348    
  0.75948125    
 -6.41245469E-02
  0.29263684    
  0.14540501    
  0.24177207    
  0.18808435    
 -0.52702028    
 -0.15049462    
  0.21875456    
  -1.3545464    
  0.27625301    
   1.4489456    
  -1.0151498    
 -0.16350560    
  0.35139814    
  0.33183217    
 -2.86451858E-02
  3.03053055E-02
  3.31114582E-03
 -0.14564723    
 -1.91417953E-03
  8.26918259E-02
 -2.31941696E-02
 -2.93060057E-02
  0.10070240    
 -0.30178690    
  0.64065719    
  0.32528904    
 -0.49736440    
  5.93688674E-02
 -0.19636042    
 -0.50216269    
  0.33954832    
 -0.12670009    
  0.99220252    
 -0.60950726    
 -0.35901275    
  0.29931626    
  0.10330773    
  -1.1348221    
  0.80994684    
 -0.28768224    
 -0.48321354    
  0.59250391    
 -3.83737050E-02
  0.48306018    
  3.84658761E-02
 -4.14871573E-02
 -0.31788704    
  0.50121647    
  0.12863941    
 -0.30293238    
 -0.25281513    
  0.12504931    
  8.17448571E-02
  6.53228313E-02
  2.93700723E-03
  0.69534415    
 -0.58180618    
 -0.23003879    
 -6.61162985E-03
  0.53248024    
  -1.1292619    
  0.40747112    
 -0.73196697    
  0.78275901    
 -0.61090893    
   1.0258534    
  7.27590844E-02
 -0.52852559    
 -0.73363823    
  0.21150622    
  0.57807767    
  0.38843521    
 -0.65324134    
  0.30705291    
  0.23458844    
 -0.22207759    
  0.44208685    
 -0.52153736    
 -0.41609871    
 -0.36967027    
 -9.74215642E-02
  0.88511235    
  0.13112958    
 -1.18548600E-02
 -0.69485217    
  0.24408343    
  0.55117726    
  -1.0504824    
   1.0191815    
 -8.80238339E-02
 -0.15154956    
  0.31311354    
  -1.1995516    
  0.87424248    
  0.17410755    
  0.32063827    
 -0.15477456    
  0.14222690    
 -0.39416519    
 -0.52149451    
   1.0003533    
  0.24471842    
 -0.20380443    
 -0.98008674    
  0.39452499    
  0.15014248    
 -0.89669055    
   1.1014215    
  0.42077553    
 -0.97898912    
  0.15834349    
  0.85947698    
 -0.31491739    
 -0.85338438    
  0.72813976    
  1.77236050E-02
 -0.25054279    
  0.95310473    
  -1.0325689    
  6.19506538E-02
  0.26534948    
  0.29577896    
  -1.3623890    
  3.48194353E-02
  0.58270425    
  0.11990379    
  0.20987302    
  0.48044473    
 -0.67722172    
  0.22388661    
  0.58331954    
 -0.37363863    
  -1.0938044    
  0.91196471    
 -0.18869992    
 -0.65379208    
  2.97538619E-02
  0.92859232    
  0.29249635    
 -0.40402544    
 -0.34950656    
  0.27794063    
 -0.19382501    
 -0.30471149    
  2.01514494E-02
  0.17773877    
  0.43494949    
 -0.81363690    
  0.56656045    
  8.61370005E-03
 -7.29212761E-02
  0.21051772    
  0.10086604    
 -0.40614143    
  0.36756855    
  0.54831588    
 -0.64250320    
  0.20947003    
 -0.45287916    
 -0.32784814    
 -0.43880171    
   1.3648803    
 -0.22884169    
 -0.22655119    
  0.18487790    
  0.50485027    
 -0.58761513    
  0.45993742    
 -0.22241434    
 -0.22527224    
  -1.0671492    
  0.65939790    
  6.63963705E-02
  0.51168185    
  0.15213117    
 -0.21027207    
 -0.12752451    
 -1.54710549E-03
  6.44413531E-02
  8.88238549E-02
 -0.89072430    
 -0.58584726    
  1.15599893E-02
   1.2527629    
  2.43320223E-02
  0.27558985    
 -4.86080237E-02
 -0.47281775    
  0.27427244    
  9.78561342E-02
  1.95811223E-02
  0.46549237    
 -0.54322886    
  0.43399644    
 -0.27260104    
  -1.0598814    
   1.0314562    
  -1.1078289    
  0.57088953    
  0.35173002    
  0.36359119    
 -0.36833462    
  0.45140889    
 -8.63692984E-02
 -0.31255805    
  0.14008901    
 -0.37077972    
 -5.64901195E-02
 -0.38956067    
  0.50845575    
 -0.18089889    
  0.44244215    
 -0.16010435    
 -0.28661051    
 -7.09835663E-02
  0.33153406    
 -0.86561674    
  5.34474552E-02
 -0.30644357    
  0.94221479    
  0.42624503    
  0.26690197    
 -0.29294509    
  6.57485612E-03
  0.12199709    
  -1.0997726    
  0.10570855    
  0.11254467    
  0.62954235    
 -1.49399706E-03
  8.31420049E-02
 -9.67545807E-03
  0.36097124    
 -0.53499413    
 -0.32988280    
 -0.48435912    
  0.78062522    
 -0.75848347    
  0.52026963    
  0.33585232    
  0.11415870    
  0.15592742    
 -0.11793130    
 -6.74718618E-02
 -0.24038564    
 -0.25676373    
 -0.15688674    
  0.25283518    
  0.75602233    
 -0.62089610    
 -6.33000135E-02
  0.26160252    
 -0.31029400    
  0.16976887    
  0.13440771    
  -1.1917768    
  0.73518068    
  0.21096334    
  0.23017713    
 -0.44599476    
  0.45529774    
 -0.47247577    
  0.52800381    
 -0.12750164    
 -3.54471318E-02
  0.12121354    
  2.10847463E-02
  9.51743871E-02
 -0.31794575    
 -0.10391336    
   1.1391038    
 -0.75170702    
  3.71686146E-02
 -0.11441055    
 -0.92389506    
 -0.28514066    
   1.5743103    
 -0.10058210    
 -0.48405498    
 -0.49522460    
  0.71458733    
  -1.0672896    
   1.3829844    
 -0.93581724    
 -0.17502411    
  0.54318255    
  0.38112950    
 -0.13068235    
 -0.40622449    
  0.56707257    
 -0.33260339    
  0.55523056    
  0.14688504    
 -0.73322529    
  1.65902413E-02
  0.45248315    
 -4.88485731E-02
 -0.36948991    
  0.28944692    
 -0.21130891    
  9.64977369E-02
 -9.97715443E-02
 -0.36372510    
  1.63749438E-02
 -0.51314890    
  0.25518277    
 -6.02448639E-03
   1.0135218    
 -0.14995655    
 -0.36857441    
  0.51743317    
 -0.28366509    
 -0.18173873    
 -0.94196701    
  0.16117300    
   1.1360697    
  0.11012811    
 -0.51192415    
  0.87287104    
 -0.47475877    
 -0.19494735    
 -0.15664510    
 -0.14054874    
 -0.90528464    
  0.87048095    
 -0.20507832    
  0.91372991    
 -0.42881212    
  0.20822947    
 -7.70628601E-02
  -1.0794597    
   1.0641500    
 -0.25774658    
  0.10663033    
 -0.44455501    
  0.89520484    
 -0.42806810    
  0.12572546    
  0.14749776    
  -1.3670629    
  0.83910090    
  0.92121685    
 -0.55491745    
  3.36639620E-02
 -7.44265020E-02
 -0.25791660    
  0.22314344    
 -4.24261875E-02
  8.16465765E-02
  0.13279152    
 -0.11084457    
  0.12754360    
 -0.25222519    
 -4.92991973E-03
  -1.0519416    
  0.10299956    
   1.0461982    
 -1.50607005E-02
  0.15826105    
 -0.22736259    
 -4.65977229E-02
  0.11265916    
 -0.20168595    
  0.25791353    
  0.13819677    
  0.17119029    
  -1.3937132    
  0.94067228    
 -0.70652544    
  0.29773214    
  0.35417151    
  0.22943945    
 -0.19495296    
  3.33359763E-02
 -5.56167550E-02
 -2.81210709E-02
  0.34610206    
 -0.29400763    
  0.88570935    
 -0.79982662    
  0.10598184    
 -7.53980055E-02
 -0.43217379    
  0.65048635    
 -6.89062178E-02
  0.34807801    
 -0.28038296    
 -0.49280751    
 -0.28240535    
  0.65424222    
  -1.0809851    
  0.46292177    
  0.40884355    
  1.68526336E-03
 -0.75209022    
 -0.18375151    
  0.11730635    
   1.0396560    
 -0.18800561    
 -0.83274639    
   1.1011065    
 -0.38573599    
  0.71846449    
 -0.53644890    
 -1.52797066E-03
  0.38902083    
 -0.26143163    
 -0.19559908    
  0.12593265    
  0.32172835    
 -0.35846955    
  0.43010926    
  0.11225048    
  -1.0135608    
  0.61977702    
 -0.83575231    
 -0.54925388    
   1.3265554    
 -0.25405407    
  0.22771850    
 -0.79042542    
  0.55028450    
  0.18529327    
 -0.28274825    
 -0.49068898    
  0.94980675    
 -0.29768237    
  0.35684282    
 -0.43340170    
 -9.08293575E-03
  7.38475546E-02
 -0.27980393    
  0.60286963    
  -1.0648332    
 -0.20027517    
  0.76242948    
  0.38841683    
  0.18872027    
  0.45291629    
 -0.74287915    
 -0.30353549    
  0.63368189    
 -0.53743440    
  0.59998834    
 -0.66777802    
  0.18432334    
 -8.51948261E-02
 -0.39553261    
 -0.22922687    
  0.14490680    
  0.58321446    
  0.51344103    
 -0.61680293    
  0.21329498    
 -0.36171514    
  0.27283543    
 -0.24174510    
  0.19751157    
  0.42152768    
  0.14785121    
 -0.10905385    
  7.23701417E-02
 -0.35794041    
 -5.79036623E-02
 -0.33498329    
  0.53185350    
 -0.13615753    
  0.25162613    
  8.76475126E-02
 -0.21667074    
  0.39465454    
 -0.59601462    
  0.13996004    
 -0.13996007    
  0.24386762    
 -0.16511007    
 -0.19445695    
  0.69909161    
 -0.59407276    
  3.02138496E-02
  0.15031724    
 -0.59678984    
  2.97842566E-02
 -0.42714342    
  0.39503062    
  0.34377137    
 -0.12670726    
 -0.66539305    
  0.23907402    
 -0.29152045    
 -0.33493483    
   1.3423311    
 -0.17616093    
 -5.33229597E-02
  -1.0503262    
  0.16277106    
  0.87332022    
  0.90692770    
 -0.67593038    
  -1.0957711    
  0.86298025    
 -0.82950354    
 -0.17005125    
   1.3076736    
 -0.59281230    
  0.91485798    
 -0.28069559    
 -3.80508741E-03
 -0.81315649    
 -0.54680365    
  0.28271925    
 -8.15983787E-02
 -0.12489291    
  0.19145434    
   1.1345743    
  -1.0829017    
  0.63387042    
 -2.12155841E-02
  0.53165936    
 -0.58985078    
  0.19973072    
  1.67785455E-02
  5.66039979E-02
  0.16620678    
 -0.33354700    
 -0.22873580    
 -2.36420147E-02
  0.36974686    
 -4.04779278E-02
  0.20192128    
 -0.83982503    
  0.52698100    
 -0.57365620    
  0.74469662    
 -0.63490850    
  6.09721197E-03
  0.40038651    
  0.56974804    
 -0.11203910    
 -0.34060469    
  0.18924208    
 -0.30228126    
 -0.10019059    
  0.33101240    
  0.20198749    
 -7.08740056E-02
 -0.99029034    
   1.1074455    
 -0.84771699    
  0.54654378    
  0.73390108    
 -0.42771545    
 -0.13926196    
 -6.83773309E-02
  0.38787547    
 -0.53512663    
 -0.66329449    
  3.40171978E-02
   1.6279939    
  -1.4479045    
  0.25719449    
  0.72607654    
 -0.71107084    
  1.26846796E-02
  0.18721153    
 -5.00107259E-02
  0.57570708    
 -0.12255795    
  0.23079732    
 -0.59130502    
  0.17141049    
 -0.56278551    
  0.95361024    
 -0.35355386    
 -0.23404244    
 -0.49496996    
 -0.69878066    
   1.0324404    
  0.24974847    
  0.44841686    
  -1.6440645    
   1.2564573    
  1.75441001E-02
 -5.81378955E-03
  0.33397019    
  -1.6178244    
  0.70881289    
  0.25275281    
  0.15271211    
 -0.24762005    
 -0.33293885    
  0.70389152    
 -7.77551606E-02
 -0.26484290    
 -1.95449032E-02
  6.98696673E-02
 -0.98835564    
   1.1004422    
  0.89448255    
 -0.72658521    
  0.67992282    
 -0.45276812    
 -0.70056397    
  0.49330309    
 -0.88276786    
  0.82185948    
  0.41561243    
 -0.38547474    
 -0.39535975    
  0.24562679    
  0.44752026    
 -0.52288544    
  0.13865492    
  0.19585770    
  0.19068958    
 -0.68163991    
  0.13866676    
  0.12352172    
  0.36351809    
 -0.29875901    
  -1.1441897    
   1.3824005    
 -0.12446995    
 -0.28817281    
  0.39559293    
 -0.22944684    
  0.38132724    
 -0.25930092    
 -0.75543034    
  0.39178815    
  2.51057390E-02
 -0.14899841    
  0.10895089    
 -0.17589027    
  2.53175944E-02
  0.84586787    
  0.14830935    
 -0.36290523    
  0.80381233    
 -0.61861455    
 -0.31266925    
 -2.44663861E-02
  -1.0863041    
  0.79137176    
  0.24737984    
 -0.27906126    
  0.44336426    
  0.16355120    
 -0.22900893    
 -6.84674531E-02
  3.25359553E-02
 -0.29789624    
  0.75582260    
  -1.1034455    
 -0.34347340    
   1.6416988    
 -0.31775939    
 -0.20772354    
  0.37410611    
 -0.83263195    
  0.20817016    
 -0.59470737    
  0.13431239    
  0.38893610    
  2.19787080E-02
  0.34574577    
 -0.35119539    
 -0.42477599    
  0.65770721    
 -9.53105763E-02
 -0.27610910    
 -0.68897158    
   1.5368674    
 -0.28529534    
 -0.27858531    
  0.10030882    
 -0.43804133    
 -3.82500030E-02
 -0.59284502    
  0.75352788    
  0.18167043    
  7.67804310E-02
  0.12196388    
 -8.93203020E-02
  0.28512368    
  1.52507732E-02
 -0.38407430    
 -0.15600432    
  0.21157449    
 -0.89181769    
  0.51739705    
  0.33459926    
 -0.31086516    
  0.59345645    
 -0.42329112    
 -0.79531497    
  3.83337294E-07
  0.57262170    
  0.86322147    
 -0.57778955    
 -0.50577080    
  0.67191505    
 -0.19702137    
  0.48577589    
  9.01328027E-02
  0.10761091    
  -1.2899454    
  0.48427865    
 -9.89120081E-03
  0.26861486    
 -7.90298581E-02
  7.90302008E-02
 -0.21632749    
  0.79784715    
 -0.80732620    
  0.19807011    
 -2.05218811E-02
  0.37797710    
 -0.54982799    
 -0.20997351    
  0.37381703    
 -6.30387515E-02
  6.94497749E-02
  0.20963429    
 -0.33543679    
  0.46181843    
 -0.49684486    
 -0.19402234    
 -4.90182266E-02
 -0.66020232    
   1.4501817    
 -0.39091384    
  -1.0592674    
  0.44480491    
 -0.35202271    
  0.88282591    
  0.12146026    
  0.26817298    
  0.21697797    
 -0.42661962    
 -0.16269004    
  -1.1478305    
   1.1898192    
 -0.93371087    
 -9.65667292E-02
  0.12949131    
  0.80234653    
 -2.76002847E-02
 -0.25104770    
  0.46820381    
 -8.94714668E-02
 -1.15604652E-02
  6.89929426E-02
 -0.40779299    
  6.75930232E-02
  0.20954393    
  0.22807799    
 -7.89884478E-02
  1.80997457E-02
  0.32400963    
 -0.56830227    
  8.93944204E-02
  1.04163298E-02
 -0.16079372    
  0.13631684    
 -0.76848096    
  0.64826143    
  0.75600028    
 -0.76200569    
 -0.10580686    
   1.1279402    
  -1.7437952    
  0.99416953    
  0.72178543    
  -1.8721739    
   1.0440080    
  0.10638037    
 -0.26849946    
  0.65232545    
 -0.73353547    
 -4.34810668E-03
 -0.14763571    
 -4.12432328E-02
  0.31173298    
 -0.10343525    
 -0.31952247    
  0.64030474    
  1.69106256E-02
  0.10001103    
 -0.17271313    
 -0.82247198    
  0.72798145    
 -0.75828606    
  0.75828683    
  0.34925976    
 -0.18665159    
  -1.1297183    
   1.2218225    
  4.90564890E-02
 -9.62416381E-02
 -0.43292537    
  0.35531965    
 -0.16475485    
  0.25255719    
  0.13913135    
 -0.84101236    
  0.53680152    
  6.61396161E-02
  8.28693882E-02
  2.61639636E-02
 -0.14985599    
  0.50681758    
 -0.29709724    
  -1.4305001    
  0.92864352    
  0.30043507    
 -9.71299931E-02
 -0.21227352    
 -0.62776434    
   1.3724862    
 -0.21382925    
 -0.72682041    
  0.71750540    
 -0.38299203    
 -0.79199290    
   1.3283721    
 -0.43043002    
 -8.46088901E-02
 -0.14650218    
 -0.28324762    
  0.56759053    
  0.27970687    
  4.93322536E-02
  3.77849638E-02
  0.19708259    
 -0.84381491    
  0.20528631    
 -0.74301869    
  7.30250478E-02
  0.63702381    
 -0.45411593    
  0.44099492    
  0.20716703    
 -1.54566597E-02
  0.27829227    
 -0.16780484    
 -0.25971794    
  7.32029453E-02
  7.13429451E-02
 -0.50406748    
 -0.50051636    
  0.82881349    
 -0.40360126    
  0.80032152    
 -0.14706627    
 -0.38960311    
 -0.15773380    
  0.54442579    
 -0.19759834    
  0.26522985    
  1.36132911E-03
 -0.32134926    
  0.22875674    
  0.39042705    
 -0.27763191    
 -4.22117449E-02
 -0.42088211    
  0.53634477    
 -0.55128658    
  0.19124192    
  0.40368715    
 -0.19593734    
  -1.1519588    
  0.98935455    
  0.18824582    
  0.42081797    
  -1.1763495    
 -0.28171182    
  7.63731301E-02
  0.72391909    
 -0.53670758    
  0.55787247    
  4.43757176E-02
  8.93735066E-02
  -1.1233428    
  3.68713066E-02
  0.66562259    
 -0.34020036    
  0.34715244    
 -0.43952578    
  0.60906422    
  0.21177317    
  5.07412031E-02
 -0.15365112    
  0.16853234    
  0.36783794    
 -0.61452150    
 -0.71802926    
 -0.36557338    
   1.2583337    
  0.32277358    
 -0.65481079    
  0.43022949    
 -0.66898078    
  0.85130250    
  -1.2624018    
   1.2515514    
 -0.44628727    
  0.35894471    
  7.88207576E-02
 -0.11244886    
 -0.95962429    
   1.4074970    
 -0.29001573    
 -2.60371659E-02
 -7.72487745E-02
 -0.24872680    
 -0.98415720    
   1.3267802    
 -0.31316102    
 -0.22314338    
  0.30219284    
  0.22463281    
 -0.31830493    
  0.39724824    
 -0.68985260    
  0.36823049    
 -0.19177462    
  0.28030178    
 -8.85278955E-02
 -0.25435376    
  0.26941416    
 -0.26161698    
 -8.29600096E-02
  0.31883678    
 -0.57741117    
  0.51898867    
  0.14645553    
 -0.43902791    
  2.36823354E-02
 -0.17892280    
  0.74761611    
 -7.50350505E-02
  -1.0895623    
  0.24529000    
  0.13805260    
 -7.37030804E-02
  0.11241733    
  0.26333767    
  0.23012272    
 -0.48841023    
 -0.54151851    
  0.18520364    
 -0.20708627    
  0.84095651    
  0.46594033    
 -0.44516537    
  0.40484190    
 -0.13745774    
 -0.65524757    
 -0.37294164    
   1.1631510    
 -0.14937091    
 -0.13332409    
  0.22480009    
 -0.27408835    
  0.13200565    
 -0.27604502    
  0.16813684    
  0.35667506    
 -0.44554320    
  5.77775277E-02
 -0.66205627    
  0.52702081    
 -0.39348939    
  0.55791336    
  0.50433129    
  0.54659784    
  -1.3391792    
 -0.89938855    
   2.1847320    
 -0.82533294    
  -1.0619882    
  0.74961400    
  0.29646704    
 -0.32027709    
  0.17796084    
 -0.84729815    
  8.63578022E-02
  0.82126838    
  0.25675011    
  -1.1962504    
 -0.24153109    
  0.91008574    
  0.43275234    
 -7.11102486E-02
 -0.19922657    
 -0.19189057    
 -0.84020001    
   1.5407988    
 -5.44794090E-02
 -0.29932091    
 -0.14962946    
  0.24191351    
 -0.53781617    
 -6.57974482E-02
  0.92681473    
 -0.68421429    
  0.33307821    
  7.10683987E-02
  0.41596437    
  -1.3976731    
   1.1534203    
  0.17675097    
 -0.55104023    
  0.14137630    
 -0.48726261    
  0.28768244    
 -4.73352745E-02
  0.61377764    
 -0.33104500    
 -8.02680403E-02
 -0.15855962    
  0.18888627    
 -0.88547635    
 -0.62002409    
  0.62346733    
  0.87202656    
 -0.35094434    
  8.41158777E-02
 -0.34362713    
  0.30538183    
  4.19905297E-02
  0.29280901    
  0.54455948    
 -0.88326585    
  0.16554758    
  0.28768253    
  0.11501543    
  9.81285200E-02
 -9.26005617E-02
 -0.85689950    
  0.69184744    
  6.78651780E-02
 -0.27680594    
  0.29008284    
 -0.28369352    
 -0.11639053    
 -5.51612973E-02
 -0.15069124    
  0.61310458    
 -0.31503668    
  0.19501902    
  1.34152826E-03
 -0.26908955    
  0.64646024    
 -0.16555098    
 -0.28407365    
 -0.81237257    
  0.89794117    
  9.57913920E-02
  -1.2348944    
  0.54654342    
  9.35685039E-02
 -6.29418120E-02
   1.4766353    
 -0.85314387    
  -1.1212546    
  0.77729166    
 -0.84437782    
  0.96021020    
 -0.27938342    
 -0.50533122    
  0.29450786    
  2.51901913E-02
 -0.22501095    
  0.40234479    
  0.26076010    
  0.35779822    
 -0.42073217    
  0.65747589    
 -0.41168481    
 -8.94453377E-02
 -0.75651675    
 -0.38236991    
   1.3419460    
 -0.28212866    
  0.55144501    
  -1.0444975    
 -0.57134193    
   1.2315696    
 -0.41758677    
  0.12048972    
 -0.57917553    
  0.47080761    
 -1.61948502E-02
  0.57408798    
 -9.77266803E-02
 -0.33394030    
  0.42010626    
 -0.25865024    
 -0.78454977    
  0.92221409    
 -0.69052565    
 -0.23831049    
  4.54624593E-02
  0.21100627    
  0.38905001    
 -0.34136206    
  0.24063700    
  0.70178056    
  -1.4606224    
   1.1349796    
  0.19633250    
  -1.1172636    
  0.63501149    
  0.24267040    
 -0.15830283    
 -0.71937835    
  0.76214010    
 -0.35335821    
  4.10871170E-02
 -0.20114204    
  0.65081269    
 -4.27943766E-02
 -0.18712872    
  5.29927239E-02
 -3.27899940E-02
 -0.16055989    
  0.43945333    
 -0.35865816    
 -0.78773552    
   1.1337032    
 -0.42872176    
  0.46262380    
 -0.49652550    
  0.21622330    
 -0.11411361    
  8.92979205E-02
  0.36617738    
 -0.50042725    
  8.62127915E-02
 -0.58182913    
  0.34941572    
  0.40324566    
 -0.23806927    
  0.22314355    
 -0.66497612    
  0.86469001    
 -0.50918537    
  0.34347296    
 -0.70778888    
  0.15793592    
  0.43116066    
  3.85284014E-02
 -0.95236641    
   1.0972513    
 -0.33701757    
  0.28529343    
 -0.43310297    
  0.15919523    
  0.81720006    
 -0.74444079    
 -0.80045921    
  0.44878364    
  0.58806384    
 -0.69038093    
  0.26533502    
  7.93907866E-02
 -5.63533530E-02
  0.58732659    
 -0.12095252    
 -0.45198524    
  3.21310870E-02
  0.15019016    
 -0.33885583    
  0.45588318    
  0.52375245    
 -0.75410831    
  5.37667871E-02
  0.32792610    
 -0.39318678    
 -0.73044276    
   1.3599503    
 -0.19930276    
 -0.27853486    
  0.92551947    
 -0.70902073    
 -0.33593866    
  3.84315513E-02
 -0.63220549    
  0.30110487    
  0.76662993    
 -0.21562290    
 -1.45143243E-02
  -1.3076012    
   1.8919715    
 -0.64929783    
  0.18983378    
  -1.3645952    
  0.28007779    
   1.2625297    
 -7.86038116E-02
 -0.55176157    
  0.11484867    
 -0.65936577    
  0.40546557    
  0.51779407    
 -0.72417951    
  0.68016893    
 -6.59908652E-02
  0.27126890    
  -1.1953422    
   1.6582277    
  -1.7653260    
   1.0691988    
 -0.30474240    
  0.54622442    
 -0.77240908    
  0.12172368    
 -0.10162227    
  0.30433360    
 -0.10434153    
 -5.01144975E-02
  0.92863399    
 -0.77417749    
  0.73448277    
 -0.47282425    
 -3.01100779E-02
  1.87461060E-02
 -3.93351540E-02
 -0.43870082    
  0.42222115    
 -0.42915714    
 -4.26603667E-02
  0.19912824    
  0.19415620    
 -0.20412615    
  0.88162899    
  -1.0188892    
 -0.35831866    
  0.82255810    
  0.53113824    
 -0.94167411    
  0.21833871    
  4.45277542E-02
 -0.21190087    
 -0.25042769    
  0.15718539    
  0.21767405    
 -0.34861186    
  0.44442037    
  0.18591437    
 -0.23703274    
 -8.38375315E-02
  0.20549794    
  0.17429128    
 -2.36856528E-02
 -0.39684713    
  0.11580096    
 -5.80929294E-02
 -1.50666162E-02
 -9.55003574E-02
 -0.45138875    
  0.54878438    
  0.19860250    
 -0.83648682    
  0.67140687    
 -0.41929659    
 -0.25211048    
  0.94107068    
  9.84840021E-02
 -0.42272356    
  0.40482035    
 -0.26766852    
 -0.14882457    
  0.40219805    
 -7.89529309E-02
  6.31214306E-02
 -0.14422671    
  -1.0894384    
  0.41304627    
  0.98120654    
 -7.28018656E-02
 -0.41710359    
  0.17116857    
 -1.41176302E-02
 -0.48946553    
   1.0994707    
 -0.52233630    
 -0.44231495    
  0.34032571    
 -0.13353167    
  5.47948387E-03
  0.12484176    
  0.77195269    
 -0.85750353    
  0.13724588    
  0.15131170    
 -0.40941012    
  -1.1327860    
  0.99981928    
 -0.27943930    
   1.0037001    
 -0.19775754    
  0.34122255    
 -0.19510388    
 -0.20657684    
  6.44498989E-02
 -0.45027936    
  7.42567033E-02
  0.48058596    
  -1.1191567    
  0.76895440    
  3.50323096E-02
  0.15180646    
  0.27314037    
 -0.10262480    
  3.04121077E-02
 -0.54560137    
  0.56838137    
 -0.24506009    
  0.26623040    
 -0.19006944    
 -0.42975828    
  0.14827871    
  0.38283166    
 -0.23831840    
  1.51747633E-02
 -7.66602010E-02
 -0.24160600    
 -0.90190166    
  0.61628848    
 -0.31090608    
  0.53460068    
  0.51258641    
 -1.46186482E-02
  0.12445404    
 -0.23026095    
 -0.70814031    
  0.40647185    
 -0.15415072    
  0.70365512    
 -0.74193764    
  0.36056963    
 -0.31760415    
  0.41784912    
 -0.65097243    
 -0.51279372    
   1.9798120    
 -0.66762507    
 -0.48335525    
  0.62415475    
 -0.33486032    
 -0.44487932    
  -1.0236065    
   1.3024569    
  0.64245433    
 -0.51416463    
  0.44374171    
  -1.3608688    
  0.80767101    
  0.11279526    
  0.67464328    
 -0.42778346    
 -0.86923862    
  0.87572718    
 -0.34949332    
  0.27985379    
 -0.98965222    
 -5.36528565E-02
 -0.17135923    
 -4.68344893E-03
   1.5574030    
 -0.69611937    
  0.64851528    
 -0.61534095    
 -0.84410352    
  0.62622499    
  0.39667526    
 -0.96648633    
  0.74854571    
  0.48535419    
 -0.22652727    
 -0.91475075    
  0.73273790    
 -0.45860839    
  0.42093965    
  0.44375071    
  0.25704521    
 -9.90313888E-02
 -0.90167713    
  0.59524304    
 -0.46203509    
  0.57153070    
 -0.28045228    
 -3.27336267E-02
  0.69139457    
  -1.2580402    
 -0.33400655    
  0.17728004    
  0.85449213    
  -1.1457911    
   1.2698686    
 -0.75614882    
  0.43395737    
  0.25339258    
  -1.1819301    
   1.1049116    
  0.11411281    
 -0.37647772    
  0.19583501    
 -0.79181892    
 -0.26570335    
   1.2381637    
  0.12861778    
 -0.32447582    
 -0.31356746    
  0.44880143    
 -0.33647245    
  1.85764283E-02
  8.61587524E-02
  0.11339553    
 -0.11903971    
 -6.22764863E-02
  0.11733672    
  0.59667593    
 -0.29657146    
 -0.49247688    
 -1.52677549E-02
  1.09288497E-02
  0.19849469    
  0.10161047    
  7.59470314E-02
  0.50032276    
 -0.52755654    
 -0.41393611    
  0.59830129    
 -0.42218557    
  0.30599609    
 -0.81811970    
  0.37914807    
  0.17114861    
 -0.79145777    
 -9.07742158E-02
  0.66096008    
 -0.20119043    
  0.84402716    
 -0.73069865    
  0.63132554    
  0.11400652    
 -0.19744721    
 -0.72005433    
 -6.89932853E-02
  0.69152218    
 -0.33257699    
  0.48603094    
  0.10452367    
 -0.25797719    
  3.35767232E-02
 -0.50455624    
  0.32787868    
  0.50140077    
 -0.45556328    
  0.12926641    
 -0.29876667    
  0.25367090    
 -0.57958299    
  0.52019328    
  0.24664113    
  0.54625565    
 -0.26062536    
 -0.52010924    
 -1.21635813E-02
  4.61225249E-02
  0.43453208    
 -0.62321770    
  6.63015097E-02
 -8.25620890E-02
 -0.42826414    
  0.60097688    
  0.38924229    
  7.53584430E-02
 -0.43738887    
  9.59202647E-02
 -8.42436180E-02
  -1.0837975    
   1.5704525    
 -1.12762721E-02
  -1.3598431    
   1.2123709    
 -2.05195695E-02
 -0.29257187    
  0.26412222    
  -1.1514255    
  0.59962088    
 -0.69970441    
   1.7598220    
  -1.2865343    
 -0.10962003    
 -0.53551894    
   1.0578625    
 -2.37885937E-02
  2.19787080E-02
 -0.21772318    
  0.13071191    
  0.57251912    
 -0.30379021    
  8.53740051E-02
 -0.44941288    
 -0.40764165    
 -0.11045674    
  0.73426080    
 -3.20313126E-02
 -0.46028629    
  0.22942713    
  9.55168381E-02
  0.49832585    
 -0.30672985    
  0.17085974    
 -0.26582849    
 -0.44769767    
  0.18476979    
 -0.30660504    
  0.86657029    
  3.83610316E-02
 -0.58135587    
  1.43202338E-02
  0.78586882    
 -0.11913402    
 -5.37292548E-02
 -0.54654396    
  0.38982269    
  -1.0763394    
  0.94323760    
 -1.90482177E-02
 -0.42488292    
 -0.21714567    
  0.39096436    
  0.55349761    
  0.13062006    
 -0.17284308    
  0.25758430    
  0.15325765    
 -0.66408330    
  7.52236992E-02
  4.10148911E-02
 -0.22237134    
 -0.33108169    
  0.76446694    
  0.23829725    
 -0.54323190    
  0.14072137    
 -0.33293885    
  0.19051825    
 -0.64662755    
  0.19682650    
 -0.22648212    
  0.74050272    
  0.40386936    
 -0.27113491    
 -0.31409886    
  0.18772396    
  1.72820482E-02
 -0.36651364    
 -0.20092075    
  0.64531773    
 -0.31396139    
  0.51082569    
 -0.52073663    
  0.16321555    
 -0.44428006    
  0.29097435    
  0.21720846    
 -5.04583269E-02
  0.15867226    
  0.29619253    
 -0.27924368    
  0.25782919    
 -0.61410415    
  0.21188049    
 -0.11838996    
  0.43005380    
 -0.41558674    
  3.35421450E-02
  0.20915772    
  0.10169165    
 -0.65079993    
  0.18840089    
  0.20232233    
  0.13414963    
  0.17677462    
 -0.57361895    
  0.23424065    
 -0.53198713    
  0.24938612    
  0.72309911    
 -0.51813835    
  0.54828072    
  -1.0260208    
  0.83880854    
 -0.59806943    
  0.33978850    
  0.32624960    
 -0.40010294    
  5.54736219E-02
  0.17158425    
 -7.36710802E-02
  0.46290675    
  -1.0488604    
 -0.14776066    
  0.68032664    
 -0.64589387    
  0.36677781    
 -0.37916163    
 -0.58405489    
  0.95034164    
 -2.40445808E-02
  0.23894720    
  0.25266832    
 -0.38470757    
  0.43356237    
 -0.49294558    
  0.63225895    
  5.34774289E-02
  -1.1299157    
  0.90171117    
 -0.28545964    
  0.21207014    
  0.30794924    
  3.11877802E-02
 -0.15705471    
 -0.13301824    
 -0.65161419    
  0.65571010    
  7.35239610E-02
 -3.08503378E-02
 -9.72705632E-02
 -0.20885772    
  0.12014470    
 -0.75141579    
  0.64710355    
 -0.63715333    
  0.73831612    
 -4.18739244E-02
  0.48651901    
 -8.32495317E-02
 -0.48908594    
  0.34005037    
 -0.15415065    
  0.31193930    
  3.84666733E-02
 -0.27311382    
  -1.0581208    
  0.57759386    
  0.62756830    
 -0.24690767    
  0.31803891    
  -1.5907866    
   1.5100977    
 -0.15555209    
  0.46490681    
 -0.26245281    
  0.25980532    
  -1.0082935    
  0.50304705    
  6.51787072E-02
 -0.34945032    
 -0.13297543    
  0.24859460    
  0.22694962    
 -9.55863446E-02
 -0.25872308    
  9.92396623E-02
  0.44678622    
  -1.0496596    
  0.44066870    
  0.63487804    
 -0.33936515    
 -0.72002590    
  0.39472428    
  0.63306278    
  2.29112734E-03
 -0.71395767    
  0.88109928    
  -1.5883636    
  0.93785733    
  0.16862291    
 -9.44886729E-03
  0.49904728    
 -0.55769670    
  0.30308312    
 -0.93758190    
  0.25552511    
  0.71015853    
 -0.58369821    
 -0.83940941    
  0.64710355    
  0.38251624    
 -0.13762181    
  1.42426528E-02
  0.43923220    
  -1.0233886    
  0.45953199    
 -0.74721467    
 -1.45990774E-02
   1.0483501    
  0.25360259    
 -3.94336917E-02
 -0.31343895    
  9.41015407E-02
 -0.27225727    
  2.68472508E-02
  0.43089291    
  1.84799284E-02
 -0.83841759    
 -0.32416952    
   1.2039727    
 -0.17210403    
 -0.26493585    
  0.53112024    
  9.79222357E-03
  0.15223522    
  0.39071220    
 -0.79200196    
  0.12332368    
 -0.78873402    
  0.62230748    
  0.28482369    
 -5.67975156E-02
 -3.97404321E-02
 -0.27337089    
  -1.0757850    
   1.3286765    
  8.96512568E-02
  0.18484083    
 -0.32397231    
 -0.28671664    
  0.59164017    
 -0.19782551    
  -1.0197723    
  0.72686857    
  3.26207280E-02
 -9.93720442E-02
 -0.15726528    
  0.41704249    
  0.15927678    
 -0.67250299    
 -0.24072470    
  0.51813829    
 -0.12188999    
  0.47180256    
  0.29280385    
 -0.47230515    
  0.19983290    
 -5.04452921E-03
  4.57149670E-02
 -0.48853135    
  0.41460925    
  0.22496204    
 -0.64549494    
  0.46628392    
  -1.2614965    
  0.10008350    
 -0.42956349    
   1.2118684    
  2.15444602E-02
  0.33112970    
  0.18571694    
 -0.28909513    
 -0.93701327    
  0.81692880    
 -5.40669411E-02
  0.20067051    
 -0.88043988    
  0.68815118    
  -1.0386745    
   1.0795640    
 -0.24174510    
  0.22069158    
  0.25185964    
 -0.18998449    
  -1.0608722    
  0.37691292    
   1.1177374    
  0.17431384    
 -0.38065022    
 -0.24921541    
 -9.04479623E-02
  0.59084207    
 -0.53072339    
  0.68419284    
 -0.57818437    
  5.80483675E-02
  -1.0205817    
   1.3058542    
 -0.45257652    
 -0.92036366    
  0.42833078    
  0.15718539    
 -0.63145375    
  0.16507998    
  0.82213897    
 -0.85904342    
 -0.14977410    
  0.97809625    
 -0.43040374    
  0.72177440    
 -0.33157587    
  9.45333615E-02
  0.13236474    
  9.10906419E-02
 -0.59828907    
  0.24728429    
  0.84906304    
 -0.72931874    
  0.24362196    
 -0.14518172    
 -0.90428901    
  0.64093035    
  0.21385884    
 -1.35236448E-02
 -0.14461492    
  0.16557404    
 -0.60391587    
  0.77381533    
  7.58030489E-02
 -0.96740144    
  0.81498688    
 -0.24325006    
 -0.47587317    
 -0.54177034    
   1.0464832    
  0.17026511    
 -0.29475945    
  0.12114412    
  1.66394114E-02
  3.56598683E-02
 -0.83673793    
  0.67646426    
 -0.18419217    
  6.52402192E-02
  0.81116360    
 -0.66456074    
  0.59282482    
  0.16628101    
 -0.40461406    
 -0.33468786    
  0.12232810    
  0.30022144    
 -0.47000402    
  0.26020479    
 -0.10953176    
  0.12099369    
 -0.10030805    
 -0.11857088    
  0.27967152    
  0.16292112    
 -0.65515405    
 -0.58910310    
  0.58470756    
  0.57025796    
  9.15675089E-02
 -0.38633129    
 -0.65058720    
 -0.24583493    
  0.77381992    
  2.05810331E-02
 -0.39716592    
  0.88210428    
 -0.47205818    
 -0.23371127    
  0.70462877    
 -0.44742927    
  6.89926893E-02
  0.11778331    
 -0.87280530    
  5.51865958E-02
 -0.25901395    
  1.72417238E-02
  0.83624834    
  0.14937720    
 -0.21837072    
 -0.20886084    
  0.32487899    
 -0.25409499    
  0.93925923    
 -0.56072932    
 -0.48921952    
 -0.18998401    
  8.82925168E-02
  0.94022745    
 -0.61793983    
  0.27018249    
 -0.15285340    
 -2.76002847E-02
  0.19129887    
  9.26450118E-02
 -9.88018885E-03
  4.43896204E-02
  0.33083487    
 -0.53316522    
 -0.54232466    
   1.2453886    
 -0.24161084    
 -0.45318237    
 -0.13943271    
 -0.32629699    
  0.60255039    
  0.52282256    
 -0.66625482    
 -8.83693844E-02
 -8.50375071E-02
 -1.97450607E-03
  0.99529916    
 -0.90467072    
 -0.54261357    
   1.0606332    
 -0.78781205    
  0.14499034    
  0.68080139    
 -0.11390873    
 -0.37913239    
 -0.73821515    
  0.45616755    
  0.36495528    
  0.18076052    
 -0.13353136    
  3.93925160E-02
 -0.14277065    
  1.64898171E-03
 -0.58548337    
  0.43078279    
  0.23992525    
 -0.22465776    
  3.16894688E-02
 -0.59035873    
   1.0122032    
 -0.26429138    
  0.28689781    
 -0.27598596    
 -0.83446115    
 -0.39834827    
   1.4047407    
 -0.27128083    
  0.17688406    
 -0.63328207    
  0.53538638    
 -0.87673569    
  9.42723230E-02
   1.2363163    
 -0.90380645    
  9.68883410E-02
  0.14639890    
 -0.48648152    
  0.27494287    
  0.70865142    
 -0.35921377    
 -0.28655308    
  0.11703078    
  0.14028594    
  0.33122283    
  -1.1023788    
  0.74283588    
  0.11838101    
  4.77285683E-03
 -8.78776461E-02
  0.13742344    
 -0.24915873    
  0.28477103    
  4.28029299E-02
 -0.39573625    
  0.46974441    
 -2.76153125E-02
  0.20212439    
  0.19081806    
 -0.85392028    
  0.16347036    
  0.64722586    
  -1.5187526    
  0.50996649    
 -0.19895402    
  0.83917898    
 -9.69417393E-02
 -4.12585773E-02
 -0.88329971    
  0.67985141    
  0.78619558    
 -0.72141796    
  0.35774961    
 -0.47553250    
 -0.36884579    
  0.20252383    
  0.27148017    
  8.85229185E-02
  0.54093301    
 -0.34540996    
 -0.98265213    
  0.85612226    
  0.50896364    
  -1.0018632    
  0.30217031    
  0.19072898    
 -8.23706836E-02
 -0.27763149    
  0.77626163    
 -0.55045557    
 -2.33193953E-02
  0.10663033    
 -0.90897632    
   1.2156451    
 -0.22074527    
  0.25612664    
 -0.37690824    
 -0.14909567    
  0.13549063    
 -1.55311897E-02
 -0.10439513    
  0.97696084    
 -0.48759934    
 -0.56555074    
  0.11407261    
 -0.12034214    
  0.37783328    
 -0.54146272    
  0.52990133    
  0.10215810    
 -0.52005446    
  0.43232724    
 -5.14437780E-02
  6.28398880E-02
 -0.52174413    
  0.21210399    
  0.21617003    
 -0.45242929    
  0.22850831    
 -0.83505142    
 -2.72749458E-02
   1.2076526    
 -0.29969135    
  0.45502198    
 -0.31316102    
 -0.27274019    
 -8.51032697E-03
 -0.46488819    
  0.56446302    
  -1.0276862    
  0.74579126    
  0.47798485    
 -0.47032136    
  0.58580524
[truncated: 506,465 more chars]
