# Supplementary material for: Heavy-Tailed Fluctuations in the Spiking Output Intensity of Semiconductor Lasers with Optical Feedback
Source: PLoS One. 2016 Feb 22;11(2):e0150027. doi: 10.1371/journal.pone.0150027 (PMC4767187; doi:10.1371/journal.pone.0150027)
Supplement: S1 Dataset — (ZIP) [file pone.0150027.s003.zip › S1 Dataset/0.964.txt]

 -0.47803560    
  0.58738816    
 -0.28106412    
 -0.94710279    
   1.3828868    
 -0.16876170    
  0.22516188    
 -0.17013817    
 -0.31154647    
  0.27454081    
 -0.74193710    
   1.0370324    
 -0.88288212    
  0.57981831    
  9.89397019E-02
  6.48781881E-02
 -0.18402095    
 -0.24116240    
 -0.14510094    
   1.1445864    
 -0.81716412    
  0.27625331    
 -6.79378733E-02
 -0.18267354    
 -0.11620179    
  -1.0821598    
 -0.12656310    
  0.38946488    
  0.96661586    
  0.49349880    
  0.34056604    
 -0.78615081    
  4.57222573E-02
  0.15335269    
 -0.52045679    
  0.75440377    
 -0.26641786    
  0.16540249    
 -0.80084139    
  0.53847700    
 -0.10738291    
 -3.71181481E-02
 -0.39709711    
  0.22564006    
  5.10440953E-02
  3.49275656E-02
  0.32859576    
 -0.64962751    
  0.37014818    
 -0.41862324    
  0.91363811    
 -0.20733272    
  6.94286451E-02
  -1.1108817    
   1.3909137    
 -0.52591562    
 -0.42019248    
  0.47333664    
 -0.19534469    
 -0.17381828    
  0.22634722    
  0.43694708    
  -1.3618032    
   1.4588653    
 -0.64913058    
  0.37797707    
 -0.14247073    
 -0.20953104    
 -0.59762532    
  0.51251864    
 -0.12702605    
  0.12702572    
 -0.54700512    
  0.97918332    
 -0.24943332    
 -0.25919810    
 -0.19945344    
  4.25600074E-02
 -0.27073249    
  0.88557148    
 -9.44443494E-02
  0.48183781    
 -0.67912793    
 -0.18278565    
  0.40453625    
  6.12803735E-02
 -0.49406722    
 -0.77366751    
  0.38242722    
 -0.15556356    
  0.85924876    
 -1.90478396E-02
  0.34528580    
 -0.15869974    
  8.81927907E-02
 -0.24323077    
  0.11155275    
 -0.14953199    
 -4.84679379E-02
 -0.61293060    
  0.80349571    
 -0.31542644    
 -0.19726636    
 -0.32902327    
 -0.40546599    
  0.96198374    
  0.22562197    
  0.19868861    
 -0.70621961    
  0.66309518    
  4.95970771E-02
 -0.26640493    
 -0.10185748    
  0.26110879    
 -7.64584690E-02
 -5.57918102E-02
  0.15356493    
 -0.39845952    
  0.42619166    
 -0.35301837    
  0.15935068    
 -4.88941856E-02
  0.22879194    
 -0.13526638    
 -0.86598915    
  0.18467700    
  0.62834716    
  3.29245999E-02
  -1.2396901    
  0.55460829    
 -0.24959567    
  0.18746290    
  0.82694525    
  9.30262357E-03
 -0.67844069    
  0.37332371    
  0.22213823    
 -0.77924418    
   1.2452155    
 -9.94855538E-02
  -1.1112442    
  0.78807235    
 -0.27048942    
   1.1036505    
  -1.9611012    
   1.1713018    
  0.43932518    
 -0.56498092    
 -0.78511530    
  0.77248424    
 -5.44202067E-02
 -0.35316539    
 -9.60046705E-03
 -0.62179989    
  0.16520999    
  0.65959555    
 -0.46633542    
  0.79452461    
 -0.78619123    
 -0.10951784    
  4.08217870E-02
  0.94520169    
  6.19445443E-02
 -0.19079871    
 -0.44248748    
  6.09721197E-03
 -0.29072601    
  0.63239586    
  0.73956913    
 -0.98841846    
 -0.51359880    
   1.2367628    
 -0.43409711    
 -0.88463902    
  0.49359256    
  0.52302074    
  0.32602870    
 -5.53070232E-02
  0.33210319    
 -0.66469997    
 -9.74398479E-02
  0.43142244    
 -0.47723186    
 -0.66671371    
   1.2004883    
 -0.28768173    
  0.21155864    
  0.12715559    
 -0.72602040    
  0.44659567    
  -1.2802762    
 -6.73046112E-02
   1.7885895    
 -0.48643437    
 -0.10708350    
  2.27285959E-02
 -0.63848841    
  0.81329185    
 -0.12369686    
  0.21096970    
 -0.49273813    
  0.37837160    
 -0.93916720    
 -0.36497465    
  0.80562502    
  0.33761102    
  3.17484066E-02
 -0.66059428    
 -0.45657039    
  0.79710186    
  0.95258576    
 -0.14137483    
 -0.50038171    
 -0.94738203    
   1.3156768    
 -0.91500747    
  0.77466810    
 -0.35646436    
 -0.45742455    
  0.63833928    
  2.43485961E-02
 -1.38410488E-02
  1.03988191E-02
  5.69669046E-02
  0.43857014    
 -0.92897606    
 -0.34609240    
  0.26294276    
  0.81028777    
 -0.60699272    
 -0.39374125    
  0.13396880    
  0.29225862    
  0.38547984    
 -0.23132895    
  0.72207856    
 -0.60756236    
  6.58467412E-02
 -3.27376113E-03
 -0.15770854    
  0.34819350    
 -0.19541481    
 -0.30373552    
  1.10988691E-02
 -0.48110297    
  0.31845337    
  0.48290694    
  -1.1529466    
  0.34441760    
 -3.29100564E-02
 -0.53846490    
   1.1859776    
  0.18910804    
 -0.92194247    
 -0.60411423    
   1.2367624    
 -6.89929202E-02
  0.32388493    
  0.34240699    
 -8.26100633E-02
 -0.35227776    
 -2.21825000E-02
 -0.84854460    
  0.39522386    
 -5.90021769E-03
  0.50131273    
  1.77628063E-02
 -5.98551258E-02
 -0.60209417    
 -0.41231534    
 -0.29804507    
   1.1657512    
  0.41836891    
  0.17349853    
  -1.1034143    
  0.77955621    
  0.44655180    
 -0.98082948    
 -0.29334757    
 -0.12062806    
  0.83067697    
 -0.17010598    
  0.60914129    
 -0.44839019    
 -0.17185023    
 -2.94475481E-02
  0.23275246    
  2.16227341E-02
 -0.33575982    
 -0.52590120    
   1.1796285    
 -0.58856559    
   1.0292859    
 -0.87780815    
 -0.44227937    
  8.96117687E-02
  0.39589557    
  0.29867923    
  -1.0512493    
  0.14418830    
  0.54486811    
  0.14118624    
 -0.17240642    
  0.60939795    
  -1.2311591    
  0.35981923    
  0.62051743    
 -0.73692799    
  0.73544955    
 -0.78285217    
 -0.48631799    
 -0.54654390    
   1.4479883    
  0.34679738    
 -0.14089571    
 -0.19105551    
  0.44468564    
  0.15934260    
 -0.19366255    
 -0.19525389    
 -0.57329077    
 -0.16322760    
  0.91629058    
 -0.55184472    
   1.0003422    
 -0.82667905    
 -0.18356463    
 -0.58480555    
   1.1759038    
 -0.98174775    
 -0.33794478    
  0.21278104    
  0.71172363    
  0.16374493    
  0.23556592    
 -0.56098861    
 -0.19004358    
 -0.29156587    
  0.25304189    
  0.40848219    
 -0.51686817    
  1.33779300E-02
  0.54286462    
 -0.45088226    
  0.17725782    
  0.42224362    
 -6.88737929E-02
 -0.76903886    
  0.98610342    
 -0.96328866    
 -0.27522805    
  0.49082530    
  0.53240901    
  0.35809779    
 -0.37424144    
 -0.10475745    
 -0.34413198    
 -0.19658746    
  0.32158339    
  0.22514129    
 -0.39949536    
  0.69314724    
 -0.59405607    
  0.31624624    
 -0.30285907    
  0.55351812    
 -0.25262555    
 -0.42233914    
 -0.37006295    
 -0.15487552    
  0.80357081    
  0.42645529    
 -0.34991553    
 -0.69948322    
  0.73057342    
  0.40818202    
 -0.18259287    
 -0.23997869    
 -0.10008379    
  0.15054859    
 -8.41519088E-02
  0.12087091    
 -0.11659754    
  0.40047762    
  0.10564623    
 -0.10707568    
  0.43413937    
  -1.1519077    
  0.69753617    
  0.11045727    
 -0.45985958    
 -0.67062801    
  0.95208007    
 -4.69851680E-03
 -0.20679478    
 -0.12310629    
 -0.19197489    
  0.31700999    
  0.14835384    
  0.13788256    
  -1.1399764    
  0.71551979    
  0.16107969    
 -0.33196276    
  0.14397514    
  0.45713690    
 -0.79451865    
  0.35316581    
 -4.34358232E-02
  0.10419135    
 -0.65798312    
 -0.27422321    
  0.55885196    
  0.64137113    
 -0.24924637    
 -0.61374015    
 -0.20705190    
 -0.44131052    
   1.2199037    
 -0.47692385    
  0.37491059    
   1.1330177    
 -0.80958641    
 -0.12885422    
  0.27929711    
 -0.98629200    
 -0.45654926    
   1.1635441    
  0.63656640    
  -1.1719208    
  0.87238806    
 -0.86903751    
 -0.45342025    
   1.2602541    
 -4.58093360E-02
 -0.96840644    
  0.33293852    
  2.90716365E-02
  0.31662825    
 -4.48316708E-02
 -0.29498696    
  0.57003468    
  0.32431602    
 -0.67414397    
 -4.82022725E-02
 -0.73088759    
   1.1869048    
 -0.60197169    
  0.53565753    
  0.20763960    
 -0.88749772    
  0.56102902    
 -0.60488147    
  0.91352808    
 -5.69145717E-02
 -0.21475999    
 -0.77440071    
  0.77076417    
 -0.27261725    
 -0.84252387    
  0.80349517    
  0.72497362    
 -0.86635393    
  0.87951928    
 -0.73813957    
  0.29696742    
 -7.88114145E-02
  0.22314338    
 -0.96548092    
 -0.29048634    
  0.24756227    
  0.51868927    
  0.63537401    
 -0.20328641    
 -0.48847836    
 -0.93581778    
   1.3320316    
  0.12887394    
  0.42488310    
 -0.51011378    
 -3.56505834E-03
 -7.16869812E-03
 -0.18520373    
  0.44784412    
 -0.48533463    
 -0.42132059    
 -9.70240906E-02
 -0.67445576    
  0.14458212    
  0.43078318    
 -0.23889132    
   1.2847476    
 -0.87400550    
   1.0131943    
 -0.77403951    
  0.97215933    
  -1.6063087    
  0.45623705    
  0.91033226    
  -1.3059455    
  0.65058774    
 -0.29538417    
 -0.84500873    
  0.42918089    
  0.67739892    
 -0.25131410    
  0.33013573    
 -0.17598502    
 -0.43956697    
 -8.49562883E-02
  0.15062563    
   1.3115346    
 -0.14073236    
  -1.0251614    
 -0.15843377    
 -0.43375909    
  0.92289114    
  0.43825504    
 -0.84503645    
  0.11205702    
 -0.64149988    
  0.49731225    
  0.62123430    
  0.26101366    
 -0.54286492    
  0.60982895    
  -1.0432985    
  0.81142819    
  0.68514717    
  -1.0121031    
  0.90294260    
 -0.30690262    
 -0.99874598    
   1.0168461    
 -0.47269753    
 -1.93707570E-02
  0.25538093    
  0.31431276    
 -0.42220235    
 -9.74220335E-02
 -8.48998502E-02
 -0.39163727    
  0.83923995    
  0.32461274    
  -1.0017083    
  5.87493703E-02
 -0.56111920    
  0.87107295    
  0.31162244    
 -0.83500844    
  0.25749075    
  0.36838785    
 -0.69513696    
  0.32674924    
  0.37827936    
  0.14624532    
 -0.96508038    
   1.2124190    
 -0.41547501    
 -0.77924418    
  0.59167778    
 -3.45715173E-02
  0.34682733    
 -6.98817745E-02
 -0.33380932    
  0.40723687    
 -0.63304299    
  0.47000337    
  0.48678949    
 -0.78845739    
  0.63962740    
  -1.4683200    
   1.1198895    
  5.72754815E-02
  0.16460428    
 -0.42161548    
  0.20183802    
  0.24967910    
 -0.68499762    
  0.48650604    
  0.55188727    
 -0.18094334    
  0.47206768    
  -1.5915574    
  0.18793210    
  0.74923658    
  0.16705400    
 -0.36772445    
  0.20397124    
 -0.87909967    
  0.90672117    
  0.48649302    
 -0.96680689    
   1.1925082    
  -1.0106182    
 -0.63646847    
   1.0223039    
 -0.42548770    
  0.20087464    
 -0.31753471    
  0.20890076    
 -0.56269407    
  0.55239516    
  0.25292352    
  9.20897275E-02
 -0.18997556    
  0.38275036    
 -0.96841151    
  0.13392943    
 -9.33618471E-02
 -7.29328245E-02
 -7.51202852E-02
  0.63848907    
  0.40421617    
 -0.27279353    
 -0.29813579    
  4.32971045E-02
 -0.45988533    
  0.79211158    
 -0.57300264    
  0.46561357    
  0.17069204    
 -0.66363025    
  8.23837593E-02
  0.57120973    
 -0.39614236    
  0.25392851    
 -0.69981349    
  0.39763108    
 -0.17381828    
 -0.49930549    
  0.89401847    
 -2.55485401E-02
 -0.41009688    
  7.51018599E-02
  0.23189026    
  0.11230326    
 -0.51265848    
   1.0780138    
 -0.59321249    
  0.19758397    
 -0.39470410    
  0.11880200    
 -0.24840914    
  0.11575024    
  3.65334116E-02
  0.63427222    
 -7.91515857E-02
 -0.15415035    
 -0.93676913    
 -0.18002495    
  0.90892452    
 -0.23429656    
 -0.59953731    
  0.83568037    
 -0.38718334    
  0.31051704    
 -0.73380291    
  0.40960619    
 -0.41793886    
   1.4151626    
 -0.65917766    
 -0.68337226    
  0.34807745    
  0.37194225    
 -0.57873648    
  0.44736800    
 -0.22152478    
  0.96930712    
 -6.65860102E-02
  -1.3550924    
  0.93142962    
 -0.14915474    
  0.18361287    
 -0.10715371    
  9.57999080E-02
  -1.1980083    
  0.67128831    
 -0.78569800    
   1.5007045    
 -0.63284028    
 -0.20236842    
  0.28299817    
 -0.76617157    
  0.64662725    
  0.27971369    
  0.38390142    
 -0.67693096    
  0.20964782    
 -0.86336923    
  0.28121766    
 -0.10233913    
  0.90065151    
 -0.30951813    
 -0.52848232    
  0.48207599    
 -8.33818838E-02
  0.45494530    
 -0.49655998    
  0.19731723    
  9.31940600E-02
 -0.20114204    
 -0.65751976    
  0.14410043    
  0.53393281    
  0.45979932    
 -0.33807573    
  0.60511428    
 -0.50470972    
 -0.96203744    
   1.2481931    
 -0.23852843    
  0.11000066    
 -0.10806488    
  7.70751247E-03
 -0.13106696    
 -2.19088770E-03
 -4.94483411E-02
 -3.04117352E-02
 -0.45538434    
  0.11319531    
  0.71137464    
 -0.31599334    
 -0.45391715    
 -0.11645380    
  0.53366983    
  4.11954410E-02
  0.27300039    
 -2.94394232E-02
  -1.0405751    
 -3.03054638E-02
  0.44073287    
  7.92804509E-02
  0.75233620    
  2.41319388E-02
  3.71686146E-02
 -0.59783661    
  0.84870094    
 -0.73283100    
  0.83756036    
 -0.81377476    
 -0.33135757    
  0.59798580    
 -0.26023868    
  0.34943029    
 -0.41297793    
 -0.31365740    
  0.34703079    
 -0.50428230    
  7.66927749E-02
  0.40546530    
 -0.10362221    
 -0.64707774    
  0.52587765    
 -0.51176071    
  0.53938586    
  0.39174744    
 -0.21261024    
 -0.75662357    
 -0.30399549    
   1.1073457    
 -0.55149674    
 -0.29146206    
  0.62523633    
 -0.26805654    
  0.47704563    
  3.23654711E-02
 -0.55643630    
  0.49740300    
 -0.76310599    
 -9.09712240E-02
   1.2774005    
 -0.12388580    
  5.67874089E-02
 -0.37900448    
 -0.43825534    
  0.57981831    
 -9.65110809E-02
  0.11435109    
 -5.91158913E-03
 -0.29429168    
  2.87597552E-02
 -0.58572620    
  0.35806251    
  0.42786562    
 -0.23428097    
 -0.32480690    
 -7.40782404E-03
   1.0998503    
  8.76299068E-02
 -0.56558621    
  1.97637193E-02
  0.19978067    
 -0.79070389    
   1.1591679    
  0.26695845    
 -0.37577483    
 -0.84647405    
 -7.16723204E-02
  0.33823982    
  0.12243268    
 -0.19807029    
  0.46851406    
 -0.30219311    
 -0.16394313    
  0.24522582    
  1.10904016E-02
  0.38940594    
 -0.33051252    
  0.21583836    
 -0.93889099    
  0.81725937    
 -0.97977829    
  0.81372738    
 -0.32757384    
 -0.20903152    
   1.4665824    
  0.25082442    
  -1.1845331    
  3.85012701E-02
  4.91331182E-02
 -9.32575539E-02
 -0.74325371    
  0.64455444    
  0.20048212    
 -0.18606372    
  0.29836082    
 -0.72240281    
   1.0318487    
 -0.54250282    
 -0.33608946    
 -6.36456832E-02
 -0.11173000    
  0.48230740    
 -5.68107776E-02
 -0.27729741    
   1.0093445    
 -0.72166252    
 -0.16592804    
  0.22606626    
 -7.26126209E-02
  0.24712175    
  0.11268636    
 -0.90901768    
   1.0889037    
 -0.24471650    
  0.36628589    
 -0.97867209    
  0.27248064    
  0.15571278    
  0.77836263    
 -0.85016793    
  0.35667539    
 -6.69828206E-02
 -0.30796725    
  4.80093993E-02
  0.16524911    
 -0.10830830    
  2.18990669E-02
 -0.56777149    
  0.27647322    
  0.41188550    
 -0.30652538    
 -0.72405457    
   1.0926152    
 -5.56555018E-02
 -0.30424660    
 -0.20234862    
  0.15150903    
  0.47056997    
 -0.19658697    
 -0.22314346    
  0.11969670    
  0.38420853    
 -5.89978956E-02
 -0.78873402    
   1.0572411    
  2.70850733E-02
  6.46667629E-02
 -0.89531732    
 -0.54034483    
  0.86563617    
 -0.57290679    
 -0.17449699    
  8.61113593E-02
  0.29015407    
  7.14586154E-02
  0.17076077    
  2.86550988E-02
 -2.28578467E-02
 -0.10557434    
  0.20977814    
 -2.28283256E-02
  0.43175951    
  -1.4084518    
 -0.60299599    
  0.66250998    
  0.81831056    
 -0.36229303    
  0.40075961    
 -8.46124887E-02
 -0.68293244    
  0.74077523    
  0.17388825    
 -0.55636394    
  0.84932494    
  4.62989286E-02
 -0.51121247    
  2.48345491E-02
  0.18546140    
 -0.84520996    
  0.83100343    
 -0.11085194    
 -0.52814424    
  0.98608631    
 -0.61952132    
  1.03841638E-02
  0.33262810    
  9.46362317E-02
 -0.28499058    
 -8.60341489E-02
 -0.41527915    
 -0.24709654    
  0.13116103    
  0.23042569    
   1.1458519    
  -1.6027486    
  0.78845721    
  0.33890420    
 -0.40952224    
  3.00317965E-02
  -1.0190243    
   1.3213916    
 -9.31261778E-02
 -0.16298977    
  -1.0224879    
  0.75654018    
  4.90229949E-03
  0.50247794    
 -0.55518818    
  0.29666194    
 -0.80662948    
  0.87511122    
 -0.22807485    
 -0.14223735    
  0.40546468    
 -0.39259475    
  0.43155026    
 -0.59211504    
  0.52868354    
  0.35649809    
 -0.20716272    
 -2.93911323E-02
  4.45203334E-02
  0.33174169    
 -0.61443180    
 -0.51481736    
 -0.35192370    
  0.80087441    
 -0.33562198    
  0.40347913    
 -0.23413840    
 -4.36527207E-02
  0.71521175    
 -0.48631087    
 -0.52979320    
  0.20453200    
  7.78172389E-02
  0.10161044    
  0.34745336    
 -0.12915275    
 -0.36363399    
 -0.50989443    
  0.74525410    
  0.16824242    
 -0.75868094    
 -0.46920642    
   1.4804455    
 -0.35667533    
 -0.19356486    
  0.14477426    
  0.45356536    
  4.19258624E-02
  -1.0933280    
  3.94467916E-03
  0.10457308    
  0.76826793    
  2.75766086E-02
 -0.81013024    
 -4.41243127E-02
  0.15307567    
  0.76321477    
 -0.53878212    
 -0.30851594    
  6.45381957E-02
  0.30883852    
 -0.18813585    
  0.57572806    
 -0.75049818    
  0.76514459    
 -0.95164126    
  0.60575527    
 -0.55676562    
  0.35786954    
  0.21024704    
 -0.81545478    
   1.8415207    
  -1.2363132    
  0.11312962    
  0.40546504    
  1.31797679E-02
 -0.37246421    
  0.14151564    
  7.54324123E-02
  0.36315522    
 -0.48285168    
 -0.53408235    
   1.3826115    
  -1.6318260    
   1.0353307    
 -2.37294920E-02
  1.36284791E-02
 -0.91375583    
  8.48426254E-08
  0.67182451    
  2.55328082E-02
  0.17140819    
 -0.12021987    
 -0.27380681    
 -0.16205609    
  0.35048270    
  0.37605166    
  -1.2602545    
 -0.38721159    
   1.4519224    
 -0.38480854    
  0.25928238    
  0.14884554    
 -0.24600902    
  0.97314680    
  -1.7638741    
 -0.15665412    
   1.3804290    
 -0.45830756    
  0.38826376    
  -1.1688452    
   1.0375643    
  2.48678289E-02
 -0.24531774    
 -0.23668800    
 -0.12383864    
  0.16828974    
  0.40727493    
  0.33362660    
 -4.50410433E-02
 -0.33674362    
 -0.19185483    
  0.44084707    
 -0.35921383    
  0.13273647    
  0.11881345    
  2.11908370E-02
  0.19567318    
 -0.36199448    
 -0.56630462    
 -6.58815503E-02
  0.28229156    
  0.28497538    
  0.43746817    
 -0.21269953    
 -0.59136480    
  0.22490185    
 -0.15963046    
 -0.11025646    
 -0.28156567    
  0.84555447    
  -1.0230099    
  0.18151249    
 -0.13874979    
 -0.15028137    
  5.39096864E-03
  0.52999514    
 -0.31766272    
  0.88268876    
 -0.35462111    
  0.44238228    
 -0.20195274    
  0.56993121    
 -0.49237239    
 -9.38192308E-02
 -0.14768267    
 -4.12178934E-02
   1.1625320    
 -0.69314754    
 -0.45220599    
 -0.39819214    
  0.38348600    
  0.12951067    
  0.12999982    
 -0.47957271    
  0.57228225    
  0.65600753    
 -0.66297632    
 -0.96464348    
  0.35850850    
 -0.40066966    
   1.5763608    
 -0.60877711    
  8.70112032E-02
 -0.17237115    
 -0.33568084    
  0.29113829    
  3.05838939E-02
  7.53979385E-02
  7.42144370E-03
 -0.17092681    
 -0.35417208    
  0.65330100    
 -0.31015515    
 -0.10019998    
 -0.41284543    
  0.45601735    
 -0.18797123    
 -0.70168197    
   1.6530448    
 -0.55824929    
 -0.46962085    
 -7.62277693E-02
  0.40656433    
 -0.46430519    
 -0.22226956    
  0.61128354    
  0.99377841    
  -1.5920465    
 -9.01502743E-02
  0.49273860    
  0.76137173    
 -0.73576498    
 -0.49965155    
   1.0199831    
 -0.31532869    
  0.28481734    
 -9.56546664E-02
  0.29757577    
  -1.5040783    
   1.5876837    
 -0.75038177    
  0.94704622    
 -0.51366383    
 -0.14091715    
 -0.32024479    
  0.41945162    
 -0.66755164    
   1.3643960    
  -1.0695196    
  0.25905007    
 -0.18149211    
  0.45559683    
  -1.0096312    
  0.37766561    
  0.86077160    
 -0.99727458    
 -0.35570392    
  0.77468264    
  9.38856453E-02
 -0.20999227    
  0.35566980    
 -3.22033390E-02
  0.29266918    
 -0.46919012    
  0.39602059    
 -0.74559319    
  0.29152051    
  0.31321493    
 -0.62337065    
  0.24116196    
  0.50539201    
 -0.20912662    
 -0.80955732    
  0.62283075    
  0.14368913    
 -8.57955590E-02
 -0.38077280    
  0.42956224    
  4.27251197E-02
 -1.91944167E-02
  0.45092779    
 -0.32030746    
 -0.25423440    
 -8.70116651E-02
  0.32754678    
 -0.31329429    
  0.25471532    
 -0.49330810    
 -0.58539414    
  0.73267764    
  0.19430786    
  0.29298672    
 -0.18805255    
  0.17687860    
  -1.1875232    
   1.2983258    
 -6.07145578E-02
 -8.10615495E-02
 -0.94825315    
  0.72469515    
 -0.36887595    
  0.27563357    
 -0.47730276    
  0.61903870    
 -0.57251877    
 -0.76564264    
   1.2255430    
 -8.76140893E-02
  0.22747187    
 -0.71448678    
  0.69118476    
  0.24144292    
  -1.0058305    
  0.59572512    
 -6.73331693E-02
  0.22413819    
  0.32619485    
 -0.40690076    
  0.35689077    
 -0.66782916    
  0.19450204    
  0.15863714    
  0.27311406    
  0.15818542    
 -0.93663055    
  0.62035549    
 -0.19008636    
 -0.33870214    
  0.52139449    
 -6.12049736E-02
  0.37135944    
 -0.85366738    
   1.0245867    
 -0.13091333    
  -1.1427076    
  0.60762501    
 -5.74207231E-02
  0.17718638    
 -0.36377227    
  0.25068080    
  0.38228676    
 -0.77344203    
  0.59323609    
 -8.30662623E-02
  7.03042299E-02
  0.18232152    
  -1.2736207    
  0.21104866    
  0.76977998    
  0.31845331    
 -1.35034798E-02
 -0.40169609    
  0.18682639    
 -0.20046292    
 -0.54654348    
 -0.19585104    
  0.87506807    
 -0.27507016    
  0.41683361    
 -0.54322934    
  0.34159160    
  0.11066518    
  2.25997567E-02
 -6.34222552E-02
  0.54015309    
 -0.44016376    
  0.19214772    
  6.59268200E-02
 -0.16718060    
 -7.30995163E-02
  2.61107925E-02
  0.13181172    
 -0.32658201    
  0.36063346    
  -1.1710417    
  0.66939294    
  0.70746696    
 -0.38378266    
  0.38614920    
 -0.28532037    
  0.12127060    
 -0.43228388    
  0.40259945    
 -0.87003171    
 -0.56476510    
  0.73445123    
  0.50793105    
  -1.0216515    
  0.78537822    
 -0.49047583    
   1.3126013    
 -0.59634209    
 -0.51788050    
  0.55581552    
  -1.1723293    
  0.11838967    
  0.49812376    
  0.72793370    
 -0.48782504    
  0.28128088    
  0.22768663    
 -0.45258331    
  7.39513934E-02
 -0.70750606    
   1.1677889    
 -0.99030018    
 -0.26826322    
  0.33193672    
  0.58163506    
 -0.68771744    
  0.45132822    
   1.0777060    
 -0.98763424    
  7.48581961E-02
 -0.28443885    
 -0.14469667    
  0.41341758    
  0.22591220    
 -0.11719112    
  0.29608408    
 -5.01122661E-02
 -0.75620580    
  5.74870147E-02
  0.13806053    
  0.37499741    
 -0.12071332    
 -0.13299239    
  0.13863668    
  0.27112946    
 -0.64428890    
 -0.56782347    
   1.0889505    
 -0.12386977    
  5.86830676E-02
  0.13697964    
 -8.15496892E-02
  -1.0140541    
  0.89074218    
  2.73487512E-02
 -0.27339572    
 -0.26971969    
 -5.08049466E-02
 -0.25878751    
 -0.30327407    
   1.0637246    
 -0.66016620    
  0.82021654    
 -0.11757326    
  0.20905569    
 -0.65699911    
  0.14821577    
  0.35488781    
 -0.12159139    
 -0.15246835    
  0.42642045    
 -0.99371243    
  0.58362889    
  0.89287019    
 -0.97233510    
  0.71422720    
  9.47518274E-02
 -0.45934629    
 -0.71457660    
  0.11577503    
  0.63523155    
 -0.15443450    
 -0.46801749    
 -0.10008325    
  8.08517486E-02
  0.58020651    
 -0.52358752    
  0.36489809    
  4.56507020E-02
 -0.35118431    
 -0.78042114    
 -5.82681336E-02
 -1.34232091E-02
  0.96636665    
  0.29981852    
 -1.14941001E-02
 -0.68355918    
  0.68355978    
 -0.31965896    
  0.11038760    
  0.23212901    
  0.22201329    
 -0.25649890    
 -0.25131488    
  0.18690541    
 -0.86266083    
  0.78036350    
 -0.32212862    
 -0.16932192    
  0.33541712    
  2.60426849E-02
 -0.80452490    
 -0.10919841    
  0.15963067    
  0.67661816    
  0.41100529    
  0.18293476    
 -0.53724527    
  0.64337242    
 -0.72538549    
  0.14556684    
 -8.74596313E-02
 -8.40829015E-02
 -6.64899647E-02
  0.23803210    
 -0.53408247    
  0.14813043    
  0.36101362    
  0.21299107    
   1.0419339    
 -0.88720042    
 -0.26463988    
  0.56836385    
 -0.20555763    
 -0.27978942    
  8.05262476E-02
  0.13883677    
 -0.37072250    
 -0.60451066    
  0.48825121    
  0.19141284    
 -0.69314635    
   1.2057809    
 -0.89351678    
  0.26592350    
 -0.25276610    
  0.18991823    
  0.40004477    
  0.19223566    
 -0.38110092    
  0.35382622    
  0.59983158    
 -0.64701021    
  0.15897010    
 -0.55961585    
 -0.10910716    
 -0.24482472    
  4.02735397E-02
 -7.86727220E-02
  0.93112683    
 -0.28162277    
 -0.17861068    
  0.44040331    
 -0.21459663    
 -0.14064899    
  -1.0182554    
  0.87358409    
 -0.65156996    
  4.42551374E-02
  0.57129776    
 -0.34383458    
 -0.33716238    
  0.97172999    
 -0.16672137    
  0.20615333    
  0.17379084    
 -0.10093878    
  0.36091444    
 -0.12607463    
 -0.31829256    
 -0.83202112    
  0.69314706    
  0.24654092    
  7.07985908E-02
  8.26681554E-02
  4.15334776E-02
 -0.82780421    
  0.67496479    
 -0.38278875    
 -0.77244318    
  0.28159583    
  2.53173374E-02
  0.46776921    
 -0.58109736    
  0.91948539    
 -0.30321911    
 -0.24332386    
  0.21039043    
 -0.27584743    
  0.82906550    
 -0.46156684    
 -9.16508287E-02
 -3.63674089E-02
 -0.46630645    
   1.3016285    
  -1.3782940    
  0.52191961    
 -0.59205115    
  0.86003679    
 -0.26091877    
 -0.27369606    
  0.56313682    
 -0.27314290    
 -0.11231344    
 -0.17459911    
   1.0470489    
 -0.52095610    
 -0.45484650    
  0.48175409    
 -0.58743256    
  0.85995597    
  -1.1040175    
  0.90976536    
  0.30993649    
 -0.60693663    
 -0.51967543    
 -0.32542244    
  0.52305788    
   1.0444885    
 -0.70066190    
 -0.70616239    
  0.87982583    
 -0.31709602    
  0.34390727    
 -0.37421212    
  0.12967817    
  0.37497461    
  0.28845564    
 -0.97235787    
  0.87751198    
 -0.13499038    
 -0.25277534    
 -0.86054325    
  0.48105320    
 -0.30616692    
  0.91180313    
 -0.66505992    
   1.0218846    
 -0.73712236    
 -0.16665587    
  0.22002940    
  0.51745659    
 -0.11268411    
 -0.27619034    
 -0.15598014    
  5.40670529E-02
  0.12896614    
 -3.43925804E-02
  0.11798763    
 -0.44894984    
  0.40717262    
 -9.66763273E-02
  0.57559872    
 -0.87843269    
  0.65819198    
 -0.78267688    
  0.40065014    
 -0.47542411    
  0.61736536    
 -0.24131410    
 -0.78931028    
   1.1294311    
 -1.22139556E-02
 -0.11548140    
 -0.16454971    
 -0.82784021    
  0.84196812    
 -0.13956162    
 -0.38606933    
  0.43989354    
 -4.37665777E-03
 -0.10146937    
  0.24237455    
 -0.60740608    
  0.47740600    
  0.18376702    
 -0.70769268    
 -1.84849240E-02
   1.0475806    
  0.34707436    
 -0.91953343    
   1.2384075    
  -1.1711181    
 -0.61996967    
   1.0782448    
  8.19663052E-03
 -0.41985428    
 -0.67468494    
  0.49360478    
  0.40794352    
 -0.21451752    
  0.33997154    
 -0.10422924    
 -0.64120787    
   1.2588797    
 -0.80940682    
 -0.98409534    
  0.83903682    
 -0.16172087    
  0.41954976    
 -0.28071311    
 -0.11778331    
  0.52479053    
  0.34020743    
  -1.3951052    
  0.69093210    
 -0.28252152    
 -0.19059069    
 -1.43372882E-02
  0.93983835    
 -0.61321324    
 -0.18232182    
 -0.16620183    
 -8.46659318E-02
  0.58286566    
  0.36893144    
  0.57390982    
  -1.0847356    
 -0.55125278    
  0.84857857    
 -9.45431367E-02
  0.12105903    
 -0.52021551    
 -0.27311331    
  0.62252933    
 -6.64618462E-02
  0.19721813    
  0.36172023    
 -0.30867794    
 -0.13195150    
  0.17173930    
 -0.86278361    
 -0.19415568    
 -4.16733474E-02
  0.20597585    
  0.21706495    
 -0.47769791    
  0.62335193    
  0.24930425    
  0.76775825    
 -0.96712565    
 -0.35381338    
  0.53422296    
 -0.24246818    
  0.44335619    
 -0.61959815    
 -0.35408080    
   1.2710981    
  0.17551568    
 -0.21252903    
 -0.43066654    
  0.24381004    
 -3.13969962E-02
  0.36526856    
 -0.29640082    
  6.27858490E-02
 -4.94654616E-03
  0.15438634    
 -0.61158025    
  0.33982363    
 -0.20108402    
  0.42793825    
 -0.76213998    
  0.18496333    
 -0.51700139    
  0.32566816    
  0.40439984    
  0.36262724    
 -0.34571365    
  0.14058198    
  0.42649278    
 -0.60554165    
 -0.59962106    
   1.1362543    
  0.21572755    
  -1.2646400    
  0.56531370    
  0.12053379    
  0.24273077    
 -0.68171865    
 -0.18005107    
  0.66205633    
 -9.56614390E-02
 -0.74871665    
 -0.28632224    
   1.3159420    
 -0.34879291    
 -0.24983993    
  0.40634897    
 -0.46366301    
  0.14122617    
  0.13017240    
 -0.28554311    
  0.51253307    
 -0.86393118    
  0.16049223    
 -1.03982659E-02
  0.42729229    
  0.21584395    
  0.37948957    
 -0.62532425    
 -0.41487661    
  0.41955027    
  0.30157128    
  0.42029679    
 -0.28654984    
 -0.14763604    
 -0.46303466    
  0.18924166    
 -0.51466405    
   1.4006141    
 -0.43041825    
 -7.31551694E-03
 -0.29702586    
 -0.64680690    
   1.1086253    
 -0.62224627    
 -0.34908068    
  0.67321271    
 -0.37652522    
  0.30525333    
  9.77644101E-02
  7.39910230E-02
 -0.42693830    
 -0.46907419    
   1.2220246    
 -0.49417016    
 -8.42404515E-02
 -0.15382552    
  0.35325208    
  2.05868240E-02
 -0.97769916    
   1.0675805    
 -4.84320745E-02
 -0.12988570    
 -0.87683928    
  4.82018963E-02
   1.2203090    
 -0.94446206    
  0.64903408    
 -9.96747091E-02
  0.19314443    
 -0.96490419    
  0.48063433    
  0.63761008    
  -1.2323170    
 -0.14310046    
  0.76725519    
 -5.97877428E-02
  0.66795081    
 -0.16044813    
 -0.30253294    
  0.29824418    
 -0.35177490    
 -5.44069856E-02
  1.06951548E-02
 -0.78209412    
  0.53199536    
  1.08700385E-02
 -0.24362245    
  0.73864806    
  0.11942883    
 -1.91891510E-02
 -0.24727766    
 -0.68176186    
  0.66249359    
 -0.85315216    
  0.89506286    
  0.54457796    
 -0.50435340    
  2.30299495E-02
  0.25655434    
 -0.22212818    
 -0.28599110    
  -1.0588728    
  0.53899676    
  0.59156734    
  0.60899055    
 -0.36468875    
 -8.74595866E-02
 -0.81093061    
  0.58913010    
  0.23780082    
  0.38106647    
  -1.3461466    
  0.10536075    
  0.90286762    
  0.12526213    
 -0.20798342    
 -0.63435936    
 -0.51893270    
  0.42845491    
 -0.18232125    
 -0.16251919    
   1.0265586    
  0.47573438    
 -0.93734443    
 -0.29888946    
  0.68698025    
  8.30513164E-02
  0.20204985    
 -0.80628961    
  0.20350768    
 -0.20350732    
  0.20915724    
  5.74712008E-02
  9.14343074E-02
 -0.56143749    
   1.1098961    
  4.25597355E-02
  6.63015246E-02
 -0.42836720    
 -0.11657743    
  0.52332848    
 -0.54970360    
  0.46665770    
 -0.12320951    
 -9.52415355E-03
  0.20154066    
 -0.75916439    
 -0.78957176    
   1.1959653    
  5.24062477E-02
 -0.48418871    
 -0.50607431    
  0.22787161    
  0.68936622    
 -0.34751815    
  0.84806317    
 -0.98581636    
 -3.12524661E-02
 -0.60507858    
  0.30782655    
  0.58254999    
  0.42203346    
 -0.44374761    
  0.27910867    
  1.10090598E-02
 -0.88574052    
  0.83136922    
  2.66173165E-02
 -4.01965789E-02
 -0.37469363    
 -0.15320419    
  0.80576611    
  0.31791592    
 -0.21938297    
 -0.52568036    
  0.39253175    
 -0.45812938    
  0.44269761    
 -0.56624746    
  0.29246512    
  0.16200733    
 -0.32368490    
 -5.43347783E-02
  0.40037587    
 -0.42869195    
 -0.43058214    
  0.92985243    
 -0.32920882    
  0.35424882    
 -0.50619912    
  0.19083254    
 -7.93368593E-02
 -2.55528260E-02
 -0.39609694    
   1.4514337    
  -1.6143638    
  0.25633177    
  0.54587287    
  -1.1536027    
   1.8758428    
  -1.3339261    
  0.29530564    
  0.74494702    
 -0.88319075    
  0.56458664    
 -0.98912829    
 -0.46734062    
   1.1671323    
  0.48669526    
  -1.0691981    
  0.82791263    
 -0.48918480    
  0.61556619    
 -0.53444105    
  0.12897553    
  0.33451357    
  0.17768118    
  0.12459946    
 -0.24358009    
 -0.42569891    
  0.47529638    
  0.34709853    
 -0.33254236    
 -0.57343882    
 -1.03097707E-02
  0.39504865    
 -0.16673726    
 -0.13677633    
  0.23489417    
 -8.78615305E-02
  0.26236427    
 -0.38603216    
  9.19515640E-03
 -0.37948930    
 -3.74828316E-02
  0.63782525    
 -0.14592746    
 -0.40546492    
  0.16680926    
  6.26832992E-02
  0.20732267    
  0.55075824    
  -1.2605029    
   1.1699271    
 -0.45198524    
 -0.18805228    
  0.16743273    
 -0.57536429    
  0.87701112    
 -0.55117673    
 -4.09333594E-02
  0.58902359    
 -0.13022447    
 -0.22182430    
  0.77234435    
 -0.79681677    
  0.18644178    
  0.34312582    
 -0.86334103    
  0.46448511    
 -0.34043235    
 -0.82985759    
  0.50058240    
  0.60437888    
  0.30649146    
 -0.24710844    
  0.32906064    
 -0.29582202    
  0.37421215    
 -0.14340635    
 -0.68251723    
  0.39228690    
 -0.67695248    
 -0.39348987    
   1.2712975    
  0.25760165    
 -0.26935652    
 -0.66319478    
   1.1393033    
 -0.43312630    
 -0.12570272    
  1.63793322E-02
  0.24245016    
 -0.48887765    
 -0.22141284    
  0.47861207    
  7.15126234E-08
  8.55217725E-02
 -0.24594249    
 -8.07419866E-02
 -0.76865506    
 -0.37647849    
   1.1033632    
 -0.62447053    
  0.64789087    
  0.44183278    
 -5.97877055E-02
  0.15347309    
 -0.26358441    
  0.13507381    
 -0.41164747    
 -0.64768499    
  0.99077970    
  -1.2769812    
   1.9202242    
 -0.81179768    
  0.24325204    
 -0.32884452    
  0.10109601    
 -0.32423985    
  0.80262166    
 -0.33694923    
 -2.87915096E-02
 -0.57650983    
  0.58165205    
 -0.57251889    
 -5.28895408E-02
  0.64738750    
  0.43728343    
 -0.13260657    
 -0.34216064    
 -2.63864845E-02
 -0.13940591    
 -2.48980485E-02
  0.27871370    
 -0.97186059    
   1.0702009    
 -0.24905241    
 -0.44698024    
  0.41314247    
 -0.42185131    
  0.15872157    
  0.48052016    
 -0.29282388    
  0.52026522    
 -0.94867259    
 -0.20666645    
  0.77886069    
 -9.35258120E-02
 -0.68145156    
 -8.91279727E-02
  0.53012919    
 -0.10785712    
  0.52077603    
  0.43152532    
  -1.2474183    
  0.99103820    
  -1.2444867    
   1.0543789    
 -0.75356215    
 -0.23567651    
  0.64941204    
  0.25052953    
 -0.10821375    
 -1.23206247E-02
  0.39299092    
  -1.1769123    
   1.2138785    
  -1.3137233    
  0.96126390    
 -1.54143935E-02
 -0.38053596    
 -0.12705921    
 -0.58907825    
   1.3877463    
 -0.26236385    
  1.31210061E-02
 -0.28211123    
 -0.27054617    
  0.47524893    
  0.34818864    
  0.14148928    
 -0.39748234    
  0.63458443    
 -0.98994958    
 -0.18651929    
  0.42318296    
  0.51247674    
 -0.24884261    
 -0.25131452    
 -0.57400429    
 -0.22677307    
   1.5966294    
 -0.88546324    
 -0.18321514    
 -0.15952714    
  0.26622671    
  4.80799517E-03
 -0.63945836    
  0.33971336    
 -9.85521004E-02
  0.77538544    
 -7.68955499E-02
 -6.79782405E-02
 -0.50639993    
  0.13274240    
  0.73507303    
  1.70722418E-02
 -0.42918184    
 -0.20579453    
 -0.55777508    
  0.79700434    
  7.63157979E-02
 -0.13815054    
  0.47820076    
 -0.34544054    
 -0.77770478    
  0.53408217    
  0.59542048    
 -0.27050856    
 -0.31575838    
  0.22904840    
 -0.67875892    
   1.1221424    
 -0.40779346    
  0.25751111    
  0.13031659    
  -1.2357084    
  0.96799219    
  -1.2275027    
  0.44861275    
  0.12078128    
   1.1726491    
 -0.78531152    
  0.52294695    
 -0.63238043    
  0.54690206    
  -1.6871868    
   1.1671323    
  0.54083437    
 -0.90098476    
  0.63281870    
 -0.75377226    
 -5.12928255E-02
  0.91478580    
 -0.32241541    
  0.23759133    
 -0.48386994    
  0.39297658    
 -0.29188013    
  0.57054508    
  -1.1851299    
 -8.82245749E-02
  0.93170512    
  0.63000947    
  -1.3174375    
  0.92763299    
  0.23361489    
 -0.23511973    
 -0.44854838    
  0.10512483    
  0.50827432    
 -0.74155462    
  5.22314720E-02
 -0.93685788    
  0.70605093    
  0.38822308    
 -0.59783673    
   1.4222033    
  3.46643180E-02
 -0.21946669    
 -0.35405692    
 -0.77482492    
  5.51865958E-02
  0.35734576    
 -0.32109845    
   1.1683956    
 -0.51317620    
 -0.73958731    
  0.91629112    
 -0.75412422    
 -0.68124223    
 -3.61480713E-02
  0.89270163    
 -0.14872187    
   1.6688610    
  -1.0023034    
 -0.58003211    
  0.39290929    
  0.24527971    
 -0.14407893    
 -0.37099239    
  0.75168359    
  5.00105768E-02
 -0.77142411    
  0.30755225    
 -0.43195140    
 -0.67003953    
  0.89058214    
 -0.10074158    
 -0.30472377    
  5.47244512E-02
  0.58218241    
  0.20546800    
 -0.74139929    
 -1.99720450E-02
  0.27972519    
 -0.23464705    
  0.31418738    
 -0.23223948    
  0.19534925    
  0.15980108    
 -0.56318116    
  0.19010329    
  0.35149342    
 -0.17219080    
 -0.60433728    
  0.34154156    
  0.12648427    
 -0.55037677    
 -0.23610246    
   1.1307003    
 -0.47633961    
  0.11966399    
  0.28768209    
  0.34075925    
 -0.17168353    
  0.34212554    
 -0.38261667    
  0.18232137    
 -0.18729223    
 -3.89553607E-02
 -0.27452797    
 -0.38633081    
 -0.16705379    
  0.66914588    
 -0.97142714    
  0.87145019    
  0.16653751    
  0.22162706    
 -0.79027963    
  0.22381249    
  4.95541207E-02
 -0.62670201    
  0.34325227    
  0.46024355    
 -0.46024302    
  0.60858953    
 -0.21901634    
 -0.31161249    
 -0.90078568    
  0.18232237    
   1.5472897    
  -1.2790259    
  0.72925252    
  0.14499034    
 -0.14262867    
 -0.75642836    
   1.2775776    
 -0.18232201    
 -7.13963509E-02
  0.21807615    
 -0.39535660    
  3.39013003E-02
 -0.65232486    
   1.4360363    
  -1.1314975    
   1.3471917    
 -0.88347626    
  0.18108362    
  5.12930416E-02
  -1.0456289    
  0.47937340    
 -0.19378610    
  0.25410551    
 -0.53969324    
 -0.60892826    
  0.95846546    
  0.78872567    
  -1.0972728    
  0.74784845    
  0.43665904    
 -0.81031615    
 -0.32712370    
  0.15579143    
  0.58960640    
 -0.15718569    
 -7.50905499E-02
  4.70408611E-02
  0.70294541    
  -1.2366424    
  0.42760649    
 -6.79509267E-02
 -0.46584538    
   1.0089571    
 -0.28315327    
 -0.23933843    
 -0.18436448    
  0.23896886    
 -0.53692794    
  0.50002319    
   1.1266208    
 -0.80203438    
 -0.70774585    
 -0.26826361    
  0.90468538    
  0.22080627    
 -6.25978084E-03
 -0.40233046    
  0.53997409    
 -0.63857651    
  0.20536952    
  0.61985070    
 -0.74797112    
 -0.56502599    
  0.56742102    
  3.29443775E-02
  -1.0058315    
   1.7475471    
  -1.0263169    
  0.26354733    
  0.77808797    
  -1.2495106    
  0.51536113    
 -0.14327490    
 -0.26105985    
  4.63655479E-02
  0.72028410    
  0.13116686    
 -0.40270668    
  0.25085530    
 -0.65219682    
  0.32181525    
  2.21245158E-02
 -0.31954795    
  0.31296200    
 -0.72902602    
  0.41002122    
 -0.87911099    
  0.95213675    
 -0.42107973    
 -0.32707536    
  0.87745100    
 -1.74788348E-02
 -0.12315015    
  0.55267227    
 -0.59337556    
  0.15372701    
 -0.58473843    
  0.45156994    
  0.60982895    
  0.22535248    
  -1.2334055    
  0.76415837    
 -3.90594751E-02
 -0.65812790    
   1.1447642    
 -0.22121230    
 -0.17527287    
  4.86075021E-02
  0.21434572    
 -0.21800241    
 -0.12260279    
  0.21357396    
 -0.56759083    
  6.28774837E-02
 -0.12682664    
  0.74223703    
 -0.62935710    
  0.31538427    
 -8.23068246E-03
  0.13146290    
 -0.25442532    
 -0.41367668    
  0.82844412    
 -1.71210822E-02
  0.18702026    
 -0.80897880    
  0.59167784    
 -0.10932337    
 -0.31081158    
  0.35839742    
  5.19817509E-02
 -0.48980597    
 -0.53785491    
  0.77844471    
  0.86068523    
  -1.3013541    
 -0.18558444    
  0.56798434    
 -0.60798901    
  0.45457876    
 -3.42592783E-02
 -0.13468106    
  0.20456697    
  0.84694076    
  -1.7085065    
  0.21720886    
   1.0176431    
  3.43686691E-03
  -1.2091327    
   1.1742240    
 -0.47249350    
  0.20995130    
  0.31782323    
  0.18372107    
 -1.40003336E-03
 -0.10163259    
  -1.1809825    
   1.1251916    
 -0.97537935    
   1.2977011    
 -0.13999996    
 -0.46673054    
  0.12861703    
  -1.0536608    
  0.78495425    
  0.68180513    
 -0.95703393    
  0.86551815    
 -0.63908029    
  0.45006916    
  3.46285701E-02
 -0.32679442    
  0.10040410    
  0.14715731    
  0.52129716    
 -0.96977967    
  0.36814758    
 -0.29403955    
 -0.54631156    
   1.0550940    
  0.24017574    
 -0.14514433    
 -0.50203133    
 -0.20941354    
   1.2264459    
 -0.64118743    
 -0.44500256    
 -9.85252485E-02
  0.33296296    
 -0.53454185    
  0.16833520    
  0.37785712    
  0.61695832    
  -1.3535049    
  0.72294110    
  0.24520704    
 -0.18079136    
  0.30586430    
  2.92967260E-02
  0.12562597    
  -1.0282319    
  0.52815020    
 -0.84984505    
  9.36856344E-02
  0.85251057    
  0.22279732    
 -0.89705902    
 -0.41058025    
  0.97890466    
  0.17296532    
  -1.0267055    
  0.88597190    
 -0.24865302    
 -0.10855514    
  0.19994286    
 -0.92837262    
  0.80291790    
  0.12981139    
 -0.32609105    
  0.47150844    
 -0.59647083    
 -0.28200909    
  0.89710319    
  0.43216595    
 -0.79518676    
  0.41163519    
  0.22419730    
 -0.96227562    
  0.65568942    
  0.34920487    
 -0.71354246    
 -0.21698120    
 -0.17891404    
  0.55552614    
  5.02389297E-02
  4.57096770E-02
 -0.32968727    
  0.24306250    
  0.15448223    
  2.16332320E-02
 -7.05231205E-02
  0.10117682    
 -9.90911722E-02
  0.24457912    
 -0.29587242    
  0.28273550    
  3.09217609E-02
 -0.61015046    
  0.54731923    
  8.81486163E-02
  2.16391068E-02
 -0.34970960    
 -0.10271294    
  0.13892542    
  0.11824793    
 -0.10371006    
  0.37120783    
 -0.17016242    
 -0.19078910    
 -0.86652958    
 -4.97611649E-02
   1.4238456    
  -1.0048667    
  0.75495547    
 -0.71547699    
 -0.20714311    
  0.76583678    
  0.35242257    
 -0.46147990    
  0.30754551    
 -0.81700015    
  0.37061870    
 -0.49054393    
  0.80620021    
  0.12465585    
 -0.40090945    
  0.53861785    
 -0.18444605    
  4.36884910E-02
 -0.37538737    
  1.32449456E-02
 -0.21985945    
  0.32981497    
 -0.65649867    
  0.50169307    
 -0.30620107    
  3.36943530E-02
  0.89559597    
 -0.70926678    
  0.28893161    
 -0.10245191    
  0.18680643    
 -0.22702330    
  0.12757438    
  0.49973792    
 -0.15299778    
 -0.68511468    
  0.70902085    
 -0.49821913    
  5.87171838E-02
  0.21373095    
  -1.0211037    
 -0.47641620    
   1.2756097    
  0.36281624    
 -0.30497351    
  0.47048765    
 -0.49401894    
 -0.46367499    
 -0.41179419    
  0.83497721    
 -0.57261294    
  0.54538643    
  0.12553810    
  0.10311069    
  -1.0653869    
  0.94908017    
  0.35553610    
 -0.51794308    
  0.12174321    
  0.19995193    
 -0.53484428    
  0.59451669    
  -1.0265750    
   1.3915991    
  -1.6637987    
  0.78132194    
 -2.32865959E-02
  0.89832914    
  -1.5256302    
   1.3984745    
 -0.16980973    
 -0.66625249    
  0.70287603    
 -0.42220235    
 -0.71878952    
  0.17071065    
  0.13944462    
  0.40863428    
  0.38701209    
  -1.1545913    
  0.36842373    
 -0.16734034    
  0.92590964    
 -0.72152817    
  0.36842376    
  0.10912694    
 -9.45587456E-02
 -4.43574525E-02
 -0.45075184    
   1.0223291    
  -1.1035022    
   1.5202849    
  -1.4735979    
  0.92258662    
 -0.55891895    
  0.20244280    
 -0.28106412    
  0.13780950    
  0.41537729    
 -0.76713872    
   1.2555606    
 -0.61784321    
 -0.19378608    
  0.11661805    
  0.28253785    
  0.29084170    
 -0.49276349    
  0.10294801    
 -0.22547530    
  0.10165706    
 -0.62356859    
  0.37776288    
 -0.22595660    
 -0.54910761    
  0.87749875    
 -0.81143802    
 -0.35863361    
  1.94189157E-02
  0.30200282    
   1.2547920    
 -0.27692905    
  0.42488319    
 -0.77318960    
  0.38161406    
 -0.23834503    
  7.58253932E-02
  0.25468975    
 -0.61165386    
 -5.35838157E-02
  0.14493407    
 -0.53673071    
  4.85743284E-02
 -0.37156430    
  0.88840508    
  0.45966768    
  8.25367421E-02
 -0.49451664    
  4.55171540E-02
 -0.15963046    
 -0.30990532    
 -0.15352641    
   1.6555216    
  -1.2901503    
  0.33647186    
  0.28280029    
 -0.64071250    
  0.35791221    
 -0.15921441    
  0.34621480    
  9.90567058E-02
  -1.0279944    
 -0.48097202    
   1.0116012    
  0.17606284    
 -8.66034999E-02
 -0.40424317    
  0.94446194    
 -0.37598956    
 -0.18149211    
  0.14343254    
  0.45726117    
 -0.91017050    
  0.41334325    
  8.38295445E-02
  0.39371264    
  0.36042321    
 -0.92456901    
  0.19889100    
  4.31442522E-02
  0.28383574    
 -0.40185854    
  0.34078258    
 -7.16295466E-02
 -0.91381830    
  0.80588758    
  6.75208196E-02
 -0.54342496    
  0.59041262    
 -0.49188080    
  0.36813703    
  0.21905321    
  2.21086256E-02
 -4.93010283E-02
 -0.50016260    
 -0.74497288    
   1.1144441    
  1.38648162E-02
 -0.54764003    
 -0.29564998    
  0.78115779    
  0.11083952    
 -0.48386994    
  0.28301698    
  7.15284571E-02
 -0.26554069    
  0.35130814    
  0.23809946    
 -0.92782801    
 -0.37686726    
  0.59384865    
  0.32740471    
 -0.75649822    
 -0.66403955    
  0.13762045    
   1.6222135    
 -0.35124940    
 -0.25676915    
 -0.22249646    
 -0.16499650    
  0.69505346    
  5.73697686E-02
 -0.75624770    
  0.69697112    
 -0.19770637    
 -0.14220709    
  0.28902212    
  0.11554953    
 -6.84822202E-02
  0.33674589    
 -9.61313173E-02
  -1.2618408    
  0.99206859    
 -0.48230782    
  0.87918949    
 -0.63643140    
  0.70312262    
  -1.0017240    
  0.50200307    
  0.56107521    
 -0.35484332    
 -0.48779812    
  0.41535303    
  0.43657988    
 -0.41359058    
  0.55561161    
 -0.66058373    
 -4.36581410E-02
 -0.63982719    
  0.71971452    
 -3.04208864E-02
 -0.30717593    
 -2.62844050E-03
 -0.37565067    
 -0.18002495    
   1.0643944    
 -7.89880678E-02
 -0.82472384    
  0.78275943    
  9.20582563E-02
 -0.28443038    
 -7.41075501E-02
  0.29984513    
  -1.0730348    
   1.0661029    
 -0.32609197    
  0.12445407    
 -0.56923592    
 -0.52090222    
   1.4476633    
 -0.31177992    
  0.20343840    
 -0.25344849    
  0.46088067    
 -0.58590156    
  0.35157689    
 -0.31123954    
  4.10080515E-02
  0.24084282    
 -0.84030467    
   1.2813855    
  -1.0246657    
  0.21429914    
  0.20779756    
 -3.14163044E-02
 -0.32085052    
  0.33143204    
  0.21341200    
  0.25263682    
 -0.34709695    
  0.42825651    
 -0.33891088    
  0.14900915    
 -0.25912961    
  -1.1024371    
  0.67867488    
 -9.79379416E-02
  0.16010435    
 -0.32774362    
  0.49858350    
 -0.17084044    
  0.65118307    
 -0.25581446    
  0.15835936    
  0.32629722    
 -3.94026935E-02
  9.41171218E-03
 -0.86382693    
  0.13248946    
 -0.14085741    
  0.23594666    
  3.05035617E-02
  0.11730587    
  0.37314209    
 -0.41603342    
  0.81842792    
  -1.2288853    
  0.35517204    
 -0.18190031    
  0.40209231    
 -0.59049332    
 -0.27958521    
  0.98635834    
 -0.44066432    
   1.1079144    
 -0.89794183    
 -0.97579116    
  0.75878459    
 -0.42446780    
  0.71976787    
  0.34717247    
 -0.37020338    
  0.18440977    
 -0.23967306    
 -0.41689414    
  0.47394720    
  7.12984661E-03
 -7.94509426E-02
  0.16616617    
 -5.86928204E-02
 -0.46965832    
  0.51192945    
 -0.93130350    
   1.1934128    
 -0.25715473    
 -0.36115626    
  7.07248598E-02
 -8.26160386E-02
 -0.36215812    
  0.83395493    
 -0.19917923    
 -0.93281931    
  0.42985702    
 -0.76818329    
   1.3086834    
 -0.69666225    
  1.39864460E-02
 -0.29232192    
   1.8423934    
  -1.0330154    
  8.90794173E-02
 -0.46697825    
 -3.02540464E-03
  0.40949756    
  9.76851061E-02
  0.25333956    
 -0.65425336    
  0.16306396    
 -0.65677905    
  0.78886271    
 -6.10394031E-03
  0.95786369    
 -0.59265405    
  0.42046034    
  -1.6968721    
  0.76653010    
  0.78759897    
  -1.5903095    
  0.30593511    
 -0.36557338    
 -0.19017367    
 -6.27385601E-02
   1.4490325    
 -0.68977463    
 -0.25565264    
  0.73778749    
 -0.15727371    
  0.54807884    
  0.51419508    
 -0.64792776    
 -0.54683584    
  0.31845406    
  0.37469324    
 -0.75916791    
  0.66302437    
  0.46674910    
 -0.28162858    
 -0.57918298    
 -0.92425883    
  0.26455984    
  0.49758068    
  0.70902085    
 -0.43746817    
 -0.33769262    
  0.11809911    
 -7.89884776E-02
 -0.47936258    
   1.0956581    
 -0.59999084    
  0.41351911    
 -0.31356400    
  4.86627035E-03
 -9.40970033E-02
  0.31334999    
  0.51665616    
  -1.0801787    
 -0.45639718    
  0.88889199    
  6.03631325E-02
 -0.30882460    
 -0.33135712    
  0.67714697    
 -1.01316730E-02
 -0.16335760    
   1.2132819    
  -1.7369795    
  0.59763461    
  0.48602206    
 -6.07105121E-02
 -0.33792904    
  8.03564936E-02
  -1.1389639    
  0.98009366    
 -0.66485411    
  0.56998503    
  0.30691350    
 -0.32404989    
  0.37113741    
 -0.45344669    
  0.15835445    
 -0.13189827    
  0.30579367    
 -0.96052372    
   1.2491667    
 -0.84873998    
 -3.07714697E-02
 -0.25131392    
  8.14156607E-02
   1.2777284    
  -1.1395775    
 -0.38946423    
   1.0590386    
  0.11757944    
 -0.99341464    
  0.87583572    
 -0.12699988    
  0.12147979    
  0.29640755    
 -0.52556533    
 -0.17446388    
 -0.36619097    
   1.6392673    
  -1.2062961    
   1.0500809    
  -1.0423580    
 -0.22957475    
  0.58059281    
 -6.91219121E-02
  7.45228902E-02
  0.15286778    
 -0.69468945    
 -0.13176942    
  0.69841468    
 -0.47245815    
 -6.08002022E-02
  6.91918656E-02
  0.25007534    
 -0.43630439    
  0.45563906    
   1.0551270    
 -0.61481494    
  -1.2411858    
   1.0248687    
  0.28640547    
 -0.17544876    
 -0.51642233    
 -0.87751120    
   1.2448440    
  0.36336622    
 -0.83266360    
  0.44425085    
 -0.94290954    
   1.2265077    
  0.34404474    
 -0.55262905    
 -0.63281965    
  0.89194632    
 -0.29854941    
 -0.35268691    
  0.68565649    
  0.22464660    
  -1.5040766    
   1.0286540    
 -0.35139826    
  0.32364047    
 -0.74758196    
  0.85575342    
  -1.1090671    
  0.91988838    
  7.60292858E-02
 -0.32785740    
 -0.17633456    
 -0.53311026    
   1.4411024    
 -0.56994647    
  0.66019368    
 -0.73143476    
 -0.69737571    
  0.17095736    
   1.0090004    
 -0.91369033    
  0.21793513    
  0.60447305    
 -0.31223181    
  0.31508088    
 -0.79016614    
 -0.37156329    
  0.81294847    
  5.49155921E-02
 -0.92395318    
  0.78495443    
 -1.99340302E-02
 -0.60949683    
 -0.31127706    
  0.86084926    
  0.28886881    
  0.24913765    
 -0.49386460    
 -0.78845716    
 -7.79607296E-02
   1.6201905    
 -0.64003778    
  0.18637043    
 -0.55499721    
 -0.33882076    
  0.16989931    
  0.34339261    
  0.13997644    
 -0.32921854    
  1.18346661E-02
  0.40546530    
 -0.29423979    
  0.37156364    
 -0.33284950    
 -0.86689705    
  0.45635694    
   1.0530609    
 -0.26703584    
  8.17802176E-02
 -0.56968224    
  0.67167199    
 -0.10198960    
 -0.62800801    
 -0.14865983    
   1.0655513    
 -0.55961627    
  0.77963305    
  -1.2890589    
  0.62627459    
 -0.41863585    
 -0.42990896    
  0.73588872    
  0.77447599    
  -1.0414538    
  5.32036424E-02
  0.13093714    
  0.38557127    
 -0.23012280    
 -1.56868454E-02
 -0.15119095    
  0.44527498    
 -0.10552415    
 -0.97701746    
  2.15065554E-02
  0.64966238    
  0.94692737    
 -0.80234659    
  0.16941820    
  3.35226543E-02
 -0.28298384    
 -0.36264536    
  0.45225692    
 -0.86977047    
   1.4437048    
 -0.24565923    
 -0.48688051    
 -0.18053722    
  0.32764840    
 -9.06970203E-02
  8.40338785E-03
  0.20541376    
 -2.58858763E-02
 -5.01899980E-02
 -0.34052494    
 -0.43297142    
 -0.21718463    
  4.83194441E-02
   1.2323397    
 -0.57521099    
  0.46325713    
 -0.87117010    
  0.17802355    
  0.26590863    
 -0.74146521    
   1.7418553    
  -1.0146413    
  0.12149781    
  0.34431103    
 -0.75189650    
  0.63748664    
 -0.28656074    
  0.24180283    
  8.92098919E-02
 -0.22677304    
  0.10171732    
 -0.95441651    
  0.92290372    
  0.13211805    
 -0.91381830    
 -0.55858767    
   2.1043098    
 -0.71621782    
  5.75575717E-02
 -0.16551466    
  0.36186105    
  -1.0630412    
  0.32721296    
 -8.80689323E-02
  0.62755024    
 -0.61493176    
  0.14017071    
 -5.31597584E-02
 -0.64819556    
   1.7945035    
  -1.4572464    
  0.53866935    
 -0.36950624    
  0.76346397    
  0.22437692    
 -0.31138843    
 -3.25095393E-02
 -0.47383711    
 -7.84149617E-02
 -0.39944017    
  0.91809070    
 -0.17658252    
 -0.56445587    
  0.67409885    
  0.18711744    
 -0.73716384    
  0.43394494    
  4.64214608E-02
  0.65639746    
 -0.63801122    
  0.24951343    
  -1.5393934    
   1.3276212    
  0.15665366    
 -0.42311978    
  0.37182647    
 -0.10926656    
 -0.38993052    
  0.13497572    
  6.35913238E-02
  0.72233790    
  -1.3967046    
   1.5045943    
 -0.94564313    
  0.35826951    
  0.45029366    
  -1.2828314    
  9.76380482E-02
  0.53608567    
 -8.26917812E-02
 -0.26978117    
  0.16058131    
  0.26616070    
  5.52851632E-02
 -0.20978650    
 -0.28850132    
 -0.82247245    
 -0.21570835    
   2.1191514    
  -1.1177030    
  0.95629632    
 -6.55719824E-03
 -0.54881936    
  0.38319936    
 -0.88796902    
 -0.54929173    
  0.99058551    
  0.26869214    
 -3.01342662E-02
 -0.61060733    
  0.98170936    
 -0.24717690    
 -0.94542706    
   1.2736609    
 -0.20745201    
 -0.69015765    
  0.37413400    
  0.29637089    
  -1.0729887    
  0.58231497    
  0.22264443    
 -0.59620500    
 -0.16936283    
  0.52277148    
  1.26422178E-02
 -8.10901597E-02
 -0.66361433    
  0.40722710    
  0.94680583    
 -0.34580559    
  2.66682617E-02
 -0.23401073    
  0.52122295    
 -0.71741647    
  0.31897858    
  0.31921721    
 -0.35123748    
 -0.30739814    
  0.80336362    
 -0.24924041    
 -0.11863107    
  0.35457310    
 -0.36995837    
 -0.21782871    
  0.47301155    
  0.17830980    
  -1.3183067    
  0.98434389    
  0.11583205    
 -0.80198550    
   1.0571122    
 -0.44939461    
 -9.75898579E-02
  0.24548620    
 -0.28169921    
 -0.81038791    
 -0.42517075    
  0.32251683    
  0.89774114    
 -0.11668224    
  0.71154130    
 -0.57522875    
  4.64214608E-02
  0.17022097    
 -0.67078996    
   1.0438522    
 -0.43216583    
  0.19545729    
  0.12534116    
 -0.27747104    
 -0.13201798    
 -0.99163991    
  0.78647918    
 -7.18258768E-02
  0.29298669    
  0.79939991    
  -1.1669047    
  0.23849753    
  0.57719678    
 -0.90871507    
  0.65304559    
 -0.85826880    
  0.76394004    
 -0.84012908    
 -0.19743510    
  0.87377554    
  0.28715256    
 -0.13603275    
 -0.37850943    
  0.84463483    
 -0.41811648    
 -6.45382255E-02
  0.26946196    
 -0.82123816    
 -0.59229892    
  0.89037657    
 -0.14899334    
 -0.12997663    
  0.45770407    
 -0.32220292    
 -0.30715433    
  9.63314846E-02
  0.14536609    
  0.33857077    
  8.82338434E-02
 -0.17125098    
  0.22541872    
 -1.46523826E-02
  0.26999936    
 -0.58132893    
 -0.21249513    
  0.42906770    
 -1.63607076E-02
 -0.56374776    
 -0.19986610    
   1.5177495    
 -0.42209139    
 -0.30961704    
 -0.33727917    
 -0.73939818    
 -0.21724319    
  7.09521398E-02
 -4.91329543E-02
  0.15312175    
   1.3258622    
  2.10872684E-02
 -0.88936937    
  0.31275535    
  7.96028152E-02
 -0.54846501    
  0.67005104    
  0.42245346    
  -1.0566268    
  0.98850852    
 -0.40464535    
  0.24309105    
 -0.59591174    
 -0.74333620    
  0.32378647    
 -3.24351117E-02
   1.5656350    
  -1.2283787    
  0.66127181    
  0.24000435    
 -0.56200725    
  0.19939990    
  0.11651100    
 -8.05519670E-02
  0.36108014    
 -0.49808702    
 -0.46143287    
 -0.32449535    
  5.53967431E-03
 -0.27851540    
  0.73950171    
  0.42045063    
 -0.15567718    
 -0.53062797    
  4.87902425E-02
  0.80948651    
 -0.73445106    
   1.1105881    
  0.60396916    
  -1.4148996    
  0.46141008    
  0.19382460    
 -0.60304952    
  0.28979853    
  0.45964345    
 -0.63480294    
 -0.25383690    
 -0.26203960    
  0.67826945    
  8.52902792E-03
 -0.44112566    
 -0.30208626    
  0.70865107    
 -0.40327004    
  0.50157231    
  0.64311111    
 -0.38936535    
 -0.18821168    
 -0.50339091    
 -0.66875482    
  0.82025713    
 -0.13923189    
  0.96275491    
 -0.62020445    
 -0.39899293    
  5.64410165E-02
 -3.09623126E-02
   1.0901908    
 -0.88353485    
 -0.19415642    
  0.17086937    
  0.10901865    
  0.43931472    
 -0.82043052    
  0.68797886    
  0.22899872    
  -1.1013629    
  0.73759872    
  0.79900151    
 -0.46734068    
 -0.43570530    
 -0.24195990    
  0.15015216    
 -0.10910716    
  0.39196935    
 -0.18015032    
  0.68988770    
 -0.75486028    
 -0.20195746    
 -0.10441674    
 -0.54711539    
  0.24038526    
  0.13192740    
  0.30990493    
  0.26616070    
  0.54109925    
 -0.11962252    
 -0.63675648    
 -0.28507432    
  0.73063016    
 -0.32516488    
 -0.30010486    
  9.53099728E-02
  0.70725131    
 -0.25191450    
 -0.25984535    
  0.53117806    
 -0.47661856    
  0.24761991    
  5.70626855E-02
  0.12266471    
 -0.32642210    
  0.53999597    
 -6.99921399E-02
 -0.34425235    
 -0.40282330    
 -0.25395611    
   1.0390505    
 -0.59576088    
 -9.85910967E-02
 -0.58154148    
 -8.54448453E-02
   1.0389656    
 -0.36477628    
 -0.20948154    
  0.48573476    
 -0.15052795    
  0.20009479    
  2.22039800E-02
  0.33671364    
 -0.47217736    
 -3.87581601E-03
  0.36518204    
  -1.4331992    
   1.5726101    
 -0.38057196    
 -0.40204000    
  0.54559845    
 -0.74969399    
  0.15952677    
  0.39196935    
 -0.33213356    
  0.39870867    
  0.22787790    
 -0.26764125    
 -0.15415081    
 -0.42730728    
 -0.17540503    
  0.25131461    
  0.76233500    
 -0.84775251    
 -0.45608789    
   1.3975375    
 -0.33300012    
  3.07187270E-02
 -0.34355593    
  9.43394285E-03
  0.43324459    
 -0.56610590    
  5.73069267E-02
 -5.46297319E-02
 -0.37129664    
  0.90850884    
 -0.19807029    
  0.49817425    
 -0.94446206    
   1.0212941    
 -0.30026522    
 -0.67735374    
 -0.71329224    
  0.85392046    
  0.29937088    
 -1.29270805E-02
 -0.89423072    
   1.0296195    
 -0.25363630    
 -0.35548025    
  0.34707636    
  0.54075295    
 -0.45973688    
  0.25906673    
 -0.79086268    
  0.93206024    
 -0.45012432    
  0.21451759    
 -0.76497263    
  0.15110621    
  0.14188066    
   1.1324253    
 -0.43795612    
 -0.39495233    
 -5.90017205E-03
 -0.75624031    
  3.30610350E-02
  0.50348198    
  0.34207290    
  0.60565978    
 -0.77652925    
  0.44005635    
 -0.45886633    
  0.24896774    
  3.55445594E-02
  8.66142362E-02
  -1.0351660    
  0.90474892    
 -0.55259228    
  0.33069146    
 -0.35993335    
  0.34952778    
  0.57914919    
 -0.78005183    
  0.50518346    
 -0.69314742    
  0.43984675    
 -0.47438708    
 -0.33010295    
  0.88834840    
  3.94315384E-02
 -1.06011285E-02
  0.24597135    
 -0.15114616    
  0.10713558    
 -0.63808769    
  0.18277904    
  0.41985381    
 -0.80269337    
 -0.49859697    
   1.0437264    
  0.29156509    
 -0.30330703    
 -0.19500034    
 -0.29568893    
 -4.26992625E-02
 -0.13257295    
  0.65008754    
 -0.19116040    
 -0.31633750    
  0.39544854    
  0.13576625    
 -0.21487689    
  0.30091104    
 -0.85629880    
  0.92050081    
 -0.10070276    
 -0.64595115    
  0.86537105    
 -0.23440033    
  7.80090094E-02
  -1.1359497    
 -5.01497127E-02
   1.0676624    
 -0.11655593    
 -0.40546516    
  0.73529243    
 -0.27610910    
 -0.22943980    
 -7.08744824E-02
  0.34930304    
 -8.95501077E-02
 -0.42860630    
  0.41985360    
 -0.57903409    
 -0.41730049    
   1.5755367    
  -1.1465412    
  0.74230629    
 -0.42596927    
   1.0007560    
  -1.4809823    
  0.64161342    
  0.14725862    
 -5.76470084E-02
 -0.19070841    
 -4.07115705E-02
  0.44262373    
 -0.46787095    
  0.13032986    
  0.31048739    
 -0.21313861    
 -5.34387827E-02
 -0.59545314    
  0.34140787    
   1.0296196    
  0.27496454    
 -0.36698303    
 -0.68117136    
  0.69552571    
 -0.66273552    
  0.60529804    
 -0.38862664    
 -0.13273627    
 -0.66391730    
 -0.17494169    
  0.58451337    
 -8.85028243E-02
 -0.30070215    
  0.54101056    
 -0.49761117    
  5.26439659E-02
   1.0264751    
 -0.82181609    
   1.0080670    
  -1.2731216    
 -0.31796774    
  0.22421242    
  0.58493322    
 -0.25951138    
   1.1199872    
 -0.53770238    
  -1.0849131    
  0.34590277    
  0.56834501    
 -0.28427982    
  0.58264035    
 -0.37483144    
  0.12438390    
 -0.37664485    
  0.86738658    
 -0.53865564    
  0.12840557    
  0.28317529    
 -0.38335350    
  0.31610116    
 -0.26004809    
  1.30719850E-02
 -0.54992300    
  0.30046135    
  0.30186710    
 -7.87235722E-02
  0.49933106    
 -0.23769967    
 -0.93031865    
  0.85575926    
 -0.70107728    
  0.94516867    
  4.93871234E-03
 -0.64976650    
 -0.74642813    
  0.59932846    
  0.25857359    
 -7.44327605E-02
  0.29165152    
 -0.29849336    
 -0.62034738    
 -0.23383871    
  0.85418624    
 -0.39295805    
 -8.85536149E-02
  0.91924936    
 -0.26000401    
  0.56453007    
 -0.65888286    
 -8.10959861E-02
 -0.47641668    
  0.41522142    
  0.60569394    
 -0.67088073    
 -0.31039092    
 -0.59559000    
  0.97116745    
  0.56652653    
  0.17864214    
 -0.28003073    
 -0.68404275    
 -0.42683923    
  0.89948344    
  0.10536081    
  6.71828315E-02
  0.10805086    
 -0.22742008    
 -0.77886099    
  0.27986971    
  4.03510779E-02
 -0.60660666    
  0.13547330    
 -0.20520508    
   1.2089603    
 -0.19938184    
 -7.34855607E-02
  0.29581901    
 -0.48733309    
   1.0237596    
  -1.5813992    
  0.26554915    
  8.46525207E-02
 -0.50974315    
  0.57265741    
  0.54734582    
  0.40605274    
 -0.30706131    
  -1.0687118    
  0.67436749    
  1.64520312E-02
 -0.36436328    
  0.60735530    
 -0.36164954    
 -0.27983868    
   1.0740063    
  -1.6555625    
 -0.25308990    
   1.3762443    
  9.25515592E-02
 -0.12749863    
  0.13117498    
  0.11757944    
 -0.19578908    
  6.34217635E-02
 -0.12479120    
  0.49936828    
 -0.23732808    
 -8.11252147E-02
 -4.13357243E-02
 -0.28707030    
  0.31600600    
 -0.35083550    
  0.36675030    
 -0.98904926    
 -4.72748745E-03
  0.91153973    
  0.23186737    
  -1.1434067    
 -4.75053443E-03
  0.77098948    
 -0.21001454    
 -0.43161896    
  0.78311771    
 -0.42477050    
 -8.22379887E-02
 -0.74862564    
   1.5570847    
 -0.46972048    
 -0.32298911    
  0.51953769    
 -5.73767386E-02
  0.27080852    
 -0.59320700    
 -0.15234116    
 -0.57395792    
  0.19349562    
   1.0688531    
  -1.0459677    
  0.32868469    
 -0.78520620    
  0.15210827    
  0.93693495    
   1.0306491    
 -0.59363556    
 -0.14873026    
 -4.79799137E-02
 -0.36835501    
  0.29584509    
  0.10597003    
  0.14127061    
 -0.19189109    
 -6.14663437E-02
 -5.89647256E-02
  0.77034920    
  -1.0232143    
  0.39611050    
 -0.47452548    
  0.45363200    
 -4.31439094E-02
 -0.35753438    
  0.74751550    
  6.69102669E-02
 -0.46898934    
 -0.23693031    
 -0.32522440    
  0.80577683    
 -0.70755929    
  0.55869359    
  7.63462409E-02
 -0.41318759    
  0.24613339    
 -0.24613348    
 -0.84043163    
  0.81425118    
  0.38852289    
 -8.63573030E-02
  0.25327322    
 -0.14908986    
 -0.13201798    
 -0.83129674    
   1.0048444    
 -1.19349444E-02
  0.14504290    
 -0.85026938    
  7.36115128E-02
 -4.62124869E-02
 -7.72310719E-02
 -5.62999025E-02
  0.30395812    
  0.61618602    
  0.11057750    
 -3.36162001E-02
 -0.73088801    
  0.41332388    
  0.27388880    
 -0.80647558    
  0.36000276    
  6.74410388E-02
 -0.41091466    
 -1.32016158E-02
  9.19826925E-02
  0.25534660    
 -0.20800030    
 -0.23696680    
  0.64627850    
 -0.13106696    
 -0.26675063    
  0.63582098    
 -0.31166908    
 -6.84024468E-02
  0.34465629    
 -0.34244618    
  0.49749181    
 -0.74975330    
  0.17662312    
 -0.10800973    
  0.17254809    
 -0.85251904    
  0.67731559    
 -0.17701642    
  0.98082936    
 -0.33314410    
  0.53511274    
 -0.60922086    
 -0.93707830    
  6.62492886E-02
  0.51594061    
  0.90190202    
 -0.42903230    
 -0.35282105    
 -0.61067069    
  0.73995143    
 -0.71120161    
  0.22071104    
  0.48450810    
 -0.38272589    
  0.21312302    
 -3.86522226E-02
 -0.88239008    
   1.3652411    
 -9.39434171E-02
 -3.05109844E-02
  0.27643186    
  -1.3133065    
  0.75889838    
  0.78742385    
 -0.39415443    
  0.12389900    
 -0.25131443    
 -0.82717615    
 -3.23911645E-02
   1.1323313    
  -1.3942840    
   1.0111148    
 -0.44313034    
  0.87167388    
 -0.41309908    
 -8.38816985E-02
 -7.12272674E-02
 -0.50784755    
  0.74211466    
  0.20708592    
  5.45976795E-02
 -0.85550553    
  0.70588624    
  0.10930825    
 -0.92340863    
 -0.44183201    
  0.74721408    
  5.62808178E-02
  0.28019133    
  0.36453912    
 -0.50129753    
 -0.33474913    
  0.14810796    
  0.10821403    
  0.45177308    
 -0.27295402    
  0.13645102    
  -1.0154344    
  0.88868272    
 -9.29959267E-02
  2.51057390E-02
 -0.71825331    
 -7.93363824E-02
  0.12083665    
  0.19176209    
  0.57578391    
  0.35384023    
 -0.16837926    
 -0.22001348    
  7.15935156E-02
  5.65518029E-02
  3.37873548E-02
 -0.86686766    
  5.01072854E-02
 -3.83191407E-02
  0.36290526    
  0.46181843    
 -0.75677264    
  0.68029141    
 -0.27239585    
  0.15276255    
  6.64899796E-02
 -0.81974101    
  0.49835855    
  0.32527322    
 -0.67201316    
  0.43419904    
  0.40546507    
 -0.32959941    
 -0.60157973    
 -0.20763941    
   1.3668765    
 -0.37647793    
 -2.89873481E-02
 -0.13633612    
 -0.54124612    
   1.3090632    
  -1.3090628    
  0.15359898    
  0.35103035    
  0.53158802    
 -6.65498599E-02
 -0.80618304    
 -0.54416168    
   1.2174408    
 -0.48822889    
  0.33100793    
  0.25283548    
  0.11338252    
 -0.74180174    
  0.73908412    
 -0.18150534    
 -0.13236688    
  0.14533325    
  8.92898887E-02
 -0.98723137    
   1.2235425    
  -1.0699573    
  0.34850580    
  0.33098859    
 -0.23742045    
 -9.83650908E-02
  0.57461250    
 -0.61133683    
  0.16301785    
 -0.59629703    
  0.67568815    
 -0.99462199    
 -8.26925784E-02
  0.75983828    
 -0.16632110    
  0.37647733    
  0.23397802    
 -4.76702414E-02
  0.67213237    
 -0.15445891    
 -0.79755062    
  0.29245538    
 -0.38251585    
  0.34984526    
  0.15045340    
  0.26966345    
 -0.56691468    
 -0.82545811    
  0.46695057    
  0.29225862    
  0.33940306    
 -0.14310098    
  0.42956242    
 -0.37836289    
  0.70290309    
 -0.90794110    
  0.12335938    
  0.24873248    
 -0.83381426    
  0.58894372    
  -1.1704996    
 -0.35401726    
   1.8406899    
 -0.41960919    
 -0.29053554    
 -0.60043848    
  0.39499399    
  0.76096934    
  0.44194946    
 -0.90216583    
  2.31071785E-02
  0.38495114    
 -0.17303795    
  0.23660508    
  0.50464743    
 -0.53759980    
 -0.80466861    
  0.21788682    
  5.56511395E-02
 -0.35139763    
  0.57511073    
 -0.67285281    
  0.31845331    
   1.2033229    
 -0.60727334    
  0.10679072    
  0.58456618    
 -0.74462879    
  0.12405241    
  -1.2151453    
  0.89814937    
  5.99514395E-02
 -0.16607466    
  0.39780265    
 -0.31717262    
  0.18972766    
 -0.60581195    
 -0.80207324    
   1.6329684    
 -0.53700536    
  0.58098489    
 -7.54785985E-02
 -0.17817035    
  0.76328641    
 -0.79435748    
  0.48201236    
 -0.73926145    
 -5.11471694E-03
 -0.33493477    
  0.10858073    
  0.66378075    
 -0.63525343    
  0.54522681    
 -0.33466271    
  0.31453377    
 -0.13221240    
 -0.84800094    
  0.35667461    
  0.61611712    
  0.18634792    
 -0.40392041    
  0.38362336    
  0.17201614    
 -0.80398190    
  0.56847805    
  0.20448351    
  3.49964276E-02
 -0.62415451    
  0.22856119    
 -0.38600898    
 -4.13033590E-02
 -0.47241646    
   1.6454952    
  -1.1117456    
  0.93035614    
  -1.1584688    
  0.97771001    
  -1.2044187    
  0.11778308    
  0.62117392    
  1.69136208E-02
 -3.19520086E-02
  0.35059604    
 -0.53032380    
  0.48829415    
 -0.13058345    
  0.18774195    
  1.78579055E-02
  0.11417133    
 -0.65190393    
  0.29710707    
 -0.38136783    
  0.96873730    
 -0.82563674    
  1.41845625E-02
 -0.22843945    
 -0.16303939    
  0.96110463    
 -0.50596821    
 -0.62915915    
   1.1150059    
  -1.3056262    
  0.94584966    
 -0.76770294    
   1.2218041    
  -1.3464092    
 -0.72688609    
   1.9261076    
 -0.35667506    
 -0.29450810    
  0.28218737    
  0.91297990    
 -0.93596888    
 -1.06267072E-02
 -0.23496494    
  0.24559245    
  0.35413465    
 -0.29065421    
  0.75096661    
 -0.66180813    
  0.33983707    
 -0.40159696    
  0.29249638    
 -0.52387846    
  0.57308036    
  0.13575821    
 -0.54328322    
 -0.67881715    
  0.85251057    
 -0.27790937    
 -0.14503895    
  0.69314677    
 -0.54810852    
  0.38465464    
 -0.46070138    
  0.74838334    
 -6.51616529E-02
 -0.61176288    
 -0.11692176    
  0.15525776    
  0.14780931    
 -0.63747418    
  0.84057039    
 -0.28043976    
 -0.70350969    
   1.0560524    
 -0.60976523    
  0.29763249    
  0.32652199    
 -0.62415397    
  0.72980046    
 -0.52985764    
   1.1695440    
  -2.0081456    
  0.95395643    
 -0.35057911    
 -0.50714880    
  0.74018806    
  7.98746943E-02
 -3.49470638E-02
 -8.40383116E-03
 -0.45078030    
  0.17010595    
  0.51806158    
  -1.1204799    
  0.83556777    
 -0.93753213    
   1.2454722    
 -6.37800768E-02
  0.10206215    
 -0.76281077    
 -0.34523469    
   1.2466514    
 -0.65308815    
  0.21999678    
  0.37272215    
 -0.40908989    
  0.28931496    
 -0.67857242    
 -0.56364292    
   1.4465868    
 -0.37856930    
  0.28525174    
 -0.81899178    
  -1.0375977    
   1.5790753    
  9.89821255E-02
  0.30068618    
 -0.33440679    
 -0.38757569    
 -8.89474675E-02
  0.49795249    
 -0.14623155    
  8.14628974E-03
 -0.33121246    
  0.67892247    
 -0.57186860    
  0.39526132    
  1.35826254E-02
  0.35532486    
 -0.36379251    
  0.52902591    
  0.15900567    
 -0.92272192    
 -0.67397720    
  0.83821493    
  0.37708548    
 -0.39922640    
 -7.49072758E-03
  0.20340058    
  0.16764404    
 -0.27436900    
  -1.0601134    
   1.2646555    
 -0.19943511    
 -0.12652202    
 -1.74929816E-02
 -0.92120433    
  0.20022242    
   1.0174490    
 -8.67460966E-02
  0.43625289    
 -0.80503845    
 -0.32277331    
   1.1380368    
 -0.84087527    
  0.25471532    
  9.24806222E-02
  0.33050227    
 -0.19509767    
 -0.83189040    
  0.65566385    
 -0.24242519    
  4.54133078E-02
 -0.22155944    
  0.11690305    
 -0.29869759    
  0.57753706    
  0.12191930    
 -0.72185761    
 -0.13491952    
  0.58159429    
 -0.49984404    
 -0.30953404    
  0.69081932    
 -0.47420844    
  0.90499103    
 -0.17869206    
 -0.28046158    
  3.99582759E-02
   1.3712044    
  -1.0423315    
 -0.42810726    
 -0.39031285    
  0.40295550    
  0.90007955    
  -1.3531419    
   1.0933278    
 -0.75459999    
  0.27848521    
  8.96732509E-02
  0.28181672    
  4.87896688E-02
 -1.69491675E-02
 -0.35545504    
 -0.79130685    
  0.26958194    
  0.19254290    
  0.57800847    
  5.99723272E-02
  -1.3032709    
   1.3224881    
 -0.89887351    
  0.45002109    
  0.11880200    
 -0.86372554    
  0.71465373    
  6.85199648E-02
 -0.52864367    
  0.88200176    
 -4.76283319E-02
 -0.55515409    
 -7.34547451E-02
  0.53134507    
 -0.26057371    
 -0.79592794    
  0.63477522    
 -0.16284078    
  0.17371042    
 -0.46676603    
  0.84852844    
 -0.44019428    
  0.32907656    
  0.43325388    
  -1.3444035    
   1.0111350    
  0.42272797    
 -0.10563199    
 -0.37469366    
  0.10140018    
  0.19855793    
 -0.19677369    
 -0.44639844    
  0.50018406    
  0.11928354    
 -0.33108985    
 -0.86343235    
  0.42183173    
  0.94066674    
 -0.35179785    
 -7.67446384E-02
 -0.64380157    
 -0.54217547    
  0.35540074    
   1.4083705    
  -1.2478626    
  0.70260781    
 -2.09333319E-02
 -0.41028416    
  0.55171710    
 -0.80801302    
  0.93189895    
 -7.18418881E-02
 -2.56838407E-02
 -0.34627652    
  0.62906802    
 -0.51205188    
 -1.23462640E-02
  0.25131467    
  0.70515180    
 -0.19143231    
  6.07383549E-02
  -1.4964005    
  0.60650378    
  0.26423070    
 -0.90365857    
  0.37286133    
  0.68591607    
 -5.98081946E-02
 -0.21203485    
  4.65198159E-02
 -0.58307087    
  0.88519347    
  6.69783540E-03
 -0.12649930    
 -6.41347915E-02
  0.11148052    
 -0.52831858    
 -1.73061434E-02
  0.33218825    
 -0.50310403    
  0.52609301    
 -0.88530731    
  0.39410093    
 -8.64919648E-02
 -0.78100771    
 -0.26304540    
   1.9597208    
 -0.24935712    
 -0.92029870    
  0.15930077    
  0.89132392    
 -0.32391083    
  0.27645409    
 -0.30401525    
  0.23386456    
 -0.20242767    
  0.59677309    
 -0.29088169    
  0.23391189    
 -0.47611013    
 -0.93645573    
 -0.62168813    
   2.1846943    
 -0.72768390    
 -0.66152436    
  0.61423838    
  0.59825772    
 -0.70478845    
 -0.61004704    
  0.26368961    
  0.22446729    
  0.44353205    
  5.61199561E-02
  0.19349445    
 -0.17915197    
 -0.52463341    
  0.29434419    
  4.09811996E-02
  0.37373719    
 -0.95314580    
  0.49152759    
  0.89902359    
 -0.78658950    
 -9.38192308E-02
  0.12865305    
  0.14873068    
 -0.20049857    
 -9.55003574E-02
 -5.14034405E-02
 -3.80785652E-02
 -0.42622671    
  0.61499643    
 -0.11613008    
  0.45314237    
  -1.2098371    
 -0.49288857    
   1.1723675    
  0.54376310    
 -0.66298139    
 -0.16846412    
  0.44052160    
  0.50648528    
 -0.92283648    
  7.47470185E-02
 -0.54177034    
  0.63934427    
 -0.52262038    
   1.0567892    
 -0.67707646    
  0.29634029    
  0.28822049    
  6.26180619E-02
 -0.53229928    
  0.39420468    
 -0.84729773    
  0.97777569    
  0.29795066    
  -1.1320835    
  0.16813645    
  0.52324826    
 -0.54430187    
  0.51204079    
 -0.27022734    
 -2.90573575E-02
  0.79801601    
  -1.2500012    
  0.98995703    
  0.11122571    
 -0.60827720    
 -6.57974482E-02
  0.24457426    
 -0.42639294    
 -0.40395486    
 -0.39421570    
   1.3381754    
 -0.54000342    
  0.42836344    
 -0.43442410    
 -0.27060443    
  0.70699537    
  0.40218568    
 -0.14391007    
 -0.16278674    
 -0.22314350    
  7.31506422E-02
  0.33082458    
 -0.44034332    
 -0.59615493    
  0.36837101    
  0.16571143    
  0.55042547    
 -0.50233912    
  0.18193042    
  0.47171423    
  -1.2232869    
 -0.20159319    
   1.6084223    
 -0.81169307    
 -0.17729984    
  0.20661455    
  0.31885752    
 -0.51460189    
  0.90103942    
 -0.32078877    
 -0.39792892    
  4.40601110E-02
  9.25637111E-02
 -7.97154903E-02
  0.53187931    
 -0.11232924    
 -0.34970668    
 -4.46324013E-02
  0.23387407    
 -0.99128342    
 -4.52558510E-02
  0.65540671    
   1.1599911    
 -0.99219757    
  0.96391833    
  -1.0289997    
 -0.25286514    
  0.40546510    
 -0.95812231    
   1.2706333    
 -0.95660168    
  0.65704185    
 -0.39358738    
  0.13250919    
  0.53580964    
 -0.51455742    
  0.42551190    
 -0.24826545    
  0.10751078    
  0.69840616    
 -0.89595652    
  0.11897215    
 -0.86262304    
   1.0850066    
 -4.57672123E-03
 -0.70545495    
  0.79182923    
 -0.22560109    
  0.11914913    
 -0.82467449    
  3.49686258E-02
 -0.46383658    
  0.51082569    
  0.36418733    
 -0.51234561    
  0.35477227    
  1.32448906E-02
  0.30593559    
 -1.93972746E-03
  5.29423915E-02
 -0.82483864    
 -0.17395304    
  0.97456002    
 -9.90911722E-02
 -0.60926551    
 -0.21741280    
  0.67634016    
  0.49569997    
 -0.97397012    
  0.56628966    
  0.51524991    
 -0.64026588    
  7.50053450E-02
  0.13702147    
  3.78910266E-02
 -0.43123415    
  0.56988949    
 -0.20750839    
 -0.39919576    
  0.44828486    
  1.78048722E-02
 -0.16830233    
  2.74614003E-02
  0.16218059    
  0.44375071    
 -0.17740780    
 -0.96526462    
  0.62938040    
 -0.71393788    
 -0.13955210    
  0.69072890    
  0.51034075    
 -0.29937789    
  6.26985729E-02
  2.90403329E-02
  0.97026366    
  -2.0182984    
  0.83113319    
  0.28099284    
 -0.57312995    
  0.63965851    
  -1.1735659    
  0.52493864    
  0.26720321    
  0.71024191    
 -0.38035935    
  -1.2753297    
 -0.11261940    
   1.2980781    
 -0.69858658    
 -0.26966345    
 -0.18232146    
 -0.44628707    
  0.47999763    
   1.4985375    
 -0.45092747    
 -0.13685890    
 -0.62445039    
  0.88339067    
 -0.25450468    
  0.33994323    
  0.28571171    
 -6.60390183E-02
 -0.32241189    
  2.07265038E-02
 -0.54856640    
  0.31683874    
  0.19339475    
 -0.44163546    
  0.63338560    
 -0.25215226    
  0.14874494    
 -0.52446866    
 -0.87327319    
  0.17461602    
  0.26533455    
 -0.98649430    
   2.4502208    
  -1.5476611    
   1.5076556    
 -0.95001662    
  0.45270416    
 -0.22062999    
  0.21389574    
 -3.78705449E-02
  0.28240463    
 -0.63908046    
 -0.82417536    
  0.79879296    
  0.22468519    
  0.35564747    
 -0.18088359    
 -0.19132793    
  6.66242465E-02
 -0.77873874    
  0.20684084    
 -0.15703809    
   1.0488093    
  -1.3764135    
  0.51531017    
  0.82646865    
 -0.87458819    
  0.57360160    
 -0.11332842    
  0.22757848    
 -0.45629278    
 -0.45999816    
  0.58581811    
  9.62056443E-02
  0.56057382    
 -0.64453924    
 -0.57185620    
  0.51168686    
  0.58979470    
 -0.68458813    
  0.21858765    
  0.17353146    
 -0.34495321    
 -0.43433264    
  0.40406936    
  0.43482491    
 -2.93599591E-02
 -4.18310650E-02
 -1.56563539E-02
  0.19148405    
 -0.37026107    
 -6.07725419E-02
  0.28013471    
  0.23668748    
  3.09073552E-02
 -0.23590584    
   1.1516171    
  -1.6935011    
  0.30952406    
  1.37932291E-02
 -9.32579786E-02
  0.40963319    
 -0.17601910    
  0.27721074    
 -0.75039387    
   1.1771842    
 -0.93761611    
  0.24936345    
  0.16026998    
  0.45047149    
 -0.66905004    
 -0.53104252    
   1.2252244    
 -0.65959060    
 -0.84863299    
 -0.34209532    
 -0.14107879    
   1.0573691    
 -0.70906287    
 -5.49585707E-02
  0.69878131    
  0.83559263    
 -0.76772386    
 -0.53562748    
  0.97970784    
  9.77557003E-02
 -0.35776633    
 -0.20529105    
  0.31479135    
  -1.3237140    
  0.43920395    
   1.0810821    
  0.12809093    
  0.51646745    
  -1.1479090    
  0.50174218    
  0.36101362    
  -1.1976334    
  0.77175868    
 -0.80964220    
 -0.50058156    
   1.1683127    
  0.41662419    
 -0.87913090    
  0.39704412    
 -0.91207212    
  0.91629046    
 -0.89545757    
   1.0565006    
  0.97408640    
  -1.3478028    
 -0.19806984    
  0.88206112    
 -0.90453398    
  0.90058380    
 -0.12340523    
  -1.0691983    
  0.42838883    
  0.65709412    
 -0.27551955    
 -1.75610427E-02
  1.94934122E-02
  0.52653188    
 -0.79257095    
  0.51132935    
 -0.86047637    
 -0.49899143    
   1.3178269    
  -1.1453568    
  0.48169291    
  0.21392669    
  0.61751825    
 -8.18198919E-02
 -0.29736254    
  0.31597438    
  -1.2400781    
  0.40546483    
  0.26537582    
  0.38093999    
 -8.39029625E-02
 -0.61611754    
  0.59542048    
  6.26356080E-02
 -0.15206997    
  0.59377438    
 -0.17386189    
 -0.15164894    
 -0.15999667    
 -0.70440447    
 -0.19983304    
   1.5795016    
  -1.3987166    
  0.57920301    
 -4.85743620E-02
  0.17967832    
  0.21211889    
  0.24671640    
 -0.77658111    
  0.73011744    
 -0.33948061    
  0.46626177    
 -0.88321614    
 -0.24334595    
  0.38484612    
  1.83489304E-02
 -2.06663311E-02
  0.25645769    
  0.26498461    
  -1.6039430    
   1.2269939    
 -0.28101113    
  0.31651765    
 -0.37963861    
  0.37769902    
  6.39315844E-02
  0.15804680    
 -0.36358595    
 -5.04691713E-02
 -6.06248342E-02
  0.36290526    
  5.74481711E-02
 -0.61272526    
 -9.53099281E-02
  0.10435987    
 -0.22841275    
  0.52729309    
 -0.60169119    
  0.20840085    
  0.60162503    
 -0.55961621    
  0.61587000    
 -0.81478363    
  0.79580134    
  0.62371820    
  -1.5470023    
  0.62274373    
  0.13411927    
  0.13635717    
 -6.48980290E-02
  0.35839716    
  -1.1354260    
   1.7448428    
 -0.98131442    
  7.73727661E-03
  0.16482857    
 -0.11962298    
 -1.67131461E-02
 -6.97952360E-02
  0.16101214    
  0.30294934    
  0.33484730    
 -0.86952430    
  6.06242083E-02
  0.11484867    
 -0.52846062    
  0.56224155    
  0.19044682    
  -1.2563822    
   1.4101200    
 -0.33548149    
  0.20035546    
 -0.24827968    
 -0.87183869    
 -0.42744327    
  0.47000384    
  0.62638408    
  0.11951358    
  0.32311422    
  0.38279736    
  -1.6241796    
 -0.38828599    
   1.5947320    
 -0.12447235    
  0.13625401    
  -1.2586375    
 -0.14986506    
   1.4287913    
  0.10994111    
 -0.15995121    
 -0.92843020    
 -0.41505209    
  0.60560971    
  0.41696501    
  0.45876652    
 -0.25960889    
 -0.20332462    
  0.20161875    
 -0.71035910    
  0.53348374    
 -0.24580179    
  0.17184994    
  0.27776495    
 -0.16780916    
  5.72674274E-02
 -0.63372332    
  0.66477633    
 -0.53694266    
  0.57054466    
 -4.26351801E-02
 -0.61129093    
  0.47334233    
 -0.46005365    
 -0.38101426    
  0.35086131    
  0.62086904    
 -0.56787688    
 -0.29849273    
  0.58051419    
 -0.35563251    
  0.44406247    
 -0.27514070    
 -0.33471423    
   1.2266645    
 -2.18721814E-02
  -1.6330568    
  0.31099266    
  0.33052966    
 -0.25084114    
  0.85396230    
  0.15570231    
  3.80278341E-02
 -0.98581654    
  0.46750000    
 -0.43213317    
  0.89364260    
 -4.85532768E-02
  3.10230143E-02
  0.12099369    
  0.11302318    
 -0.72153586    
 -0.88917410    
  8.54174420E-02
 -0.21440914    
   1.8061483    
  -1.0430421    
  0.54991663    
 -4.99608405E-02
  8.44464302E-02
  5.85172772E-02
  0.13597074    
  0.23393829    
 -0.66293383    
 -0.57642311    
  0.57880092    
  0.12278453    
  0.57273436    
  -1.4249461    
 -0.28276783    
   1.3046162    
  8.16782415E-02
 -9.95672122E-02
 -6.71897680E-02
 -0.17004232    
 -0.75205743    
  0.87060225    
 -2.05348767E-02
 -0.68488240    
  0.65326822    
  5.01149483E-02
 -0.42500290    
  4.56696413E-02
  0.57144982    
 -0.55961561    
 -0.49622709    
  9.22315195E-02
  0.90655166    
 -0.17452262    
 -0.32803318    
  0.58287257    
 -5.57108186E-02
  6.71394020E-02
 -0.10247894    
 -1.63194574E-02
 -0.40455154    
 -0.52461821    
 -0.38484502    
  0.16285981    
  0.30629423    
  0.76497304    
  0.14705382    
 -0.43936691    
  0.37037352    
 -0.40546545    
  0.21652862    
 -0.22480460    
  0.23799098    
  3.22263166E-02
 -0.41930285    
  0.70433861    
 -0.59480637    
   1.3013765    
 -0.43653134    
  -1.3435320    
  0.78845745    
 -0.32136527    
  0.22372687    
  0.48819390    
 -0.26551616    
  0.14558545    
 -0.34750062    
 -0.38512525    
 -0.36437494    
  0.87988734    
 -5.77478148E-02
 -0.67006087    
   1.5504715    
  0.47898564    
  -1.1240143    
 -0.41389018    
 -0.66808265    
  0.11668263    
   1.3917859    
 -0.75527853    
  0.20194094    
  0.64934403    
 -0.61563343    
 -0.57026196    
  0.46141684    
  0.12347069    
 -0.23409271    
  0.20649235    
  0.29650536    
  0.24373478    
 -0.97217155    
  0.83615273    
 -0.53562212    
 -0.22048774    
  0.48612002    
 -3.99386697E-02
 -0.18811126    
 -0.69314718    
  0.37776279    
   1.0575174    
  -1.2187154    
 -0.48798600    
   1.0750390    
 -0.49565032    
 -0.52193123    
  0.34800819    
  0.59729874    
  8.86541158E-02
 -5.94974272E-02
  0.23153749    
 -0.59205133    
  0.32938263    
  0.39353639    
  -1.0593913    
   1.0254902    
 -0.17929158    
 -0.40546504    
 -0.11531056    
 -6.89933077E-02
  0.16430335    
  0.21094830    
  0.40478325    
 -0.70826811    
  0.71912253    
  -1.0628234    
  0.39762187    
  4.61615361E-02
 -0.28185126    
 -0.43411079    
   1.2795085    
 -0.76868224    
 -0.21930464    
  0.47573391    
 -2.40978319E-02
  0.11289278    
  0.46399471    
 -0.63720757    
 -0.12102648    
  0.58028620    
 -7.47375935E-02
  0.45310703    
 -0.65142906    
 -0.56608802    
  0.16062289    
 -0.51082546    
  0.70117968    
  0.29763249    
  8.89893621E-02
  0.27812549    
 -0.91150111    
  0.38128474    
  0.25751153    
 -0.46676597    
  0.12160747    
  0.21650536    
  0.41227198    
 -0.60117292    
  0.88409436    
 -0.52940226    
 -0.38739988    
  0.39086652    
 -0.11929787    
  0.68826222    
 -0.88116527    
  0.39357415    
 -0.61790115    
 -0.59729910    
   1.2263023    
 -0.42860126    
  0.21682844    
  0.32639623    
 -0.20020236    
  0.39162406    
 -8.22715685E-02
 -5.97585179E-02
 -0.22750422    
 -0.91629076    
   1.2575531    
 -0.97408229    
 -0.55173540    
  0.87821215    
 -0.13157661    
  2.60040467E-03
  0.65205443    
 -0.56029236    
 -0.54783708    
 -0.62963295    
   1.3289098    
 -0.99794757    
   1.2800126    
 -0.74516869    
  0.90391695    
  -1.2573612    
   1.3391156    
 -0.54522729    
  -1.1111920    
  0.43046665    
   1.1108822    
 -0.57085729    
 -0.38411209    
  0.54746997    
 -0.88817585    
 -0.10426082    
   1.0225298    
  0.47173101    
  0.32815892    
  -1.4391783    
  0.64323318    
  0.37886745    
  -1.0641720    
  0.81439662    
 -0.62300193    
 -7.01458976E-02
  0.38566267    
  0.42334390    
 -0.85866135    
  0.42823446    
  0.92853755    
 -0.51207459    
  0.11917138    
 -0.90046650    
  0.97139931    
 -0.76824945    
  0.23256969    
 -0.69979197    
  0.76184350    
 -0.63276696    
  0.73895717    
  0.43729153    
  -1.3648386    
   1.0535887    
  -1.0488824    
 -0.13554537    
  0.83103770    
  0.43697008    
 -0.13938402    
  0.25632647    
  -1.1857457    
  0.50197631    
  0.46499088    
 -0.12282103    
 -0.79263228    
  5.29655851E-02
  0.53435618    
 -0.12361426    
  0.20829746    
 -0.13720092    
  7.32318833E-02
 -0.11068948    
 -0.52277154    
 -0.21993005    
  0.86696601    
  4.39627916E-02
 -5.52628674E-02
  0.39786032    
 -0.37538737    
  0.88284904    
 -0.98820955    
 -0.28357527    
  0.49429616    
 -0.19116040    
 -9.91915837E-02
 -0.91361976    
   1.6396434    
 -0.46819431    
 -5.95923997E-02
  0.24569479    
 -0.12014437    
 -0.33996019    
  0.30852291    
  0.27563357    
 -0.63145369    
  0.19130315    
  0.35643983    
 -0.60038644    
  0.59543121    
  0.45813704    
 -0.54816353    
 -0.29495457    
  0.12559251    
 -0.29774654    
  0.29344586    
  0.19161710    
  0.14393117    
 -9.36171189E-02
 -0.22908346    
 -0.61934292    
  0.35271481    
  0.17768122    
 -9.50774625E-02
  0.12486194    
  0.38647428    
 -0.91552401    
  0.71400088    
  0.14310057    
  -1.0650351    
  0.33377349    
  0.59190691    
 -0.36337328    
   1.0787027    
 -0.70048672    
 -3.42029516E-09
  3.08275186E-02
 -0.52581877    
  1.79649666E-02
  0.90013736    
 -0.57175148    
 -0.27917156    
 -0.79412383    
  0.16126752    
 -0.13657634    
  0.29829708    
   1.1557711    
  0.28232610    
 -0.58243054    
  0.22621523    
  0.22314407    
 -0.36282873    
  0.40134159    
 -0.40134132    
 -0.71995819    
  0.62182254    
 -0.23587021    
  0.52743524    
 -0.67300266    
  0.46536338    
 -0.10159093    
 -6.12439066E-02
 -0.22842054    
  0.19197468    
  0.24645017    
 -4.71701361E-02
 -6.27515912E-02
 -0.99554104    
  0.45245370    
  0.25349817    
 -0.27336568    
  0.77190244    
 -0.24383569    
  0.83880860    
 -0.54522729    
 -0.62219554    
 -9.17549953E-02
  0.24864185    
 -0.89772958    
   1.2882501    
 -1.92007627E-02
 -8.95111114E-02
 -0.86632335    
 -2.12325957E-02
 -0.75055826    
   1.4329174    
  0.15073651    
  4.55869697E-02
  0.12074976    
  -1.2630842    
   1.2011752    
 -0.67153406    
  8.50903243E-02
  0.22132935    
  0.12288197    
 -0.22743575    
   1.2239339    
 -0.75932097    
  1.00840162E-02
  0.28851786    
 -0.50832272    
 -4.47361022E-02
 -0.59566045    
  0.60649520    
 -0.11401836    
  3.09183691E-02
 -0.63183373    
  0.97031146    
  0.16293614    
 -0.47142327    
  3.35223973E-02
 -0.55195260    
 -0.16566625    
  0.61591613    
  4.75151949E-02
 -0.85117209    
 -0.23132876    
  0.48866403    
  0.59151459    
 -4.27617468E-02
  0.38255036    
 -0.82762480    
  0.59156734    
  7.47069269E-02
  9.63708386E-02
 -0.15650930    
  9.07924995E-02
 -0.25428355    
 -0.17504855    
  0.50734168    
  0.33746940    
  -1.1911864    
  0.74893856    
  0.14077286    
  5.08721136E-02
  0.38553414    
 -0.63092363    
 -0.46551514    
  0.40655005    
  4.32937592E-03
  0.41335338    
 -0.59783733    
 -5.88401482E-02
  0.60988557    
 -0.25624537    
 -0.16582403    
  5.76657467E-02
  0.28336248    
 -0.65492624    
  3.07719670E-02
  9.80608910E-02
  0.18734524    
 -0.51615459    
   1.3660530    
 -0.59757125    
  0.89951354    
 -0.82945925    
 -0.52077574    
  0.78085256    
 -0.54885978    
 -0.64163321    
 -0.45918423    
   1.4124398    
 -0.14372139    
  0.27644628    
 -0.35586807    
 -4.95966226E-02
 -0.73202872    
  5.56891449E-02
  0.67634040    
 -0.65981078    
  0.73331356    
  0.11865743    
 -0.10886290    
 -0.11778329    
 -0.44232020    
  0.51014233    
 -0.13353109    
  0.31653532    
 -0.27300116    
  0.19494690    
  0.33409771    
 -0.35648587    
  0.63587797    
  -1.1530130    
  0.53767729    
 -0.55684733    
 -0.44830447    
  0.84513074    
 -0.26128036    
 -0.13232525    
  0.72323662    
 -0.43958172    
  7.23772869E-02
  0.14250028    
  0.20421529    
 -0.42394668    
  0.11480454    
 -5.80523685E-02
  0.61425364    
 -0.67100579    
  5.67524843E-02
  0.45553175    
 -0.33036888    
 -0.28161567    
 -7.53491521E-02
   1.1837704    
 -0.89608830    
  0.22314335    
  2.06544623E-02
  5.79153933E-02
 -0.21434014    
  0.19976512    
 -2.64479928E-02
 -6.93513677E-02
 -0.32611322    
  0.47743884    
 -0.17494178    
  0.33568451    
 -0.19848312    
  0.46054354    
 -0.73127693    
 -0.72300005    
  0.68663228    
  0.58875442    
 -0.48339376    
 -0.12072828    
  9.49080512E-02
  4.13849428E-02
  0.39511555    
 -0.17429180    
 -0.25419363    
  8.05032402E-02
 -0.49499130    
  0.43425143    
  2.32116934E-02
  0.15059361    
 -0.18363841    
  0.55565530    
 -0.77830517    
  0.17819765    
 -0.62140292    
  0.65791833    
 -0.88588154    
   1.4449279    
  -1.2845849    
  0.98237169    
 -0.48147169    
  0.38106310    
 -8.71661231E-02
 -1.86049566E-03
 -0.19017319    
 -6.77931402E-03
  0.12756099    
 -7.67214149E-02
  0.56819922    
 -0.88800073    
  0.49165195    
 -7.28606805E-03
  0.39873978    
 -0.39691305    
 -0.77684617    
  0.86583239    
 -0.12427338    
 -0.17066976    
  0.25056711    
 -0.84962720    
  0.65147436    
  0.14437661    
  0.24103069    
 -0.32553372    
 -6.62765279E-02
  0.22014077    
  0.34039173    
  -1.0165025    
 -7.35880360E-02
   1.2687382    
 -0.83813715    
 -0.73910391    
  0.39217627    
  0.98915613    
 -0.19887598    
 -7.89053515E-02
  0.13640115    
 -0.22028227    
  -1.3239897    
   1.3186194    
 -0.36414099    
  0.51237446    
 -0.50979459    
 -0.13500538    
  0.19744760    
  0.13564786    
 -0.24289313    
 -0.54556352    
   1.7235970    
 -0.38982075    
 -0.58631736    
 -3.13226655E-02
 -6.33270442E-02
 -0.51811594    
 -3.30609120E-02
 -8.31994936E-02
  0.55372757    
  0.45745838    
 -4.24152911E-02
 -1.22061539E-02
 -0.17393617    
  0.14365728    
 -0.29433456    
  2.63491999E-02
 -0.19230042    
  8.77273455E-02
  0.34505928    
 -0.43853366    
 -0.18289840    
  0.12047064    
  0.80065250    
  0.14704119    
 -0.54222912    
 -0.24694157    
  0.83450162    
 -0.21747753    
 -0.35990879    
  0.44255525    
 -0.68151206    
  0.14121389    
 -0.26706314    
  0.30645525    
 -0.50939643    
  0.99060303    
 -0.82629937    
  0.42546588    
 -0.10426129    
 -0.37729385    
  0.17319907    
  0.32016775    
 -0.21050337    
 -0.83847976    
  0.22871442    
   1.4734906    
 -0.70750654    
 -0.17573181    
  0.67700762    
  5.47912419E-02
 -0.59182292    
  0.28821692    
 -3.09728272E-02
 -0.45293188    
  6.55142963E-02
  0.75806677    
 -0.50892246    
 -0.79303056    
 -0.21999644    
   1.3283662    
 -2.81310622E-02
 -0.58124614    
 -0.10763089    
  0.34092692    
 -0.42073217    
 -7.33981952E-02
  0.24281599    
  5.80240563E-02
 -0.14479905    
  0.14724742    
  0.95419437    
 -0.70451134    
  0.33238178    
  8.75802636E-02
 -0.25364134    
 -0.83873254    
 -0.22969446    
  0.95044267    
  0.44752026    
 -0.54865468    
  0.28012320    
 -0.93389535    
  0.56566447    
  6.16556704E-02
 -0.93187463    
  0.27317986    
 -7.87158981E-02
  0.96343762    
 -0.40628800    
  0.40134123    
  -1.1529542    
  0.72153652    
  0.40969688    
 -0.44597068    
  0.26702186    
 -0.43311659    
  0.56361300    
  4.16725576E-02
  0.21219912    
  9.58304107E-03
 -0.47382596    
  0.17610234    
 -0.84119987    
  0.88253629    
  0.21181236    
 -0.25131476    
  3.77403796E-02
 -0.32420239    
 -0.12175402    
 -0.19395889    
  0.95241964    
 -0.52599412    
  0.19928049    
 -0.64939576    
  0.74161136    
 -3.14853005E-02
  -1.1138799    
  0.42744437    
 -0.18701515    
 -0.62307960    
  0.64304060    
  0.92807895    
 -0.18670630    
  0.16936952    
 -0.12336319    
 -0.37796897    
  0.42195117    
 -0.14814490    
  0.57236552    
  -1.3379337    
  0.51254046    
 -0.28682566    
  0.49285686    
 -0.93850237    
   1.1856239    
 -0.30084017    
 -0.31075671    
   1.0257392    
 -0.60433775    
 -0.10623951    
  3.03056054E-02
 -0.52298146    
 -0.52775544    
  0.72317904    
  0.69166708    
 -0.67407101    
  0.87837124    
 -0.12323307    
 -0.34003013    
  0.27949080    
 -0.13332409    
 -0.27069092    
  0.32711196    
 -0.58622062    
  8.11251849E-02
 -0.55507982    
   1.5911731    
  -1.2085919    
  0.44381499    
  0.77212346    
  -1.5036198    
  0.83308828    
  7.12984661E-03
  0.17548910    
  0.14021547    
 -0.81710237    
 -0.10829765    
 -0.32090691    
  0.20679462    
   1.0949422    
 -0.27792579    
 -0.95842826    
  0.31883726    
  0.59660912    
 -0.60276330    
  0.47692370    
 -0.14620051    
  4.42476943E-03
  0.29428288    
 -7.15807229E-02
 -1.06572118E-02
 -0.16672985    
 -1.48777096E-02
  0.77926570    
  -1.1666939    
  0.17863417    
  0.35772964    
  0.25724205    
  2.25679595E-02
 -0.40965843    
  4.11582105E-02
 -0.33445820    
 -0.43839559    
   1.1836808    
 -0.20722793    
 -0.48324856    
  0.39384201    
  7.44932219E-02
  -1.0771419    
 -0.14196998    
  0.50060397    
  0.42803943    
 -2.02941820E-02
  0.66893834    
  -1.1927559    
  0.47000349    
  0.37784371    
  7.76321441E-02
 -0.92933255    
  0.54796523    
 -0.40769958    
   1.1380912    
 -0.66139871    
  0.27826288    
 -0.34725571    
  0.62741756    
  -1.6142176    
  4.67922613E-02
  2.26002671E-02
   1.5145745    
 -0.49942499    
  0.75876027    
 -0.90451169    
 -0.23967330    
  0.48183778    
 -6.25794306E-02
 -0.28312662    
 -0.65492570    
   1.1553080    
  0.20438616    
  -1.2781142    
   1.2677913    
 -0.41524005    
  0.53948712    
 -0.83704126    
  7.14588687E-02
 -0.52988917    
   1.0005088    
  0.43477526    
  -1.1126543    
  0.10080461    
  0.13558379    
  0.20479459    
  8.40828568E-02
  0.16788068    
  -1.0241797    
  0.97765929    
  0.24884187    
 -0.11531103    
 -0.54856610    
 -0.48942199    
   1.1167476    
 -0.69958675    
  0.58260494    
 -0.67456186    
 -0.44151771    
  0.52829295    
 -0.12724338    
  0.93325502    
 -0.29155648    
  -1.0786276    
  0.19817679    
   1.0898350    
 -0.21717910    
 -0.49632558    
  0.66578436    
 -0.67872095    
  0.33721611    
  0.16734040    
 -0.55530125    
   1.2237757    
 -0.92316395    
 -0.89720386    
  0.16052668    
  0.66303706    
 -0.55852437    
  0.74701345    
  0.12399278    
 -0.22274448    
  0.20826317    
 -0.86804086    
 -0.76103765    
  0.92452127    
  0.53926957    
  0.45822319    
 -0.29293546    
 -0.67229635    
  0.52782357    
 -0.18908559    
 -6.81078294E-03
  0.42724577    
 -0.88053334    
 -0.25593266    
  0.99633384    
 -8.56138095E-02
  0.65034479    
 -0.78573978    
  0.16294500    
 -0.37601212    
  0.26499912    
  0.24000435    
 -0.23394996    
  4.52387407E-02
 -3.92209366E-02
  6.39131516E-02
  0.10498508    
 -0.95855629    
  0.23104219    
   1.0135064    
 -0.28261849    
 -0.39541504    
 -0.31471086    
 -0.42973053    
 -2.66673919E-02
   1.1443948    
 -0.44585723    
 -0.18232185    
  0.47803563    
  0.74288923    
 -9.47390497E-02
 -0.63622147    
  0.28520852    
  -1.2594711    
   1.1496438    
 -0.25558758    
 -0.17506759    
  0.14683516    
  3.03714797E-02
 -0.78717571    
  0.32568300    
  0.58401281    
  3.77347693E-03
 -0.33722609    
  0.17614625    
 -0.69758195    
  0.85109979    
  0.11630594    
 -8.08879286E-02
 -5.84519804E-02
 -3.55767049E-02
 -0.31418681    
  0.27729735    
  0.49270877    
  0.39176592    
  -1.0230888    
  0.32821587    
 -0.29287666    
  1.15072718E-02
  0.68970835    
 -0.11034814    
  -1.3314182    
 -0.24028049    
  0.30603147    
  0.73324132    
 -0.18669821    
  0.30010483    
 -0.89316821    
   1.3173019    
  -1.4549223    
   1.3344254    
 -0.90555686    
  0.58620381    
  0.39684689    
  -1.0119337    
 -9.60434377E-02
  8.12823027E-02
  0.46441138    
  3.67017277E-02
 -5.79534769E-02
  0.16870514    
 -1.01316730E-02
  8.58222395E-02
 -0.74100351    
  0.31952259    
  0.40070522    
 -0.27755561    
 -0.56783611    
  0.70419675    
  0.12774538    
  0.64459890    
 -0.64266676    
 -0.10150652    
 -0.45810851    
 -0.29673162    
  0.73759866    
 -0.31411576    
  0.85238701    
 -0.73460382    
 -0.14493366    
  0.75395143    
 -0.16378897    
  0.14196996    
 -0.35667545    
 -1.69491656E-02
  0.31611958    
 -0.30127373    
 -0.15942793    
  0.10979537    
  -1.0574358    
  0.32824963    
  0.54509395    
 -0.55895060    
  0.27480847    
 -0.21610107    
   1.0211250    
 -0.71712953    
  0.77840388    
 -0.34843078    
  0.14478369    
 -0.87437624    
  0.77687860    
  0.23511931    
  0.51082575    
 -0.69314760    
  -1.0059036    
   1.5690501    
 -0.53127939    
  4.50933799E-02
 -0.15415081    
 -0.44963661    
   1.1870563    
  -1.6818811    
   1.0718007    
 -0.90637618    
  0.38278881    
   1.2021364    
  -1.4237516    
 -0.42085043    
  0.83644152    
  0.47440216    
 -0.46437725    
  0.24044953    
 -0.35667494    
 -0.73607254    
  0.76096982    
  0.99406058    
 -5.93618974E-02
 -0.13047063    
 -0.72797698    
  0.74012715    
 -0.75030541    
  0.39948010    
  0.22073889    
 -0.79896587    
 -0.53246558    
   1.0632727    
 -0.64401454    
  0.78627574    
  0.48394695    
  -1.2168766    
  0.60849434    
 -0.83733547    
  0.88055742    
  9.66935903E-02
 -0.89877987    
  0.55366790    
  0.98704594    
 -0.75741613    
  0.14574063    
 -8.87741297E-02
 -0.61485946    
  0.29965824    
  0.53377438    
  -1.0438567    
  0.40174067    
 -9.65548307E-02
 -0.87601668    
   1.8997480    
 -0.37397784    
 -0.46743190    
  0.25460711    
 -0.28945318    
  0.26798573    
 -0.17979349    
  0.13731250    
  4.78910170E-02
  0.32432252    
 -0.20414467    
 -7.96444863E-02
 -0.32582134    
  0.44609517    
 -0.37678382    
 -0.28768253    
 -7.41076022E-02
  9.18077379E-02
  0.10536024    
  7.86372740E-03
   1.3658522    
  -1.6474605    
  7.97763988E-02
  0.98122883    
  0.15192439    
 -0.43681589    
 -5.06232418E-02
 -0.50581282    
 -0.39304230    
   1.1738952    
 -5.89563102E-02
 -0.60411376    
  0.23638895    
  0.37042069    
  0.45235205    
 -0.37344849    
 -0.60966641    
 -0.63319623    
  0.54472691    
  0.47778583    
 -0.11140816    
 -9.06420499E-02
 -0.32177961    
  0.72407758    
 -0.69823641    
  0.28256688    
 -9.66180116E-03
 -0.74699867    
  0.74699879    
  7.83988237E-02
 -2.72994172E-02
 -0.21992032    
  0.19564213    
  8.16409886E-02
 -0.18931489    
 -1.91290900E-02
  0.25773156    
 -0.79611492    
  0.88795203    
  0.19956996    
  -1.3950061    
 -0.11653304    
   1.1060752    
  0.28442395    
 -0.56839567    
  0.34174898    
 -0.13704614    
  0.32228780    
 -0.20472801    
  0.26277655    
 -0.58999008    
 -0.10178300    
 -3.35228741E-02
  0.36487940    
 -0.55175728    
 -0.46726716    
   1.3641944    
 -0.80223900    
  0.37059602    
  0.24652356    
 -0.25516367    
  0.40907353    
  8.15931559E-02
  -1.3613750    
 -0.11519619    
  0.60189867    
  0.89699763    
 -0.51734054    
  0.20777582    
 -0.72005433    
  0.20627438    
  0.85529661    
 -0.32049996    
  0.17449181    
 -0.62970096    
 -0.67688650    
   1.4588653    
 -0.89159846    
  0.40139166    
 -0.72634518    
 -6.08882047E-02
 -0.35092530    
   1.2071520    
  7.69611001E-02
  -1.0370539    
   1.8513101    
  -1.0125782    
  0.29250878    
 -9.41871256E-02
 -0.47957310    
  0.89614570    
 -0.13021511    
  1.57695226E-02
  -1.2858998    
  0.33714569    
  0.13521364    
  0.95551127    
  -1.1214963    
 -0.25578856    
  0.82527649    
  9.37016010E-02
 -0.39922315    
  0.20647171    
 -0.39682609    
  0.39465398    
 -0.79368806    
  0.52039468    
  0.45198497    
 -0.98204243    
   1.3887182    
 -0.73518032    
 -0.13497512    
   1.0121262    
 -0.64395714    
 -0.29571456    
  0.51404637    
 -0.59812921    
 -1.76999904E-02
  2.06189603E-02
  0.74429476    
 -0.75897968    
 -0.74164152    
   1.1371956    
 -0.83870327    
  0.57852697    
  0.68666607    
 -0.94130820    
   1.3092330    
  -1.6470406    
 -7.77081996E-02
  0.79395181    
  1.36059932E-02
  0.10061967    
 -0.41261849    
   1.7788557    
  -1.3764728    
 -1.24227013E-02
  0.13248901    
 -0.15567228    
 -0.33349207    
 -0.48439261    
  0.71937060    
  0.42025685    
 -0.54541993    
  0.49794319    
 -0.94840509    
   1.6718822    
  -1.1847668    
 -0.71130514    
   1.0612744    
 -0.43301514    
 -0.35507968    
  1.97242759E-02
  0.40806556    
  1.29038179E-02
  0.12289850    
  4.21813801E-02
  0.43685126    
 -0.17448723    
 -0.16705427    
 -0.64303988    
  0.66261047    
  0.37529856    
 -0.19815862    
  3.24158650E-03
 -0.21588789    
  0.71989483    
 -0.48954844    
 -0.59450752    
 -4.13033590E-02
  0.85287613    
 -0.31588927    
  0.44233546    
  -1.0740300    
  0.74319839    
  -1.2441384    
  0.80422932    
 -0.31662148    
  0.78448313    
  0.22528507    
 -0.52477759    
 -8.85154381E-02
  0.54499787    
 -0.49223819    
 -0.22475116    
  0.60784024    
 -0.28719535    
 -0.79980552    
 -0.36724463    
  0.80535913    
  0.44740388    
 -0.43078321    
  0.29111072    
  0.24306718    
 -0.56203437    
 -0.44876215    
  0.66168386    
  0.75511354    
 -0.78054845    
 -0.20745914    
  2.87735532E-03
  0.71587533    
 -0.75993550    
  0.24629676    
  0.25000942    
 -0.17539886    
 -0.32995728    
 -2.76515018E-02
  0.25200662    
  0.14616308    
  0.15115732    
 -0.73727149    
  1.12147024E-02
 -0.32685411    
   1.3141671    
 -0.24166572    
  0.34550205    
  -1.4655043    
  0.95551091    
  0.61871964    
  -1.0356853    
 -0.42618322    
   1.0268552    
 -0.84212101    
  0.80869669    
 -9.56676602E-02
 -0.53674954    
  0.88273692    
 -0.65489149    
 -0.21779568    
  0.52472806    
  0.23763426    
  1.23648560E-02
 -0.14700796    
 -0.77081990    
   1.1100849    
 -0.43439654    
 -0.63056731    
  0.61677378    
  0.44819024    
  -1.0760553    
 -0.12665117    
  0.67397696    
 -0.86392242    
 -0.10196464    
  0.39600399    
  0.32774323    
  0.57244867    
 -0.11104418    
 -0.46414894    
  0.44320557    
 -0.51731384    
  0.31468153    
 -0.15884167    
  0.26722103    
 -0.22994991    
  2.17138808E-02
  5.56985401E-02
  0.36945978    
 -0.68228614    
  0.36772513    
  0.46491566    
 -0.37310821    
 -0.48137450    
  0.50449610    
 -0.38566250    
  0.47837162    
 -0.25578901    
 -0.17072998    
  0.82034189    
 -0.88914508    
  0.35980403    
  0.34185418    
 -0.82265157    
  0.41718632    
 -0.79568648    
  0.94680631    
  5.49298078E-02
 -9.20399353E-02
 -0.88649297    
  8.77756253E-02
  0.93954754    
 -0.43546775    
  0.14394620    
  0.22884153    
 -8.76474604E-02
  4.11270596E-02
 -0.15415034    
 -0.46488819    
  0.55279005    
 -2.97935251E-02
  4.14668769E-02
 -0.49230108    
  0.17384674    
  0.34893209    
 -0.17596261    
  6.91416115E-02
  0.28349838    
  0.11147350    
  1.25785917E-02
 -6.30581155E-02
 -0.51974106    
 -0.85478884    
   1.0068052    
 -0.86526448    
   1.5616121    
 -0.67939812    
  0.21470501    
 -0.13984652    
 -0.11122583    
 -0.19415595    
 -0.48815721    
  0.92316395    
  1.52934715E-02
 -0.78307521    
  0.39184222    
  0.14376603    
  7.88788125E-02
  8.96690041E-02
 -0.50415730    
 -0.20369659    
   1.0176429    
 -0.47833773    
  0.20790905    
  0.12670965    
 -0.27386785    
  0.43746817    
 -0.21595156    
  0.25330269    
 -0.79276502    
  0.59797662    
 -0.32790664    
  6.79971874E-02
 -6.79970682E-02
  4.17596959E-02
 -0.30071831    
  0.38311762    
 -8.23995471E-02
  0.31192589    
 -0.50535178    
 -0.13815042    
  0.59126270    
 -0.17728710    
 -0.36940020    
 -0.13392071    
   1.5276805    
 -0.97118467    
 -0.11133091    
  4.10611741E-02
  0.11223380    
 -0.59224856    
 -5.08049466E-02
   1.1018645    
  -1.4126118    
  0.40398297    
 -9.97710675E-02
  0.89575303    
 -0.53384638    
  0.45156947    
 -0.78758568    
 -0.57005310    
   1.2191117    
 -0.20085628    
  0.12095250    
 -0.59833062    
  0.59833020    
  0.10626397    
 -0.19904637    
  0.12130407    
 -2.67153624E-02
 -0.17083509    
 -0.98727483    
  0.34627643    
  0.94671738    
 -0.70904541    
  6.21322580E-02
  0.44097179    
  0.32896906    
 -0.36648560    
 -0.14946723    
 -0.33227581    
 -0.53389013    
   1.1096618    
 -0.53117788    
  0.49386033    
 -1.72584578E-02
  0.14051810    
 -0.57145071    
  0.76768070    
  2.85925418E-02
  -1.2107060    
 -0.38539803    
  0.11851836    
  1.16955480E-02
   1.4303670    
  0.10799992    
 -0.20581686    
  7.38892704E-02
 -0.35342467    
 -0.11146397    
  0.14732493    
  0.12320445    
 -0.83811271    
  0.14149980    
 -0.32542205    
   1.0808271    
  4.93338294E-02
 -5.09662442E-02
 -0.70299989    
  0.78304249    
 -0.41455612    
  0.33287802    
 -0.36772445    
  0.60678041    
 -0.30676356    
  0.37764427    
  -1.0866786    
   1.0132172    
  9.00370348E-03
 -0.74707174    
 -0.63538808    
 -2.58404464E-02
  0.49711975    
  0.69473857    
 -0.59192914    
  0.87403077    
 -0.18520375    
  -1.0814441    
 -8.43063816E-02
   1.2606685    
  -1.5483509    
   1.1487734    
  0.34149191    
 -0.26431358    
 -0.96644050    
  0.29833898    
 -0.38795224    
   1.2586977    
 -0.41139984    
  0.41287804    
  6.57377392E-02
 -0.79039598    
  0.77225178    
  -1.1056792    
  0.11256824    
 -0.10409384    
  0.19490060    
  0.46826577    
 -0.58996320    
 -0.26314858    
  0.78334266    
 -0.69081837    
   1.4504695    
 -0.53139204    
  0.13838953    
 -0.14024659    
  2.74993218E-02
  0.10788903    
 -0.61811155    
  0.27021068    
  0.55533755    
 -0.83159041    
  0.47000343    
 -0.20531100    
 -0.74077505    
   1.3690740    
 -0.88394135    
 -2.73991879E-02
  0.13005328    
 -0.29766825    
  0.83259130    
 -0.81093061    
  0.93469197    
  -1.0204057    
  0.59725344    
  0.18872483    
 -8.89474452E-02
  0.28185087    
 -0.29944733    
  0.52024895    
 -0.95270216    
  0.30201691    
  0.26149973    
 -0.44607055    
  0.30110487    
 -5.76288253E-02
 -6.79337755E-02
 -0.26304495    
   1.0767430    
 -0.60747695    
 -0.60829085    
 -8.11731294E-02
  0.39313433    
  0.64355069    
 -0.36022049    
 -9.81182978E-02
  0.44785273    
 -0.45821589    
  0.50077516    
 -0.48629680    
  2.43419707E-02
  3.99973616E-03
 -0.23267005    
  0.23466368    
  0.10933676    
  0.20002086    
 -0.66717178    
   1.0216511    
 -0.74040043    
  0.14953202    
  8.34554136E-02
  0.29827279    
 -0.27470338    
 -0.78546655    
  0.45760944    
 -0.25065440    
  0.28023571    
  0.31967607    
 -0.22151650    
  3.39695178E-02
  0.14427876    
  -1.0201398    
 -0.19753182    
 -9.64611322E-02
   1.0466528    
  0.40694556    
 -0.67264843    
  0.21557836    
  0.22314315    
 -0.15977429    
  0.26438680    
  0.44183281    
 -0.50794399    
  0.36259252    
  -1.1304018    
  0.69120747    
 -0.12386978    
 -0.32424000    
 -0.31126052    
  1.23712793E-02
 -0.34387589    
  0.21734694    
  0.67199475    
 -0.74932778    
  0.17896585    
  0.18721201    
  0.57884258    
 -0.81778979    
   1.2438743    
  0.34770617    
 -0.91404063    
 -0.50336331    
 -0.20564020    
  0.72239536    
 -2.79579723E-07
  0.42377350    
 -0.36772484    
 -0.31819162    
  2.87735532E-03
  0.68593758    
  1.72168296E-02
  0.45495489    
  -1.4534837    
  3.85398604E-03
  0.65192449    
  0.38043883    
 -0.62689739    
  0.49062294    
  0.13490386    
  0.10782699    
 -0.28932530    
  0.33034435    
 -0.24827968    
 -0.13613243    
 -0.57536435    
  0.67602611    
  0.68130296    
  -1.2716049    
  9.45368931E-02
  0.50513989    
 -0.35246229    
 -0.72005433    
  0.85827661    
 -0.14934513    
 -0.47854114    
  0.49407953    
  0.69534761    
 -0.66071200    
  0.21545491    
 -0.25009012    
 -0.90316123    
   1.0821736    
  -1.4372969    
   1.3345928    
 -0.91120160    
  0.39354995    
  0.48234165    
 -0.39390460    
 -0.52344358    
   1.5290427    
 -0.58870465    
  0.13146290    
 -0.18232183    
  0.61636043    
 -0.65627635    
  4.85748053E-02
  0.36888418    
  -1.1381305    
  0.15082318    
   1.0466168    
 -0.21544850    
 -0.17676263    
 -0.37980980    
 -0.32799751    
 -0.14994040    
  0.89047021    
  0.69113278    
 -0.57178622    
  8.87957364E-02
 -0.87155515    
  0.50455642    
  0.81302488    
 -0.39195877    
  -1.2504429    
   1.2173957    
 -1.28823770E-02
 -3.79894115E-02
 -0.16232082    
  0.11580096    
  0.13043991    
 -0.18480143    
 -7.94220492E-02
  0.27805915    
 -0.11131591    
 -0.31419703    
  0.33613831    
 -0.57517821    
  0.81323570    
 -2.66683418E-02
 -0.58562672    
 -0.24337088    
  0.55740178    
 -0.31403080    
  0.38255036    
  0.15462352    
 -0.34960759    
  0.30612302    
  0.12777451    
 -1.97501834E-02
 -0.19301669    
 -0.34978658    
  0.91857684    
 -0.48676449    
 -2.40613520E-02
  0.24452682    
  -1.0384787    
  0.37469366    
   1.0791333    
 -0.99695623    
  0.11088869    
  0.31079087    
 -0.84869772    
  0.94337147    
  -1.1697885    
  0.59187698    
  0.56252706    
 -0.84043115    
  0.52036071    
 -0.45938420    
  0.16575329    
  0.40943447    
  0.33261636    
 -0.55933160    
 -2.61849519E-02
 -0.39228737    
  0.37789786    
 -0.17366359    
  0.17159075    
  0.32184288    
 -0.32808688    
  0.52903038    
 -0.48612317    
  5.06933182E-02
 -0.37642366    
  7.21269920E-02
 -0.67780155    
  0.17638209    
  0.35752520    
  0.23497824    
  -1.0022323    
  0.30200282    
   1.1373470    
 -0.17023641    
  0.28903237    
 -0.53035849    
  9.40579623E-02
 -0.81040806    
  0.71405351    
  0.57234251    
  0.15692639    
  -1.0331733    
  5.16043566E-02
  0.86655378    
 -0.42239913    
  9.41015407E-02
 -0.83984131    
  1.98023748E-02
   1.1655986    
 -0.76669139    
  0.13747093    
  0.25385943    
 -0.21781944    
 -0.65836114    
   1.0185698    
  0.63598847    
  -1.1936772    
 -0.22922687    
  0.11816006    
 -0.17034583    
  0.69314724    
 -0.38776582    
  0.74318951    
 -0.88426799    
  0.30122596    
  0.61990130    
  0.25892559    
  -1.6416068    
 -0.19004406    
   2.3899360    
  -1.6881052    
  0.93286717    
 -0.96508133    
  0.29878095    
 -0.12944034    
  0.34682733    
 -0.49263796    
  0.49795249    
  0.18496810    
 -0.70051688    
  0.62742472    
 -0.47920877    
  0.27484497    
  9.77735966E-02
 -0.19755086    
 -0.39693609    
   1.3862945    
  -1.7838286    
  0.60656613    
  0.53229862    
 -0.23114230    
 -0.11969677    
  3.59822176E-02
  0.43751675    
 -0.83573180    
 -0.52015769    
  0.93894887    
  5.35308272E-02
 -0.55961543    
  0.85067022    
 -8.74046162E-02
  -1.3784519    
  0.98628354    
 -0.63211113    
  0.70188057    
  5.29220179E-02
  0.49419367    
 -0.28475147    
 -0.99542725    
  0.60572422    
 -0.35844061    
  0.68960726    
 -0.62132186    
  0.22643812    
  0.89823407    
 -0.24262515    
 -0.40751594    
  0.25427571    
 -0.74880821    
  0.74561858    
  4.37569469E-02
 -0.12007914    
  1.53981494E-02
 -0.93168920    
  0.98459393    
 -0.24924637    
  0.36756596    
  -1.0402621    
  0.85708171    
  -1.1407236    
   1.2120048    
 -0.63563359    
  0.19184269    
  0.16724549    
  5.53985499E-02
 -1.40707381E-02
 -0.30538195    
  0.48296902    
 -0.87479085    
  0.88322937    
 -0.66824961    
  0.77797043    
  0.21710105    
 -0.17579758    
 -0.54064959    
 -0.41168806    
 -0.21661006    
  0.12653023    
  0.24583530    
  0.29247800    
 -0.53014976    
   1.1093942    
 -4.80535813E-02
 -0.22631301    
 -0.44320568    
  0.80848569    
 -0.28401712    
 -0.28605771    
  0.25299606    
 -0.11191797    
  0.19260690    
 -0.24866001    
  0.22829923    
 -8.07018206E-02
 -0.60613585    
 -0.63808829    
  0.90190226    
  0.48439240    
 -0.18769260    
 -0.25645685    
  0.14046799    
 -0.10401709    
 -0.58109736    
 -0.27443764    
  0.72678584    
  0.23276646    
  4.02466860E-03
 -0.26780084    
 -0.43746769    
   1.3873101    
  -1.1855316    
 -0.20177856    
  1.13630563E-07
  0.88490880    
  0.32997960    
  -1.0434664    
  0.16388784    
  0.43787959    
  0.39351162    
  0.35793978    
 -0.95692843    
  0.37267491    
 -0.74193704    
  5.82687818E-02
  0.12405294    
 -0.15600465    
  0.22832446    
  0.22159153    
 -0.13264415    
 -0.47142276    
  0.25886184    
  0.40351412    
 -0.25438857    
  0.52035207    
 -0.20717883    
 -0.12540913    
 -0.45467320    
 -6.10354729E-02
  0.45547530    
  0.21646948    
 -0.23211186    
  0.57240331    
 -0.39724004    
 -4.05065753E-02
 -0.29558724    
  0.10058694    
  0.67382306    
 -9.86078680E-02
 -0.35879183    
  1.71921533E-02
 -0.20763892    
  0.70818466    
 -0.97662866    
 -0.43172106    
  0.68844163    
 -3.11399717E-02
  2.87793092E-02
  0.39516774    
 -0.31349021    
  0.37523815    
 -0.15165877    
 -0.76913267    
  3.75220110E-03
 -1.50948660E-02
   1.4263561    
  -1.0196244    
  0.52090126    
 -0.61368275    
  1.37932505E-02
  0.28011885    
 -0.34813449    
 -0.59013492    
  0.45198494    
 -0.10274527    
   1.0383767    
 -0.34896711    
 -0.48433840    
 -0.24698192    
  0.79655993    
 -0.56181079    
  0.34085789    
 -0.27824432    
  8.58061686E-02
 -0.19567320    
 -0.11617117    
  0.43403837    
  0.62766922    
 -0.21907899    
 -0.49432167    
 -0.95807147    
   1.3173015    
  0.12253387    
 -0.96153241    
  0.89962322    
 -0.13858652    
  0.60963982    
 -0.73493177    
 -0.84656841    
   1.4529032    
  0.16365209    
  -1.1420974    
 -5.54789454E-02
  5.22996746E-02
  0.83953303    
 -0.23455663    
 -0.15589163    
  7.43986368E-02
  0.51384008    
 -0.12999041    
 -0.66526222    
  0.40546489    
 -6.89928532E-02
 -0.10536091    
  5.59449531E-02
 -0.34098545    
  0.90407920    
 -0.68675715    
 -0.78421950    
   1.0329356    
 -0.17309235    
 -5.92296198E-03
  0.32222664    
 -0.18031539    
 -0.24397792    
 -0.35417208    
  0.13976169    
  0.41985390    
 -0.84729761    
  0.57848388    
  0.31419617    
 -0.59876871    
  0.50396967    
 -1.87794352E-03
  8.81070793E-02
 -0.29170626    
 -0.76973915    
  0.72738022    
  0.44935879    
 -0.52940226    
  -1.0090010    
  0.49643713    
   1.0233891    
 -0.60926604    
  0.37235609    
  0.30486023    
 -9.80874598E-02
 -0.68512797    
 -0.24494459    
  4.00050990E-02
  0.81310630    
 -0.14779398    
 -0.18070967    
  0.44493318    
 -0.15363440    
  4.58635576E-02
  0.33893216    
 -0.75653940    
  0.39317355    
  2.44341884E-02
 -0.41238582    
  0.28376839    
  0.37358972    
 -0.20940606    
  0.15533885    
 -0.11139356    
 -2.41749920E-02
  0.23836161    
 -0.74052429    
  0.52314872    
 -0.97976446    
  8.55916515E-02
 -0.13353087    
  9.77425650E-02
   1.0388310    
  -1.0267580    
 -6.61398917E-02
  0.93826956    
 -0.91712677    
  0.41793960    
 -0.44336477    
  0.54292262    
 -0.65162790    
  0.57655925    
  0.14953202    
  0.24149251    
 -0.46347916    
  0.22429876    
  1.14811137E-02
 -0.21292217    
  0.18514232    
  0.51504219    
  0.18977366    
 -0.70481598    
  0.45879066    
 -0.12803559    
 -0.60754192    
  0.51391709    
 -0.78623736    
  0.28462899    
  0.69161642    
  0.58659506    
 -0.92828733    
  0.70386511    
 -0.77996475    
  0.26593596    
 -0.27998704    
  0.33882749    
  0.24869680    
 -0.12106493    
  0.19676304    
 -0.13370520    
 -0.60798955    
 -4.70058136E-02
   1.2443240    
  -1.8504602    
  0.47489327    
  0.34038416    
  1.72049329E-02
 -0.87760335    
 -0.19159515    
   1.9591322    
 -0.97211051    
  0.13005280    
  0.42823851    
 -0.20347066    
 -0.12429805    
  0.50898522    
  -1.3785892    
   1.2502538    
 -0.24987954    
 -0.25385267    
  0.10452896    
 -0.84231627    
  0.78845716    
  0.22076873    
 -0.21879525    
 -0.37343922    
  0.19936731    
 -0.57797539    
  0.16544384    
  0.64780837    
  0.65050691    
  -1.3418007    
  0.15415081    
  3.73879522E-02
  0.54863393    
  0.14145003    
 -4.71043438E-02
 -0.17911141    
  0.49023044    
  -1.2306308    
  0.90493649    
 -0.38527843    
  0.75475913    
 -0.66316187    
  0.34920758    
  0.74940515    
  -1.7220372    
   1.0397714    
 -0.31845415    
 -0.52548259    
 -0.37897378    
  0.79777211    
  0.17382333    
  0.25563425    
 -0.37364942    
 -5.14034405E-02
 -3.57983299E-02
  0.31907430    
 -0.32593203    
 -0.63090521    
 -0.62645668    
   2.0590746    
 -0.37656561    
 -0.74073875    
   1.0075902    
  -1.5766844    
  0.90511775    
  5.03943712E-02
 -0.54634911    
   1.0298828    
 -0.42946643    
  0.62941819    
  -1.0059537    
  0.74768049    
  0.50212902    
 -0.93377173    
  8.64731595E-02
  0.45484981    
 -0.56526393    
 -0.51597804    
 -0.29881349    
  0.91130298    
  4.11422700E-02
 -0.80901307    
  0.42819366    
  0.46719110    
 -0.14771618    
 -0.20795356    
  9.34808776E-02
  5.34645468E-02
 -0.69967586    
  0.82010674    
 -0.16478361    
  0.28938138    
 -0.92310518    
  0.94659609    
  1.48153193E-02
 -7.28519335E-02
  8.09888020E-02
 -0.22436026    
  0.21458775    
  -1.0444584    
   1.0246234    
  0.48203459    
 -0.46712101    
  0.21786611    
  -1.4131055    
  0.12260266    
  0.23841129    
 -0.27763146    
  5.82697429E-02
   1.4026688    
 -0.27614796    
 -0.78266346    
  0.51216257    
 -0.40146539    
  0.46362090    
  -1.0544055    
  2.13917159E-02
   1.2367625    
  -1.2420683    
  0.52560931    
  0.94358820    
 -0.48108056    
  7.07074255E-02
 -0.17937391    
  0.44937322    
 -0.34865910    
  0.15500619    
 -0.99633271    
   1.0116012    
  1.17152007E-02
 -0.12007371    
 -0.25749794    
  0.20551313    
  0.31593496    
 -0.36868608    
  1.24223670E-02
  0.21072088    
 -3.56276035E-02
 -0.17715400    
 -0.16799200    
 -3.47426869E-02
  0.76968700    
  -1.1865809    
 -0.13517460    
  0.38179508    
 -0.16923356    
   1.0402015    
 -0.27357957    
 -0.61551553    
 -0.36806330    
   1.0596850    
 -0.90490550    
  6.92442581E-02
  0.69666183    
 -0.24307756    
 -2.03397404E-02
 -0.19334133    
 -3.38062011E-02
  0.54352266    
  -1.0049671    
  0.78431630    
  0.44212887    
 -8.48324075E-02
  5.78036904E-02
 -0.22657450    
 -0.51426828    
  0.28336206    
 -8.34754929E-02
  0.19013429    
 -0.29942402    
 -0.45800221    
  0.29902861    
  0.80784839    
 -0.15232296    
  -1.0232501    
   1.1249293    
 -0.19714963    
 -0.44947729    
  0.32817301    
  0.34830621    
 -0.32477617    
 -0.12361427    
 -0.64602888    
   1.0337949    
 -0.57008737    
 -0.14715794    
  0.91262597    
  7.31704384E-03
  0.21362108    
 -0.33353212    
 -0.47715244    
  0.45218560    
 -0.42174828    
 -0.62087601    
  0.41471806    
  0.60947961    
  0.18850148    
 -0.76689082    
  5.21858521E-02
 -0.21230689    
  0.49695754    
 -0.78264517    
   1.3813022    
 -0.19867097    
  -1.3753655    
 -0.55359483    
  0.36837053    
   1.2292323    
  0.19834891    
  0.36997509    
 -0.77753472    
  4.30840403E-02
 -0.17034581    
  0.13353118    
 -0.16497250    
  0.78353161    
 -0.76406640    
  0.76854569    
 -0.83324486    
  0.39944887    
  3.39013375E-02
  -1.1086619    
 -0.10648266    
  0.99200237    
 -0.67252749    
 -0.39531195    
  0.70219690    
   1.0205697    
 -0.39738074    
  -1.0468357    
  0.60195678    
 -0.44518870    
  0.27584717    
  0.77319008    
 -0.69314742    
  0.39811203    
  1.84329553E-03
 -0.17242622    
  0.46699017    
 -0.24428482    
 -1.41098667E-02
 -0.18695006    
  0.18160756    
 -0.48729509    
  0.43034652    
 -0.44794294    
  0.51554823    
 -0.80520427    
  0.83308059    
  0.22383080    
 -0.24642065    
 -0.71625906    
  0.65651351    
 -0.94659579    
 -4.92702946E-02
  0.68299466    
 -0.36178985    
  0.37194267    
  0.37642798    
 -0.18614204    
 -0.20812170    
 -8.30464363E-02
 -0.21410660    
  0.27899420    
  0.42448077    
 -5.81661537E-02
 -0.81456661    
  3.62215042E-02
  0.44549587    
  8.48995000E-02
  0.13062006    
  0.10086049    
  0.10332855    
 -0.92632425    
  0.65241241    
 -0.16625911    
  0.28961807    
 -0.22701940    
  0.32986271    
 -0.53974503    
  0.46925521    
 -2.27285493E-02
 -6.73526153E-02
 -0.27951860    
 -0.25131395    
  0.61339515    
 -0.38955462    
  0.51360703    
  -1.0498221    
  0.21741304    
  0.82235926    
  6.51696026E-02
 -0.28034878    
 -0.39095727    
  3.03971693E-02
  4.96451780E-02
  0.55594623    
 -0.77482492    
   1.1150249    
 -0.76797146    
  0.71912241    
  -1.0876830    
 -0.65058786    
   1.0116012    
 -3.86149064E-02
 -0.62959301    
  0.43936676    
  0.20067035    
 -0.10104119    
  0.44121709    
  0.23891473    
  0.45792267    
 -0.34256792    
 -0.58390307    
  0.13062006    
  9.34533030E-02
  0.27740681    
 -0.76314694    
  0.33776629    
 -0.78802580    
  0.65202874    
  6.45387545E-02
  0.24149251    
 -1.46523826E-02
 -0.91077060    
  0.21021597    
 -0.37435472    
 -0.17049900    
  0.20763864    
   1.1175292    
  2.68923678E-02
 -0.87646389    
  0.56132162    
  2.27048993E-03
 -0.54778159    
   1.1716926    
 -0.36907583    
 -0.84262186    
  0.11187018    
  0.68582082    
  0.44393131    
 -0.87924969    
  0.24783589    
 -0.63082820    
  0.16126852    
 -0.35363927    
 -0.25131527    
  0.57251936    
 -0.69681633    
   1.3696115    
 -0.60551310    
  6.62497208E-02
  0.90078676    
 -7.43081793E-02
 -0.65327919    
  0.39553282    
 -0.64877415    
  0.46826577    
 -0.17280219    
  1.79258008E-02
 -0.20803019    
  0.15593505    
  0.58897424    
 -0.58098513    
  0.34815100    
  5.60225267E-03
  3.47699635E-02
  5.38140163E-03
 -0.23937494    
  0.62860847    
 -0.45389187    
 -0.13899913    
  3.44864428E-02
 -0.64355063    
   1.1497036    
  -1.2832359    
  0.90236902    
  0.28440523    
 -0.78592908    
  0.29689860    
  0.67696184    
 -0.59128958    
  0.24191351    
 -0.51082534    
 -0.27400175    
 -0.24050407    
  0.92455149    
 -3.34606506E-02
  0.71926856    
 -0.33868456    
 -0.68542475    
 -0.70865208    
   1.5755360    
 -0.96373504    
  7.61239901E-02
   1.1529554    
  -1.8888890    
   1.2613130    
  9.86820757E-02
 -0.62406051    
  1.55843226E-02
 -0.60441822    
  0.92941177    
 -6.14395626E-02
 -0.25074852    
  6.16715699E-02
 -2.91283764E-02
  0.36867136    
  0.19865578    
  0.12705083    
 -0.61395657    
 -0.81377530    
  0.88820738    
 -0.10208455    
  0.26702648    
  4.03205752E-02
 -0.33819237    
  0.17425685    
  1.20723750E-02
 -0.45886630    
  0.33103228    
 -0.64003778    
   1.2391239    
 -0.31083643    
 -0.97234660    
  0.81592262    
  0.39612570    
 -0.47484097    
  0.22314367    
 -0.44413459    
  0.21233243    
 -0.21233295    
 -6.09610677E-02
  0.35065708    
 -0.34212184    
  0.16901313    
  0.13203496    
 -0.79223740    
  9.21702106E-03
  0.81601375    
 -0.35696453    
 -0.57568711    
   1.2874986    
 -0.72641110    
 -0.24169715    
  0.41416633    
  0.47862923    
 -0.81361818    
  0.86153090    
  -1.1252797    
   1.0091408    
  4.49514128E-02
  0.14037605    
  -1.0558823    
 -0.31551674    
 -0.20846730    
   1.1689286    
  0.45104966    
 -0.36626986    
  0.46834829    
 -0.78869432    
 -0.58934999    
  0.33915174    
  1.98682789E-02
  0.64615834    
 -0.10497893    
  0.30939087    
 -1.83749106E-02
 -0.30253294    
 -0.10150652    
  5.40670529E-02
 -6.91377595E-02
 -0.23350078    
  0.12596884    
 -5.71582206E-02
 -0.27161384    
  0.52746505    
   1.3723365    
  -1.2833467    
 -0.42744377    
 -0.41383335    
  0.25457668    
  0.85379183    
 -0.50299698    
  0.44445029    
 -3.09583612E-07
 -0.15906461    
 -0.72823894    
 -5.50598390E-02
 -0.54929173    
   1.4633162    
 -0.78332686    
  0.29838657    
  0.31912369    
 -0.94803995    
 -0.18140079    
   1.4135442    
 -0.91830903    
 -0.48972532    
   1.2791007    
 -8.28496069E-02
  0.10253271    
  6.10657968E-02
  0.60549480    
 -0.80632180    
 -0.13254631    
  9.79454443E-03
 -0.18349145    
  0.39684138    
 -0.53473145    
  4.98139262E-02
 -0.53936172    
  8.00429881E-02
  0.60650378    
  0.15320393    
  0.16544992    
 -0.16545044    
  0.74571782    
 -0.63978988    
 -8.90267417E-02
 -0.91535956    
 -0.66110748    
  0.87019956    
  0.83372867    
  0.23552571    
 -0.14619441    
 -0.26446521    
 -0.31139827    
 -0.34719631    
  0.33377349    
 -8.16208422E-02
 -0.26736194    
  9.49622691E-02
 -0.29818970    
 -0.22549403    
   1.5001484    
 -0.52226412    
  0.31442291    
 -0.52820796    
  0.33842745    
 -0.44836402    
  0.58506429    
 -0.94567901    
 -0.36044201    
 -0.11307770    
   1.6399530    
 -0.39730209    
  3.39695178E-02
  0.16614652    
  0.55126154    
 -0.46217248    
 -0.49872306    
  0.57206964    
 -0.24748291    
  5.63532896E-02
 -5.99829033E-02
 -0.55734551    
 -3.55452448E-02
  0.96005601    
 -0.57006055    
 -0.33247179    
  0.65677977    
 -4.84253792E-03
  -1.0374173    
  0.10809652    
  0.11230373    
  0.41880623    
  0.49234253    
 -0.41582784    
  0.30702496    
 -0.23803237    
 -0.67252749    
 -0.79172766    
  0.48896635    
   1.0141091    
  0.10455897    
  0.10770456    
 -4.30534221E-02
 -9.39573497E-02
  9.25076380E-03
 -0.19679070    
  0.18939652    
 -0.12850863    
  0.19836673    
 -0.28422821    
 -0.65924585    
  0.23638900    
 -0.63520986    
   1.5352283    
 -5.57325147E-02
  -1.0986115    
  0.12329853    
 -8.77387077E-02
   1.1593230    
  6.88099042E-02
 -0.89353395    
   1.0307348    
  0.13534154    
 -0.44215760    
 -0.28364962    
  0.16131139    
 -0.18575251    
  1.83864757E-02
 -0.43734473    
 -1.26184067E-02
  0.73358834    
 -0.77905065    
  8.59030187E-02
  0.93441838    
 -0.86949897    
 -6.18757233E-02
  5.32671772E-02
 -0.51660621    
 -1.45990774E-02
 -0.38364631    
   1.3384035    
 -3.84660996E-02
 -0.21581724    
  0.45375279    
 -0.67933297    
  0.33166948    
 -0.64404422    
  0.63304359    
  0.59195739    
 -0.25359014    
 -0.48078728    
 -2.55410140E-03
  0.60776162    
 -0.64157534    
 -0.67220396    
  0.92967230    
  5.37443198E-02
 -3.55062038E-02
 -0.10357717    
  0.61319739    
  1.55602871E-02
 -0.81152397    
 -0.21382879    
  0.88671875    
  0.12428005    
 -0.72248930    
  0.67688638    
 -0.29739699    
 -0.52622408    
  0.76653641    
 -0.44287217    
  0.41580635    
 -0.29640791    
  0.28814301    
 -0.47194219    
  1.75826140E-02
  0.24426912    
 -0.19330356    
 -0.10467096    
  0.57622588    
 -0.98169130    
 -0.10536039    
  0.47811237    
 -0.15375528    
  0.67073691    
  1.54606039E-02
 -0.31549454    
 -0.91724795    
 -0.15494806    
  0.63861412    
 -0.24250335    
  2.59756744E-02
  0.67652619    
 -0.21988969    
  0.46184957    
 -0.10796288    
 -0.32868469    
  0.38258111    
 -0.34920764    
 -0.11341602    
  3.37383226E-02
  0.19331951    
  5.84244123E-03
 -0.87819183    
 -0.24798293    
   1.2135079    
 -0.57892919    
  0.30186662    
 -0.24930394    
  0.50296348    
 -0.98022264    
   1.0606848    
 -0.27487898    
  8.81033204E-03
 -0.41538271    
  0.64899713    
 -0.33751413    
  2.79023425E-07
  0.14261369    
  5.53985499E-02
 -0.11181282    
  0.37063980    
  -1.3816820    
  0.47459459    
  0.61786401    
 -0.14595427    
  0.20391235    
 -0.47897613    
  0.22126068    
  0.28453618    
  0.34373739    
 -0.71209222    
  0.18867689    
 -0.61484587    
  0.91041607    
 -0.65030742    
  0.58778638    
  3.52150463E-02
  0.11739837    
 -8.84114131E-02
  0.39702654    
 -0.61388749    
 -0.55492920    
 -0.53536665    
   1.4894781    
  0.12984802    
 -0.65809834    
  0.17795745    
  8.38585719E-02
  -1.0314493    
  0.88609594    
 -0.34795466    
 -0.48326516    
   1.0054032    
  0.51578677    
 -0.78994352    
  0.34279400    
 -0.95518017    
  0.66472965    
  2.84173079E-02
 -0.13353148    
  0.44727224    
 -8.37236196E-02
  0.16968477    
 -0.18347855    
 -0.93557286    
  0.51963598    
  0.59361714    
 -0.16560122    
  5.13219507E-03
  1.35598434E-02
 -0.97523284    
   1.1465516    
 -0.90922368    
  0.69666183    
 -0.93398982    
  3.50909270E-02
  0.46134529    
  0.30251762    
  0.37419173    
 -0.86447960    
   1.1507798    
 -0.54137015    
  -1.0314033    
 -0.19237113    
  0.43923166    
 -2.46164433E-07
  0.44378352    
  0.92874384    
 -0.40003431    
  -1.0971365    
   1.1503475    
 -0.20269535    
 -0.60928583    
  0.43550348    
 -9.40867513E-02
  0.34381261    
 -0.12877338    
 -2.19384655E-02
  0.41466451    
 -0.65364480    
 -0.13018334    
 -8.36140960E-02
  0.32267287    
 -0.59879428    
 -8.80564153E-02
   1.0020461    
 -0.47709468    
  7.85180181E-02
  0.59966624    
 -0.73942822    
  0.50236863    
 -0.62542945    
 -0.71724552    
  0.94986743    
  0.11358106    
 -0.78341800    
  0.77708197    
 -2.57527586E-02
 -0.53651547    
  0.63379920    
 -0.86721843    
 -0.35734522    
   1.7518221    
  -1.3621411    
   1.2656662    
 -1.68066751E-02
  -1.3194767    
 -0.30573067    
  0.41206598    
  0.36366764    
 -0.32495341    
  2.50016116E-02
 -6.37155995E-02
  0.66647923    
  2.66679507E-02
 -0.23917040    
 -0.84637070    
   1.3312349    
 -4.20374908E-02
 -0.50014955    
 -3.91027257E-02
  0.57440472    
  0.42428547    
 -0.25325364    
 -0.38173130    
 -0.24796942    
  0.33959013    
  0.51934922    
 -0.72131848    
 -0.51480144    
 -0.88106215    
  0.45547470    
  0.28003040    
  0.99852896    
 -0.15982623    
  -1.3059446    
  0.22314329    
  0.83546323    
  0.56107217    
 -0.10908726    
 -0.74992365    
  0.41798696    
 -0.20520556    
  0.59547257    
  2.12130751E-02
  0.12127507    
 -0.14863215    
 -0.42569891    
  0.31329477    
  0.18232167    
  0.22658555    
 -0.60232484    
 -0.53482157    
 -0.16672938    
  0.76830965    
 -0.29094866    
 -0.82742751    
  5.81562445E-02
  0.79766017    
   1.0667270    
 -0.98844695    
  0.21700692    
  0.57678396    
  -1.0081497    
  0.61274016    
 -0.19856624    
 -0.68355918    
  0.30377325    
  0.60485452    
 -0.96758372    
  0.66647846    
 -0.20972008    
  0.74923652    
 -0.66329396    
  0.29354692    
  0.13440771    
 -0.19777821    
 -0.10848092    
  0.65275937    
 -0.81773168    
  0.15870327    
 -0.71219552    
  0.68456358    
 -0.39688101    
 -0.43473491    
  0.89021075    
 -0.52172506    
  0.61110485    
 -0.44431388    
 -0.81966370    
   1.3663598    
 -0.85290653    
 -0.24906652    
  0.27625355    
  0.78286856    
  -1.2414429    
  0.61108190    
  0.69806927    
 -0.10882191    
  0.86691642    
  -1.6280146    
  0.26895308    
  0.32790655    
 -0.12344391    
  0.27667263    
  0.41647419    
 -0.37668630    
  8.65677297E-02
 -8.47961977E-02
 -0.57792443    
 -0.38362265    
  0.37729430    
 -5.88406473E-02
  0.79090285    
  0.19244844    
  -1.3252246    
  0.50892800    
  2.25361697E-02
  0.35695362    
  0.14323069    
  9.03843492E-02
 -3.61392535E-02
 -0.49233070    
  0.12992510    
  7.95122609E-02
  0.19777130    
 -0.12609296    
 -0.31033438    
 -0.14788131    
  8.38811398E-02
 -0.61045486    
 -0.14799638    
   1.1581540    
 -0.21403286    
 -0.79612339    
  0.79373413    
  0.67382306    
 -0.44590649    
 -0.37175411    
 -0.44060618    
   1.2069727    
 -0.49891558    
  0.25600156    
  8.31851512E-02
 -0.60940462    
 -0.64185464    
  0.89930552    
  0.20630009    
  9.94195491E-02
 -0.24144840    
  0.14897391    
  5.17665781E-03
  -1.0128919    
  0.50321358    
 -0.43012163    
  0.41569167    
  0.50674725    
 -0.14688040    
 -9.12613347E-02
  0.29598078    
 -0.82549876    
  0.32563198    
  0.44726750    
 -1.05076293E-02
 -0.39408651    
 -4.54016477E-02
  0.36646277    
  0.12449438    
 -0.15526590    
 -0.29552531    
  0.49655139    
  4.22262996E-02
 -0.31406066    
 -6.49577230E-02
   1.1207373    
 -0.52010709    
 -0.54198122    
  0.28768215    
  0.27614403    
 -0.75632590    
  0.12486194    
  9.26386565E-02
 -0.64494526    
  0.44267246    
  8.21721107E-02
 -0.50542605    
   1.0765766    
 -0.26053122    
 -0.11523543    
 -0.15446869    
  0.46665770    
  -1.0602517    
  0.30368200    
   1.0287690    
 -0.59205115    
 -7.72202807E-03
  0.11173539    
 -0.26879701    
 -6.80214092E-02
  0.18555273    
 -0.24042876    
  0.25444359    
  0.86531168    
  -1.2166047    
  0.32101801    
 -0.74357843    
 -0.32874432    
  1.78043749E-02
   1.2426277    
  0.56179625    
 -0.22120954    
 -0.93826985    
  0.52004218    
 -0.67316437    
 -0.49772233    
  0.99478436    
 -0.17926246    
   1.1371282    
 -0.77081370    
 -0.81456661    
   1.1466217    
 -0.38803938    
 -0.71448678    
  0.73161387    
 -0.96460879    
   1.5924631    
 -0.94748765    
 -0.15718590    
 -0.26662856    
 -0.51879305    
   1.1631505    
 -2.08588038E-03
 -0.40025941    
  0.50332075    
  0.25465661    
 -0.37881580    
  0.12979338    
  0.23283423    
 -0.50196272    
  2.42139753E-02
 -0.24858409    
 -0.20716761    
  0.14385498    
 -0.42027977    
 -7.21965656E-02
  0.65221381    
  0.24790382    
  0.32239890    
 -0.17698152    
 -2.47392934E-02
 -0.48985264    
  0.38641733    
  0.27477875    
 -0.14285083    
 -0.94285738    
   1.0010561    
 -6.00727983E-02
 -0.11942593    
 -0.15028182    
  0.10928386    
 -0.22921963    
  9.00074318E-02
  0.43784672    
 -0.68988496    
 -0.30631292    
  0.78402311    
  -1.1293846    
   1.3800251    
  0.33264679    
 -1.47644449E-02
  -1.0016392    
 -0.44356528    
  0.78801596    
  0.35025308    
 -5.59697226E-02
  1.95447635E-02
 -0.14372139    
  0.13724895    
 -0.34790128    
  0.22360291    
 -2.79610511E-02
 -0.63977647    
   1.1532451    
  -1.4045602    
  0.32054660    
  0.94204366    
  0.52609295    
  -1.0886470    
 -0.19105564    
  0.27232897    
 -0.79056877    
   1.1932178    
  -1.1171185    
  0.42255935    
 -6.71789274E-02
   1.0233418    
 -0.56015861    
 -0.59197789    
  0.27209768    
  0.29680285    
 -0.42511258    
  9.09715146E-02
  0.45321915    
  -1.0934453    
  6.48604259E-02
   1.2339532    
  -1.1867756    
   1.2428393    
 -0.42629212    
 -0.81654727    
  0.78552008    
  0.43309164    
 -0.12925868    
 -0.67319292    
  5.32671772E-02
  4.23194170E-02
 -0.69868666    
  0.74721408    
 -5.40669300E-02
 -0.29885551    
  0.26207626    
 -3.51942778E-02
  7.19737336E-02
  0.53062844    
  6.94286451E-02
 -0.80598813    
  0.59081554    
  0.12260225    
  0.33623305    
 -0.69673759    
  0.19542436    
 -0.25470105    
  0.48609477    
 -0.21768102    
  0.54562199    
 -0.71020281    
  0.15480606    
  0.28374505    
 -4.53939401E-02
 -0.44252142    
  0.24459891    
  0.12738073    
 -0.18365160    
  0.29216266    
 -0.23589174    
  0.42044675    
 -0.20563971    
  0.25519654    
 -0.17902482    
 -0.70022458    
  0.15008427    
  0.84063941    
 -0.37584487    
 -0.15954114    
  -1.0008484    
  0.41522092    
  9.85409096E-02
  0.17447060    
  0.14850515    
  0.37456056    
 -0.26792732    
  0.16822800    
 -0.43575841    
  0.16935311    
 -0.71227676    
  0.69099867    
 -0.83873206    
   1.1424145    
  0.36552489    
 -0.66491479    
 -0.22743575    
 -0.13506824    
 -1.86343994E-02
  0.78159392    
  -1.0871996    
  0.45121130    
   1.0571129    
  -1.0224882    
  0.24489436    
 -4.10699518E-03
 -0.22262968    
 -0.26984739    
  0.10838582    
  0.25232089    
 -0.19936764    
  0.26302508    
  3.46353576E-02
  0.12014470    
 -0.12440836    
 -0.21093234    
 -0.64926839    
  0.94418126    
  0.67430711    
 -0.50152647    
 -0.35313910    
  0.12169671    
  0.13976173    
 -0.28768185    
 -0.52053428    
  0.48362935    
  0.16801789    
  0.20259503    
 -0.82223976    
   1.2572526    
  -1.3181226    
   1.1301866    
 -0.29491535    
 -0.81456661    
 -6.34460449E-02
  0.68437505    
 -0.85540694    
   1.4004421    
 -0.87011945    
  0.93201989    
  4.91903462E-02
  0.25486383    
 -0.84082299    
  0.41432324    
  0.16129732    
 -0.33901566    
 -0.82274991    
 -0.10905711    
  0.19729838    
   1.3871387    
  -1.0301255    
 -4.59571891E-02
  6.93226904E-02
  9.46796611E-02
 -0.33353567    
  0.29498643    
 -0.26323819    
  0.18137433    
 -0.14237194    
  6.86283708E-02
 -0.62892836    
  0.52413386    
  0.12998401    
  0.44767943    
 -0.98454541    
  0.21716818    
  0.60364234    
 -0.42819369    
  0.36240545    
  0.28367406    
  -1.0602026    
  4.25598696E-02
  0.86675006    
 -0.94922566    
  0.79419982    
 -0.21855259    
  0.27035743    
 -0.30399597    
  0.62931031    
 -0.15438451    
 -0.72136503    
  0.53082633    
  0.25087464    
 -0.27898851    
  0.18198217    
 -0.31000039    
  0.13208318    
 -0.50006527    
  0.31082383    
  0.56798381    
 -0.80781007    
 -0.41014853    
  0.16416109    
 -0.25759563    
  0.84803396    
  0.45778844    
 -0.34123185    
 -0.58347392    
 -0.32109848    
  0.54985964    
  0.49216557    
 -0.12185825    
  0.57524294    
  -1.2626041    
   1.2032036    
  -1.3042990    
  0.71420038    
 -0.11466332    
 -6.51621372E-02
  0.97111857    
 -0.32520431    
  0.24563339    
  -1.5972419    
  0.23319419    
  0.56303817    
 -0.57916766    
  0.25985920    
   1.0570065    
 -0.34368780    
 -0.44782451    
 -0.11718192    
  0.30907282    
  0.14903596    
  5.11495117E-03
 -0.11523543    
  0.11693463    
 -0.15585037    
 -0.39953086    
  7.13572502E-02
 -0.20067085    
  0.57346797    
  -1.1081461    
   1.0230294    
   1.1561536    
  -1.4383409    
  0.62072366    
 -0.54173577    
 -0.36941379    
  0.54750741    
 -0.17809364    
 -0.11525480    
  0.23219372    
  0.24453485    
  0.55633461    
 -0.87567085    
  0.27976239    
  0.13376042    
  3.62526290E-02
  0.17429128    
  -1.1897700    
 -7.54242763E-02
  0.80425119    
  0.52637446    
 -0.68707544    
  0.36005887    
 -0.43547168    
  0.47845355    
 -0.25062168    
  0.29493195    
 -0.15725169    
 -0.16081552    
   1.0506724    
  -1.2069535    
 -8.29487592E-02
  0.19351992    
  0.61319739    
 -0.46446976    
  0.44621024    
 -0.12132078    
  -1.0238109    
  6.35730699E-02
  0.89134425    
 -0.33795944    
  0.20123844    
 -2.93887220E-02
  0.51187772    
 -0.79605675    
  0.56393570    
 -0.96940011    
 -0.40896848    
   1.0068047    
  4.51201126E-02
 -0.57863742    
  0.39115533    
 -9.77519006E-02
 -0.22375457    
 -9.28665251E-02
   1.0667917    
 -5.94708249E-02
 -0.40179569    
 -0.22040018    
  0.12435715    
 -0.23531421    
   1.0363387    
 -0.17026819    
 -0.48994386    
 -0.66380906    
 -0.62733328    
   1.3102242    
 -0.62346685    
  0.25344887    
  0.22214787    
  0.12352172    
 -1.41846146E-02
 -0.53797621    
  9.89173800E-02
  0.83615553    
 -0.91989821    
 -3.01699713E-03
  0.19184269    
 -0.50089967    
  0.51820600    
  0.84308738    
 -0.54807943    
  0.12182977    
  0.30052358    
 -0.17754823    
 -0.63757694    
 -0.11744562    
  0.27928799    
 -0.96335733    
   1.0386152    
  -1.0754297    
 -3.17485407E-02
   1.1791508    
 -0.99146789    
   1.4087675    
 -0.24128124    
 -0.27829781    
  9.83025804E-02
 -9.39169824E-02
  0.24692887    
 -0.64476448    
 -5.00940196E-02
 -0.10080446    
   1.2624563    
 -0.97477424    
 -0.11742804    
  0.82046890    
 -0.97568548    
  0.45638552    
  0.76607263    
 -0.99931407    
  0.65356821    
 -0.52489948    
 -0.66468441    
 -0.39531294    
   1.4013327    
 -0.68201506    
 -0.18158405    
  0.86918050    
 -9.53102782E-02
 -0.71376622    
  0.48036602    
  0.30239257    
 -0.28958839    
 -0.72678632    
  0.70621890    
  0.60778773    
  6.96529076E-02
 -0.31171489    
  -1.0511109    
   1.0899841    
 -0.70535284    
  7.43581802E-02
 -0.37498891    
   1.3743751    
 -0.29651377    
  0.23468991    
 -0.95398206    
  0.60493088    
   1.0377244    
 -0.83688879    
  0.19797707    
 -0.22648655    
 -0.11778263    
 -0.19611514    
 -0.20763893    
  0.32542270    
  0.41651472    
 -0.38193440    
 -0.36000234    
  0.16507952    
 -0.35978532    
  0.51455694    
 -0.64055163    
  0.70892298    
  0.14391211    
 -5.57423085E-02
 -0.49450523    
  0.11108772    
 -0.64302295    
  0.82222444    
  0.40416265    
  0.23892444    
  -1.1776286    
  0.47623372    
  8.52847472E-02
  0.41680735    
  5.60436510E-02
  -1.1397307    
 -3.00771296E-02
  0.86620176    
 -0.29681909    
  0.34384960    
  0.12642337    
 -0.17024915    
 -0.67885029    
 -0.47063398    
  2.98527069E-02
   1.4898145    
 -0.77724981    
 -0.93693459    
  0.88005972    
  0.50162345    
 -5.21856919E-02
 -0.77780050    
  0.20962487    
  0.50450212    
 -0.57574832    
 -0.39019737    
  0.62252927    
  0.90943778    
  -1.6891539    
  0.94770652    
 -0.14151609    
 -0.49355707    
 -4.37444225E-02
  0.24724114    
  0.65924561    
 -0.57408810    
 -0.83378351    
   1.3590819    
 -0.22746360    
  0.17798290    
  0.16649599    
 -0.36194751    
 -0.49769610    
  0.55754298    
  0.34267685    
  7.37923682E-02
 -0.58559990    
 -0.13388211    
  0.30715406    
  0.60237199    
 -0.55989850    
 -0.94135463    
  0.72314936    
 -0.12024886    
  0.24294592    
  0.35863373    
  0.21795554    
  8.53107125E-03
 -0.76874959    
 -0.44416204    
   1.5488647    
  -1.3430123    
  0.84824640    
  0.29476908    
 -0.66597772    
 -7.71259144E-02
  0.33869654    
  0.49256480    
  -1.6860102    
  0.51916778    
  0.24227437    
  0.39481384    
  0.66643447    
 -0.78154367    
  0.20486283    
 -0.11308770    
 -0.32373703    
  0.36826268    
 -0.18361263    
 -0.89899915    
  0.84320742    
  0.37354040    
  6.68280721E-02
  -1.2554042    
  0.94369006    
 -0.42181453    
 -0.32120445    
 -0.12491101    
 -0.40761316    
   1.6911662    
 -0.94463104    
 -2.47694105E-02
 -0.93687665    
   2.1526916    
 -0.44286573    
 -0.87865722    
  0.45640987    
 -0.74991709    
   1.0605125    
 -9.14343521E-02
  0.58364087    
  -1.2522688    
 -0.52476346    
   1.5893543    
  9.22676623E-02
 -0.83935010    
  0.51735371    
 -0.27277911    
 -4.02464084E-02
  0.20365277    
 -0.10591906    
 -0.55915076    
  0.87302268    
 -0.32134926    
 -0.92666262    
  0.79447144    
  6.42712936E-02
 -0.79449993    
  0.24686034    
 -0.35965514    
  0.14343207    
  0.29626617    
 -0.31365737    
   1.0179597    
 -0.22472997    
 -0.48600432    
 -8.75981376E-02
  0.80307472    
 -0.21177292    
 -0.86963725    
  0.43449742    
 -0.27174526    
 -7.80684501E-02
  0.78300375    
  0.22626328    
 -0.95519966    
  0.29875404    
 -0.34431088    
 -9.78567377E-02
  0.69548136    
  0.30157128    
  0.20223725    
 -0.67086178    
  0.16003643    
  0.76993454    
 -0.68664622    
  0.17219108    
 -0.27923310    
 -0.79957688    
  6.72090128E-02
 -1.51135894E-02
  0.27747825    
   1.1461805    
 -0.58656520    
 -2.89871879E-02
 -0.35151732    
  0.62150913    
 -0.86413425    
  0.98287582    
  -1.0290065    
 -0.17803895    
   1.1355294    
 -0.48963526    
  0.14953202    
 -6.45387173E-02
 -0.29677698    
   1.0908297    
 -0.60149622    
  0.18875040    
 -0.15865791    
  0.49969655    
  -1.1278117    
  0.44183239    
  0.13561210    
 -0.10744137    
  0.32013535    
 -7.32035637E-02
  9.31709781E-02
 -0.51688462    
  0.26745123    
  5.15051745E-02
 -0.64225537    
  0.99973333    
 -4.15831842E-02
  0.24887164    
 -0.79143006    
 -0.67566806    
 -0.38828599    
   1.7795198    
 -0.76460606    
  0.26561457    
 -0.36569828    
  0.53337687    
 -0.62518358    
  0.85822713    
  -1.4138439    
 -0.19695239    
   1.7500867    
 -0.77181160    
 -0.24839570    
  0.82215989    
 -7.47731924E-02
 -0.20811747    
  6.29843101E-02
  0.18471287    
 -0.81354576    
  3.36148823E-03
  0.46832389    
 -0.19415615    
 -9.91441458E-02
  0.23713009    
 -0.19574420    
  0.51136619    
 -0.27640036    
  6.21322766E-02
 -0.21913579    
  0.52472854    
 -8.32528993E-02
 -0.81981176    
  0.90896440    
 -0.35667545    
 -0.48183775    
  0.92307031    
  -1.0811969    
  0.13053933    
 -0.53799868    
   1.1473076    
 -0.34372312    
  0.13286082    
  0.49234569    
 -0.26638925    
 -0.81656420    
  0.74475837    
  0.18833947    
 -0.60696912    
   1.0505861    
 -0.75832772    
 -0.57688719    
  0.36396515    
  0.41296938    
 -8.37883875E-02
  9.49407816E-02
 -3.57520655E-02
  4.86075021E-02
  -1.0332758    
 -0.48550805    
   1.4150436    
 -9.77422670E-02
  0.22670841    
 -0.30322385    
  0.74708802    
 -0.33761463    
 -0.21915165    
 -0.64265072    
 -3.86149250E-02
  0.78702432    
 -0.38155970    
  0.31102931    
 -5.78606920E-03
 -9.31845531E-02
  0.23873256    
 -0.23661146    
 -0.44655201    
 -0.38741684    
   1.1677133    
 -7.72650316E-02
  0.11741886    
 -0.72273529    
  0.45525539    
 -5.68222404E-02
  0.13906018    
 -0.47633961    
  0.46575716    
 -0.96907920    
   1.0621290    
  0.13150959    
 -0.65971792    
  1.36059886E-02
 -0.53822392    
 -7.19730854E-02
  0.27264443    
 -0.15099877    
   1.3939736    
 -0.92177051    
  0.28286240    
  0.33913091    
 -0.21836154    
  9.28048864E-02
 -0.56759083    
 -0.27304095    
   1.1114497    
 -0.35996023    
 -2.96869632E-02
  0.26192933    
 -0.38183326    
 -0.47127798    
   1.2019295    
 -1.02281047E-03
  -1.0823686    
   1.2090956    
 -0.97095966    
  0.38136730    
 -0.32130361    
 -0.60315073    
  0.57125759    
 -0.34484076    
  0.58268994    
 -5.48956310E-03
  0.31527898    
 -2.43916251E-02
 -0.67817038    
  0.77110893    
 -0.59556651    
 -0.99529421    
  0.51937819    
 -0.37138054    
   1.5449700    
 -0.60877305    
  7.78062120E-02
 -0.53543824    
 -0.23137368    
  0.38035902    
  0.83020383    
 -0.35737854    
  1.22483764E-02
 -0.65727639    
 -0.63449937    
  0.37112713    
 -0.26323867    
 -0.12705873    
 -0.21511060    
   1.6094377    
  -1.0532562    
   1.1405348    
 -0.57699472    
 -0.37208566    
  0.69125110    
  0.45422518    
 -0.45993418    
 -0.49005046    
  0.15548524    
 -0.53785491    
   1.1226734    
 -0.34213462    
 -6.70519397E-02
 -0.48943019    
  0.16452435    
  0.97811615    
 -0.71313620    
  0.11434641    
  0.29979065    
 -0.62782389    
  0.23948018    
 -0.19349456    
  0.47943914    
  0.14991835    
 -0.19437003    
 -0.77258408    
  0.93191606    
  -1.2275027    
  0.55734593    
  0.49985629    
 -0.32006386    
 -0.10114996    
  8.58430937E-02
  0.39772272    
  0.29413754    
 -0.96170843    
 -0.55206895    
   1.4770753    
 -0.20364201    
 -3.83701734E-02
 -0.40291700    
  0.79927093    
  0.43699947    
 -0.83846736    
 -0.65458447    
  0.14660327    
  0.64513755    
  2.93708555E-02
 -0.44682965    
  2.01572198E-02
 -0.40104035    
  0.18672659    
  0.32144615    
 -1.00098569E-02
  9.40287188E-02
 -0.27434096    
  0.30144268    
 -1.79860052E-02
 -0.42009068    
 -0.56376845    
  0.82485640    
 -0.17638221    
  9.89947617E-02
  0.64968741    
 -0.60914153    
 -0.72226435    
 -8.04211795E-02
  0.86473793    
  0.22728418    
 -0.11551302    
 -0.37351328    
 -3.84662561E-02
  0.83400440    
 -0.62269515    
  0.28938138    
 -0.34294507    
  0.71327847    
 -0.69432032    
 -0.29869759    
  0.80103636    
 -0.84635139    
 -0.57462883    
  0.99976605    
 -0.40222397    
  0.86652911    
 -0.36154568    
  0.44753671    
 -0.84813082    
  0.50439131    
 -7.06734369E-03
  2.79739778E-02
 -0.61682498    
  0.38936135    
  0.29898128    
 -1.94495805E-02
 -0.53736120    
  0.42853928    
  0.36322287    
  6.32480346E-03
 -0.11196742    
 -0.25393742    
  0.23255335    
 -0.66754091    
  0.34962785    
  0.10694323    
  0.16678025    
 -0.37578970    
 -0.33866724    
  0.43278065    
  0.24329831    
  0.43375197    
 -0.60952181    
 -0.40920314    
 -0.50429213    
 -0.67929024    
   2.0976238    
  -1.3684369    
  0.65250951    
 -3.51734310E-02
 -0.15176663    
  0.36772469    
 -1.92464178E-03
 -0.25794289    
 -0.72096193    
 -4.18911763E-02
  0.15796258    
  0.85509533    
 -8.93086195E-02
 -2.12551933E-03
 -0.25557914    
  0.43612549    
 -0.15949377    
 -0.98082846    
   1.0453680    
  0.22470498    
 -0.16224371    
 -0.29197219    
 -0.18281323    
  0.45813447    
  6.50047362E-02
  8.70113149E-02
  0.24219216    
  5.26756570E-02
 -0.84491384    
 -0.40546486    
  0.32750347    
 -0.22089398    
  0.51531017    
 -0.19719674    
  0.27672288    
 -0.14899841    
 -0.59500664    
  0.78647923    
  9.44100469E-02
 -7.28612766E-02
 -0.13021465    
  0.32025811    
 -0.50656140    
  0.64827234    
 -8.56217146E-02
 -0.60613555    
 -3.67791466E-02
  0.24198544    
 -0.43531764    
  0.52609301    
  5.23260497E-02
  0.51200128    
 -0.55200684    
  0.50015628    
 -0.35773599    
 -0.44518152    
 -0.64462095    
   1.1615050    
  4.66701537E-02
 -0.29821926    
 -0.32216808    
  0.80113620    
  -1.0191752    
 -0.35927641    
  0.77798581    
 -0.50605232    
  0.40281585    
 -0.40679190    
  0.36065140    
  0.41468170    
  1.63793322E-02
 -0.11665590    
 -0.34257644    
  7.69611374E-02
  0.41074187    
  3.61792631E-02
  0.35515079    
 -0.15355796    
  -1.2127707    
   1.2770505    
 -0.57234263    
 -0.60307539    
  0.96867561    
 -4.23520058E-02
 -0.87314165    
   1.0551866    
 -0.78762585    
  0.46273676    
  8.10759887E-02
  4.16005440E-02
  0.12586217    
 -0.19618964    
 -6.39313906E-02
 -0.37769878    
 -0.64611137    
   1.0002345    
 -0.64086050    
  0.43153751    
 -0.71796209    
  0.67027408    
  0.12773085    
  0.56026208    
 -0.40546507    
  0.41574770    
 -0.67791867    
  0.56999749    
 -0.20304738    
  0.23390609    
 -0.24796538    
 -1.77161163E-03
 -0.21037117    
  8.39068294E-02
  -1.0156324    
 -0.43078348    
   1.5312456    
  0.23453832    
 -0.39456013    
 -0.31628734    
  0.36290506    
 -3.58309411E-02
 -6.19667768E-02
  0.21856682    
 -5.66187166E-02
  3.43543254E-02
 -0.30725971    
 -0.18743627    
 -0.42723808    
  0.78759944    
 -0.19876468    
  0.20731196    
  0.30560574    
 -0.19875704    
  3.38381156E-02
  0.43281388    
  -1.1241143    
  0.75918323    
 -0.31156868    
 -4.09199037E-02
  0.11805576    
  4.48310301E-02
  0.30680904    
 -0.22468092    
 -3.12529877E-02
 -0.86128372    
  0.39760911    
  0.67403841    
  6.41067373E-03
 -0.25933409    
  2.04921123E-02
 -0.20405716    
  7.42854327E-02
  0.10720617    
  0.96012855    
  -1.3855003    
  0.93453610    
 -0.60488975    
 -7.78478864E-08
  8.31984729E-02
  0.13903095    
 -0.83638865    
   1.1208659    
  5.09496182E-02
 -0.37838432    
 -0.33456531    
  7.20103011E-02
 -0.48550817    
  0.19035403    
  0.17675042    
  0.44203278    
 -0.20226814    
  0.27996036    
 -0.41380563    
 -0.33045977    
 -0.53799868    
  0.24798129    
   1.5185108    
 -0.61349851    
 -0.28453657    
  0.61341840    
 -4.30919006E-02
 -0.82020640    
  0.76020306    
  0.10852280    
 -0.50273907    
 -0.20266129    
  0.62806028    
  -1.1118577    
  0.38903508    
  0.38107342    
  0.10350690    
 -4.94394936E-02
  7.50820786E-02
 -0.34921089    
 -9.96785909E-02
  0.40829384    
 -0.41397589    
  0.35581958    
 -0.50617909    
  0.49413109    
  6.83196485E-02
  0.94015443    
  -1.1217214    
  0.62649477    
 -0.20605955    
 -0.51280892    
 -0.52247256    
   1.2652373    
 -0.97650993    
 -4.81637567E-02
  0.74287671    
 -0.43888101    
  0.66233742    
 -0.89953536    
  0.61310428    
 -0.34955716    
  4.16730829E-02
 -0.74193728    
  0.67875868    
  0.24512221    
 -0.33609411    
   1.2205019    
 -0.82034218    
  3.48471105E-02
 -0.87683928    
   1.0171970    
 -3.17487270E-02
  -1.1702414    
   1.5407988    
 -0.83779889    
  0.59403056    
 -0.56029236    
  0.59878463    
 -0.36714628    
  0.62207127    
 -0.35049513    
 -0.64013642    
  0.47879669    
 -0.47608253    
 -0.14247587    
  0.60840583    
  0.65589702    
 -0.74848962    
 -4.38581444E-02
 -0.26392531    
 -0.13570926    
 -0.42899510    
   1.2386327    
  -1.2984203    
  0.38148281    
  0.70280898    
  8.74117836E-02
 -0.21364422    
 -0.10536017    
 -0.26702181    
 -0.35780647    
  0.33377349    
  3.26399942E-07
 -2.70620128E-03
  0.35450479    
  0.25384635    
 -0.22572772    
  0.45181680    
 -0.78939939    
  0.10328535    
  0.35105187    
  2.91759204E-02
 -0.14040138    
 -6.45382777E-02
 -0.32090738    
  0.24559245    
  0.56112486    
 -0.29050049    
 -0.23124103    
  0.54793322    
 -0.47165024    
 -0.80670184    
  0.48258218    
  0.10614178    
  0.25857386    
  0.15389238    
 -0.94778913    
  2.37162542E-02
   1.3049486    
 -0.72763371    
 -0.18495688    
  0.40634415    
  5.13810255E-02
 -0.14915474    
  0.21066289    
 -0.17637353    
 -0.83365881    
  0.29626617    
 -0.34937534    
   1.5533488    
 -0.72043955    
 -0.77979964    
  0.25035629    
  0.48911494    
  0.19221769    
 -0.42258927    
   1.3633647    
 -0.90410548    
  0.70938104    
  -1.0445454    
  0.26218855    
 -0.34070650    
  0.35121453    
 -0.16026692    
  0.28921413    
  0.10459473    
 -0.20774540    
  3.99389639E-02
 -2.47742943E-02
 -0.22817335    
  0.91880846    
 -0.38349545    
  0.18170632    
  -1.7233831    
  0.87881583    
  0.18668762    
  0.26007664    
  0.33210069    
 -0.42314526    
 -0.77318966    
   1.0554221    
 -0.25745806    
  -1.0384681    
  0.59391260    
  0.26451522    
  0.49864221    
 -0.27393740    
 -0.91395366    
 -0.16000496    
  0.17544882    
  0.71400088    
  0.17352755    
 -0.22749043    
 -0.68329513    
  0.80437255    
 -0.37692860    
  0.70205903    
 -0.36084822    
 -0.89827168    
 -0.58333158    
  0.31918028    
 -7.23213851E-02
  0.76255631    
 -0.25048196    
  6.52407482E-02
  0.12206192    
 -0.30228087    
  0.63475227    
  0.39726549    
 -5.38175143E-02
 -0.52354413    
  0.77134156    
 -0.90525478    
  0.52775449    
 -9.03338566E-03
  0.23217678    
 -0.30558699    
  0.47463155    
 -0.36907583    
 -0.57868963    
  0.17234482    
  0.42549202    
  2.72122659E-02
 -0.13833648    
 -0.29347965    
  0.22983986    
 -0.14325866    
  0.24285336    
  0.46790993    
 -0.35054061    
 -0.42887801    
  0.39526132    
 -0.35301837    
  0.29857185    
 -9.26061422E-02
 -0.12648381    
  0.28712019    
  0.17300332    
 -0.50610840    
 -0.68145061    
  0.98373181    
  0.19528082    
  0.33585846    
  -1.2833905    
  0.29777846    
  0.22478572    
 -0.20578986    
  7.75582194E-02
 -0.24071033    
  0.66587973    
 -7.77418688E-02
 -0.28242311    
  0.47668305    
 -0.49550709    
  0.48824492    
 -0.46709239    
  0.33813196    
  0.36542606    
 -0.40604106    
 -0.25427955    
 -0.36401933    
  0.36401978    
  0.19008642    
  9.98201370E-02
 -0.92886949    
   1.2424632    
 -0.71656209    
  0.22064649    
  0.34074861    
 -0.35079882    
 -0.56265032    
 -0.46575704    
   1.0523608    
  0.14821585    
  7.21625313E-02
 -0.48274231    
  0.47160476    
 -0.15735546    
 -0.97709048    
  0.76743263    
  0.51681215    
 -0.17573179    
 -0.23803237    
  0.28455237    
 -5.64211421E-02
 -0.30159855    
 -0.53963697    
   1.1915888    
  -1.3723736    
  0.98140478    
 -0.71232837    
  0.43552479    
 -9.05383453E-02
  0.33397543    
 -0.32158369    
  0.45041651    
 -6.48527592E-02
 -0.28935832    
  0.63559365    
 -0.84099895    
  0.73747987    
 -0.70770705    
  0.37934902    
 -0.51937795    
 -0.12741469    
  0.48898643    
 -0.18488941    
  0.48689127    
 -0.95740873    
   1.3431982    
 -0.48712033    
 -0.77318954    
  9.73742604E-02
  0.85023892    
 -0.64302939    
 -2.54612379E-02
  0.33524302    
 -9.22408104E-02
  0.23520501    
  0.16047445    
 -2.60550808E-02
 -0.15778063    
 -0.18086828    
 -0.57222199    
   1.0843546    
  0.21211664    
 -0.53253102    
  9.75969359E-02
  0.34667423    
  -1.0579288    
 -0.23483959    
   1.4354849    
 -0.45255631    
 -0.75810486    
  0.51350707    
  6.60433471E-02
 -0.95363331    
   1.0672303    
 -0.57909995    
  0.25959659    
 -0.20426959    
 -0.33703887    
  0.53667933    
 -0.67703688    
  0.94775432    
 -0.16095893    
 -9.59343389E-02
 -0.39635313    
  0.64256990    
 -0.17341691    
  0.14068684    
 -0.36649299    
  0.66748738    
  -1.3011084    
   1.4531071    
 -0.39552605    
  0.36812717    
 -0.92295575    
  0.54430169    
 -3.40841785E-02
 -0.14085791    
 -0.79013872    
  0.70465446    
 -0.30849206    
 -0.36426917    
  0.58678925    
  7.21470043E-02
 -0.23129715    
 -6.02596141E-02
  0.33469632    
  0.22047360    
 -0.35337037    
  0.80129582    
 -0.57511121    
 -0.11803646    
  0.25055471    
  7.01740682E-02
  0.11980135    
 -0.93778116    
  0.26782310    
  0.41022947    
  0.21780606    
 -0.26450738    
  1.97247546E-02
 -0.35779166    
  0.22648998    
  0.14488131    
  2.28579324E-02
  -1.0017626    
  0.32911959    
 -0.23148029    
  0.89085346    
 -3.29810642E-02
 -2.19349097E-02
  0.16332547    
 -0.32964671    
 -0.14585152    
   1.0640453    
 -0.91344291    
 -0.31166437    
   1.1774098    
 -0.86574525    
  0.39753458    
 -0.52903682    
 -0.54286450    
  0.44944531    
  0.75499290    
 -0.37659740    
  0.16109526    
  -1.1338271    
  0.91629046    
  0.20884866    
  0.21999675    
 -0.76274061    
  0.44183242    
 -0.37223941    
 -0.60473633    
  0.70335096    
  0.31336454    
 -0.23762614    
  3.92210521E-02
  0.62286031    
  -1.5212129    
 -0.49247667    
   1.7703187    
 -0.63598859    
  0.69606704    
 -0.49062335    
 -0.14585152    
  0.51082551    
 -0.19262236    
  0.75718498    
 -0.31951192    
 -0.25668842    
  0.29351798    
 -6.30434826E-02
 -0.43170273    
  0.19619846    
 -8.41126442E-02
  -1.1745501    
  0.93155861    
 -0.43743953    
 -0.50005442    
  0.93047529    
 -0.52501023    
  0.97035795    
  0.20217320    
 -0.67609411    
  0.95420957    
 -0.40221444    
  0.27965271    
  -1.6480274    
  0.98082882    
  0.23778963    
  9.39872712E-02
  2.93700723E-03
 -0.70791894    
 -0.14378782    
  0.17311583    
 -2.33933553E-02
  0.60667372    
 -0.60077363    
  0.84435195    
 -0.21026838    
  7.65563399E-02
 -5.49509116E-02
 -9.10446122E-02
  4.09554504E-02
 -0.32529867    
 -5.71581535E-02
  3.46853770E-02
 -0.27863237    
 -0.52493870    
  0.25805953    
 -0.31015518    
   1.5889080    
 -0.90112281    
 -0.20516139    
 -0.20030443    
  0.14605395    
  0.54507583    
  0.54654348    
  -1.2704623    
  0.11778288    
  0.47000393    
 -0.12039065    
 -0.41860589    
  0.71667773    
 -0.13908382    
  0.19559580    
 -0.45907435    
  0.89815646    
 -0.77043903    
 -0.52452487    
  0.23343524    
  0.12194540    
  0.38614619    
 -3.55316103E-02
  0.47663102    
 -0.42682794    
 -0.46919459    
  0.42363799    
  2.92294268E-02
  0.29689869    
  0.27846518    
 -0.63034654    
  0.38348651    
 -0.69760197    
   1.0724797    
 -0.76054132    
  0.23741983    
 -3.49687487E-02
 -0.11091159    
 -7.21215382E-02
  0.20067063    
  0.17148206    
  -1.0912753    
  0.13133636    
   1.1314024    
 -0.15974970    
 -0.12710598    
 -8.80634114E-02
  0.64697117    
  -1.3957908    
  0.64826143    
 -0.37306142    
  0.69169647    
 -0.56653351    
  0.54006124    
  0.20540102    
 -0.91811311    
  0.97816628    
 -0.12913314    
 -0.29945490    
 -0.60906440    
  0.85372895    
 -0.44183233    
  0.37362424    
 -0.70796233    
  0.10744756    
  0.59461468    
  -1.2904463    
   1.3493291    
 -0.17315865    
 -0.49928379    
 -0.69314665    
 -7.95874000E-02
 -0.13946533    
 -0.34604177    
   1.2078112    
  1.99152660E-02
 -0.33872804    
  2.82310964E-07
  0.99017268    
  -1.2712882    
  0.75654018    
 -0.39934117    
  0.13353172    
  0.52419698    
 -9.34146717E-02
 -0.70995444    
  0.20604876    
 -3.45456321E-03
 -0.75377119    
  0.45332024    
  0.70013243    
  0.26004159    
 -0.10357362    
 -0.17284247    
 -0.54847491    
   1.0583566    
  0.12998450    
  0.33505002    
 -0.50993609    
 -0.67116803    
   1.6024573    
  -2.0847089    
   1.0205234    
 -0.22695772    
 -9.34007317E-02
  0.15315096    
 -0.79407328    
   1.2154119    
 -0.44973814    
  0.10165010    
 -9.34532881E-02
 -0.13762103    
  -1.0069271    
  0.91114891    
 -0.28083268    
  0.22246078    
  0.32390314    
  0.21281414    
  0.29047346    
 -0.44010863    
 -0.55314356    
 -0.38471347    
  0.62702721    
 -0.12381403    
  0.44019392    
 -0.74619025    
  0.11735024    
  0.75519526    
 -0.44527173    
 -0.51676506    
  0.73889291    
 -2.26119794E-02
  0.14669853    
  0.31338167    
 -0.24068511    
 -9.44758281E-02
  0.18537518    
 -0.81973439    
  0.42939818    
 -0.10436022    
 -0.17138124    
  0.73385090    
 -0.36361849    
  0.37916613    
 -0.61105716    
 -4.14656228E-07
 -4.14656228E-07
 -0.55125278    
 -0.25967774    
   1.2033916    
 -0.53675526    
  0.32359689    
 -0.49937207    
  0.42310262    
 -0.87967259    
   1.4208039    
 -0.11642694    
 -0.25765023    
 -9.94610041E-02
 -7.46109709E-02
  0.14809597    
 -4.05711913E-03
 -8.25866461E-02
 -0.55906397    
  0.55463904    
  0.57813233    
 -0.65891415    
 -0.67882645    
  1.41169578E-02
  0.91815859    
 -1.12567870E-02
  0.17917192    
 -0.46811295    
  0.42952225    
  -1.1664356    
   1.0463955    
  0.12820268    
 -2.30276622E-02
 -0.84563577    
  0.68926388    
  0.57231915    
 -0.78145635    
 -0.30623886    
  5.08047231E-02
 -0.83601081    
   1.2486726    
 -0.17904806    
 -0.12238961    
 -0.52758539    
  0.14403951    
  0.84030449    
 -0.77348262    
  0.34404820    
  0.15453549    
  0.11957724    
  0.13225031    
 -0.65268469    
  0.33400595    
  0.22067145    
 -0.26613414    
 -0.64030498    
  0.76181287    
 -0.46680486    
  0.81011891    
 -0.49899095    
  0.71037793    
  0.64812791    
  -1.2568949    
  0.34745336    
  -1.0800147    
   1.2634737    
 -0.62453341    
  5.67157641E-02
 -9.18078199E-02
  0.53417748    
 -5.97188659E-02
  0.42409363    
  -1.2544425    
  0.52019382    
 -0.15066011    
  0.60835093    
 -0.27110451    
 -0.54759890    
  0.44159356    
 -0.10416634    
 -9.50716510E-02
 -0.25243962    
  0.62137544    
  4.43725623E-02
 -7.01095909E-02
  -1.1560993    
  0.50131321    
  0.41616073    
 -0.15849458    
 -0.44214094    
 -8.54448453E-02
  0.91910398    
  2.95223128E-02
  0.36716545    
 -0.97330076    
  0.32449555    
  0.79282910    
 -0.23355763    
 -0.26858154    
 -4.23246250E-02
 -0.14107898    
 -0.46224156    
  0.55715859    
 -0.58503503    
  0.67711890    
 -5.40019292E-03
  5.40106324E-03
 -0.19788219    
 -0.18188411    
  0.33007801    
 -0.16362917    
  0.16739590    
  0.13517472    
 -0.14842036    
 -0.24724144    
 -0.26358446    
 -0.38659754    
   1.4809675    
  -1.3416114    
  0.18164361    
  0.73627168    
 -7.58580714E-02
 -0.33612183    
  0.30950087    
  0.17147142    
 -0.10873337    
  6.06249385E-02
 -0.20776145    
  0.15889189    
  0.24461453    
 -0.71561980    
  0.39651227    
 -0.69675082    
  0.61625856    
  0.33897519    
 -0.94803929    
 -0.30820164    
 -0.24783692    
  0.20802999    
 -0.49571225    
  0.19611530    
   2.2641861    
 -0.59751385    
 -9.91986468E-02
 -0.57727039    
 -0.21806781    
  0.17915203    
  0.41599184    
 -0.11647481    
 -0.25299624    
 -8.15168992E-02
  0.28425112    
  0.37262976    
 -0.49532101    
 -0.49311218    
  0.48138937    
 -0.44393122    
  0.49002287    
  0.16184270    
 -0.36326441    
  0.56079614    
 -0.89451653    
 -0.51725638    
   1.6863987    
 -0.44755778    
  0.10292769    
 -0.50187194    
 -0.56520271    
  0.35176057    
  5.37039079E-02
  6.51427312E-03
  0.41193730    
 -0.68245155    
  0.89998853    
 -0.56048095    
 -0.18232127    
  8.70116800E-02
  0.29266953    
  0.14558499    
  0.51853818    
 -0.74707174    
  0.27064547    
  5.61271831E-02
 -9.82386917E-02
  0.46865910    
  0.30304098    
 -0.69116157    
 -0.99682945    
   1.1543761    
 -0.95077676    
  0.78326046    
 -0.23625562    
 -0.40800616    
 -0.29022947    
   1.3565191    
 -0.43209806    
  0.20269279    
 -0.74574584    
   1.1969800    
  4.52749245E-02
  -1.2886088    
  5.67524657E-02
  0.62906802    
  0.29546425    
  1.89704970E-02
 -0.20815593    
  8.85256007E-02
  0.29183415    
 -0.60972089    
  0.34328038    
 -0.14242046    
 -0.66629994    
  0.81313515    
 -0.35395163    
  0.28401464    
  0.37724918    
 -0.71940714    
 -0.50566512    
  0.42247602    
  0.14966540    
  0.52278686    
 -0.39081296    
 -0.56371510    
 -0.53126717    
   1.4783881    
 -0.96647632    
  0.78489745    
 -9.66483653E-02
  -1.0214691    
 -0.51082587    
  0.27049047    
   1.2319028    
 -0.45030010    
 -0.47530836    
   1.2738165    
 -0.59783733    
  6.29135147E-02
 -0.68909013    
   1.0891211    
 -0.69587570    
 -0.18560594    
 -0.14107831    
  0.68935233    
 -0.16274242    
 -0.12114407    
  0.31015524    
 -0.11986890    
  0.32053909    
  4.53548413E-03
 -0.84780085    
  0.90210617    
 -0.45525542    
 -0.32750380    
  0.38228202    
  0.40901205    
 -2.83659133E-03
 -0.32040855    
 -0.32016733    
  0.38641664    
 -7.35315774E-03
  0.93963224    
  -1.2920991    
  0.36711872    
  -1.2410146    
   1.4864525    
  3.76880355E-02
 -0.70416695    
 -3.53850055E-07
   1.0771462    
  -1.0633909    
  0.19319159    
  0.16947687    
 -0.58512861    
 -0.67622566    
 -2.03393139E-02
   1.3190120    
  0.29042593    
  0.38981858    
  -1.9856507    
   1.4178847    
 -0.91383845    
  0.22558917    
  0.24186002    
 -0.49643683    
  0.61903954    
  0.22765863    
  0.42979184    
 -0.78775465    
  0.40889606    
  1.02218315E-02
  0.65426570    
 -0.86687154    
  0.34571353    
 -0.13650326    
  -1.0154344    
   1.0700392    
  0.22539543    
 -0.59061813    
  0.34406698    
  0.42500988    
 -0.25454503    
 -0.83763558    
  0.37948933    
 -0.40546545    
  0.45048872    
 -0.11307727    
  0.60869300    
 -0.34777483    
  0.37672600    
 -0.44986030    
 -0.43408093    
 -0.13481915    
 -0.43688193    
  0.45053321    
  0.90195066    
  7.67569989E-02
  -1.2495835    
  0.96571523    
 -0.43378106    
   1.1756381    
  -1.0099903    
  0.11087637    
 -0.10206594    
  0.18012586    
 -0.10617480    
 -0.47285923    
 -0.25975350    
   1.1237180    
  -1.1152793    
  0.58451366    
 -7.28479996E-02
  0.57284230    
  0.37371662    
 -0.94404292    
  0.56033307    
  -1.1000484    
  0.63090473    
 -0.23991211    
 -0.33647192    
  0.26706254    
  0.90497661    
 -0.49951208    
 -0.45347425    
  0.48019704    
  0.37735230    
 -0.50251567    
 -0.65481126    
  0.43166715    
 -0.50509483    
   1.0431329    
 -0.20403224    
  7.14586750E-02
 -0.67041904    
  0.96952999    
 -0.54062152    
 -0.65486467    
   1.3756746    
 -0.82346362    
  0.11718211    
 -0.34371009    
  0.25844556    
  0.48268446    
 -0.56731910    
  0.90078628    
 -0.95643735    
  0.82818359    
 -0.57887918    
 -7.30248764E-02
  0.10080465    
  4.02735882E-02
 -0.13353190    
  0.21761468    
  0.26112285    
 -0.77396679    
  0.78784442    
 -6.48445860E-02
 -0.62677175    
  0.53618944    
 -0.86656362    
  0.81140268    
 -0.27205202    
 -0.69066828    
  0.58613551    
  0.17402302    
 -0.36798167    
  0.72117841    
 -0.81950307    
 -0.57168072    
   1.0310194    
 -0.83571011    
   1.0433494    
 -0.42845458    
  0.59710979    
  0.20733914    
  0.37331083    
  -1.1547709    
 -0.46095297    
  0.94646156    
 -8.76474604E-02
 -9.60742533E-02
  0.15355064    
  0.43680039    
 -0.53121042    
 -0.22314347    
  0.11226760    
  2.18823459E-02
 -0.69314706    
   1.1882659    
 -0.52366042    
 -0.90852636    
  0.98771137    
  4.23019901E-02
  5.93477078E-02
 -0.20108402    
  4.87897694E-02
 -0.24946061    
  0.29183987    
  0.30056545    
 -0.44302848    
  0.76913327    
 -0.91851026    
  0.66497636    
 -0.46658126    
  0.28881994    
 -0.40974090    
  0.36435747    
  0.39228350    
 -0.39407048    
  0.33698291    
 -0.12789188    
 -0.31266540    
 -0.69712299    
  0.51717985    
  0.36094084    
  0.28103781    
  0.17919183    
  0.34479731    
 -0.97027552    
 -0.64733768    
   1.0515002    
 -0.30920750    
 -0.29064688    
  0.20540991    
 -0.26159105    
 -0.14290732    
  0.61322528    
 -0.26236445    
 -0.38326466    
  0.37506747    
  0.33441243    
 -0.42030248    
  0.12819161    
 -2.59756278E-02
  -1.1149399    
   1.1796038    
  0.11799394    
  0.12655079    
 -0.66242039    
 -0.23985279    
  0.60713398    
  0.50240684    
 -1.09293349E-02
 -0.33989644    
 -0.78845739    
 -0.75944912    
   1.4180433    
 -0.34392142    
  0.36134753    
  0.31793055    
 -5.15876226E-02
 -0.36936027    
  0.38105568    
  -1.2156692    
 -0.57318717    
  0.80802703    
 -0.35446307    
   1.0476098    
 -0.85703558    
  0.87050956    
  0.43868622    
 -0.62522358    
  0.44610307    
 -0.22203796    
  0.22203827    
  5.73218539E-02
 -0.50804377    
  0.44034314    
 -0.76256603    
 -0.23681451    
  0.84149772    
  8.36604238E-02
 -0.85481679    
  0.36569107    
 -0.46478143    
   1.2727988    
 -0.47491664    
 -0.62954730    
  0.21465668    
  0.26541880    
  1.29868789E-02
 -1.51684927E-02
  0.27504802    
 -1.65940472E-03
 -0.18965688    
  0.30411288    
  -1.1075408    
 -0.35731491    
 -0.10821448    
   1.6582280    
 -0.40750802    
  0.15677643    
  0.29725167    
 -0.25279987    
 -0.21564683    
 -0.14725901    
 -9.57910046E-02
  0.44183260    
 -0.10008345    
  0.18169495    
 -0.49991402    
  0.19004399    
  0.26989689    
 -0.21178888    
 -0.88356572    
 -0.41035447    
  0.37054893    
   1.0746384    
 -0.13725193    
 -0.36551848    
  0.23397329    
  0.37085950    
 -0.30080900    
 -0.22685042    
  0.31772974    
 -9.93721932E-02
  6.37647323E-03
 -2.79290434E-02
 -0.55310082    
  0.68171817    
 -0.46770701    
  0.57134187    
  0.10794789    
 -0.18511574    
 -0.31032428    
  0.27809459    
  0.14669064    
  1.66282232E-03
 -0.33880010    
  0.11855929    
 -0.16142318    
 -0.47341606    
  0.42863250    
  0.14648755    
 -4.72529121E-02
  5.81817478E-02
  0.26570296    
 -0.89976144    
   1.1040621    
 -0.61226922    
  0.58750772    
  0.12056495    
 -0.54430169    
  0.50784290    
  0.37645289    
  -1.3466679    
  0.50811899    
  3.20030414E-02
  5.36530726E-02
 -6.15583397E-02
 -0.19912860    
  0.17503080    
 -0.23489988    
 -1.03363963E-02
  0.42007601    
  1.52411712E-02
 -4.82020378E-02
 -0.13782391    
 -0.44996279    
  0.28529844    
 -0.10562596    
   1.0299985    
 -0.80526417    
  2.51057390E-02
  0.12236389    
 -0.18635181    
  0.15666465    
 -0.68751353    
  0.61730945    
  0.79120862    
 -0.41512665    
 -0.36203915    
 -0.55217373    
   1.2241827    
 -0.85035479    
 -0.29725114    
  0.58849847    
 -0.27471757    
 -4.30685654E-02
 -0.76144093    
   1.1628236    
 -4.69093733E-02
  8.85825157E-02
  0.42155641    
  -1.2615551    
  4.96553034E-02
  0.70859778    
  0.24638051    
 -6.17908277E-02
 -0.21925581    
  0.17287078    
 -0.53434473    
 -0.52356476    
  0.75928682    
  0.37843686    
 -0.73511177    
  0.36662540    
  0.35051739    
 -0.15508080    
 -0.31074703    
 -0.62445039    
   1.0402329    
 -0.36171514    
  0.56291837    
 -0.74734801    
 -0.44155163    
   1.1296223    
  -1.3056642    
  0.76993406    
  0.39086604    
 -0.59516650    
  0.48160294    
  0.25204679    
 -0.58753061    
  9.86556858E-02
  0.82406574    
 -0.30120453    
 -0.85101736    
  0.67707664    
 -0.10552415    
 -0.21661858    
 -0.24005449    
 -0.12361377    
  0.73886985    
 -4.71854620E-02
 -0.33413234    
 -0.46877766    
 -0.66733867    
 -5.90336993E-02
  0.10265336    
  0.41758648    
   1.2348175    
 -0.44053549    
 -0.69860649    
  0.59747243    
  0.12090155    
 -0.65474820    
  0.65296733    
 -0.48907918    
  0.52410889    
  0.11375886    
 -0.31730273    
  0.91375595    
 -0.89909643    
 -4.03026976E-02
 -0.34866753    
  0.39931107    
 -0.69727051    
  0.27938303    
  0.49317050    
 -0.66678059    
  0.69500411    
 -8.11253265E-02
  0.24817967    
 -0.45041662    
  0.92218488    
  -1.4904583    
   1.2614214    
 -0.25061089    
 -0.24838065    
  0.30825955    
  0.14795740    
  -1.6460905    
  0.73875785    
 -0.51828462    
   1.3509166    
 -0.70149219    
 -0.12796025    
  0.17701636    
  0.69048387    
 -0.67990232    
  0.23152897    
  0.52656704    
 -0.61376899    
 -0.65954906    
  0.79564029    
 -0.71933168    
 -4.16723378E-02
  0.56386220    
  0.22071943    
 -5.18044271E-02
 -0.68703079    
   1.2039729    
  -1.1258076    
  2.96320617E-02
  0.70763993    
 -0.61365813    
 -0.12361351    
 -0.27028993    
  0.75290245    
 -0.25197756    
  0.63634008    
 -7.71511048E-02
  2.36096643E-02
 -8.33818913E-02
  2.68113203E-02
  1.76253333E-03
  0.30426916    
 -0.43981445    
  2.01432290E-03
  9.58588198E-02
 -0.68767744    
  0.95690954    
 -0.81477886    
 -0.74826574    
 -2.70283278E-02
   1.0963262    
  0.62448084    
 -0.33966380    
 -0.45395392    
 -0.80485040    
  0.58102971    
  0.57260591    
 -0.10897843    
 -0.72565252    
 -0.68001717    
   1.3884656    
 -0.33128005    
  0.50415671    
  0.31911734    
 -0.94181222    
 -0.33172092    
  0.48002407    
 -0.15855914    
 -1.03625236E-02
   1.0893099    
 -0.42254919    
 -0.84078282    
  0.52232963    
 -0.32429200    
 -7.02039674E-02
  0.48130357    
  0.85847121    
 -0.89276022    
 -0.18325227    
  0.36944196    
 -0.25352317    
  0.36139002    
  4.07523327E-02
 -0.36311379    
  0.56710595    
 -0.28002214    
 -0.92893744    
  0.81697297    
 -0.47725919    
  0.67023242    
 -0.52025175    
  0.29462147    
 -0.43174103    
  0.68834305    
 -0.39667547    
 -0.43206868    
  0.77939242    
 -0.54455268    
  0.50674725    
 -0.31911114    
  0.13923793    
 -0.14165030    
 -1.70524027E-02
  3.61923538E-02
  1.87799502E-02
  0.20341498    
 -0.37279737    
  0.24978290    
 -0.51297367    
  1.06956018E-02
  0.83506519    
 -0.30945596    
 -0.37450323    
 -9.25696716E-02
 -0.29776534    
  0.78558719    
  0.13788548    
 -5.32720685E-02
  0.58253133    
 -0.41446254    
 -0.31626347    
  0.15383786    
 -0.78545970    
  0.32998404    
  0.39156199    
 -0.48450869    
  0.54842144    
  0.41356263    
 -0.49157497    
  0.12921196    
 -0.16851395    
  0.26203975    
 -0.21064086    
 -0.11228750    
  0.87975657    
  -2.0102630    
   1.5883844    
  8.03698450E-02
 -0.54725754    
  9.48985815E-02
  0.58687198    
  0.48462692    
  -1.1286577    
 -0.24017264    
   1.2078434    
 -0.70816040    
 -0.14245462    
  3.86814913E-03
 -0.14518194    
 -0.59540462    
  0.78032714    
 -0.32356840    
 -0.23929937    
 -0.15089835    
  0.39531261    
 -0.34364048    
  0.37873203    
 -0.13988501    
  0.67456162    
 -8.42603520E-02
 -0.28506953    
 -0.92467731    
 -0.44300345    
  0.26488256    
   1.1090397    
 -1.67372432E-02
  8.48995149E-02
 -2.15482246E-02
 -0.19147195    
 -0.83458966    
   1.0378728    
 -0.54939437    
 -0.74533385    
  0.20585163    
   1.6012654    
 -0.78775465    
  8.16274509E-02
 -0.42223176    
  0.58213443    
 -0.28095740    
 -0.35323367    
  0.14208254    
  0.39882088    
 -0.40880361    
   1.0885280    
 -0.23789132    
 -0.11653414    
 -0.64153326    
  8.19174424E-02
  0.31743181    
 -0.18600941    
 -0.49696451    
 -0.40344208    
  0.91750222    
 -0.43619910    
  0.29885566    
  0.53714299    
  1.76992901E-02
  1.26788169E-02
 -0.42775875    
  0.50937486    
 -0.10069507    
 -0.23201118    
 -0.31921309    
  0.31718636    
 -0.70334095    
   1.0145769    
  0.19511685    
 -0.61329287    
  0.31000391    
 -0.73714781    
 -0.50164068    
  0.54894650    
  0.69972569    
 -2.99524274E-02
 -0.81516182    
  0.17785868    
  0.71370125    
 -0.45601758    
 -6.63511381E-02
  0.44258663    
  0.43332225    
 -0.73580241    
 -0.37053213    
  4.22829092E-02
  0.35092562    
 -0.74373186    
  0.47235954    
  0.78309554    
 -0.20022279    
 -0.59470749    
 -0.31177947    
  0.83679020    
  8.11255947E-02
 -3.80525105E-02
  0.20921910    
 -0.58314610    
  0.45332068    
 -0.39385071    
  0.31276876    
 -0.99443543    
 -1.37925949E-02
  0.74721408    
  0.33741155    
 -0.21573743    
  0.44915688    
 -0.11546216    
 -0.23222530    
  0.43428585    
  4.00946438E-02
  -1.4355209    
   1.1047100    
  0.16752166    
  -1.2450800    
  0.92340803    
 -0.51200885    
  0.61949396    
  0.13532132    
 -3.39497328E-02
 -0.84681815    
 -0.46598512    
  0.49573874    
  7.82877132E-02
  0.95295948    
  -1.6341314    
   1.4285440    
  -1.3540113    
  0.90629619    
  0.50724792    
  0.30665416    
 -0.70809466    
  0.22234008    
  0.23274334    
 -0.84263825    
  0.33393335    
  0.53758264    
 -0.33498800    
 -0.50164115    
  0.45742473    
  0.51551616    
  -1.8541414    
  0.92862809    
  0.25584504    
  7.90687501E-02
  0.21177317    
 -0.30571938    
 -0.62887639    
 -0.24959567    
   1.0069038    
 -0.58440226    
  0.84488142    
 -0.98228210    
  0.39507535    
  0.24227993    
 -0.49322176    
  0.80419654    
  0.50177610    
 -0.97238028    
  7.85625950E-02
 -0.30712953    
 -0.23377357    
  0.74157369    
  0.25111282    
  0.23131405    
  0.16989930    
  -1.3418423    
   1.2350075    
 -0.96930450    
  0.14458109    
  0.19189058    
 -0.29832026    
  0.85566640    
 -0.43428585    
  -1.1198895    
 -0.42172605    
  0.39447546    
   1.0280395    
 -0.24260063    
  0.21859904    
 -0.60782450    
  0.74211466    
  -1.1494395    
   1.6669688    
 -0.42948523    
 -0.64412576    
  0.72802520    
 -0.65944427    
  0.45146096    
 -7.82098994E-02
 -0.12450167    
   1.2485813    
  -2.0334487    
  0.34627670    
 -0.35121399    
  0.83376944    
  1.91695057E-02
 -0.51929992    
 -0.11645380    
  0.73029745    
 -0.73029679    
  0.76611650    
 -0.87103426    
  0.89482290    
 -5.00565991E-02
 -0.73984796    
 -0.34930286    
   1.0834315    
 -0.50383967    
  0.58108377    
 -0.95692891    
   1.3171372    
 -0.75161332    
  0.42276701    
 -4.20374908E-02
 -0.49133855    
  0.42668077    
  0.48609528    
  -1.0240017    
  0.48097298    
  0.63277471    
 -0.41733778    
 -8.14007595E-02
 -0.43869677    
  0.26341715    
  0.48177594    
 -0.61922473    
 -0.86107993    
   1.5933086    
 -0.54749393    
  0.11554953    
 -0.97904187    
 -0.12136070    
  0.36150187    
  0.49497020    
  0.11625950    
 -5.21491803E-02
  0.48698935    
  -1.2580392    
  0.84332156    
 -0.23718557    
  0.24512227    
 -0.19585152    
  0.33406529    
  0.14401799    
 -0.49505371    
  0.21479543    
  0.15836866    
 -6.61112964E-02
  8.44600722E-02
 -0.12858504    
 -0.22220424    
 -1.65683087E-02
 -0.16857418    
 -0.15886994    
  0.60493088    
 -0.12709345    
 -0.25336990    
  -1.0828638    
   1.1592371    
  0.35520285    
 -0.27969590    
 -0.23457262    
  0.66989011    
  -1.2388891    
  0.78290468    
 -1.87355373E-02
  0.22738971    
  0.12049943    
 -0.75690657    
   1.1370118    
 -0.80665833    
 -0.53498530    
  0.81044507    
 -0.42705619    
   1.2286658    
 -0.81332833    
  0.38361669    
 -0.29529712    
  0.36384374    
 -0.80687594    
 -0.30558205    
  5.54673150E-02
  0.89887363    
 -0.17560880    
  8.68657231E-02
 -0.12601677    
 -0.52177429    
 -0.16233884    
 -0.55871743    
   1.2572454    
  2.99579483E-02
  0.38441160    
 -0.13251887    
 -0.35995787    
 -7.76680699E-03
  0.35413766    
 -0.93145275    
  0.61930585    
  -1.0405192    
   1.1212811    
  5.37043847E-02
 -0.32995775    
  -1.4139454    
   1.5771461    
  6.53826743E-02
 -0.15415110    
  6.53291643E-02
  7.24122971E-02
  0.47869751    
 -0.34310040    
 -0.29681909    
  4.84813973E-02
 -0.20732321    
  0.12590750    
  0.37525082    
 -8.31150860E-02
  0.12663245    
 -0.78699034    
  0.51147050    
  0.82183164    
 -0.57309878    
 -0.27221641    
 -6.54629618E-02
 -0.33901206    
 -0.63269669    
   1.1547360    
 -0.53397906    
  0.48896682    
  0.35316944    
 -0.49118358    
  0.24778470    
 -0.49067774    
  0.58658808    
 -0.69164932    
  0.69911742    
  -1.0296192    
  7.61893243E-02
 -0.45088178    
   1.3786895    
 -0.86423415    
  0.42697164    
 -0.57090819    
  0.74611229    
 -0.18709514    
  7.59856105E-02
 -0.26502827    
 -0.20099230    
 -0.31757107    
  0.34544718    
 -0.48036566    
  0.57848430    
  0.57419497    
 -0.32461289    
  2.16094386E-02
 -0.30284032    
  0.60934597    
  0.30243298    
 -0.56479734    
  0.72226501    
 -0.99192864    
 -0.72336048    
   1.6701350    
  -1.2916142    
   1.0615177    
 -0.53485245    
 -0.22749540    
 -3.81001569E-02
  8.67420509E-02
  0.38649315    
  3.56475562E-02
  3.62979397E-02
  0.50706655    
 -0.76943082    
  0.69314730    
  -1.5052975    
 -5.07142879E-02
 -0.27048990    
   1.7278947    
  8.13879967E-02
 -0.46554729    
  0.31160337    
 -0.53178680    
  0.10511392    
 -0.75960857    
  0.77501076    
 -0.12793280    
  0.15592173    
  0.37893030    
 -0.43347022    
  0.11028161    
 -0.50681740    
  0.63657689    
 -0.16449246    
 -0.80058807    
 -0.25131536    
   1.0683985    
 -0.29795933    
  7.94070810E-02
  0.24678071    
 -0.34285441    
  0.53079319    
 -0.70474607    
  0.55004621    
 -0.58050549    
 -0.40546599    
   1.4079648    
  9.26701054E-02
 -0.58228481    
  -1.1623279    
  0.63560218    
  3.08775436E-02
  0.45597014    
 -0.26859346    
 -0.60473633    
  0.38996115    
  0.69488168    
 -0.35890588    
 -0.16120645    
  0.31500208    
 -0.10064330    
  4.82294597E-02
 -0.20316540    
  0.28286240    
  0.40339234    
 -8.96551609E-02
 -0.25153038    
 -0.20913681    
  0.26033333    
 -0.70617080    
  0.99061286    
  0.20546353    
  -1.1886141    
 -7.46285729E-03
  0.28204811    
  0.20604877    
  0.72259390    
 -0.44357061    
  0.24821737    
 -0.19735956    
 -0.72505587    
  0.38128474    
  0.17491286    
 -0.68729377    
 -5.19078746E-02
   1.1255684    
 -0.26662892    
  0.24240185    
 -0.27415040    
 -0.25362143    
  0.11547071    
 -0.33113685    
  0.24972132    
 -0.55571747    
   1.2113386    
 -0.45231622    
  2.51808930E-02
  1.77445379E-03
 -5.65330088E-02
  0.44169888    
 -0.34179386    
 -0.12652202    
  0.53481317    
 -0.53867418    
 -0.97504336    
   1.7355059    
  -1.5154434    
  0.90553319    
 -0.20418969    
 -0.81450856    
  0.98657274    
 -0.42893448    
  0.12392114    
 -2.33419403E-03
 -4.05296795E-02
  3.11406069E-02
  0.30984056    
 -9.23737362E-02
 -0.83785474    
  0.30075374    
 -7.06171542E-02
 -0.36617714    
  0.40378886    
  0.46832389    
 -0.27654028    
  0.30960047    
  0.31919253    
 -0.52871037    
  0.56639528    
  3.90565582E-02
 -0.88730335    
  0.62439138    
  2.46055275E-02
 -0.34239218    
  0.25348502    
 -0.47418725    
  0.67157429    
  0.27593097    
 -0.41975126    
  1.95911489E-02
 -0.36147389    
 -2.04614885E-02
  0.37485462    
  -1.0349621    
  0.74905515    
 -0.49829635    
 -0.30732855    
   1.1434474    
  0.15871727    
 -0.51082534    
  1.90031901E-02
  0.10276914    
  0.13856147    
 -0.15785480    
  0.16522083    
 -0.45724109    
  0.44245368    
 -0.23862557    
 -0.20673047    
  5.65119088E-02
 -0.33263329    
   1.7632600    
 -0.92918599    
 -0.15442792    
 -0.44507396    
  0.61600429    
 -0.57736689    
  0.14368403    
  0.53181583    
 -0.40843681    
 -0.34274197    
  0.51834482    
  0.39290178    
 -0.53126085    
  0.36374635    
 -0.61138088    
  0.43174681    
  0.16153449    
 -9.17438511E-03
  7.82689825E-02
 -0.36646339    
 -0.14294291    
  0.26617566    
  0.12260219    
 -3.58925872E-02
 -0.29546419    
 -0.12590790    
 -0.62702698    
  0.84662026    
 -0.62632501    
  0.41680688    
  0.11583187    
  0.23026085    
 -0.49441257    
 -0.71667862    
   1.0866365    
 -0.53384644    
 -0.20028986    
   1.2242675    
 -0.43733320    
 -0.11066574    
  0.25744233    
 -0.50754148    
  0.14945608    
  0.24685979    
 -0.53062850    
  0.48165393    
 -0.76933604    
   1.4330981    
 -0.84069294    
 -0.60498428    
   1.3015815    
  -1.3100561    
  0.25414690    
  0.95956475    
 -0.97285402    
 -0.36290511    
 -0.67409861    
   1.8862118    
 -0.79707801    
  0.89121735    
 -2.60713208E-03
 -0.46948200    
 -0.19789068    
  9.22988206E-02
  9.08712074E-02
  0.17095783    
 -0.55028433    
  0.79742348    
 -0.45918369    
  0.19765565    
 -0.38395908    
 -0.79379100    
   1.5105921    
 -0.69574821    
 -0.76885819    
  0.85847080    
  6.67682588E-02
  0.72277075    
 -0.16921815    
  0.23003432    
 -0.76811659    
 -0.49128088    
  0.51511776    
  0.27853999    
 -0.71444207    
  0.61034107    
 -0.14075202    
 -2.94136647E-02
  0.60283488    
 -0.50346297    
  0.25580853    
 -0.96452075    
  0.90445590    
  0.56999266    
 -0.74661636    
 -7.26520345E-02
 -0.24840914    
  0.19615071    
 -0.30645549    
  0.21905386    
  0.46677813    
 -0.46912307    
  0.68252742    
 -0.51240844    
  0.13154899    
 -0.35965559    
  0.70550817    
 -0.38660246    
 -3.87145504E-02
 -0.63473606    
  0.41487727    
  0.32333884    
 -0.20633669    
 -4.69171554E-02
  0.38487601    
  -1.2859985    
  0.35020274    
  0.47849017    
  0.81975925    
  -1.1737546    
  0.46707287    
  1.66319776E-02
 -0.37001836    
 -0.60464388    
  0.20661408    
  0.17861064    
  0.74388278    
 -5.63277192E-02
  1.66821554E-02
 -4.31988575E-02
 -0.10514704    
  -1.1399667    
   1.4077299    
 -0.52672076    
 -0.59332663    
  0.44147515    
  0.80985790    
 -0.90420425    
   1.1491400    
 -0.67869443    
 -0.25510600    
 -6.47288412E-02
  0.14936322    
 -0.22510877    
  0.79735959    
  1.17473789E-02
 -0.14929596    
 -0.12437219    
 -8.82336274E-02
  0.25410548    
 -8.47961977E-02
 -9.26586837E-02
  3.87584930E-03
 -0.50503927    
  0.80664766    
  -1.2817935    
  0.94073206    
 -0.19243312    
  0.40546480    
  0.49211478    
 -0.45539895    
 -0.60901344    
  0.24424469    
 -0.12230809    
 -0.52452487    
  0.40833434    
  9.55703631E-02
  9.19902027E-02
 -0.22552213    
  0.25362638    
  0.10304815    
 -0.56798381    
  0.78275889    
 -0.84729815    
  0.13205978    
  0.13481914    
 -6.02448639E-03
 -0.45501077    
  0.62160021    
  0.62843823    
  0.50205618    
 -0.82821357    
  -1.0292408    
 -0.13580079    
   1.3617532    
 -0.78752613    
  2.36101393E-02
  0.41210961    
 -0.32287887    
  0.96740121    
  -1.4133071    
  0.70498186    
  0.29879689    
  0.39081508    
 -0.71583450    
  0.58483052    
 -0.20546770    
 -0.26750106    
 -9.74727347E-02
  0.71318299    
  -1.0136454    
  0.36723000    
 -0.47223371    
  0.71084648    
  0.15113898    
 -0.20520554    
 -0.48643366    
 -0.14217429    
  0.78908849    
 -0.13850117    
  0.21440955    
  -1.2049477    
  0.57414353    
 -8.90114605E-02
  0.58544815    
 -0.42232904    
 -0.10479371    
  0.26692975    
  0.15817136    
 -0.51391661    
  0.59737217    
  0.30205888    
 -0.63445073    
  0.54629314    
 -0.41098255    
  -1.2221177    
  0.74461687    
 -0.43775329    
   1.3193350    
 -0.78901184    
  0.51690453    
 -0.30850327    
  0.57226574    
 -5.60239889E-03
 -0.59681618    
  0.38310799    
 -0.20590135    
  5.81077710E-02
 -9.06837732E-02
 -0.45989993    
  0.39138076    
  0.54704130    
 -0.85784149    
 -0.39423877    
 -0.17754823    
   1.4711610    
 -0.51564944    
 -0.75900483    
  0.71175230    
  0.12949084    
 -3.08353398E-02
 -0.61487240    
   1.1694052    
  0.15517788    
 -0.47949418    
 -0.82218742    
  0.11400210    
 -6.25202432E-02
  0.94246876    
 -0.22105078    
 -0.68966872    
   1.5603354    
  -1.0812587    
  -1.1181568    
   1.7365342    
 -0.95527929    
  0.20613237    
  2.18192991E-02
 -0.19535609    
  0.64231360    
 -0.95061541    
 -0.33093259    
   1.3890529    
 -0.79453671    
  0.44726244    
 -5.61272986E-02
 -0.22572458    
 -0.66511959    
  0.73256141    
 -0.27329326    
 -0.32762232    
  4.39577317E-03
  0.50024331    
  5.68626635E-02
  4.18260619E-02
 -0.27253670    
  0.39911604    
 -0.77957892    
  0.14618278    
  0.94468433    
 -0.44027853    
 -0.13976167    
  0.61668611    
  0.43063271    
 -0.71084714    
  0.14045194    
  0.26501286    
 -0.33832592    
 -0.95217711    
   1.8531383    
  -1.0747839    
 -0.24659541    
   1.0986125    
 -0.90412396    
 -0.72624677    
 -0.31365743    
  0.16350572    
   1.1405511    
 -0.47286505    
  0.61107332    
 -0.88641500    
  0.69691360    
  3.87143791E-02
  0.17536531    
 -0.89601254    
  0.72785437    
 -0.52955198    
 -8.92308578E-02
  0.97581697    
 -0.58377427    
  6.73425104E-03
 -0.79429030    
  9.89042372E-02
 -6.48382679E-02
  0.53259677    
   1.0516466    
 -0.46043184    
 -0.12226439    
 -0.58182913    
  0.53136820    
  8.67035314E-02
 -3.39574483E-03
  1.51900295E-02
 -0.24131410    
 -0.70386583    
  0.98298222    
 -0.52435762    
 -0.44153026    
  5.76293692E-02
  0.72270614    
  0.14271271    
 -5.89425303E-02
 -0.55338567    
  0.57108450    
  0.26506016    
 -0.55391169    
  0.44450602    
 -0.19867098    
 -0.44468626    
 -0.11492958    
  0.48550740    
 -0.94530720    
  0.86526495    
  0.14679757    
  0.16620238    
  0.31731629    
  -1.2258258    
  0.33868459    
  0.54450601    
 -0.19587432    
  0.38511682    
  0.15906458    
 -0.66636002    
 -6.13128617E-02
  0.48280177    
 -0.72844523    
  0.62820983    
  0.12872742    
 -6.67878464E-02
 -0.13138831    
  3.03567573E-02
 -0.16193262    
  0.56960988    
 -0.69868708    
 -0.70656937    
  0.65176189    
  -1.1199657    
   1.2267330    
  0.12292728    
 -0.21339664    
 -0.62831992    
  0.81141102    
  0.19030271    
 -0.10553711    
  7.15809837E-02
 -0.60503942    
  0.42140144    
  3.87647599E-02
 -0.72403795    
 -2.78351605E-02
  0.75187272    
  0.21933384    
 -0.52879828    
 -0.35741565    
  0.41529354    
 -2.72633303E-02
 -7.56551698E-02
  0.47270986    
  0.27064595    
 -0.25889102    
  0.47375289    
 -0.92884344    
  0.13517448    
  0.58906329    
 -0.33112970    
 -0.32201228    
  0.50640410    
 -8.79516453E-02
  0.25489253    
  -1.3963439    
   1.3020343    
 -0.64226604    
 -0.29554567    
 -0.20575218    
  0.35538062    
   1.2549187    
 -0.58623785    
   1.0230747    
  -1.5200640    
 -0.44438046    
  0.84559542    
  0.24103993    
 -0.33566901    
 -0.97212756    
   1.2956759    
 -0.14874485    
 -4.99702096E-02
  3.57177891E-02
  -1.0986130    
   1.0428602    
 -8.99285078E-02
 -0.34723106    
  0.55774873    
 -0.50436908    
  0.88817608    
  -1.0062689    
  0.56239700    
 -0.15415038    
 -0.36198011    
  7.94679951E-03
 -0.41607502    
   1.0865395    
  5.38538173E-02
 -0.44524884    
 -0.51951241    
  0.63262767    
 -0.17698830    
  0.43481717    
  0.10204969    
 -0.81466824    
 -0.25815928    
  0.89348733    
 -0.36822122    
  0.30209416    
 -0.54697770    
  0.20763943    
  0.44485760    
 -0.57584083    
  6.64447099E-02
 -0.58493370    
   1.5078686    
 -0.65509146    
 -0.83582777    
  0.27712250    
   1.1543542    
  -1.0344505    
 -0.83885878    
  0.97097701    
 -7.44885355E-02
  0.33837536    
 -0.64852983    
  0.31015527    
 -0.29930469    
  0.90616733    
 -0.51763195    
  0.45154157    
  1.99852176E-02
 -0.46181777    
 -0.14533304    
  3.02638598E-02
  0.77755851    
 -0.43452597    
 -0.38453209    
  0.39028433    
  0.42252716    
 -0.49179360    
 -4.10699518E-03
  0.74036872    
 -0.44960478    
 -2.02027149E-02
 -0.90381056    
   1.2832999    
  -1.1458995    
  0.18175827    
  0.24156468    
  0.51038295    
 -0.88106167    
  0.19979610    
  0.60398567    
 -0.22781695    
 -5.93868122E-02
  0.16852364    
  0.15668659    
 -0.47554356    
  0.13491948    
 -0.23289955    
  0.67957515    
 -0.74019998    
  0.58023524    
 -0.67867553    
  0.58394784    
 -0.10642920    
 -0.50963753    
  0.21060224    
  0.21542154    
 -0.49671358    
 -0.71244127    
   1.6325455    
 -0.65334123    
  0.15135923    
  4.50896174E-02
  0.54083157    
 -0.69198054    
  6.96889870E-03
 -0.58778644    
  0.50832206    
 -0.37218997    
  0.72535074    
 -0.20655693    
  0.17798290    
 -0.29495457    
  0.48119381    
 -0.58628368    
 -0.45818201    
  0.10150710    
  0.32370490    
  0.41288659    
  0.20184636    
 -0.36839664    
  8.97366926E-02
  0.41143489    
 -0.65677971    
  0.25724873    
 -0.55863041    
  0.13223708    
  1.20121315E-02
  0.32790655    
 -0.16315204    
  0.23772009    
 -0.34167504    
  0.73171937    
 -0.92989647    
  0.91765964    
 -0.35024643    
  7.29981661E-02
  0.28134483    
 -0.76662689    
  1.45565849E-02
 -0.46654198    
   1.1697536    
  -1.0202216    
  0.86916548    
 -0.62404382    
  0.52439737    
 -0.26826409    
 -0.58394825    
   1.1813036    
 -5.57589009E-02
 -0.64802653    
  0.97445893    
  -1.4781797    
  0.80600148    
 -0.74589747    
  0.68477851    
 -0.82308435    
  0.29957312    
  0.62529308    
 -0.45905817    
  0.77110851    
 -1.82201639E-02
 -0.35043013    
 -0.11477521    
  0.45096052    
 -0.50177991    
 -0.39603117    
 -0.42861763    
   1.0544060    
  0.11715490    
 -6.39802739E-02
 -0.64776415    
  0.52640343    
  7.94221610E-02
 -0.84358031    
  0.29737481    
 -0.50335163    
  0.76744491    
  0.37623575    
 -0.50238675    
 -0.23228931    
 -0.21172465    
 -4.92265336E-02
  0.56092590    
   1.1081651    
  -1.2454433    
  0.67954147    
 -0.26510814    
 -0.38776538    
  0.42858717    
 -0.59007496    
   1.0261775    
 -0.46117550    
  3.64372656E-02
 -0.22738951    
  0.54567277    
 -0.62946564    
 -0.30061865    
 -0.13353132    
  0.65471941    
  0.12576926    
 -0.66447175    
  0.50728571    
  0.31029686    
 -0.12090765    
 -0.16210522    
  5.83081581E-02
 -0.14024997    
 -0.92759103    
   1.1538746    
  0.14489141    
  0.16931732    
 -0.35630146    
 -0.46218348    
  0.48801559    
  1.98384095E-02
  9.69324857E-02
 -0.35876063    
 -0.41361868    
  0.13133641    
  0.53874058    
 -0.84192610    
  0.87546855    
 -0.11583160    
  0.47389436    
 -0.57428586    
  8.26912746E-02
 -0.41443393    
 -0.11778272    
   1.1608251    
 -0.42631570    
  0.15438196    
 -0.46115419    
  1.31290471E-02
  0.35493445    
 -0.47000393    
 -0.22009978    
  0.48994035    
 -0.52709681    
 -5.51190339E-02
  2.63168775E-02
 -0.48307651    
   1.0068047    
 -0.32158387    
  8.63483325E-02
 -0.12971564    
  0.62138045    
 -0.56745905    
   1.0986127    
 -0.78950745    
 -1.92901690E-03
 -0.61876327    
 -8.99485126E-02
   1.2906902    
 -0.35498124    
 -0.74687296    
   1.1093764    
 -0.44088188    
 -0.16418400    
 -7.53152668E-02
  0.46762189    
  -1.3956094    
   1.1658208    
 -0.53046155    
 -4.93573025E-02
  0.58646256    
 -0.50094080    
  0.41993243    
 -0.34367990    
  2.52873846E-03
  0.23119195    
  2.18048356E-02
 -0.82276416    
  0.39047194    
  0.41048777    
  3.54366563E-02
  8.34588185E-02
  0.21096970    
 -0.15055501    
  0.56272203    
 -0.47612920    
 -0.88008785    
  4.70245779E-02
   1.1230465    
 -0.65481079    
  0.50505668    
  -1.0056106    
  0.83259130    
 -0.10359801    
 -0.62180960    
  0.56568635    
  0.29047102    
 -0.77435160    
  0.98572695    
 -0.61197817    
  0.18888336    
 -0.24225825    
 -0.35417208    
  0.92003417    
 -0.67954111    
  0.70414299    
 -0.94151503    
  0.97966009    
 -0.28185108    
 -1.09118689E-02
  0.15101065    
  -1.2766306    
   1.1534421    
 -0.43878826    
  0.20067061    
 -0.32914934    
  0.35020226    
 -0.23600978    
 -0.21895571    
 -0.11703689    
  0.44063395    
  0.10644000    
  0.19837296    
 -0.35349494    
 -0.23684274    
  0.45771566    
 -0.80052960    
  0.71912223    
 -0.34518853    
  0.18046284    
 -0.78567022    
   1.2171510    
 -7.36435577E-02
 -0.15632081    
 -0.21086197    
  8.54452774E-02
  0.48018846    
 -0.29392359    
  0.15848559    
 -0.34259814    
  0.24146909    
 -0.32204929    
 -1.40844155E-02
  0.31047001    
 -0.17575748    
 -0.60613555    
  0.68363219    
  7.19202384E-02
 -9.70909446E-02
 -0.59962153    
  0.25131470    
 -0.45238182    
  9.17313024E-02
  0.74174726    
  6.07362911E-02
 -0.87261575    
  0.29725161    
 -0.49507800    
 -9.27093327E-02
   1.0518199    
  0.23386456    
 -0.25199205    
 -0.74315774    
  0.71846479    
  2.46923417E-02
 -0.29039609    
  0.39453575    
 -0.83034837    
 -0.20958041    
   1.1972141    
  -1.0218250    
  0.68660378    
 -0.79680759    
  0.95064509    
 -0.50086898    
 -0.70874870    
 -0.17855507    
  0.14008901    
   1.2117856    
 -0.41327748    
  0.55117720    
 -0.21891566    
 -0.41181412    
 -0.41185457    
  0.81093061    
 -6.85354099E-02
  2.26255786E-02
  0.71963906    
  -1.3374002    
  0.85556245    
 -0.55653369    
   1.3832124    
 -0.94843793    
 -0.54871953    
 -0.43877256    
  0.57402682    
 -1.21217258E-02
  0.23285261    
 -0.30883861    
  0.15509002    
  0.28274050    
  0.13671134    
  6.45383298E-02
 -0.54197717    
 -0.21570881    
 -0.37806526    
  0.28090271    
 -0.21805440    
  0.69060618    
  0.45591003    
  -1.2764270    
   1.1456573    
  0.38315937    
 -0.38684270    
  0.16463836    
  6.36576787E-02
 -0.28719252    
  0.63056397    
 -0.68691701    
 -8.64472017E-02
  6.97447509E-02
 -0.13503675    
  0.58241802    
 -0.65485907    
  0.35043767    
 -5.43710925E-02
 -7.60371387E-02
 -0.63069004    
  0.99585223    
  3.82209942E-02
 -0.76214051    
 -0.52884334    
  0.14981253    
  0.82722211    
  0.40292662    
 -0.65696084    
  -1.0208337    
   1.8490437    
 -0.97584552    
 -0.26892015    
  0.28582156    
  6.48879558E-02
 -0.62241042    
  0.18637863    
  0.80052978    
 -0.36188328    
  7.78311938E-02
  6.54442385E-02
  0.26305997    
 -6.83719888E-02
 -7.13902041E-02
 -0.42771071    
   1.0955400    
  -1.5841199    
  0.55100751    
  0.41407311    
 -0.23512024    
  0.39982659    
 -0.94746608    
  0.76546794    
  0.14581017    
 -0.49751395    
  0.46343932    
  -1.1267339    
   1.3619363    
 -0.26332340    
  4.18913923E-02
 -0.57251889    
  0.53418666    
  0.12349000    
 -0.79380900    
  2.52291130E-07
  0.95176530    
 -0.71757203    
  0.27663204    
 -0.82192725    
 -0.34791115    
  0.67622632    
 -0.35716245    
  0.60923493    
 -0.38706800    
  0.90844798    
  6.69960231E-02
 -0.97544396    
  0.20739530    
  0.55734551    
  0.17776571    
 -0.30353549    
 -0.63507307    
 -0.11099658    
  0.98678994    
 -0.22842482    
 -0.15381132    
   1.1450242    
  -1.7627069    
  0.40693218    
 -0.30642921    
   1.0412191    
 -0.40757692    
  0.69103056    
 -0.32216856    
 -0.50209171    
 -0.25131488    
  0.92001009    
  -1.5646633    
  0.17340660    
  0.71771854    
  0.34027874    
  4.88725305E-02
 -0.23015864    
  0.15326265    
  0.16349569    
 -0.12004814    
 -0.52165520    
  0.28265551    
 -0.27694088    
  0.40261161    
 -0.79112762    
 -0.33647251    
   1.2825667    
 -0.27848026    
 -0.31093875    
 -7.63729364E-02
 -0.47445765    
  0.84218246    
 -0.10903003    
 -0.13353139    
  7.02991560E-02
  0.40980712    
 -0.75572306    
   1.0311998    
 -0.79267675    
 -8.48998725E-02
  0.53767729    
  7.47682974E-02
  4.19878922E-02
 -0.45433792    
 -0.41066024    
  5.69417402E-02
 -0.47815576    
 -0.49899194    
   1.4820502    
  0.22269827    
 -0.78454369    
 -0.35221982    
  0.71240497    
  0.11323161    
  0.20000677    
  0.14958754    
 -0.62518358    
  0.18125285    
  0.43877244    
 -0.21029556    
  6.38731495E-02
 -0.21766971    
  0.17276362    
 -0.10791532    
  0.29924303    
  0.10622228    
  0.29463488    
 -7.80236050E-02
  -1.1724325    
 -0.17589028    
 -9.66229290E-03
   1.1146637    
 -0.26875430    
  0.19096451    
 -0.26219195    
 -0.53040481    
  0.60371274    
 -0.60371345    
  0.38627023    
  0.10536057    
   1.3257790    
 -0.82008243    
 -0.41887844    
 -0.31579188    
  0.21727869    
  0.28827024    
 -0.91982448    
  0.14398555    
 -0.31224617    
   1.0594615    
 -0.97419643    
  0.74696100    
  0.45219198    
  -1.3549073    
  0.94944274    
 -5.12936041E-02
  9.59335715E-02
  0.45876652    
 -0.40415159    
  0.22314389    
 -0.18074758    
 -0.43223536    
 -0.10084912    
 -0.35529751    
   1.0452245    
 -0.42336637    
 -0.22870070    
 -0.44011387    
  0.72391927    
 -0.12921198    
  0.28635481    
 -1.00098569E-02
  0.24660897    
 -0.81684357    
 -0.21340440    
   1.0778401    
 -0.86443508    
 -0.31534457    
  0.58778679    
 -0.44696501    
  2.92299017E-02
  0.20067057    
  0.60337710    
 -0.10270405    
 -0.28360856    
  0.49937841    
 -0.75069219    
 -0.27958542    
 -0.20941402    
   1.0033019    
 -0.35370275    
  0.71950287    
 -0.45508692    
 -9.05383453E-02
  0.19224702    
 -0.13647474    
  0.28532064    
  -1.1255676    
  0.75151879    
 -0.22766438    
  0.44667494    
  0.26570275    
 -0.36578691    
  0.13866676    
  0.70207107    
 -0.47495204    
 -0.46178377    
  0.92481869    
 -0.54918075    
 -0.30984008    
 -0.45131171    
 -0.36731353    
  0.91092849    
 -5.75383343E-02
  0.57607621    
  -1.0922303    
   1.2796606    
 -0.71895528    
  1.94184575E-02
  8.51098355E-03
 -0.44655201    
  2.93655507E-02
  0.63181931    
 -0.71561962    
 -0.34278539    
   1.3121866    
 -0.74485940    
 -0.44681075    
  0.49320436    
  0.40989998    
  0.28324732    
 -0.93990064    
  0.28340629    
 -0.52116156    
  0.71667778    
  0.43941411    
 -0.22348456    
  0.32447594    
  -1.2527634    
   1.2854735    
 -0.39185131    
  0.54310334    
 -0.52388859    
 -0.54544342    
 -0.61563402    
  0.22203775    
   1.0107963    
 -0.12871243    
  0.28079000    
  3.93273793E-02
 -0.41817826    
  8.88617933E-02
 -0.44121718    
 -0.19271977    
 -0.11040644    
  0.85615218    
  -1.0581208    
  0.26602086    
  0.76189637    
 -6.14770018E-02
  0.22748156    
 -0.64662683    
  0.34196696    
 -0.31747606    
 -0.80690509    
  0.14550681    
  0.43286440    
   1.3117965    
  -1.4968243    
  0.61716092    
 -0.83422506    
  0.50474626    
   1.0507361    
 -0.99154788    
  0.48285165    
  0.14191803    
  0.19252579    
 -0.36687943    
  4.30170596E-02
  0.43201038    
 -0.79876119    
  0.54320675    
 -0.27018863    
 -0.44376156    
  0.71981514    
 -0.55160743    
 -5.47728203E-02
 -0.41218981    
  0.20103864    
 -3.31686717E-03
  0.11297306    
 -0.65529686    
  0.94223702    
  0.26458937    
  5.48767224E-02
 -0.13306890    
 -7.08434656E-02
 -0.19912860    
 -9.65212956E-02
 -0.35477230    
  0.49858350    
  2.50871852E-02
 -0.29068911    
  0.27250713    
 -0.28462896    
  0.61880463    
  6.20727278E-02
  0.52735448    
 -0.27741280    
 -0.73236811    
 -7.25710317E-02
  0.40904301    
  0.67694479    
  -1.3700929    
  6.56543449E-02
  0.58555448    
 -7.13902041E-02
 -0.64245433    
  0.18041867    
   1.0066825    
 -0.49395382    
  0.10116882    
 -0.15989436    
  -1.0025691    
   1.0726368    
 -0.77538490    
  0.80136049    
 -0.10821375    
  0.20085610    
 -0.13759430    
 -0.36051401    
  -1.0768731    
  0.32721248    
  0.73860979    
 -0.13990091    
 -0.18552114    
  0.73826730    
 -0.42121342    
 -0.53062820    
  0.22884187    
 -4.65199314E-02
   1.1601706    
  -1.1174456    
  0.64045209    
  0.47200587    
 -0.27938342    
 -0.55302638    
  0.41499773    
 -0.45905817    
  0.65488708    
 -0.39460358    
 -4.98321056E-02
  0.17581205    
 -8.51574987E-02
  0.42308649    
 -0.21878651    
  7.16464147E-02
 -0.41648662    
  0.30416989    
 -1.32957725E-02
 -0.20749202    
  0.76135564    
 -0.25951079    
  0.57536447    
 -0.68357813    
 -0.67427862    
 -0.57848352    
 -0.12405322    
   1.1173042    
  0.28768238    
 -0.56038737    
  0.31894526    
  0.19727159    
 -0.90825826    
  0.28967980    
 -0.34308076    
   1.0686313    
 -0.53527659    
 -0.37739742    
 -0.17728050    
  0.26037273    
  0.81791955    
 -0.28475362    
 -0.24881147    
  7.69612864E-02
 -0.26630759    
  0.62112868    
 -0.46224207    
  0.26553115    
  0.57918626    
  -1.5534483    
  0.86361873    
 -9.97352898E-02
 -0.13283476    
  3.28798331E-02
  0.48405573    
 -0.86292326    
  0.39755994    
  0.45869642    
 -0.41217622    
  0.33213362    
 -4.63478975E-02
 -0.16912591    
  0.50992614    
 -0.60411376    
 -5.84661588E-02
  0.20731196    
  0.30717167    
 -0.91864115    
   1.1680410    
  -1.2080458    
  4.07351181E-03
 -8.47967938E-02
  0.76154977    
  0.80355722    
 -0.18881769    
  6.68185856E-03
 -0.94271916    
  0.42707241    
  0.44077027    
 -0.96972734    
 -0.40231466    
 -1.90478601E-02
  0.91243684    
  0.91629094    
 -0.77938628    
 -0.95315719    
  0.97150636    
  0.31257612    
  -1.2165462    
  0.12995376    
  0.51939118    
  9.74399745E-02
  0.38132086    
 -0.78292418    
  0.66530639    
  -1.0352813    
  0.82064575    
  0.21165943    
 -0.20615046    
  0.29725137    
 -0.77387059    
  0.50372106    
 -0.14351243    
 -0.12242331    
 -0.13685888    
 -0.16802475    
  0.58322001    
  0.40429053    
 -0.64385331    
  6.91416115E-02
  0.13821752    
  8.19986910E-02
  6.17082827E-02
  -1.0286747    
  0.39809543    
  0.61310434    
 -9.88558782E-08
 -0.44468603    
  0.49621940    
 -0.41233829    
 -0.31644472    
  0.90039206    
 -0.74579054    
  7.54579008E-02
  0.36192468    
 -0.93478554    
  0.51348859    
  9.62770656E-02
  0.11617113    
 -0.23667556    
  0.49489591    
 -2.52329390E-02
 -0.77290565    
 -0.25978532    
  0.82727641    
 -0.44276339    
  0.58488715    
  -1.3629751    
   1.3446597    
  -1.3881452    
   1.5839304    
  -1.0820330    
  4.47477866E-03
 -0.20215940    
   1.0820832    
 -0.40546480    
 -8.36823322E-03
 -0.38467407    
  0.41773543    
 -4.71656621E-02
  0.13530518    
  4.13177386E-02
  0.17235145    
  0.24573234    
  0.19967283    
 -0.53771389    
  0.69534278    
  -1.0473193    
 -0.43560243    
  0.56991458    
  0.18186575    
  0.71900624    
 -0.51937073    
 -0.25826797    
  0.18272425    
 -0.10827135    
  0.32130304    
 -0.68505025    
  0.48996419    
  0.10318451    
  -1.0618637    
  0.56402403    
 -0.21875411    
   1.3065560    
 -0.99542779    
 -2.71022208E-02
  0.13353130    
 -6.19775243E-02
  0.37692857    
  0.66196412    
 -0.56665432    
 -0.28185108    
 -9.76380408E-02
 -4.28634435E-02
  0.41273811    
 -6.65805489E-02
 -0.18888396    
 -0.27323383    
  0.21104914    
 -4.29446176E-02
 -0.95274466    
  0.21954463    
   1.0323633    
 -0.31546175    
 -0.14635670    
  0.46181843    
 -0.13941920    
  0.24340947    
 -0.56852889    
 -5.89228123E-02
  0.23578005    
  0.25106040    
 -0.54638231    
  0.43369293    
  3.32384966E-02
 -0.21357454    
  0.38623390    
  0.69637787    
 -0.89435607    
 -0.57953686    
  0.55961597    
  0.48597169    
 -0.40299261    
 -0.14738336    
  0.10771859    
 -0.47425148    
 -0.28048405    
  0.64701748    
 -8.04003477E-02
  0.19579607    
 -2.90996190E-02
  6.47843629E-02
 -0.22222154    
 -0.45264342    
  0.10969849    
  0.30777127    
  0.58486569    
  6.93476945E-02
  -1.1391246    
   1.0304494    
  9.63568408E-03
  5.33460751E-02
 -0.96281040    
 -0.16211854    
  0.89363605    
 -0.95977598    
  0.90770715    
 -0.16454971    
  0.14715731    
 -0.90755683    
   1.3258059    
 -0.27164525    
 -0.66919440    
  0.98709631    
 -0.35180402    
 -0.38069615    
 -0.24283130    
  0.74721450    
 -7.62413666E-02
 -0.15315466    
 -1.74336194E-03
 -0.75246400    
 -0.23712936    
  0.17997110    
  0.81657863    
 -0.35395536    
  0.47922018    
 -0.29895887    
 -0.12269152    
  0.16310160    
 -4.86916453E-02
  0.12491851    
 -0.56744480    
 -0.54595506    
  5.43617755E-02
   1.1108823    
 -0.70718294    
 -0.16064967    
   1.1109831    
  -1.1490434    
  0.33091506    
  0.65045273    
 -8.59834701E-02
 -0.71450007    
  2.13530604E-02
  0.44910035    
  0.13633664    
 -0.35667494    
  0.52914429    
  0.29630861    
 -0.84811640    
  0.26302508    
 -0.14174671    
  4.22425605E-02
 -0.72027558    
  0.96317410    
  8.58972967E-02
 -0.45851162    
  0.37832224    
  -1.0631937    
  0.22094366    
   1.1870911    
 -0.34484082    
 -0.77003229    
  0.74893856    
 -0.89899915    
 -1.92317106E-02
  0.71475661    
  0.47208014    
 -0.35773346    
 -7.70461336E-02
  0.52806723    
  -1.0511724    
  0.70847338    
  0.57631415    
 -0.22555073    
 -0.34696910    
 -2.88202111E-02
 -0.39095092    
  0.34711945    
  0.23004450    
 -6.69144318E-02
 -0.24589145    
 -0.40989941    
  0.77165055    
  -1.0863615    
  0.80124325    
 -0.13587618    
 -7.55540207E-02
  0.31268364    
  8.00431669E-02
 -8.18963870E-02
 -0.46667010    
 -0.56035566    
  5.05161658E-02
  0.84800094    
  0.62888962    
 -0.46394756    
  0.14619654    
 -0.27590203    
 -0.31591114    
  5.96379824E-02
 -0.37182644    
   1.0301651    
 -0.33130887    
 -0.64318311    
  0.66011709    
 -0.73117507    
  0.56733757    
 -0.61903882    
  0.65147436    
  -1.1288520    
  0.94226664    
  0.15195028    
 -0.24880047    
 -0.35586855    
 -0.37763056    
 -0.20132478    
   1.1545713    
  0.25834405    
  8.55510086E-02
 -0.11397164    
  0.10265390    
  -1.0603297    
   1.1997389    
 -0.45623744    
  3.07712629E-02
  0.16888389    
 -0.13693240    
  0.33377352    
 -0.31097472    
 -0.15722895    
  0.42681816    
  0.23465720    
 -0.82244432    
  0.28486148    
 -9.55216661E-02
  7.84277171E-02
  8.86259899E-02
 -0.29097500    
  0.35032246    
  1.65902413E-02
  7.56740198E-02
  0.93709022    
  -1.1666094    
 -0.28130606    
  0.41109923    
  0.19349517    
 -0.29802394    
  0.32842118    
 -0.54586387    
  0.29540402    
  0.27266586    
  -1.0840770    
   1.0767299    
 -0.57372636    
 -0.23168817    
  0.70626217    
  -1.0681361    
  0.31802246    
  6.02184571E-02
 -0.51516384    
  0.38348600    
  0.40793118    
 -0.52155596    
  0.65938878    
  0.87062848    
 -0.49419338    
 -0.52416909    
  0.56599230    
 -0.37829563    
 -0.45080793    
  0.96861899    
  -1.3740846    
  0.74976599    
  0.40393439    
  2.12130751E-02
 -0.32900417    
  0.26236418    
  0.10919943    
 -0.39049131    
  0.26023886    
 -0.21053891    
  0.50839841    
 -0.32607657    
  2.32956670E-02
 -0.36280236    
  0.14907207    
 -0.32997593    
   1.0241414    
  -1.3454319    
 -0.18859030    
   1.0747451    
  -1.1686409    
   1.0399284    
  3.24350893E-02
  7.01740682E-02
 -0.43652076    
 -0.45125461    
  0.81937307    
 -2.50908565E-02
 -0.40365219    
  0.56580800    
 -0.63034606    
  0.11746053    
  4.53477763E-02
 -0.58581835    
  0.95278436    
 -0.85989141    
 -0.19041856    
 -1.47417523E-02
  0.51773226    
   1.2430238    
  -1.2025553    
 -0.66797149    
   1.2738490    
 -0.48088193    
  0.62593818    
  -1.1409390    
   1.2977605    
 -0.89090145    
  0.51527214    
 -0.37272874    
 -0.58778644    
  0.36101365    
  0.46620876    
 -0.26884919    
  1.48152541E-02
 -2.45361915E-03
 -0.64283806    
  0.61037451    
 -0.26261851    
 -0.23309366    
 -0.14792033    
  0.46029449    
 -1.22702951E-02
  0.25712752    
  0.21595779    
 -0.39019787    
  0.54818702    
 -0.74193764    
  0.47430480    
 -0.32410228    
  0.54466766    
  4.87077869E-02
 -0.25225201    
  0.27654418    
  0.16075787    
 -0.14646010    
 -0.53584671    
  0.20848103    
  0.39740914    
  -1.1942171    
  0.79461634    
  0.21256128    
  -1.3514472    
   1.1584305    
  0.18768376    
  0.19384128    
 -1.18171684E-02
  -1.3243591    
  0.30978248    
  0.60762501    
 -0.60353470    
  0.96021020    
 -0.61214328    
  0.16194260    
  6.63749650E-02
  0.48338881    
  -1.1057097    
  0.67590517    
  0.82531905    
 -0.59007543    
  0.56304610    
  -1.9255698    
   1.3186194    
  0.44247389    
 -0.35486391    
 -0.62634927    
  0.81740516    
 -0.21266916    
 -0.21269464    
  0.79673916    
 -0.90649784    
  0.94780767    
 -0.79730958    
 -0.40546536    
 -0.29771256    
  0.77999085    
  5.74667379E-02
  0.24352771    
 -0.13764380    
 -0.14867119    
 -0.17253391    
  0.10275993    
  0.32694077    
  -1.2086779    
  0.73245895    
  0.27398336    
 -0.26046932    
  0.53207517    
 -0.51653636    
  7.22177550E-02
 -0.85277700    
 -0.10642972    
 -9.53104421E-02
  4.03515548E-02
   1.6949418    
 -0.50290370    
  0.20409536    
  8.57286081E-02
 -0.12277021    
 -0.12671226    
  6.22703582E-02
 -0.70247877    
 -0.15154958    
  0.32339990    
  0.36974689    
 -0.22541918    
 -0.99690372    
  0.59937882    
  0.48889142    
 -0.12849468    
  0.34788933    
 -0.65868956    
  0.76471776    
  -1.0763394    
  0.71277744    
 -0.47476631    
  7.03804642E-02
  0.62796080    
 -0.26999229    
  9.48985815E-02
 -1.03417840E-02
 -0.38896984    
 -0.88905811    
  0.41042843    
  0.84871161    
  6.75795302E-02
 -0.32192504    
 -0.85920805    
   1.5358260    
  -1.4031012    
  0.99971706    
 -4.21505348E-07
  0.32391983    
 -0.68267632    
  0.57480580    
 -0.34218329    
 -0.14437163    
  0.13727088    
  6.88342154E-02
 -0.40768459    
  0.72593713    
 -0.85756570    
  0.89399117    
 -0.85301638    
  0.65786004    
 -0.52478528    
  0.56915474    
 -0.61491406    
 -0.19511184    
 -0.46837986    
  5.06430119E-02
   1.0544407    
 -0.51441604    
  0.50794345    
  0.10275993    
  7.52232000E-02
  6.65747747E-02
 -0.22102709    
  9.66549814E-02
 -0.76268834    
  0.99157369    
 -0.78085250    
  0.45531297    
  0.21763143    
 -0.69655430    
  0.58322525    
 -0.25704521    
  0.13568395    
 -7.36115649E-02
  0.23784947    
  0.45297983    
 -0.68851769    
  0.42301637    
 -0.23608659    
  0.17366377    
 -0.36059359    
  0.32785684    
 -0.36790982    
  0.10271249    
  0.55620164    
 -0.69314724    
  0.38705435    
 -0.43547168    
  0.31916514    
 -0.82478273    
 -0.24392119    
  0.68760723    
 -0.31775925    
  0.85976064    
 -0.79331607    
  1.41845448E-02
  0.22314343    
 -0.12911423    
  0.99751604    
  -1.4029809    
   1.0986122    
 -0.52806771    
  5.42041333E-03
  0.14561972    
  8.93454999E-02
  0.38677254    
 -0.88626713    
  0.11934648    
  0.19525790    
  0.37501478    
  0.25718603    
 -0.42616981    
 -6.03628680E-02
 -0.10536066    
 -0.53582686    
 -3.87143232E-02
  0.96089470    
  0.56535214    
 -0.84191018    
  0.11285429    
 -3.21313888E-02
  0.26393306    
 -0.98187435    
  3.29250731E-02
   1.2533410    
 -0.73686332    
  0.94110131    
 -0.57337654    
 -0.43001184    
  0.25502062    
 -6.58675134E-02
 -0.36890712    
  0.61476940    
 -0.21033040    
 -1.23973787E-02
  0.24249798    
 -0.22804998    
 -0.72648382    
  0.98505759    
 -0.22037886    
 -8.43252391E-02
  6.84205294E-02
 -8.04803148E-03
 -0.19084230    
 -0.48032540    
  0.31881264    
  0.28768221    
 -0.32277384    
 -0.14378782    
  0.53526700    
 -0.25016570    
  0.18145996    
 -0.74172109    
  0.98534381    
  0.95147502    
  -1.6113970    
  0.19261713    
  0.66996974    
  -1.2779034    
  0.26388609    
  0.22390336    
  0.40647763    
  0.53680116    
 -0.58235735    
  0.62521291    
 -0.73245823    
 -4.09199037E-02
  0.30654472    
  0.27219185    
 -0.30715385    
  0.15093555    
 -0.11236264    
 -0.76600891    
  0.59764344    
  0.37881586    
 -0.53545773    
  0.75009787    
 -0.97886842    
 -0.13756977    
   1.0841191    
  -1.0877230    
  0.52871507    
  0.42929253    
 -2.52464954E-02
 -0.77912593    
 -0.20170292    
  0.11441070    
  0.75218046    
 -0.16401893    
 -0.44663921    
  0.19398373    
  0.47090936    
 -0.23910771    
  4.49511148E-02
 -0.39182219    
 -0.11170366    
  0.60778743    
  -1.0269831    
   1.3535047    
 -0.57008731    
  4.92913201E-02
 -9.67139974E-02
 -0.19968989    
 -0.17963009    
 -9.46648642E-02
  0.23302397    
  0.64569032    
 -0.39157113    
 -0.14511420    
  0.75421590    
 -0.99835998    
  0.62839466    
 -0.44660902    
 -0.33432993    
  0.78777587    
 -0.20123893    
 -0.32158396    
  0.20458190    
 -0.22197311    
  0.62038821    
  3.55247855E-02
 -8.54952410E-02
 -2.00340115E-02
 -0.86774147    
  0.69515318    
  9.54923853E-02
 -0.38920489    
 -0.42583209    
   1.2186788    
 -0.73285502    
  0.20319898    
  0.35024914    
 -0.14545467    
 -0.19451687    
  0.39931107    
 -0.12552853    
 -0.29444456    
 -0.45796815    
  0.89965111    
 -0.65754730    
  -1.0654883    
   1.5789013    
 -0.40314192    
  3.42105515E-02
  0.66241038    
  -1.1137553    
   1.0051783    
 -0.81642240    
 -0.49062288    
  0.25501165    
  0.59432536    
 -0.10061918    
  0.23211229    
  0.13353164    
  0.15860486    
 -3.94336917E-02
 -0.69453484    
  0.22314383    
  6.03631325E-02
  0.11638732    
  0.19251151    
 -0.40086749    
  9.82245654E-02
 -6.44001439E-02
  3.70013304E-02
  3.15479413E-02
 -0.78638881    
  0.89608788    
  3.64341103E-02
 -4.38831449E-02
 -0.73319101    
  0.66553175    
 -2.02028304E-02
  0.33792865    
 -0.65740329    
 -0.50895560    
 -0.30338186    
   1.8882198    
  -1.3053683    
  0.51364863    
 -2.78691389E-02
  0.66111827    
  -1.5296541    
 -4.23335657E-02
  0.88666707    
 -4.32376191E-02
 -0.43616384    
   1.4362824    
 -0.51855421    
  8.13676566E-02
 -2.68473215E-02
  0.10821330    
 -7.08258152E-02
 -0.54368860    
  8.22970122E-02
  0.50121647    
  -1.0823724    
  0.92295992    
  -1.0496111    
  0.97447973    
 -0.78654796    
  0.51570845    
 -0.14342253    
 -0.10402246    
  0.98249936    
 -0.63199294    
 -0.34251708    
 -0.38316938    
  0.46708074    
  0.16799131    
  0.57045519    
  -1.3793250    
  7.12257588E-07
  0.87276435    
 -0.26159105    
  0.58583051    
 -0.42167953    
  0.52522010    
 -0.20657286    
 -1.55155570E-03
  0.12122728    
 -0.51128429    
  0.10444252    
  0.59442216    
  -1.6645182    
  0.23987098    
  0.39434502    
  0.25768372    
  0.45758131    
 -0.49788928    
 -0.22700739    
 -0.14932375    
   1.0288161    
 -0.32634971    
 -0.44039065    
  0.51886284    
 -0.91286612    
  0.85822672    
 -0.78411895    
  0.78773600    
 -0.26743084    
  0.19054258    
 -0.23146223    
  0.19169563    
  7.04789683E-02
 -8.89036357E-02
  6.78900108E-02
 -0.31773025    
 -0.39098188    
  0.41974136    
 -0.56284183    
  0.87093341    
 -0.20763892    
 -0.51238114    
  0.62262404    
 -5.14034405E-02
  2.81712823E-02
  0.31611958    
 -0.29707184    
  0.19551171    
 -0.11305320    
  0.39381474    
  0.11314223    
 -0.80629009    
  0.15415069    
  8.75692442E-02
  0.24218369    
 -0.29036081    
  0.27743638    
 -0.28605771    
 -2.85419468E-02
  0.56374365    
 -0.87167341    
 -0.13613196    
  0.89948392    
 -0.20807429    
 -0.56440949    
  0.30360925    
  0.64458245    
 -0.28295353    
 -0.54711586    
 -0.41091469    
  0.28048420    
  0.39195839    
 -8.28362033E-02
 -7.06178844E-02
  0.15970960    
  0.47311741    
  3.87863535E-03
 -0.78356630    
  0.60921270    
  0.14422701    
 -0.48069924    
  0.30368203    
 -5.04583269E-02
  4.99621825E-03
  6.62264368E-03
 -0.17051022    
  7.71782175E-02
 -0.58670074    
   1.1678225    
 -0.36671242    
 -0.74721462    
   1.1555994    
  -1.1774415    
  0.45570612    
 -0.52087611    
 -0.38546392    
  0.47862971    
  0.56049156    
  0.21222566    
  1.96357910E-02
 -0.12248156    
 -0.67911726    
 -0.30538163    
  0.80249119    
 -5.02035022E-02
  5.39628118E-02
 -0.59494132    
 -7.77774826E-02
  0.13399050    
 -5.96203059E-02
 -4.53834310E-02
  0.24014147    
  0.63383806    
 -0.34545463    
  0.62678212    
 -0.86584115    
  0.21130873    
  5.47500588E-02
  1.82747878E-02
  0.18165040    
 -4.11017537E-02
 -0.62555408    
  0.51669091    
  0.23823382    
 -0.31941417    
 -0.14293852    
  0.32596460    
  -1.3723084    
   1.9867322    
 -0.95513052    
  0.57783616    
  -1.0739195    
   1.1040174    
 -0.47595146    
 -0.40005714    
  0.33276713    
 -5.97549789E-02
  0.22018331    
 -0.18866558    
 -0.30452999    
  0.54330218    
 -0.89674664    
  0.99342203    
 -0.10992191    
 -0.86977047    
  0.25886181    
  0.51292819    
  6.28234074E-03
  0.24175794    
 -4.52712961E-02
 -0.28368807    
  0.51264638    
 -0.85414213    
  0.93281972    
 -0.68435895    
  0.22713542    
  8.94984305E-02
  0.37401018    
  -1.1330328    
  0.83948481    
  0.26816511    
  1.65710486E-02
  -1.2222599    
   1.2607018    
 -0.32654592    
 -0.10667312    
 -0.16262929    
  0.24021527    
  1.20799700E-02
  0.16705370    
 -0.43044800    
  0.10981465    
 -0.16251869    
 -0.83715320    
   1.4157479    
 -0.79295325    
 -6.62893057E-02
 -7.09971488E-02
  0.36566487    
   1.1809725    
  -1.1512557    
  0.39185941    
  2.70289984E-02
  0.55345947    
 -0.56538182    
  -1.0474690    
 -0.38641748    
   1.0838283    
  0.40120110    
 -0.67900240    
  0.24756181    
  0.61802638    
 -0.52391350    
 -0.49629426    
  0.20394431    
  0.46598458    
 -0.16766483    
  0.55961567    
  -1.4640723    
 -0.26187354    
 -0.19643338    
  7.72289699E-03
   1.3977669    
  3.18080857E-02
 -0.45937920    
  0.32978594    
 -0.66625798    
  0.76972997    
  0.55011916    
 -0.27432242    
 -0.88382471    
  0.70350957    
 -6.89639244E-03
 -0.26149929    
  3.31519395E-02
  0.80511642    
  -1.1192321    
  0.15415053    
  0.26118645    
  0.49856973    
  -1.3557390    
  0.71603179    
 -0.50032294    
  0.89364803    
 -0.65863532    
  0.97972280    
 -0.73729670    
  6.71389103E-02
  0.95200884    
 -0.74897951    
 -0.96331489    
  0.75594783    
  0.34881759    
 -0.52162027    
 -0.49459308    
  0.92640853    
  0.12150449    
 -0.48346725    
 -7.24415332E-02
  0.70601708    
 -0.52412724    
 -0.32658631    
 -0.89115930    
  0.62909484    
  0.70859110    
 -8.38816985E-02
  5.07724732E-02
  4.07429785E-02
  1.32200206E-02
  0.19072898    
  0.90223891    
  -1.0311300    
 -6.74818531E-02
  7.10033178E-02
  4.46805097E-02
 -0.20235300    
 -0.28084674    
 -0.21838669    
  0.26366693    
  0.24986622    
  0.28106743    
 -3.06747365E-03
 -4.61866381E-03
 -0.14774108    
 -0.74265271    
  0.15307567    
  0.44551247    
 -5.52159883E-02
  0.17024015    
 -0.23332405    
 -6.98241666E-02
  0.46906817    
 -7.61498064E-02
 -0.35860130    
 -0.72001022    
 -0.34542215    
 -3.55902016E-02
  7.66932517E-02
  0.65553635    
 -0.27958542    
  0.87776995    
  0.10880248    
 -0.13795985    
 -0.43245354    
  0.51749009    
 -0.44991711    
  0.52995944    
 -0.58845532    
  0.43514103    
  7.50820786E-02
  0.32451805    
 -0.45985958    
  6.60901442E-02
  1.72911156E-02
 -9.79809165E-02
  0.12429763    
  3.70400678E-03
 -0.51267600    
  0.34830642    
  0.13625120    
  0.36801738    
 -0.37756804    
  0.45477328    
 -0.30694944    
 -0.29878092    
  0.18677616    
 -0.40824667    
  0.13039303    
  0.21282132    
  0.37197286    
 -0.16396289    
 -0.73410261    
  0.60217512    
  0.20763937    
 -0.29165834    
  0.26756087    
 -2.15729102E-02
  -1.3647226    
 -0.11625942    
   1.1584305    
 -0.13815051    
 -0.16615698    
 -0.82709444    
   1.5946624    
  -1.1040393    
   1.3252872    
 -0.26127988    
 -0.57130390    
 -4.07184474E-02
 -9.24571678E-02
  0.21455945    
 -0.23761593    
  0.59198916    
 -0.25385267    
  0.65608650    
  -1.5589541    
  0.87333006    
  0.66931087    
 -0.57341653    
 -0.50888240    
  0.35570395    
 -0.22541390    
 -0.37883398    
   1.0719817    
 -0.27825710    
 -0.93141383    
  0.12516317    
 -0.45499134    
   1.5366540    
 -0.16537248    
  0.20721865    
 -0.86568111    
  0.68826538    
 -0.24666475    
 -5.14034405E-02
 -0.54814363    
  5.18633798E-02
  0.51154703    
 -0.62617624    
 -2.45911591E-02
  0.60651326    
 -0.25066817    
  0.56127548    
  -1.1035995    
 -0.44628692    
   1.1714175    
  0.23995027    
 -0.28198379    
 -0.50495023    
   1.1206822    
 -0.18368714    
 -0.33352605    
  0.12865700    
 -0.46879745    
 -0.48751873    
  0.79746044    
 -5.82691468E-02
  0.53209758    
  -1.1908438    
 -4.95150015E-02
  0.61669356    
 -9.47619304E-02
 -0.13525443    
  0.68274844    
 -0.56573206    
  0.85036087    
 -0.68401510    
 -0.15718590    
 -4.03159298E-02
 -0.16103123    
  0.61789477    
 -0.92433834    
  0.71808606    
 -3.76454070E-02
  0.30416989    
  2.23888122E-02
 -0.40362182    
  0.16044517    
  0.80331922    
 -0.73951668    
  0.48805138    
  0.41892406    
  -1.3325083    
  0.67094266    
  7.96437860E-02
 -0.17945509    
 -0.52169907    
 -0.58650059    
 -0.38260767    
   1.3583653    
  0.73475337    
  -1.4127653    
 -0.56068933    
 -4.61616851E-02
   1.3522571    
  -1.3842601    
  6.30127117E-02
   1.1602839    
 -0.73217613    
  0.50483745    
 -9.04954132E-03
  0.88551933    
  -1.1472776    
  0.64268190    
 -0.49304149    
   1.0051086    
  -1.1430080    
  0.44238821    
 -0.14791989    
  0.37903148    
 -0.80647606    
  0.33964142    
 -3.87148783E-02
 -1.65837593E-02
 -0.38723716    
  0.35322040    
  0.77132475    
  3.19466484E-03
 -0.94377834    
 -0.41576385    
   1.3418427    
 -0.60613626    
 -0.52380604    
 -0.19343920    
   1.3152305    
  0.42544934    
 -0.82438970    
  0.24724069    
  0.19494015    
  1.40077062E-02
 -6.87725618E-02
 -9.54756588E-02
  0.19917972    
 -0.10701997    
 -0.25607172    
  0.50350296    
 -0.39578414    
 -0.82255816    
  0.36061493    
  0.55216157    
 -0.75113451    
  0.19897357    
  0.21392669    
 -2.50017270E-02
 -0.25857395    
  0.38448152    
 -0.52506351    
  0.70626819    
  0.66289896    
  -1.0852662    
  0.49594286    
  0.14620984    
 -0.12058953    
 -0.51589763    
  0.18514232    
  0.46027362    
 -0.98132294    
  0.19670992    
 -0.13538881    
 -6.52822256E-02
  0.56188112    
  0.20947587    
 -0.32190040    
  0.34008271    
  0.37806645    
 -0.59001130    
  7.50618652E-02
  0.19634137    
  0.61550719    
 -0.53090334    
 -0.36720452    
  6.53823614E-02
  0.26528129    
  -1.1483735    
 -4.70062941E-02
   1.1180303    
 -0.17743877    
 -0.48812047    
 -1.36991516E-02
  0.46784651    
  0.28389496    
 -1.14471959E-02
 -0.17576392    
 -0.46296957    
  0.48430929    
  0.66590816    
  -1.2380780    
  0.38020554    
  0.80730635    
 -0.53249717    
 -0.14827909    
 -7.22184181E-02
 -3.81643251E-02
 -0.29918993    
  0.59937930    
  5.76289222E-02
  0.14010987    
  0.42611229    
  -1.1431880    
 -0.71912301    
   1.1443346    
 -0.78473955    
  0.33355272    
  0.20782205    
  0.32726851    
 -0.45100749    
 -2.72496343E-02
  0.37934393    
 -8.47799480E-02
 -0.21494688    
 -0.55072707    
  0.60533124    
  0.13534094    
 -0.60824817    
  0.10652308    
  0.72739738    
 -0.35139820    
  -1.0867218    
  0.27698693    
  0.43024558    
  0.20479438    
  0.53113067    
  0.18872245    
  3.00573763E-02
  -1.5868154    
  0.73817080    
  0.90871519    
 -0.39412287    
  4.77151573E-02
 -0.32542261    
 -0.17589113    
  0.79969072    
 -4.48748358E-02
 -0.89768875    
  0.48314193    
  0.19105501    
  3.58703360E-02
 -0.68313056    
  0.24872670    
  0.37744191    
  8.50855336E-02
 -0.48877594    
  0.25455934    
 -0.17288148    
 -0.73826772    
  0.71596140    
  2.23059878E-02
  0.27473086    
 -0.34057719    
  0.29094920    
 -0.78963256    
 -0.40978566    
 -0.13911338    
  0.12604085    
  0.25932327    
   1.1625156    
 -0.25540483    
 -0.80124426    
   1.1300758    
  -1.1485087    
 -0.36669105    
 -0.12874919    
   1.2138480    
 -0.42608416    
 -0.56309485    
   1.1990825    
 -0.96623069    
  0.87788177    
  8.28194320E-02
 -0.40731502    
 -4.54623513E-02
  0.35376361    
 -0.10536014    
 -6.82603521E-03
  1.80997066E-02
 -0.42699561    
  0.91146863    
 -0.34842163    
 -0.66042018    
 -0.59921616    
   1.1435634    
  1.09288497E-02
 -0.47873712    
 -0.37948969    
  0.50774378    
  0.60276294    
 -0.33613411    
 -0.26971969    
  0.10008349    
  0.41012287    
 -0.90336311    
   1.0354999    
 -8.84932354E-02
 -0.11889575    
 -0.41351315    
  0.63705760    
  -1.1529466    
  0.96870047    
 -0.43777344    
  0.30616659    
 -0.72213387    
  0.70215595    
  0.31967607    
 -0.18951310    
 -0.11018436    
 -0.34264496    
  0.54849732    
  0.17813891    
  -1.1477010    
  0.89338863    
  5.62998764E-02
 -2.02772375E-02
  0.17703147    
  -1.2426728    
  0.26858220    
  0.93105727    
 -9.20580700E-02
 -0.37209982    
   1.1830297    
 -0.83624828    
 -0.25524649    
 -0.29797897    
 -0.66798860    
  0.72071362    
  0.68556559    
 -0.35211948    
  0.55651915    
 -0.71827382    
  0.12426503    
 -0.23728816    
  0.38725650    
 -0.81432062    
   1.2608397    
 -0.24409141    
  0.21266194    
 -0.13371406    
 -0.43810859    
  0.24728429    
 -0.27713671    
  0.16902487    
  0.30185252    
 -0.64069015    
  0.21982284    
 -0.48384598    
   1.2507050    
  -1.3253673    
  0.16077285    
  0.18067034    
  0.30813250    
 -0.21357460    
  0.27634004    
 -0.78050405    
  0.80306172    
 -0.58074844    
  4.86315191E-02
  0.54504347    
  -1.0074806    
  0.94891864    
 -0.50565135    
  0.58059281    
 -9.85646993E-02
  0.16659442    
 -0.16261852    
 -3.02137993E-02
  0.14799690    
 -0.69491279    
  0.24895631    
  0.21262012    
 -0.17743391    
  0.76744539    
 -9.30907354E-02
  -1.6341307    
   1.0986125    
 -9.71639156E-02
  0.87035352    
  -1.0922223    
  0.44296950    
  2.62374915E-02
  0.25374594    
 -9.31669027E-03
 -0.52023017    
 -0.48321354    
  0.40120062    
  0.44183242    
 -0.90899122    
 -0.48835346    
  0.84092838    
  0.77441788    
 -2.53554303E-02
 -0.55246627    
 -0.14370644    
 -0.28163975    
  0.92029852    
 -0.62960923    
  0.31872642    
  1.51679441E-02
 -0.83376914    
 -0.29098833    
   1.4316096    
 -0.97242546    
  0.58732170    
  0.41779143    
 -0.58993292    
   1.1765280    
  -1.0043867    
 -0.32721323    
 -0.65516788    
   1.1490774    
  6.47843629E-02
 -0.36567703    
  0.22739013    
  0.25975350    
 -0.97865278    
 -0.42079997    
 -0.25510645    
   1.0638260    
  0.53357393    
 -0.16516864    
 -0.10083590    
 -0.77545005    
  0.96787804    
  3.65676396E-02
  7.15588313E-03
 -0.36357373    
  0.44731182    
  0.22248803    
  0.14851034    
 -0.86020100    
 -0.11311506    
  0.83134627    
 -0.64107186    
 -0.51661766    
  0.26140615    
  3.19002499E-03
  3.75043675E-02
  0.61998272    
 -0.34775725    
 -0.25098079    
  0.60367572    
  0.20958707    
 -0.24128282    
 -0.26202554    
 -0.12913628    
  0.77953196    
 -0.80234611    
 -0.11682184    
  0.37126553    
  0.23460874    
  -1.2348418    
  0.69584638    
 -0.20577507    
 -0.70648003    
  7.12267682E-02
   1.2237751    
 -2.04279777E-02
  0.25089726    
  0.81788051    
  -1.0373815    
  4.27111275E-02
 -8.74905381E-03
 -0.56932932    
   1.1150393    
 -0.45024046    
 -0.35030508    
 -9.50838253E-02
  0.54272997    
 -0.49405879    
  0.14768210    
 -0.10809660    
  0.55765718    
 -0.71561980    
 -0.14660333    
  0.57671750    
 -0.32609197    
  0.58241802    
 -0.53995848    
  0.31276876    
 -0.21599020    
 -0.18106471    
 -0.30627936    
 -0.68296051    
  0.15028177    
  0.87352896    
  0.27608597    
  0.21760368    
 -0.81426877    
  0.20763913    
  0.60068578    
  0.33391434    
 -0.47793269    
 -0.55361003    
   1.0001037    
 -0.26302499    
 -0.71927327    
  0.24179189    
 -0.50621718    
  0.68352240    
  0.77125353    
 -0.84342986    
 -0.43607467    
  0.30046135    
  0.43825492    
 -0.72276783    
  0.18179370    
  0.38143227    
  0.20459406    
  -1.0898402    
  3.43382247E-02
   1.6564180    
  -1.7083781    
   1.0055217    
 -0.75174165    
  0.49132597    
 -0.49824658    
 -0.61310363    
   2.0310116    
 -0.49331805    
 -0.45198551    
  0.39676914    
 -0.39460686    
 -0.37253624    
  0.27506319    
  0.86248833    
 -0.82739711    
 -7.39310756E-02
  0.23103343    
 -0.14113784    
 -3.92204523E-02
  0.33141732    
 -0.12967791    
 -0.15575422    
 -4.12899703E-02
  0.33177695    
 -0.17595530    
 -2.22911574E-02
 -0.30699301    
 -0.10877132    
 -0.33647200    
  0.78647923    
  0.16400252    
  -1.0655513    
  0.82759297    
 -0.73895627    
  0.67739916    
  0.37242353    
 -0.84106708    
  0.14478989    
 -0.14841972    
  0.44468629    
 -0.49311218    
  0.15196738    
  0.56382287    
  0.91778219    
  -1.9187125    
   1.1481276    
  0.30563566    
  -1.0670863    
  0.84334910    
  0.71443266    
 -0.65678000    
  -1.0778213    
  0.18026194    
  0.73520577    
 -0.91959077    
  0.64228851    
  0.68769717    
 -0.72084945    
 -8.19174498E-02
  0.19644895    
 -0.14882085    
  0.54015833    
 -0.99081540    
  2.52268538E-02
  0.64016652    
  0.59257013    
 -0.46256235    
 -0.14513092    
 -0.68744892    
  0.94172221    
 -0.69167137    
 -0.62750357    
  0.73903888    
  0.34473011    
 -9.40022394E-02
  2.83416808E-02
 -0.35013795    
 -0.32129085    
  0.69509864    
  0.21492316    
 -5.49407601E-02
 -0.48675409    
  0.18681559    
 -0.16542469    
  0.32659727    
  0.36654934    
 -0.56193298    
 -0.66794455    
  0.96658790    
 -0.56565779    
  0.36632472    
  0.31462622    
 -0.76961756    
 -7.56378025E-02
  0.57781655    
  0.53262997    
  -1.0650637    
  0.81055069    
 -0.74133039    
 -0.75895959    
  0.97057235    
  0.84027725    
 -0.83770412    
  0.48055220    
  -1.0147854    
  0.88781941    
 -0.78377491    
  0.99894458    
 -0.99894458    
 -0.25018570    
  0.18062785    
  0.28556135    
  0.45718306    
  0.72587222    
 -0.83212924    
  0.13995709    
  0.32498956    
 -0.34070641    
 -0.13098897    
  0.26600423    
  0.38448536    
  -1.0707358    
  0.63295186    
 -4.86080386E-02
 -0.12426981    
 -0.87070781    
   1.4118710    
  -1.3712560    
  0.88905758    
 -0.47533512    
  0.77974766    
  -1.0851284    
 -8.86359140E-02
   1.1931831    
 -0.37415600    
  0.47803563    
 -0.75644231    
  0.50627017    
 -0.45910418    
 -0.63779718    
  0.98082918    
 -0.28256714    
  0.53750688    
 -0.59797233    
  5.79111278E-02
 -0.21931435    
  0.20903128    
  0.40632588    
 -0.42195147    
 -0.27291882    
  0.69830668    
 -7.47675896E-02
 -0.11133457    
 -8.85154381E-02
  0.25031057    
  0.23814479    
 -0.86171329    
  0.51801312    
  0.10379719    
  -1.0045830    
  2.84369960E-02
  0.15147690    
 -0.40546420    
   1.7907553    
 -0.58197474    
 -0.10216827    
 -0.49828824    
  0.93512833    
 -0.59398305    
  2.30421256E-02
  0.12207667    
 -0.33727917    
  0.42596892    
  0.49257931    
  -1.3197848    
  0.78576857    
  0.34604156    
 -0.86977112    
  0.30298668    
  0.50070220    
  0.51979691    
 -0.49255472    
 -0.76497328    
  0.36725682    
  0.28873414    
 -0.13488388    
 -0.28407818    
  0.44234684    
 -6.36145249E-02
 -0.47428229    
  0.11690305    
  0.17604244    
  0.36256343    
 -0.67415100    
  0.32332963    
 -0.19721779    
  0.25944349    
 -0.21313861    
 -0.28016913    
   1.2621286    
 -0.95958728    
 -0.22757788    
 -0.45238182    
 -0.17103173    
  0.76075751    
 -0.91750139    
   1.0274522    
  0.36186761    
  2.97643039E-02
 -0.63338548    
  9.22917873E-02
  0.34221336    
 -0.83721143    
  0.23464713    
  0.84027070    
 -0.67775124    
   1.1648858    
 -0.86684090    
  0.26474059    
 -0.19122218    
 -0.17316851    
  0.64532441    
 -0.60952693    
  2.17397027E-02
 -0.36748630    
 -0.38092372    
   1.3563035    
 -0.43096271    
 -0.99109226    
   1.0839421    
 -0.44567111    
 -0.63827091    
  0.43102515    
  0.54737329    
  0.31646135    
 -0.92564267    
 -0.67321283    
  0.26942459    
  0.50578815    
  0.72446948    
 -1.33039467E-02
  5.93476137E-03
 -7.42434990E-03
 -0.68868583    
  0.24137445    
 -0.12656267    
  0.21357445    
 -8.70109424E-02
  0.50380844    
 -0.34070641    
 -0.34682262    
  0.87336540    
 -0.68036389    
  0.14387017    
  0.63763410    
  -1.0501245    
  2.09270790E-02
  0.25229979    
 -0.66369951    
 -0.47000456    
  0.85441500    
  0.21029538    
  0.25131410    
 -0.61576015    
   1.0649551    
 -0.76669139    
  0.32322666    
 -0.46430534    
 -0.51082486    
   1.3581237    
 -0.22802530    
 -4.67526726E-02
 -0.37019691    
  0.92418015    
 -0.23227143    
  -1.1798953    
  0.27958456    
  4.76280823E-02
  0.31209090    
 -4.79394421E-02
 -2.71511003E-02
 -0.22257049    
  0.92143518    
 -0.55194843    
 -0.29763210    
  0.15300682    
  0.24800362    
 -0.36693186    
 -0.14986458    
  0.10506129    
  0.72236556    
 -0.15393272    
 -0.36433810    
 -0.10903003    
  0.33436888    
 -0.71442443    
  0.87606633    
 -0.31287247    
  0.21412362    
 -0.35174444    
  0.22735055    
 -0.80349505    
  0.80349571    
 -0.16824207    
 -0.11695579    
 -0.26883718    
  0.95825535    
 -0.14300489    
  0.53887671    
  -1.2205955    
  0.24339177    
 -0.20986933    
  0.24917576    
  0.62789470    
  0.12145910    
 -0.81574982    
 -0.16642986    
  0.55264217    
 -0.84937334    
 -3.64269176E-03
  0.33751419    
 -0.26706246    
  0.74613988    
 -0.13077049    
  4.31725644E-02
  0.82337224    
 -0.91938663    
  0.15082268    
 -0.22731900    
  0.72505945    
  -1.1613292    
  0.95625842    
 -0.92440850    
  0.91189253    
 -2.42202692E-02
 -0.46254805    
  0.16231394    
 -0.28884417    
  0.48156458    
 -0.41629964    
 -4.36713267E-03
 -0.37529022    
 -0.42638284    
 -0.24783692    
   1.3545458    
 -0.22516136    
  0.16705450    
 -0.26905307    
  0.28600240    
 -8.43858626E-03
  0.56300002    
 -0.27235585    
  4.46169041E-02
 -7.68157169E-02
 -0.29644600    
 -9.21465382E-02
 -1.75269134E-02
  0.67029500    
 -0.44911739    
  -1.1209065    
  0.20067097    
  0.73570663    
 -0.26520938    
 -0.16324541    
  0.49086002    
  4.86209542E-02
 -0.83494538    
  0.51860785    
 -0.10536093    
 -0.67522091    
  0.85236079    
 -1.74678806E-02
  0.17716865    
  0.53560811    
 -0.13014323    
 -6.34728521E-02
 -0.73189622    
  0.49986646    
  0.22016412    
 -0.12410232    
 -7.96676949E-02
 -0.14497876    
  4.41245735E-02
  4.05338369E-02
  -1.3640904    
   1.3145226    
  0.13398457    
 -0.77583921    
  0.23548090    
 -8.20831768E-03
 -0.43756798    
 -0.22314420    
  0.85033256    
  0.56220984    
 -0.41457364    
  2.89871413E-02
 -0.30756134    
 -0.18439622    
 -0.51916689    
  0.40371880    
  0.74260283    
 -0.10702553    
  0.20671305    
 -0.19018368    
  0.57022768    
 -0.46979743    
 -0.98357850    
  0.64809448    
 -0.38606933    
  0.74757081    
 -0.40146005    
  0.10031155    
  2.16644257E-03
  0.23945960    
  2.68923678E-02
  -1.3205128    
   2.2522717    
 -0.65533382    
 -0.28642517    
 -0.51418132    
 -0.17729187    
  4.89496253E-02
 -3.89660075E-02
 -0.51193047    
  0.38499969    
  0.58192104    
  0.38280153    
 -0.74610108    
  0.14068092    
   1.3650731    
 -0.87012130    
  0.86272132    
  -1.0126141    
  0.23276246    
 -0.65699017    
 -0.18687747    
   1.0066069    
 -0.39364550    
  0.41469854    
 -0.48780853    
 -0.14818023    
  0.32850385    
  4.56101894E-02
 -0.66488773    
  0.64883626    
 -0.23412596    
  0.19283199    
 -0.64862239    
  0.45169228    
  0.17992344    
  0.13909101    
  -1.2139727    
   1.0452893    
 -0.63481128    
  0.55961537    
  0.18707234    
 -0.35916024    
  0.34963644    
 -0.67262584    
  0.31617808    
 -0.16024336    
  0.66053605    
 -0.32139355    
 -0.88811916    
  0.62860847    
 -0.19875166    
  0.42140144    
 -0.81936473    
 -0.20867525    
  0.62454838    
  0.29284620    
  0.26761433    
 -5.02273031E-02
 -0.18267664    
  0.18089887    
 -0.96552682    
  0.63296038    
 -0.18182585    
 -5.50598651E-02
  0.36917490    
  4.33803489E-03
  8.30350891E-02
  0.26908389    
 -0.27107814    
  0.29365230    
 -0.14550777    
 -0.51831168    
  0.69170123    
 -0.37693295    
  1.46594914E-02
  0.28090245    
  -1.0100327    
  0.70812088    
 -3.45609374E-02
 -3.35228629E-02
 -0.86102796    
   1.0932218    
 -0.13895185    
 -0.34813449    
  0.90863675    
 -0.28689393    
  -1.3598744    
   1.3246150    
  0.78056645    
  -1.1098859    
  0.18194331    
  0.30826262    
  0.13127209    
 -2.84145381E-02
  9.21154246E-02
 -0.56764781    
  1.62805861E-07
 -0.28231987    
  0.29235005    
 -0.57115960    
 -0.32732716    
  0.92215604    
 -0.71881461    
  0.65855533    
  0.27675298    
  0.24149795    
 -0.68211120    
  0.51617682    
 -4.76992428E-02
 -0.74163169    
  0.15963019    
  0.37024409    
  0.14874494    
 -0.57518315    
  0.88696319    
 -8.83111060E-02
  -1.0246899    
 -1.45986509E-02
  0.42488310    
  0.38767990    
 -0.96732688    
   1.2197281    
 -0.12111548    
 -0.31720245    
 -0.88058925    
   1.6798828    
  -1.7434734    
  0.92433912    
  0.47699359    
 -0.86065346    
  0.35520285    
 -0.42209756    
 -0.20136935    
  8.47648308E-02
  0.58896410    
  0.55343461    
 -0.50184691    
 -0.72531611    
  0.22314392    
 -4.72532138E-02
  0.21146269    
 -0.38735303    
 -0.16251816    
   1.0004319    
 -0.20623246    
  0.50343609    
 -0.16055812    
 -0.54377693    
  0.91228271    
 -0.37286952    
 -3.10906172E-02
 -0.71288967    
 -2.48460621E-02
  0.94358820    
  -1.1372943    
 -1.15162414E-02
  0.23313256    
 -0.15160523    
  0.35310960    
  0.39541507    
 -0.56383395    
  0.29284620    
  0.63871187    
 -0.51627928    
 -0.71287131    
 -4.89889123E-02
  0.55422157    
  0.22889601    
 -0.72619170    
  0.89147979    
  9.57519636E-02
  0.17394057    
  -1.2873901    
  0.75614274    
  0.38347024    
  9.99318063E-03
  -1.0473897    
  0.20763902    
  0.74756020    
 -0.85511631    
 -0.18893704    
   1.2438743    
 -0.56633443    
 -0.26034418    
   1.1580359    
  -1.4236125    
 -0.44819099    
   1.0159206    
 -0.36223212    
  6.17327774E-03
  0.96141094    
 -0.26519227    
 -0.80672121    
  0.89895928    
 -0.51315981    
  8.07614774E-02
  0.84668165    
 -0.90663362    
  0.51311171    
 -0.45964679    
 -0.51299697    
  0.14165039    
  4.60910201E-02
 -4.60912064E-02
 -0.55804449    
 -0.22727373    
   1.8691465    
 -0.37973467    
 -0.27788019    
  1.83118880E-02
  0.48053280    
 -1.25473822E-02
  -1.0291148    
  0.70369208    
 -9.14716944E-02
 -0.17316851    
 -0.39076743    
  0.84295917    
 -0.38183326    
  -1.0489118    
   1.7816074    
  -1.0070196    
  0.85048479    
 -0.89328802    
  0.85435355    
 -0.97505635    
 -0.22808965    
   1.0198311    
  -1.0838188    
 -0.52711076    
   1.7691168    
  -1.1495038    
  0.96412367    
 -0.14475106    
 -1.77161163E-03
 -0.39488330    
 -0.52407104    
  0.48105320    
  0.18506500    
 -0.67057234    
  0.69537687    
 -3.16771790E-02
  -1.2470316    
   1.9015100    
 -0.53950912    
  0.18300390    
 -0.18095729    
  0.14799690    
 -0.16241536    
 -0.64060998    
 -0.78374404    
   1.3841373    
  0.29037803    
 -0.29254073    
 -3.97399925E-02
 -0.59049284    
 -0.76913249    
  0.54700530    
   1.2014313    
 -0.33190268    
  0.30873570    
 -9.41920467E-03
 -0.29719067    
  0.20124935    
 -0.19490074    
 -0.33520737    
  0.57591707    
 -9.19990689E-02
 -0.19623579    
  0.68202335    
 -0.18366458    
 -0.33916360    
  0.24183595    
 -0.10948440    
 -0.53029746    
   1.0207523    
 -0.45473641    
  9.57448035E-02
  -1.5808651    
   1.8409971    
 -0.19831425    
 -0.17851405    
  0.73383915    
 -0.78393245    
 -4.55423668E-02
  0.11658731    
 -0.82417518    
 -0.24613251    
   1.1543918    
  0.26955718    
  -1.5475633    
   1.1160042    
 -0.25156105    
 -1.33927278E-02
  0.18792374    
 -3.79553325E-02
  0.22120753    
 -0.84523290    
  5.95626086E-02
  0.34228650    
  4.02424447E-02
  0.68616235    
 -0.16059680    
  -1.1363528    
  0.75326914    
 -0.80141807    
  0.31314006    
  0.59323609    
 -0.54522735    
  0.78418708    
 -0.32993200    
  0.46577886    
  0.24311686    
 -0.83339715    
  7.77924806E-02
 -6.25652494E-03
   1.0441580    
  -1.3558356    
  0.30116233    
  0.31941423    
 -0.32790664    
  7.98790157E-02
  1.56253092E-02
  0.18683343    
 -0.10143845    
  -1.0897543    
   1.0024199    
  0.53347981    
 -0.96950418    
 -0.43750393    
  0.96618801    
  0.34277377    
 -0.51418179    
  0.15894081    
 -0.72593725    
  0.35482106    
 -0.53714311    
  0.40989956    
  0.27655870    
 -0.60130000    
  0.52218950    
  0.19714269    
 -0.18271914    
  0.41417804    
 -0.76507378    
  0.11211758    
  0.33430511    
  9.90502164E-02
  3.28533649E-02
  4.27972749E-02
 -0.36267748    
 -0.66730559    
  0.81093055    
 -0.39195120    
  0.35969085    
  0.45049414    
  0.51022857    
 -0.71672046    
 -0.94419861    
  0.38320625    
  0.58992821    
  0.27557689    
 -0.20006956    
 -0.93295783    
  0.98135471    
  5.36531657E-02
 -0.20465904    
  0.32011762    
  -1.0132643    
 -0.56604660    
  0.85920829    
 -0.12808222    
  0.67116785    
  0.34212554    
 -0.51308310    
 -0.42543715    
  0.57067025    
 -0.18754663    
  0.14936757    
 -0.92223018    
  0.99875295    
 -0.24373041    
  1.39024714E-02
  8.50368291E-02
 -0.13768129    
 -0.49228710    
 -0.24116193    
   1.0422174    
 -0.41852683    
 -0.49015868    
  0.32394820    
  0.50036043    
 -0.98415720    
  0.56025010    
  0.61395031    
 -0.38372496    
 -0.49946579    
  0.13643441    
  0.18714075    
  0.83728874    
 -0.75650728    
 -0.77874881    
   1.6676157    
 -0.82446766    
  9.88946483E-02
  0.10705358    
 -0.10329477    
 -5.39628677E-02
  5.58377355E-02
 -0.12766324    
  0.44713768    
 -0.25073159    
 -0.12260249    
  0.24116211    
  -1.2473421    
 -0.19647518    
   1.0606185    
  0.79176491    
 -0.66767436    
  0.43519998    
 -0.48469427    
 -0.76546758    
  4.44519781E-02
   1.1439459    
 -0.55133998    
 -0.78366196    
   1.3083327    
 -0.16343997    
  0.23480017    
 -0.33885905    
  0.27599728    
 -0.57489461    
 -0.38684222    
  0.12798055    
  0.10471110    
 -9.82387364E-02
   1.1156700    
 -0.77230972    
  0.43032515    
  0.22433285    
 -0.67313427    
 -0.67238575    
   1.1605791    
  -1.0858191    
  0.69737506    
  0.54075295    
 -0.94305903    
 -0.35622358    
  0.91087043    
 -0.24976282    
 -5.00697531E-02
  0.62746745    
 -0.53193432    
  0.14650281    
  0.26927981    
  5.97621799E-02
 -0.49122196    
 -0.23563702    
   1.0919234    
 -0.74732113    
  0.76160032    
 -0.83073783    
 -0.30739814    
 -0.65551680    
   1.2045405    
  0.50123948    
 -0.61477309    
 -0.94828522    
  0.63221496    
  0.13907847    
  0.20521608    
  9.88454148E-02
 -0.18602610    
 -0.17425747    
 -0.21116777    
  0.97635514    
 -0.94992149    
  0.91687042    
  0.45629507    
  -1.5712631    
 -0.44695035    
  0.75214523    
  0.15191624    
 -0.90406203    
   1.1186681    
 -0.92353684    
  0.65846181    
 -7.82792568E-02
 -0.44835633    
  0.55904615    
 -0.69087154    
  0.95025277    
  0.56786722    
 -0.27448902    
 -0.92683107    
   1.1301193    
 -0.37129614    
 -0.30173391    
 -0.89451706    
 -0.26236352    
 -0.21484494    
  0.77255422    
  0.69123685    
  0.12223419    
 -0.30188313    
 -0.32419145    
  0.22060825    
  0.24423936    
  4.09012698E-02
 -0.75615990    
   1.2160941    
  -1.0176430    
  0.24425244    
  0.41843501    
  0.36812076    
 -0.22136159    
 -0.24983220    
 -0.16757339    
 -0.30281126    
 -0.81628066    
   1.2012101    
 -0.39411858    
  0.29381695    
 -0.53637892    
   1.4545028    
  -1.0451239    
  0.32600090    
 -0.37401012    
 -7.36874938E-02
  0.14231603    
 -0.29108921    
  0.57365608    
 -0.34574616    
  0.96508092    
  -1.1463165    
  0.61878836    
  5.79373427E-02
 -0.28547716    
  0.43155366    
 -0.33704460    
 -0.55312347    
 -0.54749352    
   1.4810572    
  -1.3047768    
   1.6461304    
 -0.53913581    
  0.28935042    
 -0.92256045    
  0.31329435    
 -0.27021059    
  0.58005947    
 -0.26489723    
  0.14119409    
 -0.81475461    
  0.65582138    
  4.16271575E-02
 -0.11590755    
  0.87847668    
  -1.2029721    
  0.34595132    
 -0.47378409    
  9.04772878E-02
  0.78087866    
 -0.27351996    
  0.23144226    
 -4.91210781E-02
 -0.83865476    
  0.29068944    
 -0.20234025    
  9.12916288E-02
  0.76749438    
 -9.81182158E-02
 -1.71984814E-03
  0.37576848    
  -1.1495324    
  0.31437483    
 -0.61205679    
  0.19975691    
  0.68072450    
  0.25108317    
 -0.44093302    
  0.37563774    
  0.21689522    
 -0.61546469    
  0.67756230    
 -0.88599503    
  0.22377788    
  0.55598313    
 -0.90471298    
  0.66209441    
 -0.88703734    
  0.83954608    
 -0.20913681    
 -0.33599254    
  0.60185546    
 -6.65009394E-02
 -0.17099071    
 -0.40896758    
 -0.37948969    
  0.49219123    
   1.1465565    
 -0.76114428    
  0.24131414    
 -0.77514571    
 -9.53098685E-02
 -0.37979767    
  0.72480458    
  0.53710568    
  0.27728033    
  -1.1356775    
 -0.38039136    
  0.74871743    
  0.34798846    
  0.31914791    
  4.23085595E-07
 -0.85379177    
 -3.98725383E-02
  0.66041356    
  0.21787618    
 -0.47169548    
  0.49260202    
 -0.45930275    
 -0.44669652    
  0.88227177    
  0.31588200    
 -0.94343215    
  0.58866793    
 -0.66277617    
  0.22598828    
  0.35576513    
 -0.47639304    
  0.44567150    
 -0.19521239    
 -0.66364694    
  0.93928009    
 -0.42381400    
  8.00430775E-02
 -0.72793347    
  0.71069127    
 -0.39788556    
   1.0779034    
  -1.2390907    
 -0.23943549    
   1.1130006    
 -0.24724139    
  0.40003073    
 -0.11693243    
 -3.11064515E-02
  0.21648617    
  9.34580117E-02
 -0.49892324    
  0.24578652    
  -1.0648600    
   1.4066488    
 -0.57054502    
 -0.12154213    
  0.66303754    
 -0.54902816    
  0.53473449    
  -1.3676430    
  0.83856416    
  0.26582810    
 -0.89702547    
  0.90848696    
 -0.24219857    
  0.48732090    
 -0.76118481    
 -0.15733799    
  0.87872213    
 -0.23276056    
 -0.11467664    
 -0.35269549    
  0.95389229    
 -0.53143913    
 -0.14829777    
 -0.56183851    
  0.16609487    
 -1.86426789E-02
 -0.11075145    
 -0.28668129    
  0.59663612    
 -0.16745491    
  0.22105762    
  0.21686037    
  -1.0179229    
   1.3300929    
  -1.2496930    
  0.71857226    
 -0.32896906    
  0.42655852    
 -0.29849279    
 -0.47976947    
  0.20815596    
  0.70648021    
 -0.22148941    
  5.23260497E-02
 -0.50756335    
 -0.13586082    
  0.72798145    
  2.66679898E-02
 -0.67921001    
  0.73383105    
 -0.53662646    
  0.36881712    
  0.32433057    
 -0.13028978    
 -4.63656113E-02
  0.24394254    
  -1.5001022    
   1.7523003    
 -0.70039779    
 -7.77925923E-02
  0.92835265    
 -0.69314754    
  0.39893118    
 -0.65686500    
  0.54339278    
 -0.28368485    
 -0.14269176    
  0.31042767    
 -0.23180187    
  0.11589125    
 -0.30010483    
 -0.18414137    
 -4.18471694E-02
  8.72486979E-02
  0.45719329    
 -0.37454337    
 -0.30710045    
  0.61500901    
 -0.45806113    
  8.56141597E-02
 -0.61903912    
  0.83083636    
  0.15177701    
  0.35987884    
 -0.14856966    
 -0.16941774    
 -0.10631045    
  9.08061936E-02
  9.90913063E-02
  0.23564380    
  -1.1895838    
  0.12275923    
  0.75610536    
  0.11211710    
 -0.88643759    
   1.2043402    
  -1.3634055    
  0.33708820    
  0.37103310    
 -0.18871094    
  0.20346396    
  2.47945245E-02
 -0.38626301    
  0.33174217    
  0.43797693    
 -0.28444183    
 -1.48980673E-02
  0.61412030    
 -0.83820242    
  0.21843803    
  0.10893857    
  0.16926439    
 -0.24298181    
 -0.17904846    
  0.44323227    
 -0.20925431    
  0.20925438    
 -4.87204008E-02
 -0.34147757    
  0.13508019    
 -0.58382374    
  0.93106806    
 -0.68299454    
 -5.71581498E-02
  0.13018347    
  0.33412158    
  0.24607229    
 -0.38080469    
 -8.00429657E-02
  0.20464019    
  0.12586217    
 -0.28369784    
  0.24710855    
 -0.57054520    
 -0.72667056    
  0.86260247    
 -8.76652822E-02
  5.10314442E-02
  0.56316274    
 -0.26066625    
 -0.13985375    
  2.50531100E-02
 -0.27606618    
  0.61841172    
  0.24429496    
 -0.70005184    
  0.14186841    
 -0.33767506    
  3.58661339E-02
  0.20730039    
  0.23278885    
 -0.55482835    
  0.48620862    
  0.10965014    
 -1.85977705E-02
  0.13842538    
 -9.66483653E-02
 -0.14600091    
  0.17820913    
  0.14983992    
 -9.58556384E-02
  0.15286291    
 -2.87598688E-02
  7.04062358E-02
 -0.36786211    
  0.15057285    
 -3.59697528E-02
 -0.42882472    
 -0.14159743    
 -2.85731126E-02
  0.98948699    
 -0.82667869    
 -0.36444575    
  0.80381233    
 -8.26915652E-02
 -0.46862495    
  0.55290258    
  6.31956244E-03
  0.27977699    
 -0.34989539    
 -0.23932089    
  0.28553402    
 -8.05805251E-02
  3.09838988E-02
  0.10451251    
 -0.32342833    
 -0.82848877    
  0.52235293    
  0.75965387    
 -0.36475071    
 -0.52639037    
 -0.43531731    
  0.78937513    
  0.23771565    
 -0.16049971    
  0.15141700    
  0.34400347    
 -0.32771331    
 -0.31375170    
 -0.37760121    
  0.41616073    
  0.63723981    
 -0.48613334    
 -0.70131052    
 -6.34460449E-02
 -3.55584733E-02
  0.90078628    
 -0.79361755    
  0.63670552    
  0.45783299    
 -0.68636715    
  0.50974399    
 -0.69639963    
  0.57393801    
  7.76405111E-02
  0.17977147    
 -0.18147098    
 -0.10384951    
  0.12738073    
 -7.41077960E-02
 -0.24621660    
  7.27993399E-02
  0.78555191    
 -0.45212355    
 -0.25567898    
  0.48247463    
 -0.34820563    
 -0.47034758    
 -8.29853490E-03
  0.54200101    
 -0.24808903    
  0.79912907    
  -1.0259023    
 -0.80574930    
  8.36139023E-02
  0.96533561    
 -0.33281311    
  0.47142294    
  -1.0218478    
  7.58652017E-02
  0.99780792    
 -0.11211750    
 -3.64372134E-02
  0.13328767    
 -0.55152851    
  8.79997760E-02
 -0.13976219    
  0.72845435    
 -0.18685685    
  6.51062578E-02
 -0.49449188    
  0.44023511    
 -0.33180732    
  0.58611441    
 -0.24357414    
 -0.10694335    
  0.36711514    
 -0.65150279    
  0.59941453    
  0.15497570    
 -0.36662519    
 -0.61750978    
  0.50418091    
 -0.42771071    
 -0.61641407    
   1.2511380    
  0.35488486    
 -0.59442222    
 -0.65265578    
 -0.27715489    
   1.2354106    
  -1.2565756    
  0.91307712    
 -8.50628614E-02
 -0.38236946    
   1.0871314    
  -1.2667166    
  0.79440117    
 -0.60798895    
  0.37554303    
  0.49052769    
 -0.26925457    
 -0.62790644    
  0.32892534    
  0.31753477    
 -0.94236213    
  0.86400402    
  0.65876585    
 -0.53371966    
 -0.10731152    
  0.21372437    
  0.21490765    
  -1.0986120    
 -0.23562589    
  0.86372542    
  0.52498162    
  -1.0689363    
  4.12427969E-02
  0.80304313    
 -0.90578806    
 -0.76267254    
   1.1606472    
 -0.49589965    
 -0.20479360    
  0.61981565    
 -0.14918163    
 -0.23344851    
   1.5570959    
 -0.93194556    
  0.43694708    
 -0.34727398    
 -0.38807368    
 -0.90344268    
 -0.16963592    
   1.8698611    
 -0.84989160    
  0.99549419    
 -0.50858849    
 -0.57226568    
  0.61598831    
 -0.23389596    
 -0.16093028    
  0.86081129    
  -1.0753939    
  8.18062797E-02
 -0.30085981    
  0.88224828    
 -0.47000328    
 -0.87655133    
 -0.14660354    
   1.6287985    
 -0.53018636    
  3.44863161E-02
 -0.43619910    
 -0.31939137    
  0.38813409    
 -7.01764040E-03
   1.0676202    
 -0.20484963    
 -9.82867777E-02
  0.41091499    
 -0.31709552    
 -0.80349499    
  0.32449555    
 -0.19933267    
  0.56798381    
 -0.20048547    
 -0.68301570    
  0.76883763    
  0.36152315    
  0.22210142    
 -9.16670561E-02
  -1.0571965    
   1.3821741    
 -0.87069118    
  0.17174681    
 -0.38899007    
 -0.23052388    
  0.69622874    
 -1.08271437E-02
 -0.49999762    
 -0.94886738    
   1.1182847    
 -0.61410367    
   1.1606476    
  -1.0402012    
   1.0962452    
  -1.3176177    
  0.93903905    
  0.11739837    
 -0.34792241    
 -0.28840855    
  0.88798714    
  -1.0416535    
  0.32918149    
 -0.16395506    
  9.84398574E-02
 -0.45347431    
 -0.51356125    
  0.73012578    
 -6.62271446E-03
 -1.00165913E-02
   1.2604038    
 -0.89138895    
  0.29692018    
 -0.28309524    
 -7.60463327E-02
  0.25186327    
  0.20258839    
 -0.99027812    
   1.4009544    
 -0.23044676    
  -1.1012336    
  0.56968862    
  0.15637499    
 -0.44926780    
  0.19958489    
  0.34931308    
 -0.43078315    
  0.24983957    
  0.22973332    
 -0.26334956    
 -0.77318913    
  0.83532214    
 -0.51686817    
 -0.42073271    
  0.69826216    
  0.56976777    
 -0.14410055    
 -0.19035363    
 -0.71351415    
  0.84021795    
 -0.32939276    
 -0.39441511    
  0.61706460    
  0.21121483    
  4.99323346E-02
 -0.22238259    
 -9.98838469E-02
  0.66869116    
 -0.66659236    
 -0.10605918    
  0.41551533    
  0.30181208    
 -0.90104914    
  0.66473579    
 -0.17772138    
 -0.55361003    
  0.45035052    
   1.1632699    
  -1.8337748    
  5.79871200E-02
  0.63516033    
 -0.50958312    
  0.54621649    
 -0.81137961    
 -0.27294701    
   1.1402849    
 -9.52949719E-08
  0.16430274    
 -0.70038831    
  3.70941460E-02
  0.70012569    
 -0.58639705    
  0.19885039    
 -4.82783280E-02
 -0.38313609    
  0.48720503    
  0.74690825    
 -0.71449387    
  3.86436768E-02
  0.32009357    
  -1.2759655    
  0.52481210    
   1.0675805    
 -0.67141783    
  6.33692816E-02
 -7.65402690E-02
 -0.39416522    
  0.52033079    
 -0.20289905    
 -0.47863007    
   1.3241736    
 -0.96486145    
 -0.18972208    
 -4.55923043E-02
  7.57728815E-02
  0.48008761    
 -0.21357450    
 -0.46298930    
 -0.29207739    
  0.87215930    
 -0.69499016    
  0.42132887    
  0.11858948    
  0.18411225    
 -0.31733590    
  0.61259216    
 -0.83450830    
 -0.16649626    
 -0.52665025    
   1.1562247    
  0.43588609    
 -0.49759638    
 -0.41994342    
  0.21309352    
  0.14326890    
  0.39593762    
 -0.10552415    
 -0.40138152    
  0.17659982    
 -4.10699518E-03
 -0.45936123    
  0.35992682    
 -0.10283872    
  0.50222462    
 -0.52258188    
  0.54816580    
 -0.28916946    
 -0.26157138    
  0.64293820    
 -0.46837929    
  0.21007118    
  0.27842876    
 -0.83105195    
  0.34471384    
  0.53809589    
 -0.45523295    
 -5.93833067E-02
 -0.16475525    
  0.19386284    
  0.80453444    
  -1.3215266    
   1.0444814    
  -1.0040723    
  0.58705288    
 -7.03039393E-02
 -0.20945804    
 -0.89112461    
   1.4794502    
  -1.3676016    
   1.0915322    
 -0.15533575    
 -0.32001141    
   1.1640431    
  -1.7137082    
  0.92614329    
 -2.58205216E-02
 -0.32248569    
  0.27299145    
  0.41178712    
  0.75360727    
  -1.1611755    
  0.16462202    
 -0.32158369    
 -0.69808489    
  0.40546477    
  6.57899911E-03
   1.2199107    
 -0.93386936    
  0.29259580    
 -0.23284081    
 -0.26701510    
  0.75341541    
  2.11727340E-02
 -0.78985459    
  0.53153270    
 -0.93086255    
   1.1708616    
  -1.1847184    
  0.58260494    
  0.62043726    
 -0.89692646    
  0.96703613    
 -0.85077643    
 -0.56726676    
  0.81212443    
 -0.54070270    
  0.42440987    
  0.85606831    
 -0.48238072    
 -0.61168593    
  0.82369840    
 -0.33141094    
 -0.47542328    
 -0.13209876    
 -1.92686599E-02
  0.21611466    
 -0.29713091    
   1.7278768    
 -0.67384470    
 -0.89447147    
  0.57288772    
  0.40207821    
  -1.0153394    
  0.73531711    
 -0.68421030    
  0.52706265    
  0.53284979    
 -0.62522358    
  4.50525135E-02
  0.86197835    
  -1.3779567    
  0.50043994    
  0.15702270    
 -0.88430232    
  4.08217870E-02
  0.74510652    
 -0.71016926    
   1.0971810    
 -0.57440919    
 -0.60783452    
   1.0474825    
  -1.0381798    
 -0.39167142    
  0.73670518    
  0.46589670    
 -2.07911935E-02
  0.40826273    
 -0.60753304    
  2.53175944E-02
 -7.52853882E-03
 -0.75818950    
   1.4462863    
 -0.29530615    
  0.25527468    
  -1.2203552    
  0.15287447    
  0.79505366    
 -0.38576400    
 -0.39407986    
  0.34184825    
  0.37368742    
 -0.29632965    
  0.54784852    
 -0.15990581    
 -0.43884441    
 -0.56353956    
  0.98711723    
 -0.31015453    
  0.28066483    
  0.17110859    
  4.35485393E-02
 -2.00869814E-02
 -0.64504737    
 -0.32329947    
  0.97700536    
 -0.13517459    
 -0.34871754    
  -1.2492729    
   1.1332365    
  0.21578631    
  0.24567279    
 -0.21861546    
 -0.17210731    
 -0.80122125    
  0.23180124    
 -0.19971409    
  0.74444026    
  0.34536147    
 -0.35794035    
  7.55534917E-02
 -0.86148179    
  0.51747012    
 -0.69979095    
   1.1776292    
 -0.51494080    
  0.26157102    
 -0.34390730    
  0.75464904    
  0.42285702    
  -1.1700715    
  0.41284546    
  0.24640006    
 -0.81958801    
  0.95551133    
 -0.16114244    
 -0.64519954    
  0.49952590    
 -0.31222364    
  0.74901056    
  -1.0811446    
  0.12210283    
  0.62168807    
  0.42583260    
 -0.72316343    
  7.47009590E-02
 -0.14646864    
   1.5053992    
  -2.0043907    
  0.55399770    
 -5.64964209E-03
  0.41766655    
  0.49008980    
 -0.66054142    
 -0.48247021    
  0.72663033    
 -0.54670149    
  0.69314742    
  -1.3113306    
   1.0570180    
  0.25281495    
 -0.25088584    
 -0.79658294    
  0.51594061    
  0.50878221    
  -1.1281857    
  0.93413991    
 -4.37746532E-02
 -0.44010529    
  0.17169155    
  0.21650536    
  0.34201860    
 -0.27658394    
 -4.51494865E-02
  0.31002089    
 -0.24397764    
 -0.83422565    
  0.75198758    
  0.30688465    
  8.07355568E-02
 -0.62102020    
  0.43091163    
 -0.28266925    
 -2.24730186E-02
 -0.76865506    
  0.99179810    
  5.82693703E-02
 -0.89172316    
  0.71385139    
  0.15356493    
 -0.91015822    
  0.50907731    
  0.38155925    
  0.21522680    
 -0.24616642    
 -0.35324836    
  0.43144104    
  0.66892475    
  -1.5474746    
 -0.46918073    
   1.3040563    
 -0.50489134    
  0.35282087    
  0.23922974    
 -0.29699996    
  9.85086486E-02
 -0.12303661    
  0.35373560    
 -0.49666354    
 -7.01096356E-02
  0.26365277    
  0.39828598    
 -0.59182966    
   1.1192319    
  -1.0488507    
 -0.59607303    
  0.53347427    
  5.15419524E-03
  7.68232625E-03
  0.14683516    
  0.57893735    
 -0.33746025    
  -1.1338271    
  0.12611216    
   1.1204879    
 -0.21851754    
 -0.38171113    
 -9.13744718E-02
  0.17249942    
  0.18015446    
  0.49860352    
  -1.5080386    
  0.34830669    
  0.78347969    
  0.20415433    
 -2.53582839E-02
  -1.0409187    
  0.32995728    
 -5.02617732E-02
 -0.20526303    
  0.89840990    
  -1.0004953    
  0.88977438    
  0.19155534    
 -1.11555662E-02
 -0.79424298    
  0.43113741    
 -0.25891402    
  0.41042799    
 -0.22810639    
  0.55890459    
 -0.46858236    
 -2.53174007E-02
 -0.10045202    
  6.48609027E-02
  0.17261244    
 -1.84625424E-02
 -0.31923053    
 -0.40120041    
  0.65188158    
  7.88476020E-02
 -4.61296998E-02
  1.27936611E-02
 -0.19855472    
  0.45339352    
  0.26147935    
  3.72253582E-02
  -1.1121013    
   1.3685454    
 -0.90784442    
  0.16741328    
 -0.10404415    
  0.11973062    
 -3.56472507E-02
  6.06242865E-02
 -5.45944050E-02
 -0.37196442    
  0.44907382    
  0.11551278    
 -0.87579936    
  0.44183257    
 -0.94738120    
   1.3680364    
  6.17082827E-02
 -0.26126248    
 -0.97742653    
   1.2696993    
 -6.62700608E-02
 -4.67526726E-02
 -0.15301187    
 -0.64644635    
  0.76290005    
  3.99702489E-02
 -0.68129283    
   1.3380086    
 -0.71819341    
  0.11132117    
 -0.50866681    
  0.42239210    
  9.27372947E-02
 -0.76490474    
  0.52797854    
 -8.73824209E-02
 -0.13321298    
  0.69441825    
 -0.62559545    
  0.24150172    
  0.56280935    
 -0.48564106    
 -0.19378608    
 -0.55804455    
   1.0421001    
  -1.3383654    
   1.0021518    
  0.14141165    
 -0.43817621    
  0.45683983    
 -0.18757406    
  7.34435320E-02
  8.44169259E-02
  0.40016043    
 -0.37198892    
 -0.13529658    
  -1.0352887    
 -0.29935798    
  0.89320725    
 -0.18672684    
  0.40104008    
 -0.39773491    
  7.92804509E-02
  0.10688368    
 -0.11915406    
  0.68850684    
 -0.27893537    
  3.42431106E-02
 -0.41341770    
  0.40944934    
  0.25484285    
 -0.18571725    
 -0.23998171    
 -0.42211211    
  0.68773681    
  0.74683368    
 -0.74322319    
 -0.11037787    
  0.17997098    
  0.51919413    
 -0.69314736    
 -0.28768176    
  0.44639328    
 -9.10534635E-02
 -1.31707117E-02
  0.60613614    
 -0.72037381    
 -0.79356551    
  0.27349699    
  0.28678852    
  0.31674638    
  1.35796014E-02
  0.21424130    
  7.05466196E-02
 -4.44519036E-02
 -0.57066172    
  0.32839647    
 -0.31243926    
  0.33534119    
  9.53105688E-02
 -1.71709387E-03
 -9.35930163E-02
 -0.48291647    
  0.23106326    
 -0.83923900    
   1.1638526    
  0.11270209    
  0.73233807    
 -0.96019417    
 -0.47473973    
  0.18705703    
  0.19492805    
  0.22874302    
 -0.47482625    
 -0.21832089    
  0.60707295    
 -0.15571271    
  0.13489789    
 -0.29343429    
 -7.17435628E-02
  0.78268087    
 -0.72644120    
  0.23350593    
  0.39510214    
 -3.96654382E-02
 -0.43702719    
 -0.76502013    
 -0.11718144    
   1.4630049    
 -0.11107847    
 -0.21617512    
 -0.51546597    
  0.25518325    
  0.99341905    
 -0.86270672    
  0.39620000    
 -0.59205121    
  0.62989032    
 -0.26865819    
  -1.1661702    
 -0.47215635    
   1.7743675    
  -1.0185692    
 -0.47895020    
   1.1881621    
  0.33390799    
  3.91657092E-02
  -1.0822852    
 -0.44679421    
   1.1007195    
 -0.47973472    
  0.79952753    
  0.27962199    
 -0.61639994    
  0.54451305    
 -0.38274378    
 -0.14478390    
  0.27922505    
 -0.24609596    
 -0.17542063    
 -0.56143749    
   1.4115061    
 -0.54137015    
 -0.94522542    
  0.78302139    
   1.1403559    
  -1.7433523    
  0.66003817    
 -0.12648381    
  4.18103486E-02
  0.35386953    
 -0.19664453    
  0.10314846    
  0.40324816    
  -1.4236084    
  0.37584445    
 -4.20098230E-02
   1.0650517    
  -1.1915364    
  0.33967769    
  0.51879334    
 -0.66189420    
 -0.28256664    
   1.3530964    
  -1.5916642    
  0.96384627    
  0.33449441    
  -1.1765352    
  0.54509395    
 -0.40016001    
  3.89156677E-02
 -0.48694006    
   1.2083111    
  0.90246671    
 -0.49885830    
  -1.1638945    
  0.90351111    
 -0.93987840    
  0.84906042    
  0.39365897    
 -0.62875706    
  2.63748821E-02
  0.45277375    
 -0.45930275    
 -0.31273866    
  0.76094526    
 -0.73153114    
  0.74950057    
  -1.0917860    
  0.59456670    
  0.17137563    
  0.35686457    
 -0.46496975    
  0.51293761    
 -2.43443716E-02
  9.63709354E-02
 -0.49215499    
  0.22506836    
 -0.68395907    
 -8.92308578E-02
 -0.17832923    
  0.70502889    
  0.39358360    
 -9.75705311E-02
 -0.24985139    
 -9.24949944E-02
  2.24271938E-02
  0.19201867    
  0.13809642    
  3.97775657E-02
  -1.2534595    
   1.3887302    
 -0.41463110    
  0.25966930    
  5.52628264E-02
 -0.54361516    
  8.21774006E-02
  0.18622324    
 -0.95692891    
  0.92820120    
  0.17347820    
 -0.29742858    
 -0.57102048    
 -6.01689592E-02
  0.28185132    
 -4.79133464E-02
  0.26754189    
  0.40546501    
 -0.20992956    
  3.22911255E-02
  9.10525396E-02
 -0.58335924    
 -0.72105658    
 -2.54789032E-02
  0.72489566    
 -0.30448937    
  0.41949061    
  0.39894390    
 -0.15977429    
 -0.39239344    
  0.43951088    
  0.59542841    
 -0.50737172    
 -0.87777072    
   1.3196034    
 -0.53618580    
  8.38536862E-03
  0.75291210    
 -0.41882870    
 -0.29317787    
 -0.77452660    
  0.56333566    
 -0.54609382    
  0.47160521    
  0.40457562    
  0.41137862    
 -0.35431969    
 -8.77757072E-02
 -0.50777245    
  0.54381245    
 -0.39140478    
   1.0872034    
 -0.45476273    
 -0.48203647    
  0.23745477    
 -0.54331911    
  0.23106326    
  0.20353521    
 -0.29763210    
 -0.58938766    
   1.1607441    
 -0.40245730    
  0.13465726    
  0.36938888    
 -0.35570347    
  0.54029000    
 -0.91798890    
  0.84039414    
 -0.44156089    
  0.13162823    
  4.98747732E-03
  0.40712261    
 -0.15617612    
  0.10639210    
  -1.2024270    
 -9.72421691E-02
   1.1524557    
 -0.70395833    
  0.47373268    
  0.11797102    
 -0.52597713    
  0.29906780    
 -9.07922983E-02
 -0.14660373    
  0.41656750    
 -0.94266033    
  0.20103864    
  0.59219170    
 -3.92211378E-02
 -0.83405250    
  3.02402042E-02
 -7.05143437E-02
   1.0925049    
  -1.4189830    
  0.66098976    
  3.53161916E-02
  0.52895689    
  3.11099328E-02
 -8.25982913E-02
 -0.80702376    
   1.2066013    
  -1.3376290    
   1.1200478    
 -0.32029030    
  0.86794978    
 -0.46473420    
  0.14380109    
 -0.61681288    
  0.53275257    
 -0.34243071    
  0.30496207    
 -0.61820048    
  0.60191625    
 -0.10370404    
 -0.14974545    
 -0.25489247    
  0.17067412    
  0.33017629    
  -1.0359554    
 -0.50098634    
   1.1705532    
  0.34049290    
 -0.28562617    
  0.49759713    
 -0.94606841    
  0.46071583    
  2.02613324E-03
 -0.80437201    
 -0.25649941    
  0.92907399    
 -0.13849276    
 -0.75046080    
  0.62635887    
  0.50902259    
 -0.55826336    
 -0.76168966    
   1.3127059    
 -0.82098019    
  0.54654342    
 -5.91309704E-02
 -0.20179984    
 -2.51583885E-02
  0.54402655    
  0.44473290    
  -1.0080531    
 -2.96558887E-02
  0.29102078    
  0.72996116    
  -1.5681334    
  0.98227292    
  0.31648406    
 -0.63791847    
 -8.72832015E-02
  0.23929940    
  0.47479957    
  2.20829993E-02
  -1.0923909    
   1.0877004    
 -0.18924223    
 -0.95588988    
  0.73416656    
  0.16923369    
  0.46800590    
  -1.0286195    
  0.49033782    
  0.12276682    
  0.58946878    
 -0.58380318    
  0.16138822    
 -0.61903965    
  0.60288388    
 -0.37974060    
  0.55415875    
 -5.48743410E-03
 -0.43194717    
  0.65866113    
 -0.96343786    
 -0.89637595    
  0.75790536    
  0.12981184    
  0.56498462    
 -0.43982103    
  0.44146752    
  1.64334348E-03
  0.19076917    
 -0.67299891    
  0.39834768    
 -0.45581907    
  0.64555353    
 -0.47741696    
 -0.46810094    
  0.58482522    
  8.71880278E-02
  0.23894036    
 -0.18784152    
 -0.36302105    
 -0.34125826    
  0.84516323    
  0.19189061    
 -0.30547565    
 -0.46463251    
  0.60353529    
  -1.1681631    
  0.80701381    
 -0.13674007    
  0.27864408    
 -0.59324920    
  0.22032246    
  4.69053201E-02
  0.94655627    
 -0.43465286    
  6.10998124E-02
 -0.51031953    
 -0.19814245    
  0.39304233    
 -0.68898886    
  4.06563058E-02
 -0.76327956    
   1.7889065    
 -0.73993957    
  0.51142478    
  0.63016367    
 -0.57940930    
 -0.73853064    
  0.72131783    
 -0.49247667    
 -0.32236788    
  0.62834716    
 -0.62443358    
  0.51394534    
 -4.29151356E-07
 -0.58265918    
 -7.83000514E-02
   1.2125338    
  -1.0773063    
  0.45557144    
  0.92973375    
 -0.33390337    
  0.44074672    
  -1.1534207    
 -0.59400278    
  0.83998233    
  0.43298322    
  5.82686439E-02
 -0.64320213    
  0.27607673    
 -0.69314754    
   1.0147797    
 -0.29665536    
 -0.25104368    
 -5.25783040E-02
  0.52562571    
 -0.36015493    
  0.82272220    
  -1.0712392    
  0.27219960    
  0.98136127    
  -1.0796545    
 -1.41850756E-02
 -0.43078271    
  8.42601359E-02
 -0.71699929    
   1.7041208    
  -1.5450565    
  0.23484008    
  0.74525410    
 -0.58646303    
   1.0058117    
 -0.84488147    
  0.24188553    
  7.16417208E-02
 -0.80539054    
 -2.80137565E-02
   1.1136506    
 -0.28024730    
 -0.51908988    
  0.64207196    
 -0.25757241    
  0.28556135    
 -0.76123023    
 -0.64869475    
   1.3441131    
  3.56382206E-02
 -0.18188411    
  0.67326534    
  0.22341111    
  -1.0900832    
  0.40758628    
  1.68068651E-02
  3.07720155E-02
  6.45383298E-02
 -0.31325930    
 -0.23225255    
  0.68164319    
 -0.35549468    
  0.60441911    
  0.30619535    
 -0.75377166    
 -0.50948220    
  0.42977542    
 -0.13540484    
 -0.21691346    
 -0.34520575    
 -2.66674496E-02
   1.5199660    
 -0.52905321    
  0.21845046    
  0.18812865    
  -1.2318252    
  0.53644884    
  7.52229765E-02
  -1.0095334    
   1.6014512    
 -0.71281278    
  0.40078121    
 -0.24529657    
  0.10975055    
 -0.17162642    
  0.34705433    
 -0.22690967    
  2.79086791E-02
 -0.35798648    
 -0.11679947    
  0.38660604    
  0.35687545    
 -0.80743015    
 -0.35937315    
 -0.19867051    
   1.0593913    
  0.40101105    
 -0.88058347    
 -5.04842624E-02
  0.18286097    
 -0.26722792    
  0.89493740    
 -0.17916125    
 -0.68117064    
  0.59868658    
 -0.84854460    
  0.46343160    
  0.59356946    
 -0.18993784    
 -9.21633374E-03
  0.20067057    
 -0.23648949    
 -0.54863995    
  0.60280782    
  0.35703838    
 -0.59161109    
  0.61921561    
 -0.50835359    
  0.13455950    
 -0.43189067    
  0.32172263    
  8.28194320E-02
  0.24472070    
 -0.43334660    
   1.0356598    
  -1.2405558    
   1.0128449    
  -1.2089601    
  0.14841962    
  0.66546887    
 -0.38210675    
 -0.88329065    
  0.92774284    
  0.21357396    
 -0.64101803    
 -0.15415086    
  0.39304242    
  0.26236415    
 -0.68548405    
  0.33428892    
 -0.26427835    
   1.2170537    
 -0.60930198    
 -0.25965494    
 -0.20879954    
 -0.21313176    
  0.25852504    
  0.60505915    
  0.91983873    
  -1.4507902    
 -0.12883309    
  0.40546489    
 -0.25489256    
  0.30961674    
 -0.54833835    
   1.0006819    
 -0.61474627    
 -0.58546889    
   1.0930417    
  0.19596143    
 -0.41353455    
 -0.38739988    
 -3.11715752E-02
 -0.48221520    
  0.86724466    
  9.25316662E-02
  0.62631506    
 -0.88020474    
 -0.13534108    
  2.85732839E-02
 -0.64279282    
  0.85365534    
 -0.20151596    
  0.40080267    
 -0.38465539    
  5.34645468E-02
 -0.10271294    
  0.48402771    
  9.73284543E-02
 -0.83129770    
 -0.60459352    
   1.2837546    
 -4.97294292E-02
  0.11338727    
 -0.69461650    
  0.47367305    
 -0.96508062    
   1.2305397    
 -0.28394330    
 -0.44932327    
  6.50865734E-02
 -0.29042539    
  0.94017899    
 -0.67471969    
  4.39628288E-02
  0.24020165    
  0.36299714    
 -0.58719856    
  0.44183260    
 -0.29679403    
 -0.37282312    
  0.45198521    
  0.60131937    
 -0.18953221    
 -3.85489389E-02
  8.10496509E-02
  -1.4485981    
   1.2254544    
  2.97543406E-02
 -0.17582788    
 -0.22314346    
  0.38585675    
 -0.11902133    
  0.18757451    
 -0.57007092    
  0.44726750    
  0.20556827    
 -0.29670632    
 -0.52491963    
  0.58778638    
 -0.10775313    
  5.05941026E-02
 -0.27823961    
  0.21761468    
 -4.11585122E-02
  0.15174724    
 -0.36132771    
 -0.19378610    
 -2.22588200E-02
 -0.25915378    
  0.16833524    
 -0.21962848    
  0.66872895    
 -0.52592057    
  0.11820573    
   1.1131462    
  -1.0320641    
  0.43714914    
 -0.64406943    
 -0.81958753    
  0.88268924    
 -8.24439004E-02
   1.0437486    
  1.23038739E-02
 -0.54210740    
 -0.35534042    
  0.96062684    
  -1.0154349    
  0.62012184    
 -0.19145411    
  0.28193179    
 -0.33855045    
  0.11886133    
 -0.70180506    
   1.0280659    
  7.77668878E-02
  -1.1322652    
  0.60206938    
  4.54076082E-02
  0.29698426    
 -0.10613273    
 -0.68163043    
  0.26646647    
  0.35139772    
 -9.94340405E-02
  0.22132376    
  6.00891858E-02
  0.12858820    
 -0.51032317    
 -0.17830962    
 -0.28668129    
  0.82417518    
 -0.26570347    
  0.17004170    
 -0.57665187    
 -0.61072910    
   1.2617636    
  0.14953199    
 -0.72449756    
  9.12486836E-02
  0.43223575    
  9.35930014E-02
  -1.0483507    
  0.85982388    
  0.25660202    
 -0.27123201    
 -4.21934482E-03
  1.46904849E-02
  0.34388521    
 -0.20231341    
 -0.32639709    
  0.38946488    
 -0.13038345    
  7.98939839E-02
 -0.55028433    
  0.32714096    
  0.75377178    
 -0.36178970    
 -0.49288806    
 -0.11500951    
  0.51635039    
  -1.2577344    
  0.91396284    
  0.33045998    
 -0.17331712    
  9.85650122E-02
  0.37243503    
  -1.3568808    
  0.54501700    
 -0.44401360    
   1.0463221    
 -0.29383609    
 -0.83434975    
  0.72348756    
 -0.54989278    
   1.3802999    
 -0.70321798    
 -8.22383836E-02
 -0.84729791    
  0.12516396    
 -6.06242418E-02
  0.92204320    
  0.15059361    
 -0.13729747    
 -0.47681963    
 -1.53144058E-02
 -0.40546441    
 -0.12825513    
 -0.22314337    
  0.79323024    
 -0.29564998    
 -0.31745407    
   1.0838521    
 -0.17861068    
  3.92211266E-02
  0.17409745    
  4.64706545E-07
  0.38307428    
 -0.25516847    
 -0.14055233    
  0.19735990    
 -0.28867775    
 -0.19273385    
  0.22024085    
 -0.10406967    
 -0.61260825    
  5.03006317E-02
  0.88952053    
 -0.90090555    
 -0.35885778    
  0.63115555    
  0.43600181    
  0.57665539    
 -0.29226804    
  0.21661602    
 -0.33829579    
 -0.56441927    
  0.65740335    
 -0.17622688    
 -0.17402290    
 -3.57553102E-02
  0.83188468    
 -0.56968474    
 -1.82884187E-02
 -0.23963767    
 -0.30127791    
 -6.24274015E-02
  0.51755142    
 -0.24299148    
  0.20384447    
  0.11312503    
  0.17408185    
 -0.56354690    
  0.44397882    
 -0.91147894    
  0.86204559    
 -0.70675290    
  0.24482428    
  0.28902212    
  2.38108337E-02
  0.72022843    
 -0.90963328    
  0.40546533    
 -0.70746690    
  0.78641546    
  0.18110451    
 -0.60796434    
 -0.68202376    
   1.0610416    
  0.18665077    
 -0.92522466    
  0.66881502    
  0.29259583    
 -0.92367107    
  5.11386320E-02
 -0.21148139    
  0.40787718    
  -1.2079978    
   1.4638530    
  0.38916340    
  0.18526709    
 -0.71868038    
  2.15252838E-03
 -0.45167762    
 -0.71362650    
   1.4658061    
 -0.63139945    
  0.55360961    
  6.33543134E-02
  -1.1863577    
  0.77196842    
  0.58751518    
 -0.25034407    
 -0.50156087    
 -0.38973892    
  0.51422441    
 -0.54446381    
   1.4774095    
 -0.44216692    
  -1.0440534    
 -0.12221736    
  0.70061898    
  0.17484930    
  0.35709170    
 -0.23376834    
 -0.83752346    
 -0.29479948    
   1.5408536    
 -0.84485292    
  1.13314511E-02
 -0.66811091    
   1.0498221    
 -0.25986779    
  8.13842937E-02
 -0.73301256    
 -0.47479898    
   1.0986127    
  0.40887779    
 -3.11444364E-02
  0.17674056    
 -0.95610058    
  0.78111571    
 -0.48770359    
 -0.12783375    
  0.71084648    
 -0.36560085    
 -0.46587405    
  1.45455869E-02
 -0.62007052    
   1.9890686    
 -0.19507512    
  -1.1958213    
 -0.32400385    
   1.5342306    
 -0.81340873    
  0.26826361    
 -0.35099828    
  0.73148650    
  -1.0345600    
  0.31911686    
 -0.31911680    
 -0.53795505    
   1.5109980    
 -0.47914872    
  0.72493082    
 -0.39420205    
 -0.67256081    
  3.99443060E-02
  0.29518360    
  0.46494642    
  2.91485041E-02
 -0.30655479    
  0.16261208    
 -5.35409935E-02
 -0.85175252    
  0.93639922    
 -0.39026687    
  2.01572198E-02
 -6.17335252E-02
 -0.19753134    
 -0.52919227    
  0.80821621    
 -0.48225236    
  0.83106983    
 -4.22930568E-02
 -7.64495358E-02
  9.70359445E-02
 -0.63825500    
  0.42602390    
  0.33453280    
 -0.42154366    
 -2.11611739E-03
 -0.41397545    
  0.26826420    
  0.42327899    
  2.37919204E-02
 -0.20067106    
 -8.80568847E-02
 -0.13173968    
 -6.15204312E-02
  0.53836209    
 -0.38784382    
 -0.80874944    
  0.98449868    
  0.23116937    
 -0.55490345    
  0.89841038    
  -1.3842343    
 -1.24222264E-02
  0.53062850    
  0.55117720    
  0.20489912    
 -0.45379534    
 -0.25676373    
  0.15180619    
 -0.41253257    
  0.37355298    
 -9.42650363E-02
 -9.64606777E-02
  7.56604644E-03
 -0.66344184    
   1.5355550    
  -1.2345476    
  0.41385359    
  0.22171035    
 -0.21932712    
  0.77538544    
 -0.84949285    
 -0.55004650    
  0.71729738    
  0.19453877    
  0.13040169    
 -0.17047964    
  0.11736977    
 -0.67838115    
  0.57577097    
 -5.50970528E-03
 -0.17681217    
 -0.58296323    
  9.74548534E-02
 -0.31666988    
 -2.48149000E-02
  0.49665576    
  0.74237382    
  7.02531040E-02
  -1.2698693    
  0.79196429    
 -0.36578208    
  0.59894037    
 -0.13130577    
  0.29113466    
 -0.91186905    
 -0.10863379    
  0.64916134    
  0.29621062    
 -0.63439780    
  0.29217613    
  7.34669194E-02
 -0.40234491    
 -3.81001569E-02
  0.16381228    
  0.48296902    
 -0.54239243    
  0.50965846    
 -0.56356359    
  0.71596187    
 -0.43832973    
  0.42317811    
 -0.33616656    
 -0.38327751    
  0.53925765    
  1.82625139E-03
 -0.11596034    
 -0.84798193    
  0.75798434    
  5.02840504E-02
 -0.60933954    
  0.57020354    
 -0.38788250    
  4.78560552E-02
 -0.29917040    
 -0.14926051    
  0.96112454    
  0.15201607    
  0.50697219    
  -1.4583251    
   1.0044081    
 -5.94852604E-02
 -0.25177556    
 -0.44460323    
 -0.42013490    
  0.50092453    
  0.65511984    
 -0.52382940    
 -0.28593794    
 -2.46930588E-02
  0.39589554    
 -0.17848314    
 -0.49561533    
 -0.48905098    
   1.6382493    
  0.31641361    
 -0.15778805    
  -1.0331970    
 -3.27900387E-02
  0.55643636    
  0.33282587    
  -1.1077871    
  0.27259204    
  1.39371930E-02
  0.49266875    
  0.25926980    
 -0.75888228    
 -0.48899895    
  0.73487782    
 -0.22518925    
  0.52033615    
 -0.74092335    
 -0.30053106    
  0.98513049    
 -0.33604324    
  2.95876209E-02
  0.23991168    
  0.52765554    
 -0.72197545    
  0.43203545    
 -0.15837874    
 -0.45653507    
  0.30590954    
  0.57705587    
 -0.89304948    
  0.55186403    
  0.10165706    
  0.21147624    
 -0.74122643    
 -0.82369715    
   1.1451319    
 -0.28049317    
 -9.61706266E-02
 -0.64691305    
  0.36865133    
   1.0589468    
  0.11714057    
 -0.16448689    
  -1.2664931    
   1.2815315    
 -0.20649201    
 -0.19376281    
  0.77643973    
 -0.41111660    
 -0.64930081    
 -0.51477766    
   1.1516367    
  0.48031798    
 -0.86487675    
  0.18232121    
  0.12752691    
 -0.64219081    
  5.00101037E-02
   1.0686976    
 -0.41917148    
  -1.0175899    
  0.96361095    
 -0.55083132    
  0.53045714    
 -0.97911596    
 -0.48379764    
  9.86722410E-02
  0.12595242    
  0.61310482    
  0.27315369    
  0.33472887    
 -0.59198445    
  0.18651915    
  0.42789873    
 -0.50968885    
  2.83696223E-03
  1.10915970E-07
  0.18562137    
  -1.0892437    
  0.83927339    
 -0.36403883    
  0.72101617    
  0.30080900    
 -0.40312013    
  0.61777717    
  -1.2364818    
  0.62337804    
  2.07618903E-02
  8.73917788E-02
 -7.60412738E-02
 -6.28846437E-02
 -0.60573494    
  0.55898601    
  0.54109353    
  -1.0956839    
  0.62743866    
 -0.44365564    
  0.59546208    
 -0.10603117    
  0.76645589    
 -0.86020082    
  8.47563148E-02
  0.66103429    
 -0.20925434    
 -0.44727498    
 -0.11413829    
  0.58694619    
 -0.44619989    
  0.58827275    
  -1.3193283    
  0.22314385    
 -1.46519076E-02
  0.95891219    
 -0.78647959    
  0.36317590    
 -0.52095562    
   1.3117670    
  -1.2937486    
  0.52218968    
 -0.13111278    
  0.29669976    
  0.10392331    
 -0.46290958    
 -0.42231607    
 -0.31551674    
  0.91413802    
  0.14797410    
  0.12231648    
 -0.49937806    
 -0.10867861    
  0.41648161    
  0.13924208    
 -0.44975957    
 -0.32835320    
  0.35251510    
 -0.59952658    
 -0.19105552    
  0.48235390    
 -0.61338145    
  0.88926196    
  0.49034300    
 -0.13833648    
  0.32456520    
 -0.47167635    
 -0.90629673    
  0.95848221    
 -0.65164733    
  0.52775490    
  0.32821587    
 -0.59298176    
 -0.25489259    
 -4.04008012E-03
 -0.32760400    
  0.28627670    
 -0.18485633    
  0.34800819    
 -0.33790669    
  0.88463908    
  0.14999269    
  4.53825705E-02
 -0.23559234    
  0.22874302    
 -0.19060363    
  0.60632473    
 -0.84994709    
  0.54626447    
 -0.54097366    
  0.21519636    
  5.98734394E-02
  0.69914150    
 -0.78706419    
 -0.28987247    
   1.1264851    
 -0.87679696    
  0.17889848    
 -0.66497654    
  0.38551411    
 -0.73691303    
  0.71398085    
 -0.11168043    
  0.56249344    
 -0.28713515    
 -0.13572246    
  0.35842755    
  4.45277542E-02
 -0.60195655    
  0.38798368    
  0.90124011    
 -0.99696553    
 -0.48009977    
  0.55273944    
 -0.15840603    
 -0.26311120    
 -0.38148248    
 -6.35903329E-02
  0.29146275    
 -0.18610203    
 -0.51843047    
   1.4686831    
  0.52305311    
 -0.40546483    
 -0.13174701    
 -0.77289265    
  0.51621646    
  0.22590445    
  0.28860065    
 -0.33564582    
 -0.51211143    
  0.48871762    
 -0.57602161    
  0.27975580    
 -7.43124112E-02
 -2.89873127E-02
  0.49720401    
  5.73570132E-02
 -0.52272046    
  0.92480171    
  -1.1946007    
  0.39042750    
  0.41050276    
 -0.35404605    
  0.20629612    
  0.12058365    
  0.28552800    
 -0.36988288    
  6.69931322E-02
  3.10370754E-02
 -0.93600839    
   1.1228477    
  8.37196559E-02
 -0.43637845    
  0.32842353    
 -0.43623674    
  0.16050816    
 -0.44521791    
  0.42989200    
 -1.55642517E-02
  0.50255609    
 -0.87903422    
 -0.45976964    
  0.69540679    
 -0.13256486    
 -0.34423390    
  0.77849042    
 -0.59920412    
  0.10657566    
  0.60464483    
  0.23442310    
 -0.72067726    
  0.39243519    
 -0.27573147    
  0.35451263    
  -1.0761397    
   1.0761393    
 -0.42381400    
 -0.29077315    
 -0.45464215    
  0.85493386    
  0.27568123    
  0.14624541    
 -0.67294419    
  0.40101078    
  -1.0861892    
   1.1484933    
 -0.15387088    
  0.16885874    
 -0.54159755    
  0.19549157    
  0.58466679    
 -0.28594759    
 -0.77811247    
 -0.11589826    
  0.72237659    
 -0.68087685    
 -0.18232143    
   1.1585666    
  0.83164358    
  -1.5638273    
  0.62563151    
  6.91067651E-02
 -0.37570542    
  9.27813053E-02
  0.15415058    
 -0.91719449    
  0.54987228    
  0.19615071    
  0.16573250    
 -3.51563804E-02
 -0.32672709    
  0.39760104    
 -0.49631146    
 -0.55601966    
  0.64158946    
 -0.26846784    
 -0.31931913    
  0.34662446    
  0.51485801    
 -0.97214866    
  0.99796897    
 -1.98028367E-02
  0.15529327    
  0.36350095    
  1.18342340E-02
 -0.68145108    
 -0.12098593    
  0.57634819    
  -1.2410322    
   1.1988577    
 -3.28408070E-02
  0.29045993    
 -0.69672054    
  0.48715892    
 -0.64449674    
 -0.49603751    
  0.61444134    
  0.23743322    
 -0.79395175    
 -0.43178168    
   2.0299013    
 -0.54678226    
 -0.15339445    
 -1.77935120E-02
 -0.45609713    
 -0.27175701    
  0.99558985    
 -2.78566163E-02
 -0.27087471    
 -0.86661875    
  7.63085410E-02
   1.1067423    
 -0.50544184    
  1.33335469E-02
  0.40620038    
 -0.92367107    
  0.34699902    
  0.25711474    
  0.22071151    
 -6.19449131E-02
 -0.72651333    
  0.40308148    
  0.70736516    
 -0.88160539    
  0.94871402    
 -0.60375488    
 -0.19732261    
  0.81093043    
 -0.98738647    
 -0.76590711    
   1.2263616    
  0.31138405    
 -0.52443135    
 -0.34887800    
  4.74020317E-02
  0.39304233    
  0.18405609    
  0.47841731    
 -5.74748032E-02
  -1.3671384    
  0.74533319    
  0.12341716    
 -0.79559863    
  0.29594633    
  0.72802520    
 -0.44964641    
 -0.65644497    
  0.96207321    
 -0.66096801    
   1.1008322    
  -1.0908821    
  0.66129166    
 -1.02742268E-02
  0.16174394    
 -0.14467923    
 -0.78339428    
 -0.25131431    
  0.97366053    
 -0.35462111    
  0.34740108    
  0.13217135    
 -0.59351766    
 -0.63726646    
 -0.47000292    
   1.2314184    
 -0.72407669    
 -0.59831345    
   2.0818200    
 -0.74932820    
 -0.24988002    
  1.60004571E-02
  0.64934456    
 -0.22397329    
  0.17294191    
 -0.30351323    
 -0.31727275    
  0.43951088    
  0.10515112    
 -5.41717410E-02
 -1.99023401E-03
 -0.50157273    
  0.21786658    
 -6.84260800E-02
  0.17378627    
  0.56233269    
 -0.52724218    
 -8.38817134E-02
 -0.51500058    
  0.19685978    
  0.41572198    
 -0.47227347    
   1.0603126    
 -0.75282747    
  0.11837699    
  0.21694842    
  4.12042961E-02
 -0.22314361    
  0.64016241    
 -0.66336542    
  0.30686271    
 -0.31866974    
 -0.21663293    
  0.20227796    
  0.31560189    
 -0.29887494    
  0.13707943    
 -0.21850601    
  7.19017982E-02
  6.48371577E-02
 -0.40658697    
  0.48005369    
  0.26396540    
  6.50385395E-02
  0.10655893    
  0.65887326    
 -0.71571493    
 -0.12440279    
 -0.29254073    
 -9.29321274E-02
  2.81046908E-02
 -0.31499594    
  0.49036455    
 -0.12580962    
 -0.17749812    
  2.84622964E-02
  0.12681277    
 -0.78486794    
   1.0057625    
 -0.50483757    
  0.12340539    
  0.19151376    
 -0.40873840    
  0.74738705    
 -0.18170069    
 -0.21757226    
  0.35644364    
 -0.81906682    
  0.26066610    
 -0.42405021    
  0.77219021    
 -0.26918715    
 -0.96181357    
 -0.13941921    
   1.5626930    
 -0.18034355    
 -0.58462924    
  0.93734390    
 -0.55822778    
  0.20748724    
  0.34516963    
 -0.62043720    
  0.22470059    
 -0.18647982    
  0.27763152    
  0.36553746    
 -7.91611150E-03
 -0.27408835    
  0.85597128    
  -1.1659676    
  0.65069091    
 -0.46876511    
  7.88985379E-03
 -0.38890338    
 -4.44514304E-02
 -0.31845349    
 -8.36821180E-03
  0.92131996    
  0.21575823    
 -0.99622089    
 -0.16639110    
 -5.76662198E-02
  0.78679508    
 -6.88442662E-02
 -0.37368196    
  0.79022086    
 -0.70347899    
 -0.82287079    
   1.0406588    
 -0.38889679    
  0.48225197    
 -0.53280473    
  0.37283978    
  0.51031476    
  4.49176021E-02
 -0.37376228    
 -0.12445464    
 -0.21713777    
  0.72264743    
 -0.60154384    
  0.80353528    
 -0.31415805    
 -0.94935155    
   1.6530123    
  -1.2992831    
 -3.29868123E-02
  0.29829660    
  0.69766176    
  -1.4906541    
   1.4303114    
  -1.0416535    
   1.0699565    
  -1.0268331    
  0.71244007    
  -1.3426746    
   1.0182306    
  0.36347944    
 -0.36568496    
  8.05520713E-02
 -0.47285923    
  0.46467945    
 -0.80836731    
  0.53360605    
  0.85038215    
  -1.1290957    
  0.60743386    
 -0.65497482    
  0.81963146    
 -0.57499784    
 -0.13815051    
  0.33935431    
  0.17550401    
  6.23982027E-02
  0.18263701    
 -0.14734991    
  0.19501474    
 -0.19319117    
 -9.74978656E-02
 -7.72023499E-02
  0.51039189    
 -0.92676234    
  0.44206777    
  9.47333276E-02
  0.61933506    
  -1.5501537    
  0.88154805    
  0.39667258    
 -0.45276144    
  0.13379803    
  8.76345709E-02
 -0.36601412    
 -0.52324790    
 -0.10074206    
  0.72935057    
  0.69314700    
  -1.3175975    
  0.90711999    
 -0.45174617    
 -0.79267722    
  0.40933374    
  0.19891377    
  0.90739012    
 -0.59934747    
  0.61203772    
 -0.18661818    
 -0.22200471    
 -0.23411405    
 -0.43466446    
 -0.20025840    
  0.63252246    
 -0.36425892    
  0.24977553    
  0.66858977    
 -0.22176318    
  0.84778988    
  -1.0927215    
  0.66522771    
  -1.3152649    
  0.45886621    
 -0.10388062    
 -0.50983953    
  0.18396227    
 -1.65290814E-02
  0.62191993    
 -0.47854114    
  0.77955621    
 -8.46056789E-02
 -5.17679080E-02
  0.20514548    
 -0.80938554    
 -0.37469268    
   1.0216511    
 -0.97237980    
  1.90490261E-02
   1.3103703    
 -0.14192693    
  -1.0654439    
   1.0311378    
  -1.0100844    
  0.14698248    
 -0.28528756    
   1.4203950    
  -1.4156219    
  0.41808328    
 -0.22785698    
  0.66114408    
 -6.29142523E-02
 -0.56722009    
 -0.29022947    
  0.77866966    
  0.26936564    
  1.94866043E-02
 -0.61878902    
 -0.33321989    
  0.50626969    
 -1.37930745E-02
 -8.70110765E-02
 -0.31429547    
 -0.44137171    
 -0.24763471    
   1.3945245    
 -0.62579489    
  0.57536429    
 -7.37761632E-02
  0.24016701    
 -0.22634241    
 -0.28084028    
 -3.07719242E-02
 -0.72489572    
   1.2275631    
  0.22578695    
 -0.26629314    
 -0.60286015    
  9.92262885E-02
  0.50756323    
  0.27286741    
 -0.45283848    
  0.41325939    
 -0.24512289    
  3.50909568E-02
  0.41183057    
 -0.97240442    
  0.91225547    
 -0.75714713    
 -0.26121554    
  0.63554943    
  0.49609357    
 -0.20348224    
 -0.19658153    
  6.76750988E-02
 -0.66992885    
 -0.63271606    
 -1.24232862E-02
   1.0138714    
  0.26184118    
 -0.20028275    
 -0.45350912    
  0.75495547    
  7.73696974E-02
  3.30255963E-02
 -0.87208432    
 -8.82402882E-02
  0.96314651    
 -0.49452740    
  0.30768853    
  0.22416119    
 -0.58643103    
  0.89956629    
 -0.43567941    
  0.23533870    
 -0.40002549    
 -0.24462046    
  0.74270707    
 -0.99336123    
  0.46777576    
 -0.99455345    
  0.35214168    
 -5.44599518E-02
  0.74583900    
 -0.16930930    
 -0.86421120    
 -0.38332328    
   1.7367456    
 -0.70348358    
  6.53501824E-02
  0.13200979    
  0.26612970    
 -9.05826464E-02
 -0.38597852    
  0.53833836    
 -6.99806437E-02
 -0.36827448    
  0.31411514    
 -0.17022154    
  7.92490169E-02
  5.73697686E-02
  0.30462438    
  -1.2092922    
  0.43033871    
  0.54882270    
 -0.25107583    
 -0.14773357    
  0.67304605    
 -0.69823641    
  0.50417119    
 -0.49149671    
  0.32416221    
  9.38187391E-02
 -0.47499084    
  0.75768590    
 -0.22470737    
 -0.34180745    
  0.29372102    
 -0.20928290    
 -0.30538195    
 -0.45473602    
   1.1058017    
  -1.4183204    
   1.1064711    
  0.11101935    
 -0.12283064    
 -0.83548725    
  0.54317325    
  0.61022645    
 -0.29442918    
 -8.89473781E-02
  0.27705488    
  4.54262681E-02
 -0.27298686    
 -0.51823020    
  0.72309911    
 -9.99111161E-02
 -0.92905265    
  0.75538963    
  0.11394414    
 -0.18078436    
  0.69659710    
 -0.51197469    
 -0.15064463    
  0.22625643    
 -0.38785872    
  0.71259058    
 -0.79154289    
 -0.50049293    
 -0.16747947    
  0.82978100    
  0.17223029    
 -0.21909469    
  0.14763577    
 -2.87316050E-02
 -0.19223629    
  0.53604859    
 -0.11441009    
  5.33324014E-03
  0.32807812    
 -1.67420954E-02
 -0.44385517    
  0.44255525    
 -0.35167143    
 -0.25316501    
 -0.23511925    
  0.38927025    
 -0.59228623    
  0.38181719    
 -0.20938520    
  0.21440937    
  7.48238787E-02
  0.47435480    
 -0.42889199    
  0.31399950    
 -0.20863910    
  0.17563228    
 -0.21022445    
 -9.77978334E-02
  7.26393908E-02
 -0.34671572    
 -6.19393662E-02
 -0.92592239    
   1.3514186    
  0.11615809    
  0.30518639    
 -0.44031200    
  0.59132659    
 -0.55579466    
 -0.43887100    
  0.22695750    
 -4.94246148E-02
  0.19117096    
  1.09527623E-02
 -1.75831523E-02
 -0.30934933    
 -4.95456383E-02
  0.78121579    
  5.10030091E-02
 -0.23740248    
 -0.71259999    
 -0.41985363    
   1.2604973    
  3.07687395E-03
 -0.60639191    
  0.37592497    
  3.23533192E-02
 -0.55354846    
  0.60997832    
 -0.49038664    
  0.18904237    
  0.45220250    
  9.71078500E-02
 -0.30814797    
 -0.58628368    
  0.55380762    
  0.20945847    
 -5.66955358E-02
 -0.48342633    
 -0.31138387    
  0.34591612    
  0.78774542    
 -0.54341751    
 -0.29246521    
  0.14273539    
 -0.54137433    
  0.91383874    
 -0.63127142    
  0.43477479    
  0.81578815    
 -0.96596211    
 -0.19630790    
   1.0376357    
 -0.97221732    
  0.63194537    
  8.07973072E-02
 -0.40223628    
  2.48345491E-02
  6.74823523E-02
 -0.55653369    
  0.82417530    
 -0.87142867    
  0.35473794    
  0.69088209    
 -0.53028786    
 -0.84922576    
  0.34032619    
 -0.55004561    
   1.3393772    
  0.41078827    
 -6.78899735E-02
  -1.1354395    
  0.45461231    
  0.50015628    
  -1.4796261    
   1.0116007    
 -0.36860389    
 -3.48876938E-02
  0.38353014    
 -0.79492933    
  0.27193403    
 -1.36991516E-02
  0.39854491    
  0.28768182    
 -0.51256299    
 -0.60179681    
   1.4478526    
  -1.1174456    
  3.73179391E-02
  0.35923591    
 -0.29538417    
  0.60332024    
 -0.53363991    
  0.41397610    
  0.17630032    
  0.29872194    
  0.52339441    
  -1.4820729    
 -0.24837293    
  0.28878242    
  0.43473586    
 -1.72420368E-02
 -0.18580554    
  0.42789873    
 -0.29110095    
 -7.58658201E-02
 -0.77524477    
  0.38201976    
  0.70041966    
 -0.12118558    
 -0.37823200    
  0.72256082    
 -0.70188063    
  0.42858717    
 -9.16981101E-02
 -0.40025941    
 -0.33771887    
  0.74629426    
  0.20348981    
 -0.51138890    
  0.65583986    
 -0.19467857    
 -5.66361919E-02
 -0.32860854    
 -0.11615284    
  0.12395447    
 -9.50512514E-02
   1.1368102    
 -0.81965214    
 -0.77978063    
  0.56026161    
  0.60119015    
  0.32895720    
 -0.27518848    
 -0.42923576    
  0.36120093    
  0.14300554    
 -0.57246256    
 -0.53994280    
  0.62252933    
  0.43352282    
 -0.50950927    
  0.32163873    
  0.32436210    
 -0.18924221    
 -0.42651865    
  0.69950950    
 -0.85330623    
  0.31822851    
 -0.76808888    
  0.25605932    
  0.57159179    
  0.17578116    
 -0.19813803    
 -0.11409400    
  0.41000295    
 -0.75312549    
  0.18506500    
  0.13038723    
 -0.24134442    
  0.49953732    
 -0.73745859    
 -0.47065103    
   1.1925087    
 -0.42692047    
  0.20613246    
 -1.78048890E-02
  0.78007579    
  -1.0203310    
  0.52493912    
 -0.28268969    
  0.24598780    
 -0.53766197    
   1.0531495    
  -1.0011905    
  0.27878147    
 -5.31094931E-02
 -0.28566423    
  0.16788071    
 -0.20345232    
  0.60891724    
  0.44798261    
 -0.83319950    
  0.13325316    
 -0.57039523    
  9.21703577E-02
 -0.84939581    
   1.2979457    
  0.49748370    
  -1.4453938    
 -0.30686375    
  0.23713049    
  0.12516285    
  0.62991494    
 -0.54535681    
  0.54796493    
  0.26396534    
  0.46624643    
 -8.23451579E-02
 -0.13547949    
 -0.30393395    
  0.17418393    
  0.41077963    
 -0.19727412    
 -0.25706995    
 -0.25184447    
  0.16466442    
  0.45804006    
  4.50644232E-02
 -0.53812265    
  0.20238484    
 -4.01798561E-02
 -0.24522179    
 -3.00601348E-02
 -9.86024216E-02
  0.45104268    
 -0.83853525    
  4.11275327E-02
  0.25982490    
  0.34531096    
 -0.23067208    
 -0.46648338    
  0.84038919    
 -0.51429754    
 -0.31809109    
 -7.99999014E-03
  0.48643395    
   1.1051748    
 -0.60627198    
 -0.36722553    
  3.40457894E-02
  0.36417764    
 -0.27229735    
  9.80823934E-02
 -2.09797677E-02
  0.51681435    
  -1.0870881    
  0.27905154    
 -0.11778317    
 -0.34234065    
  0.98082912    
 -0.18795502    
  0.16522722    
  1.56814307E-02
 -0.17583622    
 -0.27817142    
  1.76602062E-02
 -0.28113872    
  0.60217506    
 -0.52146375    
  0.23695113    
  0.37403354    
 -0.76069015    
  0.79492998    
 -0.17421998    
 -6.70059724E-03
 -0.89139318    
  0.68904018    
  0.18369280    
 -0.24303210    
 -4.37665777E-03
 -0.71532094    
  0.25231090    
  0.28593868    
  5.10314442E-02
  0.62894052    
 -0.69049805    
 -0.31449312    
  0.80284613    
 -0.97650999    
   1.0560528    
 -0.71896446    
 -0.11050185    
  0.61639225    
 -0.12219913    
 -7.16916174E-02
  1.11984005E-02
 -0.21261972    
 -0.50533164    
  0.84337658    
  3.85401249E-02
 -0.95778203    
   1.1759990    
  -1.1232299    
  0.47175413    
  0.73034728    
  0.41571224    
  -1.0542009    
 -1.33868949E-02
 -0.56434327    
   1.4027460    
 -0.30888468    
 -0.50292051    
 -0.12568867    
  0.70498139    
 -0.83851272    
  0.39863911    
  0.13438694    
  0.51202273    
 -0.37599927    
  0.30794615    
 -0.81993341    
  0.82376766    
  -1.0734221    
 -7.49025261E-03
  0.41295573    
  0.17733376    
  0.18578796    
  0.28551686    
  -1.2469275    
   1.0955914    
 -0.69769645    
 -0.39789420    
  0.63252246    
  0.13683115    
 -0.10605918    
 -0.38813362    
  0.87632763    
 -0.98513019    
  0.22544017    
  0.97507894    
 -0.76115209    
  0.30421141    
  8.71630460E-02
 -0.67823416    
  0.70133752    
 -0.15687345    
 -0.12376419    
  5.66782281E-02
 -0.76945508    
  0.44998103    
  4.66474220E-02
  0.39558664    
 -0.46209294    
 -0.39975092    
  0.89206785    
 -2.84207035E-02
 -0.12252387    
 -7.83470720E-02
 -0.48330802    
  0.35417134    
  0.35842755    
 -6.51228577E-02
  0.65310335    
 -0.60564935    
 -0.10516233    
  7.43905157E-02
 -0.14409092    
 -1.06723486E-02
  0.34044945    
 -0.47582167    
  5.72952591E-02
  6.51181862E-02
 -0.72854829    
  0.85690391    
 -9.62669030E-02
 -0.15204744    
  0.43762225    
  -1.2071419    
  0.15188079    
 -5.60891367E-02
   1.2918257    
 -0.48089460    
  0.33921567    
  0.36455819    
 -0.43551007    
  -1.0231044    
   1.1856234    
  -1.2039721    
  0.99119163    
 -0.10880317    
  0.14921251    
 -0.64168924    
   1.2176720    
  -1.7098633    
  0.74315733    
 -0.35667452    
  0.22105069    
  0.19939990    
 -0.15300690    
 -0.28501865    
   1.2698406    
 -0.66564047    
  0.52123648    
 -0.98351759    
  0.87802929    
 -0.44325471    
 -0.16886625    
 -0.55256522    
  0.40819359    
  0.37690446    
 -0.19549225    
  0.84762263    
 -0.61903942    
 -0.62499821    
  0.64823472    
 -0.94043052    
  0.96313941    
 -6.78829551E-02
 -1.30231436E-02
  -1.0073963    
   1.1915883    
 -0.36426964    
 -0.34457716    
 -9.62595865E-02
  0.80666298    
 -0.96081305    
  0.62806618    
 -0.78153926    
  0.61172074    
  0.27279043    
 -0.16332510    
 -0.93138123    
   1.1025035    
 -8.71876478E-02
  2.09648851E-02
 -0.24569918    
  0.35561350    
 -4.75825034E-02
  5.49900644E-02
 -0.76583689    
  0.74909216    
  0.12339576    
 -0.37123203    
 -8.52643475E-02
  0.23872790    
 -0.62346685    
  3.47970570E-07
  0.75467622    
  6.13688007E-02
 -0.44183263    
 -0.11778349    
  0.34409574    
  0.23905048    
  0.46979555    
  -1.5134664    
  0.59144866    
 -5.08814603E-02
 -0.69314700    
 -0.39182261    
   1.1616255    
 -0.70081013    
  0.96727651    
 -9.18071121E-02
  0.16507950    
  4.42940779E-02
 -0.83238894    
  0.90265214    
 -0.26900977    
 -0.52074045    
  0.60386872    
  0.36981788    
  8.03202577E-03
 -0.61865830    
  0.31032002    
  0.51589394    
  -1.1928401    
   1.1631504    
 -0.30267477    
  0.21769060    
  -1.0293760    
   1.3167547    
  -1.1031809    
 -0.11641052    
  0.28768229    
  0.55829167    
 -0.82158226    
  6.00571558E-03
  0.18032336    
  0.27952361    
 -0.48716280    
 -1.55044412E-02
 -0.22705770    
 -0.28376892    
  0.52324796    
  0.55431056    
 -0.31160656    
  9.63887200E-03
  0.26033333    
  0.60831761    
  -1.1240847    
  0.18077198    
 -0.10622257    
  0.41309896    
 -0.88540441    
  0.38842341    
 -0.21924520    
  0.35355726    
  5.32036424E-02
 -0.21604486    
  0.94856220    
  0.10061692    
  0.33791912    
  -1.0677681    
 -0.31292003    
  0.28448197    
 -0.50922406    
   1.1391146    
 -0.46209672    
  0.44531119    
 -0.48047522    
 -0.23372583    
  0.47398454    
  0.39993143    
  -1.3104435    
  0.78358209    
  0.27443692    
 -0.28388014    
 -0.77826250    
  0.20815596    
 -0.21229631    
   1.2497942    
 -0.27000377    
 -0.24399796    
  0.28668794    
 -0.13395840    
  0.29617837    
  -1.5337000    
   1.1795594    
 -0.23085894    
  0.18837801    
  8.84250402E-02
  1.88203435E-02
 -0.40377206    
  8.97574723E-02
  0.66371572    
  5.35008162E-02
 -0.63699561    
 -0.25468507    
 -0.16479687    
 -0.28011072    
   1.0037333    
 -0.93301755    
 -0.50017363    
  0.70303202    
 -0.19485845    
 -0.29970607    
   1.6029655    
 -7.06175789E-02
 -0.12477588    
 -0.61472493    
 -0.71528786    
  0.18563311    
 -0.14660421    
  0.75798434    
  0.34857050    
 -0.41580296    
 -0.68122739    
  0.91723794    
  0.17185003    
 -0.29247788    
  0.36772481    
 -0.23767185    
  5.65326996E-02
 -0.16126838    
  0.14157180    
 -0.93086255    
  0.65575927    
  0.56774575    
 -0.85542792    
   1.1278116    
 -0.78006554    
 -0.13161121    
 -0.24512269    
  0.80729264    
  -1.0378159    
  0.84729803    
 -3.95735279E-02
 -0.37119678    
 -0.28061503    
  0.31203064    
 -0.15888730    
  0.16914333    
  0.88730317    
 -0.59707355    
  3.00777890E-02
 -0.12195840    
 -0.35548025    
  0.40645975    
 -0.62960333    
  0.74760711    
 -0.82516563    
  0.26112238    
 -3.79795879E-02
  0.56421345    
 -2.03895811E-02
  9.31967515E-03
  3.70400678E-03
  0.50786328    
 -0.34765762    
 -0.15467604    
 -0.43531826    
  0.18845822    
  0.86065316    
 -0.47819659    
  0.10214485    
 -0.36082476    
  0.60632473    
  -1.5404445    
 -0.26501411    
  0.47858727    
  0.93323988    
  0.15102434    
 -0.35543749    
 -0.14389455    
 -6.64447844E-02
 -0.40546483    
 -0.29534498    
  0.30294982    
  0.65846187    
 -0.58896422    
  0.55506194    
 -0.92750973    
 -0.35301790    
   1.4430473    
  0.11548150    
 -0.20941354    
 -0.82235926    
   1.0560528    
 -0.18022430    
  0.21702050    
 -0.13270588    
  0.14705379    
 -9.71637815E-02
  8.85800868E-02
  7.87154883E-02
 -0.11828148    
 -0.65071231    
 -0.30599615    
  0.59080851    
  0.23684224    
  0.56349552    
  -1.0569000    
 -0.17953968    
 -0.17039275    
  0.50686485    
 -7.66758025E-02
  0.38030100    
  0.35191813    
 -0.34841001    
  0.23878263    
 -0.66727811    
  0.14721459    
  4.62948345E-03
  0.36220247    
 -0.36683169    
  2.31777690E-03
  9.27813053E-02
  0.16851386    
 -0.13327664    
 -0.50946891    
  0.13902454    
 -0.10897272    
  0.56897038    
 -0.56897074    
  0.79025048    
 -0.76748520    
  0.68669564    
  6.42348602E-02
 -0.12597300    
  6.81894422E-02
  0.12950428    
 -0.56599206    
 -0.12715538    
  0.48854521    
 -0.63425738    
  0.12285396    
  0.39383724    
 -0.31869769    
  0.96699399    
 -0.65024757    
  0.63380361    
 -0.64955229    
  0.31556371    
 -0.26904377    
 -0.81805819    
  9.80373621E-02
 -0.11973033    
  0.65515339    
 -0.22656664    
  0.62670195    
 -0.51592749    
  0.20923637    
 -0.73986459    
  0.43685174    
  0.28204858    
  0.20432308    
  0.25073868    
 -0.16790944    
 -0.44519490    
  0.59957296    
  7.85746202E-02
 -0.29696062    
  5.92282340E-02
  -1.2688670    
   1.0360920    
  0.49906364    
  -1.2418075    
  0.40263632    
  0.27125943    
  0.21490234    
  4.92877513E-02
 -0.25558758    
 -0.59725350    
  0.61213076    
 -0.11857453    
  0.17197505    
  0.27002698    
 -0.38881034    
  0.59749925    
  -1.1326417    
  0.15963016    
  0.77947533    
 -0.69465160    
  0.28391021    
  0.57918298    
  0.37841952    
  -1.1385646    
  0.12739822    
 -0.27029067    
  5.48921973E-02
  0.18380399    
 -0.18975660    
  0.25891393    
  0.12949084    
 -0.51895541    
  9.09713730E-02
  0.36748555    
 -0.32195407    
 -0.57305962    
   1.2721236    
 -0.49569958    
  0.68950850    
 -0.44386011    
 -9.51498281E-03
  -1.0446454    
   1.0654604    
 -0.18682633    
  0.14084117    
 -0.75377154    
  0.89948398    
  0.29443866    
  -1.1571084    
  0.13503644    
  0.68787020    
  0.18759838    
 -0.83086425    
 -0.56129533    
   1.1295029    
 -0.29659349    
 -0.15159680    
  2.93279141E-02
  0.52174884    
  1.02391206E-02
 -5.94577417E-02
 -0.36832580    
  0.27589390    
  0.10496502    
 -0.55075860    
  -1.0533564    
   1.3387206    
  3.42105515E-02
  0.13409199    
  0.11122534    
  -1.0129178    
  0.43560195    
  0.38865829    
  0.40828636    
 -0.36678654    
 -0.28497541    
  0.35179839    
  5.90574220E-02
 -0.59751165    
  0.38240016    
 -0.91628999    
   1.3128269    
 -2.88117304E-02
  -1.2620364    
 -0.46134546    
   1.7903215    
  0.16417199    
 -4.89545148E-03
 -0.69192076    
 -0.89327413    
   1.3666413    
  0.56808549    
 -0.70884073    
 -0.36499509    
  0.34726387    
 -0.34473497    
 -0.38299242    
  0.21868882    
  0.53202778    
  0.14914319    
  -1.1092110    
  0.67471355    
 -0.47653669    
 -0.48738301    
  0.50960559    
  0.52392590    
 -6.52915984E-03
  0.31885028    
  0.22884141    
 -0.26438633    
 -0.91711313    
   1.3655037    
 -0.91314411    
  7.82236736E-03
  0.23502125    
 -0.19930324    
 -0.51669073    
  0.26752186    
  0.46274239    
 -0.37949008    
 -0.65256262    
  0.95200849    
 -0.56953371    
   1.3745980    
 -0.92862153    
 -2.76748762E-02
 -0.24116246    
 -0.12429757    
  0.36800787    
  0.45105964    
 -0.68829709    
 -0.74613887    
  0.28256693    
  0.61587805    
  0.74444067    
 -0.51963598    
  0.86173183    
 -0.52178860    
  0.33984131    
 -0.81205165    
 -4.12432328E-02
  0.40195057    
  0.18583618    
 -0.81753093    
  0.72411919    
 -0.18264233    
 -0.27301857    
  0.40799385    
 -0.10648319    
 -0.52149451    
 -0.15309954    
 -7.24122897E-02
  0.35548809    
  0.11993564    
 -8.18868279E-02
 -0.71743941    
   1.0307899    
 -0.59836841    
  0.51507217    
  0.51378751    
 -0.50955945    
  0.62211758    
 -0.70568305    
  0.32261553    
  0.13207659    
  3.43377292E-02
 -0.29191053    
 -0.45467871    
  0.58183426    
 -0.50201988    
 -0.58669096    
 -0.25695950    
   1.3555723    
 -0.20726016    
 -0.49413076    
 -8.28056186E-02
 -0.13045281    
  0.51654720    
  0.42723113    
 -0.43705967    
 -0.32371446    
  1.01871723E-02
  0.78043973    
 -0.54387319    
 -0.74514174    
   1.2718419    
 -0.86637646    
  0.44823253    
 -2.66678967E-02
  4.56261002E-02
 -0.12485040    
 -0.14884584    
 -0.35139775    
 -0.20359883    
   1.6018821    
 -0.82621431    
   1.0928203    
 -0.93937653    
 -0.38653734    
 -0.73136926    
   1.3431702    
 -0.10724515    
  0.33916414    
 -0.14901143    
 -0.53610313    
  0.23428085    
 -0.79056877    
  0.62332302    
  0.31413710    
  0.36519918    
 -0.61651361    
  0.39998564    
 -0.55961615    
  0.28493091    
  0.31920514    
 -0.41224444    
  0.13551368    
 -6.33515269E-02
 -0.51576084    
   1.1613823    
 -0.25432128    
 -0.53391433    
 -3.46571989E-02
 -0.44660214    
  0.28571111    
  0.75897932    
 -0.56100166    
 -0.38623416    
  0.29479939    
 -0.40016001    
 -0.25642964    
   1.5876645    
  0.11475028    
 -0.64035988    
 -0.77437228    
 -0.16251816    
   1.8207473    
  -2.3136356    
   1.3252071    
  7.03042299E-02
 -0.14380649    
  2.11646641E-03
 -0.21106043    
  0.34907427    
  5.50937327E-03
  0.33725706    
 -0.40350601    
 -6.25837073E-02
 -0.46335909    
  0.26845837    
  0.43293244    
 -0.34108070    
  0.41389734    
 -0.19491976    
 -0.23293120    
  0.77840072    
 -0.27982789    
 -0.94588494    
  0.35410705    
  0.31868696    
 -0.78100824    
  0.53899610    
  0.36000308    
 -0.91546023    
  0.53865075    
 -0.67158884    
   1.9100692    
 -0.52971631    
 -0.99241817    
  0.66046482    
 -0.12926927    
 -0.35748503    
 -0.58562726    
  0.15692104    
  0.80491853    
 -0.59262186    
   1.0839645    
  8.79568160E-02
  -1.3316803    
  0.50767118    
  0.49023554    
 -0.47378391    
 -8.51064473E-02
  0.40884355    
 -0.17861831    
  0.30516925    
 -6.44399226E-02
 -0.45085379    
  0.69810957    
  -1.1186126    
 -0.12921208    
  0.16639099    
   1.0345604    
 -0.67387843    
  0.24479039    
 -0.80249989    
  0.89017469    
  0.47591665    
  -1.0750819    
  0.88043958    
 -0.69314682    
  0.12175404    
 -8.39122236E-02
  0.81063539    
  -1.1370784    
  0.47413084    
  0.24800362    
 -0.36951250    
 -2.61797290E-02
 -0.49852297    
  0.57016492    
 -0.26731512    
 -3.27895209E-02
 -0.21072078    
   1.0436300    
 -0.22314377    
  4.94801588E-02
 -0.21455944    
  0.39544335    
 -0.41268557    
  7.53495768E-02
  0.64249057    
 -0.48259622    
  3.04590315E-02
 -0.20866513    
 -0.28563079    
  0.17958552    
  4.90073375E-02
  0.82341266    
 -0.60900271    
 -0.21441011    
  0.23524357    
  -1.0883554    
  0.45845732    
 -0.99163944    
  0.18232226    
   1.6380117    
  -1.0318753    
   1.3663332    
  -1.2472337    
  0.70881289    
 -7.53044486E-02
 -0.49910074    
 -0.29383564    
  0.29995188    
  0.56482857    
 -2.27881242E-02
 -0.51794356    
 -0.66961712    
  7.28621781E-02
   1.8157929    
  -1.3457887    
  0.28599104    
  0.20159295    
  0.14820550    
 -0.64256936    
  5.94238266E-02
  6.38999417E-03
  0.35985488    
 -0.21760337    
  0.21537872    
 -0.38343805    
  0.50295132    
  9.60290879E-02
 -0.99468946    
  0.52144873    
  0.37523377    
  5.95761389E-02
  0.19437543    
  0.57594013    
  -1.9186515    
   1.6486584    
 -0.56984913    
 -0.82098025    
   1.1031477    
 -0.94381583    
  0.81006867    
 -0.79468334    
 -3.49546969E-02
  0.68720084    
  0.74731928    
  -1.0625473    
  0.75393194    
  -1.0947734    
   1.3402301    
 -0.97250581    
  0.80827409    
 -0.35870370    
 -0.47645417    
  0.24096771    
 -0.22207324    
 -0.43531775    
  0.78393966    
 -0.44687712    
  0.75463945    
  8.75887349E-02
  -1.0018018    
 -0.47346914    
  0.86616588    
  0.15348296    
 -0.37779519    
 -2.36699916E-02
  0.73564410    
 -0.14486827    
  9.33484882E-02
  9.77794006E-02
 -0.49496993    
  0.14220174    
 -0.48770308    
  0.90543854    
 -0.64185417    
  0.70767558    
  -1.6549288    
  4.90888916E-02
   1.0537064    
 -6.69073239E-02
  9.36851576E-02
 -0.17503107    
 -0.19156542    
  0.74179810    
  -1.1531453    
 -0.30854625    
   1.2579136    
 -0.55279028    
  0.73824555    
 -0.55394197    
 -0.35950744    
  0.32424006    
  5.48767298E-02
  0.58697712    
 -0.95902652    
  7.78730884E-02
 -0.45899045    
  0.59577280    
  0.16464688    
  6.97961301E-02
  0.45157656    
 -0.36138618    
 -0.23502120    
  0.37647784    
 -0.53670758    
 -0.17988524    
  0.20398262    
 -0.79983181    
   1.2668548    
 -0.77474558    
  0.65812808    
  0.77270591    
  -1.1876497    
 -5.54789454E-02
  0.43847102    
 -0.75106943    
  0.71132988    
  0.40846384    
 -9.24699381E-02
 -0.39810279    
  0.33016521    
 -0.30124769    
 -0.10509691    
  0.16278242    
 -0.41673884    
  0.48393670    
 -0.89451706    
  0.96532530    
  0.28229642    
 -0.39157113    
  0.62205100    
 -0.62860894    
 -0.65022218    
  4.91905287E-02
   1.2974627    
 -0.58059925    
  0.20262170    
 -0.46459606    
  0.26001886    
  0.64298654    
 -0.47743860    
  2.29520686E-02
  0.18851492    
 -0.96089488    
  0.37337705    
 -0.39107680    
  0.34156090    
  0.38839963    
 -0.43516177    
  0.44713765    
 -0.20502672    
  0.24175794    
 -6.78228363E-02
  -1.0573685    
   1.3291358    
 -0.48617673    
 -4.67274114E-02
  0.17508188    
  5.75836524E-02
  -1.4651343    
   1.1977036    
 -0.52827227    
   1.8063195    
  -1.3140651    
 -0.31998318    
  0.11140325    
  0.16357274    
 -0.47564578    
  0.37056956    
  0.50968814    
 -0.20790240    
  0.10178233    
  0.12303983    
 -2.03393102E-02
 -0.29455531    
 -0.43343863    
  0.37911639    
  0.16106142    
 -0.12764564    
 -0.26447880    
  0.62513673    
 -0.12723832    
 -0.84977901    
  0.70610642    
 -0.33905017    
  2.38108151E-02
  0.10329930    
  0.54472715    
  3.77406292E-02
 -0.21576378    
 -0.32768753    
 -0.17824857    
 -5.64416274E-02
  0.62126988    
 -0.71239573    
  0.72957766    
  0.37841290    
 -0.59434241    
  0.14717969    
 -0.11391280    
 -5.89647256E-02
 -1.09055713E-02
 -0.66717184    
  0.40546504    
  0.47249305    
 -3.98601070E-02
 -0.38533664    
  5.42041333E-03
  0.87546855    
 -0.68865311    
 -0.21699654    
  0.12303067    
 -0.55103213    
  0.68240637    
  0.38730282    
 -0.94153291    
  0.34075972    
  0.41786599    
 -0.35566965    
 -0.14581031    
 -0.37681004    
  8.91273245E-02
   1.0604243    
 -0.15504581    
  0.54017174    
  -1.2980658    
 -0.26672134    
  0.13462280    
  0.83025014    
  0.61801493    
 -0.90958679    
  0.27817160    
 -0.14882457    
 -0.37558344    
  0.37362468    
  6.45382106E-02
 -0.86960346    
  3.87145542E-02
  9.26218852E-02
  0.52836359    
  0.32441366    
 -8.91002640E-02
  0.11179128    
 -0.34710512    
 -0.34604132    
 -0.12987481    
 -0.17071030    
  0.76011765    
  0.77661020    
  -1.1984019    
 -0.35579324    
  0.84225017    
  0.26367724    
 -0.69314754    
  0.43136561    
  5.66560496E-03
  0.27058774    
 -0.55889779    
 -0.62986487    
  0.55961597    
  0.46899244    
 -1.68788270E-03
 -0.58441365    
  0.47378474    
 -0.25185359    
  0.14439406    
  0.45064688    
 -0.64735746    
  5.23159355E-02
  -1.0374163    
   2.0167277    
 -0.94355011    
  0.57125694    
 -0.15106912    
 -0.51596743    
 -0.21800175    
 -0.82302153    
   1.2764633    
 -0.87832439    
   1.3627346    
 -0.54745692    
  0.29954213    
  -1.0393122    
  0.98479867    
 -0.33817193    
  0.93515927    
 -0.48925304    
 -0.77573377    
  0.35103035    
 -0.12656267    
   1.0461111    
 -0.57083070    
  0.27067962    
 -0.26575771    
 -0.91792876    
  0.27738285    
  1.23458076E-02
  0.17668153    
 -0.12293768    
  8.68323259E-03
  0.56413376    
 -0.20688285    
 -0.74274427    
 -0.64355111    
   1.4488145    
 -9.53103825E-02
 -0.43078253    
  0.67699182    
  0.16479693    
 -0.45792252    
 -0.33385587    
 -0.30407557    
 -0.16592756    
   1.2822877    
 -0.39872181    
  0.48053280    
 -0.49884403    
 -0.83640534    
 -0.49204567    
   1.1851931    
  0.30762407    
  1.89828426E-02
 -0.14507540    
  7.24122971E-02
 -0.12100533    
  0.61999583    
 -0.51008177    
 -0.30140674    
  0.14477426    
 -0.19369052    
  0.53789687    
 -0.74209183    
 -2.29142848E-02
  0.10370351    
  0.34707636    
  0.20526275    
  0.30809078    
 -0.30809131    
 -0.15788020    
  0.11217809    
 -8.63573030E-02
  0.58887506    
  -1.0612348    
  0.62650961    
 -0.27487898    
  0.52357608    
  -1.1078289    
   1.2572880    
 -0.86782342    
  0.47803563    
 -0.93309808    
  4.55568060E-02
  0.35707980    
   1.1723157    
 -0.85257512    
  0.22067152    
 -0.26055041    
 -0.71260709    
  0.39522386    
 -0.14877303    
  0.97655392    
  -1.0845728    
  0.56124371    
  0.17287701    
  0.40180853    
 -0.80272222    
  2.68830825E-02
  0.21622351    
  0.67481750    
  0.22249091    
  -1.1188502    
  0.55618119    
 -0.33463868    
 -5.71580753E-02
  0.19654882    
 -0.13938987    
 -0.99517590    
  0.22198752    
  7.12257588E-07
   1.0099161    
  0.19959748    
  0.65657467    
  -1.0368083    
 -0.37855783    
  0.66623956    
 -0.10704537    
 -0.50466144    
 -0.59226519    
   1.4050568    
  -1.0408343    
 -0.15942745    
 -0.27812544    
 -0.22450235    
   1.3121861    
 -0.55004632    
  0.32047185    
 -0.29539207    
  0.86613762    
 -0.85382915    
  0.31706274    
 -0.68207258    
  0.59364349    
 -0.51733464    
 -1.23201497E-02
  8.23053066E-03
  0.29584503    
  0.62044495    
 -0.88006914    
  0.96639758    
 -0.33858016    
  0.52465397    
 -0.45537913    
 -0.23901717    
 -0.40796781    
  0.77434582    
 -0.55270678    
 -0.76818329    
  0.65340716    
  0.41888842    
  0.36155161    
 -0.47683844    
 -0.19184341    
  0.70217001    
 -6.33418635E-02
  3.90975028E-02
  0.47935441    
  -1.1452681    
  0.43391222    
 -0.58508211    
  0.82320046    
 -0.31864437    
 -0.19880877    
   1.0691988    
  -1.2917029    
  0.51909828    
 -0.30946428    
  7.96437636E-02
   1.0172392    
  -1.1555675    
  0.16196892    
 -0.44599479    
  0.45065716    
  8.68177935E-02
 -0.12232473    
  0.28163964    
 -0.63659489    
  0.42024621    
  2.01126765E-02
  7.86803290E-02
  0.23412609    
 -0.38385570    
  4.86773551E-02
  0.31226385    
 -0.10462521    
 -8.63430873E-02
 -0.32372853    
  0.11747516    
  0.57981867    
 -0.75722581    
  0.90207213    
 -0.39596400    
 -8.89474452E-02
 -2.15482246E-02
 -0.18430413    
 -0.10800973    
  0.54318792    
 -0.18016687    
  2.72997245E-02
 -0.13430072    
 -0.95182282    
  0.84120017    
  0.54642290    
 -0.33249581    
  5.93169630E-02
 -0.95725793    
  0.46715859    
  5.54159991E-02
 -0.15730076    
  0.63301516    
 -0.98027056    
  0.54419088    
 -6.69598207E-02
  0.50638354    
 -0.85399824    
   1.0667369    
  -1.3453103    
  0.55144030    
   1.4171561    
  -1.4723858    
  0.43550348    
  0.19751157    
  7.88820460E-02
 -8.56049955E-02
  0.31307328    
 -0.72445816    
 -0.70595235    
   1.4279405    
  0.14367734    
 -0.20747487    
 -0.23174399    
 -8.48995745E-02
 -0.35952106    
  0.11027101    
  6.51181862E-02
 -9.33554098E-02
 -0.29166779    
 -0.41832736    
  0.73823225    
  0.18193470    
 -0.16126832    
  0.97798419    
 -0.68463618    
  3.98724601E-02
 -0.12104595    
 -0.18305710    
 -0.28694633    
 -7.95524865E-02
 -0.30697519    
  0.88551915    
 -7.21863955E-02
  0.65798694    
  -1.5338405    
  0.65558386    
  0.17712468    
  0.36246970    
  7.90767744E-02
 -0.17718020    
 -0.67787939    
  0.37469321    
  0.27034548    
 -0.73370427    
  0.30572987    
  1.93239730E-02
  0.52837437    
 -0.17866105    
 -0.63580120    
  0.60149306    
 -0.42129678    
  0.74623376    
  -1.2464775    
  0.70405209    
 -0.18536311    
  0.65455240    
 -0.20399332    
 -0.75668752    
  0.58857471    
  0.77892715    
 -0.36953285    
  -1.5584714    
   1.0923815    
 -1.68067962E-02
 -0.13838550    
  -1.0698335    
  3.48471068E-02
  0.91354692    
  0.23189613    
 -0.59566045    
  0.93895656    
  0.15171885    
  0.26450717    
 -0.54293633    
  0.16014738    
  6.08880147E-02
 -0.91769826    
  0.64997470    
 -0.49080685    
 -0.45628369    
  0.80087441    
  0.93734443    
  -1.5217321    
  0.92692125    
 -0.19631658    
 -0.37737110    
 -0.55093986    
  0.19004399    
  0.94210851    
 -3.66448127E-02
 -0.14357902    
  0.34311819    
  -1.5357850    
  0.11184883    
  0.84729820    
 -0.63372386    
 -0.29626665    
   1.0250932    
 -0.95840204    
  0.84267920    
  0.23967290    
  5.66521436E-02
  2.54896320E-02
 -0.64084750    
 -4.89490703E-02
  0.34456196    
  0.11197396    
  0.49717358    
 -0.77083009    
  0.15454865    
 -0.79612339    
   1.2535186    
 -0.34040725    
 -0.78421950    
  0.53199536    
 -0.11267275    
   1.1207908    
 -0.95232648    
 -0.40159649    
 -0.18618946    
   1.9031482    
  -1.0335102    
  0.31080461    
 -0.79533851    
 -0.12453031    
  0.54257405    
  0.79412347    
 -0.95419377    
  0.13475354    
  0.12629357    
 -2.47871298E-02
  0.32510060    
  2.78568687E-03
 -4.69835997E-02
 -0.93616664    
  0.31879199    
 -0.38011327    
  0.32739666    
  0.62384880    
 -0.61533850    
  0.60921270    
  -1.0535593    
 -7.30912164E-02
  0.77282494    
 -0.99478465    
 -5.93566848E-03
  0.62542921    
 -0.22793180    
  0.88211280    
  1.47910258E-02
 -0.17032216    
  1.91573258E-02
  7.66798183E-02
  0.20719996    
  0.22770415    
 -0.21634053    
 -0.29714271    
  2.25574449E-02
 -0.76240528    
  0.63996446    
 -1.26852877E-02
   1.1070870    
  -1.2608832    
  0.21766928    
 -0.40846372    
  0.37600601    
  3.84269878E-02
  0.67512852    
  -1.4683591    
   1.2039729    
 -6.80530369E-02
 -0.82869297    
 -0.48429805    
  0.79509914    
 -0.60063517    
  0.68448883    
  0.75530505    
 -0.60801041    
 -0.33835045    
  0.28833935    
 -0.76892513    
   1.3472437    
  -1.4455369    
  0.47934949    
 -2.91153952E-03
  0.58875811    
 -4.80621979E-02
  0.11834911    
 -0.44468555    
  0.18428063    
  0.36213991    
 -9.42206755E-02
 -0.34519267    
  8.11806619E-02
  0.19907500    
 -0.36170816    
  0.38069621    
 -0.24974810    
 -0.24501109    
  0.37324667    
  0.12307866    
  0.86062235    
  -1.4740880    
  0.11714009    
 -0.69057989    
 -0.48550805    
  0.97769910    
 -0.18169437    
  0.33539721    
  0.97476262    
 -0.37450880    
 -6.55218884E-02
 -0.53204685    
  0.71174020    
  -1.0881412    
 -0.27217793    
   1.2505625    
 -0.24316616    
 -0.87771761    
  0.39338005    
  0.33081120    
  9.17308256E-02
 -0.47559652    
 -0.24174462    
 -0.55249846    
   1.9787978    
  -1.2508042    
  0.36587894    
  0.85203731    
 -0.60867202    
 -0.48690516    
 -0.70534199    
  0.63309717    
  0.48975813    
 -0.71127439    
   1.3994190    
  -1.1056578    
  0.67325336    
 -0.16424775    
 -0.47915259    
 -0.28768235    
 -0.26826409    
   1.1534890    
 -0.72939479    
  0.59262198    
 -0.18046767    
 -6.68875501E-03
  0.38054872    
 -0.73371422    
  0.84502047    
 -0.85784149    
  0.79866856    
 -0.39751381    
  0.54938167    
  -1.0961217    
  0.72256076    
 -0.12939958    
  0.39232028    
 -0.14674997    
 -0.44578344    
  0.10510893    
  0.35826051    
 -0.59510368    
  0.18566863    
  0.16466442    
  0.34711534    
  -1.1514872    
   1.0818814    
 -0.67190218    
  0.57873714    
 -0.24915192    
  4.31006495E-03
 -0.25593311    
  8.29913281E-03
 -0.38097444    
  7.38198012E-02
 -0.26912892    
   1.3838403    
  -1.0961581    
  0.37054846    
 -0.59645408    
  0.60151720    
 -5.06369164E-03
 -6.55541122E-02
  0.77381533    
 -0.94803977    
  0.80877751    
 -0.42725259    
 -0.24036141    
 -0.40967560    
   1.0256940    
 -0.98436522    
  0.32834178    
  0.95573580    
 -0.27579483    
 -0.71253586    
  0.27708381    
 -0.23289402    
 -0.28864276    
  0.32542264    
  0.39616230    
  7.21030310E-02
 -0.90333200    
  0.74743998    
  0.28462851    
  0.26799384    
 -3.57182249E-02
  -1.4372684    
  0.90809375    
  0.31207356    
 -0.97282892    
  0.54989278    
  0.33482900    
 -0.69974786    
  0.43804169    
 -0.14458141    
  0.37792853    
  0.32748851    
 -0.32074341    
 -0.96802664    
  0.88574010    
 -0.32992479    
  0.34081414    
 -0.57737213    
  0.44022328    
 -0.25576064    
  0.27422261    
  -1.1550535    
 -0.20714360    
  0.22631219    
   1.4784346    
  8.62085167E-03
  0.17418206    
 -0.37469354    
 -9.33885798E-02
  0.27658400    
  0.17452785    
 -0.11793630    
 -0.52050060    
  2.51438599E-02
 -0.49885878    
  0.21941912    
 -0.10702045    
 -0.54232424    
   1.4088947    
 -0.50063568    
  0.43423364    
 -0.91629082    
  0.35443392    
 -0.37707582    
  0.46474203    
   1.3982136    
  -1.5424221    
  0.39338839    
 -5.37562296E-02
  0.73845631    
  -1.4821700    
   1.5063803    
  -1.0327526    
 -0.14429420    
  0.34496492    
 -1.70582868E-02
  0.21407002    
  1.73451100E-03
 -0.26427278    
  6.34094924E-02
 -0.48709843    
 -7.14591742E-02
  0.45131192    
 -0.11748850    
 -0.39885542    
  0.34993294    
  0.16876698    
 -0.25299621    
  0.78293258    
 -0.43142211    
 -1.28753502E-02
 -7.62696937E-02
  0.46796170    
 -0.25654140    
  1.31210061E-02
 -0.59902292    
  0.64096147    
 -0.10337822    
 -0.36377227    
  0.27261150    
  0.25851887    
 -0.45438117    
 -0.66453671    
  0.86903757    
  0.49259633    
 -0.84773600    
  0.54638195    
  0.42713514    
 -0.68277258    
 -0.52468306    
  0.88158661    
 -0.35004747    
 -0.41461882    
  0.11394465    
  0.16420977    
 -0.16113766    
   1.0621691    
 -0.79462701    
  3.23351584E-02
  0.18042544    
 -0.23892248    
 -0.17895360    
  0.30127823    
  0.15018293    
  0.33647248    
 -0.75115377    
 -7.79616609E-02
 -0.32750332    
   1.5224268    
 -0.64349139    
  0.33126843    
  -1.4127274    
  0.84437782    
 -0.32339987    
  0.14894228    
  0.14553444    
  4.63148803E-02
  1.28479861E-02
 -0.65967095    
 -0.17985502    
  0.47369140    
 -0.32306576    
  0.82216620    
  0.80157560    
 -0.82227224    
 -0.22029571    
 -0.38204458    
 -0.45347381    
  0.99708992    
  0.26112285    
 -0.96644020    
   1.2321438    
 -0.65575969    
  0.31594840    
 -0.30454549    
  0.37710035    
 -0.57174158    
 -0.25961366    
 -0.13762133    
 -0.58451271    
   1.4572465    
  0.10398995    
 -0.74054980    
 -0.43502367    
   1.4182770    
  -1.1482500    
 -0.40355840    
  0.56206143    
  0.41518939    
  0.34564656    
 -0.20728783    
  0.41168821    
 -0.70814770    
  0.14293261    
 -0.40984178    
 -0.71981555    
   1.1361855    
  0.24502820    
 -0.63222307    
 -0.20493986    
  0.50374198    
 -0.68841821    
  0.63737476    
 -0.56023920    
   1.0600321    
 -0.70685649    
 -0.45902157    
   1.4474903    
 -0.58710152    
 -0.14089164    
  0.29298726    
 -0.15827450    
  0.10204967    
 -0.28768215    
 -0.51581293    
  0.97141010    
  -1.1790495    
  0.75286669    
  0.38759255    
  7.72644058E-02
  -1.0925601    
  0.81644523    
 -0.83932894    
   1.6466978    
  -1.8016198    
   1.9358205    
  6.19999357E-02
  -1.1995833    
  0.38166454    
 -0.59512198    
  0.63261646    
  0.42291245    
 -0.57280505    
 -0.75446880    
  0.71658546    
 -0.74464351    
  0.23446095    
  0.89484078    
 -0.10084499    
 -0.78121608    
  0.36772451    
  0.19143747    
 -0.18050861    
 -0.56670594    
 -0.57408696    
  0.86463916    
 -0.42572615    
  0.29750171    
  4.45934422E-02
  0.35978517    
 -0.62183785    
  0.21092348    
  0.70779335    
  5.34713715E-02
 -0.11338947    
 -0.23913717    
 -4.36713267E-03
  0.25374287    
 -0.61952490    
  0.43550348    
 -0.28360856    
 -0.34245184    
 -0.46239820    
   1.2344139    
 -0.71995819    
 -5.97188883E-02
  0.97455919    
 -0.48786873    
  0.45990601    
 -0.66373307    
  0.35493404    
  0.72416461    
 -0.50591135    
 -0.11411361    
  7.07003176E-02
 -0.10044239    
  0.52729261    
 -0.25195068    
  -1.4242561    
  0.89948374    
 -0.73014253    
  0.14041738    
   1.1258929    
 -0.93559778    
  0.83588690    
 -0.34180745    
 -2.90519670E-02
  0.57280958    
 -0.36474538    
 -0.81231213    
 -0.14246348    
  0.98738688    
  7.21962973E-02
  0.18149184    
 -0.78735185    
  0.38602704    
  0.18952736    
  4.83831540E-02
 -0.17195214    
  0.26370230    
 -0.82477009    
 -0.66969603    
  0.28602552    
   1.2261137    
 -0.36821190    
  0.38701209    
  -1.1683223    
 -0.38946393    
   1.3691415    
 -2.09797677E-02
 -0.64150035    
  0.53927630    
 -0.64912105    
  0.93778121    
 -0.24089509    
 -0.38150081    
  0.59865671    
  5.54889403E-02
  -1.0719812    
   1.5609801    
 -0.42437127    
 -0.61505258    
 -6.62245299E-08
  0.58119673    
 -0.32415214    
 -6.28895164E-02
  0.52572399    
 -0.91509265    
  0.39341712    
  0.19403681    
 -1.67793315E-02
  0.14174612    
 -3.74013893E-02
 -0.37026867    
  0.30572984    
  -1.1384184    
   1.0746384    
 -0.55874926    
  0.35788661    
  0.46973827    
 -0.66313881    
  0.52562571    
  0.15197772    
 -0.15502127    
 -0.53291780    
 -0.31488836    
   1.2021916    
 -0.75150132    
  0.72769105    
 -0.74369138    
  0.28306291    
 -0.12169670    
 -0.37647799    
  0.10307179    
 -0.17717972    
  0.74850887    
 -4.37668106E-03
 -0.17185047    
 -0.14953159    
 -3.48757058E-02
  3.48754749E-02
 -0.68511468    
   1.1543620    
 -0.73040235    
 -5.93163036E-02
  0.61217809    
 -0.79117209    
  0.50549585    
 -2.02436186E-02
  4.40073051E-02
  0.76214051    
  -1.1873690    
  0.87472034    
 -0.45735037    
 -3.61484699E-02
  8.99038315E-02
 -0.27099943    
 -0.20613176    
 -0.52193123    
  0.83709341    
 -4.49516959E-02
  0.20129742    
 -0.63828850    
 -0.22670816    
   1.0196853    
 -0.47808817    
  0.63705790    
 -0.34419420    
 -0.65511984    
  0.73694980    
 -0.95729822    
 -0.42187828    
   1.1560334    
  0.38136768    
 -0.31655011    
  0.36417764    
  0.21497110    
 -0.11019193    
 -0.84251034    
  0.90590256    
 -0.35807997    
 -0.39845952    
 -0.68792593    
  0.77318978    
  0.15962969    
  0.45217180    
 -0.86793572    
  0.69314718    
 -0.37187383    
 -0.22370684    
  0.81748194    
  -1.3005282    
  0.30466023    
   1.1521480    
 -0.68890059    
  0.36364201    
 -0.21800241    
  0.12548605    
 -0.89077109    
  0.31773740    
  0.33729056    
 -0.76301670    
  0.78726017    
  8.78427178E-02
  0.26222321    
 -0.32444894    
  0.17939869    
 -0.12451292    
  0.41463089    
 -0.64100283    
 -0.78246993    
  0.74960405    
  0.14421383    
 -0.79758948    
  0.77881950    
  0.35730618    
  0.11532584    
 -0.22084963    
 -0.30141452    
  0.42010623    
 -0.12361380    
  0.59198111    
 -0.68679804    
 -0.24462046    
  0.77301198    
  -1.2053950    
  0.71775270    
 -0.84267926    
  0.42674223    
 -0.36044148    
 -0.12440885    
  0.53863996    
  0.47683775    
  3.79692577E-02
 -0.75937599    
  0.46521491    
  0.14323406    
  6.37797564E-02
 -0.22517800    
  0.27435508    
  0.16514745    
 -0.76664984    
  0.18748741    
 -0.24864165    
 -0.14865983    
  7.06171542E-02
 -0.29637760    
 -6.77468851E-02
  0.56626898    
 -0.81425208    
   1.4345143    
 -0.50750232    
 -0.11011104    
  0.18759827    
  0.44558492    
 -0.42604077    
  0.39029664    
 -0.21336582    
 -0.54752690    
 -0.35534087    
  0.57536393    
 -0.51500058    
  0.59196228    
  0.24512219    
 -0.14813070    
 -0.16153096    
   1.1723678    
 -0.53768694    
 -0.39440075    
  0.20155251    
 -0.17284240    
  0.45095575    
 -4.67487760E-02
 -0.49499872    
  5.81911467E-02
 -0.44421840    
   1.0874048    
  -1.0370235    
  0.15249757    
 -5.87656125E-02
 -0.23972729    
 -0.63153994    
  0.21429962    
   1.2664471    
 -0.31132591    
 -0.73706603    
  0.21905364    
  0.73015893    
 -0.30843335    
 -0.20186645    
 -8.50994885E-02
  0.86031133    
 -0.71644700    
  0.47031382    
  -1.1173915    
  0.23539038    
  0.17794217    
  0.50200903    
 -0.86452234    
  0.32090747    
  0.31428596    
  0.21979633    
 -0.77702838    
   1.2751296    
  -1.3308187    
  0.64578754    
  0.20213968    
  0.12571752    
 -0.54066217    
  1.98026653E-02
 -0.30558205    
  0.47285146    
  0.31456873    
  0.20850384    
  0.36437023    
 -0.70788932    
  0.25241387    
  9.11053792E-02
 -0.28021920    
 -0.71570480    
 -0.34640723    
   1.0452415    
 -0.26957342    
 -0.48798645    
  0.94490975    
 -0.62060821    
 -0.32834184    
  0.26826411    
  0.58881772    
 -7.67549425E-02
  0.35537523    
 -0.51169318    
 -0.58043891    
  1.15609616E-02
  3.01906187E-02
  0.94631827    
 -0.87460363    
  6.89660758E-03
  0.99744332    
 -0.84772092    
  8.50367546E-02
  -1.0252812    
   1.6244763    
 -0.48625427    
 -5.48761971E-02
  0.27022308    
  0.74091172    
  -1.3389264    
  0.59212708    
 -0.70105237    
  9.09719765E-02
   1.2360613    
  -1.4227397    
  0.66883683    
  0.24658035    
 -0.30413345    
 -0.18421917    
  0.40641391    
 -0.12301482    
 -0.11831939    
  0.21245886    
 -0.40059447    
  0.47943461    
 -0.33322865    
 -0.62264377    
   1.3183073    
 -0.44127434    
 -0.48258281    
  0.58285189    
 -0.64150035    
  0.24044245    
  0.77905822    
  -1.2112631    
 -0.29584491    
  0.92391163    
  0.27348202    
 -3.35606746E-02
  0.20731977    
 -0.55719143    
 -0.76595300    
 -0.16989973    
   1.0714991    
  0.50403696    
 -0.18769966    
  9.40488204E-02
  -1.2319430    
  0.85482442    
  0.45012474    
  -1.0895277    
   1.1378827    
 -0.87970155    
  0.73277068    
  0.22112733    
  -1.7411582    
  0.23880975    
   1.1275501    
 -0.45270473    
  2.63474858E-03
  0.38239452    
  3.70087512E-02
  0.14919484    
 -0.36458343    
  0.11730587    
  3.56176831E-02
 -0.35957336    
 -0.28856209    
 -0.42861763    
 -0.27159610    
   1.0600537    
  4.79711853E-02
  0.61777717    
 -0.28264442    
 -0.11339586    
  0.25526699    
  0.17307332    
 -0.24383275    
 -0.21692263    
 -0.17999835    
  0.25105703    
  0.14586489    
 -0.12797533    
 -0.68608016    
 -0.17670360    
 -0.40336704    
  0.94725269    
  0.82652628    
 -0.74012446    
  0.38360238    
 -0.49719986    
  0.25326207    
 -0.33958992    
  0.66544443    
 -0.15625966    
 -0.26121524    
 -3.47106792E-02
 -0.31075671    
  0.24695440    
  0.30748487    
  0.11122524    
 -0.61001337    
  0.66863239    
  -1.1870853    
  0.37797755    
   1.0331260    
 -0.85628432    
  0.47616550    
 -0.62074709    
 -0.77583969    
   1.3862945    
 -6.40791580E-02
  0.55645913    
 -0.37230155    
  1.66796613E-02
  2.23054644E-02
 -0.32768756    
  0.52097785    
 -0.44628727    
 -0.44901294    
  4.63852435E-02
  0.14968883    
  0.43273225    
  0.34569740    
 -0.38770649    
 -0.53476232    
 -0.49222097    
  0.91536856    
  0.53344613    
  -1.4305485    
  0.96313941    
 -0.45594066    
  3.74373943E-02
  0.38335025    
 -0.17554647    
 -0.68254262    
 -0.39288703    
   1.5841200    
 -0.80996901    
  6.95687532E-02
  0.51565236    
 -0.24833809    
  0.23703848    
  0.26759535    
 -0.87671179    
 -2.11172793E-02
  0.52415150    
  0.23676912    
 -0.33334315    
 -0.47438708    
  0.45633218    
 -0.37065333    
 -0.62787563    
   1.2480423    
 -0.69947624    
 -0.16907586    
  0.57348293    
  5.36215566E-02
 -0.14217427    
 -0.18789268    
  0.16920085    
 -0.86794913    
  0.34366977    
 -0.25759563    
  0.68797880    
 -2.89110746E-02
  0.67021966    
 -0.67288965    
  0.40724587    
 -0.63776994    
  0.68469405    
 -2.75401697E-02
 -0.15648049    
  0.72626579    
 -0.60712367    
 -0.37601212    
 -0.69051290    
  0.86222380    
 -9.79801789E-02
 -0.52647001    
   1.1998150    
 -0.42886138    
  0.16587193    
  -1.0792887    
 -0.29890901    
   1.1324418    
 -0.97737068    
   1.0724912    
  0.48942640    
 -0.69430631    
 -5.97549789E-02
 -0.22252756    
  0.13506834    
 -0.11677581    
  0.60805666    
 -5.75454980E-02
  0.13809390    
  -1.0925601    
  0.57054508    
 -4.44514900E-02
 -0.33326888    
  0.61961353    
 -0.32172254    
  0.34749186    
 -0.44640902    
 -0.21401082    
  0.27048999    
  0.52174884    
 -0.83875799    
   1.4299698    
 -0.42561013    
 -0.54733700    
  0.15558511    
  0.40043420    
  0.14463675    
  -1.0035285    
 -0.35086116    
  0.77207446    
  0.31030369    
 -0.19252114    
 -0.76299042    
  0.91202676    
 -0.33852538    
  0.15312223    
  0.14172827    
  0.12883289    
  0.27782148    
 -0.34435126    
 -0.55542976    
  0.41323206    
  -1.0775596    
 -0.10788988    
  0.11918927    
 -0.29143441    
   1.1849966    
 -0.35503420    
  0.69642079    
 -0.43784693    
 -0.28852600    
  8.72930065E-02
  4.53931354E-02
 -0.82583380    
 -0.28768173    
   1.3449091    
  0.68607986    
 -0.60929310    
 -6.04889318E-02
  0.17536908    
  0.15581040    
 -0.44091225    
  0.30809078    
 -0.75164336    
  0.73637575    
 -0.48863804    
   1.1594216    
 -0.85850400    
  4.97840531E-02
 -0.52864367    
  9.63314846E-02
  0.19415607    
 -2.26640627E-02
 -4.39312086E-02
 -0.40396905    
   1.0128232    
 -0.88660514    
  0.64039642    
  0.54401857    
 -3.94621752E-02
 -0.26981312    
 -0.82503206    
  0.68749183    
  0.81658530    
 -0.54222387    
 -0.29344541    
  0.67073941    
 -0.56480169    
 -0.55572420    
  0.63082182    
 -0.31925765    
 -0.99568909    
   1.1261733    
 -0.28574264    
  0.58548695    
 -0.24680251    
 -4.52051200E-02
 -0.39397117    
  0.10307179    
  0.20230922    
 -0.61423904    
  0.43737569    
  0.26929837    
  0.58479625    
 -0.67512918    
  0.24475719    
 -0.34174904    
 -0.17678142    
 -3.37114818E-02
  0.69028628    
 -0.38490459    
 -0.76968700    
  0.63705754    
  0.30259404    
  2.62943748E-02
  9.56250355E-02
  9.01512504E-02
 -0.13025267    
 -0.16319279    
  0.18584755    
  0.31334957    
 -0.96114087    
   1.0821680    
 -0.45866960    
 -0.61740148    
  0.21520966    
 -8.43408629E-02
  0.84386373    
  -1.0872093    
 -0.34604129    
  0.69314706    
  0.30081639    
 -0.26771665    
  0.62581450    
 -0.85186917    
  0.29566729    
 -0.24452049    
 -0.11743676    
  0.70244986    
  0.18154931    
 -0.16168629    
  9.65473801E-02
 -0.52419257    
  8.44949409E-02
 -0.22634676    
  0.93009877    
 -0.69949621    
 -0.45441416    
 -0.48008689    
  0.60858995    
  0.28030223    
  4.34850045E-02
 -0.20469776    
 -7.86407385E-03
 -0.14411381    
  2.99422089E-02
  0.36226445    
 -0.43887100    
 -0.49189836    
  1.55040929E-02
   1.2894448    
 -0.96402234    
  0.45366749    
  0.12377763    
  0.10077625    
 -0.25562003    
 -0.23106275    
  0.19900073    
 -0.18986842    
  0.82364398    
 -0.64892644    
 -8.49320143E-02
 -0.27940595    
  0.31745449    
  0.61698556    
  9.59642529E-02
 -3.05268485E-02
 -6.25641719E-02
  0.15148221    
 -0.51000351    
 -0.54990917    
   1.0574439    
 -0.40980089    
 -0.18120484    
  0.20694160    
 -0.50359249    
  0.53573787    
  0.20862761    
 -0.52664161    
  0.13744856    
  0.30438393    
 -8.25042576E-02
 -0.17459381    
  0.79790539    
 -0.70405638    
 -0.52989775    
  0.34794095    
 -0.30240950    
  5.20348102E-02
 -0.81587130    
  0.13671176    
  0.27931383    
 -0.29612064    
 -4.03515920E-02
 -3.59328538E-02
   1.3103086    
 -0.32567582    
 -0.19562182    
   1.0648066    
 -0.98242247    
  0.35667500    
  0.18232162    
  1.91603173E-02
  -1.2771446    
   1.6484574    
  -1.5254515    
  0.54361510    
  0.22957486    
  0.20241776    
 -0.87442178    
 -0.27796704    
  0.61861366    
  7.72920102E-02
 -0.90396941    
   1.3760375    
 -0.52292573    
 -0.32609147    
 -0.25476268    
 -0.29287717    
  3.41336839E-02
  0.78906697    
 -0.35493407    
  0.92839074    
 -0.20949115    
  0.49070957    
  -1.0093334    
 -3.56553704E-03
  0.96644074    
 -0.92447644    
  0.51151073    
 -0.39525089    
   1.1549231    
 -0.86343801    
  5.10651246E-02
 -0.33647195    
  0.16705446    
  0.39169544    
 -0.11173542    
 -0.60419935    
  0.77808791    
 -6.21527508E-02
 -5.88932820E-02
  0.14677021    
 -0.46683443    
 -0.11525480    
  0.56123805    
 -0.47162607    
  0.11286510    
  0.38119733    
  0.20297293    
 -0.52122909    
 -0.83073258    
 -0.22941375    
   1.4034418    
 -0.21085477    
 -0.36984745    
  0.47138399    
 -0.40202320    
  0.31751594    
 -7.19453469E-02
  3.17489356E-02
  0.64718461    
 -0.89654875    
  0.66261053    
 -3.88329779E-03
 -0.32153869    
 -0.14406472    
 -0.48499122    
  0.90413684    
 -0.74044400    
 -0.62434494    
  0.86611682    
 -0.78443885    
   1.0449083    
 -0.82569396    
  0.30039579    
  0.86913168    
 -8.81234854E-02
  1.45796547E-02
 -0.30895975    
 -0.11980090    
  0.34937605    
 -0.72793353    
  0.65250951    
 -0.23240282    
 -0.62570566    
  0.50428218    
  0.29041356    
  1.46226455E-02
 -0.92438775    
  0.68087685    
 -3.98789868E-02
 -9.18900147E-02
  0.64382827    
 -0.70430702    
 -0.63266885    
  0.57360208    
  0.16766457    
 -0.81935477    
  0.51285368    
 -2.46165451E-02
  0.35324201    
  8.39068294E-02
  0.25287843    
  0.12883306    
  0.51219869    
 -0.46786562    
  4.49660830E-02
 -0.38248986    
  0.62059593    
 -0.71314752    
 -0.60984671    
  0.64165843    
 -0.72294116    
  0.85647267    
 -0.63010848    
 -0.81981128    
   1.2579629    
 -0.60959935    
   1.0136808    
 -0.43355644    
 -0.61113411    
  0.24649127    
 -0.52633053    
  0.32975313    
 -0.24971019    
   1.0709909    
 -0.67518789    
 -0.19995153    
 -6.53292686E-02
  0.55053335    
 -0.41647407    
  0.44997057    
  0.58909345    
  -1.2295357    
  0.76213980    
 -0.53187865    
  0.12953410    
  0.22002324    
  0.63789916    
  3.12123112E-02
 -0.75794172    
  0.54149824    
 -0.23755519    
 -0.95430166    
   1.2727565    
 -0.25404149    
  0.36364534    
 -0.27679124    
 -0.65739828    
  0.54759920    
  0.38790408    
  0.24134958    
 -0.58203018    
  -1.0274087    
  0.59007460    
  0.71574748    
 -0.35508016    
 -0.31596670    
  0.31397253    
 -0.42970872    
  0.48974609    
 -0.32860854    
 -0.62015921    
 -0.14048992    
  0.55561775    
 -0.64925253    
   1.3031793    
 -8.33818913E-02
 -0.22223787    
 -0.41798651    
  0.54726708    
 -0.82696241    
  0.25886181    
 -6.52406663E-02
 -0.43395627    
   1.2667034    
 -0.42105854    
 -0.31196138    
  0.93708974    
 -0.62265027    
  3.88394482E-02
  0.66660744    
 -0.11244886    
  -1.0034266    
 -0.48504075    
   1.0843694    
  0.19487906    
 -0.47711170    
  0.27193329    
 -0.72469562    
  0.98082918    
 -9.88558782E-08
 -0.49072942    
  0.66122949    
 -0.30037513    
 -4.47838046E-02
 -0.34798828    
  0.45810923    
 -0.13720091    
 -0.14536551    
  0.64910734    
  0.29711601    
 -0.61690342    
 -0.72463298    
 -0.22567198    
  0.10409363    
  0.43173283    
  0.20871904    
 -0.61418438    
  0.68009931    
 -0.47037902    
  0.23449028    
  0.24150172    
  0.21264115    
 -0.27419910    
  0.31411508    
  -1.3437340    
   1.1242082    
 -7.29976445E-02
 -0.34153354    
 -0.59932798    
   1.3521351    
 -0.53075731    
  0.32420605    
 -0.78940678    
   1.0125508    
 -0.41436571    
 -0.96939975    
   1.9652032    
 -0.81892419    
 -0.29466188    
  0.61121660    
 -0.42495182    
 -0.15028268    
  0.14669853    
 -0.82950354    
   1.1402572    
 -9.51783955E-02
 -5.65632321E-02
 -0.28921458    
  0.14975929    
  0.68252790    
  -1.3175390    
 -0.49762359    
  0.70671612    
  1.33869229E-02
 -0.62132090    
  0.60523570    
 -0.71500653    
  0.29044098    
  0.42726454    
  9.99547988E-02
 -2.46928651E-02
  7.23207071E-02
  0.15879065    
 -0.30637404    
 -7.84719437E-02
  0.60002100    
 -0.83194935    
  0.53838366    
  0.24269402    
 -0.73088717    
   1.2822928    
  -1.6652850    
  0.83846754    
  0.27034828    
 -0.23548643    
  0.31200919    
 -0.69001758    
 -0.25489259    
 -0.25593409    
  0.53551793    
  0.11778323    
  0.35640356    
 -0.24617708    
  0.13170923    
  0.21545491    
  7.91182518E-02
  0.24849276    
 -0.10275400    
 -4.11852309E-03
 -0.89183277    
  0.70316428    
 -0.85118163    
  0.84951842    
  0.29967269    
 -0.90830749    
 -0.55351889    
   1.0038341    
 -0.66054606    
 -0.48597920    
  0.85949278    
 -0.60613573    
  0.60872942    
  7.72490874E-02
  0.21108083    
 -0.22071922    
 -0.62981981    
   1.1225655    
 -8.16469118E-02
 -0.36843812    
  0.28303087    
 -0.55612564    
 -0.27155241    
  0.21188001    
  0.75889838    
 -0.65450972    
  0.73873866    
 -0.45617247    
 -1.99787803E-02
 -0.29217657    
  0.26949966    
  0.36170855    
  0.12026452    
  0.34613764    
 -0.95511103    
  7.52236545E-02
  0.24133421    
 -0.75781190    
   1.2381985    
 -0.75113451    
 -0.17934139    
  0.18430381    
  0.11005221    
 -0.11005239    
 -7.71588236E-02
  0.57251954    
 -0.19232617    
 -7.59382620E-02
 -0.40546551    
  0.36316252    
  3.43817249E-02
  1.57795791E-02
 -0.54600978    
 -0.85407794    
   1.1451325    
  0.20685036    
 -0.26133785    
  0.31139877    
 -0.49212146    
  0.12309359    
 -2.28578635E-02
  0.33770970    
  0.35832274    
 -0.21632230    
 -0.32473451    
 -0.11253728    
   1.0138651    
  -1.2225702    
  0.31129172    
  0.13976169    
  0.70072722    
  2.02886425E-02
 -0.84097522    
  0.81960696    
 -0.70838171    
 -3.29387859E-07
  0.36823049    
 -0.45763707    
  0.32821587    
 -0.70531029    
  0.98779821    
 -0.76605392    
  1.66673735E-02
  0.16938244    
  0.13469321    
 -0.32636106    
 -0.73045450    
   1.5214689    
 -0.73887670    
   1.1110127    
  -1.0438043    
  0.57380080    
  0.11934702    
 -0.74971747    
 -0.31449312    
 -0.26381376    
 -0.52030480    
   1.2818151    
  0.57150251    
  5.32812327E-02
  -1.1938049    
  0.49829641    
  0.46585789    
  -1.1150665    
  0.74387443    
   1.0234562    
 -0.49726558    
 -0.33140218    
 -0.16512553    
  7.05228671E-02
  0.13450351    
  0.20529833    
  -1.2787198    
   1.2619604    
  -1.2569968    
  0.94939959    
 -5.91891669E-02
  0.12767088    
 -0.19928056    
  0.19928049    
 -6.65681958E-02
  1.14067430E-02
  2.42774747E-02
 -0.22684018    
  0.61743569    
 -0.72743666    
 -0.71140140    
  0.24191400    
  0.95200855    
  0.13552256    
  -1.4525065    
   1.1676054    
 -0.48342672    
  0.36355770    
 -0.30806962    
 -0.33024141    
  0.70298034    
 -0.13829497    
  0.48395094    
 -0.26666725    
 -0.80596936    
  3.57888229E-02
 -0.45142674    
   1.7041898    
  -1.3007722    
  0.54546452    
  0.47059718    
 -0.22351460    
 -0.28090197    
 -0.65695435    
   1.2232177    
 -0.51361847    
  0.34871808    
 -0.73685151    
  0.21832095    
 -0.84178740    
   1.4037694    
 -0.98135430    
  0.53899670    
  0.12429733    
 -0.44183293    
  0.31508139    
 -6.07782044E-02
 -0.45909700    
 -0.43269125    
   1.3831049    
 -0.75237513    
  0.20742778    
 -0.46068063    
   1.1675084    
 -6.59892857E-02
 -0.49976009    
 -0.38650733    
   1.0025977    
  -1.8640803    
   1.2855527    
 -5.44510037E-02
  0.27667263    
  0.36402783    
  0.27217764    
 -0.60711312    
 -2.90931202E-02
 -0.62883967    
   1.3320833    
 -0.75823361    
 -0.13325284    
 -9.33074281E-02
 -0.31327122    
 -0.60669291    
   1.0965648    
  0.20327520    
  0.27336589    
 -0.35885826    
 -0.32164660    
  7.73332641E-02
  0.14480501    
 -0.13094783    
   1.1272506    
  -1.0311066    
 -0.34484026    
  0.76272792    
 -0.57308024    
  4.98326235E-02
  0.13613248    
 -1.83493160E-02
 -0.37806621    
  0.94412792    
 -0.18700500    
 -0.61202198    
  0.53899634    
 -0.82927912    
 -0.58155608    
   1.1490774    
  0.19923814    
  0.16332550    
  0.11869565    
 -0.83400458    
 -0.92190933    
   1.1775707    
  0.78826016    
  -1.3882684    
  0.67318660    
 -0.47972855    
  0.72204173    
 -2.72674449E-02
 -0.73464704    
  0.42227250    
 -0.76213998    
  0.99148661    
 -0.28886023    
  0.17284238    
  0.51912457    
  0.26589978    
  -1.1757184    
  0.36456174    
  0.11529078    
 -0.29071140    
 -0.20988260    
  0.57067466    
 -0.47918263    
  1.62602048E-02
 -0.11075145    
 -0.52493870    
 -0.27925679    
   1.1163508    
  0.41639397    
 -0.91267413    
  1.07716778E-02
  0.48770291    
  0.44277254    
 -0.32109791    
 -0.56399429    
  0.27566436    
  0.80109459    
  0.27304035    
  -1.0187055    
  0.32555884    
  0.46334395    
  -1.1064380    
  0.48005369    
 -8.92869979E-02
  0.36597124    
 -0.85948354    
  0.45638552    
  9.89574343E-02
 -0.15736835    
 -5.14254346E-02
  0.26903984    
 -2.86320020E-02
  0.34561798    
 -0.46443957    
  0.49052769    
 -1.43134745E-03
 -0.79882592    
  0.68835849    
 -0.21121517    
 -5.27507812E-02
 -0.18733425    
 -0.34100550    
  0.10394631    
  0.21931475    
 -0.11650540    
 -0.42285666    
  0.70188057    
  9.13493708E-02
 -3.22613381E-02
 -0.19386339    
 -0.46306238    
  0.47049740    
  0.52407056    
  0.30830166    
 -0.45783299    
  3.38939647E-03
 -0.71193546    
 -0.28998411    
  0.58368158    
 -0.11137724    
   1.1194664    
 -0.71976441    
 -0.63150287    
  0.33024141    
  0.56110263    
  0.12420163    
  0.16310918    
 -0.17101489    
 -0.41343349    
  0.38662225    
 -0.12425783    
 -0.67485434    
  0.41847193    
 -0.38870803    
  0.32509679    
  0.18514279    
 -0.71090949    
 -7.43835941E-02
 -0.17233257    
  0.81398338    
  0.45309317    
 -0.24965471    
 -0.90885544    
   1.2162431    
 -0.61573493    
  0.45464960    
 -0.12985392    
 -0.67216182    
  0.63730335    
  0.12526213    
  3.08166258E-02
  0.41505316    
 -0.22362104    
 -0.59329069    
  0.12947315    
 -9.55003574E-02
  0.22855718    
 -0.19368139    
  0.63824004    
 -0.26140648    
  0.17119479    
 -0.57045561    
 -0.44757688    
  0.39247769    
 -2.64914241E-02
  0.36358666    
 -4.28977087E-02
 -0.50974363    
  0.64043075    
 -0.66782916    
  0.88583112    
 -0.39011991    
 -3.44270915E-02
 -0.21833922    
  0.22879194    
 -0.33197603    
  9.66265276E-02
 -4.48506773E-02
 -0.56825358    
  0.40950519    
  0.50110120    
 -0.66109359    
  0.56545687    
 -0.49247679    
 -0.35541850    
  0.98812431    
 -0.15467015    
 -0.97237980    
  0.69073999    
  0.77189118    
  -1.0635980    
  0.94553632    
 -0.44573876    
 -7.85901584E-03
  0.19473608    
 -0.63328642    
  0.39212453    
 -0.69314688    
 -5.08581772E-02
  0.98354268    
 -0.17357945    
 -0.14996824    
  0.68638259    
  -1.1568357    
   1.2811339    
 -0.23419355    
 -0.13497558    
 -0.83914202    
  0.16885319    
  0.27488878    
  0.12301457    
  0.37789023    
  0.16284351    
 -3.48543860E-02
  0.20792498    
 -0.41856134    
 -0.94204301    
  0.47316858    
  0.53843182    
 -0.41539592    
 -0.43586278    
  0.43586230    
 -0.24534439    
 -3.10908984E-02
 -0.19716766    
  0.14310111    
   1.1224015    
 -0.84098876    
  0.42278472    
 -0.47440889    
  0.32982728    
 -0.99898279    
  0.10622176    
  0.56953293    
 -0.28185114    
  0.15581039    
  0.39546481    
  5.53882830E-02
 -0.67586464    
  0.73284727    
 -0.51532722    
 -0.65142298    
  0.52324808    
  0.44913185    
 -5.03369682E-02
 -0.57600135    
  0.85889184    
 -4.11819182E-02
 -0.23408949    
 -0.36183870    
  0.23020263    
  2.56420132E-02
 -0.41820374    
  0.13752975    
  0.32402512    
 -0.34377161    
  0.26170623    
  0.66535246    
 -0.80139315    
 -0.62515944    
  0.90780389    
  0.30178624    
 -0.50014544    
  0.42603761    
 -0.50531065    
  8.61775950E-02
  0.28019992    
 -0.61483866    
 -0.29196510    
   1.4241940    
  -1.0731140    
  0.68860495    
 -9.04657915E-02
 -0.54518569    
  0.39297083    
 -0.43093213    
  1.47710294E-02
 -0.13143855    
  0.58741510    
 -0.16976154    
  0.15478019    
 -0.44099486    
  0.51023930    
  -1.1110131    
   1.3041322    
 -0.38038296    
 -0.31421641    
 -0.90616798    
  0.59495527    
  0.56639582    
  0.23745477    
  -1.1021713    
  0.27422309    
  0.64527142    
 -0.27848509    
  8.11251849E-02
  0.44368613    
 -0.20456719    
  0.33119965    
 -0.20099659    
 -0.86297941    
  0.18586096    
   1.2542759    
 -0.96747810    
  8.14702883E-02
  0.26480609    
  2.40972843E-02
  0.13832727    
  0.17511816    
 -0.30796668    
  0.21104915    
 -0.98575753    
  0.56018001    
  1.78972911E-02
 -0.13511686    
  0.34800771    
 -1.44408671E-02
 -5.80140464E-02
  0.22044209    
  -1.0342667    
  0.48081422    
  0.81450814    
 -0.29086199    
 -3.18938913E-03
 -0.57288218    
  0.33809006    
  0.20890078    
 -0.38759270    
 -0.28607345    
 -0.56930965    
  0.36685017    
  0.73365384    
 -0.92388082    
   1.5725766    
  5.75974472E-02
 -0.98581707    
  0.57801700    
 -0.78565586    
 -0.44628677    
  0.93155801    
  0.28341180    
  0.13833448    
  0.14003186    
 -0.56177813    
  0.47849065    
  -1.1565996    
 -0.17934045    
  0.28544760    
  0.69482344    
  -1.0935994    
   1.0134175    
 -0.31031990    
 -0.23309411    
  0.77846408    
 -0.15486850    
 -9.66512486E-02
 -0.49920860    
   1.1604878    
 -0.67990202    
  6.01825416E-02
  1.76842744E-03
 -0.45806113    
  0.58716577    
 -6.24704175E-02
 -0.45198554    
 -0.10680424    
 -0.79019231    
  0.17486255    
  0.83034873    
 -0.24732645    
 -0.14770420    
  0.82125723    
 -0.47641662    
  0.18313807    
  0.39176643    
 -0.38363633    
 -5.19325249E-02
  0.29986784    
  -1.0523069    
  0.56284225    
   1.2251393    
  -1.8248518    
   1.1504530    
 -0.35264984    
  0.28185090    
 -0.25268200    
 -0.10833129    
  0.14264263    
  0.16766408    
 -0.26119071    
 -0.25131443    
  0.43399906    
 -0.48868942    
  0.35282087    
 -0.12377781    
  0.12169671    
  0.30164698    
 -2.33837739E-02
 -0.48078728    
  0.15560706    
  0.24303220    
  0.32094133    
 -0.37729448    
  0.10969897    
  7.35283345E-02
  6.56694397E-02
 -0.51271027    
 -0.79745924    
   1.1193389    
  0.13864653    
 -0.72029775    
 -0.19897328    
  0.50032318    
  0.46404684    
 -0.29768965    
 -1.35005368E-02
 -0.36923587    
  0.56442010    
 -0.90596056    
  0.60217506    
 -0.98227251    
   1.2987573    
 -0.58275223    
  0.64837438    
 -0.73384571    
  0.37315407    
 -0.56226802    
 -0.22873628    
  0.53665739    
 -2.73603341E-03
 -7.98140392E-02
 -4.24304456E-02
  0.73557770    
 -0.11463551    
 -0.84176672    
  0.79580134    
  0.12894721    
 -0.41083953    
 -0.65020293    
  0.95958787    
 -0.30018967    
  0.22634186    
 -0.71156430    
 -3.40293646E-02
  0.19506012    
 -0.27094507    
  0.66367173    
  0.35131875    
 -0.12646773    
  0.36127141    
  -1.0044923    
  0.42687947    
  0.56805444    
 -0.64968795    
 -0.28233275    
 -0.10265382    
 -0.19729771    
  0.24994215    
 -0.23767148    
  0.79177773    
  0.20117283    
 -0.57135588    
  0.46163490    
 -0.56847811    
 -7.06897229E-02
 -0.27292901    
 -0.50665051    
   1.5826948    
 -0.10996798    
 -0.11818153    
 -0.58778703    
 -0.47388202    
  0.35043815    
   1.0015976    
 -0.67192632    
 -0.84293377    
  0.89409465    
 -6.97053745E-02
 -8.65256637E-02
  0.41417372    
 -6.36393726E-02
 -0.24546489    
  0.14169967    
  0.43317190    
 -0.60416794    
  2.13912409E-02
 -0.15724178    
  0.29769340    
  2.49725785E-02
  0.21503891    
 -0.15837874    
 -3.44865061E-02
  0.14470735    
  0.26075709    
 -0.70787460    
  0.25296158    
  0.14953135    
  0.25131467    
 -0.82140136    
   1.1773045    
  0.24516955    
 -0.31919470    
 -0.68966055    
 -0.66342986    
 -0.45391762    
   1.4090823    
  0.33175746    
 -0.45127448    
 -0.13353133    
  0.28544712    
  0.50036877    
  -1.3532749    
  0.78343374    
  -1.0477688    
  0.34740153    
 -0.52665025    
  0.97235823    
  7.59290382E-02
  0.50435323    
 -0.47887409    
 -6.30961219E-03
 -0.14261380    
  0.55228931    
 -0.51644373    
  0.82594478    
 -0.96149063    
  0.52205247    
  -1.0564511    
  0.97334713    
 -0.13526638    
  4.84118797E-02
  4.07464765E-02
  0.34884071    
 -0.48887494    
 -0.39095727    
  0.55075812    
 -0.66507554    
  0.12353384    
  0.48480165    
 -0.74930876    
  0.52191961    
  0.29826394    
  0.14052458    
  0.13524453    
  -1.1039528    
   1.4101048    
 -0.79633164    
  0.21616246    
 -0.72698808    
 -0.33213308    
  0.46430573    
  0.52782357    
 -0.23776303    
 -7.13711679E-02
 -0.61940306    
 -4.85527962E-02
  0.34566918    
  0.29119667    
  0.63490456    
 -0.50896740    
 -0.36566412    
  0.44802514    
 -0.28483734    
  7.12630972E-02
  0.46702296    
 -8.32654163E-03
 -0.10387525    
  9.23341047E-03
 -0.40179566    
 -9.80608761E-02
  0.65767699    
  0.56252664    
  -1.4320481    
  0.16532411    
   1.0330154    
 -0.46122903    
  0.31682363    
 -0.94073826    
  0.73570669    
 -0.31146726    
 -0.59525424    
  0.51794344    
  0.31047001    
 -0.62127024    
  0.31316155    
 -0.43296206    
  1.80181134E-02
  0.82511479    
 -7.47099742E-02
  1.00671072E-02
  0.29806224    
  2.08465084E-02
  -1.0937694    
 -0.29252508    
   1.0000607    
  0.13196762    
  -1.0393697    
  0.60533124    
  5.86331002E-02
  8.09179917E-02
   1.2467427    
 -0.58236670    
 -0.75444806    
  0.19375004    
 -0.57200259    
 -0.22482282    
   1.1384258    
 -0.14299726    
 -0.79437542    
  0.48788366    
 -0.81409973    
  0.70026499    
 -0.51398242    
  0.67116863    
  0.31163535    
  0.15076351    
 -0.17623346    
  -1.3033373    
 -0.27473024    
   1.5186765    
  0.14791988    
 -0.89907861    
 -0.62392616    
  0.88392514    
  0.55358285    
 -8.85255188E-02
 -0.14947814    
 -0.14650218    
 -0.44628683    
  0.66497636    
 -0.85147280    
  0.69732231    
  0.14157180    
 -0.55330670    
 -0.56355482    
   1.1077781    
 -0.71528840    
  0.87360084    
 -0.68693584    
  0.74444020    
 -0.37790710    
 -7.80771971E-02
   1.2477793    
  -1.0094380    
 -6.22253753E-02
 -3.16227451E-02
 -1.82376206E-02
  0.37571526    
  -1.0832807    
  0.64860082    
  4.86866757E-02
  0.18438515    
 -7.67549425E-02
  0.49587244    
 -0.69654244    
  9.71635655E-02
 -0.39931121    
  0.52665043    
 -0.30473450    
  0.46353287    
 -0.20894837    
 -0.27946228    
  0.35818550    
  0.17110859    
 -0.30463985    
 -0.58818889    
  0.43168852    
  0.26507592    
 -0.82410294    
  0.78733480    
  0.50970113    
 -0.39150265    
 -0.82264555    
  0.46668369    
  0.36754218    
 -0.92537767    
  0.61776185    
  0.46972394    
 -0.60102087    
  2.76745129E-02
  0.76263601    
 -0.65677953    
 -0.58333206    
  0.90178615    
 -0.32967752    
  6.12885207E-02
 -0.41828611    
  0.78992242    
 -0.20752637    
  -1.2313725    
   1.8070738    
 -0.57210433    
  5.07540591E-02
 -0.38938376    
 -0.49913910    
  0.66793561    
 -0.18915382    
  1.02305440E-02
  0.17037614    
  0.36159813    
  0.14965601    
 -0.53294790    
 -0.50209177    
  0.59819907    
  0.16152278    
  9.06765983E-02
 -0.12867770    
  2.43485961E-02
 -0.26167718    
 -0.22986221    
  0.48464334    
 -0.58192146    
  0.45282951    
  0.76528484    
 -0.82824975    
 -0.53989518    
   1.4076474    
  -1.5971891    
  0.80219674    
  7.86926895E-02
  6.79115430E-02
 -0.69651961    
  0.58062875    
  0.47307089    
 -0.53345865    
  0.45125434    
 -0.55038762    
 -0.15563039    
 -0.86208671    
  0.83849478    
 -0.33012602    
 -8.46659318E-02
  0.18299100    
   1.0002874    
 -0.59370816    
 -7.63377473E-02
 -0.13078798    
  0.58320993    
 -0.40317449    
  0.33679926    
 -0.56166059    
  0.15864351    
  0.37820178    
  4.58343737E-02
 -0.40947357    
 -4.83079115E-03
  0.35497865    
  -1.0505505    
  0.12316192    
  0.98990786    
 -9.53104943E-02
  0.75025719    
  -1.2669474    
  0.30878180    
  9.66839120E-02
  0.57462907    
  -1.4571805    
  0.98673600    
  0.15818129    
 -0.82345164    
   1.5052224    
 -0.58687192    
 -0.76567382    
 -3.60395238E-02
  0.50530565    
 -0.22222154    
 -0.13287355    
  5.87651394E-02
  0.31642130    
 -0.34665027    
  0.97441506    
  -1.0487192    
  0.69864213    
  4.68315259E-02
 -0.54630637    
 -0.24424489    
  0.20040905    
 -0.25672019    
  0.54381245    
 -0.12421958    
 -0.75302029    
   1.3214725    
 -0.54664665    
  0.31524011    
  -1.1514872    
 -0.24487031    
   1.6356800    
 -0.38374341    
 -0.82927912    
  1.12994341E-02
  0.72266948    
  -1.1451322    
  0.11332903    
  9.71644670E-02
   1.0861900    
 -0.19237208    
 -0.58892363    
   1.0627079    
 -0.42391217    
 -0.83417088    
  0.79372430    
  3.68364640E-02
 -0.80596936    
  0.56595737    
  0.14325394    
 -3.03355176E-02
 -0.53227192    
  0.22733065    
 -0.78957176    
  0.48974657    
  0.85904354    
  -1.0131944    
  0.37277237    
  5.00837639E-02
  0.60299653    
 -0.21103150    
  0.73497880    
 -0.17342238    
 -0.75363314    
 -0.14400649    
 -7.32720196E-02
   1.0393879    
 -0.70458782    
  0.33317941    
 -9.75617096E-02
  0.33765203    
 -0.57326996    
  5.09795621E-02
  0.13725194    
  0.50072283    
 -0.62415409    
 -7.95524418E-02
 -8.64322335E-02
 -0.68852878    
  0.63625956    
  0.59588397    
  7.63141513E-02
 -0.41736650    
  0.13918665    
 -0.36754212    
  0.46165553    
 -0.49302077    
  0.23095626    
 -7.47068897E-02
  4.90893275E-02
  2.95007341E-02
 -0.47155565    
  0.18387271    
  0.63187653    
 -9.80613530E-02
  0.22918586    
  -1.2964754    
   1.3906901    
 -0.51485425    
 -0.43999961    
  0.45457160    
  0.44852719    
  -1.5063902    
   1.1124060    
  1.71124225E-03
  -1.0009733    
  0.71613652    
  0.23039034    
  0.44556469    
  -1.2293397    
   1.0105221    
  0.35681897    
 -0.58176214    
 -0.19867094    
  0.29969761    
 -0.78878295    
  0.84576046    
 -0.33708772    
  0.48285207    
 -0.13657539    
 -0.21517260    
 -0.48409101    
  0.56398869    
  -1.0327660    
   1.0721204    
  0.39647645    
 -0.60050851    
  0.83844078    
 -0.46787044    
  -1.1954858    
  9.40288231E-02
  0.31299964    
  0.30241656    
  0.11134703    
  2.24731807E-02
  0.38848719    
 -0.18947084    
 -0.74061346    
  0.59470677    
 -0.28131709    
 -0.72932762    
  0.88420218    
 -0.61377358    
  0.52991956    
 -0.41975078    
   1.0303900    
  -1.2155932    
  0.77219021    
  0.95551187    
  -1.0345551    
  0.11826382    
 -0.38171113    
  0.77427286    
 -0.27477825    
 -0.15700395    
 -0.12556286    
  0.18947639    
 -0.35426536    
   1.0705941    
  -1.5567704    
  0.26570344    
  0.64884686    
  2.23950893E-02
 -0.68804961    
  0.78691560    
  -1.0986116    
  4.96718846E-02
  0.63650733    
  0.10396044    
 -0.22524689    
  0.61376256    
 -0.42053568    
  0.25010842    
  0.15173422    
  -1.0799203    
 -0.39272699    
   1.4580259    
 -0.48993596    
  0.75037277    
 -0.61354119    
  0.56230724    
 -0.34294447    
 -0.82235885    
 -0.30183014    
  0.90272719    
 -2.98533328E-02
 -0.14410058    
  0.60158038    
 -0.46181831    
  0.46318698    
 -0.41232872    
  0.35750088    
 -0.47347757    
  0.36361158    
 -0.19530849    
  2.89871413E-02
  0.68549877    
 -0.84633845    
 -7.42805153E-02
  0.15998606    
  0.97954506    
  -1.2985125    
 -7.02039823E-02
  0.36842376    
 -0.77388871    
   1.5752232    
 -0.94782692    
 -0.33404815    
  0.53162462    
  0.17331687    
  5.06227724E-02
 -0.25633174    
 -9.48983654E-02
 -0.31675875    
 -0.57605505    
  0.18599840    
  0.95233101    
 -0.25918356    
  2.29064841E-03
 -0.38957345    
  0.42773756    
 -0.80489081    
   1.0936741    
 -0.21451752    
  1.42135657E-02
  0.76415461    
 -0.94970661    
  0.17133917    
 -0.26810646    
  0.47600198    
 -0.15415064    
 -0.31121248    
 -0.19832225    
  0.55499715    
  0.27228674    
 -0.29855412    
 -0.83157903    
  0.34393048    
   1.0840589    
 -0.44825283    
 -0.46542397    
  0.56667799    
  0.14201382    
 -0.76508236    
 -0.12959294    
 -0.77844435    
   1.0374168    
 -0.39700592    
  0.86214346    
 -0.74636823    
  0.74484211    
  0.32880956    
  -1.2039726    
  0.18354145    
  0.32728353    
 -0.96124291    
 -0.21741374    
 -0.39834684    
  0.48714334    
   1.3169510    
  0.18639921    
 -0.75613636    
  0.90069020    
 -7.16920570E-02
 -0.11138454    
  0.14852442    
 -0.39962271    
  0.36921704    
 -0.94695789    
  0.48630583    
  0.43205914    
 -0.40477520    
  0.55338532    
 -0.61090934    
  0.17829290    
  0.48931119    
 -0.66760468    
  0.28438726    
 -0.48262396    
 -0.10121034    
 -0.56555128    
  0.62860894    
   1.5145161    
  -1.4091562    
  0.56104350    
 -9.10394490E-02
  0.10379720    
 -0.69596821    
 -0.58102912    
   1.0643624    
 -0.35866839    
 -2.01515071E-02
  0.47823936    
  -1.0359488    
  0.41578183    
  0.55499715    
 -0.48698208    
  0.70269006    
 -0.64934492    
 -0.37351358    
  0.72471893    
 -0.50839144    
 -0.31959373    
  0.76964325    
 -0.19873424    
  0.21411933    
 -0.45334926    
 -0.51987469    
 -0.25782886    
   1.2117856    
 -0.35890087    
  0.71790791    
 -0.55385762    
  0.13264407    
 -2.07277643E-03
 -0.70148015    
  0.74014229    
 -0.45141530    
   1.2158142    
  -1.1910452    
  5.64788729E-02
 -0.38685295    
  0.88429487    
 -0.52676970    
  0.50185734    
  7.46225491E-02
 -0.77318966    
  1.08110476E-02
  0.15568557    
  0.36583519    
  3.14157978E-02
 -0.25190389    
  0.22261313    
 -9.10728127E-02
 -0.16115183    
  0.43419272    
 -0.16721503    
 -0.69314677    
  0.96448272    
 -0.49291161    
  9.22192782E-02
  3.50910090E-02
  8.16332325E-02
 -0.11434624    
  0.19177809    
 -0.51082587    
  0.39451191    
  7.01673552E-02
 -0.95182282    
  0.78700572    
  8.52479758E-08
  0.76214033    
 -0.68302888    
  3.51688750E-02
  0.27080196    
  5.91699630E-02
 -0.79437542    
  0.69999611    
 -0.13304374    
  9.65502411E-02
 -0.29182020    
 -9.95843858E-02
  3.09298970E-02
  0.45336869    
 -0.52163678    
 -0.79609424    
  0.42534631    
  0.11163981    
  0.44910035    
  -1.2858902    
   1.3233801    
  0.50431120    
 -0.10899803    
 -0.41278064    
  0.70736295    
 -0.37341106    
 -0.99672794    
 -0.45810899    
  0.33066353    
  0.65100920    
 -0.12668364    
  0.31111208    
 -8.79691169E-02
 -9.64606777E-02
 -0.54080623    
  0.96217847    
  0.41098723    
 -0.71316975    
  0.14609273    
  0.46757329    
 -0.82286280    
 -0.28307569    
   1.4161742    
 -0.74158025    
 -0.27650893    
  0.81503659    
 -0.26784363    
 -0.86750019    
  0.39176598    
 -0.61576021    
  0.56143796    
 -0.67868984    
  0.45978373    
 -3.06771919E-02
  0.70553118    
 -4.62635281E-03
 -0.25175595    
 -4.47234251E-02
  0.10452896    
 -0.35881770    
  0.27282682    
  0.19751157    
 -0.50027293    
 -0.55410582    
 -0.36772504    
  0.34830642    
   1.1464679    
 -0.55379146    
 -0.57325822    
  0.11349998    
  0.85158026    
  0.19566312    
  0.21831222    
  -1.2570089    
  0.93233144    
  0.24665053    
  -1.0702230    
  0.69314706    
  3.00777890E-02
 -7.69611895E-02
 -0.30110472    
  0.39459547    
 -0.17904846    
  0.27782986    
 -0.46408072    
  7.82240704E-02
  0.29071152    
 -0.20694160    
  0.48688030    
 -0.53021640    
  0.62565178    
 -0.37175071    
 -0.19506086    
  0.29969761    
 -7.96355084E-02
 -0.23111138    
  0.14265664    
 -0.69894481    
  0.55628830    
  0.54490501    
 -0.45364371    
  0.67368942    
  -1.2043179    
  0.70854533    
 -0.39449021    
  5.39347716E-02
 -0.41024956    
  0.34108669    
 -0.41574836    
  0.80661446    
  0.53103554    
 -0.25597534    
 -0.34121385    
  0.37861371    
 -0.87294000    
  0.42149764    
  5.94624365E-03
  0.38146383    
 -0.21776025    
 -0.33345634    
 -0.25769106    
  0.55179340    
 -0.58569497    
  0.61153567    
 -8.70114341E-02
 -0.24708277    
  0.47798815    
 -0.37215242    
  0.89817947    
 -0.80442387    
  0.12080493    
 -0.43343914    
  4.16725390E-02
 -0.30830112    
   1.1850445    
  -1.6439984    
  0.78745764    
  0.47623420    
 -0.73112679    
 -3.61283347E-02
  0.14019814    
  0.32267287    
  0.68469018    
  -1.1276934    
 -8.90997872E-02
  0.68052304    
  -1.0234671    
  0.16277106    
   1.1099926    
 -0.21364178    
 -1.75310846E-03
 -2.12777052E-02
 -9.78225172E-02
 -0.11951371    
  0.10758502    
 -0.15315075    
  0.31186238    
  0.26916745    
 -0.84036881    
 -0.35970056    
  0.97594750    
 -0.52396178    
 -0.80065215    
   1.3278718    
  3.98461781E-02
 -0.79158759    
 -7.51699209E-02
  0.46674597    
 -6.74958974E-02
  0.19635354    
 -0.36726999    
  0.63057947    
 -0.39216763    
 -0.25331458    
  0.76971900    
  0.29530251    
 -0.66256326    
 -0.33566907    
 -0.83797896    
   1.8216124    
 -9.93099064E-02
  -1.1102811    
 -0.20223728    
  0.26368961    
   1.1822147    
 -0.55758756    
 -0.26431671    
  0.17342931    
  0.72937596    
 -0.26912892    
  -1.0039704    
  0.14310113    
  0.76310569    
 -0.47325245    
  9.31383893E-02
  1.37393931E-02
  0.41258740    
 -0.48325232    
  0.16898340    
 -0.55476844    
  0.16420977    
  0.20043366    
 -0.72351795    
  0.96192962    
 -0.88154769    
  0.91791546    
 -5.16347401E-02
 -0.42096958    
 -0.18859127    
  0.41796488    
 -0.12792727    
 -0.74382091    
  0.96837580    
  0.29283807    
  0.42169583    
 -0.80086190    
 -0.46021605    
  0.85053974    
 -0.16882092    
 -0.67524624    
  0.53630513    
 -7.23682642E-02
 -0.37156337    
  0.17740743    
  4.57362458E-02
  0.31609845    
 -0.23045969    
 -0.23236519    
  0.22803588    
  0.60475415    
 -0.93905956    
  0.47000343    
  0.88629991    
 -0.61148465    
 -0.49417800    
  1.63749438E-02
  0.52281797    
 -0.11349340    
 -3.28928605E-02
  -1.2440437    
 -0.55410630    
  0.74468029    
   1.1860040    
 -0.53959465    
  0.59388226    
 -0.64542723    
  3.95114012E-02
 -0.81944078    
   1.0574849    
 -0.25513855    
 -0.64037806    
  0.14341263    
  0.23681478    
  0.45835492    
 -0.31845346    
  0.10536029    
  0.25075889    
 -0.33142647    
 -0.28317526    
 -0.25698251    
  0.19388252    
 -0.44055733    
  0.88975149    
  0.37484580    
 -0.42498255    
  0.16764688    
 -0.77463937    
 -0.45131218    
   1.4714521    
 -0.37284002    
 -0.14310095    
  0.26608264    
 -0.48496175    
   1.0575937    
 -0.51741558    
 -0.35020271    
  0.30800217    
 -0.29055968    
  0.40834248    
 -0.65554839    
  0.32480749    
 -0.26744339    
 -0.22576003    
  0.20106719    
  0.65492588    
  0.23237699    
 -0.61129600    
  0.25671980    
 -2.97890734E-02
  0.10254901    
  0.13304354    
  0.10518982    
 -0.32153037    
  1.88877825E-02
  0.41854626    
 -0.40820503    
  5.21162525E-02
 -0.23690963    
 -0.92001045    
  0.53899670    
  0.38841268    
  0.42893833    
  1.42973410E-02
 -0.65599155    
  0.97013444    
 -0.22084190    
  -1.0040864    
 -0.16136673    
  0.81041765    
 -0.58819628    
   1.3610710    
 -0.82115287    
  0.18946427    
 -0.47643018    
  0.21335390    
 -0.66125369    
 -0.29518303    
 -0.17034630    
  0.26784426    
  0.90198094    
  6.43994361E-02
 -5.33747114E-02
  0.86868441    
  -1.6112801    
 -0.33004048    
   2.4955339    
  -2.3304539    
   1.0858500    
 -0.13117507    
 -0.57862383    
   1.0886124    
 -0.80466813    
  0.92077482    
 -0.32956052    
 -0.56078291    
  0.17228027    
 -0.35733041    
 -0.20285882    
   1.2441196    
  5.73508739E-02
 -0.34041443    
 -0.74516869    
  0.87465918    
 -0.20112054    
 -0.34775725    
  0.73434311    
  -1.1444920    
 -0.42861763    
   1.8763655    
  7.57036358E-02
  -1.2375302    
  0.82436091    
 -0.25347149    
  -1.1779082    
   1.1927449    
 -0.91850197    
  0.44761500    
 -0.28454268    
  0.83603919    
 -0.37667158    
  0.11226760    
  0.22703011    
  0.45454627    
 -0.92257690    
  0.39792955    
  0.32078865    
  -1.7085966    
   1.6333911    
 -0.62786955    
  0.16892882    
  0.18107261    
 -0.62958598    
  0.20120400    
 -0.50365704    
  0.91946036    
 -0.84308720    
   1.0961583    
 -0.76442438    
  0.14923833    
  0.22132376    
  -1.0986117    
   1.3890233    
  6.46233186E-02
  0.15250744    
 -0.39077076    
 -0.90340787    
  0.43178204    
 -0.23293148    
  0.31755933    
  0.68234932    
 -0.40848526    
 -0.89563465    
  0.47000393    
  0.35806301    
  0.33090889    
  0.27822304    
  -1.6438124    
 -0.33428901    
   1.7685927    
  1.42214047E-02
 -0.39842978    
 -0.10897843    
  0.72462958    
  -1.4415098    
  0.18667911    
 -0.16081505    
  0.70372903    
 -0.76063663    
 -0.27277863    
  6.85977936E-02
   1.2279916    
  6.42348602E-02
 -0.37925649    
  0.27709362    
  0.32196188    
 -0.61921293    
  0.10513437    
  0.23004450    
 -0.37675464    
  0.26200140    
  -1.0134172    
  0.90016103    
 -8.47963095E-02
  4.32971045E-02
  0.14196995    
 -0.12724903    
  0.18092878    
 -0.55353647    
  0.42149764    
  8.93278942E-02
  0.16859137    
  -1.0758314    
 -0.66647828    
   1.3685948    
  0.38441181    
 -0.20134622    
 -0.12034214    
  0.32774916    
  8.12035874E-02
 -0.22558355    
  0.41415340    
 -0.67826444    
  9.11691487E-02
  0.64534163    
  -1.1465324    
 -0.44564545    
  0.66329455    
  0.16705452    
  0.15514891    
 -0.14586852    
 -0.31816500    
  0.39589605    
  0.25344887    
 -2.17943303E-02
  3.16956565E-02
 -0.83208847    
  0.48405540    
  0.31803042    
 -0.72233337    
  0.37120289    
  0.57731521    
 -0.40546530    
  0.44125444    
 -0.21730116    
 -0.26317394    
  0.13747092    
 -8.61778483E-02
  7.51073807E-02
  0.11385816    
  0.13166668    
  5.36847711E-02
 -0.23804040    
 -0.58256501    
  0.63193679    
  -1.1069523    
  0.64686614    
 -2.71193187E-07
 -5.68487979E-02
  0.58126545    
 -0.43872204    
 -7.78310224E-02
  0.37990180    
  0.59667593    
 -0.98707646    
  5.64248413E-02
 -0.46453226    
  0.66293341    
  0.13199615    
 -0.26757464    
  0.69197589    
 -0.37714732    
  0.25642911    
 -0.62910503    
 -0.56959075    
  0.82640469    
  0.32211146    
 -0.58890045    
  0.58052015    
 -0.92757404    
  0.57469875    
 -2.42435820E-02
  0.12299538    
  0.42634282    
 -0.52909458    
 -9.45091024E-02
  0.28049737    
 -0.34650555    
  0.26687932    
 -0.25285968    
  0.19919334    
  0.26557654    
 -0.55706775    
  0.87100631    
 -0.77870709    
 -9.32372548E-03
 -0.26072660    
  0.38602704    
 -8.40102807E-02
  0.77508956    
  -1.0680285    
   1.0061097    
  0.44927818    
  -1.2131500    
 -0.32052478    
  0.53464377    
 -0.92877305    
  0.55338550    
  0.43646172    
 -0.30154181    
 -0.30729091    
  0.89021069    
  0.23980591    
  -1.5404446    
  0.92717689    
 -0.61735314    
   1.0122645    
  7.53386393E-02
 -5.56403250E-02
 -0.17894574    
 -0.43786669    
 -0.44478172    
  0.39538905    
  0.13700636    
 -2.00672485E-02
 -0.54286540    
  0.17388777    
  0.58488715    
  0.21768379    
 -0.57877648    
 -0.39768341    
  0.57390934    
 -0.62153745    
 -0.52172458    
   1.1984781    
 -0.48835292    
  0.98586726    
 -0.48723668    
 -4.60329019E-02
  0.67804462    
 -0.67164111    
 -0.13901725    
  0.30164272    
  6.64576069E-02
  1.67785455E-02
 -5.82355559E-02
  4.48352322E-02
  0.56562054    
 -0.48466954    
 -0.73280382    
 -0.18426549    
  0.90454924    
 -0.38983971    
 -0.63006300    
  0.32832932    
 -7.16915727E-02
  0.33791861    
  2.40664347E-03
  0.36790928    
 -0.73563421    
 -0.26028228    
   1.0091408    
 -0.29592612    
  0.14368913    
  0.22505364    
 -0.52363032    
  0.17887935    
 -0.43944064    
 -0.50748599    
  0.11034848    
  0.30982342    
  0.79704690    
 -0.81175309    
  0.12842545    
  0.40220225    
 -0.13259818    
  9.25931185E-02
 -0.71840632    
  0.81967694    
 -0.51356173    
  0.66712654    
 -9.00517330E-02
  0.21231638    
  0.50270605    
  -1.5351282    
  0.47163987    
  0.27878663    
  0.16673720    
 -0.69140309    
   1.2903743    
 -0.90722370    
 -8.67958963E-02
  0.60519367    
 -0.14429821    
  4.16061506E-02
  -1.0246161    
  0.47163987    
  0.46625039    
 -2.24729385E-02
 -0.52905560    
  0.38649315    
 -3.69652063E-02
 -0.50318438    
   1.2621113    
 -0.64253974    
 -0.11221223    
 -0.12405224    
 -0.33600104    
  0.54966503    
  0.44346386    
 -2.44824588E-03
 -0.85508949    
 -0.69027030    
   1.0292093    
  3.23261321E-02
 -9.15402547E-02
  0.40328380    
 -0.19374016    
  3.64304595E-02
 -0.40631706    
  0.38392186    
 -0.37121493    
  0.28957400    
 -0.72191262    
  0.37517992    
  0.60953259    
 -0.49115607    
  0.30825320    
 -0.90414876    
  0.32781371    
 -0.52227736    
 -0.19602695    
  0.61707753    
  0.64384186    
 -0.71136242    
  0.83673781    
 -0.37875491    
 -0.55035681    
  0.72098225    
 -0.34276655    
  8.25305004E-03
 -6.80151805E-02
 -0.23346072    
  0.31778035    
  0.55614394    
  1.38146803E-02
 -0.50222474    
  0.17937823    
  0.33947533    
 -0.30431163    
 -0.52515543    
  0.38111600    
 -0.65627587    
  0.70439613    
 -0.46420360    
  0.61931252    
 -0.49247679    
   1.0753552    
 -0.96561551    
 -0.36150229    
  0.97120637    
 -0.66455191    
   1.1683307    
  -1.0069987    
  0.54508048    
 -0.95815009    
  0.74339044    
 -0.50961685    
  0.73602164    
  -1.1582431    
   1.0594535    
 -0.90992117    
  0.60829836    
 -0.14376599    
  0.50882876    
  5.97870769E-03
 -0.91405815    
 -0.10164964    
  0.69314706    
 -0.21750082    
  4.50079292E-02
  0.14326413    
  0.15475586    
 -0.14421844    
 -0.47715673    
  0.62137544    
 -0.23409271    
  0.11676304    
  0.15996446    
 -0.31411573    
 -0.43813553    
  0.26151213    
  0.65993094    
 -0.34769553    
  0.15918690    
 -0.50905436    
   1.0595092    
  -1.1234584    
  0.36263174    
 -8.79126787E-03
 -0.59043890    
  0.96375215    
 -4.66650166E-02
  0.15323991    
 -0.64774555    
  0.90842718    
 -0.79267675    
  5.87072931E-02
  0.42429224    
  -1.0333570    
   1.0768725    
 -0.42488363    
  0.14812995    
 -0.78015834    
   1.3314583    
  -1.0359019    
  0.10064332    
  0.79183656    
 -0.51082510    
  0.15242812    
 -0.20816982    
  2.12119240E-03
  0.58117318    
 -0.50570422    
 -5.91158913E-03
 -0.74173945    
  0.32334539    
  0.23449028    
 -0.14273557    
 -0.58669096    
   1.2278236    
 -0.66609895    
  0.27992761    
 -0.23060204    
  0.99641538    
 -0.44523841    
 -0.47401777    
 -0.11253728    
 -8.07355568E-02
 -0.42824566    
  0.46074435    
  0.49086002    
  -1.2880766    
   2.3166792    
  -1.5341040    
  0.11679918    
  0.33946693    
  6.86192587E-02
  0.33372623    
 -0.40234542    
 -0.18644188    
  3.10443621E-02
  0.38784385    
 -0.53077668    
 -0.77444965    
  0.97259861    
  0.29026112    
 -0.28819776    
 -0.53165948    
  0.73101729    
  0.33791909    
 -0.40969080    
 -0.72074795    
  0.29789057    
  0.41739714    
  3.58464979E-02
 -0.45601717    
 -0.11778329    
  0.84640479    
  5.85719757E-02
  -1.0528969    
 -9.09717530E-02
  0.87082869    
 -0.39637056    
 -0.45092794    
   1.3577914    
 -0.79485863    
 -1.55735342E-02
 -5.76861873E-02
 -0.17051515    
 -0.53457934    
  0.41503462    
  0.21613513    
   1.0010836    
  -1.3493896    
  0.73917311    
 -0.75010192    
  0.83306801    
 -0.74209625    
  0.25279942    
 -0.57796419    
 -0.42651868    
  0.35950837    
  5.30248731E-02
  0.54406965    
  0.16768260    
  0.24592398    
 -0.68775612    
  0.85036480    
 -0.96412420    
 -0.63465124    
   1.6553382    
 -9.71935689E-02
 -7.61960000E-02
 -0.93980044    
   1.0657732    
  0.12266039    
 -0.67058498    
 -0.10506927    
 -0.52946222    
   1.0769268    
 -0.10105979    
  0.21264115    
 -0.28818473    
 -0.31143641    
  0.20316479    
 -6.72324672E-02
  0.32821587    
 -0.38241714    
 -0.29530567    
  0.79339254    
 -0.25241384    
 -0.51744831    
  0.17899403    
  0.17068030    
 -0.35300127    
  0.88514352    
 -0.42141002    
 -0.17855559    
 -0.69064379    
  0.99325204    
 -0.26088396    
  0.58269870    
 -0.61444789    
 -3.27894315E-02
  0.40032333    
 -0.51139867    
  9.03489962E-02
  0.37174448    
 -0.16230638    
 -0.81252456    
  0.77796286    
  0.39589569    
  -1.0566072    
  0.90516508    
 -0.10900038    
  0.13951142    
  8.17107335E-02
  0.18488209    
 -0.53936219    
  0.39370027    
 -0.12260246    
  0.63372409    
 -0.58477467    
 -0.21798164    
 -0.71516979    
  0.50432712    
  9.33078080E-02
  0.42531115    
  6.75360858E-02
  -1.2017070    
  0.36388862    
  6.68944716E-02
  0.21605985    
 -0.64684182    
  0.89525688    
 -0.74824214    
  0.53932166    
  0.60634297    
 -0.30902666    
  -1.2880653    
  0.83050585    
 -0.20394395    
  0.75203431    
 -0.17523694    
 -0.20353985    
 -5.80886155E-02
 -0.16055042    
  0.85966051    
  -1.0544190    
  0.93990040    
  0.12985781    
 -0.66999835    
 -4.20621485E-02
 -0.58683288    
   1.0592200    
 -0.65518659    
 -0.19211122    
  0.87228036    
 -0.73614830    
   1.0573695    
 -0.58358461    
  0.88485849    
  -1.7066973    
  0.52784693    
 -0.25530094    
  0.45643112    
  0.33024171    
  0.16430287    
 -0.40925995    
 -0.59542066    
 -0.38161314    
  0.41551575    
  0.64710355    
 -0.36947125    
 -0.74497288    
  0.92687255    
  0.34991521    
  -1.0751505    
  0.69531846    
  0.16371125    
 -8.65087509E-02
  0.15415046    
  0.21865827    
 -0.28079057    
  0.45314947    
 -0.41717479    
  -1.0107182    
  0.73358119    
  0.14310114    
  0.15674433    
 -0.39515537    
 -3.65577489E-02
 -0.18979661    
  0.35377651    
  4.41576689E-02
 -0.21080071    
  0.23428085    
  2.08774488E-02
  0.17228493    
  0.43460158    
  -1.3041745    
  0.99371266    
 -8.82692561E-02
 -0.91797000    
  0.41660690    
 -0.21212423    
  0.64221466    
  0.77027553    
  -1.3755108    
 -0.20840113    
  0.66008580    
 -0.66008615    
  0.78993428    
  -1.0695192    
   1.1407233    
  0.21278058    
  -1.1325142    
  0.83178383    
 -0.45843807    
  0.37432235    
  0.19751157    
 -0.27602500    
  0.14940926    
  0.22085972    
 -0.77905065    
 -0.19772163    
  0.86222392    
 -0.20619448    
 -4.29253466E-02
  0.76096976    
 -0.88701057    
  0.22015373    
  0.36818576    
 -0.61098152    
 -0.13607948    
 -8.78465455E-03
  0.44769782    
 -0.19671062    
 -0.24512230    
  0.11843225    
  0.33832610    
 -0.57125723    
  9.08289924E-02
  0.58244967    
  0.12703028    
 -6.85721338E-02
  0.58145714    
 -0.34889445    
 -0.39861369    
 -0.47485739    
  0.40346694    
 -0.40047759    
   1.4795674    
  -1.6589086    
  0.47889286    
 -4.06376794E-02
  0.12339972    
  0.19714655    
 -0.61593831    
   1.0022699    
 -0.59577340    
 -0.66669595    
  0.84212106    
  2.39325706E-02
  0.22449385    
 -0.79088992    
  0.54246289    
  4.89550792E-02
 -0.76662141    
  0.96878940    
 -0.68376970    
  0.99670243    
 -0.41934031    
  1.04248477E-02
 -0.34929535    
  0.41937399    
 -0.74706131    
  0.49020636    
  3.16372626E-02
  0.88893044    
 -0.81717277    
 -0.78588462    
 -0.28885975    
  0.60441864    
  0.45081291    
 -0.77346325    
  0.81527066    
 -0.68843418    
  0.65317404    
  0.35700157    
  0.11829035    
 -0.45271009    
 -0.43705967    
 -0.26409456    
 -0.49276966    
 -0.43483999    
   1.2970635    
 -0.10536066    
 -0.34789488    
  0.29725119    
 -0.73830736    
   1.2066863    
 -0.24575543    
 -0.19445270    
  0.24314435    
 -0.24314393    
  0.54067832    
 -0.80178100    
  0.30555448    
  0.36437440    
 -0.16173011    
 -0.33686677    
  0.62306875    
 -0.73088712    
  0.52062362    
 -4.10509445E-02
 -0.31797737    
 -0.26524797    
  0.30376342    
 -0.40798691    
   1.1345743    
 -0.26480371    
 -0.28030241    
  0.21808864    
  3.37300962E-03
 -0.35860130    
  0.23892169    
  0.60285246    
 -0.58778715    
 -8.99043009E-02
 -1.23462640E-02
 -0.30789897    
 -0.31528959    
  0.24830742    
  0.64217037    
 -0.35599563    
 -0.48550761    
  0.35262224    
  0.28574234    
  8.73347521E-02
  0.19937588    
 -0.38454807    
 -0.65739125    
   1.3277982    
 -0.68986696    
  0.59455657    
  -1.0759792    
  0.62364924    
  0.21248037    
 -0.14298294    
  0.38041887    
 -0.98891377    
  0.69638878    
 -0.19011866    
 -0.80264735    
  0.79478860    
 -0.42337552    
  0.49748367    
 -0.65012968    
  0.51082534    
 -0.14959936    
 -0.70544690    
  0.78530180    
  0.69989651    
 -0.29971203    
 -0.67664313    
 -5.97043382E-03
 -0.14471459    
  0.71030009    
 -0.13645086    
 -0.25886130    
  5.88401183E-02
  5.10555170E-02
 -2.98525076E-02
  0.73088783    
 -0.73322171    
  0.60017067    
 -0.32246786    
  0.32885775    
 -0.23274352    
  0.47681341    
 -0.13896345    
 -0.59284550    
 -2.58900286E-07
  0.21061681    
 -0.49140787    
 -0.72667056    
   1.2894204    
 -6.29750118E-02
 -0.57981896    
 -0.22240014    
  0.28582156    
 -0.37114432    
  0.65602905    
  0.53531313    
 -0.15538131    
 -0.42285711    
 -0.40876040    
 -8.25208873E-02
  0.65105450    
  0.32167673    
 -0.47489384    
 -0.74915338    
   1.0019183    
 -0.73636955    
  0.32836303    
   1.0935100    
 -0.91885114    
 -2.15993747E-02
  0.11535429    
 -0.71677005    
  0.46350804    
  0.42449716    
 -0.33811322    
  -1.0319208    
   1.5218403    
 -0.22667082    
 -7.71025643E-02
  0.13543782    
  -1.1929228    
   1.0857089    
  8.18967149E-02
 -0.37765083    
  0.35866797    
 -0.95900160    
  0.48130348    
  0.73711050    
 -0.28231984    
  0.37346774    
 -0.66531706    
  0.27204719    
 -0.15718569    
 -0.25557914    
 -0.23419312    
  0.35319638    
 -0.32242522    
  0.84585357    
 -0.20453186    
 -0.11247841    
  0.28021386    
 -0.38910758    
  0.96297199    
  -1.5632254    
  0.19035403    
  0.17395329    
  0.61146927    
 -0.12617666    
 -3.50912772E-02
 -3.45172174E-02
  0.13952088    
 -6.30387515E-02
 -0.53801882    
  0.50317162    
 -0.13861004    
  0.32270351    
  -1.5775057    
  0.74193770    
   1.1548256    
  -1.0826634    
 -0.26268053    
   1.1323313    
 -0.16080447    
 -0.27632371    
  0.77681583    
  0.24277930    
 -0.49005529    
  -1.0653154    
 -0.36422136    
  0.60337716    
 -0.15507226    
  0.14953203    
 -0.15925668    
 -0.49040639    
   1.1521190    
 -0.38220835    
 -0.29592615    
 -0.22978781    
 -0.24419756    
  0.80381233    
  0.45046863    
 -0.75415158    
  0.48798627    
  0.42830479    
 -0.78074533    
  0.78973669    
 -0.10507609    
  2.83648726E-03
  0.19031584    
 -0.20745960    
 -0.68740022    
 -0.34164354    
   1.4248558    
  -1.7508982    
   1.3708119    
 -8.73986334E-02
 -0.14286265    
  0.24434574    
 -0.19725804    
 -7.60758445E-02
 -0.36141327    
  0.25482628    
 -0.32306576    
  0.84971601    
 -0.82460999    
   1.1382211    
 -0.51053166    
 -0.35039264    
  6.66242465E-02
 -0.55815196    
  0.51218987    
 -3.32670175E-02
 -0.76093191    
   1.2071351    
 -0.44831860    
 -0.75430083    
  0.57367313    
  0.68166023    
 -0.18257800    
 -0.55923051    
 -6.97629899E-02
  3.96654978E-02
  0.38299206    
  5.66560496E-03
 -0.31633776    
  5.15419524E-03
  0.38030100    
  0.45070639    
 -0.70327634    
  0.22945821    
  3.59040126E-03
 -0.87332094    
  0.64253104    
  0.23970954    
  0.40487257    
  0.16659804    
 -0.55736184    
 -0.41780022    
 -0.53142565    
  0.14310062    
 -0.33177689    
   1.0130897    
  4.08215858E-02
 -0.79533809    
 -0.45078078    
  0.89080286    
  0.57349366    
 -0.55732107    
 -0.68250823    
  0.79612404    
  0.25184456    
 -0.11177165    
 -4.88941856E-02
  0.30066940    
 -0.72927552    
 -0.36772498    
   1.3704698    
 -0.44743776    
 -0.18040435    
 -0.12210307    
 -0.73830736    
  0.13692304    
 -0.60692531    
   1.6602962    
  9.90598872E-02
  7.49628469E-02
 -0.33897516    
  1.16284015E-02
 -0.51533198    
  4.10801843E-02
 -0.30118832    
   1.2533603    
 -0.40367445    
 -0.68070298    
 -3.96446213E-02
  0.91629046    
 -0.96526462    
  0.37541693    
  0.78313810    
 -0.42381394    
 -0.16688600    
   1.0102079    
 -0.94457591    
 -6.12654649E-02
  0.15694784    
  -1.0765114    
   1.1973939    
 -0.15497582    
 -0.20453140    
 -0.44895038    
 -0.32542244    
  0.91936296    
 -0.52940178    
  6.06243759E-02
  0.76561993    
  0.14147872    
 -0.67484641    
 -0.64263099    
  0.99671215    
  0.16705404    
  0.20638840    
  2.83792336E-02
  0.22265701    
 -0.84989822    
  0.26113668    
 -0.71442443    
 -0.17162594    
  0.74900472    
  9.21957567E-02
  0.37881371    
 -0.69566315    
 -0.20938520    
 -0.11855935    
 -0.17119458    
  0.65724015    
  0.54756230    
 -0.72602040    
  0.59035444    
 -0.60069048    
 -0.76585710    
  0.76325649    
  0.29740021    
 -0.84087092    
  0.83505166    
 -0.61101139    
  0.66220772    
 -0.17312217    
  1.95872597E-02
  0.47484121    
 -0.62326127    
 -0.56651425    
  0.27883273    
 -0.51639628    
   1.5648847    
 -0.64524740    
 -0.56968874    
 -0.27464408    
  0.40027049    
 -0.49247718    
  0.83586907    
  0.27964491    
  8.21895078E-02
  0.39800501    
 -0.23969699    
 -0.20213620    
 -0.65793264    
  0.33746016    
  0.22659472    
  0.24956258    
 -0.31043383    
  0.31349653    
 -0.40776166    
  7.73865208E-02
 -0.10299888    
  0.29765546    
 -0.29060486    
  0.20470746    
 -0.13462272    
 -0.49924779    
  5.93541190E-02
  0.18795566    
  0.49153936    
 -0.22874297    
  0.51513618    
  -1.1890314    
 -0.31053945    
  0.76560193    
  0.39646405    
 -0.25623527    
  8.93454999E-02
  0.30830136    
 -0.25019366    
 -0.14979155    
  0.66584617    
 -0.58923203    
 -0.22803622    
  0.81726831    
 -0.61338192    
  0.15795262    
  0.27814925    
  0.13801114    
 -0.81406420    
 -0.79412383    
  0.94341969    
  4.85448120E-03
  7.91111812E-02
  9.59198326E-02
  0.16799128    
  0.45026550    
 -0.57645983    
  4.57222573E-02
 -0.16570096    
  0.17127202    
 -0.32286134    
 -0.59342837    
  0.66497588    
 -0.79323143    
  0.89070338    
  6.07513711E-02
  0.80640280    
 -0.68952417    
 -1.45722851E-02
  0.31527898    
 -0.14836642    
 -0.93826962    
 -0.42348287    
   1.2809341    
  0.16705444    
 -0.70173132    
  0.52792042    
 -0.58406514    
 -0.86158401    
  0.12177258    
  0.51209897    
 -0.28007665    
  0.80530244    
 -7.98543245E-02
 -0.43776578    
   1.1136507    
 -0.48706397    
 -0.23895665    
  0.82200861    
  -1.0490156    
  0.60554951    
  9.56300274E-02
  -1.1098758    
   1.2203432    
  -1.0843875    
 -0.10724471    
   1.0891331    
 -0.17095794    
 -0.66163367    
 -0.15780708    
   1.1169614    
  0.33647248    
 -0.51683784    
 -0.17931096    
 -0.46960256    
 -0.73236716    
   1.8169935    
 -0.41253230    
  0.31711385    
 -0.62518775    
 -0.24055475    
   1.5292541    
  -1.1931863    
 -0.53957480    
 -0.16170190    
  0.61463392    
  0.34244630    
 -1.89875178E-02
 -0.87100554    
  0.44537100    
  0.22265466    
 -0.40155867    
  0.75411528    
 -0.92250007    
   1.5976034    
  -1.3613968    
  0.22423559    
  0.26001048    
 -0.12538788    
 -0.55438149    
 -0.31803909    
  0.44281045    
  0.78819054    
  -1.0253623    
 -7.46285729E-03
  0.73711002    
 -0.28887782    
 -0.70276290    
  0.86981654    
  0.31217748    
 -0.96563691    
 -8.94902721E-02
  0.74294984    
  0.33560449    
 -0.20131382    
 -0.37324682    
  0.68928385    
  -1.0807092    
  5.90578988E-02
  0.42791095    
  7.86042660E-02
 -0.59254986    
  0.42096972    
 -0.44468552    
   1.0564005    
  8.31043813E-03
 -0.34200463    
 -0.47584617    
 -0.10883832    
  0.19271989    
  0.30477682    
  0.36216858    
 -0.83217210    
  0.34611112    
  0.75813514    
 -0.25743309    
  0.33001474    
 -0.73693448    
  0.29961944    
  0.27301228    
 -0.61272579    
 -0.28768179    
  0.53596145    
 -0.46293655    
  0.80999082    
 -0.16296098    
 -0.89874619    
 -0.47290686    
 -0.54232454    
  0.70803618    
   1.3240522    
 -0.74010450    
  0.67232770    
 -0.34492290    
 -0.19387330    
  9.61836353E-02
  0.22750066    
 -0.94272351    
   1.0212941    
 -7.68326968E-02
 -0.11194061    
 -0.88287437    
  0.96127355    
  0.23279141    
 -0.60993600    
  8.04456174E-02
 -0.14254354    
  0.73274231    
 -0.62460089    
 -0.13639283    
 -0.25665018    
   1.3388919    
 -0.70094430    
 -0.93306422    
  0.76280349    
 -0.74798834    
   1.2457359    
 -0.23591870    
 -0.42803949    
  0.18687716    
  0.25005129    
  0.12776215    
 -0.23213997    
 -0.45479560    
  0.43093792    
  0.25131440    
 -0.38226232    
 -6.88286573E-02
  0.48039192    
 -0.11418039    
 -0.71554214    
  0.51221794    
  0.42952976    
  -1.4952838    
   1.2893159    
  -1.0016338    
 -0.13613293    
  0.76837087    
 -0.15939783    
  0.37575543    
  0.18749633    
 -0.11255436    
 -7.49412328E-02
 -0.53511322    
  0.67639619    
  1.00840162E-02
 -0.61903965    
 -0.53280401    
  7.63726681E-02
  0.36885518    
  0.41334325    
 -0.22820126    
  0.21010105    
  0.39475337    
 -0.37889776    
  0.33003077    
 -6.48327125E-03
  7.21318647E-02
 -0.28114769    
 -4.50896956E-02
  0.31406012    
  0.27999547    
  -1.1780760    
 -0.25077775    
  0.81361079    
  8.21812972E-02
 -0.45706978    
  0.62548834    
 -0.15860486    
  0.10906433    
 -0.11101939    
  0.15722105    
 -0.23027620    
  0.35583276    
  -1.2827059    
  0.26481658    
  0.26079309    
  0.20921034    
 -0.21868913    
 -1.92316920E-02
  0.13877642    
  0.40452567    
 -0.44183257    
  0.28328630    
 -0.78537863    
  0.98263907    
 -0.26798549    
  0.13471259    
  0.32668385    
 -8.87741297E-02
  0.36333001    
  9.60309133E-02
  -1.2233635    
  0.75746679    
 -0.88402975    
 -0.24116132    
  0.74241811    
  0.36123165    
  -1.0120202    
  0.87007761    
 -0.53294784    
  0.38553110    
 -0.21645428    
 -0.70431972    
   1.5250787    
 -0.36298195    
 -0.54176241    
  5.29533699E-02
  0.38129786    
  0.33870623    
 -0.85804844    
 -0.10755570    
  0.55173504    
  2.29412001E-02
  0.32461989    
  -1.2306541    
   1.7849334    
 -0.79965031    
  0.30327374    
 -0.36009634    
 -0.23276599    
 -0.27002686    
  0.78694081    
  0.15045904    
 -0.56124932    
 -0.26879251    
  0.15500617    
  0.26630157    
  0.12018132
[truncated: 720,036 more chars]
