# Supplementary material for: Heavy-Tailed Fluctuations in the Spiking Output Intensity of Semiconductor Lasers with Optical Feedback
Source: PLoS One. 2016 Feb 22;11(2):e0150027. doi: 10.1371/journal.pone.0150027 (PMC4767187; doi:10.1371/journal.pone.0150027)
Supplement: S1 Dataset — (ZIP) [file pone.0150027.s003.zip › S1 Dataset/0.971.txt]

   1.3358817    
  -1.3699273    
 -0.11940756    
  0.16592804    
  0.18094286    
  0.33153403    
 -0.62151802    
  0.59136438    
 -0.42218605    
 -3.56477275E-02
  0.18701522    
  0.35164586    
 -0.78939891    
  0.47388175    
  0.45374268    
 -0.76096964    
  0.72338688    
 -0.41939178    
 -0.22395265    
  0.27135497    
  0.52735496    
  9.21593457E-02
 -0.66691649    
  0.14719164    
  0.11093135    
 -0.45807481    
  0.62146884    
 -0.60968089    
  0.38706756    
  0.70238858    
  -1.4929701    
  0.48954841    
 -1.80834290E-02
  0.20100239    
 -0.45754343    
 -2.87104882E-02
  0.74976599    
  4.48502712E-02
 -3.57182920E-02
 -0.15984842    
 -0.78526282    
 -3.57172824E-02
  7.59102761E-07
 -0.12921257    
   1.0021516    
 -0.12956087    
  0.11168015    
 -0.46383706    
  1.47864021E-09
 -0.25542068    
 -0.13580079    
  0.72593671    
 -0.61152583    
  0.52903730    
 -0.26459581    
  0.34120294    
  5.17357066E-02
 -2.26640627E-02
 -0.61332434    
  0.15188079    
  5.74105047E-02
  0.10192072    
  0.80488259    
 -0.63753039    
  2.26918235E-02
 -0.15575467    
  0.22986211    
 -0.23361440    
 -0.19442514    
  0.30128804    
 -0.46461263    
  0.16332453    
 -5.15333004E-02
 -0.56685412    
   1.3385632    
 -0.71561974    
 -0.21747753    
  0.77188522    
 -0.52750021    
  0.85422689    
  0.55934697    
  -1.3369405    
  2.02846546E-02
  1.98812168E-02
  5.73766939E-02
  0.23423445    
 -1.48151647E-02
 -0.33349138    
  0.52817470    
 -6.33922219E-02
 -0.68273032    
  0.61784273    
 -0.50989443    
  0.60062367    
 -0.48232380    
   1.0791401    
  -1.4991742    
  0.29238838    
 -0.24930346    
  0.42140192    
 -0.13976164    
  0.51987576    
 -0.21977106    
  0.48005369    
 -0.64039630    
 -0.33489296    
  0.33489269    
 -6.95578605E-02
 -0.20633718    
  0.57145047    
 -0.40399534    
  0.11631327    
 -0.17062500    
  0.87158543    
  0.11388411    
 -0.13551734    
 -0.81791204    
 -0.11440957    
 -0.27098766    
  0.73846197    
 -0.18739747    
 -0.45635572    
  0.63101572    
  8.29967409E-02
 -0.12890643    
  0.24832743    
  0.60708749    
  -1.0471761    
 -0.20701396    
  0.84801221    
 -0.97584599    
  0.48550823    
 -2.83704083E-02
  0.91485053    
 -0.60493600    
 -0.19774367    
 -0.28875488    
  9.41387415E-02
  0.12470316    
 -0.37156332    
  0.51581311    
 -0.53601557    
  0.47445807    
  9.96295065E-02
 -0.26870570    
  0.79323047    
 -0.75995553    
 -0.12370934    
  0.54957139    
 -0.47047910    
  0.34942406    
  0.39015642    
 -0.90905666    
  6.11542426E-02
  0.22990015    
 -0.44670889    
 -0.27029112    
   1.0491325    
  3.55913751E-02
 -8.51064473E-02
  0.16997865    
 -0.56283253    
 -0.22690919    
 -0.30672944    
  0.63711917    
  0.28428632    
 -0.27081791    
 -1.00837694E-02
 -0.15302528    
 -0.34437674    
  0.24946095    
  9.49164331E-02
  0.41590863    
  0.39764273    
 -0.30825299    
 -0.30284032    
  0.40009171    
 -0.28768244    
 -0.37156329    
 -0.17733355    
  0.78574032    
 -0.28995192    
 -0.42845410    
  0.69314724    
 -0.74077505    
  0.21432415    
  0.74866372    
 -0.42806536    
 -0.22314397    
  0.14286287    
 -9.40722004E-02
  6.26234040E-02
  7.68422931E-02
 -0.40251112    
  0.54304391    
 -0.21418619    
  0.39907569    
 -0.84516293    
  0.48970833    
 -4.04408798E-02
 -0.34540072    
  0.25925460    
 -0.36810911    
   1.7783368    
  -1.5512005    
  0.18827954    
  0.48880252    
 -0.60411376    
  0.36258301    
 -0.50141948    
 -0.17638174    
 -2.57091206E-02
  0.94301343    
 -0.34543747    
 -0.57695693    
  0.45522627    
 -0.26107061    
  0.42488289    
 -0.44611576    
  0.10192072    
  0.82206494    
  -1.0231659    
  0.53701943    
 -7.17672035E-02
 -0.21130891    
  0.42006418    
 -0.68832755    
 -3.92204747E-02
 -0.21072173    
  0.33735394    
  0.27883273    
 -9.43105221E-02
  0.33069912    
  0.34209511    
 -0.71011305    
 -0.28388625    
  0.38848671    
  0.12838160    
  0.48458046    
 -0.15198809    
 -0.47130066    
  0.28421557    
 -0.33387116    
  0.58778703    
 -0.74923670    
 -0.21357355    
  0.41773564    
  0.16946359    
 -0.26826364    
  5.60897477E-02
  0.13580166    
  0.59481633    
 -0.99553037    
  0.23539038    
 -9.83105823E-02
 -9.53098908E-02
  0.50077558    
 -0.11675037    
 -0.54121101    
  0.39117938    
 -0.17230004    
  0.28768244    
  0.25344887    
  0.41042796    
 -0.56333536    
  9.66265649E-02
  0.10008308    
  0.17435321    
 -0.20334072    
 -0.17062551    
  0.45646766    
 -0.82483864    
 -0.25191402    
  0.25191483    
  7.68051222E-02
  0.23474945    
 -0.82097965    
  0.68612951    
 -0.16833511    
 -0.18733378    
  0.39367038    
 -6.29579499E-02
  5.61551303E-02
 -0.63031578    
  0.65058792    
 -0.20327529    
  0.17958546    
  0.30969799    
 -0.83315963    
 -0.11633988    
  0.19415574    
  0.15796258    
  0.68627399    
 -0.30390486    
 -0.16563883    
 -0.56237680    
  0.98485297    
 -0.34130329    
 -0.24023838    
 -4.31958446E-03
  0.24455747    
 -0.53368300    
   1.0204942    
 -0.38382551    
  3.01231295E-02
  0.21300359    
 -0.59500664    
  0.28223252    
  0.21458255    
 -0.10301203    
 -0.17939311    
 -0.12703590    
 -0.17834529    
   1.1001979    
  -1.0401340    
  3.09077706E-02
  0.20736718    
  0.77942240    
  9.86930951E-02
  -1.1717036    
  0.43503925    
 -0.45417881    
 -0.30228066    
  0.66329402    
  6.83191046E-02
 -6.30957028E-03
  8.19878653E-02
 -0.59598291    
   1.4201074    
  -1.0270655    
 -0.25951046    
  0.29114795    
 -0.34830701    
   1.1386497    
  -1.3941755    
  0.37112713    
 -0.43650985    
 -0.20142187    
   1.2492150    
 -0.58541948    
  0.11256824    
  5.18633798E-02
  4.58630770E-02
 -0.15242803    
  0.26637265    
 -0.61903912    
 -0.33647147    
  4.68833856E-02
  0.50469953    
 -9.66935307E-02
  0.47884753    
 -0.37755591    
  1.36684580E-02
  1.79375410E-02
 -0.27443710    
  0.98520535    
 -0.68878961    
  9.92548540E-02
 -0.12123411    
  0.59271318    
 -0.32864052    
 -0.34263417    
  0.43078265    
 -0.12287450    
  0.23228894    
 -0.10318469    
 -0.45154139    
   1.0102693    
  -1.0299743    
  0.65511936    
  8.65808129E-02
  0.35525247    
  0.10103258    
 -0.10436023    
 -0.43335080    
 -0.25646925    
  0.45830712    
 -0.42241430    
 -0.22555028    
  8.00034124E-03
 -0.31596622    
  0.24155194    
 -0.23610246    
  7.33320341E-02
  7.77080879E-02
  0.94757181    
 -0.15656881    
 -0.55485988    
 -1.11319227E-02
 -5.75972535E-02
  4.25599068E-02
  0.20479423    
  3.63671705E-02
 -0.37037417    
  0.17003402    
  0.98852670    
 -0.85909474    
 -2.26183087E-02
  0.18991823    
 -0.73735303    
   1.0284083    
 -0.19329038    
 -0.53062803    
 -0.33314487    
   1.3507876    
  -1.0176430    
  0.55723220    
 -8.98359790E-02
 -0.27128133    
 -0.13549055    
   1.3999269    
  -1.8292013    
  0.47526067    
 -0.49965298    
  0.76747537    
 -0.41699240    
  0.11874891    
  0.34306926    
  0.18460169    
 -0.58733112    
 -0.11267281    
  0.61691993    
 -9.33321863E-02
 -0.34356239    
  0.19438091    
 -0.54396582    
  0.19671080    
  3.50909270E-02
  0.92998940    
  -1.0986120    
  0.38484606    
  4.08222824E-02
  0.13976216    
 -0.48695725    
  0.30637443    
 -0.44260383    
  0.34416470    
 -0.24640068    
  0.13720101    
  0.62461179    
 -0.70003641    
  0.81450796    
 -0.62988484    
  0.48285213    
  4.39380594E-02
 -3.68705988E-02
  0.44534767    
 -0.79600430    
 -0.70657039    
  0.10265336    
  0.79453677    
 -0.10138954    
  2.40971204E-02
  0.14646773    
 -0.47464132    
  0.33410773    
  9.85321999E-02
 -0.36861929    
  0.36324266    
 -0.29580095    
 -7.52237290E-02
  0.40546489    
  5.19439857E-03
 -0.28941104    
  9.24745724E-02
 -0.55489492    
  0.90524119    
  -1.1965920    
   1.0062387    
  0.85189599    
  -1.6060034    
  0.71853650    
 -0.55060387    
  0.17261292    
  0.74271119    
 -0.68736082    
  0.67764318    
 -0.34944701    
  0.22921908    
 -0.34977645    
 -0.16251874    
  0.22608015    
  0.14953202    
 -0.30124155    
 -3.82652059E-02
  9.46649015E-02
 -0.12710027    
 -0.19782528    
  4.82118878E-07
  0.47445822    
  8.00430998E-02
 -5.53499013E-02
 -0.50362474    
  0.11428943    
 -3.25228721E-02
 -0.29598013    
   1.1700714    
 -0.51658905    
 -9.06970128E-02
 -0.38046312    
  0.46245170    
  0.19295466    
 -0.83772767    
 -0.47445795    
  0.36909676    
   1.2992833    
 -0.39791843    
 -0.25562045    
  0.52432597    
 -0.54064018    
  2.91754417E-02
  3.76224369E-02
  2.43171845E-02
  0.39843357    
  -1.0080794    
  0.23958249    
 -0.17538905    
  0.39330199    
  0.39374205    
 -0.38677275    
 -9.46156830E-02
  0.43800864    
 -0.76460558    
  0.80088574    
 -0.72451317    
  0.55117673    
 -0.55117720    
 -0.16482764    
   1.1345670    
  -1.2002629    
  0.33735394    
 -0.13164492    
   1.1019566    
 -0.77849013    
  0.65987241    
 -0.43020442    
 -0.19394942    
  6.78226501E-02
  0.14047442    
 -0.16369258    
 -3.06671280E-02
  0.60456145    
 -0.94797826    
  0.32243648    
 -0.25181904    
  0.51445508    
  8.33813846E-02
 -7.52623007E-02
  0.22583504    
  0.24987954    
 -0.56297129    
  3.75224799E-02
  0.82561600    
 -0.50176877    
 -0.67688704    
 -0.41356310    
  0.24246708    
  0.68835086    
 -0.36080471    
  0.50806296    
 -0.78887296    
 -0.17413576    
 -0.37865427    
  2.35305130E-02
  0.91473871    
  0.24160530    
  0.27355829    
  -1.0639688    
  0.46798533    
  0.13226774    
  0.61015016    
 -0.22354423    
 -0.71954441    
  0.15238509    
 -0.48639241    
  0.15415113    
  6.20731637E-02
   1.0608718    
  -1.2828580    
  0.53028852    
  0.21082343    
 -0.40546480    
 -6.39874116E-02
  0.39216071    
 -0.51879352    
  0.41870999    
 -0.55224162    
  0.50164044    
  0.21967757    
 -0.43078300    
  3.36169340E-02
  0.46948656    
  0.21327549    
 -0.42869702    
 -0.10821401    
 -3.57763958E-03
 -0.47215733    
  0.17848317    
  0.75150716    
  0.12556304    
 -0.80296153    
  0.83057737    
 -0.45532593    
  3.06321634E-03
  7.36707598E-02
 -0.50704408    
  0.87782466    
 -0.81831050    
 -0.21760385    
  0.42912430    
  0.42681819    
 -0.30186665    
 -0.10008325    
  0.15565319    
  0.56346977    
  -1.1898276    
  0.83923995    
 -0.50759494    
  0.60906380    
 -0.79948270    
 -7.59867206E-02
  0.75932902    
  0.25513834    
 -0.38656059    
  9.37770531E-02
 -0.16658951    
 -0.14263569    
 -7.59854764E-02
 -0.32080606    
  0.18404679    
 -9.48785916E-02
  0.52587765    
 -0.28674889    
 -0.44349298    
  0.66064787    
 -0.60413563    
  0.24703142    
  7.44148493E-02
  0.15471974    
 -0.41231534    
  0.38813409    
  0.20763919    
  0.17662312    
 -0.36693135    
  0.54328263    
 -0.54672551    
  0.47000372    
 -6.45388737E-02
 -0.97548044    
   1.0571128    
 -4.99560572E-02
  0.37608439    
 -0.73371422    
 -0.69953614    
 -4.59090322E-02
  0.54512948    
  0.53996909    
 -8.51579830E-02
 -0.30679342    
  0.53731745    
 -0.71294951    
   1.1249297    
 -0.79995143    
  0.24487142    
  9.00876708E-03
  2.23984476E-03
 -0.69988036    
  0.80591285    
  0.16983628    
 -0.86499780    
  0.18030326    
  0.52685809    
 -2.41459962E-02
 -0.63576210    
  0.29725111    
 -0.45076123    
  0.90637600    
 -0.53280479    
 -0.18975663    
 -0.40920267    
  0.69033420    
 -0.34268865    
  0.48672774    
 -0.44781241    
 -0.12160745    
 -2.62025949E-02
  0.33203775    
 -0.39128008    
  0.84528387    
 -0.73430520    
  5.31826094E-02
  7.93686137E-03
  0.44296101    
  6.86545670E-02
 -0.47285154    
  0.10801858    
 -0.41748235    
  0.31325915    
  0.22616893    
 -9.16913673E-02
  0.20307638    
  1.60859507E-02
 -0.35363978    
  0.68363219    
 -0.73412818    
  0.56811655    
 -0.35377726    
 -0.42658657    
  0.36354774    
 -0.12379468    
 -0.28510234    
   1.0310909    
 -0.70423824    
  0.28861105    
 -0.52202988    
 -2.37537697E-02
  0.77392900    
 -0.89111072    
  0.70122224    
 -0.10744794    
 -4.89397720E-02
 -0.43731532    
  0.38255084    
  0.30084038    
 -0.43153745    
 -0.12014402    
  8.47468246E-03
 -0.12572661    
  0.98916739    
  7.53781945E-02
  -1.0502928    
  0.85401428    
 -4.30836976E-02
 -0.79223740    
  0.17768073    
  0.29058507    
  0.32187301    
 -0.66415930    
 -0.38926947    
 -2.43921783E-02
  0.97851205    
 -0.53667891    
 -5.71584366E-02
  0.97661877    
  -1.2671051    
  0.33566940    
 -0.34696963    
  0.25446633    
  0.47494727    
 -0.42762670    
  6.50634840E-02
 -0.21921460    
   1.1741197    
 -0.90499133    
  0.50179660    
 -0.64230788    
 -0.22638074    
  0.74322301    
 -0.16146135    
  5.29533699E-02
 -0.40403387    
  2.54255515E-02
  5.29655851E-02
 -0.30368230    
 -0.16950017    
  0.49671334    
 -0.13242479    
  0.12072831    
 -0.43531731    
  0.84469682    
  0.19354317    
 -9.20962095E-02
 -0.78423190    
   1.5694743    
  -1.1989778    
  0.10784842    
 -0.12943174    
 -0.11551251    
  8.97287205E-02
  0.22015372    
 -0.28568769    
 -0.35496959    
 -0.18005060    
  0.55474460    
 -0.13800551    
  0.90637600    
 -0.34228638    
  0.38484558    
  -1.0379879    
  0.17494172    
  0.13095602    
  0.39943022    
 -0.57240957    
  0.25274432    
 -0.28324771    
  0.62683755    
 -0.47521839    
 -0.32513076    
 -0.21658590    
   1.1391728    
 -0.24535471    
  3.41684930E-02
  4.29902710E-02
  0.13846980    
 -0.78802580    
  0.55077523    
  0.13284785    
 -0.33503753    
 -0.64419711    
 -0.38341647    
   1.1908021    
 -0.26520941    
  0.53714257    
 -0.39256135    
 -0.53351653    
  0.37776238    
  0.38910186    
 -2.54103169E-03
  8.53131562E-02
 -0.16747899    
  0.13904090    
 -0.44718853    
  0.14984462    
 -0.26528108    
  0.97607142    
 -0.66958016    
 -0.13976239    
  0.74193722    
 -0.99223149    
  8.35651532E-02
  0.17738637    
  0.28414211    
  4.16725390E-02
  0.10638030    
 -0.48665532    
  0.13911238    
  0.19415621    
 -0.63095069    
  0.11834174    
 -0.49166441    
   1.3163888    
 -0.18899706    
 -0.36039695    
  0.12715511    
  0.39244550    
 -0.94388562    
   1.3706284    
  -1.1279867    
  0.20177853    
 -0.26469246    
 -0.19014350    
  5.22121880E-03
 -0.28076246    
   1.3350011    
 -0.28586864    
 -0.16507982    
 -0.60851204    
  0.93599117    
 -0.42307338    
  9.27416235E-02
  0.20585212    
 -0.58314604    
   1.1041529    
  -1.0241094    
 -0.34574568    
  0.45149061    
 -0.26374853    
 -4.13848199E-02
  0.25547922    
 -8.73419195E-02
  0.36221507    
 -0.92183119    
  0.73729682    
  0.16218647    
 -0.40971109    
  0.46199259    
 -0.44930777    
 -0.29612064    
  0.34930351    
  0.18827954    
 -0.10793059    
 -0.10863379    
  0.38336468    
 -8.44755620E-02
 -0.52820045    
  0.33794412    
  0.25782892    
  0.11525419    
 -5.73076494E-02
 -0.56971961    
 -0.20436411    
  0.49441293    
 -4.71960641E-02
 -3.40293646E-02
 -0.17618622    
 -0.28462943    
 -2.46933363E-02
  0.50455594    
 -7.03412369E-02
  0.13958578    
  0.66457355    
 -0.98567230    
  0.28889525    
 -2.20600497E-02
 -0.53846490    
 -0.50236827    
   1.1194465    
  0.19879447    
 -0.59911829    
  0.32171145    
  0.75791800    
  -1.0899391    
   1.1241894    
  1.66943334E-02
  -1.2274241    
  0.82773715    
 -0.37626573    
 -0.33431596    
  1.49634387E-02
  8.53601545E-02
  0.74625707    
 -0.84657949    
 -0.23705836    
  1.89272687E-02
  0.25270200    
   1.5400978    
  -1.3267111    
 -0.37647751    
  0.77538502    
 -0.42271832    
  0.50357050    
 -7.29883760E-02
 -0.35332403    
  0.46907389    
 -0.74077505    
  0.79728711    
  8.42606798E-02
 -0.67512858    
 -0.28240582    
  0.16014788    
  0.27300087    
 -0.13109681    
 -0.39578375    
  0.73003083    
  0.37050629    
 -0.61547387    
  0.24496771    
 -0.28861141    
  0.43837512    
 -0.52369756    
  7.78601617E-02
 -8.59900638E-02
  0.55786455    
 -9.81182605E-02
 -6.11080267E-02
 -0.49721918    
  6.53828382E-02
  0.91036612    
  -1.2022762    
  2.23467741E-02
  0.82736915    
 -0.74266219    
 -0.11841771    
  0.55879891    
 -0.43531731    
  0.49863037    
  0.13199617    
 -0.28053886    
  0.26427865    
  0.27945143    
 -0.30715385    
 -9.72782448E-02
  0.82085717    
  -1.1868625    
  0.33774710    
  0.27163047    
 -0.46806419    
  0.65361649    
  0.25019374    
  -1.1685019    
 -3.07723694E-02
  0.52633023    
 -0.19657667    
  0.18419255    
 -0.59529108    
  0.90378314    
  2.48600375E-02
 -7.17067644E-02
 -0.52369756    
  0.66647846    
 -0.66243881    
 -0.41967806    
  0.39518785    
  0.67226917    
 -9.50988829E-02
 -0.35237563    
 -0.42042771    
 -0.21190043    
  0.32127380    
  0.49995601    
  1.08700385E-02
 -0.17371050    
 -0.35072178    
  0.33451310    
  0.50097340    
  3.50228399E-02
 -0.71050566    
  6.40522465E-02
  0.18596485    
 -2.14402210E-02
 -0.19792256    
  0.14711750    
 -0.28442991    
 -0.16941825    
  4.51201610E-02
   1.1323507    
 -0.67902929    
  0.13664159    
  2.15060376E-02
 -0.44894999    
 -4.25593443E-02
 -0.14477420    
  0.15343218    
 -2.17870828E-02
 -0.14683504    
   1.0727714    
 -0.28477734    
 -0.82966673    
  0.44713813    
 -0.19051801    
 -0.20479360    
  0.47692379    
  0.38113847    
 -0.46957555    
 -0.36848557    
  0.21718560    
  0.26144448    
  0.18436433    
 -7.68586844E-02
  4.57681231E-02
 -0.28768185    
 -0.20575218    
  0.18447456    
  0.45783344    
 -0.42261851    
  0.28160822    
 -0.45086679    
  0.53831291    
 -0.82054549    
   1.1183436    
 -0.61625230    
  8.50903243E-02
 -0.14612614    
  0.17000815    
 -1.48593718E-02
 -0.32220292    
  0.28561339    
 -0.59276724    
 -0.18457140    
  0.82583320    
 -0.18469095    
 -7.38341659E-02
 -0.16184220    
  0.19574440    
 -0.31521812    
  0.40037635    
  0.12456264    
 -0.29875386    
  0.13958578    
  0.14403901    
  0.36819330    
 -0.66403908    
  0.37776279    
 -0.40266001    
 -0.16896532    
   1.3365711    
  -1.0869167    
  0.38457635    
 -0.20096423    
  0.42674226    
 -8.33819434E-02
 -0.41697252    
  0.59086823    
 -0.22555079    
 -0.33791870    
  0.23922954    
 -8.60444829E-02
 -0.15656920    
 -0.51082534    
  0.74274379    
 -0.10476333    
  9.66662690E-02
  0.22476789    
 -0.38936177    
  0.62540913    
  -1.0884081    
 -0.51251978    
  0.67173314    
  1.29033057E-02
  0.11683265    
 -0.11256819    
  0.79999578    
 -0.99172419    
  0.52515513    
 -0.50980979    
  0.10129169    
  0.40851822    
 -6.61662444E-02
  0.35537112    
 -0.14997394    
 -0.41479227    
  0.24773785    
 -0.19684635    
  9.80819166E-02
 -7.54398182E-02
  0.39042750    
 -0.68309659    
  0.17395329    
  0.26430130    
 -0.39903384    
  0.30081686    
 -0.14941667    
  0.17054495    
 -0.22140269    
  0.52806783    
 -0.75666004    
  0.42530304    
  0.22884138    
 -9.21900049E-02
 -0.38236991    
  2.25748215E-02
 -0.52129698    
   1.1617403    
 -0.39260650    
  9.94190723E-02
  0.61099958    
  -1.1658942    
  0.23407289    
  0.47542405    
  0.57570201    
 -0.86158353    
 -0.23399323    
  0.28995255    
 -0.29908428    
  0.70681518    
 -0.90952551    
  0.59895980    
 -0.25131440    
  0.40810683    
  0.20019124    
 -0.70400482    
  0.36839604    
  0.67639124    
 -0.81208324    
 -0.36810911    
 -0.26136565    
 -7.41071254E-02
   1.7304792    
  -1.6498984    
   1.4801371    
 -0.21546383    
 -0.53044599    
  0.13854995    
 -0.12318878    
 -0.63972121    
  0.31897905    
 -0.15906428    
  0.70050949    
 -0.39694375    
 -0.61282408    
  0.13185185    
   1.2677752    
 -0.81258726    
 -0.27286729    
  0.83673829    
 -6.35478646E-02
 -0.40772974    
 -0.15415059    
 -0.22116086    
   1.1733090    
 -0.64384699    
 -0.32027757    
 -0.23424914    
  0.32626823    
  1.81495212E-02
 -0.27576226    
  0.47414181    
 -0.22019786    
  0.15624925    
 -0.22078806    
 -9.88457501E-02
  0.44090471    
  0.20345211    
 -0.71149564    
 -0.36464238    
  0.24685931    
  0.54764009    
 -0.38018471    
  4.31101806E-02
  0.53335482    
 -0.24567308    
  6.73031881E-02
  0.14821577    
 -7.41082877E-02
  0.43790027    
 -0.91451949    
  0.23545723    
 -0.20925477    
 -0.34687176    
  0.37659755    
 -7.83000514E-02
 -0.11495888    
  0.34441760    
 -0.60374039    
   1.0786783    
 -0.64723754    
  0.57054514    
 -0.65058684    
   1.0282953    
  3.41773182E-02
  -1.0128013    
  0.79564029    
 -0.71525854    
  3.98455821E-02
  0.57291961    
  0.11041337    
 -0.60810989    
 -0.47873762    
  0.85975140    
 -0.74392021    
  0.78037572    
  2.38337694E-03
 -0.43078271    
  0.26826397    
  0.64729404    
 -0.83129770    
 -0.45198461    
 -8.84546787E-02
 -0.10343476    
   1.1134585    
 -0.30252868    
 -0.20829688    
 -0.19290332    
  0.53935087    
 -0.37491915    
  2.14289892E-02
 -0.37244740    
 -0.26236352    
  0.92425895    
 -0.46262354    
  0.76995277    
 -0.16000447    
 -0.71158034    
 -2.83045247E-02
  0.66155261    
 -0.88589400    
 -0.10735775    
   1.7346008    
  -1.0086644    
  1.60004571E-02
 -0.54308593    
  7.37176538E-02
  9.20753777E-02
 -0.19912839    
  0.35723999    
  2.82310964E-07
 -0.20067091    
  0.85142970    
 -0.70768487    
  0.61258167    
  0.27914274    
 -0.86692858    
  0.16862239    
 -0.15242803    
  0.40144059    
 -0.60077411    
  0.10241479    
 -0.66694468    
  0.61238486    
  0.59244829    
 -0.63541454    
  0.38410011    
   1.1377057    
 -0.67939812    
 -0.78552103    
   1.1001468    
 -0.74025202    
 -8.38007182E-02
 -0.36772397    
 -0.15836827    
  0.53652763    
  0.24165595    
 -8.18565767E-03
 -0.37444410    
  0.65663183    
 -0.48164096    
  0.29102078    
 -0.48613286    
  0.14715779    
 -0.11515503    
 -0.19979589    
  0.63372362    
 -0.63854331    
  0.51948333    
  0.83365887    
 -0.85105002    
 -0.53150541    
  0.13911287    
  0.42121324    
 -0.20763896    
 -0.15066007    
  0.61935151    
 -0.18714744    
 -0.44036797    
  6.73522949E-02
 -0.39403710    
  8.70106369E-02
  0.44628736    
  1.65293179E-02
 -0.28658953    
  0.27338815    
 -0.17768112    
  0.55050379    
  0.64869559    
  -1.0215186    
  0.16218647    
  0.29401758    
 -0.30252868    
 -0.68463624    
  0.83756572    
  0.43675548    
 -0.77714711    
 -0.53752506    
 -0.22314294    
  0.20533819    
  0.23386501    
  0.55077523    
 -0.58942693    
 -9.82700065E-02
  0.30251715    
  0.26637265    
  0.20262663    
 -0.35166281    
 -0.18805258    
 -3.95654812E-02
 -3.18926387E-02
 -0.37133145    
 -0.19176227    
  0.56309474    
 -0.16034245    
   1.2512095    
 -0.75903463    
 -0.10868850    
 -0.11778274    
  0.30318668    
 -2.49238815E-02
 -4.71780822E-07
 -6.85419962E-02
 -0.16490616    
 -2.82846428E-02
 -8.10680389E-02
  0.72162706    
  0.30002445    
  -1.3318053    
 -0.26966402    
   1.3882766    
 -0.10426129    
  0.33017322    
 -0.86697370    
 -0.11543611    
  0.11543664    
  0.38265082    
  0.21179716    
  0.50666785    
  -1.1316526    
 -0.50953430    
  0.22957438    
  0.35462180    
 -1.81490835E-02
  0.89181817    
  -1.1930214    
  0.57505476    
 -0.37799072    
  0.24087155    
 -0.13673116    
  0.67466271    
 -0.82030261    
 -9.31932703E-02
 -0.20015472    
  0.23219420    
 -0.30281174    
  0.31178012    
  0.72175169    
 -0.47391540    
  0.55712360    
 -0.59258866    
  0.29756063    
 -0.31945929    
  4.33276482E-02
 -0.23380031    
  4.36749496E-02
  0.34679690    
  0.70366538    
 -0.98033077    
  0.19485894    
  2.90814415E-02
 -0.28133279    
  0.29084119    
 -0.23744059    
  0.20212393    
  6.51427312E-03
 -0.64869541    
  0.70242119    
 -0.48550758    
  0.41541505    
 -0.41541520    
  0.32930398    
 -2.55019125E-02
  0.60041648    
 -0.57851809    
  0.11255448    
 -0.40869647    
  0.24807324    
  0.35894519    
 -0.29653925    
 -7.14276917E-03
 -0.28410420    
  0.16632089    
  6.25206679E-02
  0.49478847    
  3.62852290E-02
 -0.90852636    
  0.11962266    
  0.94146127    
  -1.2033349    
  0.37747639    
  0.72748494    
 -0.44417992    
 -0.67360240    
  0.25489253    
  0.59056020    
  0.30552733    
 -0.74766839    
  0.53214794    
 -5.07586030E-03
 -0.41312760    
 -0.41901839    
   1.2022169    
 -0.96398360    
  9.17385332E-03
  0.40394154    
  0.77225178    
 -0.33478314    
 -6.92745894E-02
  0.30493793    
  -1.2956614    
   1.3676560    
  -1.2006015    
  0.57054460    
 -0.34740093    
 -5.53499572E-02
  0.25356972    
  6.28901040E-03
  0.39601579    
 -0.27232972    
 -0.47277772    
 -1.79368686E-02
  0.33193672    
  0.20479445    
 -0.46262354    
  0.39984703    
 -4.61178571E-02
 -0.25005072    
 -0.24807328    
  0.28889525    
 -3.70413214E-02
 -0.10745919    
  0.35961151    
 -5.42300381E-02
 -0.30959210    
 -0.14018431    
 -7.56019279E-02
  7.07367361E-02
  0.52342904    
 -0.34927055    
 -0.30978203    
  0.38095900    
  0.20930800    
 -0.28871426    
 -0.12764516    
  0.31203115    
  0.21832095    
 -0.14544110    
 -3.19959293E-03
 -0.32690296    
 -3.16049308E-02
   1.0174221    
 -0.81093025    
 -0.18381509    
  0.13016237    
  4.61624376E-02
  0.12693068    
 -0.36809349    
  0.46580809    
 -0.26296532    
  0.69314742    
 -3.78158167E-02
  -1.1129136    
  0.66179681    
  0.16140383    
 -0.25830725    
 -0.46510294    
  0.51972431    
 -0.43925300    
  0.63203913    
  0.25708190    
 -0.81464553    
  9.52451956E-03
  7.74876624E-02
  0.80113614    
 -0.42836350    
 -0.21113144    
  0.16791430    
 -0.31648397    
  0.44368657    
 -0.18232130    
 -3.04591693E-02
 -0.13598908    
 -0.30089301    
  0.37668639    
 -0.68587375    
  0.54921025    
  0.55901760    
 -0.51002818    
  1.58103965E-02
  0.57683349    
 -0.11916084    
 -0.55219954    
  0.19517002    
 -0.31889692    
  0.85493386    
 -0.53249764    
 -2.50457749E-02
  0.40062258    
 -0.38623416    
 -0.12540095    
  0.46949703    
 -0.45343250    
  0.52191961    
 -0.58778632    
 -0.26662794    
  0.74984241    
  0.17088306    
 -0.27013749    
  0.33232242    
  -1.0110812    
  0.86108029    
 -0.74266219    
  0.24622539    
  0.29361632    
  3.48868407E-02
 -0.13434830    
  7.85328969E-02
 -0.47910821    
  0.57688725    
 -2.21615657E-02
 -0.45720100    
   1.8511684    
  -1.4080727    
 -5.24904542E-02
 -0.27380681    
  0.42108995    
 -0.27144951    
 -5.93540184E-02
  0.45231181    
 -0.38283956    
 -0.32645494    
  4.64110868E-03
 -0.14417005    
  0.55578876    
  3.31859738E-02
 -0.41740471    
  0.17705238    
  0.30637443    
 -0.17899393    
  0.35899815    
 -0.69082892    
  0.96684337    
 -0.28066412    
 -0.41248283    
  0.45134434    
 -1.58198848E-02
 -0.44259200    
 -0.42155042    
  0.32871994    
 -0.13297592    
  0.71729738    
 -0.26976711    
  0.32668379    
 -0.23189116    
 -0.18077224    
 -0.46938404    
  0.25241435    
  0.92395341    
 -0.51592749    
 -4.71294075E-02
 -0.66408378    
 -5.22115733E-03
 -3.73374522E-02
  0.73830718    
 -0.44791162    
  0.18840039    
 -0.27763197    
 -1.34221744E-02
  0.69314754    
 -0.53899634    
  0.18937512    
  4.98542637E-02
 -0.33647186    
  4.16730382E-02
  0.18910159    
  0.46237311    
 -0.66379464    
 -0.23144308    
  0.64786649    
  0.21713062    
 -0.20629057    
  0.15914364    
 -0.39517340    
  0.60022354    
 -0.60707247    
 -0.56133449    
  0.38518041    
  4.09031054E-03
  0.77538526    
 -0.29522899    
 -0.55646390    
  0.54375774    
 -0.11077477    
 -0.64299715    
  0.14635679    
  0.29819047    
 -0.14202933    
  0.43058202    
 -0.50561720    
  4.65203263E-02
  0.17054495    
 -3.90811451E-02
 -8.70111436E-02
 -0.16275091    
  0.49299294    
 -0.31067201    
 -0.29546496    
  0.96110463    
 -0.64265072    
  0.29051906    
  6.04582950E-02
 -0.58938766    
  0.65891397    
 -0.52839190    
  0.10409363    
  0.54152840    
 -0.10732908    
  0.25513834    
 -0.64836323    
  0.43187740    
 -0.36142519    
  0.10638084    
  0.24552096    
  0.17712468    
 -0.49557874    
  0.28190866    
 -0.49360487    
  0.28462899    
 -0.21023045    
 -0.26161015    
  9.79802087E-02
  0.17488654    
 -0.22034845    
  0.19004399    
 -0.24256195    
  0.89047021    
 -0.93559051    
  0.27217761    
 -2.37162188E-02
  9.89401788E-02
  4.25598212E-02
 -0.12562631    
  0.14964087    
  7.19259307E-02
 -0.59984732    
  0.56452960    
  3.21566686E-02
 -0.40388346    
  0.95624036    
 -0.47328749    
 -0.12438372    
  0.47165775    
 -0.57628268    
 -0.17207983    
 -0.36481833    
  0.51082557    
  9.70238373E-02
 -0.40889657    
 -0.15586939    
 -0.22918610    
  0.38505536    
  0.18317994    
  0.42669737    
  5.71584776E-02
 -0.39756006    
  2.33476851E-02
 -0.10109580    
  0.43481764    
 -0.69039595    
 -0.45041636    
  0.51940924    
 -0.27578744    
  0.42332253    
  3.90508659E-02
  0.21716818    
  0.19536386    
 -0.35466489    
  5.84964417E-02
 -0.12921208    
 -0.29924336    
  0.36189416    
  0.54034549    
  -1.1080920    
  0.95276076    
 -0.47386804    
  0.40251046    
 -0.11593580    
  0.30170330    
 -0.37045819    
 -4.36437018E-02
  2.93060560E-02
  0.31087679    
  0.16318040    
 -0.80476922    
   1.1555846    
 -0.54899216    
 -0.31640062    
  0.54772991    
 -1.53343594E-02
 -0.61872393    
 -0.14058113    
  0.12405287    
  4.15830035E-03
  0.29285547    
 -0.12867817    
 -0.47282425    
  0.65573245    
  0.20837182    
 -0.72213501    
  0.60613602    
 -0.54897666    
 -0.44080472    
   1.1081588    
  -1.0590259    
  0.44134367    
  0.10050326    
   1.3782943    
  -1.1900148    
  0.21052320    
 -0.39086604    
  0.18692236    
  0.69805348    
 -0.97162795    
  0.66915470    
 -0.35070136    
 -9.87647623E-02
 -0.16925848    
  1.62601490E-02
  0.40007463    
  0.66713649    
 -0.96386772    
  0.77178991    
 -0.26826429    
  0.10821316    
 -5.89002781E-02
 -0.16079718    
 -0.51575142    
  5.60143963E-02
  0.41450277    
  0.24299669    
 -0.35725102    
 -0.28480422    
 -0.30702576    
 -0.30166891    
   1.0331339    
 -0.30198619    
  3.33364494E-02
 -0.60832298    
  0.25398725    
  0.34113413    
 -3.37869227E-02
 -6.89687114E-03
  0.54617941    
 -0.45370480    
 -6.51698038E-02
  0.46536329    
 -0.56810850    
  0.17420378    
 -0.27625307    
  7.17442855E-02
  0.53062856    
  -1.0543581    
  0.97186095    
 -0.50348145    
  0.29072583    
 -0.51285392    
  0.34081367    
 -0.18593796    
 -0.11995959    
  0.73161381    
 -8.10257196E-02
 -4.44514900E-02
 -0.12516282    
  0.47000343    
 -0.62364978    
  0.41133747    
  5.68984374E-02
 -7.34278634E-02
 -0.24116173    
 -0.30192441    
  9.75427628E-02
  1.10908765E-02
  9.46418867E-02
 -0.19511184    
  0.19176209    
 -0.41388971    
  0.17211726    
  0.48221484    
 -0.15679289    
 -0.40084672    
  0.41919562    
  0.55527717    
 -0.77842069    
  0.57038051    
 -0.47300592    
 -0.46383658    
  0.45347458    
  0.80006909    
 -0.86091030    
 -0.22222202    
  7.54237026E-02
  0.19365302    
  0.55760181    
 -0.60815412    
 -0.46262375    
  0.18232124    
 -1.98023878E-02
  0.68561864    
 -0.21874551    
  0.13470615    
  0.16852847    
 -0.97467494    
  0.29987764    
  0.62982011    
 -0.74533266    
  0.12456353    
  0.35306442    
 -0.16849373    
  5.46587817E-02
  0.16322836    
 -0.35409695    
 -0.38213480    
  0.50324959    
  0.80966157    
 -0.41823712    
 -0.22057581    
  0.40972939    
  -1.0467864    
 -0.23841019    
  0.49844062    
  0.52012831    
 -2.81712804E-02
 -0.47343770    
  0.50438255    
  0.21591532    
 -0.16989899    
 -0.55961508    
  0.33183169    
 -0.51972407    
  0.69871849    
 -0.50620723    
 -0.29230168    
  0.31056714    
 -0.13547242    
  2.05135718E-02
 -0.41566846    
  0.49844062    
 -0.23017783    
  0.80437249    
  0.72423810    
  -1.3561407    
  0.41531718    
  0.29013035    
 -0.60654324    
  0.56408989    
 -0.22825830    
 -2.59758048E-02
 -0.61716205    
  6.49196282E-02
  0.26455984    
   1.4239532    
  -1.1834185    
 -0.29460180    
  0.82116580    
 -0.17785059    
 -0.58051366    
  0.63726640    
 -0.65924585    
  0.45036778    
  1.96362659E-02
  8.29913281E-03
 -0.36101308    
 -0.12174292    
   1.1264939    
 -0.46740231    
 -0.79262275    
  0.35667452    
 -7.79613778E-02
  0.62525672    
 -0.74836272    
  0.33146882    
  0.15638699    
 -0.53250724    
  0.64879936    
  3.51735614E-02
 -0.21225835    
 -0.45810807    
  0.12675178    
 -0.27715489    
  0.18144879    
  0.45792222    
 -0.27124316    
  1.08110476E-02
 -0.27462468    
  0.10724532    
  0.16378954    
  0.15927631    
 -0.52940273    
  0.47260401    
 -0.24530263    
  0.44212934    
 -0.11878369    
 -7.15705231E-02
 -0.11617117    
  0.24038525    
 -0.47171509    
  7.89884701E-02
  0.72225481    
 -0.50334024    
 -0.64355010    
   1.1631510    
 -0.71763784    
  0.23790964    
  4.45934422E-02
 -0.18419257    
  0.39416587    
 -0.62482709    
  0.35384071    
 -0.26800919    
 -0.41853705    
   1.1309777    
 -7.03590065E-02
 -0.50476962    
  3.33985053E-02
 -0.52553248    
  0.28304219    
  0.22034889    
 -0.12715539    
   1.0508811    
 -0.30612251    
 -0.39744925    
  9.96558592E-02
 -0.52172548    
  0.24571745    
 -0.18805258    
 -0.28768292    
   1.1194659    
 -0.34893242    
 -0.29123420    
   1.0806582    
 -0.34740090    
  -1.0584055    
  0.13353102    
  0.81856400    
 -0.87167341    
  0.26933315    
  0.17185046    
 -0.32542208    
  0.14310102    
  0.16462155    
 -0.47477767    
  0.56029910    
 -0.45589632    
  0.82613999    
 -0.58929694    
  0.22178210    
  0.65425295    
 -0.64341295    
 -0.11710910    
 -0.66329449    
   1.4109865    
 -0.60924947    
 -0.27110985    
 -6.43075779E-02
 -0.23148029    
  0.12653023    
 -1.65290814E-02
  0.24294595    
  0.48097298    
 -0.84797060    
   1.0617789    
 -0.73478484    
 -0.50179541    
  0.86795032    
 -0.72185767    
  0.91239989    
 -0.35139823    
 -0.32053316    
  0.49311289    
 -0.65428501    
  0.29661098    
 -0.12783313    
  0.52660972    
 -0.26482844    
 -0.70193231    
  0.69314736    
 -0.64716130    
  4.39633057E-02
  0.30368251    
 -0.33093259    
  0.98358768    
  0.17921719    
 -0.56524509    
 -0.33647186    
  1.26851546E-02
 -0.12041187    
 -0.23986940    
  0.89189905    
 -0.40546533    
 -0.21392646    
  0.59944099    
 -0.51166564    
  4.11577299E-02
 -0.19041856    
  0.52631485    
 -5.78010036E-03
 -0.61243600    
  0.73503852    
 -4.99444753E-02
 -0.63299829    
  5.91297448E-02
  0.31365794    
  9.34014022E-02
 -0.26875383    
  6.06244020E-02
  0.63875270    
  0.14254907    
 -0.14877941    
 -0.68072432    
  0.19729838    
 -0.25227991    
  0.62802911    
 -0.54065478    
  0.62515008    
 -0.58992082    
  0.91320932    
 -0.69314742    
 -0.27135491    
  8.53226632E-02
  0.27740633    
  0.28486148    
 -0.70594096    
  0.19793570    
  0.25638756    
 -7.93619603E-02
 -0.23501319    
 -0.13140115    
 -0.16126791    
  0.30748487    
   1.0089238    
 -0.66408330    
 -0.11291245    
 -0.45783365    
 -0.32365087    
  0.19602840    
  0.14589009    
  0.98534381    
 -0.72054589    
 -0.18649648    
 -8.28357264E-02
  0.46144417    
 -0.23105451    
 -0.61338145    
  0.42744422    
  0.93182206    
 -0.74227965    
  0.78419715    
 -0.94798660    
  0.13828734    
 -0.24082629    
 -0.10379756    
   1.2748387    
 -0.60540801    
 -0.67990279    
  0.31749651    
  0.75444812    
  0.18980066    
 -0.60887188    
 -0.35082158    
  0.56460631    
 -0.47889298    
 -0.20106737    
 -0.24076439    
  0.76804805    
 -0.17717972    
  0.41465321    
 -0.72620809    
 -8.77752230E-02
  0.17618696    
 -0.30840743    
  0.41760716    
 -0.16862237    
  0.28563917    
  0.63309765    
 -0.91060627    
  0.12182359    
  0.44643036    
 -0.74010378    
  0.88305223    
 -0.78251070    
  0.74193692    
  -1.3279862    
  0.76474118    
 -2.95225512E-02
  0.15254392    
  0.50631386    
 -0.19873424    
 -0.64920866    
  0.28881252    
 -9.22643617E-02
  0.12887347    
  0.49700519    
 -0.95273298    
  0.27731904    
  7.52236769E-02
  0.25171682    
 -0.24810036    
  0.26762670    
  5.63907139E-02
 -0.53638846    
  0.48550749    
 -0.18342140    
 -0.21656458    
 -0.23447800    
  0.41748241    
 -0.25522229    
  0.11238413    
 -0.24906652    
  0.40882668    
  2.97538619E-02
  0.22118722    
 -0.63976675    
 -0.11531009    
  0.27931383    
  0.35372925    
 -0.35793990    
 -1.27390968E-02
  0.66936201    
  0.22095269    
 -0.44027451    
 -0.25638774    
 -1.77623257E-02
   1.3224727    
  -1.1130425    
 -0.26091191    
 -0.19983304    
  0.46654174    
  4.24387828E-02
 -1.95811950E-02
 -0.47566912    
 -1.83484275E-02
  3.63681279E-02
  0.49371576    
  0.61525911    
  -1.2841798    
  0.28101093    
 -0.26517871    
  0.62546241    
 -0.41390419    
  0.11211755    
 -9.94850993E-02
  0.69523662    
 -0.81511348    
 -0.12547791    
  0.58003211    
 -0.53814149    
  0.43742743    
  5.78937642E-02
 -0.35667443    
  0.42899561    
 -0.50310326    
  0.74010408    
 -0.40776166    
  0.89679110    
  -1.1417221    
 -0.33119935    
  0.26754236    
  9.82936546E-02
 -4.34853099E-02
 -0.18499200    
  0.55578876    
 -0.24563406    
  0.93878055    
  -1.1001477    
 -1.86047722E-02
 -0.23732913    
   1.0072622    
 -0.81310678    
  0.17081803    
 -0.67675370    
   1.3943917    
 -0.46357235    
 -0.18232118    
  0.91782796    
 -0.92168140    
  0.37806624    
 -0.45009702    
  0.43140528    
 -0.60299569    
  0.14211504    
  0.11683265    
  0.20549840    
 -0.60150230    
 -0.33196232    
   1.0880579    
 -0.30103323    
 -0.41085514    
  0.95758802    
 -0.62886834    
 -0.40741286    
 -0.17881802    
   1.3739815    
 -0.75332898    
  0.18794486    
 -0.27837935    
  0.45235953    
 -0.47736040    
  0.27814302    
 -0.26556399    
  0.24946050    
 -0.42679447    
  0.20202677    
  0.35260117    
 -3.80967720E-07
 -0.23391572    
  0.51586717    
 -0.34079161    
 -0.10873289    
  7.79613033E-02
 -0.32158399    
  0.24023780    
  0.19634704    
 -0.21344185    
  0.22452223    
  0.43353400    
 -0.69672483    
 -0.47791943    
  0.10939864    
  0.56330973    
 -4.52567860E-02
 -0.14238858    
 -0.17876886    
  0.33950743    
  0.49432689    
 -0.87288451    
  0.52749997    
 -0.52750021    
  0.31280595    
  2.87100133E-02
 -9.47863050E-03
 -5.21286875E-02
 -0.10573254    
  0.12887347    
  0.10536071    
 -0.23423465    
  2.20600385E-02
  0.33387125    
 -0.64237428    
 -0.16660441    
  0.65742940    
 -0.46637410    
  0.81788421    
 -0.69101697    
  0.28020701    
  4.40326482E-02
 -0.35447940    
  0.19105545    
  0.47542402    
 -0.76310599    
 -0.20282005    
  0.82074356    
 -0.64237428    
  0.46628344    
  2.75664497E-02
 -0.37277257    
 -4.02744748E-02
 -0.21858843    
  0.94761300    
 -0.34354609    
  0.31449369    
  0.35030591    
 -0.64025736    
 -0.14310046    
  0.43983313    
 -0.34008276    
 -0.12812088    
  0.35883075    
  8.88937041E-02
 -3.03405318E-02
 -0.62005502    
  1.74677875E-02
  0.73966706    
 -0.17327133    
 -0.54498154    
  0.24990061    
 -0.31105462    
  4.40596305E-02
 -3.93407873E-07
 -0.24273053    
  0.96350974    
 -0.22998057    
  0.21519636    
 -1.50052542E-02
 -0.64878899    
 -0.13235059    
  0.53781688    
 -0.22452225    
 -0.36657560    
  0.14773314    
 -5.74105978E-02
  0.48969486    
 -0.58001709    
  0.58279938    
 -0.42227241    
   1.2942626    
 -0.56573200    
 -0.53287983    
 -0.79966980    
 -0.16846462    
  0.24312584    
   1.2372262    
 -0.33688965    
 -0.13436678    
  0.27844182    
  7.55534917E-02
 -2.34997738E-03
 -0.65846133    
  0.59533334    
 -0.24916884    
 -8.73035640E-02
 -0.14310054    
  0.11101274    
 -7.52237290E-02
  0.53246474    
 -0.39066705    
 -8.85536149E-02
  3.99330556E-02
 -0.20463251    
  2.15990450E-02
  0.46625701    
 -0.31577620    
 -0.23052290    
  0.63598895    
 -0.77482587    
  0.24419720    
  0.56909496    
 -0.31639254    
  0.37590659    
 -0.34092680    
 -8.13457966E-02
  0.38376218    
 -0.73319930    
  0.87506807    
 -0.64426136    
  4.84269559E-02
 -0.28405249    
  0.14374520    
  0.25363582    
  3.82209271E-02
 -0.30873513    
 -0.12686697    
  0.37106395    
  0.48242593    
  0.30603108    
 -2.14406960E-02
  -1.3117450    
  0.69314688    
 -0.48156390    
  0.47580105    
  0.29559830    
 -0.67820579    
  0.77057910    
 -5.23259901E-02
 -0.18563285    
 -0.76001078    
  0.78458148    
 -0.57428634    
  0.42819366    
  0.49497068    
 -0.77519000    
 -0.37977540    
  0.82293528    
 -0.73456562    
  0.22612421    
 -4.04910706E-02
  7.55828246E-02
  0.56670588    
 -0.65476251    
 -0.47251660    
   1.1487862    
 -0.76366150    
  0.42505875    
 -0.36739355    
  0.35839805    
  0.95295948    
  -1.4205561    
  0.85277689    
 -0.73499441    
  0.21455947    
  0.40776122    
 -0.82014757    
  0.80396199    
 -0.69548184    
  0.31419665    
  0.32864097    
 -0.60164124    
  0.50633156    
 -0.46676603    
 -0.37156430    
  0.59814954    
 -0.50283992    
  0.58208871    
 -0.61677444    
  0.62939233    
 -0.25580248    
  0.27135497    
  0.11915373    
 -0.17305002    
 -0.26726186    
  0.25084147    
  0.47783756    
 -0.46795234    
  0.16579257    
 -0.52012897    
  0.84663016    
  1.59044527E-02
 -0.74371380    
  0.72780919    
 -0.20871922    
  1.71363726E-02
  0.16929163    
 -0.50673532    
  0.13353099    
  0.26966336    
 -4.17692363E-02
 -0.44288614    
  0.14088471    
  0.74010408    
 -7.78790563E-02
 -0.66865653    
  0.12421388    
 -0.18403254    
 -0.25621903    
 -0.12722988    
 -3.06145642E-02
  0.39330199    
 -0.28535321    
  0.28535420    
  6.96894713E-03
  7.03804642E-02
 -0.42507303    
  0.28644335    
  0.20740664    
 -9.16913673E-02
 -0.11944006    
  0.32521525    
 -5.25710993E-02
 -0.48835203    
  0.56489253    
 -0.25659111    
  0.20529784    
  0.47587264    
 -0.71577662    
 -0.32596412    
 -7.07357898E-02
  0.43130669    
  2.68472657E-02
  0.44017601    
 -0.63717443    
  7.00680465E-02
 -6.20351136E-02
  0.55847198    
 -0.49643648    
 -0.26537660    
  0.66329449    
  1.00501385E-02
  0.42526793    
 -0.86765653    
 -2.36228481E-02
 -0.18791446    
  0.44320521    
  0.59086871    
 -0.92487484    
  0.69959217    
 -0.52592820    
 -0.24512176    
  0.57275653    
 -0.24759109    
 -0.13209876    
  0.42311987    
 -0.11372875    
 -0.52114868    
  0.12405287    
  0.54038459    
 -0.54455936    
  0.50998825    
  0.17475492    
 -0.26405373    
 -0.40409210    
 -0.32827535    
  0.36464319    
 -2.40974110E-02
  0.37240422    
 -0.69034958    
  0.15015264    
  0.60526121    
 -0.74430287    
  8.97707418E-02
  0.69566900    
 -0.43875912    
  0.53704143    
 -0.45820150    
 -0.32569987    
  0.29266953    
  3.72400391E-03
  0.24883330    
  2.00865716E-02
  2.24731173E-02
 -0.52951694    
  0.33714569    
 -0.20067045    
  8.28879848E-02
 -2.68732868E-02
  0.40156618    
  0.18708488    
 -0.40115505    
 -2.28398368E-02
 -0.56044048    
  0.92435056    
 -0.54425246    
  0.21918325    
  0.30421171    
 -0.76851624    
  2.98527069E-02
  0.58996266    
  0.57502431    
  -1.1171323    
  0.37059599    
 -0.13815050    
  7.38033606E-03
  0.60479850    
  -1.0689368    
  0.13645145    
  9.71644670E-02
 -4.74026240E-02
  0.60171282    
 -0.84199351    
  0.55075860    
  0.19937541    
 -0.27320993    
  1.51413317E-07
  0.47811237    
 -0.64446938    
 -7.02868700E-02
  0.50106966    
 -0.20492823    
 -0.26743037    
 -0.23859322    
  0.39945912    
  0.40680310    
 -0.51260924    
  0.43767881    
 -4.41893339E-02
 -0.30387646    
 -0.21299039    
   1.1590384    
 -0.66656250    
  0.23052382    
 -0.73826772    
  0.35101786    
 -0.45353419    
   1.0053828    
 -0.44252628    
 -0.18816411    
  0.13499521    
 -0.58030701    
   1.3724796    
 -0.33030915    
 -0.74840957    
  0.65610623    
  -1.0661265    
  4.02740128E-02
  0.41419902    
  0.19313264    
 -1.80834290E-02
 -5.24461046E-02
   1.1126159    
 -0.16155279    
 -0.92824852    
  0.50554889    
 -0.77583849    
 -0.20121725    
  0.65320295    
 -2.21875738E-02
  3.76076628E-07
  0.46759740    
 -0.72166210    
  0.27938303    
 -0.26706243    
  0.10086096    
  0.24142583    
  0.18714075    
 -0.87739289    
  0.15991476    
  0.47061962    
 -0.53155094    
  0.44817051    
  0.53396738    
 -0.56798434    
 -2.45193318E-02
 -2.15059854E-02
  6.99588805E-02
 -0.24362244    
 -0.24273053    
  0.89631194    
 -0.44083628    
 -0.27498680    
  0.79552120    
 -0.62705749    
  3.86862410E-03
 -4.33996208E-02
 -0.30942187    
  0.42720529    
  1.43920460E-07
 -0.47791943    
   1.3746660    
 -0.32339981    
 -0.69112933    
 -0.24557145    
 -0.50568479    
   1.1988310    
 -0.54935879    
  9.36856344E-02
  0.72711670    
 -0.71901965    
 -8.40829164E-02
   1.0336839    
  -1.1017369    
  0.65486467    
 -0.16683230    
 -0.34806621    
 -5.45211919E-02
  5.45211658E-02
 -0.45783293    
  0.47803611    
  3.53672951E-02
  0.28381366    
 -0.49830815    
 -1.93241294E-02
 -0.15822396    
  0.64635479    
 -0.10071398    
 -9.36555713E-02
 -2.95225512E-02
 -7.78599903E-02
  0.40411502    
 -0.11441007    
 -6.57517463E-02
   1.5029980    
 -0.65293032    
 -0.76629853    
  0.30098584    
 -0.50862521    
 -9.20189321E-02
 -8.06430262E-03
  0.41486770    
 -0.40680289    
 -0.28101161    
  0.47729045    
 -0.11531107    
 -0.28030220    
  5.25185503E-02
  0.24976307    
 -0.33213308    
  0.35717949    
 -9.63710770E-02
  0.30599561    
  0.10593299    
 -0.69831508    
   1.0688114    
  0.36922908    
  -1.3162357    
  0.31928769    
  0.15984845    
 -0.29147741    
  0.59326333    
  -1.1028237    
  0.18967915    
  0.41760716    
 -0.42285764    
  0.19539377    
 -8.69551022E-03
  0.51952100    
 -0.19119202    
 -0.25671965    
 -8.03812817E-02
   1.0365183    
 -0.31513858    
 -0.69529122    
  7.04227686E-02
 -0.10981436    
  0.40546465    
  7.72920102E-02
 -0.42634264    
  0.55053335    
  0.32176617    
 -0.74193752    
  1.83494985E-02
  0.27210653    
 -0.25766599    
 -0.64077842    
  0.64792240    
  0.30444455    
 -0.58621228    
  0.56230724    
  0.31158799    
  0.13770612    
 -0.53924131    
 -0.12516291    
  0.40101075    
 -0.64947224    
 -3.03707961E-02
 -0.46210450    
  0.90078634    
 -4.05857377E-02
 -0.53477812    
  0.77085572    
 -0.35534042    
 -0.43592525    
  0.87417895    
  0.36822098    
 -0.52380651    
 -0.36968058    
 -0.22314323    
  0.32010487    
  0.33363971    
  0.44335118    
 -0.67958283    
 -0.18712354    
 -0.17728050    
  0.14797363    
  0.34545958    
 -0.75838691    
   1.4316005    
 -0.56365043    
  6.61586523E-02
 -0.59843928    
  0.39605042    
 -0.41224447    
   1.0654138    
  -1.1730446    
  0.55179334    
  0.10666880    
 -0.16044497    
 -0.26402289    
   1.7644103    
  -1.4055798    
  -1.1501706    
   1.3642268    
  0.14862972    
 -0.28071311    
 -6.20725155E-02
 -0.98247248    
  0.69970435    
  0.14288302    
 -0.12346447    
  0.13192786    
  0.14851701    
 -0.80851167    
  0.90536135    
  0.20226835    
 -0.66657305    
 -0.17119458    
   1.0902789    
  -1.1997967    
  0.20821834    
  5.48586547E-02
  0.13929774    
 -0.19792256    
  0.20716751    
  0.41766071    
  -1.0570637    
  0.66961622    
  0.18430381    
 -0.83662879    
  0.51879418    
  0.32768765    
 -0.64062864    
 -3.79194692E-02
  0.54501700    
 -0.16400337    
  0.11521299    
  0.91981429    
  -1.1958004    
 -2.35304385E-02
  1.57480557E-02
  1.16507933E-02
  0.28381366    
 -0.63663483    
  0.87592620    
 -0.15567718    
 -0.66676116    
  0.32600138    
  0.15629622    
  0.18713339    
 -0.29213688    
 -0.26881450    
  0.29698473    
  0.40777707    
 -0.50239295    
  8.41449201E-02
  0.10325260    
 -0.46747446    
  8.70121345E-02
 -6.20720424E-02
  0.56172508    
 -0.27281153    
  0.38181719    
 -0.34202889    
 -0.34358945    
 -0.16841865    
  0.31683826    
 -0.30507413    
  2.31225137E-02
   1.1267835    
 -0.77411616    
 -0.15616038    
  0.60741556    
 -0.36290526    
 -2.60723010E-02
  0.13729751    
 -0.52964145    
  0.35779139    
  0.91316104    
 -0.64719760    
  0.46738029    
 -0.39241710    
 -0.46556923    
  0.12854080    
 -0.62909448    
  0.59747195    
  0.55328459    
 -0.50239295    
 -0.21648565    
  0.96349972    
 -0.87294018    
  0.23090562    
 -0.15989484    
  0.14256351    
 -5.38726114E-02
  0.51597816    
 -0.70645064    
  0.43767881    
 -0.50699127    
  0.19499987    
 -0.80994719    
   1.8683922    
  6.99029565E-02
 -0.78794789    
  0.71119022    
  -1.2708068    
  0.64288491    
 -0.57650989    
  0.71582359    
 -0.79701364    
  0.54023975    
 -0.11020346    
  7.17941597E-02
  0.51022285    
 -0.25857368    
 -0.54739541    
  0.17078428    
 -4.89606634E-02
 -0.26991925    
  0.70481622    
 -0.29778731    
 -0.39768243    
  0.28185135    
 -0.14310054    
  0.25893241    
  0.14788127    
 -0.29218462    
  0.59458250    
 -0.56611073    
  0.57206935    
  -1.2206115    
  0.37133282    
  0.40546489    
 -0.56038690    
  0.28497586    
  4.05704416E-03
 -0.58213395    
 -0.24512224    
  0.95622373    
 -0.28176761    
  0.76371086    
 -6.35130629E-02
  -1.0595719    
  0.16184221    
  0.11394422    
  5.11543266E-03
  0.41897902    
 -0.19583493    
  0.22558917    
  0.12535439    
  0.18566863    
 -0.64879978    
  0.10809652    
  0.36076450    
  0.14100322    
 -0.53510493    
  0.13828734    
  0.88556510    
 -0.44267848    
 -0.83551866    
  0.39263302    
  0.21796449    
 -3.01223248E-02
  0.63003480    
  -1.1677207    
  8.04451406E-02
  0.53939891    
 -0.46943960    
  4.49454458E-03
 -0.11890397    
  0.39190564    
  0.45105365    
 -0.31411576    
 -0.17875619    
 -0.15771554    
 -9.15677100E-02
  0.65118259    
 -0.53899616    
  0.18910159    
 -1.70360990E-02
 -0.14389409    
  0.76214033    
  -1.0083653    
  0.72806364    
 -0.44674665    
  0.51997870    
 -0.14696345    
 -0.98877645    
  0.22172341    
  0.33484772    
 -0.12083615    
   1.2208027    
 -0.67305291    
 -0.60436934    
  0.13170971    
  0.18586096    
 -8.09263214E-02
 -0.73620588    
  7.56727843E-07
   1.2963693    
 -0.14579803    
 -0.31592506    
 -0.17402242    
 -2.51061097E-02
  0.35327891    
 -0.50884289    
 -0.19027461    
   1.0175707    
 -0.40546551    
 -0.57680744    
  0.45251063    
  3.61053571E-02
 -0.25741163    
 -0.27250633    
  0.45253271    
  0.22849289    
  0.36184469    
 -0.27712229    
 -0.51644325    
 -0.14093554    
  0.24347576    
 -0.38865873    
  0.29080129    
 -0.28457159    
  0.89748096    
  0.29963547    
 -0.44663921    
 -3.88692059E-02
  0.12856451    
  4.20004539E-02
 -0.72713804    
 -0.32378644    
  0.86189622    
 -0.28561351    
 -0.13235059    
  0.32699382    
  0.21905364    
  2.69556623E-02
 -0.70384234    
  0.72228831    
 -0.61049658    
  0.20763908    
  0.44628692    
 -0.26461720    
  0.33460963    
 -0.70959812    
  0.10772772    
 -0.12686697    
  1.91400126E-02
  0.96530694    
 -0.33071285    
 -0.39920348    
 -0.16229831    
  0.53605491    
  0.21278057    
 -0.65232486    
  4.68838662E-02
 -0.24046865    
  0.16518559    
  0.63816488    
 -0.49643731    
  0.85289437    
 -0.80410391    
  0.21357383    
 -0.18012646    
  0.56897038    
 -0.91535956    
  0.80106217    
 -0.53334564    
 -0.29602122    
  0.15072745    
  0.33882079    
 -0.38084441    
   1.0243946    
  -1.1330992    
  0.93618697    
 -0.81893557    
  0.61576021    
 -0.56191766    
  0.75566739    
 -0.90780371    
  0.33915174    
  0.54177988    
 -0.63642108    
 -0.35352781    
  0.40021595    
 -0.37948969    
  0.47320357    
 -0.75576973    
  0.37086001    
  0.76775777    
 -0.69532800    
  0.21525215    
 -3.22028622E-02
  7.24636158E-03
 -0.55511385    
  0.80321354    
 -0.57881266    
  0.54150611    
 -0.16838434    
  0.48417628    
 -0.59764367    
  0.80314785    
 -0.90937066    
 -4.85738888E-02
  0.81243789    
 -0.56162602    
  0.10359845    
 -0.41503420    
  0.54299486    
  0.16683955    
  0.82889211    
  -1.5581449    
  0.26160973    
  0.12071406    
 -0.10573254    
  0.30518591    
 -7.68519267E-02
  0.40151262    
 -0.93125331    
  1.99015643E-02
 -0.22561033    
 -0.31691241    
  0.60921216    
  0.43124339    
  0.71973681    
  -1.2176713    
  1.95125844E-02
 -0.27647233    
  0.78439587    
 -0.36837098    
  0.17670347    
  0.41713414    
 -0.26701510    
 -0.21559592    
  0.28013465    
 -0.21114181    
 -5.03700189E-02
  0.41403803    
  3.12153380E-02
 -0.69078505    
 -0.31316102    
 -1.95444170E-02
  0.55206889    
 -0.11636323    
 -4.26449906E-03
 -0.12744531    
 -0.16882168    
  0.66102809    
 -8.02903622E-02
 -0.23446123    
 -0.30132473    
 -4.49521877E-02
  0.20691983    
   1.4308481    
 -0.32912499    
  -1.0339766    
  6.75365850E-02
  0.43363607    
  0.25746828    
 -0.43978977    
  1.03562179E-07
  8.22383016E-02
 -0.28963354    
  0.49982810    
 -0.38204458    
 -0.19068979    
  0.73832989    
 -0.92233235    
 -0.23202054    
 -0.15840657    
   1.4425195    
 -0.85142124    
 -6.39874116E-02
 -0.27165765    
 -0.33301088    
  0.30368152    
  1.18341874E-02
 -0.26060137    
  0.44292244    
  0.64545888    
  7.19017982E-02
 -0.37252074    
 -0.14953206    
 -0.27698740    
  0.20163758    
  0.17139268    
  0.48183838    
 -0.52678931    
 -0.22218689    
 -7.96440318E-02
  0.69573408    
 -0.17459911    
 -0.13837869    
  0.50515616    
 -0.76153165    
  7.05141202E-02
 -7.50900730E-02
  9.13278293E-03
 -4.17687632E-02
 -0.20436411    
  0.59870863    
  0.72614288    
 -0.49599576    
  1.26099922E-02
 -0.45953223    
  4.65202667E-02
 -0.12062806    
  0.32850447    
 -0.39475402    
 -7.09520206E-02
  0.35863370    
  0.88286102    
 -0.66797101    
 -0.65520293    
 -6.59586713E-02
  0.33890465    
  8.06455687E-03
  0.51563352    
 -9.63850971E-03
 -0.17990294    
  0.20146112    
  2.57322360E-02
 -0.42883033    
  0.15718588    
 -0.16430350    
 -0.32158321    
  4.80865762E-02
  0.11517178    
  0.93535465    
 -0.33647254    
 -0.51466405    
  0.15634571    
 -3.68550606E-02
 -0.31419751    
 -0.24798293    
  0.37094426    
  0.10948404    
  8.17507207E-02
 -0.58642197    
  0.28152895    
  0.74061370    
 -0.83777720    
  0.18571694    
  0.22990015    
 -0.13690397    
 -4.33996208E-02
  0.73073834    
 -0.44507396    
 -0.26966351    
  0.48183826    
 -0.34830648    
 -0.15762876    
 -3.72713841E-02
  0.28451261    
 -0.31015483    
  0.44368657    
  6.45382628E-02
  4.82938029E-02
 -0.16120645    
 -0.25800073    
 -1.52093219E-02
  0.50390548    
 -9.46156979E-02
 -0.64109105    
  0.73570704    
 -0.34811378    
 -0.23551454    
  0.50416398    
 -0.75252008    
  0.26888973    
 -0.34627712    
  0.86439246    
 -0.25512686    
 -0.12287450    
  0.14451371    
 -0.27250731    
  0.45380875    
 -0.28428665    
 -4.50679772E-02
 -0.24374357    
 -7.51525164E-02
  6.14854358E-02
  0.18384974    
  0.78776300    
  -1.0628026    
  0.67540294    
 -0.21296574    
 -0.56278467    
  0.14937665    
 -0.13832742    
  0.43790075    
 -0.35870329    
 -0.22695729    
  0.48501748    
 -0.22314385    
  0.23095578    
  0.44737592    
 -0.27614030    
  1.62602440E-02
 -0.39903384    
  0.31495127    
  1.04715405E-02
  0.54764009    
 -0.84462506    
 -0.23607726    
  0.45359802    
 -0.18986848    
 -0.35667583    
   1.3911524    
 -0.70125788    
 -0.15469398    
  0.40926045    
 -0.13208930    
  0.49981415    
 -0.90672112    
  0.24794206    
 -0.14909615    
 -0.19893005    
  0.25237674    
 -6.92580938E-02
 -0.20733318    
  3.84671129E-02
  0.16086662    
 -0.28634456    
  0.30622554    
 -0.40743560    
  0.76174545    
  0.71229929    
  -1.3999369    
  0.18048880    
  0.68393081    
  0.17185044    
 -0.83310390    
  0.88809407    
 -0.78587741    
 -6.26513511E-02
  0.13299236    
  0.22841251    
 -0.34008229    
  0.19836625    
  1.03269741E-02
  0.55175674    
  0.40480766    
 -0.77538568    
  4.19641510E-02
 -0.47936258    
 -2.69071572E-02
   1.1603062    
  -1.3335768    
   1.1512564    
 -0.83822209    
  0.83308059    
 -0.64615858    
  0.12032995    
  0.13316825    
 -0.64593381    
  0.90457213    
 -0.38600898    
 -0.24801703    
 -0.12615123    
  0.58451366    
 -0.77866906    
  0.72082168    
 -0.55651873    
 -0.14410010    
  0.58221555    
 -0.24932103    
 -0.30333599    
  0.38585627    
 -0.14157908    
  0.41931027    
 -0.57092977    
  0.86546308    
  -1.1098480    
  0.35723999    
  0.12609319    
  0.50593513    
  -1.0355191    
  0.80499554    
  0.36589152    
 -0.60369205    
  0.29935855    
 -0.33002576    
  0.72549021    
  0.15773375    
 -0.51416957    
 -0.32174903    
  0.26768169    
 -0.47608247    
  4.76275645E-02
  5.28426617E-02
  0.45565531    
 -0.81970936    
  0.70367390    
 -0.35817209    
 -0.10245144    
 -0.11415841    
  0.83996254    
 -0.99024349    
  0.93873960    
  -1.2103356    
  0.21602616    
  0.49120626    
 -0.28071263    
  0.27721095    
 -0.48200586    
  0.36290577    
  0.85852748    
 -0.55127543    
 -7.85903633E-02
 -0.41019255    
  0.13707991    
 -0.24719015    
  0.95673138    
 -0.77352846    
 -0.43451661    
  0.62996852    
 -0.30719450    
   1.1116632    
  -1.2319114    
  0.97455955    
  0.31252757    
 -0.50369406    
 -0.52531284    
 -0.13291872    
  0.81527776    
 -0.18536311    
 -0.54535681    
 -0.19319069    
   1.2887959    
 -0.85637480    
 -0.15296903    
 -0.11829916    
  0.75404507    
 -0.69973308    
   1.1991150    
  -1.1026040    
 -0.41551468    
  0.16705398    
  0.31424895    
  0.96668518    
  -1.4299704    
  0.33135703    
  0.38822356    
 -0.58604974    
  0.50455594    
 -1.26581807E-02
 -0.20031720    
  0.45233884    
 -0.46408069    
  0.41590863    
 -8.39465782E-02
 -0.35184404    
   1.3262968    
  -1.8739369    
  0.13005234    
  0.14188114    
  0.20067076    
  0.27460966    
 -0.39890799    
 -1.48146711E-02
  0.58557266    
 -0.33591878    
 -7.23204166E-02
  0.35709122    
 -0.28477132    
  0.29636529    
 -0.55100715    
  0.27383637    
 -0.16050750    
  0.22314310    
 -0.16251890    
  0.46790028    
  0.21043178    
 -0.52298146    
 -2.18188222E-02
  0.19933340    
 -0.22540526    
 -0.22787106    
   1.2801435    
  -1.0372907    
  0.10573256    
 -0.24085769    
  0.62718904    
 -0.53381562    
  6.01687878E-02
 -0.51326251    
  0.81093043    
  5.40563464E-03
 -0.12624149    
  0.12624206    
 -3.56691293E-02
 -0.25291160    
  0.15312225    
 -4.09510210E-02
 -6.64695948E-02
  0.45354566    
 -0.74237370    
  0.11676351    
  0.20252456    
  0.30748487    
 -0.53062803    
  0.57380038    
 -0.78143990    
  0.19083206    
  0.72648311    
 -0.18150187    
 -0.35632378    
 -0.44848230    
  0.23407289    
  0.18593812    
  0.91556829    
 -0.62069243    
 -0.61062557    
  0.38546431    
 -0.20893499    
  0.19195673    
 -0.16332544    
  0.40007463    
 -0.19977060    
  0.37076625    
 -0.40774569    
  0.33451355    
 -0.42401868    
 -0.11918842    
  0.14506826    
  0.12344386    
  5.33883050E-02
 -0.64246619    
   1.9333730    
  -1.0009351    
 -0.34336126    
 -0.19139509    
 -0.23197104    
  9.39659402E-02
  0.22404017    
 -0.20626149    
  0.18817835    
 -0.34527084    
   1.0144082    
  -1.1232123    
  0.37827888    
  0.10102064    
  0.15465857    
  0.49298444    
 -0.53979498    
  9.53863468E-03
  0.90098429    
  -1.3684587    
 -0.17627828    
  0.29965872    
  0.91629076    
 -0.88119978    
   1.1720015    
 -0.43253052    
 -0.62552655    
  0.13641201    
 -0.34050637    
 -0.13622963    
 -0.25751033    
  0.46650121    
  0.25082698    
  0.28853515    
  6.67736381E-02
 -0.45953208    
  0.31569511    
  0.28629965    
 -0.84040570    
 -0.24994244    
  0.74428582    
  0.90032834    
  -1.2941312    
  0.13787007    
 -0.15541428    
  0.50905401    
  7.18258098E-02
 -0.78647888    
 -4.44524623E-02
  0.31015518    
  0.15057306    
 -0.32790646    
  1.97052173E-02
  0.54910767    
 -0.51082522    
  0.43780077    
  0.28084022    
 -0.40317953    
 -0.11607183    
  0.18232189    
 -0.64313757    
   1.0226260    
  4.71178591E-02
 -0.51361853    
 -8.00423920E-02
 -9.53099132E-02
  0.38865784    
 -0.44876215    
 -0.18409367    
   1.4279674    
  -1.3316904    
  0.48439193    
 -0.38338897    
  0.60414910    
  5.56985401E-02
 -0.52141601    
 -0.27884895    
  0.39367038    
 -0.15358563    
  0.12609319    
 -0.31714875    
 -6.93348125E-02
  0.71345228    
  0.12944013    
 -0.60650355    
  0.51888973    
 -0.63011497    
  0.48515975    
 -0.77737617    
 -0.26966402    
   1.2459369    
 -0.60575491    
  0.93699497    
  -1.0062870    
  0.55125248    
 -0.32721275    
  0.63977635    
 -0.59766507    
 -6.38512522E-02
 -0.22040066    
  0.14826243    
 -6.08703382E-02
   1.3214765    
  -1.4366479    
  0.73227727    
  -1.1307243    
  0.19044778    
  0.86286527    
  0.17415777    
 -0.12653017    
 -0.40082449    
  0.28246045    
 -0.33594862    
 -0.30120358    
   1.1262785    
 -0.85859716    
 -7.06173778E-02
 -0.52859867    
  0.49132645    
  0.36088571    
 -0.42177373    
  0.90092671    
  -1.0610751    
  0.65012950    
 -0.29873207    
  3.99330556E-02
  0.64391160    
 -0.85292101    
 -0.10633549    
  0.13657585    
  6.58677593E-02
 -0.23214778    
 -0.15164156    
  0.54191655    
  0.32523385    
 -0.58386284    
  0.10843974    
 -0.14431830    
   1.0357975    
 -0.79365712    
 -0.13815007    
  0.52309549    
 -0.27636465    
 -0.21036379    
 -0.24116132    
  0.53181630    
 -0.27881962    
 -4.00049984E-02
  0.18910159    
  0.31845412    
 -0.34238678    
 -1.04345158E-02
 -0.79617929    
   1.2992830    
 -0.25101271    
  0.66699284    
 -0.95830441    
  0.34423387    
 -0.35520306    
 -0.62906915    
  3.39022875E-02
  0.45742488    
  0.38126478    
 -0.33187187    
  1.19762095E-02
  0.49159434    
 -0.35806262    
  1.37932440E-02
 -5.99824265E-02
  0.63320386    
 -0.74871665    
  2.41950862E-02
  9.49481949E-02
  7.22046383E-03
 -0.19389886    
  0.44960046    
  0.18278599    
 -0.54464686    
  0.47995403    
 -0.40670383    
 -0.36896455    
 -0.25593358    
  0.88525844    
 -0.23830053    
 -0.10334267    
 -4.11580391E-02
  0.23151208    
  0.56151891    
 -0.73587209    
  0.31989577    
  0.46964371    
 -0.56957489    
 -0.22793180    
  3.53672951E-02
 -2.34382655E-02
  0.47787789    
 -0.21217424    
  0.40949756    
 -0.99365401    
  0.96921271    
 -0.81351030    
  0.53472382    
  0.71471113    
 -0.61125970    
 -0.34238678    
 -0.46241987    
  0.58900660    
 -0.49469599    
 -0.22314429    
  0.33647275    
 -5.03535233E-02
 -0.10901798    
  0.40371880    
  0.60358953    
 -0.47268406    
 -0.28156567    
 -9.81596783E-02
  0.70872033    
 -0.43571952    
 -0.47068593    
 -0.26072639    
  0.55657178    
  0.22800934    
 -0.49689996    
  0.43343860    
 -0.18508375    
  0.56729245    
 -0.62274337    
  0.64369881    
 -0.40661815    
  2.05484554E-02
  0.50333959    
 -0.54840803    
 -0.26662794    
  5.84437810E-02
 -7.71348551E-02
  0.24553287    
  0.27841410    
 -0.49146178    
  0.46025315    
  0.19804776    
 -0.69551337    
  0.31456825    
 -0.56048048    
  0.30122641    
  0.19124998    
  0.36772522    
 -0.46081501    
  0.49360478    
 -0.41920683    
  0.91553581    
  -1.2171506    
  0.47762713    
 -0.14994000    
   1.0624259    
 -0.81602609    
  0.16882102    
 -0.42631233    
 -3.01908236E-02
 -0.13957009    
 -0.22094317    
  0.95720023    
 -0.87800354    
  0.26975539    
 -0.27996013    
  0.64050382    
 -0.60523480    
  0.49987471    
  0.92168128    
 -0.93681079    
 -0.10943349    
 -0.59598410    
  0.49213338    
  0.66249359    
 -0.75328529    
  0.21150622    
 -0.23661193    
  0.65426517    
 -0.77098960    
  0.19022664    
 -0.14826314    
 -0.37179241    
  0.95653009    
 -0.40928906    
 -0.18924126    
  0.28420424    
  0.59818500    
 -0.37713465    
 -0.11221223    
 -0.33024144    
  0.14541745    
 -0.14541677    
  0.37306142    
 -0.13438725    
  5.33455536E-02
  0.15600447    
 -0.37267563    
 -6.23906441E-02
 -8.03998709E-02
  0.30268532    
  0.88629162    
 -9.34699848E-02
  0.18542717    
 -0.99557966    
  1.38888080E-02
  0.46351683    
 -0.46697170    
  3.06669399E-02
  0.65901393    
 -0.39252874    
  0.66973925    
  -1.2767313    
  0.76371086    
  0.77639651    
  -1.2165217    
 -0.46523663    
  0.14165136    
  0.20409572    
 -0.10964359    
  0.41825831    
 -8.85536298E-02
 -0.30010438    
  0.26556423    
  0.24526118    
 -0.37469316    
 -0.52917540    
  0.26899076    
  9.44517776E-02
 -0.10393083    
  0.17435369    
   1.0409834    
  -1.1419094    
  0.17788677    
 -0.20935073    
 -9.07541141E-02
  9.95087903E-03
  0.38209212    
  9.34661403E-02
  9.11058560E-02
 -0.40687048    
  0.79724127    
 -0.33571225    
  0.32423955    
 -0.98597157    
  0.91215807    
 -0.69937748    
  4.48143892E-02
  0.57710588    
 -0.11610676    
 -0.42576998    
 -1.16058681E-02
 -0.29158148    
  0.38441202    
 -5.09201623E-02
  0.28113070    
 -0.45601758    
  4.43442352E-03
  3.47860344E-02
  0.34073630    
 -0.33222610    
  0.88355708    
 -0.70194268    
  0.71412718    
 -0.52769172    
 -0.23346072    
 -3.39013636E-02
  0.65606993    
  -1.0906914    
  0.14310074    
 -0.32423982    
  0.61192209    
 -0.26236403    
  0.70803571    
 -0.23180205    
 -0.40857646    
  0.65989023    
 -0.60976577    
  0.68197423    
  7.15363771E-02
 -0.72287375    
  7.87158832E-02
  0.12703648    
 -0.26799372    
  0.68624252    
 -0.18186015    
  0.24668658    
 -0.90981805    
 -3.83604206E-02
 -1.12357568E-02
  0.39219502    
  0.21548113    
  0.13237707    
  0.73018855    
  -1.1699265    
  9.56901982E-02
  0.81808633    
 -0.72036010    
  0.16200125    
 -0.12145549    
 -0.20916842    
  0.43363607    
 -0.11778349    
  9.09715146E-02
  0.76900071    
  -1.0072029    
  0.37037337    
 -0.13762131    
 -0.18890089    
 -0.40546456    
  0.11226712    
  0.27319700    
  0.67273784    
 -0.30036202    
 -0.32631552    
  0.64202267    
  -1.4259895    
  0.73790491    
  0.13815001    
 -0.34294444    
  0.58410674    
 -0.65250969    
  6.42622039E-02
  0.11362479    
 -0.13883606    
  4.16730382E-02
  0.58324087    
 -0.63346130    
 -0.11831987    
  0.25077796    
  0.14335105    
 -0.17001952    
  0.17651291    
  0.41512740    
 -0.26793537    
 -0.50063616    
 -3.75638194E-02
  0.84593028    
 -0.60853440    
  0.18859088    
 -0.55883431    
  0.30796677    
 -0.21913531    
  0.13102841    
  0.42285648    
 -0.37573847    
  0.28558773    
  0.24183553    
 -0.31691191    
  0.13902454    
 -0.21652812    
 -0.52187622    
   1.0149624    
 -0.76502013    
  0.97419679    
 -0.93183804    
  0.54702902    
 -0.49320385    
 -8.66143778E-02
  4.75129113E-03
 -0.11011057    
  0.43842560    
  8.50181803E-02
 -0.28872713    
  0.30118889    
 -0.15363488    
 -0.31574923    
  8.53601545E-02
  7.02040493E-02
  0.82030272    
 -0.13994846    
 -0.49873912    
 -9.24877152E-02
  0.37662938    
 -9.47782323E-02
  0.36974737    
 -0.50746405    
 -0.33111840    
 -0.33553785    
  0.21130963    
  0.31893498    
 -0.35667479    
  0.27245733    
  0.48454136    
 -0.17717972    
 -0.23086603    
  0.62290722    
 -0.23306793    
 -6.50635883E-02
 -0.10008334    
 -0.23638901    
  0.27584717    
 -0.44647262    
 -0.21734565    
  7.78167620E-02
   1.0696771    
 -0.85404873    
  0.79158741    
 -0.25187278    
 -9.20488313E-02
 -0.64212859    
  0.78081310    
 -0.31935379    
  0.21585615    
 -0.11247843    
 -0.51380581    
  0.43326703    
 -0.40385371    
  0.89381766    
 -0.82385844    
  6.53828382E-02
  0.43457326    
 -0.96099180    
 -8.85971019E-07
  0.96371943    
 -0.48482707    
  0.32885820    
  0.44092196    
  -1.2344890    
  0.15011916    
 -3.70418578E-02
  0.56945080    
  5.53772561E-02
 -0.20067045    
  0.68902338    
 -0.81610984    
  6.77462071E-02
  0.76272225    
  0.81657135    
  -1.6377366    
  0.35482097    
  0.80948597    
 -0.32298014    
  0.17698456    
 -0.64738762    
  1.26981577E-02
  0.18913317    
 -0.46739587    
  0.23967294    
  0.71743977    
 -0.76442826    
  0.27209768    
  0.11836466    
 -0.39046186    
  0.56304657    
 -0.53927588    
  0.17502421    
 -0.21962841    
 -0.28651407    
 -0.12422843    
  1.57475956E-02
 -0.22054365    
  0.70925051    
  0.23773287    
  1.74786616E-02
 -1.49630420E-02
 -0.63934439    
  0.47593793    
 -0.34658194    
 -0.13413006    
  0.66647929    
 -5.55701889E-02
 -0.23951088    
 -3.01527213E-02
 -7.41077438E-02
  2.17401050E-02
 -0.22853360    
  0.33711517    
  0.46476513    
 -0.18111005    
 -0.30971518    
 -8.97154063E-02
  0.25371832    
 -0.13794327    
 -3.93490046E-02
  0.35634080    
 -7.28479996E-02
 -0.30035618    
  0.27742520    
  0.22520313    
 -0.84867013    
  0.11778293    
  0.79078573    
 -0.75716871    
  0.36326441    
 -0.29152045    
  0.31705415    
 -0.60473633    
  0.50774378    
 -0.44320512    
  0.76053655    
 -1.58554744E-02
  0.31637564    
 -0.77097356    
  2.92376654E-07
  0.49267608    
 -0.24817969    
  0.41388026    
 -0.95812231    
  0.59637988    
 -0.43945861    
  0.80306172    
 -0.51020610    
 -2.50795837E-02
 -0.23111142    
 -0.11428900    
  0.93846428    
 -0.73616439    
  0.15884891    
  0.57731509    
 -0.30776528    
 -0.75975597    
  0.39520869    
 -7.49014765E-02
 -0.13459030    
  0.56444621    
  5.84960431E-02
 -0.85033345    
  0.43688136    
  0.43814382    
 -0.38136795    
 -0.28768200    
  0.39239320    
 -0.13771704    
 -0.19176179    
 -0.21706378    
  0.17979319    
  0.63896281    
 -0.52729315    
 -0.17255795    
 -0.23102175    
 -0.49401829    
   1.6529229    
 -0.97846717    
   1.2554549    
 -0.40748292    
 -0.61357081    
   1.0357302    
  -1.3640275    
 -8.65401849E-02
   1.3576386    
  -1.2059131    
 -0.19797741    
  0.71654034    
 -1.74929723E-02
 -0.41284543    
  8.51581842E-02
  0.97263277    
  -1.3987176    
  0.70556951    
 -0.25529027    
 -7.99999014E-03
 -6.64148629E-02
  0.21884215    
 -0.12861764    
 -0.19415596    
  0.15822420    
  5.14966212E-02
  0.74212092    
 -0.61197406    
  0.67777520    
 -0.45938891    
 -0.20491795    
  0.30097142    
 -0.32124221    
 -8.17508474E-02
 -0.55499667    
  0.52872866    
  0.33047932    
 -0.47768301    
  0.10050326    
  0.62301576    
 -0.38956699    
 -0.36983061    
  0.53250641    
 -0.22448476    
 -0.69988137    
  0.87490547    
 -5.79872876E-02
  0.40645975    
 -0.89758009    
   1.1337596    
 -0.69157892    
 -0.42285761    
  0.61609000    
 -0.74348873    
  0.13692304    
  0.29004928    
  1.75755881E-02
 -0.21706443    
 -7.17791617E-02
  0.32980591    
  3.61284278E-02
 -0.20318250    
 -0.15349264    
  0.35020205    
  3.82209271E-02
  0.48165393    
 -0.39204246    
 -0.65943658    
  0.32695621    
  7.29688630E-02
  0.33116707    
 -0.13353173    
 -0.42077857    
  0.40546489    
 -0.44802499    
  0.14792039    
 -0.15762873    
  7.96681866E-02
 -0.17693055    
  1.06946807E-02
  0.64966232    
 -0.62341380    
  7.00283423E-02
  0.43872237    
 -2.84375288E-02
  0.76576555    
 -0.56073421    
 -0.34223279    
  0.66139811    
 -0.67995203    
 -0.10245144    
  6.42788187E-02
 -5.19078746E-02
  0.19319153    
  0.55186403    
 -0.30732903    
 -0.60701841    
 -0.16882168    
 -0.50509530    
  0.56097561    
   1.0913393    
  -1.1414893    
  0.35266694    
  0.14550778    
 -0.66574836    
  0.90814960    
 -5.02901524E-02
 -0.10886880    
 -4.57592160E-02
  0.25019875    
 -0.52129674    
  0.49758068    
  0.36464337    
  7.49009550E-02
  -1.2016844    
  0.29479989    
  0.22399458    
 -0.18641149    
  0.78322792    
 -0.71587527    
 -0.36051354    
  4.82675694E-02
 -0.12237468    
  0.56046104    
 -0.26101366    
  0.79719079    
  0.22235279    
 -0.75852966    
 -0.24362244    
  0.38220844    
  6.54575080E-02
  2.75073573E-03
 -0.49899033    
 -0.29829705    
 -0.43642697    
  0.68841970    
  0.16559477    
 -0.39945987    
  0.46550298    
  0.17224547    
 -7.55696222E-02
  0.62061310    
 -0.47478583    
 -5.45589253E-02
 -0.78100771    
  0.45630446    
  0.35538062    
 -0.47910821    
  0.55752289    
 -0.53342539    
  0.41808328    
  0.41067567    
 -0.61518520    
 -0.20409454    
 -4.72748745E-03
  0.61684960    
 -0.37028575    
  3.99330556E-02
 -2.88827289E-02
  0.38199249    
 -5.39286099E-02
 -0.66967893    
  0.90592772    
 -0.69732207    
 -0.34656483    
   1.0786915    
 -0.67520022    
  0.42244747    
  0.21794848    
 -0.98639983    
  0.43301532    
 -0.24976234    
  0.55895096    
  0.13883670    
 -0.76015735    
 -0.25202119    
  0.31903332    
  0.54361510    
 -0.47647601    
  0.66237557    
 -0.22705746    
 -0.12516308    
 -0.30153456    
  4.61298227E-02
  0.56195450    
 -0.54167026    
 -0.14217380    
  0.32516551    
 -7.28221908E-02
 -0.45713776    
 -0.12062715    
  0.38386622    
  0.13079856    
 -0.60869390    
  0.41945204    
  7.57596493E-02
  0.46516383    
 -0.14788131    
 -0.36114907    
 -2.26763282E-02
  0.28538552    
 -7.14591742E-02
 -0.23712936    
  0.51363885    
  0.64126241    
 -0.60268974    
 -0.76600903    
  0.73303843    
  0.41657636    
 -0.80817127    
  0.67437679    
 -0.70372897    
  0.44304785    
 -0.65561002    
  0.54903334    
 -3.04443180E-03
  0.20343843    
 -0.74942881    
  0.29815313    
 -2.46164433E-07
  0.72391868    
 -0.87546843    
  4.87902425E-02
 -8.11251700E-02
  0.55760133    
 -0.36206561    
 -0.46923238    
  3.03966906E-02
 -0.22764470    
  0.42285725    
  0.32514900    
  0.18764521    
  0.40251046    
 -0.12371771    
  0.28712368    
 -1.51902921E-02
 -0.96508038    
 -3.63669358E-02
  0.10118556    
  0.36417812    
 -0.14690968    
 -0.46798536    
 -0.29127294    
  0.48606092    
  0.33836633    
  3.14951455E-03
  0.86863226    
 -0.68004107    
  0.17840740    
 -0.90869355    
   1.2426738    
 -0.74271762    
 -6.43195137E-02
 -0.36772397    
  0.26856121    
  1.88170205E-07
  0.23006935    
 -0.34881783    
  0.17504907    
  0.47137097    
 -0.94283611    
   1.0321224    
 -0.55701464    
 -0.15293945    
 -0.20114157    
   1.0158310    
 -0.78545970    
  3.35165623E-07
 -0.32257810    
   1.1733963    
 -0.92334563    
  0.18893699    
  0.43553367    
 -0.87452203    
  0.26759556    
  0.67338777    
 -6.64618462E-02
 -0.69789773    
  7.34272823E-02
  0.42300969    
 -0.54023904    
  0.12604086    
 -2.21737362E-02
  0.56153595    
  0.15597557    
 -0.40765601    
  0.39443937    
 -0.53173763    
  0.82879913    
  -1.1881721    
  0.48342690    
 -0.39057612    
  0.15062563    
  0.53510451    
  -1.1706221    
  0.63127214    
 -5.69073223E-02
  0.48064506    
 -8.39137565E-03
 -0.67643416    
  0.18599840    
  0.75323242    
 -0.56557328    
 -8.73568580E-02
  0.76903176    
 -0.91629040    
  0.61310422    
 -0.38229778    
 -0.25022474    
 -0.26826316    
  0.55594623    
  7.32632773E-03
 -0.23323128    
  0.28306338    
 -0.55701423    
  0.18735962    
  0.43354255    
 -4.32676189E-02
  2.68472657E-02
 -0.21736525    
  0.39026102    
 -0.14031887    
  0.42031136    
 -0.54291373    
 -0.41091421    
  0.27531105    
  0.23551485    
  1.62602440E-02
 -0.24351053    
 -0.24603811    
  0.10008355    
  0.59042841    
 -0.65433240    
 -0.52103037    
   1.1322292    
 -8.62604529E-02
  0.38830173    
 -0.88323772    
  0.26652378    
 -7.03412369E-02
 -8.44380409E-02
  0.62713939    
 -0.24695373    
 -0.37141281    
  3.43382247E-02
 -2.99805738E-02
 -0.15487552    
  0.47569755    
 -0.28663111    
  0.21808912    
  3.32253985E-02
 -0.29423931    
  0.46780792    
 -0.17684200    
 -7.84043297E-02
 -0.41616026    
  0.54257411    
 -0.33897519    
 -8.22380483E-02
 -0.40546599    
  0.20585163    
  0.16077378    
  4.35911268E-02
  0.12460585    
  6.47997335E-02
 -6.89928830E-02
  0.24804117    
 -0.29096594    
  0.48685661    
  0.23653050    
 -0.22048774    
 -0.83849448    
  8.23998600E-02
  0.23102216    
  9.40867886E-02
 -7.19124004E-02
  0.36061493    
  0.28997266    
 -0.50020349    
  0.11062991    
 -0.34802595    
  0.15892428    
 -7.19124004E-02
  0.11973014    
  0.32304159    
 -0.14527042    
 -0.44873273    
  0.72082168    
 -0.41543981    
 -2.66681015E-02
 -0.19553547    
  0.59971273    
 -0.15888730    
  0.15112461    
 -0.79995096    
 -9.70451459E-02
   1.0144917    
 -0.77242011    
  0.23507237    
  0.17039327    
  8.31148624E-02
 -0.51389790    
   1.0477685    
 -0.30950087    
  3.61053422E-02
  0.44940320    
 -0.94769919    
  0.95521224    
  -1.0575511    
  8.26917514E-02
 -0.56658357    
  0.90078634    
 -0.30294916    
 -0.14458145    
 -0.45325485    
  0.36016557    
  0.52631485    
 -0.33589637    
  4.02418990E-03
 -0.26517871    
 -8.17901194E-02
  0.56285691    
 -3.96093056E-02
  0.43749407    
 -0.48931909    
 -2.15059854E-02
 -8.70111436E-02
 -0.10843916    
  0.18085222    
 -0.18970183    
  3.49376947E-02
  0.13245833    
  0.14008853    
 -0.15143137    
  0.58482522    
 -0.14082214    
  4.76280712E-02
 -0.95179647    
 -0.12838082    
  0.99527872    
 -0.17979281    
 -9.13210120E-03
 -0.40088904    
 -4.19641323E-02
   1.0107347    
 -0.72663027    
  0.35524002    
 -0.30627936    
  0.53842735    
  -1.0145932    
  0.95930785    
 -2.99170539E-02
 -0.55744869    
  0.81261188    
  -1.3581233    
  0.46262380    
  6.37668148E-02
 -7.20308349E-02
  0.34708521    
 -0.71989375    
  6.00523688E-03
  0.52391362    
  0.28234896    
 -0.84908271    
  0.38865781    
  0.28874090    
  0.50700867    
 -0.82150191    
 -0.14477420    
  6.32823035E-02
 -0.30672944    
   1.2342786    
 -0.67833197    
  3.61053571E-02
 -0.40015951    
  0.69842392    
 -0.66205627    
  0.57121021    
  0.10391819    
 -0.48097265    
  0.40266037    
 -0.16119826    
 -0.28001061    
 -0.18669869    
   1.1986954    
 -0.56518686    
 -0.31985095    
 -0.10109580    
 -0.12686697    
  0.35086131    
 -0.45247135    
  0.11122490    
  0.27806681    
  1.79540683E-02
  0.16678073    
 -0.47241646    
  0.20461537    
 -4.83962782E-02
 -0.28493086    
  4.30166386E-02
  0.75191230    
  0.10362224    
 -0.71348739    
  0.29790345    
  0.13310795    
 -0.11963896    
 -0.57054484    
  0.59041309    
  0.18777095    
 -0.21772316    
  0.45810923    
 -0.33732757    
 -0.23519158    
  0.34294444    
 -0.11375839    
 -0.50681740    
  0.70309758    
 -0.64482772    
 -0.32614815    
 -0.34830645    
  0.23052430    
  0.16251822    
  0.51953721    
 -0.10164964    
  0.62943113    
 -9.66266096E-02
 -0.49247622    
  3.94467916E-03
 -0.12568776    
  0.84984541    
 -0.87242043    
  0.45156994    
 -2.35309321E-02
 -0.74820751    
  0.25410599    
  0.12802806    
 -0.19876420    
  0.14589009    
  3.11831236E-02
  0.49491039    
 -0.47321773    
 -0.12802827    
  0.26797691    
  2.94140819E-02
  0.54920977    
 -0.29187495    
  0.38375568    
 -0.55770886    
  0.51282334    
 -0.99085927    
 -0.16315252    
  0.25552464    
 -4.00050245E-02
  0.46488890    
  0.18924178    
 -9.16034803E-02
 -0.57278442    
   1.5969898    
  -1.3883837    
  8.03646520E-02
  0.17001934    
 -0.73641431    
  0.47339907    
  0.52261996    
 -0.59738082    
  0.51901096    
 -0.31709602    
 -0.12715539    
  0.82216620    
 -0.97279173    
  0.68820900    
  0.19909392    
 -0.47040981    
 -3.97400409E-02
  0.29105505    
 -0.81662816    
  0.68741620    
 -6.83768541E-02
 -0.51082569    
 -0.26905259    
  0.31906384    
  0.54910767    
 -0.54910761    
 -0.11900315    
  0.52609271    
  0.66682965    
  -1.0886614    
  0.16400300    
  6.89926222E-02
  0.37762997    
 -0.45083362    
  0.14141187    
  0.98630822    
  -1.0236267    
 -0.68180496    
  0.23954961    
  0.58052826    
 -0.31226349    
  0.56541622    
 -0.59294081    
  0.50147969    
 -0.74815470    
  0.89948374    
 -0.12904444    
 -0.25961366    
 -0.21868937    
  1.32454205E-02
  0.71484005    
 -0.43375862    
 -0.26800919    
  0.68663228    
  0.39157078    
  -1.1361257    
  0.31928769    
 -0.19035411    
  0.23277442    
  0.59239101    
 -0.65161884    
 -0.23165436    
 -0.13231096    
 -5.51527478E-02
  0.60143858    
  0.11966399    
 -0.40171286    
 -0.38875210    
  0.21760316    
 -0.20116441    
 -0.15868929    
  0.25696057    
  0.95589012    
 -0.27513522    
  0.26561987    
 -0.68742770    
  0.20239705    
 -0.52752829    
  0.92676181    
 -0.53187865    
  0.24973711    
 -0.11709313    
 -0.35845134    
  0.66611844    
 -0.72563177    
   1.3933448    
  -1.1368028    
  0.89713025    
  -1.6124191    
  0.27264348    
 -0.18687700    
   1.1410764    
 -0.65662318    
  0.34905061    
 -0.86128467    
  0.50800455    
  4.55568060E-02
  0.61966163    
 -0.29132012    
 -0.49539697    
 -0.12739831    
  0.13217184    
  0.81198794    
 -0.20067111    
 -0.27484459    
 -0.31760463    
  0.78462702    
 -0.63717443    
  0.21991222    
 -8.08519050E-02
 -7.27594346E-02
  5.50593100E-02
  0.47223336    
  -1.0700711    
  0.36121085    
  0.36073864    
 -0.45559645    
  0.21012346    
  0.36989370    
 -9.03091356E-02
  0.15762869    
  0.53399253    
 -0.79766005    
 -0.34943694    
   1.0168318    
 -0.26532480    
 -0.54778159    
 -9.45265591E-02
  8.58362950E-03
 -0.26236352    
  0.40175417    
 -0.66023767    
   1.4005802    
  0.12014470    
 -0.78187519    
 -0.89419925    
   1.1235099    
 -0.66088575    
  0.24719100    
 -0.10444228    
  0.13295786    
 -1.61943752E-02
 -0.20795308    
 -0.16934176    
  0.36909774    
 -0.22006193    
  5.97190075E-02
  0.48439193    
 -0.18589921    
  0.31682315    
 -7.50511902E-08
 -0.54086310    
  0.66125405    
 -0.58362842    
  0.21564695    
  0.66945779    
 -0.79395163    
  3.35229076E-02
  2.88831256E-02
 -7.76727051E-02
 -0.10536063    
 -4.81491946E-02
  0.41587368    
 -0.12595224    
  0.37133235    
 -0.65677905    
  4.79397811E-02
 -3.90507244E-02
  0.63390428    
 -0.44131100    
  0.53960443    
 -0.75005448    
 -0.13482010    
  0.80056769    
 -0.28768229    
 -0.57125688    
  0.74635082    
 -0.82003921    
  0.56464547    
  0.57054460    
 -0.21420404    
 -0.84729737    
 -0.12189049    
  0.94068170    
  -1.0043979    
   1.0809127    
 -4.80089113E-02
  0.19319089    
 -0.24856023    
 -0.56769264    
  0.23960136    
  0.42475137    
  0.17668755    
 -0.32151908    
  0.16485371    
 -0.35290641    
 -0.22785698    
  0.25567895    
  0.38285318    
 -0.91317695    
   1.0158310    
 -0.37315956    
 -0.27774051    
  0.38609439    
  0.60902148    
 -0.67209405    
  0.26994774    
 -0.43984690    
 -0.27135491    
  0.25893241    
 -0.20380044    
 -5.91886900E-02
 -0.11170376    
  5.31094335E-02
 -8.54448453E-02
  3.23356315E-02
  0.21217468    
  0.32112429    
 -6.32951036E-02
  0.27409628    
 -0.26843029    
 -0.42255995    
  0.10233840    
  0.56681597    
 -9.97352898E-02
 -0.14968905    
 -0.23167886    
 -0.11733668    
 -0.12382510    
  0.37781361    
 -0.21461287    
  0.60648650    
 -0.24442129    
 -0.58617526    
  0.19671036    
  1.96466763E-02
  0.29446855    
 -0.37971276    
  0.42227247    
 -0.60798907    
  0.34950671    
  7.94890448E-02
  0.55819112    
 -0.65217286    
  4.63545546E-02
  0.45640987    
 -0.21599486    
  0.77340025    
  -1.3167108    
  0.41485488    
  0.44316682    
 -0.25618380    
  0.41830212    
  -1.0296193    
  0.72363001    
 -0.65909117    
  0.71522284    
 -0.52106690    
  0.91776007    
  -1.0768254    
  0.10233840    
   1.1280075    
 -0.60634595    
 -0.65463752    
  0.12907679    
 -0.54796529    
 -9.19381604E-02
   1.6415104    
 -0.95953691    
 -1.89038403E-02
 -0.10451284    
  0.30135897    
 -0.29713091    
  0.69735724    
 -0.95048189    
  0.57502478    
  0.13696612    
 -0.35477230    
 -0.39600402    
  9.68497172E-02
 -0.48550805    
 -8.70115384E-02
   1.2501619    
 -0.17609146    
  0.31675866    
 -0.46729243    
  0.83745092    
 -0.38842368    
  0.70801353    
 -0.10649642    
  -1.0397722    
   1.1405770    
  -1.2380320    
 -4.01660688E-02
 -0.22931099    
  0.48788366    
  4.63757589E-02
 -0.50380075    
  0.35417199    
 -0.33436945    
  0.69314736    
  0.15415019    
 -0.74931765    
  0.25378022    
  0.88689768    
 -0.90428901    
  5.12935705E-02
 -0.21072078    
  0.19051871    
  8.47410187E-02
  0.33423781    
 -0.43267798    
  0.91214430    
 -0.58806407    
 -0.26386201    
 -0.46224254    
  0.52210242    
  0.34992445    
 -0.57920259    
  0.49140775    
 -0.65846133    
 -0.15188000    
  0.45534664    
  7.74576068E-02
 -0.15415047    
  3.20884772E-02
  0.88565081    
 -0.22640499    
 -0.93645573    
  0.67916083    
 -0.54910767    
  0.38631260    
 -0.20806412    
  0.32277337    
 -0.46901900    
  0.10102064    
 -0.23118280    
  0.23473562    
  0.21887907    
  0.23503865    
 -0.79750693    
  0.91828847    
  -1.0926430    
  0.52852541    
 -0.26799372    
   1.1242737    
 -0.67688698    
 -0.55888301    
  0.66189474    
 -0.34764570    
  0.57395828    
 -0.84800094    
  0.34627670    
  0.22662206    
 -0.30637428    
  0.22238815    
 -4.32170555E-02
 -0.27826262    
  0.71986991    
 -0.67505592    
  0.45089760    
 -6.55541122E-02
  0.14832613    
 -0.83876652    
  0.17327198    
  2.66240846E-07
 -0.14660427    
 -0.38721159    
  0.79267699    
 -0.13503627    
  9.56754386E-02
  0.27019432    
  0.50187206    
 -0.40884387    
 -0.45488974    
  0.49956253    
 -0.63195217    
 -0.16332491    
  0.84267920    
 -0.90363955    
  2.81716324E-02
  0.28350714    
  4.17560758E-03
  0.17535333    
  0.28680751    
  -1.2332689    
  0.55832708    
  0.62378603    
 -0.41937357    
  1.25265215E-02
  7.97235742E-02
 -0.38273606    
  0.94289958    
 -0.88824207    
  0.32038623    
  3.04204915E-02
  9.63314846E-02
  8.16110596E-02
 -5.47641367E-02
  0.27350903    
  0.43605873    
  -1.0038947    
  0.43033871    
 -4.73458394E-02
 -9.13210120E-03
 -0.19897328    
  0.15840617    
 -0.25222474    
  0.48928356    
  7.50053450E-02
 -0.76313931    
 -0.18032432    
   1.2755969    
 -0.55004609    
  7.80337304E-02
 -0.67983085    
  0.76952034    
 -1.73061434E-02
 -0.69564378    
  0.12663293    
  2.17869785E-02
  0.61937100    
 -0.39968169    
  0.20004141    
 -0.47739685    
  0.42505875    
 -5.52292541E-02
 -0.35172987    
  0.46775928    
 -0.59681571    
  0.28640589    
  1.51413317E-07
 -0.12210259    
  3.82214524E-02
  0.43286446    
 -0.33755365    
 -0.32892579    
 -0.18442991    
   1.4784346    
  -1.1338581    
  0.84857857    
 -0.72632092    
  0.58866793    
 -0.38475627    
  0.52432597    
  -1.0481809    
  0.81638008    
 -0.75286651    
 -6.89926893E-02
 -0.20005968    
  0.33838719    
  0.38776511    
 -0.35020298    
 -0.36261800    
   1.0037436    
 -0.41522110    
  0.23192808    
   1.0426537    
  -1.4867563    
  0.53596139    
 -5.74714430E-02
 -0.56881243    
  0.39713898    
  0.25798073    
  0.15525776    
 -0.46823567    
  0.25170669    
 -0.43756798    
  0.44849715    
  0.57807797    
  -1.2932032    
  0.64477324    
  0.22837794    
 -0.32631552    
  0.64202267    
 -0.97016948    
  0.56723928    
 -0.48171753    
  0.48928356    
 -0.42193145    
 -0.33877358    
  0.62932509    
 -0.58207244    
 -0.13133629    
  8.40832815E-02
  0.21667117    
 -8.58305991E-02
  0.44553173    
  5.29533699E-02
  6.38215914E-02
  0.35020226    
 -9.51498281E-03
  0.11544307    
 -0.41918784    
 -0.43838450    
  0.52280134    
 -0.33981076    
  3.33919632E-03
  0.19885087    
 -0.31913656    
 -0.12391046    
 -0.46237341    
  0.38268456    
 -2.33102012E-02
  0.31673706    
  0.59766495    
 -0.56056142    
 -0.33053017    
  0.53089952    
 -0.36172083    
 -7.68054500E-02
  0.32682228    
 -0.28566426    
  0.31257120    
 -0.72613448    
   1.2717458    
 -0.45003375    
 -0.10149511    
 -0.73867851    
  4.84943539E-02
  0.92219067    
 -0.48756862    
 -1.54446037E-02
  0.51470912    
 -0.53435606    
  0.21677402    
  6.36957539E-03
  0.27087507    
 -0.27724448    
  0.17805289    
 -0.50372100    
  0.78200036    
 -0.20608349    
 -0.87845904    
 -4.90901545E-02
  0.83099312    
 -0.57202154    
  4.74029891E-02
  0.24512267    
 -0.44425085    
  0.53096038    
 -0.97091120    
  0.19105592    
  7.66932517E-02
   1.1380907    
 -0.61658412    
  0.30642930    
  0.26843613    
 -0.23385082    
 -0.65153205    
  0.96508044    
 -0.57054466    
 -0.25288472    
 -0.14709961    
  5.44982823E-03
  0.46181795    
 -8.20428208E-02
 -0.13512552    
  0.16443190    
  0.39943022    
 -0.13180342    
 -0.14544110    
  8.56790394E-02
 -0.27120048    
 -0.45473540    
  0.41551569    
 -0.20825453    
  0.65805572    
  0.43231186    
 -0.56293249    
 -0.50792313    
 -0.23285316    
  0.30730549    
  0.74556077    
 -0.14146534    
 -0.50187856    
  0.54270107    
 -0.95833850    
  0.32678461    
   1.1670148    
 -0.23841108    
 -0.45198539    
  1.09288394E-02
  0.35149834    
 -0.17964855    
 -0.50020349    
  7.27595016E-02
 -0.48200586    
 -0.18005060    
  0.47762766    
  0.92886931    
 -0.43335080    
 -0.70088911    
  0.30565456    
   1.1733564    
  -1.8438615    
  0.71528852    
  4.28641066E-02
  6.43200576E-02
  0.20661460    
  9.16674361E-02
 -0.88869447    
  5.18856049E-02
   1.3505505    
 -0.78294116    
  0.72295302    
  0.12888408    
 -0.42121390    
  0.26728871    
 -0.84518665    
  0.11490854    
  0.16070811    
 -0.63598824    
  0.39660794    
 -0.32023501    
  0.98449868    
  -1.2150234    
  0.32405019    
 -6.93125650E-02
 -0.19484025    
  0.65462351    
 -0.51891458    
 -4.67624366E-02
 -9.47787091E-02
  0.71340817    
 -6.51113614E-02
 -0.21780644    
  0.23898667    
  6.09767362E-02
 -1.99156571E-02
  3.39018553E-02
  0.67351079    
 -0.45036733    
 -0.22871463    
  0.25503156    
 -0.63430631    
 -0.16371976    
 -0.40306440    
 -4.41247895E-02
  0.49414632    
  0.14095823    
  0.32387200    
  0.37126553    
 -0.84995168    
  0.26415116    
  1.41845448E-02
 -6.17257580E-02
 -0.23538981    
  0.70023125    
 -0.40311503    
 -0.21089473    
  8.73739794E-02
 -9.61071029E-02
  0.13899913    
 -0.17471662    
  0.32668427    
 -0.44731227    
  0.83846754    
 -0.51304561    
  0.27931389    
  0.19760990    
 -0.56191766    
  6.63010329E-02
  0.24627006    
 -5.91676729E-03
  0.37839550    
 -0.17020071    
  0.24648337    
 -0.58103007    
 -6.61108270E-02
  0.60678989    
 -0.14763620    
  0.31845358    
  -1.1529542    
   1.3543767    
  -1.3596269    
  0.37337705    
 -0.23590545    
  0.28882828    
 -7.12040812E-02
  1.46525698E-02
  0.16705452    
  6.83769360E-02
  9.58325118E-02
 -4.81377393E-02
 -1.37930745E-02
 -0.34484074    
  0.79556251    
  8.96628648E-02
 -0.48368919    
 -0.32602799    
  0.42348325    
 -0.32652226    
  0.12690885    
  0.49086002    
 -0.72569966    
  0.23483965    
 -0.71074295    
  0.41917706    
 -0.29680189    
  0.88545406    
 -0.69530922    
   1.1129390    
 -0.29768965    
 -0.15734896    
 -0.78219926    
  1.94184221E-02
  0.35955557    
 -0.10238248    
  0.30244219    
 -0.14458111    
  0.23638831    
 -0.45162722    
  0.66114408    
 -9.36855078E-02
  0.24084282    
 -0.76968700    
 -0.26768082    
  0.87999690    
 -0.61991936    
  0.33428892    
 -0.46455377    
  0.58294415    
 -0.49956214    
  0.66062385    
 -0.39518753    
 -0.63360500    
   1.2780397    
 -0.31986406    
 -0.75488025    
   1.2100857    
 -0.81409967    
 -3.22607905E-02
  3.85895744E-02
 -0.48078680    
  0.90809375    
 -0.82491601    
  4.58797142E-02
  0.32940021    
  0.33647221    
 -0.79492950    
  0.48707613    
 -0.42285761    
 -2.42145713E-02
 -4.51205336E-02
 -0.74040037    
  0.84267968    
  0.53280425    
 -0.11506966    
 -0.21706423    
  0.18924171    
  0.23622383    
 -0.61234367    
  0.77213520    
 -5.41843511E-02
 -0.65598482    
  0.35107958    
  0.11408389    
 -0.25324133    
  0.16008498    
 -0.10931349    
 -7.89436549E-02
 -0.16672938    
  0.44002256    
  0.49383423    
  -1.0936489    
  0.84446490    
  -1.2699310    
  0.82430822    
 -2.01350749E-02
 -7.02039674E-02
 -0.51690543    
 -0.41773495    
  0.34174943    
   1.1986953    
  0.46950772    
  -1.4880769    
  0.54856604    
 -0.64058387    
  0.75164312    
 -0.33420202    
  7.90503900E-03
 -5.25371321E-02
  0.60651326    
 -0.36446249    
 -0.36087263    
 -0.14561935    
  0.26444134    
  0.52647042    
  0.18517703    
 -0.57242668    
 -0.29614168    
  0.71949637    
  0.30525723    
 -0.92767912    
  0.59607345    
  0.14229120    
 -0.40757304    
 -0.15732048    
 -0.16907611    
  0.54953969    
 -0.18892519    
 -7.95332044E-02
  0.79386139    
 -0.57469916    
  7.18258098E-02
 -0.37739742    
 -0.12275894    
  6.32623509E-02
 -0.43462166    
  0.59041309    
 -7.48652443E-02
 -5.07358536E-02
  0.31337130    
 -0.13976219    
  0.19268394    
 -0.54935879    
  0.19047308    
  0.43575224    
 -0.48879513    
   1.0005747    
  -1.1790122    
  0.69314724    
 -0.59995359    
 -0.14082167    
  0.14082161    
  0.58354068    
 -0.36719951    
  0.43350986    
 -0.38034123    
  0.35115778    
 -1.83909759E-02
  6.93642162E-03
 -0.47833350    
  0.63969958    
 -0.67758250    
 -0.22410946    
  0.41667438    
 -0.37875444    
  0.23516423    
 -0.17207983    
  0.84667420    
 -0.74700606    
  0.74137241    
  -1.0172675    
   1.0578625    
 -0.53770554    
 -0.35711750    
 -0.26724261    
  0.27165869    
  0.95007449    
 -3.29030119E-02
 -0.89970362    
  7.90434778E-02
 -1.20722810E-02
  0.28970462    
 -0.28566426    
  0.11419265    
  0.20426112    
 -0.20426112    
 -0.39117974    
  0.31651717    
 -0.24469133    
  0.63715327    
  7.82236736E-03
  -1.0704416    
  0.60613614    
  0.12419065    
 -0.33501312    
  0.57121021    
 -0.52631462    
  0.15345398    
  0.29497761    
 -0.35090628    
  0.74698144    
 -0.55074513    
 -0.45198500    
  0.36066732    
  0.23344842    
 -0.56040525    
  0.52181476    
 -0.12560071    
 -0.26683557    
  0.55265677    
 -0.50525385    
  0.51636577    
 -0.46669394    
  0.60573512    
 -0.52942669    
 -0.56678450    
  0.13442974    
 -1.90473236E-02
  0.61310470    
  0.35319638    
 -0.48672804    
 -0.46052548    
  0.56588501    
  0.41258293    
 -0.43060073    
  0.10354076    
 -0.27789393    
 -4.33817226E-03
 -8.62204954E-02
  6.86766654E-02
  0.15161876    
 -0.44225532    
  0.37135983    
 -0.29177153    
  0.35503441    
  4.86079790E-02
 -0.15354225    
 -0.55431139    
  0.74017173    
 -8.47648606E-02
 -1.16058681E-02
  0.17123570    
  0.24583541    
 -0.65294033    
  0.68324608    
  0.15840618    
  0.18196796    
 -0.77614373    
  0.13976227    
 -0.23238334    
  0.35202321    
  0.56173271    
  -1.0394825    
  0.21834773    
 -0.11826385    
  0.62369072    
 -0.15260471    
  0.24559245    
 -6.77851737E-02
 -0.61484587    
 -6.03633486E-02
  0.11728938    
 -0.36290619    
   1.4375165    
 -0.37163085    
 -0.68341041    
  0.85226876    
  -1.0486413    
 -0.12014497    
  0.74244338    
 -0.26185840    
 -0.59306461    
  0.53551871    
 -0.42304093    
  0.83660251    
 -0.20941354    
 -0.39557096    
  0.75053984    
  -1.1560060    
  0.82350922    
 -0.47893211    
 -9.89035144E-02
  0.11668263    
  0.25863010    
 -0.42608508    
   1.2422917    
 -0.96639729    
 -0.39172623    
 -6.64904490E-02
  0.52324796    
 -0.15168491    
  0.54722363    
 -0.74693811    
  8.56945142E-02
 -0.16793273    
  0.50164044    
  3.73560116E-02
 -0.28324771    
  0.57092935    
 -0.38566232    
  7.09516630E-02
  0.22860800    
  0.52112669    
 -0.92932022    
  0.48424625    
 -9.53098908E-02
 -0.71562076    
  0.40546539    
  0.33213359    
 -8.18565767E-03
 -0.57202154    
  0.83333075    
 -0.52285236    
 -0.71110034    
  0.84729737    
 -0.20620678    
 -0.15224424    
  0.58283597    
 -0.46160242    
  0.12909205    
  0.34973013    
 -0.41773543    
  0.54361516    
  0.27469510    
 -0.98301011    
 -0.47087646    
  0.99039835    
 -0.29725111    
  0.92047739    
  -1.0630412    
  0.26731458    
 -0.20858979    
  0.88147134    
  -1.0286747    
  9.65111777E-02
 -0.21815558    
  0.70796245    
  0.13506240    
 -0.22743575    
  0.35020226    
 -0.16207331    
 -0.80870527    
  0.90825868    
 -0.63062650    
 -0.36646241    
 -0.20553917    
  0.52548283    
 -2.40974110E-02
  0.50593579    
  0.35520285    
  9.02992338E-02
 -0.35421091    
 -0.60539031    
 -0.11267281    
  0.55039924    
 -0.22446723    
  0.87574482    
 -0.46148857    
 -0.84656841    
  0.23531373    
  3.95304374E-02
 -6.81623966E-02
  0.18508360    
  0.26501334    
  0.24512200    
 -0.28011939    
 -0.35082158    
  0.29446855    
 -0.35048264    
  0.93180788    
 -0.81906682    
  0.69864672    
 -0.22910312    
  0.21436943    
 -0.64426905    
   1.1230465    
  -1.3174552    
 -0.33304536    
  0.69911695    
 -0.41443297    
 -0.34008324    
  0.25552464    
 -7.10967109E-02
 -0.19077757    
  0.21675365    
  0.31424895    
 -3.81728299E-02
 -0.16458069    
  9.19689313E-02
 -0.25610691    
  0.24770436    
  8.48426254E-08
  0.41247281    
 -0.20720963    
  0.36693105    
 -0.31340733    
 -6.38870075E-02
 -0.49817443    
 -0.43739882    
  0.11679964    
  6.84683993E-02
 -0.15906458    
  6.66905269E-02
   1.5948154    
 -0.55716425    
 -0.63757646    
  0.32482132    
 -0.21730162    
  0.89668238    
 -0.53758323    
 -7.75033906E-02
 -0.26236424    
  0.12516317    
 -0.33060741    
 -0.40546444    
  0.98738635    
 -0.10318402    
  0.26292154    
 -0.36586952    
  0.47899911    
 -0.72859484    
  0.12576970    
  0.57763410    
 -0.52884406    
  0.41551504    
 -4.38026413E-02
  -1.4196807    
   1.1623790    
 -0.36387044    
  0.23638894    
 -0.16148838    
  0.11663731    
 -0.52468258    
  0.69701582    
  0.32649440    
 -0.12442111    
 -2.23298017E-02
 -0.69314700    
 -0.20714360    
  0.91311127    
 -0.54538614    
  0.64531821    
  7.49312639E-02
 -0.88730407    
  0.30538085    
  0.62124461    
 -0.17975378    
 -0.71492153    
  0.53689808    
 -0.22130659    
  0.83011287    
 -0.75077647    
  4.14998755E-02
 -0.14403903    
 -0.17390597    
  0.15015264    
 -6.45386204E-02
  0.14753525    
  0.27319700    
 -3.77399661E-02
  0.29984519    
 -0.80254501    
  0.80254537    
  0.14448123    
 -0.77730882    
   1.0638696    
 -0.74497199    
 -0.56050271    
  0.53172398    
  0.27574947    
 -0.51359880    
  0.18540359    
  0.23233162    
 -0.10265382    
  0.45167765    
  6.85631558E-02
 -0.60112816    
  0.43316093    
 -0.37620649    
 -0.32409322    
  0.26713771    
  0.15884891    
 -0.32590318    
  0.10275945    
  0.13499521    
  0.28853515    
  0.56508088    
  -1.2659316    
  0.22931013    
  0.28972912    
 -2.48460621E-02
 -0.22471720    
  0.40546495    
 -0.11679947    
 -0.12221735    
 -0.20252395    
 -0.27014983    
  0.37469363    
 -0.15906504    
  0.85404831    
 -5.66187166E-02
 -0.76770294    
 -5.59287630E-02
  0.13629322    
  0.57656974    
 -0.52759582    
  2.54098997E-02
  0.42791095    
  0.29871899    
 -0.98720366    
  0.58000427    
 -0.23691013    
 -0.41541520    
   1.0935996    
  -1.0543786    
  0.72158468    
 -0.61238617    
  0.96999508    
 -0.64218122    
 -0.17984055    
  4.36435938E-02
  0.11103846    
 -0.59033853    
 -0.20322879    
 -7.30253682E-02
  0.63865930    
 -0.14156409    
  0.60403872    
 -0.30035618    
 -0.36056957    
  0.49410072    
 -0.63532680    
  0.21184431    
   1.0552619    
 -0.65587616    
  3.04380688E-03
 -0.53336746    
  0.24669842    
  2.86510357E-07
  0.18770532    
 -0.23326188    
  4.55568060E-02
  0.50676852    
 -0.26041541    
  0.36894083    
 -0.84656841    
  0.40205798    
  0.22791007    
 -0.45704487    
  0.13245833    
 -0.13245824    
  5.83502054E-02
  0.74251586    
 -0.69894481    
  0.41318753    
 -0.44869381    
  0.71499532    
 -0.64146113    
  0.22015372    
 -5.85682467E-02
 -0.57078826    
  0.21637999    
  0.32214916    
  0.33412752    
 -0.33412755    
 -0.29977694    
  0.13242416    
  0.12721305    
 -0.38185498    
   1.0367367    
 -0.73293513    
  0.24142583    
 -0.19105501    
 -3.57177667E-02
 -5.22505194E-02
 -0.50192624    
  0.98713875    
 -0.71219504    
   1.2931455    
  -1.0471866    
 -1.51515314E-02
  0.18104872    
   1.0384523    
  -1.4648348    
   1.0138160    
 -0.87299412    
 -0.42040655    
  0.39899272    
 -0.15414992    
 -9.53094140E-02
  0.45248964    
 -1.78255066E-02
 -0.37012643    
  0.44961473    
  0.68981916    
  -1.1086619    
   1.1917771    
  -1.6678605    
   1.0958983    
 -0.44849709    
  7.77486339E-02
  0.83598500    
 -0.96167326    
 -0.24686003    
  0.65529740    
  0.28471035    
 -0.70662975    
  6.56689405E-02
 -0.20633718    
 -0.35222128    
   1.1325964    
 -0.59545314    
  0.50300324    
 -3.73379253E-02
  9.33320224E-02
 -0.22997369    
 -0.29497710    
 -7.37853572E-02
  0.87020004    
 -0.90690196    
  0.51175982    
  0.73832893    
  -1.0515447    
 -0.10068879    
 -0.13111326    
  3.32562998E-02
 -0.21848197    
  0.48371747    
 -9.78220478E-02
 -0.38009712    
  0.24938658    
  8.21198225E-02
  0.20893499    
  5.24709485E-02
 -4.91094738E-02
  8.98038745E-02
 -0.45902157    
  0.93742526    
  0.12157840    
 -0.75566745    
 -0.18879399    
  0.33832559    
 -0.39167237    
  0.58473819    
 -0.11017863    
  3.07719912E-02
 -0.45198503    
  0.45747957    
 -0.75823408    
  0.23361561    
  8.85531902E-02
 -7.93363824E-02
 -0.70236355    
   1.3291361    
 -0.82388097    
  0.57151550    
  0.51019430    
 -0.99609679    
  0.54113096    
 -0.25730234    
 -0.27871305    
 -0.15415160    
  0.42511180    
 -0.12412582    
  0.62948924    
 -0.43042195    
 -0.27690989    
  0.15415105    
  0.60353506    
 -0.70662975    
 -9.09149647E-03
  1.81001816E-02
  4.38662954E-02
  0.46785510    
  0.35774964    
 -0.38224033    
 -0.53781569    
 -0.30672944    
  0.33463946    
  0.18765871    
 -0.37919647    
  0.45953253    
  0.21397896    
  8.41742679E-02
 -4.52807210E-02
 -0.55350310    
  5.97884208E-02
  0.11380721    
 -0.25759563    
 -0.13795939    
  0.23139381    
  0.24817979    
  0.34636512    
 -0.16587682    
  0.25977361    
  7.05086906E-03
 -9.06368867E-02
 -0.60017163    
 -0.31611913    
  0.88767993    
 -0.75575185    
  0.56122005    
 -0.38641605    
  5.95139228E-02
  0.42454132    
 -0.79721642    
  3.17480043E-02
  0.72391915    
 -8.86656791E-02
  0.66459751    
 -0.84559566    
  5.78194000E-02
  0.49952590    
 -0.54944062    
 -0.24906652    
   1.1606225    
 -0.80698204    
  3.53940949E-03
  4.49129120E-02
 -0.67972338    
  0.91362071    
  0.62967801    
 -0.70460856    
  0.32237542    
 -0.80106205    
  0.17062527    
 -0.35387734    
  0.25069377    
 -8.73350445E-03
  0.68212140    
 -0.68651706    
 -9.70742181E-02
  0.28525221    
 -0.13248894    
   1.0009377    
  -1.1882720    
  0.84873229    
 -0.38629562    
 -0.40863466    
  0.55552584    
  8.88310075E-02
 -0.37833619    
 -0.30982277    
  0.22612421    
 -0.23111150    
 -0.19845176    
   1.0801498    
 -0.58530563    
 -1.49816256E-02
  0.19792259    
 -0.45953259    
   1.4033058    
  -1.0378456    
  0.42788735    
 -0.38788250    
 -0.47656181    
  0.15565416    
   1.2293242    
 -0.99009436    
  0.47177538    
 -0.72005433    
  0.35576561    
  0.24207133    
  0.20701385    
 -0.54598939    
  0.20829697    
 -2.85350089E-03
 -0.20194092    
 -6.12807535E-02
  0.12231600    
 -0.31434950    
  0.26720321    
  0.38690341    
 -0.53532284    
  0.74384052    
  -1.0668046    
  8.47067311E-02
  0.91120154    
 -0.81912625    
  0.61868262    
   1.1504456    
  -1.5096180    
  0.69671208    
 -0.81404901    
  2.77242344E-02
 -0.51473927    
   1.0449078    
 -0.29152045    
 -2.80834045E-02
 -0.36667109    
 -0.13157709    
  0.57731557    
  0.17890474    
 -0.59761494    
 -9.30902213E-02
  0.85077584    
 -0.11232872    
 -0.80918270    
  0.13222203    
  0.26095143    
 -4.33277115E-02
 -0.21304767    
 -0.15796335    
  0.42837405    
 -0.37627846    
 -0.15924069    
  0.46328452    
  0.32083404    
 -7.62007535E-02
 -0.21148139    
 -0.36290625    
  0.84282327    
 -0.59093034    
 -5.83502762E-02
  0.34501898    
  4.45839725E-02
 -0.16388795    
 -0.16736521    
 -0.17184992    
  0.29367384    
  0.14022937    
 -0.22626391    
  0.73708892    
 -0.70253706    
 -0.71219456    
  0.60473621    
  0.49899101    
 -0.53753966    
  0.75864053    
 -0.18600941    
 -0.84729868    
   1.0084611    
 -0.95258057    
  0.40908167    
  0.41385359    
 -0.17708477    
 -0.11139308    
 -0.49711877    
 -0.29644695    
  0.14403853    
  0.63023299    
  0.38136727    
 -0.35572556    
  0.32189989    
 -0.84120089    
 -0.19949023    
  3.19509953E-02
 -0.13443047    
  0.57085782    
  6.30131885E-02
  0.34245238    
 -0.69044000    
  0.32871994    
 -0.34506926    
 -7.41079152E-02
  0.62267399    
  0.54084694    
 -0.24132991    
 -0.19988704    
 -0.43610224    
  0.17488654    
 -6.15578629E-02
   1.0259275    
  -1.3568604    
 -0.69868714    
   1.4790757    
 -6.80889338E-02
  2.40976512E-02
 -0.20155330    
 -0.31280649    
  1.75445564E-02
  0.17869210    
  0.67664850    
 -9.28474031E-03
 -0.98581660    
  0.50380063    
  0.51142943    
 -0.58344871    
 -0.48307651    
  0.49917910    
 -2.26183087E-02
  0.29986259    
  0.29911813    
  -1.0393615    
  0.97062498    
 -0.57707512    
  0.60738075    
  0.20050088    
 -0.64109057    
 -0.33415574    
  8.06455687E-03
 -8.06430262E-03
  0.40681392    
 -0.49125174    
  0.24147634    
 -0.39342725    
  8.35875720E-02
  0.53505790    
 -0.82274061    
 -5.16248383E-02
   1.0013137    
 -0.16066046    
 -0.42421094    
  0.17940639    
  1.80838332E-02
  8.58155712E-02
  0.26438680    
 -0.73966664    
  0.21357398    
  0.73704141    
 -0.93486786    
  0.51705575    
  0.39086583    
 -0.61634207    
 -0.17843758    
  0.48729473    
  0.10049114    
 -0.21222156    
  0.18869112    
 -0.27541155    
 -8.73284787E-02
  0.24197644    
 -0.20465858    
 -0.26713833    
  0.65411776    
 -0.74417788    
  0.33122334    
  0.54337257    
 -0.44669652    
  1.01871723E-02
 -2.04788633E-02
  0.20223677    
  0.42130175    
 -0.40731502    
 -0.64435649    
  0.16093116    
 -0.22652733    
   1.3385632    
 -0.58512372    
 -0.30196780    
 -0.20708627    
  0.18526725    
 -6.84678927E-02
  0.20566924    
 -0.42979679    
   1.1699013    
 -0.98184884    
  0.39589536    
 -0.10414055    
  0.41758695    
 -0.54763943    
  0.24783637    
  0.23124048    
 -6.47288980E-03
 -0.36412373    
 -8.78609717E-02
 -3.10903564E-02
 -0.20145111    
  0.18375075    
  0.35166222    
 -0.44911784    
  0.90997106    
  -1.0491424    
  0.52073085    
  0.19920319    
 -0.95331115    
  0.67875874    
 -0.11995955    
  0.93185490    
 -0.91243684    
 -0.35393199    
  0.29110089    
 -7.07006231E-02
 -0.19337162    
 -9.30902213E-02
  0.29739109    
 -0.19545059    
  0.79364997    
 -5.99393481E-03
 -0.26980683    
  0.37796867    
 -0.41813487    
 -0.47328752    
  0.61565983    
 -0.75170022    
  0.73978168    
  0.19345026    
 -0.82837313    
 -0.34830582    
 -8.00429434E-02
  0.48550773    
  0.24177256    
  0.21370333    
  7.56551921E-02
 -0.41429824    
 -0.16050750    
  0.22670889    
 -0.30081630    
 -2.43317112E-02
   1.2729658    
 -0.60728627    
 -0.31245941    
  0.44282115    
 -8.57998505E-02
 -0.39223567    
  0.42791095    
 -5.03096096E-02
 -0.25624043    
 -0.12855519    
  0.29218477    
 -0.50010186    
  0.54747850    
  2.56777066E-03
 -0.17924936    
  0.46114540    
 -0.67209345    
 -6.25206828E-02
 -0.37763056    
  0.26236501    
  9.48990583E-02
 -0.13647428    
 -0.54440224    
  0.66008627    
  0.11871625    
 -0.40920267    
  0.62935722    
  8.87563154E-02
 -0.47936258    
  0.25621873    
 -0.10460008    
 -6.27654120E-02
  0.46696216    
 -0.62449211    
  0.95624036    
 -0.46455374    
 -0.34637612    
  9.00802612E-02
  0.43619907    
  0.46879205    
 -0.85388488    
 -0.14118646    
  9.00802612E-02
 -0.43975461    
  0.13062051    
  0.94446117    
 -0.74193710    
  0.36868599    
 -0.29249656    
 -7.61888549E-02
 -0.12878008    
  9.05596763E-02
  0.44368657    
  2.58815305E-07
 -0.22662137    
  0.31940311    
 -0.83139175    
  0.17551568    
  5.68868183E-02
 -0.19811298    
   1.1171654    
 -0.85221225    
   1.1799799    
  -1.0099463    
 -5.60890585E-02
  0.36624467    
 -0.69048476    
  0.56869346    
 -0.25217587    
 -0.14578767    
  0.11428943    
  1.98023748E-02
 -0.22805718    
  6.66908547E-02
  0.65797377    
  0.22743049    
 -0.52872926    
  0.51533192    
 -0.52180457    
  0.11633925    
  0.35811928    
  3.96092869E-02
 -0.82806671    
  0.27763161    
  0.44830492    
 -0.18361312    
 -0.64030498    
  0.85982388    
 -0.12821032    
 -0.63363326    
 -1.34221744E-02
  0.11477554    
  0.19957444    
 -0.30538115    
  0.32169485    
 -0.46548402    
  0.36693105    
 -7.02690408E-02
  0.21622291    
  0.22314334    
  2.67980471E-02
 -0.38523880    
 -0.34214154    
 -0.43576965    
  0.53963745    
 -0.11890397    
  5.40664978E-02
  6.93122670E-02
 -0.26998281    
  0.40351364    
  0.83494544    
 -0.96847600    
  2.64334735E-02
  0.72733808    
 -0.70158625    
  0.10068872    
 -0.33341202    
  0.30228114    
 -0.36860344    
   1.1174804    
 -0.47112608    
 -8.75561312E-02
  4.16056737E-02
 -0.21611534    
  0.43988481    
 -9.45582166E-02
   1.1686453    
  -1.4609290    
 -8.86904374E-02
 -0.22012360    
  0.78204089    
 -0.64600027    
 -0.20359883    
  0.58239573    
  0.39033592    
 -0.45547521    
 -2.59758048E-02
 -8.22385103E-02
 -5.12928255E-02
  0.26294276    
 -0.35750076    
 -0.12764516    
  0.64997518    
 -2.48153750E-02
 -0.22755069    
  4.62336577E-02
 -0.22540526    
  0.66249359    
 -0.39867863    
 -0.18755217    
 -0.46303418    
 -2.81708054E-02
  0.54564106    
 -0.20509528    
 -8.92313793E-02
  0.16362937    
 -7.84713104E-02
  0.22884120    
 -0.52061313    
  0.72540814    
  0.29164225    
 -0.92821902    
  0.40879273    
  0.11888966    
 -0.29261035    
  0.16370420    
  0.18622893    
 -0.30359268    
  0.22238815    
 -0.50380075    
  0.37500596    
 -0.61707675    
  0.81305093    
 -0.24527951    
 -2.55957376E-02
 -0.52951831    
 -4.50235046E-02
 -0.48058495    
   1.9624890    
 -0.83935767    
 -0.40373647    
  0.38979915    
  0.53782576    
 -0.57718706    
  0.49166515    
 -0.24116230    
 -0.14004634    
  3.53161916E-02
 -0.14942980    
 -8.00426900E-02
  0.15754607    
 -0.36396521    
  0.54345810    
 -0.13636865    
  0.34754235    
  4.92266826E-02
 -0.52474999    
  0.50712901    
 -5.71581535E-02
 -0.22314334    
  0.11122529    
 -0.41471794    
 -0.59819853    
  0.62957448    
  0.16675682    
  0.13148661    
 -0.32564279    
 -1.60007160E-02
 -0.15684159    
  0.19248950    
  0.18749584    
 -0.19923811    
 -0.46843070    
   1.1556543    
 -0.32740486    
  0.36433765    
 -0.33723560    
 -0.64105201    
 -7.37170875E-02
  0.30394226    
  0.54101056    
 -0.70733178    
  0.66660792    
 -0.17017047    
 -0.44086617    
  3.54021750E-02
 -0.42079997    
 -0.11944055    
  0.59522188    
  0.38186964    
  0.20271146    
 -0.74010378    
  0.52039468    
 -4.38026413E-02
 -0.21570881    
 -0.20025840    
  8.34058881E-07
  3.99168730E-02
  0.29849267    
 -0.26010829    
 -4.71177660E-02
  0.36061493    
 -3.42184156E-02
 -8.93158838E-02
 -5.32983616E-02
  0.19801262    
 -0.56939340    
 -0.69845146    
  0.14805299    
  0.35207739    
   1.1365912    
  0.27675298    
 -0.91943556    
  0.41070062    
 -0.51431280    
 -0.39029670    
 -0.16822797    
  0.11523613    
  8.47405419E-02
 -0.35667491    
  0.49643707    
  0.36856100    
  0.93712467    
 -0.44988355    
 -3.52565572E-02
 -0.53014976    
  0.33821309    
 -0.59127015    
  0.29680237    
 -0.22606598    
  0.63023293    
 -0.46844614    
 -0.17159060    
  0.37376922    
  0.14197044    
 -0.42177373    
 -0.10386644    
  0.75113434    
  0.33244026    
 -0.58778644    
 -8.53602439E-02
 -0.39561310    
  0.28030175    
  0.20671353    
 -0.36705548    
  0.18232179    
 -0.57697564    
  0.70914763    
 -0.29725161    
  1.27390968E-02
  0.80670172    
 -0.56102961    
 -0.23309366    
  0.60157996    
 -0.81436163    
  0.21693906    
  0.59970212    
 -0.36418757    
  8.48237053E-02
 -0.50182968    
  0.59659237    
 -0.40683565    
 -0.25662008    
 -1.06951511E-02
  0.19035357    
 -7.37668723E-02
 -2.91279014E-02
  8.04218575E-02
  5.31094335E-02
  0.18447456    
  0.26868549    
 -9.77793559E-02
 -0.39047182    
 -0.38776541    
  0.15790384    
  0.49153984    
  0.32312879    
 -0.76534373    
  0.75785232    
 -0.55961561    
  0.52129662    
  2.60040467E-03
  0.10119594    
  9.34588443E-03
  0.27657419    
 -0.85556209    
 -0.12820986    
  0.40546501    
  2.79092174E-02
 -0.18784104    
 -0.22683971    
 -3.77399959E-02
  0.17589031    
 -0.23022492    
  3.00026257E-02
  0.80268615    
 -0.56293303    
  0.79267651    
 -0.95656520    
  0.40698567    
  0.66384667    
 -0.83950335    
 -0.37337759    
  0.27443716    
  1.58732366E-02
  7.57940486E-02
 -6.79509416E-02
  0.39499354    
 -0.70372993    
  0.30089217    
  0.19276507    
 -0.17327161    
 -9.72421691E-02
  0.17520365    
  0.10821397    
  5.30542322E-02
  7.60599896E-02
 -0.24810036    
 -6.33354932E-02
  0.15963016    
 -0.23551454    
  0.36452791    
 -0.36452758    
  0.20893499    
  0.17556456    
  0.17333584    
 -0.50136960    
 -9.45265591E-02
  0.36440334    
  0.14728332    
 -9.19565558E-02
 -0.30963981    
 -8.03640410E-02
   1.2533603    
  -1.4568247    
 -0.24911888    
  3.23659591E-02
   1.1007334    
  0.11022117    
 -0.67995203    
 -0.56996930    
  7.03158453E-02
  0.72951436    
 -0.31585261    
   1.2153362    
 -0.81944126    
 -0.35197666    
  3.07719633E-02
  4.08223309E-02
  9.69613642E-02
 -0.11902182    
  0.33487761    
 -0.50024337    
  4.71183322E-02
  0.20370907    
 -0.79737091    
  0.76264459    
 -0.28885975    
  0.27462566    
   1.1057550    
  -1.4188472    
  0.23870820    
  0.17974396    
 -0.10178309    
 -0.35667461    
 -0.27416769    
   1.4449431    
  -1.1356831    
 -0.20725973    
  0.81563264    
  0.26873651    
 -0.59560442    
 -0.50711572    
  0.24027942    
  0.37923396    
 -0.53662699    
  0.29757622    
  0.47473916    
 -0.18389809    
 -0.36073828    
  0.35123050    
 -0.41185457    
  0.18791519    
  0.27060452    
 -0.46333915    
  0.31977057    
  0.10956211    
 -0.34595114    
  0.29100975    
  0.31875595    
 -0.94446158    
  0.62570572    
  0.31633744    
 -9.65212956E-02
 -0.63865829    
  0.22112162    
  0.21745901    
  0.40220225    
 -0.70409989    
 -0.53460091    
  0.90266412    
 -0.19830260    
  0.17047942    
 -9.18677896E-02
 -0.29804412    
  0.22314334    
  0.66877824    
 -0.77003229    
  0.51409912    
 -0.45058519    
  0.11607205    
 -7.83320740E-02
 -0.22778335    
   1.2002444    
 -0.84403563    
 -0.41857946    
  0.61865866    
 -0.18072292    
 -0.29516509    
  0.41825831    
 -6.11545630E-02
 -0.15916836    
  0.58150756    
  -1.0829874    
  0.62705660    
  3.95789295E-02
  0.22612374    
 -0.26260224    
 -0.50979507    
  0.59577280    
  0.15739228    
 -1.96083654E-02
 -0.57206905    
   1.1800033    
 -0.13700323    
  -1.1110537    
  0.30858839    
  0.34871256    
  9.28738490E-02
 -0.32150677    
 -0.12007962    
 -3.15259658E-02
  0.84780622    
  -1.1729544    
   1.0236200    
 -0.38618341    
 -0.16068199    
  0.21639289    
  0.52452463    
 -0.89252269    
 -3.62355597E-02
  0.19089444    
 -0.83718711    
  0.41481146    
 -0.32078117    
   1.1587342    
 -0.42476439    
 -0.43196639    
  0.72578400    
  0.39933005    
  -1.1442538    
  0.29129863    
  2.49566305E-02
  4.81194034E-02
 -0.45534593    
  0.15641646    
  0.45977008    
 -0.49664059    
  7.24300072E-02
  0.17575000    
  0.32806411    
  0.72942042    
  -1.1375276    
 -0.26673886    
 -1.04159927E-02
  0.45483670    
  0.15652069    
 -0.10472987    
 -7.53216669E-02
 -0.42088947    
  0.54244524    
 -0.43915993    
  0.25442511    
 -4.06711511E-02
 -0.39794552    
  0.44942844    
 -0.26991925    
  0.92470586    
 -0.89692694    
  5.76652698E-02
  0.16639099    
  0.81981206    
 -3.26823443E-02
 -0.40629640    
 -0.42180765    
 -4.27248999E-02
   1.0470400    
 -0.73582792    
 -0.77173805    
  0.44452423    
 -0.10178216    
  0.15287447    
 -0.39403710    
  0.10763098    
   1.9341797    
  -1.6401407    
 -0.65217239    
   1.3585403    
 -0.13433568    
 -0.53105724    
  0.23041657    
 -9.09716636E-02
 -0.16532411    
  0.53304851    
 -0.63550019    
 -0.22730234    
  0.57731557    
 -0.38377264    
 -0.50939691    
  0.50939566    
  3.37587595E-02
  4.14106995E-03
  4.44520339E-02
  0.19995145    
 -0.75660837    
  0.72371018    
  0.90485418    
 -0.97408593    
 -0.15894112    
  7.68051222E-02
 -7.68054500E-02
  0.34185982    
 -0.48141199    
  0.68099666    
 -0.43776578    
 -2.68732868E-02
  0.61001933    
 -0.37526980    
 -9.27408691E-03
  0.10037948    
 -0.16782057    
 -3.72296870E-02
  0.16492999    
 -0.26646593    
 -6.30127490E-02
  0.58144295    
 -0.38633081    
  0.30837002    
 -7.92241693E-02
  0.41077024    
 -0.79128349    
 -0.16458069    
  0.38382569    
 -0.11934686    
 -1.06193051E-02
  0.38509297    
 -0.65280908    
  1.84331462E-02
  0.86090320    
 -0.31243926    
 -0.35780647    
  1.49811460E-02
  0.25749075    
 -0.32277331    
  0.29657081    
 -0.18764514    
 -0.17452310    
  0.10832193    
 -7.63350120E-03
  0.31041065    
 -0.44558489    
  0.21962848    
  0.59130180    
 -0.69120002    
  0.10341325    
  0.46340296    
 -0.14718440    
 -0.43927836    
  9.81922448E-02
 -0.26164597    
 -0.10328574    
  0.29799178    
 -0.10109580    
  0.73277700    
 -9.87930298E-02
 -0.44459566    
  0.34249005    
 -0.68815923    
 -0.54113156    
  0.53614372    
  9.95087903E-03
  0.33008730    
  0.23376299    
  2.81326356E-03
 -0.56172431    
  0.74123329    
 -0.73142922    
  0.39730182    
  0.60940945    
 -1.78403151E-03
 -0.51679605    
  0.35637546    
  0.37062350    
  -1.0008057    
  0.17969306    
 -0.44402823    
  0.52305788    
 -0.12273438    
 -0.51426876    
 -0.33877453    
  0.51725692    
  0.84040582    
  0.60764384    
 -0.33511704    
 -4.02954109E-02
  -1.1526803    
  0.53246522    
  0.24552096    
 -7.70571828E-02
  1.02830557E-02
 -0.77574992    
  0.30421141    
 -1.65290814E-02
  0.26556423    
 -0.32566836    
   1.5264413    
 -0.96303999    
 -2.80654376E-07
 -0.44267300    
  4.97233570E-02
  8.23363289E-02
  0.68278420    
 -0.89227605    
  0.35921362    
  0.22432661    
 -0.40192565    
 -3.79739618E-07
 -9.24877152E-02
  3.80273312E-02
 -0.13994893    
   1.2906624    
 -4.71390560E-02
  -1.3146652    
  6.25204891E-02
  0.60731614    
 -0.20329440    
 -0.54313344    
 -5.62816449E-02
 -0.17185095    
  0.60157990    
 -0.67954171    
  0.72309959    
  0.44720468    
 -0.55074513    
 -0.19182076    
  0.64347583    
 -0.50008082    
 -7.52827227E-02
 -0.36316267    
  0.60667324    
 -0.63670665    
  0.23767200    
  0.70983446    
 -0.35701236    
 -0.18910088    
 -0.16853963    
  0.46333861    
 -0.29888946    
 -0.13119316    
  0.47756869    
 -0.23774214    
 -0.10454348    
  0.19247378    
 -2.38516089E-02
 -0.45494497    
 -0.37865427    
  0.81971031    
  0.11232898    
  0.99787116    
 -0.73071051    
  0.33954304    
 -0.81434280    
  0.20450912    
 -4.48793024E-02
  0.65130055    
 -0.17313345    
 -0.66508901    
  0.22551183    
 -0.47063398    
  0.14107879    
 -0.13102803    
  0.82636571    
 -0.62342483    
  0.21905364    
 -4.01391014E-02
 -3.41889868E-03
 -0.36354744    
   1.1910824    
  -1.2467935    
  0.97887444    
 -0.47746828    
 -0.13128042    
  0.49924785    
 -0.14798380    
 -0.28852600    
  0.24717651    
 -0.29918125    
  7.09177367E-03
 -0.37758961    
  0.15709218    
  4.73206528E-02
 -0.42241383    
  0.74010456    
  7.36707598E-02
  0.14272191    
 -0.30257040    
  0.28768182    
 -0.29437089    
 -0.21229631    
  0.42056486    
 -0.32941249    
 -0.46396035    
   1.1832781    
 -0.76981276    
  0.43038407    
 -0.44240901    
  0.69314736    
 -0.13353141    
  0.38998505    
 -0.37853035    
 -0.68182117    
  0.89443195    
  -1.0189943    
  0.32768759    
  0.33961889    
 -0.50300276    
  0.64208138    
 -0.85339099    
  0.65499568    
 -0.88215709    
  0.32877225    
 -7.00285360E-02
  0.96384627    
 -0.46763533    
 -0.52246046    
  0.59544021    
 -0.44281131    
  0.17161028    
  0.74559343    
 -0.96873689    
 -9.66229290E-03
 -3.46733032E-07
  0.28525221    
  0.14892319    
 -7.50761628E-02
  0.11816006    
 -9.14025828E-02
  0.61062580    
 -0.28887782    
 -0.15215904    
 -0.39852524    
  8.73567834E-02
 -0.21086150    
  6.80535957E-02
 -0.18759808    
  0.43157631    
  0.70170128    
  -1.1332772    
  9.57913846E-02
  0.40225443    
  0.79979283    
 -0.95233744    
 -2.65666135E-02
 -0.34574568    
  4.77544926E-02
  0.79643255    
  0.32775646    
  -1.0162408    
  0.87352902    
 -0.76770294    
  0.10703320    
  7.59863555E-02
 -0.58430916    
 -0.36564326    
   1.1597666    
 -0.58609313    
  0.17638209    
  0.52937543    
 -0.33647200    
  0.22804375    
  7.01093227E-02
  0.18058369    
 -0.19898151    
  0.16357973    
 -0.25518286    
 -2.05583293E-02
  0.51851124    
  0.31813249    
 -0.44012070    
 -0.18351959    
 -0.40906879    
 -0.22585399    
 -0.14588845    
  0.33122334    
 -0.11122563    
  0.16963674    
 -0.23922887    
  0.25680530    
 -6.84953183E-02
  4.38021682E-02
 -0.31666988    
  0.91039056    
 -0.42639294    
  0.25232089    
 -0.78143990    
  0.90908521    
 -0.12530056    
 -0.62743825    
  0.18378273    
 -0.27558967    
  0.95032060    
 -0.65664661    
  4.21115421E-02
  4.04091887E-02
 -0.24146216    
  0.44393158    
 -0.21241932    
  0.33408856    
 -0.68601215    
  0.12460585    
 -3.83840166E-02
  0.28550553    
 -0.46609047    
   1.1460783    
 -0.79410219    
  0.56222832    
 -0.12432805    
 -0.40546474    
 -0.10064378    
  0.17576382    
  0.90836495    
 -0.69580334    
 -0.40812796    
  7.96823110E-03
 -0.31449315    
 -0.47000292    
 -6.28006384E-02
  0.72054696    
  1.78574286E-02
  0.30631238    
  0.30863345    
 -0.66020232    
  3.63681279E-02
  0.41729975    
 -1.78049337E-02
 -0.27775121    
  0.47542408    
 -2.73986496E-02
 -0.81093091    
  0.86499715    
 -0.64185363    
 -0.10032246    
  0.33431655    
  0.24449664    
 -0.48762235    
  0.58931488    
  0.30283386    
 -0.26048663    
 -0.37780222    
  3.15258615E-02
 -4.94798385E-02
 -0.47873762    
  0.41129562    
  0.29058507    
 -0.41859406    
  0.34960109    
 -0.43701312    
  6.06254116E-02
  0.52609336    
 -5.36226062E-03
  2.68429518E-03
 -0.47054037    
 -0.53838289    
  0.69314736    
  0.48097250    
 -0.59371305    
  3.63677517E-02
  0.51794344    
 -0.15572797    
  0.59756082    
 -0.46092683    
  -1.0243316    
  0.58704060    
  0.16791430    
 -0.47063398    
 -0.30465999    
  0.18687664    
  0.72391915    
 -0.34532705    
 -1.56863704E-02
  0.29849270    
  0.17447060    
 -6.09322265E-02
 -0.16467729    
 -0.12475134    
  0.14310119    
 -0.32262868    
  0.11452336    
  0.29789057    
 -0.19851816    
 -0.47542349    
   1.2727482    
  -1.0409470    
 -0.14343205    
 -6.68636188E-02
 -0.13657634    
  0.91629046    
 -0.10265383    
 -0.50633115    
  0.17255796    
 -0.11166967    
  1.67370699E-02
 -8.33299011E-03
  0.75204700    
 -0.91039127    
  0.50196332    
 -0.70208985    
  0.23859333    
  0.23066223    
  0.26207626    
 -0.27717102    
 -0.11256819    
  0.73277700    
 -0.64718533    
 -0.31406903    
  0.70642734    
 -0.39235905    
 -2.37162188E-02
 -0.27971336    
 -0.54126686    
   1.3107870    
 -0.60858899    
 -6.03438653E-02
   1.1222535    
  -1.0484880    
  8.92313272E-02
  0.19511235    
 -4.44513299E-02
 -0.15882352    
  1.62601490E-02
  8.12823027E-02
  0.70973742    
 -0.13066295    
 -0.62471026    
 -0.26587233    
  0.93738657    
 -0.84069341    
  0.34368750    
 -0.14763574    
  0.36947185    
 -0.20241705    
  0.51274717    
 -0.62453812    
 -0.29849324    
 -0.17942642    
 -8.43879804E-02
   1.6961349    
  -1.1020782    
 -0.15762876    
  4.05704416E-03
  0.38225585    
 -0.18453412    
 -6.16637766E-02
  0.58503497    
 -0.75401753    
  0.55901760    
 -0.62830955    
  0.85622609    
  0.39204174    
 -0.91243684    
  3.77401300E-02
 -0.37806535    
  0.37187374    
  0.16298439    
 -0.39235905    
  0.46117568    
 -0.59470659    
  0.50455618    
  0.55459708    
  -1.0591530    
  0.81092978    
 -0.34484050    
 -0.45278549    
  0.49662811    
 -0.50547820    
  0.64302236    
  8.29139203E-02
 -0.44494373    
  0.28432101    
 -0.70329922    
 -0.27416769    
   1.0528380    
 -0.48083463    
  0.56823665    
 -0.27771747    
 -0.64072120    
 -7.82526135E-02
  0.31633714    
  0.88004851    
  0.45740214    
  -1.1523089    
 -0.12352099    
  1.97242759E-02
  0.29836726    
 -0.40546483    
  0.73153138    
 -0.81775194    
 -0.28295448    
   1.2819818    
  -1.1305290    
  0.47337613    
  0.13521364    
 -0.17997153    
 -0.14771572    
 -0.21805440    
  0.16353324    
  0.11394461    
 -0.24747528    
  0.61903900    
 -0.50729483    
 -0.21001406    
 -0.21098879    
 -0.12114460    
   1.0573691    
 -0.17498043    
  2.17062403E-02
 -0.30625820    
  0.22647123    
 -0.21817222    
  0.64446002    
 -0.65693408    
  0.16898292    
 -0.13201846    
  0.23596446    
  0.44908541    
 -2.05348767E-02
 -0.47083405    
  0.16500744    
 -0.95946223    
  0.42488357    
  0.81306493    
 -0.51939088    
 -0.30820164    
  8.41619000E-02
 -0.12396798    
  0.63029963    
 -0.72611684    
   1.3622651    
  -1.3132094    
  0.49040538    
 -0.45384824    
  0.40717307    
  1.01871723E-02
 -0.58441317    
  0.18735962    
  0.79119426    
 -0.47137102    
 -0.26602051    
  0.30888471    
 -0.53799868    
   1.3434746    
  -1.1581628    
  3.42334919E-02
  0.89097250    
  -1.1659168    
  0.28451252    
  0.18628225    
  0.43275765    
  0.21800177    
 -0.64681470    
  8.66831020E-02
  0.62402529    
 -0.94972521    
  0.18647981    
  0.72379327    
 -0.28969646    
  0.51725644    
 -0.24994193    
 -0.17005171    
 -0.35319647    
 -0.63252234    
  0.36772558    
 -0.15113938    
  0.70361823    
 -0.64237428    
  5.82759071E-07
  0.49686778    
 -0.68714195    
  0.42718339    
  0.52324843    
 -0.69314647    
  0.13814998    
   1.1934334    
 -0.93854159    
 -0.24286771    
  9.13185105E-02
  0.44933736    
  0.23284088    
 -0.36670426    
 -0.24526998    
 -0.24023838    
  0.29626617    
 -0.18617497    
  0.20207329    
 -6.51698038E-02
 -4.47580554E-02
  0.10041890    
  0.15868968    
 -7.91371167E-02
 -0.42177373    
 -3.18926387E-02
  0.14618278    
  6.95260018E-02
  0.29789057    
 -0.23990381    
 -0.35566917    
  0.52677852    
 -0.30665451    
  0.16332500    
 -6.36254624E-02
  0.73075223    
 -0.36499509    
  0.18863066    
 -0.82040894    
  0.51936060    
 -0.69598472    
  0.92082620    
 -0.12004817    
 -0.49479786    
  0.42616981    
 -0.66619200    
  0.31651717    
  0.39507535    
  0.20043366    
 -8.70109424E-02
 -0.17535265    
 -0.37267563    
  0.10697238    
  0.44105646    
 -0.38128433    
  0.30627921    
 -0.48519343    
 -2.47942097E-02
  0.51249737    
 -0.24595782    
 -0.12987481    
  0.38828686    
  0.40876019    
  -1.4685334    
  0.41021639    
  0.55077523    
 -1.93108935E-02
 -0.54578400    
  0.26826414    
  0.43920347    
 -9.43630189E-02
 -0.39381436    
  0.95343035    
 -0.89712995    
  6.70445189E-02
  0.71675682    
 -0.78745770    
 -2.22233273E-02
 -0.18908511    
  0.50173461    
 -1.10197896E-02
 -0.35548818    
  0.31304958    
  0.38797215    
 -0.84991527    
  0.23952238    
  0.61625856    
  -1.0641258    
   1.0182555    
 -0.87139523    
  0.10194030    
  8.84783790E-02
  0.13906066    
  0.53165931    
 -4.42642048E-02
 -0.47692385    
 -0.41593719    
  0.32132074    
 -3.89153063E-02
 -0.13580129    
  3.13227437E-02
  0.11238413    
  9.38776210E-02
  0.21522728    
 -0.53323239    
 -0.11470944    
   1.0260615    
  -1.1186122    
  0.42744425    
 -0.28111526    
 -4.82665598E-02
 -0.10414103    
  0.70526904    
 -0.47725922    
  0.66108477    
 -0.19594809    
  0.45502916    
 -0.74678427    
 -0.37135947    
  1.75952911E-02
  0.99239016    
 -5.53855039E-02
  0.38164583    
  -1.0237269    
 -0.14410010    
  0.57941842    
 -0.57443047    
  0.36312142    
 -0.10190619    
 -0.48934731    
   1.1631510    
 -0.92020488    
  0.14994019    
  0.66098982    
 -0.11778285    
 -0.49783880    
  0.54335564    
 -6.28229752E-02
  7.90830776E-02
 -0.65694427    
  0.41578183    
 -4.49851193E-02
 -0.10672472    
  0.45755485    
 -0.31172711    
 -1.18696028E-02
  2.65111234E-02
 -0.49353406    
  3.73879336E-02
 -0.34754333    
  0.16705422    
  0.85277766    
 -0.40780988    
 -0.34566894    
  0.46188584    
 -0.41808352    
 -0.61090845    
  0.30722681    
  0.75566787    
 -0.55206937    
 -4.85275127E-02
  0.54770607    
 -0.68995667    
  0.77563637    
 -4.80569042E-02
 -0.55807835    
  1.60009246E-02
  0.59306389    
 -0.35834673    
 -2.11425386E-02
  8.20130482E-02
  0.22471698    
  3.40060592E-02
 -0.41156226    
 -0.34106979    
 -4.62129638E-02
  6.73470786E-03
  0.45137471    
  0.20763960    
  0.38912892    
 -0.21727824    
 -2.36699916E-02
  0.16012073    
 -0.27752987    
  4.60603498E-02
 -0.17144816    
  0.33155283    
 -7.98140392E-02
  0.46405166    
  0.43367043    
  -1.1963435    
 -0.19845076    
  0.21825328    
  0.23947975    
  0.12733912    
 -0.35512379    
 -0.23975320    
 -4.53487113E-02
  0.17022142    
  0.65999532    
 -0.68642777    
  0.11778308    
 -0.17757031    
  0.37824127    
 -1.96728259E-02
 -0.45293236    
  0.36290571    
 -1.09289121E-02
 -0.24817929    
  0.56563413    
 -0.49758026    
   1.1732417    
 -0.38998175    
 -4.09059264E-02
 -0.48134080    
 -0.36248365    
  2.39826553E-02
  0.40071461    
 -0.51082504    
  0.38946491    
 -0.17589077    
  0.57776541    
  0.28588226    
 -0.93447262    
  0.35850850    
 -0.22957478    
 -3.15935949E-07
  1.60004310E-02
 -0.27193448    
 -4.25594151E-02
  0.48215792    
 -0.29892999    
  0.23304927    
 -0.28887829    
  0.33441943    
 -0.47274697    
  0.26826403    
 -0.26826382    
   1.5849650    
  -1.1364824    
  0.19971295    
  0.25482050    
 -0.78890318    
  0.32732648    
  8.46525207E-02
  0.26883656    
 -0.33597586    
 -0.22488092    
  0.12644124    
  0.24362198    
  2.95876209E-02
 -0.41719568    
  0.17045192    
 -0.45518884    
   1.3579556    
 -0.78002143    
 -0.31556931    
  0.70439613    
 -0.42238593    
 -0.31888005    
 -0.29238856    
   1.4517168    
 -0.64008820    
 -4.86507826E-02
 -0.60613567    
  0.52999514    
 -0.27094507    
  1.64615884E-02
 -0.11218702    
  0.10399000    
 -9.48978886E-02
 -0.51536095    
  0.41050321    
  0.67795688    
 -0.65805548    
  0.15062563    
 -0.34583876    
   1.5257962    
  -1.3355215    
  0.73436511    
  0.24708262    
 -0.83867747    
  0.58444273    
 -0.44449455    
  0.24089518    
  7.89143443E-02
 -0.49915007    
  0.88361979    
 -0.62194270    
 -0.69659030    
  6.02179766E-02
  0.31963447    
 -0.15808976    
  0.17678209    
  3.18934880E-02
  0.57424271    
 -1.27064381E-02
  0.32100797    
 -0.42041880    
 -0.20287056    
 -2.80717686E-02
  0.43238282    
 -0.38715762    
  0.12456264    
  0.10536086    
  4.23339307E-02
 -0.45457885    
 -3.74265797E-02
  0.87476230    
 -0.83326232    
  4.37442027E-02
  0.19392742    
 -0.34483966    
  0.60819042    
  0.11613934    
 -0.38270029    
 -0.45658916    
  0.41724017    
  0.52609289    
 -0.76695079    
  0.12766299    
 -2.65666135E-02
 -9.68500450E-02
  0.36216810    
 -0.30453891    
  0.50922424    
 -0.18424620    
 -0.20453139    
 -0.25741163    
  0.94878429    
 -0.61625230    
 -0.14487393    
  0.15469331    
 -8.49403217E-02
  0.17520365    
 -0.10008378    
 -5.75450249E-02
  0.22939534    
 -0.33980215    
 -3.35525556E-07
  0.36981741    
 -0.53439838    
 -1.85199566E-02
 -0.23607726    
 -0.19542503    
  0.21881847    
  0.28912619    
  0.60495484    
 -0.61802638    
  0.44558540    
 -0.32975352    
  0.30989432    
 -0.20258257    
 -0.58358556    
   1.1275400    
 -5.44069856E-02
 -0.66976672    
  0.39419746    
 -9.50268582E-02
 -0.28664389    
  0.48135015    
 -0.11682184    
 -0.44664657    
  0.31105506    
 -0.47198525    
   1.5966582    
 -0.58073795    
 -0.37713465    
 -0.27841380    
 -0.27910867    
 -0.20501694    
 -0.14818074    
  0.59853148    
 -0.24533430    
 -0.15822396    
  0.58141720    
 -0.29946616    
  0.13675937    
 -0.18081811    
  0.26720321    
  0.38690341    
 -0.64068383    
  0.65924531    
  1.14284959E-02
 -5.36882579E-02
 -0.64401501    
  0.70223850    
 -0.65758765    
  0.37741876    
  0.27335811    
 -0.57511073    
 -0.13410921    
  0.34830642    
 -0.50864917    
  0.11778279    
 -0.41273713    
  0.63684726    
 -0.47542363    
  0.69624805    
 -0.26019940    
 -0.50017363    
  0.63169432    
 -0.36577049    
  0.70324808    
 -0.11152095    
  0.16770208    
 -0.88357842    
  0.46856609    
 -0.10615987    
 -7.47239143E-02
  0.46134529    
 -0.27687100    
  4.89608310E-02
 -0.13890931    
 -0.16598442    
  0.29804492    
 -0.17206468    
 -0.25951064    
  0.14274840    
  0.15283911    
  0.14964087    
  8.44657943E-02
 -0.52969354    
  0.24305014    
  0.88510442    
 -0.78265250    
 -0.24971019    
  3.77410427E-02
 -0.46262288    
 -1.48156071E-02
  0.84836328    
 -2.58913189E-02
 -9.62943062E-02
 -9.85642225E-02
  0.25837269    
 -0.29902801    
 -0.26986101    
  0.37977526    
  3.65005732E-02
 -0.34294400    
  0.27625355    
  0.85547465    
  -1.1573046    
  0.10328487    
   1.2984333    
 -0.79229134    
 -0.52501017    
   1.1953641    
 -0.45569742    
 -0.85566640    
  0.39651275    
  0.31254989    
 -0.33436897    
  0.70774573    
 -0.31958702    
 -0.76821458    
 -0.24213964    
 -0.47274745    
  0.67652673    
  0.79149956    
 -0.38417476    
 -0.25717294    
 -0.43226400    
   1.0375246    
 -0.28680718    
  0.16409156    
  0.10149522    
 -0.36861929    
 -1.16962940E-02
  0.43254635    
 -0.78085202    
  0.37156370    
  0.29055133    
 -0.39975092    
  0.15048113    
  0.45565531    
  2.98532676E-02
 -0.26826441    
 -4.84948121E-02
 -9.77978557E-02
 -0.14732470    
  9.81922448E-02
 -0.28051347    
  0.76878458    
 -0.48827079    
 -0.32930344    
   1.0715840    
  -1.0133139    
  0.20409572    
  0.26236379    
 -0.63008833    
  0.11531140    
  3.88399214E-02
  0.40228567    
 -4.89490703E-02
  4.57595848E-02
 -0.13673116    
  0.35923591    
 -0.64569736    
  0.24914375    
 -0.12541705    
 -0.16862240    
  0.73804218    
 -0.37780222    
  0.14547087    
  0.15634577    
 -0.27374485    
  0.93751681    
  -1.0018246    
  7.46348724E-02
  0.77213562    
  1.88093297E-02
 -0.96236706    
 -0.10716809    
  0.54200828    
 -0.44710949    
  0.10905776    
 -7.40782404E-03
  0.21042407    
  0.38517994    
 -0.30421114    
 -0.13353132    
 -0.70271575    
  0.64050376    
 -0.60895503    
   1.1530066    
 -0.42327002    
  2.95007173E-02
 -0.43796346    
  4.49454458E-03
  0.31967559    
 -0.31967580    
  1.38837152E-07
  0.13016237    
 -0.30089301    
  6.18756488E-02
  0.23507237    
  0.22551183    
  0.15730047    
 -2.69870204E-03
  0.28090224    
 -0.41985428    
 -0.25309035    
  0.10975103    
 -0.21511158    
 -8.92846100E-03
  0.43926731    
  9.63604823E-02
 -3.47167216E-02
 -0.28046158    
  0.40065700    
 -0.17607637    
 -0.37573847    
  0.21726841    
 -6.75699627E-03
 -9.97268632E-02
 -0.16671382    
  0.65710717    
  1.36679830E-02
 -0.59824812    
  0.51575220    
 -0.21275574    
  0.42054814    
 -0.51951241    
 -0.23326188    
 -0.28768179    
  0.36902741    
 -0.13353087    
  0.72175169    
 -0.61193687    
  0.15871172    
  0.12194540    
  0.19681801    
  0.68692476    
 -0.38691199    
 -0.79769069    
 -0.58127654    
 -0.36610338    
  0.38059685    
 -0.21597500    
   1.2216721    
  5.87651394E-02
  0.20562151    
 -0.40850034    
 -0.47304755    
   1.1034786    
  -1.0015382    
  0.13573198    
   1.1486229    
 -0.55657184    
 -0.80562508    
  5.10559939E-02
  0.34804046    
 -0.38491061    
  0.17209756    
 -5.69254905E-02
  0.58964485    
 -0.24010815    
 -0.60025328    
  0.26731509    
  8.66683498E-02
  0.29800594    
 -0.22524643    
 -0.25432566    
  0.16635787    
  0.47335067    
 -0.70515239    
  0.27675319    
 -0.23419270    
 -0.10742116    
 -0.43954363    
  0.31334952    
  0.46045563    
   1.1559757    
  -1.0150909    
 -2.92707495E-02
  0.27020320    
 -0.29357651    
 -0.28318754    
  9.40867886E-02
  0.30085981    
  0.46886981    
 -0.57054448    
 -0.37743339    
  0.26797691    
  0.92372596    
 -0.92372578    
 -9.38187614E-02
  0.20661449    
  0.12809968    
 -0.27505428    
  8.50793794E-02
 -0.36379209    
  0.25921950    
 -0.49390906    
 -0.29849225    
  5.08582629E-02
   1.6734599    
  -1.2275027    
  0.72183186    
 -0.48711538    
  0.84610218    
 -0.97545767    
 -0.37729445    
  0.13005234    
  0.54910773    
 -0.16417709    
 -0.30864695    
  0.85212833    
  -1.0043979    
  0.11191765    
 -0.23795922    
  0.50483835    
 -0.16092980    
  0.51399475    
 -0.19506024    
  0.58135545    
 -0.74387389    
  0.20763958    
  4.31720838E-02
 -0.36577049    
  0.12396815    
 -0.24811731    
  0.46496215    
 -5.18637449E-02
 -0.13843185    
 -6.30834177E-02
  0.46124417    
 -0.59013492    
  0.11484008    
  0.34050739    
 -0.62192041    
   1.0923426    
 -0.77844536    
  0.37611905    
  0.24852432    
 -0.64307660    
  0.12242370    
 -3.77403721E-02
  0.14310065    
  6.10607564E-02
 -0.13402896    
  0.13750783    
  0.54764009    
 -0.60112816    
 -0.15843377    
  0.74132407    
 -0.76301670    
 -0.25886235    
   1.0794909    
 -0.39204246    
 -0.34854451    
  0.12540083    
  0.86047608    
 -0.79482162    
 -0.43775329    
  0.66689879    
  0.25249559    
 -0.90396994    
 -0.17824905    
  0.31623378    
  0.42454132    
  0.46745685    
 -0.87875265    
  0.16164127    
 -9.38187614E-02
 -4.10652021E-03
  0.25314173    
 -0.10784818    
  0.21384741    
 -0.17544873    
  0.32959926    
 -0.27301222    
 -0.16118753    
  0.54152840    
  -1.3178918    
  0.98803502    
  0.35821190    
 -0.50013000    
 -0.35870329    
  0.28895000    
  6.97533563E-02
 -0.14884534    
  0.53038633    
 -0.62528414    
  0.40093029    
  3.02533922E-03
  0.21159710    
 -0.53307599    
  0.31541851    
 -0.54903442    
  0.42285654    
  7.95122385E-02
  2.51581017E-02
 -0.21772335    
  0.14695473    
 -1.68073215E-02
 -0.53368300    
  0.93801862    
 -0.53448164    
  7.43839219E-02
 -4.39632870E-02
 -1.12992423E-02
  0.13447791    
 -0.28547668    
  0.10843974    
 -0.36860344    
  0.89199841    
 -0.51160687    
  2.69763395E-02
  5.54673150E-02
  0.61070377    
 -0.80024505    
  0.10318399    
  0.22078773    
  0.48985285    
 -0.98404670    
  0.95471770    
 -0.35894534    
  0.10763051    
 -0.90235823    
  0.66119522    
 -0.31845325    
  4.82118878E-07
 -0.28768301    
  0.40148929    
  8.76754746E-02
  0.47818211    
  2.23726053E-02
  8.07230994E-02
 -0.58860314    
 -0.43531874    
 -0.43428490    
  0.61090910    
  4.19636630E-02
  0.12435666    
  0.49292436    
  3.86523530E-02
 -0.65593415    
  0.27041093    
 -0.30289513    
  0.26743114    
  0.30290884    
 -0.83317542    
   1.0418143    
 -0.65492570    
 -0.49020550    
  0.70329940    
 -0.13690397    
  3.04204915E-02
 -0.12341701    
  0.62747836    
 -0.44940245    
  0.36197981    
 -0.83910102    
  0.29904565    
 -0.18571684    
 -0.11332862    
   1.2453891    
 -0.70306474    
  0.32357487    
 -0.57109940    
 -0.39068189    
  0.38641685    
 -0.36772546    
  0.51082540    
 -0.16469970    
 -0.12545373    
  0.53237402    
 -0.14019772    
  7.72088990E-02
 -2.19105240E-02
 -0.26680422    
  0.45386156    
 -0.30444443    
 -0.14941667    
  0.41095957    
 -0.39050874    
  0.39050895    
 -0.48825082    
  0.98528337    
  -1.0309546    
  0.97261816    
 -0.45527163    
  2.47602500E-02
 -0.32083443    
 -0.36689198    
  8.01332419E-07
 -0.47542301    
  0.70180488    
  0.81475407    
  -1.1375285    
  0.92104155    
  0.23726101    
 -7.77087137E-02
  -1.0925690    
   1.0783272    
  0.11778307    
 -0.78663725    
 -0.22314329    
  4.40161265E-02
  0.14660376    
 -0.38299146    
  0.52884370    
  0.66415936    
 -0.13353184    
 -0.34533453    
 -0.60514694    
  0.58718222    
  0.19681801    
 -0.23061582    
  0.29778743    
 -0.14990582    
 -0.50010186    
  0.26407227    
 -4.53834310E-02
 -0.12945788    
  0.38077271    
 -0.15276311    
 -0.27375543    
  0.46734080    
 -0.81493735    
   1.1145487    
 -0.42441863    
 -0.48399866    
  2.42134966E-02
  0.78015822    
 -0.36044154    
 -0.24059016    
 -8.33813697E-02
   1.2614214    
  -1.1197706    
 -2.67707165E-02
 -0.58314651    
  0.33349204    
   1.5478796    
 -0.94582307    
 -0.20157914    
  0.78390145    
  -1.1744776    
  7.58652017E-02
  0.73997825    
 -0.39895085    
 -0.15415044    
  0.20479423    
 -0.27948499    
  0.43363607    
  0.12422853    
 -0.86062664    
  0.20867486    
  0.62110627    
 -0.68117088    
  0.97725111    
 -0.78309572    
 -0.47235993    
  6.09945618E-02
  0.48322964    
  0.17683247    
 -0.55351889    
 -0.21256129    
  0.29912964    
  0.74309838    
 -0.24306263    
 -0.21724367    
  0.29683134    
 -0.33428854    
  3.37747037E-02
 -0.66047734    
 -0.27820295    
  0.87782419    
  0.81136584    
 -0.84324080    
 -0.17184992    
  0.24971043    
  0.90499103    
 -0.32262915    
  0.19513983    
  0.40718442    
  -1.7220787    
  0.83346641    
 -0.23787594    
  0.15364610    
 -0.33103245    
  0.29713067    
 -0.11270176    
 -0.54050046    
  0.16101165    
  0.21593849    
  0.36038718    
 -0.23985279    
  0.42600933    
 -0.51002818    
 -0.43785724    
  0.30147481    
  0.13238947    
 -0.47160408    
  0.93155849    
 -2.55772267E-02
 -0.58986229    
 -0.17301841    
  0.12516285    
  0.50492543    
  0.31251860    
 -0.31845418    
 -3.32855731E-02
 -0.23864801    
  0.25694060    
  0.11945976    
 -0.19147904    
 -0.45710033    
  0.10689728    
  0.19605206    
  2.61700787E-02
 -1.11319227E-02
 -0.46108827    
   1.0418015    
 -0.36656514    
 -0.66347176    
  0.19587490    
 -0.21357502    
  0.94677359    
 -0.37700576    
 -0.12921163    
 -0.47692475    
  0.59598374    
  0.31038132    
 -0.15041675    
 -0.10375185    
 -0.67719883    
 -0.30042171    
  0.59441322    
 -0.59441292    
  0.81377548    
 -6.25206828E-02
  0.41616026    
 -2.42273118E-02
  0.45248029    
 -0.80488306    
 -0.31651828    
  0.79903919    
  0.22791642    
 -0.91153949    
  0.19721766    
 -0.59324968    
  5.48089482E-02
  0.73556781    
  0.10312174    
  0.15209019    
 -0.48798645    
  0.36710420    
 -0.14719205    
 -0.30399549    
 -0.20359883    
 -0.22853452    
  0.68636787    
 -0.32228717    
  0.19553602    
 -5.55694588E-02
 -5.45211919E-02
 -0.20498982    
 -0.18550058    
   1.3423487    
  -1.1052898    
   1.0001147    
  -1.1229360    
   1.1376145    
 -0.79467005    
  0.81985062    
 -0.75354993    
  0.26670921    
 -0.39540073    
 -0.23610246    
   1.0541604    
 -0.16207331    
 -0.67767709    
  0.14280811    
  0.57631463    
 -0.66782910    
 -0.12405176    
  0.92380989    
 -0.57328570    
 -3.32751917E-03
  0.40546536    
 -0.16644828    
 -0.19022667    
  0.15822421    
 -0.34245184    
  0.34785780    
 -0.21241932    
 -0.86750102    
   1.2774005    
 -0.34849137    
 -0.30987009    
  0.66936201    
 -0.97718936    
 -0.54232454    
  0.55388427    
 -0.41412243    
  0.84977889    
  0.50111353    
 -0.26687872    
 -0.16946299    
 -3.54648121E-02
 -6.33354932E-02
 -0.21357407    
  0.16228113    
  7.41084069E-02
 -0.59306294    
  0.30287257    
  0.90517360    
 -0.58900678    
 -0.45617947    
 -9.70451459E-02
  0.73371476    
  0.26682413    
 -0.95691842    
  0.38493076    
  8.26475769E-03
  0.44447455    
  0.26702186    
 -0.57334578    
  0.17392364    
 -3.01699713E-03
 -0.36403883    
  0.36403871    
  0.17169155    
  0.42145187    
  -1.0386745    
 -0.22078812    
  5.71591109E-02
  0.75768542    
 -0.10709789    
  0.40643054    
  -1.3373196    
  0.75377148    
 -0.31931913    
  0.54453665    
  0.84175771    
  -1.1688813    
  6.66915476E-02
 -0.34800801    
  0.61942965    
 -0.46021551    
  0.59545338    
 -0.11361489    
 -0.51260924    
  0.56723928    
  0.25356251    
 -0.37737632    
 -0.47979280    
  0.84132743    
 -0.84132695    
  0.18924212    
  0.85384482    
  -1.1351612    
  0.83709341    
 -0.10658195    
 -0.33696145    
 -0.13941969    
  0.13598903    
  0.63477528    
 -0.57152647    
 -0.71929294    
  0.90697622    
 -0.37907863    
 -0.12464262    
  0.70414811    
 -0.36263210    
  0.27103513    
 -0.91509312    
  0.45795560    
  0.12783366    
  0.57661366    
 -0.48130286    
  0.88676864    
 -0.93328822    
 -6.55974299E-02
 -0.52792090    
  0.79936904    
 -0.51600689    
  0.83234417    
 -0.25616854    
 -0.53379601    
 -6.86967596E-02
  6.45387918E-02
  0.93609363    
 -0.62371904    
 -0.33342776    
  0.44577631    
  0.27465436    
 -0.84247822    
  0.11349998    
 -0.21459711    
  0.40546542    
 -0.12445417    
  0.17627904    
 -2.38516089E-02
 -0.36657560    
  4.96331975E-03
 -3.52682024E-02
  1.52682494E-02
   1.2585181    
 -0.59875047    
 -0.65976721    
  0.58946878    
 -2.55336687E-02
 -0.26121554    
 -0.28271875    
 -0.14921321    
  0.57751673    
 -0.28125125    
  0.58968443    
 -0.51955205    
  0.35508004    
 -0.60241801    
 -0.25423399    
  0.94226664    
 -0.81285435    
  0.27605417    
  0.61565983    
 -0.13964348    
 -0.35628608    
 -0.12412582    
  0.71493465    
 -0.65094656    
   1.0520920    
  -1.1657509    
  0.28071380    
  9.97500122E-02
  0.14961959    
  1.62162352E-02
 -0.19147904    
 -0.42183155    
   1.1422030    
  -1.0613992    
 -2.30966415E-02
  8.50620717E-02
  0.58921587    
 -0.40904275    
 -0.26057324    
  3.65338847E-02
  0.62110627    
 -0.41150707    
  0.27487314    
 -0.63414961    
  4.58099544E-02
 -0.70818478    
  0.58103019    
 -0.15887041    
  0.58483934    
  0.64398795    
 -0.40837663    
  0.66205657    
 -0.94682789    
  0.90066582    
 -0.50298268    
 -0.16681698    
 -0.31999359    
  0.46841314    
  0.31386164    
  -1.0149984    
  0.13952996    
 -0.27688736    
  0.88005972    
 -0.70595235    
  0.20441255    
  0.40266037    
 -3.42890099E-02
 -0.27229688    
 -5.89558184E-02
  0.51647788    
  9.00261477E-02
 -0.39230731    
  5.40673360E-02
 -0.10777173    
 -0.12080514    
 -0.13742958    
  0.36290503    
  0.16034271    
 -0.59256071    
 -7.79752725E-07
  0.54098815    
 -0.48515892    
  0.48237026    
 -0.44245341    
  0.17504907    
 -0.32486030    
  2.00012513E-02
  8.98958296E-02
  0.63970840    
 -0.27268013    
 -0.46687350    
  0.79975724    
 -0.47405687    
 -0.19906719    
  0.62005550    
 -0.48048475    
  0.12583938    
  0.38268504    
 -0.37260059    
 -0.12449417    
 -0.41116303    
   1.1702682    
 -0.46012321    
 -0.38599265    
  0.14227423    
 -0.18017372    
  0.60574591    
 -0.42557207    
 -9.38776508E-02
  0.44408017    
 -0.10367838    
 -0.29800606    
 -0.49213421    
  0.74428582    
 -2.99971219E-07
  4.30485569E-02
 -0.75693762    
  0.84815335    
 -0.64313656    
 -9.80362669E-03
  0.45823520    
 -0.27427283    
 -0.53432274    
  0.89222711    
 -0.21316454    
  0.22456107    
  0.22935687    
 -0.42250121    
  1.36519494E-02
 -0.16152211    
  8.03493485E-02
 -9.64134112E-02
 -0.31643075    
  0.15890194    
  0.86474770    
 -3.99993686E-03
 -0.47281358    
 -0.17527239    
 -0.31749710    
 -0.32704237    
  0.46909025    
  0.42206898    
  2.98952404E-03
  6.64023682E-02
 -0.48690513    
  0.62982011    
 -0.45129386    
 -0.10832243    
  0.66085124    
 -0.85168391    
  0.13417237    
  0.12621798    
  0.28372124    
  0.15159659    
  0.17976116    
 -0.61507851    
  0.39885548    
 -0.71730918    
  0.91411418    
 -0.37647751    
 -0.13944425    
 -0.29992172    
  0.56172508    
  0.32760465    
 -0.17185040    
 -9.05143246E-02
 -0.48485020    
  0.43908206    
  0.27938303    
 -0.62082690    
  0.24005370    
  1.21218329E-02
  0.10566182    
  1.07814968E-02
 -8.96962509E-02
 -0.14152271    
 -0.15696968    
  0.22866182    
 -0.14892298    
 -0.29500839    
  0.42167252    
 -0.43152469    
  0.84659064    
 -0.57512832    
 -0.11589826    
 -0.44655249    
  0.67307997    
 -0.14518227    
  4.95335981E-02
  0.17360938    
 -0.28352380    
 -0.11882188    
  0.21375374    
  0.12071406    
  1.98682789E-02
 -0.70303237    
 -0.11944055    
  0.94570482    
  0.36303169    
 -0.86903745    
  0.40546545    
  0.39688149    
 -0.70180506    
  0.27565312    
  3.56603451E-02
  8.24891850E-02
  0.22020692    
 -0.46110225    
 -0.50339139    
 -0.25928187    
  0.18232231    
 -2.02019271E-02
  0.49436465    
  0.41235659    
  2.74345255E-03
 -0.14415559    
  0.62438059    
  -1.0669162    
  0.19618265    
  8.06455687E-03
  0.76481336    
 -0.53606367    
 -0.23681451    
  5.12936600E-02
  0.21075951    
 -0.32040301    
  0.56998503    
 -0.97116649    
  0.61657035    
 -0.59125364    
  0.15057302    
  0.12136096    
 -0.10008422    
  0.13287279    
  0.46654174    
  9.10971537E-02
 -0.49945667    
 -5.81824705E-02
  0.70232153    
 -0.53704172    
 -0.10709787    
  0.30171323    
 -0.46167797    
  0.83556777    
 -0.24438544    
  0.38260725    
 -0.89061141    
  0.43476522    
 -0.15770274    
 -0.17876886    
 -0.40972868    
  0.46357241    
 -0.43825564    
  0.17710042    
  0.30840859    
  0.11949097    
  0.58322525    
 -0.91629070    
  0.33306512    
 -0.30953404    
  0.74082905    
 -0.47311237    
 -0.57576060    
  0.55417633    
  8.36728662E-02
 -0.27549323    
 -0.36870354    
   1.0964867    
 -0.77283585    
  0.76428843    
 -0.17037570    
 -0.41698140    
  0.23006935    
 -0.14854239    
 -0.29124713    
  0.33306512    
  0.33109477    
 -0.50593549    
  0.51569188    
 -0.26212204    
  0.48332167    
 -0.64380157    
 -0.23712936    
  0.38810098    
 -0.15840608    
 -7.49025261E-03
  0.37234065    
 -0.52211517    
  0.57263112    
 -0.50102144    
 -0.10716809    
  9.07753706E-02
 -0.21082273    
  0.45845732    
  0.15783091    
  0.29180560    
 -0.53371918    
  4.12427969E-02
 -0.15639803    
  0.14964087    
  0.12116700    
 -0.11104883    
 -0.13641149    
  0.30294931    
 -0.99609590    
   1.0620545    
 -0.46152896    
  0.51335436    
 -0.35739675    
  0.39457601    
 -0.32149956    
  5.54792248E-02
  0.63766778    
 -0.55251056    
  0.14368403    
 -0.67314595    
  0.45378363    
 -8.18787217E-02
  0.29617789    
 -6.28475845E-02
 -0.58562726    
 -0.27801931    
  0.62346733    
 -0.19685926    
  5.69261946E-02
 -0.65058774    
  0.67015725    
  0.31350854    
  2.51761600E-02
 -0.47110945    
  0.14014702    
 -0.11826385    
  0.50038159    
 -0.35181248    
  0.43003646    
 -0.38623416    
  0.27600724    
 -0.43852594    
 -0.23052309    
   1.0879741    
 -0.32583398    
 -0.50262851    
  0.59906042    
 -0.26843676    
 -0.48954898    
  1.42528368E-02
  0.49848545    
 -0.29824373    
 -0.16775684    
  0.27735463    
 -0.41940343    
  0.45341989    
  0.32542267    
  0.10318399    
  0.19709943    
 -0.13788491    
  0.11983433    
 -0.59436601    
  0.13270624    
 -0.25172779    
  0.27740633    
  0.45224085    
 -0.13404402    
 -0.12653017    
 -0.98861212    
  0.15057302    
  0.84036177    
 -0.71424925    
  0.14120360    
  0.88366544    
 -0.73837197    
 -3.99329551E-02
 -0.16469970    
  0.12310623    
  0.33481616    
 -0.81023985    
  0.73867893    
  0.13316007    
 -0.56874788    
 -0.15874822    
  0.68233603    
 -0.27329376    
 -0.45863956    
   1.1834242    
  -1.2475852    
  0.46774191    
  0.47470939    
 -0.64279282    
   1.2030797    
 -0.82476503    
  2.71505266E-02
 -0.27977702    
 -0.24906652    
 -5.18256836E-02
  0.65796119    
 -0.43057123    
 -0.29334852    
  0.67015767    
 -0.36000249    
  0.51082546    
 -0.53614354    
  0.14679804    
  0.48238024    
 -0.53154022    
 -1.16962940E-02
 -3.18749249E-02
 -2.45911591E-02
  0.20217821    
 -0.18980713    
  0.62532425    
 -0.24475703    
  5.45091704E-02
 -0.54317397    
 -7.58653507E-02
  0.57011646    
  0.17346191    
 -0.53133076    
  0.30642930    
 -0.19709331    
 -0.11733668    
  7.35339820E-02
  0.30616656    
 -0.15095070    
 -0.29946616    
  4.30067768E-03
  6.64144754E-02
  0.91869730    
 -0.32912740    
 -0.74104780    
  0.14341263    
 -8.44380409E-02
   1.0443003    
  -1.3044642    
  0.25574884    
 -0.29657191    
  0.80562502    
 -0.54051799    
  0.39475384    
 -0.44628677    
 -0.12260213    
  0.60514754    
 -0.44944435    
  0.13875061    
  0.26205283    
 -0.31612006    
  0.31922999    
 -7.74578899E-02
  6.68924768E-03
 -0.22731853    
  0.14393753    
 -0.28768232    
 -0.28929353    
  0.94051093    
  0.18148108    
 -0.10163259    
 -0.51860803    
 -0.21730162    
  0.27424300    
  0.13445313    
  0.14675017    
  9.30280760E-02
  0.61942917    
 -0.19885105    
 -0.64753652    
 -0.18871099    
 -6.35134056E-02
   1.4469185    
  -1.0976481    
 -0.48514625    
 -0.10901798    
  0.75161350    
  7.60457888E-02
 -0.76672685    
  0.70538753    
 -0.53795403    
 -0.24419756    
  0.41253215    
  0.53104198    
 -0.96508068    
  0.71730918    
 -0.26928446    
 -0.10613225    
  0.73843783    
 -0.99694842    
  0.18232179    
 -0.23361559    
  0.25830767    
 -0.41773593    
 -1.24232862E-02
   1.0965264    
 -0.31376782    
 -2.89873127E-02
 -8.27425271E-02
 -0.42319301    
  0.67344201    
  -1.0197192    
  0.33647263    
  8.94722268E-02
  0.31435001    
 -0.22396596    
  0.20067057    
  0.30022886    
 -0.17685069    
 -0.60762447    
  0.34734207    
  0.23313256    
 -0.34322321    
  0.34932002    
 -0.34073669    
 -0.18232164    
  0.49219123    
 -0.13040195    
  0.12095220    
 -0.12453031    
 -9.78220478E-02
  0.50686485    
 -4.38026525E-02
 -0.69314677    
  0.62362140    
 -0.28857109    
  0.15770270    
 -0.46818191    
  0.17338242    
 -0.22314321    
  6.89929277E-02
  0.52218920    
 -0.32411978    
 -0.10709787    
  7.53490999E-02
  0.15989463    
 -3.85340638E-02
  4.53830473E-02
  3.40750208E-03
 -0.15812646    
  0.33533326    
  0.10792150    
  9.04152244E-02
 -0.53366989    
  0.13750783    
  0.45513654    
 -0.60870856    
 -0.11576052    
  0.40849045    
 -0.13569199    
  0.52593577    
  -1.0333080    
 -0.13517459    
  0.27443710    
  0.12663293    
 -0.24316569    
  0.47070587    
 -0.13906078    
  0.26731458    
 -0.59895921    
  0.99200237    
 -0.74444026    
  0.15415111    
  0.41046473    
 -0.55154359    
  0.81716359    
 -0.96126384    
   1.2697604    
 -0.86429513    
  0.44895005    
 -0.57300293    
  2.97421161E-02
  0.73791707    
 -0.81796002    
  0.80385023    
 -0.99094617    
  0.52413386    
 -2.58263424E-02
 -0.34757993    
  0.20403227    
  0.19730967    
 -0.38907114    
  0.32655060    
  0.35020226    
 -0.76598471    
   1.0593327    
 -0.67937535    
  1.50830094E-02
 -9.41135958E-02
 -0.11122544    
  5.01901731E-02
  0.68260241    
 -0.80916488    
 -0.43567845    
  0.46307802    
 -0.30455381    
  0.43130669    
  0.74936044    
 -0.77694792    
 -7.24950135E-02
 -0.60676342    
  0.14125931    
   1.3558972    
 -0.47247577    
 -0.48798645    
  8.49930495E-02
 -2.24725306E-02
 -0.36101311    
  0.28632280    
  0.31287229    
 -0.57238299    
 -2.68110745E-02
 -0.21098879    
  0.43413323    
 -0.42744327    
  0.47830272    
  0.30711970    
 -0.46333915    
  0.17261292    
  0.57460129    
 -0.51158845    
 -0.11730638    
  0.13621008    
 -0.27404225    
 -0.15991361    
  0.53028852    
  4.97611985E-02
 -6.69149086E-02
 -0.21968973    
  0.13299236    
 -3.84665765E-02
  0.45020077    
 -0.27443719    
  0.35139814    
 -0.74054980    
  0.29974520    
 -0.21152085    
  0.65000802    
  0.12215649    
  0.43977681    
  -1.2298779    
 -0.35473740    
 -8.75986144E-02
   1.1263918    
 -0.76901251    
   1.3651365    
 -0.91629082    
 -0.41494375    
  0.74871737    
 -0.76310599    
 -9.62774679E-02
 -0.15503757    
  0.76503468    
  5.89230433E-02
 -0.48926166    
  0.48926148    
  0.46453950    
 -0.12962496    
 -0.48770308    
 -0.51613128    
  0.12485058    
  4.13860008E-02
  5.26436530E-02
  0.42241469    
 -0.11254501    
  0.38966718    
 -0.77036262    
  7.08259717E-02
  0.58731169    
 -0.76451790    
 -0.22825782    
  0.76725471    
 -0.65232509    
  7.16553703E-02
 -6.02919385E-02
  0.90378314    
 -0.15034424    
  0.64129335    
 -0.65737963    
 -0.30770078    
 -0.33280256    
 -0.43671808    
  0.63598877    
   1.5933428    
  -1.2574710    
  0.31654060    
 -0.64404422    
  5.27508669E-02
 -6.11187965E-02
 -0.33060741    
   1.0927474    
 -0.57841849    
 -0.25331357    
  0.19203365    
  0.11239874    
  0.32116780    
 -0.42615932    
 -0.57168072    
  0.26286718    
  0.31249744    
 -0.12100486    
  0.47620794    
 -0.60914654    
  0.14531012    
 -0.23967361    
  0.98861146    
 -0.45614618    
  0.26212919    
 -0.50691199    
  7.52236769E-02
 -0.16507988    
 -0.16705331    
   1.4616641    
  -1.3162090    
   1.0447876    
 -0.69468403    
 -0.20409544    
  3.33985053E-02
  2.52268538E-02
  0.30444455    
 -5.26344264E-03
  0.31436798    
 -0.88592887    
  0.76742178    
 -0.26976711    
 -0.27264425    
 -9.44038661E-08
  0.35181227    
 -0.47473919    
 -0.26405326    
  0.28079054    
 -7.31504187E-02
 -0.28768301    
  0.37729457    
 -0.27014983    
  0.35613990    
  0.46719062    
 -9.43387020E-03
 -0.75673753    
  0.79850751    
 -0.63573670    
  0.16936266    
 -6.35726899E-02
 -0.25851041    
  0.18647981    
  0.51165509    
  3.18259411E-02
 -0.97842163    
   1.2490929    
 -0.65704185    
  0.36936030    
  4.08222154E-02
 -0.37191653    
 -0.29110143    
  0.24214022    
 -0.68245208    
   1.0501765    
 -0.14100382    
 -0.27068463    
 -0.10660946    
  0.33349159    
  0.28169435    
 -0.38871443    
 -0.58314723    
  0.33562186    
 -0.37198988    
  0.54719281    
 -0.29725116    
  0.85890615    
 -0.87343395    
  0.40057483    
  0.10536071    
 -0.51573926    
  0.31081146    
 -0.27690989    
  0.51082522    
 -0.49664059    
   1.2234997    
  0.24716230    
  -1.5902060    
 -0.24453492    
  0.21227442    
  0.80178124    
 -0.62677175    
  0.31259862    
  7.43476748E-02
 -0.13665190    
 -0.14172785    
   1.6544975    
  -1.6794990    
  0.26851186    
 -1.95448920E-02
 -8.58157426E-02
 -4.02248837E-02
  5.79871200E-02
 -6.17257580E-02
 -0.19362079    
  8.70116055E-02
  0.27826241    
  0.68363810    
  -1.1098217    
  9.61471349E-03
  0.48366565    
  0.43166715    
 -0.42872176    
  0.27584761    
 -0.79158688    
  0.86057991    
 -0.98082846    
  7.49004036E-02
  0.63203913    
 -0.19611463    
 -0.15470672    
  0.15470661    
 -0.40047717    
  0.48970833    
 -0.39485011    
 -0.21077645    
  0.33006713    
 -0.27570537    
  0.40722710    
 -0.30664077    
  9.52451956E-03
 -6.86543435E-02
  0.49134734    
 -0.12557743    
 -8.82922634E-02
  5.60897477E-02
  8.36728662E-02
 -0.23238334    
 -0.25857344    
   1.2186189    
 -0.47746295    
 -4.25598882E-02
  0.56116742    
 -0.40546507    
 -0.38361257    
 -0.19953343    
 -6.45386726E-02
  0.41578183    
  0.20359868    
  3.29443775E-02
 -0.45895362    
 -1.10500781E-02
  9.53100622E-02
 -0.66329408    
  1.94189157E-02
 -0.22154151    
  0.92425901    
   1.0273496    
 -0.80611199    
 -8.21654052E-02
 -0.36221510    
 -0.21130940    
  0.28768224    
 -7.63728991E-02
  1.96466763E-02
 -0.51212442    
  0.35211852    
  0.34102765    
 -0.21667142    
  0.30368200    
  0.22314315    
 -0.59783691    
  0.12592706    
  9.11382139E-02
 -0.46098572    
  4.32505123E-02
  0.63598877    
 -0.21825314    
  0.58079380    
 -0.81532550    
  0.19906740    
  7.19444547E-03
  0.45556274    
 -0.58551621    
  0.22884120    
 -0.49365848    
 -0.40016049    
   1.2110906    
 -0.26047477    
  0.25335693    
 -9.56955738E-03
 -0.48160949    
  0.67151415    
 -0.28041926    
 -0.11417130    
 -0.66694564    
  0.31740871    
  0.11078496    
 -2.27280743E-02
  0.26736179    
 -0.50887233    
  0.26048675    
 -0.10285714    
  0.26236466    
 -0.32690296    
  0.63363343    
  3.54977004E-07
 -0.45874655    
  0.36225596    
 -0.62536752    
 -0.31059682    
  0.55106497    
 -0.20236936    
  8.07610005E-02
  0.10622176    
 -0.61131805    
  0.64934450    
  3.72400391E-03
  0.26607478    
 -0.38851559    
  0.49899101    
 -0.37655082    
  4.36435938E-02
  4.86204736E-02
 -0.20217820    
  6.42788187E-02
  0.99483550    
 -0.53509825    
 -0.42908341    
  0.34184825    
 -0.46625742    
 -6.62499294E-02
 -0.56075722    
  0.47000387    
  0.32570004    
  0.62788671    
 -0.67217422    
  0.15684211    
 -0.46871501    
   1.3667756    
 -0.23770393    
  -1.0170329    
  0.16136597    
  0.17246887    
  0.19434984    
 -0.16829041    
 -0.23040430    
  4.74398620E-02
  0.14695473    
 -9.43105221E-02
  0.33069912    
 -0.43078259    
   1.0214894    
 -0.56473053    
 -0.29972035    
  0.33746016    
 -0.51908988    
 -5.10747656E-02
  0.58972573    
 -0.76075739    
  0.23447804    
  0.22314358    
 -7.13376030E-02
  0.13792309    
  0.20706369    
 -0.44878423    
 -0.28768277    
  0.81785035    
 -0.95138299    
   1.1065178    
 -0.75821084    
   1.2060719    
 -0.92894894    
  0.84502047    
  -1.0492363    
  0.30414748    
 -0.13889778    
  0.33930683    
 -0.47000372    
  0.13069713    
 -0.16135119    
  0.70282805    
 -0.13380691    
 -0.57683390    
  0.52716231    
 -0.70245051    
  0.27593142    
  0.50227863    
 -0.33005512    
 -0.26505476    
  0.80180991    
  -1.1579281    
 -0.33314440    
   1.1316519    
  0.28141284    
 -1.71266831E-02
 -0.43270460    
 -0.76679945    
  0.56777161    
  0.83118147    
 -0.86048752    
 -0.13939035    
  0.23503867    
 -0.50297320    
  0.11591955    
 -4.58103009E-02
 -1.04720881E-02
   1.0333722    
  -1.1271034    
  0.38797167    
  0.17904827    
  0.25603876    
 -0.55581611    
  0.20708637    
  2.83711497E-02
 -0.30888417    
  0.56368929    
 -0.35396841    
  0.17327137    
  1.61033124E-02
 -0.21677400    
  0.22947219    
 -5.84578477E-02
  0.44374219    
 -0.18834865    
  0.76799542    
  -1.1904427    
  0.12957124    
 -0.22054265    
   1.0767299    
  -1.0595614    
   1.0625070    
 -0.68728191    
 -6.33695424E-02
  -1.1763209    
  0.78015929    
  0.60865760    
 -0.48267773    
   1.2297596    
  -1.4892706    
  0.16093116    
  0.60367572    
  0.16325754    
 -0.12460523    
 -0.59396726    
  0.95418990    
 -0.91216677    
  0.11274085    
 -4.89738360E-02
  0.18937512    
 -0.38961604    
 -0.12547791    
  0.19384171    
 -0.34977692    
  5.47249243E-02
  0.65084457    
 -0.23556638    
  0.43875861    
 -0.59030849    
  0.50900578    
  0.68491656    
  -1.1069108    
  0.46478203    
 -0.14330259    
 -0.17810093    
  0.78121084    
  -1.2932397    
  0.76574796    
 -0.34830666    
 -0.14953229    
  4.59812395E-03
  0.97680706    
 -0.77405399    
  0.78947818    
 -0.70340359    
  0.54527676    
 -0.41045770    
 -0.37006295    
  7.93736055E-02
 -0.26517871    
  0.54073989    
 -0.11625990    
 -0.54685509    
  0.28620148    
  0.76184350    
 -6.20520301E-02
 -0.67347437    
  0.55154335    
  5.10440953E-02
 -0.93301660    
 -3.05834319E-02
  0.78506374    
 -0.63535964    
  0.56494880    
 -0.18292934    
 -0.12419007    
  2.85151824E-02
  0.73829740    
 -0.59278935    
  0.54764009    
 -0.80792195    
  0.19574440    
  0.31508145    
 -0.43703905    
  0.50242180    
 -0.31940311    
  0.17532869    
 -0.62532407    
  0.27531105    
 -0.28630045    
   1.4620786    
  -1.4348283    
  0.36524028    
 -5.36528565E-02
 -0.17135923    
  0.79944140    
 -0.91314363    
  0.52227771    
 -5.75241894E-02
  0.47328725    
  6.92658424E-02
 -0.44545093    
 -0.18650921    
  0.15620452    
  0.11880819    
 -0.55077451    
  0.16960306    
 -4.91902381E-02
  0.33286476    
 -0.30387646    
  0.11551321    
 -1.46519076E-02
 -0.31891504    
  0.44038108    
 -0.41531685    
  0.30486071    
 -0.65730166    
  0.46912321    
  0.58631736    
 -0.32090741    
 -0.15696968    
  0.32454327    
  0.14348182    
 -0.42546546    
  0.29898196    
 -0.24014151    
  0.14286287    
 -0.30118832    
 -0.35250050    
  0.19415574    
  0.56241292    
 -0.62825876    
  0.74168766    
 -0.58678949    
  6.08884282E-02
  8.40386283E-03
  0.30736202    
 -0.31999359    
  0.10832193    
  0.31672353    
  0.14180720    
 -0.50523198    
 -4.48137261E-02
  0.16833524    
 -0.17251030    
 -0.41386944    
 -0.11383533    
  0.97549611    
  0.22207381    
 -0.13997619    
  5.27695939E-02
 -0.58265918    
  0.30736202    
  0.11332837    
 -0.46343163    
  0.43557477    
 -0.28956720    
  9.70238373E-02
 -0.11992563    
 -3.53668220E-02
  8.80110711E-02
  0.16196933    
  0.59330946    
 -0.55961531    
  0.48272365    
 -0.44141948    
 -1.45566091E-02
 -5.88256307E-03
  0.43930131    
 -0.52872926    
 -0.32940036    
  3.09077706E-02
  0.21791291    
 -0.25782827    
  0.21860874    
  0.14213024    
 -0.56594419    
  0.23638894    
 -0.37309918    
  0.97203225    
 -0.43356746    
  0.32954466    
 -0.53518462    
  6.19663410E-02
  9.80373621E-02
  2.68732533E-02
  0.22616893    
  0.21159710    
 -0.15008418    
 -0.21114181    
  0.32386133    
 -0.11556479    
 -0.29626572    
 -6.32618368E-02
   1.0000318    
  -1.1122185    
  3.14630680E-02
  0.55835038    
 -0.17979281    
 -0.17869158    
  0.22892399    
 -0.11922538    
  0.22573714    
 -0.42244765    
  0.66914588    
 -0.61903876    
  0.16589686    
 -0.30697519    
  2.14138962E-02
  0.56203437    
 -0.33889079    
 -0.50519103    
  0.83923995    
 -0.46806419    
 -5.17010242E-02
  0.22232665    
  0.77319020    
 -0.93225443    
 -0.18002495    
  0.22497694    
  0.27385059    
 -9.64250490E-02
 -0.25350761    
 -0.23008414    
  0.80816215    
 -0.66042930    
 -9.91796255E-02
  0.46227238    
 -0.37171274    
  0.29415426    
 -8.75981376E-02
  0.66999424    
 -0.89843327    
  0.10491829    
  0.12703648    
 -1.41342105E-02
  0.38509297    
 -0.64816850    
  0.15017486    
 -1.60642602E-02
  0.57054454    
 -0.18553005    
 -0.50077498    
  0.65137792    
 -0.18137436    
  0.63615584    
  -1.2848511    
  0.38348600    
 -0.37806526    
 -0.30037418    
   1.3678777    
 -0.77040565    
  0.90416902    
 -0.95779061    
  0.14197043    
  0.65759581    
 -0.64299721    
 -5.58803491E-02
  3.75987627E-02
  3.68340826E-03
  0.11778279    
 -0.23052339    
   1.3517545    
  -1.1443715    
  0.28851739    
 -0.24916884    
 -0.25915378    
 -0.16743250    
  0.22805731    
  0.31380817    
 -0.27912256    
 -9.94850993E-02
  0.55422157    
 -4.42334600E-02
 -0.71345252    
   1.0761393    
 -0.50849724    
  0.18038180    
 -0.47194755    
  0.84785330    
 -0.36624455    
 -0.83772767    
  0.12516285    
  0.16251916    
  0.12883310    
  0.30942169    
 -0.29487640    
  0.14117329    
 -0.19684635    
  0.41559157    
 -0.49087456    
 -0.13176885    
  0.19553602    
  0.23313256    
 -4.69566435E-02
 -0.24583493    
   1.3228483    
  -1.5317485    
  0.15415080    
  7.10106790E-02
 -0.24557145    
  0.38111600    
 -0.74370015    
  0.92072517    
 -0.59489173    
  0.35987830    
 -6.55337349E-02
  0.60141599    
 -0.23799159    
 -0.55615938    
  0.38430858    
  2.59758644E-02
 -0.39589557    
  0.16228113    
  0.60870868    
 -0.93631285    
 -1.69974640E-02
  0.50853741    
 -0.27515975    
  6.98975325E-02
  0.20869359    
  0.34183967    
 -0.61591500    
  0.87958896    
  -1.1523681    
 -0.51477814    
   2.2683420    
  -1.0029297    
 -0.33926967    
  2.32569873E-02
  0.21313205    
 -0.12516293    
 -0.44300249    
  0.87955910    
 -1.36991665E-02
 -0.54989278    
  0.56132162    
 -4.17692363E-02
 -0.58117372    
 -7.02039972E-02
 -0.11042377    
  0.34081367    
  0.41385359    
 -0.39596352    
  0.23021063    
  0.77427286    
  -1.4816045    
  0.19650659    
   1.2667488    
  -1.0867782    
 -6.06243908E-02
  0.56673366    
 -9.67298597E-02
 -0.47837189    
 -0.57443142    
  0.44926777    
  0.43363580    
 -0.33400655    
  0.47751865    
  0.23695113    
 -0.76757950    
  0.77807260    
 -0.60335582    
  0.25765547    
 -9.59007069E-02
  0.29092366    
 -0.49956214    
 -8.33813697E-02
  0.41124558    
 -7.78836012E-02
 -0.39616194    
  0.99804091    
 -0.67287588    
  0.14019814    
 -0.35170361    
  1.23208398E-02
  0.70531785    
 -0.36013684    
 -0.51856297    
  0.34544718    
  0.20160781    
 -0.47676718    
 -0.33556855    
  0.87229919    
 -0.19189067    
 -0.19782601    
  0.13157628    
  0.19817720    
 -0.32197154    
  6.38118237E-02
  0.26376188    
 -0.66559702    
  0.67116851    
 -0.19237207    
  7.45885596E-02
  0.10661006    
  0.18185365    
  0.31311736    
 -0.43765604    
 -0.25549147    
  0.43471324    
 -0.53551799    
  7.54767936E-03
  6.89930618E-02
  5.12935705E-02
 -0.52763247    
  0.20374708    
  0.37900397    
  0.19693518    
 -0.73009056    
  0.33877391    
 -0.56730825    
  0.18457209    
  9.63314697E-02
  3.13371856E-07
  0.45198473    
  8.10409039E-02
 -0.15514874    
  2.41808612E-02
 -7.80534521E-02
  0.21796449    
 -0.39954811    
  0.27990896    
 -0.20327529    
  0.10863400    
  0.65568942    
 -0.37261406    
 -5.55550680E-03
 -0.34598827    
  0.30039579    
  0.27151740    
 -0.52951783    
  0.42662323    
 -0.44952494    
 -0.28382856    
  0.36178961    
 -8.18304345E-02
   1.1378827    
 -0.85603136    
 -2.92852870E-03
 -0.16545612    
  0.23620665    
 -0.69862646    
  0.29725191    
  7.46911839E-02
   1.1198496    
  -1.2752641    
 -0.20017834    
  0.70122224    
 -0.40815005    
  0.61996907    
 -0.65693408    
 -0.45258290    
  0.55584925    
 -0.25671971    
  1.93234943E-02
  0.49247664    
  0.52129668    
 -0.87964368    
  0.56854194    
 -0.52354413    
  0.18564920    
 -7.23210871E-02
  0.17635114    
  0.17279506    
  0.17515917    
 -0.49266902    
 -0.24147642    
  0.89040786    
 -0.53770554    
 -2.82591339E-02
  1.89277474E-02
 -8.81483555E-02
 -0.21211240    
  4.21055686E-03
  0.11497784    
  0.70617092    
  0.27184606    
 -0.89194161    
  0.35012445    
 -0.51405901    
  4.74398620E-02
  0.43213290    
 -0.48770282    
  0.19918574    
 -9.83243957E-02
 -0.45462480    
  0.21379808    
 -3.34163979E-02
  0.83543837    
 -0.99283153    
   1.0520918    
 -0.86128372    
  0.19938982    
  0.53514326    
 -0.52747977    
  0.55195272    
 -0.23141982    
 -0.33591878    
  0.29058507    
 -0.21592303    
  7.61616752E-02
 -0.14695430    
 -0.22410946    
  0.62052417    
 -0.78845727    
  0.53565800    
 -0.36772498    
  0.65373302    
 -0.30969828    
 -0.29225838    
 -0.10638007    
  0.85528308    
 -0.63622981    
 -6.34460449E-02
  0.43557477    
 -0.22385044    
  5.16468063E-02
 -0.33580095    
  0.13176954    
  0.13455996    
  0.51870853    
  -1.1834837    
  0.74758238    
 -0.14208220    
  0.43307051    
  7.39871338E-03
 -0.14234501    
  0.14479934    
 -0.73826772    
  6.93339556E-02
  0.14660376    
  0.63355476    
  6.78221285E-02
 -0.56991434    
  0.74434966    
 -0.97112292    
 -3.23350169E-02
 -0.26142657    
  0.92358130    
 -0.52218908    
 -0.16853963    
 -0.28286195    
  0.44320574    
 -3.77403721E-02
  0.85459703    
 -0.76865494    
  1.55646512E-02
  0.34853381    
 -9.72195119E-02
  0.26949966    
 -0.20552452    
  2.77795028E-02
  3.23475972E-02
 -0.35251543    
  0.26381481    
 -0.23774214    
 -8.83491412E-02
  0.31149289    
 -0.18349917    
  0.16868363    
 -0.22314365    
 -5.75972535E-02
  0.70493537    
 -0.55134940    
 -0.57498664    
  0.29518408    
  0.12225737    
 -2.00404804E-02
  0.24951296    
 -0.54941511    
 -0.35745567    
  0.17840789    
  0.10536023    
 -8.59416276E-02
  0.23334779    
  0.62759310    
  1.87923610E-02
  0.65243608    
 -0.96162403    
  4.60254736E-02
 -0.33370817    
  0.96070075    
 -0.91352248    
 -0.48205808    
  0.74051511    
 -0.57576060    
  0.73649788    
 -0.21936293    
 -0.22314274    
 -0.45131218    
  0.78508502    
  0.17610870    
 -0.40263641    
  0.41109923    
 -0.14808333    
  7.22452328E-02
 -0.66919392    
 -0.35077477    
   1.2370334    
 -0.41403803    
 -0.12984817    
 -8.77752230E-02
  0.31594887    
 -0.62527049    
  0.38014722    
  8.59421864E-02
 -3.92940594E-03
  0.28866559    
 -0.22757834    
 -0.26088348    
  0.97781980    
 -0.57556546    
  0.72790581    
  -1.1064062    
  0.42253339    
  0.18488257    
 -9.94107872E-02
 -0.11039563    
 -0.20982599    
  1.92686543E-02
  0.22161612    
 -0.43337309    
  0.70253646    
  0.39764649    
 -0.66680914    
  0.35636938    
 -0.65739125    
 -9.53098908E-02
  0.38711575    
  0.16989875    
  0.28768227    
 -0.95512080    
   1.9276142    
  -1.1195083    
 -0.56585658    
 -0.36639842    
  0.67575568    
 -0.40546492    
  0.76709855    
 -0.50608432    
  0.80339468    
 -0.97630095    
  0.81582636    
 -0.69849050    
  0.13976152    
  0.36963418    
 -0.14277065    
  0.50884354    
 -0.87190336    
 -0.15771554    
  0.77318984    
  -1.1849252    
  0.75117916    
  9.07139331E-02
 -0.40140799    
  0.12540083    
  2.12026332E-02
 -0.18793157    
   1.0858737    
 -0.89097273    
 -2.10530628E-02
 -5.09201623E-02
  0.18666545    
 -0.40237316    
  0.46536326    
 -9.12484825E-02
  3.75043675E-02
 -0.59951115    
  0.83606189    
 -0.55961603    
  0.22652796    
 -0.14909615    
 -0.10318401    
  0.22140336    
  0.31432766    
  0.11296494    
 -0.64869523    
 -0.13477397    
  0.67050499    
  4.72138673E-02
 -0.60937679    
  0.24783659    
  0.12434335    
 -0.59643894    
  0.53619903    
  0.63252228    
 -0.85484910    
  0.13709678    
   1.1381524    
  -1.0963343    
  0.31378844    
  2.21954472E-02
 -9.45790708E-02
 -0.33432993    
  0.50632083    
 -0.73227721    
  0.19938982    
  0.72158468    
 -0.57183981    
  0.11851884    
  0.13976209    
  0.46583867    
 -0.87002599    
  0.73992842    
  -1.6992788    
  0.70803618    
   1.1035265    
 -0.87546903    
  0.41716072    
 -0.40546554    
  0.52238613    
 -0.37825236    
  8.67320895E-02
 -0.21548040    
 -0.46847883    
 -0.11625942    
  0.38236845    
  0.14745240    
  7.75582045E-02
 -0.53474057    
  0.44908589    
 -0.11626042    
  5.76652698E-02
 -3.50908414E-02
  0.26852655    
 -0.64973450    
   1.3681567    
 -0.98694837    
  0.36600637    
 -0.13929734    
 -0.66854167    
   1.0065372    
 -1.27720498E-02
 -0.24326754    
  0.29340371    
 -0.16727607    
  4.79643717E-02
 -0.51912367    
  0.23419356    
 -1.10500781E-02
 -0.60798854    
 -0.20294105    
  0.15414982    
   1.1698247    
 -0.49833897    
 -0.41463158    
   1.3568597    
 -0.39204237    
  0.25014371    
 -0.92039716    
  0.71954477    
 -0.83732700    
 -0.49247670    
  0.33755475    
   1.0950021    
 -0.24924959    
 -0.87872183    
 -0.44245294    
  8.33823755E-02
  0.92107946    
 -0.29835492    
  0.85887969    
 -0.13613237    
 -0.61310405    
  0.26531827    
  7.93617442E-02
  0.40091321    
  -1.0435851    
 -8.09058771E-02
  0.18885504    
  0.77569157    
 -0.37177816    
 -0.34082934    
 -0.25757194    
 -0.10097667    
   1.2311013    
 -0.27318880    
 -0.13868304    
  0.14585148    
 -0.45675793    
  0.41544005    
  0.19342592    
 -0.45579052    
  0.14953203    
 -0.15925668    
 -0.20538653    
 -0.16960211    
  0.58303612    
 -0.24791904    
  0.92102510    
  -1.0095788    
 -4.93461192E-02
 -0.35057959    
  0.31089157    
 -0.11122485    
  0.32868469    
 -0.41857946    
  0.41204417    
  0.14615642    
  2.82870885E-03
  0.64689618    
  -1.0481329    
  0.79533774    
  -1.0816139    
  0.53852832    
 -0.23137368    
 -0.25249639    
  0.11066563    
 -4.38021757E-02
  0.42354241    
  3.25166225E-03
 -0.15037008    
  0.34719646    
 -0.53329825    
  2.66240846E-07
  0.17089298    
  0.47096077    
 -0.28927833    
 -0.40866473    
 -0.77318919    
  0.78751057    
  7.74876624E-02
 -6.33705556E-02
   1.0765638    
 -0.92911178    
  0.18701522    
  0.29102078    
 -8.06677267E-02
 -0.69586068    
  0.79877967    
 -0.52477711    
   1.0463032    
 -0.39320415    
 -5.29921688E-02
 -0.13840257    
  0.18058369    
 -0.28190160    
 -0.41997898    
  0.11191764    
  0.54778171    
 -0.35570395    
 -0.27375543    
  0.22738966    
 -7.02039674E-02
  0.32602823    
  0.74680030    
 -0.11871679    
  -1.2237754    
  0.59306341    
 -0.36422184    
 -0.17327088    
 -0.23789132    
  0.66709626    
 -1.77519936E-02
 -0.44349200    
  0.68145138    
 -0.64491725    
  5.66598363E-02
  0.48681048    
 -0.52569222    
  0.52829295    
 -0.54159677    
 -0.11834096    
 -0.24344797    
  0.40972987    
  0.52686632    
 -0.75534362    
  0.31796718    
 -0.10665832    
  0.50038159    
 -0.20300686    
 -0.35989612    
 -8.65922123E-02
  0.25577098    
 -0.18778358    
  0.92097414    
  -1.1061168    
  0.11211804    
  0.36422238    
 -0.17602520    
 -1.68777071E-02
  0.44031176    
  0.13318911    
  0.15106229    
 -0.79052103    
   1.0536778    
 -0.28399131    
 -0.71657783    
  0.52707249    
 -0.85581654    
 -7.23674702E-07
   1.4201462    
 -0.70625770    
 -0.18643600    
  4.49129120E-02
  0.85929143    
  -1.1247004    
 -0.20459338    
  0.23068222    
  0.55037653    
 -0.36662567    
  0.96508080    
  -1.4878818    
  6.41622022E-02
 -0.30095264    
  0.50008184    
  7.14585781E-02
 -0.28195134    
  0.39589605    
 -0.17618622    
 -4.21615429E-02
  0.69314688    
 -0.53422290    
  0.18571700    
  0.43770772    
 -4.47505116E-02
 -0.58276498    
  0.16231441    
 -5.73630817E-02
  0.97852069    
 -0.28721958    
 -0.93683219    
  0.19637287    
 -0.39390513    
  0.46134582    
  9.66264755E-02
  0.76301640    
 -0.87792540    
  0.53127891    
  5.89644238E-02
 -0.83106995    
  0.13996637    
  0.61683881    
 -0.76151007    
  0.17680347    
  0.34714344    
  0.21077724    
 -0.44586337    
 -0.61500871    
  0.49899122    
 -1.19762095E-02
  0.40412518    
 -0.75109512    
 -5.24909310E-02
  0.32874322    
 -0.54146332    
  0.72593719    
  0.54880440    
 -0.48628470    
  5.88405393E-02
 -0.29298678    
  0.40688261    
 -0.36929977    
  8.63285065E-02
 -0.17632440    
 -0.24811731    
 -2.32570954E-02
  0.88035840    
  0.69192660    
  -1.2743618    
 -9.61835459E-02
  0.36624464    
  0.54619241    
 -0.62235385    
 -0.16803521    
  0.17520365    
  0.31845337    
 -0.65993822    
  0.90313941    
 -0.47285923    
  0.27286693    
 -0.31969842    
  6.82627270E-03
  0.12756099    
  3.81839201E-02
 -5.32673597E-02
 -0.23537570    
  0.19821964    
 -0.27826262    
 -0.81719941    
  0.82962263    
  0.32998404    
 -0.11593580    
 -9.39818919E-02
 -0.12006638    
 -0.40546575    
 -0.48242640    
  0.49469543    
  0.79453677    
 -0.23841061    
 -0.10303262    
  0.61665112    
 -0.37051779    
 -0.26966351    
  0.63177782    
 -0.79523224    
  0.11882119    
  0.10618994    
 -1.50376307E-02
  0.12114459    
  0.58330268    
 -0.60707247    
 -0.15989484    
  0.25489202    
  0.11778331    
 -0.49247620    
  0.91447091    
  -1.0454081    
  0.57212073    
 -0.58778745    
  0.85105056    
 -0.44208208    
 -3.55906747E-02
  0.79633158    
 -0.38125113    
 -0.55901748    
  0.14755386    
  0.23105423    
 -0.49848482    
 -0.26283562    
  0.33120012    
 -2.22718213E-02
 -3.67022790E-02
  5.45587987E-02
 -5.45598976E-02
  0.27237898    
  0.40427804    
 -0.54957116    
  0.24027953    
 -0.10932385    
 -5.56727201E-02
 -1.92686599E-02
  0.29156557    
  0.19244483    
  0.55170566    
  -1.1294703    
 -0.35545549    
  0.57001418    
 -0.14442766    
 -0.27842960    
   1.3266566    
 -0.81162888    
 -4.50239778E-02
 -0.36044058    
  0.24553287    
  0.54206687    
 -0.60685146    
  0.26175863    
  8.14402550E-02
 -0.30837920    
 -0.29403907    
  0.34950671    
 -2.18188222E-02
 -0.22590521    
  0.10904072    
 -0.34727445    
  0.22897503    
  0.94833046    
  -1.0106999    
  5.82759071E-07
  0.57505476    
  3.82556953E-02
 -0.37250265    
  1.54444203E-02
  0.15250698    
 -0.15250714    
 -0.18462357    
  6.68396801E-02
 -0.17373791    
  0.69314760    
 -0.52372891    
 -3.07711624E-02
 -3.63669358E-02
  0.77105117    
 -0.21674030    
 -0.16126840    
 -0.24286771    
  0.62940538    
 -0.66592002    
  0.25085482    
 -0.23446123    
 -0.32918155    
  0.27917126    
  0.66057104    
  0.10668370    
 -0.60217518    
  0.58415717    
 -0.80187953    
 -4.13848199E-02
  0.41014898    
 -0.50875086    
 -0.12102696    
  0.32216808    
  0.26301554    
  0.45730078    
 -7.49009922E-02
 -0.23151176    
  0.56798363    
 -0.85847127    
  0.31264865    
 -0.36650762    
  0.28372124    
  6.89931363E-02
 -5.71582131E-02
 -0.63598806    
  0.20067097    
 -0.21747753    
  0.35723999    
  0.71465331    
 -0.97504336    
  0.98849195    
 -0.74003041    
 -0.13238974    
 -9.17490385E-03
  0.88159418    
  0.44414791    
 -0.86499739    
  0.14329436    
 -0.20011072    
  0.27529755    
  8.72064084E-02
  0.13593705    
 -0.40733576    
 -0.41109908    
  0.50742984    
 -4.16728668E-02
 -0.15503804    
  0.47542337    
 -0.59748584    
  0.53577536    
 -0.68700558    
  0.35094392    
  0.47036329    
 -0.43924284    
 -0.37799072    
 -0.25305736    
  0.88761127    
 -0.55638784    
  0.27443644    
 -0.62149179    
  0.86163265    
  8.81341249E-02
 -0.95510018    
  0.66053557    
 -0.35825449    
  3.87642831E-02
 -0.16498214    
 -7.44532123E-02
   1.0642107    
 -0.82858491    
 -0.25022474    
  0.11122579    
 -9.66270864E-02
  0.68099666    
  0.36979133    
  0.17185007    
 -0.82850957    
  8.42930004E-02
  0.53098083    
 -0.61853659    
 -0.22641687    
  0.67034817    
 -2.76318621E-02
  -1.0159215    
  0.26053146    
  0.55039924    
 -0.73088735    
  0.26826403    
  0.15535070    
  0.24449664    
 -0.36272916    
 -0.25189370    
  0.20633623    
  0.16738012    
 -0.10975061    
  3.53672951E-02
  2.29017232E-02
  0.38384902    
  0.15671778    
 -0.37090424    
 -0.71895486    
  0.51082534    
  0.13549015    
  0.47171485    
 -0.64720970    
  0.45974672    
 -0.25389519    
 -0.63820666    
  0.14603180    
  0.18774244    
  0.49995601    
  0.10125357    
 -0.57454127    
  0.11973014    
 -5.19078746E-02
  0.17958546    
  0.31720722    
 -0.47250021    
  0.34500721    
 -0.34500682    
 -7.90431052E-02
  7.10106790E-02
 -0.24042924    
  0.19927113    
  0.52666569    
 -0.12400552    
 -0.25452960    
  4.60254736E-02
 -0.12516344    
  0.12861702    
 -0.19341695    
  0.63500351    
 -0.44504097    
 -0.17748868    
 -0.19062009    
  0.66268754    
 -0.58572620    
  0.29114795    
 -0.30513418    
  0.53586137    
  0.48972580    
 -0.61543822    
 -0.14381972    
 -0.11419267    
  0.13554542    
 -0.10771098    
 -0.31015518    
  0.24116208    
  0.61222839    
 -0.35115847    
  8.07892159E-02
 -0.42505938    
  0.32466069    
  0.20784529    
  0.17649619    
 -0.76535577    
  0.23562600    
 -6.70858920E-02
  4.07351181E-03
   1.0904485    
 -0.94680637    
 -0.10379710    
  0.13499521    
  5.96199259E-02
  0.36500031    
 -0.20763969    
 -3.92210782E-02
 -0.28577939    
  0.31116837    
 -0.27385044    
 -0.13300785    
 -2.97265612E-02
  0.21968898    
  0.71030009    
 -0.31526956    
 -0.56428868    
  0.46125603    
 -0.53788990    
  0.40251046    
 -0.29759264    
  0.76054513    
 -0.71004874    
  0.10080463    
  0.67761600    
  -1.2791970    
  0.38865781    
  0.14197043    
 -0.29753378    
  0.26007712    
 -0.33190313    
 -0.12445324    
  0.17627998    
  0.47692379    
 -0.23180138    
  0.22551183    
 -0.46559668    
  0.32709628    
 -0.19105510    
 -2.66674496E-02
  0.55574691    
 -4.49213348E-02
 -0.55221051    
  0.55221117    
 -0.12660566    
 -0.30210018    
  0.44212934    
 -3.80484834E-02
  0.15849459    
 -0.10195123    
 -0.58412802    
  0.24817979    
 -7.21376836E-02
 -0.36118430    
 -0.22739001    
  0.48058590    
 -0.14107785    
  0.28768238    
 -7.87808299E-02
 -0.59189415    
  0.60005695    
 -0.12083615    
 -0.18048818    
  0.49308702    
 -0.20403177    
 -2.50011906E-02
  0.14506826    
 -0.52553248    
 -0.26731563    
  0.74806327    
 -0.12592664    
  0.25467595    
 -0.23326188    
  0.62294269    
  0.17089251    
 -0.71249038    
  0.30414748    
  0.45512402    
 -0.73992831    
 -7.97232091E-02
  0.22231314    
 -7.94889033E-02
 -0.12228937    
 -0.35203922    
  0.12991217    
  0.40715602    
  0.50811899    
  0.26455081    
 -0.44200596    
 -0.57860553    
  0.12592706    
  0.55414808    
  -1.0410885    
 -0.37187386    
   1.0525211    
 -0.22078806    
   1.2397945    
  -1.0412651    
  0.16556890    
 -0.54406935    
 -0.28611910    
  0.95791268    
 -0.73476857    
 -0.30788398    
  0.37086001    
 -0.47849047    
  0.98082906    
 -0.17665599    
 -0.42428511    
  0.61224085    
 -0.13835871    
 -9.46648642E-02
  0.11383471    
 -0.36211443    
  7.02040493E-02
  0.47370413    
 -0.37301567    
 -0.22698197    
  0.47957262    
 -0.43261573    
  0.15283911    
  0.37886792    
  9.50653106E-02
 -0.75377256    
  0.47907659    
  8.05384591E-02
  0.14903598    
 -0.74579006    
 -0.11440960    
  0.14107780    
  0.21680757    
  0.28237131    
  0.59239101    
 -0.98673522    
   1.1327770    
 -0.73206252    
 -0.17284288    
  0.24331558    
  7.68513680E-02
 -0.30147561    
  3.27900350E-02
 -5.52624203E-02
  4.80683483E-02
  0.14430325    
 -0.18482423    
  0.29703662    
 -0.28582194    
  0.32418215    
 -0.30576545    
 -0.32486030    
  0.60337716    
 -0.13590245    
 -0.17601250    
 -2.29016598E-02
 -5.55694588E-02
 -2.47942097E-02
  0.34064716    
 -0.51380581    
  9.48585644E-02
  0.67257488    
 -0.37700576    
 -0.34187338    
 -8.91678780E-02
  0.35771087    
  0.20854492    
 -0.19773372    
 -0.12995324    
 -0.21805440    
  0.19326022    
  0.77157921    
 -0.77157885    
  0.46107239    
  0.21519636    
 -0.21256176    
 -0.40283707    
  0.70877248    
 -0.67015737    
  0.31845409    
 -0.44766584    
  0.41689357    
 -0.19375060    
 -0.19761026    
  0.35077477    
 -0.20627451    
  0.40425241    
 -0.14609228    
 -0.31810248    
 -0.13629322    
  0.26644021    
 -5.57634346E-02
   1.0047351    
  -1.3629471    
  7.88592547E-02
 -2.39823312E-02
  0.18151249    
  0.43341094    
 -0.15283883    
 -0.63090575    
  0.77583903    
  0.31121260    
 -0.80368894    
 -0.10969916    
  0.24701096    
  0.41672218    
 -0.20955475    
 -0.58289051    
  0.25982496    
  0.19565085    
 -0.13402896    
  0.42518941    
 -8.13458264E-02
  0.14441852    
 -0.38969773    
 -0.21684559    
  0.13016237    
 -0.11679953    
  0.91274434    
 -0.53116167    
  0.43425143    
 -0.57688689    
  0.18406244    
 -0.76837128    
  0.85707116    
 -0.45997450    
  0.16608430    
  0.22527625    
 -0.15984844    
 -0.45150828    
  0.96831691    
  0.19614229    
 -0.51137048    
 -0.43309119    
  0.14450075    
 -0.42381346    
  0.42017153    
 -0.25183555    
  0.62264383    
 -0.17880087    
  0.33690208    
 -0.96025306    
 -3.42894867E-02
  0.45830777    
 -0.25394323    
  0.51460999    
 -0.18629541    
  0.10057070    
 -0.33400655    
  3.39017734E-02
  9.90908593E-02
 -4.63401116E-02
 -0.11285467    
  0.31925756    
  0.42981774    
 -0.65618235    
  9.23735350E-02
  3.96444425E-02
 -2.50457749E-02
  0.27675268    
 -0.15415028    
 -9.05138105E-02
  0.41593668    
 -0.74054980    
  0.54705489    
 -0.37776244    
 -9.44900513E-02
   1.5120534    
  -1.0369952    
 -0.28302479    
  8.54612589E-02
  0.67766953    
 -0.75203997    
 -0.29259565    
  0.47061962    
 -0.27443656    
  0.63908035    
 -0.20043334    
 -1.04990760E-02
 -0.53036427    
  0.11428943    
  8.80110711E-02
  5.34888767E-02
 -0.30637336    
   1.2364587    
 -0.62689739    
 -0.67284161    
  0.30140620    
  0.30518591    
 -5.92556819E-02
  0.17307380    
 -0.37180775    
  0.26617560    
 -0.23132923    
 -0.20448317    
  8.84113386E-02
  0.15305077    
 -0.71652073    
   1.1765736    
 -0.50735968    
  0.81208289    
  -1.0848818    
   1.1545918    
 -0.44119617    
 -0.78401273    
  0.57688725    
 -0.23347101    
 -4.60256413E-02
  3.55913229E-02
 -9.14712250E-02
  0.72147769    
 -0.43092638    
 -0.44342539    
  0.53115320    
 -0.47896779    
  7.74314627E-02
  0.14231655    
 -0.26304492    
  0.40251046    
  0.19311094    
 -0.22314391    
 -0.53551894    
  0.73646569    
 -0.67095125    
  0.31177917    
  0.62096077    
 -0.93273991    
  0.19444290    
  9.20190513E-02
  5.00108264E-02
 -0.26131874    
 -0.21077645    
  0.86234802    
 -0.40428698    
  0.49659023    
 -0.46528369    
  0.10398947    
 -0.49247575    
  0.51987535    
 -0.11778272    
 -0.20556225    
  0.18852636    
  7.28798956E-02
 -0.28661731    
  7.38042369E-02
   1.0569117    
  -1.1653507    
 -2.67865155E-02
  0.93689144    
 -0.48285213    
 -2.03202534E-02
  0.13682526    
 -0.45527911    
 -0.23531373    
   1.0299839    
 -0.97537988    
  0.57536387    
 -0.27687100    
  0.22957435    
 -0.43144047    
 -0.23084912    
   1.1984324    
 -0.72017598    
 -0.13941969    
  0.11515505    
 -0.38463190    
  0.59292799    
 -0.39272606    
 -4.75253202E-02
  0.47936231    
 -0.13470659    
 -0.27212939    
 -0.50262797    
  0.61903942    
 -0.11641011    
 -0.75686228    
  0.53680098    
  0.55888265    
 -0.33882076    
  0.14172778    
 -0.31666988    
  7.55078271E-02
  0.85053945    
  -1.0908746    
  2.28584167E-02
 -0.37212917    
 -0.13119173    
  0.13119178    
   1.5675912    
 -0.99171501    
  0.42523810    
 -0.19566302    
  0.13992134    
  0.65583533    
 -0.91216677    
  0.59824884    
 -0.48550761    
  0.16874906    
  0.55159807    
  -1.0129431    
  9.84405801E-02
  0.17560244    
  0.46719062    
 -0.33085454    
  0.15973730    
 -0.23787594    
 -2.86754593E-02
 -7.94369131E-02
  0.67125589    
  -1.1148393    
   1.0043244    
 -6.73891753E-02
 -0.10642924    
  0.14417006    
 -0.69314647    
 -2.81708278E-02
  6.89926967E-02
 -0.56406993    
 -0.20763947    
   1.6228093    
  0.22655356    
 -0.74118114    
  0.88206112    
 -0.64067233    
 -0.63737428    
  0.18467700    
  0.21447822    
 -0.16103123    
 -4.17522192E-02
 -0.22024103    
  0.59952617    
 -0.11216184    
 -3.31855267E-02
  0.25573540    
 -0.14547929    
 -0.48550728    
  0.81686449    
 -0.18350546    
 -0.68841821    
  0.27462566    
 -9.78220478E-02
  0.34434631    
 -0.51644325    
  0.13996637    
  0.54847562    
 -0.32942164    
  9.08289924E-02
 -0.12078119    
 -3.38425161E-03
 -7.38470033E-02
 -0.17504856    
  0.17504907    
  0.69314694    
 -0.63639474    
  0.67224085    
 -0.68263876    
  0.41815990    
 -0.31559095    
 -5.16243577E-02
 -0.17703722    
  1.95696801E-02
 -0.27996013    
  0.85822672    
 -0.42079949    
  5.47638051E-02
  0.39390436    
 -0.47212020    
 -0.10347862    
  0.13681552    
 -0.39243594    
  0.10584605    
  0.18304943    
 -0.52917540    
  0.51082540    
  0.29873165    
 -0.61903888    
  0.60798961    
 -0.16907667    
 -8.22385103E-02
  0.19121034    
 -0.32883185    
  0.11230373    
  0.19566360    
 -0.41606385    
  0.34750023    
 -4.62124869E-02
 -2.04788633E-02
 -0.46039426    
  0.47068650    
  0.12194540    
 -0.23377357    
 -1.53852981E-02
  5.65124005E-02
 -6.42946661E-02
  0.32975364    
  0.11403023    
 -0.18986842    
 -0.17147131    
  0.84781200    
 -0.47649637    
 -0.61903971    
  0.24050377    
 -0.60312158    
  0.53567934    
  5.28426617E-02
 -0.19863012    
  0.43346992    
 -0.12361428    
 -0.37469420    
  0.22981948    
  0.31395024    
 -0.45238182    
 -2.65500639E-02
  0.48447242    
 -0.51174742    
  0.52546453    
 -0.67425352    
 -0.33326936    
  0.54023969    
  0.52549958    
 -0.55640745    
  0.54866517    
 -0.26210544    
  0.31998327    
 -0.53307599    
 -0.17733355    
  0.23008482    
  3.87642831E-02
  1.50944656E-02
 -0.15790282    
 -4.39533917E-03
  0.11238413    
  0.11515505    
  7.10956603E-02
 -0.62983447    
  0.71739054    
 -0.48326516    
  0.33855021    
 -0.19415605    
  0.34185982    
  0.12076371    
 -0.66703695    
  0.12121304    
 -0.12121447    
  0.14378843    
  0.58231497    
 -0.41423166    
 -2.29016598E-02
 -0.26856023    
  0.61981565    
 -0.33973816    
 -0.29022947    
  0.86392242    
 -0.78074485    
  0.45879114    
 -0.17110877    
  0.54950416    
 -0.49803483    
  0.92362154    
  -1.0788881    
  0.37371612    
 -0.83129817    
 -0.10398937    
  0.85120428    
  4.01203297E-02
 -0.68754447    
  0.49278685    
 -0.50402260    
   1.0444405    
 -7.98407756E-03
 -0.74877453    
 -0.49401876    
   1.0962951    
  -1.0356699    
  0.69966143    
 -0.36412472    
  0.47466570    
  2.58264821E-02
 -0.27548110    
  0.21113101    
  0.58812201    
 -0.30574161    
 -0.69542819    
  0.80124325    
  0.18641138    
 -0.30830106    
 -0.83198428    
  0.12953313    
  0.28299814    
 -0.19793621    
  7.04227686E-02
  6.95260018E-02
  0.73516262    
 -0.99827367    
  0.21338715    
 -0.17528847    
  0.27237898    
 -0.36535525    
   1.0513591    
 -0.72593725    
 -0.21852508    
 -5.20215221E-02
  0.28889525    
 -0.24149193    
  0.63353515    
 -0.57946736    
 -4.02744748E-02
  0.54582256    
 -0.49681467    
  0.13026547    
 -0.12592664    
 -6.25208914E-02
  0.70460176    
 -0.47137102    
 -0.24715301    
 -6.26706630E-02
  0.47434750    
  6.17327774E-03
  0.14841978    
 -0.60436934    
  0.57748568    
 -0.61709410    
  0.74721414    
 -0.28608829    
 -5.22993281E-02
 -0.31259805    
  0.25385991    
  0.10143782    
 -0.16763918    
 -0.16498214    
  0.43926731    
 -0.50410527    
  6.93122670E-02
  0.46888685    
 -0.52867419    
 -6.35903329E-02
  0.29898152    
   1.0057963    
  -1.1725098    
  0.46556932    
 -0.61310458    
 -0.11394508    
  0.22544019    
  0.31928769    
  0.39204240    
 -0.62776434    
  0.45083341    
  0.34830636    
 -0.79914033    
  0.10028466    
 -0.12592664    
  7.50351846E-02
  0.55097288    
 -0.52716231    
  0.24563381    
 -0.24956320    
  0.71456987    
 -4.13033701E-02
  9.38486755E-02
 -0.87072664    
 -3.10437772E-02
  0.34352577    
  0.27239034    
 -0.42760631    
 -0.44349298    
  0.66961622    
 -0.68721241    
  0.59041309    
  0.56754696    
 -0.98455322    
  0.15201609    
   1.0444659    
  -1.1016235    
  0.26131999    
 -0.12214808    
  0.24031813    
 -7.72083774E-02
 -0.31594810    
 -0.15874822    
  0.42322749    
 -0.23287407    
   1.3361701    
  -1.1354990    
 -0.24149193    
  0.24149299    
  0.29673231    
  0.40906271    
 -0.20888282    
  0.25278789    
 -0.15989436    
 -0.99708921    
  0.41453129    
  0.40906900    
 -0.28051350    
  9.47867241E-03
  0.63321012    
 -0.71168143    
 -8.51579681E-02
  0.53930551    
 -0.21883351    
  0.20578927    
 -0.48277599    
  0.38637099    
 -0.16464753    
 -0.53091264    
  7.89277628E-02
  3.07717379E-02
   1.2245389    
  -1.1139976    
 -8.91279727E-02
  0.30135897    
 -4.16062921E-02
 -7.46109858E-02
 -0.29711547    
  0.19721766    
  0.92943347    
  -1.2527628    
 -6.09605946E-02
   1.2745649    
  -1.1261439    
  0.75290245    
 -9.22981575E-02
 -0.94337147    
  0.85009497    
  0.43843552    
 -0.78953892    
 -9.57069099E-02
  0.62071729    
  -1.0640060    
  0.28768244    
  0.33135733    
 -0.47367367    
 -0.14536507    
  0.37086001    
  0.10253941    
  8.13453421E-02
 -0.11583162    
  0.53423321    
 -0.36515760    
 -0.46852317    
  6.82272960E-10
  0.21720886    
  6.00644015E-02
 -0.15489756    
  9.95853841E-02
  0.59878415    
 -0.31585339    
 -0.19671004    
  0.29526162    
 -0.21188009    
 -0.10536070    
  0.63598901    
 -0.26212859    
  0.51265848    
 -0.82197988    
  0.53795463    
 -0.36610386    
 -0.26341799    
  0.40394154    
 -0.21328387    
 -0.37024319    
  0.63405854    
 -0.33415574    
 -0.24153109    
  0.15709218    
  0.21340494    
 -2.88827289E-02
  0.79078591    
 -0.38166395    
 -0.53379601    
 -0.40962389    
  0.85441518    
 -0.46575755    
  0.24990061    
 -0.11902182    
 -6.92580938E-02
 -6.16212822E-02
  2.92299017E-02
  0.40409216    
  0.12143967    
 -0.45791122    
  0.99182642    
 -0.80950427    
 -0.21754991    
  0.14097348    
 -0.23708093    
  0.59893239    
 -0.53111023    
   1.0293264    
 -0.50790137    
 -0.24404211    
  7.18875080E-02
 -2.93280706E-02
 -0.11332841    
  0.43610215    
 -0.30800238    
 -0.22608024    
   1.0862820    
 -0.89299077    
  2.98531521E-02
  0.18232171    
 -0.17062551    
  0.13824371    
 -0.31592506    
 -0.28768134    
  0.70006728    
 -0.37156329    
 -0.36624408    
  4.23587337E-02
  0.63381815    
 -1.47787798E-02
 -0.37131521    
  0.43150169    
  0.11882071    
 -0.13057162    
 -0.75910437    
  0.12337955    
 -3.63669358E-02
  0.23784995    
   1.1981165    
 -0.13290185    
 -0.85529667    
 -0.44776678    
 -0.21049237    
 -7.71903023E-02
  0.64574456    
  0.69799006    
  -1.0937927    
  0.16372047    
   1.2273706    
  -1.3673362    
  0.70016515    
 -0.12656267    
 -0.55961508    
  0.60107207    
 -0.54700512    
 -0.16665539    
  0.65351206    
  0.21936245    
 -0.20067063    
 -0.40944093    
  0.61873281    
 -0.35728824    
 -0.38421917    
  0.18081939    
  3.32750976E-02
  0.30212247    
 -0.43825465    
 -0.10074206    
   1.5066342    
  -1.1182109    
 -0.84106660    
  0.52378434    
  0.23593676    
  8.75757262E-02
  0.44603875    
 -0.62960333    
 -0.16603670    
 -5.89749329E-02
  0.44216639    
  0.25564277    
  0.32140929    
  -1.0621842    
  0.62763226    
 -0.40546539    
  0.27786803    
 -5.16047440E-02
  0.36844358    
 -0.59862131    
  0.26085445    
  0.33991873    
 -0.91629058    
  0.31551665    
 -2.67599063E-07
 -0.48501709    
  0.56777161    
  5.95626086E-02
  0.51082551    
  -1.2176725    
  0.86681092    
 -0.48225182    
  4.13860008E-02
  3.97404395E-02
  0.45473585    
 -0.42068985    
 -0.30598027    
  0.49247673    
  0.51705575    
 -0.45970485    
 -0.48920336    
  0.95509982    
 -0.64103138    
  0.28963351    
  0.16164133    
 -8.02498609E-02
  0.35667536    
 -0.54277766    
  0.44991642    
 -0.88671154    
  0.14911298    
 -0.17456046    
  8.40006694E-02
  0.19721766    
  0.13789906    
  0.19076042    
 -0.42241478    
  0.64050382    
 -0.64050353    
  0.66057104    
 -0.31679919    
  2.39527691E-02
  0.27502871    
 -0.48130289    
  0.52095640    
 -0.39472347    
  9.47269350E-02
  0.13862002    
 -0.26592395    
  0.10071374    
 -0.62375474    
  0.80407852    
 -8.06677267E-02
  5.79111278E-02
 -0.37028575    
  0.61217862    
 -0.29170659    
 -0.61558849    
  0.55176681    
  8.77273455E-02
 -0.43746769    
  4.05704416E-03
 -2.04503052E-02
  0.61585552    
 -0.66671371    
  0.14541745    
 -3.76656721E-03
 -8.25616196E-02
  0.36646271    
  0.39595011    
 -0.77478427    
  0.57432580    
 -0.47562641    
 -0.12817529    
 -0.33732805    
 -0.25045848    
 -0.22314371    
  0.15139946    
  6.40219077E-02
  0.64957625    
  0.38225585    
  0.25468534    
 -0.10369650    
 -0.94276726    
  0.55961627    
  6.08295910E-02
 -0.28223220    
 -6.74407408E-02
 -1.40509084E-02
  0.28176868    
  7.86726624E-02
  0.33741155    
 -0.35065663    
 -0.46734118    
  0.62718898    
 -0.21818469    
 -0.13605823    
 -0.34460229    
  0.25131425    
 -8.33818167E-02
 -2.44505331E-02
  0.96649420    
 -0.64714068    
  0.46142417    
 -0.89054835    
 -0.16805892    
   1.0986121    
  0.12092469    
 -0.11874895    
 -0.52542424    
 -0.27308348    
  0.41348433    
 -0.15149213    
  0.17983973    
 -0.31923053    
  0.45547572    
 -0.58778650    
  0.17005172    
 -4.63243946E-02
  0.58874375    
 -0.77798682    
  0.57145047    
  0.96227568    
  -1.2190677    
 -0.49698097    
  0.77415109    
 -0.33589637    
  0.32721296    
  0.39963439    
  -1.0253398    
  0.12739775    
 -0.37948877    
  0.79605669    
  1.87506732E-02
 -0.29701313    
  0.52571422    
  0.10066979    
 -0.71795171    
  0.46025315    
 -0.47404563    
  0.68150592    
 -0.24564330    
 -0.55886674    
  0.21999726    
  0.30538177    
 -0.55729568    
  0.55108529    
 -0.36876288    
  0.21772373    
  0.58010787    
  -1.0472169    
  0.22198752    
  0.17379737    
  0.66752970    
  0.18365170    
  0.36593470    
  -1.1172175    
 -0.58007061    
  0.82824939    
  0.80111378    
 -0.17323822    
 -0.62513238    
 -0.22314367    
 -0.26510727    
  0.25478029    
 -0.22834718    
  0.35797811    
 -9.89640430E-02
 -0.20403177    
  0.27525935    
 -0.21924520    
 -0.45532545    
 -8.98032039E-02
  0.39421719    
  0.11526573    
 -0.36013636    
  0.44882753    
 -0.15970103    
  0.39239320    
 -0.74106008    
  0.48974657    
  0.16270682    
  0.41077611    
 -0.79568648    
  0.31203115    
  0.42475137    
 -0.19271247    
 -0.40410331    
 -2.89875157E-02
 -0.31897831    
  0.41122892    
  0.14258972    
 -3.72296870E-02
 -0.38161314    
  0.49863037    
  6.11592783E-03
  0.74077481    
 -0.38318583    
 -0.11991766    
 -0.25303283    
  0.62260544    
 -0.85899413    
 -0.17062500    
  0.17843777    
  0.57341635    
 -0.55414808    
 -0.11302343    
  0.82694525    
 -0.74887705    
 -0.10843916    
  0.43583614    
 -0.65677941    
  0.39441511    
  0.10202202    
  0.13728657    
 -0.39965093    
 -8.14921781E-02
  0.50988185    
  6.04582950E-02
  0.23849133    
 -0.15170239    
 -0.32335538    
 -0.20972027    
 -0.21794863    
  0.60377795    
 -0.23884667    
 -0.47432870    
  0.36416128    
  0.72282308    
 -0.71881461    
 -0.39156219    
  0.77546310    
 -0.40003017    
  1.21213142E-02
  0.27860448    
 -0.36233550    
  0.52211499    
 -0.34636542    
  0.42600933    
 -0.66020232    
 -0.15492177    
  0.38176331    
 -0.13405864    
  3.72715853E-02
 -4.57457341E-02
 -0.20209089    
  0.62582707    
  0.38007545    
 -0.78693432    
  0.40127224    
 -0.81514168    
  0.75748825    
 -0.44018608    
  0.37267539    
 -0.24318399    
  0.39869434    
 -0.51901180    
  0.55372757    
 -0.51784909    
   1.0778401    
 -0.85734355    
 -0.33224049    
 -0.16571195    
   1.2155337    
 -0.58847702    
 -0.41325900    
  0.73902643    
 -0.24238621    
 -0.82098138    
  0.65340716    
 -0.47000280    
  0.45296749    
  2.04087328E-02
  2.32951883E-02
 -0.27894816    
  0.32082200    
 -0.15309954    
 -0.41841581    
  0.62075657    
 -0.97186100    
  0.73587185    
 -9.98833701E-02
 -0.33060741    
  0.84478825    
 -0.48112029    
  0.26921952    
  5.43942600E-02
 -0.38220865    
 -0.13353100    
  0.77810425    
  0.17399156    
 -0.74384004    
 -7.47239143E-02
  0.45315990    
  0.56469053    
  2.61350553E-02
 -0.49427152    
 -3.80278416E-02
 -0.59244961    
  0.49195677    
 -5.73100988E-03
 -0.45857462    
  9.53104794E-02
  0.28871474    
  0.20628372    
 -0.38922527    
 -3.40293646E-02
  3.47970570E-07
 -0.78999770    
  0.36511353    
  0.16251914    
  0.84801221    
 -0.44923559    
  0.16937464    
  0.28626454    
 -0.42914787    
 -8.87959376E-02
 -0.14172785    
 -0.46262327    
  0.24767704    
  0.72082168    
 -8.00430402E-02
  0.70251149    
  -1.5338100    
  0.20570873    
  4.42336127E-02
  0.70509470    
  0.47208014    
 -0.99725980    
  0.12445447    
 -0.22580686    
  0.78845769    
 -0.38744703    
  0.71084648    
 -0.37097862    
 -0.50448966    
 -0.33436945    
  2.89875902E-02
 -0.18805304    
  0.18327825    
 -0.21243554    
  0.34656525    
  0.43161911    
 -0.59981471    
 -4.96233860E-03
  0.24965422    
  0.20909171    
 -0.22078806    
 -0.24294594    
 -0.34955764    
  0.58066922    
  0.27570632    
 -0.14217429    
 -0.21192239    
  0.48649752    
  0.29294559    
 -0.53003758    
 -0.23238334    
 -0.29191008    
 -0.34783527    
  9.16679353E-02
  0.68213820    
  0.10499128    
  0.35899815    
 -0.37913287    
 -9.59884599E-02
  0.10274496    
 -0.85745072    
  0.52030522    
  0.11147391    
  0.55296332    
  0.99827302    
 -0.82081825    
 -0.75174177    
  0.59589535    
 -0.43316087    
  3.24355625E-02
 -0.13251844    
  0.69314700    
 -0.70127696    
  0.72922361    
 -0.46843022    
 -0.24059016    
  0.62914211    
 -0.21835783    
 -0.64397734    
  0.27241501    
  0.46034181    
 -0.46419513    
  2.29017232E-02
 -0.25185406    
  5.20206802E-02
  0.84267855    
 -8.48488435E-02
 -0.88545281    
  0.39317307    
  0.86332190    
  -1.2205013    
  5.03810169E-03
  0.62558872    
 -0.52982265    
  0.56935257    
 -0.37492794    
  4.41250503E-02
  0.25291187    
  0.30361554    
 -0.59316194    
 -0.46108827    
  0.30818081    
  0.31766248    
 -0.13534115    
  0.13217182    
  0.22123729    
 -0.36800736    
 -0.31249693    
 -0.29609269    
  0.70989788    
 -0.15028206    
 -0.50697118    
  0.51466453    
  0.20067039    
 -0.10223041    
 -7.94637054E-02
  0.26004836    
 -0.26759499    
 -0.22884148    
  0.63177782    
 -0.78592819    
  0.93391204    
 -0.70633435    
  1.31872185E-02
  9.96677801E-02
  8.33819360E-02
 -0.14871086    
  0.13036165    
 -8.49935114E-02
 -0.38352999    
 -0.31771469    
  1.61300823E-02
   1.0181253    
  0.15744810    
  8.06119815E-02
 -0.24968848    
 -0.77221662    
  0.42220211    
  0.38732073    
 -0.19194515    
  0.18629554    
 -0.47284019    
  0.69994187    
 -0.62550956    
  0.62550932    
  0.16792171    
 -0.68176186    
 -0.13731205    
  0.52884400    
 -0.52884406    
  0.54904664    
 -0.18934655    
 -1.52209923E-02
  4.79135662E-02
  0.23823377    
 -0.66587257    
  0.44503036    
  0.53971452    
 -0.52544898    
  -1.1302689    
  1.73918251E-02
  0.68448931    
  0.36101365    
  0.11980085    
 -0.37763053    
 -3.18749249E-02
 -4.98024933E-02
  0.68888319    
 -0.75030476    
  0.77562320    
 -0.20763893    
 -0.24911936    
 -0.16795190    
   1.0232064    
 -0.33200648    
 -0.78923774    
  0.76556742    
 -0.62935758    
  0.35028732    
 -0.40810707    
 -1.19762095E-02
  0.11016843    
 -0.13045281    
  0.18641186    
  7.21620545E-02
 -0.58525896    
  0.92759061    
 -0.79975671    
  0.20701432    
 -0.36953342    
  0.27584806    
  0.55706167    
 -0.22570397    
 -4.92712073E-02
 -0.44145796    
  0.44482026    
  0.33118457    
 -0.39348930    
 -8.57137963E-02
  0.42218557    
 -0.47820011    
  0.29383597    
 -6.98699802E-02
 -0.13729794    
 -0.57578290    
  0.32877225    
  0.36437488    
  0.37133235    
 -0.74541545    
  0.56031239    
 -0.25570107    
 -1.81490835E-02
  1.46212173E-07
 -0.52806747    
 -6.41250461E-02
 -6.64376188E-03
   1.1378334    
 -0.61113411    
 -0.13016240    
  0.29993835    
  3.26822698E-02
  0.48476559    
 -0.91629016    
  0.24469148    
 -0.12800927    
  0.22402410    
  0.53929031    
 -0.15039310    
 -0.45062241    
 -8.59900638E-02
  2.81709544E-02
  0.33703902    
 -0.47284019    
  0.49801663    
 -0.20806412    
  2.35303864E-02
 -0.40380493    
  0.19386332    
 -8.99963379E-02
 -0.51682270    
   1.6861200    
  -1.0958304    
  0.37729385    
 -0.37313595    
   1.2663043    
  -1.0812209    
  0.32905543    
 -0.29182646    
  0.11593518    
  0.38554430    
 -0.98284316    
  0.73525828    
 -5.29226400E-02
 -9.99405682E-02
  0.59873760    
 -0.46934405    
 -0.34282520    
  0.58115542    
 -0.60371345    
 -0.55487472    
   1.0324540    
 -3.84660996E-02
 -0.45058519    
 -5.53499572E-02
  0.16454899    
  0.51426756    
 -0.35520303    
  0.15750615    
 -0.16636866    
  0.47886604    
 -0.42683151    
  0.51307672    
 -0.82067382    
 -0.28131661    
   1.3850241    
  -1.0478271    
 -0.67875940    
   1.1174804    
 -0.67922634    
  0.60655451    
 -0.41429824    
 -0.35179740    
 -0.15145221    
  0.55871719    
  0.84626991    
 -0.46262336    
 -0.57318765    
  8.33818987E-02
 -0.50418156    
  0.91761446    
 -0.91761488    
   1.5893703    
 -0.64050305    
 -0.24583490    
 -0.59041297    
   1.5177898    
 -0.99169612    
 -2.83704083E-02
 -8.24439004E-02
  0.10731196    
  0.53371924    
 -0.16761507    
 -0.69071740    
  0.14018406    
  8.87680873E-02
  0.46903819    
 -0.78411841    
  0.99462277    
 -0.75990558    
  7.64955953E-02
  0.37129644    
 -0.76520133    
  0.14921300    
 -9.33317095E-02
  0.82293528    
 -0.11094461    
 -0.83317542    
   1.0716672    
 -0.81831026    
  3.73879336E-02
  0.26447907    
  0.13792309    
 -9.31653827E-02
  0.12635115    
 -0.21061091    
 -0.43332180    
 -0.32411930    
   1.1192315    
 -0.42608467    
 -0.39188504    
  0.71882612    
 -0.45158300    
 -0.29657191    
  0.46328452    
  0.34234035    
 -0.50463885    
  0.22049646    
 -7.09190173E-03
 -0.42341876    
  0.45494482    
 -0.47692335    
  0.79600406    
 -0.65624285    
  0.66124225    
 -0.44100225    
 -0.37117526    
 -5.63348085E-03
  0.17095785    
  3.73879336E-02
 -0.47922096    
   1.4933199    
  -1.0326198    
  0.39292532    
 -0.65295553    
 -1.83498412E-02
  0.68384480    
 -0.43872252    
   1.2575824    
 -0.77916026    
  1.19044716E-02
 -0.48071241    
  0.11725157    
 -9.82929692E-02
  0.18778360    
  8.21358189E-02
 -0.41627583    
  0.15103933    
  9.78556126E-02
 -7.47606531E-02
 -5.15333004E-02
  0.23841129    
  0.34294444    
  4.21110988E-02
 -0.48873463    
   1.1702166    
 -0.96573311    
 -0.15529265    
 -0.16960211    
  0.20497008    
  0.17651291    
 -0.74290788    
  7.84710869E-02
  0.28295463    
  0.61940354    
 -0.86531562    
  0.67170697    
 -0.60716903    
   1.1247818    
 -0.22915761    
  2.74614003E-02
 -0.73227721    
 -0.52501070    
  0.71667725    
  0.55183369    
 -0.50267410    
  0.28952536    
 -9.86309499E-02
 -0.10265382    
  0.12377105    
 -0.32519251    
  0.34294447    
  0.30584496    
 -0.14626271    
 -0.36744714    
  0.68043131    
  -1.2610235    
  0.48600405    
  0.33420184    
  0.54982734    
 -0.77866971    
 -0.33148426    
   1.2911085    
  -1.2568750    
  0.48550734    
 -0.60810995    
  0.56580752    
 -0.12825418    
  0.35877821    
 -0.41284543    
  0.13491902    
  4.74020317E-02
  0.31282592    
  1.56780910E-02
  0.10536035    
 -0.54472750    
  0.68274844    
 -0.54749399    
  0.26097339    
 -0.77280295    
 -0.18131609    
  0.93064493    
 -0.34553918    
 -0.23750764    
  0.26726183    
  0.24950276    
 -0.45889804    
  0.57385725    
  0.18721139    
  0.19536956    
 -0.83553576    
  0.56215405    
 -0.28700584    
  6.03068769E-02
  0.17465909    
 -0.16201648    
 -0.27934188    
  0.40213761    
 -0.42566743    
 -0.28090152    
 -0.11440957    
  0.68808347    
 -0.32386157    
 -0.28651407    
  0.48046309    
 -0.62608212    
  0.39641556    
 -0.15293945    
  0.41390398    
 -0.42669773    
  0.16208994    
  0.58535028    
 -0.44590604    
 -0.31015483    
 -2.63175033E-02
  0.12516291    
  6.82084262E-02
 -0.11230358    
 -0.25542068    
   1.2565351    
 -0.50932127    
 -0.15123126    
 -0.53941286    
  0.32570004    
 -0.36652285    
  0.45623705    
 -0.37619439    
 -0.58394778    
  0.87762171    
 -7.19437515E-03
 -5.94969541E-02
 -5.10919951E-02
  0.29170671    
 -0.32867104    
  0.50747246    
  7.52802426E-03
 -8.61027166E-02
 -0.25287250    
  0.49384043    
 -0.43921915    
  8.59030187E-02
 -0.44590601    
  0.67148596    
 -0.72528809    
 -0.27602547    
  0.53179598    
  0.58432162    
 -0.53127891    
  1.82822552E-02
  0.83006972    
 -0.81211549    
  0.26154256    
  0.67378324    
  -1.2077050    
  0.97790438    
 -0.97324187    
  0.15082318    
 -0.24334593    
  9.25238878E-02
  0.17453915    
  0.32411933    
 -2.57522650E-02
  0.19670992    
 -0.19961300    
  0.85144234    
 -0.99835175    
 -0.24699518    
 -0.19446316    
  0.38608155    
  0.10143782    
  0.54060322    
 -0.77506411    
  0.40546525    
 -0.17100409    
 -0.10500376    
  0.12411172    
 -0.65903616    
   1.3362838    
 -0.70930302    
 -0.17777194    
  0.13789906    
 -7.02039674E-02
 -0.57334578    
  9.23730806E-02
  0.11122482    
  0.58778685    
 -0.81093007    
  0.99714297    
  0.10584559    
 -0.61748052    
  0.37671596    
 -0.39304230    
  3.35165623E-07
  0.55431116    
 -0.45266113    
 -0.37435472    
  0.94716054    
 -0.57280552    
 -9.34528112E-02
  9.34528187E-02
 -0.14797437    
  0.41119537    
 -0.41985360    
  0.55837274    
 -0.64459330    
  2.80386955E-02
  0.19605206    
  0.69881278    
  -1.0383208    
  3.14152911E-02
 -0.20526400    
  0.76635075    
 -0.88730413    
   1.1359998    
 -0.77932459    
  0.52768254    
 -1.71861529E-07
 -0.48366660    
  0.37139815    
  0.67985779    
 -0.67985833    
 -0.26699582    
  1.70942191E-02
 -0.28204748    
  0.30301368    
  0.94007230    
  -1.1621788    
  0.90482622    
 -0.83479798    
  0.25077796    
 -1.13425562E-02
  0.34673947    
 -0.33164531    
 -0.19817744    
 -0.21292169    
  0.83756572    
 -0.50432652    
  0.71120197    
 -0.67932695    
 -6.47995770E-02
  0.49479812    
 -0.76177520    
  0.17958504    
  0.91720337    
 -2.77540442E-02
  0.23619159    
 -0.74327153    
 -7.09971488E-02
 -0.64419711    
  0.48893136    
 -0.24685980    
  0.55100751    
 -0.48803222    
  0.20705259    
  4.11275327E-02
  0.29589000    
 -0.35628608    
  0.48160902    
 -0.75768578    
  0.26826373    
 -0.26826409    
  0.87760347    
 -0.60152704    
 -0.19721733    
  1.87804252E-02
  0.13062054    
  4.78175990E-02
  0.24088444    
 -0.48169196    
 -0.36662614    
  0.39589602    
  0.59470689    
  0.13618067    
  0.10118508    
 -0.61278254    
 -0.12310582    
  0.12310623    
  0.86316699    
  -1.3765696    
  0.56237715    
  0.10462495    
  0.63696194    
  0.18348859    
 -0.42608440    
 -0.67107105    
  0.37141347    
 -0.69918877    
  0.37885168    
   1.2330077    
  -1.4194871    
  0.56531358    
 -0.41689417    
 -0.29344502    
  0.54380208    
 -0.27214319    
  0.10050326    
  0.33817807    
 -0.92915750    
 -4.41247895E-02
  0.76913351    
  3.47847980E-03
  4.08222824E-02
 -0.28768229    
 -0.12279527    
  0.63628417    
 -0.10064333    
 -0.23052390    
  7.14586675E-02
  0.26501334    
 -0.27193350    
 -0.42121291    
  0.25951153    
 -6.75359890E-02
 -4.46508043E-02
  0.52982181    
 -8.09699297E-03
 -0.13624552    
 -0.50669432    
 -0.15586939    
  0.67490953    
 -0.55578899    
  0.36731315    
 -0.30010429    
  0.62860894    
 -4.91902605E-02
 -0.32866001    
 -0.11973033    
   1.0927469    
 -0.78552085    
 -0.60667354    
   1.1486225    
 -0.82320040    
 -0.19263086    
  0.64267164    
 -0.41642383    
  0.85142165    
 -0.69845188    
  7.84047544E-02
 -0.29536143    
  0.25180370    
  0.26866710    
  0.27715525    
 -0.63158935    
  0.21414843    
 -3.05839069E-02
 -0.11506890    
  0.49112076    
  8.18454921E-02
  -1.3420990    
   1.1734362    
 -0.53833193    
  0.45596161    
 -0.62482709    
  0.13235176    
  0.36038718    
  0.22602093    
 -0.67718256    
  0.20025909    
  0.48379692    
 -0.30456647    
  0.27678695    
 -0.14635670    
 -0.36290577    
  0.38706756    
 -3.78419980E-02
 -0.16106190    
 -9.49863121E-02
 -0.10102056    
  0.85290605    
 -0.56424075    
 -0.37496203    
 -0.27488840    
 -0.26349422    
 -0.45830849    
  0.75513935    
  0.77192837    
 -0.38299242    
  6.10607564E-02
 -0.10265402    
  1.91213582E-02
  0.87294036    
 -0.92742825    
  0.81536514    
 -0.17773025    
 -0.70377439    
   1.0185698    
  -1.0489404    
  0.48855335    
 -0.52443188    
  0.27041093    
  2.06903946E-02
 -0.27749440    
  0.26720321    
 -0.37156332    
  0.33289456    
  0.60906422    
 -0.74721408    
 -0.15072790    
  0.74444026    
 -0.12576982    
 -0.18645421    
 -7.07688183E-02
 -1.00505380E-02
 -0.43623754    
  0.62024045    
 -0.41814995    
  0.60187185    
 -0.63650662    
 -9.22314599E-02
  0.63598895    
 -0.67540240    
  0.62827331    
  0.10910670    
 -0.47385707    
  1.53257344E-02
  0.43419904    
 -0.51741511    
  0.90130264    
 -0.72036010    
 -8.26324224E-02
  0.41168773    
 -0.67106074    
 -0.25270307    
  0.89353395    
 -0.15159680    
 -0.55442089    
  0.17538933    
 -2.64327452E-02
  0.37217951    
 -0.70242077    
  0.65516758    
  0.40546483    
 -6.43952563E-02
 -0.68401438    
 -0.28163883    
  0.56818479    
  0.59458923    
 -0.78996485    
 -0.28630045    
  0.75214523    
 -0.31943062    
  2.12775711E-02
  0.13747139    
  3.60397249E-02
 -0.39227790    
   1.0401690    
  -1.4176443    
  0.44908589    
  0.22151577    
 -0.10644663    
 -0.25442579    
   1.0954924    
  -1.0542963    
  0.57424271    
 -0.32892480    
  0.14660378    
  5.59790581E-02
 -0.60279769    
 -1.58320945E-02
  0.52874881    
 -0.37156329    
   1.3241770    
  -1.0723583    
 -0.41970006    
  0.88350123    
 -0.19845073    
 -0.28317526    
 -0.11016817    
  0.37970063    
  0.26405308    
 -0.64777893    
 -0.24042924    
  0.57920259    
 -0.14841969    
  0.18786168    
 -8.05035084E-02
 -0.53302598    
  0.25131449    
 -0.30368230    
 -0.45506269    
  0.71411252    
  0.45800230    
 -0.37445462    
  0.20309672    
  0.20490941    
 -0.23977897    
 -0.17974405    
  0.39120692    
 -0.62015921    
  0.19757713    
 -0.61279738    
  0.96787804    
 -0.39159492    
 -0.17081800    
  0.20733327    
 -9.61071029E-02
  0.27443710    
 -0.49977565    
 -0.27675226    
  0.56991452    
 -0.20386314    
  0.35566932    
 -0.50731099    
 -3.57172824E-02
  0.62739545    
  0.29974520    
 -0.63492268    
 -0.36121094    
   1.6029234    
 -0.17684624    
 -0.78970611    
  4.69885878E-02
 -7.84043297E-02
  0.87724048    
  -1.4502436    
 -1.26577057E-02
  0.68675774    
  5.00101037E-02
 -0.47980723    
  0.81802028    
 -2.17651436E-03
 -0.45916966    
 -0.23180139    
 -4.35709255E-03
  9.57071707E-02
 -2.81705540E-02
  0.16862239    
 -1.03982659E-02
 -0.37121445    
  0.59505540    
  0.20345211    
 -7.55073726E-02
 -0.47393304    
 -1.69329695E-07
  0.24340899    
 -0.13176942    
 -0.26447883    
  2.26768665E-02
   1.2711707    
 -0.89144474    
 -0.23393820    
 -2.35304385E-02
 -0.23612401    
  0.19975691    
  0.50587499    
 -5.87656125E-02
 -7.93850720E-02
 -0.29626572    
 -0.39403710    
  0.45713738    
 -0.28051347    
 -0.22314444    
   1.2944012    
 -0.81624579    
  0.72223979    
 -0.84371984    
 -8.36821180E-03
  0.22482301    
  0.53338832    
 -0.31968468    
 -6.43575490E-02
 -0.15946360    
  0.68121225    
 -0.35937357    
 -0.79932648    
  0.16115242    
 -0.34019989    
  0.49102327    
  0.52117187    
 -0.49745569    
  0.64103103    
 -0.76125824    
  0.18085222    
  0.65568942    
  0.39780220    
 -0.55673510    
 -0.29141784    
 -0.93594384    
  0.74882013    
 -0.29129893    
  0.53939891    
  9.91439074E-02
 -0.39153209    
  3.76688922E-03
 -0.24595788    
  0.23461567    
  0.56988305    
 -0.54361564    
 -3.71089624E-03
  0.56226790    
 -0.62358928    
  0.50209171    
  0.70503777    
  -1.1914436    
  0.91239226    
 -0.75768542    
 -0.28768229    
  0.42744431    
 -0.20518942    
  0.18469073    
 -0.34658194    
  2.47949995E-02
  5.94238155E-02
 -5.94231002E-02
 -0.31947386    
  0.87030590    
 -0.43531775    
 -5.60890585E-02
 -0.53680098    
  0.43570533    
  0.27375540    
 -0.42013490    
  0.78261894    
 -0.74396574    
  0.62195176    
 -0.74806279    
  0.86329859    
  0.15512218    
 -0.46961582    
 -0.12557743    
  0.17997155    
  0.65416163    
  -1.0849439    
  0.13917148    
  0.61539823    
 -0.26385513    
 -0.55133951    
 -1.45279393E-02
  0.20641914    
  4.65202667E-02
 -4.25593220E-02
  0.69905883    
 -0.76438785    
 -0.19506064    
  0.38299266    
 -0.45198491    
  2.71017235E-02
  0.11122490    
  0.29602069    
 -0.25845790    
  0.31383464    
 -0.17227098    
 -0.29571411    
   1.0565196    
 -0.89319563    
  0.39782563    
 -0.16649626    
  0.30385515    
 -0.38692164    
  0.18951304    
   1.1029459    
 -0.81607831    
 -0.69559544    
 -0.24294692    
  0.89863610    
 -0.61722249    
  0.88758075    
 -0.72671402    
 -0.42370227    
   1.3832221    
  -1.1394340    
  0.26826414    
 -0.61536866    
  0.87035358    
 -0.20130359    
  0.56110805    
  -1.0165833    
 -0.24818018    
   1.1377424    
  8.43741149E-02
 -0.95758748    
  0.43912682    
 -0.31714875    
  0.15892428    
  0.36520994    
 -0.40688217    
 -4.34853099E-02
  0.34280095    
 -7.19265863E-02
 -6.80274842E-03
 -7.07006231E-02
  0.57054436    
  0.21524480    
  -1.1171466    
  7.84724504E-02
   1.0617789    
 -0.26138565    
 -0.38242790    
  0.59876776    
  -1.1003203    
  8.82930011E-02
  0.33243978    
 -0.36101362    
  0.69314742    
 -0.54106879    
  9.11524072E-02
  7.65402913E-02
  1.96737432E-07
  0.72253531    
 -0.85356361    
  0.69314700    
 -0.56211871    
 -0.13503627    
 -5.78670837E-02
  2.93525215E-02
  0.34587321    
 -0.32138231    
  0.35020223    
 -0.22172378    
 -0.16963640    
  0.74433517    
 -0.32772851    
 -0.36741674    
  9.53104943E-02
 -0.36974776    
   1.3915436    
 -0.69314682    
 -0.70897925    
  0.14805348    
  0.66051048    
  3.03403903E-02
 -0.50700128    
 -0.31607023    
  0.84355152    
 -0.24362242    
 -0.47692332    
  9.27817822E-02
  0.26851186    
 -2.28398368E-02
 -0.23309366    
  0.55004627    
 -0.33695331    
 -0.34662458    
  0.69552523    
 -0.13455018    
 -0.16507939    
 -0.12260209    
  0.47542402    
 -0.49002230    
 -0.31753424    
  0.12783320    
 -0.13798539    
  0.93047553    
 -0.76617217    
  4.23794724E-02
  0.45273897    
 -0.42814758    
  7.03413934E-02
  5.86250983E-02
  0.10464884    
 -0.17848264    
  7.38345683E-02
 -7.38341659E-02
  0.31601253    
 -0.19695286    
 -0.14231645    
  0.48942158    
 -0.65540612    
  0.66259265    
 -0.85608661    
  0.22089468    
  0.63995540    
 -0.44051370    
 -0.54587239    
 -0.36489803    
   1.2408971    
 -0.70113677    
  0.32571959    
  9.91641954E-02
  0.47740600    
 -0.22803622    
 -0.51629072    
  0.70449775    
 -0.75123626    
  0.84798068    
 -0.78763723    
 -0.12967789    
  0.19927113    
  9.98830870E-02
  0.18989724    
  0.32016748    
 -0.23001678    
 -9.96297151E-02
  0.11389552    
 -3.45858410E-02
 -0.23717147    
  0.54085314    
 -0.94260728    
  0.17301823    
  0.67902952    
 -0.24894790    
 -4.98545803E-02
  0.60468292    
 -0.61109322    
  0.74789101    
 -0.72878271    
 -6.85419962E-02
 -0.56046069    
   1.2569809    
 -0.87345099    
 -3.69647332E-02
  0.75598472    
 -0.69118476    
  0.35863373    
  0.24857131    
 -0.65130001    
  0.28972912    
 -0.17376898    
 -0.41463158    
  0.30683464    
 -9.36850384E-02
  0.17934084    
  0.30616656    
 -0.65540630    
  0.42467934    
  0.50318396    
 -0.60126597    
  3.37747037E-02
 -2.23890934E-02
 -0.12440885    
  0.27477828    
 -0.58843654    
   1.0769365    
  -1.0256425    
  0.88468528    
 -0.14805324    
 -0.24261396    
 -0.18164368    
  9.67875645E-02
 -0.22222202    
  0.64112616    
 -0.47194755    
  0.32022062    
 -5.66597702E-03
 -0.61135697    
  0.19446358    
  0.11009081    
  0.39641494    
 -6.71390221E-02
 -0.81093097    
 -1.89273413E-02
  0.62733430    
 -0.22399388    
  8.47468246E-03
  0.36675081    
 -0.28185156    
  9.24869031E-02
 -0.30311337    
 -5.91304936E-02
 -0.34156224    
  0.58381087    
  0.14097348    
 -0.38831174    
  0.33501372    
  0.31379822    
  0.36649349    
  0.34252763    
 -0.32239878    
  4.08217497E-02
 -0.82494092    
 -0.17757031    
  0.69551438    
 -0.55843413    
  0.17748865    
  0.35216677    
  0.29314163    
 -0.77047157    
  0.26085445    
 -0.40395486    
  0.29556930    
  0.31262091    
 -0.44567114    
  0.59417665    
 -0.65768981    
  0.16925812    
  0.45606577    
 -0.48413786    
 -0.28649592    
  0.53978604    
  0.15808959    
 -0.48905146    
  0.46034181    
 -0.83923900    
  2.77031586E-02
  3.22614275E-02
  0.90885597    
 -0.74343091    
  0.20230021    
 -0.25288472    
  0.35384071    
  3.57761495E-02
 -0.18937494    
  0.62525672    
 -0.30996719    
  0.29749289    
 -0.42021757    
 -0.41667444    
  0.12260223    
  0.43908206    
  0.56706560    
  -1.3494794    
 -4.30841967E-02
  0.36917537    
  0.16034245    
  8.51581991E-02
  0.59494150    
 -0.31494251    
 -0.55640745    
  0.69538701    
 -0.57710528    
 -0.10050259    
  0.40399581    
 -0.17295344    
 -0.11865762    
 -0.59569281    
  0.60353476    
  0.43875861    
 -0.71093684    
  0.14753525    
  2.18828209E-02
  0.27789411    
  0.68491662    
 -0.29376143    
 -0.74549228    
  0.63543898    
 -0.20535745    
 -0.21256095    
 -0.29522851    
  0.27625355    
 -8.80564153E-02
  0.24056381    
 -8.94063264E-02
 -0.55244797    
  0.33647275    
 -0.26998281    
  0.53165978    
  0.16731845    
  0.18038180    
 -0.58294380    
  0.12260271    
  9.88010094E-02
 -0.24783568    
  0.76422071    
 -0.72913021    
  0.54222351    
 -0.43213317    
  7.43839219E-02
 -8.21360126E-02
  0.30885664    
 -3.80967720E-07
  3.09444424E-02
 -6.28780052E-02
 -0.12890643    
  8.36498141E-02
  0.12733912    
  0.12739822    
 -0.47096092    
 -0.20793328    
   1.0601462    
 -0.60260183    
 -0.23063381    
   1.5255656    
  -1.5483801    
  0.49844110    
 -0.23607774    
  0.54856634    
 -0.67787987    
 -7.33310953E-02
  0.12899227    
 -0.13992101    
 -0.14564022    
  0.17807558    
 -0.30918851    
  0.54221225    
 -0.50895560    
  0.30045038    
  0.52388823    
 -0.29041815    
  7.13643208E-02
 -0.44183269    
  3.12528946E-02
  0.66782892    
 -0.68724769    
  0.51082587    
 -8.08274746E-02
  0.36379227    
  0.38154015    
 -0.42687932    
 -0.70998579    
 -0.32223523    
  0.94098306    
 -0.13935602    
 -0.61238617    
  0.22314319    
  4.71464433E-02
 -0.64812404    
 -0.14892250    
  0.97991633    
 -0.40272912    
  0.15532112    
  7.43581802E-02
  0.31815779    
 -0.52755243    
 -0.22918513    
  0.88343316    
 -0.89870113    
  0.97504324    
 -0.59906870    
 -3.52778309E-03
 -0.26095143    
  7.08259717E-02
  0.32850447    
 -0.54738384    
   1.2958921    
  -1.0558703    
  0.11824746    
  0.17360938    
 -0.18859124    
  0.11400210    
   1.2406652    
  -1.1025151    
  0.39267606    
 -0.76072681    
  0.17807558    
  0.15718588    
 -0.34377164    
 -0.65130049    
  0.98287630    
 -0.11701678    
 -0.74262655    
   1.0023353    
 -0.16126840    
 -0.35667443    
  0.49915075    
 -0.54950410    
  4.13860008E-02
 -4.13848199E-02
  0.73001802    
 -0.81831038    
  0.29534522    
  0.12538752    
  6.51691183E-02
 -0.16791487    
 -0.17934045    
  0.46047163    
 -0.66811091    
  0.46931669    
  0.48577222    
 -0.48234168    
  0.45011508    
 -0.18933322    
 -0.38070801    
  1.88170205E-07
 -0.19553547    
 -0.38455927    
  0.28076088    
 -0.10420302    
  0.40353659    
 -3.53668220E-02
 -0.32850334    
 -0.14953159    
  0.46190661    
 -8.47967938E-02
 -1.89790967E-07
  0.35090619    
  0.11466321    
 -0.49247620    
  0.73759866    
 -0.83290887    
  0.67039037    
 -0.36658835    
  0.31945929    
 -0.25515208    
  0.49055254    
 -0.21944305    
 -0.19774367    
  0.56099278    
 -0.16738799    
 -0.47043735    
 -0.52129722    
   1.0789268    
  -1.0388058    
  0.73711002    
 -0.56230670    
  0.10724532    
  0.86588931    
 -0.78845757    
 -8.59425366E-02
  0.71428961    
 -0.37965018    
 -0.12353383    
 -0.25925481    
  0.18753923    
 -0.40175378    
  0.58159423    
 -0.30649135    
  0.38126478    
 -7.47736692E-02
  0.65677977    
 -0.63831782    
 -0.41773447    
  0.22314334    
  0.81994325    
  -1.2309787    
  0.49619433    
  0.37085953    
 -0.19650662    
  0.19180068    
 -0.55256522    
  0.41633511    
 -0.47978082    
  0.87801290    
 -0.79428196    
 -0.39348987    
  0.45198539    
  0.49478847    
  0.18116647    
 -0.29089901    
 -0.40032330    
  0.55300081    
 -0.42670697    
 -0.38367003    
  7.19741955E-02
 -2.34196223E-02
  0.30063125    
  0.22524662    
 -0.51644325    
  0.27349699    
  4.87905256E-02
 -0.13840257    
 -0.51473927    
  0.21130963    
 -0.33647293    
  0.60005695    
  0.70927632    
 -0.82098025    
  0.32339981    
 -0.24056371    
  0.44511455    
  0.50166863    
  0.16154484    
  -1.2234988    
  0.94498289    
 -0.56007218    
  0.22250460    
  0.10893463    
 -0.63956267    
 -1.75445005E-02
 -0.62474459    
  6.40219077E-02
  0.74965960    
  0.25415912    
 -0.20067047    
   1.0916436    
  -1.0575105    
 -9.12912488E-02
 -0.12516287    
  7.23202676E-02
 -8.91279727E-02
   1.0344503    
  -1.2887955    
 -0.16606086    
   1.1156704    
  5.55125140E-02
 -0.63865870    
  0.59783679    
 -0.78015822    
   1.2291090    
  -1.2661492    
  0.11987769    
 -0.12935597    
 -0.41263381    
  0.41738492    
  0.12460585    
 -0.19325978    
  0.17211726    
  9.37546864E-02
  0.68924868    
 -0.84016109    
  0.24728382    
 -0.30311337    
  0.88420218    
 -0.71714801    
  0.58418113    
 -0.39647612    
  0.45137519    
 -0.39589557    
  0.45601758    
 -0.39445949    
  5.79871461E-02
 -0.68473154    
  0.39234397    
  0.55149639    
 -0.58215070    
 -0.28638586    
  0.56330973    
 -0.14582747    
 -3.11984774E-02
 -0.39670005    
  0.71898830    
 -0.21552007    
 -0.12095308    
 -5.50598390E-02
  0.12405287    
 -0.14310050    
  0.13305031    
 -0.60613656    
  0.20067142    
  0.56105787    
 -0.52144897    
 -0.10212933    
  0.27958506    
  0.63455307    
 -0.34382716    
 -0.24309856    
  0.33591798    
  0.20919669    
 -0.85105103    
  0.10008355    
  0.36331949    
  0.17845060    
  0.83254778    
  -1.2618399    
  0.66728342    
 -0.47437978    
  0.17645665    
  0.16750638    
 -0.80906588    
  0.60257477    
 -0.19897328    
  0.18045416    
 -0.16196910    
 -1.10500781E-02
 -7.69607127E-02
  0.31042126    
 -0.38084441    
  0.22228491    
  0.69486439    
 -0.59986639    
 -0.56431413    
  0.46587393    
  4.38514985E-02
  4.83184643E-02
 -0.12014395    
  0.12328371    
 -9.44934692E-03
 -5.86485788E-02
 -0.27655870    
 -1.89790967E-07
 -0.10241527    
  0.33787221    
 -2.47798245E-02
 -0.36335453    
  0.33056363    
 -4.54627573E-02
 -0.25965449    
  0.20386343    
  0.53351688    
 -0.50125611    
  0.14732459    
  0.73177516    
  -1.1615055    
  0.20829698    
  0.34073630    
 -3.71564068E-02
 -0.48590231    
 -0.13720138    
  0.48460260    
  0.10318394    
 -7.10957423E-02
 -0.58358556    
 -0.28141266    
  0.86499768    
 -0.13906078    
 -6.66917115E-02
  0.11394461    
  7.66312098E-03
  8.06296766E-02
  0.49735531    
 -0.84302396    
  0.31709614    
  4.60254736E-02
 -0.16516817    
 -0.37729514    
  0.42511180    
 -0.20196854    
  2.81716250E-02
  6.28011227E-02
 -0.25629497    
  0.56441963    
  0.19396780    
  0.13976166    
 -0.81724298    
  0.35771087    
 -6.74417466E-02
  0.46563390    
 -0.49313995    
  0.22075024    
 -0.72232246    
  0.55584925    
  0.10044276    
 -0.23775479    
  6.69709146E-02
  0.16736536    
 -0.40889657    
   1.0986120    
 -0.79812562    
  0.63621366    
 -0.42381445    
   1.0282962    
  -1.0692468    
 -0.35072178    
  9.15674344E-02
  0.44093922    
 -0.15952714    
  2.17742305E-02
 -0.40392837    
 -0.31099370    
  0.20409530    
  0.66979975    
 -0.55372822    
  0.43987408    
  0.27584761    
 -0.33024216    
 -0.30228087    
  0.12244035    
 -0.51953828    
   1.1767304    
 -0.50890040    
  0.57235467    
 -0.20833506    
 -0.60169119    
  0.16454899    
 -0.45494497    
   1.1022294    
 -0.60343224    
 -0.27131501    
 -5.79222701E-02
  0.38382569    
 -4.80091609E-02
  1.62602440E-02
  0.46190614    
 -0.23233163    
 -0.26905304    
  0.35027903    
 -0.29797897    
 -0.40228540    
  6.45390376E-02
   1.3013101    
  -1.1071539    
 -9.64134112E-02
 -4.13281433E-02
  0.71608835    
 -0.35226667    
 -0.24463397    
  0.24756230    
  8.40828121E-02
 -0.61062557    
   1.2356440    
 -0.76625937    
  0.55206883    
 -0.28946656    
 -0.25642911    
  0.17459910    
 -0.43297142    
  0.60359704    
 -0.40220287    
 -0.48510015    
 -0.53221649    
   1.7393593    
 -0.78246307    
  0.59506476    
 -0.25513855    
  4.10193726E-02
 -0.44895038    
 -9.30902064E-02
  3.98455821E-02
  0.67342257    
 -0.60547173    
 -0.39819214    
  0.74864310    
 -8.58435631E-02
  0.44123268    
 -0.13481958    
 -0.79052103    
  8.28364193E-02
  0.86036247    
  0.16596444    
 -0.79236305    
  0.25315189    
 -0.38762999    
  0.59575111    
 -0.32237568    
 -4.72067595E-02
  2.97638252E-02
  0.11091679    
 -0.17760861    
 -0.60613668    
  0.69314688    
  8.00425261E-02
 -0.36772463    
  0.21003070    
 -0.39005610    
  7.08259717E-02
  5.81072904E-02
 -0.31493220    
  0.32695621    
 -7.01318756E-02
 -0.47858819    
  0.49973023    
  6.08705916E-02
 -0.14370649    
 -0.52609229    
  0.78495491    
  0.68610495    
  -1.0204743    
  0.19933289    
  0.31149289    
 -8.91531259E-02
 -0.22636454    
 -0.38946566    
  0.63808733    
 -3.19519639E-02
  3.19514722E-02
 -0.56355482    
  0.98565143    
 -0.64681470    
  0.31199056    
 -0.13229740    
 -2.32957192E-02
 -8.42602029E-02
 -0.22497639    
  0.67696232    
 -0.57665974    
  0.71164727    
 -0.52312076    
 -0.35520354    
  0.76181287    
 -0.49643648    
  4.46355074E-07
  0.29143474    
 -0.87771857    
  0.36876282    
 -0.57848448    
   1.3328054    
 -0.57903409    
  0.12169716    
 -0.19912885    
 -3.01096216E-02
  0.56521440    
 -7.73584470E-02
  6.48733750E-02
 -0.42962378    
 -0.17693119    
 -0.24999858    
 -0.36772537    
  0.66277641    
 -0.11668176    
 -0.26484239    
  7.45679811E-02
   1.1864550    
 -0.65195948    
  0.69139117    
 -0.51788050    
  0.18526727    
  0.41683787    
  7.76784867E-02
  -1.1779082    
 -0.12937962    
  0.31895584    
   1.1469564    
 -0.99108571    
  0.22107993    
  8.23054835E-03
 -0.12808222    
 -0.25709864    
  9.20190513E-02
  0.41880623    
 -0.54763931    
  0.12883310    
  6.72818720E-02
  0.47384918    
 -0.76610738    
  0.12083665    
  0.45309269    
 -0.14131397    
 -0.79323047    
  0.50554866    
 -0.64662737    
  0.68171865    
 -0.23180184    
  0.32327342    
 -0.13053849    
  0.84957159    
  -1.1876385    
  0.67908233    
 -0.26434886    
  2.18985882E-02
 -1.82152521E-02
  0.39808485    
 -0.89794081    
 -9.53094512E-02
   1.1356943    
 -0.33219877    
 -0.41145235    
 -0.12967789    
  0.47320357    
 -0.19712736    
  0.22857632    
  0.36223236    
 -0.68029875    
  0.13883623    
  0.19763550    
  0.22738999    
 -0.60291284    
   1.0564373    
 -0.84576041    
  0.43257347    
  0.13062006    
 -0.70960820    
 -0.13768938    
  0.20585164    
  0.66763073    
 -0.95273298    
  0.43258581    
 -0.28879699    
  0.65677977    
 -0.59615493    
  0.58451366    
 -0.16790645    
 -0.17185056    
 -0.38430914    
 -0.12871192    
  0.34895250    
  7.72242201E-03
   1.1239303    
  -1.3327529    
 -9.95839089E-02
  0.67997158    
 -0.30822775    
  2.84718741E-02
 -0.26799372    
  0.21762411    
  8.14612731E-02
 -0.62733328    
  0.25696057    
  0.85849422    
  0.29754981    
 -0.89709657    
  0.45612401    
 -2.43916046E-02
 -0.51908988    
 -0.24304941    
  0.28370625    
  0.27968255    
 -8.81076381E-02
 -6.80535585E-02
 -0.29238716    
 -0.15808976    
   1.0040383    
 -0.43109435    
  2.15721987E-02
 -0.23233160    
  0.23233162    
 -0.17261252    
 -4.82471399E-02
  8.38381723E-02
  0.24390551    
 -0.60659224    
  0.14477472    
  0.83290887    
  -1.0560524    
  0.30251715    
  0.42008302    
 -0.10565402    
 -5.73313870E-02
  0.21190025    
 -0.60195655    
 -4.69566174E-02
 -0.17848362    
 -4.10621949E-02
 -0.32220340    
  0.68067342    
 -0.12460475    
  0.35192463    
 -0.40546489    
  0.60157990    
 -1.37930745E-02
 -0.36065075    
  0.16490689    
 -0.37223974    
  9.35265496E-02
 -0.12844229    
  0.90300471    
 -0.60647881    
 -0.27642453    
  0.32790700    
 -8.60346332E-02
  0.16193269    
 -0.11986175    
  0.37117565    
 -0.58314556    
 -0.31903195    
 -0.61359531    
   1.3744594    
  0.36909726    
 -0.17494120    
 -0.63598806    
  0.34174895    
 -0.41372237    
  0.33505002    
  0.32779241    
  8.59426707E-02
 -0.10666823    
 -0.99666083    
   1.0649556    
 -0.61555165    
  0.56284225    
 -0.76250881    
  0.43629211    
  0.46103531    
 -0.52747977    
  0.15196738    
 -0.17904843    
  8.99483860E-02
  0.79041016    
 -0.82691121    
 -0.42992532    
  0.84156716    
  8.72163102E-02
 -0.42368922    
  0.29112399    
 -0.69314808    
  0.23340043    
  3.68635085E-07
  0.25764310    
  0.11321593    
  0.29329959    
 -0.53420591    
 -0.23758397    
 -0.34377071    
  0.87707031    
 -0.66943145    
  0.87590241    
 -0.55366832    
  0.47235954    
 -0.58825755    
  0.59529090    
 -0.33553833    
 -0.11778287    
  0.67084140    
 -0.45953277    
 -0.16111894    
  4.44521643E-02
 -0.22397956    
  0.85859054    
 -0.83379573    
  0.57178628    
 -0.11203958    
 -0.41192952    
  6.40522465E-02
 -0.21044990    
  8.21198225E-02
  0.21564695    
  9.86494049E-02
 -0.21184416    
  0.40421569    
 -0.68319631    
 -0.58088052    
  0.59562236    
  0.72436249    
 -0.22728883    
 -6.11815900E-02
 -0.10641240    
 -0.49343470    
  0.72704905    
 -0.31775925    
  0.14208254    
 -0.25938892    
  0.26269400    
  0.20246942    
  5.50596304E-02
  9.48465616E-02
 -0.55671942    
 -5.83502762E-02
  0.24940550    
 -0.22397956    
  0.18996280    
  3.45384330E-03
 -9.01511908E-02
 -0.23262227    
  0.63934427    
 -0.53113097    
 -9.40285549E-02
  5.92425987E-02
  0.22137241    
 -0.72192544    
  0.39322546    
  0.61903900    
 -0.64397734    
   1.9054192    
  -1.7599636    
  5.10752089E-02
  0.12467501    
  0.12710014    
 -0.37998515    
  0.46052444    
  0.13872580    
 -0.15070195    
 -0.41606385    
  0.63920635    
  8.09693784E-02
 -0.62860841    
  0.18232183    
  0.54764009    
 -0.77252060    
  0.33647180    
 -0.39005610    
 -0.21401174    
  0.17662360    
 -4.87898923E-02
  0.23507237    
  5.38590401E-02
 -0.26423848    
  0.33647266    
  0.73243469    
  0.41712266    
  -1.5886827    
  0.29307255    
  0.14953201    
  0.42608476    
 -0.48324263    
  0.29135153    
 -0.50808269    
  0.42206898    
  7.49633238E-02
  0.90624070    
 -0.72391862    
 -0.35469317    
  -1.0502933    
  0.56766927    
 -0.57714868    
  0.71667820    
  0.42237526    
  0.27772394    
 -0.29308528    
 -0.59586799    
  0.17950903    
 -0.31786692    
  0.61256713    
 -0.43024495    
  0.10697192    
  0.69314742    
 -0.25442481    
  0.60528570    
 -0.93430912    
  0.68663228    
 -0.16034247    
  6.91635460E-02
 -0.30129895    
  0.57516259    
 -0.95514774    
  0.47235954    
 -0.22682650    
 -0.38718286    
 -0.17798403    
 -0.35482118    
   1.2632897    
 -0.49438253    
  9.41387415E-02
 -0.47000432    
 -9.15668085E-02
  0.97997224    
 -0.67531157    
  0.93232328    
 -0.48401824    
  0.16878958    
 -0.14331059    
  0.76297849    
  -1.2727555    
  0.86140907    
 -0.90419549    
 -0.23275322    
  0.18232071    
   1.0292093    
 -0.63143593    
  0.27211779    
 -0.34414846    
  0.17468569    
 -0.21706443    
  0.37171277    
 -0.37605101    
  0.83668256    
 -0.98145694    
 -8.92979577E-02
  0.63663501    
 -0.21302029    
  0.51010638    
 -0.50651509    
 -2.17398163E-02
 -0.16705403    
   1.0633661    
 -0.61967975    
 -0.41383335    
  0.57510185    
 -0.48285159    
  0.74721450    
 -0.73200512    
 -0.11166967    
  0.38414201    
 -0.68171912    
  0.23219420    
 -9.04953759E-03
  0.63945889    
 -8.50512609E-02
 -0.58674246    
  0.41636026    
 -0.30959210    
 -4.31098081E-02
  2.88018668E-07
  0.49394351    
 -0.30212241    
 -4.08216864E-02
  0.57038051    
 -0.57037991    
  0.99633342    
 -0.57832152    
 -0.26386201    
 -6.36734515E-02
 -0.57267606    
   1.0903983    
 -6.38517216E-02
  -1.0577033    
  0.29869747    
  0.18388498    
 -0.19806983    
  0.61389738    
 -0.44355240    
  0.66256326    
 -0.89174885    
  0.41551575    
 -0.12028575    
  0.33539721    
 -0.15057307    
 -3.17490138E-02
  5.94851449E-02
  0.24181336    
 -0.31428608    
 -0.32995728    
  0.62008786    
 -3.23006362E-02
 -0.60151738    
 -0.22660495    
 -0.40835878    
   1.2614210    
 -0.60367495    
 -0.20418084    
  0.40730518    
  0.68576735    
 -2.24730056E-02
 -0.53899688    
  0.33135754    
 -0.48930320    
 -0.52229720    
  0.78787410    
  0.33605540    
 -0.22054310    
 -0.43579042    
 -9.25026238E-02
  0.36501056    
 -0.17683183    
  0.40546539    
 -0.47732994    
 -0.25805977    
   1.2974358    
  -1.1125789    
 -0.12572661    
   1.0050546    
  0.12030958    
  0.21190073    
  -1.6623199    
  0.33930731    
  0.25654209    
  0.51374078    
 -0.65040517    
 -0.24535519    
 -0.38692117    
  3.10099795E-02
  0.45267853    
 -0.31724012    
 -0.18232083    
  0.54232484    
 -0.53435653    
  0.77684647    
 -0.13248894    
 -0.29885456    
  0.19811331    
  0.37900397    
 -0.15309954    
  0.13720152    
 -0.22555028    
  0.70908350    
 -0.39172572    
 -0.23638895    
 -0.52951831    
  3.70420776E-02
  0.74337941    
  1.99719667E-02
  9.94108096E-02
 -0.44724631    
  6.20358437E-02
  0.25714538    
 -0.40691945    
  0.45238233    
 -0.50620723    
  0.31719634    
 -0.15191633    
  0.11778330    
 -8.70110840E-02
  0.46668369    
 -0.41142091    
 -0.27462468    
 -1.90478601E-02
  9.56950337E-03
  0.83290869    
 -0.50669330    
 -0.22658624    
   1.0709339    
 -0.19331263    
 -0.53439844    
 -5.98608106E-02
  5.98607510E-02
 -0.30932105    
  0.51082546    
 -0.57536435    
  0.55770952    
 -0.20548885    
 -0.38842416    
  0.44018599    
 -0.49220711    
  0.59637988    
 -0.55361724    
  0.82376724    
 -0.52108204    
 -0.18026151    
  0.49087462    
 -0.34558132    
 -0.42341876    
  0.46864435    
  0.10943355    
 -2.46928576E-02
  0.15593505    
 -0.53062797    
  1.80189889E-02
  0.46047163    
 -0.34666452    
   1.0068811    
  -1.3283274    
  0.39441511    
  5.40674627E-02
 -6.89924210E-02
 -0.31049684    
   1.3590020    
 -0.58226794    
 -0.72185767    
 -0.37911642    
  0.75502282    
 -0.12405276    
 -0.49213421    
  0.88366532    
  0.21288665    
 -0.93187463    
  0.88976371    
 -0.48954803    
 -0.41074160    
  5.65705784E-02
  0.44147515    
 -0.14137118    
 -0.25131431    
 -0.10535995    
  0.45198494    
 -0.20067045    
  0.16642126    
 -0.22576003    
 -4.37618280E-03
  0.11191764    
 -8.16777050E-02
 -0.15131727    
  0.18890058    
 -0.15962982    
 -5.43343052E-02
  0.13289645    
  0.47554383    
 -5.97620495E-02
  0.21549004    
 -0.32052478    
 -4.66750972E-02
  9.43784937E-02
 -0.26516291    
 -0.37359017    
  0.52716225    
 -0.17816328    
  4.46321741E-02
   1.1871653    
  -1.4539045    
  0.20114140    
  0.11589792    
 -0.13731205    
 -0.14410010    
  0.16126847    
  0.74900472    
 -0.55610061    
 -0.48770311    
 -0.32850447    
  0.61903912    
  0.38532057    
 -0.60953331    
  0.24535538    
   1.0172906    
  -1.0299222    
  0.13828734    
 -9.67871323E-02
  0.10414039    
 -0.46780857    
   1.1005599    
 -0.28379902    
 -0.24469227    
  0.34070644    
 -0.11164010    
 -0.16205609    
  0.25234294    
 -0.47240421    
 -0.31893408    
  0.22208457    
  0.81093001    
 -0.53819007    
 -0.47907764    
   1.0650704    
 -0.61545515    
  0.50949556    
 -0.42970872    
 -0.30625820    
  0.62415439    
 -0.29965782    
 -0.22918563    
  0.17344409    
 -0.41185457    
  2.84369960E-02
   1.0425529    
 -0.72155362    
 -0.25762957    
  0.70621884    
 -0.59823072    
  0.41070062    
 -0.64971739    
  0.18232179    
 -2.10530329E-02
  0.43756804    
 -0.58888561    
  0.49686778    
 -0.34130341    
  3.33364233E-02
  0.53110981    
  2.61607636E-02
  0.18778408    
 -9.37546268E-02
 -0.56121975    
   1.6440381    
  -1.7341188    
  0.12684917    
 -0.71874338    
  0.21868834    
   1.4271164    
 -0.92345893    
  0.79074413    
  0.14407946    
 -0.61702317    
 -0.13427988    
 -9.74085405E-02
 -0.34775773    
 -0.33553785    
  0.82749480    
  0.92085135    
 -0.64322042    
 -0.87807024    
  0.34092638    
 -0.10125366    
  0.58505058    
 -0.56879050    
  1.20245637E-02
  5.42768501E-02
  0.14385498    
  0.63252228    
 -0.83464646    
 -0.44005653    
 -0.52752686    
  0.71398038    
  0.10278042    
  0.24249035    
 -2.58795992E-02
 -0.53100216    
 -0.22793134    
  0.82417566    
  9.69039947E-02
 -0.44608766    
   1.2883686    
 -0.83593196    
  0.25552511    
 -0.35527498    
  0.25209090    
 -0.24860027    
  0.41125530    
 -0.53734797    
 -0.45821640    
 -0.64435649    
  0.83187348    
  0.20958047    
  0.36545944    
 -0.32027757    
  0.36028287    
 -0.35228252    
 -0.11828098    
 -0.12905680    
  9.71644670E-02
  0.39304233    
 -0.84106660    
   1.5512559    
  -1.0146780    
 -3.01096216E-02
  0.63701558    
 -0.71887892    
  9.05596763E-02
  0.31648359    
  0.12442065    
  0.45879936    
 -0.85732424    
  2.86314264E-02
 -0.29307207    
   1.0392255    
 -0.32468715    
 -0.19832225    
 -0.53256541    
  0.18506452    
  0.11625997    
  0.32947934    
  0.17645666    
 -0.69314748    
  0.29135197    
 -0.24349675    
  0.25442511    
  0.20854492    
 -0.31551725    
  0.32721296    
 -0.40256211    
  0.75223565    
 -9.67459679E-02
 -0.42714342    
 -0.35322034    
  0.65550178    
 -0.75377154    
  0.16496107    
  0.48373362    
 -0.34216997    
  0.57436401    
  0.36094511    
 -0.98870951    
   1.2165519    
 -0.49840331    
 -0.50603592    
  0.40887263    
  6.79344013E-02
  2.92294268E-02
 -0.53371918    
 -9.18071717E-02
 -0.24256195    
  0.65568990    
 -0.27336568    
 -0.54715121    
  0.72444421    
 -0.45720100    
  0.76977998    
 -0.93804121    
 -0.13428035    
   1.0474236    
 -8.54849741E-02
  0.22451557    
 -0.89280230    
  0.17560244    
  3.31524722E-02
 -0.18667869    
  0.28658986    
 -1.32016158E-02
  0.21446785    
 -0.51890022    
  0.24276912    
 -0.19012584    
 -0.16201600    
  0.23612432    
  0.24512199    
 -0.36737964    
  0.58928025    
  6.50052279E-02
 -0.51238114    
  0.59080851    
  -1.0040864    
  0.73349828    
 -0.23808499    
  0.72315800    
 -0.74856782    
 -0.30249670    
  3.90285663E-02
  0.38451308    
 -0.11737574    
 -0.35719761    
 -0.28942791    
  0.82405275    
 -0.84525585    
  0.50939566    
  0.22571528    
 -5.27364090E-02
  0.27587980    
 -0.54803854    
  0.94340771    
 -0.44306388    
 -0.43610224    
  0.39803013    
  0.12604038    
 -0.23972729    
  0.11069717    
 -0.30988240    
  0.51000917    
 -0.49381429    
 -1.61943752E-02
  0.81771028    
 -0.92080456    
  8.34058881E-07
  0.24728382    
  0.25718650    
 -0.41369528    
  0.43798861    
 -0.43798801    
 -0.35313955    
   1.0317179    
 -0.11542712    
  0.50326753    
 -0.95323777    
 -0.23614375    
  0.35433584    
  9.76295667E-08
 -9.26903710E-02
 -0.32431573    
 -0.63986546    
   1.0029873    
  0.24165595    
 -0.35512379    
 -0.27996013    
   1.1837701    
  -1.1096621    
 -6.39037266E-02
  0.33719733    
 -5.20561151E-02
 -0.10875860    
 -0.84446490    
  0.25241479    
   1.0726365    
  8.56949985E-02
 -0.36290526    
 -0.30637336    
  0.85200393    
 -0.68712878    
 -0.37979767    
  0.53509015    
  0.63679397    
 -0.33466271    
 -7.35239238E-02
 -9.42211598E-02
 -0.27775121    
  0.60000831    
 -6.72896579E-02
  -1.2620875    
  0.85197115    
  0.25751159    
 -0.45391718    
 -8.89469609E-02
 -1.40509084E-02
  0.79827201    
 -0.95636153    
  0.31493133    
  0.81092995    
 -0.70395792    
  0.26013204    
 -0.42949489    
   1.6085793    
  -1.6000317    
  1.26851546E-02
 -0.27931309    
  0.34830645    
  0.46015140    
 -0.58531463    
  0.21511157    
 -3.27900387E-02
 -0.32030693    
 -0.19051902    
  0.29230046    
  1.37305092E-02
 -3.70404460E-02
  0.18859088    
  8.24439451E-02
 -0.14698189    
 -8.70110542E-02
   1.3421528    
  -1.3376166    
 -6.06242418E-02
  0.61570489    
 -6.15991279E-02
 -0.17791180    
  0.12399729    
 -0.23192823    
 -0.20763853    
  0.73740184    
 -0.65910089    
  0.59196228    
 -0.46630645    
 -0.22683971    
  0.78170085    
 -0.46661922    
  0.15896545    
  0.23060811    
 -0.58276498    
 -0.23447800    
  0.37209895    
 -1.80181768E-02
 -0.27923262    
  0.70033300    
 -4.14188839E-02
  0.12164490    
 -0.87107390    
 -0.71442491    
   1.0695196    
 -0.44882646    
   1.3862941    
 -0.89061183    
  0.89349735    
  0.14588320    
 -0.98124456    
  0.29677662    
 -0.55715007    
  0.79158741    
  5.87847158E-02
 -0.34907436    
 -9.87101346E-02
  5.60370684E-02
 -4.17309254E-02
 -0.15652107    
  0.56765157    
 -0.39143962    
  0.15693188    
 -0.80381340    
  0.34328777    
 -9.49326828E-02
 -0.33730295    
 -0.11705634    
   1.3291361    
 -0.44607055    
 -0.39605013    
  0.17964074    
 -5.51860966E-02
 -6.21773340E-02
 -0.49213421    
 -0.17494084    
  0.19933386    
 -0.14914231    
   1.1419487    
 -0.59946156    
 -5.42935170E-02
  0.70805705    
 -0.61783212    
  3.84661853E-02
  0.36569107    
 -3.46237682E-02
 -0.61247903    
  0.31481099    
 -0.34527084    
  0.35254297    
 -0.17798309    
  0.12592706    
 -0.30048719    
  0.46224126    
  0.86568028    
  -1.3487571    
  0.73942775    
 -0.72376174    
  0.58085448    
 -0.50600594    
  0.54578435    
 -0.18287849    
 -0.55294955    
  0.73582792    
 -6.02769814E-02
  8.23159218E-02
  2.15644408E-02
  0.10616042    
 -0.54414815    
  0.57717067    
 -0.60227644    
 -0.28768179    
  0.62596828    
 -0.34253252    
  0.59250391    
 -1.18348561E-02
 -0.11066571    
 -0.66173190    
 -0.14389506    
  0.33562186    
  0.50912225    
 -0.32680011    
  0.44031176    
 -0.63548189    
 -0.14841977    
  0.22314382    
 -8.03251658E-03
  0.33589616    
 -6.24274015E-02
 -0.22237681    
  0.50621718    
 -0.18463343    
  2.58815305E-07
  0.15652873    
 -0.42950448    
  0.84364152    
 -0.64862734    
  0.36564338    
 -0.64833277    
  3.52291130E-02
 -3.52283828E-02
 -0.37795886    
   1.1804423    
 -0.79454702    
  0.20318250    
 -0.64897662    
  0.47308564    
  1.52677204E-02
  0.44991714    
 -0.57482791    
  5.02201319E-02
 -0.11218702    
  0.95831722    
 -0.25156429    
 -0.73923743    
  0.80250919    
 -0.37835208    
  0.15942740    
 -0.44300297    
  0.53591824    
 -0.33599254    
 -0.44481927    
 -8.17901194E-02
 -0.14004587    
  0.13434811    
  0.39973459    
 -0.10493454    
  0.28020701    
 -0.39268535    
  0.89316851    
 -0.54654384    
 -3.37240612E-03
 -0.33377233    
  0.35714614    
  0.28768215    
 -0.88942611    
  0.82290643    
 -0.47106260    
  0.29506949    
 -0.27826262    
  0.42472294    
 -0.48926166    
  0.42454132    
 -0.67015839    
  0.79822373    
 -0.82121348    
  0.67850542    
 -0.46941298    
  0.11987769    
 -0.16325718    
  0.59487671    
 -0.13976219    
 -0.27938294    
  0.44595656    
  0.19633202    
 -0.22586463    
 -0.13392071    
  -1.0529422    
   1.1536188    
  2.22853851E-02
  0.42816290    
 -0.34367990    
 -0.45742458    
  0.18232183    
 -7.97650814E-02
  0.61235231    
 -0.97887492    
 -0.63252330    
  0.90841693    
  0.20640306    
 -0.39745945    
  0.29602069    
 -1.07333530E-02
  1.42863337E-02
 -0.14884534    
  0.54957139    
 -0.25267228    
  0.20400085    
 -0.29351747    
 -0.20327529    
  7.49855042E-02
  0.75578278    
 -0.84313959    
 -0.13293818    
  0.21266241    
  0.16557899    
 -0.28336281    
  0.62168843    
 -0.36798167    
 -4.79541756E-02
  0.23083325    
 -0.51268387    
  0.43750435    
 -0.11778272    
   1.0042022    
 -0.97753465    
  0.10601775    
 -0.21724367    
 -0.48780897    
  0.65032697    
 -8.47408772E-02
 -0.25423393    
  0.11583152    
  0.43875861    
 -0.41941574    
  0.32435718    
 -0.14267480    
 -0.24903490    
  5.19075394E-02
 -0.12412582    
  0.59607345    
 -0.53208530    
 -6.84029236E-02
  0.18158416    
  0.32747015    
  0.17296965    
 -0.48943019    
 -9.16669145E-02
  0.33647183    
 -0.63218629    
  6.25211596E-02
  0.43858036    
 -0.19345798    
  0.55565578    
 -0.17824803    
 -0.33484724    
  0.15089828    
 -6.53589750E-03
  0.51605809    
 -0.64912105    
  0.15254392    
 -0.19852965    
  0.33647224    
 -0.44401360    
 -0.33997130    
 -0.20340107    
  0.62307924    
  5.10918312E-02
  0.12583938    
 -0.32438436    
  0.60528570    
 -0.59598273    
  0.31508136    
 -0.31046262    
  0.35989520    
  0.43399292    
 -0.13830490    
 -6.16715588E-02
  0.34154826    
 -0.62838280    
 -0.15754624    
 -0.53221697    
 -0.20142187    
 -0.19062059    
  0.48858047    
   1.0461345    
  -1.0339383    
  0.37885168    
 -0.17159060    
  0.14211504    
  0.79272169    
 -0.47349176    
 -0.27738330    
  0.75280666    
 -0.50377208    
  0.48033330    
 -0.42744368    
 -0.28970402    
  0.36272937    
 -0.20915706    
  0.18058421    
  0.61165458    
 -0.57746273    
 -0.30178642    
 -0.13353127    
  0.13731202    
 -0.29652607    
  0.26975539    
 -5.98978549E-02
  0.54480970    
 -0.27581963    
 -3.84665132E-02
 -0.33451393    
  0.36982957    
  0.53820753    
 -0.63414860    
 -0.34484076    
  0.62991494    
 -5.91574460E-02
 -0.23288572    
 -0.11081460    
  2.31673643E-02
 -0.27503935    
   1.5223353    
 -0.91574270    
 -0.47055158    
  3.44859622E-02
  0.45237043    
 -0.71770555    
  0.68760723    
 -0.65499568    
  0.42837405    
  8.67208987E-02
 -0.42319301    
  0.85907471    
 -0.51912421    
  0.18058421    
 -0.15656920    
  0.36511403    
 -0.51082587    
  0.79023814    
 -0.56945062    
 -0.35040480    
  0.12568808    
 -0.66213721    
  0.94191343    
 -0.80647510    
   1.6383493    
 -0.43437669    
 -0.98886126    
  0.47469729    
 -9.83243957E-02
  1.82822552E-02
 -0.19545059    
 -5.89749329E-02
  9.78556126E-02
  0.15656927    
  0.12260266    
 -8.35205168E-02
 -6.99286396E-03
 -0.29590204    
  0.28176868    
 -0.27237964    
  9.30313859E-03
  0.12598014    
 -0.12597905    
  0.66735435    
 -0.65356171    
 -0.21858843    
   1.0136645    
 -0.98565233    
 -0.50714928    
   1.8438929    
  -1.0463033    
 -0.15621915    
  0.66373324    
 -0.54541403    
 -6.19672537E-02
 -0.35863361    
  0.18449803    
  0.64013594    
 -0.43897173    
 -0.21209352    
  0.78745764    
 -0.52763295    
  0.69526362    
 -0.26745120    
 -0.31569487    
 -0.38856286    
  2.21008826E-02
 -0.26072639    
  0.75835019    
 -0.27338806    
  0.67996049    
 -0.58822888    
  0.65249097    
 -0.80266500    
  0.76675868    
 -0.47561103    
 -9.04773548E-02
 -1.52670713E-02
 -0.11826385    
  0.61202157    
 -0.39147866    
  0.15415026    
  0.22314315    
 -0.54308647    
  0.80178070    
 -0.52439815    
  0.38665536    
 -0.84308761    
  5.25185503E-02
  0.22407299    
  0.24883330    
 -0.41419858    
  0.19105545    
 -0.13560371    
  0.27094480    
  0.55235624    
 -0.31413737    
 -0.41423166    
  0.18859088    
  5.76789342E-02
 -8.29965398E-02
  4.38941903E-02
  0.30892754    
 -0.30892718    
 -0.33157635    
  0.52102941    
 -0.33090445    
  0.57514346    
  0.10734662    
  6.73247129E-02
 -0.70152956    
 -0.12921163    
 -7.14586675E-02
  0.95107019    
 -0.78813905    
  0.23565242    
 -0.11090092    
 -0.44802499    
  0.22024037    
  0.31067136    
 -0.59063172    
   1.6094378    
 -0.69212258    
  0.25063086    
 -0.93155795    
 -0.44048470    
  0.85267395    
 -0.15325768    
  0.64841151    
 -0.17062548    
 -0.98861212    
  0.10379717    
  0.39128053    
 -0.30583563    
  0.84297806    
 -0.48458010    
 -5.57418354E-02
 -0.39753419    
  0.25761387    
 -3.66959255E-03
  0.24352285    
 -0.44215286    
  0.64491761    
 -0.29634738    
  0.11918879    
 -0.31424868    
  0.26531827    
 -0.19478816    
  0.13083950    
 -0.31963354    
  0.19948968    
 -0.42697111    
  0.37231275    
  0.57606590    
 -0.31111270    
 -3.80719453E-02
 -0.30070215    
 -0.29307207    
  0.29709706    
  0.32318875    
 -0.30330750    
  0.36529905    
 -0.75513929    
 -0.59361696    
  0.83061856    
  0.45904961    
 -0.68448991    
  0.31740871    
  0.12565559    
  0.56749183    
 -1.05152661E-02
 -0.30116263    
 -0.50607431    
  5.08200675E-02
  0.38728321    
 -0.41468108    
  0.98429561    
 -0.68969333    
  0.51838362    
 -0.78558594    
  0.15800464    
 -0.10109580    
 -0.24464956    
   1.0135748    
 -0.68724769    
 -0.10318401    
  0.14165044    
  9.70238373E-02
 -7.46346787E-02
  0.42856631    
 -0.59260571    
  0.59019876    
 -0.78653091    
  0.49804550    
 -0.20640318    
  0.76187640    
 -0.78587741    
 -7.13088065E-02
  0.19670987    
 -5.88402040E-02
  0.29616863    
 -0.56384951    
  0.64756930    
 -0.48356673    
  0.66112709    
 -0.51662666    
  7.69609064E-02
  0.46112612    
 -0.59802985    
 -0.31508046    
  0.58425289    
 -0.30054682    
 -0.16416034    
  0.25547922    
 -0.11551251    
 -2.06190236E-02
 -4.25593443E-02
  0.17504907    
 -0.34012863    
  0.69057935    
 -0.60228682    
  0.70944536    
 -0.46493548    
 -0.37469366    
  0.27828002    
  0.98285133    
  -1.1216013    
 -0.11836381    
  0.88976371    
 -0.44830543    
  0.57914519    
 -0.27891600    
 -0.16501559    
 -0.24921592    
  0.45095527    
 -0.10375895    
 -0.23656628    
 -0.46461263    
 -1.62599701E-02
   1.0652757    
 -0.86311549    
  0.29213667    
 -8.70110989E-02
 -0.25547850    
  0.47351873    
 -0.37097910    
  1.68073401E-02
 -0.24953051    
 -0.10714554    
  7.45325536E-02
 -0.16805892    
  0.45020124    
  0.61067134    
 -0.48183787    
  0.58900654    
 -0.73889291    
  0.73072946    
 -0.71804476    
  0.61450386    
 -0.35667536    
  0.80077797    
  -1.2891301    
  6.65212125E-02
 -4.55774218E-02
 -0.24541087    
  0.66289282    
 -1.72118898E-02
 -0.45895362    
  0.43078253    
  8.55222419E-02
  1.94808021E-02
  0.33094460    
  6.90443069E-03
 -0.18876465    
 -0.77088487    
 -8.75556543E-02
  0.67667216    
 -0.52532595    
   1.0565413    
 -0.55815196    
 -0.51538658    
 -2.31226943E-02
  0.99390095    
 -5.33460639E-02
 -0.21292217    
 -0.56599158    
   1.2911085    
  -1.0109167    
  0.42531726    
 -0.49942452    
  0.28362495    
  0.39113489    
 -0.74606931    
 -0.13976169    
  0.31845403    
  9.03390497E-02
  0.19552311    
 -0.73784727    
  0.77010834    
 -1.60006974E-02
 -0.52073032    
 -3.68701220E-02
 -0.54910815    
  0.21169625    
  0.40106979    
  0.66636020    
 -0.77810347    
   1.0236200    
 -0.80739659    
  0.60179716    
 -0.77936769    
  0.43503925    
  8.80336910E-02
 -0.44998038    
  0.11631327    
  1.55646512E-02
 -3.86886857E-03
 -0.34895274    
  0.28079054    
  0.46584532    
  0.23967239    
 -0.72648382    
 -0.35184309    
  5.84954694E-02
  0.34696892    
  0.51323217    
 -0.68835175    
  0.27443713    
  0.17928635    
  0.49920815    
 -0.53007525    
 -0.36702761    
  0.57564723    
 -0.40165585    
  0.91095322    
 -0.37608442    
 -0.30490488    
 -7.85335228E-02
  0.21130915    
 -0.62168783    
  0.19212572    
  0.18164361    
 -0.19391365    
   1.4206756    
  -1.4713196    
  0.28768167    
 -0.16557927    
  0.56452960    
 -0.59171605    
  0.42881280    
 -0.45271832    
  0.31257120    
  5.73223308E-02
 -0.25211048    
 -7.05297962E-02
  0.70271623    
 -0.92585987    
  0.18791519    
 -0.15017375    
  0.12598014    
  8.22385624E-02
  0.66840786    
 -0.66840720    
 -9.86991227E-02
 -0.45435885    
   1.1921380    
 -0.56658405    
 -0.29001668    
  0.59502894    
  0.30809078    
 -0.19835871    
  0.17536908    
 -0.61848539    
 -4.41243127E-02
 -0.11966470    
 -0.28204748    
  0.66465557    
 -0.15270682    
  0.51284385    
 -0.58617479    
 -0.26381376    
  2.33105384E-02
  0.83070326    
 -0.54071957    
 -0.46587408    
  0.50972575    
  0.62309319    
 -0.74583882    
 -0.19282350    
  0.70663059    
 -0.78667355    
 -0.36936027    
  0.87132341    
  0.28023571    
 -0.62385499    
 -0.47251660    
   1.2086598    
 -0.19889066    
 -0.36826867    
  0.31555805    
 -0.46794358    
  0.12733969    
  0.41508028    
 -0.31189662    
 -0.47656181    
  0.38418791    
  0.50001442    
 -0.60577321    
 -0.19757709    
  0.21338715    
 -0.15219238    
   1.1747841    
 -0.59004563    
 -7.39123076E-02
 -0.30518636    
  3.65005732E-02
 -0.38418850    
  0.21256182    
 -0.66379511    
  0.28561386    
   1.2764378    
 -0.97334677    
  0.16068213    
 -0.14249922    
  0.13071239    
  0.42244747    
  3.56269293E-02
 -0.30110478    
 -0.49740186    
  0.18693997    
 -3.27897258E-02
  0.72363001    
 -5.45808598E-02
 -0.66429842    
  7.30921775E-02
  0.71708709    
 -0.94907981    
  0.60916114    
 -0.28868997    
 -0.16156991    
 -8.40008706E-02
  0.37404928    
  0.54224139    
 -0.55293691    
 -4.02248837E-02
 -0.43193254    
  0.34627643    
  0.61496556    
 -0.50352597    
 -0.36974776    
  0.51816672    
  0.34183183    
 -0.54250234    
  0.17848316    
  0.15139998    
 -0.63171256    
  1.54247666E-02
 -0.49062315    
  0.53062803    
 -0.23052436    
  0.10536122    
 -0.12405322    
  0.95696205    
 -0.30883861    
 -0.43891272    
  0.30538210    
  0.34609267    
 -0.48285216    
  0.67135960    
 -0.60466880    
  0.62213582    
 -0.65910089    
 -0.22944027    
  0.36610433    
 -0.17504856    
  0.20382810    
  0.39117941    
 -0.54414815    
  0.13146338    
 -6.74417466E-02
  9.95297879E-02
  0.14052410    
  0.30954519    
 -0.47854114    
  0.34469026    
 -0.66043925    
   1.0408713    
  3.49042192E-03
 -0.91890723    
   1.1202118    
 -0.55748141    
 -0.93385798    
  0.91629028    
 -0.22949259    
  0.24954337    
 -0.20287916    
 -0.24698192    
 -0.12854134    
  8.07235762E-02
  9.71635655E-02
  0.23052391    
  0.23483960    
 -0.40430254    
  0.18695684    
  0.72023326    
  -1.0137132    
 -0.35446307    
  7.96179250E-02
   1.3339266    
 -0.49394399    
 -0.91409034    
  0.57364577    
  5.12935184E-02
 -0.32768708    
   1.1516050    
 -0.92927819    
 -0.14763574    
 -5.04957996E-02
  0.32674924    
 -0.17887910    
 -0.56133449    
 -0.21414857    
  0.93404233    
 -0.60077411    
  0.66329455    
 -0.71261847    
  0.95594394    
 -0.88545281    
   1.1479844    
 -0.97530711    
 -0.29505128    
  0.63529205    
 -0.29713091    
 -0.32639685    
  0.76913327    
  0.11022684    
 -0.90303028    
  0.43496537    
  0.46319726    
 -0.71783960    
  0.20701432    
  0.25985920    
  0.35730138    
 -0.36359152    
  0.10472918    
  0.18374135    
 -0.59633410    
 -0.67191446    
  0.24475718    
   1.5343171    
 -0.79300702    
  0.15370239    
 -0.12588054    
  9.30906907E-02
 -5.71582131E-02
 -0.43531781    
  0.34937599    
  0.16779365    
 -0.10265425    
 -0.31920445    
  0.38879809    
 -3.41911241E-02
  0.81318218    
  -1.6869135    
  0.85618663    
 -0.58425254    
 -0.46262306    
  0.49387598    
   1.2024335    
  -1.1524225    
  0.69558346    
 -9.70151052E-02
 -0.49662814    
  0.11238413    
  0.28866559    
 -0.23128909    
 -5.73772192E-02
  9.02870372E-02
 -3.60364281E-03
  0.58858865    
 -0.47603413    
 -3.27895209E-02
 -0.38077235    
  0.99955571    
 -0.67359114    
  0.64997470    
 -0.45830753    
 -0.23483941    
  0.20832846    
  1.18693626E-02
  0.15035039    
 -0.49155375    
  0.43945906    
 -0.36742759    
  6.35730699E-02
 -1.45986509E-02
  0.42488310    
 -0.78366196    
  0.51502723    
 -0.23659807    
 -7.99999014E-03
 -0.22414783    
  0.94891864    
 -0.28638634    
 -0.30334803    
  0.27709982    
  0.58512384    
 -0.67698258    
 -0.49062288    
  0.23638925    
 -8.22377503E-02
 -5.02201207E-02
  0.12491095    
  0.38505584    
 -0.75151867    
  0.39631611    
 -0.14621618    
 -0.12686697    
  5.63523844E-02
  0.66066211    
 -0.67909491    
  0.88894325    
  0.22810254    
 -0.25523570    
 -0.22856116    
 -0.75686377    
  0.67186946    
 -0.49394351    
  0.73414546    
 -0.80250829    
  5.95139228E-02
 -4.54618186E-02
 -2.83045247E-02
 -0.20067102    
   1.5676410    
 -0.99887741    
 -0.29432678    
  0.74931699    
 -0.77179003    
  0.28312615    
  0.31220710    
 -1.00760227E-02
  4.21376936E-02
 -0.57428634    
   1.2290856    
  -1.0446113    
  9.23730358E-02
  3.84661779E-02
 -0.28141218    
  0.14337854    
 -0.16443165    
  0.14621672    
  2.01782370E-07
 -0.23052290    
  0.70236373    
 -0.52081400    
  0.47865313    
 -0.48640567    
  0.17450871    
 -0.10318402    
 -0.23590545    
  0.28193131    
 -0.26374853    
  0.45810878    
 -0.64042962    
 -0.47542301    
  0.89697528    
 -0.39488378    
  0.71912307    
  0.30861515    
 -0.38865775    
 -8.36823322E-03
 -0.46163559    
  0.18601878    
 -7.40782404E-03
  0.25461352    
 -0.11275280    
 -0.50013095    
  9.14338306E-02
  0.25937235    
 -5.38588651E-02
 -0.27589485    
   1.2482884    
  -1.1076205    
  0.23662651    
  0.18529375    
 -0.44944435    
  0.57478291    
 -0.64710295    
 -0.28103805    
 -0.18099831    
  6.15573227E-02
   1.0936245    
 -5.92195950E-02
 -0.55234832    
  0.32054660    
 -0.27109775    
 -0.26455960    
 -0.39410201    
  5.76298460E-02
   1.2401121    
 -0.21622348    
 -5.61450273E-02
  0.25367612    
 -0.23560297    
 -0.24578579    
 -0.13026491    
  0.58536839    
 -0.54280847    
  0.20633630    
 -0.16551419    
 -0.36240646    
  0.14921300    
  0.15979253    
  0.72634512    
 -0.51765168    
  0.35152423    
 -0.49884933    
  0.44692138    
 -0.64363235    
 -0.23896812    
  0.44751310    
  5.71582019E-02
  1.83494985E-02
 -0.25547850    
  9.82936546E-02
  0.29298720    
  6.32868614E-03
  4.92405929E-02
 -0.37442029    
  7.56666586E-02
  5.89564331E-02
 -0.11730638    
  0.25607169    
 -0.47600189    
 -1.61726382E-02
  0.73570651    
  2.60040467E-03
 -0.42381418    
  0.29361632    
  0.31683874    
  7.67212734E-02
 -0.20533870    
 -0.98082906    
   1.1700709    
  0.35626942    
 -0.85299563    
 -4.77902927E-02
 -0.57458735    
   1.6106796    
 -0.15105410    
 -0.65770757    
 -0.70717239    
   1.0384581    
 -0.32573050    
 -0.67939126    
  0.69041115    
  5.85269108E-02
  0.51392132    
  -1.2359049    
  0.57170039    
  0.24394691    
  0.58909345    
 -0.66992050    
 -0.42218605    
  0.55571711    
 -0.32096767    
  3.07218102E-03
 -0.14145087    
 -0.39317265    
  0.23666462    
 -0.28493086    
  0.50972575    
 -5.07721119E-02
 -0.14149927    
  0.60322219    
 -0.35949260    
  0.15370239    
 -0.15370303    
 -9.18677896E-02
  0.25626573    
  0.35267717    
 -0.55541945    
 -0.18167056    
  0.77018046    
 -0.49527469    
 -0.55222565    
 -0.33338442    
  0.70031530    
  0.69136006    
 -0.64939576    
  7.26393387E-02
 -7.95124248E-02
  0.34383452    
  0.23432763    
 -0.61683089    
  0.11179175    
 -0.54450667    
  0.90406173    
 -0.34998584    
 -5.54789454E-02
  0.40546530    
 -0.17563225    
  4.68838438E-02
  2.54089944E-03
 -0.20803019    
 -0.22314382    
  8.24439451E-02
  0.54824573    
 -0.35282177    
 -8.32533836E-02
 -0.40707439    
  0.68343806    
  0.36226907    
 -0.75802511    
  0.45724127    
  8.98741931E-02
 -0.23792754    
 -0.55895060    
  0.17062527    
  0.52947402    
  0.35898191    
  -1.0921810    
 -0.28768125    
  0.26826373    
  0.35520333    
 -9.73738581E-02
 -9.53099132E-02
 -4.69166823E-02
 -0.11071182    
  0.63023293    
 -0.26626813    
 -3.44860069E-02
  0.51712149    
 -0.72287375    
 -0.18924275    
  0.86280179    
 -0.25951126    
 -0.15367614    
 -0.33183113    
  0.79223800    
 -1.05372500E-02
 -0.69739318    
  0.23414645    
 -6.75699627E-03
 -0.26644057    
  0.92334539    
 -0.95938498    
   1.3199190    
  -1.1360695    
 -0.22601095    
  0.71912307    
 -0.26844367    
 -0.11625990    
 -0.34887803    
  0.10146964    
  0.32322708    
 -6.55974299E-02
  0.55913144    
 -0.19401737    
 -0.22314334    
  6.82079047E-02
  0.27036259    
 -0.11778270    
 -0.64705527    
  0.68409717    
 -0.67512822    
  0.38136721    
  0.85984963    
 -0.87211972    
  0.35265422    
 -0.30445224    
  3.46852988E-02
 -0.76988053    
   1.2692780    
 -0.85363948    
 -9.32881385E-02
  0.12907679    
  0.87155509    
  -1.0006320    
  0.70199662    
 -0.54214782    
  0.24413425    
 -0.39073712    
  0.24740806    
 -2.42644642E-02
  0.22244187    
  6.52402565E-02
 -0.49343422    
  0.29626617    
 -0.36772403    
 -0.19912839    
  0.20834570    
   1.2194484    
  -1.1702216    
  0.24303173    
 -0.29685700    
  0.18078469    
 -0.10109580    
 -0.29479948    
  7.69616142E-02
  0.18759875    
  0.22664657    
  0.87924910    
  -1.1929078    
   1.1870843    
 -0.73640549    
 -0.45068011    
  0.23361510    
  4.44520153E-02
 -0.32208326    
  0.31481099    
 -0.23323128    
 -0.34945920    
  0.83034819    
 -0.76703560    
  0.86208677    
 -0.56676620    
  0.74865574    
 -0.26843029    
 -0.67633933    
  2.19791122E-02
  0.21001455    
 -0.16225977    
  0.93984514    
  -1.0377495    
  0.62211144    
  0.32235050    
 -0.22592513    
 -0.38615417    
  4.40950394E-02
  3.91361164E-03
 -7.71172121E-02
  0.65223700    
 -0.24256159    
 -2.84109041E-02
 -0.59183013    
  0.90792203    
 -0.20441292    
 -0.16494790    
 -0.40698653    
 -0.26510867    
  0.58976847    
  0.24210413    
 -0.80834335    
  0.69894457    
 -0.19044657    
  6.96894713E-03
 -2.81712878E-02
  8.22377875E-02
 -0.61716205    
 -0.16539273    
  0.67499810    
 -0.56604660    
  0.64015502    
 -0.55961668    
 -0.17520423    
  8.16782340E-02
   1.0653870    
 -0.13481963    
 -6.93611279E-02
 -0.25328928    
  0.56822133    
 -2.03674603E-02
 -0.85349000    
 -0.25131440    
  0.84818459    
  0.47232801    
 -0.37363911    
 -0.27888530    
 -0.35576516    
 -0.37634823    
  0.84635115    
 -0.22527622    
  0.25879884    
 -0.46780804    
  0.23013702    
  0.38552326    
 -0.75673753    
  0.30644402    
  0.40422499    
 -0.59625834    
  0.57367313    
 -0.30992457    
 -0.18996274    
 -0.39505917    
 -0.37187386    
  0.12675130    
  0.57536465    
 -5.97872697E-02
  0.39434502    
  0.24775790    
 -0.85229814    
  0.46045563    
 -0.18601863    
  0.47554383    
 -0.68763739    
  0.54219645    
 -0.30812362    
  8.65770038E-03
 -0.55638832    
  0.49872205    
 -0.32647762    
 -6.34860294E-03
  0.82985848    
  0.65780759    
  -1.2760545    
  6.48604259E-02
  5.17766550E-02
  0.78720516    
 -0.22105829    
 -0.26366737    
 -9.22643617E-02
  0.67248881    
 -0.87357271    
 -4.55638953E-03
  0.26341763    
 -0.30063036    
 -0.13150148    
 -1.08691789E-02
  0.81153733    
 -9.94452089E-02
 -0.63837463    
  0.21805480    
 -8.07233974E-02
  0.22843914    
  0.37204918    
  0.55125916    
 -0.12497715    
 -0.81609386    
  0.32979313    
 -7.76234642E-03
 -0.21345077    
  0.26902062    
 -0.65695435    
  0.84865063    
 -0.77116340    
  0.16164127    
  0.67431438    
 -0.71234208    
 -0.39966723    
  0.50619107    
 -3.49001843E-03
  0.12783381    
  0.65552562    
 -0.84092855    
 -0.38893524    
 -5.61937727E-02
 -0.16968462    
  0.92447603    
 -0.61477786    
  0.16628103    
 -0.12686697    
 -0.46518350    
   1.4240350    
 -0.21622339    
 -0.15376793    
 -0.26209578    
  0.11817022    
 -0.37948880    
  0.52876365    
 -0.44628689    
  0.48806885    
 -0.91885066    
 -8.70104879E-02
  0.13702103    
 -0.30407605    
   1.0063275    
  2.68274620E-02
 -0.19773372    
 -0.39477047    
  0.70897895    
 -0.60788214    
  7.85621181E-02
  0.23287375    
  0.42176327    
 -0.54927653    
  0.37018326    
 -8.32180958E-03
 -0.40685844    
  0.80767101    
 -0.12715492    
 -4.10868861E-02
 -4.05464508E-02
 -0.45132861    
  0.24245064    
 -0.56815040    
  0.22713590    
  0.33247986    
 -0.77033746    
  0.61284757    
 -5.49970604E-02
 -0.28885975    
  0.45455444    
 -4.90896776E-02
  0.44250673    
 -0.74072611    
 -0.16052648    
  5.79876117E-02
 -0.11954463    
  0.20498995    
  8.66523609E-02
  0.24426298    
  0.36653343    
 -0.48122489    
  0.31845403    
 -0.26438680    
  0.52129716    
 -0.53121448    
 -0.67015857    
 -0.20067115    
  0.44183305    
 -0.13062064    
  0.34967378    
 -9.90047455E-02
  0.61799419    
 -0.74315774    
 -0.20409591    
  0.66766781    
  0.56970280    
 -0.68950391    
 -0.43498671    
  0.64126194    
 -5.47251664E-02
 -0.30873513    
  0.14253363    
  0.82436973    
 -0.45013797    
 -0.35594985    
  0.18774147    
 -0.11778272    
 -0.16490616    
  0.54989278    
  3.39018330E-02
 -0.86222428    
  0.23361513    
 -2.10530329E-02
  0.77089632    
 -0.48747796    
  0.24595775    
  7.24959597E-02
 -0.72873837    
  0.36437488    
 -4.11012806E-02
  0.13702151    
 -0.44115481    
 -3.86517495E-02
  0.89337009    
 -0.91327077    
  0.78891402    
 -0.64413935    
 -1.31289894E-02
  3.03710010E-02
  0.52609342    
 -0.57424229    
  0.15734877    
  0.33537689    
 -0.48825082    
  0.38441133    
  0.30201691    
 -0.59681576    
 -5.45211919E-02
  0.36140499    
 -3.98217514E-02
 -0.25086808    
  0.64796442    
 -0.67235613    
  0.10536037    
  0.60208684    
 -0.33687824    
 -1.14290519E-02
 -0.51948386    
  0.37770820    
 -0.32135582    
 -9.07541141E-02
  5.82697429E-02
  0.74148834    
 -0.27207437    
  2.94572813E-03
  0.21842687    
  0.37262288    
 -0.99504459    
  0.64578754    
 -0.15723437    
 -0.31508127    
 -0.45092788    
  0.85392046    
 -0.39561260    
 -0.12516287    
  0.54280883    
 -0.51811594    
   1.1842681    
 -0.80072170    
  0.56001151    
  -1.2841034    
  0.38817319    
 -0.31651828    
  0.50013000    
 -0.17205171    
 -0.54724103    
 -0.12693070    
   1.2495356    
 -0.71053880    
  0.14660373    
 -0.16877717    
  0.99474537    
 -0.72859383    
  0.24018012    
 -0.21977106    
 -0.82619691    
   1.5159720    
 -0.78508484    
  0.53930551    
 -3.51682380E-02
 -0.28842807    
 -0.15813835    
 -8.76469910E-02
  0.60335577    
 -0.25819722    
 -0.57116956    
 -0.15494806    
  0.26365229    
 -0.36963403    
   1.1800871    
 -0.12592712    
 -0.59823072    
 -7.90517591E-03
 -7.96791632E-03
 -0.12783308    
  4.53594141E-03
  0.11929023    
  0.31149289    
 -0.35667497    
  0.15535070    
 -0.29008263    
  0.45547518    
  0.14978567    
 -0.53115284    
  0.13353109    
  0.42096972    
  0.35282177    
 -0.47542343    
  0.35696441    
 -0.56572002    
 -6.64448068E-02
  0.52296579    
 -0.47818148    
 -0.30982277    
  0.52269500    
 -0.42783660    
  0.29556930    
  0.26984671    
 -0.63570356    
  0.65857565    
 -0.41429824    
  0.13827294    
  0.63696194    
 -0.32879570    
 -0.23784991    
 -0.40084672    
  0.25489184    
 -4.07229180E-07
  2.46930812E-02
 -6.84953183E-02
 -8.56553093E-02
  0.93241990    
 -0.36470714    
 -0.61772346    
  0.31612006    
 -0.14022914    
 -7.82526508E-02
 -0.24469133    
  0.84659064    
 -0.70812106    
 -0.58692497    
 -0.51600641    
   1.0221696    
 -0.49844068    
  0.41058052    
   1.0281605    
 -0.91720414    
   1.0161566    
 -0.65265578    
  0.40440664    
 -0.10019467    
 -0.10874907    
 -0.52750021    
 -0.63304347    
  0.53551847    
  0.30461136    
  0.23600990    
  0.10251596    
 -0.76213986    
  0.63080424    
 -2.96752788E-02
  0.76574749    
 -0.40127230    
 -0.30031401    
  0.11463908    
 -0.46648338    
 -0.44854930    
 -5.16248383E-02
   1.0371594    
 -0.73142922    
  0.73844731    
 -0.61903912    
  0.21007165    
  0.72253531    
 -0.78403789    
 -0.47299394    
  0.58245015    
  6.66656625E-03
  0.34026226    
  4.61973138E-02
 -0.85712844    
  0.31263381    
 -0.30732855    
   1.2055583    
 -0.35826060    
 -0.32385409    
  0.67256033    
 -0.34644142    
 -2.05723029E-02
  6.26600459E-02
 -0.71286327    
 -2.23714821E-02
  8.24764967E-02
  0.89268047    
 -0.97515631    
 -0.18867600    
 -0.24664062    
  0.83321279    
 -2.46165451E-02
  0.29466733    
  0.26361310    
 -0.11711473    
 -0.71543789    
 -0.23967361    
  4.58099544E-02
 -6.15573712E-02
  0.90672165    
 -0.52445084    
 -0.20348270    
  0.32246858    
 -0.37702808    
  0.17135815    
 -0.19979589    
  0.26458105    
 -0.10086028    
 -0.46430647    
  0.64662749    
 -7.41077438E-02
  9.43109095E-02
  0.11630082    
 -0.50196320    
  0.37223977    
 -0.45925108    
  0.41786551    
  0.29119667    
 -3.20885517E-02
 -0.26617554    
 -0.13657537    
  0.14715779    
  0.10325260    
  0.11355449    
 -0.10097619    
 -0.22314382    
  0.44878364    
 -0.54722440    
  0.38514480    
 -0.52361423    
  0.82945979    
 -0.53560787    
  0.22388108    
 -0.34953612    
  0.22731918    
 -9.06541348E-02
 -0.17940590    
  0.80264783    
 -0.82472301    
  2.20761355E-02
  5.93397506E-02
 -0.32827535    
  0.21049318    
  0.66735435    
 -0.18184671    
 -0.75484002    
   1.0274522    
 -0.22803622    
 -0.62724692    
  0.60520774    
 -0.32649422    
  0.11649532    
 -0.19685926    
  0.21726841    
 -0.20479414    
  0.36326441    
 -0.63184577    
   1.1461142    
  -1.0385946    
  0.83543837    
 -0.69525462    
  0.13774213    
 -0.16338423    
  0.66014111    
  0.24132179    
 -0.17009458    
 -0.76661414    
  0.51440632    
 -0.16900571    
 -2.24732310E-02
  0.16154437    
 -0.16154484    
 -0.26626819    
  4.22837632E-03
  0.24236688    
 -0.29878044    
  0.63808775    
 -0.39724410    
  0.36366770    
 -0.14403948    
  0.91572756    
 -0.59958041    
 -0.70346695    
  1.23712793E-02
  5.19075394E-02
 -0.13297592    
  0.91895372    
 -0.75155753    
 -0.11966470    
  0.78227496    
 -0.85247892    
 -4.55638953E-03
  0.94775432    
 -0.53470773    
 -0.26872861    
  0.27475289    
  0.10536086    
 -0.37223974    
   1.1154630    
  -1.1233368    
  0.72236091    
 -0.22747199    
 -0.48701519    
 -0.30482224    
  0.22738965    
  0.63424277    
 -0.35828176    
 -0.34616512    
  0.83290887    
 -0.25018615    
 -5.08924946E-03
  0.33318695    
 -0.88834864    
 -0.63697642    
  0.74632978    
  0.66075552    
 -0.12708582    
 -0.99021953    
   1.2189544    
 -0.77846992    
  0.32249385    
 -0.45198566    
 -0.30472425    
  0.80256200    
  0.25782871    
 -8.11256394E-02
 -0.52104962    
 -0.10843916    
  0.52829295    
 -0.38489854    
  0.81685007    
 -0.73270500    
  6.12432547E-02
 -0.16465704    
  0.71432173    
  -1.0484623    
  0.25312445    
  0.76045042    
 -0.27008668    
 -0.28510135    
 -0.75334156    
  0.46909025    
 -2.30966415E-02
 -0.14022918    
  0.87904662    
 -0.38120842    
 -2.98531428E-02
  0.31753519    
 -0.70299894    
  2.92707551E-02
  0.25717291    
  0.85100806    
 -0.34989488    
 -0.32750380    
 -0.27525926    
 -4.12335247E-03
  0.81368095    
 -8.60131681E-02
 -0.31124425    
 -0.15915875    
  0.52478504    
 -0.79034925    
  2.46928167E-02
  0.22151577    
  0.45109618    
  3.46619897E-02
 -0.55661392    
 -9.53097641E-02
 -0.30318701    
  0.14066812    
  0.35123050    
 -0.18871099    
  0.83624780    
  -1.0690539    
 -0.12386929    
  0.31745455    
 -0.40947220    
  0.66256326    
 -0.56506491    
 -0.30421203    
   2.1881297    
  -1.0796891    
  1.69699918E-02
 -0.31365791    
 -0.25744185    
 -0.12686697    
  0.65121722    
 -8.67827386E-02
 -0.19670990    
 -0.20327529    
 -8.55216980E-02
 -0.57536459    
   1.2110906    
 -0.44156989    
  0.41035482    
 -0.44400343    
 -5.06928489E-02
 -0.19845076    
 -0.32579789    
   1.0286540    
 -0.30228114    
 -0.59368640    
 -0.13268661    
  0.31105599    
  0.49385035    
  6.99993446E-02
 -0.58891398    
  0.47569755    
  0.21744871    
 -0.12414882    
 -0.68741637    
  0.94446194    
  0.16362984    
 -0.58929694    
 -0.47409305    
  0.49095780    
 -0.21980438    
  0.29080227    
 -0.46317282    
  0.20516072    
  0.23914401    
 -0.26363459    
 -0.34727445    
 -0.28185108    
  0.55628783    
  0.30092701    
 -0.50754100    
  0.61651379    
 -0.50298995    
  0.67344201    
 -0.71324831    
  8.27713311E-02
  0.74770647    
 -0.77614373    
 -5.94231114E-02
 -0.28090253    
  0.37342629    
 -8.74342397E-02
   1.0447330    
 -0.91183656    
 -1.79368686E-02
  9.07753706E-02
   1.2056240    
  -1.0350794    
 -6.10604770E-02
  0.91034681    
 -0.32462066    
 -3.78192738E-02
 -0.94783276    
  0.51192993    
 -0.22978781    
  0.11407213    
 -0.32685411    
  0.56402403    
 -0.18290836    
 -0.26907745    
  0.28998324    
 -4.22595702E-02
 -0.45713776    
   1.1023934    
 -0.69692767    
 -1.91208683E-02
  1.88170205E-07
 -0.28382856    
 -6.35128766E-02
  0.17041069    
  0.66747522    
 -0.30436859    
 -0.51725638    
  0.11658686    
  0.19499987    
 -1.58731248E-02
 -2.83991862E-02
  0.27525935    
 -0.34778619    
  0.79407293    
 -0.59783667    
  5.99826425E-02
 -0.40375435    
  0.87546915    
 -0.85516316    
 -0.33045930    
  0.75746721    
  0.27364931    
  0.36906683    
 -0.69660175    
  0.76329291    
 -0.45845777    
 -0.48232380    
  0.31920466    
 -0.29875386    
 -4.55567352E-02
 -0.20114157    
  0.21794896    
  0.26875427    
 -0.20031720    
  3.44206318E-02
 -0.10703233    
  6.47997335E-02
 -0.12072876    
  0.72365075    
 -0.38844383    
 -0.10325288    
 -0.29119661    
  0.11097848    
  0.21130945    
  0.38252869    
 -0.36232531    
  0.19611478    
  0.14747515    
 -0.20093308    
  0.22890691    
 -0.60728586    
  8.48990306E-02
  0.66164833    
 -0.64245433    
  4.82470468E-02
  0.23180123    
  8.26918334E-02
 -0.22116180    
 -0.25414696    
  0.22058710    
  6.28309473E-02
 -0.53351653    
  0.31596714    
  0.11999359    
 -0.29833928    
  0.21741304    
  0.24961010    
 -0.49112040    
  0.43904129    
  0.11568445    
 -0.26096439    
 -0.30356467    
 -0.12581976    
 -4.57225293E-02
  0.96089524    
 -0.48943019    
 -0.18817779    
  0.25180370    
  0.24482428    
  1.33158360E-02
 -0.35894483    
  0.33484775    
 -0.63268167    
  6.42188340E-02
  0.64662665    
 -0.22064063    
 -9.84404087E-02
 -0.35667455    
  0.48285145    
 -0.46333915    
  3.32562998E-02
   1.1094570    
  -1.1188456    
  0.15684211    
 -4.53685112E-02
 -0.12095252    
  0.11672410    
  0.23326185    
 -2.37701554E-02
 -2.43491102E-02
 -0.28768173    
  0.24817979    
  0.10095516    
 -0.34913445    
  1.86046287E-02
  0.53089952    
 -0.10566118    
 -8.15501735E-02
 -0.36699799    
  0.56499183    
 -0.33059153    
   1.1740521    
 -0.45694044    
 -0.85277742    
 -4.36745547E-02
  0.73253965    
 -0.66354644    
  0.16126852    
  0.61958438    
 -0.82776940    
 -0.40984130    
  0.46505752    
 -4.65199128E-02
  5.06440140E-02
  0.75884283    
 -0.44676849    
 -0.36271721    
 -0.26626769    
   1.0404561    
 -0.95911145    
  0.20209047    
  5.78673817E-02
 -0.49357226    
  0.43995109    
  0.42504576    
  4.60163392E-02
 -0.29298681    
  1.75755881E-02
 -0.43912560    
  0.35559353    
  2.61700787E-02
 -0.23148029    
  3.65338847E-02
 -0.28320870    
  0.90912253    
 -0.55662221    
  0.34658188    
 -0.51974058    
  0.38367024    
 -0.36885566    
  0.39561242    
  0.11521299    
 -0.23052390    
 -0.42227188    
   1.0100586    
  0.22396646    
 -0.24896796    
 -0.83819717    
  0.88558018    
 -0.31418681    
 -0.17409100    
 -0.40219203    
  0.93185490    
 -0.24856023    
 -0.52914417    
  0.20790197    
 -0.36696622    
  4.08707990E-07
  0.29992241    
  5.32982573E-02
 -0.50737226    
  0.17366330    
  0.92494845    
 -0.92979175    
 -0.41522062    
  0.26349518    
  0.80778629    
  0.67663926    
  -1.3134675    
  0.26966390    
  0.68217790    
 -0.30498818    
 -5.37904613E-02
 -0.25319603    
 -0.18164368    
 -0.23747432    
  0.47514543    
 -0.15201627    
 -0.36524019    
  7.75586963E-02
  7.19741955E-02
 -2.81708278E-02
  0.42121324    
 -0.14069963    
 -3.66341546E-02
  7.54393563E-02
  0.48843157    
 -0.68679786    
 -0.42463484    
   1.0856249    
 -0.50142884    
 -9.81919244E-02
 -1.19762095E-02
  0.38244435    
 -0.11300000    
 -0.30625820    
  0.13976221    
 -8.30667466E-02
 -0.29031104    
  0.49597952    
 -0.39114437    
  0.33511707    
 -4.86204140E-02
 -0.15771554    
 -0.15276308    
  0.25185359    
 -0.33270657    
  0.44670793    
  0.15270689    
  0.11198548    
  0.47290665    
 -0.54800868    
 -0.12758064    
  0.72430182    
 -0.52940226    
 -0.58000398    
  0.76492649    
 -0.54085386    
  0.48063433    
 -0.26720366    
  0.32958496    
 -0.75323159    
  0.36489812    
 -5.90332225E-02
 -0.21808876    
  0.24475671    
 -1.65837593E-02
 -0.40212592    
  0.16974282    
  0.55296332    
  2.87104975E-02
  0.20601690    
 -0.79616421    
  0.31185564    
 -0.19171134    
 -0.13731205    
  0.69530976    
 -0.69530922    
  0.53899682    
 -0.38299242    
 -9.30902064E-02
  0.41892445    
 -0.33700728    
  1.11731393E-02
 -6.10877573E-02
  0.78702432    
  7.42355883E-02
 -0.65559137    
 -0.21357404    
  0.49884894    
 -0.80792183    
 -0.28588215    
  0.80209810    
 -0.28125125    
  0.61078733    
 -0.40662539    
  0.54507583    
 -0.77960742    
 -9.70742181E-02
  0.23664440    
  0.36506858    
 -0.31646079    
  2.61093987E-07
 -0.15780708    
 -0.25682458    
  0.39992470    
  0.82482511    
  -1.0666599    
 -2.87104882E-02
  3.34164016E-02
  0.16016901    
 -0.25877067    
  0.64539248    
 -0.32835320    
  0.32835281    
 -0.32083443    
 -0.30913365    
  3.13371856E-07
   1.1833538    
 -0.90078616    
  0.26531827    
  2.94572813E-03
 -0.19059069    
  5.87389581E-02
 -6.94721341E-02
  4.91326377E-02
 -2.77797077E-02
 -0.15591255    
 -4.63243946E-02
  0.17728004    
 -0.66819102    
  0.24817976    
  0.22094366    
   1.0912430    
  -1.2586985    
  0.15415117    
 -0.28174734    
  0.13795853    
 -0.18026248    
  0.53280473    
 -0.17798309    
  0.17435369    
  0.19436966    
  0.20012641    
 -0.38364583    
  2.92376654E-07
 -0.38587350    
  0.23052363    
  0.43852615    
 -4.71656621E-02
  0.29122713    
 -0.35880068    
 -0.37995750    
  0.51614457    
 -0.45578119    
 -0.25071675    
  0.37637252    
 -0.10086028    
  0.98031843    
 -0.74178457    
  0.28848511    
 -0.23222108    
 -0.12273438    
  6.96803182E-02
 -6.96798414E-02
 -0.11649503    
 -0.24362163    
  0.58669132    
 -0.58177763    
  0.45643109    
   1.0008149    
  -1.5879799    
 -1.12357568E-02
  0.17095785    
  0.85340124    
 -0.50006527    
 -0.27990875    
  0.45439607    
 -1.69979390E-02
 -0.45076123    
  0.23827471    
 -0.44695035    
  5.50980400E-03
  0.40546533    
  0.12062755    
 -0.54831547    
 -0.10037912    
  0.69624805    
 -0.17553315    
 -1.11319227E-02
  0.23795882    
 -0.38652784    
 -0.26626769    
  0.34531143    
 -8.33813697E-02
  0.17504907    
  7.72316679E-02
 -0.37223974    
  0.61412495    
 -0.56160659    
 -0.27688736    
 -4.38933261E-02
 -0.50656044    
  0.44031221    
  0.86283243    
 -0.26670906    
 -1.13850879E-02
 -0.24046865    
  0.41832697    
  0.10599898    
 -0.55388480    
  0.69314694    
 -0.27115273    
 -0.37320414    
  0.93889052    
 -0.82216650    
  0.47106245    
  0.81386572    
 -0.64844096    
 -0.67536867    
  0.67087489    
 -0.44685042    
 -0.50148022    
  0.45092729    
 -0.42227188    
  0.33727863    
 -0.11980088    
  0.80485082    
 -0.79580057    
  0.21409404    
  0.71116579    
 -0.70391935    
  0.40184873    
 -0.24821351    
  0.51761353    
 -0.91536921    
 -7.65919834E-02
  0.61289734    
 -0.43973807    
 -0.40129048    
   1.0668633    
  0.13084000    
 -0.80904543    
 -0.10253928    
   1.1187519    
  -1.2870870    
  0.96190143    
 -0.36489752    
 -0.19897328    
 -0.18381509    
 -0.21421419    
  0.30421141    
  0.60315037    
 -0.53579843    
 -0.21266159    
  0.39434502    
 -0.75576973    
  0.37086001    
 -4.80858162E-02
 -0.18924291    
  0.51439101    
  0.53543115    
 -0.50390548    
 -0.46587408    
  0.61012381    
 -0.38478476    
 -9.66270864E-02
  0.36772513    
 -0.45342025    
  0.16462252    
 -0.32405043    
  0.64897561    
 -0.32940036    
  7.76254162E-02
  0.32933351    
 -0.58302218    
  0.84193587    
 -9.16299969E-02
 -7.60523453E-02
 -0.38390067    
  0.33074120    
 -0.26495394    
 -0.57661259    
  0.80050540    
 -0.38179517    
  0.21610084    
 -0.15650882    
  0.41914496    
 -0.44425133    
  3.33364233E-02
  8.25614929E-02
 -0.12869179    
  0.64478648    
 -0.70675337    
 -0.58505112    
   1.4185548    
 -0.23864028    
  0.46653435    
 -0.48176271    
  0.39604306    
  -1.0917512    
  0.34740153    
  0.16342469    
 -8.67315158E-02
 -0.21645433    
  0.50581294    
 -0.30627936    
  2.36101393E-02
  2.35567683E-07
 -4.77902927E-02
  4.77909781E-02
 -0.51639628    
  0.73150772    
 -0.78899509    
  0.57388401    
 -6.54275417E-02
  3.15258615E-02
 -5.31095229E-02
 -6.76952749E-02
  0.25304189    
 -0.33828676    
 -0.27087423    
  0.62117362    
 -0.13395794    
  2.36631461E-08
  0.52640343    
 -0.84060079    
 -5.27696162E-02
  0.59487671    
 -0.25209072    
  0.48819396    
 -0.20664966    
  0.35032246    
  -1.0783719    
  0.46726757    
 -0.52925980    
  0.66364622    
 -0.11740900    
  0.39757803    
 -0.46368849    
  1.42863337E-02
 -9.67299044E-02
   1.2561052    
  -1.2253337    
  0.25299674    
 -0.13521369    
   1.0479686    
 -0.37351310    
 -0.93446493    
  0.40108895    
 -0.43213251    
  0.14249980    
  0.16855501    
 -0.16855566    
  0.47341609    
 -0.57617539    
  0.72928250    
 -0.85849422    
  0.15485422    
  0.11918839    
  0.82456958    
 -0.55674648    
 -3.79612073E-02
 -0.33647200    
 -6.89923316E-02
  0.57228994    
 -0.25708893    
  0.40220225    
 -0.79151177    
  0.13473259    
  5.71584776E-02
  0.40546516    
 -0.27193350    
  0.55164742    
 -0.47160453    
 -0.14458142    
  0.24512276    
  9.92548913E-02
 -0.65453160    
  0.33213410    
 -0.37337759    
  0.82602042    
 -0.10946561    
 -0.41840219    
  0.49507689    
 -0.31994286    
  0.51213658    
 -0.17332530    
  0.54482037    
  -1.1401122    
  0.29190996    
  0.25552511    
 -6.06248900E-02
 -0.40546539    
  0.10379671    
  0.90495956    
 -0.65130007    
 -0.33428854    
  0.19997630    
 -6.45382404E-02
  0.52866578    
 -0.65271831    
  0.24035347    
 -0.13991027    
 -0.20370862    
  9.56901982E-02
 -0.13407451    
  0.79436898    
 -0.59409308    
 -0.20900892    
   1.2144443    
  -1.2411115    
 -4.13848199E-02
  0.35901964    
 -0.44731227    
  0.49219123    
  0.41275278    
 -0.65249085    
 -0.52150595    
   1.1739975    
 -0.17405726    
 -0.85639304    
 -0.24965522    
  0.68565691    
  0.86063522    
 -0.84201211    
  0.47092566    
 -0.36926177    
 -0.20661426    
 -0.28223228    
  0.31051752    
  0.10933628    
 -0.30691379    
 -0.20391308    
 -0.19670959    
  0.58213490    
 -0.24669810    
  0.26673892    
  0.40281585    
  0.16357973    
 -0.40884936    
 -0.65002364    
  0.26136497    
  0.89199758    
  6.35132790E-02
 -0.60133946    
  0.35386392    
  0.67700762    
  -1.2942898    
  0.14431803    
  1.17876967E-02
  0.10731196    
  0.56810111    
 -0.24932852    
  0.59400350    
 -0.90230423    
 -0.26479697    
  0.22223842    
 -0.11101227    
 -0.19618197    
  0.24747603    
  0.43078268    
  0.17395282    
 -0.58568811    
  0.13400257    
 -0.42042771    
  0.84873229    
 -0.60470325    
   1.1296223    
 -0.60084838    
 -3.54229324E-02
 -0.67409813    
 -0.11483873    
  0.20067076    
 -0.52976215    
  0.36034462    
 -0.21040542    
 -0.21840763    
  0.70488864    
 -7.68054500E-02
 -0.10163211    
  0.66004711    
 -0.38877788    
 -0.19086900    
 -0.11350000    
  0.38930926    
 -0.76400220    
 -2.12030709E-02
  0.75208956    
 -0.28656027    
  0.81738675    
 -0.15845002    
 -0.58546889    
  0.16480760    
 -0.17317618    
 -1.69496443E-02
 -0.22421274    
  0.95715594    
 -0.41061172    
  0.44690624    
 -0.47835529    
 -0.29516509    
  7.04227686E-02
  0.22154264    
 -0.20173989    
  0.34484074    
 -0.16579221    
 -0.32214823    
  0.82441318    
 -0.61310428    
 -0.13300785    
 -1.26319481E-02
  2.09653601E-02
 -5.54511771E-02
  0.49223247    
 -0.22784646    
 -0.74497247    
  0.17520317    
 -0.10008331    
   1.5773498    
  -1.1762798    
 -6.36574700E-02
  0.63515985    
 -0.31627950    
  0.13991073    
 -0.12972312    
 -6.27380833E-02
  9.92262885E-02
 -8.49403217E-02
  0.23582873    
  0.19530869    
 -0.27395156    
  0.36842376    
 -0.29539880    
 -0.44716749    
  0.65039569    
 -0.72823846    
  0.53621489    
  0.25224209    
 -0.54457796    
  7.19737038E-02
  0.11159064    
 -0.43701312    
  7.41084591E-02
  0.78683233    
 -0.15584600    
  0.66667163    
 -0.68585670    
 -0.81396097    
  0.49429661    
 -0.10536075    
  0.28211102    
 -0.62303835    
  0.20209047    
 -1.71677116E-02
 -0.25503150    
  0.53946155    
 -0.42853010    
 -8.33814144E-02
   1.1617911    
  7.68984780E-02
  -1.0025870    
  0.28875411    
 -0.12666456    
 -0.10373948    
 -0.51217622    
 -5.55707440E-02
  0.50509459    
 -0.12861767    
  8.45581964E-02
  0.20679462    
 -3.66959255E-03
 -0.20312384    
 -4.13848199E-02
  0.76339090    
 -0.33472282    
  0.30135000    
  0.43078268    
 -2.83387415E-02
 -0.29121849    
 -0.42798442    
 -0.37638804    
  0.56798446    
 -0.12550505    
  0.36593440    
 -0.73851568    
 -0.39915648    
  0.93003219    
  0.11031131    
  0.25894007    
  -1.1696906    
  0.38499969    
  0.53239578    
 -2.20969622E-03
  0.78906089    
 -0.61860824    
 -0.70440447    
  0.34452617    
 -2.98526175E-02
 -0.30715433    
  0.13633622    
 -0.73997813    
  0.91354692    
  0.18506500    
 -0.60157973    
 -0.21278162    
  0.35254297    
  0.31184408    
 -0.36772463    
  1.52093498E-02
 -3.78048932E-03
 -0.16430253    
  8.96124914E-02
  0.17549552    
 -0.10080446    
  0.34294444    
 -0.68778545    
  0.65221381    
 -0.11188125    
  0.87883765    
  -1.0154899    
  0.88730294    
 -0.96913368    
  0.48252156    
 -0.61938125    
  0.20067103    
 -0.20512451    
  0.85745001    
 -0.94608611    
  0.56586754    
  0.42466986    
 -8.89895335E-02
 -0.97228420    
  6.58462942E-02
  0.62730092    
  0.18144831    
 -0.29792333    
 -0.18703826    
  0.26617560    
 -0.57054454    
  0.17991482    
 -4.09889556E-02
  0.11078496    
  1.11731393E-02
  0.63794786    
 -0.42822722    
 -0.10769857    
  0.51416433    
 -0.92130297    
  0.74456626    
 -0.39951596    
  9.17446762E-02
  0.29092366    
 -0.36853397    
  0.29293177    
 -0.45648256    
 -5.95919266E-02
 -4.39533917E-03
  0.26878196    
 -0.33714506    
 -0.18610299    
 -5.84952645E-02
  0.22555061    
  0.31495127    
  6.45381957E-02
 -0.14107831    
  0.18295223    
 -5.84578477E-02
 -0.50194705    
  0.69590610    
 -0.23144211    
 -0.33995032    
  0.80603993    
  5.50982766E-02
 -0.15587080    
 -0.35839790    
 -0.36657560    
  0.23402922    
  0.14283831    
  0.55423832    
 -0.62860847    
 -0.35352781    
  0.39670071    
 -3.52778309E-03
 -0.18161525    
  0.49459246    
 -0.22508377    
  0.50498354    
 -0.87234950    
  9.30313859E-03
  0.24512267    
  0.24606724    
 -0.34500682    
  0.43954399    
 -0.12619439    
  0.37979719    
 -0.56916159    
 -0.31757107    
  5.66192977E-02
   1.1779493    
 -0.39074394    
 -0.75560039    
  4.77312356E-02
 -0.15062544    
  0.42336601    
 -0.77372676    
   1.4506140    
  0.34230956    
  -1.2751298    
  0.15057306    
  0.57938874    
 -0.30796674    
 -0.53199476    
  0.43750435    
  0.10265433    
 -0.37740687    
  0.94665462    
 -0.83107042    
  0.24817929    
  2.71022022E-02
 -0.27528167    
  0.13485131    
 -0.44628677    
   1.0459684    
 -0.35042015    
  0.14278059    
 -0.28976291    
 -0.39716598    
  2.04509124E-02
 -8.00425559E-02
 -0.31135258    
  8.05027410E-02
  0.19966646    
 -0.42834961    
  0.67916083    
 -0.16833511    
 -0.56798333    
  0.11122581    
  0.43995109    
  0.93974185    
  -1.2855811    
  0.13950084    
  0.35197660    
  0.22533908    
 -0.48770311    
 -0.10535995    
  0.69842392    
 -0.35292271    
 -3.42894681E-02
  0.28477052    
 -0.13394773    
  0.19885087    
 -1.93108935E-02
 -0.60011864    
 -0.69823641    
  0.89149648    
  0.98187488    
 -0.99450672    
  0.75277400    
  -1.3414090    
  0.12201485    
   1.8118275    
 -0.39394239    
 -0.33059791    
 -0.78618175    
  0.21913552    
   1.0851345    
 -0.86279535    
 -0.43152469    
  0.41857970    
 -0.40872800    
  0.29865140    
  0.20331226    
  0.19607396    
 -0.44020781    
  0.44020778    
 -2.46928651E-02
 -0.49840283    
 -0.14120260    
 -0.12074976    
  0.12075020    
  0.91913003    
 -0.42744371    
 -0.62860841    
 -0.34740046    
  0.30294883    
  0.72391915    
 -0.10138954    
 -0.20576510    
  0.29885566    
 -0.32158348    
 -0.52109510    
  0.97516841    
 -0.62496537    
  0.52526593    
  0.19920319    
 -0.49407977    
 -0.22133930    
  0.42920482    
 -0.37229663    
  0.14988646    
 -8.40185583E-02
 -0.34366855    
  0.16532408    
  0.49353418    
 -0.59889412    
  3.63679416E-02
  0.51489860    
 -0.35929140    
  6.34462759E-02
 -6.78224564E-02
  0.19827572    
  0.63577682    
  0.41620117    
 -0.67324609    
 -0.48089987    
 -0.37795886    
  0.47290662    
  3.61652882E-03
 -0.46496302    
  0.24811666    
  0.23827471    
  4.49129120E-02
 -0.50297320    
  0.66193908    
 -0.40258777    
  0.17366371    
 -0.39465407    
  9.72635150E-02
  0.49707332    
 -3.01223248E-02
 -0.28462851    
  0.69922650    
 -0.62860835    
  3.78066604E-03
  3.33985053E-02
  0.70584035    
 -0.99595791    
  2.40975879E-02
  0.69552523    
 -0.53730118    
 -0.33484828    
  0.44264439    
 -7.97383562E-02
  3.49553078E-02
  0.14868292    
 -0.18759854    
 -3.97583609E-03
  0.55447996    
 -0.55447996    
 -7.44148269E-02
  0.38377249    
 -0.30935743    
 -0.34366855    
  0.35947978    
  1.16955945E-02
  0.91007000    
 -0.67920387    
 -0.13837869    
 -0.35717908    
  0.32120499    
 -0.24349675    
  0.75651652    
 -0.55033910    
  0.38627023    
 -0.58778614    
  0.18619019    
  5.99433891E-02
 -5.60890585E-02
 -0.32957327    
  0.37101054    
 -0.24082629    
  0.65486467    
 -0.65486467    
  0.52481210    
  6.45382628E-02
 -0.12759712    
  2.04987545E-02
 -0.12323256    
 -0.11450949    
 -3.74572650E-02
 -0.19306532    
 -3.77399959E-02
 -0.34710470    
 -0.36546049    
   1.5362341    
 -0.76304382    
 -0.50032341    
  0.62362134    
 -0.26918671    
  0.28506073    
  9.02870372E-02
 -0.33935326    
  0.30271992    
  3.30304168E-02
 -2.18983423E-02
  0.35112414    
  -1.1910700    
   1.6397432    
 -0.61809158    
  1.22322226E-02
 -0.35797817    
  0.90930963    
 -0.14283110    
 -0.34377161    
  -1.0405055    
 -0.29849324    
   1.0876834    
 -1.10500781E-02
 -0.25608841    
  0.49539584    
  0.12584841    
 -2.07800847E-02
 -0.54463589    
 -7.51525164E-02
 -7.59867206E-02
 -0.47634009    
  0.66303754    
   1.2035363    
  -1.6333110    
  0.38054913    
  9.19689313E-02
  6.08705916E-02
  0.65707093    
 -0.47082055    
 -5.71587458E-02
  9.87640545E-02
 -0.50250089    
  0.68010908    
  3.86151113E-02
 -0.42458597    
 -0.11009102    
  0.50390488    
 -0.16068199    
  6.51115328E-02
  6.38215914E-02
 -0.44242984    
  0.17602581    
 -0.24981098    
  0.48896682    
 -0.72116095    
  0.89794183    
 -0.21622348    
 -0.19971307    
 -0.26341799    
  0.83548683    
 -0.34962738    
 -0.24730933    
 -0.21152085    
  0.34595093    
  0.11006635    
  0.11433403    
 -0.76070517    
  0.49128073    
 -0.19957478    
  4.00826056E-03
 -0.24846144    
  0.53514284    
 -0.39649594    
 -0.11332845    
  0.88583112    
 -0.70350969    
  6.06244020E-02
  0.23947975    
 -9.03837755E-02
 -0.29673162    
  0.19735935    
   1.3217553    
  -1.6978068    
  0.91411418    
 -0.62371850    
  0.19511235    
 -1.00837694E-02
  0.26288351    
 -0.59195077    
  0.25910890    
   1.0629599    
  -1.4848645    
  0.29456466    
 -0.26731458    
   1.2948743    
  -1.4454480    
  0.30010533    
  0.66497588    
 -0.28451291    
 -0.39444971    
  3.50955133E-07
  0.11934697    
  0.82380992    
  -1.0521746    
  0.45815358    
  2.29139440E-02
 -0.47065103    
  0.32829669    
 -0.19282350    
 -9.98450518E-02
 -0.45412993    
   1.1888994    
 -0.45335647    
  9.35934708E-02
 -0.28425208    
  0.33124009    
 -4.01391014E-02
 -0.28200909    
  0.41894805    
 -0.36607310    
 -0.30354440    
  0.29058507    
  0.58778691    
  -1.0913923    
  0.89152604    
  0.78738385    
  -1.4093773    
 -8.00435841E-02
  0.24667458    
  2.75254771E-02
  0.48515975    
 -0.45397663    
  0.44558540    
 -0.27650893    
 -2.24725306E-02
  0.21401149    
 -0.52726996    
 -5.32035455E-02
  0.76939923    
  0.51335388    
  -1.1499064    
  0.40386885    
  0.11458300    
 -0.39695466    
 -0.15556356    
  0.80762446    
  3.47108506E-02
  -1.0089395    
 -0.28185108    
  0.93014818    
 -1.23077482E-02
 -0.33957276    
 -0.32609057    
  0.46396154    
  0.29051906    
 -0.50988090    
   1.3851146    
  -1.2282723    
  0.31845346    
 -0.51376277    
  0.61677426    
 -0.65677923    
  7.84724504E-02
 -0.65610611    
  0.89423060    
 -0.35296381    
  0.79133946    
 -0.14144202    
  2.72492878E-02
  0.20578927    
 -0.61529475    
  0.67062789    
 -0.64268249    
 -9.49165151E-02
 -4.87898849E-02
  0.42645577    
 -0.61607605    
   1.3427784    
 -0.83635843    
 -0.27670479    
  3.43382247E-02
  0.63673311    
 -0.98083019    
   1.3951836    
  -1.0178887    
  0.48267782    
 -0.55898601    
  0.78765613    
 -0.77888393    
 -0.19197442    
  0.53590542    
  6.17327774E-03
 -0.29076347    
  0.30905661    
 -0.98183763    
   1.1039745    
 -0.12819837    
 -0.40698653    
  0.80737251    
 -0.55808914    
  0.12996604    
 -0.21924520    
 -0.11535392    
 -0.28042960    
   1.2650735    
 -0.81624579    
  5.03705330E-02
 -0.21876697    
  0.21172450    
  0.73127997    
 -0.87546837    
 -9.40862820E-02
 -0.42356476    
  0.34911191    
 -0.41273713    
  0.62519622    
 -6.87134340E-02
 -0.11048847    
   1.4286108    
  -1.3964231    
  1.79375410E-02
  0.19337161    
 -0.23419270    
  3.63681279E-02
  0.36290503    
 -0.63288832    
   1.0868471    
 -7.15316981E-02
 -0.18827125    
 -0.20665623    
 -0.42933279    
 -0.34911180    
   1.3637823    
 -0.81399941    
 -0.32390282    
  0.27945191    
 -4.22007218E-02
  0.51426750    
 -0.63312954    
  0.95064509    
 -0.63307494    
 -0.36733189    
  1.51904374E-02
  0.17052679    
 -0.42688009    
  0.81524950    
 -0.34687075    
  0.16799176    
 -0.54936016    
  0.23262314    
  0.75043666    
 -0.15638059    
 -8.13458264E-02
 -0.60143965    
  0.18317994    
  0.49960387    
  0.17184994    
  0.26942411    
 -0.95383757    
 -0.48931956    
   1.1737326    
  0.30237642    
  -1.0825355    
 -0.33169824    
  0.43610168    
 -0.16862240    
  0.30538210    
  0.94006580    
 -0.70347899    
 -0.26712376    
  0.13401560    
 -0.18571682    
 -0.19795285    
  7.65918866E-02
  0.68852854    
 -0.40546489    
  0.66497636    
 -0.78275961    
  0.41582751    
  0.40202293    
 -0.81006896    
  2.29897946E-02
 -0.17327088    
 -8.94709826E-02
  0.90738434    
 -0.66376203    
 -0.33647138    
  0.41799912    
  7.20722824E-02
  0.49614906    
  -1.1631507    
  0.11562938    
  0.27029052    
  0.39073768    
 -0.58364159    
  0.54738361    
  5.68164960E-02
  0.42845443    
  -1.0986129    
 -0.57536387    
   1.2798113    
  0.23209226    
 -0.35128111    
 -0.23028897    
  0.54989278    
 -0.49184927    
 -0.42444184    
 -0.24639972    
  0.18721075    
  0.68087691    
 -0.38258004    
  0.22585475    
  5.27362078E-02
  0.22039972    
  7.15539157E-02
  0.50363851    
  -1.1252387    
  0.29479989    
 -0.44341055    
  0.18139978    
 -0.54361582    
  0.40015939    
 -0.23922984    
  0.49172577    
  0.22479472    
 -2.00008582E-02
 -0.12921163    
 -0.41122803    
  0.21734694    
  0.24613339    
  0.18232189    
 -0.24226446    
  0.34306926    
  8.18530377E-03
 -0.36681965    
  0.14909622    
  0.35937437    
 -0.13353121    
 -0.42314032    
  0.55194414    
 -0.74169999    
 -0.20955427    
  8.23998600E-02
  0.67317516    
 -0.18984210    
  0.27541202    
 -2.64925719E-03
 -0.17019388    
 -0.43904120    
  0.19845119    
  0.96470004    
 -0.95277101    
  0.52104980    
 -0.59060776    
 -3.88815179E-02
  0.40986091    
 -0.35001352    
  0.46062395    
 -0.38859239    
  4.15937416E-02
  3.69724585E-03
  0.35630545    
 -0.35630554    
 -0.29881349    
 -0.19131620    
  0.11375899    
  0.80973452    
 -0.41871005    
 -3.32743078E-02
  0.39538905    
 -0.36575741    
  0.71123052    
 -0.87762201    
  0.16273460    
  0.62100995    
 -0.76242131    
 -0.10208503    
   1.0813293    
  -1.4705729    
  0.39854538    
  0.20821834    
  9.66763198E-02
 -0.54437447    
   1.3818728    
 -0.96471214    
  0.52468258    
 -0.78937441    
  0.86659127    
 -0.50236869    
  0.22244187    
 -0.19475806    
 -0.19537541    
  0.36740515    
 -8.38816911E-02
 -0.53187966    
  0.45391780    
 -0.10686269    
  0.32730052    
 -0.30867746    
  0.44288668    
 -0.12074928    
  4.18913476E-02
  5.97194880E-02
 -0.19398378    
 -0.59013492    
  0.21783881    
  2.52116676E-02
 -0.13768938    
   1.0245048    
 -0.72616535    
 -0.26095143    
  0.32593194    
 -0.11571597    
 -4.56355810E-02
 -0.28121886    
  0.56987196    
 -0.45783365    
  0.47803542    
 -0.34048024    
  0.16612718    
  0.10331764    
  0.51388836    
  -1.4179840    
   1.0143517    
  0.23624393    
 -0.34038478    
 -0.85137206    
  0.78520495    
 -0.34695089    
  0.22957467    
 -0.31616673    
  0.41712219    
 -0.20103835    
  3.18749435E-02
  0.68724704    
 -0.37057820    
 -0.45076123    
  3.95652242E-02
  9.45258960E-02
  0.19530842    
 -0.10178309    
 -0.16251890    
 -0.17395304    
  0.43825459    
  0.91241235    
  -1.7073431    
  0.89023978    
 -0.18997508    
 -0.10851732    
 -0.45198509    
 -8.41922611E-02
  0.68636787    
 -2.75875106E-02
  0.27093455    
 -0.15860531    
  0.50644088    
 -0.68005103    
  2.20600385E-02
  0.60778749    
  -1.0597724    
  0.72131836    
 -0.52951694    
 -0.25672066    
  0.48363033    
  0.18794486    
  4.86422442E-02
 -0.31882435    
 -0.90613806    
   1.3318065    
  0.76887250    
 -0.44197023    
 -0.48550808    
 -0.49532151    
   1.1946992    
 -0.86927700    
  0.20671353    
 -0.15616088    
 -0.18514267    
  0.19912890    
 -0.36464286    
 -0.16841865    
  0.17836952    
  0.18479405    
 -2.07907185E-02
  8.84113386E-02
  0.41058004    
 -0.45783344    
  0.18030326    
 -0.32309362    
 -0.34675735    
  0.52129668    
 -4.80091646E-02
  5.96599579E-02
 -8.45573470E-02
 -0.53062916    
 -8.85971019E-07
  0.46103579    
 -0.24362290    
 -0.44055638    
  0.33135796    
  0.30200282    
  0.53424615    
 -0.83624721    
  0.74315727    
 -0.13005289    
  3.41332108E-02
 -0.25467569    
  0.42687902    
 -8.54713544E-02
 -0.45110664    
  0.33370757    
 -0.30045164    
  0.91442019    
  0.72629964    
  -1.7388380    
  0.48471460    
  0.33192644    
 -4.90182266E-02
 -0.70276290    
  0.15621926    
  0.36613402    
 -0.30211279    
  0.35512307    
  0.68906277    
 -0.72221464    
  0.17715871    
 -0.17155623    
 -0.69874865    
  0.81963146    
  0.52214730    
 -0.56255740    
 -7.21277371E-02
 -0.34761465    
 -3.18749249E-02
 -0.19618197    
  0.83526272    
 -0.21887931    
  0.44373018    
 -0.66620970    
  0.37510857    
 -0.36190709    
 -0.13306321    
 -0.30404484    
  0.69568163    
  -1.0444120    
  0.44542295    
  0.24050377    
  0.32763407    
  0.24432747    
  6.72187805E-02
 -0.55579871    
  4.87902127E-02
  0.26114282    
 -0.15864341    
  0.44203737    
 -0.81647015    
  0.70556957    
 -0.57673657    
  0.19566360    
 -0.53213555    
  0.71846479    
 -0.30788445    
  0.46702328    
 -0.58992082    
 -0.15350975    
  2.21740212E-02
 -0.36044201    
  0.73623127    
 -0.23298125    
  0.35477227    
 -0.51527953    
  0.90912199    
 -0.39919013    
 -0.19147904    
 -0.17327161    
  1.88170205E-07
  0.18617554    
  0.85141027    
 -0.12361430    
 -0.20930800    
 -0.96317399    
  0.94972539    
 -9.74398479E-02
 -0.38541201    
  0.37037340    
  9.09715667E-02
 -0.43657607    
 -0.12699948    
 -0.21192239    
  0.42107928    
 -0.20915706    
 -0.20337461    
 -0.23383871    
  0.51082534    
 -0.10895091    
  0.13443023    
 -0.13803393    
 -0.26272494    
  0.22220457    
  0.34874865    
 -0.20866033    
  6.33122548E-02
  0.41361141    
 -0.45111603    
 -0.48670274    
  0.98341662    
 -0.38817400    
 -0.50134599    
   1.2309636    
 -0.91422665    
 -3.49682756E-02
 -0.50845599    
 -0.18113899    
  0.37911591    
  0.75662291    
 -1.37618417E-02
 -0.40431136    
  0.73383105    
 -0.73383105    
 -0.27735555    
  0.30802193    
 -0.27655870    
  0.68648797    
 -5.96503541E-02
  0.26798573    
 -0.36471573    
 -2.63865255E-02
  0.15338637    
 -0.76937395    
   1.2737576    
  -1.1439456    
  0.84791875    
 -0.64409071    
  0.19290385    
  0.43806669    
 -0.31704009    
 -0.23225255    
 -0.31193855    
  0.66828680    
 -0.56650484    
  1.60004310E-02
 -0.54582208    
   1.0848192    
  4.61888220E-03
  7.32850879E-02
 -0.64916104    
  0.67661762    
 -0.56431407    
 -3.73180844E-02
 -3.87642905E-02
  0.16034250    
  1.33779300E-02
  0.14796147    
 -0.11527940    
 -0.16006319    
 -0.11589826    
 -0.11197302    
  0.47118732    
 -0.34240675    
  0.89608794    
 -0.26525983    
 -0.78845721    
  0.34687057    
 -2.09068041E-02
  0.10359845    
  9.96295065E-02
 -5.76336822E-03
 -0.23331042    
  0.82781816    
  -1.2591622    
  0.15575491    
  0.23461567    
  0.18358773    
   1.0718865    
  -1.1821828    
  0.75978148    
 -0.89989680    
  0.61935151    
 -0.41095096    
  0.27522811    
 -0.39053962    
  0.18847546    
 -0.20716761    
  0.10385024    
  4.65196595E-02
 -8.46533328E-02
 -0.17738666    
  0.67397696    
 -0.71269161    
 -0.26455960    
  0.56206143    
  0.11959135    
 -0.10343524    
 -0.31365737    
 -4.02744748E-02
 -0.39863834    
 -7.04508796E-02
  0.20991780    
  0.85151577    
 -0.73966664    
  0.66088635    
 -0.35355753    
  0.68924868    
 -0.68536544    
  0.11692099    
 -1.73915606E-02
 -2.84717493E-02
  0.80408758    
 -0.81133384    
  0.24401508    
 -0.10504447    
 -0.18739747    
 -7.66244391E-03
 -6.35134056E-02
  0.33764267    
 -0.35417154    
  0.46739605    
 -0.42657384    
  0.96317416    
 -0.96317405    
  3.53672951E-02
  0.85990447    
 -0.53062803    
 -0.12405274    
  0.46645921    
 -0.56555027    
  0.20915724    
 -0.47395429    
  0.95620716    
 -0.98839498    
  0.58466631    
 -0.40546539    
 -0.12022711    
  0.13573198    
  9.88010094E-02
  0.50172466    
 -0.71878952    
  0.11826429    
 -1.94183681E-02
  0.26387188    
  0.14289995    
 -0.31682310    
  0.38005558    
 -0.57318765    
  0.46728253    
 -0.37990859    
  0.49314061    
 -0.18378229    
  0.19587442    
 -0.32025829    
 -0.18099783    
  0.68117148    
 -0.97415882    
   2.0177357    
  -1.7735387    
 -0.11934634    
  0.37204874    
  3.23069678E-03
 -0.30285007    
  0.65984750    
 -0.55623561    
 -0.28506011    
 -0.26866642    
  0.55765665    
  0.12861702    
 -0.14841974    
  9.53104943E-02
 -1.46519076E-02
 -0.34462419    
  0.32975313    
 -2.65666135E-02
  2.65668537E-02
 -0.71971333    
  0.25642860    
   1.1913939    
 -0.47181335    
 -0.28671616    
  0.10959835    
 -0.43531835    
  0.37101054    
 -0.22683971    
  0.16989875    
 -3.57887819E-02
  0.20763902    
 -6.10354729E-02
 -0.20067075    
  0.32233134    
  0.43495384    
 -0.52224636    
  0.47295508    
 -0.46622115    
 -4.11012806E-02
 -4.65197824E-02
  7.41082728E-02
  0.23262252    
 -0.64834481    
  0.13030538    
 -2.75241137E-02
  9.74221751E-02
  6.92740306E-02
  0.64060956    
 -0.54673219    
 -0.32790646    
  0.61827320    
 -0.95176536    
  0.25054336    
  0.70657045    
 -0.52424788    
 -0.10937226    
  0.64423114    
  0.69709754    
 -0.98918688    
  0.35348949    
 -0.34996244    
 -3.95022854E-02
 -0.19782528    
 -5.97872697E-02
 -0.48432282    
  0.17589079    
 -3.27890441E-02
  0.37843585    
  0.51629013    
 -0.18177705    
  0.14004584    
  0.87924933    
 -0.67677224    
 -0.49015868    
 -0.13786954    
 -0.28478694    
  0.70178014    
 -0.87833899    
 -0.20604980    
  0.58590245    
  0.78545082    
 -0.52890903    
 -0.19259331    
  0.23545723    
 -0.58708811    
  0.24430221    
 -9.82700065E-02
   1.5818884    
  -1.2477480    
  0.14801754    
 -0.41897851    
  0.59118205    
 -4.32970114E-02
 -0.41435355    
  4.36749496E-02
 -3.03707961E-02
 -4.50531952E-02
  0.31383464    
 -0.45729086    
  0.64129382    
 -0.36028290    
 -0.14681438    
  0.85589844    
 -0.51942652    
  0.31875595    
 -0.51243758    
  0.32430139    
  0.18813574    
 -0.37689185    
  2.09063068E-02
 -0.30858839    
  0.40702856    
 -0.41646218    
  0.13293906    
  0.97667146    
  -1.1048810    
 -0.31316102    
  8.64736512E-02
  0.57721138    
  3.58932912E-02
 -0.35850772    
 -5.17764874E-02
 -0.11236214    
 -4.42058183E-02
  0.86885577    
 -0.42823389    
  0.70399702    
 -0.59718341    
  0.12573977    
 -0.69603240    
  0.49919775    
  0.33396265    
  0.15127546    
 -0.79061943    
  9.53102931E-02
  0.47647581    
  0.42146558    
  -1.0222396    
   1.0969770    
 -0.59205157    
 -0.25852537    
  0.50390548    
 -0.48492885    
  4.46355074E-07
  0.40043971    
 -1.01263942E-02
 -0.55327481    
  8.07235762E-02
  7.46911839E-02
 -0.36646241    
 -0.30421203    
  0.27087530    
   1.0891516    
 -0.43341905    
 -0.22976333    
  0.14088471    
  3.77401300E-02
 -0.21622300    
  0.49460235    
 -0.82268184    
  0.62718898    
 -0.51177239    
  0.73718709    
  0.26706254    
 -0.72489572    
  0.46910682    
 -6.96338192E-02
 -0.49729553    
 -0.13976164    
  0.23399380    
 -7.85452798E-02
  0.28280607    
 -0.73813182    
 -6.98695034E-02
  0.34675804    
  0.13469368    
  0.22800934    
 -0.10571992    
  0.70565826    
 -0.43612608    
 -0.22040012    
  0.69656551    
 -0.55620909    
 -0.68131298    
  1.74938887E-02
 -0.12941095    
   1.0491639    
 -0.72118568    
  0.42269298    
  0.31222299    
 -0.57738614    
 -0.14341326    
  0.23614316    
  3.18045352E-07
  1.10095339E-02
  0.73075223    
  0.34696189    
  -1.3975372    
  0.30881435    
  3.26703377E-02
 -4.75410707E-02
 -8.59900638E-02
  0.61242425    
 -0.63721818    
   1.1904931    
  -1.0357448    
  0.88793576    
 -0.80541486    
 -6.62271446E-03
 -0.12361351    
  0.32186553    
  5.43494709E-03
  0.27746794    
 -0.38312873    
  3.84096615E-02
  0.32606632    
 -0.60509020    
  0.58394831    
  5.20404950E-02
 -0.23180145    
 -5.12863649E-03
  0.29981852    
 -0.52360576    
 -0.26332897    
 -6.03633486E-02
 -0.35350624    
  0.37112713    
 -0.11560226    
 -0.17645675    
  0.69314736    
 -0.20002154    
  0.12095220    
 -0.30470419    
  3.37587595E-02
  0.37598917    
  0.28981674    
 -0.19735983    
 -0.71149576    
  0.78411919    
 -0.55780578    
  0.47997484    
 -0.43058214    
 -0.25476268    
  8.91685858E-02
  0.18153162    
  0.18034296    
  0.14133890    
 -0.89222640    
  0.41705224    
 -0.48205808    
   1.0237383    
 -0.17857487    
 -3.92204337E-02
  0.18509507    
 -0.13948476    
  0.22441691    
 -0.28683442    
  0.65338403    
 -0.65677917    
 -0.15812646    
  0.53833234    
  -1.0075388    
  0.31439275    
 -0.24667495    
  0.57647997    
 -0.41723976    
  0.15487579    
 -2.64327452E-02
  0.72175169    
  0.49860352    
  -1.2896682    
  0.32754630    
 -3.86689864E-02
  2.47804169E-02
  0.70531034    
  -1.1965165    
 -0.12783423    
  0.81524950    
  0.12921207    
 -0.32542196    
  0.47305819    
  9.55083147E-02
 -0.72329986    
  0.55318105    
 -0.39844716    
 -9.14712250E-02
 -0.10493454    
 -0.12204709    
  0.19979607    
 -0.36685103    
  0.33890465    
  0.12182359    
 -0.47215733    
  6.13013916E-02
 -6.70634806E-02
 -0.19044611    
   1.2109413    
 -0.23889180    
 -0.68787092    
 -1.05827199E-02
 -0.41616124    
   1.3700334    
 -0.71385145    
  0.46370739    
  0.12825462    
  6.71389103E-02
  0.17798290    
 -0.49643734    
 -0.31177947    
  0.42691338    
 -0.60436934    
  4.84241126E-03
  0.76984000    
 -0.66014075    
 -0.14410010    
 -0.47000289    
  0.76267320    
  0.14558497    
 -0.46357280    
  0.20763962    
  1.65293645E-02
  8.16345401E-03
 -0.40546596    
  0.12049023    
  0.20459446    
  0.88678485    
 -0.93183804    
 -0.46724179    
  0.73279160    
 -0.49215451    
 -0.27048990    
  0.14763623    
  0.95852298    
 -0.23638865    
 -0.19961347    
  0.22778372    
 -0.21622300    
  0.20067039    
 -0.64719808    
  0.12375378    
  0.22631316    
  0.77221590    
 -0.84211230    
  0.52609336    
  5.33319684E-03
 -0.49586695    
  0.67996049    
 -0.13733168    
 -0.44692180    
  1.18341772E-02
  0.11122581    
  0.16164131    
  0.29511732    
 -0.59581918    
  0.80011910    
 -0.62657291    
  0.72155362    
 -0.97918302    
  0.30399528    
  0.52048743    
 -0.56685364    
 -0.32568282    
 -0.10901798    
  0.48751912    
 -0.18683378    
  0.24613337    
 -9.53099281E-02
 -0.15860534    
 -4.80091646E-02
 -0.19386292    
 -0.10480841    
  0.17678209    
  6.71393871E-02
  0.18159971    
 -0.27215868    
  0.87270039    
 -0.17482461    
 -0.60731566    
  0.31332406    
 -0.23828934    
  4.00826056E-03
  0.49225453    
  4.54076082E-02
  0.66109711    
 -0.89422023    
 -0.44610327    
  0.43423316    
 -9.38187316E-02
  6.96488395E-02
  0.33253229    
 -0.35730204    
 -0.30135950    
 -9.78567377E-02
 -0.13486762    
  0.93640780    
 -0.27863893    
 -0.76491487    
  0.73110777    
 -2.86980788E-03
 -3.14224764E-07
 -0.55889732    
  0.24008493    
  0.17703752    
 -0.27234745    
  0.58536839    
 -0.46276560    
 -0.16251816    
 -9.09149647E-03
  6.62492886E-02
  0.50310320    
 -0.20268291    
 -0.31766272    
  1.72417238E-02
  0.48747817    
  0.39579475    
 -0.94043052    
 -9.48573351E-02
  0.43326703    
 -2.89674489E-07
 -0.14932375    
 -0.40546429    
  0.33566940    
 -0.35839847    
  0.98298186    
 -0.74387389    
  0.76093280    
  3.53098772E-02
 -0.30000222    
  0.14822994    
 -0.24353990    
  0.10354070    
  9.38187242E-02
 -2.51904298E-02
 -0.46187320    
  0.11101274    
  0.49549124    
 -0.63525301    
 -6.89923316E-02
 -0.42121267    
  0.69314754    
 -0.16211854    
  0.17227106    
 -0.50634599    
  0.61170715    
 -0.31015462    
 -0.20573393    
  0.36928561    
 -7.65397996E-02
  0.58946830    
 -0.53779650    
 -3.60364281E-03
 -0.42001063    
  0.15728590    
 -0.31143534    
 -0.39589605    
  0.80562550    
 -0.27219930    
  0.76585716    
 -0.39641511    
  8.15269426E-02
  0.19645621    
 -9.82387364E-02
  0.39247769    
 -0.60758901    
  0.50681716    
 -0.63011497    
  0.32214916    
  0.10273371    
  0.24537992    
 -0.20195746    
 -0.20350732    
  0.41925836    
 -0.56075770    
 -0.48450920    
   1.2981014    
 -0.13049617    
 -0.65159857    
  6.74415082E-02
 -0.67164117    
  0.76497251    
  0.10337789    
 -0.74820751    
 -3.19524445E-02
   1.1594915    
 -0.74540603    
 -0.49521196    
  0.91910398    
  0.33566988    
 -0.10135224    
 -0.32850423    
 -0.43363595    
  0.61131674    
  0.14859825    
 -0.61808485    
 -0.11365858    
  0.51082587    
 -0.39716598    
  0.57948810    
 -0.26933265    
 -2.14402210E-02
 -0.65368927    
  0.94908053    
 -0.61772346    
  0.34377185    
 -0.39641446    
  0.33389461    
 -0.12710027    
 -0.21584401    
 -4.17687632E-02
  0.51743859    
  0.52929765    
 -0.94755685    
  0.40116370    
  0.47215620    
 -0.60077417    
 -0.17450933    
  0.25605932    
  0.33042949    
 -0.68452680    
  3.37587595E-02
  0.27094480    
  0.50955915    
 -0.94229108    
  0.29739109    
 -0.44425085    
  0.73464710    
 -0.54482156    
  0.28299814    
  1.39864460E-02
 -0.12957071    
  0.32168224    
 -0.15462801    
  0.33981076    
 -0.62860817    
  8.55221823E-02
  0.40272903    
 -0.39050874    
 -0.19618197    
  0.25131458    
 -0.24640068    
  0.14994019    
 -0.33816138    
  0.53306198    
  0.41697240    
 -0.55447996    
  0.65869558    
 -0.58943784    
 -0.32171190    
  0.98275083    
 -0.89445752    
 -0.36408007    
 -0.23503889    
 -1.72410887E-02
  0.55338550    
 -0.14502501    
  0.52688104    
 -5.25512472E-02
 -0.29490250    
 -0.22073005    
   1.3510418    
  -1.4523934    
  0.21511149    
  0.24652404    
  1.66673753E-02
  0.57948810    
  0.16008496    
 -0.56555027    
 -9.46156830E-02
 -0.15224424    
  0.62653238    
  0.14972964    
 -0.11931801    
 -0.41705230    
 -0.11081460    
 -0.51473927    
 -1.31585989E-02
  0.63169432    
  0.30166802    
 -0.28421620    
 -0.42467916    
  0.77684647    
 -0.83680886    
  0.49838912    
 -8.54615942E-02
  6.12808466E-02
  0.67906237    
  -1.0723640    
  0.37566474    
  2.11279523E-02
  0.22384019    
 -0.97804832    
  0.96684295    
 -0.17502411    
 -0.27655870    
  0.49026185    
  0.10047075    
 -0.88730413    
   1.1804848    
 -0.36691287    
  0.10509656    
 -0.74932778    
  0.69063121    
 -0.72124606    
  0.35043815    
  0.70041966    
 -0.43022564    
  0.27788448    
 -0.22896233    
 -0.53408164    
 -0.32925904    
   1.1027960    
 -0.60718006    
  0.32988277    
  0.30407557    
  -1.0055212    
  0.76546741    
 -0.99557918    
   1.5680332    
 -1.91324949E-02
  -1.2034770    
  0.38546431    
  6.71174610E-03
  0.37948933    
 -0.24220310    
  6.49029016E-02
  1.89447980E-02
 -3.54741402E-02
 -0.66574740    
  8.79124105E-02
  0.47247565    
 -0.46753716    
  9.39659402E-02
  0.25231090    
 -0.57807785    
 -0.22937392    
   1.4830239    
 -0.21916214    
 -0.77835375    
  0.36290583    
 -0.26672134    
 -4.46508043E-02
  0.19817679    
  0.25339305    
 -0.42010686    
  0.90203077    
 -0.44763422    
 -0.68197310    
  0.13005330    
   1.0638696    
 -0.68643546    
 -0.33915100    
  0.57887876    
 -0.54654342    
  0.58272290    
 -0.34156176    
 -0.16251890    
 -0.32477665    
  0.71043825    
 -0.51082551    
  0.65924555    
 -0.25061136    
 -7.55696222E-02
  0.54636383    
 -0.95353717    
  0.69826216    
  7.61106759E-02
 -0.26662883    
 -0.12825418    
 -0.39499453    
  0.68267560    
 -0.31977013    
 -0.11506920    
 -8.16333853E-03
  0.17271233    
 -0.21029508    
  2.10536476E-02
  4.87902574E-02
  0.31411555    
 -6.28010780E-02
 -0.28357530    
  3.62215042E-02
  0.17703752    
 -0.20103835    
  0.35424262    
 -0.28768179    
 -4.25593220E-02
  0.28372124    
  0.68867260    
 -0.72195846    
 -0.10024508    
  0.33013573    
 -8.67888182E-02
 -0.33967754    
  0.14932336    
 -0.61260921    
  0.82145697    
 -0.58412802    
  0.30513418    
  9.24745724E-02
 -0.39760923    
  0.35901964    
 -0.26927367    
  0.54292262    
 -0.39184225    
 -0.44306436    
  0.88357753    
 -0.48195085    
 -4.72532623E-02
  0.16332500    
  0.17831789    
  4.20816317E-02
 -0.20342186    
  0.14981249    
 -8.46430808E-02
  0.37232447    
 -0.11751103    
  0.24203523    
 -0.75041837    
  0.14715779    
  0.22804375    
 -0.53342539    
  0.83910090    
 -0.96046174    
  0.70914763    
 -0.69314665    
  0.51715428    
 -0.21372461    
 -0.12464262    
  0.76361352    
  1.02564022E-02
  -1.0527421    
  0.50731057    
 -8.82922634E-02
  0.63576257    
  -1.0202941    
  0.24438505    
  0.50639135    
 -0.42975780    
  0.15532112    
 -0.45953158    
  0.83049083    
  0.29191026    
 -0.73186123    
  0.45913646    
 -0.22552213    
 -0.31585261    
  0.17549552    
 -0.29225838    
 -2.32024975E-02
  3.50955133E-07
  0.33915174    
  0.30344334    
 -0.47445795    
  0.55050379    
 -0.79166543    
  0.72300035    
 -0.48980600    
 -0.37979767    
  0.71912259    
 -0.61376297    
  0.17792627    
  0.54631168    
  7.61106759E-02
 -0.73416579    
  5.27691171E-02
 -0.23017783    
  0.40546480    
  0.36409828    
 -0.29223350    
 -0.28040954    
  0.42933249    
  7.56787658E-02
 -0.45323503    
  6.22419529E-02
 -2.62025949E-02
  0.36636239    
  0.32012558    
  0.26458937    
  7.25196972E-02
  -1.0060517    
  0.18593812    
 -0.23494633    
 -0.13157709    
 -0.56614757    
  0.53439897    
  0.18589991    
  0.63808775    
  0.10512483    
 -0.53445697    
 -7.27252476E-03
 -0.32486030    
 -4.65194397E-02
  0.36405522    
 -0.12100486    
  0.40684721    
 -0.27851588    
  0.91336656    
  -1.2742206    
  0.19876465    
 -8.62062071E-03
  3.40462662E-02
   1.3544106    
  -1.6213876    
   1.4937024    
 -0.69192076    
 -0.57754499    
  0.97973657    
 -0.75746667    
 -0.58708811    
  0.16753715    
  0.44713813    
 -0.27640781    
 -0.14448152    
  0.63446337    
 -0.38776520    
 -8.12978670E-03
  2.02030055E-02
 -6.61398917E-02
  0.97116750    
  -1.1794652    
  0.47000334    
 -9.66265947E-02
 -8.30667466E-02
 -0.34994811    
  0.57466549    
  0.49369901    
 -0.64627808    
 -0.16705403    
  0.15229329    
 -8.53227377E-02
  0.37671596    
 -0.62860942    
  0.22730181    
 -7.31504187E-02
 -0.19128942    
  0.76358014    
 -0.31750992    
 -1.39373615E-02
 -9.18071717E-02
 -0.14458145    
  0.76804811    
 -0.58943784    
  1.84170026E-02
 -5.24461046E-02
  0.44320524    
  0.61217767    
 -0.43604895    
 -0.75948185    
  0.81974107    
 -0.69901252    
 -0.24294594    
  0.10436082    
  0.48342693    
  5.54015301E-03
 -0.73835188    
  0.34796694    
  0.68700635    
 -0.58984238    
 -0.25608841    
  0.17109412    
  0.78735703    
 -0.19822696    
 -0.40211463    
 -0.21564636    
  0.43945906    
 -0.14043020    
 -1.55044412E-02
 -0.81956124    
  0.45841202    
 -2.72749458E-02
   1.1553435    
 -0.46219677    
 -0.63062668    
  0.14856920    
 -6.95258155E-02
  4.30596322E-02
 -1.54446037E-02
  0.25906625    
 -0.33167851    
  0.24712127    
  6.33122548E-02
 -0.21094798    
  0.93430930    
 -0.54155058    
 -0.37772059    
 -0.25344858    
 -0.48550764    
 -6.45387247E-02
  0.88926202    
  7.58188888E-02
 -3.88401896E-02
  0.38434181    
 -0.77995461    
  0.51376218    
 -0.27120048    
  2.65668537E-02
 -0.45734990    
  0.81813622    
  0.18101494    
 -0.80604005    
  0.70043766    
 -0.46276560    
  8.82924721E-02
 -0.16833511    
  0.25915363    
 -0.40225452    
  0.21542107    
  0.55183369    
 -0.46288586    
  3.82655524E-02
 -0.52688026    
 -7.18872175E-02
  0.26570320    
  0.77538496    
 -0.26456007    
 -0.24480477    
 -8.76748338E-02
 -0.20733318    
  0.94337147    
 -0.35612980    
 -0.55825430    
  0.91247374    
 -0.57260627    
 -0.12245483    
  0.34627643    
 -0.15505484    
 -0.11738729    
  3.55268805E-03
  0.33950743    
 -9.53098908E-02
 -0.65499568    
  0.39651275    
 -0.26164597    
  0.22873501    
  0.51231158    
 -0.47223371    
 -0.42530292    
  0.25857407    
  0.24236688    
 -0.20916842    
  8.97287205E-02
  2.21413616E-02
  0.37833622    
 -0.33897519    
 -0.15532093    
  0.28972912    
 -0.41161823    
  0.29460216    
  0.43714201    
 -5.02385423E-02
 -0.46207300    
  0.21642935    
  0.11043715    
 -0.28322348    
 -2.52263416E-02
 -9.16669145E-02
 -0.32296440    
  0.41827434    
  0.55492914    
 -0.66636890    
  0.14715779    
 -0.51082593    
   1.0445449    
 -0.38711563    
 -0.89381856    
  0.44183287    
  6.00644015E-02
 -0.61968029    
   1.0473192    
  0.29205820    
 -0.42308640    
 -0.10907149    
 -0.16976106    
 -0.54214829    
   1.1333550    
 -0.17261252    
  4.80998009E-02
  0.18370147    
 -0.68627489    
  0.68857044    
 -0.12699993    
 -0.48258236    
  7.32031688E-02
  8.27538669E-02
 -2.93064844E-02
 -0.13087976    
  0.31999376    
  6.54997006E-02
 -0.45569694    
  0.57508016    
 -4.44514900E-02
 -6.91840500E-02
  9.29630175E-02
 -0.91108328    
  0.50822455    
 -0.38039136    
  0.43733320    
 -0.25501123    
  0.37320432    
 -0.36372462    
  0.58094966    
 -0.39235905    
 -0.39768338    
  0.41318753    
 -0.16251816    
  6.98975325E-02
  0.20526323    
  7.92494863E-02
 -0.23914422    
  0.13554542    
 -0.51317608    
 -0.17997201    
 -0.16833559    
   1.1939228    
 -0.18232124    
 -5.93001395E-02
 -0.10858099    
  0.28499046    
  0.21066685    
 -0.21607234    
  0.35829946    
 -0.27513522    
 -0.45662725    
  0.67326623    
 -0.78125435    
  0.55459034    
 -0.36716488    
  8.03226084E-02
  0.26905364    
  0.34377140    
 -0.33865654    
 -0.40674129    
 -0.30183014    
  0.54545218    
  0.41641605    
 -0.50097358    
 -0.35761002    
  0.29001623    
 -0.38299230    
  0.46357241    
  9.82386544E-02
 -0.41427591    
  0.42878991    
 -0.61821640    
  0.16251923    
  0.45281151    
 -7.49976262E-02
 -0.42910758    
  0.66155261    
 -0.36553213    
 -0.48506236    
  0.38404253    
  0.34040147    
  0.23373127    
 -0.64340717    
 -0.25857344    
  1.08705126E-02
  0.95551091    
  8.75306651E-02
 -0.55628818    
  0.49136814    
 -0.34915388    
  0.27754414    
 -0.90651250    
  0.32871994    
 -0.12854134    
  0.74277955    
 -0.39187366    
 -0.15466967    
 -0.66801131    
  0.33444390    
 -4.14561927E-02
  0.95061547    
  0.31938267    
 -0.69761479    
  0.37823194    
 -0.64328671    
 -0.33958945    
  0.23725086    
  0.24699458    
  2.00002436E-02
  0.31454524    
  0.41902691    
 -0.57800907    
 -0.11672422    
  0.25378045    
 -0.40055090    
 -0.18526724    
  0.41134721    
 -0.38946468    
  0.13353166    
 -5.84961735E-02
 -0.21913531    
  0.55961537    
 -0.23391572    
  0.52231210    
 -0.34723631    
 -0.53123540    
  0.13030538    
  8.24764967E-02
   1.1151412    
 -0.57233280    
  0.29911813    
 -0.41448259    
 -0.38662174    
  0.15871172    
  0.20593169    
  0.36580017    
 -0.65719295    
  0.19830191    
 -0.25567946    
  0.19600661    
 -0.92932069    
  0.38336515    
  0.40732524    
  8.88687372E-02
 -0.21551953    
  0.75847632    
  6.68828934E-02
  -1.1874731    
  0.78845769    
  0.64228857    
 -0.93826979    
 -0.11362472    
 -0.20159319    
  0.81711489    
 -0.43043837    
  0.94618380    
 -0.74113417    
 -0.26180232    
 -0.20595619    
  0.57928002    
 -0.17232150    
 -0.30474192    
 -4.13281433E-02
  8.48990306E-02
  0.25217584    
  0.89927906    
 -0.52232963    
 -0.73534793    
  0.46946487    
 -0.11106662    
  0.15586992    
 -0.32979336    
 -0.46072850    
  0.47849014    
 -0.59272778    
  0.46120709    
  0.88612074    
 -0.60145617    
 -0.61473215    
   1.1097236    
 -0.27366161    
 -0.53038591    
  8.66683498E-02
 -3.06540783E-02
  0.37785020    
 -0.61865783    
 -8.79110247E-02
  0.18232235    
  0.53485858    
 -0.37301567    
  0.11565223    
  0.26786235    
 -0.51868922    
  4.71183322E-02
  0.23396343    
  0.15320398    
  0.12030485    
 -0.81915027    
  8.74882713E-02
  1.04168365E-02
  0.13547330    
  0.28200996    
  0.25472167    
 -7.69614652E-02
 -0.36076489    
 -8.99963379E-02
  0.77077210    
 -0.79344869    
  0.52086681    
 -0.45004085    
  0.12440864    
  0.10724532    
  0.21017818    
 -0.42909363    
  0.15234098    
  0.51082534    
 -8.14926550E-02
 -0.38677275    
 -0.28306365    
  0.87585306    
 -0.88977498    
  0.54482085    
  0.71724433    
  -1.0370545    
  0.10945692    
  0.19120064    
 -0.17461686    
 -0.16406853    
 -0.14578767    
 -0.31957611    
   1.4916546    
  -1.0185692    
  0.15305077    
  0.21052320    
 -0.55361724    
  0.56953293    
 -0.41471794    
  0.62087667    
 -0.87847203    
  0.62654501    
  0.33213362    
 -0.78845710    
 -2.64327452E-02
 -0.11332845    
  3.44011821E-02
  9.66270044E-02
  0.55961525    
 -0.23638865    
  4.65203375E-02
 -0.59508580    
  0.60413569    
 -0.17693055    
  0.32721248    
 -0.12947887    
 -0.25299627    
  0.47849017    
 -0.60770237    
  0.65582138    
 -0.27951312    
 -0.27397013    
 -0.16000496    
 -0.60158020    
  0.60613614    
  6.16934560E-02
  0.73908418    
  5.36373965E-02
 -0.55768305    
 -5.20044751E-02
 -0.26771617    
  0.27833611    
  0.11934648    
 -0.12996602    
 -0.46787143    
  0.37469319    
  0.19139455    
  0.27469510    
  0.55399817    
 -0.93047577    
  0.36662537    
 -0.66869628    
  0.13111283    
  0.39410093    
 -0.47343770    
 -0.63090473    
   1.0302354    
 -0.32423934    
  0.40120062    
 -0.49949372    
  0.70481622    
 -0.59804785    
 -0.20536986    
  0.39330199    
  0.21612594    
 -0.13877685    
  0.56927741    
 -0.83878744    
  0.30760935    
 -0.32040301    
 -4.83602285E-02
  0.11075103    
  0.12136047    
 -0.10536044    
  2.35300381E-02
  3.05371732E-02
 -0.31049684    
  0.33647242    
 -0.25288472    
  3.24848853E-02
  0.13638155    
  0.98182523    
  -1.0224806    
  0.20893499    
 -0.20893499    
  0.51908994    
 -0.34440443    
 -0.48899895    
 -0.14660333    
   1.1826955    
 -0.46678337    
 -0.30607074    
  0.82776952    
 -0.68176186    
  3.33985053E-02
 -4.86075655E-02
  0.82572001    
 -0.42409354    
 -0.33852535    
  0.39582664    
 -0.54698366    
  0.55422157    
 -0.26863399    
  0.55511373    
 -0.39558655    
 -0.40412554    
  0.26019952    
  0.18335262    
 -2.61110403E-02
 -0.17599292    
 -0.17165327    
  0.88818443    
 -0.79867905    
 -0.31546128    
 -9.34349373E-02
  0.19172773    
  4.57461812E-02
 -0.22212780    
  0.50062186    
 -0.43196639    
 -0.23986940    
  0.58510584    
  0.46200198    
 -3.00454237E-02
 -0.37647751    
  0.16362964    
  0.29840586    
 -0.79850787    
  0.36772522    
 -0.23864801    
  0.42863250    
 -0.68554181    
  0.76851732    
 -0.74357766    
 -0.10919911    
 -0.24116114    
  0.42165086    
 -0.15338667    
  0.16705491    
  0.85950458    
  -1.1456789    
  0.35607237    
  0.16672906    
 -0.30207103    
 -2.44505331E-02
   1.1869980    
 -0.73007476    
 -0.69001806    
  2.46918146E-02
  0.42956272    
  0.33420184    
  0.22086789    
 -9.05383453E-02
 -0.24456824    
 -0.31567079    
  0.91015840    
  -1.3266011    
  6.60086703E-03
  0.35601631    
  4.50529866E-02
  4.73206528E-02
  0.32682228    
  7.02040642E-02
 -0.61180228    
  0.35563299    
 -0.42574188    
  0.50297397    
  0.16757332    
 -0.41119614    
 -8.54448453E-02
  5.92425987E-02
  0.57342607    
  4.15197499E-02
  -1.0315346    
  0.77987927    
 -1.86343994E-02
 -0.17794262    
  6.17255084E-02
 -0.77377713    
  0.66606599    
 -7.87380245E-03
   1.2293398    
  -1.2862655    
 -8.28357264E-02
  0.13182572    
   1.2162479    
  -1.6000375    
  0.34313366    
  0.52891850    
  0.28707057    
 -0.71353722    
  0.18107213    
   1.1027706    
  -1.4729278    
  0.82441318    
 -0.23864028    
 -0.14912538    
 -0.16148737    
 -3.49682756E-02
 -0.35008693    
   1.2190112    
 -0.95431858    
 -6.40215427E-02
  0.38317999    
 -0.57881266    
  0.45926791    
  9.47867241E-03
  0.10724539    
 -0.50800437    
  0.19553602    
 -0.34189206    
  0.58718222    
 -0.21113144    
 -0.28768167    
  0.35965577    
 -7.57119507E-02
 -1.12992423E-02
 -3.07719074E-02
 -8.13458040E-02
  0.37680987    
  0.57117653    
 -0.76284409    
 -0.11164012    
  4.23954241E-02
  0.13400257    
 -0.25841179    
 -0.13720140    
 -0.21217376    
  0.23638801    
 -0.23638803    
  0.78569871    
 -0.24619775    
 -2.50457749E-02
 -0.30228117    
  0.24640054    
  3.82438535E-03
 -3.89153063E-02
  0.24822333    
 -0.29285511    
  9.11524072E-02
 -0.14660329    
  1.45544647E-07
 -0.15634617    
  0.11149590    
  0.43261567    
  0.17684989    
 -0.57786119    
  0.34595093    
 -0.11307722    
  1.05083957E-02
  0.70181984    
 -0.87650532    
  0.62667012    
 -0.48025540    
  0.63027966    
 -0.63027966    
   1.0608722    
  -1.1706226    
  0.83811313    
 -0.83014476    
 -0.11332890    
  0.85677701    
 -0.96957171    
 -9.92980823E-02
  0.66811103    
 -0.51553065    
  0.78114116    
 -0.40115505    
 -0.48429805    
 -0.43199268    
  0.60025328    
  0.26644021    
  0.38145047    
 -1.86917800E-02
 -0.53228056    
 -7.50351250E-02
  5.88408448E-02
 -0.28090155    
  0.47000393    
  0.23389660    
 -0.20722841    
 -0.13729794    
  0.62077892    
  -1.1006436    
  0.36819378    
  9.64604244E-02
 -0.35503373    
  0.92174011    
 -0.42079949    
 -0.24236678    
  0.22903356    
 -0.22062951    
  0.36417812    
 -0.37258145    
 -0.29757681    
  0.91629052    
 -0.54944062    
 -0.43746871    
  0.18840137    
  0.15415080    
 -4.42542098E-02
   1.0120124    
 -0.76120073    
  0.27528176    
 -0.22047304    
  0.70309758    
  -1.0269831    
  0.78971338    
  -1.1391726    
  0.65314215    
 -6.82602124E-03
 -0.67954171    
 -2.73992028E-02
  0.77638984    
  0.58707619    
 -0.78420389    
  0.17777123    
 -0.50649107    
  0.71718007    
 -0.11449076    
  0.14821577    
 -0.39910808    
 -0.28895026    
  0.83047873    
 -0.62888497    
 -0.19149187    
 -8.92979577E-02
  0.13832685    
  0.66647929    
  7.34056830E-02
 -0.68405539    
  0.20025909    
 -3.39013636E-02
  0.55137175    
 -0.43231204    
 -4.52247635E-02
 -0.14941667    
 -2.08775178E-02
  9.64604244E-02
  0.27902427    
  0.24323015    
 -0.52225423    
  0.45163646    
  0.70767558    
  -1.3719736    
  0.36516926    
 -0.46475348    
  0.99770153    
  -1.0966828    
  0.14502600    
  0.42526746    
 -0.76073962    
   1.0058632    
 -0.41963172    
  6.40522465E-02
  0.16761521    
  8.00425932E-02
 -0.38014710    
  0.82927924    
 -0.46059334    
 -0.20387828    
  0.35844001    
 -0.42039034    
  0.15950724    
 -0.58971083    
  1.71916839E-02
 -0.22172426    
   1.1448096    
  0.22539870    
  -1.3917137    
  0.77985638    
  0.36131558    
  0.12801862    
 -0.33851132    
 -0.28958836    
 -5.89558184E-02
  0.55672008    
 -0.50158751    
  0.41941562    
 -0.19397573    
  0.24791087    
 -0.59545314    
 -7.64426291E-02
  0.40857512    
  0.47349122    
 -0.71861368    
  0.49401858    
 -0.41397563    
  0.16196933    
  0.13392076    
 -0.52546507    
   1.1596885    
 -0.72247523    
  4.65198010E-02
 -0.15320419    
  0.50017357    
  -1.1230044    
   1.2002623    
 -0.59749877    
  7.16918483E-02
 -1.90477986E-02
 -0.10464822    
  0.25052285    
 -0.57567155    
  0.22805731    
  0.33647224    
  0.18138695    
 -0.36202949    
 -0.20815545    
  0.81733733    
 -0.80910707    
 -0.30421066    
  0.52407050    
 -0.24056371    
  8.33362807E-03
  2.05347314E-02
  0.77131188    
 -0.17408469    
 -0.36598659    
  0.46798581    
 -0.22567239    
 -0.39538902    
  0.30814788    
 -0.16805939    
 -0.42027977    
  0.45243683    
  5.53984717E-02
 -0.18712354    
  0.24810021    
 -0.33085451    
 -0.17997101    
 -0.12485088    
  0.68781406    
 -0.25437522    
 -0.39688146    
  0.91731542    
  0.39170980    
  0.15612710    
 -0.96671134    
  5.45588396E-02
 -0.15957373    
  0.51358950    
 -0.94890827    
  0.26195312    
  0.55194414    
 -0.56436616    
  0.52077609    
 -0.31443965    
 -0.26644057    
 -0.54533786    
   1.1187638    
  0.43575823    
  -1.2202327    
 -0.34967369    
   1.4111757    
 -0.41591665    
 -0.20962545    
  6.16632476E-02
 -0.31348243    
  0.53861737    
 -0.35629579    
  0.31845409    
 -0.42213216    
  0.29292011    
 -0.54483449    
  0.94295865    
 -0.33143264    
 -0.23717147    
  0.48063433    
 -8.38817134E-02
 -0.57981801    
  0.24783659    
 -0.26585442    
  0.39633301    
 -0.31768954    
 -6.06241152E-02
  0.40546465    
 -0.28372142    
 -0.17680235    
 -0.22078812    
  0.31093851    
  0.14797363    
  0.79384959    
 -0.82021666    
 -0.10028425    
  0.18442926    
 -0.14715748    
  0.86285603    
  -1.3642402    
   1.0146471    
 -0.56327218    
  0.37067881    
 -3.91027257E-02
 -0.24563406    
 -0.10754135    
  1.73160937E-02
  0.38960326    
 -0.18464944    
 -0.41424420    
 -0.37421173    
  0.67764270    
  0.65126681    
 -0.63192356    
  6.31009638E-02
  0.67316467    
 -0.33463863    
 -0.37515980    
 -0.34923944    
  0.81971031    
 -0.40197429    
  0.42729229    
 -0.80865979    
  0.53899604    
  0.44055608    
 -0.21979651    
 -0.45814118    
  0.50248897    
 -0.69314772    
  4.55609942E-03
  0.24472740    
 -5.86249717E-02
 -0.32223523    
  0.55663514    
 -0.29266936    
 -0.23825713    
 -0.44692227    
   1.1169610    
 -0.43579042    
 -0.16086581    
  0.29590309    
  0.10008354    
 -0.46430483    
   1.0503272    
 -0.13808526    
  -1.3329740    
   1.2078112    
 -0.56595743    
  6.27654046E-02
  0.24495667    
  0.40942529    
 -6.74411803E-02
 -0.57936567    
  0.30080307    
  0.45452115    
 -0.70026511    
  7.56374076E-02
 -0.16524981    
 -0.24187209    
  0.54601997    
 -9.35829878E-02
 -0.11029577    
  0.18055306    
 -0.20198268    
  0.10608189    
  0.41836888    
  0.20241776    
 -0.18967885    
  8.68354738E-02
 -0.54426008    
 -0.42057872    
  0.45013717    
 -0.23617303    
  2.02846546E-02
  0.59622949    
 -0.72005433    
  0.11170414    
 -0.49469554    
 -0.36624455    
  0.83624828    
 -4.69166823E-02
 -0.21878602    
  0.60217494    
  7.45330304E-02
 -0.57352453    
 -0.37647849    
   1.3293458    
 -0.94797826    
 -7.07357898E-02
  0.27317986    
  0.10575905    
  9.23730358E-02
  9.75581259E-03
 -0.31724107    
   1.2685117    
  -1.2685115    
  0.24338229    
 -5.36799915E-02
  0.14677069    
 -0.25951090    
  0.10536037    
 -0.44512954    
  0.40739039    
 -0.28256667    
  0.28256735    
  0.96288049    
 -0.60736006    
 -0.55490953    
  0.69783056    
  -1.0551763    
   1.0575110    
 -0.54400402    
  0.79971212    
 -0.27929360    
 -0.32413849    
 -0.18827955    
  7.29688630E-02
  0.61818391    
 -0.33607316    
 -0.16350560    
  0.38999525    
 -0.51603597    
  0.56810844    
  -1.0232972    
   1.1974808    
 -0.72380769    
  0.17127147    
 -0.47247529    
  0.36505568    
  6.64692968E-02
 -0.50335163    
  0.52245933    
  9.90309790E-02
 -0.71043909    
  0.36995843    
  0.30854699    
  0.32246858    
  0.20241776    
 -0.52193993    
 -0.14536555    
  4.00051102E-02
 -7.10957423E-02
  0.40896818    
 -0.43024501    
 -0.17589077    
 -4.28303611E-03
  0.31101286    
 -0.14527994    
  0.79832590    
  -1.0034504    
  0.20875502    
 -0.19986610    
   1.3718097    
  -1.6105601    
  0.71811378    
  0.75038141    
  -1.1572174    
  0.17681918    
 -0.23180139    
  0.35797811    
 -0.26662856    
  0.52030474    
 -0.36956084    
  0.21698096    
 -0.29873207    
  0.34699902    
 -0.29293123    
  0.34892580    
 -0.73872459    
  0.25476268    
  9.93184745E-02
 -0.12370934    
 -0.13647428    
  3.24848853E-02
   1.3431391    
  -1.5560607    
  2.77178145E-07
  0.76402122    
  0.38418743    
 -0.55603826    
  0.19268394    
 -0.68289036    
  0.23531373    
  0.60246342    
 -0.72682101    
  0.15219156    
 -0.10754135    
  3.01096346E-02
  0.81468940    
 -0.20547692    
 -0.53571033    
  5.73766939E-02
 -5.73772192E-02
 -3.20026167E-02
  0.10047065    
 -4.12814990E-02
  0.22544017    
  0.52539766    
 -0.56596482    
 -0.29407197    
  2.11428758E-02
  3.69648375E-02
  0.10334270    
 -5.22505194E-02
  7.63336057E-03
  0.23898667    
 -3.03976592E-02
  0.10257887    
  0.21699619    
 -0.68421876    
  0.95380098    
 -0.51769888    
 -9.01511461E-02
 -0.48905188    
  0.46357241    
  9.82386544E-02
 -4.17974330E-02
  0.19092241    
 -0.12886457    
 -0.58207244    
  0.63779730    
  6.80887401E-02
 -0.47762722    
 -1.23201497E-02
  0.38035902    
 -0.53175849    
  0.41820368    
 -0.24231385    
  0.30961671    
  7.41076469E-02
 -0.28038242    
  8.70116800E-02
 -0.45150828    
  0.74417865    
 -0.85478884    
  0.26101467    
  0.21045101    
 -0.53172374    
  0.40753365    
 -0.22624746    
  0.40719035    
 -9.77271795E-02
  0.31395024    
 -0.11466286    
  0.33780679    
 -0.53329819    
 -0.12062806    
  0.79078573    
 -0.97310728    
  0.74559397    
  0.10827569    
 -0.67583108    
  0.60340083    
 -0.18232167    
 -0.48762235    
  0.48197308    
  0.12249290    
 -0.38684222    
 -2.61694584E-02
 -0.30294961    
  0.51082605    
  0.14576380    
 -0.17068784    
  0.15460157    
 -0.38804975    
  0.76054513    
 -0.63350874    
  0.16164131    
 -0.29266936    
 -0.19845076    
  0.43904129    
 -0.19753081    
  0.77936000    
 -0.57868963    
 -0.34465632    
  0.14014702    
  5.24467118E-02
  0.50276399    
 -5.91078140E-02
 -0.26682344    
 -3.42184156E-02
  0.90739012    
  -1.2035469    
 -3.46352123E-02
  0.53862888    
 -0.29025602    
  0.26421270    
 -4.31330353E-02
 -0.29228368    
 -8.06576386E-02
  0.73428947    
 -0.69506806    
  0.35011518    
 -0.38534334    
  0.25837269    
 -0.21548040    
 -0.40928999    
   1.1157066    
 -0.94204348    
  0.58078456    
 -5.55702746E-02
  0.52894652    
  -1.3117063    
  0.19268346    
   1.1390220    
 -0.96014303    
  0.36140499    
 -6.83499649E-02
  0.35603195    
 -0.61936057    
  0.20029014    
  0.67063510    
 -0.94922566    
  0.73523510    
 -0.60794479    
  0.58822954    
 -0.22480460    
 -5.40670119E-02
 -0.55160695    
 -0.57367319    
   1.2968229    
 -0.50509459    
  0.17206515    
 -0.10880269    
  0.17205158    
 -0.13077001    
  8.11731443E-02
  9.68502089E-02
  0.21013586    
 -0.87596834    
   1.1642725    
 -0.64391184    
  1.06194150E-02
  0.91488159    
  -1.2311369    
  0.86778998    
 -0.41054863    
 -0.59146369    
  0.12451310    
  0.20244327    
 -0.31051692    
  0.28223249    
 -8.23020749E-03
 -0.22624746    
   1.5485544    
  -1.0460536    
  0.40441957    
 -0.75796419    
  0.13742971    
  0.20666565    
 -0.52999544    
 -0.11980039    
  0.30570105    
  0.31845331    
 -0.42183155    
  0.98515189    
 -0.76399016    
  0.69710737    
 -6.32221252E-02
 -0.94837886    
  0.50537604    
  0.27614030    
 -0.42050275    
  0.29051906    
 -0.33307827    
  0.52573329    
  0.26523548    
 -0.99648321    
 -0.21588741    
  0.86182207    
 -0.21490829    
 -0.72195005    
  0.98649508    
 -0.45892707    
  0.46134582    
 -0.56628013    
  0.69101751    
 -0.83248311    
  0.11560220    
  0.17940639    
  0.93509126    
 -0.78931779    
 -5.17916642E-02
 -0.77263659    
   1.2781322    
 -0.37196442    
 -0.17768094    
 -0.26933265    
 -0.38968059    
   1.3659550    
 -0.97173750    
  0.27859104    
  0.20098196    
 -0.53540230    
  0.66893309    
 -0.40914804    
  0.39433321    
 -0.45127496    
  0.30126166    
 -1.16278753E-02
  0.52476329    
  5.71585856E-02
 -0.38364580    
 -0.41995785    
  0.18292931    
  0.21275586    
 -0.45585400    
  0.30782655    
  0.50568378    
 -0.87340868    
  0.58228433    
 -0.27625307    
 -0.18596430    
  0.10718372    
 -0.67688644    
   1.7410319    
  -1.3079931    
 -0.11517101    
  0.20322835    
  4.49515916E-02
  0.63080418    
 -0.69901252    
 -0.11631325    
  0.79364997    
 -0.46602735    
 -0.23511972    
  0.49381444    
 -0.59516698    
  0.62415391    
 -0.28135338    
 -0.59984732    
   1.0635206    
 -0.82441276    
 -0.53062737    
  0.49375808    
   1.2193474    
 -0.91075855    
 -0.21455991    
 -8.58410727E-03
  0.42255935    
  0.46042421    
 -0.82846230    
  0.34228647    
  0.38890392    
 -0.74765086    
  0.81231236    
 -0.35168839    
 -0.57014143    
  8.00426006E-02
  7.01321736E-02
  0.14442769    
 -0.15645254    
  0.97425526    
 -0.36300090    
 -8.68123174E-02
 -0.35429081    
  3.79637527E-07
 -0.57763350    
  0.62090188    
  0.50560057    
 -0.21142459    
 -0.54455936    
   1.1930346    
 -0.94918627    
 -0.12188997    
  0.44895062    
 -0.49829635    
  0.76808894    
 -0.83652550    
  0.48293999    
 -0.33236742    
 -0.23758397    
  0.48690537    
 -0.67104632    
  0.90198094    
 -0.46249321    
 -6.17257580E-02
  0.10984505    
 -0.92640954    
  0.72648358    
  0.33764267    
 -0.23269156    
  0.10166391    
  0.21511102    
  0.24652356    
 -0.88730288    
  0.73804218    
  4.76280712E-02
  0.36915499    
 -0.89560598    
   1.3389300    
  -1.3350013    
  0.74100280    
 -0.82694578    
  0.45818225    
 -2.73987371E-02
 -0.40130684    
 -0.31431368    
  0.20941283    
  0.35667464    
  0.94177026    
  -1.4208475    
 -7.43984231E-07
  4.08222377E-02
 -8.88307095E-02
  0.91738278    
 -0.92286229    
  0.73879260    
 -0.23237240    
  0.73370457    
  -1.2793452    
  0.53565800    
 -0.20327529    
  0.17615509    
 -0.23960103    
  0.21525215    
   1.1149110    
  -1.6824805    
 -0.30228043    
   1.1584125    
 -0.52588964    
  0.20512533    
 -0.29376090    
  0.67592633    
 -0.46160242    
  0.56074029    
 -0.28096357    
  0.10714488    
 -0.51708388    
 -9.89035144E-02
  0.43793547    
 -0.59291077    
  0.80771333    
 -0.36629429    
  0.18603194    
  0.23052382    
  0.14782828    
  9.85718668E-02
 -0.86859637    
  0.24571745    
  9.20577720E-02
 -0.39412916    
  0.23180176    
 -0.12210259    
 -0.52243602    
  0.71837401    
 -0.32514834    
  0.94637531    
 -0.38465038    
 -0.34947741    
 -0.16416034    
  0.28768194    
 -0.17670360    
  0.38566208    
 -0.20544377    
 -0.55873853    
  0.70836782    
 -0.48891199    
  0.23197119    
  0.46608996    
  0.40872782    
 -0.87481773    
 -0.45758176    
  0.56137776    
  0.28327069    
 -0.61412543    
 -6.58457801E-02
 -7.61233866E-02
  0.67892200    
 -0.18864557    
 -0.14097345    
 -0.10050259    
  5.56891449E-02
 -0.29885456    
 -0.25452912    
  0.63342828    
  0.25642908    
 -0.37903163    
  5.49824312E-02
  0.39581618    
 -0.79512727    
  0.75557470    
 -0.62896812    
  0.83173352    
 -0.19130301    
  0.19365300    
 -0.72172081    
  0.33024192    
  0.97429776    
 -0.66599637    
  0.11323722    
 -0.59143764    
  0.39581618    
  3.53781022E-02
 -0.75946975    
  0.24238595    
  0.12225737    
 -6.13689087E-02
 -8.47426523E-03
  0.38973936    
 -0.37286079    
 -4.27413546E-02
 -0.12545373    
  0.14277039    
  7.44148493E-02
  0.28568783    
 -0.69314790    
  0.13428043    
  4.60442007E-02
 -7.79607296E-02
  0.38176331    
 -0.53321522    
 -0.32397133    
   1.7917593    
 -0.73457354    
 -0.22996460    
  0.15143079    
  0.47692367    
 -0.74947113    
 -7.11416006E-02
  0.38215396    
 -0.25671965    
 -0.31237400    
  0.23638894    
  0.36671177    
 -0.16126853    
  8.55222419E-02
 -0.55552566    
   1.3587762    
 -0.49287719    
 -0.58826745    
  0.25802621    
 -3.05629726E-02
  7.31226206E-02
 -0.31805286    
  0.43298274    
 -0.38987294    
  0.15595731    
 -0.19029529    
  0.26672196    
  0.33024159    
 -0.28768173    
 -0.24174462    
 -0.18313847    
 -0.16482764    
  0.38009813    
  0.64039642    
 -0.70151538    
  0.18721201    
  0.70181984    
 -0.82003921    
 -0.41136482    
  0.19311142    
  0.47910801    
 -0.24529015    
 -4.33996208E-02
 -0.48299059    
  9.94608030E-02
 -0.45706940    
  0.26881269    
  6.89936355E-02
 -0.25704503    
  0.91629034    
 -0.11692178    
 -0.31121203    
  0.78653103    
 -0.32116836    
  0.57702428    
 -0.86803401    
  0.69979173    
  2.18352936E-02
 -0.46097332    
 -0.15930094    
  0.82290643    
 -0.65338409    
 -0.58102912    
  0.82894880    
 -0.61188406    
  3.35771106E-02
 -6.83184937E-02
 -0.17027394    
   1.3229525    
 -0.29461697    
 -8.72065201E-02
 -0.54973453    
  0.12540083    
 -0.22761767    
  0.51440632    
  1.59575138E-02
 -0.36919144    
  0.12874922    
 -0.19583493    
  0.81228960    
  -1.2076018    
  0.28312567    
  9.15674344E-02
 -0.16743250    
  0.36696666    
  0.24140552    
 -0.62326080    
  0.25075841    
  0.36172071    
 -6.72519505E-02
 -7.83535987E-02
 -0.15571915    
  0.38448921    
 -0.39553964    
  0.53714257    
 -0.42845479    
   1.0058459    
 -0.70906931    
  0.45601729    
  -1.5472490    
  0.62467927    
  0.79060251    
 -0.82260507    
  0.22800934    
  2.24005040E-02
 -0.15732048    
 -6.89927638E-02
 -0.19189069    
  0.30436930    
  0.64595157    
  0.11902153    
 -0.30656138    
 -0.51307046    
 -0.29898083    
  0.58946878    
  0.11372853    
 -0.34249043    
  0.25910839    
 -0.47436073    
  0.48785615    
  0.44144979    
 -0.83757484    
 -0.72966254    
   1.1856240    
 -0.18232124    
 -0.21936293    
  0.94383228    
  -1.0061095    
  4.00826056E-03
 -0.17912741    
  0.46880645    
 -0.34730935    
  0.59529090    
 -0.37895054    
 -0.28200909    
   1.1838626    
  -1.3562783    
  0.30764312    
  0.50209171    
  0.20284337    
 -0.30607963    
 -0.85084075    
  0.64869499    
 -3.30061466E-02
 -0.53803903    
   1.3407317    
 -0.30947211    
 -0.31257963    
 -0.36834717    
  0.18434362    
 -0.32309362    
  0.39768273    
 -0.52657342    
  0.36037213    
  8.48563537E-02
  8.13453719E-02
 -0.21149278    
 -3.13747413E-02
  0.43555203    
 -0.24727288    
 -0.23726885    
   1.0674481    
  -1.1732732    
  0.32645565    
  0.10502452    
 -0.15667187    
  7.48649612E-02
  9.76295667E-08
 -0.14436235    
 -0.41689461    
  0.44306388    
 -0.29881349    
  0.79476970    
 -0.49227205    
 -0.30748442    
  7.69617558E-02
  0.53280425    
  0.22096702    
 -0.83073258    
  0.26620317    
 -3.83838778E-03
  0.86903799    
 -0.87289125    
 -0.38067800    
   1.2837546    
 -0.51973349    
  8.32764804E-02
  0.11858948    
 -0.56988364    
  0.15794533    
  0.31727272    
 -0.58354056    
 -0.15062544    
  0.29992241    
  0.22460201    
  0.17353690    
 -0.68339139    
  0.92016661    
 -0.84087092    
  0.43926731    
 -0.45736763    
   1.1562780    
 -0.52190191    
 -0.19156542    
 -0.24089557    
  0.13586035    
 -0.13213672    
 -0.42422807    
  0.67595506    
 -0.29736301    
  0.55794680    
  -1.2242211    
  0.63465101    
  0.57159227    
  1.12737492E-02
 -0.37673411    
 -0.19415598    
  0.67107970    
 -0.64368099    
  0.63961619    
 -0.17057787    
 -0.34569335    
 -0.25522229    
  0.16603689    
  3.66343521E-02
  8.94063041E-02
 -0.22808965    
  0.41914496    
 -0.63508350    
 -0.33135805    
  0.54315478    
 -2.52111182E-02
 -0.14637914    
  0.67825836    
 -0.27443719    
 -0.28768191    
  0.76709855    
  0.27125469    
 -0.36962411    
 -0.32042184    
  3.64781879E-02
  0.31709570    
 -0.68880868    
 -0.11454192    
 -7.56019279E-02
  1.55838439E-02
  0.86336809    
 -0.59389234    
 -1.69329695E-07
 -0.41934127    
  0.23386501    
  0.22787161    
 -0.15477955    
  0.48584682    
 -0.35396841    
  0.38334292    
 -0.63686591    
 -8.29482898E-02
  0.81032926    
 -0.25924411    
 -0.33336154    
 -3.09073851E-02
  0.31314006    
 -9.99106392E-02
 -0.29252508    
  0.61492312    
 -0.47896779    
  0.17452314    
 -0.66854167    
   1.3105829    
  -1.0986115    
  0.59895980    
 -0.70557046    
   1.0047591    
 -0.22773109    
 -0.71053916    
  0.33480045    
  0.10326619    
 -0.17705166    
  6.53828382E-02
  0.45083341    
 -0.42583209    
  0.10905776    
  0.50267440    
 -0.81148815    
  0.57599193    
 -0.43557474    
  0.72959256    
 -0.71657783    
 -0.12861767    
  0.37561196    
  2.32951883E-02
 -0.64185458    
  0.23309445    
 -0.12088145    
 -0.11848216    
  0.48017162    
 -0.74505556    
  0.72936869    
  9.78224725E-02
 -0.59426010    
  0.40978435    
   1.1599127    
  -1.1470643    
  0.20337519    
  9.90908295E-02
   1.0178708    
  -1.0147312    
 -0.22001396    
  0.10731196    
  0.27975580    
  3.64625826E-02
  7.39252418E-02
  4.18662131E-02
 -9.05383453E-02
 -0.13033046    
 -0.67624497    
  0.39234397    
  0.54276264    
 -0.43213305    
  0.27064547    
 -0.22121277    
  3.21061770E-03
 -0.37236461    
  0.33314472    
 -0.26136470    
  0.32590303    
  0.25270247    
 -0.16595159    
 -0.68458861    
  0.11271979    
  0.42057899    
  0.19885087    
 -0.41369528    
  0.14585146    
 -9.74554345E-02
  0.40020162    
 -0.33173397    
  0.62860888    
 -0.65468097    
  8.66964981E-02
 -4.96553257E-02
  0.64662683    
  5.73697686E-02
 -0.63040847    
  0.42993769    
  8.22379366E-02
 -0.52236289    
  3.40750208E-03
  0.22178210    
 -0.35628608    
 -0.30205283    
 -0.30538252    
   1.1198150    
 -0.18933924    
 -0.28862104    
  0.11359736    
 -0.38882524    
  0.69066870    
 -0.36058161    
 -1.07333530E-02
 -0.23399323    
  0.15154961    
  0.23864816    
 -0.12434252    
   1.0288730    
  -1.1830230    
  4.05704416E-03
 -1.63266174E-02
 -0.14595380    
 -7.92502537E-02
  0.83021647    
 -0.98608559    
  0.59843916    
 -7.56378025E-02
 -0.23662607    
  0.29556930    
 -0.32775709    
 -8.78610164E-02
 -0.39531294    
  0.67788011    
  0.74741685    
 -0.29194155    
 -0.51898897    
   1.0056219    
 -0.96545589    
 -0.13917081    
 -9.98450518E-02
  0.39204240    
 -0.14909615    
  0.10064384    
 -0.15710989    
  0.40408060    
 -0.26847684    
 -0.53280526    
  0.31056714    
 -0.16172135    
  0.26481658    
  0.27948511    
 -0.28768182    
  0.10536037    
  0.43226323    
  0.23651491    
 -0.97893274    
  0.56680471    
 -0.52719611    
  0.27424300    
 -0.43733278    
  0.33238229    
 -0.29316139    
  0.15728590    
  0.82902277    
 -0.57354403    
 -0.21860756    
  0.53142631    
 -0.61146945    
  0.26912850    
  0.30439556    
 -0.27851588    
  0.52890897    
 -0.69099933    
  0.16936266    
  0.22314377    
 -9.41512138E-02
 -0.31567079    
  2.28652752E-07
  0.59696317    
 -6.19775243E-02
 -2.85365731E-02
 -0.23638847    
  0.20701432    
 -0.58778650    
  0.92889416    
  -1.1520383    
  0.54558009    
  8.14004913E-02
 -0.32868421    
  0.33517826    
 -0.37675416    
  0.58094966    
 -0.71178937    
  0.73525828    
 -0.20843259    
  0.49933156    
 -0.94859862    
   1.1518940    
  -1.1224799    
  0.48141170    
  0.12076371    
 -0.14188094    
  7.06173554E-02
 -0.37056944    
 -1.65974125E-02
  0.23726887    
  5.45879193E-02
 -0.63842225    
   1.0164309    
 -0.20615833    
 -0.10828903    
 -4.19219173E-02
 -6.13461481E-03
  0.50959438    
 -0.89979148    
 -6.57517612E-02
  0.14018406    
 -0.13534155    
  3.79197672E-02
 -0.24667495    
  0.60937697    
 -0.42013490    
  0.40710586    
 -0.11450949    
  0.39065000    
 -0.33002576    
 -0.16925848    
  2.02846546E-02
  3.93752716E-02
  0.76394004    
  0.14381963    
 -0.42195550    
  0.55041206    
 -0.94759804    
 -0.52148378    
  0.48183826    
 -0.15048102    
  0.51848882    
 -0.54885930    
 -0.12164468    
  0.94473785    
  7.09256306E-02
 -0.38672313    
 -0.22513506    
  0.15082249    
 -0.29725114    
 -0.50443518    
  0.85183686    
 -0.18123558    
 -0.65167463    
  0.12883306    
  0.34895250    
 -0.24965425    
 -6.15573712E-02
  0.21783881    
  0.66290700    
 -0.50209177    
 -0.18667869    
  0.58972573    
 -0.55961603    
  0.58354068    
 -0.26354656    
  9.67077389E-02
  0.21754165    
 -0.49595514    
 -8.46659318E-02
  5.08918427E-02
 -0.12160745    
 -0.49797764    
  0.17520317    
  0.68417841    
  0.35517204    
  -1.0453217    
  0.86342072    
 -1.52670536E-02
  5.00101298E-02
 -0.16971812    
 -0.18347807    
  0.11159064    
  0.46377328    
  3.45528051E-02
 -0.84353125    
  0.11973014    
  0.24393715    
 -0.58900672    
  7.41083324E-02
  0.72330028    
  0.44747460    
  0.47375393    
 -0.84271097    
 -0.54654348    
 -4.03277427E-02
  0.14884600    
 -0.28061453    
  0.53311098    
 -3.64700742E-02
 -0.32850400    
 -0.31449315    
 -0.15234163    
  0.32647610    
 -0.13157709    
 -0.20124891    
  0.19077747    
  0.16014788    
 -0.35092530    
  0.33282536    
  0.14826243    
  0.21205886    
 -0.57890970    
  0.10251547    
 -8.00419599E-02
  1.65298171E-02
  0.49095780    
  0.23180142    
 -0.46841356    
 -0.30477735    
  5.04314117E-02
  0.74375683    
 -0.48941171    
  0.54988360    
 -0.39331406    
  0.16649647    
 -0.16287993    
 -0.43663126    
  0.86705345    
 -0.33741200    
 -0.63562328    
   1.0944624    
 -0.54824585    
  0.52935821    
 -0.53657794    
  1.79540683E-02
 -0.27237964    
  0.88977438    
 -0.45363203    
  0.43815768    
 -0.53983188    
  0.45228902    
  4.77760807E-02
 -0.42595810    
 -0.12206219    
  2.76834555E-02
 -0.38686749    
  0.76347953    
 -8.80762711E-02
 -0.43531775    
  7.97389001E-02
 -0.32992432    
  0.85668093    
 -0.45290938    
 -0.36396521    
  0.41999355    
  0.41185513    
 -0.42475870    
 -4.31218837E-07
 -0.67385334    
 -7.95129016E-02
  0.31153405    
   1.1053237    
 -0.81386101    
  0.94383228    
 -0.51967543    
 -0.63791198    
 -1.41171953E-02
  0.13707991    
  0.44595656    
  7.63731524E-02
 -0.68825704    
  0.48513237    
  0.13727844    
 -0.48158899    
 -0.45319578    
   1.2919834    
 -0.38372549    
  0.10212964    
 -0.29417598    
 -1.31152961E-02
 -2.33730506E-02
  0.49995551    
 -0.88701010    
  0.60477775    
 -0.19435051    
 -0.24990122    
  0.11589792    
  0.13069713    
  0.34401226    
 -0.80216515    
  0.97820842    
 -0.59926957    
 -0.46642575    
  0.65232480    
 -1.80182010E-02
 -0.20067091    
  0.70785314    
 -0.19925234    
 -0.51603597    
  0.39546481    
 -0.62515944    
  0.55221117    
  8.29490125E-02
 -0.66857630    
  7.92957619E-02
 -0.27137360    
  0.91393536    
 -0.30994093    
 -0.30607074    
 -1.31871793E-02
   1.0762403    
  -1.1401879    
  0.62482822    
 -0.63430661    
  0.76878458    
 -0.52118117    
 -0.11824739    
  0.11824746    
  0.44554293    
 -0.49507752    
  7.52236769E-02
 -0.87546808    
   1.5847890    
 -0.79238671    
 -3.20026167E-02
  0.86456978    
 -0.87683928    
 -0.17005125    
  0.92889416    
 -0.57515025    
  0.28425109    
  0.15046176    
 -0.37489536    
  8.35110620E-02
  0.40645355    
  -1.1513636    
  0.24294591    
  0.69559544    
 -0.78796834    
  6.25211596E-02
  0.33213410    
 -0.44991758    
  0.10251547    
  0.28768244    
  0.29725111    
 -0.44183293    
  0.22225459    
  0.57023549    
 -0.32526755    
 -0.19296265    
  9.03838649E-02
  9.97893736E-02
  0.23976417    
 -0.50716901    
 -0.35043785    
  0.63720709    
 -0.46181783    
  0.33336186    
 -0.60095781    
   1.4495890    
  -1.0216515    
 -0.31015411    
  0.45473656    
 -0.19782601    
  0.82301021    
 -0.76238489    
 -0.37469366    
  0.35238814    
  0.34343001    
  0.72205853    
  -1.4394979    
 -4.47000898E-02
  0.34054574    
 -0.33484828    
 -0.23601030    
  0.20132427    
  0.80437249    
  3.61792706E-02
 -0.50829071    
  9.64604244E-02
 -0.56730825    
   1.5958327    
 -0.93356186    
 -1.75748337E-02
 -3.97879221E-02
  0.33277544    
  0.26155001    
 -0.24060713    
 -0.42244765    
 -0.33489296    
  0.11470933    
 -0.26334912    
  0.25344935    
  0.21012346    
   1.2140032    
  -1.1253126    
  8.82409438E-02
 -0.11820569    
  9.77265313E-02
  0.19658720    
 -0.11707485    
  0.66406554    
 -0.15196742    
 -0.36433807    
 -9.50358212E-02
 -0.31318033    
  0.48487219    
 -0.78085202    
   1.3247144    
  -1.0370321    
 -0.44368717    
  0.38799766    
  0.20983915    
  0.93609291    
 -0.35427713    
 -0.30310273    
  0.41977629    
  -1.0915321    
  0.58425289    
 -4.52567860E-02
 -0.33832574    
 -0.21667090    
  0.12611216    
  0.76403397    
  -1.0532980    
  0.66098976    
 -0.29863480    
  3.88815887E-02
  0.12715510    
  0.25545207    
 -0.52831906    
  0.89047021    
 -0.51823020    
 -0.20142139    
  0.18438563    
 -0.44221488    
   1.0968282    
 -0.78275961    
 -0.66237569    
  0.60199529    
  0.34414884    
  0.24869649    
 -0.50548846    
 -0.33040649    
  0.50125653    
 -0.41028461    
  0.40062213    
  0.27792609    
  0.19933337    
 -0.86349255    
 -0.24116126    
  0.78569871    
  0.77276510    
 -0.47204652    
 -0.84050369    
   1.0180433    
 -0.96272910    
 -4.11966853E-02
 -0.13486762    
  0.24116208    
 -2.12325957E-02
  0.54292262    
 -0.80100381    
 -0.13036273    
  0.58285141    
 -0.50964868    
  0.21130912    
  0.65182883    
 -0.18480608    
 -0.33349138    
  0.50077564    
 -0.99780720    
 -0.23867382    
   1.1215360    
 -0.43274581    
 -0.23522545    
  0.36984771    
  0.38229784    
 -0.41725281    
  0.15697031    
 -6.63420185E-02
 -0.51807123    
  0.67170697    
  0.21130863    
 -0.52512980    
  0.59995341    
 -0.39390463    
  9.21703577E-02
 -0.56355482    
  0.51853031    
  0.16907661    
 -0.11466286    
  8.07610452E-02
 -0.29537424    
  0.17974396    
 -0.16062288    
  0.11441070    
 -7.72310719E-02
  2.16610655E-02
 -0.16672938    
 -0.32639685    
  0.75273961    
 -0.39723459    
  0.50671864    
 -0.42415735    
 -0.20445073    
  0.19687533    
  0.19616669    
 -0.14791989    
 -0.10697250    
 -0.30394205    
  0.41453129    
  2.49566305E-02
 -0.11954512    
  0.51794344    
  0.15110625    
 -0.67701757    
 -0.10092612    
 -9.75248292E-02
 -1.47417523E-02
  0.11226712    
  0.10491829    
 -0.55563986    
  0.24512269    
  0.34958479    
  0.37565055    
 -0.39890793    
 -0.56453061    
  0.21065247    
  0.34994838    
  0.44911748    
 -0.89270133    
  0.37852049    
 -0.51644421    
  0.30686316    
   1.3276110    
  -1.4904354    
  0.46465412    
 -0.71248990    
  0.91629052    
  0.37156367    
 -0.80716604    
  0.75178027    
 -0.63346130    
  0.44060576    
 -0.10168366    
 -1.23077482E-02
 -5.08049466E-02
 -0.35620916    
  0.23148113    
 -0.42596880    
  0.27488831    
  0.71016848    
 -0.74956077    
  8.96124914E-02
  8.97287205E-02
 -0.18830881    
  9.44908857E-02
  4.09031054E-03
  0.62342489    
 -0.67794639    
  9.05967578E-02
 -5.66951521E-02
  0.11034803    
  0.50933158    
 -0.62804830    
 -8.31994936E-02
  0.41606370    
 -0.33286434    
  1.66673753E-02
  0.44065127    
 -0.53596133    
  0.37781361    
 -0.46813574    
 -0.24705847    
  0.30972928    
  0.36736494    
  0.80624449    
  -1.3355792    
  0.75699824    
 -0.47620812    
 -0.40962389    
  0.34977651    
  0.11238413    
 -4.42725904E-02
  0.31807932    
 -0.64065766    
  0.19549109    
  8.93450230E-02
  0.46088114    
 -0.31039980    
 -0.14197043    
  0.46309450    
 -0.26396534    
   1.0524228    
  -1.4372684    
  0.17292340    
  0.41825831    
 -0.45765039    
   1.0099759    
 -0.54108930    
  0.10088153    
 -0.16133086    
  0.34112400    
 -0.63177818    
  0.25746825    
 -0.35317516    
  0.38338876    
 -2.98066461E-03
  0.15201657    
 -0.34574562    
  0.49549124    
 -0.42553237    
  0.33308825    
 -0.56812662    
 -8.00419673E-02
  0.13814998    
  0.36430708    
 -0.52587700    
  0.82192773    
  0.35417154    
  -1.2396901    
  0.48938546    
  3.09100235E-03
  0.54897761    
 -0.17062539    
 -0.29830924    
 -0.41836846    
  0.23775491    
 -0.44906422    
  0.56190467    
 -0.36806330    
  0.35579330    
 -0.38258004    
 -0.64457238    
   1.4055053    
 -0.76546758    
  0.17471722    
 -0.17927328    
  0.13238947    
   1.3115704    
  -1.0678409    
  2.78221536E-02
   1.0313603    
  -1.2149017    
 -0.38911518    
  0.75599462    
 -0.69314712    
  0.47884753    
 -0.65006262    
  0.98833078    
 -0.75321138    
  0.31585321    
 -0.33995032    
  0.60923493    
 -0.30822775    
  0.14430325    
 -0.17360997    
 -5.34480810E-02
  3.46858203E-02
  0.27912265    
  0.45302656    
  -1.0663508    
  0.45534664    
 -0.23750764    
  0.61805665    
 -0.26351175    
 -0.63234621    
  0.47420871    
  8.38007629E-02
 -0.21833174    
  0.40546539    
 -0.53329825    
  0.55440736    
 -1.04990760E-02
 -0.36158684    
 -0.14660329    
 -0.75651634    
  6.33702725E-02
   1.0352427    
  0.59158713    
 -0.33475006    
  0.31208092    
  -1.5867690    
  0.59351736    
   1.0176431    
 -0.21414775    
 -0.87760335    
  0.42073241    
 -0.24269411    
 -0.18834817    
  0.11258892    
  0.31169677    
 -0.40886039    
  0.25527510    
  0.51869994    
 -0.64044261    
  0.30538130    
 -0.47528014    
  0.97685295    
 -0.19515237    
  4.83044563E-03
 -0.38637108    
 -0.15710989    
  0.87304521    
  -1.0951520    
  3.80231064E-08
 -2.09426507E-02
  0.14274840    
 -0.52468258    
  0.26415065    
  0.43671802    
  0.53062856    
  8.87063742E-02
 -0.12323233    
 -0.60146302    
  0.26826373    
  0.37448952    
 -0.64275330    
  0.41679659    
 -0.52978426    
  0.81252402    
 -0.21996380    
 -0.15724178    
  0.27443710    
 -0.20565009    
  2.28579417E-02
 -0.33590719    
  0.40150478    
  2.61106994E-02
 -7.76828900E-02
 -0.17289543    
 -0.11944006    
 -0.22969446    
 -0.32434046    
 -0.30075356    
   1.0689369    
 -0.61774880    
 -0.31985047    
   1.6792506    
 -0.56284940    
 -7.31394738E-02
  0.45739099    
 -0.24569464    
 -0.60906446    
 -0.29849276    
   1.3304141    
 -0.91772825    
  7.28228614E-02
  0.21575871    
  0.52792948    
 -0.89505547    
 -8.10159221E-02
  0.40967569    
 -0.30558205    
  0.37848824    
  4.33184840E-02
 -0.73127115    
  0.13093762    
  0.35894516    
 -6.55974299E-02
 -4.15288918E-02
 -0.22491206    
 -3.60395424E-02
  0.44738713    
 -0.42471057    
   1.3509227    
  -1.3243723    
 -0.13540436    
  0.50380063    
 -0.35538137    
  0.64683205    
 -0.49885878    
  0.44554293    
  0.11034831    
 -0.26449850    
 -0.52012897    
  0.72984892    
 -0.41224444    
 -0.36546001    
  0.29135197    
  0.85667336    
 -0.93671560    
 -9.57069099E-02
 -7.24294260E-02
  0.37204874    
  0.52048743    
 -0.15127005    
 -0.24748684    
  0.24075297    
 -0.15565360    
 -0.56489211    
 -0.22198606    
  0.75207025    
  0.62259573    
 -0.43891266    
 -2.75875255E-02
 -0.37787685    
  5.29922470E-02
 -0.19530897    
  0.61359477    
 -0.42801073    
  0.36897719    
 -0.18232119    
  0.85499030    
  -1.1444758    
 -0.19029529    
 -0.24633576    
  0.20624204    
  0.57763410    
  0.20043834    
 -0.86343235    
  0.23299561    
 -6.06243908E-02
  5.27508669E-02
  0.44802502    
  0.21909459    
 -0.58738083    
 -0.21044990    
   1.2794312    
  -1.3639889    
 -0.21217376    
  0.44701365    
 -0.22024103    
  2.85737589E-02
  0.13176954    
  0.40134177    
 -0.46068063    
  0.75659299    
 -0.63348722    
  0.30680293    
 -0.25050279    
  0.58940721    
 -0.43734473    
  0.14560570    
  2.67393291E-02
  0.12392114    
 -0.45198497    
 -6.82085454E-02
  0.33647224    
 -0.13794327    
 -0.37850040    
  0.36880720    
 -0.29202026    
 -0.17538905    
  0.40027049    
 -0.41593719    
  0.30205175    
  0.41963163    
 -0.33035254    
  0.31488824    
 -0.38489854    
 -0.26007620    
 -0.40299356    
 -0.12615076    
  0.44123316    
  0.19574437    
  0.17488654    
  0.27548113    
 -0.11707485    
 -0.16966325    
  0.59197032    
 -0.58820385    
 -0.14107850    
  0.56146920    
  0.28397158    
 -0.69687164    
 -0.43193254    
   1.2074147    
 -0.83308065    
  0.45054653    
 -0.25708893    
 -0.20538653    
  0.24998026    
 -5.77086546E-02
  0.45168456    
 -8.54849741E-02
 -0.66828668    
  0.12174369    
   1.0972941    
  -1.5872581    
 -0.27274114    
  0.23995139    
 -7.61616305E-02
  0.77263623    
 -7.94889033E-02
  0.12177210    
 -0.22793180    
  0.15871172    
 -0.33306500    
  0.46702299    
 -0.36309248    
  0.19793570    
  6.47581592E-02
 -0.34309426    
 -8.23702291E-02
  0.50779039    
  7.04104230E-02
 -0.13962068    
  3.25166225E-03
 -0.48835224    
  0.61903912    
  0.96358764    
  -1.2560289    
  0.18104872    
  0.33965224    
 -0.16746674    
 -0.68513709    
  0.80142909    
  -1.0205916    
  0.46751738    
 -0.25905016    
  0.32721251    
  0.47772554    
 -0.49729553    
  0.69314700    
 -0.68135947    
  7.88400099E-02
  2.49566305E-02
  2.09063068E-02
 -0.65260160    
  0.22446777    
  0.94033772    
 -7.72916451E-02
 -0.73881817    
 -0.20692153    
  0.71306247    
  0.24597923    
  0.39067155    
 -0.95194095    
  0.97404975    
 -0.60929954    
 -0.31577620    
 -1.85535327E-02
 -0.16671382    
  0.70195752    
 -0.60906446    
 -7.53491670E-02
  0.65999532    
 -0.57661313    
 -3.66637260E-02
 -0.48758486    
  0.28090271    
  0.39863905    
  0.40088832    
 -0.79952723    
  0.85311157    
  -1.1340144    
  0.65176189    
  0.59519279    
 -0.43903148    
  0.17375036    
 -0.69061798    
  0.20479472    
 -0.19474378    
  0.19885087    
  0.27115250    
 -0.50563073    
  9.38969031E-02
  0.88758075    
 -0.58120620    
 -0.12957071    
   1.1322939    
  -1.4727261    
  0.35611895    
  0.21297516    
  0.54239744    
 -0.62427622    
 -0.45442578    
   1.2889663    
 -0.63978165    
 -0.21544802    
 -0.24338202    
  0.22934611    
 -0.12799396    
  0.28466508    
 -0.14962898    
  0.38776514    
 -0.27506390    
  7.83535391E-02
  0.10969858    
 -0.14210258    
 -0.61264443    
  0.24823995    
  0.23001632    
  0.16388784    
  2.90301279E-03
 -0.25629586    
 -0.14916907    
 -2.19790861E-02
 -6.89927787E-02
  0.13768968    
 -2.94759497E-02
  0.27152625    
 -0.20939483    
   1.1145487    
 -0.91497439    
  0.12070243    
 -0.52452409    
  0.33576816    
 -0.13554588    
  0.47553220    
  8.63843188E-02
 -0.16454922    
 -0.23404291    
 -0.33442032    
  0.98916739    
  -1.3547690    
  0.30647004    
 -9.58175361E-02
 -2.25997400E-02
  0.45923147    
  0.26208681    
  4.08222862E-02
 -0.54702926    
  0.32388541    
  0.34830689    
 -0.82098079    
 -2.28819886E-07
  0.39651275    
  0.50577670    
  3.20193097E-02
 -0.84729815    
  0.17081803    
  0.80263168    
 -0.76611578    
  8.03493485E-02
  0.25782892    
 -0.56032586    
  4.96331975E-03
  0.47247565    
 -0.45286775    
  0.24427761    
  8.03353265E-02
 -0.20145111    
 -0.10393083    
 -2.89877988E-02
  0.96040124    
 -2.08541546E-02
 -0.25625262    
 -0.53758323    
 -0.24347517    
  1.60854720E-02
  0.14345486    
  0.21852444    
 -0.10125366    
   1.1659641    
  -1.1218694    
  0.33085415    
  0.34249011    
 -0.63865870    
  0.89019614    
 -0.96488619    
 -0.24376355    
  0.48870775    
 -0.20493986    
 -6.06243908E-02
  2.46928167E-02
  0.70927632    
 -5.55126220E-02
 -0.70805734    
 -0.13783205    
 -0.20121725    
   1.3128815    
 -0.61372834    
 -0.38179517    
  0.26438633    
 -0.52894616    
  0.47356901    
 -7.38341659E-02
  0.38612190    
 -7.85248578E-02
  8.11251849E-02
  0.11054195    
 -0.33368582    
 -0.19276567    
  2.71862242E-02
 -0.14842018    
  0.11332877    
  0.35110381    
  0.51972479    
 -0.72008479    
 -0.10422323    
 -1.91208683E-02
  0.74212092    
 -0.88284904    
 -7.85619467E-02
 -0.43226400    
   1.3173012    
 -0.83808082    
  0.10856668    
  0.65112436    
 -0.38213432    
 -0.28141218    
 -0.11934634    
   1.6836132    
  -1.3311727    
 -6.62271446E-03
 -0.10130802    
 -0.44674757    
 -0.10280879    
 -0.17344411    
 -7.06178546E-02
  0.98993361    
  0.24525417    
 -0.74406683    
  0.18563311    
  0.34879240    
 -0.22095907    
 -0.16573299    
 -3.93918753E-02
  0.23026133    
 -2.87787057E-02
 -6.01689592E-02
  0.77676159    
 -0.84078282    
 -0.16592756    
  0.57688725    
 -0.17631254    
 -0.27684811    
  0.81666046    
 -0.24480480    
 -0.22863264    
 -0.19897328    
 -1.12572657E-02
  0.31467330    
  0.25832972    
 -0.32968727    
  -1.0272555    
  0.58410627    
 -0.15415050    
  2.12766510E-02
 -0.12903097    
  0.56217885    
 -0.11949060    
  0.24445377    
  0.15070195    
 -0.62796158    
  0.35229647    
 -0.29110143    
 -0.17413576    
  0.25733492    
 -0.41602421    
   1.1879212    
 -0.64204776    
 -0.18158405    
  0.19986610    
 -0.15656929    
  0.27917174    
 -0.17465840    
  0.44781241    
 -0.36366782    
 -0.51669103    
 -0.20132478    
  0.52511197    
 -0.67209399    
  0.81462747    
  6.77617416E-02
 -0.42813337    
  0.33420235    
 -0.20997399    
  0.29698473    
  1.03628775E-02
 -0.27969542    
  0.32668427    
 -7.84043297E-02
 -4.34853174E-02
  0.81503659    
  -1.3258632    
  0.36344171    
  4.20233011E-02
  7.52833858E-02
 -0.24533430    
   1.1692296    
  -1.0940764    
 -1.82658434E-02
 -6.66909367E-02
   1.0111526    
 -0.41356215    
 -0.19048479    
  0.46795282    
  3.87770712E-07
 -0.29661998    
 -0.69314772    
   1.2861381    
 -0.25612468    
 -0.60810989    
  0.19372959    
 -0.30879885    
  0.36959946    
 -0.58162558    
  0.93914348    
 -0.52866530    
  0.36464334    
 -0.12039065    
 -0.62991530    
  0.71496648    
 -0.62591428    
 -0.16542421    
   1.6210113    
  -1.2279687    
 -0.25951046    
  0.50804400    
 -0.24496746    
  0.71775270    
 -0.84671903    
 -1.22200958E-02
 -0.11727142    
  0.22957467    
  0.46587387    
 -0.26121554    
  9.12312791E-02
 -0.37593272    
  0.48183826    
 -0.67854863    
  0.17666985    
  0.76913291    
 -0.66175002    
 -0.27923262    
  2.37544551E-02
  3.50955133E-07
  0.63515985    
 -0.34045991    
 -8.76469910E-02
 -7.66244391E-03
  0.38735330    
 -0.59144789    
  0.98729408    
 -0.59448725    
 -0.23194009    
  0.29068944    
 -0.38760769    
  0.45999795    
  0.22426029    
 -0.39106083    
 -8.25208873E-02
  0.87007821    
  -1.0206505    
  0.11778288    
  0.33647236    
 -0.45843023    
 -4.19288455E-03
  0.56560040    
 -0.18854603    
 -0.42878997    
  0.69756204    
 -0.30396670    
 -4.58098128E-02
 -0.25489259    
 -0.17109521    
 -0.75736696    
   1.7968482    
 -0.92649502    
   1.0293139    
 -0.29842681    
 -0.38711563    
 -0.38299245    
  0.77830487    
 -0.87139523    
  0.25671974    
  4.78914939E-02
 -0.56502694    
  9.06972960E-02
  0.60245019    
  0.27973890    
 -0.53014976    
  5.91889583E-02
  0.36240593    
  4.68838438E-02
 -0.52707261    
 -0.49091092    
  0.24266943    
  0.56669372    
  0.33063379    
  3.97399664E-02
 -0.15667954    
 -0.27510303    
 -0.21484447    
  3.65155563E-02
  2.75062583E-02
  0.68145138    
  -1.0249240    
  0.36266762    
  0.40673131    
 -0.40673202    
 -0.13407451    
  0.58051419    
 -0.72528809    
  0.15343218    
  0.51684147    
 -0.17361879    
 -0.19897328    
  4.73679565E-02
  0.40189958    
 -0.19961300    
 -5.06810844E-02
  0.13161792    
 -0.43678126    
  0.49155352    
  8.97574723E-02
 -0.44570696    
 -1.09289121E-02
 -0.12467465    
  0.29285547    
  0.63416588    
 -0.49561599    
 -0.27429464    
 -0.16544309    
 -0.25610691    
  0.23496518    
  8.98560658E-02
  0.64103103    
 -0.93918526    
  0.51816672    
  0.65643084    
 -0.46061730    
 -0.63312954    
  0.68339121    
  0.21921462    
 -0.88814801    
 -0.29890901    
  0.91757983    
 -0.52292579    
  6.72524050E-02
  0.64099801    
 -0.35943189    
  8.23993832E-02
  7.35023394E-02
  0.48368919    
  -1.4360551    
  0.75257099    
 -0.50125563    
  0.83589512    
 -0.50548846    
  6.97533563E-02
 -0.21695676    
  0.69973308    
 -0.57560760    
 -1.17419735E-02
 -3.94456647E-03
  0.19019537    
 -0.39570931    
  0.17338242    
  0.41494405    
 -0.27075556    
   1.0552841    
  -1.1516553    
 -3.96874920E-02
  0.22395258    
  0.70760500    
 -0.67262584    
  0.19010329    
 -5.18172700E-03
 -0.11843240    
  0.44932386    
 -0.99082911    
   1.0783074    
 -0.99171501    
   1.2729659    
  -1.4271162    
  0.20359915    
 -2.21737362E-02
  0.81540406    
 -0.88985771    
 -2.44505331E-02
 -0.12648334    
  0.59586895    
 -0.28459057    
 -0.15072790    
  0.12993640    
  0.47052860    
 -0.35930264    
 -0.21285775    
  0.49299294    
 -0.13353179    
  6.29134625E-02
 -0.20951685    
  5.12928665E-02
 -0.22761767    
  0.27640834    
 -0.23254167    
  0.11730635    
 -3.49546969E-02
  6.87296838E-02
 -0.18601863    
  0.47000393    
  0.37919739    
  9.25409272E-02
 -0.74471384    
 -0.34012863    
  0.67764276    
  0.57877612    
 -0.36610427    
 -0.95382816    
  0.35119587    
  0.14974533    
  0.42079926    
 -0.99542832    
  0.62939233    
  8.41337591E-02
  0.10131752    
 -0.35593155    
 -0.39621484    
  0.98771137    
 -0.59522164    
 -1.88332554E-02
  0.36538190    
 -0.43627766    
 -0.19795285    
  0.20202677    
 -0.22721660    
   1.1204799    
  0.27090320    
 -0.97913831    
  0.20128475    
 -0.45356470    
  7.13093355E-02
  2.00407989E-02
  0.52969366    
 -0.15922590    
 -0.33155259    
  0.40546545    
 -0.16566722    
  0.22972858    
  0.32343116    
 -0.92322296    
 -0.35667491    
  0.67749691    
 -0.13488436    
  0.69134039    
 -9.67580304E-02
  7.93638639E-03
 -7.16783553E-02
 -0.89736342    
  0.24376318    
 -0.22314321    
  0.30538210    
 -0.11122563    
  0.36254025    
 -0.21440962    
  0.31977007    
 -0.13202885    
 -0.55586827    
 -0.16467777    
  0.50711465    
  0.33221495    
 -0.39749691    
 -0.12675092    
   1.1985530    
 -0.75190526    
 -0.38549316    
  0.60690570    
 -0.85580176    
 -0.71512586    
   1.5915005    
 -0.71603072    
 -0.14417005    
  0.67697406    
 -0.25910881    
  0.22032246    
  9.42819491E-02
  2.53815670E-02
 -0.24595782    
  0.21800174    
 -0.78485531    
  0.63798076    
  6.91918656E-02
  2.20394172E-02
  0.47306439    
 -0.70854563    
  3.44240945E-03
 -0.37001792    
  0.30249730    
 -6.06248751E-02
 -0.52789807    
  0.41644239    
 -0.33997130    
  0.83317614    
 -0.72291923    
  0.65962428    
  0.52828574    
 -0.83123511    
 -0.27747786    
 -0.52103037    
  0.36772481    
  0.98378372    
 -0.53018540    
  0.15629622    
  0.45868546    
 -0.81858194    
  0.30027530    
 -0.22913453    
  0.45704424    
 -0.50091106    
  0.35172954    
 -0.24547338    
 -4.53685112E-02
  0.53335482    
 -0.41791809    
 -2.66681015E-02
 -0.15866451    
 -9.48573351E-02
 -6.68636188E-02
  0.38395911    
  0.18171711    
 -0.19631611    
 -0.51205140    
 -1.85770858E-02
 -0.33897471    
 -2.66679283E-02
  0.71542013    
  8.77218414E-03
  0.17575000    
  0.37697998    
 -0.19343871    
 -0.18721136    
 -0.31249693    
  0.25187236    
  0.28376842    
  7.91370124E-02
 -0.55622417    
  0.58038682    
  0.78071100    
  -1.3948364    
 -0.15333396    
   1.1359998    
 -0.77533245    
  0.82543314    
 -0.24163789    
 -0.10043398    
  2.18719803E-02
 -0.56685364    
  0.73261237    
 -0.50946891    
 -0.58710974    
  0.32066837    
 -0.37710971    
  0.42040652    
  0.68035388    
 -0.46060550    
   1.1386179    
  -1.2017963    
  0.34060404    
 -0.54935879    
  0.30208635    
 -6.82863444E-02
 -0.14418830    
  0.99551713    
  -1.1261364    
  0.10582595    
  0.33766693    
 -0.20832832    
  8.45577344E-02
  0.25243983    
 -0.26947606    
  0.55715859    
 -0.62100953    
 -1.10500781E-02
  0.48151097    
  -1.0047601    
  0.31389737    
  0.44865838    
 -0.57504022    
   1.2667284    
  -1.1728317    
   1.2674788    
 -0.39950669    
 -0.93125331    
  0.78891402    
 -0.42622671    
 -0.33787206    
  0.35176057    
 -2.44344454E-02
  0.20962487    
  3.38056460E-02
 -0.21555459    
 -0.28882781    
   1.2913278    
 -0.68937147    
  0.59418756    
 -0.70852143    
 -0.39147863    
  0.27193382    
 -0.59351814    
  0.37037387    
  0.10178283    
 -0.29849324    
  0.29129863    
  3.60386190E-03
 -0.20708627    
  0.31925756    
 -0.28447193    
  6.61400929E-02
  1.19288405E-02
  0.26872852    
  0.44592440    
 -0.57816225    
 -0.63292921    
  0.65002257    
  0.70828611    
 -0.94852453    
  0.13675937    
  0.47562644    
  0.20617823    
 -0.79303056    
  0.32984734    
 -0.42222154    
  1.37305092E-02
  0.70669103    
 -0.30426154    
 -4.66645397E-02
 -0.43127328    
  0.25782937    
 -0.58551568    
   1.1895837    
 -0.93826908    
  0.19197516    
 -8.66143778E-02
  8.66146907E-02
 -0.12051559    
 -0.43040425    
  0.61025983    
  0.28148970    
 -3.47590297E-02
  0.22121198    
 -0.45974675    
  7.46911839E-02
 -0.47608346    
 -9.59194526E-02
  5.86478077E-02
  0.55417633    
  0.65232503    
 -0.62364978    
 -2.86754593E-02
 -0.13197388    
  0.96092248    
 -0.62563646    
 -9.97710675E-02
 -4.69883904E-02
  0.35012445    
 -0.26454630    
 -0.35622358    
  0.22853458    
 -0.22853360    
  0.64941204    
 -0.31551719    
 -0.14186125    
  0.19218600    
 -0.18477820    
  0.63815719    
 -0.55330062    
 -0.11863060    
 -1.53852981E-02
  4.54621762E-02
  7.83317983E-02
  0.30969799    
  0.25382406    
 -0.49727225    
  0.59559095    
 -6.38321862E-02
 -0.45467871    
  3.49888355E-02
  3.65722552E-02
 -0.50714880    
  0.24312632    
 -8.63577798E-02
  0.65924525    
 -0.19415611    
  0.19009107    
 -0.15618978    
 -0.23813668    
  0.23813595    
 -0.61530441    
  0.16229849    
  0.57816875    
 -0.48183775    
  0.26184121    
  4.35403325E-02
  0.20748284    
 -0.99243724    
  0.96350974    
 -0.33857068    
 -0.25679189    
  0.39142483    
 -0.13463354    
 -0.39959985    
  0.15038410    
  0.46764266    
 -0.67209303    
  0.10951877    
  0.10245154    
 -0.12766276    
  0.27375540    
 -6.69149086E-02
 -0.39856946    
  0.97824866    
 -0.37963861    
 -0.79129493    
  0.60157990    
 -0.21292223    
  0.11211755    
  0.29616863    
  3.05155944E-02
 -0.40957159    
  8.19716603E-03
  0.11551321    
  0.15778004    
  0.17609073    
 -0.39768341    
  0.18038134    
 -0.16882074    
  0.12583938    
 -0.42250219    
 -0.19268504    
  0.93363976    
  0.28275627    
 -0.25369802    
 -5.14191128E-02
 -0.94950026    
  0.42687896    
 -4.24597366E-03
  0.27375540    
 -0.12753904    
 -0.16338423    
  0.18159971    
  1.78899039E-02
 -5.46585657E-02
  0.63730991    
  -1.1619643    
  0.64783192    
  0.17845060    
 -0.38761938    
  0.80136049    
 -0.88208425    
  0.50372106    
  0.12547804    
 -5.82691468E-02
 -0.87347150    
  0.45035100    
  0.23074850    
  0.24591284    
 -0.18993358    
 -0.17489931    
 -9.29240957E-02
  0.39163673    
 -0.24878637    
 -0.14660306    
  0.86380905    
  -1.3847117    
  0.24567318    
 -0.41042840    
 -0.23440036    
  0.66927946    
  0.98804927    
 -0.42087096    
 -0.39050874    
  2.00407989E-02
 -0.10447881    
 -0.12663241    
  0.28141236    
 -7.57611310E-03
  0.86399621    
 -0.85642064    
  6.57166168E-02
 -5.81983551E-02
  0.11653412    
 -0.20661426    
 -0.46021652    
  0.89529234    
 -0.47265932    
  0.93734396    
 -0.95019269    
 -0.31093922    
  0.93493909    
 -0.40085715    
  0.21899664    
  2.76625529E-03
  0.45399183    
 -6.33700266E-02
  0.32438326    
  -1.8108598    
  0.51247770    
  0.30850375    
  0.26096475    
  2.48975828E-02
 -0.43036264    
  0.92964649    
 -0.99474525    
  0.47056404    
 -6.36053011E-02
 -0.48141199    
  0.29490256    
 -0.18954152    
  0.91976285    
  -1.1003476    
  0.28376791    
  0.14909622    
  0.20128475    
 -0.45792204    
  0.21172450    
  0.47265014    
 -0.68875140    
  0.38179508    
  0.33518863    
 -5.27598076E-02
 -0.82057029    
 -6.89926893E-02
  0.13832685    
   1.3583966    
 -0.93554032    
 -0.23576199    
  0.81269270    
 -0.90839922    
 -0.14545418    
  0.36070713    
  0.85381591    
 -0.62505424    
 -4.58536074E-02
 -0.48477489    
  0.27329358    
  0.11939164    
 -0.25499576    
  0.28039381    
   1.2451206    
  -1.4808828    
  0.53899676    
 -0.58778644    
  0.48036602    
 -0.30851594    
  0.17055626    
 -0.48550749    
  0.30081686    
 -0.32023501    
  0.31309193    
  0.41379371    
  3.03403903E-02
 -0.55789316    
  0.19627950    
  0.44958171    
 -0.94295818    
  0.66852170    
  0.69314730    
  -1.4058751    
  0.51082546    
 -0.13014717    
  0.15359898    
  7.03163296E-02
  0.26188922    
 -4.61808145E-02
  9.93727893E-02
 -0.54674876    
  0.36442724    
  0.30110487    
 -0.41249007    
 -0.49881303    
  9.48585644E-02
 -0.14066803    
 -0.17609099    
  0.82395744    
 -0.42056468    
 -0.27531031    
  0.35503441    
  0.82235926    
 -0.74497199    
 -0.26201025    
   1.3121867    
 -0.56085747    
 -0.32609105    
 -0.18473391    
  1.95793788E-07
  0.21441002    
 -0.36254004    
  0.60766220    
  0.48673880    
 -0.62125146    
 -0.59356177    
  0.59617680    
  9.45977420E-02
 -0.54957116    
 -8.26420635E-03
  0.35293314    
  0.41801989    
 -0.27939954    
 -0.40419719    
 -0.10832243    
  0.27274016    
  0.40115517    
 -0.56177765    
  0.61025935    
 -0.92871392    
 -0.59405589    
   1.3103708    
 -0.34259766    
 -0.30820164    
 -6.03197552E-02
   1.2430935    
 -0.54735976    
 -0.51168770    
 -0.10919897    
 -7.48478398E-02
   1.0670309    
 -0.66329449    
 -0.30513418    
  0.14809644    
  0.24635343    
 -0.14994000    
 -6.45387545E-02
 -0.10318401    
  0.28223252    
  0.25603876    
 -0.66314453    
 -0.20725973    
  0.43923166    
 -0.16068198    
  0.12893336    
  0.25801244    
 -0.36876288    
  0.68863285    
 -0.26530993    
  0.44876176    
 -1.13641629E-02
 -0.78693432    
 -0.43951184    
  0.31490615    
 -5.35405129E-02
  8.15794468E-02
  0.60151720    
 -0.81093091    
  0.39786080    
  0.71392190    
 -0.98896170    
  0.69063121    
 -0.89018565    
   1.4644475    
 -0.78675663    
 -0.30338088    
  0.18793210    
  0.52609301    
 -0.91422766    
  8.87289867E-02
 -1.90478601E-02
  6.06254116E-02
  0.20763958    
  0.39065000    
 -0.48706350    
 -0.60411423    
  0.32047209    
  0.55807894    
 -0.27849349    
 -0.14403903    
  2.32032463E-02
  0.17233317    
  7.43839219E-02
  0.10858073    
 -4.26992625E-02
 -0.14413434    
 -0.11923738    
 -0.17622735    
  0.48870775    
  8.86077732E-02
 -7.90689290E-02
  0.19490005    
 -0.59405541    
 -0.13622963    
   1.3378419    
 -0.92698586    
  0.30103317    
 -7.43124112E-02
 -2.02030186E-02
 -0.61198366    
  4.72528301E-02
  0.65924543    
 -0.66955489    
  0.20958047    
 -9.23738405E-02
 -9.16295201E-02
  0.42546543    
  4.20089550E-02
 -0.36667109    
  1.81001816E-02
 -1.35439439E-02
  0.18986920    
  0.15629622    
 -0.37850040    
  3.23356315E-02
  0.12382534    
 -0.30796626    
   1.2582126    
 -0.57605457    
 -0.39038569    
  0.77726305    
 -0.52594870    
 -0.16532411    
  0.35555065    
 -0.10215770    
  0.32687476    
 -0.52916157    
  0.55400777    
 -7.86800385E-02
 -9.75253060E-02
 -0.48276743    
  0.52339488    
 -0.72406548    
 -2.94134542E-02
  3.42334919E-02
  0.37948927    
 -0.54087764    
  0.30031422    
  0.23726887    
 -2.00008582E-02
  0.10232522    
 -4.98545803E-02
 -0.43793491    
  0.27898085    
 -0.37776196    
  0.12805229    
  0.27559027    
  3.23183760E-02
  0.27075538    
 -0.33647230    
 -8.25616196E-02
  8.25614929E-02
  0.60028636    
 -0.50669330    
 -4.93058152E-02
  0.69314760    
 -0.63018948    
  0.48472482    
 -0.67863888    
  0.25314173    
 -0.34803966    
 -0.16705430    
  0.26195312    
  0.34174952    
 -0.18936422    
  0.15061055    
 -0.10569794    
  3.32253985E-02
 -2.31411830E-02
 -0.39713821    
  0.48970833    
  0.16541067    
 -0.49459308    
 -0.20633718    
   1.2039731    
 -0.85199618    
 -0.29135212    
  0.24640054    
  0.32435718    
 -0.36741674    
  0.61626655    
 -0.95594269    
  0.22986303    
  0.11380721    
  0.37170067    
 -5.07147610E-02
 -0.21522684    
  0.16788116    
  0.46239883    
 -0.87242043    
  0.24571745    
 -0.21425478    
 -0.37067813    
  0.69314754    
  2.21876092E-02
 -0.44218096    
  0.52919209    
  0.15661113    
 -0.65222603    
  0.73245895    
 -0.24260579    
 -0.34110710    
 -0.41773593    
  0.85782456    
 -0.18336931    
 -0.16362959    
  3.69724585E-03
 -7.26896897E-02
  0.41860583    
  7.80193461E-03
 -0.45866916    
 -8.55216980E-02
  3.50909270E-02
  0.18805179    
  0.90335041    
 -0.12632164    
 -0.21537402    
 -0.18272863    
 -9.48216170E-02
 -0.13815051    
 -0.54430223    
  0.79183608    
 -0.45232910    
  0.10763103    
 -7.77774826E-02
  0.76922244    
 -0.19708091    
 -0.24569918    
 -0.21521780    
 -0.18759854    
  0.29065421    
 -0.67841965    
  0.69897813    
 -0.59889412    
  0.22208457    
 -8.85526910E-02
  9.27817822E-02
 -0.42463484    
 -0.19923764    
  0.29747611    
  0.25196430    
  0.57508016    
 -0.41574836    
  0.19004397    
 -0.55004561    
   1.3068302    
 -0.69766903    
 -8.83859321E-02
  9.74078923E-02
 -0.20533872    
  0.55117720    
  6.95574507E-02
 -8.02070647E-02
 -0.31738344    
 -0.71695691    
  0.57837194    
  9.03838649E-02
 -0.44320512    
  0.26458105    
  3.18045352E-07
  0.35888609    
 -0.52292579    
 -0.15996432    
  0.54493076    
  0.34237146    
 -0.43857050    
 -9.20585468E-02
  0.88140351    
  -1.3400431    
  0.72100383    
  4.30171192E-02
 -0.67231399    
 -0.16799250    
 -0.25567898    
   1.0279306    
  0.43415728    
 -0.50113988    
 -0.68117195    
  0.29657081    
 -0.20559902    
 -0.11507014    
 -4.36199568E-02
  0.30972928    
  0.71852309    
  0.45219198    
  -1.1340134    
  2.66684256E-02
 -4.48502041E-02
  0.45031586    
 -0.45953158    
  0.67916083    
  0.21654880    
  -1.0780308    
  0.72862124    
 -0.50993186    
  0.24783659    
 -0.22140269    
  0.10318399    
 -0.22805718    
  0.32514900    
  0.52495980    
 -0.59879428    
 -0.20322785    
  0.31546152    
  0.38003051    
 -3.81905213E-02
  3.34961824E-02
 -0.57145000    
   1.0009377    
  -1.1297183    
  0.13707991    
  7.55828246E-02
  0.26736179    
 -0.45198566    
  0.66510820    
 -0.43553331    
  2.17401050E-02
 -0.33289418    
  0.98768067    
  0.56835645    
 -0.75403589    
 -0.59906042    
 -7.63078853E-02
  0.16976099    
  0.43837512    
 -0.63040799    
  0.44664752    
  0.18376172    
 -7.20812902E-02
 -0.83110660    
  0.18822098    
 -0.37647849    
  0.37647730    
  0.44078130    
  9.90309790E-02
 -1.43884653E-02
 -2.04989463E-02
 -0.41587400    
  0.25231090    
  0.26209587    
 -0.40412554    
  0.52280134    
 -0.37382832    
  0.59315455    
  5.39663658E-02
 -0.25910881    
  4.13855277E-02
 -0.68417799    
 -0.13353109    
 -6.31787032E-02
  0.37605116    
  0.59522140    
 -0.44963661    
 -0.42830402    
  0.23690949    
  0.35745597    
  0.17958552    
 -0.10333355    
 -0.58981460    
  0.38236943    
 -0.12246695    
 -0.16833511    
  0.23638849    
  0.40984121    
 -0.33081174    
 -0.23537570    
 -0.10109580    
  0.66071165    
 -2.57923006E-07
 -0.30616692    
  3.51943299E-02
 -0.56105697    
   1.0180081    
 -0.65378594    
  0.31621858    
 -0.32680011    
  0.12641367    
 -0.67457032    
  0.39931154    
  0.96213758    
 -0.64106804    
 -0.15116985    
 -0.37975669    
   1.0230713    
 -0.67506337    
  0.10536017    
 -0.38471347    
  6.70999896E-07
 -0.27045372    
  0.14970399    
  0.31796718    
  0.14128365    
 -0.50297320    
  0.27220008    
 -4.26449906E-03
  0.17230025    
  0.69494468    
 -0.44203234    
  0.15972133    
 -0.86410469    
  3.87862101E-02
  0.45494482    
  0.70343840    
 -0.36696669    
 -1.48888296E-02
 -0.50252652    
 -0.37694898    
  0.58174413    
 -0.51194787    
  0.21637999    
  0.84988010    
 -0.97504336    
  0.16941826    
  0.75198758    
 -0.32510865    
  7.35023394E-02
 -0.15897381    
  0.28691235    
 -0.24769229    
  0.24537992    
 -0.48492885    
  6.89930618E-02
 -0.44848230    
 -0.34419420    
   1.2843733    
 -0.65524757    
  0.20479426    
 -0.39042684    
   1.1550335    
 -0.64719760    
  0.29810691    
 -0.56017178    
  1.54444203E-02
 -0.46465477    
  0.29376140    
  0.91264749    
 -0.52244973    
 -0.13837869    
 -0.13201846    
  0.27346864    
  0.86467457    
  -1.8724478    
  0.91797018    
 -0.19176179    
  5.53504191E-02
 -0.31893408    
  0.19633250    
  0.70825028    
 -0.14491431    
 -0.67353904    
  2.39826553E-02
  0.24656363    
  6.10607564E-02
 -0.32194382    
 -0.17275204    
  0.82166588    
 -0.24988002    
 -0.17205171    
 -0.31224617    
 -0.24832645    
  0.17783803    
   1.0348223    
  -1.1414330    
  0.45821595    
  0.14678316    
  4.34122309E-02
  0.19261713    
 -0.22922687    
  0.46149331    
 -0.15201625    
 -0.26635274    
 -0.16557927    
 -0.34958443    
  0.57502478    
  0.11267318    
 -0.49098676    
 -3.63669358E-02
  0.39616275    
  0.25200662    
 -0.48611346    
 -0.20945852    
 -0.43003690    
   1.0020574    
 -0.20616540    
 -0.36585638    
  0.28889525    
 -2.57841479E-02
 -1.12572657E-02
 -9.49326828E-02
  0.82693791    
  -1.3700933    
  0.73168093    
  0.37404928    
 -0.25131473    
 -0.20507079    
  0.46345225    
 -0.67454255    
  0.75566721    
 -0.61410367    
 -0.23825713    
 -0.32035825    
  0.88935751    
 -0.19621022    
  0.44656703    
 -0.47854114    
 -7.49417096E-02
  0.18749584    
 -0.58907825    
  0.46197751    
  0.45663658    
  5.63844331E-02
  1.95442718E-02
 -0.51801997    
  0.58255857    
 -0.89336950    
  0.14637987    
  0.36345991    
 -0.19542456    
  0.14693004    
 -0.29808757    
  0.17251056    
 -0.10771098    
 -0.38220909    
  0.20223729    
  0.57360208    
 -0.19510169    
 -0.59229892    
   1.3891969    
 -0.31213301    
 -0.93629062    
  0.71066934    
 -0.44597742    
  5.65124005E-02
 -3.66959255E-03
 -5.67262545E-02
 -3.96874920E-02
 -7.56661445E-02
  0.93617940    
 -0.95825446    
  0.65909147    
 -0.59009856    
 -0.62082642    
 -0.36000249    
   1.4688981    
 -4.44514900E-02
 -0.66156554
[truncated: 1,335,266 more chars]
