# Supplementary material for: Heavy-Tailed Fluctuations in the Spiking Output Intensity of Semiconductor Lasers with Optical Feedback
Source: PLoS One. 2016 Feb 22;11(2):e0150027. doi: 10.1371/journal.pone.0150027 (PMC4767187; doi:10.1371/journal.pone.0150027)
Supplement: S1 Dataset — (ZIP) [file pone.0150027.s003.zip › S1 Dataset/0.978.txt]

 -0.89316922    
  4.19645980E-02
  0.34426916    
  0.40546477    
 -0.18426549    
 -3.96874920E-02
 -0.23638888    
  0.71093649    
 -0.56783611    
  0.69979173    
 -4.97837402E-02
 -0.81383383    
 -5.25012519E-03
  0.12825510    
  8.85531902E-02
 -5.66599146E-02
 -9.39653888E-02
  0.32158321    
 -0.23662607    
  5.71583509E-02
 -5.71576022E-02
 -0.27419960    
  0.33986762    
  0.31691149    
 -0.37357163    
  0.23118319    
 -0.30563617    
  0.25077796    
  0.27443644    
 -0.37729397    
  0.14337854    
  9.62943286E-02
  0.51213658    
 -0.18035865    
 -0.41373420    
 -0.27706218    
 -0.24930346    
  0.21102233    
  0.28646198    
 -0.10008320    
 -2.04503052E-02
  0.52477771    
 -0.55839413    
 -0.49247560    
 -0.17535308    
  0.47000292    
  0.20633623    
  0.39123991    
 -0.37443277    
 -0.45020077    
  0.32142088    
  1.87804252E-02
  0.91722065    
 -0.82827270    
 -0.43570486    
  0.56336802    
  0.58026779    
  -1.0861121    
  0.56756973    
  1.05083957E-02
  0.32193226    
 -0.79962987    
  0.14609228    
 -0.22192989    
 -0.11551209    
  0.37086001    
  0.51082551    
 -0.27740678    
 -0.40732515    
  0.46158835    
 -7.30248913E-02
  0.55744869    
 -0.75811893    
  0.51359916    
 -0.50438249    
  9.61441174E-02
 -5.12930937E-02
 -0.28768238    
  0.61090916    
 -0.10008325    
  0.11895199    
 -0.28664389    
  2.16032205E-07
 -6.86967596E-02
  0.36155209    
  0.12224498    
 -0.62689787    
  0.24445336    
  0.53933138    
 -0.59295243    
  0.24990061    
  0.32413825    
 -0.72960269    
  0.13846932    
  0.14051113    
  0.48117721    
 -0.51934981    
 -0.16000496    
  0.13638155    
 -2.82846428E-02
  6.73522949E-02
 -0.29666314    
  0.41911706    
 -0.48847884    
  0.48167557    
  9.12685618E-02
 -0.47312346    
 -0.26136565    
  0.16705422    
  8.92984569E-02
  0.29768211    
 -0.45518884    
  0.25782934    
 -0.14660427    
  7.59861097E-02
 -0.21706375    
  0.45857504    
  6.31009638E-02
 -0.45147103    
  0.41109875    
  7.91777447E-02
  0.41121542    
 -0.74976641    
  4.74029891E-02
  4.52563725E-02
 -0.42332286    
  0.32090744    
  8.45581964E-02
 -4.13848199E-02
  0.24817979    
  9.09720957E-02
 -0.16310939    
 -8.20133016E-02
 -0.13231096    
 -4.48950268E-02
  0.64077884    
 -0.56230670    
 -1.90478601E-02
  0.58671796    
  0.15796305    
 -0.36190709    
 -0.68335998    
  0.30058578    
  0.16372047    
  0.49270284    
 -0.56461561    
 -0.16665539    
  0.30565456    
 -0.26503912    
  0.29140607    
 -0.19203317    
 -4.13848199E-02
  5.92425987E-02
  0.27319700    
 -0.50634599    
  0.56518692    
  0.17435370    
 -0.42566749    
  0.75832307    
  -1.0231401    
  0.48714286    
 -0.34368828    
 -0.17041065    
  0.36646324    
 -0.27264374    
  0.98082966    
  0.31437531    
  -1.1779742    
 -0.27304095    
  0.20436433    
  0.31802246    
  0.21344149    
 -0.10257911    
 -0.36909699    
 -0.22425985    
  0.28067443    
  1.25790490E-02
 -0.12405176    
  0.16086662    
 -4.51822616E-02
 -0.27377415    
  0.19057412    
  0.23132937    
 -0.18232135    
  0.17139268    
 -0.14141163    
 -0.30900565    
  0.35033336    
 -7.13088065E-02
 -0.17538905    
  5.54294959E-02
  2.89875902E-02
  1.41850375E-02
  0.22220457    
 -0.40171197    
  0.49497020    
 -0.45639718    
  7.79617727E-02
  0.26236463    
 -5.53499572E-02
  1.61296073E-02
  0.10975103    
 -0.19748959    
  9.17313024E-02
  9.85645279E-02
  0.52016824    
 -0.18834865    
 -0.41457412    
 -0.45366791    
  0.57188630    
  2.06903946E-02
 -0.22058675    
  8.94902721E-02
  0.47437158    
 -0.41764536    
 -0.45250967    
 -0.30126116    
   1.1518567    
 -0.34092638    
 -0.24242567    
 -5.92424385E-02
 -8.31772164E-02
  0.36733183    
  1.75138488E-02
 -0.31110168    
  0.37824127    
 -0.19276567    
 -1.58731248E-02
  0.51162559    
 -0.74481839    
  0.12337955    
 -4.47415793E-03
 -0.23102175    
  0.21747808    
  0.50352597    
 -0.66604549    
  0.20697095    
  1.72417238E-02
  0.32850447    
 -0.71492153    
  4.30845581E-02
  0.35184377    
  0.24327829    
 -0.35525146    
  0.22029562    
 -0.22982055    
 -0.28608781    
   1.3539292    
  -1.2685117    
  0.52129716    
  4.41496521E-02
  0.16218647    
 -0.38035890    
  3.25234756E-02
 -0.25360367    
  0.21693906    
 -0.23252276    
  0.16826138    
  0.65481073    
 -0.67266786    
 -0.15565407    
  9.05143842E-02
  0.51178682    
  5.87579012E-02
 -0.39063004    
 -7.93733895E-02
  0.19313264    
 -0.56230819    
  0.61126846    
 -0.56217957    
 -4.90901545E-02
 -4.50235046E-02
  0.36974731    
 -0.25196430    
  0.55206841    
 -0.22567198    
 -8.47426523E-03
  7.77486339E-02
  7.21376613E-02
 -0.53429878    
  0.33647275    
  0.44342566    
  7.45170489E-02
 -0.24600904    
  0.31783524    
 -0.44458663    
 -0.11441021    
 -0.13911238    
 -0.15581091    
  0.19961312    
  0.85542780    
 -0.48550814    
 -0.34638914    
  0.11000114    
 -7.79606849E-02
  0.42626846    
 -0.52564031    
  0.25737706    
  0.84784734    
 -0.99688226    
 -0.40769911    
  0.41215390    
 -9.79806632E-02
  4.31725420E-02
  0.14403951    
 -0.13935649    
 -0.24201293    
  0.68117148    
 -0.17392306    
 -0.38418850    
  0.30205175    
  4.19107899E-02
  2.57843975E-02
  0.29402578    
  0.52695483    
 -0.43881527    
 -6.93475828E-02
 -0.87334269    
  0.54217595    
 -0.27054611    
  0.56652701    
 -0.68491614    
  0.27531105    
 -0.40339258    
 -0.19105528    
  2.23064106E-02
  0.44863769    
  0.17209756    
 -0.28111526    
  0.27715573    
 -0.10008332    
 -9.66270864E-02
  0.10100342    
  0.40982270    
 -6.28010780E-02
 -0.55499673    
 -0.48081380    
  9.13493708E-02
 -1.60011947E-02
  0.52682608    
  0.20972070    
 -0.23381786    
 -0.26041588    
  0.81793785    
  8.34460929E-03
 -0.33980215    
  0.14128365    
 -4.49129529E-02
 -0.22491206    
 -0.33293933    
  0.58572698    
 -0.31203070    
  0.71175230    
  -1.1101990    
  0.83321279    
 -4.98545803E-02
 -1.61037594E-02
 -0.39256138    
  0.20372520    
  0.46015140    
 -0.35950744    
 -0.19086900    
  0.33585894    
  0.73959732    
 -0.57325190    
 -0.46844614    
  0.26459619    
 -0.81491929    
 -0.20708676    
  0.97972232    
  0.35201249    
 -0.61238617    
   1.1944453    
 -0.91759735    
  0.41629955    
 -0.56393522    
 -0.15099877    
  0.43583614    
 -0.16369258    
  0.26905364    
 -0.16402872    
 -0.35538137    
 -6.22419491E-02
  2.26768665E-02
  4.47477866E-03
 -0.19128942    
  0.90651304    
 -0.73324132    
 -1.83484275E-02
 -0.42651868    
  7.51207694E-02
  0.40546528    
  0.14660373    
  0.54654342    
 -1.10257585E-02
 -0.65188152    
  0.20337519    
 -0.12957071    
  0.42244747    
 -0.54419082    
 -9.35263559E-02
  0.51961011    
 -0.60128915    
 -6.47420620E-07
  0.42304069    
  0.32947868    
 -0.70069361    
 -0.20686261    
  0.87183857    
 -7.83122703E-02
 -0.46328413    
  0.38744688    
 -0.35667485    
  7.90434778E-02
 -0.35097763    
  8.17902237E-02
  0.15937313    
 -0.15415144    
  0.45623705    
  5.77083416E-02
 -0.50875086    
  0.12638097    
 -0.33282527    
  0.10280865    
  6.66915625E-02
  0.46122855    
 -3.09831612E-02
  0.46210524    
 -0.98819846    
  0.73939800    
 -0.52696341    
  0.51845187    
 -0.34333336    
  0.21911904    
 -0.23940401    
 -0.13587570    
 -0.24329913    
  0.21472476    
  0.52235293    
 -0.53695220    
  0.54551095    
 -0.35020277    
 -0.29849276    
 -0.13353136    
 -0.18356512    
  0.44926777    
  0.11672410    
 -4.32970300E-02
  0.25963765    
  0.23333076    
 -0.64050359    
  5.97190075E-02
  1.43888071E-02
  0.27690992    
  3.54651660E-02
 -0.30762345    
  0.26491329    
  0.27763212    
 -0.83815634    
  0.51590794    
 -9.15148780E-02
 -0.46335956    
 -9.72981378E-02
  0.92934394    
 -0.38126457    
  0.25552472    
  0.67167634    
  -1.2419692    
  0.29344538    
 -8.54448453E-02
  0.13176954    
 -6.81110844E-02
  0.26202518    
 -0.43995208    
   1.0950978    
  -1.2607170    
  0.20686342    
  1.00506134E-02
  0.12663293    
  8.44386145E-02
 -0.36772507    
  0.12102672    
  0.42766955    
 -0.40209165    
 -3.59927826E-02
  0.72153652    
 -0.64593381    
 -0.18621288    
  0.86468953    
 -0.85306078    
  0.32734755    
 -0.18232127    
  0.68309712    
 -0.26110235    
 -0.36372462    
 -4.33799066E-02
  0.20022242    
  0.41082731    
 -0.62593818    
  0.74905515    
 -0.85998595    
  0.85998672    
 -0.62683737    
 -0.30254191    
   1.1901047    
 -0.73214906    
  0.11778289    
  0.46536329    
 -0.91207212    
  0.94738120    
 -0.65707123    
 -0.41337126    
  0.83961493    
 -0.43018961    
 -0.23507185    
  0.49774003    
 -0.30711967    
  0.28561339    
 -0.34082934    
 -0.12051559    
  0.40382141    
 -0.17576440    
 -5.64663708E-02
 -6.42621741E-02
  0.24589138    
 -0.29578817    
   1.4183335    
  -1.1794997    
  2.17401050E-02
  5.57633899E-02
  0.12715511    
 -0.49601084    
 -3.49162184E-02
  0.75227743    
 -0.89381820    
 -0.27412823    
  0.75648296    
  1.78899039E-02
  4.84527014E-02
 -9.56484303E-02
 -0.31659639    
 -5.11519564E-03
  0.38996115    
 -4.61890548E-02
 -0.12783302    
  4.44520339E-02
 -0.38589546    
  0.16571191    
  0.31441540    
 -0.28528756    
 -0.36560136    
  0.58778679    
  0.13592353    
  0.28097096    
 -0.71355695    
 -0.47206774    
  0.46170411    
  5.19487355E-03
  0.12180523    
 -0.16413839    
  0.42155156    
 -8.12250674E-02
 -9.68500450E-02
  0.13458994    
 -2.62681544E-02
  0.39910764    
 -0.42218605    
 -3.56477275E-02
  0.69717187    
 -0.78125435    
  7.19129145E-02
  7.08955601E-02
  1.13427108E-02
  0.15307567    
 -0.17205171    
 -0.23664460    
 -0.11294018    
  0.34574625    
 -0.44869292    
  0.20121856    
  0.36696666    
 -0.11565206    
 -0.18462357    
  0.12543438    
  0.78808796    
 -0.91814017    
  0.54361510    
 -0.36981803    
 -4.37444225E-02
 -0.25830829    
  0.23777315    
  0.42328569    
 -0.59487659    
  0.58942741    
 -0.41783613    
  3.26559320E-02
 -8.37307274E-02
  0.38932347    
 -6.41446114E-02
 -0.68372869    
  0.40546536    
  0.60157996    
 -0.55676562    
  0.78446519    
  -1.0524236    
  0.66139817    
 -0.52073032    
  1.34838820E-02
 -6.93125650E-02
  0.38776511    
 -0.28768200    
 -0.17456046    
   1.1521369    
  -1.1018752    
  0.71496648    
 -0.67179364    
  0.51644361    
 -1.69496462E-02
 -0.38851559    
  0.29292011    
 -0.39455256    
  0.17062527    
 -6.89928830E-02
  0.27712250    
  8.83371159E-02
 -0.37814462    
  2.10536476E-02
  0.57614547    
  0.22173722    
 -0.84479922    
  0.37141347    
 -0.62898499    
  0.84487373    
 -0.23412596    
  0.62656116    
 -0.97104108    
  2.98529603E-02
  0.85745049    
 -0.30869740    
 -0.60492313    
 -0.25704589    
  0.34627643    
 -0.16779315    
  0.87306249    
 -0.30251744    
 -0.50540477    
  0.63995540    
 -0.71962273    
  0.78178322    
 -0.34589195    
 -0.39760923    
 -0.26142657    
  0.40139213    
  5.17009608E-02
 -0.20110078    
  5.97884208E-02
  0.59962130    
 -0.91751653    
  0.58982992    
  0.44328919    
 -0.74697232    
 -7.65919834E-02
  0.16052668    
 -0.11672423    
  0.18232164    
  0.11954501    
 -0.51907551    
  0.38352966    
 -4.04008012E-03
 -4.55567352E-02
  0.44425085    
 -1.92053653E-02
 -0.49071443    
 -3.21875811E-02
  0.30045038    
 -0.48464239    
  0.53194892    
 -0.43561783    
 -0.17824905    
  0.53492278    
  0.44055611    
 -0.61576021    
  0.53437555    
 -0.65162790    
  0.46580809    
 -0.24362195    
 -0.43462166    
  0.39953041    
 -5.29651307E-02
  0.30736202    
 -0.66583210    
  0.19027446    
  0.27898085    
  0.16532411    
 -0.18422784    
  2.63665635E-02
  4.71960306E-02
 -0.15710989    
  0.13560411    
 -0.24976234    
  0.34638935    
 -0.61108142    
  0.16191177    
  0.68017679    
 -0.33490667    
  5.32982573E-02
  2.39330456E-02
 -6.99583516E-02
 -0.36812666    
  0.19014439    
 -0.15414992    
  0.35364041    
 -8.89479220E-02
 -0.22994943    
  0.63023293    
 -0.42381418    
  6.52818978E-02
  0.25461352    
 -0.15559280    
 -0.14855501    
 -0.12464262    
 -0.13733120    
   1.0659351    
 -0.93303871    
  1.32454205E-02
  0.13517490    
 -0.46465477    
  0.16799083    
 -5.16787730E-03
  0.22624783    
 -0.26319090    
  0.20359915    
  0.68433678    
 -0.56850499    
  0.58387256    
 -0.89260888    
  0.66619140    
  0.25434595    
  -1.2011526    
 -2.13533882E-02
  0.43616468    
  0.21285874    
 -0.16296151    
 -0.37067813    
  0.32078257    
  0.67909580    
 -0.42571604    
  0.26208681    
 -0.79235339    
  0.28614664    
 -6.17776103E-02
  0.26537675    
 -9.45582688E-02
 -0.38907209    
   1.1246921    
 -0.85858333    
  0.19085221    
  2.66687367E-02
  0.18794486    
 -0.32902327    
  0.14856920    
 -0.17934045    
  0.43479300    
 -0.54313344    
  0.18975680    
  5.98977581E-02
  0.25217584    
 -0.46280152    
  0.30311221    
 -0.52148378    
  0.75377184    
 -0.56946754    
  0.48778975    
 -0.12273438    
  0.47727975    
 -0.80826932    
  0.23739547    
 -0.22787106    
  0.67641991    
 -0.38637108    
  0.48058543    
 -0.67145479    
  0.55284846    
 -0.52742308    
  0.18649715    
 -0.39510322    
 -0.21800128    
  0.30200282    
  0.31110260    
 -0.25131392    
 -0.11332845    
  0.16126847    
  0.29931578    
 -0.28243780    
 -9.19681117E-02
  0.51265854    
 -0.32500008    
 -0.21556693    
  0.10724532    
  8.43884796E-03
 -6.95924684E-02
  0.19944179    
  0.22682698    
 -0.34000760    
 -7.28375092E-02
 -0.22314279    
  0.32449606    
 -0.20424655    
  0.15906470    
  8.84113386E-02
 -0.10964359    
  6.23899698E-02
 -7.10109025E-02
  4.31928318E-03
  1.70942191E-02
 -0.32803366    
  0.69020146    
  0.31172734    
 -0.72162682    
  0.38299260    
  7.30250329E-02
 -0.12272461    
 -0.36489755    
  4.57612704E-03
  1.81001816E-02
 -0.31957611    
  0.99004579    
 -0.38728246    
 -0.11820569    
  8.38381723E-02
  0.14006564    
 -0.52820045    
  0.10742100    
  0.55696654    
 -6.86142072E-02
  0.23892762    
 -0.56522441    
 -4.01660688E-02
 -8.55216980E-02
 -1.80182401E-02
 -0.26966450    
  0.25593284    
  0.13353108    
 -3.15935949E-07
 -2.44906731E-02
 -9.98665467E-02
 -8.08034763E-02
  6.23708814E-02
  0.60317189    
 -0.55770940    
  0.52143556    
 -0.42410782    
 -0.17589028    
  9.61841121E-02
 -0.28622794    
  0.44721654    
 -4.56355810E-02
 -0.26080832    
  0.73518068    
 -0.80309099    
  0.15028271    
  0.41625935    
 -0.34881783    
  5.08587435E-02
 -7.28375092E-02
 -5.95132560E-02
  2.33105384E-02
  7.54237026E-02
 -0.17720613    
  4.48954850E-02
  0.30461136    
 -0.15956086    
  0.17384729    
  0.37424979    
 -0.60451066    
  0.14518213    
 -0.36944181    
  0.71797603    
 -0.94251639    
 -7.01811910E-03
  0.29119620    
  0.39842245    
 -0.40900555    
  4.16730121E-02
  0.18571694    
 -9.31932703E-02
  0.42237526    
 -0.78237754    
  0.83580375    
 -0.58374852    
  0.21377377    
  1.24744819E-02
  0.67857867    
 -0.75141633    
 -0.22314279    
  0.15415074    
  0.26966390    
  4.96553034E-02
  0.20004141    
 -0.84258735    
  0.30399528    
 -5.48766740E-02
  0.29534522    
 -0.37538686    
   1.0236490    
 -0.86001897    
  9.87347290E-02
 -6.62499294E-02
 -0.35212001    
  0.37914756    
 -0.15341012    
 -0.16282459    
  0.30730549    
  0.43637291    
 -0.38395852    
  0.34253249    
  0.51685011    
 -0.90286785    
  0.38903508    
  0.14028592    
 -0.64710295    
 -0.18632865    
  0.39334387    
  8.56553242E-02
 -0.14856920    
  0.93770516    
 -0.91629094    
  0.30135897    
 -0.34909090    
 -0.31015411    
  0.41150740    
  2.77242344E-02
 -0.21245886    
 -0.33550668    
   1.1405152    
 -0.82945877    
  0.11668263    
   1.1389058    
  -1.3543688    
  0.16115242    
  0.35620934    
 -0.18558444    
  0.36953327    
 -0.33484724    
  0.36685020    
 -0.81290066    
  0.61949444    
  4.66644093E-02
  0.56004971    
 -0.56005025    
 -0.25479442    
 -0.39960030    
  0.23823330    
  4.59812395E-03
  5.35844974E-02
 -0.42079997    
  0.26592398    
  0.33356765    
  4.96553034E-02
 -7.91782215E-02
 -7.51887728E-03
 -0.29652607    
  4.95148003E-02
   1.0337512    
  -1.5706800    
  0.74938661    
 -0.26706243    
  0.15996487    
 -0.23958278    
 -0.42781311    
  0.54252172    
  0.62168831    
 -0.50117201    
 -0.31572890    
 -0.14818074    
  0.14217545    
  0.24459930    
  0.10724532    
 -8.85526910E-02
   1.0216510    
 -0.14695477    
 -0.56300002    
  0.14490680    
 -0.30642921    
 -0.29970607    
  0.32721251    
  3.42889279E-02
  0.61932743    
 -0.47972855    
 -0.51736104    
  0.88633877    
 -0.61102736    
  0.21564695    
 -0.43258628    
  0.13482007    
  0.14249980    
 -8.13458040E-02
  0.82773757    
 -0.43363634    
 -0.41119614    
 -7.60988370E-02
 -3.79194692E-02
   1.0285833    
 -0.50051636    
 -0.43144047    
 -0.12107739    
  0.20516072    
  4.72532921E-02
  0.22621571    
 -0.50369358    
  0.26587203    
  0.31739202    
 -0.30578601    
 -0.41318762    
  0.29492334    
  5.47505356E-02
 -1.23710614E-02
 -0.14246348    
  7.82005116E-02
  0.11679917    
  5.73766939E-02
 -5.34480810E-02
  4.59849536E-02
 -0.21661006    
 -0.21158355    
  0.54472750    
 -0.53329921    
 -0.31845352    
  5.32438643E-02
  0.32583365    
  0.22847725    
  8.47468246E-03
  0.14506826    
 -0.35043785    
  0.38979915    
 -0.13906078    
  0.26422372    
 -0.30959210    
  0.13036165    
  0.18232140    
 -0.44802499    
  0.45110679    
 -0.37217864    
 -8.37702677E-02
  0.13170971    
 -2.58633140E-02
  0.52211499    
 -0.56220955    
 -0.16788074    
  0.52045649    
 -0.24494459    
  9.71635655E-02
  3.99330556E-02
 -0.14941667    
 -3.78996506E-02
  4.20233011E-02
 -0.33976904    
  0.75750524    
  0.14364263    
 -0.76617157    
  8.23715553E-02
  0.72968060    
 -0.99437273    
  0.24116211    
 -9.48332921E-02
  0.15489849    
  0.23473562    
  9.14338529E-02
  5.35560921E-02
 -0.34016037    
  0.48815688    
 -0.87230009    
  0.69630623    
 -0.39760923    
  3.23356315E-02
 -0.40319416    
  0.11551370    
  0.15674476    
  0.13998799    
  9.44908857E-02
 -8.10680389E-02
  5.19598275E-02
 -0.18485633    
 -0.12414929    
  0.37037387    
 -7.96791632E-03
 -0.26918671    
  0.21155819    
  8.43884796E-03
  2.48975847E-02
  0.36076450    
 -0.53981340    
  0.44078130    
 -0.23344851    
 -2.82846428E-02
 -0.15006065    
 -4.87898923E-02
  0.33289456    
  5.23683093E-02
 -3.46055999E-02
  2.09063068E-02
 -7.88940191E-02
 -0.37063035    
  0.43563637    
 -0.21357396    
 -4.42542098E-02
 -4.63038683E-02
 -0.15336160    
  0.34276623    
  0.46262333    
 -0.52324790    
  0.29701355    
 -0.44977650    
   1.4079043    
  -1.5100332    
  0.82398719    
 -0.47000372    
 -0.20909131    
 -4.27622274E-02
  0.43731463    
 -0.20836292    
  0.69700068    
 -0.51403630    
 -0.34616512    
 -6.09090067E-02
  0.56717849    
 -0.67954069    
  5.39096864E-03
  8.25216174E-02
  0.86134303    
 -0.64814955    
 -0.28501961    
  0.23161824    
 -0.27510253    
  0.98498702    
 -0.64060998    
  0.51475507    
 -0.76382136    
  0.16277106    
  0.32040274    
 -0.45823470    
  0.57011646    
 -0.83989716    
  0.91499919    
 -0.39390415    
  0.65805548    
 -0.64284652    
  4.06712256E-02
  0.24889584    
 -0.45319673    
  0.13297541    
  0.16795124    
 -0.12977917    
 -0.40546429    
  0.16054998    
 -8.48396495E-02
  9.43634212E-02
  5.53137809E-02
  0.17255796    
 -0.16362965    
 -0.15341012    
  0.13093762    
 -0.21747753    
  0.76402122    
 -0.30895928    
  7.14316452E-03
  0.77346349    
 -0.64349747    
 -0.51082635    
  0.92252088    
  0.40200856    
 -0.91906440    
  0.11159064    
 -0.15053414    
 -0.39827067    
  0.23808497    
  0.10451295    
 -0.10451284    
  0.40546492    
 -0.43995115    
  0.12748256    
 -4.33996208E-02
  0.17015140    
 -0.30830058    
  0.16598487    
  0.33085415    
 -0.39984712    
 -0.21999644    
 -0.22183529    
 -0.20212345    
  0.45489004    
  0.63029963    
 -0.12048975    
 -0.39485011    
  1.34838820E-02
  0.36600637    
 -0.64775360    
   1.0847092    
 -0.83011264    
  0.91812366    
 -0.97960889    
 -0.18721184    
  0.14740531    
  0.23424914    
 -4.02453821E-03
  0.94803971    
  -1.2144449    
  0.42972967    
 -7.83320740E-02
  0.14778122    
 -0.53671646    
  5.33168077E-07
  0.16579300    
  0.18154979    
 -0.22895221    
  0.14018406    
  0.64783198    
 -0.60246378    
  0.15299766    
 -0.35322034    
  0.20424692    
  0.13152120    
 -0.21089473    
  0.28876805    
 -0.57355535    
  0.93575364    
 -0.33330309    
 -0.16849373    
 -0.40546429    
  8.09067413E-02
  0.51186091    
 -0.29391238    
  9.53104943E-02
  9.39314961E-02
 -4.94798385E-02
 -0.37337759    
  0.82602042    
  0.10282229    
  7.21755549E-02
 -0.18193445    
 -0.56893981    
  4.09031054E-03
 -0.15415059    
  0.32964620    
 -0.61415970    
  0.41804409    
 -0.31015560    
 -9.53109115E-02
 -5.12931421E-02
  0.76608008    
  0.15283908    
  0.10693444    
 -0.56909430    
 -0.20763941    
  0.14310066    
  0.42454132    
 -0.15366647    
 -0.61180228    
 -0.16989970    
  0.91480857    
 -0.77022606    
  0.10919847    
  0.13926236    
 -0.16251922    
  0.42872205    
 -0.81093007    
  0.76386267    
  0.25709817    
  8.33811909E-02
 -0.26694623    
  0.25255767    
 -0.37548417    
  0.56021792    
 -0.72001022    
 -9.95005481E-03
 -0.12783408    
  0.56608796    
 -0.28125125    
 -0.13231096    
  8.41619000E-02
 -0.35731491    
  0.25344935    
  0.16896574    
  0.88903141    
 -0.45321983    
 -0.82048732    
 -7.03170374E-02
  0.59949160    
  0.37718999    
  9.28131267E-02
 -0.41345140    
 -0.15989484    
 -0.13814957    
  0.15415072    
  1.18341772E-02
  0.19852898    
 -0.37381786    
 -0.11895271    
   1.0182774    
 -0.14720421    
 -0.60870856    
 -8.44380409E-02
  3.03710010E-02
 -0.29626665    
  0.13424985    
  0.92728549    
 -0.85929769    
  0.64506090    
 -0.46508986    
  0.50610900    
 -0.78468192    
  0.18834786    
  0.35107958    
 -0.67221963    
 -0.20264435    
  0.43403885    
  0.12764585    
 -0.34144369    
  0.19961312    
  0.42433366    
 -6.43309653E-02
  0.87491494    
  -1.0605639    
 -0.34531090    
  9.68497172E-02
  0.63508314    
 -0.13976219    
  0.31161189    
 -0.53866994    
 -7.87380245E-03
 -0.39759132    
 -0.26060137    
  0.21239838    
 -1.86927412E-02
  0.78329796    
 -0.56899863    
 -0.32737729    
 -6.54779896E-02
  0.82007784    
 -0.33053017    
  0.25845763    
  0.67700315    
 -0.83471882    
 -0.43721363    
  9.23730806E-02
  0.58451337    
  0.67661774    
  -1.0642111    
  0.58617473    
 -0.58617526    
  0.32327342    
 -0.25331357    
  0.22853458    
 -0.38946423    
 -0.12975831    
  4.70666364E-02
   1.4516412    
 -0.93052340    
 -0.13109681    
 -0.16000496    
  0.49703255    
 -0.43078300    
  4.26474679E-03
  0.27698645    
 -0.52163631    
 -0.21772364    
  0.29609284    
  0.39367038    
  0.30448896    
 -2.78856698E-02
 -4.46858369E-02
 -0.38946468    
 -0.36464307    
   1.1099759    
 -0.52855891    
 -0.19324400    
  9.95297879E-02
  0.23083325    
  0.13770103    
 -0.80066669    
  0.16413960    
  0.45904961    
 -0.74367875    
 -5.00095747E-02
  0.29725161    
  0.12935647    
  0.20029014    
  5.00935242E-02
 -0.31967580    
  0.19494738    
 -0.26458040    
 -2.43317112E-02
  0.15906470    
  7.68051222E-02
  0.42727438    
  0.45658925    
 -0.79458517    
 -2.15833057E-02
 -0.48687232    
  0.32113934    
  0.29835474    
 -0.24813443    
 -0.27551138    
  0.39102477    
 -0.34891379    
  0.61824614    
  4.87902351E-02
 -0.64662641    
 -4.12437133E-02
  0.47982332    
 -0.52284086    
  0.48972532    
 -0.56976914    
  0.73110777    
 -0.54186553    
  0.95399421    
 -0.85555398    
 -6.93125650E-02
  0.73301142    
 -0.76213968    
  0.32158321    
  0.52006871    
  -1.0859544    
  0.51082557    
 -0.39794552    
  0.11653411    
  0.31115460    
  0.36178985    
 -0.51167601    
 -0.16628042    
  0.69565612    
 -0.68565607    
  7.19741955E-02
  2.73997746E-02
 -5.08185662E-02
 -0.11541681    
 -0.23249499    
  0.68978566    
 -0.17227098    
 -0.16960211    
  0.21266241    
  0.23153701    
 -0.10569794    
 -0.13740028    
 -0.31121203    
  0.20067076    
  0.53139222    
  7.11959153E-02
 -0.60692579    
 -0.21772265    
  0.30110535    
 -9.21151191E-02
 -0.31735691    
  0.22555061    
 -0.25613371    
  0.31222343    
 -4.65199687E-02
  0.25869474    
 -0.22590521    
 -4.61818464E-03
  0.37092471    
 -0.76259613    
  2.03403123E-02
  0.11404675    
  0.43496537    
  0.84895760    
 -0.73203659    
 -0.34687078    
  2.40975879E-02
  0.10821351    
  0.59205145    
 -0.54611361    
 -0.39531195    
  0.22193031    
  0.94121993    
 -0.54878443    
 -0.12932481    
  0.54457748    
 -0.76028574    
  0.38362288    
 -0.24547338    
  0.62860841    
  8.64731595E-02
 -0.73134273    
 -0.12652969    
  0.70700413    
 -3.02696992E-02
 -0.53798354    
  3.18749435E-02
  0.41457340    
 -0.59454483    
 -0.26754153    
  0.97698736    
 -0.70944518    
  0.25183618    
  0.26180294    
 -0.41960967    
 -0.62700659    
  0.62700731    
  4.18471433E-02
 -0.25014496    
  0.61944407    
  1.40648996E-02
 -0.36710456    
  7.75582045E-02
 -0.38698015    
  0.66529006    
 -0.89256400    
  7.95127153E-02
  0.30972928    
   1.0292854    
 -0.24893196    
 -0.69100827    
 -1.29032983E-02
  5.47505356E-02
  0.13045311    
 -9.42313150E-02
 -0.21037932    
  0.43273178    
 -0.46747446    
 -0.11778370    
 -2.29899697E-02
 -0.15028235    
  0.12078080    
 -0.21271969    
  0.61217815    
 -0.15147784    
 -9.81187373E-02
  0.80748755    
 -0.65924585    
  0.14458163    
 -3.52283828E-02
 -0.28370532    
  0.11954550    
 -0.21379817    
  0.51198816    
 -0.21706443    
  0.45198545    
 -0.42634264    
  9.26218852E-02
 -0.13133587    
 -6.33705556E-02
 -1.41171953E-02
 -0.12611131    
  0.73267764    
 -0.42503494    
  0.60433799    
 -0.64055878    
 -2.91080456E-02
  0.55296332    
 -0.32392967    
 -0.16766435    
 -0.29832074    
  6.72090128E-02
 -0.30788398    
  0.21357431    
  0.30942175    
 -0.42583308    
 -0.11086345    
  0.73699868    
 -0.33845368    
  0.17768073    
  4.17514294E-02
 -0.42422807    
  0.19549109    
  9.36098546E-02
  0.10109649    
 -8.84109810E-02
  2.07910631E-02
  0.23703799    
 -4.31246310E-02
 -0.26202506    
 -0.19920321    
  0.54257411    
 -0.45020127    
  6.17768206E-02
  0.14555596    
 -0.11828098    
  2.65504327E-02
  0.82394528    
 -0.90580875    
  0.46227238    
  0.10207170    
 -0.49125174    
 -9.22314599E-02
  0.10969902    
  0.15970144    
  0.68759662    
 -0.78845698    
  0.36520994    
 -8.57247189E-02
 -0.36909699    
 -9.84396860E-02
 -0.11470944    
  0.47825664    
  0.55175674    
 -0.88140339    
 -0.15414992    
  0.38299254    
 -0.36101311    
 -7.91376010E-02
   1.1256930    
 -0.24533477    
 -0.40302882    
 -5.62999025E-02
  1.53257344E-02
  4.09743264E-02
 -2.58795992E-02
  0.37889850    
 -0.58624989    
  0.45783278    
 -0.17130411    
 -0.19836652    
 -9.74215642E-02
  8.04000422E-02
 -0.35728776    
 -5.67984469E-02
   1.0245047    
 -0.45198497    
 -0.14988598    
  0.46734080    
 -0.58459258    
  0.17912692    
  0.58778697    
 -0.79112786    
  8.90519097E-02
 -0.47991738    
  0.65999478    
  0.50632083    
 -0.65115196    
  0.15600404    
 -0.29015365    
  0.50287306    
 -0.80719399    
  0.36669225    
  0.19770676    
  5.20566404E-02
 -0.60976487    
  0.24685931    
 -7.43984231E-07
  0.34830686    
  0.42967913    
 -0.31516963    
 -0.31763354    
 -7.96672106E-02
  0.17415825    
 -5.04312515E-02
 -0.13846913    
 -8.79110247E-02
 -8.45576823E-02
 -0.13858636    
  0.75852954    
 -0.49824762    
  0.73396897    
 -0.23256326    
 -0.29084158    
  0.13036165    
  2.19791830E-02
 -0.15656929    
  4.55568060E-02
 -0.35033387    
  0.50042742    
 -0.29818970    
  1.39869386E-02
  0.24873900    
 -0.29129893    
  0.29490256    
  0.50360519    
 -0.32910848    
 -0.54984415    
  0.63660419    
 -0.40408075    
  0.30210039    
 -0.65699863    
  0.46481228    
 -0.43565691    
  0.30053058    
  0.26726183    
 -0.18951358    
 -0.10798853    
  1.73913501E-02
  4.22006473E-02
 -5.08581772E-02
  0.34881806    
  0.28614712    
 -0.55559158    
 -0.23933795    
 -1.02574080E-02
  0.37758836    
 -0.45248929    
  0.63598895    
 -0.19415648    
  0.55141884    
 -0.94446099    
  0.17435317    
 -0.34092727    
 -0.38382602    
  0.43855086    
  5.74874878E-02
  0.31387278    
  0.11914290    
 -0.16081505    
 -4.34853099E-02
 -9.79806632E-02
  0.35863370    
 -0.70694077    
  0.38677382    
 -0.19180024    
 -0.13434783    
 -5.37050180E-02
  0.56844342    
 -0.32482076    
  0.17327198    
 -0.17869160    
  0.87183875    
 -0.64869523    
  0.93864751    
 -0.72073472    
 -0.75815248    
   1.3026689    
 -0.78886265    
  0.35979509    
 -4.45937254E-02
  0.10503446    
 -0.48954898    
 -0.38650781    
 -1.41855720E-02
  0.44742876    
  7.47598782E-02
 -6.11536279E-02
  0.16947639    
 -0.15161926    
  0.36020833    
  9.97893736E-02
 -0.49603751    
 -1.85199566E-02
  0.28299814    
  1.39864460E-02
 -0.27846503    
 -1.85199566E-02
  0.13935570    
 -0.39938533    
  0.15154915    
 -0.34483984    
   1.3178270    
 -0.74154347    
  0.47720942    
 -8.84109288E-02
 -0.48866463    
 -0.20168550    
 -1.69024896E-02
  0.44264439    
 -0.24715301    
  0.57155997    
 -0.52143598    
  0.38903508    
 -0.48212487    
 -9.19016376E-02
   1.0788095    
  -1.0788099    
  0.43531775    
 -0.24589193    
  0.37552243    
 -0.36671191    
 -0.20359883    
  0.65757579    
 -9.94968340E-02
  7.69609585E-02
 -0.81736100    
  0.55869406    
  0.14727433    
 -0.31567079    
  0.64162374    
 -0.89919603    
   1.3877060    
 -0.32163209    
  4.74921688E-02
 -0.88703734    
 -3.20388116E-02
  0.10163265    
  9.22498778E-02
  0.26736179    
  0.66035718    
  -1.6018908    
  0.56497186    
 -9.87339839E-02
  0.84797180    
 -0.71976054    
  0.31429598    
 -0.53640240    
  3.06148902E-02
  0.19149236    
  4.14106995E-03
 -0.17081800    
 -0.38364631    
   1.6882627    
  -1.5728794    
  8.59421641E-02
  0.72213429    
 -0.36899510    
  7.55828246E-02
 -0.15287384    
  0.52324820    
 -0.82894796    
 -6.07986841E-03
  0.15240780    
 -0.22183529    
  0.44183275    
 -0.61245823    
  0.34967425    
  0.43242127    
  5.18248938E-02
 -0.12921163    
  4.49515916E-02
 -0.20679364    
  0.32416999    
  0.14808331    
 -0.27650893    
 -6.50321543E-02
 -0.43963882    
  0.35298681    
  0.31216392    
 -0.38826323    
  2.75254771E-02
  0.37948978    
 -0.79404533    
  0.73012578    
 -0.55467838    
  0.42444149    
 -9.86991227E-02
 -0.23252276    
  0.21155819    
  0.66521811    
 -0.52693105    
 -0.57823819    
  0.33741203    
  0.15213621    
  0.12847869    
 -0.23922887    
  0.34671581    
 -0.56760865    
  0.39037025    
 -0.23943549    
 -9.62774679E-02
  0.26888973    
  0.25985920    
 -0.22785698    
  0.44911748    
 -0.59738082    
 -0.21858843    
  0.28910187    
  0.20337519    
 -0.22054265    
  0.22746286    
  0.25169718    
 -0.34184870    
   1.0255679    
  -1.1246587    
  1.65293645E-02
  0.22314358    
 -5.04311547E-02
 -2.09068041E-02
 -0.47282425    
  0.26192978    
  0.14165044    
  0.23440063    
 -0.69613749    
  0.10236286    
 -0.48415676    
   1.3016726    
  -1.0820445    
  0.59713209    
 -0.17306276    
  0.26201007    
 -0.15296903    
 -0.12296263    
 -0.34869665    
  0.54724073    
 -3.50912474E-02
 -0.41744038    
 -0.49686724    
   1.8936483    
 -0.89564079    
  9.06546339E-02
 -0.71334910    
  0.53102863    
 -0.12783308    
  5.31094335E-02
  0.43099841    
 -0.73024178    
  0.80314779    
 -0.31943062    
  1.77623276E-02
 -0.61202252    
 -9.53111202E-02
   1.0296193    
 -0.30138126    
 -3.86689864E-02
 -0.54980743    
  0.75047779    
 -0.47058994    
  0.81872404    
 -0.13028285    
 -0.58590186    
  0.14564016    
 -6.03960492E-02
  7.85452351E-02
  0.28858119    
 -0.41903380    
 -6.34460449E-02
  0.30928159    
  0.46155491    
 -0.83391917    
 -8.74342397E-02
  0.94135481    
  -1.1683120    
  0.60323685    
 -0.22140269    
 -0.13477397    
  0.94859928    
  -1.0369680    
  0.15570280    
  0.37236553    
  0.27071229    
 -0.48032540    
 -0.29694816    
 -0.48285168    
  0.27684793    
   1.3063881    
 -0.59062260    
 -0.39909557    
  0.17034540    
  0.22233960    
 -0.69636768    
  0.81450766    
 -0.16757336    
  0.17893730    
 -0.16218682    
 -0.58911723    
  0.11311459    
  0.38201976    
  0.75677323    
 -0.91457999    
  0.14310065    
 -3.00771296E-02
  0.31775984    
  0.17301871    
 -0.53766197    
 -0.10536070    
  0.20430072    
 -0.30719450    
 -7.67646506E-02
  0.12485058    
 -0.15728533    
  0.22971556    
  9.96677801E-02
 -0.12621756    
  4.47477866E-03
 -0.25259161    
  0.19753186    
  0.60699260    
 -0.25646925    
 -0.32261482    
  0.24671690    
 -7.82526508E-02
 -0.10622258    
 -0.42945805    
  0.56996870    
 -0.49965298    
  0.51082540    
 -0.41663757    
  0.44942844    
  3.17489170E-02
 -1.04710916E-02
 -0.33436945    
  0.14994019    
  0.17029485    
  0.10464884    
 -0.22154199    
 -0.18874235    
 -0.14533256    
  0.95679992    
 -0.18576133    
 -0.48615402    
  0.31768990    
  0.22375526    
 -0.52477711    
  7.17442855E-02
 -0.19938911    
 -0.10379756    
  0.39849684    
 -0.28071263    
  4.08217870E-02
   1.1103944    
 -0.57845992    
 -0.74953848    
  0.27796692    
  0.16898292    
 -5.07358536E-02
 -0.40175378    
  0.30830172    
 -8.19646195E-03
  0.41502127    
  0.40365192    
 -0.21816540    
 -0.49145064    
 -0.34462419    
  0.14518282    
 -0.33377373    
  0.98553509    
 -0.28924859    
 -0.11974464    
  0.12287388    
 -0.37924981    
  7.47598782E-02
  0.32918146    
 -0.62253028    
 -0.12062715    
  0.63711917    
 -0.25325316    
  4.35756659E-03
  0.29526162    
 -0.12753904    
  7.32632773E-03
  4.98326048E-02
 -0.21192239    
  0.25274432    
  0.33408856    
 -0.52444255    
  0.12136047    
 -0.28768200    
  5.55706881E-02
 -0.30281174    
  0.11506955    
  9.82706174E-02
  0.63482898    
 -0.63482863    
  0.67073005    
 -0.74749500    
  0.14345486    
  0.37584445    
 -0.35757875    
  0.30562007    
  0.43825459    
 -0.78074485    
 -0.14093554    
  1.60854720E-02
 -4.90557477E-02
  0.13073392    
 -0.42777091    
   1.2937994    
 -0.64681470    
  0.56745893    
  -1.0743551    
  0.98082942    
  0.15415019    
 -6.06245883E-02
 -0.27584743    
 -0.16946299    
  3.08775436E-02
  0.11778293    
 -0.72673810    
  0.36963367    
 -0.30354440    
  0.85639238    
 -0.44320509    
 -0.18540253    
  4.96718846E-02
  0.34024078    
  0.43328729    
 -0.50474679    
 -0.34662458    
  0.87745100    
  -1.1186122    
  0.24591331    
 -6.86543435E-02
  0.11042407    
  2.24726480E-02
  0.18601878    
 -0.57823819    
  0.79323024    
 -0.53390735    
 -9.58175361E-02
  0.65905327    
 -2.33933553E-02
  0.49231195    
 -0.77018082    
  0.11081480    
 -0.44105580    
 -0.15868929    
  0.20644443    
  0.26673892    
 -0.23612401    
  0.50275260    
 -0.29479915    
  0.16862239    
 -0.12861764    
 -0.35947922    
  0.77145946    
 -0.11843240    
  0.14153978    
 -0.87648529    
  0.12588039    
   1.2859985    
 -0.62564099    
 -0.28398487    
 -0.18601863    
  0.30092701    
 -5.40669747E-02
 -0.44802451    
  0.12739775    
  0.88222426    
 -0.97228420    
 -0.11647525    
  0.61677426    
 -0.41985407    
  0.22024037    
 -0.24965425    
  0.87671131    
 -0.88671154    
  0.11386710    
  0.27640834    
  4.00051102E-02
 -0.63598949    
  8.28869268E-02
 -2.88207345E-02
  0.43428585    
 -0.44605035    
  0.10654259    
  0.54430133    
 -0.11086298    
 -0.19761026    
  0.95259857    
 -0.77237970    
 -0.14310054    
 -0.27294701    
  0.14805348    
  0.49882737    
 -0.23434830    
 -0.41253296    
  0.58066875    
  0.33135751    
 -0.78717571    
 -0.19080889    
  0.33890465    
  0.53324443    
 -0.13455018    
 -0.31709602    
 -8.56553093E-02
  8.09680857E-03
 -4.53685112E-02
 -0.16475478    
  0.28019181    
 -0.19900087    
  0.24312632    
  0.77760726    
  -1.1019231    
  0.79476970    
  -1.1928002    
  0.70419723    
  0.38946453    
  9.01086703E-02
 -0.27193415    
 -0.79323047    
  0.54827327    
  0.73776406    
 -0.88057244    
 -0.26455960    
  0.46283540    
 -0.74481934    
  0.94024354    
 -1.19051905E-02
 -0.39060616    
 -1.89790967E-07
  0.24589138    
 -0.25032651    
  0.37995705    
 -0.27060443    
  0.40413609    
 -0.39225501    
  6.47848323E-02
 -0.55869359    
  0.40331191    
  0.86318070    
 -0.54786694    
 -0.43417555    
  0.68828070    
 -0.41773543    
  0.10202202    
 -0.42232856    
  7.37441331E-02
  9.43441689E-03
  0.48803270    
  0.27972519    
 -0.25411919    
 -0.44998038    
  0.30514938    
 -0.35020298    
 -7.65919834E-02
   1.2009834    
  -1.2839315    
  0.84110147    
  -1.0310189    
  0.13434811    
  0.29053506    
  0.12440864    
 -0.58251774    
  0.79580104    
 -0.35929140    
 -9.61835459E-02
 -6.45386204E-02
  0.49219123    
 -0.34465632    
  0.11679917    
 -0.29558676    
 -4.32505123E-02
  0.78038830    
 -0.55835098    
 -8.29965547E-02
  0.26826414    
 -0.39631537    
   1.0091138    
 -0.54184639    
  0.33451355    
 -0.45830804    
  0.32477620    
 -0.31705379    
 -0.45473540    
 -0.38744661    
  0.88730335    
 -0.21673086    
 -0.27107868    
  0.24798129    
  0.57682329    
 -0.81290066    
  0.49411869    
  0.51801962    
 -0.67397720    
 -8.35646763E-02
  0.23952238    
  0.60251898    
 -0.99542826    
  0.45925117    
 -0.75588572    
  0.61460191    
  0.83104670    
  -1.1543758    
  0.51082534    
 -0.57178622    
  0.57500660    
  0.57556492    
 -0.45742527    
 -0.77652872    
 -3.15475315E-02
  0.37067881    
  0.18526725    
  0.14677069    
  0.26114282    
 -0.38969773    
  5.61551303E-02
 -0.34263417    
  0.85277689    
 -0.78763723    
 -2.73982324E-02
  0.23784995    
 -0.23784897    
  0.28768229    
 -0.14550756    
 -5.36213256E-02
  0.47106245    
 -0.49247640    
  0.42687902    
  1.12359934E-02
 -0.21410660    
 -0.17336500    
  6.76206127E-02
 -0.44268858    
  0.80893254    
 -0.92297912    
  0.79211110    
 -0.35363990    
  2.56424882E-02
 -0.26405326    
   1.1451323    
  -1.0212631    
 -0.30399549    
  0.35139862    
  0.19687533    
  4.09743264E-02
 -0.36610481    
  3.61797474E-02
  0.32259849    
  0.51669043    
 -0.70195806    
 -5.92424385E-02
 -4.70507797E-03
  0.31329429    
 -0.10153615    
 -0.42668119    
  0.54191655    
  0.20806445    
 -0.54931074    
  0.47179621    
 -0.23063381    
 -0.29522851    
  7.30255470E-02
  9.40288231E-02
  0.50825781    
  -1.0077529    
  0.20322737    
   1.0535508    
  -1.0252199    
  0.58093494    
 -0.34337068    
 -0.31900376    
  0.48876551    
 -3.72445397E-03
 -4.97237183E-02
 -0.29951599    
  0.44522816    
  0.31443959    
 -0.61691940    
  0.11676351    
 -0.32510817    
  0.28768185    
 -5.66599146E-02
 -9.89035144E-02
   1.4215561    
  -1.3271459    
  0.36251342    
 -0.78158414    
  0.30969846    
 -0.23071070    
  0.20009518    
 -0.32104871    
  0.56774622    
 -8.12978670E-03
 -3.74265797E-02
  0.72443271    
 -0.71180016    
 -0.12935597    
 -9.56908241E-03
  0.35955557    
 -0.46065217    
  0.24835522    
 -0.36680391    
 -2.42431257E-02
  0.23412563    
  0.22119965    
 -0.45532545    
  0.33997202    
  9.17313024E-02
 -7.87158981E-02
 -0.32874432    
  0.20988201    
 -0.47584569    
  0.65330148    
 -0.30132473    
   1.1503632    
  9.92553458E-02
  -1.0025870    
 -8.97458792E-02
 -0.28611910    
   1.5699170    
  -1.1438324    
 -4.59371693E-02
 -8.00419673E-02
 -0.29387403    
  0.14434244    
 -0.13815099    
  0.80955720    
 -0.18342140    
 -0.12648432    
  0.18419255    
 -0.40080252    
  6.30841777E-02
 -0.25193763    
   1.2184743    
 -0.66368544    
 -0.32940036    
 -0.50189769    
 -0.21392694    
   1.5212582    
 -0.23119161    
 -0.22884147    
 -0.11778344    
 -0.37209934    
  8.91685858E-02
  0.30413410    
 -0.46860555    
  0.38856360    
  0.35097724    
 -0.54243064    
  0.28882828    
 -0.48593703    
  0.22871442    
 -0.12279527    
  0.70314723    
 -0.53262049    
 -0.68470788    
  0.55841494    
  8.29967037E-02
 -5.92424385E-02
 -3.82820442E-02
  0.76830018    
 -0.87095320    
  0.16413960    
  0.47629109    
 -0.28483689    
  9.73742604E-02
 -0.63637149    
  0.12783341    
  0.23789224    
 -1.36061935E-02
 -0.36519107    
  0.69643134    
 -0.63271606    
  0.75594831    
 -0.35048264    
  0.59371316    
 -0.67067456    
  0.15605338    
 -0.19687492    
  0.66972709    
 -0.94513971    
 -0.30407605    
   1.1574525    
 -0.27307069    
  2.69375090E-02
 -6.87552989E-02
  3.15258615E-02
 -0.66593397    
 -0.39877635    
  0.95551181    
  3.40293534E-02
 -0.10577333    
  4.44520339E-02
 -4.44514304E-02
  0.13146338    
 -0.16081505    
  0.10109649    
 -0.43078291    
  0.70491219    
 -0.21079329    
 -3.67689878E-02
  0.39163673    
 -0.48171753    
 -8.23020749E-03
 -0.12764516    
  0.50517595    
 -0.29051864    
  0.28768188    
 -0.52129769    
  0.25608748    
  6.10607564E-02
 -0.38136727    
  0.61628848    
 -0.42634264    
 -0.38665572    
  0.50584412    
 -0.16229831    
  0.78162605    
 -9.95529443E-02
 -0.55019468    
 -0.22895221    
 -0.16882168    
 -0.13517459    
  0.70296687    
 -0.12842597    
 -6.50321543E-02
 -0.30228111    
  0.70113635    
 -0.68522185    
  7.10956678E-02
  0.35176057    
 -6.77617788E-02
  0.51377326    
 -0.91739565    
  0.36602348    
 -4.70674895E-02
 -3.26557495E-02
  6.81621805E-02
  0.54286534    
 -0.59456599    
 -0.17824803    
  0.59588349    
  0.34259766    
 -0.66678059    
  0.21941912    
 -0.50092417    
 -0.29592663    
  0.36721563    
 -9.11899433E-02
  0.13604097    
 -9.18072164E-02
 -0.59260523    
   1.1072700    
  5.31594008E-02
 -0.44577602    
  0.32424006    
 -0.25043544    
 -0.15811034    
  0.29114795    
  3.40171978E-02
 -0.33446845    
  0.19854455    
  0.14921203    
 -0.59573978    
  0.39543462    
 -1.21701537E-02
  0.19247378    
  6.51691183E-02
 -0.52246046    
  0.27698642    
  8.86904448E-02
 -0.39811197    
  3.24346684E-02
  0.91416103    
 -0.38855150    
 -0.55804449    
 -5.07142879E-02
  0.16482809    
 -0.20613128    
  0.33042997    
 -0.23841086    
  0.19867155    
  0.21045101    
 -0.15780708    
  6.21317960E-02
  7.35339820E-02
 -0.12715539    
  4.55568060E-02
  0.22718363    
 -0.45845729    
 -3.63671035E-02
  0.42121369    
  0.25324178    
 -0.59808236    
  2.89875902E-02
  4.65203188E-02
  4.53594141E-03
  0.25782955    
  0.65210676    
 -0.76292127    
  0.40285754    
  0.48490515    
 -0.81981176    
 -0.32992432    
 -4.67624366E-02
  0.11541683    
  0.52867478    
 -0.67652613    
  6.38506114E-02
 -5.16787730E-03
  0.19263081    
 -0.26236352    
  0.27510336    
  0.11918839    
 -0.45145047    
  0.24869697    
  0.39005604    
 -0.19482182    
 -0.19983304    
  0.44314811    
  0.22904348    
 -0.62713885    
  0.42437488    
 -0.74337852    
  0.12516288    
  0.12075020    
  0.63207787    
 -0.71607906    
 -0.32621661    
  0.42433268    
  0.13528256    
  0.67875803    
 -0.44991729    
 -0.40222400    
  0.40546477    
  0.46513712    
 -0.47489393    
 -0.15524034    
 -0.71631396    
  0.97101521    
 -0.28571177    
 -0.22906606    
  0.21319352    
  0.24059038    
 -0.31531435    
  0.35538062    
  5.58143929E-02
 -0.60043848    
 -5.22115733E-03
  0.91942680    
 -0.66231197    
 -7.13088065E-02
 -0.12487292    
  0.23586981    
 -0.47390303    
  0.72996163    
  8.99548456E-03
 -0.55144030    
  0.53942782    
 -9.83356163E-02
 -0.48342586    
  0.40366158    
  0.22530739    
  8.60798452E-03
 -0.79533899    
  0.24567318    
   1.3171250    
  -1.3889511    
  0.36936027    
 -0.38005522    
   1.0222961    
 -0.68352228    
  0.79158705    
 -0.81877351    
 -1.58731248E-02
  6.20358437E-02
  0.11694762    
  9.86494049E-02
 -0.29783410    
  0.86349237    
 -0.90942973    
   1.0726365    
 -0.96343738    
 -0.11348233    
 -0.11831987    
 -0.26381516    
  0.68999714    
  0.11883403    
 -0.60473633    
 -0.11970718    
 -0.14265558    
  1.32453395E-02
  0.27443710    
 -0.30110526    
   1.1053466    
 -0.32490611    
  0.21130863    
 -0.55961561    
  5.54515384E-02
  0.10245154    
 -4.20714505E-02
 -0.12464262    
  0.33520681    
 -0.40388346    
  0.11620207    
  0.88282591    
 -0.76738900    
 -7.00679123E-02
  3.17484550E-02
 -0.16068198    
 -4.69566174E-02
 -0.21954502    
  0.38326478    
  0.17549552    
  0.10707175    
 -0.35887489    
  8.84783790E-02
 -6.66917115E-02
 -0.24824086    
  0.16747804    
 -0.24798293    
  0.55875993    
 -0.31077874    
   1.0939283    
  -1.0846254    
  4.52563725E-02
  0.71934968    
 -0.99239057    
  0.55961561    
 -1.49583315E-07
 -0.28657547    
  0.31603700    
 -0.32047206    
  0.12516291    
 -0.25805977    
  0.43052867    
 -0.40052643    
 -0.32277256    
   1.1143607    
  -1.0233889    
  0.93475246    
 -0.31237444    
 -0.10166335    
 -0.49617258    
  0.34509256    
 -0.67191446    
   1.4611526    
 -0.84664798    
 -0.22884151    
  0.79621899    
 -0.55832714    
 -0.47542298    
  0.60613602    
  0.15019064    
 -0.16211854    
 -4.49969321E-02
 -4.27413546E-02
  0.67107129    
  -1.0049276    
  0.11506955    
 -2.19781753E-02
 -0.26570246    
  0.16034193    
  0.80680680    
 -0.66329443    
  0.12075020    
  0.94709080    
 -0.72679549    
 -5.87256476E-02
  0.11778323    
 -0.20626149    
  0.20267133    
  7.16810860E-03
 -0.28293079    
  5.97884208E-02
  0.26852655    
 -0.22913453    
  2.54255515E-02
  0.23396343    
 -9.72986072E-02
 -0.61591601    
 -6.99578747E-02
  0.29849312    
  0.91413802    
 -0.50152963    
 -0.33504939    
   1.0156635    
 -3.11094150E-02
  -1.0729226    
  0.49879667    
 -0.10426085    
 -0.21584401    
 -5.60891367E-02
  0.27923331    
 -0.14450039    
  0.20448305    
 -0.24740805    
  0.11583152    
 -9.84404162E-02
  0.41973075    
 -0.81022155    
  0.35540074    
  0.10178233    
 -3.69647332E-02
  0.79263252    
 -0.61660689    
 -0.71801549    
 -0.16378994    
  0.53262067    
 -0.17340620    
  0.90558243    
 -0.52205306    
  0.59581918    
 -0.92746323    
  5.46578094E-02
  0.44031173    
 -0.43500626    
 -3.77401821E-02
  7.41083324E-02
  0.24733861    
 -3.65148522E-02
 -5.95919266E-02
 -0.25886235    
  0.14763571    
  3.84671129E-02
 -0.30033982    
  0.35092610    
  0.40396896    
 -0.28967977    
  0.62272483    
 -0.80185211    
  0.53540152    
 -0.32866001    
 -1.17419735E-02
 -3.94456647E-03
 -0.11728926    
  0.81634790    
 -0.60843062    
  0.27313608    
 -0.71536952    
  0.20271192    
  2.71515064E-02
 -0.28174734    
  0.42306042    
 -0.22024103    
 -0.34228539    
  0.72329986    
  0.10337789    
 -8.37702304E-02
 -0.43502367    
  0.77010846    
 -0.76015735    
 -1.49625670E-02
  2.97053363E-02
  0.45154110    
 -0.15053414    
 -0.47652346    
  0.62082624    
 -0.44044518    
  7.92957619E-02
 -0.20316492    
  0.34506914    
 -0.35611853    
  0.44539812    
  0.75523591    
 -0.85232747    
 -3.92940594E-03
 -7.35027120E-02
  0.15656927    
 -0.31709555    
  0.38027516    
 -0.23254167    
 -0.44040239    
  0.53454185    
 -0.23690917    
  0.22906648    
  1.17414687E-02
 -0.47390303    
  0.83290887    
  0.24038574    
 -0.97798496    
 -8.90796036E-02
  0.14970399    
  0.54963470    
 -0.30010438    
  0.50581294    
 -0.46099871    
 -4.89889123E-02
  2.88681425E-02
  0.40817177    
 -0.76021069    
  0.60245019    
 -0.28347158    
  9.04495145E-09
  0.74433517    
 -0.70721745    
  0.52129680    
 -0.31365791    
 -0.36516890    
 -8.40008706E-02
  8.40006694E-02
 -0.43920258    
  0.81744450    
 -0.20067067    
 -8.70113075E-02
  0.21007165    
 -0.13102798    
  0.45234898    
 -0.27336568    
  0.26570359    
 -0.54561192    
 -0.43010157    
 -0.30830106    
  0.64087892    
 -4.48950268E-02
  0.18994553    
 -0.24770346    
  0.21772370    
  0.18593812    
 -0.35101801    
  0.94160837    
 -0.84863299    
  0.55291754    
 -0.73150760    
  0.30567595    
  9.04353634E-02
  0.32730052    
 -0.48584631    
  0.13573198    
  0.58564794    
 -0.19568698    
  5.57105280E-02
 -0.63571459    
  0.51823956    
 -0.35944879    
  0.63598830    
 -0.90792322    
  0.27589437    
  7.87381735E-03
 -8.16777050E-02
 -9.36104283E-02
  0.63543898    
 -0.58531463    
 -9.30902213E-02
  0.16592804    
 -7.72911683E-02
  0.23026133    
  0.34955725    
 -0.48207593    
 -0.17666979    
  0.29849315    
 -8.21360126E-02
 -0.11973033    
 -9.66270864E-02
  0.31625533    
 -6.54775128E-02
 -0.13675931    
  0.53719860    
 -0.51587611    
 -0.45078078    
  0.33930731    
  0.87782466    
 -0.70498157    
  0.80739695    
  -1.0285574    
  0.19299088    
 -0.10309469    
  0.31886470    
 -0.47000441    
  0.27443716    
 -0.30652496    
  0.32239839    
 -0.30622596    
 -6.06253035E-02
  0.27625301    
  0.55219895    
 -0.38946459    
  3.65653355E-03
 -0.38738129    
  0.31943053    
  0.77018046    
 -0.91267979    
  8.96918494E-03
  0.10981513    
  0.72464591    
  -1.1647024    
  0.17086984    
  0.24078831    
  0.23378596    
  0.11669695    
 -0.49643677    
 -7.92502537E-02
  0.15267667    
 -0.17351170    
  0.43995115    
 -0.28881186    
  5.71583509E-02
 -9.40285549E-02
  0.15213621    
  0.84441346    
 -0.96421438    
 -0.19513103    
  9.48080495E-02
  7.73337409E-02
  0.59294087    
  0.23082590    
 -0.95796406    
 -2.69552991E-02
 -1.65285505E-02
 -0.71561933    
   1.5215995    
 -0.59176463    
  0.31641307    
 -0.65468150    
 -0.12014443    
  0.53187925    
  5.27508669E-02
 -0.25527450    
  0.38136801    
 -0.42837387    
  0.52779269    
 -0.36073828    
  1.79375410E-02
 -1.62085342E-07
  0.15984900    
  0.32941276    
 -0.71797568    
  0.58093494    
 -0.64435792    
  5.21860532E-02
 -0.43121693    
   1.9258344    
 -0.65705091    
 -0.18771522    
 -0.53773230    
  0.62523633    
 -0.63029927    
  0.53092676    
 -0.64364725    
  0.32668427    
 -2.91080456E-02
 -0.20536986    
  0.88363940    
  -1.0525786    
  6.11544913E-03
   1.0760003    
  0.20763928    
 -0.94978440    
  5.52160628E-02
 -0.15139928    
  0.74923646    
 -2.06663311E-02
 -0.86210120    
  0.86903781    
 -0.58410645    
  0.23464713    
 -0.40057495    
  9.30901989E-02
 -7.85619467E-02
  0.74468076    
 -0.91173559    
  0.43531826    
 -0.56885034    
   1.5184040    
  -1.1043189    
  0.63800681    
 -0.32385409    
  0.28924814    
 -0.53297818    
  0.10975103    
  0.11179175    
 -0.14829217    
 -0.19654787    
  0.13917148    
  0.16310962    
 -0.21980438    
  0.44093922    
 -0.30845007    
  8.39655623E-02
 -0.10610658    
 -0.44349298    
 -0.22024009    
  0.12899275    
  0.29086179    
 -0.41985312    
  0.75972146    
 -7.38470033E-02
  0.46221760    
 -0.86041009    
  0.56888980    
 -0.44149169    
 -8.48396495E-02
  0.15860483    
 -0.38566223    
  0.96849841    
  0.67183000    
  -1.0723445    
 -0.19574371    
  8.31408101E-07
  0.28090274    
 -0.15018998    
 -0.21526976    
  0.58996266    
 -0.48754814    
  5.17356880E-02
  8.84113386E-02
 -0.41318762    
  0.12550500    
  0.38299266    
 -0.23989156    
 -7.85619467E-02
  4.79540974E-03
  0.25608748    
 -0.47445884    
  0.44818977    
  0.26265687    
 -0.72886449    
   1.7140710    
  -1.3689783    
  3.37587595E-02
 -0.20668200    
 -2.58404464E-02
  0.33871350    
 -0.66373265    
  0.47991821    
  4.47477866E-03
  0.19047308    
 -0.26458040    
  0.32542261    
 -0.49247718    
  0.35097721    
  0.35907200    
 -0.36308005    
  0.57159227    
 -0.49062312    
  9.19378698E-02
 -0.34802595    
   1.2602531    
  -1.4096303    
  0.40175417    
 -0.18306482    
 -7.41076395E-02
  0.11778293    
  0.34981433    
 -0.11815982    
 -0.43995208    
  0.98934573    
 -0.82472301    
  0.28879786    
 -0.35811004    
  0.17109412    
 -0.43202433    
  0.28457069    
  0.58726698    
 -0.64497507    
  2.92707551E-02
  4.69573513E-02
  0.47913590    
 -0.53091264    
  0.28768229    
  0.19968243    
 -0.97589546    
  0.65707141    
 -6.75359890E-02
  4.35756659E-03
 -9.09717008E-02
  0.52501017    
 -0.30377302    
 -0.18844762    
 -0.20374729    
  0.41856125    
  0.61387885    
 -0.91027236    
  0.33289456    
  0.38250366    
 -0.51245660    
 -5.45211919E-02
  0.10233840    
 -4.78175655E-02
 -4.59371693E-02
 -2.15988997E-02
  0.41560292    
 -0.66193855    
  0.63269752    
 -0.42645508    
  2.24726480E-02
 -5.01252860E-02
  0.10208420    
 -0.29191008    
  0.18043737    
  0.28532112    
 -0.48285261    
 -5.31090088E-02
  0.33213404    
  0.23524404    
  0.31312856    
 -0.18131655    
 -0.17034583    
  0.15210779    
 -0.44456387    
 -0.27974015    
  0.34905148    
  4.36749496E-02
  0.49009982    
 -0.85166991    
   1.3847594    
 -0.43825534    
 -0.55545753    
 -0.34313372    
  5.12940548E-02
  0.82563663    
 -0.64795464    
  0.29924256    
 -3.86689864E-02
  0.25211063    
 -0.43658543    
 -0.35298672    
  0.19451763    
 -8.97704735E-02
  0.26533455    
 -0.35184309    
 -0.28367335    
  0.40279463    
  0.26195312    
 -0.24078718    
  0.38608155    
  0.53125596    
 -0.54198939    
  0.18351966    
 -8.75561312E-02
 -0.18232183    
 -0.43531731    
  0.36632517    
 -1.69496443E-02
 -8.46825466E-02
  0.18232113    
 -1.95698291E-02
 -0.47714302    
 -0.64952594    
  0.61056012    
 -2.00676825E-02
  0.55186355    
 -0.10665832    
  0.29415426    
 -0.36129314    
 -0.31268430    
 -2.56433412E-02
  0.23090462    
  0.19172773    
  0.55900800    
  8.62000361E-02
 -0.75293446    
  0.50321358    
 -0.47057649    
  0.39624825    
 -0.41010499    
  4.64110868E-03
   1.3581235    
  -1.2199734    
 -7.53491670E-02
 -0.34432864    
  7.10358769E-02
  0.29053506    
  0.59911817    
 -0.41965020    
 -0.27349705    
  7.67873451E-02
  8.33818987E-02
  9.89401788E-02
 -0.54522783    
  0.81922936    
 -0.33757463    
 -0.35282117    
  0.26826403    
 -0.12993716    
  0.21062487    
  0.23086600    
  4.80569974E-02
 -0.40693218    
 -0.14683504    
   1.2276691    
  -1.4885046    
  0.52398348    
  0.34205887    
 -0.36989403    
 -0.17109521    
  0.32409209    
  0.29715216    
 -0.36515760    
 -0.16469970    
  0.61836743    
  0.49613023    
 -0.96848935    
  5.14820777E-02
 -5.52624203E-02
 -0.12491101    
  0.30153430    
 -0.24318399    
 -0.59673280    
  0.32909271    
 -0.17284341    
 -0.17855507    
  0.61090940    
 -0.29725134    
  0.23841116    
  0.14483079    
 -9.83105823E-02
 -0.17573133    
  0.17159121    
 -0.68077636    
  0.78696585    
  1.48152364E-02
 -0.44101599    
  0.90132248    
 -0.33600867    
 -0.42183155    
  0.50287306    
  6.37900755E-02
 -0.56666243    
 -0.20232143    
  0.15154915    
  0.21477529    
 -0.37240505    
  0.18840137    
  0.20067103    
 -0.38907209    
  0.33385578    
  0.27338815    
 -0.43925300    
  6.00176677E-02
  0.23280586    
  0.26236379    
 -0.48550749    
 -9.57905278E-02
  0.29558712    
 -0.46216124    
  0.31845403    
  2.69072335E-02
  0.56842595    
 -0.74193811    
  3.61797474E-02
 -0.17725751    
  0.40748289    
 -0.27168116    
  0.42813355    
 -0.29924238    
 -0.30173439    
  0.45654911    
 -0.10491810    
  0.62209779    
 -0.30929193    
 -0.34427011    
  0.10399000    
 -0.15552297    
  0.12204776    
 -7.50900730E-02
 -0.21401174    
  0.29334763    
  0.13828734    
 -0.37637201    
  0.41260833    
 -0.10892557    
 -0.13126561    
  0.39179790    
 -0.41932166    
  3.20401713E-02
  0.67954147    
 -7.34053403E-02
 -0.87891442    
  0.22668839    
  0.10724532    
 -0.14082167    
  0.22994915    
  0.60824734    
 -0.63177818    
 -4.04910706E-02
  0.93593150    
 -0.89543992    
 -0.28768155    
  0.53590542    
 -0.58469474    
  0.18232228    
 -3.29449214E-02
  0.53819865    
 -0.21065240    
 -9.39315557E-02
 -0.11211747    
 -0.40758535    
  6.34830398E-03
  0.61757755    
 -0.52688026    
  8.84559527E-02
  0.16093116    
  6.95933104E-02
 -0.21477602    
  0.25189325    
  5.12936600E-02
  0.10574471    
 -8.66969898E-02
 -0.40357983    
 -0.10724612    
  0.53689808    
 -9.23736468E-02
 -5.81076927E-02
  5.40675260E-02
  9.64138955E-02
 -0.54955560    
  0.97443932    
 -0.31037346    
 -0.42199412    
 -0.23572326    
  0.31730175    
 -2.33102012E-02
  0.71415126    
  4.07293513E-02
  3.05697508E-02
 -0.71269161    
 -0.13604054    
  0.32346660    
 -8.33813101E-02
 -0.46448585    
  0.52951759    
 -0.51082629    
  0.90136456    
 -0.95200968    
  0.39676955    
 -3.55584733E-02
  0.29219711    
 -0.18910088    
  1.61947124E-02
  0.25709817    
 -0.17243241    
 -0.47222009    
 -0.13268661    
 -9.19381604E-02
  2.19796579E-02
  0.52806729    
  0.38532057    
 -0.44247815    
 -0.27419960    
 -2.40983535E-02
  0.39730182    
  0.34637642    
 -0.34637612    
  0.39447594    
 -0.22176366    
 -0.57001531    
   1.0335313    
 -0.74432689    
 -0.39863834    
  0.41224566    
  0.75852954    
 -0.66403908    
 -0.25014496    
  0.24191400    
  0.72766811    
 -0.73180890    
  0.64207196    
 -0.66728330    
  0.50912225    
 -0.28512740    
 -5.59583679E-02
 -0.13868302    
 -4.65199128E-02
  0.33523473    
 -0.44011387    
  9.56950337E-03
  0.63682848    
 -8.40390176E-02
 -0.54803854    
 -1.43197030E-02
 -0.53351748    
  0.73724222    
 -0.25805977    
  0.29274562    
 -0.20997399    
 -0.16196914    
  0.37194273    
  0.24709636    
 -0.41139936    
  7.31511191E-02
  4.14106995E-03
  0.87236434    
 -0.79678196    
  0.25556293    
 -0.47297531    
  0.39268503    
 -0.36451381    
  0.29114795    
 -0.17336500    
  0.72553861    
  -1.1066114    
  0.18131728    
 -0.28266877    
  0.55770946    
  0.40546545    
 -0.39031285    
  4.05211151E-02
 -0.43105990    
  0.17768170    
 -0.20015472    
  0.46072796    
 -0.15474781    
 -0.24002224    
  1.05813229E-02
  0.20401403    
 -0.13291872    
  6.63754418E-02
 -5.17764874E-02
  0.28040957    
  0.47818211    
 -0.22201312    
 -0.18571682    
 -0.14624558    
 -9.92547795E-02
  0.35493398    
 -0.25567946    
  0.20245822    
 -0.17911093    
  0.26236379    
 -0.30961752    
  0.24231307    
 -8.58616754E-02
 -0.35667455    
  0.17985575    
  6.37668148E-02
 -1.16508510E-02
  6.79509565E-02
 -0.42574188    
  0.44740340    
 -0.22761767    
  0.19494738    
 -0.24553172    
  0.13647544    
  3.23918834E-02
 -0.39555416    
  0.40349102    
 -7.93619547E-03
  0.53366983    
 -0.59529155    
  0.11589792    
  0.51158035    
 -0.22201312    
  8.13453570E-02
 -0.37848881    
 -0.13843185    
 -0.39677024    
  0.45610908    
  1.22703090E-02
  5.91889583E-02
 -0.17544922    
 -0.23577936    
  8.84559527E-02
 -0.27890152    
  0.39374253    
  1.40522672E-02
  4.98967692E-02
 -0.15267773    
  0.56402403    
 -0.39380294    
  0.50734162    
 -0.62241042    
  0.21432415    
 -0.10361212    
  0.47163987    
 -0.31811336    
 -0.14916907    
 -0.36290622    
 -0.18482471    
  0.39285466    
  0.22212794    
  2.80581657E-02
  9.42318887E-02
 -0.46283501    
  0.71014512    
  6.52402565E-02
 -0.68267661    
  0.29546377    
  8.18295926E-02
 -0.34652179    
  0.87924939    
 -6.49577230E-02
 -0.65152049    
 -0.12802827    
  0.13231102    
  1.27390968E-02
 -8.81632939E-02
  0.26554915    
 -0.11601772    
 -0.28768155    
  0.27570587    
  9.93184745E-02
  0.78514612    
  -1.2034206    
 -0.27124268    
  0.49328110    
  0.28657514    
  0.33076081    
 -0.66259181    
  0.18540359    
  3.47970570E-07
  0.55741537    
 -0.58076304    
  0.76894075    
 -0.88574052    
  8.07235762E-02
  0.16516818    
 -0.44607008    
   1.0296191    
 -0.93185550    
  1.94184221E-02
 -2.43317112E-02
  0.33576816    
  0.30686268    
 -0.46689937    
 -0.11365858    
  0.27016807    
 -0.31272832    
  0.13534142    
  0.21211252    
 -0.41231534    
  0.11203869    
 -0.13287403    
  0.87765902    
 -0.52997237    
 -0.14367330    
  0.14367259    
  0.18911421    
 -0.20787580    
 -8.70110393E-02
 -0.38907209    
  0.34687057    
  2.55332831E-02
 -0.31321621    
  0.40928951    
  0.62401807    
 -0.76741219    
 -0.28328675    
  0.62352723    
 -0.23576199    
  3.12528946E-02
 -0.18540253    
  0.46536326    
 -0.78439522    
  6.17472455E-02
  0.36680341    
 -0.13293818    
  0.40071461    
 -0.29298678    
 -0.70599520    
  0.32158288    
  0.23309445    
  0.11226712    
  0.66623956    
 -0.92772031    
  0.12414853    
  0.22212794    
 -0.33484828    
  0.23219420    
  0.18457115    
 -0.51834500    
  0.24430221    
  0.46134514    
 -0.47124621    
  0.15628092    
  0.16443190    
 -1.82152521E-02
  0.12429734    
 -0.18492265    
  0.70092940    
 -0.78652090    
  4.16730382E-02
 -0.18805180    
 -0.30925900    
  0.60185593    
 -1.10910302E-02
 -4.17522192E-02
 -0.24469133    
  0.28644335    
  0.26607478    
 -0.57251847    
  0.37121567    
 -2.46930588E-02
 -0.19237177    
  0.67347443    
 -0.47753718    
 -0.29602122    
 -5.91304936E-02
  0.40037635    
 -0.56558669    
  0.34583783    
 -0.36396620    
  0.31623378    
  0.25032601    
  2.05484554E-02
 -0.48296851    
  0.16196844    
  0.31077772    
 -0.16736521    
 -0.35609597    
  0.66381913    
 -0.53390735    
  0.18906692    
 -0.11568355    
  0.17284286    
  0.22947219    
  6.41436651E-02
 -0.22462416    
 -0.25608841    
  0.45675868    
 -0.42381352    
 -0.17678189    
 -5.26262568E-07
   1.2535520    
 -0.46559715    
 -0.50998801    
  7.64955953E-02
  0.70662171    
 -0.96126384    
  0.97267079    
 -0.33081743    
 -0.55567580    
 -0.25459632    
 -0.20991707    
   1.1959112    
 -0.50276381    
 -0.38738129    
  0.13554591    
  0.14809644    
  0.11823301    
 -0.50962800    
  0.48412538    
 -9.67871323E-02
  0.44008934    
 -0.86401618    
  0.24160577    
 -0.15252671    
 -0.32629654    
  0.45911819    
  0.47124615    
 -0.21772335    
 -3.86886857E-03
 -9.76385623E-02
 -0.28483781    
 -4.05852608E-02
 -9.29470062E-02
  0.57981879    
  0.19436966    
 -0.44050241    
  0.59806973    
 -0.25497508    
 -0.33845368    
 -6.20720424E-02
  0.26652378    
 -0.23262227    
  0.21741304    
 -0.11778340    
  0.15906486    
  0.63447398    
 -0.99852824    
  4.65207584E-02
  0.22516139    
 -8.84784013E-02
  0.41569167    
 -0.25339314    
  6.17255084E-02
 -0.32109848    
  0.13595547    
 -0.23808500    
  0.30764312    
 -7.80684501E-02
  0.16869631    
 -0.11868580    
 -0.23747432    
  8.87289867E-02
  8.58315155E-02
  8.62035435E-03
 -3.49382162E-02
  0.10935290    
 -0.15481433    
 -0.14489120    
 -0.32790738    
  0.90427816    
 -0.32147920    
 -0.13830538    
 -0.33838731    
  0.35264081    
  0.70487106    
  -1.0710236    
  0.26706210    
  0.26396582    
  2.76148748E-02
 -0.48648199    
   1.0466528    
 -0.61207932    
 -0.35550499    
  0.24283192    
  0.46194401    
  0.22660570    
 -0.55961609    
 -0.29307207    
  0.21336636    
 -0.12051559    
  0.25131458    
  7.02687800E-02
 -0.22314303    
 -8.86359140E-02
 -0.17551598    
  0.20436433    
  0.35192463    
 -0.52199817    
  0.22986303    
 -0.46288633    
  0.76166707    
  0.56621647    
 -0.67822170    
  0.17612919    
 -0.31923053    
  3.77406217E-02
  1.22703090E-02
  0.56077683    
 -0.63238585    
  0.75659299    
 -0.76096964    
  8.81072581E-02
 -6.21319152E-02
 -0.10346230    
  0.13293906    
 -9.57257971E-02
  0.20191519    
 -9.79252830E-02
 -0.25131384    
  0.15188079    
  0.32010487    
 -0.69645351    
   1.3662267    
  -1.3795596    
  3.94789539E-02
   1.2218764    
  -1.1413381    
   1.1104469    
 -0.35947970    
 -0.47225249    
  0.34352577    
 -0.64025688    
  0.56048089    
 -0.18996274    
  0.29185718    
 -0.43560243    
 -0.25754571    
  0.28141332    
 -0.42933190    
   1.0102823    
  0.16502260    
 -0.59316993    
  0.42285663    
 -0.27276251    
 -0.27041107    
  1.81001816E-02
 -9.89035144E-02
  6.70114607E-02
 -9.30333417E-03
  0.13119225    
 -0.49995613    
  0.84342945    
 -0.31518838    
  0.34666482    
  0.22595684    
 -0.49595514    
 -0.22222202    
  0.77919817    
 -0.36000243    
 -0.66919392    
  0.84898663    
 -0.40673202    
 -0.10409384    
  8.10156688E-02
 -1.56863704E-02
 -0.22512121    
  8.53601545E-02
 -9.03222263E-02
  0.12604086    
 -6.80530965E-02
  5.03543541E-02
  7.72919729E-02
 -0.23144308    
  0.35927603    
 -5.99428564E-02
  0.27505416    
  6.80148005E-02
 -0.40683565    
  3.35165623E-07
  1.22703090E-02
  0.27232087    
 -0.13929734    
 -0.12896608    
  0.43864661    
 -0.61531645    
  0.16034295    
  0.31508097    
 -0.12116731    
 -0.62438124    
  0.76340485    
 -0.67850608    
  0.42085031    
 -4.28911746E-02
 -0.22214755    
  0.76973957    
 -0.74032593    
 -8.56954977E-02
  0.18232176    
  9.61076319E-02
 -0.16886577    
  0.11568438    
 -0.23582934    
  0.72198230    
 -0.28854412    
  0.41689360    
 -0.89381719    
  0.84491420    
 -0.75466716    
  2.01015789E-02
  0.23008482    
  5.38590401E-02
 -1.12992423E-02
 -0.26274270    
  0.67825836    
 -0.69815946    
  0.50881320    
 -0.31318033    
  0.24440321    
 -0.13122213    
  0.26434931    
 -0.36520946    
 -0.19298993    
  0.30120432    
 -1.10500781E-02
  0.16676888    
  0.13744225    
 -0.49995512    
  0.49447620    
 -0.50352603    
  9.05063562E-03
  0.21772373    
 -0.58344918    
  0.23090462    
 -0.15586939    
  0.19628043    
 -4.04104143E-02
  0.54028422    
 -0.24362195    
 -0.14842018    
  0.37691292    
 -0.28362498    
  8.15985650E-02
  4.73679565E-02
 -0.18303369    
 -0.30782709    
 -2.95014121E-02
  1.19049465E-02
  0.81027222    
 -0.56953269    
  0.17453915    
  0.16524957    
 -0.64783287    
  0.27012348    
 -0.34228539    
  0.33744326    
  8.82240608E-02
  0.32369217    
 -0.17911093    
  0.49610269    
 -0.43276659    
 -0.53026682    
  0.90518618    
 -4.30996045E-02
  0.10094694    
 -0.41133752    
 -0.45248929    
  0.61818385    
  2.36699525E-02
 -0.24382380    
 -2.26422306E-02
 -0.20236936    
  0.39921480    
 -0.63529241    
  0.31251907    
  9.24025230E-08
 -4.33817226E-03
  0.30812383    
 -6.60305172E-02
 -0.22485158    
 -0.20304689    
 -2.11650413E-02
  0.37101054    
  7.35314703E-03
 -4.87898327E-02
  7.05302879E-02
  0.45100704    
 -9.17442515E-03
 -0.17864133    
 -0.15461029    
 -9.43464488E-02
  0.17759858    
 -0.29759264    
 -0.34366855    
  0.83680999    
 -0.17504855    
 -0.71958131    
 -6.77175075E-02
  0.71207494    
 -0.32158399    
  0.49079856    
 -0.48649815    
  0.24940550    
 -0.45869598    
  0.30343014    
 -0.25187230    
  0.34860259    
  5.51865958E-02
  0.16369265    
 -0.22243129    
 -0.40191340    
  0.41955024    
 -0.15066007    
 -0.29039562    
  0.38718340    
 -0.68946332    
  0.21724387    
  0.58712864    
 -0.35573515    
 -0.29238856    
  0.40336651    
 -0.10163211    
  0.30953461    
 -0.47616574    
  0.31745455    
  0.19885091    
 -0.59041297    
  0.96592617    
 -0.49002230    
 -0.24921492    
  1.86928473E-02
  0.13005328    
 -0.34627712    
  0.15906446    
 -9.85174999E-03
  9.85203870E-03
  0.13291806    
 -0.16277063    
  0.71066934    
 -0.48550817    
 -3.27895470E-02
 -9.15677100E-02
  0.70223850    
 -0.76343405    
  0.13170971    
  0.10875926    
 -0.50575030    
  0.77221584    
  0.10536024    
 -0.20359924    
 -0.26430160    
  0.12984850    
 -5.30430488E-02
  0.45727697    
 -0.55961615    
 -0.17373791    
  0.29152098    
 -0.27121529    
  0.11386710    
 -6.48382679E-02
  0.60830802    
 -0.51256299    
 -0.11020350    
 -4.86599328E-03
  0.17415825    
  0.15882397    
  0.38664100    
 -0.28058156    
  0.33826727    
 -0.64499795    
 -0.39272699    
  0.21551991    
   1.1926845    
  -1.3291363    
  0.57864827    
 -0.47328845    
  0.12825510    
 -0.19912839    
  0.37292603    
  0.24393715    
 -0.50474578    
  0.73518068    
 -0.38865843    
 -0.15832560    
  0.26332897    
  0.11240919    
 -0.17887910    
 -0.61707675    
 -3.89664844E-02
  0.24541046    
 -0.10939785    
  0.18424681    
 -2.43317112E-02
  0.10289424    
  0.73236829    
 -0.49597892    
 -0.49343470    
  0.48285213    
  0.13574538    
 -0.49953732    
  0.17292340    
  0.52531207    
  0.47569802    
  -1.1097155    
 -4.40166630E-02
  0.83724713    
 -0.82235849    
  0.33928341    
  0.57602137    
  0.31827411    
 -0.90843046    
  0.58620381    
 -0.78647888    
  0.21441007    
 -0.26341799    
  5.76652698E-02
 -5.31095639E-02
 -9.13211890E-03
  8.77756253E-02
  0.10367871    
 -0.14660329    
  0.46780792    
 -0.51725703    
 -0.19811298    
  0.40920341    
 -0.10618982    
  0.60651326    
 -0.61067069    
 -6.45386726E-02
 -0.36624351    
  1.90476347E-02
  0.86068481    
 -0.87973231    
   1.2940243    
 -0.71266848    
 -0.58778656    
   1.0250008    
 -0.46262336    
 -0.27792624    
 -0.30399549    
  0.26942459    
  0.80701381    
 -0.67097318    
  4.29250263E-02
  8.84113386E-02
  0.40546548    
 -0.63342816    
  0.14792039    
 -0.12405176    
  1.40522672E-02
  0.23883396    
 -7.35268276E-03
 -0.34462419    
  8.00430477E-02
  0.36957201    
  7.97871053E-02
 -0.24172018    
  7.15939924E-02
 -0.26491225    
  4.63053733E-02
 -6.54441118E-02
  0.72406554    
 -0.17904823    
 -0.60987854    
  0.22520360    
 -5.49818501E-02
 -0.35667491    
  1.84612423E-02
  0.36819378    
  0.23572263    
 -0.37590671    
  0.38915122    
 -0.36044058    
  3.70415412E-02
  0.35894516    
 -0.54308593    
  0.55570465    
 -3.18502039E-02
 -7.38586113E-02
 -0.33160645    
 -1.96078904E-02
  0.23299561    
  0.33366749    
 -0.41960967    
  0.34679690    
 -0.38158357    
  0.46278745    
 -0.47615051    
  0.10221686    
 -2.45911591E-02
 -8.66334662E-02
 -4.15755510E-02
  0.81928051    
 -0.63069004    
  0.26296496    
 -0.28668129    
  1.98023748E-02
 -0.44139794    
   1.0924960    
 -0.77626228    
 -0.20116441    
  0.26152822    
 -0.50665051    
  0.58701491    
 -7.75223039E-03
 -2.36228481E-02
 -0.11380634    
 -2.25748960E-02
  0.49146119    
 -0.45999816    
  0.10889416    
  0.34830669    
  0.79176235    
  -1.3271646    
  0.46580809    
  0.17830932    
 -0.46899909    
 -0.29170612    
  0.20359915    
 -0.10633549    
 -0.47097954    
   1.1592371    
 -0.81830961    
  0.59086871    
 -0.40854606    
  3.63681279E-02
 -4.47415793E-03
  0.11428943    
  0.27763203    
  3.27895135E-02
 -0.21511108    
 -0.20959915    
  0.54086316    
 -0.71159369    
  0.62718898    
 -0.40404531    
 -0.18658605    
  0.38299266    
 -0.24881986    
 -1.81005988E-02
  1.36064682E-02
 -0.26101410    
  0.30937454    
  0.10192072    
 -8.91279727E-02
 -0.15556356    
  0.20112096    
  6.27654046E-02
  0.31116837    
 -0.31880188    
 -0.13079819    
  0.20106719    
 -9.74554345E-02
 -0.26947707    
  0.17455968    
  8.70114267E-02
 -0.38776585    
  0.26998302    
  8.88872705E-03
  0.45720083    
  0.10367871    
  -1.2107302    
  0.34730843    
  0.25728536    
  0.27721095    
 -0.34918383    
 -0.15581091    
  0.32056573    
  8.40386283E-03
  7.26122335E-02
  0.59510958    
 -0.60685146    
 -0.20461576    
  3.79197672E-02
  2.29898021E-02
  9.11696255E-02
 -0.21693972    
  0.34161386    
 -0.44468579    
  0.37647733    
 -0.11631325    
  4.31101806E-02
  0.79533774    
 -0.79112762    
 -7.86428377E-02
  0.35894516    
 -0.46936885    
 -7.37170875E-02
   1.2202334    
  -1.0047691    
  0.44998103    
 -8.19174126E-02
 -0.53032333    
  0.58085448    
 -0.47290581    
  0.11830001    
 -0.42003408    
  0.52208275    
 -0.19282350    
  0.10309589    
  0.11187018    
  0.31379822    
 -0.20334122    
  0.11995956    
 -0.32609147    
  0.52517980    
  3.95859778E-02
 -0.66611868    
 -6.89927787E-02
 -0.47191039    
  0.52296621    
  0.63970840    
 -0.57403934    
  0.80904555    
 -0.97455943    
  0.17814660    
 -7.37853572E-02
  0.11878383    
  0.10616045    
 -0.20267075    
  5.15139587E-02
 -2.11425386E-02
 -0.15700349    
  0.98768067    
 -0.64055163    
 -0.52148378    
  0.44438079    
 -0.17927328    
 -3.72129269E-02
  0.15347357    
 -0.13469303    
 -3.30995992E-02
  9.18077007E-02
 -0.12107739    
  0.70788920    
 -0.57373941    
  0.15229329    
 -0.17417657    
  0.12464219    
  0.14518236    
 -7.35880360E-02
 -0.26018393    
  5.05856238E-02
  0.32292762    
 -2.96558887E-02
 -0.51305735    
  0.41473338    
 -0.44306436    
  0.99154776    
 -0.90885526    
 -8.84546787E-02
  0.27605417    
  0.82448304    
 -0.99633420    
  0.51394582    
 -0.20692053    
 -0.19854531    
  0.66711050    
  0.32128361    
 -0.40112707    
 -0.75474679    
  0.19057412    
 -0.23577936    
  8.31497088E-02
  0.12014515    
  9.38879978E-03
  0.16741376    
 -0.19585104    
 -0.30709997    
   1.0698807    
 -0.64499795    
 -0.28483781    
  0.24116255    
 -5.50589524E-02
  0.57830799    
 -0.56891912    
  0.26881319    
 -0.64435619    
  0.89844501    
 -0.18509519    
 -0.41551471    
  0.78015882    
 -0.51546645    
 -0.41716143    
  0.86065358    
 -0.67344195    
 -9.80362669E-03
 -0.27625424    
  0.55403429    
 -0.14425001    
  4.22006473E-02
 -0.22108045    
  0.15709218    
 -4.41522384E-03
  0.46556932    
 -0.13353132    
 -0.51082504    
  0.79850727    
 -0.57642311    
 -0.10253928    
 -0.27369654    
  0.88875413    
 -0.51251930    
  4.14998755E-02
 -0.38136852    
   1.0414534    
  -1.1818109    
  4.68314774E-02
  0.30710050    
  9.61841121E-02
  0.26001000    
  3.96087430E-02
 -0.47065103    
  0.63994318    
 -0.55552572    
 -0.45675841    
 -0.18986896    
  0.20479372    
  0.63598853    
  3.08901966E-02
  0.50548810    
 -0.65710741    
 -0.49328059    
  5.63532859E-02
  9.77977440E-02
  0.37391663    
  0.25510588    
 -6.14528544E-02
 -0.36070648    
  6.83201179E-02
  0.11568438    
  0.10367871    
 -9.53099132E-02
 -7.79606849E-02
 -0.10937226    
  0.77048045    
 -0.74566549    
  0.65568990    
 -0.90490597    
  0.41589302    
  0.40960619    
 -0.78845656    
  0.87546903    
 -0.56976765    
  0.79088926    
 -0.79985732    
 -0.58239663    
  0.24231260    
   1.0510874    
  -1.0385091    
  0.92871308    
 -0.20479414    
 -0.46155423    
  0.60263288    
 -0.31254986    
  3.88052985E-02
 -0.25478017    
 -0.49899054    
  0.77432030    
 -0.35425681    
 -0.10161041    
 -0.21382926    
   1.1375785    
 -0.79827094    
  0.30984008    
 -0.46241987    
  0.13353178    
  0.39256129    
 -0.64250416    
 -0.30847239    
  0.87686872    
 -0.38299230    
  0.14310066    
  8.10678750E-02
  0.16925812    
 -0.12909257    
  4.99141924E-02
 -0.18908511    
  0.34484088    
  4.38941903E-02
 -0.23782156    
  0.37517992    
  3.15811746E-02
 -0.61829895    
 -1.94183812E-02
  6.17768206E-02
  0.32054660    
 -0.37743339    
  9.75247845E-02
  0.30631238    
 -0.12104548    
 -0.39086607    
  0.40183565    
 -0.17003407    
  0.22314319    
  6.99115992E-02
 -0.37381786    
  2.76518334E-02
  0.32339981    
 -0.17576440    
  0.10418293    
 -0.16898288    
 -0.35847050    
  0.35427690    
  5.31826094E-02
 -0.29434451    
 -0.11911988    
 -0.10135179    
  0.15415072    
  0.30327424    
  0.23238382    
 -0.45869598    
 -0.46262306    
  0.88383722    
 -7.57119507E-02
 -0.15790282    
 -0.32339939    
  0.25534704    
  0.24817979    
  0.51302063    
 -0.90755689    
  0.12739775    
 -0.29247743    
  0.31143656    
 -5.30239418E-02
  0.21718560    
 -4.48137261E-02
 -0.51779336    
  0.36016557    
  0.10194030    
  0.68651706    
 -0.84361011    
 -8.04719105E-02
  0.14049001    
 -0.24028049    
  0.43386483    
  0.14149980    
 -0.44260383    
  0.57265741    
 -0.51489860    
  0.14683564    
  0.13573198    
 -0.36772406    
  0.37919691    
 -0.29403907    
  0.66730624    
 -0.59831297    
  0.28410444    
  0.17090622    
 -0.29272974    
  0.17078428    
 -0.17484090    
 -0.41773593    
  0.23541377    
 -0.40302834    
   1.0563695    
 -0.65334076    
  0.44218078    
 -0.34024081    
  0.49394351    
 -8.99479985E-02
 -0.19059069    
 -0.18303369    
  0.54361528    
 -0.43441603    
  7.63336057E-03
 -0.31987983    
  9.00600851E-02
   1.6778566    
  -1.3747442    
 -6.19501099E-02
 -9.04345810E-02
 -0.26731458    
  0.37267512    
  0.73485738    
 -0.44995722    
 -0.61032295    
  0.20346443    
 -4.19288455E-03
 -0.25191402    
  0.68227750    
 -0.26784414    
 -0.14585154    
   1.1931709    
  -1.2884808    
  0.23399380    
  8.61113593E-02
 -0.35714570    
   1.2044448    
  -1.1360804    
  2.17869785E-02
  0.41689357    
 -0.73966813    
  1.76992845E-02
   1.0709426    
 -0.30724427    
 -0.39193347    
  0.22957484    
 -0.40546474    
  0.11778293    
  0.82881349    
 -0.68942320    
 -0.28150499    
 -9.90063790E-03
   1.0717195    
 -0.73666984    
 -9.70914215E-02
  0.16251919    
 -0.30561900    
  0.57818782    
  0.21601155    
 -0.71172333    
 -0.16743250    
  0.53611892    
 -0.41124523    
 -0.38822246    
  0.58493316    
 -0.30207103    
  0.68343806    
 -0.70788896    
  8.08034986E-02
  0.41907063    
 -8.78306702E-02
  0.53735554    
 -0.49247679    
 -0.39455256    
 -0.10794777    
  3.80231064E-08
 -6.97326288E-02
  0.39053991    
  2.23059356E-02
 -0.48780897    
  6.93924353E-02
  0.86705345    
 -0.56137764    
  0.37340674    
 -0.20698537    
  1.72714721E-02
 -0.38344872    
 -0.20570917    
   1.0903475    
 -0.44784477    
 -0.46740955    
  0.93781859    
  0.16939217    
 -0.95380080    
 -0.36624351    
  0.15963067    
 -0.11573547    
  0.36157084    
 -0.11778267    
 -0.22554936    
  0.95179743    
 -0.54633230    
 -0.10135272    
  0.32690319    
 -0.15950643    
 -0.14977410    
  0.66210294    
  0.15221822    
 -0.99054819    
  0.66408277    
 -0.22784646    
 -0.40042707    
  0.49052078    
  1.22322226E-02
 -0.36233550    
  0.41848016    
 -0.37573847    
  4.49976362E-02
 -0.52424878    
  0.23922907    
   1.0326542    
 -0.97077864    
 -0.22941375    
  0.49561638    
 -0.27121529    
  0.27884895    
  0.50319165    
 -0.62430799    
  0.24605525    
 -5.16470112E-02
 -7.32931122E-02
  8.73286203E-02
 -0.24783568    
  0.11778308    
 -0.52548212    
  0.39873189    
  3.54021750E-02
  7.13093355E-02
 -9.32881385E-02
   1.3773659    
  -1.1098861    
 -8.14605728E-02
  0.30051455    
 -0.54604620    
 -0.35263932    
  0.54901284    
  0.22469287    
 -3.78597714E-02
 -6.45201048E-03
  0.49714053    
 -0.64323300    
  1.48705347E-02
 -0.10905711    
 -0.34556738    
  0.29924253    
  0.35538062    
 -0.38158357    
  0.11679917    
 -0.19979589    
  0.13052212    
 -0.11147300    
  0.32699382    
 -4.52247635E-02
 -0.28176761    
 -0.21492302    
  0.11061069    
 -4.82665598E-02
 -5.65126278E-02
 -0.14354751    
  9.59193036E-02
  0.54910773    
 -0.65854084    
  0.56252658    
  3.42889279E-02
 -8.19169208E-02
  0.57688725    
 -0.25621900    
  0.36020833    
 -0.80171311    
  0.13295786    
  0.57837194    
 -0.61102736    
 -0.27531031    
  0.56195503    
  0.22251996    
 -0.38083303    
 -0.10779641    
  0.29072583    
 -0.22390395    
  0.22996396    
  0.47075903    
 -0.67816603    
 -0.30644357    
  0.29522976    
 -0.12391046    
  9.72426906E-02
  0.13690396    
  5.88405393E-02
 -0.51082504    
 -0.19189020    
  0.62689769    
  0.43692863    
 -0.67126435    
 -0.41197959    
  0.67000598    
  0.73890722    
 -0.76259661    
 -0.23867430    
  7.13093355E-02
 -0.37359017    
  0.33647218    
 -0.45499134    
   1.0580659    
 -0.98159540    
  0.99529505    
 -0.32699358    
 -0.36842352    
 -0.22314426    
  0.27625301    
  6.66910037E-02
  0.56650418    
 -0.32419145    
 -0.61994410    
  0.19207732    
  0.59101737    
 -0.73710948    
  0.65009868    
 -0.50400668    
 -0.31059682    
  6.60086703E-03
  0.69970435    
  0.67998856    
  -1.1565509    
 -4.30171825E-02
  0.61607665    
 -0.83647591    
   1.2249836    
 -0.72379279    
 -0.21179751    
  0.68800539    
 -0.46794358    
  0.34758028    
 -0.49830815    
   1.1929065    
 -0.61366314    
 -0.58885986    
  0.28405261    
  0.38958204    
 -0.39688116    
 -0.17574963    
  8.69583152E-03
  0.79395211    
 -0.82919765    
  0.45361438    
 -0.12744533    
 -8.43671486E-02
 -0.31143585    
 -0.11179128    
  0.41616076    
 -0.35363927    
  0.81875592    
  2.63748821E-02
 -0.33734065    
 -0.37995750    
  0.21152098    
 -0.51563233    
  0.30411237    
  0.12123378    
  0.44660169    
 -0.52861530    
 -0.31365785    
  0.88902158    
 -0.69314682    
 -1.94183812E-02
   1.0116012    
 -0.96842831    
 -0.13554537    
  0.93756789    
  -1.2433331    
  0.54807925    
  6.53296337E-02
  5.75974435E-02
  9.93727669E-02
  0.80490625    
  -1.2803296    
 -4.44524623E-02
  0.34696892    
  0.10656449    
 -0.20791729    
  0.34280095    
  0.19174051    
 -0.51692033    
  2.28652752E-07
  8.37309286E-02
  0.16952226    
 -0.40886039    
  3.01535875E-02
  0.22116147    
 -0.30907246    
 -9.04571116E-02
  0.25459671    
 -4.69566174E-02
 -4.92702946E-02
   1.2249631    
  -1.3774319    
  0.42102972    
  7.79611543E-02
  0.13353117    
  0.62526965    
 -0.94255269    
  2.96007376E-02
  0.19611482    
 -0.21716799    
 -0.21783796    
  0.44183308    
 -0.32699260    
  0.43642700    
 -6.11623470E-03
 -0.37525082    
  0.42608404    
  0.14872134    
 -0.86248893    
  0.21836953    
  0.11298674    
  0.31922999    
 -0.67468596    
  0.57345694    
 -0.20105256    
 -0.16896532    
 -9.38182697E-02
  0.86355835    
 -0.99164009    
 -0.43701363    
  0.93910587    
 -0.42444184    
  0.71587580    
 -0.75693762    
  0.35006642    
  0.33103284    
 -0.74923581    
  0.49532118    
  0.13840269    
 -0.13840257    
 -0.29290318    
  0.10431370    
 -0.23859322    
  0.48412538    
  0.30867800    
  7.56551921E-02
 -0.72895736    
  2.57084090E-02
  0.45979980    
  0.42660752    
 -9.65662524E-02
 -0.79492950    
  7.84724504E-02
  0.13235176    
 -3.78996506E-02
  0.18017352    
  0.41852203    
 -0.56909430    
 -0.14310046    
 -0.28129163    
  6.77172467E-02
 -1.19752456E-02
  0.36447614    
  0.25687736    
 -0.48631799    
  0.13747141    
 -3.73874493E-02
 -0.21130934    
  0.38165441    
 -0.10580638    
  6.48179129E-02
  0.61031097    
 -0.39304277    
 -6.97147623E-02
  0.45591539    
 -0.59099519    
  0.17748865    
 -0.22834718    
  0.20736718    
 -8.86186585E-02
 -0.38067800    
 -0.19941683    
  0.74685109    
  9.94603261E-02
 -0.55518866    
  0.69828898    
 -0.46897846    
 -0.14058113    
  0.58358467    
 -0.77538520    
  0.64934456    
 -0.36309248    
 -3.58660060E-07
 -8.03998709E-02
  0.19388252    
 -0.44055733    
  4.08220701E-02
  0.18707284    
 -4.35898751E-02
  0.35815871    
  0.14770377    
 -0.37605101    
  0.18593812    
 -0.13922031    
 -2.52111182E-02
 -0.11247792    
  0.10393056    
 -0.27488840    
  9.68497172E-02
  0.57920259    
 -0.41412291    
 -0.26759601    
  0.85296369    
 -0.72014230    
  0.37344876    
  0.12233912    
 -0.10873289    
 -0.52557337    
  0.21970949    
  0.20275347    
  0.24756230    
 -0.38377264    
 -0.15773332    
  0.79574043    
 -0.37201750    
 -0.30092749    
  0.47000393    
 -0.66574740    
  0.11236271    
  0.19671036    
  0.21996406    
  0.14225119    
 -0.67128760    
  0.50974351    
 -0.24530263    
 -0.15692118    
 -0.22192989    
  0.38299254    
  6.01380691E-02
  0.25001684    
 -0.31015462    
 -0.18563238    
  0.21815626    
 -0.27443764    
   1.2391369    
  -1.0437430    
  0.23775491    
 -3.47261205E-02
 -0.59559000    
  0.49532118    
  0.43370795    
 -0.33697838    
 -0.24374357    
  0.27859104    
 -0.24303164    
 -2.65500639E-02
 -0.26550850    
 -0.20718983    
  0.41738492    
  0.38148281    
 -2.62311641E-02
 -0.32721344    
  4.59812395E-03
  0.31594887    
 -0.39713821    
   1.1408266    
 -0.53876942    
 -0.63750464    
  0.15267667    
  3.47860344E-02
  0.11302368    
  0.13876566    
 -0.23483959    
 -0.20441340    
 -0.33338442    
   1.2097118    
 -0.75969017    
  0.47343770    
 -0.46430531    
  0.78015828    
 -0.69314688    
  0.54763919    
 -0.28848594    
  0.45256954    
 -0.66690922    
 -0.25245342    
  0.50465292    
 -0.30538163    
  3.30610350E-02
  0.73103821    
 -0.83820605    
  0.66329467    
 -0.54400402    
 -0.28101161    
  0.26072627    
  0.53831291    
 -0.61494666    
 -0.17878743    
  0.19633250    
  0.28550553    
 -0.17840795    
  5.69417402E-02
  0.17243226    
 -0.52752829    
  0.41245863    
 -0.16231398    
 -0.11267281    
 -0.29074439    
  0.85428476    
 -0.19229324    
 -0.68056917    
  0.32298970    
  0.11526573    
  0.62213582    
 -0.57104433    
 -0.10068879    
  6.95579275E-02
 -0.15811034    
  0.28768229    
 -0.43721366    
  0.62069243    
 -0.22242136    
 -0.37174326    
  0.59705150    
 -0.62357795    
  0.38372535    
 -0.17574963    
  0.42134976    
 -0.33761904    
 -0.37578967    
  9.47777852E-02
  0.20597585    
 -0.13911238    
 -0.15001257    
  0.32734755    
  2.87497472E-02
 -0.17184992    
  0.35955557    
 -0.33580095    
  7.24300072E-02
 -1.76217649E-02
  0.58531457    
 -0.70309722    
  0.30380177    
 -0.45462480    
  0.17551568    
  7.51534924E-02
  1.79375410E-02
  7.69613534E-02
 -0.11778226    
  0.72728038    
 -0.59316993    
  2.79458053E-02
 -0.13917081    
  0.58072269    
 -0.49408859    
 -0.41589335    
   1.4921268    
 -0.78028738    
 -0.48242593    
  0.34359002    
 -0.20818487    
  0.47978139    
 -0.26805654    
 -7.71020874E-02
  4.11275327E-02
 -0.32626805    
  0.34081367    
 -0.62007052    
  0.22716206    
  0.53408217    
  0.29626623    
 -0.73358113    
 -4.46723588E-02
  8.74347985E-02
  0.77569157    
 -0.67826909    
  0.23905000    
 -0.63193721    
  0.39709687    
  0.39419746    
 -0.41973102    
 -0.15846959    
 -5.18256836E-02
  9.62765887E-02
 -1.45990774E-02
  4.89014806E-03
 -0.18721184    
  0.53752488    
  0.11969005    
 -0.36366782    
  0.11973014    
  7.13249668E-02
  0.35848448    
 -9.83528346E-02
 -0.75063425    
  0.47957325    
 -0.12053379    
  0.63135940    
 -0.19337107    
 -0.46309444    
 -0.11197302    
 -0.17570810    
  0.76402122    
 -0.65696746    
 -4.14561927E-02
  0.39304215    
 -1.80181768E-02
 -0.50478232    
  0.59843916    
 -0.47398567    
  5.68631366E-02
  0.21202688    
 -0.23233211    
  0.47000399    
 -6.62494749E-02
  0.49076259    
 -0.83479798    
  0.24701096    
  1.86918918E-02
  0.96965581    
  -1.5054837    
  0.62098503    
  0.17435302    
 -0.29725114    
  0.78670728    
 -0.78286862    
 -0.35503373    
  0.37401062    
 -0.22690919    
  0.85401428    
 -0.64991814    
  1.14720967E-02
  0.47757977    
 -0.75141585    
  0.60157990    
 -0.77593428    
  0.79223830    
 -0.93946916    
  0.47000325    
 -0.21029606    
  0.48714286    
 -2.64914408E-02
  0.11703700    
 -0.62117296    
  0.73396945    
 -0.26396534    
  0.29287648    
  0.16445975    
 -0.81699204    
  0.13911287    
 -8.69551022E-03
  0.10361218    
 -2.79456880E-02
  6.65610284E-02
  1.12994341E-02
 -0.13192759    
  8.98560658E-02
 -0.12464262    
  5.59289940E-02
 -0.13413006    
  5.12935482E-02
 -0.11551258    
   1.0134548    
  -1.2481438    
 -0.19923764    
  0.35981971    
  0.21652815    
 -0.11226673    
 -0.16077365    
  0.82631540    
 -0.57113141    
  0.19574440    
 -0.28030220    
  0.66833180    
 -0.27271956    
 -0.17639868    
 -0.14370649    
 -6.09090067E-02
 -4.95150015E-02
  0.57472903    
 -0.38987294    
  8.10156688E-02
 -0.31263480    
 -5.46576306E-02
 -6.37904480E-02
  0.58245015    
  0.71955144    
  -1.2667025    
  0.20329550    
  0.26743114    
  9.95673388E-02
 -0.37647751    
 -6.39037266E-02
  6.86550438E-02
  3.72130424E-02
  0.41304627    
 -0.49385011    
  0.89426768    
  2.00403240E-02
 -0.77153820    
 -0.28625238    
  0.50509465    
 -0.25378072    
  4.77312356E-02
  3.33364233E-02
 -2.91080456E-02
  0.18091401    
 -0.15591255    
  7.14591518E-02
 -0.56730825    
 -0.24362196    
 -0.23180191    
  0.91193360    
 -0.13540436    
  0.56246877    
 -0.23676883    
  2.14289892E-02
 -9.24877152E-02
 -8.91279727E-02
 -2.14140192E-02
  0.51341927    
 -0.77405304    
  1.11740753E-02
  0.46303537    
 -0.19640592    
  0.23077425    
 -0.11441007    
 -0.77192849    
   1.4205375    
 -0.57911193    
  0.35100517    
 -0.97917277    
 -0.25510645    
  0.21455899    
   1.0491325    
 -0.84971595    
  0.19448881    
  4.64110868E-03
  0.15415072    
 -0.20155331    
  0.52719557    
 -0.14133951    
 -0.23726885    
  0.18996280    
  2.39330456E-02
  0.14152275    
  0.43721360    
 -0.84856147    
 -6.86761811E-02
  2.34210044E-02
 -0.43363690    
  0.28410441    
  0.26319140    
 -8.17658082E-02
  0.16117300    
 -0.13462225    
  0.23615859    
 -0.30390584    
 -0.28457159    
  0.33024216    
  0.19782591    
  1.46212173E-07
 -0.11641011    
  4.10685688E-03
 -0.11727142    
 -8.15797001E-02
  0.61247945    
 -0.83562356    
  0.41376424    
 -0.16592756    
 -0.22314438    
  0.39730182    
 -0.11267281    
 -0.15338667    
  0.29832053    
  0.47198585    
 -0.55899704    
  0.37171277    
 -0.35029894    
 -0.29904577    
 -7.71903023E-02
   1.0882704    
 -0.42647403    
 -0.42151719    
  0.13595547    
 -0.21155760    
 -0.17710033    
  0.45821595    
 -0.13522597    
 -7.51525164E-02
 -9.72631946E-02
  0.31551665    
 -0.26826409    
  0.22006218    
  6.37668148E-02
 -0.52638990    
  0.58633345    
  0.38711584    
 -0.81092948    
  0.28350714    
 -0.27245671    
 -0.20679453    
  7.79608265E-02
  0.42608476    
 -0.19298993    
 -0.11531009    
  0.43466452    
 -0.44023484    
  0.41473338    
 -0.20849101    
  0.18986920    
 -0.37948945    
 -0.45041636    
  0.47215661    
 -0.28410512    
   1.6278392    
  -1.1988429    
   1.0043864    
  -1.1492779    
  0.29970664    
 -5.31822182E-02
 -4.21046326E-03
  2.50016116E-02
  8.66683498E-02
   1.0769967    
 -0.68801880    
  0.15378498    
 -0.85463560    
  0.33426103    
 -4.14368324E-02
  1.14720967E-02
  0.29147691    
 -0.78222680    
  0.86663055    
 -0.49699697    
  0.28230250    
 -0.48631799    
   1.0182774    
 -0.91819364    
 -0.11599914    
  0.17606331    
 -0.48719010    
  0.18596531    
  0.60448152    
  2.61449926E-02
 -0.43326694    
  0.29511681    
 -0.19574371    
 -9.04953759E-03
  0.27969578    
  0.15267669    
 -6.39488026E-02
 -0.45874602    
  0.13477461    
 -0.67590594    
  0.63145393    
 -0.12577030    
  1.02568511E-02
  0.26706252    
 -0.14701392    
  2.67876387E-02
  0.29207736    
 -0.24896748    
  0.96648604    
  -1.1513427    
  1.51138622E-02
   1.2014697    
 -0.97433376    
 -0.11380634    
  0.37217951    
 -0.29488716    
  4.83964309E-02
 -0.17135923    
  0.40857512    
 -0.23328827    
 -6.47995770E-02
 -0.35250050    
  0.99852854    
 -0.34794173    
  0.22933532    
 -0.61025923    
  1.35443490E-02
  0.28656021    
 -0.26878187    
  9.65111777E-02
  0.63763458    
 -0.27856246    
 -0.39573577    
 -0.14725855    
  0.30436930    
  0.10429606    
  0.20703982    
 -0.39256132    
 -7.72250677E-03
  0.30782655    
  0.36969554    
 -0.13917129    
 -0.48550761    
  6.40785322E-02
  0.26236403    
 -0.36390039    
 -0.31084982    
  0.87373090    
 -0.49643731    
  1.41845448E-02
 -0.17251030    
 -0.14858776    
  0.38915122    
  0.24397723    
 -3.14163305E-02
 -0.13657586    
 -0.10265382    
 -5.55702634E-02
  0.43363625    
 -0.51159739    
 -0.33647138    
 -3.85715105E-02
  0.40920341    
 -0.15290746    
  0.18593812    
 -0.17297943    
  0.19440806    
  0.14451371    
 -0.40546477    
 -9.62272510E-02
  5.88405915E-02
  0.28768167    
 -0.36693233    
  0.32685289    
 -0.63186586    
  0.42622659    
 -0.59328133    
  0.62474424    
  0.16671352    
 -0.32455838    
  0.11720661    
  0.35667464    
 -0.42336589    
 -5.57113364E-02
  0.15860483    
  7.69613534E-02
 -0.23556677    
  0.76109815    
 -7.31722936E-02
 -0.39634481    
 -0.31796774    
 -1.07519533E-02
 -0.11440960    
  0.43531778    
 -0.34830597    
 -3.39023881E-02
  0.44306388    
  0.27841410    
 -0.57226473    
 -0.31105554    
 -6.99578747E-02
  0.42460510    
  0.52867478    
 -0.44245341    
  4.33850987E-03
  0.23433599    
 -2.42644642E-02
 -0.48770311    
  3.37105729E-02
  0.55407566    
 -0.21130933    
  3.08901966E-02
  0.18989724    
 -0.13442999    
  7.28228614E-02
 -0.36290511    
 -0.17848362    
  0.51082534    
  0.49343359    
  -1.0453217    
  0.47299314    
  8.23363289E-02
 -0.60441959    
  0.20921081    
  0.35309729    
 -2.54095551E-02
 -0.50593644    
  0.41758648    
 -0.24959567    
  0.71607786    
 -0.43875912    
  0.82129264    
  9.49979872E-02
 -0.93601489    
 -0.26276264    
  0.60660654    
  0.56042272    
  -1.2423332    
  0.59951156    
 -0.44456387    
 -5.40664829E-02
  0.13226779    
 -5.92424385E-02
 -2.85736397E-02
  0.63598895    
 -6.88102394E-02
 -0.78190428    
  0.56898141    
 -0.14179821    
 -3.17490175E-02
  5.87250404E-02
  4.09743264E-02
 -3.65612633E-03
 -0.19782528    
 -3.63669358E-02
  0.60360694    
 -0.30556244    
 -0.68971622    
  0.37298048    
  2.79091559E-02
 -2.32024975E-02
  0.25183618    
 -0.10373948    
 -0.12949152    
  0.33383510    
 -0.37619439    
  0.24595867    
 -0.46550325    
  0.41143537    
  0.51082522    
 -0.67896217    
  0.50800455    
 -0.36396524    
 -0.40546596    
   1.0160257    
 -0.57855803    
  1.17414687E-02
  0.46219125    
 -0.39813882    
  0.40302876    
  9.08657610E-02
 -0.71339506    
  5.31094335E-02
 -0.25377980    
 -6.89937919E-02
   1.5417194    
  -1.1322939    
 -0.49643776    
  0.25131515    
 -1.01520233E-02
  0.10638078    
  0.51265854    
  0.13353130    
 -0.24072470    
 -0.56960356    
 -0.13895145    
  0.21691324    
  0.34003758    
 -4.73678000E-02
  0.23205844    
 -0.47593832    
  0.51652342    
 -0.43428537    
 -0.10146984    
 -8.08528587E-02
  0.46008608    
 -0.35525146    
  0.16960306    
 -0.39749786    
 -6.77175075E-02
  0.48108834    
 -0.66979903    
  0.36890686    
  0.81564742    
 -0.85913157    
  0.20972134    
  0.18081939    
 -0.20359948    
  0.85451365    
 -0.69707656    
  8.66831020E-02
 -0.39290911    
  0.45586658    
 -0.57498664    
  0.51563352    
 -0.41268510    
  0.50864905    
  0.26035091    
 -0.62734920    
  3.24848853E-02
  0.37297955    
 -0.22471720    
 -0.11238401    
  0.54631168    
 -0.50743026    
  0.19216040    
 -0.32811597    
  0.76116908    
  0.21723022    
 -0.75331616    
  0.29636529    
 -0.49746597    
 -7.37431496E-02
 -4.16733474E-02
   1.0250496    
 -0.38656059    
 -0.62790740    
 -0.30538252    
  6.23045638E-02
  7.12267682E-02
   1.2365611    
  -1.0752935    
  0.42998439    
 -8.66969898E-02
 -3.06540783E-02
 -0.12854134    
  0.44593316    
 -0.43712223    
 -0.31735691    
  0.15070243    
  6.03199378E-02
 -0.34627709    
   1.1802455    
 -0.45988533    
 -0.60949785    
  0.22561000    
 -1.48883546E-02
   1.4011834    
  -1.3523928    
 -0.28451338    
  0.31730175    
 -0.13814975    
  0.38587433    
  0.52084762    
 -0.26236400    
 -0.56309390    
  0.27170101    
  0.31879199    
  0.24347624    
 -0.35788605    
 -0.42381352    
  0.25951076    
  0.50724751    
 -0.51441604    
 -0.38059777    
  0.12825510    
  0.48550773    
 -0.66782868    
  0.31643179    
 -0.25189370    
  0.37729380    
 -0.63084263    
  0.39421719    
  5.71583509E-02
 -0.11778267    
 -0.13353123    
  0.77992934    
 -0.78543979    
  0.72039646    
 -6.38220906E-02
 -1.73418149E-02
 -0.15415037    
 -9.25928131E-02
  0.32521525    
 -0.75714761    
  0.27029052    
  0.55961525    
 -0.36494395    
 -0.13922031    
  6.03801981E-02
 -0.42718434    
 -4.28206995E-02
  0.25754476    
  8.33814219E-02
  1.32454205E-02
 -0.11122593    
  0.24640054    
  0.12583938    
 -0.43808523    
 -0.11647525    
  0.60399407    
 -0.38320583    
  0.43947113    
 -6.09714305E-03
 -0.43337309    
 -4.83180322E-02
 -0.11531009    
  0.17301823    
  0.27593142    
 -0.33363882    
  1.96081270E-02
  2.39826553E-02
  5.53137809E-02
  0.27640834    
 -0.67963278    
  0.34791249    
  0.12041254    
  5.71584776E-02
  3.21868825E-08
  0.26966384    
 -0.13613196    
  0.89381814    
  -1.0845077    
 -0.34237194    
  0.38755417    
  0.33761880    
 -0.45239374    
 -7.48015642E-02
 -0.10751950    
  0.28090271    
 -0.31947386    
  0.11152159    
  8.65920112E-02
  0.16136597    
  0.48942158    
  -1.0002471    
  0.70613402    
 -0.36129314    
  6.71393871E-02
  0.64889252    
 -0.55792010    
  0.45054653    
 -0.73691303    
  0.26236460    
  4.35708053E-02
 -1.95698291E-02
 -0.12621756    
  0.19863047    
 -0.21217421    
 -0.32472393    
 -0.12014443    
 -0.17807594    
   1.2766879    
 -0.13928948    
 -8.18565767E-03
  5.46447141E-03
 -0.51629072    
  0.54846424    
 -0.64423108    
  0.40042716    
 -0.17627928    
  0.30263039    
 -0.17463641    
 -0.11205711    
 -0.10843916    
 -0.14174624    
  0.12396815    
  1.33630233E-02
  0.10092621    
 -0.19845076    
  0.45464244    
 -0.33091530    
  0.37037334    
 -0.47957274    
  0.10487971    
  0.12973604    
  2.62677129E-02
 -0.37806526    
  5.77591322E-02
  0.69059306    
 -0.37028575    
 -0.35139862    
 -0.15942839    
  0.60949731    
  0.24570578    
 -0.22248757    
 -0.11083975    
 -0.32626805    
  0.38667682    
 -0.17681921    
  0.32106909    
 -0.44815546    
  0.73209864    
 -0.17649619    
 -0.55093986    
 -0.32721275    
  0.34564608    
 -8.08034763E-02
 -0.22686328    
  0.12808229    
  0.21104866    
  0.54046994    
  0.24355277    
 -0.69516909    
 -0.16228075    
 -0.33647147    
  0.44468570    
  0.19365302    
 -0.10379710    
 -8.98563936E-02
  0.18658629    
  0.19582304    
  0.62996829    
  -1.0471640    
  0.38760740    
 -0.42364705    
  0.65337604    
 -0.59113395    
  5.04308566E-02
 -8.55216980E-02
 -0.12337827    
 -0.10088078    
 -1.69024896E-02
  0.29334763    
  0.38549307    
 -2.33248472E-02
  0.15541440    
 -3.07718907E-02
 -0.19806984    
 -0.20349683    
 -6.42789379E-02
 -6.86967596E-02
 -0.15341012    
  0.18834786    
 -0.42060030    
 -1.31585989E-02
  0.44230604    
  0.18232188    
 -0.31403127    
 -4.97611649E-02
  0.25131449    
 -1.60007160E-02
  2.39054374E-02
  0.39225465    
 -0.64638537    
  0.44364360    
 -0.51736104    
  0.56506497    
 -0.40391299    
  0.33978897    
 -0.61667633    
  0.95362234    
 -0.38441142    
 -0.45347381    
  0.17041069    
  0.46364734    
 -0.44538087    
  0.57054508    
  1.77442878E-02
 -0.48519343    
  5.94238155E-02
 -0.19004311    
 -6.73326924E-02
  0.61558861    
 -0.49835902    
  0.78200036    
  -1.0845425    
  0.20501636    
 -0.10807405    
  0.80122107    
 -0.39213976    
  0.15980808    
  9.94972363E-02
 -0.58001709    
 -0.20343931    
  0.97087115    
 -0.97698706    
  0.49723673    
 -0.32829675    
  0.26673892    
 -0.19671056    
 -0.17366432    
  0.46856609    
 -0.31935281    
  1.47424806E-02
  0.39730182    
 -0.19485845    
 -0.13182506    
 -0.11042377    
  0.40377143    
  3.38440062E-03
  0.54208887    
 -0.65271831    
  9.70238373E-02
 -0.26065361    
  0.64768487    
 -0.74566549    
 -0.26826316    
  6.81370646E-02
  0.95043206    
 -0.75521922    
  4.91373893E-03
  0.81310624    
 -0.69314694    
 -0.39465404    
  0.82869262    
 -0.77836710    
  0.25335741    
 -8.44172612E-02
  0.44109252    
 -0.15082335    
  0.41318753    
 -7.72245228E-03
 -0.56935352    
  0.67703670    
 -0.75290167    
  0.16743319    
  0.20633630    
  1.01182954E-02
 -0.36437494    
  1.43888071E-02
  0.55825430    
  0.20166107    
 -0.83916563    
  0.26157102    
 -0.44183347    
   1.1129124    
 -0.95876163    
 -9.42530185E-02
  0.16571191    
 -0.55103260    
  0.62232155    
 -0.34754333    
  0.74994475    
 -0.38421917    
 -3.67022790E-02
  8.07610005E-02
 -4.40591946E-02
   1.2293242    
 -0.34973544    
 -0.84854460    
  0.27006078    
 -0.40546489    
 -1.51135894E-02
  0.58042723    
 -0.58551621    
 -0.35086027    
  0.28223297    
  0.37024361    
 -2.67707165E-02
  0.14748435    
 -0.31594810    
 -5.17764874E-02
  9.66270044E-02
 -4.48502041E-02
  0.24671690    
 -0.10178266    
 -6.98432624E-02
  2.10536476E-02
  0.15415029    
 -0.43629307    
  0.26108879    
  0.26072630    
 -0.39730158    
  0.12372699    
  0.45041618    
 -0.43332222    
  0.20259455    
 -0.58502233    
  0.19159509    
 -0.22957428    
  8.05379823E-02
  0.78139788    
 -0.41642383    
  0.52232963    
 -0.49381429    
 -0.16086581    
  0.61212146    
  -1.1166770    
   1.1166775    
 -0.59806895    
  0.35294682    
 -0.53062755    
 -9.92061943E-02
  0.31342173    
 -0.16542421    
  0.49482495    
 -0.23531370    
 -8.19646195E-03
 -7.69611821E-02
 -0.26280800    
  0.55381852    
 -0.27338806    
  3.01096346E-02
  0.43606547    
 -0.39050874    
  3.18749435E-02
  9.70914066E-02
 -0.14118646    
  0.14827824    
  0.78749335    
 -0.93577188    
 -0.26072693    
  0.10109646    
  0.50019205    
 -0.11414564    
 -0.29423931    
 -3.11821438E-02
 -5.10550737E-02
  5.10559939E-02
  0.13522708    
 -9.96672660E-02
 -0.15051819    
  0.33719733    
 -0.12733917    
 -6.37155995E-02
 -0.11122593    
  0.85774678    
  -1.0110812    
  0.96644032    
 -0.87373185    
  0.11778376    
 -8.70106220E-02
  0.20890124    
 -7.66334534E-02
  5.59289940E-02
 -0.28907734    
  0.31794593    
 -0.38136852    
 -0.10668464    
  0.56996870    
 -9.83105823E-02
  0.22808966    
 -0.26170668    
  0.15415087    
  0.18048874    
 -0.79952681    
  0.38020602    
  0.12653023    
  0.41091442    
 -0.37469319    
  0.18363790    
 -0.64812404    
  0.72715324    
 -0.26662856    
 -0.10008332    
  0.17277351    
 -0.27910867    
  0.14505020    
  0.18442926    
 -0.32947901    
  0.21825328    
  0.57462859    
 -0.83268839    
  0.16353324    
  0.22314319    
  1.36991767E-02
 -7.04513565E-02
 -2.58795992E-02
 -0.19817744    
  0.29110089    
 -0.61757851    
  0.99652767    
 -0.62977737    
  0.30075374    
  0.41836888    
 -0.49949417    
 -0.25534645    
  0.34294441    
  0.17422457    
 -0.24437025    
 -0.13699758    
  7.90503900E-03
 -0.20461576    
  3.79197672E-02
  0.44349247    
 -0.59919459    
  2.03608650E-07
  0.61694640    
  5.84763102E-03
 -0.50019205    
  0.21929012    
 -0.11441021    
 -0.31845465    
  0.40942577    
  0.22866182    
  0.24183553    
 -0.47843382    
 -0.34366855    
  0.12648474    
  0.11668263    
   1.1073840    
 -0.79254180    
 -9.08188075E-02
  0.16216645    
  3.81839201E-02
 -0.25461376    
  0.57489932    
 -0.65618235    
 -4.95971031E-02
   1.0886762    
 -0.87575412    
 -0.33921540    
  0.22698246    
  1.14289848E-02
  0.80077773    
  -1.0734216    
  3.42334919E-02
 -0.14458050    
  0.28768232    
 -7.79606849E-02
  0.22853458    
  0.36025253    
 -0.26787972    
 -0.47131088    
 -1.58320945E-02
  0.30482131    
 -0.35387734    
  5.96375018E-02
  0.35509512    
  0.51377326    
 -0.55906397    
 -0.54619199    
 -3.39024104E-02
  0.60299599    
 -0.21375477    
 -3.32574397E-02
 -9.70863551E-03
  0.17005172    
  0.41502127    
 -0.49643639    
  0.38136721    
 -0.80940658    
  0.82753408    
  0.27563357    
 -0.36646292    
 -0.12560071    
  0.27740633    
 -0.65718180    
 -5.01497127E-02
  0.20118913    
 -2.36424934E-02
  0.11298674    
  8.20130482E-02
 -0.11238401    
 -0.27745599    
  0.46563390    
 -0.55053401    
  0.56142235    
 -0.11868580    
  8.56553242E-02
  7.88935646E-02
 -3.50917540E-02
 -0.18375151    
  0.29835474    
  2.51581017E-02
 -0.30649135    
 -0.17979231    
  0.18819697    
  0.52495140    
 -0.61691940    
  0.18002550    
  0.19438091    
 -0.47063398    
   1.4698275    
  -1.2012663    
  2.66687367E-02
  6.89930618E-02
 -0.30063036    
  0.21648665    
 -0.10875860    
  6.18756749E-02
 -0.24334593    
  0.11095650    
  0.18687765    
 -7.60429818E-03
  0.27520022    
 -0.18406172    
 -0.79194695    
   1.5702170    
  -1.2672683    
 -3.46858315E-02
  0.54095525    
  0.18403231    
  0.17946805    
 -0.61971992    
  0.17045192    
  1.84849743E-02
  0.79078591    
 -0.28216043    
 -0.30098647    
 -0.44647262    
  0.53199536    
 -0.64513868    
  7.03804195E-02
  0.51856291    
 -0.58894414    
   1.0596697    
 -0.90551811    
 -0.27584791    
 -2.38097459E-02
  4.13045362E-02
  0.28912619    
  0.16705427    
  0.65582955    
 -0.69314748    
  0.42429799    
 -0.46702299    
  0.55050379    
 -0.82765901    
  0.40371880    
 -0.27149633    
 -0.38054809    
  0.13771695    
  0.43806621    
  0.21328342    
 -0.25962386    
 -0.30228111    
  0.72731566    
 -0.49459308    
  0.25648001    
 -7.13376030E-02
 -0.30664077    
  3.29448543E-02
  0.33183169    
 -0.14258972    
  1.14289848E-02
 -0.21936196    
 -4.33799066E-02
 -9.90063790E-03
  0.57162613    
 -0.48130286    
  0.19735935    
 -8.56553093E-02
 -0.70131099    
  0.19992590    
   1.2006117    
  -1.0455033    
 -0.21029551    
  0.77808744    
 -7.78735951E-02
 -0.17251030    
 -6.48170039E-02
  0.64044333    
 -0.70498157    
  2.81716250E-02
  0.97211051    
 -0.93128896    
  0.12123378    
  0.10457308    
 -0.33860174    
  0.23795836    
 -0.17062500    
  0.66961628    
 -0.72704834    
 -0.25695950    
   1.0052115    
  0.14914362    
 -0.70121151    
  0.26516277    
 -0.50669432    
  0.42923555    
 -7.30760694E-02
 -0.45923144    
  0.60353482    
 -0.40234590    
  0.65989023    
 -0.59652019    
  1.30721591E-02
 -4.87898849E-02
 -9.53099430E-02
  0.29266953    
  7.88935646E-02
 -0.12080514    
 -0.22606598    
  0.46081558    
 -0.34140739    
  0.14483079    
 -7.78599903E-02
 -0.49210900    
  0.14177467    
  0.26589504    
  0.15854673    
  0.11359736    
  0.38283938    
 -0.32103193    
  9.04231146E-02
 -0.56612098    
  0.11042407    
  0.27625301    
 -0.24493062    
 -0.13668223    
  9.62284431E-02
  0.34560433    
 -0.35020298    
 -0.19811298    
  1.67130157E-02
  0.33093208    
 -0.41143605    
 -0.14818074    
  0.27193427    
  0.76952034    
 -0.65940839    
  0.19721766    
 -8.94902721E-02
  4.16730382E-02
  5.17009608E-02
  0.22469287    
 -0.42579350    
  0.27935383    
 -0.26057324    
 -8.74342397E-02
 -7.91969001E-02
 -0.12260225    
   1.0053701    
 -0.58144307    
 -0.12083615    
 -5.17764874E-02
  0.35086131    
 -0.43655643    
  0.32892534    
  0.24116164    
 -0.71116489    
   1.1026447    
  -1.3333929    
  0.50469953    
  0.15349244    
 -0.35723945    
  0.24438505    
  0.12464219    
  5.32443449E-02
 -0.39441505    
  6.38506114E-02
  0.88274485    
  3.97121571E-02
 -0.81041861    
 -0.40316442    
  0.43043816    
   1.0079252    
 -0.63127142    
 -0.52633053    
  0.42267725    
 -0.35229680    
  0.37256777    
 -0.14361534    
 -3.93751152E-02
 -0.21913531    
 -0.22314429    
  0.44227910    
 -4.02453821E-03
 -0.29849276    
  0.93779677    
 -0.57678330    
  0.15739185    
 -0.74290788    
  5.94242997E-02
  0.55594623    
 -0.48183897    
  0.31411555    
  0.38496614    
 -0.58129835    
  0.31508118    
 -3.93751152E-02
 -0.31344607    
  0.36433813    
  0.66213739    
 -0.73331326    
 -0.14530945    
  0.30413410    
 -0.59974527    
  0.58566159    
 -0.23922887    
  0.14249980    
 -0.29290318    
 -7.04890788E-02
  0.53524387    
 -5.06013222E-02
  0.27374423    
 -0.64686614    
 -0.11715478    
  0.27058724    
 -0.38414326    
  0.49808693    
  7.76733086E-02
  0.32522416    
 -0.59760427    
  0.20617776    
  3.36482003E-02
 -4.12814990E-02
 -0.13957009    
 -0.15709276    
  0.30429563    
 -0.42466003    
  0.13062051    
  0.61628848    
 -0.47386804    
  0.29977685    
 -0.45245448    
 -0.23090640    
  0.24625115    
 -2.05135029E-02
  0.82408434    
 -0.94511151    
 -0.17185047    
 -2.26450666E-07
  0.51912475    
  8.23053066E-03
 -9.44900513E-02
  0.38114822    
 -0.31576499    
 -3.87143232E-02
 -0.17185101    
  0.22730181    
  0.55783582    
 -2.37855408E-03
 -0.59351772    
  9.05967578E-02
 -0.18547551    
  0.44115517    
 -0.10265382    
 -0.24794163    
 -0.41197959    
  0.65992182    
 -0.54286540    
  0.78739977    
 -0.70378584    
 -1.61726382E-02
  0.64869517    
 -6.75737634E-02
 -0.27860481    
  0.43579003    
 -0.52829301    
 -0.30695695    
  0.30695653    
  0.68207294    
 -0.29289240    
 -3.03049777E-02
 -0.35447940    
 -1.32454373E-02
  0.68869287    
  5.00650480E-02
 -0.70381999    
  0.11730635    
  0.12201533    
  0.25767550    
 -0.27128133    
  0.22039972    
 -0.47661904    
   1.2752635    
  -1.3113035    
 -5.66192456E-02
  0.23664440    
 -0.17089257    
  0.16320065    
  0.20522328    
 -0.32832915    
  0.18667911    
 -9.49476212E-02
 -0.25245342    
  0.16941826    
 -0.21667090    
  0.12611216    
  0.31802246    
 -0.43343961    
  0.39834720    
  0.17934091    
 -0.12039859    
 -0.16430303    
  0.12656310    
 -0.29469922    
  0.49949396    
 -0.36361802    
 -8.10680389E-02
 -2.70291995E-02
 -8.08034763E-02
 -1.49625670E-02
  0.63628417    
 -0.49586695    
 -0.46390891    
 -0.14953254    
  0.16332547    
  0.55372751    
  0.20886882    
 -5.92279583E-02
 -0.46122855    
  0.12611216    
  0.34858581    
 -0.21150550    
 -0.14660421    
  1.42528368E-02
  0.71875942    
 -0.41238531    
 -0.26933265    
  0.53329873    
 -0.66943145    
 -0.19490126    
   1.0264502    
 -0.50554812    
 -2.66681015E-02
  0.16019936    
 -0.10755570    
 -0.23419270    
 -0.17127156    
  0.63953799    
  0.47181350    
 -0.63177788    
  0.19695319    
 -0.54781443    
  4.71780375E-02
  0.16527985    
 -2.77245119E-02
 -0.14217380    
  1.37927504E-02
  0.59234279    
 -0.83975095    
  0.29641601    
  5.08587435E-02
  8.70116577E-02
 -1.52670713E-02
 -0.10964359    
  0.58204806    
 -0.62591428    
   1.1001064    
  -1.1182066    
 -0.37179241    
  0.44230604    
  0.23414645    
 -5.89430071E-02
 -0.28768200    
  0.62924296    
 -0.47509238    
 -0.11218702    
  0.78887218    
 -0.59444737    
  0.20032927    
 -0.45594940    
 -0.23412548    
  1.21960770E-02
  0.31900480    
  6.81117103E-02
  0.11274085    
 -0.41841581    
  0.10088201    
 -0.23841016    
 -0.26236448    
  0.19611530    
  0.10398900    
  0.63598847    
 -0.51957828    
  0.41639444    
 -0.44425085    
  0.39979962    
  0.44749862    
 -0.54698366    
 -0.23471600    
  0.18320327    
  3.88815887E-02
  4.55568060E-02
  0.47957259    
 -0.32600066    
  0.36290574    
 -0.56628013    
  0.22058710    
 -0.39190480    
  0.46112618    
 -9.34007838E-02
 -0.23545697    
 -4.98964302E-02
  0.33647209    
 -4.76275980E-02
  4.29642995E-07
 -0.13802104    
 -0.26918671    
  0.19014439    
  6.69709146E-02
 -0.52578133    
  0.28425062    
   1.0384170    
 -0.87692952    
 -5.40665127E-02
  0.13005328    
  3.98455821E-02
  3.89837450E-03
  0.80876601    
  -1.0299665    
 -3.96083482E-02
  8.23715553E-02
  0.34638935    
 -0.26170668    
 -0.34333238    
  0.16612716    
 -8.51570815E-02
 -0.20934986    
   1.6053194    
 -0.74828476    
 -0.40256211    
  0.11874891    
  0.10265464    
 -0.44454628    
  0.18322775    
  0.24019229    
  0.48413777    
 -0.65443265    
 -2.13231184E-02
  0.52707249    
 -0.84391087    
  3.48873138E-02
  0.52218926    
 -0.14571209    
  1.55646512E-02
 -0.15866451    
  0.23304927    
 -0.13815007    
 -0.37506834    
  0.99568868    
 -0.64562196    
 -0.32639685    
  0.69021863    
 -0.41578227    
  0.66154176    
 -0.57638365    
 -0.17338239    
  0.63312876    
 -0.80195087    
  0.78374404    
  0.19708526    
 -0.80716604    
  8.78160074E-02
  0.13629322    
  7.07933381E-02
  0.15003139    
 -0.23247513    
 -1.97241381E-02
 -7.44148269E-02
  0.31728232    
 -0.64435792    
  0.52148253    
 -0.29358807    
  0.32146522    
 -0.15989484    
  0.13554542    
  0.18583664    
 -0.75340635    
 -5.75237125E-02
  0.37879768    
  9.85811949E-02
  0.12275923    
  0.46955198    
 -0.88408309    
  0.75922161    
  0.24389862    
 -0.92940235    
   1.0500755    
 -0.92610776    
 -0.27727303    
 -0.20991707    
  0.87607646    
 -1.22321304E-02
 -0.14903601    
 -8.57137963E-02
  0.21924461    
 -6.12108745E-02
 -0.11986175    
 -0.46925557    
 -0.12078167    
  0.61591613    
 -0.48916504    
  6.34222478E-02
 -2.25997400E-02
  0.21511087    
  0.46074435    
 -0.45614621    
 -5.66192456E-02
  0.22119965    
  9.98980030E-02
  6.80531040E-02
 -0.37948927    
  0.78055894    
 -0.80982894    
 -0.23936404    
  0.36481804    
  0.21876739    
 -0.26799372    
  0.36489812    
 -0.36949617    
  0.10074185    
 -0.14310046    
  0.12629353    
  0.53510451    
 -0.46950743    
 -0.41744038    
  0.66875547    
 -0.33400655    
  0.45589599    
 -0.49546140    
 -0.25967774    
  0.15581086    
  0.25737706    
 -0.22314323    
 -6.96808323E-02
  0.57858092    
 -0.25919029    
  0.95522296    
  -1.1625751    
 -0.12240268    
  0.43623659    
  0.14981249    
 -0.12323256    
  0.28850183    
 -0.68580300    
  0.61978924    
 -0.54917157    
   1.2733290    
 -0.68554229    
 -0.20376174    
 -0.40701374    
   1.1261373    
  -1.2818390    
  0.57196158    
 -0.31462669    
 -0.15415095    
  1.45985521E-02
  0.41985393    
  0.33647260    
 -0.88503802    
  0.45198557    
 -0.54400301    
  0.23034568    
 -0.16054994    
  0.74247253    
 -0.70389915    
 -0.50185698    
  0.22314262    
 -5.12933061E-02
  0.26870534    
 -8.38821679E-02
  0.66461873    
 -0.49804538    
  0.29951626    
 -0.41730049    
  0.38542464    
  0.16049223    
 -0.47138441    
  0.16279550    
  3.23356315E-02
  8.28364193E-02
  4.17560758E-03
 -5.56885786E-02
  0.14720373    
 -0.48455840    
  0.12733959    
  0.16496107    
  0.51725626    
 -0.49899033    
 -0.13547242    
  0.16226010    
  0.25522262    
 -0.30953404    
  0.23148113    
 -4.14368324E-02
  0.23537575    
 -0.25872356    
  0.51003820    
 -0.85441458    
  0.27510336    
 -2.99805738E-02
  0.83101678    
 -0.57200259    
  1.00166174E-02
  0.19278702    
 -0.51082617    
 -0.16871507    
  0.53538591    
 -0.24635361    
 -0.15280123    
  3.24848853E-02
  0.85897106    
 -0.87740427    
  0.40701443    
 -0.54654396    
  0.19823720    
  0.39960018    
 -0.24544890    
 -0.57286030    
  0.13685870    
  0.55961561    
  0.45620427    
 -0.56119567    
  0.44997057    
 -0.76382136    
  0.81875592    
 -0.53107351    
 -0.12921208    
  0.63776165    
 -0.10814890    
 -0.51251930    
 -0.29334852    
  0.75644231    
 -0.66423583    
  0.23856835    
  0.84262216    
 -0.91893011    
 -4.41522384E-03
 -2.69071572E-02
  0.30681637    
 -0.12071381    
 -4.63401116E-02
  0.27475289    
 -0.46103489    
 -0.24116126    
  0.28768232    
 -2.76524741E-02
 -0.12422843    
  8.61287564E-02
  0.84382403    
 -0.64624733    
 -0.30509624    
  0.91087037    
 -0.68448949    
 -2.62025949E-02
  6.42622039E-02
 -0.26986101    
  0.40183565    
  0.16088139    
 -0.76037300    
  0.53954840    
  5.99433891E-02
 -0.19623627    
 -0.32678431    
  5.95421903E-02
  0.28478792    
 -5.81824705E-02
  8.39342922E-02
 -7.02039972E-02
  0.88113427    
 -0.67634028    
  0.11200508    
 -0.26800919    
  0.78806412    
 -0.80553120    
  2.17869785E-02
 -0.47692433    
  4.74660508E-02
  0.17567779    
  0.55324626    
 -6.94494396E-02
 -0.55279076    
  0.33986762    
  0.40828589    
 -0.40405759    
  0.47473916    
  4.36524190E-02
 -0.53541392    
  0.12869132    
 -0.13731205    
 -0.34255210    
   1.2244922    
  -1.1944603    
  0.93155861    
 -0.53999573    
  0.34217003    
 -0.77603555    
  4.23023626E-02
  0.51200867    
  3.53940949E-03
  7.04250531E-03
  0.19394989    
  0.12991171    
 -0.64363235    
  0.37770820    
 -0.27234745    
  0.13026547    
 -0.25022474    
 -5.02627455E-02
  0.12121304    
   1.0145019    
  -1.0329356    
 -0.17214149    
   1.5241332    
  -1.3109833    
 -1.80182401E-02
  0.31015518    
  6.76586628E-02
 -0.20692053    
 -0.28640541    
  0.13798554    
  0.14072783    
 -0.11874848    
  0.32082200    
  6.28901040E-03
 -0.40860400    
  9.38879978E-03
 -0.12953468    
  0.58066875    
 -0.28372142    
  0.76739627    
  -1.1133995    
  0.45806071    
 -0.32732716    
   1.3019531    
  -1.2173951    
 -0.16623604    
 -2.69552991E-02
  0.46726757    
 -0.74949944    
  0.59019917    
  0.19957444    
 -0.26598963    
  6.64144754E-02
 -3.26557495E-02
 -0.13768938    
  0.72823817    
 -0.62860906    
  0.31531391    
 -0.15257937    
  0.10095516    
 -0.21325873    
 -0.38517952    
  0.47526067    
  0.59895980    
 -0.65281880    
 -0.14889403    
  0.18002550    
 -0.37713417    
  0.76845115    
 -0.35371825    
  0.27841410    
 -0.58722788    
  0.25187236    
  2.69763395E-02
  8.38381723E-02
  0.29204318    
 -0.65472990    
  0.28642493    
  0.11062991    
 -0.14909615    
 -0.34830597    
  0.33249643    
  0.38534394    
 -0.38136747    
  1.57480557E-02
 -0.27217793    
 -0.30318651    
  0.55563998    
 -0.17834529    
 -0.39834777    
  0.85335809    
 -0.28065717    
  0.26236466    
 -0.48051986    
  0.27264443    
 -0.61310357    
  0.46650121    
  0.17277351    
 -0.42596880    
  0.14686041    
  7.51534924E-02
  0.18533409    
 -0.40734628    
 -0.24889536    
  0.48439285    
  7.72919729E-02
 -0.49850431    
  0.27742472    
  0.79825026    
 -0.78799307    
  0.34590277    
 -6.71892911E-02
 -0.41516477    
  0.29641601    
  0.67560315    
 -0.24721403    
 -0.36113632    
  5.14966212E-02
  0.81819648    
 -0.67458087    
 -0.44294891    
 -0.14550665    
   1.3225584    
 -0.79263914    
  0.87871391    
  -1.0483505    
  0.85745049    
 -0.50963753    
 -0.14675955    
 -0.46931639    
  0.50310344    
 -1.33782933E-02
  0.11140325    
 -0.13870864    
 -3.16375569E-02
 -0.48149723    
  0.72724134    
 -0.40406898    
  0.53480381    
 -0.59073240    
  2.18828209E-02
  0.18159971    
 -0.40908152    
  5.29215001E-02
  0.10742100    
  0.20821834    
  0.23063418    
 -0.70214182    
 -4.93937060E-02
  5.53979948E-02
  0.35427690    
  0.21130945    
 -0.13062058    
 -8.91279727E-02
 -0.33986875    
  5.93475765E-03
  0.73656940    
  0.29262745    
 -0.61783212    
 -5.64663708E-02
  0.39852545    
 -0.61546516    
  5.02615795E-02
  0.17904824    
  7.87811279E-02
  0.64662677    
  -1.2186294    
  0.81613702    
 -9.32355374E-02
 -0.50649107    
  0.42861828    
 -0.43948761    
  8.38189721E-02
  6.32823035E-02
   1.2337149    
  -1.1609552    
  0.21256176    
  0.53395969    
  -1.0638785    
  0.22555061    
  0.17185055    
 -0.33323830    
  0.44425133    
 -0.47290686    
  0.24157670    
  6.62492886E-02
 -4.28303611E-03
 -0.18834817    
 -0.10939785    
  0.73003083    
 -0.48969460    
  0.75697541    
 -0.49811342    
 -2.48678140E-02
 -5.16716912E-02
 -0.16877717    
 -0.30122551    
 -7.55073577E-02
  0.44183275    
 -0.27931309    
  3.81515212E-02
  0.39290881    
 -1.45455142E-02
 -0.23883328    
 -0.27077240    
  0.38493076    
 -0.48758486    
  0.36408028    
  0.29470003    
 -0.30413297    
  0.38793442    
 -0.22636454    
  9.60432738E-02
 -0.33135685    
   1.0041517    
  -1.0458255    
  0.92897540    
 -0.95593119    
  0.62239605    
 -0.27120048    
  7.41075203E-02
 -0.38251537    
 -0.19602695    
  0.21161143    
 -5.29221669E-02
  0.83950347    
 -0.45972836    
 -0.22873628    
  0.81610876    
 -0.23666397    
 -0.28593794    
  0.17824788    
  2.87376624E-02
 -0.32520473    
  8.27538669E-02
 -0.31081110    
  0.46134514    
 -0.21772335    
 -0.14965610    
  0.20959963    
 -6.76952749E-02
  0.81567442    
  -1.1230031    
  9.09715146E-02
 -4.95150015E-02
  2.50645000E-02
  0.22906648    
  0.24649127    
 -0.50571018    
  0.17720635    
  0.30673018    
 -0.26488310    
 -0.29316139    
  6.89928234E-02
  0.11607163    
  0.19442503    
 -0.32600167    
  2.06196029E-02
  0.18147118    
  9.33736339E-02
 -9.76385623E-02
 -4.36745547E-02
  0.32169485    
  0.86788905    
  -1.0878017    
 -0.20516045    
  0.47862971    
 -0.66293430    
  0.33562186    
 -0.10299840    
 -0.49677384    
  0.62498480    
 -8.33299011E-03
 -0.37051731    
  0.72593671    
 -0.27505428    
 -0.50058156    
  0.42855138    
  0.69728780    
 -0.32988277    
 -0.44055590    
  0.32169485    
 -0.60344255    
 -0.12595177    
  0.46411389    
 -0.12095252    
  0.55825430    
 -0.25638774    
 -0.24180236    
  6.08884282E-02
 -9.27809849E-02
  0.32850432    
 -0.13926196    
  0.24961010    
 -0.37171274    
 -0.21130934    
  1.06389616E-02
  0.28768212    
 -0.60217470    
  0.54921025    
  0.35248226    
 -0.61400968    
  0.26986143    
  3.66642252E-02
  0.43437603    
 -0.78535408    
  0.52324796    
 -0.52324891    
  0.40924576    
 -0.38677227    
  0.55961585    
  0.15278922    
 -0.29588988    
  0.37697998    
 -6.21959642E-02
 -0.53976035    
  0.76183456    
 -0.19308631    
 -0.71680200    
  0.13419659    
  0.61329800    
 -0.65121776    
  0.20854451    
 -0.35387734    
  0.45452163    
 -6.21773340E-02
 -0.51713574    
  0.39699078    
 -0.21783796    
  0.13353209    
 -0.26328969    
  0.86436266    
 -0.97913879    
  0.97404945    
 -0.71898764    
  0.23666462    
   1.0198311    
  -1.2205013    
  0.22112162    
 -2.04503052E-02
  0.82098037    
  -1.0524236    
  9.43634212E-02
  0.16157027    
 -0.33164439    
  0.53524387    
  0.50157231    
 -0.34930333    
  4.95965891E-02
 -0.32790691    
 -0.17488679    
  3.49376947E-02
  0.45704424    
 -0.41502121    
  3.63677517E-02
  0.18430331    
  0.17791136    
 -0.29693323    
 -0.37977540    
 -0.36290529    
  0.78632474    
 -0.57576060    
 -0.25041103    
  0.66845477    
 -0.12405176    
  0.60956085    
 -0.80136067    
  0.38817319    
  7.72242201E-03
 -0.35119498    
  0.67104679    
  0.52469534    
  -1.0486413    
 -1.90478601E-02
  0.68832815    
 -0.34911227    
 -0.15529265    
 -3.25228721E-02
 -0.23144308    
  5.57110012E-02
 -0.10371930    
 -0.30421203    
  0.49288878    
 -0.26236451    
  0.52716225    
 -0.50390601    
  6.13013916E-02
  0.10265431    
  0.51472008    
 -0.49539697    
  0.15483397    
 -1.23710614E-02
  0.37027475    
  5.84314242E-02
 -0.49740282    
  0.51879388    
 -0.31087679    
 -0.21684559    
  0.15351023    
 -0.28256667    
 -0.17216842    
 -5.60886413E-02
  0.37509432    
  0.19182138    
  0.52526605    
 -0.25315982    
 -0.14908540    
 -0.49276966    
  0.22103617    
  0.15595731    
 -5.94969541E-02
 -0.17089257    
  0.69541764    
 -0.69997370    
   1.1887897    
  -1.1887902    
  0.36032143    
 -0.33774644    
  0.60694742    
 -0.55900735    
  0.42094740    
 -0.53342539    
 -0.11599914    
   1.2997692    
 -0.81714523    
 -0.22893564    
  0.10991404    
  0.12231600    
  6.67978972E-02
 -0.48051986    
   1.0192608    
  -1.0598750    
  0.20114140    
  5.76293692E-02
  0.56984931    
 -0.87637389    
  0.14635679    
  0.20705259    
  0.21548113    
 -0.21548040    
 -0.19306532    
  0.47979331    
 -0.48909685    
  0.34445101    
 -0.29878044    
  0.21237135    
 -0.27215868    
  0.77501076    
 -0.89576077    
 -9.53104421E-02
  0.65109891    
 -0.27750874    
  0.15009432    
 -0.18721156    
 -0.14439486    
 -0.15172611    
 -1.70952883E-02
  5.58807068E-02
  0.53445739    
 -0.75218087    
  0.38728318    
  5.35844974E-02
  0.20736718    
  6.49801269E-02
 -8.64095539E-02
 -0.36652285    
 -0.59405589    
  3.70410606E-02
  0.60282493    
 -0.23440130    
  0.45654911    
 -0.20733318    
 -6.58457801E-02
  0.71643436    
 -0.66043925    
  9.85203870E-03
  1.94184221E-02
  6.96338192E-02
 -0.16014849    
  0.33647272    
  0.22163913    
  0.60009331    
 -0.81797999    
 -0.29394352    
  0.11834174    
   1.0821080    
  -1.1046827    
 -0.16332491    
  0.16788119    
 -0.11551258    
  0.11551316    
  2.66240846E-07
  0.64424348    
 -0.97527683    
  0.66098976    
 -0.22232656    
 -0.31387198    
  0.47557494    
  0.89665437    
 -0.62207925    
 -0.40020207    
  0.11865789    
  0.35036132    
 -0.91875750    
  0.30603147    
  7.02040493E-02
  0.21634081    
 -0.28654477    
  0.34616497    
  8.91528875E-02
 -0.92367154    
  0.49288878    
  5.71583509E-02
  0.13566580    
 -0.23439988    
  0.10299956    
 -4.34853099E-02
 -0.10783212    
  4.83194441E-02
  0.31673706    
 -0.28425208    
  0.23494570    
 -0.24412067    
  0.13353108    
 -0.45718226    
   1.0618511    
 -0.40106982    
 -0.39890799    
  0.46262330    
 -0.50262856    
  0.16430314    
 -0.63839710    
   1.1067758    
  0.22908804    
 -0.57920259    
 -0.56346953    
  0.25506195    
  0.10901913    
  0.87703264    
 -0.84925342    
 -6.11959286E-02
  0.83543837    
  -1.1198895    
  0.90981787    
 -0.58726823    
  0.94029909    
 -0.66792035    
 -7.00099319E-02
  0.26353773    
 -0.50887233    
 -0.35319695    
  0.11159112    
   1.0410881    
 -0.46650061    
  9.97500122E-02
 -0.22631310    
 -0.21622273    
 -4.93771676E-03
 -0.14921321    
  0.69601649    
  -1.3777344    
  0.57252002    
 -8.70104879E-02
  0.23011300    
 -0.25848314    
  0.38853627    
  0.47304741    
  2.69877259E-02
 -0.72929525    
  0.14269115    
  1.05813229E-02
  0.78366107    
 -0.32025829    
 -0.49549103    
  0.70126647    
 -0.16999893    
 -0.16270639    
  0.32730052    
 -0.10867861    
 -0.44082582    
 -4.70507797E-03
  0.16886699    
  0.13402978    
  0.19271989    
 -0.43610224    
  0.18232138    
 -0.30010429    
  0.83508039    
 -0.81527835    
  0.22705716    
 -0.20763899    
 -5.94231114E-02
  0.18994553    
 -8.81632939E-02
  0.25845763    
  0.19352747    
 -0.29454833    
 -0.13465612    
 -0.18232071    
 -0.20307651    
  0.48397875    
  0.46232069    
 -0.89467573    
   1.0535883    
 -0.56953371    
 -0.16388841    
 -0.11607226    
 -2.59762574E-02
  0.16462252    
 -6.93125650E-02
  0.49830741    
 -0.51763153    
  0.30100742    
  6.97144717E-02
 -0.28208563    
 -0.18589926    
 -0.24213964    
   1.3061088    
 -0.41478449    
  0.10900532    
 -0.74749500    
  7.67644122E-02
  0.19618265    
 -0.54654282    
   1.1683817    
 -0.91629052    
  0.23180124    
  0.12921199    
 -0.18687791    
 -0.10080393    
 -4.65194397E-02
  5.15580662E-02
  0.32709628    
  0.16649647    
 -0.25746822    
 -0.20641896    
  0.54628670    
  6.29480258E-02
  0.11276034    
 -0.55606729    
 -1.66670457E-02
  0.53654289    
 -9.87679139E-03
 -0.19380113    
 -0.31619698    
  6.01380691E-02
 -0.44312987    
  0.11980133    
  2.65275817E-02
 -0.25506130    
  0.91629112    
  2.92962473E-02
 -0.59569180    
  4.65203188E-02
  0.10354069    
 -0.10809708    
  0.17161028    
 -3.12525146E-02
 -0.16813657    
  9.40288231E-02
  0.10536090    
 -0.21357407    
  0.43363580    
 -0.27135491    
  8.90334100E-02
 -0.41103569    
  8.56136829E-02
  0.15195076    
  4.31101806E-02
  0.47736081    
 -0.24497667    
  0.23709241    
 -0.11153628    
 -0.18055362    
 -0.32243672    
  8.86365399E-02
  0.13353109    
 -0.25187230    
  0.12279540    
 -0.28620163    
  0.41136456    
 -1.18344119E-02
 -0.24622533    
  0.23424914    
 -0.19444278    
  0.33647266    
 -0.51198822    
  0.29058507    
 -0.11995959    
  0.32732648    
 -0.21610107    
 -0.11613926    
  1.95125844E-02
 -0.30228066    
  0.61146945    
  0.35950789    
 -0.57206905    
 -1.76990964E-02
  0.95482397    
 -0.91543233    
 -0.18318117    
  0.62654501    
 -0.27763143    
  0.24685989    
 -0.47913572    
  0.18002550    
  5.58806993E-02
 -0.40004423    
  0.23496518    
 -6.16932772E-02
  3.13227437E-02
  0.30514938    
  0.37021881    
 -0.65790117    
   1.3499271    
  -1.2510811    
  1.94184482E-02
 -0.32957327    
  0.64942431    
 -0.75063425    
 -0.43855095    
   1.2355784    
 -0.15860531    
 -0.33459878    
  0.11535382    
  1.16058812E-02
  0.51466405    
 -0.69544923    
  0.35020205    
 -0.21667142    
  0.40546480    
 -7.24547505E-02
 -0.28961059    
 -0.10578995    
 -0.30937517    
  0.31792232    
  0.28020701    
 -0.29305595    
  0.76787049    
  -1.0788100    
  0.45518842    
  7.19737038E-02
  0.34339261    
  9.17214677E-02
 -0.80980653    
 -0.10088078    
  0.15015264    
  0.35619387    
 -0.17227098    
  0.54232436    
 -0.49163145    
 -8.32160041E-02
  0.17402300    
  3.46590485E-03
  0.36905444    
 -0.20653564    
 -0.35248166    
 -8.28357264E-02
 -0.28163883    
  0.40144056    
 -0.11980088    
  0.37781361    
 -0.11544886    
  0.28154418    
  9.79449600E-02
 -0.51002818    
  0.25837269    
 -0.38114700    
  4.83607017E-02
  5.83502054E-02
 -0.34460229    
  0.75679219    
  -1.2030796    
   1.4213858    
 -0.75998777    
  0.27609488    
  0.14006564    
  7.32390210E-02
 -0.43995115    
  0.13899913    
  0.21239886    
  0.52370524    
 -0.95259005    
 -0.15336160    
  0.46098560    
 -0.15009360    
  0.10008363    
 -0.17574963    
 -9.61835459E-02
  0.27193388    
 -8.40185583E-02
 -0.31051692    
  0.20116445    
  0.15984900    
  0.12114459    
  0.22716254    
 -0.75946975    
  0.41116342    
 -0.47608346    
  0.25672069    
  0.54056728    
  0.10673305    
 -0.42039034    
  0.70250171    
 -0.87882620    
 -0.21421419    
  0.40546492    
 -0.25608841    
  0.51273745    
 -0.48909685    
  0.23982625    
  0.16563913    
 -0.42910758    
 -0.24858361    
  0.55169630    
 -1.42349228E-02
 -0.10575853    
 -7.99999014E-03
 -7.50351250E-02
 -0.26063338    
 -6.37904480E-02
  0.64405751    
 -0.54711539    
  0.15103933    
  0.15947728    
 -2.01211907E-02
 -7.59857967E-02
  0.63211167    
  0.16705362    
 -0.64501423    
  0.50781387    
 -0.64457285    
  0.62630707    
 -1.15871578E-02
 -0.25031623    
 -3.03976592E-02
 -0.28357530    
 -0.20386314    
 -0.24987955    
   1.1691811    
 -0.70727444    
  0.19845116    
 -0.29213595    
  0.50455618    
 -0.38677290    
  2.73990948E-02
 -0.27871305    
 -0.10196464    
  0.20834570    
  0.20649187    
 -0.24387941    
  7.34272823E-02
 -2.69071572E-02
  0.16320065    
 -0.14965610    
  0.20230021    
 -0.14141163    
  0.29713067    
 -0.55025518    
  0.15103933    
 -0.12422843    
  0.70889527    
 -0.48258236    
 -0.32056609    
  0.41702607    
  0.30194774    
 -0.16268529    
 -3.73561420E-02
 -0.31456792    
  0.14120360    
  0.37905630    
 -0.48304662    
 -8.08034763E-02
  0.59709418    
  0.15609546    
 -0.64535671    
  2.63174344E-02
  0.11441049    
 -5.55694588E-02
 -0.22314321    
  0.21082337    
 -0.21593824    
  0.16508000    
  9.53104571E-02
  0.54882938    
 -0.58505064    
  0.55256557    
 -0.67909491    
  0.49014813    
 -0.17042647    
 -0.35282102    
  5.60897365E-02
  0.41150787    
  0.30854744    
 -0.98378342    
  0.15330505    
  0.14174655    
  0.12022715    
 -0.22216727    
  0.71724427    
 -0.65575927    
 -0.13222082    
 -0.24832645    
  0.59817284    
  0.40669474    
 -0.81031662    
  0.29456466    
 -0.28357473    
  0.43242127    
  0.40309843    
 -0.49204615    
  0.18361239    
 -0.32047206    
 -0.25704589    
  0.16882055    
  0.17338242    
 -9.40862820E-02
  0.86002839    
 -0.62529314    
 -8.50788653E-02
 -0.12748222    
 -8.70121419E-02
  0.50986785    
 -0.53408271    
  8.00435022E-02
 -0.40095055    
  0.60490692    
  0.74876720    
  -1.0626179    
  0.14107879    
  0.44558540    
 -0.71014464    
  0.77275002    
 -0.64423108    
  0.36268741    
  0.30243251    
 -0.52470249    
  0.36537099    
 -8.20652992E-02
 -0.29207739    
  0.44998103    
 -0.44558489    
  8.81072581E-02
  0.23194024    
 -0.47639352    
 -0.24911888    
   1.1806775    
 -0.91628993    
  0.29898152    
 -1.08884755E-07
 -0.39986241    
  0.13073392    
   1.0821378    
 -0.97972262    
 -4.98964302E-02
 -0.32721275    
 -0.14558583    
  0.85155332    
  0.13113993    
 -0.49146178    
  0.14431803    
  0.43531826    
 -0.28512740    
  0.20252456    
 -0.66035724    
  0.86102790    
  -1.0628941    
  0.76301688    
 -0.17012595    
  9.03390497E-02
  0.10103211    
 -0.36572468    
 -8.58305991E-02
  0.11987769    
  0.26653999    
 -9.05138105E-02
 -0.23195438    
  0.92860395    
  -1.1073914    
 -0.25131363    
  0.85600650    
 -0.61533040    
  0.41079879    
 -0.36890760    
  0.74315733    
  0.25483099    
 -0.74553514    
 -7.99999014E-03
 -0.55460745    
 -0.11865714    
  0.82913619    
 -0.11264123    
 -5.94231002E-02
 -0.45783293    
  0.82869262    
 -0.64637095    
  0.35775012    
 -0.19900087    
 -0.14274748    
  0.62188393    
 -0.61135697    
 -2.11650413E-02
 -0.19415687    
   1.0174866    
 -0.60770237    
 -0.16862240    
  6.89929277E-02
 -0.28451338    
  0.88543987    
 -0.86043936    
 -6.37157038E-02
  0.55206889    
  0.10763103    
 -0.22825871    
  0.53863996    
 -0.56023920    
   1.2370446    
  -1.2111804    
  0.47795042    
 -0.73352933    
  0.65677947    
 -0.10821353    
 -0.13944425    
 -0.12833092    
  0.30210039    
 -0.43978977    
  8.66146907E-02
  0.13843177    
 -2.69768778E-02
  0.21056436    
 -7.55696222E-02
  0.33598426    
 -0.72285211    
  0.19563322    
 -9.53098908E-02
 -4.17687632E-02
 -1.43197030E-02
  0.80234659    
 -0.52311319    
  0.20627438    
 -0.44314909    
  0.62645578    
  -1.0227462    
  0.42356527    
 -4.49357461E-03
  0.14639843    
 -6.01380840E-02
  6.78904876E-02
 -0.48792440    
  0.14603180    
  0.15103933    
  6.77462071E-02
  6.34462759E-02
 -0.14058113    
  6.39485046E-02
  0.12854080    
 -6.84369579E-02
 -4.25593443E-02
 -0.31411624    
  0.70498186    
 -0.45366651    
 -0.25728536    
  0.33732724    
 -0.22421274    
 -0.13735794    
  0.58300352    
 -4.91324738E-02
   1.2075636    
  -1.0391272    
 -0.40242988    
  0.78431630    
 -0.70988393    
  0.20869359    
  4.02735397E-02
 -4.71471138E-02
 -0.15242803    
  2.38103550E-02
 -0.35947922    
  0.35947978    
  0.19207737    
 -0.22800958    
 -0.50811946    
  0.62318885    
 -7.27252476E-03
 -0.12833092    
 -2.52111182E-02
  4.57461812E-02
  0.78993428    
  -1.2583143    
  0.39676955    
 -0.42308593    
 -0.17435384    
  0.54821354    
 -1.38564901E-02
  0.43750435    
 -0.15916836    
 -0.46158805    
 -6.93927258E-02
  0.42326951    
 -0.44751289    
  0.50836897    
  0.40423426    
 -0.59470659    
 -0.20763922    
 -6.23433925E-02
  0.26550838    
 -2.72749458E-02
 -0.10689785    
  0.29915419    
 -7.63350120E-03
  0.20067039    
 -0.15571915    
 -0.19337162    
  0.10135253    
  0.87446398    
 -0.84284133    
 -0.30205283    
  0.45675871    
 -0.26570296    
 -0.17538905    
 -4.77542505E-02
 -0.17798403    
  0.52756792    
 -6.73521459E-02
 -0.19885063    
 -2.02023946E-02
  0.68546420    
 -0.34680796    
 -0.48097289    
  0.84308690    
 -0.62702698    
  7.74876624E-02
  0.10404411    
 -5.27503043E-02
  3.27895097E-02
 -5.81076927E-02
 -0.27353677    
 -6.37904480E-02
  0.60231805    
 -5.04311547E-02
  0.21899664    
 -0.21899736    
 -0.13649118    
  0.38011387    
  0.15954146    
 -0.18694021    
 -0.48342583    
  0.87020004    
 -0.80904543    
  0.58590198    
 -0.47000372    
  0.25508106    
 -0.53649312    
  9.07537937E-02
 -0.10080393    
 -0.14660375    
  3.44864987E-02
  0.16618375    
 -0.35190088    
  0.20252503    
  0.85913253    
 -0.48756862    
  0.58608264    
 -0.64934427    
  3.21315639E-02
 -0.12621756    
  0.28992191    
 -0.56719476    
  0.29063606    
  0.50372106    
 -0.62593818    
  9.07537937E-02
 -0.13679750    
  9.00600851E-02
  0.54377002    
 -0.34092686    
 -0.25690961    
  6.83201179E-02
  5.95139228E-02
  6.45387918E-02
  0.91795570    
 -0.56671274    
 -0.72593623    
  0.56737787    
 -0.44757643    
  0.16332453    
  0.14035742    
  9.09719765E-02
  0.32239839    
 -0.20945847    
 -0.51840532    
  0.24889585    
 -0.16052648    
  0.40712205    
  0.19220640    
 -0.59932798    
  0.34214154    
 -7.71020874E-02
 -0.43254629    
   1.0232970    
 -0.44866839    
 -0.28989220    
  0.19986610    
 -0.65755540    
 -7.24954903E-02
  0.25131413    
  0.43049023    
  0.36801690    
 -4.85270359E-02
 -0.63414961    
  0.15860483    
  0.57536393    
 -0.45807481    
 -0.26553223    
  0.28897008    
 -0.10150700    
  0.24846163    
  0.22846246    
 -0.77895278    
 -0.25545236    
  0.93989027    
 -0.27704847    
 -0.19470657    
 -0.12422843    
   1.2978387    
  -1.0221331    
  6.97955787E-02
 -0.19362079    
  0.25181893    
  0.20099221    
 -0.58374852    
  0.25073817    
  5.10918312E-02
  0.51541251    
 -6.37763590E-02
  -1.0961756    
 -0.24715160    
   1.3408866    
 -0.19363181    
 -0.29065377    
 -0.16345403    
  0.94575888    
 -0.91357136    
  0.25432670    
 -0.27259234    
  0.70003557    
  -1.1820940    
  0.53150594    
  0.43428531    
 -0.35020277    
 -0.14745362    
  0.13528256    
 -4.59371693E-02
  0.63598913    
 -0.50781310    
 -0.24116281    
   1.2602531    
  -1.2602544    
 -4.79585445E-03
  0.64387643    
  3.71793136E-02
 -0.23476763    
  0.54411167    
  -1.1461524    
  0.41292751    
 -0.44141901    
  0.45251063    
  0.40055105    
 -0.72314936    
  0.61394984    
  0.43078300    
  -1.5830039    
  0.81574988    
 -7.17436150E-02
 -0.10444228    
  6.65430203E-02
  1.27931824E-02
  4.55568060E-02
 -0.11576052    
 -2.76524741E-02
 -0.32902426    
  0.34754279    
 -0.27250633    
  0.12445349    
  0.47398502    
 -0.38741684    
 -0.19311127    
  0.12759590    
  0.65330148    
 -0.28317526    
 -0.50962800    
  0.16012119    
  0.34950671    
 -0.13868302    
 -0.20573393    
  0.89058214    
 -0.50046271    
 -0.21800222    
  0.23841086    
 -8.42602029E-02
 -3.66959255E-03
  0.52976245    
 -0.69314706    
  0.29415426    
 -0.11255484    
 -0.23494633    
 -2.30966415E-02
 -0.15104003    
  8.83695707E-02
 -0.28602561    
  0.16450454    
  0.62335193    
 -0.11477523    
 -0.51987612    
  0.39403656    
 -0.38837036    
  0.64985019    
 -0.16651744    
 -0.27041107    
  0.69997352    
 -0.27790415    
 -0.68717790    
  0.17435364    
  0.51879334    
 -0.12337919    
 -0.18840048    
  0.95457280    
  -1.1320287    
  0.43731463    
  3.69268805E-02
 -0.48399866    
 -0.14196998    
  0.58590156    
 -5.49412370E-02
 -0.42390648    
  0.79901510    
 -0.67504698    
 -0.10885415    
  0.23111176    
  0.45702270    
 -0.65373343    
 -6.48615286E-02
  0.48153505    
 -1.92936119E-02
 -0.24946065    
  0.40268353    
 -0.39438438    
 -0.13707891    
  0.10346289    
  6.61400929E-02
  0.10975103    
 -2.54095551E-02
 -7.24122897E-02
 -1.19282762E-02
   1.2919838    
  -1.6149480    
 -0.15507178    
  0.52109545    
 -0.23664460    
  0.11454166    
 -4.87898849E-02
  0.28995255    
 -0.38526210    
  0.75846696    
 -0.74357766    
  0.46134514    
 -0.43221804    
  9.13879201E-02
 -0.21336533    
  0.14561924    
  0.91254526    
  -1.0004064    
  0.10638078    
 -9.62272510E-02
  0.17131884    
  0.20684084    
 -0.27735555    
  8.31989422E-02
  2.07910631E-02
 -0.14595380    
  0.72363001    
 -0.85580176    
  0.72786349    
 -0.66468441    
  0.14242013    
  0.11679917    
 -3.94456647E-03
 -0.62811536    
  0.17612967    
  0.31675911    
  0.34804046    
 -0.20886900    
  2.71862242E-02
 -0.27121529    
  0.36268741    
 -0.14256337    
 -0.30942187    
  0.37572309    
  0.12405287    
 -0.33314395    
 -2.35304311E-02
  6.00644015E-02
 -0.37673363    
  0.47895071    
  0.25266296    
 -3.84665132E-02
 -0.55310184    
  0.59783673    
 -0.45511460    
  0.70295089    
 -0.72285211    
 -0.19343920    
  0.19845119    
  0.68561864    
 -0.47454765    
  6.65610284E-02
  0.62860900    
 -0.59508574    
 -0.35719761    
  9.00600851E-02
 -5.91304936E-02
  0.32626823    
 -0.26713833    
  3.29448543E-02
  0.47979331    
  0.27615431    
 -0.98956323    
  0.24283192    
  0.47629109    
  0.35980403    
 -0.62216848    
  0.37538800    
 -0.18998401    
 -9.00932178E-02
 -0.34187338    
  0.29004928    
 -0.46575704    
  0.52429420    
  6.66656625E-03
 -0.40879264    
  0.33647180    
  0.32363468    
 -0.37117618    
  4.39633243E-02
 -0.43825421    
  0.22757794    
  0.69093210    
  -1.1008313    
   1.0128124    
 -0.64355081    
  0.39154384    
 -0.55108446    
  0.66852170    
 -0.62618768    
  2.55775824E-02
  0.22112162    
  0.20103864    
 -0.14590643    
 -0.42285714    
  0.62977761    
 -0.19928733    
 -0.40167075    
  0.70444703    
  8.39173235E-03
 -0.40268326    
 -0.14792033    
 -0.26381516    
  0.28295463    
  0.70023125    
 -0.78939891    
  0.23037152    
  0.15238509    
 -5.44599518E-02
 -0.41483697    
  0.70158607    
 -0.55472565    
 -0.16395554    
 -6.53045923E-02
  0.59322500    
 -0.81944007    
  0.38996017    
  0.33721563    
 -0.20564020    
 -0.13157709    
  0.13613245    
  0.69541764    
 -0.42608416    
 -1.39863351E-02
 -0.27833572    
  1.84331462E-02
  5.33460788E-02
 -0.29492369    
  0.24613336    
  0.53861737    
 -0.35629579    
  0.30737334    
  0.60588264    
 -0.76889306    
  0.18505011    
  0.46966264    
 -0.99052936    
  9.19689313E-02
 -0.43951184    
  0.93939787    
 -0.63881248    
  8.29967037E-02
  0.81191331    
 -0.38600898    
 -0.57858151    
  0.45572671    
 -0.67372829    
  0.85277736    
 -0.70967573    
  0.81585670    
 -0.15948826    
 -0.55100715    
 -0.31471038    
  0.46743143    
  0.14738333    
 -0.13036171    
  2.91081332E-02
 -0.21396446    
  0.39354995    
  0.63679397    
 -0.74139434    
 -9.56900641E-02
 -6.48170039E-02
  0.39348936    
 -0.30387646    
  0.25764310    
  1.56493243E-02
 -0.59840155    
  5.49586192E-02
  0.73247027    
 -0.83368063    
  0.61310482    
 -0.27073249    
  1.66673753E-02
 -9.98665467E-02
 -5.63531704E-02
  0.28405261    
 -0.55417693    
  4.33511809E-02
  0.30122641    
  0.13016237    
 -0.47474021    
 -3.21569368E-02
  0.13434811    
  0.66121399    
 -0.29657096    
  0.58866793    
 -0.62092894    
 -0.14058113    
 -0.35937417    
  0.34512123    
  0.22981948    
  0.31949013    
 -0.58833891    
  0.75347942    
 -0.75846642    
  3.44011821E-02
  0.18070962    
  3.17484550E-02
  0.28963351    
 -0.54654294    
  8.70121345E-02
  0.12188983    
 -0.33811378    
  0.39777294    
  0.84674567    
 -0.94398832    
 -0.15628019    
 -0.24705847    
 -0.14359029    
  0.23483916    
  0.26860574    
  0.28434357    
 -0.12071381    
 -0.42643750    
  0.12482337    
 -0.39531294    
   1.1598309    
 -0.23749742    
 -0.31207329    
  1.63272396E-02
 -0.21107073    
 -0.11653304    
 -0.31424820    
  0.12967764    
   1.1164702    
 -0.67560261    
 -0.29641604    
  0.17645618    
  0.15834397    
  0.36708111    
 -0.24883337    
 -0.33721673    
  0.18058416    
 -0.33821368    
 -0.27958569    
  0.52682608    
  8.56327489E-08
 -0.33647147    
  0.62057662    
 -0.12995324    
  8.22385624E-02
 -0.24116281    
 -7.79752725E-07
 -4.79585445E-03
  7.41084591E-02
 -0.15415144    
 -7.57110417E-02
  0.31538475    
 -0.42199516    
  0.97219872    
 -0.49054393    
  7.69252516E-03
 -0.19854531    
  0.49481016    
 -0.59809601    
  0.27069953    
 -0.25527450    
  0.34590277    
 -0.55511385    
 -1.26577057E-02
  0.53474110    
 -0.36524019    
  0.57938880    
 -0.21788649    
  1.11731393E-02
 -0.13883606    
  2.93525215E-02
 -0.11365858    
  4.61840350E-03
 -6.66909367E-02
  0.38388771    
  0.21370333    
 -0.55420953    
 -0.25064003    
  0.43138865    
 -7.90517591E-03
  0.21677402    
 -0.41348460    
 -0.16793273    
  0.39973459    
 -0.12644085    
 -0.19633174    
   1.4201074    
  -1.1770575    
  0.97040200    
 -0.65308052    
 -0.48399866    
  0.43445271    
 -0.37267581    
 -4.93746029E-07
  0.81450796    
 -6.75364584E-02
 -0.47087693    
 -0.16705373    
 -0.20066991    
  0.61709481    
 -0.46294406    
 -9.53101218E-02
  0.30538186    
 -9.56609696E-02
 -0.18618946    
  0.27833611    
 -4.31720242E-02
 -6.84678927E-02
 -0.22412793    
  0.28150505    
 -0.23812425    
  0.34050739    
 -0.19176179    
  0.54204094    
 -0.67209303    
  0.53551841    
 -0.56368905    
 -0.21720877    
  0.28174782    
  0.50724745    
 -0.48517162    
  9.57071707E-02
 -0.30368230    
  8.74597430E-02
  9.80418082E-03
  0.51763165    
  8.89473259E-02
 -0.46575755    
 -7.47606531E-02
 -0.12121447    
 -2.61105653E-02
  0.27971417    
  5.44884652E-02
 -0.12491101    
  0.27254641    
 -0.22232656    
  0.12275923    
 -0.11462887    
 -0.12489291    
  0.67228931    
 -0.49610201    
  0.50542676    
 -0.42066157    
 -0.40369931    
  3.63679416E-02
  0.78799373    
  -1.0554720    
  0.80349517    
 -0.47659212    
  0.62346685    
 -0.38127556    
 -3.84665765E-02
 -0.30482224    
  0.38757545    
 -0.48235422    
  0.11583110    
 -6.45377934E-02
  0.65636802    
 -0.79946792    
   1.0069283    
 -0.19315307    
 -0.53575540    
 -0.25270307    
  0.25270200    
  3.34164016E-02
 -0.28611910    
 -0.11232830    
  0.95604891    
 -0.61558849    
  0.14773314    
 -0.10870492    
 -0.12739831    
  0.24889585    
 -0.13595602    
 -0.37911642    
  0.26617607    
  6.82680234E-02
  0.26197341    
  0.36561942    
 -0.41773489    
 -0.22006193    
  0.35821238    
 -0.22403988    
  5.24140783E-02
  0.41253218    
 -0.26631555    
 -7.24122897E-02
  0.28669384    
 -0.69611984    
 -7.41071254E-02
  0.34377185    
 -9.53099430E-02
  0.23507237    
  7.87381735E-03
 -0.26314858    
  0.15560754    
 -0.12545373    
  0.12981187    
 -0.68448901    
  0.32781419    
  0.37391663    
  0.33769217    
 -0.77573425    
  0.57743120    
 -0.43565691    
  0.96343726    
 -0.32947955    
 -0.61122924    
  0.31538475    
  0.46641064    
 -0.41840219    
 -0.66237569    
  0.65058786    
  0.52339488    
 -0.49610201    
 -1.16058681E-02
  7.75208278E-03
 -7.75223039E-03
  0.30312601    
 -0.42725214    
 -1.33034689E-02
  0.26852655    
 -0.38185498    
  0.50681806    
 -0.30387646    
 -0.29177153    
  0.58960682    
 -0.45198506    
 -8.44172612E-02
  4.06151190E-02
 -8.29482898E-02
  0.80309182    
 -0.76595300    
  0.31845400    
 -0.25293893    
  0.30820194    
  0.54880440    
 -0.87174839    
  0.33717883    
 -0.62816751    
  0.51610994    
  0.24116163    
 -0.71195745    
  0.33556843    
  0.56026161    
 -0.16541141    
 -0.27155241    
  0.65232497    
 -0.12169667    
 -0.73888278    
  0.66060394    
 -2.05666292E-02
 -0.17559086    
  0.70698273    
 -0.51848811    
 -0.36402756    
 -0.21762340    
 -0.16413839    
  0.28497586    
  0.50102150    
 -0.60367495    
  2.66684256E-02
  0.16536537    
 -0.38522470    
  0.31197506    
  0.60540801    
  -1.0454648    
  0.31222343    
  6.59582913E-02
  3.34762074E-02
 -0.22520414    
  0.26157102    
  0.16430286    
 -0.36585638    
 -0.35114324    
  0.30647004    
  0.13289645    
 -4.54618186E-02
 -0.14489120    
   1.0713626    
 -0.30065727    
  0.18149178    
 -0.70567346    
 -0.33060741    
  0.33897564    
 -0.27115223    
  0.57741123    
 -0.53462315    
  0.37893853    
 -6.28670231E-02
  0.22161612    
 -0.52726996    
  0.34678176    
 -8.80106390E-02
 -0.24334593    
  0.32768759    
 -0.38005522    
  0.16788119    
 -0.15718624    
 -0.27359647    
  0.71732801    
 -0.38686749    
  0.27884895    
  5.54673150E-02
  0.38853580    
 -0.47489390    
  4.97233570E-02
 -0.18381509    
  0.16877760    
  3.71792950E-02
 -0.49513504    
 -0.29771304    
  7.75577202E-02
   1.5188926    
 -0.29863527    
  -1.1693375    
  0.74497205    
 -0.32775709    
  9.30313859E-03
  8.43074322E-02
 -4.34853099E-02
  0.22580703    
  0.10748610    
 -0.49711877    
   1.1278495    
  -1.2039726    
 -5.66645572E-03
   1.1136506    
 -0.89506304    
  6.62492886E-02
  0.48484984    
 -0.37948921    
  7.41075203E-02
  0.70733219    
 -0.38628450    
 -0.65751976    
  3.44011821E-02
  0.12686707    
 -0.29479948    
  0.72961724    
 -0.61628783    
  0.67252761    
 -0.34484032    
 -0.39631537    
 -4.47000898E-02
  0.34054574    
 -9.81596783E-02
 -1.35439439E-02
  0.30681637    
  0.28349248    
  0.37217113    
 -0.97621083    
  0.17306183    
 -4.76278812E-02
  0.10414039    
 -0.16705403    
  0.15229329    
 -2.25576144E-02
 -0.12541705    
  0.36739311    
 -0.48625475    
  0.54142058    
  6.55973330E-02
 -9.71641019E-02
 -0.27704847    
 -0.39589560    
  0.75679219    
 -0.35323367    
  3.37747037E-02
 -3.75982933E-02
 -0.36051354    
 -0.11025599    
 -0.14499043    
  0.49797711    
 -0.47692433    
  0.19497277    
  0.15822420    
 -0.15822396    
  0.32001123    
  0.51165509    
  -1.1366397    
  0.68145090    
  5.71582019E-02
  0.94260770    
 -0.98420179    
 -0.12310582    
  0.65984750    
 -0.21863873    
  0.30508554    
  -1.1964097    
   1.2046579    
 -0.20432815    
 -0.43875912    
  5.69417402E-02
 -0.41473261    
  0.45806071    
 -0.26095143    
 -0.41468200    
  0.78908801    
 -0.53854513    
  0.31303391    
  0.12260275    
  0.31015536    
 -0.72970539    
  0.28901130    
 -1.20244958E-02
  1.99610405E-02
  0.10851793    
 -0.29004827    
  3.72130424E-02
  0.15610544    
 -3.57887819E-02
  0.19772176    
 -0.31803909    
  0.36032143    
 -0.33774644    
 -0.24116278    
  0.92759061    
 -0.72743577    
  0.34638935    
 -0.45953307    
 -0.18232229    
  0.29546475    
  2.29898021E-02
  0.14763573    
  0.41197941    
 -0.59195077    
  5.03543541E-02
  3.93919982E-02
  5.42932749E-02
  0.29072583    
 -0.62557441    
  0.48200539    
 -0.19716816    
 -4.28303611E-03
 -0.42715776    
  0.30399528    
 -0.10212933    
  0.55807894    
 -0.24256189    
  6.45386875E-02
  0.15624925    
 -0.28978068    
 -0.17896555    
  0.34148437    
 -5.50598390E-02
 -6.63014725E-02
 -3.69647332E-02
 -0.12935597    
  0.96281058    
  -1.2161676    
  0.62327719    
 -0.16795190    
  0.44986024    
 -0.70061892    
  5.35414256E-02
  0.27576324    
 -0.37534684    
  0.21578678    
 -6.98966160E-02
  8.24764967E-02
 -5.56885786E-02
  0.13957052    
 -0.13079819    
  0.17208026    
 -0.48780897    
 -2.42431257E-02
 -0.29795980    
   1.2031459    
 -0.66621798    
  2.38683298E-02
  0.73923862    
 -0.54674876    
 -0.59324968    
  0.52481210    
  7.23202676E-02
 -0.13685937    
 -0.11279504    
  0.29881421    
 -7.40782404E-03
 -8.53227377E-02
  6.27654046E-02
 -0.18308288    
  0.46025315    
 -0.71942604    
  0.27277946    
 -3.20388116E-02
  1.38574168E-02
  0.78302139    
 -0.34447107    
 -0.30961752    
 -0.17109521    
 -9.53109935E-02
  0.36974737    
  0.52095640    
 -0.35390145    
 -0.36772498    
 -0.28620163    
  0.25917244    
  0.19065802    
 -0.23739636    
  4.67368923E-02
 -4.57628584E-03
  8.77756253E-02
 -0.16400240    
  0.63190329    
 -0.21332386    
 -0.11371935    
 -7.97383562E-02
  0.25043610    
 -0.88598591    
  0.41042843    
  0.20112096    
  0.24951296    
 -0.19821978    
 -0.10536063    
 -0.13720140    
  0.11995954    
  0.14541745    
 -0.10703233    
 -0.23471600    
  0.43500668    
 -2.77797077E-02
 -0.49568191    
  0.47792032    
 -0.11375890    
 -0.14681438    
 -0.25264496    
  0.14469646    
 -0.51775736    
   1.0781133    
  0.40743589    
  0.15133412    
 -0.88055748    
 -0.12597905    
  0.22684073    
  6.08418770E-02
 -0.19068979    
 -1.26848128E-02
 -0.18147054    
  0.76213962    
 -0.66497558    
  0.47404647    
 -0.23619640    
 -0.46563408    
  0.38589528    
 -6.11187965E-02
  0.45465565    
 -0.85175300    
  0.11778378    
  0.75768542    
 -0.40937927    
 -0.19415596    
  8.56327489E-08
 -0.18805304    
  0.59984607    
 -5.84578477E-02
 -0.17101440    
 -0.15879056    
  0.19388252    
  5.58806993E-02
 -0.26381376    
  0.62734973    
 -0.65606052    
  0.18151249    
  0.41753799    
 -0.31015465    
 -0.32850325    
  0.21299155    
  6.70865849E-02
  5.56729734E-02
 -7.49417096E-02
 -0.39578375    
  0.51313478    
 -0.30045164    
  0.20236878    
 -8.35472643E-02
  6.81621805E-02
 -7.23204166E-02
 -0.56065720    
  7.27345655E-03
  0.22603865    
 -1.16283540E-02
  0.55543011    
 -0.47134668    
  0.34640712    
 -0.54171592    
  6.94276914E-02
  0.34687057    
  7.07155094E-02
  0.18632981    
 -0.43078303    
  0.25245371    
 -0.68126547    
  0.80478698    
 -0.28299919    
  0.65261751    
 -0.67625970    
 -2.42145713E-02
  0.29865140    
  0.13262211    
 -0.52364618    
 -0.33539754    
  0.82996267    
  0.23811255    
 -0.70615047    
 -0.14632717    
  0.66237527    
  0.69314742    
  -1.0678403    
  0.54654336    
 -0.46790054    
  0.66761398    
 -0.17373744    
 -0.51940972    
 -0.10919897    
 -0.41755643    
   1.4309051    
 -9.32185054E-02
 -0.79383594    
  0.38260725    
 -0.48985168    
  4.15772162E-02
  0.65157115    
 -0.17761576    
 -0.28486928    
 -0.18007670    
  0.84087098    
 -0.57816225    
 -7.51699209E-02
 -0.32171190    
  0.23638909    
  1.60649307E-02
  1.97242759E-02
  0.37907863    
 -0.58192229    
  0.69553679    
 -0.86738765    
  0.70725179    
 -0.34830666    
  0.45702270    
 -0.67324561    
  1.95125844E-02
  0.58885932    
 -0.10744794    
  0.16980545    
  4.67488356E-02
 -0.99373353    
  0.26635268    
 -1.50371380E-02
   1.0234679    
 -0.63841152    
 -0.50853717    
  0.54232419    
 -0.11239925    
  4.00778055E-02
 -0.16672938    
 -0.10208503    
  0.88592821    
 -0.73445106    
  3.55062149E-02
  7.10578412E-02
  0.69134039    
  -1.1168615    
  6.41931966E-02
  5.54294959E-02
  0.58451337    
 -0.49546140    
 -9.39653888E-02
  0.49493641    
 -0.22089398    
  0.31538475    
  0.11839014    
 -0.60492313    
  0.18970187    
 -0.10863379    
 -0.57718658    
   1.6716926    
 -0.48465082    
 -0.28693956    
  0.26669163    
 -0.75889897    
 -3.46733032E-07
 -0.24647175    
   1.4198856    
  -1.1930214    
  0.38546431    
 -0.37072203    
  0.25671974    
 -0.16808331    
 -8.86359140E-02
  0.11071219    
  0.38932347    
 -0.74787283    
 -0.44044566    
   1.6985503    
 -0.87369382    
  0.34855685    
 -9.04954132E-03
 -6.57517463E-02
 -0.27802026    
  5.00105955E-02
   1.4756738    
  -1.5919346    
 -0.25327358    
  0.90920705    
 -0.20727520    
 -9.47269201E-02
 -0.27073249    
  0.75623989    
 -0.95039600    
  0.13798554    
  0.11332877    
 -0.33647153    
  0.66211486    
 -0.63471526    
 -6.70634806E-02
   1.2335880    
 -0.42073223    
  0.21593802    
  -1.1781379    
 -9.86722186E-02
  0.48379645    
  0.89319462    
 -0.84418726    
 -0.21233249    
  0.18142527    
  0.47893253    
 -0.62341380    
  0.21794896    
  0.89097339    
  -1.2536188    
   1.3308957    
 -0.87673569    
 -0.58854705    
  0.46743143    
 -6.65429831E-02
  0.85772842    
  -1.1302346    
  0.35184377    
   1.0419519    
  -1.3467295    
  0.37827888    
  0.20245822    
 -0.56364292    
 -0.38035938    
  6.40219077E-02
 -0.39390370    
  0.58394879    
  0.10919847    
 -7.76508600E-02
  6.19126856E-03
  0.19051860    
  6.89929277E-02
  0.70498186    
 -0.25299621    
 -0.29783410    
  0.21905364    
 -0.20688333    
 -0.17109521    
  0.27806681    
 -0.26381376    
 -0.10431207    
 -9.32189524E-02
 -0.18232234    
  0.37985337    
   1.1973475    
  -1.2656657    
  0.14981253    
 -7.67867491E-02
 -0.15180552    
   1.1237931    
 -0.80385053    
 -0.37037465    
 -0.19620974    
  0.82405275    
 -3.75041813E-02
 -0.29835492    
  0.53037608    
 -0.58325070    
  0.34162986    
 -9.08188075E-02
 -0.25081077    
 -0.29221642    
  7.59102761E-07
  0.34079149    
 -0.28195134    
  0.23337755    
 -7.51525164E-02
  4.29650806E-02
 -0.15104003    
  0.45838758    
 -0.38505545    
 -3.59927826E-02
  0.42104992    
 -5.29221483E-02
  0.24606724    
 -0.53374946    
  0.38101363    
 -6.62271446E-03
 -0.17372051    
 -4.44514304E-02
  0.65094692    
 -0.56773084    
  0.22390336    
 -0.15415031    
 -0.11645380    
 -4.48137261E-02
 -0.41173527    
  0.26863426    
  0.13052212    
  6.13690279E-02
 -0.17757031    
 -0.26426247    
  0.18026088    
 -0.13795939    
  0.15836906    
  0.64132196    
 -0.53142565    
  9.07753706E-02
 -0.34727445    
  0.21492359    
 -7.84713104E-02
  0.29023013    
 -0.23562589    
  9.22315195E-02
 -0.27165765    
  0.20800093    
  0.75459993    
 -0.92850596    
 -2.83313226E-02
  0.10363500    
 -4.23335657E-02
  0.68500596    
 -0.30694011    
 -0.10536018    
  0.73742044    
 -0.22166793    
 -0.19468266    
 -0.30879885    
  4.05704416E-03
  0.39869434    
 -9.39524472E-02
 -0.46227175    
  0.62195176    
 -0.49317044    
 -6.89923316E-02
  3.07717379E-02
  0.15229329    
  0.17360938    
 -0.21924520    
  0.53542292    
 -0.55110961    
  0.36101368    
 -0.71825278    
  0.27058724    
 -0.10440389    
  6.48376271E-02
 -0.24811731    
  0.44674698    
 -6.84678927E-02
  0.49094373    
  0.17829756    
 -0.76849633    
  4.33850987E-03
 -0.21667090    
  0.42674273    
  0.31621858    
 -0.78692317    
  0.37117565    
 -0.13242479    
  0.69314748    
  -1.0574358    
  0.65418118    
 -0.28989220    
  0.94936639    
 -0.18988478    
 -0.78638881    
  0.89979196    
 -0.41009688    
 -0.10257911    
 -0.42415643    
  9.44517776E-02
 -0.20401514    
 -0.28417853    
  0.28417870    
 -0.29826429    
  0.43573555    
  0.27149716    
 -0.30413297    
 -1.43197030E-02
  0.36624464    
 -4.77902927E-02
  0.40779349    
 -0.98238081    
  0.20179941    
 -5.74569404E-02
  0.33493537    
  0.51696050    
 -0.57231051    
  0.37520134    
 -0.51455790    
  0.26164538    
 -0.34950608    
  4.48954850E-02
 -3.47422101E-02
   1.0952395    
  -1.0653869    
  3.37387957E-02
 -0.39603165    
  0.33747801    
  5.85539863E-02
  0.43810245    
 -0.25262606    
  0.34876996    
  9.02464613E-02
 -0.43901679    
 -0.11679953    
  0.63390428    
 -0.32759202    
 -0.33777654    
  0.24571745    
 -0.12945788    
 -0.14874446    
  4.15772162E-02
  0.23662651    
 -0.19237177    
 -0.33647147    
  0.48876551    
 -0.10577333    
 -0.22624746    
 -0.55315965    
  0.87396657    
  0.63709396    
 -0.74412626    
 -9.65667292E-02
  0.28652903    
 -4.96553257E-02
 -0.35408080    
  0.35043815    
 -0.37138054    
  0.10536055    
  0.18628225    
  0.46554688    
 -0.40051481    
  0.40793118    
 -0.46901900    
  0.19600661    
 -0.47584665    
 -4.80087101E-02
 -0.23967308    
   1.2487867    
  -1.1623536    
  5.57429120E-02
  0.88694853    
 -0.42298719    
 -0.30294961    
  0.22825901    
  0.47000349    
  0.38484558    
 -0.63252282    
 -0.67372829    
  0.92395389    
 -0.60317105    
  0.27480847    
 -6.19501099E-02
  9.66763198E-02
 -0.50402260    
  0.37292603    
 -0.11535392    
  0.17940639    
 -3.33983675E-02
 -0.45576680    
  0.60613543    
 -0.67385334    
  0.58566159    
 -0.36379209    
   1.5645689    
  -1.7187202    
  0.11778359    
 -0.47106308    
  0.69314694    
 -0.13111326    
 -7.52241537E-02
   1.0524228    
  -1.1004316    
  0.27115303    
 -0.42439243    
  0.96962041    
  0.22796275    
 -0.27241433    
 -0.71872395    
  0.15341000    
  3.06366254E-02
  0.18088397    
  4.91326377E-02
 -0.30611527    
  0.68380123    
 -0.13823712    
  0.73407668    
  -1.3031715    
  0.10821351    
  2.94760820E-02
 -0.34899881    
  0.87055463    
  0.31261533    
 -0.28828296    
 -0.98725998    
  0.92783660    
 -0.68299407    
  0.53477842    
 -0.92520666    
  7.88930878E-02
  0.37037385    
  0.29479989    
 -0.61146897    
  0.17904873    
  0.12805229    
 -0.13353123    
  0.31745455    
  0.45488957    
 -0.52961391    
  1.70942191E-02
  0.25975302    
 -0.40546539    
  0.92410344    
 -0.36169037    
 -0.72147852    
  0.42444149    
 -0.14977410    
 -2.20754240E-02
  0.41139936    
 -0.10273409    
  9.38187614E-02
 -0.32106882    
  0.12371001    
  7.35887140E-02
 -0.25227991    
 -0.35667491    
  0.25131416    
 -0.34228539    
   1.1076421    
 -0.34233251    
 -0.49824762    
  0.13157579    
  5.33460788E-02
 -0.23841086    
  0.39441511    
  5.40674627E-02
 -0.15942745    
 -5.06435856E-02
  0.14483079    
   1.3195065    
  -1.5837446    
  0.21432415    
  1.56248305E-02
 -0.16388841    
  0.11625997    
  0.24087155    
  0.16459368    
 -6.72519505E-02
 -0.43637246    
  2.21740212E-02
 -0.25886235    
  0.57251954    
 -0.43969783    
  0.23008482    
 -8.66524726E-02
  0.34627590    
  0.15502134    
 -0.16113766    
 -0.35317516    
  0.71046376    
  -1.1743726    
 -0.26028275    
  0.83564699    
 -8.98563936E-02
  0.58254999    
 -0.31428608    
 -3.66099253E-02
  0.20466881    
 -0.63937002    
  0.26115498    
 -8.84784013E-02
 -0.50496835    
  0.57718730    
  0.13045311    
  0.71450073    
  -1.0240017    
  4.89014806E-03
  0.33298221    
  0.16111895    
 -0.27584788    
 -0.24795845    
  8.19743201E-02
  0.43885207    
 -0.54113108    
  0.44073287    
 -0.29319802    
  0.31925756    
 -0.41678280    
  0.35716262    
 -0.61757851    
  9.64593962E-02
  0.18327825    
  0.12572592    
 -6.98966160E-02
  0.11929023    
  6.60438240E-02
  0.10008380    
 -0.37531146    
 -6.12443835E-02
  0.39488336    
 -7.73865283E-02
 -0.37156281    
  0.30830172    
 -0.14467107    
 -0.14165032    
  0.29445288    
  0.11101274    
  0.23753186    
 -0.53005731    
  3.34164016E-02
  9.82936546E-02
 -3.90507244E-02
 -2.69071572E-02
 -0.25782940    
  0.66025895    
 -0.19025546    
 -0.23982695    
  0.63047606    
 -0.36524019    
  0.38005558    
  1.94179472E-02
 -0.45095554    
 -0.22787106    
  0.41019318    
 -0.12726218    
 -0.63757747    
  0.21227442    
  0.54308659    
  0.47790918    
 -0.50038213    
  0.11633925    
 -0.43926689    
 -0.10386644    
 -0.19131620    
  0.30411237    
  0.20430072    
 -3.62948864E-03
 -7.55077749E-02
 -0.10754135    
  0.56521440    
 -0.83415049    
 -0.16083899    
  0.49322194    
 -0.16929245    
  0.75662291    
 -0.61643916    
  0.74654776    
 -0.86274928    
 -0.26426247    
  0.31508183    
  0.24276912    
  0.17759858    
 -0.44776678    
  8.00426006E-02
  0.13938990    
 -0.18306482    
 -0.50637197    
  3.63667868E-02
  0.77538496    
 -3.68550606E-02
 -0.38185498    
  0.18232179    
 -8.24753791E-02
  0.93511665    
 -0.69849050    
 -0.35667461    
  0.26706252    
 -0.35221982    
  0.16833569    
 -5.79868630E-02
  0.25352326    
  0.26028270    
  0.12305979    
 -0.49775341    
  0.25131425    
 -0.25565264    
  0.54837251    
 -0.48928374    
  0.12684917    
 -5.56727201E-02
 -0.17018095    
  0.13126647    
 -3.63673829E-02
 -0.13647428    
  0.52673614    
 -0.10257911    
 -0.45773339    
  0.37072197    
 -4.82856967E-02
  0.25445041    
 -0.66345602    
 -0.14884631    
  0.48074841    
 -0.17471662    
 -4.55638953E-03
  0.49146119    
 -0.45558265    
  4.39577317E-03
 -1.76990964E-02
 -0.38120794    
  0.33553717    
 -0.38924307    
  0.59921563    
 -0.17327088    
  0.38422000    
 -0.39326954    
 -9.13211890E-03
 -0.22544058    
 -1.73919983E-02
 -0.19290379    
  0.36935982    
  0.16251916    
 -0.46335956    
  0.39436674    
  0.19782591    
 -0.23883328    
 -4.66293795E-03
 -1.88683998E-02
  0.27329358    
 -0.20875435    
  0.18306494    
 -0.30140626    
  0.82258731    
 -0.67347437    
 -0.33647147    
  0.45088270    
  7.79611543E-02
 -0.57219547    
  0.87494087    
 -0.44036797    
  2.02846546E-02
 -0.17991450    
 -0.22554936    
  0.25865072    
  0.27480847    
 -0.62816751    
  0.48805189    
 -0.39334285    
  0.22555061    
  0.18791519    
  0.35228291    
 -0.74783707    
  0.12759590    
  0.18058416    
  0.22834706    
  0.28941023    
 -0.36858889    
  0.80131233    
 -0.33177710    
 -0.53933114    
  0.26944444    
 -0.16649626    
 -0.12323265    
 -0.23447800    
  0.70601755    
 -0.47153926    
 -0.30421066    
 -0.10536121    
  0.81230092    
 -0.33537683    
 -3.90671156E-02
  0.12703648    
 -8.79686326E-02
  0.10190597    
 -0.31931913    
  0.59042841    
 -0.71178937    
  0.39102477    
 -0.44628775    
  5.52628227E-02
 -3.27890553E-02
  0.21868970    
  8.55221823E-02
  0.56428909    
 -0.47796020    
 -0.45953324    
  0.50724798    
 -0.12995324    
 -0.37135947    
  6.30588531E-02
 -0.50160909    
  0.72918695    
  0.19986610    
 -7.13251084E-02
 -0.16000496    
  0.11218683    
 -7.19124004E-02
  0.35755172    
 -9.31653827E-02
 -0.18030378    
  0.57107037    
 -0.46048197    
  0.21952717    
 -0.47756928    
 -0.18419166    
  0.70709407    
  5.52523509E-03
  7.43049234E-02
 -0.61212039    
  8.29909482E-07
  4.70625889E-03
  0.24817979    
  2.53173374E-02
 -8.18304345E-02
 -0.56252617    
  0.68974006    
 -0.13890931    
  7.55078495E-02
 -0.19182076    
 -0.16745539    
  0.23144266    
  0.21484503    
 -0.31928706    
  0.39624825    
 -0.31691194    
  9.29963812E-02
  0.20522328    
 -3.19519639E-02
 -0.14660306    
 -1.89757645E-02
  0.12245479    
 -6.29579499E-02
 -0.11462887    
 -3.71176712E-02
 -1.69496443E-02
 -3.47863100E-02
 -0.20559902    
  0.18774244    
  9.85811949E-02
 -5.88403828E-02
 -0.41197959    
  0.30228063    
 -0.20875572    
 -6.13698550E-02
  0.73649788    
 -0.26175851    
 -1.18810441E-02
  0.26144448    
 -0.47369099    
 -0.15991361    
  0.33564642    
 -7.28375092E-02
  4.43442352E-03
 -4.43477556E-03
  0.56278497    
 -0.26515335    
 -3.30583495E-03
 -0.76878548    
  0.27871424    
  0.53854543    
  0.32331705    
 -0.76901251    
  0.28521580    
 -0.51082629    
  0.33293843    
  8.07235762E-02
  0.11551321    
  0.45857465    
 -0.18370186    
 -0.56376845    
  0.69314730    
 -0.62285984    
  7.83013105E-02
 -0.35847050    
  0.58245015    
  0.11666717    
  0.14903598    
 -0.36034447    
 -0.30748442    
  0.49469590    
 -0.39033541    
  0.60859001    
 -0.60858899    
  0.32090747    
 -0.23878793    
  6.81621805E-02
  0.20909171    
 -6.83193803E-02
 -0.12157843    
 -0.28388625    
  0.38848671    
 -0.42973053    
  9.05143842E-02
  0.21542107    
 -0.19637246    
  0.72334659    
 -7.60463327E-02
 -0.68576735    
 -2.48149000E-02
  0.36617786    
  0.10570855    
 -0.45692286    
 -1.99998748E-02
  0.29146275    
  0.45335662    
 -0.29651424    
 -0.31603748    
  0.52488595    
 -0.11647478    
 -0.33588392    
 -0.17985502    
  0.53899616    
 -0.58951217    
  0.55144030    
 -0.31287199    
  0.24174537    
 -7.31226057E-02
 -1.73915606E-02
  3.78706045E-02
 -0.17693104    
 -0.14279015    
  7.17797801E-02
 -4.33817226E-03
  0.23524404    
  0.21832095    
 -0.21832089    
 -0.25278845    
  0.44593316    
 -0.70741355    
  0.78374404    
 -0.71705258    
  0.90981787    
 -0.76492631    
  9.74221751E-02
 -0.24231330    
  0.15874881    
 -6.14848919E-02
  4.29650806E-02
  0.14341263    
 -0.23127337    
  0.18147118    
 -7.50900730E-02
  1.36684580E-02
 -3.68701220E-02
  0.34249055    
  1.32448645E-02
 -0.56373531    
  0.52346212    
  0.97868621    
  -1.4680542    
 -0.38336518    
  0.41633558    
  0.33647236    
 -0.19085293    
 -0.10328574    
  0.49936107    
 -0.65006262    
 -0.24445252    
  0.56618774    
  0.66210294    
 -0.27277911    
 -0.51477766    
 -0.11531009    
  0.28768232    
 -0.28768131    
 -0.10536121    
  4.82017919E-02
  0.12169616    
  0.52324796    
 -9.37683657E-02
 -0.40886039    
  0.17292340    
  0.41825831    
  9.17079821E-02
 -0.34787694    
 -0.31481048    
 -0.32158446    
  0.11701691    
  0.28152895    
  0.91071963    
 -0.71004874    
  0.19549209    
 -0.37781325    
  0.54654336    
 -0.67231399    
  0.37049684    
 -0.24019121    
 -5.10550737E-02
  0.43363580    
 -0.47743821    
  0.36312142    
 -0.35815847    
  0.61331046    
 -0.85267478    
 -1.90473236E-02
  8.00427347E-02
  0.18822098    
  0.16667718    
  4.06563058E-02
 -5.31822182E-02
  6.11190870E-02
 -0.17209692    
 -4.31724861E-02
  0.27286690    
  6.15023635E-02
 -0.13102798    
 -0.26918671    
  0.92774284    
 -0.75948185    
 -0.24438496    
   1.0162127    
 -0.59024334    
   1.0311998    
 -0.91300660    
 -8.19567665E-02
  0.47311234    
 -0.69982082    
 -0.24686003    
 -5.27972244E-02
  0.11912055    
 -0.20722793    
  0.46918121    
 -0.33400694    
  0.31740871    
  0.72201484    
 -0.68102586    
  0.29667756    
 -0.15116985    
 -0.24242567    
 -0.11722965    
  3.98458070E-07
  0.28394356    
 -0.26423848    
  7.06178173E-02
 -4.17687632E-02
  0.37498924    
  7.22452328E-02
 -0.16788073    
 -0.12995324    
  0.18910159    
 -0.16490616    
  0.23028889    
 -0.39915514    
  0.72105587    
 -0.74492365    
  0.44493365    
 -0.24822316    
  0.50844198    
 -0.71975124    
  0.26537675    
 -0.57954937    
 -0.14413387    
   1.7481880    
  -1.2801248    
  0.84590971    
 -0.26570341    
 -0.45704487    
  2.96007376E-02
 -0.41173527    
  0.56588501    
 -0.15832560    
  0.10326619    
 -0.14600766    
  0.32832932    
 -0.64405829    
  0.53098035    
 -0.33576789    
  0.22018377    
 -3.96032725E-03
  8.36992562E-02
 -0.31982300    
 -0.10591859    
 -0.31218866    
  0.47191033    
 -0.17662421    
  0.17662360    
  0.13768968    
 -0.47416094    
  0.39204288    
  0.54274356    
 -0.59831297    
  5.55706881E-02
 -6.03438653E-02
  0.34124583    
 -0.37531146    
  7.16291517E-02
 -0.11720707    
  0.72877413    
 -0.60696912    
  0.38382569    
 -0.58653665    
  0.76885879    
  0.22105762    
 -0.70786899    
 -0.23272344    
  0.18942620    
 -2.69071572E-02
  0.18232182    
 -0.32892579    
  0.16907617    
   1.1919001    
 -0.95200843    
 -0.19216016    
  0.14564016    
 -0.19782528    
  0.49643660    
 -0.79008991    
  0.52745271    
 -0.50378358    
  0.44558498    
 -0.51834500    
  0.15684265    
  0.36896437    
 -0.51330698    
   1.1933575    
 -0.98145694    
  0.24402933    
  3.92896868E-03
 -7.32033551E-02
 -0.10676757    
 -4.80858162E-02
 -0.11470944    
  0.66513389    
 -0.57536340    
  1.50383301E-02
 -0.21570928    
 -5.06446436E-02
  0.46837905    
  0.53730118    
 -0.49745569    
 -9.41393450E-02
 -3.93918753E-02
  0.32169485    
  0.54330218    
 -0.72756767    
 -0.30732855    
  0.14274840    
  0.65813774    
 -0.94276726    
  0.22800937    
  3.34164016E-02
 -0.13554537    
  0.49456519    
 -0.10718336    
 -0.21496460    
  0.17018211    
 -2.70811599E-02
  1.55646512E-02
  5.99433891E-02
  0.97353017    
  -1.2150218    
 -0.25131536    
  0.21836953    
  0.50410479    
 -0.57343930    
 -0.33135805    
  0.98261362    
 -0.13735841    
 -0.30210018    
  0.19195673    
  0.24213968    
 -0.35437328    
 -0.11778340    
  0.20223674    
 -0.19365326    
 -8.93460140E-02
  0.27237898    
 -0.43985820    
  0.90182155    
 -0.51682222    
 -4.61621583E-02
 -0.15743749    
 -0.24999858    
   1.0034990    
 -0.66112739    
  0.31155491    
 -0.47061881    
  0.24747603    
  0.21075951    
 -0.36426917    
 -4.11966853E-02
  0.18309979    
 -0.57234323    
  0.73369324    
 -0.25510597    
  5.81072904E-02
 -0.40143999    
  0.39740080    
 -0.42179269    
  0.25951123    
  0.49062261    
 -0.29255331    
 -0.13353087    
  6.06246032E-02
 -0.12041187    
 -0.43920258    
  2.18188372E-02
  0.48162633    
  0.35222039    
 -0.44531083    
 -1.47417523E-02
  6.23708814E-02
  0.80522877    
  -1.0053840    
  0.50283933    
 -0.33578482    
 -9.57905278E-02
  0.40722710    
  0.14403901    
 -0.55126601    
  0.86750084    
 -0.64118737    
  0.34607038    
 -8.40311721E-02
 -0.42183155    
 -5.07730395E-02
  4.08222377E-02
 -1.00495787E-02
  0.16705401    
  0.15048113    
 -0.12933806    
  0.45312542    
 -0.54969233    
  7.96885341E-02
 -0.13657537    
  0.21825328    
 -0.32090691    
  1.60854720E-02
  0.38032943    
 -0.20512451    
  0.17560244    
  0.29885566    
  6.97329268E-02
  4.55775671E-02
 -0.50424659    
 -0.18396187    
  0.64003700    
 -0.21023975    
 -0.17084943    
   1.0098712    
 -0.83582199    
 -0.69634628    
  0.31611910    
 -9.29765254E-02
 -0.17313392    
  0.19343868    
  0.17896585    
 -9.69915316E-02
  0.55164790    
 -0.35858127    
 -0.24533430    
  0.12372699    
 -0.28195134    
  0.32827577    
 -0.15552297    
  0.10919891    
  0.29946575    
 -0.46808818    
  0.26314864    
 -0.31015518    
  0.64382243    
 -0.19475806    
 -0.19123456    
  0.18438563    
  0.24825488    
 -0.57447082    
  0.85946852    
 -0.43825516    
 -0.48511720    
  0.28131679    
 -7.97232091E-02
 -0.48758486    
  0.55961597    
  0.50928038    
 -0.46398890    
 -0.24082629    
  0.17209756    
 -6.95578605E-02
  0.39410093    
 -0.74594438    
  0.41346544    
 -3.65148522E-02
  7.55828246E-02
 -5.91886900E-02
 -4.57457341E-02
  0.44304785    
 -0.20553964    
 -0.11736375    
 -8.25616196E-02
  0.51654720    
 -0.59761494    
  0.12516291    
  0.38832542    
 -0.47000331    
  0.16803584    
 -0.41268510    
  0.21001455    
  0.52829295    
 -0.19119202    
 -0.45874602    
  0.12604086    
 -3.11821438E-02
  0.15091312    
 -6.01380840E-02
  8.32160339E-02
 -6.68223426E-02
 -0.17261302    
   1.3265750    
  -1.0947734    
 -0.31224617    
  0.14589009    
  0.56541622    
 -0.23999453    
  2.26180181E-02
  5.59148639E-02
 -0.37716806    
 -9.70742181E-02
  0.83543837    
 -0.43321544    
 -0.46740955    
  0.27464393    
 -6.50636479E-02
  0.41383362    
 -0.54377055    
  0.71445006    
 -0.72890824    
  0.86038840    
  0.18163720    
 -0.64631617    
 -0.44038132    
  0.15921405    
  0.66683018    
 -0.53709382    
 -0.18308288    
  0.21304743    
 -0.27910867    
  0.52053463    
 -0.59652108    
  0.10956308    
  0.57830799    
 -0.38193506    
 -0.12800927    
  0.27214366    
 -0.10238248    
 -0.16098917    
 -1.76217649E-02
  0.37995705    
 -0.35363990    
  0.72299969    
 -0.45499086    
 -0.34445190    
 -0.30972952    
  0.48893136    
 -0.23197104    
  0.54186577    
 -0.47979280    
  0.10118556    
  0.52247280    
 -0.55651873    
  0.13731202    
 -5.03007211E-02
  9.45883095E-02
  0.60251898    
 -0.81043643    
  0.10536082    
 -4.49969321E-02
  0.55181450    
 -0.69074005    
  9.61841121E-02
 -0.30382323    
  0.17340660    
  5.32821827E-02
  0.81093013    
 -0.75141633    
  0.53973657    
 -0.50910038    
 -4.85738888E-02
 -0.12516320    
  0.22825901    
  0.11914290    
  0.38101408    
 -0.70810974    
 -0.32349175    
  0.86791682    
 -0.61737382    
 -0.28588215    
  0.50360566    
  0.48617673    
 -0.26129508    
 -0.22488092    
 -0.11506914    
  0.37408367    
 -1.01183085E-02
  6.55973479E-02
  3.12529653E-02
 -0.23864801    
 -0.40351415    
  0.24740764    
 -8.08034763E-02
  0.49686778    
 -0.46759659    
  0.64639795    
 -0.47860458    
  0.40817177    
  0.23496565    
 -0.11778315    
 -0.61015046    
 -0.46470851    
  0.20895895    
  0.32001123    
  0.38449976    
 -0.47113344    
   1.1370782    
  -1.0504441    
 -5.98466620E-02
  0.62242252    
 -0.39488277    
 -0.26799372    
  1.81831531E-02
  0.19203365    
 -0.39070451    
  0.14310095    
 -6.39037266E-02
  0.63029963    
 -0.45818201    
 -0.34333238    
  0.18632980    
  0.21107125    
  0.38776523    
 -0.60888606    
  0.32850441    
 -0.36974776    
 -7.49934998E-07
  0.20829698    
  0.26826373    
  0.28276798    
 -0.16571146    
 -0.29156587    
 -0.23586975    
  8.49575326E-02
  0.51263416    
 -0.67968827    
  9.19015482E-02
  0.54628670    
 -0.24889584    
 -0.31709555    
 -0.15001257    
  0.56373578    
  3.87140922E-02
 -0.35757875    
  0.29893100    
  0.11404723    
  0.64719748    
  -1.1064795    
 -0.25199249    
  0.82972258    
 -0.45312518    
 -0.13413006    
 -7.79752725E-07
  0.37469310    
  0.27443662    
 -0.40796781    
 -3.44205201E-02
  4.56348881E-02
 -0.12665117    
 -0.56278604    
  0.36772475    
  0.11149590    
  0.30923691    
 -0.44145796    
 -1.58320945E-02
  0.57170039    
  5.98799530E-03
 -0.27286726    
  6.08555973E-02
 -0.60490674    
  0.23922907    
  0.12953313    
  0.27947050    
  0.11029492    
 -0.62584352    
  0.59041309    
 -0.52735412    
  0.52077556    
 -8.97154063E-02
 -0.62007052    
  0.46832436    
  0.41383362    
  0.14937712    
 -0.69794303    
  4.79540974E-03
 -7.79752725E-07
  4.21611629E-02
  8.35651532E-02
  0.35498533    
  0.77136755    
 -0.31589222    
 -0.95064563    
 -0.35806310    
  0.22868325    
  9.98205617E-02
  0.25851083    
  0.35937423    
 -0.76290971    
   1.0225751    
 -0.76422065    
  9.77425650E-02
 -0.32760400    
  0.51866043    
  0.58741510    
 -1.86049566E-03
  7.87524655E-02
 -0.86758250    
  5.96599579E-02
 -4.33996208E-02
  1.60004310E-02
 -3.63673829E-02
 -9.94335636E-02
 -9.13211890E-03
  0.23590605    
  7.33310729E-02
 -0.42587492    
  0.11663731    
  0.52900833    
 -0.61019772    
  0.24577086    
  0.21297516    
 -0.45874602    
  8.57662335E-02
  0.45447293    
 -0.65615815    
  0.39611098    
 -0.16739610    
  8.51581842E-02
  0.10821379    
  0.75355637    
 -0.28998363    
 -0.79492950    
   1.7438616    
  -1.1900942    
 -0.23717147    
 -1.49816256E-02
 -5.03007211E-02
 -0.14493367    
  0.65337604    
 -0.54480922    
  0.26583990    
 -0.37440634    
  0.32593194    
 -0.58646393    
  0.65986162    
  0.51512378    
 -0.55274612    
 -0.32566836    
  0.17788677    
 -0.20479408    
 -0.12577030    
  6.96802959E-02
  9.61841121E-02
 -0.10100342    
 -0.38395905    
  0.44031128    
  0.35713139    
 -0.13673116    
 -0.52187622    
  3.03966906E-02
  0.56217885    
  0.17489913    
 -0.56176680    
 -0.17531176    
  0.20501636    
  8.86365399E-02
 -0.42121267    
  0.54295719    
  0.35548809    
 -0.59557283    
  0.60384876    
 -0.64487964    
  0.77359283    
 -0.57482791    
 -0.26365221    
  0.52964157    
 -0.36044058    
  0.26743114    
  0.12855522    
 -0.21130933    
 -0.50431180    
  0.79785830    
  0.46413824    
 -0.83511764    
 -0.28768179    
  0.66158038    
 -0.22460210    
  8.06038603E-02
  0.33695295    
 -0.23462786    
 -0.52820045    
   1.3030244    
  -1.3133883    
  0.37012598    
  4.57022712E-02
 -0.14389409    
 -5.29651307E-02
 -0.11517101    
 -6.29745796E-02
  0.35767484    
  0.21893927    
 -0.24014151    
  9.20577720E-02
 -5.69671504E-02
  5.04308976E-02
 -0.38277331    
 -5.94231114E-02
  1.01531297E-02
   1.0538548    
 -0.86565745    
  0.16898292    
 -0.64823472    
  0.35464653    
  0.24656363    
 -0.27541175    
  0.18232170    
 -0.27422321    
  0.13486649    
  0.53665739    
 -0.58451360    
  0.22314328    
  0.31380817    
 -0.35381338    
 -8.51579830E-02
  0.20791705    
 -0.58059222    
  0.39029711    
  9.17313024E-02
 -7.99999014E-03
 -7.07159340E-02
  0.42819366    
 -0.63318312    
  0.49159390    
  6.87767342E-02
 -3.02540464E-03
 -0.11892004    
 -0.25963780    
  0.59318048    
 -0.15578239    
  0.46283492    
 -0.71496600    
  0.25213072    
 -0.12136116    
 -0.27274066    
  0.24990061    
 -0.38101426    
  0.49622703    
 -0.27598649    
  2.29897946E-02
  0.65846187    
 -0.90653491    
 -0.27801931    
  0.43908206    
 -0.19563261    
  0.11386710    
  0.68865311    
 -0.82282507    
  0.32542220    
 -0.14310089    
 -0.38641748    
  0.57654232    
 -0.49215451    
  0.79212934    
 -0.52488577    
  0.42590410    
 -0.19394942    
  0.26101419    
  0.41799864    
 -0.93333840    
 -8.98944139E-02
  0.20516072    
  0.15299766    
 -0.40373647    
  7.00283423E-02
  0.42618251    
 -0.52246046    
  0.41253215    
 -0.32596412    
  5.68868183E-02
  0.14156388    
 -0.29571411    
  1.06946807E-02
 -0.23922984    
   1.1120356    
 -0.51082581    
 -0.50467128    
  0.37431002    
  0.55538756    
 -0.64355081    
  0.23687409    
 -0.44628775    
  0.28910187    
 -2.15059761E-02
  0.16403985    
 -0.12147967    
  0.23638849    
  0.28685918    
 -0.82210273    
  0.56441963    
 -0.21281339    
 -0.29164192    
  0.86527592    
 -0.38671106    
 -0.73670471    
  4.68314774E-02
  0.34945890    
  0.71592760    
 -0.69314635    
  0.46661937    
 -0.60660666    
 -0.11519619    
  0.35783723    
 -0.42392719    
  0.50958252    
 -0.21570787    
  0.40237403    
 -0.33957276    
 -0.12981105    
  0.56102908    
  0.28979853    
 -0.46873561    
  0.14152275    
 -0.48477489    
  0.22504625    
 -0.35179740    
  0.13623127    
 -0.23859322    
  0.43108201    
 -0.53844011    
  0.38752818    
  0.68405616    
 -0.77395064    
  0.26007712    
 -6.70858920E-02
  0.42031991    
 -0.38424429    
 -0.49390906    
   1.0110142    
 -0.33412755    
 -0.17513455    
 -0.13353087    
 -0.21868849    
 -1.11725144E-02
  0.23875128    
  0.52226430    
 -0.48747838    
  0.37067881    
 -0.27304095    
  1.91941708E-02
 -0.19225723    
  0.10904072    
 -0.24191442    
  0.83061808    
 -0.36061487    
 -0.30092749    
 -0.31015411    
  0.11980133    
  0.19035357    
 -4.54618186E-02
  0.42845494    
  0.16705446    
 -0.67284161    
  0.62827331    
  0.13754432    
 -0.18700548    
 -0.48762235    
  0.27498761    
 -0.14605384    
  2.78345756E-02
 -0.39960030    
  0.63907975    
 -8.70115831E-02
 -0.65030694    
 -0.27274114    
  0.59995389    
 -0.21734565    
  0.32734755    
 -8.70110542E-02
 -0.11551258    
  0.21905358    
  0.41903400    
 -9.02021378E-02
 -0.42783660    
  0.19654834    
  0.58737338    
 -0.65265578    
  8.73422921E-02
 -0.14871086    
 -0.17979231    
 -0.58778685    
  0.60778785    
  0.69808543    
 -0.48890024    
 -8.81071389E-02
 -0.44573864    
  0.34426916    
  0.18555225    
 -0.25593409    
  0.21896860    
  0.11824746    
 -0.16976106    
  0.24147634    
 -0.30983961    
  0.14467227    
 -0.15415059    
  0.87149245    
 -0.78487790    
  0.10754132    
  0.29646656    
  0.76349986    
  -1.3754833    
  0.74551505    
 -0.26415172    
 -0.14642826    
 -0.32957327    
  0.69046950    
 -0.21115144    
 -0.30774879    
   1.0712136    
 -0.83910155    
  0.13353117    
 -0.20763898    
  9.88010094E-02
  8.03103000E-02
 -0.33711475    
  0.12277591    
 -0.13182506    
  0.12382534    
 -3.24203313E-08
  0.12445447    
 -7.11790100E-03
 -0.11733668    
  5.08918427E-02
 -2.31672805E-02
  0.18816350    
 -0.39100778    
 -0.24246866    
  0.25199237    
  0.30413410    
 -0.20067075    
 -0.26793489    
  0.30567595    
  0.10164962    
 -0.17861116    
  0.18970187    
 -0.49381331    
  0.46396154    
  0.45232898    
 -0.45993370    
 -0.13026491    
  0.78647923    
  -1.0205516    
   1.1363528    
 -0.96508014    
  0.11778331    
  0.24351057    
  6.25206903E-02
 -0.42845410    
  2.29898021E-02
 -4.17687632E-02
 -4.35898751E-02
  4.83194441E-02
  0.47822464    
 -0.34587267    
 -8.17658082E-02
   1.0774633    
  -1.0165751    
 -0.10676757    
  0.17604196    
 -0.45592993    
  0.45985889    
  0.12861702    
  0.40546477    
 -0.49939665    
 -0.12491101    
  0.24605525    
  0.15797824    
 -0.15128919    
  0.55196786    
 -0.88047093    
 -0.37806630    
  0.39641556    
  0.17852619    
  0.74861401    
 -0.73727149    
 -0.21285775    
  0.40701443    
 -0.19040379    
  0.30162895    
 -0.63660371    
 -3.73374522E-02
  0.72786349    
 -0.55372822    
   1.1846088    
 -0.93889099    
  3.50909941E-02
 -0.55789220    
   1.1341190    
 -0.86620992    
 -6.17776103E-02
 -6.58457801E-02
 -0.14632717    
 -0.16430397    
  0.76214033    
 -0.27883220    
 -0.35604638    
  0.29707092    
 -0.11370178    
  0.28111634    
  0.49729565    
 -0.22554983    
 -0.36705548    
 -0.37548518    
 -0.15732098    
  5.75707816E-02
   1.4812870    
 -0.94696301    
  7.11765289E-02
 -0.41505209    
 -0.12285348    
 -0.45572641    
   1.1423165    
  0.14944045    
 -0.35707939    
 -4.98024933E-02
  0.27051386    
  0.37692314    
 -0.70885938    
  5.71583509E-02
 -7.54242763E-02
  0.21852444    
  2.91994512E-02
  0.64336711    
  -1.0506318    
  0.18681607    
  1.77785363E-02
  9.25028846E-02
 -0.39945987    
  0.94579148    
 -0.11054225    
  0.13125576    
 -0.76637965    
  8.90519097E-02
 -0.11890397    
  0.70818502    
 -0.35809717    
 -0.41799808    
  0.18232235    
  0.31435001    
 -0.60503894    
  0.26790899    
  0.43124339    
 -0.32220292    
 -5.52155152E-02
 -0.14545418    
 -5.06321667E-03
 -0.26592442    
  0.74791098    
  0.37684599    
 -0.51441604    
 -0.27103394    
  0.19248950    
  1.92686543E-02
 -0.13899866    
 -0.11122593    
  0.70290345    
 -0.49557006    
  0.47843400    
 -0.52324790    
  0.49062279    
 -0.82376784    
  0.49086049    
 -0.16189073    
   1.0278249    
 -0.86949897    
 -0.42530292    
   1.0671573    
 -0.45359805    
 -0.19542456    
 -0.55244797    
  0.86499715    
 -0.37565067    
  0.11223331    
  0.49703205    
 -0.87546843    
  0.94000745    
 -0.48893142    
 -0.34671479    
 -0.26687920    
  0.34066549    
 -0.11987644    
  0.72563255    
 -0.41233835    
 -0.42285764    
  4.12437581E-02
  0.38505635    
  6.00176863E-02
 -0.24854410    
 -0.12820986    
  0.23812473    
 -0.52580774    
  0.78616756    
 -0.29055139    
  0.28480449    
 -0.52631462    
  0.20244327    
 -0.25245342    
  4.02068309E-02
  0.63482898    
 -0.45086679    
  0.13404369    
 -8.21360126E-02
 -0.16000496    
  0.15610544    
 -0.25690961    
  0.18400367    
 -0.13473223    
  0.51466405    
 -0.55889732    
  3.45709845E-02
 -0.28445089    
  0.41616076    
  0.38105616    
  0.40933326    
 -0.41224509    
  0.38285983    
 -0.61847109    
 -0.48412576    
   1.6965487    
  -1.2732795    
  2.32569873E-02
  0.33263317    
 -0.37569264    
 -6.18750602E-02
  0.26726183    
 -0.13586082    
  0.75464904    
  -1.1471398    
  0.23958249    
 -0.33821368    
  0.54910773    
  0.11621652    
 -0.53408277    
  0.79716945    
 -0.24753518    
 -0.42888474    
  7.30921775E-02
  0.20626192    
  0.11179175    
  0.63542306    
  -1.0360928    
  0.20284289    
 -0.67764211    
  0.45058525    
  0.28399915    
 -0.17716853    
  7.63085410E-02
  0.14771594    
 -0.23732772    
  0.41729975    
 -0.36511403    
  1.68073401E-02
  0.33944443    
 -0.29862171    
  5.44884652E-02
 -0.22884148    
  0.77098948    
 -0.46210498    
 -0.40896848    
  0.87765902    
 -0.98888522    
  0.98888463    
 -0.29573756    
 -0.54574186    
  7.80887902E-02
  0.20322835    
 -0.28640541    
  0.46808848    
 -0.38491061    
  0.84930837    
  0.57611698    
 -0.49329740    
 -0.84238124    
  7.83907175E-02
 -4.87899445E-02
  0.36868599    
 -0.39400375    
  0.12440864    
  4.42875586E-02
 -3.30305845E-02
 -0.43193254    
  0.59668654    
 -0.15362309    
 -3.75982933E-02
 -0.19388184    
 -0.33368629    
  0.19415574    
  3.15816514E-02
 -4.77542505E-02
  9.82706174E-02
  0.10289424    
  0.18232138    
 -0.20935073    
 -0.13157709    
 -0.12169722    
  0.39759126    
 -1.99610740E-02
 -0.26640543    
  0.16014788    
 -0.22538744    
  0.54831588    
 -0.22071119    
 -0.26764077    
   1.0461116    
 -0.56754673    
  0.33647260    
 -0.52339429    
  0.60000831    
 -0.32225734    
 -0.18712354    
 -0.22133930    
  5.69084845E-02
  4.57461812E-02
 -0.38136852    
  0.54591662    
 -0.19341695    
 -0.34656483    
  0.41917706    
 -0.49282965    
  0.43269223    
  6.40214309E-02
 -0.12361379    
 -1.32454373E-02
 -0.28030220    
 -2.98522264E-02
  0.15674476    
 -0.16282459    
  0.12588039    
  0.41969985    
 -0.19012584    
  0.19012538    
 -0.27016774    
  0.22684073    
  3.68340826E-03
 -4.51200381E-02
  0.72345293    
 -0.85478842    
  2.59753726E-02
  6.21317960E-02
 -1.61943752E-02
 -0.25951064    
 -0.12375398    
  0.69911695    
 -0.34484050    
 -5.61704561E-02
 -8.82245749E-02
  0.24807324    
  0.16062289    
 -0.51082546    
  5.23683392E-02
  0.37787756    
 -0.15882352    
  0.20327568    
 -0.24940547    
 -0.32707536    
 -4.87908907E-02
 -0.24685931    
  0.76267320    
 -0.22034845    
  0.66004711    
 -0.10910716    
 -0.21779568    
  9.94991977E-03
 -0.16077368    
 -0.22994943    
  0.36057010    
 -0.44713840    
  0.99600631    
 -0.92914271    
  0.23402922    
  0.10102064    
 -0.23118280    
 -0.28917870    
  0.65032697    
 -0.60353494    
  0.27763185    
  0.10275945    
  0.19782613    
 -0.61310446    
  0.26826477    
 -0.18322670    
  0.21878645    
  0.48785615    
 -0.19799359    
 -0.44038132    
  0.10586742    
 -0.19057520    
  0.56982368    
 -0.16620183    
  0.60445720    
 -0.32325348    
 -8.42294618E-02
 -0.44250554    
  0.12821090    
 -0.12820986    
 -3.84665765E-02
  0.25403374    
  0.15794533    
 -0.26203960    
  0.15234098    
 -3.62948864E-03
 -0.48097289    
  0.83290929    
 -0.91885066    
  0.57776535    
 -0.33935326    
  7.77080879E-02
  0.96907812    
 -0.80166453    
  0.32739666    
 -0.42706406    
  0.27006078    
 -0.34248996    
 -0.32434046    
   1.2072144    
 -0.79312885    
  0.50479853    
 -0.61829895    
  0.48846182    
  6.01041988E-02
 -0.34484074    
 -0.49140671    
  0.69953716    
  0.22441691    
  0.11296494    
 -0.48835298    
  0.53497583    
 -0.26976711    
 -0.87319779    
  0.82070816    
 -0.45455384    
  0.87782466    
 -0.62860847    
 -0.24921492    
 -0.35263932    
  5.86478077E-02
  0.50574970    
 -0.32659689    
  0.47198540    
  0.27773151    
  -1.0427048    
  0.56869298    
 -0.10135272    
 -0.35350624    
   1.2326708    
 -0.78587741    
  0.32542259    
 -0.42763880    
 -0.24238573    
  9.79043022E-02
 -0.33543584    
   1.0129173    
 -0.51963645    
 -0.30254191    
  5.96927758E-03
   1.1470242    
 -0.92865491    
  0.31365794    
 -0.17535260    
 -0.13830538    
 -9.00600627E-02
  0.16382679    
 -0.25131431    
  0.21511087    
  6.68396801E-02
 -8.07623044E-02
  0.50332075    
 -0.45765039    
  0.20512533    
 -9.93181616E-02
  0.39874932    
 -0.51803857    
  0.34804046    
  0.18072318    
 -0.44628689    
  0.19268446    
 -0.12814607    
 -0.36339307    
  0.39794624    
 -0.34328854    
 -0.31646031    
  7.72311911E-02
  0.60120952    
  7.38033606E-03
  3.96444425E-02
 -0.20736732    
   1.2601883    
 -4.79893051E-02
  -1.3321594    
 -0.33451301    
  0.23674999    
  0.35559353    
 -0.11636323    
 -0.31209150    
  0.47652295    
 -0.24412067    
  8.39342922E-02
  2.51062140E-02
  0.12783369    
 -5.22505194E-02
  0.37037387    
 -0.34018320    
 -0.27659166    
 -0.15906554    
  0.34220329    
 -0.16853963    
  8.33814219E-02
  0.65463716    
 -0.63265818    
 -0.38822246    
  0.20763864    
  0.40546533    
 -0.31110168    
  0.22029562    
 -0.30946380    
  0.16226010    
  0.26540977    
 -0.72751391    
  0.96141142    
 -0.37907863    
  0.45375896    
 -0.71573275    
  0.78290468    
 -0.62802851    
  0.43403840    
 -0.28486928    
 -9.00803730E-02
  4.40950394E-02
 -0.22314385    
  0.29865140    
  0.14213024    
 -0.27410460    
 -0.20668200    
  0.34950671    
   1.1258166    
  -1.2279847    
 -0.29434451    
  0.18942620    
 -0.20559902    
  0.18774244    
  3.54021750E-02
 -0.25629497    
  0.15093504    
 -0.37689233    
  7.01842224E-03
   1.1770401    
 -0.29344550    
 -0.58374852    
  0.45104221    
 -0.47198525    
   1.1766181    
 -0.99783015    
 -0.42332286    
 -0.31508079    
  0.89759851    
 -3.06540783E-02
 -0.10233913    
 -0.32277432    
  0.51082522    
 -0.46430629    
  2.80125327E-02
  0.66228908    
 -0.12099372    
 -0.24262469    
 -0.22931099    
  0.45898923    
  0.81418192    
 -0.84393632    
 -0.18366510    
 -0.26640543    
  0.81209868    
 -0.56606144    
  0.51082551    
 -0.65677947    
 -0.13762084    
  0.21546417    
 -0.27745599    
  0.33314469    
  0.21980505    
  0.94204366    
  -1.4891945    
  0.48506334    
 -0.55695033    
  0.26092911    
  4.67368923E-02
  0.27388898    
  1.37932440E-02
 -0.25621903    
 -5.45598976E-02
  0.20997338    
 -3.79532273E-03
  0.34404820    
 -0.51803857    
  0.49624050    
 -0.47386804    
  1.75445564E-02
  0.17139268    
  0.90967572    
 -0.98181313    
 -0.20461576    
  0.60481715    
 -0.46107224    
 -8.73923823E-02
   1.0243868    
  -1.1985229    
  0.25312445    
  0.54565531    
 -0.89572209    
  0.34583783    
  6.16214499E-02
  0.21433964    
 -0.41191715    
  0.36248362    
 -0.70675242    
  0.44134367    
  9.25028846E-02
 -0.23933795    
  0.43231234    
  9.88484640E-03
  0.18505011    
  0.32117459    
 -0.68920249    
 -3.20026167E-02
 -3.72713841E-02
  1.67370699E-02
 -0.28079012    
  0.18048880    
 -0.12180480    
  0.56035525    
 -0.25089216    
 -0.11256819    
 -7.96886906E-02
  0.43721339    
 -0.32404944    
 -9.03831944E-02
  0.35306442    
 -0.72530413    
   1.3360322    
 -9.54822451E-02
 -0.74553514    
 -0.20244274    
  0.37743393    
  9.98344552E-03
 -0.22978781    
  0.50581294    
 -0.57928008    
  0.95240223    
 -0.92585170    
  0.63701558    
 -0.91168326    
  0.40928951    
  4.84269559E-02
 -0.52917540    
  6.15428993E-03
  0.32235003    
  3.92206460E-02
  0.12062827    
  1.12994341E-02
 -0.10660946    
 -4.69166823E-02
  3.85486968E-02
 -0.29048634    
  0.62935722    
 -0.22015405    
  0.40794936    
 -0.23061582    
  3.12018022E-03
 -0.22236529    
  9.63703617E-02
 -8.86186585E-02
 -0.27871305    
 -1.54244155E-02
  0.25877097    
  0.10255651    
  7.30761737E-02
 -0.54959947    
   1.0849538    
 -0.64895129    
 -0.53363949    
  0.40546504    
 -0.43804178    
 -4.05468829E-02
  0.43491280    
  0.13353109    
  0.14518236    
 -0.55456126    
  0.83290929    
 -0.40418696    
 -7.55823553E-02
  0.10948404    
 -6.89927638E-02
  0.53435618    
 -0.10278029    
 -0.30851594    
 -0.29590204    
  0.32699382    
  0.29023018    
 -0.36800736    
  6.06243238E-02
 -0.13303697    
 -0.17209692    
  0.59454477    
  3.81236486E-02
 -0.73127115    
 -2.62488946E-02
  0.21029504    
  0.46134529    
  6.57269657E-02
 -0.40546483    
  0.35591158    
 -0.61104941    
  9.80418082E-03
  0.28646198    
  0.31210628    
 -0.36861929    
 -0.56935257    
 -0.21292271    
   1.1264689    
 -0.50352603    
  0.41150787    
 -0.32449585    
 -0.34484074    
  0.89728802    
 -0.56925458    
  2.51062140E-02
  0.26996359    
 -0.25764322    
  2.81709544E-02
 -0.38776585    
  0.36366817    
  0.49360478    
 -0.74666232    
 -0.27554050    
 -0.21456039    
  0.64947265    
   1.0637870    
  -1.3940283    
 -3.15475315E-02
  0.37067881    
  0.31925756    
  0.11527880    
 -0.44342539    
  0.22314310    
  0.93889099    
 -0.75954968    
 -0.50092417    
  0.17573206    
  0.20142207    
 -0.44861189    
  0.23471694    
 -0.47925144    
  0.49584946    
 -0.17494169    
  0.13291806    
 -0.24155176    
  0.16579300    
 -9.30333417E-03
  0.15947728    
 -3.99169745E-03
  0.20538644    
 -0.56206167    
 -8.96128640E-02
  0.98161054    
 -0.46953550    
 -0.27404225    
 -0.18924291    
  0.37729457    
 -0.15892468    
 -0.30538255    
  0.18340401    
  0.28497586    
 -0.26889026    
  5.18258289E-02
  0.58666402    
 -0.18457091    
  0.27321944    
 -0.85159063    
 -0.25995737    
  0.59900784    
 -0.14773309    
  0.26503983    
  0.28958830    
 -0.77652872    
  0.95884991    
 -0.65575927    
 -0.26650199    
  0.64405751    
 -8.52976441E-02
  5.65870926E-02
 -0.44003618    
  0.38686782    
  0.61877632    
  -1.0572016    
  0.88512188    
 -0.81366277    
  0.37037414    
 -0.29908428    
  0.12893336    
  0.20359866    
 -0.31886420    
  0.15866554    
  0.37009829    
 -8.33813921E-02
 -0.56034058    
  0.53390700    
 -4.32478913E-07
  0.15159659    
 -0.61212039    
  0.33038890    
 -0.14964123    
 -7.35027120E-02
  0.62066722    
 -0.65077716    
  0.22227024    
  9.34014022E-02
 -7.60696605E-02
 -0.81351078    
  0.24613385    
  0.25534704    
  0.15616071    
 -6.64148629E-02
  9.02248621E-02
 -6.89928830E-02
 -0.21999644    
  0.53768718    
 -0.39179671    
  0.25782955    
 -0.28071263    
 -0.25131536    
  0.55961615    
 -0.13450395    
 -9.80380550E-02
 -3.49382162E-02
 -1.34221744E-02
 -1.81819238E-02
 -0.35405692    
  0.41629907    
 -0.32277432    
  0.35667518    
  0.52817470    
 -0.45198494    
 -3.13747413E-02
 -0.36639842    
   1.0812207    
  -1.2163951    
  0.19647615    
  0.31303391    
 -0.18153067    
 -0.11011057    
 -0.14799638    
 -0.30625868    
  0.40546587    
  0.19153859    
 -0.42866859    
 -0.11163964    
  0.43392783    
 -0.28090253    
  0.34512123    
  9.52451956E-03
  4.63053733E-02
  0.43956745    
 -0.44410264    
  0.34294441    
  0.13272448    
 -0.42687914    
 -0.43847075    
   1.3204123    
  -1.2063659    
  0.77640939    
 -0.42634264    
  0.20869359    
 -0.52925980    
  8.36139023E-02
  0.62682414    
 -0.41985360    
 -0.42079997    
  0.82336187    
 -0.56764221    
  0.23638909    
 -0.13874979    
  0.28535420    
 -0.27149633    
 -0.13747175    
  0.87765902    
 -0.72200519    
  0.45525539    
 -0.63757646    
 -0.19647518    
  0.22314279    
 -0.20359877    
  0.22443217    
  0.26947603    
 -3.60757597E-02
 -0.25423491    
  0.32132074    
  0.33701739    
 -0.40003017    
 -0.15822399    
 -9.56908241E-03
 -0.13904156    
  0.43271488    
 -7.05297962E-02
  4.51205857E-02
 -0.43531874    
  0.37077931    
 -0.26314858    
  0.24334653    
  0.14841966    
  7.31226206E-02
 -0.56121886    
  0.33566940    
 -0.19933322    
  0.40546483    
 -0.25552490    
 -0.15979186    
  0.87588084    
  -1.1215547    
  0.15234089    
  0.28223249    
 -5.47504425E-02
  0.27789411    
 -0.52181518    
 -0.19455008    
  0.60185593    
  0.18109533    
 -0.37525082    
 -9.84396860E-02
 -0.28276783    
  0.49501535    
  8.76754746E-02
  0.20991734    
 -0.38062811    
  0.14856920    
  0.56174552    
  0.10109601    
 -0.77736485    
  0.10326619    
 -5.82686700E-02
  0.12751321    
 -9.60151181E-02
 -0.52907890    
  0.42285648    
 -9.48785916E-02
 -0.41738442    
 -0.19827481    
  0.38179460    
 -0.22015454    
  0.45401898    
  0.51460999    
 -0.65153205    
 -4.44524623E-02
  0.70163369    
 -0.45158300    
 -9.75248292E-02
 -3.47422101E-02
  0.29146275    
 -8.25616196E-02
  0.52627945    
 -0.46276560    
 -0.23280586    
 -5.48766740E-02
  0.42744437    
 -0.50194705    
  0.35057873    
  0.14801754    
 -5.87385334E-02
 -0.30563617    
  0.47842193    
  0.39139438    
 -0.70536727    
  3.62215042E-02
 -0.16741438    
 -9.29765254E-02
  0.53514284    
 -0.22089398    
 -0.41109860    
 -0.16551371    
  0.48653293    
  4.09031054E-03
  4.07351181E-03
  0.77506459    
 -0.31424868    
 -0.55004650    
 -0.28030220    
  0.94413441    
 -0.67725503    
  6.53828382E-02
 -0.38665572    
  0.25131416    
 -0.19692062    
  0.25782934    
 -0.10535976    
  0.13226779    
 -0.13733120    
  0.17638209    
  2.10536476E-02
  0.21645479    
  4.91096340E-02
 -0.34352496    
  0.20312488    
 -5.28428927E-02
  0.17062525    
 -0.68663341    
  0.37021926    
  8.17662701E-02
  0.10948404    
 -8.49935114E-02
  0.10697238    
 -0.33719710    
  0.41388991    
  0.29437083    
 -0.58878636    
  4.49454458E-03
  0.53036416    
 -0.21395136    
 -5.37045375E-02
 -0.52821767    
  0.13645145    
  0.99287349    
 -0.32295343    
  4.34293002E-02
  0.26236415    
 -0.52372944    
  0.96074253    
  -1.0383530    
  0.44333574    
 -0.55456126    
  0.59646392    
 -0.96157700    
  0.16618375    
 -0.17185098    
  0.61641335    
 -0.10672472    
 -0.17078397    
 -0.24153109    
  0.15709218    
  0.11631327    
 -0.15219238    
   1.0486797    
 -0.95295441    
 -0.10490014    
  0.50898027    
 -0.29416692    
 -1.49816256E-02
 -0.27146161    
  0.13415013    
  0.11441049    
  0.46419543    
 -0.41155136    
  1.81495212E-02
 -0.57776421    
  0.69953716    
 -5.90332225E-02
 -4.13853116E-02
 -0.40195099    
  0.30980417    
 -0.44483930    
  0.68102545    
 -0.42237505    
 -0.25264496    
  0.51321816    
 -8.99485126E-02
 -0.11191776    
  8.40827525E-02
 -0.18555291    
  0.30333579    
 -0.50724876    
  0.52501017    
  0.49949440    
 -0.97798496    
  0.47496250    
 -0.58920038    
  0.48108834    
 -4.01660688E-02
 -2.48975735E-02
 -0.11097812    
  5.03543541E-02
  0.31845331    
  2.24729031E-02
 -0.15786161    
 -0.18753946    
 -0.14967714    
  0.37012598    
 -9.42313150E-02
  7.87381735E-03
 -0.42327049    
  0.21954463    
  8.29967037E-02
 -0.14242001    
  0.54196864    
  0.21300359    
 -0.24926062    
 -0.52633053    
  3.58097255E-02
 -0.19955416    
  0.26283693    
 -0.14165032    
  0.16034338    
  0.88430285    
 -0.71440428    
  0.20421575    
 -3.89660075E-02
 -0.33514786    
 -8.19733143E-02
 -0.11715478    
  0.18043737    
 -0.22668755    
  0.86406231    
 -0.66124284    
  0.23562600    
 -0.58473742    
  0.76578653    
 -0.32885820    
 -0.25574893    
  0.58141720    
 -0.43793491    
  0.28271925    
  4.02249359E-02
  0.38005558    
 -0.56022912    
  0.15476382    
  0.12104531    
 -0.30189741    
  0.33079177    
 -0.33520746    
 -0.20017834    
  0.17780766    
  0.27516067    
 -0.36505499    
  0.10783254    
  0.52407056    
 -8.22384655E-02
 -0.44628659    
   1.0745149    
 -0.54598981    
 -0.34918430    
 -8.15983787E-02
 -0.14809580    
 -0.36408007    
  0.21227442    
  0.31994301    
 -0.28768155    
  0.68250901    
 -0.57714820    
  0.10821351    
 -0.18746385    
  0.11663731    
  0.58931488    
 -0.33902043    
 -0.19237177    
 -0.13414946    
  0.51477778    
  2.91562099E-02
  0.38807359    
 -0.76381183    
  8.03646520E-02
 -7.61888549E-02
  2.06196737E-02
  5.17009608E-02
 -4.35709506E-02
 -0.40344208    
  0.59114820    
  0.13771743    
  0.21727869    
 -0.67681003    
  0.41161895    
 -3.75041813E-02
 -0.21600324    
 -0.20551367    
  9.70741585E-02
 -0.20459338    
  0.20459446    
  0.57646495    
 -0.34892547    
 -0.33928278    
  0.13783209    
 -0.44040239    
  0.38299251    
  0.65846181    
 -0.29003787    
 -0.28978068    
  0.57036209    
 -0.64446938    
  0.50447071    
 -0.29316133    
 -0.30616650    
  0.13477461    
  0.86270642    
  0.61790943    
  -1.2149124    
  1.32448645E-02
  0.16907661    
 -0.26570293    
  0.16034241    
 -0.20479417    
  0.67402583    
 -0.63320380    
 -0.14450039    
  4.11577299E-02
 -8.09701066E-03
 -0.32354724    
  0.58026779    
  0.27103513    
  0.24918012    
 -0.86173201    
  0.77182752    
 -0.53987312    
 -0.49343470    
  0.11905973    
  0.48707613    
 -0.22785698    
  1.17414687E-02
  0.13450398    
  8.16110596E-02
 -0.32711157    
  7.93736055E-02
 -8.81071389E-02
  0.22664657    
 -0.20495370    
 -0.13291872    
  0.23095578    
 -0.20674263    
 -0.10589296    
  0.27294666    
  0.12182359    
 -0.31309208    
  0.37561196    
 -0.59386659    
  0.20840183    
  0.17652951    
  0.70551801    
 -0.92762518    
  0.56919199    
 -0.39816028    
  0.22227024    
 -0.11081460    
  0.53932166    
  0.18270078    
  -1.0149263    
  0.11836514    
  0.94109684    
 -0.91357136    
  3.99168730E-02
  4.33850987E-03
 -0.15921393    
 -0.12991139    
   1.0552986    
 -0.79694343    
 -0.12337827    
 -0.26438633    
  0.79025000    
 -0.82369715    
   1.2400492    
 -0.72514981    
 -5.85945882E-02
 -4.40591946E-02
 -0.19867051    
  0.21652815    
 -0.15784474    
  6.51855841E-02
 -0.18621288    
 -9.18066874E-02
  0.51466453    
 -7.97232091E-02
 -4.15780395E-03
 -0.22314425    
  0.41238520    
 -4.94798385E-02
 -1.45986509E-02
  0.15938875    
 -0.34909090    
  0.21511157    
 -0.43825421    
 -1.11725144E-02
  0.35947978    
  0.30806133    
 -8.72734785E-02
 -0.30673033    
  0.41960993    
  -1.0229002    
  0.47584558    
  0.25185359    
 -0.22314274    
  0.33038890    
 -0.16152211    
 -0.34930286    
   1.1851523    
 -0.88066334    
 -0.20763941    
  0.30673018    
  1.86918918E-02
  0.31237492    
 -0.39334372    
  9.20190513E-02
  0.43553367    
 -0.58968431    
 -3.92208956E-02
  0.74721414    
  -1.0216515    
  0.88661450    
 -0.75016350    
  6.42188340E-02
 -0.29890901    
 -0.12344342    
  0.21581723    
   1.0211807    
 -0.54750705    
  0.33856311    
  0.44220534    
  -1.3026451    
  0.31508183    
 -0.16623604    
  0.24419720    
  0.46216038    
 -0.65453160    
  0.26856121    
 -0.25851041    
  0.24294591    
 -0.19415596    
  0.30538186    
 -0.18865757    
  0.21634081    
 -0.76751709    
   1.2207429    
 -0.54241115    
 -0.40360078    
  0.46158835    
 -0.32596412    
  7.96681866E-02
  0.27407634    
 -0.17958559    
  0.21985912    
 -0.19556649    
  0.12751321    
 -2.13529095E-02
 -0.28528756    
  0.12993640    
  0.50914383    
 -0.45596090    
  0.22394028    
 -0.60772973    
  0.49312565    
  0.21453531    
 -0.37705410    
  0.68682480    
 -0.73856062    
  0.39359552    
 -0.52586275    
  5.88405915E-02
  0.13353166    
 -0.32734653    
  5.07152416E-02
  0.18506452    
  0.17544882    
 -0.10068879    
 -0.12629339    
  0.83416212    
 -0.54768318    
 -0.24412067    
  0.26907679    
 -8.44537243E-02
 -0.13957009    
  8.84783790E-02
  0.26731458    
 -0.56580758    
 -0.12118510    
  0.89270163    
 -0.77696532    
  0.57433945    
  0.21511118    
 -0.35349008    
  0.10712586    
 -0.18805207    
  0.40674129    
 -0.52452487    
  0.65133721    
 -0.55289716    
 -0.18859030    
  0.13235176    
  0.14227423    
 -1.44403921E-02
 -0.37502348    
  0.11954550    
  7.24300072E-02
 -0.30382323    
  9.58480835E-02
  0.20359915    
 -0.23638806    
  0.27510336    
 -0.23161879    
  0.20163758    
 -0.10054087    
  0.35955557    
  0.34077758    
  7.58115277E-02
 -0.20017882    
 -0.40411440    
   1.0850251    
  -1.4586153    
  0.68131226    
 -0.42804000    
  0.34102765    
 -0.28336281    
 -6.68405667E-02
   1.0136933    
  -1.1518432    
  4.65207584E-02
  0.10080417    
 -0.30147609    
  0.19051860    
  0.48707613    
 -0.28039393    
  0.44212934    
 -0.28147957    
 -0.54558122    
  0.57001418    
 -0.30390584    
  0.17920117    
 -0.17920233    
  0.11048798    
 -0.55648190    
   1.6253688    
 -0.54146272    
  5.75702563E-02
 -0.66782910    
  4.53594141E-03
  0.11929023    
  2.77242344E-02
  0.47827029    
 -0.60291284    
 -0.17878743    
  0.43500668    
 -0.35863411    
  7.09511712E-02
 -0.16871507    
   1.1782387    
 -0.61476934    
 -0.46081504    
  0.29376140    
  8.03226084E-02
  3.30058895E-02
 -0.62415355    
  0.60448152    
 -0.30325508    
 -9.89035144E-02
  0.66554224    
 -0.58473843    
 -0.20728739    
  0.11653411    
  0.63921857    
 -0.30991486    
 -4.41243127E-02
 -0.32080606    
  0.22624783    
  0.14227423    
 -0.31800541    
  0.29626602    
 -0.18012604    
  5.95923923E-02
 -6.39874116E-02
 -3.13221924E-02
  0.21584442    
 -9.20189321E-02
 -0.25476268    
   1.1191254    
 -0.49293843    
 -0.51823938    
  0.19770676    
 -7.94064105E-02
 -0.53311127    
  0.27528128    
  0.27422309    
 -1.63935479E-02
 -0.55446404    
  0.54616529    
  8.77058953E-02
 -0.10451284    
  0.14564016    
 -8.80106390E-02
  0.24685983    
 -0.50563073    
  0.51805311    
 -0.38711572    
  0.95025277    
 -0.91893011    
 -0.19384165    
  0.66053557    
 -0.21147160    
 -0.13499543    
 -0.17920233    
  5.89743108E-02
  0.27883273    
 -0.51082492    
   1.2870872    
  -1.0909734    
 -0.42622623    
  0.43531892    
  0.14701450    
 -7.71172121E-02
  0.46418485    
 -0.12710974    
 -0.55811173    
 -0.20359877    
  0.72176570    
  0.59611094    
  -1.1851525    
 -0.16551371    
   1.2992828    
  -1.0681707    
  0.10536055    
   1.0347081    
  -1.1723293    
  0.50754124    
  0.69150132    
 -0.93625814    
  0.22817327    
 -0.14748439    
 -5.17010242E-02
 -3.31979878E-02
 -6.08882047E-02
  5.24140783E-02
  1.68784615E-02
 -1.68777071E-02
 -5.24136089E-02
 -1.81005988E-02
  0.90619415    
 -0.86154383    
  0.13843177    
 -0.31987983    
 -0.22183529    
  0.66329402    
 -0.17627928    
  0.14550778    
 -0.11388467    
 -0.53179681    
  0.27098799    
  0.25299630    
 -4.00049984E-02
  6.70865849E-02
  0.40036330    
 -6.60741478E-02
 -0.83372968    
 -7.16920495E-02
  0.83759868    
 -0.10471132    
 -0.19671007    
  1.56863183E-02
 -0.17843758    
  0.37556511    
 -0.68995667    
  0.69949597    
 -0.37584543    
  7.11407512E-02
 -6.65429831E-02
  0.96639103    
  -1.0986115    
  0.74417865    
 -0.23126133    
 -0.27625307    
  7.55828246E-02
 -0.13517460    
 -0.29354748    
  0.17740791    
  0.57289833    
  0.37919739    
 -0.75591260    
 -0.13874979    
   1.0262914    
 -0.43078256    
 -0.60485417    
  0.34581792    
 -0.43925300    
  0.30048665    
 -0.25513807    
   1.0306743    
 -0.31560239    
 -0.54348129    
 -0.20159319    
 -3.09295338E-02
  0.37174401    
 -8.27542096E-02
 -0.19415596    
  9.47960839E-03
  0.68604648    
 -0.55783570    
 -0.16178682    
  0.13231102    
  0.23841086    
 -0.47879621    
  0.37231275    
 -0.28394330    
  0.54889721    
 -0.35094389    
 -0.19795285    
  0.38027516    
 -0.42088947    
 -0.21283336    
  0.30673113    
  0.26743114    
 -0.27215868    
  0.10772772    
  0.10493503    
 -0.23664460    
  9.70741585E-02
  0.43012172    
  0.31871393    
  -1.0033028    
  0.23219420    
  0.34352577    
 -0.28237155    
  4.22837632E-03
 -0.12095252    
  0.19022664    
  0.24340899    
 -0.45286775    
 -0.31724012    
  0.26747966    
 -0.24116294    
  0.42687896    
 -0.22208425    
   1.0950789    
 -0.79949158    
  3.86150591E-02
  6.59583211E-02
 -8.89479220E-02
 -3.88379442E-03
 -0.16458069    
  0.21392672    
 -0.25608841    
  0.69553679    
  0.63162720    
  -1.0347090    
  0.68777615    
  -1.0044456    
  0.15834397    
 -0.16819531    
 -0.11531009    
  0.15890194    
  3.72130424E-02
  0.38236943    
  0.19213781    
 -0.30758715    
 -8.76469910E-02
 -1.53852981E-02
 -6.81623966E-02
  4.46321741E-02
 -0.16345403    
  2.30951775E-02
 -0.20168550    
  0.26793525    
 -0.14705285    
  0.17237149    
 -0.13353129    
 -4.77400795E-03
  0.11725157    
 -0.13170972    
  0.84590971    
 -0.85077590    
  0.52342904    
 -0.32098553    
 -0.26276264    
 -0.25874326    
 -0.34998637    
  0.46403274    
  0.19027446    
  9.44105238E-02
 -0.17693055    
  5.36173396E-03
  0.93009830    
 -0.58147758    
 -0.16808331    
 -7.41076395E-02
 -0.36080518    
 -6.92069437E-03
   1.1679142    
 -6.46825507E-02
 -0.31730273    
 -5.86485788E-02
 -0.24177247    
  0.11683265    
 -0.29915458    
 -0.15500648    
  0.29810643    
 -0.17965905    
  7.18262866E-02
  0.36848605    
  0.45229614    
 -0.33603695    
 -0.31654963    
 -0.10118442    
 -5.22682704E-02
  2.40975879E-02
  0.29833898    
  0.51364863    
  4.14133929E-02
 -0.45750564    
 -0.15201627    
 -0.36524019    
 -5.52633442E-02
  8.17902237E-02
  0.87240970    
 -0.71303684    
 -4.56709825E-02
  0.12708573    
  0.67654932    
 -0.62053496    
  0.59080851    
 -0.62645620    
  0.11058871    
  0.34724420    
  0.27096161    
 -0.93891799    
 -3.54476757E-02
  0.28897008    
 -0.19085293    
  0.76307398    
 -0.55310082    
  0.47614032    
 -0.75878406    
  0.25187236    
 -0.11583162    
 -0.15123066    
  0.26314864    
  0.23638889    
 -0.50465286    
  0.35462180    
 -0.17230004    
 -0.23496446    
  0.19129071    
  0.25823450    
  0.61051524    
 -0.83365881    
  0.69529969    
 -0.69530040    
  0.43658504    
 -0.46278763    
 -0.12221736    
  0.30010438    
  0.33911404    
 -0.42410782    
 -0.19041856    
 -0.26041588    
  0.15776157    
 -0.14518276    
  0.71172357    
 -0.48359203    
  0.58833927    
 -9.55868214E-02
 -3.08669265E-02
 -0.15206276    
  0.35301903    
 -0.42881256    
 -7.35027120E-02
 -0.10724471    
  0.14874542    
  3.98455821E-02
 -0.16989829    
 -0.25728536    
  0.82742715    
 -0.25844541    
  8.75757262E-02
 -0.43221804    
  0.28168315    
  0.26208681    
 -0.24065755    
  0.50728571    
 -0.90570939    
  0.15565416    
 -7.48015642E-02
  0.21730103    
  0.46853805    
 -0.53307599    
 -2.96008158E-02
  0.95749056    
 -0.90319711    
  8.09680857E-03
  0.33877340    
 -0.21029504    
 -0.12847868    
 -4.53685112E-02
 -6.08882047E-02
  0.38584152    
  1.51287680E-02
 -0.58239567    
  0.10697192    
 -4.84298868E-03
  0.17338242    
  0.39863908    
  9.90389958E-02
  0.16015890    
 -0.44866839    
 -0.48468018    
  0.92911166    
 -0.38966730    
 -0.52874982    
  0.13883717    
  8.00426006E-02
 -1.72415618E-02
  0.61165452    
 -0.52030432    
  0.55506998    
 -0.50854999    
 -0.12491101    
 -0.23610246    
  0.29445288    
  0.25580245    
   1.2083517    
  -1.3387538    
  0.51367909    
  -1.0425221    
  0.18232231    
  0.21299155    
  0.16170253    
 -0.33995032    
  0.52053463    
 -0.13311739    
  8.25863034E-02
 -0.37691340    
 -0.40546432    
  0.76080585    
 -0.10848036    
 -4.25593704E-02
 -0.40004423    
  0.91737157    
  -1.0378615    
  0.54558009    
 -0.27480832    
  3.65338847E-02
  0.13409151    
  0.23328754    
  0.44603875    
  -1.3079346    
 -0.10863427    
  0.55727148    
  0.11517178    
  0.22063011    
 -3.36152571E-03
 -0.16430303    
 -0.26157185    
  0.58434397    
 -0.29152045    
 -0.26737654    
  0.21202688    
  6.68221638E-02
 -0.36266738    
  0.41091496    
  0.38841268    
  0.11367935    
 -0.58910310    
  0.11205702    
 -0.48066083    
  0.24238595    
 -0.11890397    
  4.44515534E-02
  0.20461537    
 -0.14370649    
  9.11696255E-02
  7.20312372E-02
 -0.11441021    
  6.69709146E-02
  0.29272968    
  5.00837639E-02
 -0.12210305    
 -0.34560436    
  5.35844974E-02
 -3.99157926E-02
  0.18533409    
 -0.18081811    
  0.41443336    
 -7.41076022E-02
 -8.00424665E-02
  0.93962693    
 -0.81876230    
 -0.37665328    
  0.85431969    
 -0.17927280    
 -0.62689787    
 -0.35545549    
 -0.32918248    
 -0.27087471    
  0.98498750    
 -0.11882188    
  0.15947728    
  0.11290207    
  0.91984296    
  -1.1028768    
 -0.13720140    
  0.34830636    
 -0.20259511    
  0.22990015    
  0.54849124    
 -0.33414063    
 -0.45704487    
 -2.16926355E-02
  0.42858711    
 -0.65943658    
  0.23958249    
 -0.29058528    
  0.54623747    
 -0.21309301    
 -0.15762873    
  0.30100742    
  0.35233301    
 -0.78896469    
  0.59335750    
  0.12461828    
 -0.66361433    
  0.32277352    
 -0.26121506    
 -0.36883125    
  0.28046209    
  0.26152822    
  0.60575527    
 -0.17958553    
 -0.63477606    
  0.20860586    
 -2.11425386E-02
  0.35581961    
 -0.46880746    
 -3.40660252E-02
  9.85203870E-03
  0.14571160    
  1.26321539E-02
 -0.40755993    
  0.10724586    
  0.87593967    
 -0.62713885    
  0.11631327    
 -4.82018292E-02
  4.10685688E-03
 -7.22179413E-02
  0.46392757    
 -0.13948476    
  0.19602793    
 -0.39634481    
 -2.36228481E-02
 -0.17834529    
  0.20972070    
 -0.24855976    
  9.85203870E-03
  0.60613602    
 -1.88939460E-02
  0.18820758    
 -0.22427304    
 -0.71024245    
  0.87642592    
  6.03434406E-02
 -0.60688651    
 -0.18563238    
  1.48147754E-02
  0.67584103    
 -0.33796918    
 -8.38380158E-02
  3.36482003E-02
  2.18193159E-02
 -0.64401406    
  0.31471097    
  0.73955369    
 -0.45437416    
 -0.43020394    
  0.53028852    
 -0.38027439    
 -5.62816449E-02
  0.67723197    
  5.20947091E-02
 -0.68808311    
  0.20479472    
 -1.65974125E-02
  0.33467716    
  0.14210200    
 -0.40806615    
  0.18166994    
 -0.51191175    
  0.35721800    
  0.24495667    
 -0.45581862    
  0.49377954    
 -0.10886880    
 -0.51509476    
  0.28634429    
  0.68508238    
 -0.44679374    
 -0.39444971    
  1.86046287E-02
  0.35667464    
  9.82386544E-02
 -0.10146978    
 -0.97116792    
  0.51082557    
  0.49844161    
 -0.26205245    
  0.18097143    
 -0.30128828    
  1.81001816E-02
  0.46775928    
  0.50179613    
  -1.1672403    
 -0.12808174    
  4.84943539E-02
  0.39555454    
  3.52291130E-02
  2.65668537E-02
  2.95227878E-02
 -0.48097289    
  0.57131165    
 -0.33647171    
 -8.74342397E-02
 -0.10705373    
  0.51082546    
 -0.22738953    
 -6.59576878E-02
  0.31015518    
 -0.52199817    
  0.33566940    
  3.55062149E-02
 -2.35304385E-02
 -0.30368230    
  4.21106182E-02
  0.28897008    
 -0.15866451    
  3.11831236E-02
  0.48145118    
  0.19622633    
  0.16207319    
 -0.82235926    
  0.56941944    
 -0.92240655    
  0.19451763    
  0.21706469    
 -0.17261302    
 -4.84298868E-03
  0.56652701    
 -0.77043974    
  0.65677935    
 -0.45773339    
  4.76285480E-02
  0.47868687    
  0.67570508    
  -1.4687833    
  0.13114040    
  0.20168538    
  8.73922482E-02
  2.47949995E-02
  9.34528187E-02
  0.52338564    
 -0.48330802    
 -0.11733668    
  0.13853928    
 -0.41955045    
  0.23161824    
 -0.17979231    
  0.41217694    
 -0.21564636    
 -0.29741076    
  0.80906624    
 -0.71324831    
  0.59732920    
  0.10340305    
 -0.47050789    
  0.27346864    
 -0.30210018    
 -0.42855051    
  0.61018056    
  0.34238684    
 -0.83832985    
  4.98726554E-02
  0.11718258    
  6.06254116E-02
 -0.38088334    
  0.34401274    
 -4.80858162E-02
  9.80418082E-03
  0.20641914    
 -8.26921165E-02
  0.44214019    
 -0.58557260    
  0.18975680    
  5.98977581E-02
 -1.95698291E-02
 -0.23008414    
  8.11905041E-02
  0.14889471    
 -0.29164192    
  0.42121369    
 -7.19735473E-02
 -0.11871634    
 -0.39086628    
  0.92001057    
 -0.42168510    
 -0.28642476    
  0.25577098    
  7.49412999E-02
  0.63938040    
 -0.63938087    
 -2.55957376E-02
  7.49014318E-02
 -0.32621565    
  0.28051385    
 -0.23854989    
  0.49146119    
 -0.13432984    
 -0.48870853    
  6.55147731E-02
 -6.03197552E-02
  0.11720661    
  0.11316441    
  0.38747153    
 -0.15694813    
 -2.64914408E-02
 -0.35475999    
  0.17511863    
  0.34047982    
  0.30327377    
 -0.68893665    
  0.35077477    
 -0.39809561    
 -0.45513695    
  0.92183089    
 -0.67128760    
  0.34032616    
 -0.47308600    
  8.85536596E-02
  0.75609523    
 -5.17122373E-02
 -0.32370475    
 -0.13187771    
  0.47220355    
 -0.17684200    
  0.14615642    
 -0.36929977    
 -0.32668495    
  0.37469319    
 -0.58233190    
 -2.12030709E-02
  0.12726124    
  1.86914764E-02
 -5.71582392E-02
  0.53790683    
 -0.28514066    
  0.24224952    
  7.93686137E-03
 -0.15349264    
  0.79596949    
  -1.0944629    
 -0.22159193    
  0.81006819    
 -0.10153615    
  0.28958830    
  0.20585212    
 -0.90473074    
  0.12414853    
  3.49159539E-02
  0.33436936    
  1.04715405E-02
  0.10848071    
 -0.33771887    
 -7.24294260E-02
 -0.59911883    
  0.59441322    
 -9.38960388E-02
  3.06148902E-02
  0.17896585    
  0.31155491    
 -0.29076347    
 -0.18479314    
 -0.33153474    
  0.43043816    
 -0.39653572    
  0.45319629    
 -0.45319578    
  0.46163535    
 -0.10163211    
 -0.45065635    
   1.3752849    
 -0.50530547    
  6.22419268E-02
 -0.27247271    
 -0.12014402    
  5.38428761E-02
  0.51965779    
 -0.61255139    
  0.19259338    
  0.57923436    
 -0.36636257    
 -0.40546530    
  0.10889416    
 -0.37613675    
  0.72163945    
 -0.72743666    
  0.15082315    
  0.42852998    
 -0.30631292    
  0.45999795    
 -0.76854426    
  0.42927545    
 -1.58102810E-02
 -0.16416034    
  0.22595632    
 -0.11497795    
  8.84113386E-02
  0.18552147    
 -0.35257533    
 -4.17687632E-02
 -6.86543435E-02
 -0.22060964    
  0.65113735    
 -0.12274592    
 -6.55337349E-02
  0.31227723    
 -0.23192823    
  0.61875647    
 -0.41942298    
 -0.50681740    
  9.07537937E-02
  0.65830082    
 -0.58778632    
  4.16730382E-02
 -0.22314321    
  0.24334653    
 -0.30652496    
  0.31051752    
 -0.38378963    
  2.88197640E-02
  0.68171811    
  0.23910777    
 -0.33240855    
 -0.67130613    
  3.03966906E-02
  0.93409562    
 -0.46110225    
 -0.25826845    
  0.13111283    
 -0.42040655    
  0.54382342    
 -0.29394352    
  0.22414808    
  0.38518044    
 -0.56029981    
  0.27806681    
  0.43872187    
 -0.26306576    
 -0.63700324    
  0.10363500    
  0.20536999    
  0.34607038    
 -0.36739355    
  0.12160739    
 -0.17471662    
 -5.12940623E-02
  0.68111342    
 -0.80851167    
  0.36856100    
  0.29703662    
 -0.47336105    
  0.73271286    
 -0.73720640    
 -0.13998711    
 -0.25874326    
  0.47669286    
  3.27895097E-02
 -0.25593409    
  0.51082540    
 -0.53187966    
 -0.17384784    
  0.40546513    
 -0.18994513    
  0.10178216    
 -1.86047722E-02
  0.73453271    
 -0.24649966    
 -0.68453872    
  0.10307131    
  0.40546522    
 -9.73738581E-02
 -0.15541428    
 -0.11722965    
  0.44608822    
  0.10853975    
 -0.76418245    
  0.66515112    
 -0.75495481    
  0.75495499    
 -0.22947264    
  0.46702293    
 -0.60282427    
  6.16934560E-02
 -3.92208956E-02
  0.10536082    
 -0.35097763    
 -0.31845352    
  0.25391603    
  0.39531305    
 -0.12597905    
  7.14585781E-02
 -0.19446316    
   1.0898484    
 -0.62180960    
 -0.45245448    
  0.85682493    
 -0.64821941    
  0.25038379    
 -0.21341933    
 -0.16632111    
 -5.88397123E-02
 -3.07723694E-02
  0.25189325    
  0.48207599    
 -0.54472756    
 -0.26495305    
   1.0268067    
  -1.2741163    
   1.3898847    
 -0.33539805    
 -0.70575762    
  0.80584151    
 -0.82118762    
  0.82571131    
 -0.11975987    
 -0.37538785    
  7.38033606E-03
 -0.18970183    
  0.69979173    
 -0.66057116    
 -0.47171411    
 -0.33921587    
   1.0045832    
 -0.20655647    
 -0.27763167    
  0.21511087    
  0.67454195    
 -0.56964219    
  9.11524072E-02
 -0.34484071    
  5.71591966E-02
  3.96087952E-02
 -1.46697648E-02
 -0.25695950    
  0.97443932    
 -0.57536423    
 -0.29053506    
  0.10307131    
  0.28897008    
  0.53221720    
 -0.92999041    
  0.11905973    
  0.38136801    
  0.28331703    
 -0.73331273    
  0.83314663    
 -0.95503724    
  0.29230046    
  0.29342601    
 -0.17615499    
 -0.31538391    
  8.26860116E-07
  0.22986303    
 -0.29365301    
   1.4486783    
  -1.0412191    
  3.52291130E-02
 -0.46693099    
   1.0043244    
 -0.98608559    
  0.11375899    
  4.21106182E-02
  0.31187162    
 -3.78048932E-03
 -7.87808299E-02
  0.54546452    
  0.16192523    
 -0.86701930    
 -3.92204747E-02
  0.59883618    
 -0.41235664    
  5.64663187E-02
  0.20174000    
 -0.40546474    
  0.66139829    
 -0.68573016    
 -0.17740782    
 -7.32043535E-02
  0.29869747    
  0.35244024    
  0.19977053    
  0.12675127    
 -0.68839592    
 -0.50767070    
  0.58953506    
 -7.71348551E-02
 -0.14709961    
  0.25857407    
  0.14141187    
 -0.18012604    
 -2.21737362E-02
  3.95652242E-02
 -0.61842293    
  6.95255250E-02
  0.73337209    
  0.14953151    
 -6.70111254E-02
 -0.63232845    
  0.10598184    
  0.34994838    
 -0.17135923    
  3.21875066E-02
 -0.23337662    
  0.14842042    
  0.74357837    
 -0.65410584    
  0.21772373    
 -0.46710852    
  0.22660521    
  0.22957467    
 -0.49748310    
 -4.30841967E-02
  0.56230778    
 -0.24214062    
  0.12031690    
 -6.69705421E-02
 -2.18829177E-02
  0.63858777    
 -0.26610988    
  1.81271192E-02
 -0.74223733    
  0.12405342    
  0.70144629    
 -0.32988229    
 -0.12644085    
  0.36101365    
 -0.42845410    
  0.15082318    
 -0.26918671    
 -0.24163738    
  0.11332773    
  0.26510718    
  0.34426919    
 -0.36736619    
 -0.34209532    
  0.10601822    
  0.34237194    
  0.34185982    
 -7.11270049E-02
 -0.44969806    
  0.11834174    
 -7.89275095E-02
  0.44183230    
 -0.24909829    
  4.67008613E-02
 -7.63350120E-03
  3.75987627E-02
  0.25295290    
 -0.26408502    
 -0.13566598    
  4.18471433E-02
 -0.20890045    
  0.26469216    
 -9.33737308E-02
  3.34762074E-02
 -0.48242536    
  0.53062797    
  0.34761402    
 -0.84545267    
  0.22443217    
  0.23340043    
 -0.14467107    
 -7.84713104E-02
 -0.34364095    
  0.32302076    
  0.39147875    
 -0.35065666    
  9.98461246E-02
  3.11831236E-02
 -9.18072164E-02
  0.41185507    
 -0.34671479    
  0.22494400    
  0.72500831    
  -1.0796299    
  5.11543266E-03
 -0.30830160    
  0.87082839    
 -0.39822385    
  0.11826429    
  0.31143606    
 -0.46494588    
  3.09077706E-02
  0.20382810    
 -0.28531995    
 -0.13083947    
  0.24652404    
 -0.25733471    
  0.39453623    
 -0.21130833    
  0.27516067    
 -0.62346637    
  0.26335040    
 -5.57113364E-02
  0.83832955    
 -0.94833052    
  0.53267813    
 -0.37190434    
  0.63976729    
 -0.29204282    
  0.32289359    
  0.10104711    
 -0.57460153    
  0.11143982    
 -0.14871086    
  8.48426254E-08
  0.66533762    
 -0.67807704    
  0.41114703    
 -0.48657119    
 -0.15415050    
  0.42322749    
 -8.06294903E-02
 -0.40355840    
  0.28195104    
  0.33091506    
 -0.59586799    
  0.11152159    
 -1.01010296E-02
  0.26587203    
  0.65548193    
  -1.1483113    
 -4.56097797E-02
   1.3711803    
  -1.0158409    
  5.01242131E-02
 -0.16907708    
  0.55811137    
 -0.17034583    
 -5.50598390E-02
  0.14385498    
  0.76865453    
 -0.90125293    
  0.26694575    
 -0.44628659    
 -0.25259161    
  3.94412689E-02
 -2.80137565E-02
  0.30598000    
 -0.46582752    
  0.99325156    
 -0.20176908    
 -0.43614328    
 -0.15648933    
  0.39263302    
 -0.14253299    
  0.20337519    
 -0.36464286    
  0.21913552    
  0.73445123    
 -0.71851420    
  0.22551183    
 -0.14213037    
 -0.43498671    
  0.28204811    
  2.92299017E-02
 -9.94335636E-02
 -0.20624134    
  0.23314901    
 -0.18409367    
 -0.19949023    
  0.37914756    
  0.12123378    
 -0.11679953    
  1.75445564E-02
  0.58778691    
 -0.67875838    
  0.36000261    
  0.13353142    
 -4.15486991E-02
 -0.29376096    
  0.66427910    
  0.44511503    
  -1.0387763    
 -0.18232125    
 -0.14660427    
   1.0239642    
 -0.73759866    
 -0.16275091    
   1.2333055    
  -1.0666096    
 -0.24906652    
  0.14107879    
 -0.10146984    
  0.22508301    
 -0.37680957    
  1.12364683E-02
  0.65615886    
 -0.46364754    
  7.96885341E-02
  0.10875926    
  0.35323367    
 -0.46625742    
  0.28447142    
  0.19774301    
 -0.58567739    
  0.14120360    
 -0.18975607    
 -0.13851888    
  0.42620096    
 -0.14856920    
  0.39239320    
 -0.40546492    
 -8.70121419E-02
  0.33441943    
 -0.13549055    
 -0.18940476    
  0.33850166    
 -0.13353123    
 -0.14518146    
  0.36290503    
 -0.38092372    
  0.23038986    
 -0.29129893    
  0.76535583    
 -0.70900315    
  0.89506286    
 -0.71961367    
 -0.35503373    
  0.30796677    
 -0.16086581    
  0.51271045    
 -0.13272496    
 -4.62124869E-02
  0.62680566    
  0.27861542    
  -1.1664346    
 -0.20359883    
  2.12766510E-02
  0.24603769    
  0.67025316    
  0.38633603    
  -1.3511542    
  0.19057412    
  5.33460788E-02
  8.30355585E-02
  0.58822954    
 -0.28179997    
 -0.56402522    
  0.15267667    
 -0.21104832    
 -0.29683059    
  3.61048803E-02
  0.70723230    
 -0.29001668    
  0.20617776    
 -0.30429679    
  0.18317994    
  0.96242011    
 -0.61134088    
 -0.64306390    
  0.37827888    
  0.10457308    
 -0.23026052    
  0.12961721    
 -0.45985916    
  0.16034319    
 -0.17284341    
  0.33826774    
 -2.72749458E-02
  0.25489184    
 -0.22761767    
 -3.65332179E-02
  0.13469368    
  0.46337616    
 -0.50912166    
 -0.19172826    
  0.34161386    
 -0.22497639    
 -0.14805372    
  6.18756488E-02
  0.78618169    
  -1.0475477    
  0.21532159    
  0.21578678    
 -0.10676757    
  0.36555517    
 -0.14335097    
 -0.25562051    
  4.84241126E-03
  0.11401821    
 -1.73915979E-02
 -0.21440968    
  0.93566722    
 -0.23440054    
 -0.53630525    
  0.53899622    
 -0.81902820    
  0.15762821    
  0.14518282    
 -0.17693055    
  4.72528301E-02
  0.23233216    
 -0.27958477    
  0.11179179    
  4.79540974E-03
 -8.48396495E-02
  0.11778376    
  0.13814998    
  0.27346864    
 -0.35755157    
  0.10798851    
 -0.18074720    
  0.76371086    
  0.16196893    
 -0.89319563    
  0.22040026    
  0.34895244    
 -0.56026119    
  0.56798446    
 -0.21357401    
 -8.96119028E-02
 -0.19068979    
  0.26752186    
 -0.21036379    
 -0.15879056    
  0.90600544    
  3.32746208E-02
 -0.97719967    
 -0.18522476    
  0.23240235    
 -9.25876386E-03
  0.85392052    
 -0.71516979    
  0.38501483    
 -0.17737545    
 -0.51302081    
 -5.51012391E-03
  0.33883709    
 -6.50636479E-02
  6.50634840E-02
 -0.57448882    
   1.0986128    
  0.15114920    
 -0.70727444    
 -6.72520474E-02
  0.19670987    
 -0.63757747    
  0.40546593    
 -4.13848199E-02
  0.20705259    
  0.59075105    
 -0.74299520    
  0.13685878    
 -0.18232103    
 -6.23697713E-02
  1.96081270E-02
  0.33508456    
 -4.25593704E-02
 -0.19105510    
 -0.35417256    
   1.2401841    
 -0.71693623    
 -0.13459030    
 -0.14571211    
  0.16251916    
 -0.10535975    
  0.38046336    
 -0.38046312    
  0.10536075    
  7.23202676E-02
 -0.67776245    
  0.66997987    
  0.69314742    
 -0.65859485    
 -0.22314274    
  0.52951801    
 -0.22662137    
 -0.29818970    
  0.33580148    
  0.67963332    
 -0.87546837    
  0.43098676    
  -1.0195897    
  2.89866533E-02
  0.42433268    
  0.79100329    
  0.31071976    
  -1.2312574    
  0.26481658    
   1.1644253    
  -1.1850445    
  0.65492564    
 -0.68882787    
  2.55332831E-02
  0.14085771    
  0.12344386    
 -3.61283347E-02
 -0.14748439    
 -0.22994943    
  0.26048675    
 -0.19900087    
 -0.37385902    
 -9.79797915E-02
  0.97622269    
 -0.39581621    
  0.18026194    
 -0.69659030    
  0.13525498    
  0.24459930    
 -4.72748745E-03
 -5.85530251E-02
  0.83574516    
 -0.61562181    
 -0.29849276    
  0.32632753    
 -0.14763573    
  0.53861737    
 -0.94181174    
  0.47762766    
  0.73447520    
 -0.76011771    
  0.10275945    
  2.31673643E-02
 -0.10451284    
 -5.21852747E-02
 -0.11834096    
  0.52082568    
 -0.35880953    
  0.43355647    
 -0.42929208    
  0.44031176    
  0.60139269    
 -0.66940749    
  0.11875981    
 -0.49532154    
  0.17946807    
  0.19121034    
 -0.26147956    
 -7.69218570E-03
  8.15269426E-02
 -0.10496496    
 -0.46448585    
  0.85267395    
 -0.46625742    
 -0.39272699    
  0.84820175    
 -0.69586068    
  0.43755361    
 -0.27259234    
  9.65666622E-02
  0.67200512    
 -0.81574970    
 -0.25131440    
  0.81849289    
 -0.80614668    
  0.89270163    
 -0.67324561    
 -0.13142164    
  0.15093504    
  4.81963949E-03
  0.16372047    
 -0.21299039    
  0.51686841    
  0.41147083    
 -0.46086431    
 -0.21056508    
  0.10731196    
 -0.12306003    
  0.21357444    
  5.60897775E-02
 -0.22693892    
  3.36482003E-02
  0.45098230    
 -0.39035764    
 -1.39373615E-02
 -0.60263234    
  0.25344935    
  0.14773314    
 -0.22529161    
   1.0583879    
 -0.68571246    
  1.47064626E-02
 -0.18817779    
 -0.30098695    
  0.46702293    
 -0.24387941    
 -6.39037266E-02
  0.13289645    
 -0.33469597    
  0.24647142    
  0.77691710    
 -0.71572208    
  0.61974186    
 -0.64283806    
  0.21375374    
 -0.10326589    
  0.32262939    
 -0.48588628    
  8.94722268E-02
  0.36876380    
 -0.48317328    
  0.10080417    
 -0.33282527    
  0.46920747    
 -0.15017375    
  0.81912684    
 -0.38626301    
 -0.40546429    
  0.18830955    
 -8.56553093E-02
   1.0078984    
 -0.45644572    
 -0.72406548    
 -0.20875572    
  0.24201111    
 -9.29765254E-02
 -0.19782646    
  3.07724420E-02
  0.40748289    
  0.39193311    
 -0.58235174    
  0.15762916    
 -0.11466379    
 -0.19549270    
   1.2396910    
  4.97295111E-02
 -0.55727106    
 -0.67688650    
  9.72635150E-02
 -0.18721184    
  0.85816258    
  0.21864472    
 -0.10781286    
 -0.67984295    
  0.26540977    
  7.79613033E-02
 -0.23493123    
  6.13215417E-02
  0.25749075    
 -0.48622736    
 -4.68344893E-03
  0.10253941    
 -0.24347517    
  0.30509743    
  0.32961884    
 -0.41265413    
  0.23090562    
 -0.41582862    
  6.55147731E-02
  0.43904129    
 -0.38677222    
  0.24512267    
  0.15104027    
 -0.12953368    
 -0.35363927    
  0.37815937    
  1.37458965E-02
 -0.19123456    
 -0.31845441    
 -0.55536342    
  0.77850735    
 -0.11551258    
  0.43891272    
 -7.86727220E-02
 -0.47356868    
   1.0438043    
 -0.75326896    
 -0.65130049    
  0.96116972    
 -0.44707140    
 -0.10318404    
  6.82680234E-02
 -0.13570973    
  0.73860979    
  0.13248946    
  6.81813136E-02
 -0.65742898    
 -0.18759808    
 -0.35139793    
  0.41791913    
 -0.14348163    
  0.13851938    
 -2.51899548E-02
  0.46167788    
 -0.35529751    
 -0.19710882    
  0.54271358    
 -0.33193630    
  0.11526573    
  0.43199220    
 -0.53824866    
  0.28656021    
 -0.37072203    
 -0.44781289    
   1.1162671    
 -0.26461720    
  0.23929940    
 -6.62494451E-02
 -0.40272912    
  0.12684917    
 -0.18593796    
 -0.15487552    
 -0.27256772    
  0.33647227    
 -6.89925328E-02
  0.10638078    
 -0.34106979    
  0.18768328    
 -9.53104421E-02
  0.32803312    
 -0.36396620    
   1.2136813    
 -0.82461005    
 -0.11829916    
 -0.48028892    
  7.49012548E-03
  0.61154878    
 -0.41563767    
  0.21451809    
  0.10783254    
 -0.39221969    
  0.95247000    
  7.58508220E-03
 -0.37446430    
  0.12710014    
 -0.27274066    
 -6.56683221E-02
  7.83013105E-02
  0.14393753    
 -0.42744330    
  0.17768170    
  0.70700413    
  0.59185594    
 -0.72932714    
 -0.24307755    
 -0.72036058    
   1.9644567    
  -1.2440964    
 -0.20815545    
 -9.98665467E-02
 -0.17413576    
 -0.19765642    
  3.25770490E-02
  5.00096232E-02
  0.56309432    
  8.32426697E-02
 -0.53671646    
  0.51736122    
  0.23415719    
 -0.29457894    
  0.42939818    
 -0.88088858    
  0.39086649    
  0.14677069    
 -0.42956248    
  0.47304741    
 -0.52305824    
  0.12516396    
  3.55595350E-02
  0.19029544    
 -0.52415186    
  0.46465412    
  0.52678984    
  -1.0608717    
  0.42914793    
 -7.50900730E-02
  5.79227619E-02
  7.50351846E-02
 -0.18473437    
 -9.62774679E-02
  0.43688136    
  7.92494863E-02
 -0.15045346    
  9.83250961E-02
 -0.15918025    
  0.53408217    
  -1.1265863    
  7.06657209E-03
  0.75790536    
 -0.10426085    
 -9.20189321E-02
  0.69515318    
 -0.64426136    
 -0.17927328    
  0.30128804    
 -0.29219595    
  0.53937328    
 -0.59042859    
  0.11247834    
  0.40120062    
 -0.42706406    
  0.65305257    
 -0.37634775    
 -0.73369408    
 -0.27625358    
  0.58272338    
  0.18485644    
 -0.34409705    
  0.45953277    
  0.24838588    
 -0.48954898    
  0.70267123    
 -0.65593415    
  0.23132937    
 -0.29252508    
  0.74976599    
 -0.29998979    
 -0.18666539    
  0.22314349    
 -0.59919459    
  0.70126647    
 -0.55022699    
 -0.33553785    
  0.78369254    
 -0.19735916    
  9.69613642E-02
  0.50287300    
 -0.17160057    
 -0.53967363    
 -0.13935649    
  0.55828005    
 -0.31112742    
 -0.29500839    
 -7.10967109E-02
  0.52129668    
 -0.41173387    
 -9.47869290E-03
  0.36331949    
 -0.48468018    
   1.4102002    
  -1.4826542    
 -0.30126116    
  7.52241537E-02
 -1.45981759E-02
  0.64802712    
  0.44567144    
 -0.30925947    
 -0.34998590    
  0.12516317    
  4.91905287E-02
  0.89853412    
 -0.68989551    
 -3.63678485E-02
 -0.38052580    
  0.20424692    
 -0.32449535    
 -2.81708054E-02
  0.12851915    
  0.43028003    
 -6.75928965E-02
 -0.35767415    
 -0.23572326    
  0.51713467    
 -7.03412369E-02
  4.74398620E-02
 -0.27871305    
 -5.77580184E-02
  0.37435517    
 -0.30644357    
  0.26856121    
  0.43463629    
 -0.38566232    
 -4.12814990E-02
 -0.22698197    
  0.21542107    
 -6.81623966E-02
  0.21898577    
 -0.34719539    
 -0.35937417    
  0.80188072    
 -0.17507525    
  0.25371832    
  0.21357441    
  -1.0873629    
  0.50948209    
 -0.20022233    
  0.71747917    
 -0.86020195    
  0.31845406    
  0.14227423    
 -9.78220478E-02
  0.21281366    
 -0.56441879    
  0.49153984    
 -0.12036408    
 -0.29546496    
  0.23556635    
 -0.14120260    
  8.18640739E-02
  0.23960136    
 -0.12424745    
  2.68732533E-02
 -0.16877717    
  9.81599316E-02
 -0.10265339    
 -4.13848199E-02
  5.48080131E-02
  0.59516698    
 -0.38364583    
  2.92376654E-07
 -0.20267075    
 -2.22718213E-02
  0.13465679    
 -0.29558676    
  0.36405522    
 -0.32259825    
 -0.17121503    
  0.24930473    
  6.36581108E-02
  0.17716913    
  0.21796449    
  0.34112400    
 -0.76757950    
  0.12783363    
 -0.30110428    
 -6.13013841E-02
 -0.23907359    
  0.74297976    
  9.27813202E-02
 -0.17601250    
 -4.63401116E-02
  0.14336424    
  0.30213153    
 -0.27510303    
 -0.24846148    
 -0.17211732    
  0.61669356    
 -0.25798997    
 -0.32378736    
  0.16667718    
 -0.29183939    
  0.28350714    
  0.57562584    
 -0.43531775    
  9.69613642E-02
  9.85200983E-03
 -0.62371951    
  0.41356197    
  0.68097657    
 -0.70960820    
 -0.23252276    
  0.62546241    
 -0.67372894    
  0.34117052    
 -9.41393450E-02
  5.83502054E-02
 -0.14341326    
  0.83046824    
 -0.44387135    
  0.22377788    
 -0.52102989    
 -5.26429079E-02
 -0.15040314    
 -0.10477939    
 -0.12361380    
  0.39221969    
  8.92313272E-02
  5.91889583E-02
  2.27281172E-02
 -3.42894681E-02
 -0.17306276    
  0.23323105    
  0.49166515    
 -0.55961609    
  0.28670478    
 -0.19709331    
 -9.74554345E-02
  0.10102064    
 -0.45657039    
  0.59276760    
 -0.36290500    
  0.28544760    
 -0.31719667    
  2.27808785E-02
  0.57873714    
 -0.53467721    
  0.33708820    
  3.92202511E-02
 -0.41587400    
 -0.30122551    
  0.87040502    
 -0.84645218    
  0.37543297    
 -5.85945882E-02
 -6.22419491E-02
  9.61441174E-02
  4.08223085E-02
 -4.91902381E-02
  4.51822355E-02
  0.19627950    
 -0.43561783    
  0.46167788    
 -0.19071715    
 -0.25075850    
  0.14841962    
 -5.31095639E-02
  6.59582913E-02
  0.62263334    
 -0.52539068    
 -0.43286496    
  0.31411555    
  0.32711148    
  7.25389868E-02
 -0.36545980    
  9.22498778E-02
 -0.22218689    
 -0.12739831    
 -7.32725039E-02
  0.31365749    
  7.01321736E-02
 -0.21718463    
  0.34422171    
 -0.21007137    
  0.94782269    
  -1.1917442    
  0.40362209    
 -0.21762340    
  0.33581677    
 -0.29977694    
 -0.32678431    
  0.67457056    
 -0.41646218    
  0.24656363    
  0.16989884    
 -0.40234590    
  4.66255937E-03
 -0.25864929    
  0.43318933    
 -0.40937924    
 -0.16598542    
  0.29804397    
  0.20860586    
 -0.11517101    
 -4.70507797E-03
  0.13235176    
  0.58179981    
 -0.65020293    
 -0.23314877    
  0.80407852    
 -0.57536435    
 -0.31015411    
  0.82364351    
 -0.44065112    
 -0.25782934    
  0.27014995    
 -0.24898396    
 -9.32189524E-02
  0.55137175    
 -0.27670479    
  0.78885388    
 -0.72131771    
  0.12636317    
 -0.19389886    
  0.28658986    
 -0.24804105    
 -0.54501629    
 -8.30662698E-02
  0.94882613    
 -0.50474578    
 -7.87803307E-02
  0.20661408    
  0.68421823    
  2.23984476E-03
 -0.63872695    
  0.13828734    
  0.16932233    
 -0.10848036    
 -0.45895362    
   1.4332516    
  -1.2573612    
  0.70914793    
 -0.94738162    
  0.51082581    
 -0.13102798    
  0.27763203    
  0.17216901    
 -0.90235823    
  0.45654911    
 -0.16886577    
  0.57034004    
 -0.46734020    
  0.38105616    
 -0.38960359    
 -0.29774606    
  0.49919775    
  0.10956211    
  1.56010967E-02
 -3.10120499E-03
 -7.07688183E-02
  0.35767484    
 -0.40546474    
 -0.33787206    
  0.21526974    
  0.79988986    
 -0.90832937    
 -8.26165155E-02
 -0.26716119    
  0.24294591    
  0.26537675    
  0.23063418    
 -0.17222317    
 -0.44894949    
  0.10536076    
  0.24294591    
 -0.64342427    
  0.92816007    
 -0.29261035    
  0.58910304    
 -0.64185369    
  0.92953616    
 -0.50481302    
 -0.66361433    
  0.18320327    
 -2.22718213E-02
 -0.13998711    
  7.48482123E-02
  3.31004634E-02
 -0.22897476    
  0.37979767    
 -0.23319311    
 -0.11211697    
  6.02915660E-02
  0.26072627    
  0.55727100    
 -0.73631966    
  0.34484071    
 -0.54496741    
  0.14986347    
  0.59007460    
 -0.19150677    
 -0.37312162    
  2.97053363E-02
  0.16178718    
 -0.43494013    
  5.60902506E-02
  0.36632517    
 -0.18906687    
  0.47569755    
 -0.43102598    
  0.28889525    
 -0.31346571    
  5.79876117E-02
  0.66939294    
 -0.50922406    
  1.98023748E-02
 -0.28376892    
  4.08222377E-02
  0.90219140    
 -0.48677677    
 -0.24990122    
  0.14929655    
  0.25334004    
  0.37380803    
 -0.67193103    
  3.00773103E-02
 -0.31521812    
  0.12844279    
  0.64747667    
 -0.49460262    
  0.23759761    
 -0.63163507    
 -0.29528686    
  0.73427469    
  4.30175327E-02
 -0.15942745    
 -0.15072790    
  0.33441943    
 -0.37843621    
  0.25464177    
  0.10303263    
 -0.52609301    
  0.87398815    
 -0.36909792    
 -6.64448068E-02
 -0.46847883    
  0.31178012    
  0.24434614    
 -0.32811597    
  0.22895207    
  0.90775985    
  -1.0050024    
  0.58778703    
 -0.78468192    
  0.53032309    
  0.76234311    
 -0.23458885    
 -0.95947570    
  1.39869386E-02
 -3.77399959E-02
  0.13052212    
 -0.12572661    
 -0.15494806    
   1.1859336    
 -0.83205652    
 -0.37647751    
  0.48066053    
  0.43448600    
 -0.27179086    
  0.21288097    
 -0.53622615    
 -0.35489824    
  0.60344219    
 -0.75660837    
  0.21622384    
  0.47000387    
 -0.26028228    
  9.44908857E-02
  3.62215042E-02
  6.13215417E-02
  1.47606153E-02
 -0.54056823    
  0.40336651    
  0.12984850    
 -0.21304767    
  9.09177400E-03
  5.28753996E-02
 -0.26365221    
 -1.69024896E-02
  0.28055409    
 -7.57592916E-02
 -0.34484029    
   1.0631316    
 -0.62129909    
 -0.35427761    
  0.16012119    
  4.97611314E-02
 -4.86599328E-03
  0.99595845    
  -1.1484848    
  0.61947656    
  0.12354316    
 -9.34197009E-02
 -0.35202271    
  1.67370699E-02
  0.19537565    
 -0.27749440    
 -0.19867051    
  0.73616427    
 -0.43483952    
  0.41087067    
 -0.31408289    
 -0.21304767    
  0.22769968    
 -0.50478232    
  0.41346544    
 -0.37216052    
  0.16971853    
  0.25293937    
 -1.14285322E-02
  6.31009638E-02
 -0.41813439    
  0.94749314    
 -0.63551784    
 -9.21151191E-02
  0.81676114    
 -0.88013166    
  0.13528256    
  0.60353506    
 -0.73415470    
  0.27833611    
  0.33496174    
 -0.76900035    
  0.32632753    
 -0.21825340    
  3.82825397E-02
  9.40288231E-02
  5.81072904E-02
  0.17693107    
 -0.57236636    
  0.10236286    
   1.1980094    
 -0.94190097    
 -0.15834385    
  0.33085412    
 -0.54302800    
  0.45857504    
 -0.42285714    
  0.53165978    
  0.58242714    
  -1.0193087    
  0.28501922    
 -0.16016836    
  5.48080131E-02
 -9.30902213E-02
 -5.00105359E-02
  0.48274222    
 -0.24231385    
 -0.17589028    
 -0.21357502    
  0.29213622    
  0.33329281    
 -0.17723924    
 -0.34104568    
   1.1591318    
 -0.98306876    
  0.33583179    
 -0.22957478    
 -7.53491670E-02
 -2.64327452E-02
  0.19415617    
 -7.38028390E-03
  0.73485738    
  -1.1458935    
  0.41473338    
 -0.23148029    
  3.20401713E-02
 -0.51987565    
  0.81429178    
 -0.12493974    
  0.68742722    
 -0.96126384    
  0.37500596    
 -0.53752506    
 -6.06253892E-02
  0.77989793    
 -0.24926969    
 -3.68288835E-03
 -4.14368324E-02
  0.11949097    
 -3.47261205E-02
  0.14451371    
 -0.38728201    
 -1.36061935E-02
  0.33451310    
 -4.34124842E-02
  9.43784937E-02
 -0.17243241    
 -0.23614375    
 -0.15104003    
 -0.17798403    
  0.84915167    
 -0.28768227    
 -0.52951831    
   1.1556543    
 -0.64106166    
  0.76913303    
 -0.96355826    
  7.47598782E-02
  0.71411204    
 -0.46091679    
 -0.33713087    
  0.22590493    
  0.23774263    
 -0.33011597    
 -0.18071015    
  0.55892539    
 -0.23216157    
 -0.52368408    
   1.0586067    
 -0.62606061    
  0.30658659    
 -0.54705489    
  0.33508456    
 -2.81712878E-02
 -0.15832560    
 -0.66427952    
  0.41356242    
  0.25071734    
  0.14030784    
 -0.31346571    
  0.21414797    
 -0.18957713    
  0.37256777    
 -0.17499027    
 -6.58670440E-02
  8.47468246E-03
  1.67370699E-02
  0.11732218    
 -0.25501123    
  0.29479989    
 -0.24827924    
  2.69072335E-02
  0.36329061    
 -0.20032842    
 -0.13245824    
 -0.26925409    
  0.47420871    
 -0.15473321    
  0.13353099    
  0.44285256    
 -7.87058622E-02
 -6.14006147E-02
  0.12857221    
 -0.55671942    
 -0.12949152    
 -0.35601667    
  2.59763394E-02
  0.49921981    
 -7.68054500E-02
  4.91905287E-02
 -8.03251658E-03
 -0.47647700    
  0.44368652    
 -0.31585285    
   1.3304797    
  -1.2222661    
  0.19927113    
 -0.29612064    
  3.87862101E-02
  0.54080600    
 -0.24231385    
 -0.28768191    
 -0.24901372    
 -0.26720321    
  0.74579084    
  0.29407206    
 -0.27292901    
  0.64821953    
 -0.88824207    
  0.59544021    
  0.20598859    
 -0.59979141    
 -0.11020350    
  0.11020339    
  7.53490999E-02
 -0.19041856    
  0.56031239    
 -0.28490067    
 -8.49935114E-02
  0.20030372    
  0.66129166    
 -0.86969310    
  0.41624653    
 -0.69583160    
  0.87681216    
  -1.0656068    
  0.29576591    
  0.25077796    
  0.28297183    
 -0.10127724    
  0.22876991    
 -0.41046464    
 -0.51459271    
 -7.84707665E-02
  0.15706147    
  0.85144186    
 -0.81715220    
  1.11740753E-02
  0.22757794    
 -4.98964302E-02
  0.74965912    
 -0.77318978    
  0.12516317    
  0.40546513    
 -6.65950701E-02
 -0.71127534    
  0.53848857    
 -0.41260791    
  0.11179179    
  0.25717291    
  0.55161822    
 -0.97584599    
  0.81847692    
 -0.60446596    
 -0.17500837    
  5.44982823E-03
  0.15570280    
  0.10582595    
  1.24744819E-02
  0.45386156    
 -0.39762223    
  3.45523283E-02
 -0.37024319    
  0.78447491    
 -0.68569314    
  0.42507327    
 -0.54595506    
  0.60562748    
 -0.43172106    
  0.44082582    
 -0.21862160    
  0.20032927    
 -3.08187935E-03
 -0.65678048    
  0.29657081    
  0.21425419    
  7.56374076E-02
 -0.38255119    
  0.14018406    
  7.71170482E-02
  0.60755515    
 -0.48285213    
 -0.18094289    
 -0.23666349    
  0.24898514    
 -7.63078853E-02
  8.77218414E-03
  8.69583152E-03
  0.50822461    
 -0.90078568    
  0.76725471    
  0.40942529    
 -0.81489009    
 -6.93125650E-02
  0.55481929    
 -0.42068985    
 -0.10118442    
  0.52461886    
 -0.47936258    
  0.21067695    
 -0.17589077    
  0.75928682    
 -0.83011264    
  0.27498761    
 -2.46930588E-02
 -0.41443294    
  0.34032616    
 -0.16251816    
  0.50447071    
 -0.32290357    
 -0.15038407    
 -8.81085172E-03
  6.84030578E-02
 -5.95919266E-02
 -0.20898899    
  0.81273061    
 -0.97683972    
  0.23705928    
  0.17475538    
 -0.49824706    
  6.06248491E-02
   1.0698807    
 -0.63648736    
  5.36210760E-02
  0.10294816    
 -0.21772270    
  0.16566741    
 -0.20236936    
 -7.26708919E-02
  0.54733688    
 -0.26469228    
 -0.45795602    
  0.74563718    
 -8.59787241E-02
  0.18077198    
 -0.21542114    
 -0.56685317    
  0.99136668    
 -0.69945633    
  0.24236688    
 -0.43742752    
   1.0602797    
 -0.46681151    
 -0.73656929    
  0.57388401    
 -0.26136470    
  0.29415426    
  0.15783091    
 -0.54729521    
  9.09720287E-02
  0.94034696    
  -1.3095226    
  0.45255703    
 -0.48450920    
  0.26136497    
  0.27763200    
  0.37469321    
 -0.42518929    
  4.67008613E-02
  0.59326333    
 -0.79013872    
  0.22314334    
  0.64768487    
  -1.0149984    
  0.39651275    
  0.37626582    
 -0.49045870    
  0.18366496    
 -0.42923623    
  0.33426103    
 -0.25978532    
 -0.16054994    
  0.11653411    
 -3.56271230E-02
 -0.18128581    
  0.62902260    
 -0.40215874    
  0.29015410    
 -6.10877573E-02
 -0.27464408    
  0.72877413    
 -0.68815923    
  0.94859928    
 -0.96363616    
  0.53477842    
 -0.61355925    
  0.17041069    
 -4.23588939E-02
  0.13052212    
 -0.16475478    
  6.73336163E-02
  0.47580105    
 -0.48985168    
 -0.13083947    
  0.65198916    
  0.49387646    
 -0.81478363    
  9.56613496E-02
  0.40195009    
  -1.0640060    
  0.55474460    
  3.83193418E-02
 -4.61621583E-02
  0.60039312    
 -0.67814118    
 -0.20209089    
  0.22730181    
 -0.40339258    
 -3.15475315E-02
  0.45953265    
  0.55903751    
 -0.51159739    
 -0.46923238    
  0.99233651    
 -0.87044656    
  0.68491703    
 -0.44766584    
 -0.17888013    
  0.84360892    
 -0.52797061    
 -0.14977410    
  2.28652752E-07
  0.23615859    
  6.99115992E-02
 -0.28020710    
  2.93525215E-02
 -2.93518677E-02
  0.81329191    
  1.31210061E-02
  -1.0285034    
   1.0596697    
 -0.91900116    
  3.11831236E-02
  0.44558540    
 -0.27281153    
 -0.47222009    
  0.16340637    
  0.10485869    
  0.20763958    
 -0.38005522    
  0.64072150    
 -0.82951629    
  0.42263320    
  0.74092329    
  1.00913569E-02
 -0.56515366    
 -0.57654321    
  0.39915603    
 -0.11620132    
  0.66673535    
 -0.62496537    
  0.64424348    
 -0.47718892    
  4.51205857E-02
 -0.19863012    
 -0.46553025    
 -0.13762181    
  0.43242025    
  0.56265098    
 -0.32682198    
 -4.73203585E-02
  0.42148906    
  0.70749503    
 -0.95181429    
 -0.19047229    
  0.76629782    
 -0.56481576    
  0.50716901    
 -0.47485092    
  0.20099221    
 -0.55313367    
 -0.38803071    
  0.34699950    
  9.95853841E-02
 -9.52462852E-03
  7.37659261E-02
   1.5375842    
 -0.49848521    
 -0.91002136    
 -0.50822568    
  0.59425932    
  0.71266854    
 -0.54176241    
  0.21403851    
 -0.50272882    
 -0.48954806    
  0.55961627    
  0.29982612    
 -0.42373657    
 -0.32378736    
  0.80173749    
 -0.87494206    
  0.37982273    
 -0.38617125    
 -6.58124164E-02
  0.69314754    
 -0.42088947    
 -0.23225208    
  0.30228063    
 -2.44505331E-02
 -0.12088145    
  0.49619433    
  0.46060601    
 -0.31523979    
 -0.31551725    
  5.87250404E-02
 -3.87642905E-02
 -0.43963882    
  0.25810862    
  0.29004928    
 -0.14884534    
 -0.16518560    
  0.42469656    
 -0.30153456    
 -0.44040239    
  0.67972445    
  0.26547751    
 -0.65253204    
  0.15201609    
  5.40675260E-02
 -0.23638888    
  0.83624834    
 -0.21209399    
 -0.26953247    
  0.42681819    
 -0.43403828    
 -9.09717530E-02
  0.81445128    
  -1.2379342    
  0.61108190    
 -0.32795653    
  0.25283566    
  0.35454497    
 -0.28934202    
 -6.52028620E-02
 -0.22580686    
 -5.01252860E-02
  0.29001623    
  0.37948939    
  0.36311311    
 -0.94755685    
  5.83502054E-02
  3.96874435E-02
 -0.15091263    
 -8.98944139E-02
 -4.04104143E-02
  0.21693906    
  0.34414884    
 -0.64716130    
  0.14122663    
  0.47000328    
 -0.68102485    
  0.74594492    
  1.13636022E-02
 -0.63818854    
  6.21965043E-02
  0.19149236    
 -0.20159319    
  0.11947444    
  0.19574440    
 -0.35667434    
  0.54515034    
 -0.42560482    
  0.79356611    
 -0.16339375    
 -0.10536026    
 -0.78623843    
  0.40546528    
 -0.22212780    
  0.26197341    
 -0.17920233    
  0.19854455    
  0.28480449    
 -0.34399307    
 -0.31794536    
  8.04714710E-02
  0.51903921    
 -0.43503857    
 -2.39823312E-02
  0.32109797    
 -0.68612874    
  0.54248708    
  0.65376389    
 -0.52074045    
 -0.58849788    
  0.22825898    
 -4.70062941E-02
 -6.63225576E-02
  0.21511087    
  0.57852697    
 -0.73267788    
  6.25211596E-02
  0.61163026    
 -0.58669096    
  0.23975317    
 -0.38817355    
  0.45198545    
 -0.29865134    
  9.75579396E-03
 -1.96078904E-02
  2.44508851E-02
 -0.13976119    
  0.98912787    
 -0.88376731    
  0.30010438    
  5.75703084E-02
 -0.40371755    
  0.19446358    
 -0.40331212    
  0.11562938    
  0.20691983    
  4.11959141E-02
   1.3450986    
  -1.1954422    
 -0.27362424    
  0.41724017    
  0.57619989    
  -1.2396917    
  0.65340716    
  0.42773756    
 -0.32203978    
 -0.37552291    
 -0.14242001    
  0.88519984    
 -0.42997390    
 -0.21588838    
  5.08918427E-02
 -8.77052844E-02
  0.19953375    
  0.70333385    
  -1.2715179    
  0.99057096    
 -0.48578715    
 -3.70413214E-02
 -5.03007211E-02
 -4.04910706E-02
  0.56079608    
 -0.62919867    
  3.47860344E-02
 -8.46825466E-02
  0.41625935    
 -0.63360500    
 -0.30126116    
  8.96112844E-02
  0.32621485    
  0.27731904    
 -0.12907721    
  0.27087483    
 -0.14179821    
  0.77379107    
  -1.1204716    
  0.39992470    
 -0.25131431    
 -0.45675841    
  0.45675847    
  0.29124746    
 -8.15265030E-02
 -0.32571965    
  8.20977762E-02
  0.46753734    
 -0.16761518    
 -0.16639110    
 -0.14343205    
  0.44608822    
 -0.23194009    
  0.11016843    
 -0.22945756    
  0.15479648    
  0.38983968    
  0.29942405    
 -0.76575935    
 -0.66427952    
   1.1358505    
  4.84170169E-02
 -0.47899923    
 -0.47402766    
  0.29411334    
  0.66139829    
  0.43239477    
 -0.37454680    
 -0.57198685    
  7.97235742E-02
 -0.10919937    
  0.47160521    
 -0.22314331    
 -0.50528598    
  0.80291790    
 -0.83093154    
 -8.28883499E-02
  0.50711465    
 -5.34480810E-02
 -0.15676811    
  0.42963544    
 -0.35880953    
  0.34981433    
  0.40546554    
  -1.0176425    
  6.45377785E-02
  0.11778376    
 -7.69608021E-02
  0.34003758    
 -0.25385928    
 -0.16955908    
  0.85349005    
 -0.76512027    
  0.68314689    
 -0.63934439    
  0.10821351    
  0.24177256    
 -0.28544694    
  0.21597528    
 -0.22945756    
 -9.09149647E-03
   1.1577133    
 -0.70905530    
 -0.66158044    
 -0.15887041    
  0.49614859    
  0.70317715    
 -0.74433541    
  0.82667828    
 -0.42401817    
 -0.43685114    
  8.73739794E-02
  7.66662583E-02
 -3.75982933E-02
  9.49622691E-02
 -4.27108295E-02
  0.21803986    
 -0.13771704    
  9.28670764E-02
 -0.63090575    
  0.17366330    
  0.73338962    
 -0.92444479    
  0.35959503    
 -0.17338239    
  0.17338242    
  1.61947124E-02
 -0.46120647    
  0.28608769    
  6.03439175E-02
 -0.26101410    
  0.80113572    
 -0.53562748    
  1.77785363E-02
  0.64578754    
 -0.66805953    
  0.15415084    
 -0.47542363    
  0.48311615    
  0.39905849    
 -0.54304457    
  0.62209779    
 -0.50136960    
  0.35313961    
 -0.50990736    
  3.16051655E-02
 -0.13798539    
 -0.26083532    
  6.60086703E-03
  0.36519065    
  0.32795563    
 -0.11860593    
  0.38046345    
 -0.33343929    
 -0.14827861    
 -0.52735519    
   1.2039726    
 -0.56431407    
 -0.28646168    
  0.11506953    
  0.32397199    
 -0.49419409    
 -0.12619486    
  0.43806621    
 -7.57611310E-03
 -0.10409384    
  0.13405904    
 -0.13405864    
 -4.22850717E-03
  4.55568060E-02
 -0.24669810    
  0.14895634    
  0.72391844    
 -0.75106943    
  8.77756253E-02
  0.16963674    
 -0.41079870    
  0.38201976    
 -0.11595986    
  0.35215664    
  0.24424469    
 -0.62129909    
  0.12984850    
 -0.25501123    
  0.12095269    
  0.16315183    
 -0.41627583    
 -0.13976267    
   1.0690119    
 -0.76890647    
  2.28850804E-02
  0.27859104    
  4.02735397E-02
 -0.12977917    
  0.27068412    
 -0.39834729    
  8.94902721E-02
 -0.18778358    
  0.24082696    
 -0.24082629    
 -0.11426891    
 -5.27647603E-03
  0.90243870    
  -1.0690125    
  0.33647275    
 -1.80182401E-02
 -8.04211795E-02
 -0.42285687    
   1.4286194    
 -0.52291065    
 -0.72088462    
  0.25270200    
  0.66108477    
 -0.74193811    
  0.10483476    
  0.22409125    
 -0.15099877    
 -2.22718213E-02
  0.36564338    
 -0.35222077    
  0.13685878    
 -0.22024103    
  0.49328113    
 -0.40546530    
  0.17417602    
 -0.22873628    
 -9.38887801E-03
  8.14932510E-02
 -0.22859263    
  0.38150078    
  8.91856179E-02
 -0.17484090    
  9.67875645E-02
  0.31677470    
  9.48216319E-02
  0.13261445    
 -0.71698350    
  0.12748256    
 -7.75223039E-03
  0.66352999    
 -0.42570874    
  0.17152692    
 -0.60183758    
 -0.35263932    
   1.3293329    
 -0.72747743    
  4.31720838E-02
 -0.23287407    
  0.34595093    
 -0.63215262    
  0.32542229    
 -9.40285549E-02
  0.41636026    
 -0.24426255    
  2.72925347E-02
  3.40293534E-02
  0.47371447    
 -0.64347529    
 -3.58788483E-02
 -4.57628584E-03
  0.40851822    
  0.47038427    
 -0.79533809    
 -0.30327407    
 -0.13434783    
  0.64288539    
 -0.29804412    
 -0.18232083    
  0.13976170    
  0.64109111    
 -0.93038434    
  0.39029711    
  0.55523896    
 -0.83566904    
  3.40946056E-02
  0.41841647    
  0.12753889    
  0.21207964    
 -0.18022981    
  0.85087359    
  -1.5223145    
 -5.67984469E-02
  0.79785830    
 -0.55669576    
  0.61903888    
 -0.20342186    
 -0.62482858    
  0.88173813    
 -0.42918137    
  1.19288405E-02
 -3.96032725E-03
 -0.25642964    
  0.39342681    
 -0.10959852    
  0.34306926    
 -0.85647207    
 -0.12344342    
 -6.01684824E-02
   1.0590811    
 -0.69314700    
  3.17479931E-02
 -2.63870042E-02
 -6.63225576E-02
  0.18707284    
  0.21648665    
  0.32880911    
 -0.69314700    
  0.21209356    
  0.65232545    
 -0.55499721    
 -0.34864268    
  0.71574700    
 -0.50989443    
  0.11830001    
 -9.98665467E-02
  0.45447293    
 -0.47756928    
  3.67022008E-02
  0.45810878    
 -0.32345212    
 -9.49165151E-02
 -0.33647147    
  0.92714101    
  0.18351965    
  -1.1352017    
  0.72071362    
 -0.48399866    
  2.89875902E-02
  0.44590577    
  0.11506907    
 -0.89080364    
  0.98907328    
 -0.12303073    
 -0.33814526    
 -7.71172121E-02
  6.92740306E-02
 -0.11679953    
  0.26644021    
 -2.40146630E-02
 -0.51546645    
  0.69605017    
 -0.76213998    
  0.41985416    
  0.27018297    
 -0.49844161    
  0.32171145    
 -0.47074831    
  0.38542464    
 -0.25189370    
  0.38085958    
 -0.66854167    
 -0.26028275    
  0.74579084    
  8.59421864E-02
 -0.32632759    
  6.82680234E-02
  0.28131679    
 -0.54063970    
  0.40984169    
  4.69171889E-02
  4.87902574E-02
  0.16093066    
 -0.26540914    
  0.22049646    
  0.83612978    
  -1.1392436    
  2.83042733E-02
  0.10582595    
 -0.26697689    
  0.52385479    
 -0.11294018    
 -0.11914234    
 -0.23856793    
  0.39330199    
 -3.50239687E-03
  0.46119329    
 -0.73840302    
  0.15017486    
 -0.21718463    
  0.40875971    
 -0.43382391    
  0.14174655    
 -0.12164468    
  3.90285663E-02
  0.52413386    
 -0.40688217    
  0.12014423    
 -0.46774113    
  0.61159700    
  0.67998856    
  -1.1102691    
  0.68810970    
  0.20890076    
 -8.23068246E-03
 -0.83022612    
 -0.27668503    
  0.39709687    
  0.23815633    
 -0.22562979    
  0.39293882    
  0.11122514    
 -0.43213317    
 -9.72421691E-02
  0.67164075    
 -0.60976529    
  0.27763203    
 -9.19825584E-02
 -0.35525146    
 -0.39603165    
  6.80535808E-02
  0.55961627    
 -0.14541677    
 -5.35838529E-02
  0.22497694    
 -0.20229992    
 -2.72749458E-02
  0.35344359    
 -0.67709482    
  0.48108834    
 -0.23901670    
 -2.02023946E-02
  0.60241824    
 -0.41670135    
 -0.44655249    
  0.47578192    
  7.52833858E-02
  0.42061648    
 -0.59079790    
  0.77978122    
 -0.93619657    
  0.43842560    
 -0.27300069    
  7.34673962E-02
 -0.44368717    
  0.32433990    
  0.57624376    
 -0.33173397    
  0.20234033    
 -0.21343148    
  0.51231158    
 -0.23209184    
 -0.51363814    
  0.59195077    
 -0.58726823    
  0.57155997    
 -0.17234541    
 -0.32277331    
 -6.25208914E-02
 -0.19251110    
  0.52634662    
 -0.29319802    
 -0.19478817    
  0.91413802    
 -0.54889768    
  0.27548113    
 -0.16602410    
  0.32783452    
 -0.67169136    
 -9.47869290E-03
  0.12516317    
 -2.55336668E-02
 -1.73915979E-02
  9.61076319E-02
 -0.17359409    
  0.20110102    
 -0.18698449    
 -2.84375679E-02
 -0.32690206    
  0.62415385    
 -0.28768200    
  0.39268503    
 -0.20245878    
 -6.92741200E-02
 -0.18994513    
  0.31659636    
 -0.25717294    
  0.51466405    
 -0.13847001    
  0.14705332    
 -0.25498402    
 -0.16772249    
  9.92548540E-02
 -0.21921460    
  9.79802087E-02
 -0.15860574    
  0.75131822    
 -0.22191578    
 -0.41161823    
 -4.25598659E-02
 -0.10161041    
  4.18908708E-02
  0.82731909    
 -0.44083628    
 -2.82702912E-02
 -0.24214062    
 -0.10080393    
  0.53181630    
  0.23903985    
 -0.65644497    
  8.96918494E-03
 -0.11332845    
  0.60976529    
 -0.18449810    
  0.32850429    
 -0.53062797    
  0.10255651    
 -0.34081370    
 -0.19560811    
  0.59598374    
 -0.13062058    
 -0.17768045    
 -0.36464238    
  0.81241012    
  0.27277899    
 -0.48269618    
 -0.44264480    
  0.68171811    
 -0.35094389    
  7.46911839E-02
 -0.53899735    
  0.19948868    
  0.19290383    
  0.66872895    
 -0.19544093    
 -0.19885057    
 -0.43078303    
  0.12967865    
  0.28090274    
  6.89929947E-02
 -8.26920420E-02
 -9.77271795E-02
 -0.52229720    
  0.78495491    
  0.28108141    
 -0.60246378    
  2.39054374E-02
  0.51710492    
 -0.66081154    
 -0.37634823    
   1.2871690    
 -0.89727694    
  0.22044958    
 -0.13868302    
 -0.26319090    
  0.92058295    
 -0.89405507    
  0.31607136    
  0.49544081    
 -0.68388838    
  0.15349244    
  7.87381735E-03
  3.91361164E-03
  7.15939924E-02
  0.21803986    
 -0.46883562    
  0.54482085    
 -0.24437025    
 -0.33855093    
  9.66228172E-03
  3.31004634E-02
  0.36593395    
 -0.69314700    
  0.45374316    
  0.10863400    
  0.23774263    
  2.29237527E-02
 -0.31350887    
 -0.20110078    
  0.30063125    
 -0.66888219    
  0.52982175    
 -0.19041856    
  0.11506953    
 -9.09717008E-02
  0.29833898    
 -0.43051091    
  1.08110560E-02
  0.10697192    
 -0.27012467    
 -6.53829500E-02
  0.15608011    
  0.29344538    
  0.63548142    
 -0.60575491    
  0.20029014    
 -0.13157667    
 -0.26197362    
  0.35515121    
 -0.32514834    
 -0.17740782    
  0.42488351    
 -0.39019835    
 -6.45377487E-02
 -0.23074837    
  0.58012372    
  0.24846163    
 -0.46734118    
  0.66071159    
 -0.34419468    
  0.19324355    
 -0.10075666    
 -3.79739618E-07
 -0.33224049    
  0.57011646    
 -0.30359268    
  5.86250983E-02
  0.41137910    
 -5.82691468E-02
 -0.91006017    
  0.25131416    
 -0.24512313    
 -3.77395228E-02
  0.91114891    
 -0.57193416    
  0.45447293    
 -0.41859406    
  0.33395129    
 -0.26996374    
  0.14941725    
  0.19645621    
 -0.28573492    
  0.54223406    
 -0.91515982    
  7.61244670E-02
   1.1107548    
  -1.1645316    
  0.53807491    
 -2.94621512E-02
  0.15082249    
 -0.16083947    
 -0.51530915    
  0.27353752    
  0.15415087    
 -2.59750821E-02
 -0.43020394    
  0.84564477    
 -0.58283633    
 -0.17435281    
  0.40016037    
  0.11699423    
 -0.36073828    
  0.20025909    
 -0.27054611    
 -6.00188859E-02
  0.13482007    
  0.53221691    
 -0.60701841    
  1.92314498E-02
  6.00644015E-02
  0.18381514    
 -0.18381509    
 -0.13931452    
  8.40006694E-02
 -2.39823312E-02
  0.64338553    
 -0.37284008    
 -0.38348594    
  0.16496107    
 -0.29230168    
 -2.50022504E-02
  0.73346233    
  8.16780850E-02
  0.16251850    
 -0.72213501    
  0.94527787    
 -0.83405250    
  0.19105545    
 -5.97188883E-02
  0.25344884    
 -0.21941955    
 -0.21943223    
  0.20445132    
 -0.59612286    
 -0.28312647    
  0.36842325    
  5.50588928E-02
 -0.14723106    
 -0.45494545    
 -5.58798686E-02
   1.7917591    
 -0.76872951    
 -0.21593824    
  0.50155157    
 -0.20620678    
 -0.24046865    
 -0.26528203    
  0.55053329    
 -0.27079460    
  0.26713771    
  0.12710014    
  0.17963000    
 -0.26722792    
  0.29906067    
 -0.50995547    
  8.33818987E-02
  9.16674584E-02
 -4.09743562E-02
 -0.22029525    
  0.18547602    
  0.22471698    
 -0.31101328    
 -0.33904970    
  0.52636713    
  0.30968022    
 -0.24092491    
 -0.25607219    
  7.44148493E-02
  7.66662583E-02
 -0.33942857    
  0.24669842    
 -2.45911591E-02
  0.13922045    
 -0.12684925    
  0.12323284    
 -0.30719450    
  0.44253582    
 -0.29191065    
 -8.85526910E-02
 -0.21622396    
 -0.21741374    
  0.87546831    
 -0.11000104    
 -7.94889033E-02
 -0.23854989    
 -0.15796335    
  0.26605964    
  0.24262428    
 -0.67719883    
  0.28451252    
  0.29833898    
 -0.24728335    
  0.33193672    
 -0.14285131    
 -0.16229831    
  0.29207736    
 -0.17576440    
  3.46858203E-02
 -2.68732868E-02
 -8.52445140E-02
 -0.21155760    
  0.35719857    
 -2.97420956E-02
 -0.38677227    
 -0.13036273    
  0.65771675    
 -0.28223220    
  8.65770038E-03
   1.0256087    
 -0.77525258    
 -0.40882570    
 -0.37561145    
  0.54266614    
  0.41114703    
 -0.33703887    
 -0.29298779    
  0.71680099    
 -0.63023317    
 -3.98062207E-02
  0.84366518    
 -0.65880895    
  1.25790490E-02
  0.17535333    
 -0.24434522    
  0.23026133    
  0.21316466    
 -0.16133997    
 -0.48424551    
  0.52061325    
 -3.97400409E-02
 -0.24794163    
  0.48450860    
 -0.70656943    
  0.66017705    
 -0.49603751    
  3.16051655E-02
 -0.44628730    
 -0.10227798    
  0.92852294    
 -0.59756118    
  0.14383645    
  0.27443713    
  0.12943207    
 -0.17404939    
 -7.49857947E-02
  0.12684917    
 -0.51202875    
 -0.11477571    
  0.34989533    
  3.27893160E-02
  0.10904072    
  0.27311358    
  0.62314314    
 -0.36660087    
 -0.41279098    
 -0.28768232    
  0.43445271    
 -0.61090934    
  0.26998302    
  0.20512533    
 -0.20512451    
  4.45414102E-03
  0.46443257    
  5.70029803E-02
 -0.71178937    
 -6.09605946E-02
  2.81716324E-02
  0.21421506    
  8.92843772E-03
  3.06366254E-02
  8.66523609E-02
 -0.18153067    
  0.29711601    
 -0.14771572    
 -0.12136137    
  0.82667875    
 -0.82667905    
  0.12136124    
 -8.51579830E-02
  0.87361509    
 -0.73288733    
 -0.39204198    
  8.22373405E-02
  3.10909394E-02
 -0.43392721    
 -0.21921508    
   1.0517809    
 -0.43500626    
  0.37502438    
 -0.10738243    
 -9.32881385E-02
  0.42454132    
 -0.56764221    
  0.48590174    
  0.11321593    
 -0.49222097    
  0.78341722    
 -0.60263282    
  0.77614439    
 -0.96154660    
 -0.21049237    
  0.13851938    
 -0.49928436    
   1.0539117    
 -0.64299715    
  0.90536135    
  -1.0388930    
  0.57108498    
 -0.14715748    
  4.05704416E-03
  0.40411502    
  4.49212492E-02
 -0.72731632    
 -0.14351295    
  0.34612584    
  0.60414910    
 -0.83937442    
  0.37745231    
  0.15089828    
 -0.29312551    
  0.64162374    
 -0.25526270    
  0.22017141    
 -0.37729397    
 -0.25578856    
 -4.49357461E-03
  0.46661937    
 -0.23450775    
 -0.11332839    
  0.13102846    
 -0.36422136    
 -8.97704735E-02
  1.64389107E-02
  0.28632280    
 -0.10763036    
  5.74105047E-02
  0.92057383    
  0.24311392    
 -0.79761487    
 -0.37469336    
 -9.53101218E-02
 -0.18232146    
  0.53230774    
  0.54512995    
 -0.68154132    
  8.12257454E-02
  0.77971488    
  -1.1641276    
  0.11778376    
  0.46536326    
 -0.38532063    
  0.44731227    
 -0.29316133    
 -6.82085454E-02
 -7.74319470E-02
 -0.10253928    
 -0.10379756    
  0.40198728    
 -0.46652466    
  0.27510336    
 -0.39915648    
  0.12959236    
  0.34668010    
 -0.12022711    
 -0.49047631    
  0.83696729    
  2.46163271E-02
 -0.18658572    
  3.24355625E-02
  5.18248938E-02
  0.33213404    
 -0.64137053    
  0.53976101    
 -0.19740842    
  0.23673116    
 -0.28340673    
 -0.52688026    
  0.98659307    
 -0.53776544    
 -0.15108077    
 -8.03998709E-02
 -0.16115135    
  0.11352402    
  0.13231102    
  3.36169340E-02
  0.38035902    
 -0.74533385    
  6.89936131E-02
  0.73396945    
 -0.30290863    
 -0.15595730    
  0.23572263    
 -0.31471133    
  4.02740650E-02
  0.17645660    
 -0.52439767    
  0.22686388    
 -3.01526915E-02
  0.44219717    
 -0.25648013    
  0.53758311    
 -0.73355758    
  0.40889558    
 -0.27407563    
  0.87208450    
 -0.80249137    
  7.68051222E-02
 -0.18778358    
   1.2547725    
  -1.2689576    
  1.88675784E-02
 -8.27722102E-02
  0.43710807    
 -0.21092309    
  3.96874435E-02
 -9.80380550E-02
 -3.93918753E-02
  0.46328497    
 -0.28021967    
 -0.13512552    
 -0.20731130    
  0.33497509    
  0.25339305    
 -0.19519517    
 -0.68260133    
  0.80859655    
 -0.28664389    
 -0.48758486    
  0.11477647    
  0.54749483    
  0.38077205    
 -0.82531875    
  0.18774244    
  6.95933104E-02
  1.66673753E-02
  0.28250346    
 -0.76749414    
 -0.28544742    
  0.79088974    
 -0.29990166    
  0.29584557    
 -0.33484828    
 -4.05852608E-02
 -0.17407227    
  0.69666231    
 -0.16769199    
 -8.66334662E-02
 -7.51525164E-02
  0.23381820    
 -7.61888549E-02
 -9.61434394E-02
  5.35844974E-02
  0.58536839    
 -0.68590921    
  0.18392311    
  0.65440589    
 -0.69522804    
  0.69937736    
 -0.60786289    
 -0.31987983    
 -6.48871958E-02
  0.21978612    
  0.13016237    
 -0.21432416    
 -0.11900315    
 -0.14141253    
  0.28451252    
  4.65203188E-02
  0.20849159    
 -6.08555488E-02
  0.70484328    
 -0.69314760    
 -3.14983875E-02
 -9.21151191E-02
  0.33584514    
 -0.32711157    
  0.70395780    
 -0.67397720    
  5.73931597E-02
  0.39074937    
 -0.32149103    
 -2.25576144E-02
  0.50548810    
 -0.56018931    
  5.47008179E-02
 -0.66687995    
 -0.21392694    
  0.67929071    
 -2.83045247E-02
 -0.17754823    
  8.74882713E-02
  0.11836514    
  0.86963803    
 -0.91240001    
  0.47424185    
 -0.40849054    
 -4.65199687E-02
  0.70498186    
 -0.11455321    
 -0.46947601    
  0.34905061    
 -0.62972492    
 -7.53970593E-02
  0.14028640    
  1.55838439E-02
 -6.93616048E-02
  0.20418115    
 -6.99588060E-02
 -7.00285360E-02
  0.15341000    
  0.64768487    
 -0.31121248    
 -0.29298678    
 -0.39699140    
  0.63449860    
  0.21098918    
 -0.57054454    
 -4.42329869E-02
  0.27503997    
 -3.89153063E-02
  0.27268890    
 -3.37976143E-02
 -0.19997621    
  0.53644884    
 -0.83693600    
  0.85023886    
 -0.61276549    
 -4.14999761E-02
 -0.18062803    
  0.72806364    
 -0.41655618    
 -0.29140604    
  0.21414797    
  0.36307999    
  0.26579663    
 -0.90458173    
  0.77196842    
 -0.58876485    
 -0.18850870    
  9.62765887E-02
  0.26199222    
  0.55802119    
 -0.59205067    
 -0.31893408    
  0.15188079    
  0.27625301    
 -0.26720273    
  9.44908857E-02
  0.55727100    
 -0.19080842    
 -0.58042741    
  0.31521800    
 -0.15600410    
 -0.22748175    
  0.21001455    
  0.31805354    
 -0.20961343    
 -0.10404368    
  0.36061493    
  -1.0363699    
  0.90240198    
 -0.22664598    
  0.99552357    
  -1.2543857    
  0.81596780    
 -0.38433284    
  0.22682698    
  0.58451289    
 -0.82621038    
 -0.34022534    
  0.45006964    
  0.39421672    
 -0.72533476    
  0.48046309    
 -0.32898590    
 -0.22414783    
 -0.24344797    
  0.38822356    
  8.65770038E-03
 -0.10440389    
  0.22218627    
 -0.54724103    
  0.35799932    
  0.69314742    
 -0.46630645    
 -0.15108077    
 -0.10393083    
  0.28051385    
  0.12495165    
 -0.37267581    
  0.22590493    
 -0.10454348    
  0.16862239    
  0.14722979    
  0.53027779    
 -0.96289372    
 -5.17764874E-02
  0.20461537    
  0.53571016    
 -0.63496494    
  0.23180127    
 -0.56393468    
  0.45088270    
 -0.13629322    
 -0.47889346    
  0.21164997    
 -9.06974897E-02
  0.39699078    
 -2.15059761E-02
 -0.13477397    
  0.21012346    
  0.31257120    
 -0.64421576    
 -5.63348085E-03
  0.73193294    
  8.83691013E-02
 -0.36883077    
  0.23884708    
 -0.85583198    
  0.44468570    
  0.14310065    
 -0.17788711    
  0.14398555    
 -3.11306398E-02
  0.21281366    
  4.06942219E-02
 -7.64703602E-02
  0.14177515    
 -0.23180135    
  8.00430328E-02
  2.64038090E-02
 -0.44873273    
  0.31659636    
 -0.19203317    
 -0.17693055    
   1.1407233    
 -0.79812562    
  1.89040620E-02
  1.85536258E-02
 -0.20763853    
 -0.18867600    
  0.83314663    
 -0.56199372    
  3.27895097E-02
 -8.40829164E-02
 -0.18232235    
  2.08332185E-02
  0.70849234    
 -0.57367271    
  7.79618025E-02
  0.36000279    
 -0.63115501    
 -0.17253441    
  0.63637072    
 -0.19685926    
  0.17602581    
 -1.76999979E-02
 -0.12540095    
 -0.23638888    
   1.0813702    
  -1.1953156    
  0.39390388    
  0.50382477    
 -0.86382645    
  0.29184034    
 -0.15692118    
 -3.96083482E-02
  2.98527069E-02
  0.15834397    
 -0.35250050    
  0.32277301    
 -0.20498982    
  0.37502438    
 -0.24149193    
  0.16205573    
 -0.31158751    
  0.30368251    
 -8.26921165E-02
 -0.42285672    
  0.18560617    
  0.24583489    
 -0.10821351    
  0.22884187    
 -0.27264374    
  0.63949436    
 -0.31158745    
 -0.32294354    
  0.40215933    
 -0.10830782    
  0.30324301    
 -0.50268370    
  0.49447620    
 -0.35197666    
  0.12470316    
 -0.12080514    
  1.16058812E-02
  4.14374955E-02
  0.18477853    
 -0.26144409    
  0.24909821    
 -0.80473852    
  0.80473781    
 -0.39465472    
 -8.15797001E-02
  0.13102841    
  0.24397770    
 -0.10497846    
 -3.49546969E-02
 -0.29164192    
   1.0950789    
  -1.1550413    
  0.82456958    
 -0.50102144    
 -0.34054554    
  6.09608628E-02
  0.21233290    
 -0.21772265    
  0.53221685    
  0.19546233    
 -0.49699697    
  0.74132407    
 -0.90915871    
  7.33833611E-02
 -0.16362870    
  0.69036555    
 -0.31880188    
 -0.39973435    
  0.13851938    
  0.69065613    
 -0.57342660    
 -1.89790967E-07
  0.31603700    
 -0.54361469    
  0.19153859    
 -5.66192456E-02
  0.78359091    
 -0.49106625    
 -5.97188883E-02
  0.30010450    
 -0.36361802    
 -0.41576385    
  0.22190095    
 -0.15001257    
  0.14502600    
  0.38185525    
  0.65488148    
 -0.38441196    
 -0.42918137    
 -0.20825453    
  0.83526272    
 -0.35545501    
 -0.65135032    
  8.94448385E-02
 -5.49585707E-02
  0.30448940    
 -0.23889132    
  0.22208457    
 -0.15062544    
  0.14211504    
  7.41080418E-02
 -0.16345403    
 -0.27838033    
 -0.14595486    
  0.42899615    
  0.20531136    
  0.15089828    
  9.32356045E-02
 -0.67258888    
  0.87837172    
 -0.48068881    
 -0.12022711    
  0.45837241    
 -0.42373657    
 -0.40333906    
  0.20644443    
  0.83313471    
 -0.64908755    
  5.85943088E-02
 -0.14403903    
  5.48080131E-02
 -0.13289659    
  0.94924456    
 -0.79436851    
 -2.19790861E-02
  0.10536082    
 -0.18874235    
  0.48736453    
 -0.36049706    
  0.17876944    
  0.37045884    
 -0.78845650    
  0.88443738    
 -0.88985729    
  0.35721800    
  0.42180699    
 -0.57342660    
 -0.14753552    
 -0.12550552    
  0.86622095    
 -0.74071568    
  0.10227959    
  0.18540359    
  0.12289845    
 -0.75632536    
  0.28768227    
 -2.19781753E-02
  0.13491894    
  0.18151249    
 -0.49875230    
  0.49062324    
 -0.17338239    
  0.13595547    
  0.26626757    
 -0.38776630    
  0.26346797    
  8.11731443E-02
 -8.48562196E-02
 -0.13828723    
 -8.39350000E-02
  0.52818537    
 -0.49643639    
 -6.45384714E-02
  9.96294841E-02
  0.27684745    
  1.62074193E-02
 -0.21036379    
 -0.53899568    
 -2.75870357E-02
  4.77914512E-02
  0.30748439    
  0.31309193    
  0.37267509    
 -0.59224051    
  0.46047163    
 -0.33872804    
  0.13993387    
 -0.27064505    
 -1.81819238E-02
  0.63166183    
  -1.1958765    
  0.57334632    
  0.11576107    
 -0.25189370    
  0.14518282    
  4.83607017E-02
  0.47053969    
 -0.64346343    
  0.23933823    
  0.37695023    
 -0.57139266    
  0.31889740    
  8.81923139E-02
 -0.22071119    
  0.31661159    
 -2.38820836E-02
  0.44785655    
  6.89932853E-02
 -0.71316582    
 -0.39086607    
 -0.13353136    
  0.69933891    
 -0.19724679    
  0.96185344    
  -1.1517218    
  5.74105047E-02
  8.62957239E-02
 -0.24402921    
 -0.27602547    
 -4.74667437E-02
   1.1913936    
 -0.71447033    
 -0.13353100    
  0.12487357    
  0.27565312    
  3.56603451E-02
 -0.72551233    
 -0.14107879    
 -5.44874072E-02
  0.54232484    
  0.23148113    
 -0.20849101    
  0.49247673    
 -0.86882472    
  3.89666669E-02
  0.31439275    
 -7.23204091E-02
  0.21511102    
 -0.22516091    
  3.47431488E-02
  0.19845119    
 -2.42926646E-02
 -3.33366394E-02
  7.74314627E-02
 -0.43531731    
  0.13580208    
  0.59889466    
 -0.47934911    
  0.26272523    
 -0.27690989    
  0.17834577    
 -0.18311939    
  0.57924384    
 -0.16267712    
 -0.39292669    
  0.19085221    
 -9.72421691E-02
 -0.23383871    
  0.30764312    
 -0.59891576    
  0.33338338    
 -0.24397746    
  8.20657387E-02
 -0.29376146    
 -0.33484685    
   1.4785001    
  0.10328535    
 -0.65644497    
  0.60613620    
 -0.66647965    
 -7.44770244E-02
 -8.70034853E-07
   1.0420600    
  -1.0116006    
 -0.34249091    
  0.38171133    
  0.67617738    
 -0.81521863    
  0.14383645    
  0.28887767    
 -0.34800801    
 -0.34156224    
  0.13353069    
  0.34977651    
 -0.38799828    
  0.26136497    
  0.14841962    
 -0.21562901    
  0.45586658    
 -0.18164368    
  0.34399331    
 -0.21096981    
 -3.56553704E-03
 -0.19237177    
 -0.18492308    
   1.0881407    
  -1.0033028    
  0.17109412    
 -0.17109521    
   1.0068046    
 -0.83571053    
  0.58688992    
 -0.78219926    
  0.10683031    
  0.37716800    
  9.77789238E-02
 -0.39863881    
 -1.64610036E-02
 -4.23791632E-02
  0.32902345    
 -0.55650514    
  0.55338496    
 -0.20763898    
 -0.23767151    
  0.11506953    
 -0.27329326    
   1.2793456    
 -0.87961072    
  0.77936000    
 -0.89714342    
 -0.47000447    
 -4.22600508E-02
  0.31780034    
  0.30840859    
 -6.76199272E-02
  0.70338285    
 -0.50946891    
 -0.82716292    
  0.64957625    
  0.13251905    
 -0.27593198    
 -0.26611036    
 -0.39033589    
  0.75430143    
 -0.27087423    
 -0.18900989    
  0.43413323    
 -0.23407245    
  0.70135516    
 -9.42211598E-02
 -0.32220292    
 -0.17081800    
  7.09511712E-02
  0.77002376    
 -0.39704409    
  6.98308349E-02
 -0.12145549    
 -0.59843826    
  0.12975974    
 -9.42530185E-02
  0.32056573    
 -0.28067389    
 -4.57225293E-02
  1.16288308E-02
  0.38404253    
 -0.12123411    
  0.31074700    
 -0.42853010    
  0.13976216    
  7.13093355E-02
  0.38501483    
 -4.79637571E-02
 -0.38260719    
  0.43880156    
 -8.55225921E-02
 -0.47957274    
  0.14310108    
  0.25270203    
 -0.26107061    
  0.22817327    
 -7.64261261E-02
 -0.55511385    
  0.13510269    
 -7.41079152E-02
   1.3788700    
  -1.1288723    
   1.2959256    
  -1.1424335    
  0.11909990    
 -0.36928537    
  0.55452639    
 -6.31793737E-02
 -0.27329299    
 -0.27551138    
  0.77566832    
 -0.47995365    
  0.10616045    
 -9.02869180E-02
 -1.18810441E-02
 -0.25245342    
  0.58207220    
 -0.27534220    
 -7.84713104E-02
  0.21905364    
 -0.12560071    
  0.20134604    
 -0.23537570    
 -0.11394466    
 -0.44952527    
 -4.13857922E-02
  0.31717238    
  0.49532118    
 -0.26706243    
  0.12995376    
 -0.10975061    
 -0.35667488    
  0.37647733    
 -6.89928830E-02
 -0.30748463    
  5.55706955E-02
  0.87546903    
 -0.53899634    
 -3.86886857E-03
 -0.14131303    
  0.37525129    
  0.35083008    
 -5.77941611E-02
 -0.83290994    
 -0.38721159    
   1.1708727    
 -0.14180769    
 -0.43355691    
 -8.46825466E-02
  3.20401713E-02
 -7.96672106E-02
  0.22994915    
 -3.88379442E-03
  0.52626956    
 -0.47322688    
 -2.23890934E-02
 -4.23957147E-02
 -3.60757597E-02
 -8.07233974E-02
  0.93209440    
 -0.88456923    
  0.25878724    
 -0.54506338    
  0.40546501    
 -0.59681523    
  5.94242997E-02
  0.38386622    
  0.44120908    
  3.04311458E-02
  0.42257497    
 -0.78275961    
 -0.18388487    
 -6.29745796E-02
  0.27763200    
  0.39531261    
 -0.29450813    
 -0.68632042    
  9.09718499E-02
   1.5047674    
 -0.73684675    
 -0.77415168    
  0.43015790    
 -0.22721660    
  0.20668252    
 -7.31504187E-02
  0.34092665    
 -0.30153456    
 -0.56823671    
  0.51536161    
 -0.24487031    
   1.0512664    
 -0.77083552    
  0.24645065    
 -0.25522229    
  2.17869785E-02
  0.30265579    
 -0.11103804    
 -0.37566447    
  0.21794896    
 -5.56885786E-02
  0.35887557    
 -0.21548040    
  0.15196738    
  0.35042581    
 -0.55730933    
 -0.19530900    
 -0.47393256    
  0.67727405    
  0.65855533    
 -0.77733845    
 -0.32127297    
  0.18128587    
  0.91732603    
 -0.61933464    
  0.15634571    
 -0.23638852    
  0.10285787    
  0.30538127    
 -0.54177034    
 -3.39011289E-02
 -9.90063790E-03
  0.50783581    
 -0.49302125    
 -8.16786811E-02
  0.53499919    
 -0.13665190    
  0.19709261    
 -0.26353770    
 -0.37538686    
 -0.28030130    
  0.36034462    
  0.17373745    
  5.04308566E-02
 -0.29316139    
 -0.16705492    
  0.33368590    
  0.19770676    
 -0.21648565    
  0.12878104    
  0.13613252    
 -0.18304886    
  4.69171889E-02
  0.32449654    
 -0.45327622    
 -7.37431496E-02
  0.99098140    
 -0.91723746    
  6.70999896E-07
  9.48788673E-02
 -0.12861767    
 -0.35527450    
  0.43078324    
  6.59582913E-02
  0.43481764    
 -0.38501421    
 -0.12489291    
 -0.17500837    
  0.18867737    
 -1.36672258E-02
  0.93086284    
 -0.74701321    
 -0.11302343    
  0.21455947    
  2.38510389E-02
 -0.26438639    
  0.23708072    
 -0.26374853    
 -5.55697717E-02
  2.81716250E-02
  0.27016807    
 -0.43596020    
  0.18414170    
  0.42645577    
 -0.33944374    
  6.06244020E-02
 -0.26314858    
  6.89929277E-02
  0.23638925    
 -5.01065552E-02
  2.82310964E-07
  8.33819360E-02
 -0.26491225    
 -9.95839089E-02
  0.15937313    
  0.35979509    
  0.66149908    
 -0.72915739    
 -0.41551471    
 -0.38299289    
   1.0836862    
 -0.18684337    
 -0.53426111    
  0.31939039    
  3.67688052E-02
 -0.45353419    
  0.30178669    
 -0.16400240    
  8.98958296E-02
 -0.16705430    
  6.21965043E-02
 -0.48928422    
  0.39447546    
  0.39621395    
 -0.34243715    
  0.30068573    
 -0.14131303    
  0.12174369    
  0.48276737    
 -0.30904707    
 -0.33183113    
 -5.22682704E-02
  0.46081558    
  0.36250439    
 -0.51870793    
 -5.54673150E-02
 -3.80926719E-03
  7.35629499E-02
 -0.39488378    
  0.89501303    
 -0.89501411    
  0.40546533    
 -0.30538157    
  0.59569174    
 -3.20025645E-02
 -0.61749154    
  0.28264457    
  0.36158687    
 -0.80763745    
  0.57721138    
 -0.31803909    
 -0.53704125    
  0.55961633    
  0.49915075    
 -3.30608189E-02
 -0.40127182    
  0.16189140    
 -0.24928354    
  0.14431803    
 -0.24512167    
  0.15415080    
 -0.15414992    
  0.42216000    
 -0.45293236    
  9.90917385E-02
  9.87347290E-02
 -0.20829782    
  0.44670793    
 -0.48424551    
  0.93684345    
 -0.95894307    
  0.40732524    
 -0.31659639    
 -0.30830160    
  0.67563319    
 -0.30790845    
  0.22314392    
 -0.14458145    
 -0.21760385    
  6.41931966E-02
  0.43440345    
 -0.66665536    
 -0.21015720    
  0.66035765    
  0.55961543    
  -1.2119402    
 -4.08222266E-02
 -0.16251965    
  0.95852393    
  0.16270682    
  0.33601567    
 -0.92892653    
  0.44513014    
 -0.26570335    
 -0.46518350    
   1.2505625    
 -0.94761389    
  0.18610312    
 -1.42527865E-02
  0.29602069    
 -0.35008693    
  0.14981253    
  6.72524050E-02
  0.22800934    
 -0.28660429    
  0.30265579    
 -0.13992101    
 -0.49147877    
  0.49513459    
  0.26180294    
 -0.56172431    
  0.20424692    
 -0.23424914    
  2.01015789E-02
  0.25352326    
  0.15359898    
 -0.28108120    
  0.28438678    
 -0.61998218    
  0.32235003    
 -0.18499200    
  5.33271814E-03
  0.52560931    
 -0.18610197    
 -0.19605225    
  0.31046245    
 -0.41224447    
  9.25238878E-02
  5.87077662E-02
  0.30075374    
 -0.21264692    
  8.09688270E-02
 -0.36731353    
  0.49247622    
 -0.37172630    
  0.46227238    
 -0.71426493    
 -0.39033589    
  0.43796384    
   1.0908303    
 -0.75352740    
 -0.20668200    
 -0.38027540    
   1.0657390    
 -0.30061865    
 -0.34975410    
  0.11174434    
 -0.19384165    
  0.74270129    
 -0.63627118    
  0.69794309    
 -0.74217635    
  0.80026466    
 -0.66422397    
  0.11191764    
 -0.21825340    
  0.11506953    
  0.11099649    
 -0.43708739    
  0.64375395    
 -0.34409571    
  9.36856344E-02
 -0.16779315    
  3.77410427E-02
 -9.30333417E-03
  0.31760412    
 -0.39531192    
 -0.30465999    
  0.27908361    
   1.1020603    
  -1.0224172    
 -0.28608781    
  0.38617200    
 -0.10008422    
 -0.52205354    
  0.92592162    
 -0.20886900    
  1.56248305E-02
  0.29347947    
 -0.71064061    
  0.46262327    
 -0.41103569    
  0.65615886    
 -0.98373193    
  0.59977347    
  8.47468246E-03
  0.34607038    
 -0.39803034    
 -0.35985389    
  0.71830529    
 -0.44183299    
  0.24701096    
 -0.14600766    
  0.69096112    
 -0.66085178    
 -8.51080567E-03
 -0.13720140    
  6.63754418E-02
 -0.35405692    
  0.87492388    
 -0.44153026    
 -0.25434515    
  8.88314843E-02
 -0.13926291    
  0.12921254    
  0.44507393    
  1.28618535E-02
 -0.51509476    
  0.22421242    
 -5.26429079E-02
 -0.40546525    
  0.39185891    
  4.90078144E-02
  4.33850987E-03
 -0.19539443    
   1.5203192    
 -0.93253225    
 -8.86075795E-02
 -0.32566836    
  0.20708637    
  0.14382011    
 -0.59529108    
  0.23995046    
 -0.11778276    
 -7.25705624E-02
  0.62357825    
 -0.25461376    
 -0.20108354    
  0.28654507    
 -0.53267860    
  0.42465928    
  3.36482003E-02
 -0.31753424    
 -8.97704735E-02
  0.35833114    
  0.79927939    
 -0.75768590    
  3.99330556E-02
 -0.45096850    
  0.31794593    
  4.76275645E-02
 -0.27996013    
  0.37597457    
  0.11621652    
 -0.22001396    
  0.57071471    
 -3.13930847E-02
 -0.55904609    
  7.29688630E-02
 -0.10536018    
  0.32404932    
 -0.47000358    
 -0.36350051    
   1.0374168    
 -0.64574420    
  0.91258025    
 -0.55451763    
  0.66024935    
 -0.84451497    
 -0.23095642    
  1.45985521E-02
 -0.29576707    
   1.0174866    
 -0.99819291    
 -0.24406178    
  0.80094397    
 -0.58269000    
 -0.23464756    
  0.88778955    
 -0.39531192    
  0.99586755    
 -0.93227541    
  0.32146522    
 -6.89687114E-03
 -0.30513418    
  3.68713066E-02
  0.15866554    
  3.04204915E-02
 -0.24971019    
  0.50019205    
 -0.14737070    
 -0.26540914    
  0.13573198    
 -5.53499572E-02
 -0.44273746    
  4.93936613E-02
  0.10836882    
  0.33647236    
 -0.34189206    
  0.22748205    
  0.15600404    
 -0.41663757    
  0.11152159    
  2.48148944E-02
 -0.41284591    
   1.7013754    
  -1.4305001    
  0.77449256    
 -0.16374519    
 -0.43978977    
 -2.40973569E-02
  0.57414353    
 -0.66604549    
  0.83034873    
 -0.80396229    
  4.08222377E-02
  0.57941842    
  5.58663113E-03
 -5.14402352E-02
 -0.53356487    
   1.2711642    
 -0.28721511    
 -0.78509855    
  0.44300270    
 -0.28768185    
 -0.23195438    
 -0.48606128    
 -8.24434236E-02
   1.3049490    
  8.32970366E-02
 -0.62714744    
  8.73158202E-02
  6.78771958E-02
 -0.37469316    
  0.41751316    
  9.69417021E-02
 -0.65580875    
  0.33871350    
 -7.75586143E-02
 -0.40748248    
  0.74625665    
 -0.31881270    
  0.27174595    
 -0.31207329    
  1.22703090E-02
 -0.15822399    
  0.70262629    
 -0.56079543    
 -8.29855260E-03
  0.92293483    
  -1.3929381    
 -2.02019271E-02
  0.29277125    
  0.77825361    
 -0.22081526    
 -0.57795143    
  0.86417872    
  -1.1852276    
   1.1676055    
 -0.67116803    
  0.61401010    
 -0.55902743    
 -2.50011906E-02
 -0.11147300    
  0.20024192    
 -0.19553547    
 -0.10901798    
  0.51604736    
 -0.36114907    
 -6.96333423E-02
  9.18077007E-02
  1.45544647E-07
  0.26101413    
 -0.27871290    
 -0.43491316    
  0.77900803    
 -0.38046312    
  9.21702106E-03
 -7.12886676E-02
  0.39390415    
 -0.58911723    
  0.25728536    
  0.82927966    
 -0.84797060    
  9.44517776E-02
  0.13621008    
  0.13959874    
 -0.43354261    
  0.27884895    
 -0.13843185    
  0.20463298    
 -0.34504962    
  0.39027530    
 -0.65314162    
  0.62555426    
   1.2437310    
  -1.6165193    
  0.24224952    
 -7.99999014E-03
 -5.78670837E-02
  0.31496558    
 -0.54880476    
  0.54257411    
 -0.38842416    
  0.60151720    
 -0.16133086    
 -0.31069428    
  0.18770532    
  6.68924768E-03
 -7.97650814E-02
 -6.71892911E-02
  0.13353176    
  7.48313442E-02
 -0.46188578    
 -0.12152060    
   1.2349490    
  -1.0937221    
  0.30100742    
 -4.80681211E-02
 -0.28768128    
  0.30271992    
 -0.34923944    
  0.51399475    
 -0.11029577    
  0.15061055    
 -0.23922950    
 -0.30980474    
  0.13747141    
 -0.30932197    
   1.0385087    
 -0.65836114    
  0.16869631    
 -6.33354932E-02
  0.41820371    
 -0.84308761    
   1.2841965    
 -0.99504459    
  0.13957052    
  9.14718211E-02
 -0.28071263    
 -6.20720424E-02
  0.65294117    
 -0.72439915    
  8.61287564E-02
  5.20206802E-02
  9.17385332E-03
  0.25637475    
 -0.30790845    
 -1.45279393E-02
  1.93234943E-02
 -0.24246866    
  0.28003040    
  0.87585306    
 -0.67225331    
  0.73186153    
  0.16621862    
  -1.1249900    
  9.38879978E-03
  0.12296204    
 -0.54017800    
  0.43113694    
  4.06374745E-02
 -0.22203846    
  0.41827434    
 -0.49280798    
  0.60613543    
 -0.30956501    
 -1.89790967E-07
  0.24242572    
 -0.25131392    
  0.50993204    
 -0.76828605    
  0.95373136    
 -0.56968874    
 -0.14370649    
  0.18986920    
  0.28013465    
 -0.19375060    
 -0.14442766    
  0.74364316    
 -0.46697825    
 -5.59152290E-02
  0.36081979    
  -1.0071572    
   1.3969089    
  -1.0762402    
  0.24242572    
  2.52291130E-07
 -0.24242567    
  0.17045192    
 -0.22969446    
  0.17997110    
  0.27584717    
 -0.16462179    
  7.10956603E-02
  0.69314736    
  -1.0986125    
  0.22314328    
 -0.13858536    
 -7.96672106E-02
  1.45069677E-07
  0.37743393    
 -6.56543747E-02
 -0.16251890    
 -0.30748463    
  0.16793260    
 -0.31543946    
  0.50418139    
 -5.76293021E-02
  0.12715510    
 -6.95258155E-02
  0.74384052    
 -0.89932615    
 -0.47562689    
  0.34609219    
 -0.15503757    
  0.19671060    
  3.50917131E-02
  1.95125844E-02
  0.10100342    
  8.77392218E-02
 -0.16487379    
  0.67889488    
 -0.35190135    
 -0.30830058    
  0.44480491    
 -0.75748879    
   1.3343344    
 -0.78015828    
 -0.26018393    
 -0.36615288    
  0.74290836    
 -0.21991289    
  0.18701522    
 -0.31594810    
  0.75538963    
 -0.56773084    
 -5.47011420E-02
  0.32609174    
 -0.32609147    
 -0.27042964    
  0.40896818    
 -0.16293004    
 -5.06435856E-02
  0.25802621    
 -0.45342025    
  0.90783423    
  -1.0859544    
  0.51834434    
  3.73829436E-03
 -0.37063035    
 -0.12049022    
  0.19343868    
  0.15773325    
 -0.26365221    
  0.30155227    
 -7.28375092E-02
 -0.24561708    
  0.11778380    
  0.11441120    
  5.26436530E-02
  0.62002462    
 -0.29460272    
 -0.62745118    
  0.59928113    
 -0.36807719    
  0.62431854    
 -0.57509094    
  0.34393048    
 -0.34393010    
 -9.13884714E-02
  0.13830489    
   1.2586977    
  -1.2545394    
 -5.54511771E-02
  0.11191764    
  0.36136982    
 -0.48209852    
  0.17417602    
 -0.21481454    
 -0.11204006    
  9.81169567E-02
  0.62298495    
  -1.0617070    
  0.47991821    
   1.0574161    
  -1.3346895    
  0.11712456    
  9.53094587E-02
  0.54654330    
  0.10008300    
 -0.37583300    
 -0.43134376    
  0.54506385    
  0.41948187    
 -0.61293954    
  0.53039581    
  6.52647540E-02
 -0.69970441    
 -1.32454373E-02
   1.5518092    
  -1.9440285    
  0.30883804    
  0.89183974    
 -0.73562038    
 -9.07742158E-02
 -0.28617394    
  0.24930473    
  0.69079721    
 -0.29951644    
  0.61389744    
  -1.2727197    
  0.73224974    
  1.75445750E-02
 -8.46430808E-02
 -0.64691305    
  0.11375899    
  0.35398310    
 -0.10326589    
 -6.92916438E-02
  8.17662701E-02
  0.19803748    
 -0.39367026    
 -0.12851878    
  0.45923147    
 -0.40366083    
 -0.11440960    
 -4.33513671E-02
  0.40546513    
  0.25552472    
 -0.16675691    
 -0.20972042    
  0.24014100    
 -0.43395627    
 -0.22603723    
  0.72523564    
 -0.64185315    
 -0.12783360    
  0.21706372    
  0.40139213    
 -7.63078853E-02
 -0.17792673    
  0.57602137    
 -0.24709654    
 -0.25293893    
  0.43273178    
  0.27973890    
 -0.30214053    
 -0.70290315    
   1.0676367    
  -1.1282612    
   1.0039966    
 -0.52707261    
 -9.96297970E-02
  9.47960839E-03
  9.44517776E-02
  0.24940550    
  0.14310113    
  0.26124889    
 -0.61173153    
  0.45497355    
 -0.64472967    
  0.57722801    
 -0.35507968    
 -0.13638172    
 -0.16332491    
  0.35398310    
 -0.17705166    
 -3.67022790E-02
  0.37059599    
 -0.11255484    
 -0.50005442    
  0.24667458    
  0.17843777    
 -0.49282965    
  1.89272687E-02
  0.40546536    
  0.41925839    
 -0.49272546    
 -7.92959705E-02
   1.0606848    
 -0.90792227    
  0.86499721    
 -0.65527660    
 -0.55456126    
 -2.38097459E-02
 -0.26780039    
  0.59823066    
  0.60495484    
 -0.72925246    
  9.79802087E-02
 -8.82245749E-02
 -3.45710404E-02
  6.79877326E-02
  0.14809644    
 -0.32760400    
  0.32354820    
 -0.10716809    
 -0.18867600    
  0.35885864    
  0.56722009    
 -0.87287462    
  0.94186789    
 -0.45835462    
 -0.39434436    
 -0.11011057    
 -6.55970126E-02
  0.82030231    
 -0.53262049    
 -1.27937570E-02
  5.02201319E-02
 -2.06190236E-02
  2.46928167E-02
 -0.44273746    
  0.33103275    
 -0.19513103    
  9.48080495E-02
  0.13164549    
  0.64115840    
 -0.18557514    
 -0.85009485    
 -0.25131395    
  0.84849787    
  0.31779987    
 -0.35817209    
 -0.21661006    
  0.31633717    
 -7.38470033E-02
  0.20991734    
 -0.22092676    
 -0.27424303    
  6.11950271E-02
 -0.35212001    
   1.0245047    
 -0.59339672    
  0.61643893    
 -0.97251064    
  0.14550681    
 -8.13453496E-02
  0.49373081    
 -0.62002409    
  0.24344911    
 -0.19343920    
  0.25199237    
 -2.39823312E-02
 -0.22801052    
  0.37659755    
 -7.83000514E-02
  0.12729061    
  0.32098618    
  0.44327667    
  -1.1192323    
  0.33077458    
  0.78287637    
 -0.82030261    
  6.95579275E-02
 -0.17209692    
  4.13860008E-02
 -2.73982324E-02
   1.0116012    
 -0.46798584    
 -0.23531371    
 -0.44713840    
  0.45053321    
 -0.52218932    
  4.47007157E-02
  0.17958504    
  0.29790345    
 -0.27980345    
  0.35801902    
  0.16173519    
 -0.54702926    
  0.12543438    
 -0.20202625    
  0.42679444    
 -0.38299221    
  0.53899676    
 -0.36464283    
 -0.53102750    
  0.46060553    
  1.27931824E-02
 -0.17052671    
  0.16628103    
  6.18756749E-02
  0.13802175    
 -0.12214808    
 -9.92547795E-02
 -0.22314334    
  0.21001455    
 -0.18320246    
  0.12422805    
  8.93450230E-02
  0.82507509    
 -0.87322390    
 -2.26763282E-02
  0.75538963    
 -0.76924604    
  0.19770676    
 -0.19770589    
  0.19770676    
 -7.94064105E-02
  0.25085482    
 -0.59812969    
  0.26550838    
  0.68413842    
 -0.43531764    
 -0.79617929    
  0.86703497    
 -0.38451421    
  0.50699061    
 -0.38126457    
  0.29399118    
 -0.21297556    
 -0.23095642    
 -0.11962347    
  0.29044098    
  0.17054495    
 -0.60962540    
  0.32078257    
  0.21661049    
 -0.10660946    
  0.44895008    
 -0.33860224    
 -8.56553093E-02
  0.59274304    
 -0.47405687    
 -0.11868580    
 -6.72520474E-02
  0.13787007    
 -0.31845444    
  9.43634212E-02
 -0.17007379    
   1.1443661    
  -1.3289374    
  0.49172577    
  2.85151824E-02
  0.24144837    
  6.41436651E-02
  0.20282030    
 -0.79475760    
  0.78991485    
 -0.37204921    
 -0.25990310    
  0.19817679    
  0.76014030    
 -0.71617723    
 -0.12995324    
 -0.43235457    
  0.27342933    
  0.47477645    
 -0.34064719    
 -0.16819531    
  9.85203870E-03
  0.50492543    
 -0.30961752    
  0.60246342    
 -0.39230731    
 -0.22641687    
  0.21985912    
 -0.54087764    
  0.37292603    
 -0.17379700    
  0.40854716    
  -1.0833451    
  0.78015876    
  2.46928167E-02
 -0.44908512    
  4.97004315E-02
  0.89794141    
 -0.22006151    
 -0.33708820    
  0.10622176    
  0.72180229    
 -0.94204348    
  9.22315195E-02
 -9.22314599E-02
  0.41667438    
 -0.60189897    
  0.22778466    
  0.71376681    
 -0.60840571    
 -0.28214237    
   1.0724912    
 -0.75756001    
 -0.28232035    
 -2.16219332E-02
  0.48424584    
 -0.51758218    
  0.19912939    
 -6.70101643E-02
 -0.11531009    
  0.36387137    
 -0.28382856    
  8.82930011E-02
  0.51644361    
  0.21583366    
 -0.94607574    
  0.54959917    
 -0.37897378    
  0.16667718    
  0.26140615    
 -0.21281339    
  0.15358572    
  0.32918149    
 -0.39213976    
 -7.88403302E-02
 -6.45382479E-02
 -0.31585285    
  0.32001123    
  0.12467501    
 -0.11230358    
 -5.90887070E-02
  1.29587715E-02
  1.70217734E-02
  0.39557084    
 -0.41259310    
  0.35107958    
  7.56174400E-02
 -0.40967560    
  0.69314677    
 -0.79056877    
  0.19388252    
   1.0077621    
 -0.61385828    
  0.28574234    
 -0.96605194    
 -0.20294158    
   1.5054657    
 -0.73131424    
 -0.36452758    
  5.25371805E-02
 -6.92741200E-02
 -0.35607138    
  6.00523688E-03
  0.47671723    
  0.16103041    
 -0.35757875    
 -7.02868700E-02
 -3.96083482E-02
  0.32486138    
  5.32982573E-02
  0.50527346    
 -0.84869045    
  0.61978924    
 -0.57682431    
  0.73434263    
 -0.87457216    
  2.12766510E-02
  0.40896818    
 -0.18372110    
 -6.50987551E-02
 -0.31342110    
  0.30441332    
  0.28541744    
  0.32768765    
 -0.48980600    
 -5.76293021E-02
 -0.29334852    
  0.94761300    
 -0.50132579    
 -0.40728438    
 -0.37320465    
  0.17435411    
   1.2641265    
  -1.1099761    
  0.26016435    
 -1.77781079E-02
  2.21740212E-02
  1.73913501E-02
  0.31845340    
 -0.44218096    
  7.96681866E-02
  0.24629676    
 -0.43948761    
  9.38192010E-02
  8.57662335E-02
  5.76652698E-02
  0.12160739    
 -3.10102981E-02
  0.41590863    
 -0.70096910    
  4.60442007E-02
  0.83290887    
 -0.81802011    
  0.12051623    
 -7.24294260E-02
 -0.10901798    
  0.22419056    
  0.74412674    
 -0.71525854    
 -0.16779315    
  0.64639795    
 -0.37080792    
 -0.60249209    
  0.35065722    
  0.61505830    
  0.39867356    
 -0.74381286    
 -0.21511158    
  0.36464295    
  0.31733108    
 -0.79975671    
  0.28517938    
  0.25714538    
 -0.77173805    
  0.19378608    
  0.19263081    
  0.19012538    
 -0.57654321    
   1.0336546    
 -0.55738139    
   1.4056375    
  -1.3267974    
  7.19444547E-03
 -0.38946423    
 -0.45425552    
  0.11778239    
 -4.54622842E-02
  0.28768161    
   1.3061309    
  -1.1257492    
  0.11454166    
  0.56884968    
 -0.53899652    
  0.20448305    
 -0.73511231    
  0.80775076    
 -0.66798860    
  0.80747318    
  0.53599131    
  -1.2374828    
  0.21529241    
 -5.08185662E-02
  6.86766654E-02
  0.51700097    
 -0.63921857    
  0.19885087    
 -0.39730263    
  4.76276018E-02
  3.42898630E-02
  0.27780235    
  0.28020701    
 -0.31484264    
  0.31162196    
 -0.88454181    
  0.84170175    
 -0.45198461    
 -3.77401821E-02
  0.34506914    
 -0.22606598    
  9.30901989E-02
 -0.12279527    
  0.16628103    
  8.16777721E-02
  0.26085445    
 -0.35538137    
  0.12160739    
  0.34245238    
 -0.51716882    
 -1.37307364E-02
  5.81822209E-02
  0.51516366    
 -0.36599481    
  0.36339366    
 -3.71392034E-02
 -0.70401639    
  7.87816644E-02
  0.94221479    
 -0.88814801    
  0.46580809    
  0.23211181    
 -0.46810094    
  0.41429776    
 -0.53113097    
 -0.18232164    
  3.03057861E-02
  0.16052668    
  2.92299017E-02
  3.63677517E-02
  0.29657081    
 -0.65551680    
  0.19549109    
  0.16345315    
  3.21868825E-08
  0.86081129    
 -0.64084750    
 -0.40705949    
  0.37139815    
 -0.46145859    
  7.56023824E-02
  0.36248362    
 -0.56046069    
  0.80234623    
 -0.16705438    
  9.55950171E-02
 -0.67340004    
  0.22426076    
 -4.56709825E-02
  0.68611342    
 -7.57386684E-02
 -0.83468765    
   1.2767017    
 -0.97594714    
 -0.28912535    
  0.21734694    
  0.12242370    
 -0.32257810    
  0.26323822    
  0.10361218    
  0.26780111    
 -0.46280152    
  0.63401622    
 -0.52961391    
 -9.48785916E-02
  5.97884208E-02
 -6.93125650E-02
  0.30311221    
 -3.96446213E-02
 -0.23982695    
 -0.23607726    
  0.55707645    
 -0.16551419    
 -7.04228431E-02
  0.13621008    
 -0.12766276    
  3.34762074E-02
  0.10905776    
 -0.19944064    
  0.71100509    
 -0.57241887    
 -0.20854500    
  0.69072890    
 -0.69072908    
  0.75405574    
 -0.71613622    
  0.46417290    
 -0.17881849    
 -0.22226956    
 -6.77468851E-02
 -1.41171953E-02
 -0.32797745    
  0.82544440    
 -0.36452758    
  0.35293314    
 -0.30434072    
 -0.54295605    
  0.85889232    
 -0.50699127    
 -0.14383775    
  0.13904138    
  0.49140772    
 -0.13185199    
  0.30432147    
 -0.64012229    
  4.68289200E-03
  0.11048798    
 -0.52063709    
 -1.41855720E-02
  0.41965014    
  0.30166852    
 -0.29698539    
  0.19854455    
 -0.19388184    
  7.60989711E-02
 -0.36533299    
  0.92001057    
 -0.37739742    
  1.07716778E-02
  0.95551163    
  -1.1609552    
  0.24740806    
  0.10089862    
 -8.05586353E-02
  0.49526900    
 -0.59024334    
 -5.69416694E-02
 -6.45382479E-02
  0.33349159    
 -0.73272616    
  0.34354591    
  0.60332805    
 -0.71015877    
  0.23095578    
 -0.41327795    
  0.62310284    
 -0.34725523    
 -0.24686003    
   1.1649352    
  -1.0364158    
  6.32823035E-02
  0.10299956    
 -0.52511179    
   1.5713098    
 -0.72813159    
 -0.65965927    
  0.92463899    
 -0.74431527    
  0.37843633    
 -0.25180352    
  0.49394351    
 -0.23191863    
 -0.39367026    
  3.45709845E-02
  0.13595547    
 -9.78567377E-02
  6.33697957E-02
 -0.20359883    
  0.10697192    
 -0.12323212    
  0.53030640    
 -0.17144816    
 -0.12592664    
 -3.52458023E-02
  0.33583179    
 -0.25820598    
  0.20893499    
  0.25951079    
 -0.25279939    
  4.57595848E-02
  0.31525418    
 -0.47047004    
 -2.64664646E-02
 -0.25625214    
  0.14277039    
  3.37587595E-02
 -0.16667727    
  0.25403374    
 -7.90923163E-02
  0.29689917    
  7.65079409E-02
 -0.67351043    
  0.43106058    
 -0.47072512    
  0.19856718    
  0.45928261    
 -0.58003259    
   1.2098377    
 -0.74385291    
 -0.26337129    
 -0.43650985    
 -0.23503889    
  0.47957364    
  9.09715146E-02
 -0.42744470    
 -0.29015413    
  0.64756978    
  0.76799494    
 -0.49335113    
  3.10104582E-02
  0.14868292    
 -0.21985944    
  0.16579247    
 -0.25131392    
 -0.39436674    
  0.44230604    
  3.32515185E-07
 -2.15059761E-02
  0.20736718    
 -6.94974884E-02
 -0.10788888    
  9.64604244E-02
 -0.10493454    
  0.70793092    
 -0.74698174    
  0.12464219    
 -0.20763899    
 -0.21357502    
  0.19904618    
  0.70526803    
  0.19825797    
 -0.75847644    
 -0.44417945    
  0.80506533    
 -0.45366651    
  0.18540359    
 -0.46693099    
  0.51937819    
 -8.36989656E-02
  0.23262218    
 -0.16734034    
 -0.55128610    
  0.59136409    
 -0.10933631    
 -0.27842960    
 -0.35667494    
  0.61903948    
 -2.87491791E-02
  0.24620847    
 -0.52835119    
  0.64794201    
 -0.25172779    
 -0.31150758    
  0.25805953    
  0.16251919    
 -0.31015468    
  0.18986920    
  0.20340106    
  0.16113760    
 -0.36078653    
 -0.11918842    
  0.43730173    
 -0.52546507    
 -0.13287403    
  0.26236460    
  2.79458053E-02
 -8.20133016E-02
 -0.19263086    
 -0.12689205    
 -5.89974271E-03
  0.26826477    
  0.88597190    
  -1.1601712    
 -0.35328004    
  0.62747884    
  0.75030601    
 -8.46830234E-02
 -0.46166605    
 -0.53952473    
   1.0965004    
 -0.72101587    
  1.29587715E-02
 -0.40118158    
  0.36179057    
  0.20148230    
 -7.97383562E-02
  0.21281366    
 -0.45289806    
  0.79346973    
 -0.56132150    
 -0.24733791    
  0.15560754    
  0.18667911    
  5.97717352E-02
 -0.28654477    
  0.34294441    
 -0.65516788    
   1.5636864    
  -1.3467734    
  0.55961537    
 -0.23391572    
 -0.21237095    
  3.93919982E-02
  5.02201319E-02
  0.21576919    
 -0.45953307    
  0.30702516    
  1.52093498E-02
  3.70415412E-02
  1.08502973E-02
 -0.38587350    
  0.23052363    
  0.47837162    
 -0.52129674    
 -6.80530965E-02
  0.11517178    
  0.20711654    
 -4.87905517E-02
  0.10821397    
 -0.38641605    
 -0.42211258    
  0.65277463    
 -0.51834500    
  0.57654232    
 -0.21610107    
  0.13517490    
 -0.27121529    
  0.17896585    
  0.30538177    
 -0.34393010    
  0.99760938    
  -1.1380260    
 -0.27602547    
  0.80872011    
 -4.21745107E-02
  0.26354733    
  3.94023843E-02
 -0.58960652    
 -5.04312515E-02
 -0.28768292    
  0.89538401    
 -0.32759202    
 -0.25457704    
  0.80625057    
 -0.81468982    
 -0.17052671    
  0.27503997    
  0.32605872    
  0.58103025    
 -0.23906294    
 -0.66421580    
 -0.38476783    
  0.23314901    
  5.17356880E-02
 -0.12993716    
  2.83042733E-02
 -0.34675735    
  0.32797828    
  0.70023125    
 -0.51082587    
 -0.37078026    
  0.34294441    
  0.39193311    
 -0.18177705    
 -0.25975350    
  0.20604876    
  0.18519080    
 -0.54186553    
  2.91275289E-02
  7.82005116E-02
  0.10889416    
 -0.23111150    
 -0.15665412    
  0.29205868    
  0.10754132    
 -0.17062500    
  0.61077648    
 -5.18252030E-02
 -0.44479197    
  0.95455384    
 -0.75237513    
  2.67570503E-02
 -0.32010499    
  1.80189889E-02
  0.59224081    
 -0.54005545    
 -0.40123770    
  0.31730175    
   1.0878015    
  -1.0924196    
 -0.25728536    
 -0.38179469    
   1.6473080    
 -0.37715355    
 -3.25432494E-02
 -0.65079945    
  0.17415825    
  0.15882397    
 -0.17535260    
   1.0487797    
 -0.83568680    
  2.00002436E-02
 -0.36187401    
 -0.14785127    
  7.41083324E-02
  0.89358550    
 -0.43835965    
 -0.23208272    
  8.22385624E-02
 -0.23638871    
  0.29124746    
  0.81998372    
 -0.48452839    
 -0.48074788    
 -0.17985502    
  0.42979759    
  0.29486790    
  0.18271938    
 -0.80894369    
  0.58480597    
 -0.95950037    
 -0.49365708    
  0.89042741    
 -0.19197442    
  0.15188079    
  0.13182572    
 -0.40148982    
  0.59306341    
 -1.99340172E-02
 -0.31719667    
 -0.15954067    
  0.13623127    
  0.10724532    
 -0.32803366    
   1.1025263    
 -9.81402956E-03
 -0.79916519    
 -0.30538258    
 -8.05387050E-02
  0.64355010    
 -0.26202506    
  0.10447913    
  1.18341772E-02
 -0.50431180    
  0.50038153    
 -8.20133016E-02
  8.51050485E-03
 -0.19597456    
  0.43925199    
  0.19278702    
  0.32267848    
 -0.64662689    
 -0.44015092    
  0.51317567    
 -0.10379710    
  0.57291961    
 -0.74745864    
  5.43122813E-02
  0.12412577    
  0.81395209    
 -0.53114593    
 -0.46590739    
 -4.29658443E-02
  0.40057483    
 -0.63598949    
  0.40957189    
  5.19075394E-02
  0.11388459    
 -0.86717010    
  0.69727117    
 -0.27812544    
  0.64299697    
 -0.64299715    
 -0.16507891    
  0.32078257    
  0.37556511    
 -0.25314143    
 -0.14120260    
  0.22029562    
  8.38381723E-02
  3.09834201E-02
 -0.40886039    
  9.71644670E-02
  4.96718846E-02
  0.27214366    
 -0.22062951    
  2.88681425E-02
  0.36959946    
 -2.27285679E-02
 -0.42285666    
 -4.02744748E-02
  0.23494570    
 -0.11462887    
  0.41218978    
 -0.55093986    
  0.32309395    
 -0.53467774    
  0.15906446    
  0.27659100    
 -0.44721735    
  0.82121325    
 -0.17265011    
 -0.27860481    
  0.20285890    
 -0.25225154    
 -0.12095252    
  0.80987173    
 -0.79568648    
  5.03543541E-02
 -0.44880056    
  0.61310476    
  0.36947185    
 -0.46478143    
 -2.96008158E-02
  0.23932135    
 -0.32438436    
 -6.26706630E-02
  0.21012346    
 -0.24557145    
 -0.18645373    
  0.39923477    
 -0.39304325    
  0.22561000    
  0.77356857    
 -0.39641497    
 -0.35764089    
  0.41985393    
 -0.78275955    
  0.66497588    
 -0.70753521    
  0.51948327    
 -0.12861767    
  0.38566273    
 -0.30561900    
 -3.21875811E-02
  0.89932543    
  -1.2680891    
  0.30110535    
 -0.24846053    
 -0.23767196    
  0.52535403    
   1.0476564    
 -0.79794586    
 -0.27898037    
  0.26007712    
 -0.21648565    
  0.48587200    
 -0.47175539    
  0.30045038    
 -0.21538866    
  0.46246493    
 -0.60029668    
 -0.13142164    
  0.12152182    
  0.57443088    
 -0.48410797    
  0.68630528    
 -0.53866994    
  0.51082587    
  -1.0962627    
  0.52897012    
  9.49327722E-02
 -0.21375477    
 -0.18982597    
  0.85453540    
 -0.95551217    
  0.95310426    
 -0.58154148    
  7.47238025E-02
  0.66062385    
 -0.26858154    
 -0.42044130    
  0.25314173    
  7.68422931E-02
  0.21958685    
 -0.50529873    
 -0.26433486    
  0.12062828    
  8.28364193E-02
 -7.37853572E-02
  0.11878383    
 -0.39749786    
 -0.31994340    
   1.1387782    
 -5.39218150E-02
 -0.20870531    
 -0.56217957    
  0.20501636    
  0.43273178    
  7.32035711E-02
 -0.58192235    
  0.21680757    
 -0.65981126    
   1.8371615    
  -1.3733250    
  0.34891328    
  0.44701421    
 -0.76047987    
  0.14343207    
 -7.14582577E-02
  0.15017486    
  2.36228965E-02
 -0.49282965    
  0.53846520    
  0.46907389    
 -0.37681001    
 -0.15754624    
  0.15754607    
 -0.40886039    
  3.13371856E-07
  0.32030711    
 -0.20935073    
  0.18687765    
 -7.87808299E-02
 -0.24489403    
  0.12762341    
 -0.44542363    
  0.57085782    
  0.40817177    
 -0.28588167    
 -5.92762902E-02
 -7.94064105E-02
  4.83964309E-02
 -0.45592993    
  0.20179941    
  4.95148003E-02
  0.13955189    
 -5.17358705E-02
 -0.46470851    
  0.20895895    
  4.47007157E-02
 -0.35745567    
  0.82129312    
 -0.20105256    
 -0.32477665    
  0.66064787    
 -0.75828564    
  0.42241469    
  0.40266037    
 -0.51834357    
 -7.33825043E-02
  0.33719733    
  0.29849264    
 -0.36206561    
 -0.16775684    
  9.98663083E-02
 -2.93518677E-02
 -0.24464956    
  0.21001455    
  0.42725211    
 -0.46313128    
  0.28080884    
 -0.14442766    
 -3.99169745E-03
 -0.11878271    
  0.40245807    
 -0.32449585    
  0.75768596    
 -0.72087169    
  0.39062974    
  5.29219769E-02
  4.04096507E-02
 -0.69314659    
  0.65273726    
 -0.17717972    
 -0.25043544    
  0.11205702    
 -0.37758961    
  0.12121304    
  1.36064682E-02
  0.67266834    
 -0.19761024    
 -0.10629462    
 -0.32470408    
  2.97265891E-02
  0.16544384    
 -0.32870069    
  0.90140194    
 -0.79407328    
  0.50905401    
 -0.23249547    
 -0.78443795    
  0.82391709    
 -0.28125125    
  0.32850447    
 -0.39475402    
  0.20563929    
 -0.44721735    
  0.73860979    
 -0.46115372    
 -0.10193986    
 -0.44020829    
  0.14107877    
 -0.40875992    
  0.39551553    
  0.47416186    
 -0.10951784    
  0.10118556    
  0.11078496    
  2.58797519E-02
 -1.84170976E-02
  0.12560046    
 -0.62656105    
  0.47840357    
 -0.15605384    
 -0.17965905    
  0.46400195    
 -0.10573254    
 -0.47671831    
  0.94579148    
  0.15082270    
 -0.72154635    
 -3.77403721E-02
 -0.13720140    
  0.51961011    
  0.15623057    
 -0.55154359    
  0.11054143    
 -3.88379442E-03
 -3.96874920E-02
 -4.05664416E-03
  2.01216880E-02
 -3.99169745E-03
 -4.08217460E-02
 -0.11934634    
 -0.28611910    
 -9.15668085E-02
  0.85120428    
 -0.52160436    
  0.75290245    
 -0.70952094    
 -9.90916565E-02
 -0.38229826    
  0.10153565    
   1.0122272    
  -1.0402017    
  0.41253266    
  0.18388498    
  0.33535552    
 -0.66017634    
  0.46661934    
 -0.24455757    
  7.10106790E-02
  3.56470756E-02
 -0.13742958    
  0.16430330    
 -0.11211747    
  0.55476165    
  -1.1357915    
   1.1856240    
 -0.33832622    
 -0.37351269    
 -0.11483873    
  8.61287564E-02
  0.18555225    
 -7.53491670E-02
 -0.30818057    
   1.0397120    
 -0.70577914    
  0.27274016    
 -0.13077001    
 -0.42401770    
  0.27353752    
  0.28125086    
 -0.44326717    
  0.21202688    
 -0.46837986    
  0.29576591    
 -0.41273713    
  0.45065764    
  2.29898021E-02
 -6.57517612E-02
  0.12316192    
 -0.30354440    
  0.30354360    
 -0.23068178    
  0.20459446    
 -5.89749329E-02
  5.01242131E-02
  0.70199662    
 -0.21001454    
 -0.43581226    
  9.60741118E-02
  4.84269559E-02
 -0.24613251    
  0.98199135    
 -0.87199026    
  0.23309354    
 -0.52634662    
  0.33006713    
  0.55559152    
 -0.36593440    
 -0.21404853    
 -3.34755406E-02
 -8.43063816E-02
  0.17768073    
 -1.16962940E-02
  0.19207737    
 -0.15361154    
 -0.37572300    
  0.24273035    
  1.70942191E-02
 -9.78567377E-02
  5.89743108E-02
  0.22049646    
 -0.46929684    
  0.99136668    
 -4.94195074E-02
 -0.56902140    
 -0.52519548    
  0.58924788    
 -0.31982300    
 -0.38803071    
  0.24221930    
  0.66663599    
  0.50663751    
 -0.50068492    
 -0.29065377    
  3.50914337E-02
 -0.37156281    
  0.40546492    
 -0.19125000    
  0.20595659    
  0.34787682    
 -8.04723874E-02
 -0.51455790    
  0.13935570    
  0.94355786    
 -0.88054466    
  1.89040620E-02
 -0.18007670    
 -4.11966853E-02
  1.85194481E-02
  0.57134193    
 -0.64756912    
  0.15556394    
 -0.22208425    
  0.43500668    
 -5.27364090E-02
 -0.25337893    
 -0.12889045    
  0.35296398    
  0.15149176    
 -9.37137753E-02
 -0.15532093    
 -8.99963379E-02
 -0.15489756    
  0.29680237    
  7.49412999E-02
  0.15672581    
 -0.46262383    
  0.21130913    
  0.21357444    
 -0.60133994    
  0.29641601    
  0.19313264    
 -0.21067700    
  3.47860344E-02
  7.80686513E-02
  0.33872822    
 -0.70733172    
  0.84648144    
 -0.56022912    
 -0.10870492    
  0.24491423    
  0.64126194    
 -0.93520588    
 -0.34454507    
  0.79103261    
 -0.14137118    
 -0.48643318    
  0.14550681    
  0.84506345    
 -0.95506454    
 -8.49003494E-02
  0.84003830    
 -0.29316133    
  0.31745449    
 -0.73396850    
 -0.52951741    
  0.64976728    
  0.36696666    
  0.32618049    
 -0.34339243    
 -0.42121291    
 -8.26925784E-02
  0.15906446    
 -0.18822128    
  5.89942979E-03
 -5.89974271E-03
  0.24538040    
  0.18924212    
 -0.38837036    
 -0.44876263    
  0.26982433    
  0.12675081    
  0.34830669    
  0.22482301    
 -0.28544694    
  0.65909147    
 -0.92324370    
  0.29924253    
 -0.58692497    
  0.57826716    
  0.81189561    
 -0.88400012    
  0.38976580    
 -0.27927828    
 -0.18819577    
  6.35918006E-02
  0.38148281    
  0.31874812    
 -0.51869941    
 -0.65819234    
  0.24876580    
  0.68117148    
  0.21102186    
 -0.58681142    
 -0.17707142    
 -0.42395893    
  0.88211328    
  8.25863034E-02
 -0.29995188    
 -0.17005125    
  0.37408367    
 -0.57313043    
  0.34830669    
 -0.44183254    
   1.0653870    
 -0.25809443    
 -0.38669240    
  4.61298227E-02
 -0.54134178    
  0.52063692    
 -0.13892514    
  2.84369960E-02
 -0.25398725    
  0.38107389    
 -0.17494169    
 -6.58457801E-02
  0.61702335    
 -0.26717779    
  0.30596384    
 -0.61477786    
 -0.16934176    
  5.78203611E-02
  0.26063430    
  0.34754285    
 -0.61381018    
  0.31278828    
 -8.17658082E-02
 -0.23102175    
  0.29191044    
  0.16315183    
 -0.58135498    
  0.99751651    
 -0.69078505    
  0.13647544    
  0.14529356    
 -0.15355752    
 -0.20668200    
  7.84724504E-02
  0.16086662    
 -0.39348987    
  0.47815517    
  3.97885628E-02
  0.50442249    
 -2.14354182E-03
 -0.68886459    
  9.37546864E-02
  0.14465584    
 -0.30466101    
  6.19663410E-02
  1.70217734E-02
  3.31984423E-02
 -0.46430647    
  0.14483170    
  0.40171325    
  0.13023612    
 -0.48262444    
  0.19384171    
 -0.13164492    
 -0.23705836    
  0.44501275    
  0.12995376    
  7.14316452E-03
  0.54166150    
 -0.84729809    
  0.16853978    
 -0.17338239    
  0.55265677    
 -0.38747123    
 -0.10856595    
  0.20649187    
  0.24382392    
 -6.02596141E-02
 -0.52227736    
  0.14135441    
  0.56995130    
 -0.43415022    
  8.00428689E-02
 -0.63273895    
  0.30647004    
  3.98063958E-02
 -6.03197552E-02
  0.12638097    
  6.19663410E-02
  0.56755507    
 -0.58924741    
  0.33270565    
 -0.66830069    
  0.25810862    
 -0.29561165    
  0.35092610    
 -6.96333423E-02
 -0.19587483    
  0.32639667    
 -9.74215642E-02
 -1.87792256E-02
 -4.85527962E-02
  4.96331975E-03
  3.40658277E-02
  2.36408059E-02
  0.61796004    
 -0.42325428    
 -1.16058681E-02
 -2.76149288E-02
  0.14149980    
 -0.25578856    
  6.92922100E-02
  0.55181450    
 -0.32783455    
  0.14888135    
 -0.28864276    
  0.40289724    
 -0.46641111    
 -0.14530945    
  0.89424866    
 -0.41716093    
 -4.82023507E-02
 -0.58778596    
 -2.81708054E-02
  0.31585321    
 -0.13830538    
  0.18709487    
 -0.20641896    
   1.1431352    
  -1.1286063    
  9.18077007E-02
 -0.12604031    
  0.87048095    
 -0.60163230    
  0.22693890    
  0.38917190    
 -0.70762497    
 -0.41804478    
 -0.17979336    
   1.1716374    
 -0.73631966    
  0.45643109    
  0.11709262    
 -0.18786149    
 -0.16644835    
  3.10104582E-02
 -0.24046865    
  0.41512740    
 -0.36772403    
 -5.22682704E-02
  9.75247845E-02
 -0.45768946    
  0.86610121    
 -0.58192235    
  0.13747141    
  0.40546551    
 -5.33882231E-02
 -0.26010829    
  0.10326619    
 -0.24219143    
  0.15139996    
 -0.16592756    
  4.29650806E-02
  0.28299814    
 -0.44496742    
  0.44848272    
 -0.49919680    
  6.16443492E-02
  6.82680234E-02
 -0.40800664    
 -3.89157832E-02
  0.49159387    
  8.37704018E-02
 -0.12844229    
 -1.53464954E-02
  9.34344158E-02
  0.46175325    
  0.31251860    
 -0.58260572    
  0.11692099    
  0.58394778    
  -1.0443422    
  0.88408333    
 -0.18548711    
 -0.35512379    
 -0.10622258    
 -0.36533299    
  0.39923477    
  8.77058953E-02
 -0.34798780    
  0.62318879    
 -0.68448991    
  0.69887751    
 -0.52521455    
 -0.27012467    
  0.17915249    
  0.12889151    
  0.79897267    
 -0.96560389    
  0.25131437    
 -0.33732805    
  1.19049465E-02
  0.53652763    
  0.37620604    
 -0.29962930    
 -9.40290540E-02
  0.38411221    
 -0.76522893    
  5.02615795E-02
  0.91432828    
  -1.1386974    
  0.39931154    
  0.19729838    
 -0.11062970    
  0.95696151    
 -0.83624762    
 -0.75880206    
 -8.85971019E-07
  0.81093031    
 -0.62267387    
   1.0480452    
 -0.99615979    
  0.35947978    
 -3.18749249E-02
  0.17758684    
 -7.02039674E-02
  4.61896509E-02
 -0.26933265    
  0.22314385    
 -5.22505194E-02
 -0.23180184    
  0.41028476    
 -0.11898576    
 -0.13095577    
 -0.11316457    
  0.20359944    
 -0.14541677    
  0.25565267    
 -2.13682938E-07
  0.32729128    
  7.25473231E-03
 -0.73497337    
  0.89084369    
 -0.36110342    
  0.51731348    
 -0.89794147    
  6.69709146E-02
  3.18749435E-02
  6.82084262E-02
 -0.14141163    
 -0.12095252    
  0.29833898    
 -5.44599518E-02
 -0.37605104    
  0.28632280    
 -0.10763036    
  0.17089298    
 -0.29666314    
  0.17022142    
  0.48081422    
 -0.27698642    
 -5.84103204E-02
  0.56497234    
 -0.97798496    
  0.95200849    
 -0.72886503    
 -0.51843047    
  0.41810784    
  0.16201620    
  6.61400929E-02
  0.19227152    
 -0.26269475    
  4.61298227E-02
  0.17271233    
  0.28595603    
 -0.26547763    
  0.37342581    
 -0.57484716    
  0.21817240    
 -0.14258972    
  4.86079790E-02
 -0.12833092    
  0.37313578    
 -0.53005731    
  6.11950271E-02
  0.46313038    
  0.26589456    
 -0.78055876    
  0.82997835    
 -0.82040894    
  0.10393056    
  0.57723963    
 -0.68594497    
  0.16705436    
  0.11823301    
 -2.18188222E-02
  0.25213072    
 -0.77652872    
 -0.10467146    
  0.14125931    
 -0.38179469    
  0.77722991    
 -0.19530900    
  0.56241292    
 -0.72147852    
  0.15415113    
  0.81802028    
 -0.96644044    
  0.15333375    
  1.45985521E-02
 -0.16223548    
  0.38247517    
 -0.18698449    
 -0.31611913    
   1.0069283    
 -0.48843923    
 -0.57113230    
  0.20128427    
  0.25254101    
 -1.29588852E-02
 -0.13477397    
  0.22214834    
  3.90676521E-02
 -0.35503373    
  0.20216042    
 -0.13353109    
  0.25527510    
 -0.56357640    
  0.27193427    
 -0.27193397    
  0.18347909    
   1.6266305    
  -1.2909839    
  0.41642413    
 -0.76369864    
  0.41129562    
  0.17062525    
 -0.55879909    
 -0.23753157    
 -9.09722298E-02
  0.23262170    
  0.54422420    
 -5.62999025E-02
  2.66687367E-02
  0.85904354    
 -0.95360214    
  0.19123492    
 -8.54615942E-02
  0.33487761    
 -0.57773036    
 -0.32797745    
  0.59289092    
 -3.32743078E-02
  0.12361380    
 -0.41380516    
  0.44326717    
 -0.43825465    
 -0.27443671    
 -0.16406806    
  0.41830257    
 -3.63671035E-02
  0.68250901    
 -3.26115973E-02
 -0.51636511    
  0.22684073    
  2.55025234E-02
 -0.10615987    
 -0.26918671    
  0.15937313    
 -3.63669358E-02
 -8.70106220E-02
 -0.32542148    
  0.35036179    
  0.68573040    
 -0.55219954    
 -7.14582577E-02
   1.1786554    
 -0.62700713    
 -0.61371970    
  0.11613982    
 -7.27585256E-02
 -2.87104882E-02
  0.11886085    
  0.42255935    
 -0.54142112    
  0.11020339    
 -2.19790861E-02
  1.76218320E-02
 -0.12051559    
 -9.28493217E-02
  0.14093670    
 -5.30239418E-02
 -0.30432069    
   1.0024067    
 -0.74366289    
 -0.27225682    
  0.46488848    
 -4.36745547E-02
  0.78886271    
 -0.77555889    
  0.31484252    
 -0.31484264    
 -0.45513695    
   1.1438692    
  -1.0385091    
   1.1786549    
 -0.28768170    
 -0.44069344    
  5.42768501E-02
 -0.21375477    
 -0.15648933    
  0.55570465    
 -0.58904111    
  0.57324344    
 -0.46618921    
  0.12396815    
  0.16117300    
 -7.52827227E-02
  0.48582396    
 -0.55835098    
  0.56340104    
 -0.42325428    
  0.37685430    
  3.62737030E-02
 -0.10451286    
  1.95806436E-02
 -0.54654443    
  5.12935482E-02
 -0.40319416    
  0.85020912    
 -0.18115899    
 -0.11040644    
 -4.78175655E-02
  0.64292753    
 -0.65112388    
  0.83487546    
 -0.72951502    
 -0.54217547    
 -3.89664844E-02
  0.61034155    
 -0.11016817    
 -0.19933322    
  0.75492448    
 -0.74032593    
  0.26570296    
 -0.25608841    
  0.33441943    
 -0.11223329    
  7.38345683E-02
  0.27784753    
 -0.54556352    
 -5.25183156E-02
 -9.77633521E-02
  0.58176214    
 -0.41304719    
  2.70284805E-02
  0.23287375    
 -0.19365326    
 -0.29053506    
  0.20118913    
  0.53665739    
 -0.59932798    
  0.23402922    
  0.15639766    
 -0.40042707    
  0.17052679    
  0.64319110    
 -0.37045091    
 -8.75981376E-02
 -0.32109848    
 -0.16309009    
  0.26016435    
  0.65726882    
 -0.61838728    
 -9.78567377E-02
  0.21752076    
 -1.13425562E-02
 -0.50325042    
  0.65468067    
 -0.31641319    
  0.22404017    
  0.16788116    
 -2.76515018E-02
   1.0164043    
 -0.76197875    
 -0.43487906    
  0.24382392    
 -0.27029017    
 -0.27121529    
 -0.10591859    
  0.68754524    
 -0.74503195    
  0.14310074    
  0.71596140    
  0.17224553    
 -0.68474334    
 -1.68777071E-02
  0.66071165    
 -0.63965821    
  0.13613252    
 -0.10738243    
  0.23681478    
 -0.29088214    
  0.17230025    
 -0.29974526    
  0.74746954    
 -0.65924585    
 -0.14824311    
 -5.83714619E-02
  0.37401062    
  0.52797073    
 -0.74549228    
 -0.23607726    
  0.72803402    
 -0.21602574    
 -0.21695676    
  0.23104219    
 -0.38299230    
  0.22825901    
 -0.15415059    
  0.57714850    
  0.11361529    
 -0.63069904    
  0.30325523    
 -0.22978781    
 -0.19743510    
  0.10129169    
  0.71132988    
 -0.72984946    
  0.51734644    
 -0.23787594    
 -1.42349228E-02
 -0.22853360    
  0.70434558    
 -0.71795171    
 -1.37925949E-02
   1.0970676    
  -1.0741827    
  0.86141860    
 -0.87968463    
  0.43124339    
  0.32658648    
 -0.89597946    
  0.50445610    
 -0.74225616    
 -0.41897899    
  0.88730317    
 -0.53779697    
  0.70388108    
 -0.42341876    
  0.17413542    
  0.27735463    
 -0.49594343    
  0.14763571    
 -0.19415694    
  0.28320792    
  0.80342877    
 -0.66542298    
  3.07719633E-02
  3.35229076E-02
  3.24355625E-02
 -0.41079870    
  0.31406856    
 -0.37469411    
  0.74571824    
 -0.44814184    
  0.14871129    
 -9.13177878E-02
  0.55218923    
 -0.82014757    
  0.15415117    
  0.20875502    
  1.95793788E-07
 -0.30719450    
  0.28150505    
 -0.60427797    
  0.64077938    
 -8.21360126E-02
 -0.43108305    
  0.29810643    
  0.22580703    
 -0.63127106    
 -0.16644788    
  0.56745940    
  0.26852655    
 -0.30489346    
  0.44776702    
 -0.62454939    
  0.26533455    
 -0.19083235    
 -0.13720138    
  0.34899870    
  0.53622651    
 -0.32392967    
 -0.26337129    
  0.28986287    
 -0.19813184    
  0.54759157    
 -0.39972118    
  0.14972220    
  0.15836859    
 -0.24807326    
 -0.47584665    
  0.86499715    
 -0.39239344    
  0.88462597    
  -1.3315219    
 -0.24625203    
 -1.96733046E-02
  0.27602530    
  0.14911298    
 -2.18829177E-02
  0.75116521    
 -0.95134395    
  0.40004525    
  2.15065051E-02
 -0.32870069    
  0.31081146    
  5.61551303E-02
 -0.36696622    
  0.74357837    
 -0.96303338    
  0.43567896    
  0.10536006    
 -0.18375151    
 -0.18318117    
 -4.75014821E-02
  0.78845769    
 -0.39204174    
 -0.17435326    
 -4.42542098E-02
  0.18533409    
  0.19105479    
 -0.59840155    
  0.41109875    
 -4.99144681E-02
 -0.20945852    
  8.37704018E-02
  0.10178233    
 -0.10625680    
  0.25925460    
  7.01452419E-02
 -0.14558534    
 -6.95258155E-02
 -0.13238974    
  0.24214022    
 -0.58135498    
  0.27801982    
  0.23664440    
  1.52093498E-02
 -1.24316259E-07
 -1.52093219E-02
  0.90627879    
 -0.88730276    
 -0.41301301    
  0.21858718    
 -0.21292169    
  0.81281120    
 -0.35060641    
 -0.24472688    
  0.16320065    
  0.19891377    
 -0.45243692    
  0.10834161    
  0.14131308    
  2.67701596E-02
  0.14385498    
  0.10241481    
 -0.21652812    
 -0.13720116    
  2.07910631E-02
  8.19716603E-03
  0.50755537    
 -0.41410214    
 -8.53227377E-02
  0.66022235    
 -0.82727724    
 -0.34512216    
 -0.28768173    
   1.1455415    
 -0.16809675    
  9.37679335E-02
 -5.71587160E-02
 -0.72637302    
 -0.10686316    
   1.4897738    
 -0.99105138    
  0.23854963    
  0.32041389    
 -0.41464528    
 -0.50950879    
  0.81966418    
 -0.33415574    
 -5.40673248E-02
 -0.12260254    
 -0.13422225    
  0.15809007    
 -0.16920006    
  0.47557494    
 -0.34484076    
  0.89248055    
 -0.19688466    
 -0.52065343    
 -0.16518560    
  0.10584605    
  0.38040853    
 -4.58098128E-02
 -0.23493123    
 -9.96672660E-02
  0.21525215    
  0.20895848    
 -0.27820340    
  0.47235954    
 -0.37876582    
  6.84939045E-03
 -0.66953659    
  0.83000636    
 -0.38105580    
  0.19640669    
 -0.34278539    
  0.69560760    
 -0.76706558    
 -3.77401821E-02
  0.11411306    
  0.64545888    
 -0.34317827    
 -0.66457444    
  0.47789511    
  6.75365850E-02
  0.95708025    
 -0.97769916    
 -0.19743510    
  0.91527468    
 -0.79130685    
  0.20595659    
 -0.21496460    
 -0.42834961    
   1.0893095    
 -0.82268184    
  0.11066563    
  9.47960839E-03
 -0.14709961    
  0.26278454    
  0.23483945    
 -0.39884201    
 -0.36662614    
  0.24574383    
  0.31387278    
 -5.88403828E-02
 -8.69551022E-03
  5.10752089E-02
  0.47103998    
 -0.14769502    
 -0.53002751    
  0.74775153    
 -0.48853183    
 -0.21432416    
 -0.27958474    
 -0.20714360    
  0.34550241    
   1.0126218    
 -0.51082528    
 -1.02563873E-02
 -0.39520827    
  7.84724504E-02
  0.48695838    
 -0.67306107    
 -8.28883499E-02
  9.41879675E-02
  0.18885504    
 -0.25264496    
  0.58578897    
 -0.14310050    
 -0.18078484    
  0.42523810    
 -0.38903481    
 -8.92846100E-03
  0.16117300    
  0.25470099    
 -0.88857222    
  0.49487191    
  0.58436978    
 -0.65242261    
  8.54448006E-02
 -0.33474866    
   1.5344028    
  -1.4759072    
  0.61334157    
 -0.31155452    
  0.41660690    
 -0.30538118    
 -0.33647302    
  0.14660379    
  0.24472740    
 -0.15355752    
  0.18162939    
 -0.38322294    
  0.47253802    
 -0.38046312    
 -0.49247670    
  0.40546590    
  0.28007779    
 -0.24046865    
  0.27054560    
  0.16362938    
  6.98308349E-02
 -0.14830238    
 -0.17015134    
 -0.47647700    
  0.74687296    
 -0.24649103    
  2.71862242E-02
  0.13257328    
 -0.14801770    
 -0.15544830    
 -9.53099430E-02
  0.36116529    
 -0.25231034    
 -0.40322480    
  0.18343991    
  0.64742512    
  0.67841929    
  -1.0367661    
 -0.24535519    
 -7.20541403E-02
 -0.22458155    
   1.0393360    
  0.14428742    
 -0.48330802    
  8.55222419E-02
 -0.40710536    
 -0.18924291    
 -0.10668464    
  0.48805189    
 -0.15347278    
 -4.35898751E-02
  0.12981187    
 -0.23958278    
  0.46098560    
 -0.51781899    
  0.26550838    
  0.18381514    
  0.32521525    
 -0.32895353    
  0.58445156    
  -1.0300373    
 -2.73715528E-07
  0.61407822    
 -0.63774920    
  0.20988201    
 -0.31059682    
 -4.74667437E-02
  0.12393738    
 -6.33120388E-02
  0.79556197    
 -0.49812430    
 -0.28445089    
   1.0456202    
 -0.53608572    
 -6.81623966E-02
  0.25820658    
 -0.61310446    
  0.29505157    
 -0.33735436    
  0.26899076    
 -7.33825043E-02
  0.59172732    
  4.66474220E-02
 -0.31945929    
  0.22092660    
 -0.74787283    
  0.11778378    
  4.34844680E-02
  0.54430133    
 -0.58778596    
  0.29598120    
  0.15650877    
  0.19228326    
 -0.50985467    
  0.35229647    
 -0.22485158    
 -0.21887979    
  3.14152911E-02
  0.90592772    
  -1.0923817    
  0.60217571    
 -8.51579681E-02
 -0.25608841    
 -0.22434121    
  0.43496537    
 -0.27996013    
  0.52609342    
 -0.69314641    
  0.66549569    
 -0.21461287    
 -0.28382856    
  6.45388812E-02
  0.27193388    
 -7.60820806E-02
  0.43275765    
 -0.42881256    
  3.92896868E-03
 -0.11191776    
 -7.74868429E-02
 -0.11541681    
  0.29694778    
 -9.09716636E-02
  9.49164331E-02
  0.16977580    
  9.91710927E-03
 -0.30092749    
   1.0103883    
 -0.71606147    
 -0.42722321    
  0.45013717    
 -5.65875694E-02
 -0.20448317    
 -0.36632442    
   1.2237756    
 -0.63262719    
 -0.17964059    
 -3.26557495E-02
  0.24530241    
 -0.34560436    
  0.10030214    
  0.10245154    
 -0.26423848    
  0.20641914    
 -0.24116132    
  0.28388676    
 -0.27884895    
  0.43028003    
 -0.39570931    
  0.64847434    
 -0.36687896    
 -0.25761303    
 -0.14237146    
  0.29177243    
  0.16516818    
 -9.04773548E-02
  5.88400997E-02
  2.12026332E-02
  3.49089690E-03
 -9.88002270E-02
  0.79542577    
 -0.62600827    
 -0.31399959    
  4.43442352E-03
 -0.34536189    
  0.89863610    
 -0.46847790    
 -8.16333853E-03
  1.47864021E-09
  0.85893917    
 -0.34239218    
  8.66034776E-02
 -0.42356524    
  7.26393387E-02
 -0.17723924    
  1.50944656E-02
 -9.00803730E-02
  4.80089188E-02
  0.40285754    
  0.41326705    
 -0.85597080    
  0.31771386    
 -0.39370012    
  0.53165925    
 -0.82520717    
  0.13205878    
  0.37049684    
 -0.29124713    
  1.88675784E-02
 -0.21268363    
  0.21734694    
 -0.11836381    
  0.67997158    
 -0.67997092    
 -0.15852275    
  0.81975317    
 -0.36832586    
 -0.25690961    
 -0.11211697    
  8.65404978E-02
  0.44773677    
 -0.32135582    
 -4.19641323E-02
  4.65203188E-02
 -6.57517612E-02
  0.16518559    
 -2.07907185E-02
  0.58451366    
 -0.56372231    
 -0.28357473    
 -8.55230689E-02
  0.45953277    
 -0.58628422    
  0.31599411    
  0.40710586    
 -0.35433665    
   1.1125336    
 -0.70085716    
  6.29893765E-02
 -0.18115899    
 -0.29818970    
  0.10676800    
  0.81046110    
 -0.44957557    
 -0.21947367    
 -0.19337162    
  0.53714257    
 -0.63023317    
  4.76285480E-02
  0.68380123    
 -0.22843945    
 -0.53773230    
  2.00012513E-02
  5.30248731E-02
  0.19938982    
 -0.17618622    
  0.21762411    
 -0.15970103    
 -0.23293105    
  0.77192837    
 -0.38299242    
 -0.20025840    
  0.18533409    
  0.24250361    
 -0.44150466    
 -0.23700102    
   1.0671134    
 -0.92130297    
 -0.21190043    
  0.58847618    
 -0.24053514    
  0.84729779    
 -0.45064357    
 -0.62199324    
  0.54856604    
 -0.12136067    
 -0.13404354    
  0.17615509    
  0.29282388    
  0.13417189    
  -1.0004534    
  0.47986332    
  7.62623474E-02
 -0.58081865    
  0.32750440    
  0.12675178    
  0.22947219    
 -8.55784342E-02
 -0.29804412    
  0.54629970    
 -0.40815005    
 -2.44906731E-02
  7.94070587E-02
 -0.26007620    
  0.34422171    
 -0.44300249    
  5.33168077E-07
 -0.20553917    
  0.45988530    
 -0.17052671    
  0.63628417    
 -0.40413588    
 -0.27317867    
   1.0243701    
  2.59751994E-02
 -0.79323041    
 -0.18151255    
  6.11950271E-02
 -0.16332491    
  0.33877391    
 -0.26620278    
  6.29751682E-02
  6.36581108E-02
  0.51522094    
 -0.74167472    
  4.85262387E-02
  0.30593511    
 -0.45920894    
  0.38688898    
  0.50832206    
 -0.27853438    
  6.41241223E-02
 -0.40391299    
  5.29420731E-07
  9.74221751E-02
  0.68891913    
 -0.69739318    
  0.26072630    
 -0.56125724    
  0.98727435    
 -0.62087601    
 -0.10935269    
  0.53714257    
 -0.56417215    
  0.50808185    
 -0.42909363    
 -0.36211386    
  0.78015882    
 -0.51082492    
  8.43074322E-02
  6.98436275E-02
 -0.17757031    
  0.67882699    
 -0.51323235    
  0.39334390    
 -0.40546492    
 -0.10265339    
  0.62077034    
 -0.43619910    
 -0.27898037    
  0.67061770    
 -0.65100998    
  0.25937235    
 -0.21196948    
  0.22314334    
  0.13167748    
  0.22832446    
  6.50230050E-02
  0.15656862    
 -0.53104252    
 -0.25534645    
  0.79873490    
 -0.66293335    
  1.57480557E-02
 -0.58233190    
  0.42165086    
  4.48507480E-02
  0.58192170    
 -0.41284543    
  4.70245779E-02
  0.82069838    
 -0.56351137    
 -0.32290357    
  0.33377349    
 -0.67175549    
  0.40369946    
  0.20962487    
 -0.44790003    
 -0.10386644    
 -4.98731807E-03
  9.53104496E-02
  0.39326981    
 -0.21094798    
  0.48783618    
 -2.35309061E-02
 -0.53899616    
 -0.32510817    
   1.1606762    
 -0.90310353    
 -8.77166726E-03
 -0.23756380    
 -0.21757273    
 -0.11778282    
   1.1038067    
 -0.45866916    
 -0.21905327    
  0.20252450    
  0.38299206    
 -0.31845400    
  0.41324687    
 -0.69573444    
  0.23447804    
 -0.33811378    
  0.62168807    
 -0.68699288    
  0.22925998    
  0.22606578    
 -8.52445140E-02
  0.46841314    
 -0.75046080    
  0.23875128    
  0.70633394    
 -0.27466702    
 -0.35914072    
 -0.13647428    
 -7.84713104E-02
  2.02029496E-02
  0.69813466    
 -0.68818384    
  9.85203870E-03
  9.75579396E-03
  0.32461321    
 -0.20575218    
  0.15906486    
 -0.30249670    
  4.85538654E-02
  0.22787161    
 -0.22314274    
  0.12405287    
 -0.47669193    
  8.36493298E-02
  0.74134946    
 -0.10863383    
 -0.29977694    
 -0.15267773    
  0.50046259    
 -0.48511720    
  0.79214197    
 -0.83359849    
  0.55734593    
 -0.38299245    
  0.17861064    
 -0.21021593    
 -0.52468258    
  0.88958079    
 -0.59033853    
  5.58807068E-02
  0.18774244    
  7.79618025E-02
 -7.79606849E-02
  0.65877998    
 -0.67238575    
  0.13638155    
 -0.44404849    
  0.11709215    
  3.26113217E-02
 -0.22047256    
  0.35065722    
  0.61759317    
 -8.72415751E-02
 -0.68215758    
  0.29990250    
  0.11101274    
 -0.50841218    
  0.34333318    
  0.13192740    
 -0.35080731    
 -0.35364026    
  0.12114507    
  0.32392949    
 -0.31724012    
  0.70309711    
 -0.31556931    
  0.50173461    
 -0.35472021    
 -0.45142674    
  0.12118579    
  0.56271666    
 -0.37048039    
  0.35487953    
 -0.14527994    
 -5.60890585E-02
 -4.32287566E-02
  3.16228531E-02
  0.54899848    
 -0.92192429    
  0.13705663    
 -1.48883546E-02
  0.48242593    
 -6.37161806E-02
  4.81630974E-02
 -0.31415305    
 -0.22529161    
 -7.82526135E-02
  0.50849771    
  0.49033782    
  -1.0900828    
  0.73065156    
  0.12118532    
 -0.64539272    
 -7.53039941E-02
 -4.57225293E-02
  0.26550838    
 -0.16014849    
  0.52441710    
 -0.49332610    
 -1.54244155E-02
  0.70345694    
 -0.68803173    
 -0.11332862    
   1.2354718    
 -0.84342921    
  0.94295901    
  -1.1526794    
  0.59306341    
 -0.39499405    
  0.12470316    
 -0.22746313    
 -0.37351409    
 -0.16363007    
  0.74369937    
 -5.05525097E-02
  0.69314748    
 -0.89794123    
  0.41150787    
 -0.38018471    
  0.44151813    
 -0.47739685    
  7.89884701E-02
 -0.46411315    
  0.38054913    
 -0.10129126    
  0.19326022    
  0.65910095    
 -0.67173326    
  0.12341668    
  0.18419255    
 -0.66549486    
  0.30122641    
 -2.26763282E-02
  0.18765871    
  0.46093243    
 -0.49575207    
 -0.54690093    
  0.51082599    
  0.27948511    
 -0.27135491    
  7.03413934E-02
 -0.12869179    
 -6.19672537E-02
  0.20563929    
 -9.75431204E-02
 -6.78224564E-02
 -0.18759808    
  0.17878775    
 -2.23714821E-02
 -0.34830582    
  0.29725161    
  0.70733172    
 -0.64279282    
  3.50909270E-02
 -0.22638074    
  0.26444134    
  0.17468569    
 -0.15415053    
 -0.32918155    
  0.40357998    
  0.18232143    
  7.27595687E-02
  0.37578985    
 -0.57938820    
  0.39465442    
 -1.70524027E-02
  0.12023681    
 -0.77719140    
  2.80386955E-02
  0.77283525    
 -0.55431092    
 -0.13459030    
  0.67389560    
 -0.55047852    
  8.95050839E-02
 -0.29685700    
  0.13353108    
 -0.23022492    
  0.34800819    
 -0.22853360    
  4.40596305E-02
 -3.50908414E-02
  0.26510763    
  0.27908313    
 -0.71408981    
  0.43500668    
 -9.32570770E-02
  7.49060465E-03
  0.10945692    
  0.28097096    
 -0.54333466    
 -0.13477397    
  0.54313415    
 -0.48514625    
  0.56563413    
 -4.63931337E-02
  0.11591907    
 -0.12152107    
 -0.91910422    
  0.33747801    
  0.43679458    
 -9.88878757E-02
 -0.24671635    
  0.51265854    
 -0.61903888    
  0.98146659    
  -1.1906778    
  0.44048446    
 -0.18151255    
 -0.11294018    
  0.11294004    
  4.84241126E-03
  0.18070962    
  6.63010329E-02
 -0.35398304    
  0.17693156    
  0.21045101    
  5.32982573E-02
 -0.53062856    
  4.03515548E-02
  0.14196996    
 -0.20613128    
 -8.15496966E-02
 -0.35760859    
   1.0276151    
  0.47334233    
 -0.69732207    
 -5.59287630E-02
  0.47661859    
  0.19189140    
  -1.0201412    
  2.48464905E-02
  0.50096083    
 -0.16098917    
 -0.18669869    
  0.26640436    
  0.18701522    
 -0.45869598    
  0.64989716    
 -0.70985991    
  0.47769916    
 -0.39679199    
  0.10328487    
 -0.29080290    
  0.23309445    
  0.12545453    
  2.15990450E-02
  0.12817565    
 -5.40671647E-02
 -6.98432624E-02
 -0.30053106    
 -0.10919841    
  0.64387596    
 -0.29105398    
 -1.81819238E-02
  9.19689313E-02
  0.47937340    
 -0.14469667    
 -0.46403337    
 -0.12136070    
  5.23683392E-02
 -8.51570815E-02
 -5.12935929E-02
  0.65439385    
 -0.57031089    
  0.10697192    
  0.39412856    
  0.20804654    
 -0.61677450    
  0.21130913    
  0.50365740    
 -0.96418256    
  0.20921081    
  0.66992027    
 -0.56813818    
 -0.31099370    
  0.92256016    
 -0.48613286    
  5.14966212E-02
 -1.94938686E-02
 -0.40743560    
  7.41081238E-02
  0.26405355    
  0.33405790    
 -0.45978487    
 -0.33169824    
  0.67294478    
 -0.19051801    
  0.21072134    
 -0.17039275    
 -0.17209692    
  8.11256096E-02
 -0.24946013    
  0.36000231    
  7.82523602E-02
 -7.43835941E-02
  0.36742800    
 -0.43119407    
 -0.35726324    
  0.20653503    
  0.46880645    
 -6.00553211E-03
 -0.66933686    
  0.20173995    
  0.43390307    
  8.93450677E-02
  2.25361697E-02
 -0.75342369    
  5.18856049E-02
  0.23431669    
  0.47830281    
 -0.20742764    
  0.41334325    
 -0.91293275    
  0.17390676    
 -0.39147913    
  0.92734027    
 -1.38314068E-02
 -2.78949295E-03
 -0.46888641    
 -0.20215940    
   1.2072463    
  -1.0231044    
  1.80189889E-02
  0.48550749    
 -0.23419312    
 -0.21622346    
  0.32470378    
  0.10629472    
  0.25349045    
 -0.63816476    
 -0.53723490    
 -0.23732820    
  0.91629028    
  2.46930812E-02
  0.56110805    
 -0.89271444    
 -9.67677757E-02
  5.71591966E-02
 -0.25131527    
 -6.02197200E-02
  0.98941338    
 -0.22314318    
 -0.47514591    
 -6.38512745E-02
  0.10919973    
  9.84405801E-02
  0.16050768    
 -0.27383643    
  0.63657689    
 -0.24453445    
 -0.16093029    
  0.18759826    
 -0.24475701    
  3.30610350E-02
 -0.16299808    
 -0.13284761    
  0.77696568    
 -0.39174098    
 -0.11407220    
  0.23967294    
 -0.31313983    
  0.43637291    
 -0.25629586    
  3.31524722E-02
 -0.28286245    
  4.23587337E-02
 -0.18693973    
  1.65298171E-02
  0.64271599    
 -0.35094389    
 -5.02201207E-02
 -0.13783205    
   1.0376800    
  -1.2388970    
 -0.21414857    
  0.71893156    
 -0.36974776    
  0.55509394    
  1.49923638E-02
 -0.61310428    
  0.23407289    
  0.20027566    
  0.69136643    
 -0.23164624    
 -0.61743516    
 -4.17490583E-03
  0.23726887    
 -0.23309366    
  0.10660963    
 -0.23538981    
 -0.14785127    
 -0.11641100    
  0.22561000    
  0.98757976    
 -0.94892693    
   1.3302505    
 -0.59760952    
 -0.60803539    
  6.47997335E-02
 -0.27340630    
  7.92494640E-02
 -0.36350051    
  0.62219560    
  0.48324320    
 -0.68187296    
  0.14578737    
 -0.34895274    
  0.40546533    
 -0.27193341    
  0.13892590    
  2.07046904E-02
 -0.47328758    
  0.13517396    
  0.54805487    
 -0.31803909    
  4.02740650E-02
 -8.70121419E-02
  0.48954791    
 -0.75670940    
  0.25754476    
  0.39738059    
  0.40112644    
 -0.98373246    
  0.65462351    
 -0.18171726    
  3.55913229E-02
 -0.37787679    
   1.0587114    
 -4.15598564E-02
 -0.83994502    
  0.10150710    
  0.68733901    
 -0.32258880    
  0.35881773    
 -0.48738253    
 -0.30821642    
 -6.86967596E-02
  0.31074700    
 -0.37026060    
  0.14467227    
 -0.33077490    
 -0.12062715    
  0.21800126    
 -0.23741999    
  0.91498297    
 -0.56092513    
  0.32923737    
  0.35237560    
 -0.44570696    
 -0.22677307    
  7.44326413E-02
  0.30026063    
 -0.40702844    
 -0.27988780    
  6.02588803E-02
  0.28328678    
  0.43012172    
 -0.64013594    
 -0.12118510    
 -0.21094845    
  0.84729749    
 -0.69314808    
  0.67677981    
 -0.11902182    
 -0.21943223    
 -3.77399959E-02
  0.27559027    
 -2.58795992E-02
 -0.29898083    
  0.56105787    
 -0.16915214    
 -0.29567716    
 -0.15874822    
  0.28364199    
  5.51321991E-02
  0.25556293    
  1.76472217E-02
 -0.49062288    
  0.17435369    
  3.99236241E-03
  2.36228965E-02
 -6.01380840E-02
 -0.24191442    
  0.10483476    
 -0.19280367    
  0.43565574    
 -0.14797437    
 -0.21562901    
 -7.78162405E-02
  0.19381598    
 -5.38024046E-02
  0.75406772    
 -0.69551337    
 -5.35405129E-02
  0.67039037    
 -0.36290526    
 -0.20312384    
  0.19203365    
 -0.23812425    
  0.35714614    
  1.31145297E-02
 -0.11737574    
 -0.27193341    
 -0.11179128    
  7.25709796E-02
  0.23111176    
 -8.26921165E-02
  0.21622333    
 -0.49817443    
  0.52557385    
 -2.39330716E-02
 -0.35322034    
 -4.53487113E-02
  9.81169567E-02
 -0.19549270    
  0.42050293    
  9.93727669E-02
  0.16757332    
 -0.24480477    
 -0.11595986    
  0.42975807    
  0.13918236    
 -0.68621123    
  0.39154384    
 -0.20309630    
   1.4117311    
  -1.6425375    
  5.60897365E-02
  0.29334763    
  3.33364494E-02
 -0.16735257    
  0.29058507    
  8.65773950E-03
  3.94417495E-02
 -0.16805939    
 -0.56453067    
  1.70947723E-02
  0.96588737    
 -0.42501003    
 -0.40382132    
  0.82452148    
 -0.60829788    
 -0.51214975    
  0.33930731    
  0.80672824    
 -0.59497005    
  0.13876566    
 -0.26903072    
 -0.27902484    
  7.73860663E-02
  0.36936027    
  0.38315889    
 -0.12533042    
 -0.47000334    
  0.38092354    
 -0.21772335    
 -0.53294736    
  0.48145118    
 -0.31237400    
  0.60310054    
 -0.11930401    
 -1.03274677E-02
  0.64167178    
 -0.80683988    
 -5.45211919E-02
  0.19517002    
 -0.32870069    
 -9.90063790E-03
  7.19741955E-02
  0.16205573    
  0.18951304    
 -0.12104548    
 -0.34830740    
  0.33349153    
 -0.17488679    
  0.18601878    
 -0.26940027    
  0.27675319    
 -0.13720116    
 -0.14439486    
 -0.30399549    
 -0.36992058    
   1.3646332    
 -0.93718880    
  2.45418698E-02
  0.34509256    
  0.10964358    
 -0.44869292    
  0.25865072    
  5.29420731E-07
 -2.35304311E-02
  0.29833898    
  0.44586334    
 -0.53835070    
 -0.11488004    
 -0.22859263    
  0.19768578    
 -0.27137360    
  0.88035840    
 -0.90416849    
  0.97023100    
 -0.64849669    
  0.38636136    
 -0.19246154    
 -6.69390634E-02
 -0.37889731    
  0.53194892    
 -6.82863444E-02
  7.48649612E-02
  0.21985923    
 -0.73068458    
  0.15648896    
  0.14745240    
 -0.15213616    
 -6.79870918E-02
  1.99015643E-02
  0.27029079    
  0.12693068    
 -0.18099783    
 -0.26157185    
   1.2243816    
 -0.92008609    
 -0.29915458    
  0.36890784    
 -0.15296903    
  0.11686452    
  6.75212964E-02
 -0.29804412    
  0.20445132    
 -0.20909131    
 -0.32721275    
  0.62300128    
 -0.68281972    
  0.33451307    
  0.13720101    
 -0.10346230    
  5.08200675E-02
  0.19203365    
  9.22638178E-02
  0.16522674    
 -0.19621022    
 -0.38813451    
  0.14824209    
 -0.10289399    
  4.33811471E-02
  0.50419986    
 -0.54266655    
  0.15415066    
  0.14813043    
  0.30652544    
 -0.40947315    
 -0.44227985    
  0.71172357    
  0.24378778    
 -0.38171116    
 -0.24629608    
 -0.18232071    
  0.58176214    
 -0.21862160    
 -0.19900087    
  0.89590114    
  0.13142242    
  -1.0888081    
  0.59319222    
 -0.49566725    
  8.07235762E-02
 -0.11218702    
 -0.12638147    
  8.44173804E-02
  8.56327489E-08
  0.32964620    
 -0.50627053    
  0.22767951    
  0.20395648    
 -0.26458040    
  2.84369960E-02
 -0.31611913    
  0.91114891    
 -0.22121277    
 -0.46167797    
  8.31778795E-02
  0.89445817    
 -0.41220537    
 -0.27902383    
  0.52904910    
  8.98901932E-03
 -0.47134662    
 -2.54095551E-02
 -2.98526660E-02
 -0.29783410    
  0.48078665    
 -0.21763849    
  0.13890907    
 -9.29240957E-02
  0.26207626    
 -0.42437446    
  0.11238413    
  0.29747659    
 -0.41427591    
  0.33836633    
  2.18415316E-02
 -3.45404223E-02
 -0.19324400    
 -0.49036548    
  0.43866348    
  0.82489145    
 -0.84551030    
 -0.42439243    
  0.28129262    
   1.0510229    
 -0.17997122    
 -0.91528487    
 -0.10591859    
  0.27220008    
  0.42929205    
 -0.29789102    
 -0.32312974    
  5.02615795E-02
  0.33085412    
 -0.21525207    
  4.35756659E-03
  0.34881806    
  0.16634561    
 -0.49792230    
  0.96467394    
  -1.1573046    
  0.63994318    
 -0.56029981    
  3.75625454E-02
 -4.93746029E-07
  0.22957467    
 -0.46197781    
  0.43223527    
  9.70238373E-02
  0.56741321    
 -0.85053909    
 -9.13211890E-03
  0.14889471    
 -0.21037932    
  0.72436249    
 -0.49441299    
 -0.19637246    
  0.72563255    
 -0.70232207    
 -0.34945920    
  0.23741932    
  0.37404928    
 -0.36379209    
  0.49332651    
 -0.11895171    
 -0.38463190    
  0.26947603    
 -0.46216124    
  0.75082612    
 -0.95080298    
   1.1062173    
 -0.93155736    
  0.76725471    
 -0.36607310    
 -0.21459711    
  0.38395911    
 -4.06711511E-02
  0.24331558    
 -0.24709654    
 -3.79532273E-03
  0.48228520    
 -0.24329865    
 -0.40846276    
 -0.53514206    
 -1.55040137E-02
  0.50455689    
  0.49273860    
 -0.44664657    
  0.45525539    
 -0.44183293    
 -0.10289399    
  1.95125844E-02
  0.29849315    
 -0.37893757    
 -5.25012519E-03
  8.08517560E-02
  9.66228172E-03
  8.29967037E-02
  0.15161876    
  0.17404908    
 -0.21281339    
 -0.32390282    
   1.3958116    
  -1.3958112    
  0.13762146    
  0.33647260    
 -0.26747951    
  0.20067103    
 -0.19182076    
  0.14339475    
  0.26938567    
 -0.36126649    
  0.37573856    
 -0.21029504    
 -0.17807546    
 -3.88815179E-02
  0.12412577    
 -0.15091263    
  0.36388862    
  0.43439287    
 -0.93375385    
   1.2219448    
  -1.2588885    
  2.12766510E-02
  0.14660379    
  7.44326413E-02
  0.14506826    
 -0.67865443    
 -0.20708676    
   1.2984784    
 -0.49247622    
  0.27775124    
 -0.61264443    
  0.26108879    
 -0.23922887    
 -6.70634806E-02
  0.60560971    
 -0.56594419    
  0.70694041    
 -0.52000052    
  0.64355040    
 -0.99956697    
  0.34675804    
 -0.11836381    
  0.19014439    
 -2.63175033E-02
  0.97413999    
  -1.1275505    
 -8.09058771E-02
  0.19811331    
  0.34695002    
 -0.55069768    
  0.26192978    
  3.41913775E-02
  0.85029507    
 -0.99955511    
  3.82825397E-02
  0.25547922    
  0.20922886    
 -0.55300063    
  6.93339556E-02
 -0.10058672    
 -6.55970126E-02
  0.50060397    
 -0.25621903    
  0.32246858    
 -0.50125563    
  0.24719100    
  0.32817301    
 -0.46052405    
  0.54604709    
 -0.28586191    
 -2.95225512E-02
 -0.42246258    
  0.10307131    
  0.65103537    
 -0.41356212    
 -8.03812817E-02
  0.25522262    
 -0.37686726    
  0.21012346    
 -4.53685112E-02
 -0.13052168    
  1.43207088E-02
  0.18940516    
 -0.41730049    
  0.36497405    
  0.13507971    
  0.65450376    
 -0.82320040    
  0.41114703    
 -0.59861076    
  0.30048665    
  0.56070554    
 -0.25693253    
 -0.10067661    
  0.42703733    
 -0.96737039    
  0.10160995    
  0.68343806    
 -0.79041040    
  0.51725692    
 -0.21357404    
  8.73422921E-02
  0.24969707    
 -0.29051864    
 -0.62718934    
   1.0551270    
  0.48683622    
 -0.78029656    
  1.31578567E-02
 -0.38604668    
  0.48254523    
 -0.63829857    
  0.21184431    
  0.34294441    
  0.35020226    
 -0.21747801    
 -0.55609053    
 -0.42285687    
   1.0680752    
 -0.35630554    
 -7.66655579E-02
 -0.19273433    
  4.25603464E-02
  0.33845401    
  0.12981184    
  0.41412288    
 -0.66668063    
 -7.35341087E-02
  0.12445447    
 -0.32870069    
 -6.61826804E-02
   1.0125573    
 -0.69889945    
 -0.10109580    
  3.32515185E-07
 -4.26449906E-03
  6.21317960E-02
 -0.19933322    
   1.2083747    
 -0.78349131    
 -0.35393199    
  0.27041093    
  5.42501919E-02
  2.92707253E-02
 -0.12987481    
  0.11045673    
 -0.39086655    
  7.44531229E-02
  0.31967559    
 -0.37026060    
  6.83640167E-02
 -0.11174364    
  0.12921183    
 -8.58305991E-02
 -0.35263932    
  0.68302888    
 -0.50519103    
 -4.01202515E-02
 -6.02591373E-02
  1.47653356E-08
  0.82667828    
 -0.68772632    
  0.23496518    
 -0.13720140    
 -0.15333396    
  0.21511087    
 -5.68871684E-02
  0.11506953    
 -0.11995959    
 -0.26826316    
  0.33921519    
  0.44865838    
 -0.75013483    
  0.62943101    
 -0.25319609    
  0.18865755    
  9.69039947E-02
 -8.99103358E-02
 -0.57807785    
 -0.26922035    
  0.31177866    
  0.75096709    
 -0.58162558    
  0.33790714    
 -0.12995324    
 -0.17338239    
  0.30691302    
 -0.26881450    
  0.58466631    
 -0.58466744    
  0.10208420    
 -0.29191008    
  0.54743510    
  0.29500839    
 -0.28525230    
  0.25812304    
 -0.22314382    
  4.87897359E-02
 -0.41443297    
 -0.19319069    
  4.80084978E-02
  0.22730181    
 -2.94759497E-02
 -0.40546426    
 -0.24583541    
  0.94537210    
 -0.71244127    
  1.29042109E-02
  0.53739250    
  0.35028732    
 -0.59042859    
  0.38946447    
  0.54007119    
  0.14984509    
  -1.0103883    
  0.36464295    
 -0.36020875    
  9.28934142E-02
  0.88350075    
  0.25851035    
  -1.1024812    
 -0.56252617    
  0.45630446    
 -0.35298672    
  0.16374446    
  8.96122158E-02
  0.73511130    
 -0.81952864    
  0.53032309    
 -0.17261252    
  0.87637442    
 -0.98334658    
  0.14605395    
 -0.61605698    
  0.98726004    
 -0.13078798    
 -0.40683565    
 -0.24078718    
  0.28898987    
 -0.13858536    
  0.31763446    
 -4.69883904E-02
 -0.32621565    
 -0.17662421    
 -0.39136001    
  0.94772387    
 -8.84927586E-02
  9.49862152E-02
 -0.60937822    
  0.25131515    
 -1.39858751E-02
 -8.31772164E-02
  0.70582134    
 -0.61329776    
  0.48443371    
 -0.90631217    
   1.0986127    
 -0.89407980    
  0.81797010    
 -0.58219069    
 -4.57628584E-03
 -0.50929791    
  0.55852491    
 -3.55584733E-02
 -1.82658434E-02
 -0.15415050    
  0.60025328    
  0.61653978    
 -0.81132823    
  0.33493534    
 -0.63827091    
 -0.28445089    
  0.56970328    
 -0.10373948    
 -0.16228075    
 -0.11599914    
  0.61821628    
 -0.63983810    
  0.80178124    
  0.43603820    
 -0.72045845    
 -0.10283030    
  7.97652453E-02
 -0.46203494    
 -3.22603695E-02
  0.12323242    
  0.23943497    
 -3.48198935E-02
  0.51945001    
 -0.51552075    
  4.97233570E-02
  0.58902919    
 -0.92252201    
  0.30318663    
 -4.72532623E-02
  4.02418990E-03
  0.69915289    
 -0.68321633    
  0.26570347    
 -0.18596430    
 -0.18378231    
  3.44859622E-02
 -0.31633779    
  0.99239016    
 -0.89813703    
 -0.12975831    
  0.93774599    
 -0.65610564    
  0.26585510    
  4.29642995E-07
 -0.10652308    
  1.15609616E-02
 -0.35503373    
  0.36646324    
  0.19860202    
 -0.43701312    
  0.15552364    
 -0.30567518    
  0.12088247    
 -0.25202119    
   1.1133648    
 -0.95467478    
  0.52163619    
 -0.32047206    
  1.76218320E-02
  0.11923718    
 -0.47778651    
   1.2581055    
 -0.43064627    
 -0.80276769    
   1.6371003    
  -1.2115136    
 -0.10491810    
 -0.21652813    
  0.12386915    
  0.11020339    
 -7.67867491E-02
  0.20322835    
 -0.14842018    
  0.20791705    
 -0.10656460    
 -0.14681438    
  0.18619019    
 -7.20308349E-02
  9.86997858E-02
 -0.24116281    
  0.51845187    
 -0.49014771    
  0.69314724    
 -0.64768499    
 -3.16049308E-02
 -0.27250633    
  0.16612716    
  5.08911954E-03
 -0.14740559    
  0.20653503    
  0.15072745    
 -0.15552297    
 -0.10642972    
  0.44564509    
 -7.46346787E-02
  0.30596384    
 -0.31709602    
 -8.97284523E-02
 -2.47942097E-02
  0.13300842    
  0.12062755    
 -0.22884126    
 -0.33647215    
  0.36066732    
 -0.24224910    
  0.10129169    
  0.50714916    
 -0.26043230    
  3.17489170E-02
 -0.17816328    
  8.26475769E-03
  0.48074850    
 -0.56216305    
  0.23732805    
 -0.39147964    
  0.27983877    
 -0.46216124    
  0.47778535    
  0.12379412    
 -0.35374367    
 -9.80362669E-03
  0.20424692    
  0.47401139    
 -0.95451283    
  0.23604684    
  0.25642958    
  7.63731301E-02
  0.43683073    
 -0.79560959    
 -0.27721098    
  0.82319999    
 -0.17261252    
  0.33284208    
 -0.29376066    
  0.19558950    
 -0.57186812    
  0.12844279    
  0.21237135    
 -0.30589777    
  0.77770489    
 -0.72054541    
 -0.41945195    
  0.33244070    
  0.44830498    
 -1.62604377E-02
  2.90814415E-02
 -0.13262159    
 -8.73419195E-02
  0.37865356    
 -0.35512379    
 -0.48405597    
  0.47627300    
  8.60345289E-02
 -0.48371777    
  0.20909265    
 -6.32811859E-02
  8.19743201E-02
  6.28011227E-02
  6.31792620E-02
  0.51976526    
 -0.33744323    
 -0.21974812    
  0.55476165    
  0.20794325    
 -0.43352336    
  0.14188066    
 -1.86919663E-02
 -0.15101127    
 -0.43731532    
 -0.22192989    
 -6.07986841E-03
   1.4625779    
  -1.2011516    
  0.14403951    
  0.12945759    
 -0.30691379    
  6.11950271E-02
  4.90078144E-02
  0.12644124    
 -0.19854531    
  4.56705540E-02
 -0.38776541    
  0.56336802    
 -0.21661006    
  0.40080315    
 -0.21848193    
  0.40546468    
  7.22604394E-02
 -0.59260571    
  0.52806783    
 -0.92919499    
 -0.39256188    
  0.62860858    
 -0.40546426    
  0.98753726    
 -0.39548609    
 -5.69073223E-02
  0.64705646    
 -0.50847018    
  0.36953327    
 -0.18069723    
 -0.22884126    
  0.19918574    
  0.21844998    
  0.35398358    
 -0.67816603    
 -0.28150499    
  0.29992241    
  0.82622266    
 -0.87866831    
  0.21075951    
 -0.45332137    
  0.41845196    
 -0.23124056    
 -8.03812817E-02
 -0.12663241    
  0.25075841    
 -0.11099658    
 -0.11995959    
 -0.20613128    
  0.86182207    
 -0.60783452    
  0.24349599    
  0.31745449    
 -0.73396850    
  0.56909442    
 -0.28978068    
 -0.26278400    
  0.35885864    
 -0.13899866    
 -2.21737362E-02
 -0.42356476    
  0.66183984    
  0.48142204    
 -0.68013215    
 -0.19446316    
  0.79509914    
 -0.49441299    
 -0.15028138    
 -1.81819238E-02
  0.21762411    
 -0.32400385    
 -0.21552055    
  0.49036407    
 -0.27996013    
  0.22416870    
 -6.34460449E-02
  0.18667911    
  0.14165039    
 -0.29399115    
 -5.64135648E-02
 -0.33647299    
  0.13976216    
  0.23610231    
  7.04227686E-02
  0.53999645    
 -0.14795358    
 -0.73171872    
  0.62935722    
 -0.66364694    
  0.49086049    
 -0.54460406    
 -0.16649579    
   1.0815599    
 -0.25307137    
 -0.39915514    
  2.79091559E-02
  0.12893336    
  0.48302332    
 -0.53262049    
 -0.12149832    
  0.56302756    
 -0.10324387    
 -0.37277257    
 -0.10146984    
  7.02873543E-02
  0.37948978    
 -0.19792256    
 -0.19065869    
 -9.07541141E-02
  9.07537937E-02
 -0.21292169    
  0.18982534    
  0.37059599    
 -9.82173011E-02
 -0.49086070    
  0.43600228    
 -0.30538133    
  0.19834931    
 -6.03633486E-02
  0.33647236    
  7.34273046E-02
 -9.91527364E-02
 -0.15850295    
  0.10153612    
  9.84398127E-02
 -0.33024144    
 -0.12981105    
  0.70788920    
 -0.41403803    
 -0.47222009    
  0.74783707    
 -0.44401360    
  0.13079856    
 -0.38273606    
  0.16054998    
  0.50121039    
 -0.21233244    
  5.57633899E-02
 -0.27980345    
  0.67047036    
 -0.58047396    
 -5.04312515E-02
  0.63548142    
 -0.95825583    
  0.51082522    
 -0.34148449    
  6.32823035E-02
  0.14874542    
  0.25671971    
 -6.30957028E-03
 -2.56428625E-02
 -0.35946125    
  0.52925926    
  0.21156970    
 -0.69093257    
 -4.98964302E-02
  0.58519894    
 -0.56676620    
  7.47598782E-02
 -7.93363824E-02
 -1.85199566E-02
  0.20617776    
 -0.25403434    
  0.39890736    
 -0.16795190    
 -0.20674263    
  0.16705436    
 -0.44679421    
  0.24567318    
  0.85082781    
  0.26415166    
 -0.97220892    
 -0.14277017    
  0.84020102    
 -0.42162094    
 -0.41857946    
 -0.42546594    
  0.36422139    
  0.17351076    
 -0.21104832    
  0.19319206    
  4.49454458E-03
  0.29661098    
  3.60100232E-02
 -0.33711475    
 -0.17156899    
  0.18499161    
 -0.13289659    
  0.39354995    
 -0.45639718    
  0.32482132    
 -3.91412573E-03
 -4.00049984E-02
 -0.31387198    
 -3.40934247E-02
  0.53706819    
 -0.40715566    
  0.31521800    
  0.41039166    
 -0.41039139    
 -0.40546432    
   1.0375249    
 -0.59212655    
  0.10464884    
 -0.47514591    
  0.16586408    
 -0.29205871    
  0.41901848    
  8.82924721E-02
 -3.52778309E-03
 -0.37244740    
 -5.14228828E-03
  0.35615930    
 -0.19467171    
 -9.66270864E-02
  0.19273449    
 -0.43170223    
  0.61667681    
  0.49008179    
 -0.53754848    
 -0.40027022    
  0.14448170    
 -9.39653888E-02
  0.25131458    
  0.42694393    
 -0.93521810    
   1.4525229    
 -0.65656704    
 -0.46313128    
  0.42505875    
  0.27943891    
 -0.86782295    
 -6.09605946E-02
 -0.14750662    
  0.88808203    
 -0.25638774    
  2.77794376E-02
 -0.38848603    
  0.18400367    
 -9.23738405E-02
  0.76643229    
 -0.92058247    
  0.46461314    
 -0.47000280    
  0.49007115    
  0.21115114    
 -0.67983085    
  0.60179764    
 -0.35048264    
  0.14172778    
 -0.11332839    
 -9.65106040E-02
  9.65111777E-02
 -0.21319266    
  0.53817141    
 -0.25545189    
  0.31164637    
 -0.32668394    
  3.71792950E-02
 -9.16669145E-02
 -0.30652496    
  0.60514754    
 -0.40398270    
  0.15984900    
 -0.29783410    
 -0.44183317    
   1.0879741    
 -0.67723250    
  0.14204714    
  0.40394154    
 -0.21706423    
  0.10763103    
 -0.23254167    
 -0.21459711    
  0.26481658    
 -8.96116421E-02
 -0.11332845    
  0.32930398    
 -0.54621667    
  0.48694038    
 -0.26503912    
 -0.12152060    
  7.04907104E-02
  0.59127128    
 -0.22677298    
 -0.49280798    
  0.43286422    
 -0.29413778    
 -8.65401849E-02
  0.32510880    
  0.27948511    
 -0.45773339    
 -0.39575562    
  0.44802544    
   1.0299499    
 -0.71825331    
  0.43989354    
 -0.36481786    
  -1.0986120    
  0.37998617    
 -2.61457507E-02
  0.36261702    
  0.54168081    
 -0.78578025    
  0.21606033    
  0.76843899    
 -0.72213387    
  0.27859104    
 -0.39355004    
  0.11947444    
  0.66574848    
 -0.48117709    
  6.87435940E-02
 -3.50239687E-03
 -0.29590204    
  0.10724532    
 -0.16052648    
  0.99380440    
 -0.77564812    
 -0.51082486    
  4.56111394E-02
  0.65086430    
 -0.15415111    
  5.28426617E-02
 -0.31249693    
 -0.10591859    
  0.68191093    
 -0.73349875    
  0.46632066    
 -0.50836819    
   1.1542926    
 -0.49230108    
 -0.54625559    
  0.30796677    
 -7.93733895E-02
  0.37306142    
 -0.44050241    
 -7.23204091E-02
  0.17814660    
 -7.37853572E-02
  0.32742202    
  0.28605705    
 -0.10807452    
 -0.35512379    
 -0.24965425    
  1.97052173E-02
  0.14082161    
  0.25648001    
 -0.55552566    
  0.39973459    
 -9.22497213E-02
 -0.11568355    
 -0.31316102    
  0.19301623    
 -0.10064381    
  0.89728802    
 -0.51965779    
  0.48550764    
 -0.44597742    
  3.05371732E-02
  0.29423949    
 -0.36028290    
 -9.69181359E-02
 -0.37067813    
  0.94908035    
 -0.76782817    
  0.10160995    
  0.76535583    
  1.11735621E-02
 -0.55241936    
 -0.60100156    
   1.2687315    
 -0.61508644    
  0.90375817    
  -1.2049618    
  0.71518004    
 -0.30642024    
  0.24911945    
 -0.70865208    
   1.5121462    
  -1.5278944    
   1.1366792    
 -0.74721426    
 -0.20186600    
 -0.13604054    
  0.15773325    
  0.54292262    
 -0.16207923    
  0.22255677    
 -0.60340130    
  0.35409701    
 -0.85637528    
  0.69668657    
 -2.86754593E-02
  0.13897072    
  0.12758018    
 -8.39137565E-03
 -0.41109908    
 -0.42688009    
   1.0942736    
 -0.51809812    
  0.60944772    
  -1.2253642    
  0.29609284    
  1.49634387E-02
   1.0530344    
  -1.0480962    
  0.11174434    
  0.28216010    
 -0.76546878    
  0.95000178    
 -0.11709313    
  0.11709262    
 -0.56376845    
  6.57516792E-02
  0.37781361    
 -0.26205245    
 -0.29990166    
  0.60464436    
 -0.41596705    
  0.80639541    
 -0.74923670    
 -3.03707961E-02
  0.11238413    
  0.57634813    
 -0.28179997    
 -0.63892490    
  0.10536076    
 -8.33814144E-02
  0.72260016    
 -0.10272528    
 -0.43213251    
 -0.12456238    
  0.12004884    
  0.40697277    
 -0.62335068    
  0.14609228    
  4.74029891E-02
 -0.23361516    
  0.25196430    
 -4.55638953E-03
  0.25283566    
 -0.57931298    
  0.76340485    
 -1.18696028E-02
  0.28169435    
 -0.72054541    
  0.71149611    
 -0.77356839    
  0.32158321    
  0.18529375    
 -0.52176529    
  0.86710000    
 -0.65198946    
  1.99610405E-02
  0.43531826    
 -0.15159680    
 -0.18232198    
 -0.17520373    
  0.46467051    
 -0.21382879    
 -0.64152336    
  0.32472366    
  0.58778691    
 -0.91882008    
  0.91629028    
 -0.88513511    
  0.18436481    
  0.24733861    
  0.91389787    
 -0.86340094    
  0.25593311    
 -0.31845409    
 -6.66917115E-02
 -3.93407873E-07
  3.39017734E-02
 -2.96008158E-02
 -6.65429831E-02
  0.41156235    
  0.16236657    
 -0.64030498    
  8.00435022E-02
  1.79375410E-02
  0.18601878    
 -7.26896897E-02
  3.12528946E-02
 -5.12930267E-02
 -3.71176712E-02
  0.20105268    
 -0.13993348    
 -0.19585104    
  0.44628748    
 -0.58532864    
  0.31895584    
 -0.22918513    
 -3.07723694E-02
  0.59470677    
 -0.14841969    
  0.58963704    
 -0.25554824    
 -0.66723239    
 -0.25864929    
  0.38927072    
  0.20585193    
 -0.12738052    
 -0.19523442    
 -2.79079266E-02
  9.01507065E-02
  0.54472691    
 -0.14502549    
 -0.52342862    
  0.98326504    
 -0.86385751    
  0.26800928    
 -0.42722321    
  0.30778316    
 -0.39249048    
  0.58224624    
 -0.70557046    
  0.45821595    
 -0.18628187    
  6.00644015E-02
  0.52241719    
  0.25867540    
  -1.1643835    
  0.48145118    
  0.16454899    
 -0.29460180    
 -0.16034245    
  0.72260016    
 -0.80173802    
  0.26687971    
  0.56346977    
 -0.56798321    
  3.99168730E-02
  0.58778691    
  0.28586888    
 -0.92723942    
 -4.59821988E-03
 -0.12240268    
  0.63690782    
 -0.51450598    
 -3.75638194E-02
 -0.44449502    
  0.46345273    
  0.22595632    
 -7.38202259E-02
 -0.32604250    
  0.50297397    
 -0.31046262    
  0.98140478    
 -0.74453110    
  0.30212247    
  0.56726712    
 -0.73995763    
 -0.46299937    
  0.36577037    
  0.11934648    
  0.13157630    
 -0.35863408    
 -0.38797119    
  0.48149756    
 -0.22761767    
  8.92843772E-03
  0.47000393    
 -0.30637428    
  0.29520118    
 -0.68197310    
  0.27931383    
  1.66673753E-02
 -6.39874116E-02
  0.53605491    
 -0.63799518    
  0.14082161    
  0.34431055    
  7.51799271E-02
 -0.39438438    
 -0.13235059    
  7.71359131E-02
  4.35756659E-03
 -4.90081236E-02
 -0.29532108    
  0.26283693    
  0.95877159    
  -1.0423585    
  0.23638909    
 -0.15752955    
  0.30762455    
 -0.40720803    
 -7.04890788E-02
  0.52199924    
  3.27894650E-02
 -0.51621562    
  0.37806591    
  0.29873165    
 -0.54056674    
  0.37026107    
 -0.53946149    
  0.34204337    
  6.89926445E-02
 -0.17788711    
 -0.26148051    
 -0.20322879    
  0.68961942    
 -7.32931122E-02
  0.42678231    
 -0.93003291    
  0.59752220    
 -0.25925481    
  0.20230021    
  0.11737552    
 -0.55636442    
   1.0520918    
 -1.19757308E-02
  -1.3127608    
  0.97145689    
 -0.33196279    
  0.25262624    
 -0.36500990    
 -9.22314599E-02
  0.75178027    
 -0.62917835    
 -0.36772546    
  0.14351200    
  4.70063798E-02
  0.58835346    
 -0.19658746    
 -0.38667715    
  0.78058153    
 -0.57072347    
 -0.35726324    
  0.32378736    
  8.55916515E-02
 -0.25690961    
  0.60888654    
 -0.35981968    
 -0.24906652    
  0.42876038    
 -0.53524333    
  0.75575244    
 -0.36538246    
  0.34404820    
 -0.15730076    
 -0.52779341    
  0.57100940    
 -0.49881303    
  0.39378873    
 -0.31259805    
 -2.32024975E-02
 -0.11426891    
 -5.40664531E-02
  0.32850435    
 -0.16016836    
  0.79144037    
 -0.56174576    
  0.84516323    
  -1.0068046    
 -0.12604031    
  0.21012346    
 -0.60815459    
   1.4577535    
 -0.20604885    
  -1.0571134    
   1.2734529    
  -1.1803622    
   1.1420972    
 -0.91010398    
 -1.77781079E-02
  0.54607117    
  0.76576960    
  -1.0842240    
 -0.17095797    
  3.33364233E-02
  2.82850284E-02
 -0.47559604    
  0.89556491    
 -0.31779924    
  9.59637687E-02
 -0.54743510    
  0.31691197    
  0.29689917    
 -0.19153844    
 -0.19125000    
  0.15351023    
 -0.21357407    
  0.18628225    
 -0.13071127    
  0.14249980    
  0.17840742    
 -0.27254704    
  0.27254641    
 -0.65468150    
  0.36917537    
 -3.99157926E-02
 -0.18322670    
  0.12739775    
  0.73301142    
 -0.91056001    
 -5.88397048E-02
  7.02045411E-02
  0.16138868    
  0.13892590    
 -0.10118442    
  0.57014251    
 -0.30351320    
 -0.78209466    
  6.01692609E-02
  0.40789488    
  0.12316192    
  0.89108336    
 -0.87828982    
 -7.47606531E-02
 -0.28312549    
  0.60448152    
 -8.64095539E-02
 -0.14337833    
 -0.16743250    
  0.12487357    
  7.53490999E-02
 -6.23906441E-02
  0.87689841    
 -0.66151041    
 -7.91782215E-02
  0.14609231    
  0.51470149    
 -0.63857085    
 -1.47608249E-02
  0.11571562    
 -0.31679916    
  0.47284058    
  0.19964038    
 -0.65893614    
  0.12621798    
 -0.36290619    
  0.31015518    
 -0.16743250    
  0.37376922    
 -0.33038825    
 -3.35761346E-02
  0.17824855    
  1.61947124E-02
 -0.26517871    
  0.45483670    
  0.53121454    
 -0.69706130    
  4.22331989E-02
 -0.14541677    
  9.13498476E-02
 -0.11778256    
 -0.44183302    
  0.88238883    
  0.12414806    
 -0.45889804    
 -0.13295749    
 -0.13222082    
  5.59948385E-02
  0.51477778    
 -5.16047440E-02
 -4.45937254E-02
  0.35765135    
 -0.40774569    
 -0.36848557    
  9.89042372E-02
  0.36114898    
 -0.11232877    
 -0.43024495    
  0.31158751    
 -0.42534560    
  9.03324576E-07
  0.23987098    
  4.63053733E-02
 -0.25649941    
  2.31225137E-02
  0.19180116    
  0.35052383    
 -0.38899055    
 -2.48149000E-02
  0.14477472    
 -0.14981151    
  0.11890491    
 -9.00826883E-03
  0.20763958    
 -0.29259565    
  0.20022242    
  6.25206679E-02
 -0.40546578    
  0.56930852    
 -0.38320583    
  5.95139228E-02
  0.14842017    
  4.12818529E-02
 -4.51200381E-02
  0.28286302    
 -0.26381463    
  0.20101345    
 -0.67479730    
  0.24591331    
  9.48788673E-02
  8.58362950E-03
 -0.25131425    
   1.4654915    
  -1.1126699    
 -8.87678191E-02
  0.11543664    
 -0.44769815    
   1.1885601    
  -1.1710666    
  0.21268347    
  0.94394213    
 -0.75695908    
 -0.26469180    
  2.49393769E-02
  0.28150505    
 -8.12829733E-02
 -1.21701537E-02
  1.61947124E-02
  0.47401139    
 -0.50666738    
  0.15711042    
 -0.57931298    
  0.95356178    
 -0.97273195    
  4.41705659E-02
  0.33735394    
 -0.43451661    
 -0.45783338    
   1.0950218    
 -0.23399323    
  0.42941788    
 -2.09279042E-02
  0.11408389    
 -0.69584543    
  2.66674422E-02
  0.27842924    
 -7.87158981E-02
 -0.10440389    
  0.17109412    
  2.39054374E-02
 -0.24402921    
 -0.21813174    
  0.69314694    
  6.35612011E-02
 -0.43371898    
  0.36388862    
 -0.62038809    
  0.85229748    
 -0.61868227    
  0.78803611    
  2.90476754E-02
 -0.80786705    
  0.28538552    
 -0.38667715    
  0.21805480    
 -0.33647215    
  0.15333375    
  0.32023495    
 -0.17452310    
  4.55568060E-02
 -0.23638888    
  0.32542220    
 -0.17788711    
 -0.43692797    
  0.43692815    
  0.16671352    
 -2.27280743E-02
  0.35973564    
  0.21130873    
 -0.43178216    
 -0.42566752    
  0.25527510    
 -6.11187965E-02
 -0.29612064    
  0.72921211    
 -0.14331059    
 -0.40075880    
 -6.29745796E-02
 -0.31471038    
 -0.21292271    
  0.73464704    
  0.15762913    
 -0.32062697    
  0.85614413    
 -0.85614526    
  0.64411753    
 -0.69818419    
  0.15415080    
 -0.14410010    
  9.95087903E-03
 -1.49625670E-02
  0.39367038    
 -0.55117720    
 -0.41729960    
  0.99192810    
 -0.51746941    
 -0.40546533    
  0.61968023    
  0.52507317    
 -0.49852297    
 -4.46508043E-02
 -6.11959286E-02
  0.12744488    
  0.10536090    
 -1.94183681E-02
 -0.19893005    
  0.94366378    
 -0.85227591    
  0.32201982    
 -0.29191065    
 -0.37008116    
  0.34432936    
   1.0123913    
 -0.87831670    
  0.12493963    
 -5.16470112E-02
 -0.60202157    
  0.80301398    
 -0.45736763    
  0.35393181    
 -6.43120334E-03
  0.62472981    
 -0.83187336    
  0.20391181    
 -0.30399549    
  8.73389468E-03
 -4.44514677E-02
 -0.24033520    
   1.0771902    
 -0.86450642    
 -3.81001979E-02
  7.48020485E-02
 -0.34008324    
  0.85090828    
 -1.08696539E-02
  7.37171769E-02
 -0.56917900    
  0.26958194    
 -9.70240906E-02
 -0.42643750    
  0.41505316    
  0.61992013    
  -1.0524660    
  0.44393125    
 -1.90478619E-02
 -0.37329543    
 -0.11221270    
  0.64185357    
 -0.34174857    
  0.12598014    
 -0.33647215    
 -0.57981861    
   1.5086020    
 -0.24424489    
 -0.69027030    
  0.40162674    
 -0.41901839    
   1.0153158    
 -0.19597408    
 -0.41974202    
 -0.18467644    
 -5.82686700E-02
  2.95584239E-02
  0.41191638    
 -5.96203059E-02
 -0.49278638    
  0.33806750    
  0.23028889    
 -0.52999544    
  0.15874881    
  0.34884587    
  0.33508456    
 -0.90363955    
 -0.34450522    
  0.42674175    
  0.32132074    
 -0.79766047    
  0.77057862    
 -4.00049984E-02
 -0.26481688    
  8.65681842E-02
  0.28646198    
 -0.17139229    
 -5.35838529E-02
  0.36170807    
  3.14493030E-02
 -0.26422390    
 -0.13353188    
  6.25204891E-02
 -0.46568480    
 -0.10919845    
  6.69392198E-02
  0.48606092    
 -0.25005168    
  0.84810948    
 -9.96996984E-02
 -0.74274379    
  0.40357998    
  0.26670921    
 -0.24431963    
 -0.25501123    
  0.24387941    
  8.91856179E-02
  0.10365298    
 -0.27443656    
  6.27654046E-02
  0.12157793    
 -0.18840048    
 -0.32354724    
  0.54506385    
 -0.22151603    
  4.37442027E-02
  0.91239226    
 -0.90463996    
 -9.72421691E-02
 -0.19172826    
 -0.37750903    
  0.18482396    
   1.2256119    
 -0.86270618    
  0.78845716    
 -0.51280421    
 -0.34309426    
 -0.25864929    
  0.16101165    
 -0.24911888    
   1.1330987    
 -0.83396888    
  0.83184826    
 -0.33181265    
 -0.13268614    
 -0.21808876    
  0.44123268    
 -0.66647977    
  0.30593511    
 -3.55066806E-02
  4.00826056E-03
  0.53297836    
 -0.33741200    
 -0.13729794    
 -0.37024319    
 -0.26784462    
  0.66047674    
 -0.35509554    
 -0.15942839    
  0.89633965    
 -0.59486514    
  0.24214022    
  0.76070511    
 -0.95383757    
 -7.67867491E-02
  0.44984853    
 -0.60713410    
  0.16196844    
   1.0292854    
 -0.99258333    
  0.65410697    
 -0.58872384    
 -0.55540460    
  0.90147561    
 -0.11368663    
 -0.62527049    
  3.07724420E-02
  0.53596193    
 -3.97879221E-02
 -0.17277305    
 -7.27585256E-02
  0.52951801    
 -0.40964004    
  2.07046904E-02
  0.53591824    
  0.59230644    
  -1.0086210    
 -0.39102423    
  0.47803611    
 -0.15860534    
  0.84841323    
 -0.50471318    
 -0.50898111    
  4.59812395E-03
 -0.12180480    
  0.31325915    
 -0.51970261    
  0.65748662    
 -0.54324955    
  0.89562440    
 -0.50158751    
 -0.25131401    
  9.39659402E-02
  7.34673962E-02
 -0.17237063    
  0.22116147    
 -8.26921165E-02
 -7.14582577E-02
 -7.19730854E-02
  0.24965422    
 -0.20585199    
  0.91247374    
 -0.76241320    
  0.31397247    
 -0.38179517    
  0.40838447    
  0.13607943    
 -0.28683442    
 -0.12629338    
 -0.15800346    
  0.16947639    
  0.33320779    
 -0.53938681    
 -2.84375679E-02
  0.33578524    
  0.23747359    
 -0.40953806    
 -0.12597905    
  9.27817822E-02
 -3.43379118E-02
 -0.42308593    
  0.18786120    
 -0.11090141    
  0.34612584    
  0.53242517    
 -0.42881256    
  0.28866559    
 -0.82878798    
  0.16757379    
  0.57178605    
  0.19035406    
 -0.22983238    
 -0.22062951    
  3.69648375E-02
 -4.04008012E-03
  7.78601617E-02
 -0.11078464    
 -4.71177660E-02
  0.15790287    
  0.19964875    
 -0.34447956    
  0.40402135    
 -0.45736763    
  0.19065802    
 -0.46173680    
  2.95002367E-02
  0.26860574    
  0.61698610    
  1.90031901E-02
 -0.59250331    
 -0.32968679    
 -0.25470161    
   1.3089513    
 -0.13205945    
 -6.56373501E-02
  0.25382406    
 -0.82417560    
 -0.16382615    
 -6.48871958E-02
  0.16447301    
  0.23912878    
 -0.48504075    
  0.73759919    
 -0.37548417    
  0.27494344    
 -0.57251990    
  0.22314383    
 -0.31845447    
 -0.25489306    
   1.0433494    
 -0.30680296    
  0.43213290    
 -0.42061660    
 -0.29022947    
  0.19834931    
 -0.13413006    
  0.21834773    
  8.47648308E-02
  0.38283119    
 -0.14774556    
 -0.45558265    
  0.18452196    
 -0.13300785    
  0.26653999    
 -5.94230704E-02
  0.33986798    
 -0.27405444    
 -0.30265599    
  0.16639099    
 -0.19259331    
  0.51963598    
  2.85365246E-02
 -0.56153560    
 -0.35731491    
  0.17050065    
  7.29492605E-02
  2.97053363E-02
  0.59319222    
 -0.69045526    
  0.31158751    
 -0.22906606    
  7.16291517E-02
  0.24772404    
 -0.23399323    
  0.12783363    
  0.66268760    
 -0.59690034    
 -6.97957203E-02
  0.88280481    
 -0.25178877    
 -0.64720970    
  9.34528187E-02
  0.31065047    
 -0.67425352    
  0.74524188    
 -0.15035102    
  2.94572813E-03
 -0.23423465    
 -0.21021593    
  7.93365613E-02
  0.30448893    
  0.32524848    
 -0.64683276    
 -8.07623044E-02
 -7.77081996E-02
 -0.19451635    
  0.99302435    
 -0.30294916    
 -0.21930464    
  0.35705772    
 -0.44093928    
 -0.26570293    
  0.33802339    
 -0.57622665    
   1.1501352    
 -0.58560586    
 -0.57841802    
  0.97469133    
 -0.37301567    
 -0.29666314    
  0.92654711    
  -1.2385789    
  0.84326589    
 -0.44250554    
 -6.32811859E-02
  0.63362151    
 -0.79702735    
  0.85403728    
 -0.68561870    
  0.10885453    
  4.47477866E-03
   1.1493850    
  -1.2527624    
  0.20112096    
  0.19772176    
  0.25389466    
 -0.61389774    
  7.78427944E-02
 -0.16745539    
 -0.16374472    
 -0.38421965    
  0.79172838    
  0.10086096    
 -0.11732165    
  9.86997858E-02
 -0.44769815    
   1.0828015    
 -0.65407956    
  0.10880294    
  0.17311583    
 -0.39970180    
  0.15168437    
  0.11200508    
  7.33986050E-02
 -0.39019737    
 -3.70404460E-02
 -8.87290314E-02
  0.27731904    
  0.61813712    
 -0.73836452    
  0.31162196    
 -0.20318250    
  0.14336424    
 -0.21292223    
  0.68249774    
 -0.51511735    
 -0.27462468    
  0.31673706    
 -0.34060469    
  0.51082587    
 -0.22677298    
  0.55701482    
 -0.58279914    
  0.62161911    
  -1.2153940    
  0.71652019    
 -0.37619439    
  0.47659239    
 -0.44349200    
  0.24249035    
 -0.35563347    
  0.25995752    
 -0.18957713    
  0.24046864    
 -4.28911746E-02
 -4.06557061E-02
 -0.11882188    
  7.21035451E-02
  0.41124558    
  8.29201937E-02
 -0.58991164    
  0.29602069    
 -0.15771554    
 -0.38077328    
  0.34255138    
  0.73759854    
  -1.1365914    
  0.37710971    
  3.47860344E-02
 -5.26429079E-02
  0.36564338    
 -0.47501588    
 -1.01010296E-02
  0.19743541    
 -6.01040907E-02
  0.63624936    
 -0.87499970    
  0.63829982    
  0.17636915    
 -0.36524019    
 -5.52624203E-02
 -5.04957996E-02
  6.55340180E-02
 -0.13994893    
  4.20233011E-02
 -0.16034284    
 -4.44509909E-02
  0.38505635    
 -0.30734816    
  0.50332075    
 -0.50800437    
 -0.13554537    
  0.42674273    
  0.69139117    
 -0.42498693    
 -0.40950519    
 -0.38542527    
  0.72823817    
 -0.42285666    
   1.1582042    
 -0.59109795    
 -0.41295537    
 -0.26048616    
  0.28646198    
 -0.37303051    
  0.50335056    
  0.33555275    
 -0.49561629    
  7.97527954E-02
 -0.17884307    
  0.32750347    
  8.62606689E-02
 -0.50533164    
  1.81001816E-02
 -0.26550850    
  0.54531163    
  0.75556451    
  -1.4727272    
 -0.11000083    
  0.40287784    
 -0.15674396    
 -0.10873337    
  0.37342629    
  8.46829936E-02
  0.51338667    
  9.50777382E-02
 -0.38020509    
  0.12456264    
 -0.27475274    
  2.34387368E-02
 -0.20972042    
  0.29833898    
 -0.11999359    
  0.49557057    
 -0.84487331    
  0.12715559    
  0.43648759    
  0.12667520    
 -0.55819976    
  9.44105238E-02
  1.34228440E-02
  4.43442352E-03
  0.25621873    
 -0.55279076    
  0.14903550    
  0.26826373    
  5.71582019E-02
 -1.11733973E-02
  0.39668739    
 -0.36353520    
 -0.15234070    
  0.49294481    
 -0.27064553    
 -0.50297320    
 -0.74473530    
   1.2939206    
 -0.38946468    
 -0.13762084    
  0.49762398    
  0.31391320    
 -0.49956214    
 -9.65106040E-02
  0.28216010    
 -6.87552989E-02
  0.47532773    
 -0.97788399    
  0.56798428    
  0.30010438    
  2.19791308E-02
 -0.77359176    
  0.38251576    
 -0.31177944    
  0.27910915    
  2.18985882E-02
 -0.13507946    
  5.62394485E-02
  0.34370017    
 -0.41660726    
 -0.29612064    
  0.57959205    
 -9.97500345E-02
 -0.37278798    
  0.18906692    
 -8.77752230E-02
  7.08259717E-02
  7.80686513E-02
 -0.52275342    
  0.62415385    
 -0.67896312    
  0.63515985    
  0.89821804    
  -1.0955771    
 -0.62294364    
  0.83878732    
 -0.54687774    
  0.49036407    
  1.53851956E-02
 -0.49317136    
  0.98861146    
 -0.24965471    
 -8.40311721E-02
 -0.57104534    
  0.41309848    
  0.15143079    
 -0.15524034    
  0.19997630    
  0.63359618    
 -0.96819496    
  0.76068330    
 -0.67695248    
 -0.19933322    
  0.43127316    
 -7.60696605E-02
 -0.28425208    
 -0.37843570    
 -0.23151135    
   1.0016198    
 -0.67479730    
  0.35788611    
  0.22314337    
  3.98719795E-02
 -0.61485898    
  0.50114053    
 -0.51326251    
  0.81633586    
 -0.10805969    
 -0.31508076    
  0.20738253    
 -0.46933517    
  0.17156960    
  0.29105461    
 -0.37561247    
  0.14994019    
 -0.40546599    
  0.27012348    
  0.28040957    
 -0.25183555    
   1.2902797    
  -1.5216731    
  0.29063606    
 -7.34273866E-02
 -5.38024046E-02
  0.52380592    
 -0.55961651    
   1.0506032    
 -0.89645189    
  6.06246032E-02
  7.68051222E-02
  0.46708074    
 -0.23850474    
 -0.46938404    
  0.21718560    
 -2.01211907E-02
 -7.16093853E-02
  0.42421079    
 -0.35260144    
  0.43746769    
 -0.71705258    
  0.80973452    
 -0.82054549    
  0.67670840    
 -0.66589743    
 -0.36593419    
  0.18361287    
  0.55128592    
  4.00778055E-02
 -0.34652179    
  0.70319730    
 -0.75502324    
  8.65681842E-02
  0.29376140    
 -0.61282408    
  0.37595052    
 -0.27395108    
   1.2291086    
 -0.70743293    
 -0.17658299    
  0.48120654    
 -0.67475051    
  0.48870775    
 -2.26183087E-02
 -0.12887411    
  7.40778632E-03
 -0.51452321    
  0.16989826    
 -0.13353232    
  1.18341874E-02
  0.47000375    
 -0.16338423    
  0.52116120    
 -0.47464132    
 -0.55446404    
   1.0986125    
 -0.38059685    
  8.40827972E-02
 -0.13077001    
 -0.38005522    
  0.15874881    
 -0.30309066    
  0.26570320    
  0.12935647    
  0.24384826    
 -0.26927367    
  0.74947035    
 -0.78886265    
 -1.80182401E-02
  0.16705444    
  0.61933458    
 -0.79094547    
  0.75081295    
 -0.59080881    
 -0.13742958    
 -0.15415144    
  0.38441202    
 -0.25283590    
 -5.56589725E-07
  0.35393181    
 -0.34483966    
 -0.13030541    
  0.13931379    
 -0.12396798    
  4.46720421E-02
  5.66192977E-02
 -9.21591092E-03
 -0.40546536    
  0.85027003    
  0.28694004    
 -0.62638372    
  8.77058953E-02
   1.1733564    
  -1.7112626    
  0.43339369    
  0.18161467    
 -0.10026970    
  0.26895308    
 -0.14770420    
 -0.24147642    
  0.32762271    
 -0.61090934    
  0.44932339    
 -0.13140115    
  0.94729459    
  -1.2194937    
  0.95465130    
 -0.83873206    
  0.62095112    
 -0.68250823    
  0.96482903    
 -0.23531421    
 -0.72423857    
  0.10956308    
  0.78974330    
 -0.65739125    
 -0.37094465    
  0.54496694    
 -0.18649648    
 -0.16819531    
  0.73673785    
  -1.0080535    
  0.26136497    
  6.29751682E-02
  0.10676800    
 -1.70220472E-02
  0.69956458    
  -1.0207040    
  0.16340637    
 -3.06145642E-02
  0.22624783    
  3.65155563E-02
 -0.20733318    
 -0.21825439    
  0.15762821    
   1.1802561    
 -0.78175938    
 -0.18793157    
 -4.22850717E-03
  0.18865755    
 -0.47070482    
  0.63829982    
 -0.55222565    
  0.13482007    
 -0.21529114    
  0.75541347    
 -0.61008084    
  7.89277628E-02
  0.73468351    
 -0.17506759    
 -0.73482054    
  0.77482539    
 -0.47000390    
 -0.19415596    
  0.65924555    
 -0.64976603    
  9.87347290E-02
  0.44457617    
  0.19592753    
 -0.60276282    
 -0.14120260    
  0.14940043    
  0.27329290    
 -0.42269275    
  3.72130424E-02
  0.45156994    
 -0.49353406    
  0.77976137    
 -0.66303754    
 -0.16052648    
  0.30249730    
 -0.32259825    
  0.76416880    
 -0.35701236    
  0.61591566    
 -0.98815560    
  1.94184221E-02
  0.17991482    
  4.32290696E-02
  0.30578649    
 -0.69031799    
  9.68497172E-02
  0.75527853    
 -0.94687408    
  0.45985889    
 -0.37647751    
  0.30327424    
 -0.11147300    
 -0.28768265    
  0.59405655    
 -5.34884781E-02
  0.15571895    
 -0.22785698    
 -0.12568776    
  0.40248442    
 -0.53601557    
  0.44873270    
 -0.30631292    
 -5.45598976E-02
  0.28299814    
  1.74520984E-02
 -0.38322294    
  0.29274562    
 -0.21465653    
 -5.30239418E-02
  0.15556394    
 -0.13595602    
  0.72421324    
 -0.23795867    
 -0.56185633    
  0.34243760    
 -0.26199281    
  6.09090403E-02
  0.40849045    
 -0.39944017    
  0.18081939    
 -0.57954937    
  0.40322560    
  3.09077706E-02
  0.32711148    
 -0.25176272    
 -0.28232035    
  0.83499980    
 -0.49015868    
 -0.14222687    
 -0.51374030    
  0.46451452    
  0.44445077    
 -0.24544890    
  4.41250503E-02
 -0.29008263    
   1.1239303    
 -0.75768542    
 -9.79802608E-02
  1.45990485E-02
 -0.21772270    
  9.44908857E-02
 -1.65290814E-02
  0.38865784    
 -0.74533385    
  0.32707408    
  2.54255515E-02
  0.66986603    
 -0.69959229    
 -0.24824086    
  0.48847812    
 -4.50679772E-02
 -0.59848183    
   1.1303608    
 -0.21278115    
 -0.72456402    
  0.57469875    
 -0.40846276    
  0.25331485    
 -0.18793157    
 -2.99805738E-02
  0.90228009    
 -0.96046245    
   1.0002255    
  -1.2153366    
  0.21970949    
  0.58165210    
 -0.80709225    
 -5.91896363E-02
  0.14188114    
  0.58129841    
  0.11975336    
 -0.57682431    
  0.37381655    
 -0.69636768    
  0.37710971    
 -0.21652813    
  0.45547602    
  0.22105069    
 -0.73886973    
  0.62038773    
  0.14331049    
 -0.35240272    
  0.38193467    
 -0.58778661    
 -0.39128104    
  0.55760133    
  0.72098225    
 -0.79199290    
 -5.79222701E-02
  0.12489358    
 -4.13281433E-02
 -0.30327407    
  0.74601090    
 -0.61749154    
  0.10032301    
 -0.12577030    
  0.79825026    
 -0.47512114    
 -0.17045221    
  0.62683755    
 -0.55431044    
  0.34758028    
 -0.53733635    
  1.97052173E-02
  0.49112049    
 -0.53601557    
 -0.13062064    
  0.56293249    
 -0.12693022    
 -0.18533280    
  0.33517826    
 -0.27375543    
  0.22399458    
 -0.23684274    
  0.20575199    
 -0.13906078    
  0.22636382    
 -5.96203059E-02
 -0.37190434    
  0.27898085    
 -0.31939137    
  0.71355635    
 -0.71355695    
 -8.70034853E-07
  0.14824209    
  0.72808534    
 -0.46060550    
 -0.29908428    
  0.40851822    
 -0.35929140    
  0.37141347    
 -0.13181166    
 -6.75209910E-02
 -0.27308348    
  0.15207841    
  0.13922045    
 -0.22133930    
  0.51352489    
 -0.26020983    
 -0.27609494    
  0.11727093    
 -0.10354042    
  0.18986920    
 -0.11966470    
  0.16738012    
 -5.52624203E-02
  0.90256053    
  -1.1752043    
 -0.32657203    
  0.31153405    
 -0.10088078    
  0.14049001    
 -0.12386929    
  0.37949011    
  4.05211151E-02
 -0.35616022    
 -0.34787646    
  0.58535075    
  4.05704416E-03
  0.20434408    
 -0.24567263    
 -0.16475478    
 -3.03054638E-02
  7.88592547E-02
 -0.14237146    
 -6.19921125E-02
  0.31633714    
  0.86410499    
  -1.2159480    
  0.28617567    
  0.58577335    
 -0.77992946    
  0.99447173    
 -0.73041856    
  6.13690279E-02
 -0.13126561    
 -8.49562883E-02
  0.11613982    
 -0.24756131    
  0.85369766    
 -0.54241973    
  0.28459105    
 -0.11816964    
 -0.17884307    
 -0.13830538    
  6.93122670E-02
 -4.10075150E-02
  0.17453915    
  0.24478315    
 -0.41006339    
  0.10904072    
  1.23208398E-02
  0.14771594    
  0.18875584    
 -0.73178422    
  0.16191177    
  0.16586408    
  0.32201982    
 -0.21056508    
 -0.57536435    
  0.73729682    
 -0.64451617    
  0.29399204    
  9.01507065E-02
  0.50129753    
 -7.02992231E-02
 -0.26096439    
 -0.46347868    
  0.45618036    
 -0.32120404    
  0.33935437    
  0.10895091    
  0.21407004    
 -0.23691013    
 -0.52634662    
  0.28488490    
 -6.06241152E-02
 -0.21868849    
  0.35611895    
  0.37517992    
 -5.77876456E-02
  0.60896504    
  -1.0201117    
  0.35282126    
 -5.55697754E-02
  0.35445032    
 -0.87591451    
 -7.20541403E-02
  0.83988112    
 -0.56521434    
  9.17313024E-02
 -0.19273433    
  8.33814219E-02
  3.49376947E-02
 -0.17803895    
  0.18232147    
  0.14310065    
  4.34854925E-02
 -5.09201623E-02
 -0.50339139    
  0.91629052    
 -0.86222380    
  7.86931142E-02
 -3.29696275E-02
  0.61473221    
  0.18934597    
  0.35065722    
 -0.50147974    
 -0.77804756    
  0.15234089    
  0.51191157    
 -0.28876817    
  0.14165044    
 -0.35398304    
  0.92058295    
 -0.20353000    
  0.28964889    
 -0.68727088    
 -0.28248715    
  4.55780402E-02
  0.84446490    
  -1.0110694    
 -7.90694132E-02
  0.98241043    
 -0.30521277    
 -0.38320583    
  0.69785297    
  0.15213668    
  -1.1631507    
  0.30368251    
 -0.44183341    
  0.77147895    
 -0.12767805    
  0.45481077    
 -0.75686377    
  0.58192176    
 -0.35667497    
  0.25457668    
 -0.34235227    
  9.19689313E-02
  0.18301910    
 -0.17054419    
  0.61362106    
 -0.70439506    
  6.56689405E-02
 -5.21852747E-02
  0.20512533    
  0.16705452    
 -0.65986210    
  0.80029207    
  0.14878871    
 -0.59240532    
  0.57614547    
 -0.47328725    
 -5.40671647E-02
  0.59743983    
 -0.75159001    
 -1.39858751E-02
  0.28061521    
 -0.38963285    
  0.47457394    
 -0.39412916    
 -0.15093444    
  8.09067413E-02
  0.48351291    
 -0.17025377    
  0.75555259    
  -1.0133822    
  5.25185503E-02
  0.47868687    
 -0.76792037    
  0.57458782    
  0.17295405    
 -0.12183554    
  0.20639309    
 -0.72054547    
  0.97455955    
 -0.76034462    
  0.67276108    
 -0.29918993    
 -0.15312219    
 -0.21152085    
  8.51581842E-02
  0.11914290    
  0.87486476    
  -1.1673898    
  0.40869582    
 -0.64282161    
  0.78957224    
 -0.43228436    
 -0.21993005    
  0.86696601    
 -0.71357888    
 -0.11663779    
  7.44753703E-02
  1.42528368E-02
 -0.21492302    
  0.24740764    
  0.81951851    
 -0.60647082    
 -0.50836819    
  0.12118579    
 -0.37865427    
   1.0608716    
 -0.63965923    
  0.95310521    
  -1.1354270    
  7.23202154E-02
  6.74414933E-02
  0.26986143    
 -0.11882188    
  0.19085221    
 -0.18618946    
 -6.23697713E-02
 -0.25841081    
  0.57054508    
 -0.52053529    
 -0.27958569    
   1.0959207    
 -0.43556288    
 -0.31585285    
  0.35667524    
 -0.10092612    
  0.73219758    
 -0.35061470    
  4.72065285E-02
  1.14613781E-02
 -0.81736100    
  0.29411334    
  0.57054460    
  0.15570232    
 -0.77551740    
  1.50383301E-02
  9.48585644E-02
  0.15479648    
 -0.20110078    
 -0.36142471    
  0.11551370    
  0.37885168    
 -8.33299011E-03
 -0.24535519    
 -7.20541403E-02
  0.15906446    
   1.0133817    
 -0.89342237    
  8.65770038E-03
  2.97265891E-02
  5.69261946E-02
 -7.93619547E-03
  0.52191961    
 -0.47902736    
 -0.30048719    
  0.15267667    
 -0.45768946    
  0.25751206    
  0.55419523    
 -0.15415047    
 -0.12323265    
  0.63188171    
 -0.87155557    
  0.21056482    
  0.11918839    
 -0.28394330    
  0.62894005    
 -0.75046080    
  0.55800903    
 -0.17527239    
  8.79689753E-02
 -0.22314338    
  0.38478485    
 -0.43885142    
  0.22314334    
 -0.16469970    
  0.52728295    
 -0.30501309    
 -0.28535321    
  0.71386105    
 -0.64641982    
  0.18593812    
 -0.13507946    
 -4.22007218E-02
 -4.85738888E-02
  0.59579837    
 -0.57342660    
 -1.89790967E-07
 -0.57634753    
  0.63227683    
 -4.71177660E-02
 -0.25886235    
   1.7119534    
  -1.6406900    
  2.09432133E-02
  0.97563463    
 -0.66997981    
  0.35323367    
 -0.38818869    
 -0.30228111    
  0.15338685    
 -0.15874822    
   1.2183849    
 -0.87578648    
  0.23074850    
 -0.25391549    
 -0.21245886    
 -0.25131440    
  0.40753365    
 -0.56168336    
  0.42460510    
 -0.30200127    
  0.30673113    
 -0.30033982    
  0.13114040    
  0.59643978    
 -0.18911417    
 -0.63186586    
  0.31527039    
 -0.10763137    
  0.54324841    
 -0.28878251    
 -0.13668223    
  0.50474626    
 -0.51489860    
  0.12456353    
 -7.48015642E-02
  8.37704018E-02
  0.39348936    
  0.20121808    
 -0.49696451    
 -0.45953149    
 -0.36772451    
  0.68850732    
  0.12653023    
 -5.47504425E-02
  0.21007165    
  0.26640436    
  0.15645188    
  -1.0319208    
  0.47803611    
  1.98023748E-02
  0.36409828    
 -0.62724692    
  0.60798961    
  0.23199297    
 -0.69756240    
 -4.06381600E-02
  0.80218744    
 -0.65265578    
  0.12306026    
 -0.27259234    
  0.29685637    
 -3.13073471E-02
 -0.16898288    
 -0.19834858    
  0.18994553    
 -0.23161879    
  0.47729045    
 -0.13400309    
 -7.43981674E-02
 -2.05344018E-02
 -9.11691412E-02
 -0.29376194    
   1.0049268    
 -0.57536411    
 -0.12225720    
 -9.89035144E-02
 -1.99998748E-02
  0.35364041    
  0.28501925    
 -0.76214004    
  0.17754754    
  0.60570067    
 -0.65976721    
  0.91629106    
 -0.96281016    
  0.61045510    
 -0.40116438    
  0.21192229    
 -0.28306365    
 -1.39222313E-02
  0.23614316    
 -0.18601863    
 -0.12279527    
  0.30881435    
 -0.19047229    
 -4.56709825E-02
  0.61796004    
 -0.84227306    
  0.24283192    
 -4.69566174E-02
 -0.60133898    
  0.80506480    
  2.32569873E-02
 -0.20322785    
 -0.10901798    
  0.19446358    
 -3.50908414E-02
 -0.17520475    
  0.17072995    
 -0.27727303    
  0.89596748    
 -0.56203437    
 -8.39350000E-02
 -0.33004048    
  0.98082912    
  0.22889601    
  -1.0073072    
 -0.11647525    
  0.28473631    
  0.40251046    
 -0.83261251    
 -0.35570440    
   1.2624246    
 -0.80340320    
 -1.85770858E-02
  0.89608788    
 -0.86531562    
  4.15485352E-02
  6.74414933E-02
  0.56888980    
 -0.53680187    
  0.14660379    
   1.7121584    
  -1.7586784    
 -4.38021757E-02
 -0.26635322    
 -0.18492217    
   1.0828640    
 -0.39756006    
  3.48194353E-02
 -0.34104568    
  0.37836337    
 -0.55961502    
  0.39256182    
  0.21706495    
 -0.33160645    
  0.22508301    
  0.34693769    
  8.40386525E-02
 -0.20319299    
 -0.38258004    
  0.83034790    
 -0.80356067    
  5.56891449E-02
  0.29701355    
  0.39613357    
  -1.1499054    
  0.44417968    
 -0.30900565    
  0.38612190    
 -0.29815412    
  0.71398085    
  1.02563761E-02
 -0.39531246    
  0.10080463    
  6.82627270E-03
 -0.16612683    
  0.34333321    
 -0.51845276    
 -2.42145713E-02
  0.26537675    
 -0.29019120    
 -0.24987955    
  0.33185405    
  0.18924212    
  8.44537318E-02
 -0.58007061    
  0.32925934    
  0.56798446    
 -0.25241429    
 -0.13400309    
 -0.15477955    
 -0.36870354    
   1.1028496    
 -0.82637686    
  0.86575961    
 -0.59267652    
  0.33436891    
 -0.28068855    
  5.42501919E-02
  5.14579602E-02
  9.55950171E-02
 -0.35952771    
  0.50015676    
  0.41531765    
  -1.0601451    
  0.29590309    
 -0.13503627    
 -0.16559413    
  0.29358837    
 -3.79739618E-07
 -0.16480769    
  0.26556423    
 -0.47320369    
  0.54113096    
 -0.23818119    
 -6.65604472E-02
 -0.14809580    
 -4.80858162E-02
  7.12894723E-02
  0.14889471    
  2.82310964E-07
 -0.37433502    
 -3.50921936E-02
   1.0966263    
  -1.1454171    
 -0.31300044    
 -0.30782756    
  0.77676105    
  0.69848037    
 -0.29837722    
 -0.14227375    
  3.21107166E-07
  0.56784660    
 -0.71445054    
  5.12935482E-02
  0.54654336    
 -0.44710949    
 -0.50262797    
  0.31783572    
 -0.16660441    
 -0.27412823    
  0.72345245    
 -0.21570787    
  4.96718846E-02
 -0.31296128    
  0.25398725    
  0.33111769    
 -0.31259805    
  3.97736528E-07
  0.81194919    
 -0.84458530    
  7.30921775E-02
 -0.31296128    
  1.19752381E-02
  0.15415101    
  0.43231234    
 -0.22562979    
 -0.42220286    
  0.19489956    
  3.58097255E-02
  0.17052679    
 -7.47606531E-02
 -0.20728739    
  0.35160625    
  5.75974435E-02
  0.32790652    
 -0.56703502    
 -0.12611131    
  0.19035357    
  0.51082593    
  5.44884428E-02
 -0.74497288    
  0.50013000    
  1.91695169E-02
 -0.38046312    
 -0.17127156    
  0.37949011    
  0.13353106    
  3.28413816E-03
  0.51801312    
  -1.0966613    
  0.31365749    
 -0.10821351    
  0.19806966    
  0.68727088    
  -1.0849540    
  0.14077333    
 -4.65194397E-02
  0.49159390    
 -0.63959062    
   1.2914443    
  -1.2377003    
 -0.18464896    
  0.56658453    
 -0.10889432    
 -7.82014802E-02
 -0.18327981    
  0.12414853    
  0.15487579    
  5.08587435E-02
  0.54414874    
 -0.33935425    
 -0.12921163    
 -0.45857415    
  0.27395132    
 -1.86047722E-02
 -1.41846007E-02
  8.66146907E-02
  0.62071729    
 -0.92454064    
  0.50489044    
 -0.13353102    
 -0.17338239    
  0.21338715    
  1.16955945E-02
 -0.20110078    
 -0.18707208    
  0.12851915    
  0.17896585    
  0.19760992    
 -0.15645254    
  0.21341865    
 -0.38451421    
  0.66401881    
 -0.61272532    
 -2.76524741E-02
 -0.11895271    
  5.12935780E-02
 -5.01227099E-03
  0.33790714    
 -0.19313225    
 -0.13976169    
 -0.12216735    
  0.60459358    
 -0.29180551    
  0.70750648    
  -1.0844554    
 -6.21309802E-02
   1.1506528    
 -0.70334095    
  8.16345401E-03
 -0.34627712    
  0.88119906    
  0.37156352    
  -1.1968822    
  0.13217184    
 -0.26570311    
 -8.41922611E-02
  0.23389612    
  0.24535538    
  0.18301910    
 -0.27958542    
  0.44314811    
 -0.65825987    
  0.17754754    
 -0.24246866    
  0.84816855    
 -0.51868922    
  4.71183322E-02
 -0.13413006    
  0.20284289    
  0.20421575    
 -0.44608766    
  1.97052173E-02
  3.35771106E-02
  0.18467700    
 -0.17528847    
  0.94029909    
 -0.97839952    
 -0.19207798    
  0.32803312    
  0.20604876    
  0.49553645    
 -0.79477930    
  0.39455277    
 -0.61769712    
   1.5847163    
  -1.4695204    
 -0.16893955    
  0.63634920    
 -0.20067067    
 -0.13580129    
  0.72005486    
 -0.49328107    
  0.13850041    
 -0.62900305    
  0.40349102    
 -0.11728926    
  0.29100975    
 -2.35301554E-02
 -0.63372290    
  0.76427448    
 -0.32106882    
 -0.17494169    
  0.30950135    
  0.40546542    
 -0.62143964    
 -0.16989851    
 -0.27890152    
   1.0185699    
 -0.69314641    
  0.56393510    
 -0.40978464    
 -0.30661955    
  0.56464547    
  0.21035329    
 -0.56846315    
  0.34464091    
  0.78845769    
 -0.60331506    
  6.80531710E-02
 -0.52407104    
 -0.12279527    
  0.60109836    
 -0.36101308    
  1.95696801E-02
 -0.24469133    
  1.96081270E-02
  0.24046864    
 -0.32132116    
  0.10008355    
  0.41808328    
 -0.29292044    
  0.18372156    
 -0.21791223    
  0.23180127    
 -0.10919893    
 -0.21357407    
  0.66904932    
  0.25104299    
  0.15279448    
 -0.70296752    
 -0.58122951    
  0.60077351    
  0.42884511    
 -0.60858965    
  0.68149680    
 -0.85842776    
 -0.31730321    
  1.25780171E-02
   1.2878544    
 -0.77953136    
 -0.24116281    
  0.12149733    
  0.61381030    
 -0.56421381    
  9.23735350E-02
 -0.11686400    
  0.36326441    
 -0.42285666    
 -0.32339939    
  0.65924531    
 -0.51816785    
 -0.42674330    
  0.47302356    
  4.90286872E-02
  0.77576274    
 -0.66277617    
  4.18471433E-02
  7.11765289E-02
 -0.28007665    
  0.27241501    
 -0.25737631    
  8.57662335E-02
 -0.30766734    
  0.50209236    
 -0.23638871    
  0.62415415    
 -0.39910808    
 -0.31987983    
  0.21999726    
 -9.69915316E-02
  7.12257588E-07
  0.51912475    
  7.17443079E-02
 -0.37515980    
 -0.54113019    
  0.47160521    
  0.49225453    
 -0.91996449    
  0.16894008    
  0.57795149    
  3.98912728E-02
 -0.43379596    
  0.23684272    
  7.21620545E-02
 -0.35757875    
 -0.40095055    
  0.47925171    
 -0.17814595    
  0.86919904    
 -0.55074513    
 -0.20067085    
  0.22580703    
  0.35454497    
 -0.67344195    
 -0.47882256    
  0.74679977    
  0.10610666    
 -0.30802232    
  0.45447293    
 -0.33011597    
 -0.36593470    
  0.18038133    
  8.37704018E-02
  0.16430330    
 -0.32892579    
  0.71398085    
 -0.26391163    
 -0.38882524    
  0.41531718    
 -0.33451393    
 -0.21858843    
  0.69030213    
 -0.12744533    
 -0.19207799    
  0.17904827    
 -0.77867019    
  4.19645980E-02
[truncated: 1,629,842 more chars]
