# Supplementary material for: Heavy-Tailed Fluctuations in the Spiking Output Intensity of Semiconductor Lasers with Optical Feedback
Source: PLoS One. 2016 Feb 22;11(2):e0150027. doi: 10.1371/journal.pone.0150027 (PMC4767187; doi:10.1371/journal.pone.0150027)
Supplement: S1 Dataset — (ZIP) [file pone.0150027.s003.zip › S1 Dataset/0.986.txt]

  0.33135703    
  8.98560658E-02
  0.34922576    
  0.10948406    
 -0.93498343    
  0.41589302    
 -0.22210672    
  0.12638097    
 -0.15796335    
  5.33271814E-03
  0.20163758    
 -0.13477397    
 -0.13851888    
  0.15822420    
  7.51534924E-02
  5.28753996E-02
  2.54255515E-02
 -0.27796704    
 -0.10474639    
  0.50467157    
 -0.18232170    
 -0.25704589    
  0.10363500    
  0.32829669    
 -8.56553093E-02
  4.76275645E-02
 -0.34895274    
  0.33725664    
 -3.59318554E-02
 -0.14874446    
  0.19248950    
  0.33980146    
  0.32572997    
 -0.85331553    
 -0.42681849    
  0.43616468    
  4.98967692E-02
  4.75252159E-02
  0.43457326    
 -0.49546140    
  0.17632498    
 -0.21752122    
 -1.88683998E-02
  0.15415105    
  2.02030055E-02
  0.65440589    
 -0.63853306    
 -0.10361212    
 -0.45011497    
  0.30466115    
 -5.71586303E-02
 -0.29663491    
   1.1152599    
 -0.26283610    
 -0.69314671    
 -0.12393712    
  0.11159112    
 -3.15475315E-02
  0.20763864    
  0.19782564    
  2.53180619E-02
 -0.50390595    
  0.45698845    
  0.31885076    
 -0.59351814    
  7.73860663E-02
  0.13883717    
  9.27817822E-02
  0.22567186    
 -0.54043984    
   1.2010782    
 -0.85311151    
 -0.22314321    
  1.01531297E-02
  0.54946309    
 -0.14737070    
 -0.23077358    
 -9.36104283E-02
 -6.26706630E-02
  0.13041727    
 -0.23522545    
  0.19513078    
 -0.15188000    
 -0.27890152    
   1.0939398    
 -0.69080895    
 -4.68344893E-03
 -0.35734522    
  3.94789539E-02
  0.26484317    
  0.34422171    
  0.23083325    
 -0.41105175    
  0.28347111    
 -0.51399469    
  0.10058646    
 -7.44770244E-02
  0.24153051    
 -0.37359017    
 -3.13392917E-07
  0.70774621    
  0.10449056    
 -0.67503554    
  0.27995959    
 -0.43496653    
  0.29810643    
 -2.70291995E-02
  4.46504764E-02
  8.77392218E-02
 -7.04228431E-02
 -0.11831987    
 -0.22677253    
  0.72300035    
 -0.64716130    
  0.13633619    
 -1.48146711E-02
  0.70058197    
 -0.17494127    
 -0.24544890    
 -7.81646073E-02
 -0.26358402    
  4.65207584E-02
 -5.06321667E-03
  0.10586742    
 -0.26510867    
  0.17435364    
 -0.11653304    
  0.39037025    
 -0.35721809    
  0.24889585    
 -0.29334852    
  2.80125327E-02
  0.51853031    
 -0.33253226    
  7.50908032E-02
 -3.90507244E-02
 -0.20559902    
  0.33024141    
 -0.12022711    
 -8.84980988E-03
 -2.70291995E-02
  9.15674344E-02
 -6.45386726E-02
  0.44468579    
 -0.83034813    
  0.49102327    
 -0.19845076    
 -6.03197552E-02
  3.56274024E-02
  0.12221742    
 -0.17878743    
  0.26764160    
  0.50432712    
 -0.38969773    
 -0.74121577    
  0.93132859    
 -0.45754343    
 -2.87104882E-02
 -0.14048992    
  0.36944243    
 -0.11441021    
  0.26469240    
 -0.13876548    
  0.44046912    
 -0.42156464    
 -0.42246258    
  0.69314682    
 -0.24480477    
 -0.46563408    
 -0.17076156    
 -0.58228385    
   1.3225782    
 -0.17576440    
  0.13205978    
 -0.66937625    
  0.76437443    
 -0.32590318    
 -0.30075446    
  0.32639667    
 -7.89889470E-02
  0.31471100    
  4.87902127E-02
 -0.52146423    
  0.31015468    
  1.55646512E-02
 -8.03640410E-02
  0.61936134    
 -0.48635256    
 -0.41097531    
  0.70140022    
 -0.40272912    
 -0.26072693    
 -0.14884631    
  0.24512218    
  0.34403491    
 -0.46726716    
  0.11352402    
  0.15762916    
  4.15830035E-03
 -0.17652872    
 -3.01526915E-02
 -5.11519564E-03
  3.52687053E-02
  0.23299561    
 -0.14763573    
  0.11980084    
  0.44240823    
 -0.52649158    
  0.28438678    
 -0.48262444    
  0.24116208    
 -0.37852001    
 -9.65380520E-02
  0.20679460    
  7.41083324E-02
 -0.18436401    
  0.47459459    
 -0.23080602    
  0.24971043    
 -0.61051571    
  0.35114205    
 -0.43752706    
  0.81009477    
  6.78771958E-02
 -0.78471398    
  0.10398900    
  6.15428993E-03
  0.18945362    
  0.18485644    
  2.91081332E-02
 -0.15006065    
 -9.56908241E-03
  0.24595867    
 -0.18533280    
  5.28753996E-02
 -0.36344278    
  0.21570896    
  0.33148423    
 -0.28293079    
 -2.39823312E-02
  0.14439453    
 -0.22524737    
  0.18232176    
 -0.24195942    
  6.48884326E-02
  0.95026195    
 -0.40647811    
 -0.55431014    
  6.65212125E-02
  0.44430506    
 -0.43936625    
 -0.41536671    
 -6.95253387E-02
 -1.61296912E-02
  0.62589514    
  0.11487985    
 -0.44701335    
  0.39938620    
 -0.11170376    
  4.44519781E-02
  8.73739794E-02
 -0.23718509    
   1.1747626    
  -1.4004353    
  0.36675072    
 -0.18232235    
  0.45675871    
  0.20430017    
 -0.72629863    
  0.84649456    
 -0.28527492    
 -0.24174462    
  2.41950862E-02
 -0.10050259    
 -6.83628991E-02
  5.05856238E-02
  0.55383313    
 -0.66770023    
  0.24008493    
 -7.80684501E-02
 -0.40546426    
  0.67699134    
 -0.16232719    
  0.56452960    
 -0.94166398    
  0.30978248    
 -0.16444969    
 -3.44011709E-02
  0.23111176    
 -3.22608612E-02
 -0.18889999    
 -0.10426082    
  0.76980323    
 -5.22314757E-02
 -0.45351824    
 -0.10208503    
  8.50620717E-02
 -0.19354379    
  8.00430477E-02
 -0.36772504    
  0.43735862    
  2.21740212E-02
 -4.48502041E-02
  0.21762411    
 -0.28891245    
  8.94722268E-02
  0.16947639    
  0.75399560    
 -0.80468827    
  9.53104943E-02
 -0.12370934    
 -0.33976904    
  0.90114766    
 -0.19936764    
 -0.49377939    
  4.68289200E-03
  0.74770647    
 -0.90419549    
  2.69551836E-02
  0.32038623    
 -0.12310582    
 -0.47789550    
 -3.58454250E-02
  0.42235258    
 -3.40660252E-02
  2.44508851E-02
 -0.30883813    
  0.72869223    
  9.38664526E-02
 -0.57343930    
  0.37244692    
 -0.33224049    
  0.29259628    
 -0.29753378    
 -0.17246951    
  0.67534226    
 -0.46880746    
   1.1097146    
  -1.2050257    
  0.24191400    
  0.16355166    
 -0.32461336    
  5.20206802E-02
 -0.29230168    
  0.33293843    
 -3.14638130E-02
  4.90078144E-02
 -8.14921781E-02
  1.40522672E-02
  5.87077662E-02
  0.32955566    
 -0.70265532    
  0.23202197    
 -5.71586303E-02
  0.30228114    
 -0.32390282    
  0.69859654    
 -0.72629863    
 -1.13002136E-02
  0.10763098    
  0.39176592    
  0.51426756    
 -0.98014200    
 -8.00435841E-02
  0.13872628    
 -6.41936883E-02
  5.37771694E-02
  8.52650106E-02
 -0.15575375    
 -0.21893801    
  0.12475106    
  0.45758080    
  0.13157628    
  0.41455638    
 -0.55792010    
  0.16705446    
 -0.10573254    
 -0.55775964    
  6.29129857E-02
  0.11506955    
 -2.75495406E-02
  0.77361912    
 -0.50141948    
  0.36936030    
 -0.61945897    
  9.87821221E-02
 -7.18263537E-02
  0.13419659    
 -0.17214149    
  0.48847812    
 -0.37376899    
 -0.21945532    
  0.10474636    
  0.37745231    
 -0.25782937    
  0.32732648    
 -0.24728335    
 -0.61903870    
  0.58216906    
 -0.23732913    
  4.65193205E-02
  0.18610312    
 -0.26899064    
  0.32405019    
 -5.03535233E-02
  5.03543541E-02
  0.36290503    
 -0.39927241    
 -0.15492177    
  0.46661934    
 -0.30247992    
  3.60397510E-02
 -5.45598976E-02
 -0.15648933    
  0.37776238    
  0.11986149    
  0.43492684    
 -0.98874503    
  0.22198752    
  0.28768229    
 -1.04710916E-02
 -0.21876697    
 -0.13540436    
  0.21913552    
  0.32318875    
 -0.29156587    
 -0.27607664    
  0.71596140    
 -0.54222441    
 -0.29924336    
  0.33314469    
 -0.14792033    
   1.0541608    
  -1.2452161    
  0.30075428    
 -0.22206107    
   1.2566165    
 -0.52113539    
 -0.47104022    
  0.36452791    
 -0.42878997    
 -0.16304035    
  6.06243312E-02
 -2.48149000E-02
 -0.37332314    
 -3.71792093E-02
  0.36422139    
  0.62227267    
 -0.38449976    
  0.30210039    
 -0.13440798    
  1.39371930E-02
 -0.31931913    
  6.89926967E-02
 -5.01252860E-02
  0.21375374    
 -0.25671971    
  0.48813072    
 -0.61264443    
  0.33489269    
 -0.49643776    
  0.40546516    
 -0.31845465    
  0.43671802    
 -0.21357407    
  0.20196828    
 -0.16458069    
  0.81601375    
 -0.63982719    
 -5.94231002E-02
  0.26706254    
 -0.35667443    
 -0.13864660    
  5.97190075E-02
  0.13955189    
  0.57273483    
  -1.0080535    
  0.37021926    
  5.24140783E-02
  0.16443190    
 -0.54884440    
 -2.53169592E-02
  0.34830752    
 -0.18322670    
 -0.30966166    
 -0.10948434    
  0.55606824    
 -0.11541681    
 -0.24600856    
  0.29783526    
  6.35918006E-02
  0.46822521    
 -0.62158638    
  0.20418115    
 -0.51232827    
  0.31913754    
 -2.20999159E-02
  0.22426076    
 -0.14895582    
  3.80231064E-08
  0.34311202    
 -0.32768705    
  0.15560754    
  0.19389938    
 -0.26164597    
  1.39208296E-02
  0.67219210    
 -0.38912845    
  1.72121655E-02
 -1.72118898E-02
 -0.14550756    
 -5.36213256E-02
  4.14998755E-02
  4.76275645E-02
 -0.16846414    
  4.92271595E-02
 -0.21336533    
  0.33647236    
  1.88170205E-07
 -1.16508510E-02
  0.33255839    
 -0.32090759    
 -0.24362163    
  8.94722268E-02
 -0.20971978    
  0.72054648    
 -0.79550999    
  0.15500568    
  4.51201610E-02
  0.11995954    
 -0.13477397    
  0.29511681    
 -0.24656311    
  1.87804252E-02
  1.38574168E-02
 -2.79079266E-02
  0.33038890    
 -0.30707854    
  1.82661843E-02
 -0.22201264    
 -0.23450823    
  0.26236445    
  9.43109691E-02
  0.10885453    
 -0.23668848    
  7.65392929E-02
 -0.18442991    
 -7.21616670E-02
  0.54295719    
 -0.13522597    
 -0.18867600    
  0.33569103    
 -0.29815412    
  2.08332185E-02
 -3.67497578E-02
  0.42138076    
  9.05143768E-02
 -0.61904013    
  0.56639582    
 -0.20142139    
  0.20815596    
 -0.61568910    
  0.14970399    
  7.21967295E-02
 -0.31969795    
  2.70293839E-02
  0.30257106    
 -9.90063790E-03
  0.30982342    
 -0.19259331    
 -4.52558510E-02
 -0.16579175    
  0.14237267    
 -0.11541681    
 -6.47420620E-07
  0.67435485    
 -0.61247903    
  0.27002740    
 -0.60549891    
  0.40779397    
  0.16275173    
 -0.13522597    
  0.37015808    
 -0.65633225    
  0.20121856    
 -0.25061184    
  0.40967560    
 -0.24652384    
  0.13554591    
  9.34635941E-03
 -0.28923362    
  3.05843502E-02
  0.65945333    
 -0.50875086    
  0.14895634    
 -4.56709825E-02
 -2.84375679E-02
  0.10919891    
  0.21274528    
 -0.64220291    
  0.34869528    
 -0.19549270    
 -0.29528686    
  0.60544187    
  0.22978811    
 -7.56378025E-02
 -0.39834827    
  0.21459611    
 -0.22529161    
  0.22957438    
  0.18303385    
  5.20050637E-02
 -0.38209119    
  0.13415013    
 -0.17972746    
  0.36852172    
 -0.38946423    
  0.11484008    
  0.17680347    
  0.23180132    
 -0.50769651    
  3.58097255E-02
  0.21202688    
 -0.12083615    
  0.37755623    
 -3.19519639E-02
 -0.31845325    
  0.40843725    
 -0.85723740    
  9.23844027E-07
  0.48819348    
  0.11730635    
  1.89040620E-02
 -0.50584424    
  0.93961906    
 -0.36853397    
 -0.49343470    
  0.37827888    
  0.23098643    
 -0.58093476    
  0.15015264    
  3.35373386E-07
  0.89097250    
  -1.0580276    
  6.59573227E-02
  0.10589153    
  0.10870378    
 -0.47430551    
 -8.63846540E-02
  7.49012548E-03
 -0.42050228    
  0.60406756    
 -0.28561401    
 -1.66665707E-02
  0.92465925    
 -0.16644835    
 -0.66979903    
  0.69314754    
 -0.14458145    
  0.38299260    
 -0.41919583    
  0.54702902    
 -0.78526282    
  0.23823330    
 -0.26790860    
  0.66875547    
 -0.54963517    
  0.68509364    
 -0.78040391    
 -0.13858636    
 -0.28768173    
  0.14250028    
  0.21056388    
  0.12479115    
  0.32604262    
 -0.13353188    
 -1.86047722E-02
  0.11934697    
 -7.79606849E-02
 -0.10435975    
  0.25464177    
  4.17514294E-02
 -0.23812425    
 -0.18043625    
 -7.02035055E-02
  0.85505944    
 -0.74064869    
  0.30509743    
  0.32098618    
  0.30416420    
 -0.47727945    
 -0.28882781    
  3.60397510E-02
 -0.40325564    
  0.47578192    
  3.63677517E-02
 -0.44802472    
  0.40339279    
 -0.41589335    
   1.1295742    
  -1.2568372    
  0.73511130    
 -0.25180352    
  0.77352840    
 -0.84661996    
 -0.30200127    
  0.34830752    
  0.15866554    
 -0.10150700    
 -0.19782647    
  0.38085958    
 -0.68252826    
  0.30166754    
 -0.22054365    
   1.0588722    
 -0.68865263    
 -1.81005988E-02
 -4.67382260E-02
  4.21611629E-02
 -0.10129126    
  0.15921405    
  0.53899682    
 -0.93155736    
  0.26826373    
  3.84671129E-02
  0.11568438    
 -0.33060741    
  0.37979767    
 -0.18874235    
  0.24323060    
 -0.15099877    
  0.55646449    
 -0.63908070    
 -0.22434121    
  0.58245015    
 -0.18701515    
 -0.13353188    
 -0.24999858    
  2.91557312E-02
  0.37037387    
 -0.58778757    
  0.51367861    
 -0.28483781    
 -1.14295306E-02
  0.50042742    
 -0.53551918    
 -3.02133132E-02
  0.36583567    
 -5.24136089E-02
 -1.35439439E-02
 -0.42381451    
  0.51498389    
 -6.86967596E-02
 -8.33818167E-02
  0.10969902    
 -6.25208914E-02
  0.79596949    
 -0.12849468    
 -0.65830100    
  0.72461075    
 -0.12974615    
 -0.59944087    
 -0.10129126    
  5.91297448E-02
  0.24865264    
 -0.24865350    
 -4.40166630E-02
  4.98795789E-03
 -9.99983028E-03
 -4.10305932E-02
  6.09329641E-02
  0.29259628    
 -0.24921492    
 -1.42527865E-02
  6.03439175E-02
 -0.16092980    
   1.2459369    
 -0.43089965    
 -0.61004704    
 -0.16862240    
  9.25238878E-02
  8.89478251E-02
 -0.29479948    
  0.29479989    
 -0.32378736    
  0.11122482    
  0.14660379    
  0.19735935    
 -0.27286729    
  0.26912850    
 -0.29898083    
  2.00012513E-02
 -1.99998748E-02
  6.35918006E-02
  0.66916531    
  -1.0512103    
  3.41336839E-02
  0.20554036    
  0.37401062    
 -0.40734628    
  0.87122279    
 -0.71949637    
  6.57516792E-02
 -0.32472393    
  0.31559128    
  0.60195678    
 -0.61581343    
 -8.74342397E-02
  8.27713311E-02
  0.94212252    
  -1.0402411    
  0.33056363    
 -0.29511657    
  8.57662335E-02
  1.36064682E-02
 -0.30281174    
  0.10414044    
  0.33725664    
  0.27286693    
 -0.42050272    
  0.33971336    
 -0.45522630    
 -3.63671035E-02
 -0.12375398    
  0.72264791    
 -0.52743530    
  0.23197119    
  0.27490592    
 -0.40398270    
 -0.35350624    
  9.64593962E-02
  0.29626575    
  0.10150710    
 -0.35282117    
 -3.35233547E-02
 -0.27264473    
  0.18975583    
 -4.41711023E-02
  0.34564608    
 -0.13157709    
  0.24376318    
 -3.74265797E-02
 -0.26533529    
  7.96179250E-02
 -0.10196464    
 -0.30861446    
   1.0700015    
 -0.42008331    
 -0.23933795    
 -1.54244155E-02
  0.52420717    
 -0.68095112    
 -5.60886413E-02
 -0.22957526    
  0.78183764    
 -0.65335912    
  0.47619042    
 -0.10683031    
  0.33787221    
 -0.50269938    
  0.19856718    
  0.44419929    
 -0.31959373    
 -0.21377331    
  0.61784273    
 -0.62303835    
  0.42267725    
 -0.73141289    
  0.21029457    
  9.32189673E-02
 -0.18336979    
  0.14058250    
  0.43596035    
 -0.25637570    
 -0.12638147    
  0.12638097    
  0.81346363    
 -0.78200072    
  0.41719514    
  0.51315558    
  -1.0830284    
  0.11663731    
 -8.11897144E-02
  6.26701489E-02
  0.18309979    
 -0.50565088    
  0.44963664    
 -0.18479314    
  0.52946246    
 -0.73178422    
  0.28768232    
 -3.70404460E-02
  7.71359131E-02
  4.35756659E-03
 -0.35048366    
  0.31957555    
 -0.14448152    
 -0.12102696    
  0.21019527    
  0.26491329    
  0.11332832    
 -0.64869541    
  8.90789181E-02
  0.46072796    
 -0.40010342    
  1.59146879E-02
  0.43655607    
 -0.39027461    
 -6.75579980E-02
  0.13554591    
 -0.25534594    
  0.11980133    
  0.50435275    
 -0.48307651    
  2.08332185E-02
 -8.60737935E-02
 -0.19817652    
  0.44573915    
  0.18378273    
  0.79869008    
 -0.85885906    
 -0.41716143    
  0.19207732    
  0.21338715    
 -0.21825340    
  7.06178173E-02
 -3.23350169E-02
 -0.32434046    
  0.36121085    
  0.17018211    
 -0.25022474    
  0.20334119    
  4.68838662E-02
  0.27520022    
 -0.67875832    
  0.29904565    
 -0.40758535    
  0.31439275    
 -0.27688736    
  0.88260031    
 -0.24301001    
 -0.63959062    
  0.72038031    
 -0.31287199    
  0.10821379    
 -0.32120404    
 -9.53094140E-02
  0.60613608    
 -0.43780011    
  0.14809644    
  0.25893241    
 -0.40234590    
  0.56626898    
 -0.30103323    
 -0.30333599    
  0.56376803    
  0.10729213    
 -0.49360487    
 -2.05344018E-02
  4.85927835E-02
 -8.66524726E-02
 -0.42285672    
  6.37151375E-02
  0.35048318    
 -0.43413234    
  4.59105335E-02
  0.20241822    
  0.29680237    
  0.15803398    
  0.49339852    
 -0.89224094    
  0.42830431    
 -0.34750110    
 -3.72129269E-02
  0.32831451    
 -8.17508474E-02
  0.38046345    
 -0.51929992    
 -8.89469609E-02
  0.32309395    
 -0.34187338    
  0.62195176    
 -0.51422375    
 -0.16628042    
  0.13164549    
  6.39880225E-02
  0.23790964    
 -3.31157558E-02
 -0.68309617    
  0.15415072    
  0.21049318    
  0.70922065    
 -0.88049251    
  0.20316526    
  0.16877760    
 -0.10788888    
 -0.30327407    
  0.29479989    
 -0.11247792    
  0.20196828    
 -0.42511305    
  1.76992845E-02
  0.64523381    
 -0.28156567    
  0.34687054    
  0.34424177    
 -0.64736831    
 -1.17419735E-02
 -6.50636479E-02
 -0.35427761    
  0.25728536    
 -0.46262288    
  5.01906499E-02
  0.36016557    
 -0.17551598    
 -0.10406920    
  0.89674586    
 -0.68267661    
  0.38085958    
 -0.35515094    
  0.28514102    
 -1.15162414E-02
  0.71416014    
 -0.37658522    
 -0.40960565    
  2.16032205E-07
 -0.40339258    
  8.33816677E-02
  0.42992505    
 -0.26683557    
  2.39826553E-02
  0.21266241    
  8.09260905E-02
 -0.21172465    
  0.36233544    
 -2.15066131E-02
  5.14483601E-02
  4.89309505E-02
  0.38656080    
  -1.1024371    
  5.58807068E-02
  2.03608650E-07
  0.16496107    
  0.42222068    
 -0.39047182    
  0.18677568    
 -0.31521812    
  0.20985797    
 -9.48978886E-02
  8.24764967E-02
 -0.35074016    
  0.31251907    
  0.11441049    
 -0.18618946    
  0.55628830    
 -0.85175300    
 -0.14791942    
 -0.16508035    
  0.64050430    
 -0.15040314    
  0.29290375    
  3.83193418E-02
 -0.37948945    
  0.54856604    
 -0.31449309    
 -0.16507983    
 -0.13720138    
  8.99483413E-02
  3.17479931E-02
  0.15415117    
  0.11380721    
 -0.23718509    
  0.34652218    
 -0.26881450    
 -0.46070188    
  9.86722410E-02
  0.70648068    
 -0.16524981    
  0.12814592    
  0.17311583    
 -0.83580273    
  4.56111394E-02
  0.31903332    
  0.38677287    
 -0.51502806    
 -0.42674330    
  0.27958408    
  0.19343868    
 -5.03701856E-03
  5.88405915E-02
  2.35310458E-02
 -0.14489120    
  3.69436108E-02
  0.48988250    
 -0.20739545    
 -0.20763899    
 -7.48478398E-02
  0.33573154    
 -0.49855629    
  0.35545459    
  0.45818225    
 -0.91629094    
  0.61591613    
 -0.34012863    
  0.12967865    
 -4.60902490E-02
 -9.90916565E-02
  6.06243312E-02
  0.30228108    
 -0.50841218    
  0.18632980    
 -0.28768134    
  0.33169818    
  0.31365794    
  2.41808612E-02
  3.40750208E-03
 -0.69314635    
  0.31783572    
 -9.95005481E-03
  0.43825459    
 -0.54361469    
 -0.16251872    
  8.75551328E-02
  0.61857820    
 -0.43326694    
 -0.11034735    
 -7.49637932E-02
  0.87096715    
 -0.38684222    
   1.0139459    
  -1.2594781    
 -0.29399216    
  0.16851330    
  0.14878823    
 -0.32365087    
 -5.90336993E-02
  0.11477647    
  0.72865385    
 -0.46074483    
 -0.20941402    
 -1.14295306E-02
  7.73860663E-02
  4.16730121E-02
  5.46038896E-02
 -0.42744470    
  0.84729797    
 -0.42469683    
  3.80989425E-02
  0.15147690    
  0.57385725    
 -0.55004656    
 -0.28376892    
  3.58097255E-02
  0.14041738    
  0.21525215    
 -0.10379710    
 -0.28768277    
 -0.15154913    
  0.33647230    
 -0.15414992    
  0.28007779    
 -0.18844762    
 -0.24999858    
  0.34656525    
  0.23726887    
 -0.15690462    
  0.46903819    
 -0.66457343    
  0.13996637    
 -0.64144576    
  0.32197192    
  0.40920341    
 -0.23439988    
 -4.83180322E-02
 -1.99998748E-02
 -3.07723694E-02
  0.25189325    
 -0.15752955    
  5.08200675E-02
  0.70434558    
 -0.47581095    
  0.44183269    
 -0.56365585    
 -0.51895493    
  0.37554255    
  0.34113413    
 -0.82430857    
  0.39019758    
 -0.43671808    
   1.4098248    
 -0.93290037    
  7.12894723E-02
 -0.13222082    
  5.22121880E-03
  0.41238520    
 -0.36161268    
  0.28271925    
 -0.35987863    
 -7.78162405E-02
  0.67859060    
 -0.62239581    
 -1.65285505E-02
  1.65298171E-02
  0.44300324    
  0.18232174    
 -0.41427591    
  3.90508659E-02
 -0.23383871    
  5.23683392E-02
  0.99098140    
 -0.57200259    
  4.91096340E-02
 -0.29516509    
  4.20233011E-02
 -0.42415777    
  0.43642753    
  3.59317027E-02
 -0.11191776    
 -3.11821438E-02
  0.21130931    
 -0.12467465    
 -9.57257971E-02
  0.31137219    
 -0.54138911    
  0.26147953    
  5.59289940E-02
 -0.14858776    
 -9.67677757E-02
  0.67697406    
 -0.32835320    
  0.40923107    
 -0.94553614    
 -0.37059575    
  0.97966057    
  6.45381957E-02
 -0.52407008    
 -0.21622394    
  0.73037636    
 -0.29993835    
  0.77903664    
 -0.86319840    
 -0.29912934    
 -4.02735062E-02
  0.26866758    
 -0.32501903    
  0.76983994    
 -0.34998590    
  0.86349303    
 -0.60112816    
 -0.75744140    
   1.2856972    
  -1.1472937    
  0.34710589    
  0.26826414    
 -0.35877874    
  0.70621890    
 -0.73830736    
 -9.09726992E-02
  6.89936131E-02
  0.27510336    
  0.27814302    
 -0.31685737    
 -0.37309918    
  0.55688256    
 -0.19702789    
 -3.62035483E-02
  5.81822209E-02
 -4.90081236E-02
 -0.25917301    
  0.20763969    
  0.21153770    
 -0.48648199    
  0.39272594    
 -0.18746385    
 -4.75014821E-02
  0.27270588    
 -0.22520414    
  9.81169567E-02
 -1.41171953E-02
 -2.39823312E-02
  0.14858784    
 -0.27796704    
 -0.18786101    
  0.20430064    
  1.61726121E-02
 -5.36178565E-03
 -0.15684301    
 -8.52971673E-02
  0.29959714    
  0.35515121    
 -0.23567651    
  5.26436530E-02
 -0.34333238    
  5.84954694E-02
  0.18610312    
  0.24921596    
 -0.39086607    
  0.82531852    
  -1.1960672    
  0.93655616    
 -0.44320512    
  0.15139996    
 -9.98665467E-02
  3.14630680E-02
  6.84030578E-02
 -0.12296263    
  0.49765497    
 -0.58042741    
 -0.17121503    
  3.55061963E-02
  0.82376719    
 -0.53318232    
 -0.42079997    
  0.38989210    
 -0.17073046    
  0.27294666    
 -0.44048470    
  4.30845581E-02
  0.52991956    
 -0.46575704    
  0.38837078    
 -8.38812292E-02
 -1.68072749E-02
  2.51062140E-02
 -0.18066946    
  0.23690949    
 -0.15154959    
 -6.57517612E-02
 -0.33744276    
 -0.11523543    
 -0.13899818    
   1.2602535    
 -0.51581293    
 -0.17237063    
  0.29753458    
  3.25529203E-02
  0.43007112    
 -0.36131549    
 -0.29546371    
 -0.24686003    
  0.25131425    
  0.10935290    
 -0.29970607    
 -0.21511060    
  0.33169818    
 -0.17185098    
  0.22767951    
  0.15479648    
  5.65124005E-02
  0.65201962    
  -1.1315929    
 -8.64734650E-02
  0.69636744    
 -0.38320583    
  0.35714614    
  0.26515254    
 -0.64616722    
  0.30563617    
 -0.16189073    
 -0.31167752    
  0.18232164    
 -0.11066619    
 -8.31496045E-02
  0.40739039    
  7.41075203E-02
 -0.32652134    
 -0.14348163    
  0.56531346    
 -0.70621914    
  8.81082192E-02
  0.37280935    
 -1.67367682E-02
  0.20869359    
 -0.44564545    
  0.35613990    
 -0.33497441    
  0.10901913    
 -8.31772164E-02
  3.50917131E-02
 -6.61826804E-02
 -1.59156676E-02
 -1.61726382E-02
  3.73384617E-02
 -0.37707630    
  0.58012372    
 -0.51367956    
  0.46552950    
  9.81599316E-02
 -0.36953342    
  8.99483413E-02
 -9.58479047E-02
  0.35903931    
 -0.22108045    
 -2.61105653E-02
  0.11011176    
 -0.30200127    
  0.10343637    
  0.43769529    
 -0.58704007    
  0.36669225    
 -0.15028137    
  6.79119527E-02
 -3.59927826E-02
  0.40371880    
  1.04345996E-02
 -5.69547489E-02
 -0.16273484    
 -4.40591946E-02
  8.31408101E-07
  0.17705238    
 -9.49326828E-02
  1.64615884E-02
  2.02030055E-02
 -0.14156409    
  0.74478579    
  -1.0877316    
  0.29092315    
  8.82240608E-02
 -0.42566696    
  0.19135179    
 -0.24730982    
  0.38364583    
  6.17768206E-02
  0.10904072    
 -0.42634359    
 -0.46747494    
  0.66237479    
  6.06243312E-02
  6.17768206E-02
 -0.29230168    
  0.66814542    
  0.35128069    
 -0.71795171    
 -0.12121447    
  0.14378843    
 -0.11834096    
  0.17052679    
  0.65646529    
 -0.86280274    
  8.00430477E-02
  0.31495127    
 -0.55873853    
  0.85428476    
 -0.13390453    
 -0.47179705    
  0.45067900    
 -0.67502052    
  7.49638006E-02
 -0.20934986    
  0.45011556    
  0.37442040    
 -0.42364705    
  1.36684580E-02
 -9.09149647E-03
  0.14431803    
 -0.40942642    
  0.17934136    
 -0.27286682    
  9.94608030E-02
  7.41081238E-02
  0.21209356    
 -0.28030220    
 -2.98522264E-02
  0.42348364    
 -0.30368230    
 -5.38999029E-03
  4.23344038E-02
  0.40719035    
 -0.12470376    
  0.38441157    
 -0.46575755    
  0.28556135    
 -0.45608789    
  0.14911298    
 -0.30075446    
  0.50378293    
 -0.18161525    
  7.74314627E-02
 -2.38106549E-02
 -0.49357226    
  0.42285648    
 -0.46313038    
  0.21488987    
  0.36984771    
 -0.11730638    
 -7.11416006E-02
 -0.23240329    
  0.17062524    
  0.21921414    
 -0.27464408    
  0.14895634    
 -0.29365301    
  0.31135201    
  0.50554860    
 -0.49681467    
 -0.30818057    
  0.36726952    
 -0.36137009    
 -0.20854409    
   1.0155456    
 -0.79530537    
 -1.16963126E-02
  5.71591109E-02
  0.15890194    
 -0.41021660    
  0.91055971    
 -0.47692332    
 -0.15492177    
  0.24347576    
 -5.66599146E-02
 -0.13931452    
  0.26157102    
 -7.83910453E-02
 -0.33304536    
  0.58578897    
 -0.63487887    
  0.43642753    
  0.34110749    
 -0.32497761    
  1.58732366E-02
  3.92896868E-03
 -0.51082540    
  0.72530383    
 -0.59095621    
  0.15333375    
 -0.28768188    
  0.58996314    
  0.23180123    
 -0.42725214    
  7.63085410E-02
 -5.45211919E-02
 -0.10919897    
  0.16372047    
 -8.96116421E-02
 -0.18589926    
  0.19035357    
  8.10678750E-02
 -0.17904854    
  4.31725420E-02
 -4.70507797E-03
 -4.83180322E-02
 -7.18263537E-02
  0.10589153    
  0.27443713    
 -0.44062102    
  0.15656881    
  0.99700236    
  -1.3668754    
  0.42622659    
 -9.07541141E-02
 -1.00495787E-02
  3.96087952E-02
  0.72890818    
 -0.76851624    
  6.83201179E-02
 -8.35868195E-02
  0.33647242    
 -0.28159603    
  2.87109725E-02
 -0.29399216    
 -9.97495577E-02
   1.5548267    
 -0.52871037    
 -0.79046488    
  3.79442684E-02
 -0.10064381    
  0.24869697    
  0.27498761    
 -0.11040644    
 -9.37551036E-02
 -8.46825466E-02
 -0.19448799    
  0.21292143    
 -0.20168550    
  0.22426076    
  4.82118878E-07
  0.18677568    
 -8.90332758E-02
  0.68705589    
 -0.26951775    
  5.44884428E-02
 -0.63908070    
 -0.33169824    
  0.28768229    
 -2.53179036E-02
  0.24445336    
 -0.37578967    
  0.13645145    
  0.28640589    
  0.10190597    
 -0.35322034    
 -0.15991361    
  0.41122892    
 -0.37713417    
  0.15015264    
  0.71924627    
 -0.88063401    
  0.23549680    
 -0.40769911    
   1.1466566    
 -0.71688062    
  2.28652752E-07
 -6.30834177E-02
  0.30611569    
 -0.21716799    
  2.10536476E-02
 -0.26028225    
  0.24770436    
 -0.23695174    
  0.31015468    
 -0.28376892    
  0.39499399    
  0.58973426    
 -0.68154132    
 -0.44268858    
 -0.12078167    
  0.15608011    
 -0.24063608    
  0.20533819    
 -2.42431257E-02
  0.78957224    
 -0.45837212    
 -0.26016396    
 -0.36076537    
  0.47409391    
  0.33135733    
  0.27940574    
 -0.52290285    
  9.30313859E-03
 -6.70101643E-02
 -0.27131593    
  0.12210183    
   1.1043426    
 -0.65392631    
 -0.32120404    
  0.14107879    
 -0.15634617    
 -0.25572023    
  0.93855715    
 -0.63771766    
 -5.54297529E-02
 -6.97326288E-02
 -0.34876940    
  0.91471416    
 -0.22551203    
 -0.32938263    
  0.15728590    
  8.11256096E-02
 -1.30719217E-02
 -0.10633549    
 -0.16971764    
  0.98874551    
 -0.82883102    
  0.11613982    
 -0.22533879    
  0.18048880    
 -0.22544058    
  0.32158390    
 -4.25593443E-02
 -0.40112758    
  0.72509867    
 -1.90477986E-02
 -0.52264655    
  0.12675175    
  0.45802793    
 -0.63465172    
  0.15252616    
  0.24914375    
 -0.26884872    
 -3.54476757E-02
   1.2349321    
  -1.1749142    
 -0.15172611    
  0.79255801    
 -0.95807147    
  0.19885135    
  0.69314724    
 -0.53665823    
  7.21035451E-02
  0.24209332    
 -0.21211240    
 -8.35646763E-02
 -4.21615429E-02
  0.67382258    
 -0.29584536    
 -0.23967256    
  2.87497472E-02
 -0.35033387    
  0.16395490    
  0.57139313    
 -0.11057724    
 -0.57433850    
  8.38189721E-02
  2.89149398E-07
   1.0575812    
  -1.0426174    
  0.20918523    
 -0.18957713    
 -0.10212933    
  0.63503951    
 -0.52324784    
  0.34943709    
 -0.24455757    
  0.67787945    
 -0.94414735    
  0.39219502    
 -0.42668119    
  6.78231344E-02
  0.48424584    
 -0.18030378    
 -0.27168116    
  0.12422805    
 -0.38236898    
  0.38236845    
  0.15548520    
 -0.26396629    
  0.11778376    
 -0.36464238    
 -9.06536654E-02
   1.1667936    
 -0.85033345    
  5.18258289E-02
   1.0033025    
 -0.37267557    
 -0.61062557    
 -1.49625670E-02
  1.99015643E-02
  3.86528298E-02
  0.37824127    
 -0.47782558    
 -0.31063190    
 -0.16251843    
   1.1041989    
 -0.67931557    
  2.71017235E-02
  0.18499161    
 -7.85619467E-02
  9.61841121E-02
  5.93397506E-02
  0.34466872    
 -0.59598291    
  0.24305014    
 -0.30864695    
 -4.03515920E-02
  0.58122891    
 -0.34174857    
 -2.34196223E-02
 -0.27045372    
  0.38242722    
 -0.23808500    
  0.19920367    
   1.0349543    
 -0.74947745    
 -0.28989220    
 -7.82014802E-02
  0.88814753    
 -0.85058469    
  0.28306338    
 -0.38996100    
  7.41080493E-02
 -0.13762084    
  0.26278454    
 -0.20441340    
  0.20441255    
 -0.18906687    
  0.10129169    
 -0.18048818    
 -1.66204292E-02
  9.07291919E-02
 -0.24767654    
  0.24256153    
 -0.23604782    
  0.57981879    
 -0.49877799    
  0.34583783    
  0.10832193    
 -0.15161926    
 -3.60395424E-02
 -2.32024975E-02
 -0.21962893    
  5.12940548E-02
  2.73997970E-02
 -5.41988341E-03
  8.33818540E-02
  0.48857999    
 -7.64703602E-02
 -0.31226349    
  9.00924206E-03
 -7.92959705E-02
 -0.19797741    
  0.45359802    
 -0.23163751    
 -3.86517495E-02
  0.29626602    
  0.22241035    
 -0.42920429    
 -6.99588060E-02
 -1.95124075E-02
 -1.48883546E-02
  0.56815076    
 -0.53859222    
  0.15276302    
 -0.40546581    
  0.34977651    
 -0.22645350    
  0.13904138    
  0.44935927    
 -0.51389790    
  6.93339556E-02
  5.12935482E-02
 -0.25782940    
  0.39363065    
  1.57480557E-02
 -0.51473927    
  0.19530888    
  0.37637252    
 -9.27302018E-02
 -8.12978670E-03
 -7.63078853E-02
  2.17869785E-02
 -0.14841977    
  0.84586835    
 -0.73701370    
  0.13016237    
 -0.44358367    
  0.22925998    
  2.88487934E-02
  0.12460585    
  5.69261946E-02
 -9.96672660E-02
  0.80655408    
 -0.40839362    
 -0.27505428    
  0.50462931    
  0.44283143    
  -1.3225038    
  7.57111236E-02
 -0.26028326    
  0.48342690    
 -0.43078205    
 -0.24583541    
  0.38893652    
  0.15890194    
  9.05596763E-02
 -0.17456046    
  0.48788366    
 -0.80698252    
  0.27698693    
  0.54257411    
 -0.13353181    
  0.37647778    
 -0.81830961    
  0.47346953    
 -0.35815847    
 -0.18430461    
  0.10178284    
  0.40546530    
 -0.34800801    
 -5.74569404E-02
  0.14022845    
 -2.36424934E-02
 -0.17185098    
 -8.28883499E-02
 -0.19724728    
  0.56068891    
  0.32661402    
 -0.43531880    
  0.14246291    
  0.18162939    
 -0.73917234    
  0.51948327    
 -2.62025949E-02
 -0.14753552    
 -0.46081552    
  0.46593058    
 -0.19671027    
  0.45985889    
 -1.18344119E-02
 -0.25642964    
  6.45388812E-02
 -0.43226400    
 -3.77394296E-02
  0.58778656    
  2.11428758E-02
 -0.37659794    
 -0.20202717    
  0.36485043    
 -9.79041681E-02
 -0.16083899    
  6.49573132E-02
  0.15684265    
  0.31943053    
  0.12124895    
 -0.30513418    
 -0.28611910    
  0.63193631    
 -0.33647171    
  0.13062054    
 -0.16853963    
  0.83059573    
 -0.23372583    
 -0.51794261    
 -4.47415793E-03
  7.76254162E-02
 -0.20668200    
  0.18147118    
  0.17520365    
 -0.22314303    
 -0.17520475    
 -0.15503757    
  0.54261303    
 -0.36652285    
  7.52231777E-02
  0.75178027    
 -0.83747607    
  0.12825510    
 -0.41243291    
  0.46650121    
  0.42858711    
 -0.86749971    
  0.27742472    
 -0.11456577    
   1.0431526    
 -0.73261249    
 -0.29334852    
  0.27625301    
  9.84397754E-02
  0.23864816    
 -0.57981831    
  0.22533914    
 -0.23084912    
  0.36602348    
 -0.19388184    
  0.16669613    
  0.53801137    
 -0.93368280    
  0.58518380    
 -0.20538653    
  0.34217003    
 -0.69884515    
  5.55706955E-02
  0.28903279    
 -0.25189370    
 -0.24021605    
  0.63520956    
  8.73033553E-02
 -0.26332897    
  1.24744819E-02
 -0.38907209    
  0.59722728    
 -0.67321283    
  0.36519065    
  0.20191519    
  0.24674311    
 -0.50985467    
  0.63054812    
 -0.85855907    
 -0.24783596    
  0.70479798    
 -0.51340276    
 -0.21511060    
  0.35907248    
  0.64742512    
 -0.82417470    
 -0.15082288    
  0.29924205    
  1.70947723E-02
  0.11715535    
  1.99015643E-02
  0.55042499    
 -0.25415918    
 -0.54056823    
 -9.21712518E-02
  0.36080468    
 -0.38171163    
  0.39128050    
 -0.37729445    
  0.80473781    
 -0.43701312    
  0.30081686    
 -0.26307559    
  4.52563725E-02
 -8.88843462E-03
 -0.18589926    
  0.29571456    
 -0.18874235    
 -7.52241537E-02
 -9.84409153E-02
 -7.14596063E-02
  0.47308564    
 -0.15350975    
 -0.18142496    
 -2.17397828E-02
  0.80234641    
 -0.69808489    
  0.67061770    
 -0.81983131    
  0.35437313    
  0.21015613    
 -0.68663341    
  0.60849386    
  0.41601047    
 -0.31525382    
 -0.42319301    
  0.10194030    
 -0.11174364    
 -3.50909904E-02
  7.37441331E-02
  0.76182431    
 -0.28179997    
 -0.40253669    
 -0.21440968    
  0.56888980    
 -0.11739882    
  5.71581051E-02
 -0.42027977    
  0.28768197    
 -0.22501191    
  0.13119225    
  7.11765289E-02
 -0.15224424    
  0.43897137    
 -0.32564279    
 -6.98432624E-02
 -0.50375903    
  0.22032294    
  0.30031422    
 -4.27413546E-02
 -4.46508043E-02
  0.11218683    
 -0.30276167    
  0.31089157    
 -0.12949152    
  0.14156388    
  0.30158451    
 -0.35498571    
 -0.36211386    
  0.14632873    
  0.34984574    
 -0.21762340    
 -0.11663779    
  0.92654711    
 -6.31791204E-02
 -0.86853623    
  0.13093762    
  9.05063562E-03
  0.42920482    
 -0.20067054    
 -0.10575853    
 -0.55563986    
   1.2606685    
  -1.2132021    
  0.45078039    
 -0.50521463    
  0.19620988    
  0.21622388    
  0.16598487    
 -6.06243908E-02
  0.28768185    
  3.07719670E-02
 -0.44250554    
  0.16086662    
  7.72580802E-02
 -0.58407533    
 -0.52199864    
  0.80968130    
  0.44788575    
 -0.31685737    
 -0.15634617    
  0.22825901    
 -0.34220374    
  0.10880201    
  7.44753703E-02
  0.27806681    
 -0.21322899    
 -0.13931452    
 -5.29221669E-02
   1.0895131    
 -0.85771185    
 -5.76662198E-02
  0.31803837    
 -0.49762359    
  4.80084978E-02
  0.10379717    
 -5.30239418E-02
 -6.65201098E-02
 -0.21130891    
  0.23225231    
 -0.23880954    
  0.46091667    
 -0.47416094    
  0.38752818    
 -7.02868700E-02
  0.23664440    
 -0.43462166    
  5.74874878E-02
  0.43301532    
 -0.11101227    
  7.78601617E-02
 -0.28394330    
  0.97333854    
 -0.61368275    
 -7.57119507E-02
 -0.22127353    
 -0.27222532    
  0.36583567    
 -0.39068189    
  9.01502967E-02
  0.48639122    
 -6.94974884E-02
 -0.31845444    
  0.30702516    
 -0.42872223    
   1.0927120    
 -0.47593823    
 -0.20739545    
 -0.17920233    
  0.19470601    
 -0.13573135    
   1.0956709    
 -0.63174355    
 -0.59557283    
  4.42336127E-02
  4.79540974E-03
  0.35139769    
 -0.31383535    
  0.18078469    
 -5.12930267E-02
 -0.35033387    
 -5.91896363E-02
   1.1539623    
 -0.78999722    
 -0.38242742    
   1.0076408    
 -0.81092989    
 -5.11519564E-03
  0.21179764    
  6.81621805E-02
 -0.14131303    
  1.76997241E-02
  4.37655719E-03
 -4.92265336E-02
  0.40240231    
  5.08327633E-02
 -0.46245134    
 -0.11258817    
 -0.15070148    
  0.39740080    
 -0.17666979    
   1.2939985    
  -1.0698895    
 -0.32038671    
 -0.18658511    
  0.52987373    
   1.0483111    
  -1.1065803    
 -0.36240646    
  0.12921254    
  0.31015477    
 -0.47445884    
  0.69016653    
 -0.55144030    
  1.03092575E-02
  0.36178961    
 -0.17095797    
  0.52763247    
 -0.18032384    
 -0.76128411    
  8.00427347E-02
  0.30818081    
 -6.28001615E-02
  0.12598014    
 -0.35376418    
  0.70757723    
 -0.33761904    
  9.93184745E-02
 -2.57841479E-02
 -0.16164121    
 -0.10146984    
  0.11020339    
  0.87908578    
 -0.96530586    
  5.08200675E-02
 -0.13482010    
  0.18317994    
 -0.34509218    
  0.12516288    
  0.23695160    
 -2.56423093E-02
  0.44922647    
 -0.69868666    
  0.17301823    
  4.56705540E-02
  4.79397811E-02
 -9.36104283E-02
  0.75432116    
  8.82928148E-02
  0.19498372    
  -1.1778274    
 -0.29849225    
  9.00256187E-02
  0.42079973    
 -0.29641604    
  0.34313366    
 -0.19652918    
  3.47431488E-02
 -9.80362669E-03
  0.15906470    
 -0.48866367    
  0.11625897    
  1.21223079E-02
  0.36865133    
  2.06196737E-02
  0.24813499    
 -0.64952737    
  0.58710879    
  0.26366693    
 -0.65733743    
 -3.06145642E-02
  0.27069953    
 -0.39172623    
 -4.17979099E-02
  0.68087691    
 -0.75686288    
  0.44839016    
  6.89926222E-02
 -9.02254879E-02
 -0.28625238    
  0.34864244    
 -0.27698740    
  0.15718587    
 -0.13613293    
 -6.45377934E-02
  0.23199345    
 -8.84980988E-03
  0.25722298    
 -0.28882781    
  6.22419529E-02
 -5.31095639E-02
 -0.11551258    
  0.11095650    
 -4.19641323E-02
  2.81716250E-02
  7.12257588E-07
  2.28850804E-02
  0.35441005    
 -0.54856575    
  2.06364348E-07
  0.19415686    
 -0.52296555    
 -5.49165308E-02
  0.64355010    
  0.70995402    
 -0.74006385    
  0.13079856    
  3.75987627E-02
 -0.25501123    
  0.26236448    
 -0.13300785    
 -8.40335619E-03
 -0.17475501    
  0.17896585    
 -8.43905471E-03
 -7.02039972E-02
  4.00946401E-02
  5.10752089E-02
  8.26475769E-03
 -0.13176885    
  8.54448006E-02
 -0.14343205    
  0.33505002    
 -0.17452310    
 -0.23272344    
  0.30228114    
  0.43275765    
 -0.33493477    
 -0.36852154    
  0.85320193    
 -0.70872027    
 -0.16014849    
  0.32512972    
 -0.59542114    
  0.31153405    
  0.14981253    
  6.31792620E-02
 -0.20795308    
  2.97053363E-02
  6.14854358E-02
  0.19523470    
 -0.32223523    
 -1.04720881E-02
 -7.65407458E-02
  0.10251547    
  1.52682494E-02
 -0.17627828    
  6.00523688E-03
  0.48780847    
 -0.49381331    
  0.18131728    
  0.12722997    
 -0.29063624    
 -0.11261940    
 -7.56382868E-02
  0.36166292    
  8.11905041E-02
 -0.37385902    
  0.18232226    
  0.28768232    
  0.73396903    
 -0.99425143    
  0.39641556    
  0.10681377    
 -0.49783829    
  0.41616076    
 -0.22580686    
 -0.33469597    
  0.40339279    
  0.34708521    
 -0.43371898    
 -2.75241137E-02
 -0.15028137    
  0.29709706    
  6.60438240E-02
 -0.55305821    
  0.29257223    
 -8.65686908E-02
  0.20597585    
 -9.53101218E-02
 -0.27193442    
  0.24294591    
 -7.63724372E-02
  0.17435317    
 -0.31623474    
   1.2351876    
 -0.99272078    
 -0.26716119    
  0.25270200    
  7.48020485E-02
  0.31105506    
 -0.13400309    
 -0.26652348    
  0.14211504    
  0.22143260    
  0.33696163    
 -0.83193082    
  0.33566940    
  0.56018919    
 -0.46817026    
  0.75699818    
 -0.95929849    
  0.16117300    
 -0.23562589    
  0.27308345    
 -0.12100486    
 -7.76250586E-02
  0.63069928    
 -0.94412029    
  0.29532099    
  3.14630680E-02
 -6.39478639E-02
  0.41796482    
 -0.37638804    
  0.52876365    
 -0.82097983    
  0.42348364    
 -0.28768155    
  0.29558712    
  0.12562640    
 -7.19735473E-02
  7.43475044E-03
 -0.25131431    
  0.11247834    
 -0.12204709    
 -0.41755643    
  0.53105712    
  0.38960326    
 -0.26091191    
 -8.25616196E-02
 -0.15483475    
 -0.15494806    
  0.46158835    
 -0.16003624    
  0.31015524    
 -0.47608250    
 -0.36016449    
  0.40313050    
 -6.76583797E-02
  0.13102841    
 -9.66270864E-02
 -0.10697197    
  0.38005561    
 -0.61536866    
  0.26706210    
 -0.18859175    
 -9.21712518E-02
 -0.13254631    
  0.82569343    
 -0.48249471    
  1.11107398E-02
  0.18599840    
 -4.21615429E-02
 -2.91279014E-02
 -0.31599385    
  0.78661335    
 -0.49052009    
 -0.27602547    
   1.0441775    
 -0.33135757    
 -9.78799071E-03
 -9.26903710E-02
 -0.24772424    
 -0.11204006    
  0.13030538    
 -4.53484105E-03
 -7.55078495E-02
  0.51669091    
 -0.36675051    
 -0.38046446    
  0.26899076    
 -6.32811859E-02
  0.14911298    
 -0.18492308    
  0.38795111    
  0.17759858    
 -0.65256262    
  0.19080855    
  6.36581108E-02
  2.60880496E-02
 -0.24703157    
  0.67931575    
 -0.54098892    
 -0.23034555    
 -0.20671372    
  0.42744383    
 -0.44991708    
  0.66237527    
 -0.30873609    
 -0.35364026    
  7.54720066E-03
  0.69689935    
 -0.17560206    
  0.20512533    
 -0.41276419    
  0.74923629    
 -0.31488836    
 -0.11689351    
 -0.11878271    
 -0.22652733    
 -9.47453603E-02
  0.56404209    
  0.26805648    
 -0.54286450    
 -0.16115135    
  0.24583489    
  0.26826373    
 -0.32995728    
 -0.31845447    
  0.49317098    
  0.28672728    
 -0.62932509    
  0.10212916    
 -0.24647175    
  0.23180200    
  3.86528298E-02
  7.74876624E-02
 -0.14614186    
 -0.17121503    
  0.10836882    
  7.79617727E-02
  9.07537937E-02
 -0.34564647    
  5.03255799E-02
  0.12660648    
  0.18681607    
 -0.11890397    
  0.28768238    
 -0.31325883    
  0.48988250    
 -0.61677444    
  0.36136976    
 -0.15006065    
  0.10393056    
  9.80373621E-02
 -0.34506926    
  0.45895407    
 -0.68622756    
  0.21065247    
 -5.74870557E-02
  0.40743542    
 -1.69329695E-07
  9.38776210E-02
 -0.27462468    
  8.14932510E-02
 -3.09073851E-02
  5.24140783E-02
  0.28020701    
 -0.78396648    
  0.11934600    
  0.28141332    
  7.27595016E-02
 -0.21440968    
  0.11294004    
  0.43731463    
 -0.65924489    
  0.48876551    
 -0.55128610    
  0.47000331    
  0.27653185    
 -0.56421340    
  0.19035357    
 -1.34221744E-02
 -0.16623604    
  0.53810912    
 -0.46628329    
  0.17652951    
 -2.52111182E-02
 -0.31209150    
  0.11000016    
  0.22314379    
 -7.79606849E-02
 -0.35925210    
  0.68342227    
 -0.37498891    
 -0.17007379    
 -1.13002136E-02
 -7.67333359E-02
  0.10474636    
  0.56040424    
 -0.39292669    
  0.27947050    
 -0.39842358    
 -0.38721159    
 -0.37117574    
   1.2283911    
 -0.48591933    
  0.41786551    
 -0.25534645    
 -0.17327091    
  3.71387862E-02
 -8.70120823E-02
 -2.29899697E-02
  0.44349244    
 -0.46702394    
  0.18430428    
  0.28271925    
 -0.44932374    
  6.78231344E-02
 -1.09896101E-02
  0.18599840    
 -0.14805372    
  0.39834720    
 -0.25029415    
 -1.38564901E-02
  0.15082318    
 -0.40346786    
  0.18032382    
  5.35414256E-02
 -0.10483484    
  9.53094587E-02
  0.21834773    
 -0.51082480    
  0.58135593    
 -7.05297962E-02
 -0.24747528    
  0.72227520    
 -0.85933143    
  0.10196523    
  6.42188340E-02
 -9.61572398E-03
 -8.56954977E-02
  0.22524664    
 -0.11568355    
 -0.25672066    
  0.38907161    
 -5.52155152E-02
 -5.84428422E-02
 -0.35799909    
  0.39436674    
  0.28208590    
 -0.50077462    
  4.87907119E-02
  3.12524326E-02
  5.97190075E-02
  0.45417857    
 -0.40240192    
  8.77756253E-02
  1.66673753E-02
 -0.12296263    
  3.67022008E-02
 -0.14518273    
  0.78513741    
  0.15584555    
 -0.70541704    
  0.14529356    
 -4.73678000E-02
 -0.39249048    
  0.23522516    
  2.58638766E-02
  4.16730382E-02
 -0.28090155    
  0.23068222    
 -0.33304536    
  0.50962758    
  0.12177210    
 -0.37875444    
 -0.15570205    
  0.24465010    
 -0.59205019    
  2.28146203E-02
  0.87797159    
 -0.64435792    
  2.35300492E-02
 -8.49003494E-02
  0.19489956    
  0.66676068    
 -0.80029273    
 -2.40983535E-02
 -0.15822491    
   1.2383739    
 -0.53810924    
 -0.47142377    
  0.11778380    
 -2.55767517E-02
  0.39679244    
 -2.11272705E-02
 -0.18731664    
 -0.30937517    
  0.69897813    
 -0.47466657    
 -7.77081996E-02
  0.73032647    
 -0.46176502    
 -0.50058156    
  0.49671334    
 -0.13242479    
  0.21067695    
 -0.16315159    
  3.72715853E-02
 -0.21706378    
  0.43858036    
 -0.42853010    
  9.53104496E-02
 -0.14135334    
  0.28898987    
 -0.15219238    
 -2.30966415E-02
  0.26881319    
  0.46328503    
  0.41959700    
 -0.90819931    
 -0.24349675    
 -1.88683998E-02
 -0.17662421    
  6.06243797E-02
 -0.20722793    
  0.69314688    
 -0.66717082    
  0.28286257    
 -0.19692062    
  0.13205878    
  0.31939039    
 -0.22127353    
 -0.34869665    
  0.43804121    
 -0.31952295    
  0.23017661    
 -0.27838033    
 -0.11778332    
  0.36290526    
  0.13955189    
  0.86455536    
 -0.97085065    
  0.23614316    
 -0.36567751    
  0.48714286    
  7.55078420E-02
 -0.31015462    
 -0.10444228    
 -5.17764874E-02
 -4.84298868E-03
  0.17338242    
  8.22385624E-02
 -0.22690919    
 -3.35761346E-02
  0.24151054    
 -0.21741280    
  0.12935647    
  0.17602581    
 -0.37437418    
  0.46808848    
 -0.29088214    
 -8.46825466E-02
 -4.76278737E-02
  0.14505020    
 -0.17475501    
 -0.16934176    
  0.41729930    
 -0.14310005    
 -8.49562883E-02
 -0.32277256    
  0.69654262    
 -0.71716231    
  0.54361510    
 -3.27895470E-02
  3.68140154E-02
 -0.17511943    
 -0.38650781    
 -5.05529903E-02
   1.0557302    
 -0.45161667    
 -0.52578133    
  0.83350408    
 -0.52884334    
  7.93833919E-07
  0.27241501    
 -0.21834816    
 -0.39357454    
 -8.89474526E-02
  0.41830257    
  0.20252450    
 -0.11934634    
 -0.29238856    
  0.47235912    
  0.46262333    
 -0.57893676    
 -0.12164468    
 -0.12152060    
  0.19349562    
  2.28850804E-02
  0.20395648    
 -0.52694577    
  0.23803258    
  0.19618265    
  2.40014084E-02
  0.40678146    
 -0.85257560    
  0.38467431    
  2.48975847E-02
 -0.19386292    
  0.95436233    
 -0.23180136    
 -0.66457343    
  0.16813695    
 -0.12675092    
 -0.18232071    
  0.35937390    
 -0.10745919    
 -0.18400286    
  8.70121345E-02
  0.18924212    
 -0.34416375    
  0.28497586    
 -0.41158092    
  0.87239695    
 -0.36034447    
 -0.25394323    
 -0.15336160    
  0.49859661    
 -5.16470112E-02
 -0.16898288    
 -0.11987644    
 -3.35761346E-02
  0.46081558    
 -0.25043544    
 -0.31845352    
 -2.19781753E-02
  0.22314335    
  0.13297541    
  0.24088444    
 -0.52726996    
  4.06151190E-02
  9.03228894E-02
 -0.15188000    
  0.26358467    
 -2.46924218E-02
  6.06244020E-02
 -0.29424027    
  0.36974737    
  0.23255382    
 -0.43322456    
 -0.43936744    
  0.37985337    
  0.29940593    
 -0.17952779    
  5.69261946E-02
 -0.31303284    
  0.30110535    
 -0.15548582    
  0.23614316    
  0.44997057    
 -0.51869941    
 -0.18628187    
 -1.43889524E-02
 -0.19105552    
  0.52821702    
 -0.52821767    
  0.40351364    
 -0.47000432    
 -0.11934734    
  0.35737929    
  0.11613982    
  0.55710614    
 -0.51418132    
 -0.12993716    
 -0.14937669    
  0.19153859    
  5.79227619E-02
  0.10665807    
 -8.52445140E-02
 -0.25982496    
  0.38698027    
 -0.53474057    
  0.98162526    
 -0.21778759    
  0.53080314    
  -1.0830284    
  0.17887887    
 -0.53408188    
  0.77092522    
 -0.72775328    
 -1.41855720E-02
  0.58381087    
 -0.28370532    
  1.05271824E-02
  0.22836575    
  0.16126852    
 -0.46012273    
 -0.14483179    
  0.43110755    
 -0.28627577    
  3.85731384E-02
  0.43213353    
 -0.13503627    
  0.40144059    
 -0.43825465    
 -0.51779336    
  0.31015489    
 -0.42881212    
 -7.90565461E-03
  0.37320474    
  0.28768212    
 -2.07042675E-02
 -0.32317120    
 -3.52985524E-02
  9.69421789E-02
  9.33324918E-02
  0.52361453    
 -0.48954898    
  0.32409209    
 -0.37312162    
 -0.21813174    
  0.64185357    
 -0.11490853    
 -0.44306436    
  0.27902427    
 -0.34432864    
  0.41967821    
 -0.23022492    
 -0.22060964    
  0.39272594    
 -9.40285549E-02
  0.28415430    
 -0.30790845    
  0.69073999    
 -0.82978195    
  0.22645326    
  0.55393535    
 -0.98167366    
  0.35464653    
  0.16157027    
 -0.55058318    
  0.44880196    
  6.48179129E-02
  0.14755386    
 -0.23494633    
 -0.11095675    
  0.42899546    
 -0.39390388    
 -2.49381755E-02
  6.35918006E-02
 -9.43634957E-02
  0.18924162    
 -0.13353100    
 -0.23803289    
  0.97691560    
 -0.39609694    
 -0.23989156    
  0.18232138    
 -8.90332758E-02
 -0.25711411    
  2.58415658E-02
  3.50917131E-02
  0.15485422    
 -4.75253202E-02
 -1.89790967E-07
  0.17045192    
 -0.32829675    
 -9.79041681E-02
  0.30327424    
  0.76242167    
  -1.3104998    
   1.1622379    
 -0.73036009    
  0.18940516    
 -0.18467644    
  0.27820289    
 -0.30207103    
  0.14374520    
 -6.03633486E-02
  0.28768238    
 -0.39551425    
  0.48778975    
 -0.68406898    
 -0.13525490    
 -2.79740095E-02
  0.50656110    
  0.23165408    
  6.87664077E-02
 -0.35757875    
 -0.13547242    
  0.17538933    
  0.15663171    
  0.36112559    
 -0.34270903    
 -0.10779641    
 -0.43015850    
  0.36724401    
 -2.18829177E-02
 -0.27887172    
  0.65439385    
 -0.39789420    
  0.77353752    
  -1.0012172    
  7.65392929E-02
  0.26640436    
 -0.53669578    
  0.24901307    
  0.19035357    
 -8.82245749E-02
  2.87109725E-02
  2.33105384E-02
 -2.33102012E-02
  0.44553173    
 -5.59152290E-02
 -0.21677400    
 -0.31449315    
  0.38718340    
 -0.18158405    
  5.59289940E-02
 -0.12460475    
 -0.38901260    
  0.10605904    
 -9.90911126E-02
  0.18924119    
  0.40546528    
 -0.15287384    
 -0.50637197    
  0.46070036    
 -0.10328574    
 -5.19557949E-03
  0.23556635    
 -0.27270475    
  8.29494894E-02
  0.14773314    
 -3.93918753E-02
  0.21956587    
 -0.35309681    
  0.13353188    
  5.21855392E-02
  2.09653601E-02
 -5.98466620E-02
  0.83080035    
 -0.63173264    
 -0.19029529    
 -0.17103173    
  0.69055277    
 -0.81158006    
  0.13645145    
 -0.20294158    
  0.47390199    
  0.42473379    
 -0.59853047    
 -9.71634388E-02
  0.11095650    
 -0.14204843    
  9.05143842E-02
  0.49727282    
 -0.54150563    
 -0.20570917    
  3.63666937E-02
  2.93283891E-02
  0.19381598    
 -0.47191039    
  3.74582708E-02
  0.60880631    
 -0.38566276    
  0.14740531    
  5.43346703E-02
  8.29967037E-02
  0.19986610    
 -0.22223739    
  5.28753996E-02
  0.18731654    
 -0.78632426    
  0.30126214    
  0.49215487    
 -0.28415433    
   1.0068954    
  -1.2091327    
  0.98082942    
 -0.42285720    
 -0.15634568    
 -0.46081603    
 -5.00095747E-02
  0.88767993    
 -0.46947601    
 -0.53358644    
   1.1945760    
  -1.2770197    
  0.29546380    
  0.24613336    
 -0.15718624    
 -0.10064381    
 -3.59328538E-02
  8.75198022E-02
  0.34994838    
  0.30039579    
  0.31500208    
 -0.86446488    
 -0.15836827    
 -5.93566848E-03
  0.44818977    
 -5.87256476E-02
  0.53394383    
  -1.0104204    
  0.44784454    
 -0.12820986    
  0.19248950    
 -0.42511305    
  0.55620867    
 -0.56217957    
  0.19027446    
 -0.28438699    
  0.71269149    
 -0.40385371    
 -0.18522476    
  0.11519578    
  0.19263081    
 -0.24583444    
  0.78447491    
 -0.85229814    
  0.10535976    
  0.46008608    
 -0.22231308    
 -1.25262961E-02
  9.60741118E-02
 -0.16117254    
 -9.89035144E-02
 -0.22067203    
  0.33293843    
 -4.52558510E-02
 -9.20746326E-02
  3.49159539E-02
  4.89014806E-03
 -0.36016449    
  0.10605904    
  0.12959236    
  0.40730518    
 -0.11274032    
 -0.23556677    
  0.66139817    
 -0.54361469    
 -8.70106220E-02
  3.47431488E-02
  0.38077274    
 -0.31471133    
  0.17544882    
  0.74357814    
 -0.82745928    
 -0.26570293    
 -0.15234163    
  6.13679960E-02
  0.72247511    
 -0.51856297    
  9.66228172E-03
  5.15330806E-02
  0.33777562    
 -0.38930929    
 -7.48478398E-02
  0.20958047    
  0.20448305    
 -0.52346146    
  0.30629423    
  0.39261660    
 -0.83492309    
  0.24541046    
  0.78231531    
 -0.58117372    
  0.19565085    
 -0.11821894    
  0.32520458    
 -0.50049293    
 -3.81001979E-02
 -0.34426916    
  0.10398900    
  0.82320046    
 -0.86737138    
  2.54785474E-02
  0.45654911    
 -0.35496959    
   1.0421221    
 -0.81897831    
  9.05063562E-03
 -8.45576525E-02
  0.36205262    
 -0.68973923    
  0.64435661    
 -0.27820247    
 -0.36615288    
  4.65191789E-02
  0.73448855    
 -0.68384546    
  0.23052333    
 -2.98522078E-02
  0.20890124    
 -0.15483475    
 -7.79752725E-07
 -0.11122591    
  7.21967295E-02
   1.0493244    
 -0.68274885    
 -7.14591742E-02
 -0.25608841    
 -0.20653611    
 -0.17997201    
  0.21465620    
  0.50968862    
 -7.80534521E-02
 -1.86220799E-02
  3.69047821E-02
 -0.11506920    
 -0.16299808    
 -1.44584822E-02
 -5.48766740E-02
 -0.19782646    
  1.24218408E-02
  0.92856050    
 -0.53551805    
 -0.36865017    
  0.52280134    
 -0.19671004    
 -7.67867491E-02
 -6.79870918E-02
  0.70065624    
 -0.44100225    
 -0.26469180    
 -3.07723694E-02
  0.22730181    
  0.10991404    
 -0.38522470    
 -0.12189049    
  0.21570896    
 -3.03054638E-02
  0.35821238    
 -0.37371716    
  0.34092638    
 -0.27541175    
  0.46388736    
 -0.32306576    
  0.17452314    
  0.53543115    
 -6.26964960E-03
  0.27502337    
 -0.95774299    
 -0.30864695    
  0.39600399    
 -0.24914390    
 -0.11900315    
  0.16663191    
 -0.16115135    
 -0.12808174    
  0.32576752    
 -0.26550850    
  0.26550838    
 -2.72749458E-02
 -0.18140079    
  3.79442684E-02
 -0.16126888    
  0.89608788    
 -0.92140502    
 -5.26438802E-02
  0.42773804    
 -0.26589555    
  0.32574192    
 -0.37885073    
  0.41950777    
 -0.20733318    
  8.45581964E-02
 -0.14518273    
  8.00430477E-02
 -1.45279393E-02
  0.76830018    
 -0.29829657    
 -0.64551955    
  0.11000016    
  0.49824640    
 -0.29615641    
 -7.96886906E-02
  0.80425119    
 -0.88084352    
 -0.24071081    
  1.25780171E-02
  0.25754476    
  0.94580245    
 -0.97521609    
  8.11905041E-02
  0.72918743    
 -0.96618813    
 -6.60900772E-02
  4.84943539E-02
  0.28174782    
 -7.89275095E-02
  4.81963949E-03
  0.41503462    
 -0.30153456    
 -0.50227869    
  0.75168401    
 -0.75880206    
  0.77209002    
 -0.58383411    
  0.80763721    
 -4.03826386E-02
 -0.72667056    
  0.61641335    
 -0.27750874    
 -0.32200211    
 -0.11848216    
  0.38641685    
  0.29088202    
 -0.34352496    
  4.40596305E-02
 -0.18404713    
 -6.97326288E-02
 -4.54628281E-02
  0.43975404    
 -0.14051162    
 -0.34079114    
  0.37885168    
  0.36740515    
 -0.61045486    
  0.23052363    
  0.29605007    
 -0.25893235    
  0.25266296    
 -0.54711539    
 -0.14603212    
  0.11848205    
  0.15972181    
 -6.89925328E-02
  8.78604203E-02
 -3.32574397E-02
 -7.00285360E-02
  0.25476268    
 -0.22918513    
  2.98527069E-02
 -0.18822128    
  0.28620148    
  0.21511157    
 -0.31309208    
  0.18313855    
 -9.85799953E-02
 -0.41224396    
  0.27225772    
 -0.37988850    
  0.22314435    
 -3.07724029E-02
  0.29080129    
 -2.36424934E-02
  9.13879201E-02
 -0.10584617    
  3.34164016E-02
 -0.15728533    
  0.55489463    
 -0.21763849    
 -0.29951599    
  0.37865406    
 -0.10294800    
 -0.24959567    
  0.14378843    
 -0.24686003    
  6.09608628E-02
  0.62932509    
 -0.77989882    
  0.59814954    
 -0.37001792    
 -0.29935798    
  0.65553635    
 -0.39679199    
  7.48482123E-02
 -0.45473638    
 -8.70115161E-02
   1.3654164    
 -0.90893310    
  0.15489849    
 -0.22538744    
  0.76101577    
 -0.72244275    
  5.77591322E-02
 -0.35086027    
  0.34060356    
 -0.34787646    
  0.35301855    
  0.35821238    
 -0.24214062    
 -0.11607226    
  2.03055572E-02
  0.70811015    
 -0.40670383    
 -0.22873628    
 -0.15648933    
  0.17958504    
  3.58785801E-02
 -0.21546336    
  0.28357559    
 -0.31691137    
  0.36511353    
  3.08901966E-02
 -0.49698097    
 -8.47404078E-02
  0.23531426    
 -0.36593419    
  0.73489863    
 -0.21021593    
 -0.16413839    
 -0.17693058    
   1.0878012    
 -0.57826734    
  0.20909171    
 -0.44393164    
 -0.18232185    
  0.36953321    
  0.19845116    
 -0.40047717    
  0.14773314    
 -6.65429831E-02
  3.60397510E-02
 -0.16826077    
  0.11370167    
 -0.18419166    
  8.26860116E-07
  0.17007528    
  0.15347357    
 -0.11626042    
  0.23494570    
 -8.66833478E-02
  0.25262624    
 -0.68401396    
  0.82098085    
 -0.31379768    
  0.44832924    
 -0.46303520    
  6.45388067E-02
 -8.70110840E-02
 -0.43428582    
  0.40741226    
 -0.62182176    
   1.0076406    
 -0.62662596    
  0.46938479    
 -0.75377166    
  0.18012635    
  2.06364348E-07
  0.70135516    
 -0.34853366    
 -8.03640410E-02
 -9.65667292E-02
  0.24412011    
 -0.22585399    
  0.29556930    
 -3.37240612E-03
 -0.25227991    
 -0.52542377    
 -0.12516336    
  0.58778745    
  0.28420424    
 -0.23894744    
 -0.20017834    
  9.28505361E-02
  0.91727585    
 -0.93717641    
 -0.15164156    
  0.50024384    
  0.24141535    
 -0.20314980    
 -0.48721501    
  0.15890194    
  0.20882387    
 -0.34574568    
  1.61726121E-02
 -8.36145803E-02
  5.79788955E-03
  0.32734755    
 -0.41173527    
  0.34719604    
 -0.20661370    
  0.61945969    
 -0.56108838    
  0.21693906    
  7.97235742E-02
  0.15906444    
 -0.25131443    
  0.85923100    
 -0.88476491    
  7.07155094E-02
 -0.28634456    
  0.88478351    
 -0.86361796    
  0.43130669    
 -0.58982909    
  0.29532099    
 -0.12121447    
  0.41572198    
 -0.29908428    
  1.81831531E-02
  5.26436530E-02
  7.41080418E-02
 -5.71584366E-02
  0.32378674    
 -0.43476516    
 -3.82820442E-02
  0.73611271    
 -0.41721576    
 -0.24827924    
  0.53329873    
 -0.32850429    
 -0.16907611    
  0.39369980    
  0.11975336    
 -0.88655293    
  6.34830398E-03
 -0.15732098    
  0.65540725    
 -0.60485518    
 -0.21089426    
  0.93182158    
 -0.21716799    
 -8.54745042E-03
  0.15843356    
  0.27106109    
 -0.72147852    
 -7.92966546E-07
  0.76787108    
 -0.80296302    
 -0.24116226    
   1.7892312    
  -1.2559327    
 -0.39221969    
   1.0068046    
 -0.90672219    
 -9.35258418E-02
  0.15134640    
 -0.44558442    
   1.2527624    
 -0.74721384    
  3.63679416E-02
 -0.17824905    
  0.31623378    
 -1.79368686E-02
 -3.21875811E-02
 -0.15104003    
  0.43403837    
 -0.38628402    
  0.30565456    
  7.71020353E-02
  0.13529645    
  6.28011152E-02
 -0.21952696    
 -0.41453081    
  0.27945191    
 -2.51061097E-02
 -0.41397497    
   1.0208815    
 -7.67766759E-02
 -0.59579790    
  6.14231825E-02
  8.47468246E-03
 -0.14504996    
  7.96681866E-02
 -1.81819238E-02
 -8.61774310E-02
  9.07537937E-02
 -9.17490385E-03
  2.72745918E-02
 -0.17606340    
  0.43185210    
 -0.11000131    
 -0.33260295    
 -0.18340412    
  0.35211852    
  0.67703670    
 -0.38935435    
 -0.51196778    
 -0.30497351    
 -1.56249581E-02
  0.10457260    
  0.62339383    
 -8.32160041E-02
 -0.27945104    
  0.52708584    
 -0.60667354    
  0.11712456    
  7.10956678E-02
 -6.58457801E-02
  0.27715573    
  3.21868825E-08
 -0.34204289    
  0.36944243    
  0.66177195    
 -0.12955484    
 -0.53608572    
 -0.44097087    
  0.39334387    
 -0.20202625    
  0.12604086    
 -0.29944691    
  0.18330765    
 -4.53487113E-02
 -2.61105653E-02
  5.25048847E-07
  0.19197516    
 -0.29792380    
  0.88764924    
 -0.65280908    
 -1.40509084E-02
  8.29909482E-07
 -8.87290314E-02
 -2.08348390E-02
  0.23777315    
 -0.53603721    
  3.48471068E-02
  0.87432611    
 -0.47803631    
  4.59812395E-03
 -0.14805372    
 -0.26662892    
  0.46826625    
 -0.38183284    
  0.15324084    
  0.39998585    
  9.76382792E-02
 -1.33782933E-02
 -0.22146150    
 -0.43531895    
  0.32433990    
  8.54448006E-02
  0.20575199    
 -0.64185315    
 -4.08222713E-02
  0.57145000    
  0.42488357    
 -0.90355259    
  0.46683407    
 -0.17757031    
 -0.12611131    
 -9.58479047E-02
  0.15836906    
  0.13668330    
 -0.12164468    
  0.38027516    
 -0.33172092    
  4.72898828E-03
  0.15280235    
 -4.98024933E-02
 -1.71677116E-02
  0.88730347    
  -1.0567214    
  0.31798735    
 -0.24865350    
  0.21062487    
 -0.22508378    
  0.99468958    
  9.90567058E-02
 -0.75519586    
 -0.12124956    
 -0.38612294    
  0.39777294    
 -0.20496921    
 -0.23386507    
 -1.20475376E-02
  0.67170697    
 -0.48938450    
  0.14981253    
  0.10709787    
  9.67299864E-02
  0.26617560    
 -0.30228069    
 -0.38005522    
 -2.17397828E-02
  0.57054442    
 -5.75241894E-02
 -0.68007594    
  0.37469390    
  2.64334735E-02
 -0.31411624    
  2.93283891E-02
  0.31897905    
 -0.18400286    
  0.20890124    
  0.33764267    
  5.12935780E-02
 -0.26570293    
  0.19968243    
 -0.30263001    
 -0.23424914    
  0.14174655    
 -8.84980988E-03
  0.13297541    
 -0.28121886    
  1.02568511E-02
  6.42188340E-02
 -9.53109935E-02
  6.61823377E-02
  5.27691171E-02
  0.13528256    
 -0.35376418    
  9.95288193E-02
  0.10956308    
  0.80462062    
 -0.97382110    
  0.29741141    
 -0.11882188    
 -6.26706630E-02
 -0.22813185    
  0.30932164    
  0.10444299    
 -0.18066946    
 -7.71593004E-02
  2.63860319E-02
  0.49189779    
 -7.26392940E-02
 -0.10840905    
  0.20620665    
 -0.36737964    
 -0.19768511    
  0.27115303    
 -0.25489208    
  0.45442599    
 -0.48167607    
  0.15809007    
 -9.38960388E-02
 -0.30686375    
   1.0480598    
 -0.92248267    
  0.36101341    
  0.35667524    
 -0.23841067    
 -0.33493483    
  0.35020274    
 -0.19605225    
 -7.16290623E-02
  0.33717883    
 -0.20302905    
 -0.36101332    
  0.95884991    
  0.41337070    
  -1.2831417    
  0.19549109    
  0.57682329    
 -0.23901665    
 -0.52763247    
  0.45506218    
 -0.54361618    
  4.82017919E-02
 -0.19415696    
  0.72823817    
 -0.55789220    
  0.19628043    
  4.93870815E-03
 -4.53487113E-02
  0.40546522    
 -0.57957256    
  0.34866762    
 -2.18829177E-02
  0.78402311    
  -1.1169621    
  0.17509387    
 -8.09058771E-02
 -7.58372620E-02
  0.25064161    
 -0.26283562    
  0.37008142    
 -0.20633718    
  0.28376791    
 -3.59318554E-02
  0.42956269    
 -0.39756006    
  0.22785647    
 -0.73475301    
 -6.75924197E-02
  0.39844796    
  9.34635941E-03
 -0.17214149    
  0.60059589    
 -6.25206977E-02
 -0.43825465    
  5.82697429E-02
   1.0081643    
  -1.2289525    
  0.65721482    
 -0.71784049    
  0.48934674    
 -0.33877358    
  0.25071734    
 -4.71177660E-02
 -0.11613926    
  0.27778095    
 -0.56710637    
 -0.15634520    
  0.63372409    
 -0.16853963    
 -0.11778282    
 -2.75495406E-02
  0.12582059    
  0.32870144    
 -0.13657537    
 -0.11170376    
 -2.76524741E-02
 -0.16747947    
  0.46792930    
  0.23893511    
 -0.77546316    
  4.62512970E-02
  0.53096038    
  0.43492684    
 -0.71269161    
  9.21155512E-02
 -0.13696547    
  6.65430203E-02
  0.49438250    
 -0.82742751    
  0.30254102    
 -0.17878743    
  0.29558712    
 -0.16205518    
 -7.19730854E-02
  0.34566918    
 -0.28299919    
 -0.32902426    
  0.40978435    
 -0.32277432    
  0.61260802    
 -0.68671542    
  0.40546504    
 -1.72415618E-02
 -3.54010984E-02
 -0.35925210    
  0.42884558    
 -0.28488445    
  0.18325277    
  0.21661049    
 -0.30404484    
  0.38322261    
 -0.14097345    
 -0.11828098    
 -0.21978556    
  0.10591932    
  0.40713912    
 -0.42232856    
  0.49020609    
 -0.49532151    
  0.29915419    
 -0.36814719    
 -0.11641100    
  0.60276341    
 -0.47000280    
 -4.42058183E-02
  0.16618375    
  0.37139815    
 -8.97154063E-02
 -0.24873836    
  0.47404647    
 -0.25090301    
  0.53280431    
 -0.75132966    
 -0.25593427    
 -0.16111846    
  8.05806816E-02
  0.81450766    
 -0.75198686    
  0.16191177    
  0.59860998    
 -0.47739685    
  0.52713054    
 -0.54092294    
 -0.16579175    
 -6.78228736E-02
 -2.36704703E-02
  6.93924353E-02
 -0.10598139    
  0.21190073    
 -2.03053448E-02
 -0.22957428    
  0.34107035    
 -0.26053199    
  0.22789483    
  4.72898828E-03
  0.31329429    
 -0.54591787    
  0.40148929    
 -0.38378963    
  0.40741226    
 -0.59324968    
  0.67179430    
 -0.15956086    
 -0.17979231    
 -0.14660375    
  0.50024384    
  0.46734080    
 -0.67552537    
  7.56666586E-02
 -8.12978670E-03
 -4.08994034E-03
  9.75427628E-02
 -0.24285257    
  0.10346289    
 -8.46825466E-02
  0.43750435    
 -0.76471722    
  0.12136097    
  0.26016435    
  0.17347173    
 -0.26570335    
  0.21635701    
 -0.35057959    
 -4.52046879E-02
  0.22660521    
 -4.61818464E-03
  5.40673696E-02
  5.95923923E-02
 -0.34727445    
  4.01208065E-02
  1.67130157E-02
  0.11470933    
  0.65037292    
 -0.64545965    
 -0.24921638    
  0.93003219    
 -0.69066828    
  2.92707551E-02
 -0.12260213    
  0.28632280    
 -9.40862820E-02
 -2.26763282E-02
 -0.10129126    
 -0.18945310    
   1.1228557    
 -0.95391583    
  0.40373614    
  0.10501444    
 -0.78783411    
  0.30466115    
  2.98527069E-02
 -7.63724372E-02
  0.11011176    
 -0.39603165    
 -0.21962801    
  0.56211913    
  0.43825459    
 -0.17205171    
 -0.11348233    
  0.19440806    
 -0.14011516    
 -0.21706378    
 -0.12348095    
  0.21970949    
  0.32923737    
 -0.24146216    
 -0.20958041    
  7.96432868E-02
 -1.93241294E-02
 -0.27958474    
  0.35020274    
 -0.13093731    
  0.21794896    
 -6.45386726E-02
 -0.22314279    
 -0.11778377    
  0.32750440    
 -5.08185662E-02
  0.19331904    
 -0.34117055    
  0.37949011    
 -0.48363069    
 -5.00095747E-02
 -4.59090322E-02
  0.45137471    
  1.69495698E-02
 -0.66825008    
   1.3052268    
 -0.69760102    
  3.50909270E-02
 -0.32277432    
  0.80562502    
 -0.62628382    
  3.42334919E-02
 -0.15575375    
 -0.22595705    
  0.20322737    
  0.21158330    
  0.27480847    
 -0.62816751    
  0.66630030    
 -0.32699260    
  9.38879978E-03
 -6.26706630E-02
  0.22214834    
  1.97242759E-02
 -0.26197362    
  0.11495975    
 -0.28016961    
  0.31572843    
 -4.37618280E-03
  0.34830680    
 -0.41167721    
  0.11048798    
  4.17560758E-03
 -0.59028977    
  0.47562596    
  0.52012831    
 -0.10845158    
  0.38986412    
 -0.83479798    
 -4.84298868E-03
  4.74029891E-02
  4.52563725E-02
 -0.15784474    
  5.05161658E-02
 -5.05157188E-02
  0.18404679    
 -0.39688054    
  0.77908981    
 -0.42177373    
  0.12225737    
 -0.16813657    
 -5.30239418E-02
 -9.95005481E-03
 -0.19845176    
  0.27077213    
  9.74221751E-02
  9.64604244E-02
 -0.20322785    
 -0.17390597    
  0.56835598    
 -0.57395792    
  5.46578094E-02
  0.10109646    
  0.13473259    
  0.36837101    
 -0.15706155    
 -0.10384998    
 -0.47378361    
  0.17216949    
  0.17720635    
  0.13192740    
 -0.61743557    
  0.53551841    
 -3.30609120E-02
 -0.24652384    
  0.15415019    
  0.13353108    
 -0.13353188    
  0.41616008    
  3.28881107E-02
 -0.34830648    
 -0.44368717    
  0.30058578    
  0.16779362    
 -2.46924218E-02
  7.23202676E-02
  0.46075585    
 -0.55839413    
 -6.62499294E-02
 -0.39863834    
  8.47405419E-02
  0.56673360    
 -0.29957357    
  0.41656703    
 -0.49621153    
 -7.53039941E-02
 -5.15876263E-02
 -0.10536034    
  0.28768179    
 -0.26187354    
 -0.32004672    
  0.82448351    
  0.57271612    
  -1.1635851    
  0.65058780    
 -0.47873762    
  0.37578937    
 -0.17991450    
 -0.29411283    
 -0.46871358    
  0.71859413    
 -4.62815240E-02
  0.14204714    
  8.31989422E-02
  6.50634840E-02
  0.30910474    
 -0.38685295    
  0.11636386    
 -0.24323052    
  0.18070962    
  0.14953201    
  0.23693682    
  0.14510813    
 -0.73179895    
  0.10732882    
  9.69179198E-02
 -0.55460745    
  0.29465005    
 -7.01091588E-02
  0.16447301    
  0.21648665    
 -0.25513807    
 -0.28276783    
  0.32142088    
  0.43810245    
 -0.76607955    
  0.36061493    
  5.79227619E-02
  0.11441049    
 -0.32571965    
   1.0530260    
  -1.1721455    
 -8.81071612E-02
 -0.16406806    
  0.67752177    
 -0.26433486    
  3.03057861E-02
 -0.35454521    
  0.31909737    
  0.30429563    
 -0.14720374    
  0.11631327    
 -0.21825340    
  2.88487934E-02
  0.45327732    
 -0.44854790    
  1.86928473E-02
  1.83494054E-02
 -0.38299152    
  0.51481795    
 -0.22214755    
  7.65918866E-02
  0.35344359    
 -0.42013490    
 -1.48883546E-02
  3.92210521E-02
  7.85621181E-02
 -0.17965905    
  0.19290383    
 -0.11122593    
 -5.54297529E-02
 -0.19378658    
  0.41589302    
 -0.28079012    
  0.12871191    
  0.76984000    
 -0.79925323    
  0.13911287    
  0.14483079    
 -0.19362079    
  0.13976219    
 -0.35160515    
  0.15093504    
 -4.44509909E-02
  0.26856121    
 -3.13747413E-02
  0.13402978    
 -0.59057862    
  0.18859047    
  2.57084090E-02
 -1.02042835E-02
  9.29755419E-02
  0.93480974    
 -0.74395752    
 -0.13187771    
 -0.18320246    
  0.33420235    
 -0.36646241    
  4.80084978E-02
 -5.22115733E-03
 -0.25506130    
  0.10873399    
  0.48130301    
 -0.46925557    
  0.23386501    
  2.34210044E-02
 -1.86913051E-02
  0.14058197    
 -5.90887070E-02
 -0.19105601    
  0.68787020    
 -7.98224881E-02
  0.10850696    
 -0.36146021    
 -0.61851186    
  0.27908361    
  0.14895634    
  1.76997241E-02
  0.13133636    
 -0.13133587    
 -0.27029118    
  0.22084157    
  0.16917847    
 -0.24080788    
  0.47247565    
 -0.36464334    
 -8.82245749E-02
  0.48625433    
 -0.54113108    
  9.76390094E-02
  4.98967692E-02
 -0.29657191    
  0.14389329    
 -0.23741999    
  0.21658535    
 -1.59156676E-02
  0.37101054    
 -0.32400385    
 -0.24116294    
  0.17253403    
 -0.12189049    
  0.85257459    
 -0.70906287    
  0.15796258    
 -0.15796335    
 -0.17486213    
  0.21675365    
  0.49844161    
 -0.73448938    
  0.29576591    
  0.11831928    
 -8.03998709E-02
  0.18232113    
 -0.37117526    
  0.19811331    
  0.16917847    
 -0.20196854    
 -8.96128789E-02
  0.27983877    
  0.13941939    
 -0.31077874    
 -0.29080290    
  0.29080129    
 -0.10328574    
  2.55775824E-02
 -0.14077298    
  0.14077333    
 -0.17027394    
  0.79820848    
 -0.44393137    
 -0.49553776    
  0.27028954    
  0.49597952    
 -0.50125563    
  0.57833630    
 -0.45879036    
  0.92656648    
 -0.53211677    
 -0.45742464    
  2.41322994E-07
  4.87902202E-02
 -0.17662421    
 -7.06183761E-02
  0.78066653    
  0.24633594    
 -0.54713941    
 -0.12869179    
 -3.58660060E-07
 -0.14277017    
  2.92707551E-02
 -0.34710470    
  0.88449848    
 -0.45883048    
  0.46163544    
 -0.84078407    
  4.44517583E-02
  0.16561891    
  0.32132074    
 -3.89153063E-02
 -0.22116086    
  0.21718560    
 -0.50817358    
  0.36261702    
 -2.33102012E-02
 -0.41494477    
  0.79492956    
 -0.43825465    
  0.71783948    
 -3.98066975E-02
 -0.54700512    
 -0.15123066    
  0.25131449    
 -0.25131413    
 -1.54244155E-02
  0.11258892    
 -0.19912839    
  0.46575764    
 -0.30436864    
 -5.43343052E-02
 -0.10705373    
  0.27058724    
 -3.50908414E-02
 -3.63669358E-02
  6.28011227E-02
  0.15290761    
 -0.39249048    
 -0.21489005    
  0.71683729    
 -0.19105491    
 -0.32200211    
  0.27220008    
  0.87546861    
 -0.77437228    
 -0.41318762    
  0.76870775    
  0.25966474    
  -1.0760016    
  0.58371371    
 -9.63312164E-02
 -0.12341701    
 -0.30477735    
 -0.12210353    
  9.29460973E-02
  0.67523670    
 -0.52702004    
 -0.14231651    
  0.35313955    
 -0.40753332    
  0.23671533    
 -0.13073379    
  0.54595512    
 -0.55719125    
  0.25757244    
  1.30150225E-02
  0.20223674    
 -0.47282425    
  0.44062164    
 -0.48687232    
  0.47222042    
 -0.20395534    
 -0.38752663    
  0.66953731    
  0.49569419    
  -1.0882716    
  0.30147481    
 -5.56589725E-07
 -0.38512477    
  0.50948209    
 -0.13814957    
 -9.20746326E-02
  0.27747825    
  0.20763908    
 -0.26706243    
 -0.19298993    
  2.44508851E-02
  0.28040957    
 -0.49513504    
  0.86845803    
 -0.19039458    
 -0.31959373    
 -0.64018208    
  0.57089001    
  6.08884282E-02
 -0.20020285    
 -3.14168110E-02
  0.23582871    
 -8.43905471E-03
 -0.42040655    
  0.13835925    
  0.25629604    
 -0.52542377    
  0.38065025    
   1.0038044    
 -0.73258877    
  0.28768173    
  0.43193212    
 -0.96112406    
  7.51534924E-02
  5.28753996E-02
 -8.62062071E-03
  0.89617646    
  -1.1236581    
  0.67394179    
 -0.33980215    
  0.13109650    
 -0.63674736    
  0.95053595    
 -0.43713319    
 -0.19085293    
 -9.29765254E-02
  0.16072266    
  1.73160937E-02
  0.13245833    
 -0.58628422    
  0.17893778    
  0.67605239    
 -0.69891006    
 -0.18347856    
  0.77957988    
 -0.35122949    
  0.55508029    
 -0.81744516    
  0.73349828    
 -0.96402282    
  0.39304289    
 -0.19845176    
  0.12588039    
 -0.10775357    
 -9.41131189E-02
  0.19105546    
 -0.12118510    
 -0.11701725    
  0.74357808    
  6.65856376E-02
 -0.64523411    
  0.48595783    
 -0.31935281    
 -0.17836894    
  0.90078640    
 -0.68357766    
  0.15415105    
   1.1605963    
 -0.90295339    
 -0.51187849    
  0.11426850    
 -0.33085406    
  0.10536023    
  0.20653503    
  0.12993640    
 -0.12041187    
  0.57239789    
 -0.83050513    
  0.50096083    
 -0.53846490    
  9.12482068E-02
  0.16571191    
  0.55042499    
 -0.37469313    
 -0.42003408    
  0.44048446    
 -0.46596307    
 -0.19923764    
  0.61113387    
 -0.18746385    
 -0.13205996    
  0.18721168    
  4.29650806E-02
  0.22127251    
 -0.18007670    
  7.34673962E-02
 -0.12878008    
  0.20110102    
 -0.80802673    
  0.44802547    
  0.10034825    
 -0.27602547    
  0.22974350    
 -5.96378185E-02
  7.01088458E-02
 -3.17485631E-02
  0.11179179    
  0.53739297    
  5.73142692E-02
 -0.34874842    
 -0.23163751    
  0.16157027    
 -0.21511109    
 -2.02023946E-02
  0.39520869    
 -0.59815013    
  0.91878724    
  -1.0381349    
  0.31717238    
  0.19506066    
  0.20869359    
 -0.32016671    
  0.63487804    
 -0.53614354    
 -0.17720613    
  6.89929277E-02
  0.46702299    
 -0.11703689    
 -0.18366510    
  0.31257120    
 -9.26591679E-02
 -0.64574564    
  0.20570873    
  0.14911298    
  0.10665807    
 -0.39578375    
  0.79735070    
 -0.55247903    
 -4.63038683E-02
  0.60914677    
 -0.54490513    
 -0.14310090    
  0.42744437    
  0.51416433    
  -1.0788100    
 -8.59416276E-02
   1.0791939    
 -0.83073258    
  0.39877629    
 -0.35475999    
  0.18709487    
 -0.53221697    
  0.33066353    
  0.22895207    
 -0.28382856    
 -0.25572023    
  0.52005434    
 -0.12568776    
 -2.25748960E-02
  7.47598782E-02
 -0.43995115    
  0.27942482    
  0.29511681    
 -0.13883606    
 -0.11247792    
  4.75129113E-03
  5.53137809E-02
  0.53824914    
  0.11836466    
 -0.78567022    
 -7.41078109E-02
  0.42001078    
 -0.22585399    
 -5.10550737E-02
  8.22382793E-02
  0.20544353    
 -0.49899143    
  0.53752488    
 -0.19268407    
 -0.50390595    
 -0.12470329    
  0.18492149    
  0.46430591    
 -0.34796584    
  0.19381598    
 -0.27193442    
  0.40129018    
  0.42069000    
 -0.59883624    
  2.46927775E-02
 -0.34627709    
   1.0442897    
 -0.49159420    
 -0.26157185    
  0.25360307    
 -6.61398917E-02
 -0.18746385    
  0.17022142    
 -3.54010984E-02
  0.23211181    
 -0.56588596    
  0.47627300    
  1.55045912E-02
 -0.57707465    
  0.97223032    
 -0.71939605    
  0.13883717    
 -2.81708278E-02
 -0.16532317    
  0.11653411    
  0.94000745    
 -0.69314742    
 -0.60353589    
  0.47000414    
  0.14131308    
  0.56733757    
 -0.64802670    
  0.31768990    
 -0.88468611    
  0.55004627    
  0.15048113    
 -0.27792624    
   1.1351534    
 -0.92176616    
 -0.26826409    
  0.12516396    
  0.52341545    
 -0.44930777    
 -8.77752230E-02
 -0.31559142    
  0.17811912    
 -0.28417853    
  9.97495353E-02
  0.47079468    
 -0.18628187    
  1.88675784E-02
 -0.19549270    
  0.14763571    
 -0.21217376    
 -0.20067139    
   1.0634331    
 -0.57963634    
 -0.19611414    
 -9.92061943E-02
 -0.24956273    
   1.2288574    
 -0.70240593    
 -0.48783630    
 -0.11211795    
   1.1508934    
 -0.62326080    
  0.13540483    
 -0.25193763    
  0.22986303    
  4.45414102E-03
  0.60005647    
 -0.53136003    
 -0.33730295    
 -0.10406920    
  0.28445071    
  9.66228172E-03
  0.54299486    
 -0.34714320    
 -0.16741438    
  5.01242131E-02
  3.06366254E-02
 -0.23725072    
  1.08705126E-02
  0.57265741    
 -0.43642649    
 -1.90478601E-02
 -0.26863447    
  0.20409530    
  0.50155157    
 -0.51705694    
  0.14967653    
 -4.49357461E-03
 -0.23789132    
  0.27329358    
  2.45316699E-07
  0.31131387    
 -0.13262159    
 -0.17435326    
  0.26469240    
  0.30170330    
 -0.47147900    
 -0.12568776    
  6.48179129E-02
 -2.54254900E-02
  0.30470335    
 -0.43762255    
 -0.12516242    
  0.28768232    
 -0.51779336    
  0.31527039    
 -0.22825782    
  0.64723766    
 -0.48215753    
 -0.28768137    
  0.13534041    
  0.13036251    
  0.24946095    
 -0.35482207    
  0.72354436    
  4.67917845E-02
 -0.60043848    
 -0.28768232    
 -0.15762924    
  0.53492320    
  0.48770341    
  0.18863699    
 -0.79770082    
 -6.09605946E-02
  0.15822420    
 -0.22925934    
  0.39104700    
 -0.27531031    
 -0.26784462    
  0.36662585    
  2.92707551E-02
 -9.57905278E-02
  4.14567478E-02
  2.01015789E-02
  0.10386697    
 -0.16014849    
  0.25830767    
 -2.88676079E-02
 -0.33480030    
  0.37176487    
  0.15989463    
 -0.68971622    
  0.60738027    
 -0.23439988    
  2.33105384E-02
 -6.17776103E-02
  0.14571160    
 -0.18571684    
  0.17292340    
 -0.37586534    
 -2.53169592E-02
  0.38822356    
  7.13093355E-02
 -2.04503052E-02
  2.85151824E-02
 -0.20424655    
 -0.30256993    
  0.30257106    
 -0.14272268    
  9.22062546E-02
  0.19689564    
  0.22399458    
  0.19974269    
 -0.33814526    
  0.25088000    
 -0.53856307    
 -0.12169722    
  7.36881942E-02
  0.31596714    
  4.67008613E-02
 -0.11683302    
 -0.34937486    
  4.15485352E-02
  0.53608561    
  3.01527008E-02
 -0.25841179    
 -2.15988997E-02
 -0.18144776    
  0.61135757    
 -0.45645925    
 -0.16542421    
  3.63679416E-02
  0.40205798    
 -0.43314931    
  0.14204714    
  0.61234325    
 -0.97753417    
  0.25932327    
  1.51138622E-02
 -0.21072173    
  0.50339055    
 -0.20191583    
  0.13638155    
 -0.23214778    
  0.23214845    
 -0.50817358    
  0.30573034    
 -9.80362669E-03
  0.59215587    
 -0.55825430    
  0.39268503    
 -0.31484264    
  0.78162605    
  6.81859702E-02
 -0.65799063    
 -0.44628775    
  0.15739180    
 -0.11294018    
 -3.31514217E-02
  0.34366977    
 -0.18791446    
  0.12629353    
 -0.44655249    
  5.78932874E-02
 -0.15519214    
  0.63684726    
 -0.21449451    
  6.48376271E-02
 -0.38989243    
  0.66630030    
  0.90672147    
  -1.0030525    
 -0.26912892    
  0.70774621    
 -0.84408164    
  0.13633619    
 -0.12516242    
  0.23638894    
 -0.34175000    
  0.30147481    
  0.62219566    
 -0.92367154    
  0.17509387    
 -9.22069177E-02
 -2.29899697E-02
  0.49795201    
 -0.14011516    
  0.64740098    
 -0.82972252    
  0.26048675    
 -2.28143036E-02
 -0.35667479    
 -0.27675226    
  0.55338544    
  3.27895097E-02
 -6.66917115E-02
 -0.15846959    
 -0.17627828    
  0.11912055    
  1.06389616E-02
 -3.22603695E-02
  0.32390362    
 -0.22018309    
  0.29992241    
 -9.56752077E-02
 -0.30251697    
  0.46523687    
 -0.29567716    
 -0.24869688    
 -4.20478135E-02
  0.11573650    
  0.17500931    
  0.61691993    
 -0.76497352    
  0.67706138    
 -0.38804975    
 -0.16416034    
 -0.11954463    
 -0.30727333    
  0.50360566    
 -0.25069308    
  0.33006713    
  7.72580802E-02
 -0.39621484    
 -9.86314341E-02
  0.21333995    
   1.0969690    
 -0.84949285    
 -0.24747528    
  7.58652017E-02
  0.14035742    
  0.95977598    
 -0.97577649    
  5.49160652E-02
 -0.26007620    
 -0.29763162    
  0.14841914    
  8.26923102E-02
 -1.60002224E-02
  0.21233290    
 -0.11506914    
  0.16178718    
  0.36164209    
 -0.79019231    
 -4.56097797E-02
  0.34122348    
  0.37824127    
 -0.60613674    
  0.10178284    
  2.12766510E-02
  0.20829698    
 -3.03707961E-02
  0.41569167    
 -0.52252197    
  0.66329449    
 -0.72391957    
 -1.57478135E-02
 -0.27193397    
 -0.22488044    
  0.71889949    
 -3.44860330E-02
 -7.74868429E-02
  7.74876624E-02
  1.30721591E-02
 -2.63175033E-02
 -9.30902213E-02
  5.68868183E-02
  0.44314811    
 -0.67555189    
  0.46563390    
 -0.26126930    
  0.49746677    
 -0.76792037    
  0.71160889    
 -0.78906661    
  0.42100400    
  0.13957052    
 -0.22218689    
 -2.91279014E-02
  9.39659402E-02
 -9.00826883E-03
 -0.27419960    
  0.28768256    
 -0.17520475    
  0.17965825    
 -4.08212394E-02
 -0.36464238    
  0.30257106    
 -0.10371930    
  8.88314843E-02
  0.31845403    
 -0.32850325    
  8.70121345E-02
 -4.25598659E-02
  5.17766550E-02
  0.20649187    
 -0.32829675    
  0.22624783    
 -0.25249639    
  4.16730121E-02
  0.21494706    
  5.60143963E-02
 -0.18310104    
 -9.29765254E-02
 -3.65582295E-02
 -5.33359405E-03
 -0.17486213    
 -5.90336993E-02
  0.43650994    
  1.73160937E-02
  0.10578978    
 -0.43883497    
  0.13428043    
 -0.19602695    
  0.21161143    
 -2.61105653E-02
  0.20498995    
 -5.76662198E-02
 -7.58653507E-02
  0.28521580    
 -0.20479408    
  6.59582913E-02
  2.93525215E-02
  5.62394485E-02
 -0.35779119    
 -5.60144940E-03
  0.12648474    
 -2.50638854E-02
 -7.37170875E-02
  3.75371538E-02
  4.12437581E-02
  5.88405915E-02
 -8.96128789E-02
  0.19782564    
 -0.47171411    
  4.68314774E-02
  0.31666967    
 -0.21130934    
 -3.59328538E-02
  0.63670558    
 -0.27698642    
 -0.37818113    
  0.48311615    
 -0.26121506    
  0.31709614    
 -0.27806738    
 -0.16618425    
  0.36902741    
 -0.47627378    
  0.44452423    
  5.10918312E-02
 -0.24151024    
  0.28279224    
 -0.12516287    
 -0.38688824    
  0.40341806    
 -0.31538391    
 -0.23302378    
  7.51207694E-02
  0.33741203    
 -2.85736397E-02
 -0.12871192    
  0.36814710    
 -0.26388580    
  8.53601545E-02
 -0.33738109    
 -4.56097797E-02
  0.64185405    
 -6.15022592E-02
 -7.35341087E-02
 -0.48701480    
  8.15507993E-02
  0.35607237    
  8.87680873E-02
 -7.61888549E-02
 -8.36821180E-03
  0.55841446    
 -0.82119858    
  0.44999653    
 -0.48333222    
  0.24438505    
 -0.27887172    
  0.15164158    
  1.49634387E-02
 -0.20840205    
  0.32066837    
 -0.15267773    
  7.92494640E-02
 -0.31015578    
  0.20479493    
  4.65207584E-02
  0.11890491    
 -0.13417231    
 -2.07253266E-02
  0.25305828    
 -9.36850384E-02
  0.28879786    
 -0.63153994    
  0.26863426    
  0.15139996    
  0.14585146    
 -2.89873388E-02
 -8.43408480E-02
 -6.18750602E-02
  4.24609054E-03
 -0.23808500    
  0.14953250    
 -5.22682704E-02
  0.48212543    
 -0.44854790    
  2.33105384E-02
 -0.35601667    
  0.55584925    
 -4.63401116E-02
 -1.19282762E-02
 -0.19845076    
  0.66595089    
 -0.65142298    
  0.47659239    
  2.94141080E-02
 -0.41419858    
 -3.57178189E-02
 -0.29376194    
  0.80276698    
 -0.69314665    
 -2.77017988E-02
 -2.84911469E-02
  0.28912619    
  3.40462662E-02
 -0.32317120    
  9.37316790E-02
  7.59861097E-02
  1.45284198E-02
  2.37544551E-02
  0.19938982    
 -0.25737631    
  0.28768197    
  0.75289333    
 -0.57868963    
 -0.57780492    
  0.48249480    
 -0.40202367    
  0.74585730    
 -0.88975209    
 -3.02133132E-02
  0.60669374    
 -0.27549323    
 -4.41522384E-03
  3.47860344E-02
 -8.47357526E-08
 -0.46488771    
  0.27742472    
 -8.60737935E-02
  0.19349562    
  0.42381454    
 -0.33950680    
 -0.30629316    
  0.57029325    
 -0.40057495    
  3.35771106E-02
 -0.26899064    
  4.82017919E-02
  0.40546480    
 -9.02254879E-02
  0.76556742    
 -0.75702024    
 -1.28485216E-02
 -9.48785916E-02
 -4.35898751E-02
  0.16400300    
  6.50634840E-02
 -9.49165151E-02
  0.21357450    
 -0.43024495    
  3.69436108E-02
  6.03199378E-02
   1.0173494    
 -0.95128810    
 -0.10080393    
 -0.20686261    
   1.6143942    
  -1.0826706    
 -3.65612633E-03
 -0.36772427    
 -0.13580079    
  0.49617365    
 -0.16839664    
  0.14977477    
  0.13681552    
 -0.51082504    
  0.23293167    
 -0.41853705    
  0.74444026    
 -0.30873513    
  0.13512549    
 -0.48876512    
  0.39122275    
 -0.37320518    
  0.66293341    
 -0.46877766    
 -0.45058471    
   1.0934705    
  -1.0858082    
  0.52296621    
 -0.28617394    
  0.59843916    
 -0.47398567    
  1.05813229E-02
 -0.37948874    
  0.70841491    
 -0.30294961    
 -8.00419599E-02
  4.87907119E-02
  0.20929103    
 -0.18834817    
  0.14448170    
  0.29327217    
 -0.58845484    
  0.18131728    
  0.66511947    
 -0.60183758    
 -2.87104882E-02
  0.16106190    
 -0.39518705    
  0.71138525    
 -0.10469108    
 -0.65058672    
  6.21327311E-02
  0.16612716    
  3.13371856E-07
  0.53302604    
 -0.45928216    
  0.10772772    
 -0.15131727    
  0.28271925    
 -0.25344858    
  0.77614439    
 -0.62888497    
  0.71368146    
 -0.82319963    
 -0.55499768    
  0.37267604    
  0.42381456    
 -0.18304886    
 -0.11071182    
 -0.26676354    
  0.39049119    
  0.15168437    
 -0.28030220    
 -8.70116279E-02
  0.12547852    
 -0.11483873    
  7.63726681E-02
  0.55399770    
 -0.68473154    
  0.54595512    
 -0.21188009    
 -0.42771026    
 -0.13090466    
 -0.15066054    
   1.1040179    
 -0.57866365    
  4.69573513E-02
 -0.23120268    
  0.17942694    
 -0.32208276    
  0.72593665    
 -0.52708560    
 -1.65285505E-02
  0.10536076    
  0.12663293    
 -4.50531952E-02
 -0.10178234    
  0.21082337    
  0.12783369    
 -0.57334578    
  0.35020274    
 -3.70404460E-02
 -0.19753182    
  0.17848317    
 -4.42329869E-02
  0.88877994    
  0.11502441    
 -0.74803352    
 -0.33414015    
  0.59620494    
 -0.49793458    
  0.15906470    
 -0.14926051    
  0.17005172    
  0.16989931    
 -0.32062697    
 -0.14937669    
  0.30421141    
 -0.41576385    
  0.57807827    
 -0.43912560    
  0.18681607    
 -0.35731491    
  0.15963067    
 -1.65285505E-02
  4.34844680E-02
 -0.15503757    
  0.15503694    
  0.10589153    
  0.34124583    
  0.36615410    
 -0.53630507    
 -0.32604250    
  0.25503203    
 -0.45198432    
 -0.31760320    
 -4.78567630E-02
 -4.00055014E-02
  7.84719735E-02
  0.79614675    
  0.24085841    
 -0.27990875    
 -0.12221736    
 -0.11653304    
  0.25629604    
  0.10318399    
 -0.59962201    
   1.1221429    
  -1.0011911    
  0.37548447    
 -3.54010984E-02
 -0.13998711    
 -0.17509456    
   1.3356507    
 -0.83975023    
 -0.17184976    
 -0.21314955    
  0.92837185    
 -0.74237370    
  6.65430203E-02
 -8.62062071E-03
  0.35363969    
 -0.38888580    
  0.23118319    
  9.49862152E-02
 -0.49689996    
  5.68631366E-02
  0.49052078    
 -0.79339176    
 -2.75870357E-02
  0.33046052    
 -0.85065430    
  0.88522452    
 -0.11294018    
  5.80637120E-02
  0.11149590    
  5.35844974E-02
 -8.14921781E-02
  0.10724532    
  2.51062140E-02
 -0.31845441    
  0.26759556    
 -0.10536074    
  6.54447153E-02
  0.58072269    
  0.22162302    
 -0.85340160    
  6.00644015E-02
 -0.28917870    
 -0.10071445    
 -7.56382868E-02
  0.49207979    
  8.37309286E-02
  0.71695799    
 -0.77057910    
  0.35625151    
 -0.38636070    
 -0.13041665    
  0.10834161    
  0.11380721    
 -0.40148982    
  0.11247735    
  0.47066814    
 -0.24752441    
 -7.05143437E-02
 -0.13157709    
  5.07728755E-02
 -0.23309459    
  0.35854840    
 -8.77166726E-03
 -0.15195055    
  5.11543266E-03
 -3.63671035E-02
 -6.55970126E-02
  9.17075053E-02
 -0.33338442    
  0.46820432    
 -8.45576525E-02
  0.62467927    
 -0.37827885    
 -0.48311600    
  0.24647142    
 -6.51858971E-02
  0.41063312    
 -0.22658624    
  0.21968898    
 -0.66247976    
  0.61645478    
  0.16342469    
  0.19758932    
 -0.77740735    
  1.63499992E-02
  0.15028271    
 -7.23204091E-02
  0.36810899    
 -0.19836652    
 -0.13534155    
  8.33814219E-02
  0.36155209    
 -0.21313176    
 -0.42872223    
  0.30228105    
 -4.90081236E-02
  0.31137219    
 -0.36290511    
 -0.23159184    
  0.47000387    
 -0.29274529    
 -2.57091206E-02
  0.22314379    
 -0.19743510    
  0.30029300    
 -0.37948945    
  9.43109691E-02
 -0.27443671    
  0.45675865    
  0.13976221    
 -0.20430069    
 -0.31015411    
  0.36632517    
 -0.16400240    
  3.88399214E-02
 -0.24724188    
  0.30730549    
  0.37972561    
 -6.98699802E-02
 -0.47528014    
  0.93411976    
 -0.35578388    
 -0.52677780    
 -0.10034723    
  0.26662901    
 -1.71677116E-02
 -0.32442465    
  0.17027400    
 -0.24484174    
  0.25489253    
  0.16126847    
 -4.79389690E-02
 -7.89275095E-02
 -0.32877183    
  0.44709176    
 -0.16783464    
 -6.82677925E-02
  0.22314379    
  0.21791291    
 -0.34278539    
  0.12051623    
 -0.39677024    
  0.13353066    
  0.13778426    
 -0.11531009    
  8.00426155E-02
  0.24445336    
 -0.15616038    
 -0.22549403    
  0.35726324    
 -0.28357473    
  0.75922161    
 -0.68043971    
  0.32120499    
  6.72818720E-02
 -0.33921540    
  0.16372047    
  0.60576475    
  -1.0507764    
  0.18550174    
 -0.14799638    
  0.59322500    
 -0.20217820    
  0.22893545    
 -0.45623818    
 -0.35965613    
  0.23795834    
  8.45581740E-02
  0.49007115    
 -0.82762527    
  0.86020166    
 -0.82302153    
  0.51374125    
 -5.84428422E-02
  3.63681279E-02
 -0.18589926    
  0.39102477    
 -0.44628775    
  0.14763571    
  8.90519097E-02
  0.43637291    
 -0.43189782    
 -8.37702677E-02
  0.64847434    
 -0.75599426    
 -0.21640888    
  0.45988530    
  0.17452314    
  9.17446762E-02
 -0.38299221    
  9.53102931E-02
 -8.11251700E-02
 -0.21962893    
  0.22897503    
 -0.16115135    
  0.18867737    
  0.23304927    
 -0.48954853    
  0.71340817    
 -9.30206403E-02
 -0.43904120    
  0.34341636    
  3.45384330E-03
  0.36080420    
  0.67250335    
  -1.2019296    
 -2.06190236E-02
 -0.39923450    
  0.44005680    
 -0.18392248    
 -0.16705479    
 -5.84952645E-02
 -4.30841967E-02
  0.71799320    
 -0.26944447    
 -0.33566859    
  0.26063430    
 -0.30075446    
  0.14154026    
  0.26975539    
  0.20278220    
 -0.79991579    
  0.44233641    
 -0.32298958    
  0.29546475    
 -0.14489120    
  0.31943053    
  6.06248304E-02
 -2.98526660E-02
 -5.04957996E-02
 -1.20244958E-02
 -0.64589339    
   1.1239299    
 -0.87947583    
 -6.85625598E-02
  0.30368251    
  9.47960839E-03
 -0.26899064    
  0.59598374    
 -0.28995189    
 -8.04211795E-02
  8.04218575E-02
 -0.32472393    
   1.1027960    
 -0.39714947    
  0.88985777    
  -1.0403916    
 -0.40908152    
  0.15103933    
 -0.16196914    
  0.56431407    
 -0.39768243    
 -6.23697713E-02
  7.62277693E-02
 -0.11663779    
 -0.40804568    
  0.54286581    
 -8.45576525E-02
  0.67584103    
 -0.59128320    
  0.28090274    
 -5.95623031E-02
 -0.22133930    
 -0.19319069    
  4.27880846E-02
  0.45150933    
 -0.53329921    
   1.3156769    
 -0.48722443    
 -0.85727328    
  0.58518380    
 -0.37498891    
  0.29711601    
  3.80009189E-02
 -0.33511657    
  0.25394413    
 -8.43408480E-02
  0.41078404    
 -0.56160659    
  4.54621837E-02
  0.10536082    
  0.20212393    
 -0.59962207    
  0.26053146    
 -0.36721572    
  0.23499443    
  0.14135441    
 -0.17869160    
  0.21441004    
 -6.80530965E-02
  0.44082582    
 -0.42222154    
 -5.20215221E-02
  0.86856806    
  -1.1338500    
  0.94375801    
 -0.55103213    
 -0.26793489    
  0.10591932    
  0.16201620    
  0.53863996    
 -0.55154359    
 -1.30719217E-02
 -7.74868429E-02
  0.25761387    
 -0.41097531    
  0.56982368    
  8.38811398E-02
 -0.44503054    
 -4.49357461E-03
 -0.10435975    
  0.23901677    
 -0.34437674    
  0.35222033    
 -0.33024144    
  0.12739775    
 -0.13284761    
  0.61059719    
 -0.54196793    
  0.14242013    
  0.14398555    
 -0.37156281    
  0.10536076    
  0.13976216    
 -0.28478694    
  0.11456565    
 -0.21800128    
  0.19189157    
 -0.30727333    
  0.35379392    
  1.00506134E-02
  4.87902202E-02
  0.16228113    
 -0.12949152    
  6.68396801E-02
 -0.15343228    
  0.80026466    
 -0.35699782    
 -0.46871501    
  0.48788366    
 -0.71879053    
  0.74994475    
 -0.51389790    
  9.29755419E-02
 -0.10848136    
   1.0247710    
 -0.85292101    
  0.50554860    
 -0.83502859    
 -0.19459233    
  0.43705878    
 -0.27974015    
  0.46285820    
 -0.25245342    
  5.48762493E-02
 -0.31724012    
 -8.33809450E-02
 -3.69046181E-02
  0.84622282    
 -0.26010829    
 -5.59287630E-02
  0.72365075    
 -0.72808540    
  0.15605338    
 -0.30429679    
 -0.10880367    
  0.46134582    
  0.47767374    
 -0.70900315    
   1.0598177    
  -1.0327892    
 -0.25704589    
 -0.20322879    
  0.71405351    
 -0.30858839    
  0.21843755    
 -0.26652348    
 -7.14584067E-02
  0.29164273    
 -9.09716636E-02
  8.30355585E-02
 -0.16886577    
 -0.19753182    
 -2.91565247E-02
  0.35903931    
 -0.43269125    
  0.24705951    
  0.29881421    
  0.53991824    
 -0.66139823    
 -0.18733378    
  8.19743201E-02
 -9.20746326E-02
 -0.14740559    
  0.28915182    
  9.65111777E-02
 -7.90431052E-02
  0.14483079    
 -0.18908511    
 -0.17780602    
 -9.04571116E-02
  0.12237549    
  0.25305828    
  0.47355378    
 -0.53646797    
 -0.17972746    
 -3.15818414E-02
  0.21992947    
  0.23593676    
 -0.37376899    
  0.42013496    
 -0.26950967    
 -0.50800538    
  0.91064107    
 -0.59346855    
  0.37597457    
 -0.18091407    
 -0.39288703    
  0.10097622    
 -0.20633669    
  0.70351005    
  0.27991971    
 -0.61570489    
 -0.36080518    
  0.41689408    
  5.74105047E-02
  2.54255515E-02
  0.39000458    
 -0.48197258    
  0.12893336    
 -5.81076927E-02
 -0.29053506    
  0.65825951    
 -8.64739418E-02
 -0.48429805    
 -2.11650413E-02
 -0.27528214    
 -3.58454250E-02
  0.88816142    
 -0.83832943    
  0.15414979    
  0.19904618    
 -0.25410637    
  0.23440117    
 -1.50371380E-02
 -0.11778370    
  0.22314383    
  0.73324132    
 -0.59347939    
 -0.11728926    
  2.63174344E-02
 -0.24392119    
  0.67643398    
 -0.24014151    
 -0.35158581    
  0.25805953    
 -0.33725670    
  0.36814710    
  0.91705102    
  -1.4266108    
  8.48989561E-02
  0.78739977    
 -0.27890199    
 -0.28535321    
  7.17797801E-02
  0.14107904    
 -0.13245824    
 -0.10870492    
 -0.17185098    
  0.16705443    
  9.18077007E-02
  7.59860575E-02
  3.59317027E-02
 -0.50431180    
  0.57251936    
 -0.21130833    
 -0.22201264    
  0.21292143    
 -6.60615787E-02
  0.10633578    
  0.72763360    
 -0.54020762    
 -0.57334578    
  0.28929347    
 -5.46038076E-02
  0.15123112    
 -0.23638806    
  0.83290935    
 -0.97600913    
  0.29247752    
  5.58292232E-02
 -0.12516320    
 -0.35301790    
  0.74297976    
 -0.17402242    
 -0.20066991    
  0.26856121    
 -0.10150700    
 -3.92208956E-02
 -5.48078269E-02
  6.80535957E-02
  0.48954788    
 -0.36593467    
 -5.98978549E-02
 -6.37155995E-02
 -0.28185162    
  0.39768270    
 -0.43318868    
  0.10294814    
  0.31051752    
  0.31518880    
 -0.31518838    
 -0.34930286    
  0.24438505    
  0.96634465    
 -0.85348964    
 -0.56357640    
  0.17768075    
 -4.50515074E-07
  0.64551878    
 -0.47000346    
  0.10194030    
 -0.27165765    
  0.20800093    
 -4.70507797E-03
  0.26018512    
 -0.39641440    
  0.35559353    
  0.22010833    
 -0.79211074    
  0.50544232    
 -0.17184992    
  0.17589031    
 -0.33727869    
  0.24438505    
  0.25963765    
  2.69375090E-02
 -4.06838953E-02
 -0.10574473    
 -0.12260211    
 -8.14921781E-02
  0.40860450    
 -0.14841972    
 -0.33356726    
  0.49444869    
 -0.80091941    
  0.39854538    
 -0.31903195    
  0.16411082    
  3.19183730E-02
  0.64212978    
  0.41914496    
  -1.1430647    
  0.33890465    
 -6.26513511E-02
 -7.60988370E-02
  0.27126938    
 -0.56050271    
   1.1895838    
 -0.85934186    
 -0.36178923    
  0.37067881    
 -0.21652813    
  8.92984569E-02
  4.90286872E-02
 -0.37948877    
  0.52609342    
 -2.08775178E-02
  8.48990306E-02
 -0.17768045    
 -0.17127156    
  0.12871191    
 -0.23896812    
  0.25335741    
  2.35310458E-02
  8.04000422E-02
 -0.60685098    
   1.3275131    
  -1.0184082    
  0.15001372    
  0.60477775    
 -0.32458618    
 -0.21285775    
 -0.38020462    
  0.34228602    
  0.14374520    
 -0.15345341    
 -7.59867206E-02
  0.41940233    
  0.11122572    
 -9.40722004E-02
 -0.46322307    
  0.96379262    
  -1.0601858    
  0.53202826    
 -0.37787679    
  0.78334266    
 -0.70959812    
 -8.91678780E-02
  7.48482123E-02
 -4.92702946E-02
  5.88405915E-02
  4.19636630E-02
 -6.11959286E-02
  6.11950271E-02
  0.51901096    
 -0.77228481    
 -4.82028276E-02
  0.58572698    
 -0.19685926    
 -0.45918423    
  0.26083517    
  2.51906663E-02
 -0.34045944    
  6.75935447E-02
  0.33553717    
  0.22127251    
 -1.08884755E-07
  0.18419255    
 -0.35090628    
  0.30631238    
 -3.31157558E-02
 -0.73790574    
  0.79356611    
 -0.34671479    
  0.17705238    
  0.32016742    
 -0.14099607    
 -0.14577341    
 -0.48916504    
  0.40942577    
 -0.24008437    
 -0.32349175    
 -2.26450666E-07
   1.3509548    
 -0.81137961    
  0.29875404    
 -0.23979771    
 -0.27503935    
 -5.03701856E-03
 -0.33244053    
  0.52481210    
  3.27895097E-02
  3.95304374E-02
 -0.14131303    
  0.12961721    
 -0.26826409    
 -0.45271882    
   1.0658227    
 -0.48794052    
  0.63252246    
 -0.84329903    
  1.11107398E-02
  1.64389107E-02
  0.26152822    
  9.56901982E-02
  8.38381723E-02
 -0.45749524    
 -0.10474639    
   1.1047282    
 -0.81858194    
  0.11316441    
  0.35914072    
 -0.50509483    
  0.41808328    
 -0.37156329    
 -2.29890067E-02
  8.46829936E-02
  9.37546864E-02
  0.89027464    
 -0.92592192    
 -0.71763831    
  0.26680359    
 -2.56433412E-02
  0.61202151    
  0.23713002    
 -0.55822825    
 -4.46723588E-02
  0.21805480    
 -0.45140135    
  0.69314754    
 -6.28305525E-02
 -0.54437447    
  0.31093851    
 -0.13846913    
 -1.49625670E-02
  2.48148944E-02
  0.41522092    
 -0.63347566    
  0.23767200    
  0.65142286    
 -0.54222441    
 -0.34687176    
   1.1520377    
 -0.97378898    
  0.12004884    
 -0.37428200    
  0.48954788    
 -0.35437426    
  0.42444149    
 -0.13245824    
 -5.28749228E-02
 -0.28016961    
  0.53799844    
 -8.00423920E-02
  0.34025317    
 -0.93259507    
  0.79713666    
 -0.37806535    
  0.16184318    
 -0.23664460    
  0.30691302    
 -0.43629307    
  0.49859661    
 -0.90960199    
  0.36580065    
  0.79995137    
 -0.58726823    
 -3.32574397E-02
 -0.11778282    
  0.12260266    
  0.36624464    
 -0.19439387    
 -0.10221644    
 -2.72749458E-02
 -0.25593427    
  0.71084696    
 -0.69901258    
  0.28915182    
 -0.44134301    
  0.58854711    
 -0.17399055    
 -0.18867600    
  0.16579300    
 -1.86913051E-02
  0.34719646    
 -0.51082492    
  0.99325156    
 -0.89794075    
  0.91021138    
 -0.78683221    
 -0.13864660    
  0.26826373    
  0.38031456    
 -0.87815315    
  0.19301623    
  0.64688045    
 -0.46722221    
 -0.26860633    
  0.70183039    
 -0.73133171    
  0.39139485    
 -0.26236504    
  0.38418791    
  0.36772457    
 -0.51829737    
 -0.28214237    
  2.72497628E-02
 -0.35054952    
  3.74582708E-02
   1.0687597    
 -0.37929502    
 -0.19944064    
 -0.10937226    
  0.24795847    
 -0.29424027    
  3.10909394E-02
  0.53899604    
 -0.52884334    
 -6.25201836E-02
  0.27958506    
 -0.21202648    
  1.49634387E-02
 -0.12648334    
 -0.17783655    
  0.56057423    
 -0.29666314    
  5.14134206E-03
  0.58778661    
 -0.37184823    
 -0.50533074    
 -0.17142262    
  0.89159834    
 -0.41047740    
  0.88671142    
 -0.98705906    
  0.35222033    
  0.37640071    
 -0.60345870    
 -0.20012695    
  0.19521259    
  0.15062563    
 -0.13111326    
 -0.23285316    
  0.54910773    
 -0.38111702    
  7.44753703E-02
  0.13830489    
 -0.78015870    
  0.69314742    
 -0.36974689    
  0.25932327    
  0.45336822    
 -0.73936015    
  0.29609284    
  0.40713912    
 -0.42232856    
  0.82667857    
 -0.68425846    
  0.10889416    
 -4.46319245E-02
 -8.66334662E-02
 -9.98450518E-02
  7.69617558E-02
  0.23784995    
 -1.84170976E-02
 -0.15663183    
  0.15290761    
 -0.42620096    
  0.20585260    
  0.30611569    
 -0.23867430    
 -3.54010984E-02
 -0.28468430    
  0.38326478    
 -0.17338239    
  0.58832610    
 -0.18935470    
 -0.14711799    
 -0.49832547    
  0.77938175    
 -0.66782868    
  0.42017153    
 -0.62952113    
 -0.17958607    
  0.98899221    
 -0.30407557    
 -0.16592756    
  0.32243648    
 -0.30790845    
 -4.92702946E-02
  0.35717949    
 -0.16898288    
 -0.54920918    
  0.40062210    
 -3.45710404E-02
  0.22414808    
  3.16228531E-02
 -1.17419735E-02
  4.99141924E-02
 -0.41676533    
  0.26323822    
 -0.25757194    
  0.32918194    
 -0.24264133    
 -0.30686375    
  4.81198765E-02
  4.59105335E-02
  0.83624828    
 -0.45238182    
  0.30607057    
 -0.36915439    
 -5.74316457E-02
  0.38052601    
 -0.30923674    
  8.35651532E-02
  0.22229967    
 -0.20972027    
  4.87902574E-02
 -2.40974110E-02
  0.21498024    
 -0.29536143    
  6.81117103E-02
 -0.16518560    
 -0.37204969    
  0.35244116    
 -0.13211764    
  0.16618375    
 -0.25473863    
  0.36772466    
  4.26474679E-03
 -0.37818113    
 -0.19105528    
   1.1640902    
 -0.56550133    
 -0.25249639    
  0.40546542    
  0.18703875    
 -0.18349917    
 -0.51554811    
  0.42306042    
 -0.50310272    
  0.34830752    
  0.18533409    
 -0.22690919    
 -0.31963456    
  0.24116234    
 -0.14231651    
 -2.38097459E-02
  0.47150892    
 -0.29019120    
  0.85302478    
  -1.0343405    
  0.47150892    
 -4.61621583E-02
 -0.24906652    
  3.96087952E-02
  0.35909903    
  0.28683454    
 -0.58931416    
  0.18002550    
 -0.11348233    
 -6.65429831E-02
 -0.38054809    
  0.55673569    
 -0.18540253    
 -0.35139775    
  0.22839372    
 -7.04890788E-02
  0.87265575    
 -0.82333100    
 -0.16851448    
 -0.12812138    
  0.56678468    
 -0.57400382    
  0.80608720    
  7.48010948E-02
 -0.41451466    
 -0.44486782    
  0.28234848    
 -0.31845307    
  0.13720198    
   1.2001189    
 -0.89811641    
 -4.85527962E-02
  0.51082557    
 -0.58302218    
  0.17156960    
 -0.36572564    
 -0.18492217    
  0.45127511    
 -3.03054638E-02
 -9.68495160E-02
  0.34930351    
 -0.25245342    
 -0.12550552    
  0.27304032    
 -3.14638130E-02
  0.55896324    
 -0.39895925    
 -3.96874920E-02
 -7.56661445E-02
  0.19389938    
 -9.02869180E-02
 -0.29558676    
  0.21357398    
 -2.59753112E-02
 -0.29944691    
 -0.33410835    
 -0.12296120    
  0.35105184    
 -1.99335422E-02
  0.47669286    
  0.16833524    
 -0.32596412    
 -3.47422101E-02
  0.12337955    
  0.20148230    
  0.37332371    
 -0.61581343    
  0.10163265    
 -5.61704561E-02
 -0.39882103    
  0.38989210    
 -0.47269806    
  0.53779680    
 -0.44839001    
  0.36061493    
  0.14095823    
 -0.21718463    
  0.66808283    
 -0.34156176    
 -0.17946856    
 -0.29053506    
  0.18707284    
  0.53146428    
 -0.29607391    
 -7.51887728E-03
 -0.28642476    
  0.27884895    
 -0.10832243    
  8.43884796E-03
  0.26752186    
 -0.41191715    
 -3.45710404E-02
  6.79877326E-02
 -0.13018382    
  3.67486589E-02
  0.41231450    
 -0.76751709    
  0.24063750    
 -4.73453663E-02
  0.53950101    
  0.57315314    
 -0.91529477    
  0.15201609    
 -0.53533942    
  0.40789488    
  0.93170512    
 -0.19812408    
 -0.80918270    
  7.56023824E-02
  0.20945801    
 -0.38984030    
  0.24613336    
 -0.20624134    
 -0.35110429    
   1.1725316    
 -0.74095589    
  0.14824209    
 -5.01252860E-02
  8.50620717E-02
 -6.65429831E-02
  0.58676666    
 -0.63372344    
 -0.14458050    
  0.19153859    
 -9.62272510E-02
  9.62284431E-02
 -0.43573532    
  0.76497251    
 -0.50424618    
  0.36646324    
 -0.10367841    
  0.31155491    
 -0.52113491    
  6.03199378E-02
  5.68868183E-02
  3.17492299E-02
  0.35979509    
 -0.40546599    
  0.68611342    
 -0.44997001    
 -0.10086028    
 -0.36546004    
  0.34899870    
  2.16032205E-07
 -0.15207842    
  2.38683298E-02
  0.13647544    
 -0.23556677    
 -2.63870042E-02
  0.37101054    
 -5.69416694E-02
 -0.18388487    
  0.19553602    
 -0.48792440    
 -7.16920495E-02
  0.88052356    
 -0.40967560    
 -0.25857344    
 -6.19921125E-02
  0.28185132    
 -0.33559498    
  0.19955494    
  0.14041738    
 -0.12051559    
  0.11613982    
 -0.39239392    
  0.35211852    
  0.31471100    
 -0.19845080    
  0.15762913    
 -6.45387024E-02
 -0.50467128    
 -9.65380520E-02
  0.30110535    
 -0.22941375    
  0.35604614    
  6.39880225E-02
 -0.28493086    
  0.22971556    
 -4.92265336E-02
  3.16051655E-02
 -5.95132560E-02
 -0.17480195    
  5.60270995E-03
  0.36557338    
 -0.30593631    
  0.75686282    
 -0.58335227    
 -0.18942662    
 -0.35591149    
   1.1062173    
 -0.41689363    
  0.14590660    
  0.18947031    
  0.16155997    
 -0.77318913    
  0.39190564    
 -0.25522229    
 -0.22645350    
  9.98205617E-02
 -4.08227406E-02
 -4.80087101E-02
  3.22614275E-02
  8.12631100E-02
 -1.97046734E-02
 -4.06146832E-02
  4.06151190E-02
  7.65918866E-02
  7.54237026E-02
  0.41960993    
 -0.54221213    
  0.36772513    
 -0.25370654    
  0.43379554    
 -0.57226473    
 -0.23309459    
  0.17710042    
  0.49711975    
 -0.38341790    
  9.78556126E-02
 -0.28204748    
  0.32760513    
  0.10738306    
  0.20331226    
 -0.73248726    
  0.36772466    
 -0.24038514    
  7.83693418E-02
 -0.26942414    
 -8.94068107E-02
  0.68592721    
 -0.59652025    
  0.54446429    
 -0.14780965    
 -8.29965547E-02
 -0.28768125    
  0.31611910    
  0.12296204    
  0.20815596    
 -0.53803903    
 -0.13517459    
  0.87052268    
 -0.50990736    
  0.20649187    
 -0.23912820    
  4.63053733E-02
  0.82242763    
 -0.91728491    
  1.97052173E-02
 -1.47417523E-02
  0.29015410    
  1.47064626E-02
 -0.16639110    
  1.70942191E-02
  0.19565085    
  0.52466625    
 -0.77250230    
 -0.36178923    
  0.43078318    
 -0.53899735    
 -5.88406846E-02
  0.21706372    
  0.43352333    
  0.24116163    
 -0.68080091    
 -0.19591092    
 -7.75590912E-02
  6.25201836E-02
  0.46905690    
 -0.15336160    
  4.85262387E-02
  0.39488336    
 -0.35870329    
  0.16353324    
 -0.13353100    
  0.44253582    
 -0.64979601    
  0.22677307    
  0.10969902    
 -0.15921393    
  2.01015789E-02
  1.48147754E-02
  9.35265496E-02
 -0.11332845    
 -0.57093024    
   1.2615731    
  -1.0544877    
 -6.69385865E-02
  0.17589079    
   1.6222584    
  -1.3978264    
 -6.93616048E-02
  5.89975826E-02
 -4.80087101E-02
  0.19768578    
 -0.24238573    
  0.11332903    
  1.51904374E-02
 -2.54475567E-02
 -0.20526400    
  0.25552464    
 -8.70116279E-02
 -7.20541403E-02
  0.46496215    
 -0.34590250    
 -6.31787032E-02
  0.19671080    
 -0.10337781    
  0.37870753    
 -0.42428511    
  0.19689564    
 -0.21783796    
 -0.18550058    
  0.22186916    
  0.58267146    
 -0.37598908    
  1.64615884E-02
 -0.18313847    
  0.11560220    
  0.60414910    
 -0.24791035    
 -0.27250731    
 -0.35266688    
 -0.10219183    
  0.20526218    
  0.61267477    
 -0.44245341    
 -0.28478694    
  0.56044084    
 -0.11531107    
 -0.47445884    
  0.40942577    
 -7.93619547E-03
 -0.48850116    
  0.21532159    
  0.17707238    
  1.73913501E-02
 -0.10440389    
  0.52978343    
 -0.65718180    
  0.29849264    
  5.49160652E-02
  0.30939135    
 -0.66279984    
  0.13692304    
 -5.35405129E-02
  0.10436082    
  8.96918494E-03
 -0.29365301    
  0.46550298    
 -7.41076767E-02
 -0.26764077    
  0.12422805    
 -0.32902426    
  4.44517583E-02
  0.34354591    
 -0.11174364    
  0.82452148    
 -0.80018860    
 -6.96808323E-02
  0.32685289    
 -7.46285729E-03
 -0.37231266    
  0.36856100    
 -0.15854600    
  7.22182319E-02
  0.21656418    
 -0.51523632    
 -0.38631302    
  0.56309474    
 -0.23948026    
  0.27584806    
  0.38136721    
 -0.41311678    
  8.81628841E-02
  8.48990306E-02
 -0.13242479    
 -0.12221736    
  5.35414256E-02
  4.17696983E-02
  5.31094335E-02
 -0.32277432    
  0.30975822    
 -0.18144776    
 -0.15240780    
 -6.29146919E-02
 -6.51450548E-03
  0.24767704    
 -0.16612594    
  0.77965635    
  2.45580189E-02
 -0.75714761    
  0.10880201    
  4.04101238E-02
  0.17652951    
  0.32933351    
 -0.32933336    
  0.37598917    
 -0.70749390    
  0.28478792    
 -0.37548518    
  0.42220211    
 -0.36680391    
  0.96422505    
 -0.27407655    
 -0.97186100    
  7.90551398E-03
  0.58953506    
  5.52160628E-02
 -2.08775178E-02
 -8.47426523E-03
  0.33037505    
 -0.21780644    
 -0.44819099    
  0.66904932    
 -0.56726676    
 -9.58479047E-02
  0.99478436    
 -0.74018794    
 -2.79079266E-02
  0.12821090    
  1.23712793E-02
 -7.22179413E-02
 -0.18320246    
 -0.23780008    
  0.32392949    
  0.73823225    
 -0.63238585    
 -0.12545373    
 -4.04104143E-02
  0.18317994    
 -0.10870492    
  0.12993640    
  0.43036270    
  -1.1235094    
  0.34483957    
  0.75656897    
 -0.32757381    
  1.91941708E-02
 -0.36266738    
  0.12805229    
 -0.11718144    
  9.28505361E-02
 -6.61826804E-02
   1.2268670    
 -0.98909354    
 -8.66334662E-02
  0.70439613    
 -0.52660918    
 -7.46905208E-02
 -0.37729514    
  0.59634787    
 -0.15196694    
  3.29299951E-07
 -0.28007665    
  0.21299155    
 -0.13996564    
 -8.82927254E-02
  0.18658631    
  0.30560526    
 -0.76124418    
  0.26391095    
 -8.04719105E-02
 -0.19017367    
  0.33550629    
  0.62828612    
 -0.40804616    
 -0.11923738    
 -0.14041688    
  0.15343218    
 -0.28768292    
 -0.35503468    
  0.79440069    
 -0.55499667    
  0.67360228    
 -0.34174857    
 -7.69608021E-02
 -0.27443671    
  0.34675804    
 -0.11314339    
  0.10379717    
  0.29119718    
 -5.40674143E-02
 -3.00771296E-02
 -3.49546969E-02
 -7.38036186E-02
 -0.23383871    
 -3.27890553E-02
  0.70694041    
 -0.44031152    
 -0.51794398    
  0.17034633    
  4.70666364E-02
  0.16395490    
  0.36396518    
 -0.38367003    
  0.30616704    
 -0.45617947    
  7.50630818E-07
  0.60875970    
 -0.71862608    
  0.77368563    
 -0.60762447    
  0.49095780    
  0.34692898    
 -0.80034888    
  8.56945142E-02
 -2.30692862E-07
  9.66270044E-02
 -0.39890751    
  0.31666967    
 -1.92317106E-02
 -8.61285850E-02
  0.43157631    
 -0.56737697    
  1.20475730E-02
  0.25728536    
  0.10951877    
 -0.33150461    
  0.22660521    
  0.18078469    
 -0.31893408    
  0.37502438    
  0.39204252    
  7.34370574E-03
 -0.66904962    
  0.24760351    
  0.94487441    
 -0.75576037    
 -0.33708820    
 -0.44279042    
  0.47669286    
 -0.15762873    
 -0.11352334    
 -0.14058250    
  0.56588501    
 -0.52280086    
  0.37695020    
 -6.84029236E-02
 -5.45598976E-02
  0.30045038    
 -0.76115263    
  0.84411842    
 -0.29407197    
  0.18303385    
 -0.24928354    
  0.14826243    
 -0.12568776    
 -0.12844229    
 -0.12414929    
  0.63090533    
 -0.14805280    
 -0.61146897    
  0.17904873    
  4.80084978E-02
  0.22314379    
 -0.20252390    
 -0.26083532    
 -6.85200617E-02
  0.77808744    
 -0.70296705    
  0.42715755    
 -0.36963403    
  0.43202400    
 -0.57178718    
  0.46103579    
 -0.29673111    
  0.21217422    
   1.0483501    
  -1.1247228    
  0.67445523    
 -0.76870805    
  0.21379808    
  0.55491006    
 -0.74571878    
 -5.84952645E-02
  0.33042997    
 -0.15921393    
  4.46720421E-02
  0.19358505    
 -0.30110428    
  0.52903730    
 -0.63740426    
  0.19131751    
  3.98458070E-07
  0.21012346    
 -8.09701066E-03
  7.81651661E-02
 -0.17632440    
 -0.19223581    
 -0.36290529    
  0.19782661    
  0.25344935    
  0.22214834    
  0.18165722    
 -0.29101005    
 -0.21760385    
  0.22203775    
  0.43166715    
 -0.52432662    
  0.16518559    
  8.28879848E-02
 -0.20531052    
 -0.25864929    
  0.65320295    
 -0.27212939    
  0.27525935    
 -0.19237161    
  0.26759559    
 -0.50600594    
  0.84040582    
 -0.64851499    
 -0.51879305    
  9.53109190E-02
  0.35788611    
  6.95579275E-02
 -0.30764267    
  0.14489192    
  4.10085246E-02
 -0.36822081    
  4.41705659E-02
  0.16467784    
  0.34984574    
 -0.26458040    
  0.14310108    
  0.12883310    
 -0.14564022    
  1.26321539E-02
 -0.27796704    
  4.32505123E-02
  0.55734593    
 -0.78181332    
  0.40767050    
  0.36501056    
 -0.38728201    
  0.49721992    
  0.34232607    
  -1.0272874    
  0.22314379    
  2.15065554E-02
 -3.46352123E-02
 -1.33034689E-02
  0.47723150    
 -0.50898111    
  0.65078783    
 -0.97443879    
  0.44501275    
 -0.15892468    
 -5.40664829E-02
  0.49555859    
 -0.79339176    
   1.0402526    
 -0.50922406    
 -0.15548582    
  0.40234476    
 -0.42121339    
  0.12095269    
 -0.36211386    
  0.84729749    
 -0.84125459    
  0.60832399    
 -0.42199412    
  0.25075841    
 -0.36168990    
  0.21529241    
  0.11477554    
 -0.12382510    
 -0.15188000    
 -2.68110745E-02
 -2.19781753E-02
 -4.54628281E-02
  0.84146643    
 -0.67575502    
  0.27778095    
 -1.50376307E-02
 -0.13786954    
 -0.26192927    
  0.22652845    
 -0.27277863    
  0.31251907    
 -0.14911261    
  0.19563322    
 -0.11829916    
  0.70929486    
 -0.99852884    
  0.18128587    
  3.56274024E-02
 -7.79607296E-02
  0.28090271    
 -0.17338239    
  0.11454166    
  5.47505356E-02
 -0.15483475    
 -0.20653611    
  6.82083815E-02
  0.34895250    
 -0.33802363    
  6.82680234E-02
 -0.20803067    
  0.18751645    
  7.00283423E-02
 -0.29576707    
  0.38799766    
  0.64578754    
 -0.65463752    
  0.38601765    
 -0.82538545    
  0.58009446    
 -0.18618946    
  0.20151573    
 -0.24427825    
  4.74029891E-02
 -0.31903195    
 -3.89664844E-02
  0.20307685    
  1.07525252E-02
  0.49247622    
 -0.32542160    
 -0.35473740    
  0.31316203    
  0.55961597    
 -0.85995561    
  0.27647275    
 -0.12323212    
  0.46726757    
 -0.34403527    
 -0.13422225    
 -0.11090141    
  0.46923184    
 -0.14965610    
  0.12225737    
  9.45883095E-02
  5.27362078E-02
 -4.91324738E-02
  0.34872943    
 -0.38536403    
 -9.79252830E-02
  0.15591273    
 -0.56756985    
  4.84943539E-02
  0.24538040    
 -0.35139775    
  0.55961627    
 -0.23638871    
 -5.88397123E-02
 -0.40546528    
  0.33755475    
  0.63757688    
  0.30748424    
 -0.93967104    
 -1.08106751E-02
  0.32239839    
 -0.26433486    
  7.41080493E-02
 -7.41080418E-02
  0.22416870    
  0.14473915    
 -0.43790022    
 -2.22223122E-02
 -0.16450419    
 -0.16524933    
  0.24783538    
 -3.09627913E-02
  0.25897163    
 -0.29743803    
  0.53790683    
  1.89040620E-02
 -0.24971019    
 -0.33359113    
 -6.94726184E-02
  7.16762990E-03
   1.7367002    
  -1.4472338    
  0.32957339    
 -1.94183681E-02
 -0.23795822    
 -0.36166343    
  0.23450764    
 -0.43121693    
  0.61165500    
 -8.35868195E-02
  6.45388812E-02
  0.82577646    
 -0.92687351    
  4.67618182E-02
 -5.20953834E-02
 -0.31112695    
  0.42235258    
 -7.44770244E-02
  0.58146673    
 -0.57120979    
  3.01535875E-02
 -0.15497531    
  0.15497664    
  3.40658277E-02
 -5.91304936E-02
 -0.32737729    
   1.1332182    
 -0.58778632    
 -0.10763036    
  3.13227437E-02
 -0.12164468    
  0.14343207    
 -0.28195134    
  6.63224235E-02
  0.27014995    
 -0.13061963    
 -7.23204091E-02
 -0.40047812    
  0.22612324    
 -4.87908907E-02
  0.49697995    
 -0.24914390    
  0.16178718    
  1.64615884E-02
 -1.64610036E-02
 -0.48085001    
  0.32877225    
  0.23943497    
 -0.32513076    
 -0.19716719    
  0.52609336    
 -5.84961735E-02
  0.24459836    
 -0.75810438    
  0.14934605    
  0.61189920    
 -0.20450912    
 -7.72250677E-03
  0.44845536    
 -0.14348210    
 -0.31275597    
  0.17840742    
 -0.50864917    
  2.15055589E-02
 -5.33359405E-03
 -6.63225576E-02
  8.22373405E-02
  0.11426850    
  0.97376192    
  -1.1039459    
  9.67671946E-02
 -0.19797741    
  0.45734978    
 -0.46328557    
  8.00428838E-02
 -2.22223122E-02
 -0.26180184    
  0.59344745    
  0.77814072    
 -0.67844069    
 -0.33501312    
  0.10638078    
  9.61441174E-02
  0.54522735    
 -0.78411841    
  0.25131470    
 -0.24603811    
  0.59652060    
 -0.62860841    
 -1.09289037E-02
 -0.11025599    
  0.42771101    
 -0.30110428    
 -0.44967189    
  0.28556183    
  0.20644443    
 -2.09426507E-02
  5.25048847E-07
  2.09432133E-02
 -0.21926494    
   1.2425730    
 -0.44535643    
 -0.48405454    
 -0.27518189    
  6.60896450E-02
  0.19961312    
  4.65203188E-02
 -1.37307364E-02
  0.22590493    
 -0.13774183    
  0.38987264    
 -0.41119614    
  0.59351689    
 -0.52682632    
  1.20245637E-02
 -0.19273433    
 -7.00285360E-02
 -1.56669244E-02
  0.25423452    
 -0.23340093    
 -5.29221669E-02
 -1.64392348E-02
 -2.80137565E-02
  2.24735923E-02
 -0.13671039    
  6.34830398E-03
  0.27012348    
  7.44531229E-02
 -0.30730614    
  0.63670558    
 -0.80209857    
  0.57491475    
 -8.12978670E-03
 -0.44501173    
  0.31903332    
  2.73997746E-02
  0.13858593    
 -3.59318554E-02
 -0.38733852    
  0.16012119    
  0.13353188    
 -9.84396860E-02
 -0.20121725    
 -8.81071612E-02
  0.10601822    
  0.39953041    
 -1.60007160E-02
 -0.23531373    
  0.83335239    
 -0.19796400    
 -0.45818201    
 -8.00419673E-02
  0.98256373    
 -0.99654967    
 -0.42681849    
 -9.02864411E-02
  0.44911796    
  0.83137828    
 -0.92067653    
 -0.16058138    
  0.42884558    
 -0.10629558    
  3.67022008E-02
 -8.94709826E-02
 -1.48883546E-02
  0.47000337    
 -0.52129769    
  0.82140177    
 -0.83731723    
 -0.25437570    
 -0.11692131    
  0.21536069    
 -9.15668085E-02
  0.83647668    
 -0.42645508    
 -0.58960700    
  0.50424719    
  0.42507327    
 -0.39580286    
   1.0408882    
 -0.74363703    
 -0.32652134    
  3.40658277E-02
  0.76245898    
 -0.59946156    
 -0.34054554    
  9.79043022E-02
  0.18834786    
  0.30786288    
 -0.24547338    
 -0.45083460    
 -8.58621523E-02
  6.02179766E-02
  0.47243598    
 -0.38542527    
  0.12831025    
 -0.11647525    
  0.38566270    
 -0.18874235    
 -2.44505331E-02
 -0.28438699    
  0.64944285    
 -0.53165996    
  6.78231344E-02
  0.70131069    
 -0.21035269    
 -0.36290511    
 -0.22554936    
   1.1514101    
  -1.0376514    
  6.75584674E-02
  0.11386710    
  0.10221686    
  2.00407989E-02
 -0.34204289    
  1.66210700E-02
 -8.60135853E-02
  0.16520999    
  4.46720421E-02
  0.10146964    
 -0.51669014    
  0.48550865    
 -0.13030541    
  2.04096679E-02
  0.65715390    
 -0.52488577    
  6.01041801E-02
 -0.33897564    
  0.14660427    
  0.32120499    
 -0.34678158    
 -6.41936883E-02
 -2.80137565E-02
  0.76968694    
 -0.37948921    
  0.14974533    
 -4.74662669E-02
 -0.16170190    
  2.02030055E-02
 -2.83991862E-02
 -0.10399022    
  6.62492886E-02
  0.10919944    
  0.31041065    
  3.04311458E-02
 -0.52546507    
 -5.20215221E-02
 -0.10212933    
  0.32332915    
 -8.10159221E-02
 -0.12572661    
  0.15892428    
 -0.17824803    
 -0.26676354    
  0.20644443    
  0.15784459    
 -0.18409367    
 -0.59205121    
  0.69794261    
 -3.90289463E-02
 -7.21965656E-02
  8.70111063E-02
  0.87424248    
 -0.35463238    
 -0.30830133    
 -0.31449315    
  0.34574625    
 -2.33475063E-02
 -0.19022672    
 -5.88397123E-02
 -0.33950725    
  0.32935509    
 -0.20294158    
  0.48550820    
 -0.61904013    
  0.57178599    
  0.22957484    
 -0.23767148    
 -9.81596783E-02
  0.36737934    
 -0.51705694    
 -0.18859175    
 -3.19524445E-02
  0.12783341    
  0.16793260    
  8.33814219E-02
  6.86968118E-02
 -0.42220286    
  0.23071003    
  0.85088092    
 -0.83097923    
 -0.28276783    
  0.32614920    
 -0.25064003    
  0.57422715    
  5.63993677E-02
 -0.37059718    
  8.50620717E-02
 -0.31524026    
  0.38965479    
 -0.18791446    
 -0.24994244    
  0.37623525    
  0.50742984    
 -0.64338607    
 -0.29743803    
  3.21561880E-02
  0.29399204    
 -0.32614815    
  0.12285443    
  0.45618036    
 -0.32120404    
  0.14107879    
 -0.32948002    
 -6.29146919E-02
   1.2396908    
 -0.71212292    
 -0.79383641    
  0.91289544    
 -0.34124622    
  2.36408059E-02
 -0.21848197    
 -0.17768142    
  0.79850745    
 -0.19237161    
 -9.53099132E-02
 -0.42439243    
   1.0190998    
 -0.68171823    
  1.80189889E-02
  4.45414102E-03
  8.92313272E-02
 -0.35203922    
  0.77096444    
 -0.50815558    
  5.61702996E-02
  0.14450075    
 -0.33356726    
  1.51138622E-02
 -0.11093116    
  6.48884326E-02
  8.04451406E-02
  0.21635701    
 -0.33414015    
  0.44802496    
 -0.45347381    
  0.93039852    
 -0.28481284    
 -0.18864557    
 -0.10959852    
 -0.16775684    
  0.19065802    
 -0.31187260    
  0.27340516    
 -0.59962201    
  0.47445780    
  0.47277722    
 -0.39581621    
  1.63272396E-02
 -1.63266174E-02
 -0.22520414    
  0.48471460    
 -0.39598551    
 -0.22078812    
 -1.78054124E-02
  0.63457894    
 -0.52146423    
 -2.28819886E-07
 -2.71017458E-02
  0.32938311    
 -0.25018570    
  0.84366518    
 -0.44669652    
 -0.61126900    
  0.36044163    
  0.32639614    
 -0.60244989    
  0.14001349    
  7.73337409E-02
 -0.56661743    
  0.93255091    
 -0.34294444    
 -0.17327091    
  0.19574437    
 -0.15860574    
  0.71631455    
 -0.89863652    
  0.72088361    
 -0.30299598    
 -0.41788831    
  0.18232083    
  0.44294855    
 -0.65701830    
 -0.11617070    
  8.33823234E-02
  0.65924525    
 -3.50917540E-02
 -0.30207103    
  0.36772513    
 -0.15136775    
 -0.31796774    
 -6.63225576E-02
  0.39204225    
 -0.11441021    
  5.47505356E-02
  1.47864021E-09
 -0.44092178    
   1.2893902    
  -1.2276433    
  3.52985784E-02
  0.44513014    
  0.25664982    
 -0.28291818    
 -2.91954649E-07
 -0.16498214    
 -0.35731491    
  0.27801982    
  4.27624099E-02
 -0.12889045    
  0.24305014    
  0.22563002    
 -0.35856819    
  0.12878104    
 -0.40546581    
  0.40546536    
 -0.27115223    
 -0.28950447    
  0.70764041    
  3.88052985E-02
 -0.29114759    
 -7.19730854E-02
 -6.68636188E-02
  0.19728024    
  0.48517156    
 -0.54825526    
 -5.25183156E-02
 -0.12516242    
  6.45377785E-02
  0.29158041    
 -0.31796774    
  0.16251923    
  0.45569733    
 -0.51660621    
  0.90365100    
  -1.1064708    
  0.12237549    
  0.10431370    
  2.33105384E-02
 -0.13287403    
 -0.27029112    
  0.42142975    
  0.18533409    
 -0.15415052    
 -7.74868429E-02
 -0.25199249    
 -0.21706471    
 -7.60477688E-03
  0.49544129    
 -9.76385549E-02
  0.71345228    
 -0.50998801    
 -0.57862431    
  0.63158929    
 -0.24116132    
  9.62284431E-02
  0.66523880    
 -0.37641013    
 -0.29342642    
  0.24412011    
 -0.42001063    
  0.47957346    
 -0.34604129    
  6.96338192E-02
 -3.65332179E-02
  0.19388252    
 -0.24640068    
  0.45643109    
 -0.11855935    
 -0.33787206    
  0.27659100    
  0.16103041    
 -0.48274279    
  0.13417237    
  0.16117300    
 -0.40928999    
   1.0495349    
 -0.60278773    
 -0.35877874    
 -0.36422232    
 -3.86144519E-02
  0.58076316    
 -5.43114655E-02
 -0.28923362    
  0.63890743    
  0.43454656    
 -0.65768981    
  0.59187698    
 -0.82118762    
 -0.20526400    
  0.74854565    
 -0.19801259    
 -0.45407364    
  0.11905973    
  0.21082337    
 -2.08775178E-02
  0.32495317    
 -5.32210693E-02
 -0.54683536    
  0.16363026    
 -0.22668755    
  0.16340637    
  0.88877994    
 -0.96714896    
  0.82531852    
 -0.77239746    
  0.30429563    
 -0.33571273    
  0.19290383    
  0.41419902    
 -0.31411523    
  0.48916438    
 -0.43134472    
 -0.38324177    
  0.34117052    
  3.89837450E-03
  8.92788395E-02
 -0.42886806    
 -1.09896101E-02
  0.35833114    
 -1.55647304E-02
 -0.12961701    
 -0.22425985    
  0.20168538    
  0.10809652    
 -0.18889999    
 -4.96233860E-03
  0.12604086    
  0.16536537    
 -6.13216162E-02
 -9.96672660E-02
 -9.61835459E-02
  0.26088366    
 -0.28030220    
  0.65058774    
 -0.81541514    
  0.15001372    
  9.48585644E-02
 -0.23910820    
 -7.92966546E-07
  0.34220329    
  5.94238155E-02
  1.52677204E-02
 -0.36101311    
  0.92924994    
 -0.98513114    
 -1.15612326E-02
  8.36139023E-02
  0.92374969    
 -0.80299926    
 -0.13150148    
 -0.22314373    
  0.13858591    
  0.22078864    
  0.51553142    
 -0.40405759    
 -6.98966160E-02
  6.98975325E-02
 -0.34409705    
   1.1413374    
  -1.0182779    
  2.08332185E-02
  0.65639788    
 -0.72575927    
  0.43271488    
 -0.43825421    
  6.45377785E-02
  0.12700006    
  4.92271595E-02
  3.01096346E-02
 -0.15556356    
 -0.23936404    
  0.33826774    
 -0.10885415    
 -0.27443671    
  0.57083052    
 -0.29639375    
  0.11778283    
 -0.26280800    
  0.21734694    
 -0.35335869    
  7.03158453E-02
  0.95027471    
 -0.87881649    
  8.79680365E-02
 -5.27647603E-03
  0.13814978    
  0.42222068    
 -0.37716806    
  2.17869785E-02
  4.30067768E-03
 -5.74105978E-02
 -0.27563450    
  0.37094426    
 -0.18563238    
  0.59384865    
 -0.34419468    
  2.29897946E-02
 -0.20531052    
 -0.25264496    
  0.11311459    
 -0.16851448    
  5.53979948E-02
  0.39139485    
  0.15357237    
 -0.13353132    
 -0.38193509    
  0.64246607    
 -0.63666785    
  0.29344538    
 -5.31095639E-02
  0.10763100    
  0.14418830    
 -0.26555005    
 -8.65922123E-02
 -0.21813174    
  0.30010533    
 -0.18789220    
 -0.26740411    
  0.51374125    
 -8.66143778E-02
  0.30186662    
 -0.23732772    
 -5.97872697E-02
 -7.88586587E-02
  0.11607163    
  4.02740650E-02
 -9.66270864E-02
 -0.15093444    
  0.75838745    
 -0.45537403    
 -0.28079012    
  0.36814710    
 -0.33040649    
 -0.18550058    
  0.10854023    
  3.92209031E-02
 -0.39182261    
  0.60391581    
 -0.28030220    
  0.10064285    
  0.12014515    
  0.53229129    
  0.24017203    
 -0.79151177    
 -0.13353123    
  1.09293144E-02
 -0.14603212    
  0.78329796    
 -0.44503054    
 -0.34457764    
  0.90098381    
  0.21020651    
  -1.0204937    
  0.82305890    
 -0.24625155    
 -0.68024296    
  0.19189157    
  0.27570587    
 -0.11928943    
  3.11831236E-02
  0.80506527    
  2.89871413E-02
 -0.59697193    
 -0.16516817    
 -3.31979878E-02
 -0.24770346    
  8.01332419E-07
  0.21772370    
  8.73739794E-02
  8.03493485E-02
 -0.41284445    
  0.37156370    
 -0.23180184    
 -2.30692862E-07
 -0.39107728    
  0.32104784    
  0.11258892    
  4.61840350E-03
 -0.18693973    
 -0.10536121    
 -7.69603327E-02
  0.45742488    
 -0.41181365    
  0.27162999    
 -3.96083482E-02
  0.40882668    
 -0.19992524    
  5.57909012E-02
 -0.36557338    
  0.25935122    
 -0.42945805    
  0.10668326    
  9.63926762E-02
 -0.25054279    
  0.33349204    
  0.24577086    
 -0.19721733    
  0.10772772    
 -0.20209089    
  4.08222377E-02
  0.33647180    
  0.12411172    
  7.59091452E-02
 -0.63080388    
  0.40546533    
  0.36941352    
 -0.70588630    
  0.77200598    
 -0.35803011    
 -0.27532881    
 -0.18589926    
  0.18142527    
 -0.28917870    
  0.45795560    
 -0.22409028    
 -0.25810745    
  0.21945621    
 -0.13142164    
  0.16054998    
 -0.17185098    
  0.36290577    
  2.82310964E-07
  4.63402718E-02
 -0.54277813    
  0.34294418    
 -0.10178234    
 -0.38027540    
  0.25545254    
  0.45251063    
 -0.16338423    
 -0.52976215    
  0.54693097    
  0.44304785    
 -0.73215002    
  0.27193382    
  0.19593725    
 -0.49669147    
 -0.29747608    
  0.65707141    
  0.34228647    
 -0.14310046    
 -0.65701830    
 -3.94781157E-02
  0.37133282    
 -0.26933217    
  0.45473650    
  0.25344884    
 -0.47659212    
  0.19585167    
 -0.26039001    
  0.53814119    
 -0.81392884    
 -0.18502821    
  5.53508922E-02
 -0.12260164    
  0.95551181    
 -0.15136775    
 -0.30732855    
 -0.21786638    
  0.20186631    
  0.14953250    
 -7.69608021E-02
 -5.12940846E-02
  0.13287279    
 -7.16290623E-02
  0.27898085    
 -0.24491511    
 -2.91279014E-02
 -6.61826804E-02
 -7.65407458E-02
  0.35496929    
 -0.23718509    
  8.70121345E-02
 -5.71587123E-02
  0.36546010    
  0.30287209    
 -0.58828849    
 -0.23910820    
   1.0147306    
 -0.81249350    
  0.24082696    
 -0.61851186    
  0.78158414    
 -0.62939298    
 -0.28376803    
  0.30702424    
 -0.57408792    
  0.71833783    
 -2.51899548E-02
 -0.22186820    
  0.44092244    
  0.17615509    
 -0.28882781    
 -6.63753375E-02
  0.49601048    
 -0.13395794    
 -0.51538658    
  5.01500107E-02
  9.82706174E-02
  0.20825522    
 -0.42771026    
  0.29074526    
 -0.10129126    
 -1.53464954E-02
 -9.17081013E-02
  6.55978099E-02
  0.14732413    
  0.22769968    
 -0.27443755    
  7.82005116E-02
 -5.45598976E-02
  0.33446795    
 -0.21564636    
  2.05347314E-02
 -0.34627712    
  0.20691983    
  1.85194481E-02
 -3.73874493E-02
  0.28410444    
 -0.65447891    
  0.61051476    
 -6.97957203E-02
 -0.15616038    
 -0.16833460    
  0.41284540    
 -0.39631537    
  0.48087364    
 -4.49129529E-02
 -0.38275662    
  0.35408118    
 -0.51690543    
  0.10962025    
  0.99910408    
 -0.71965194    
  0.42456564    
 -0.31879202    
 -0.53846490    
   1.1603600    
 -0.85063100    
  6.33697957E-02
  3.44859622E-02
 -4.24597366E-03
  6.58677593E-02
 -0.34366855    
  0.39794624    
  3.76688922E-03
 -0.19442514    
 -7.09520206E-02
 -8.70116279E-02
  0.46262336    
 -0.40042707    
  0.14477472    
 -0.32008624    
  0.11311459    
  0.12075020    
  0.22409125    
 -0.34484071    
  2.11656187E-02
 -0.29644695    
  0.28061423    
 -0.18658511    
  0.70588577    
 -0.52999544    
  1.06946807E-02
  7.67644122E-02
  3.39016244E-02
  0.15006074    
 -0.16444969    
 -5.97193167E-02
  0.93960661    
 -0.36328122    
 -0.16915214    
 -0.52111816    
 -2.91565247E-02
 -0.16008568    
 -0.21622299    
  0.49343309    
  0.24191400    
 -3.78996506E-02
 -0.33304536    
  4.10606787E-02
  0.36639801    
  3.97625146E-03
 -0.38193509    
  0.23240235    
 -9.16295201E-02
  6.83201179E-02
 -6.32811859E-02
 -6.75579980E-02
  0.18142527    
 -0.14967714    
  0.18058416    
  0.29202008    
 -0.48307651    
  1.56662110E-02
 -0.37988850    
  0.51987630    
  0.61103809    
 -0.71539754    
  4.87902202E-02
 -0.29086104    
  0.24705951    
 -3.03054638E-02
  0.28382865    
 -0.23870830    
  0.10241479    
 -0.17351170    
  2.59754304E-02
 -0.16101082    
  0.24930473    
  0.35901964    
 -0.36845294    
  8.62214118E-02
 -4.35709255E-03
  4.35756659E-03
  0.12644124    
 -0.26121506    
 -3.03054638E-02
  0.54411119    
 -0.59136432    
  8.25216174E-02
 -0.15497531    
  0.30629423    
 -0.13170972    
 -9.14348289E-02
  4.16730121E-02
  0.13798554    
  4.43442352E-03
 -0.53773326    
  0.10080510    
  0.64041078    
 -0.25337893    
 -9.34547931E-03
  0.37850034    
 -0.48229831    
 -0.24685934    
  0.23111224    
  0.81034237    
 -0.41729999    
 -0.18805258    
 -0.52675575    
  0.64453959    
 -7.69218570E-03
 -0.13187771    
 -4.50531952E-02
 -0.23240329    
  0.15581086    
 -0.19131620    
  0.40144056    
  0.24547260    
 -0.26584005    
  0.22725043    
 -0.48920336    
  0.11599899    
  0.26602086    
 -0.38738129    
  0.10697192    
  0.39086604    
 -0.13633661    
 -0.28893101    
  0.32208371    
  0.35848448    
 -0.87293953    
  0.56737787    
  0.63841164    
 -0.96940136    
 -5.40664829E-02
  0.67015725    
 -0.71140140    
 -0.14715841    
  0.57688731    
 -0.13157667    
 -4.80091646E-02
  0.10125351    
 -0.21392646    
 -0.23120268    
  0.33977011    
 -0.22520414    
  3.54472026E-02
 -6.15573712E-02
  0.33798271    
 -5.82686700E-02
 -0.23825713    
  3.16146114E-08
  0.49134734    
 -0.39005610    
 -5.17764874E-02
 -6.48615286E-02
 -7.49005452E-02
  0.25378016    
  5.04308566E-02
 -2.48975735E-02
 -4.29248735E-02
  3.02402042E-02
  0.34855685    
 -0.40546429    
  6.95933104E-02
 -0.26278400    
  0.18867737    
 -0.18322670    
 -7.32725039E-02
 -1.17648002E-02
  0.54342461    
 -0.69659030    
  0.37512505    
 -2.39823312E-02
 -9.14348289E-02
  0.52560931    
 -0.52030379    
 -9.42530185E-02
  0.24613336    
 -9.03222263E-02
 -0.23440130    
  0.44854873    
 -0.19444278    
 -7.59867206E-02
 -0.13503531    
  0.37695020    
 -0.20573393    
 -1.53464954E-02
 -6.93616048E-02
  1.64389107E-02
  0.10318395    
  8.45581964E-02
 -6.99588060E-02
  0.32327342    
 -7.01764040E-03
 -0.26447883    
  0.65575927    
 -0.88120025    
  0.27029052    
  0.40253654    
 -0.14152271    
 -9.56484303E-02
 -0.55775964    
  0.40978435    
  0.46405944    
 -0.71783906    
  6.97333962E-02
  0.24264149    
 -8.03812817E-02
 -8.74115899E-02
  0.16372047    
 -2.47942097E-02
 -7.83000514E-02
  0.10716903    
  0.10414039    
  1.81495212E-02
  7.61616752E-02
 -0.46203494    
  6.15582950E-02
  0.58557266    
  0.11993564    
 -0.69069344    
  0.42167252    
 -1.94811095E-02
 -0.43710795    
 -1.02042835E-02
 -0.14903648    
  0.25131515    
 -0.24537969    
  0.62900257    
 -0.48078680    
  0.10178216    
 -0.12240268    
  6.55147731E-02
 -0.49469551    
  0.43954352    
  5.02615795E-02
  0.21130913    
 -6.55975044E-02
  0.21292189    
  0.60176742    
 -0.88489360    
  0.55961537    
 -0.27307069    
 -0.17484090    
  0.50593579    
  -1.0554407    
 -6.20648620E-07
  0.45134482    
  0.83310425    
 -0.77221560    
   1.0181009    
  -1.0480813    
  2.45316699E-07
  0.68660378    
 -0.59525424    
 -0.25642964    
  0.49532118    
 -0.56431413    
 -7.41079152E-02
  9.04579163E-02
 -2.18593217E-02
  0.13904138    
  0.30081686    
 -0.63440776    
  0.10199993    
  6.45378083E-02
  3.35228629E-02
  0.18506452    
 -0.22428568    
 -0.12136068    
 -6.66921660E-02
   1.1302892    
 -0.75043577    
  0.27820289    
 -0.38251537    
  3.59943807E-02
  0.50474626    
 -0.41773447    
  4.96718846E-02
 -3.13221924E-02
 -4.55638953E-03
 -0.43324527    
  0.46027312    
 -0.13289659    
  4.46720421E-02
 -0.20391308    
  0.19904618    
  0.46081558    
  4.80569974E-02
 -0.27505428    
 -0.16775684    
 -0.30766734    
  0.33024216    
 -3.17492448E-02
  0.27958533    
 -6.84953183E-02
  0.22909632    
 -0.35625130    
 -0.24889585    
  0.36856100    
 -9.86991227E-02
  9.86997858E-02
 -0.59306294    
  0.77475822    
 -0.25985941    
  8.09680857E-03
  0.15989463    
  0.16148768    
 -0.29354742    
 -0.35947922    
 -0.12553705    
  0.80738515    
  0.35894468    
 -0.99146789    
  0.12075020    
  9.48788673E-02
 -0.17373791    
 -0.41318712    
  0.16406827    
  0.78726023    
 -0.57469964    
  0.14345486    
  6.25204891E-02
  0.13353166    
 -0.29783410    
 -9.07284468E-02
 -0.17010646    
  0.14750625    
  5.55706955E-02
  0.60564405    
 -0.14582747    
 -0.66953659    
  1.98028032E-02
 -0.11045627    
  0.74644542    
  1.71533749E-02
 -0.39027461    
  3.94137427E-02
 -6.48615286E-02
  0.39510259    
 -0.16579221    
 -0.47988892    
  0.21382858    
   1.4126813    
  -1.2411115    
 -4.60902490E-02
  9.44517776E-02
 -0.44040239    
  0.27763247    
  0.42546543    
 -0.15690462    
 -0.82944089    
  0.91805869    
  9.43456665E-02
 -0.49276966    
  5.12935780E-02
  0.68056798    
 -0.59898895    
 -7.16290623E-02
 -0.15497531    
  0.90583116    
  -1.1612840    
  0.59522188    
  0.44973788    
  0.31295097    
  -1.2790171    
  0.51220429    
 -0.38299146    
  0.91750222    
 -0.42502585    
 -0.29015365    
  0.35121500    
 -0.55353600    
  0.34079149    
  0.21274528    
 -0.21706443    
  0.44090471    
 -0.80191803    
  0.32127380    
 -3.67022790E-02
  0.19470601    
  0.16616569    
 -0.20538653    
 -0.49758026    
  0.18012635    
  0.35667536    
  0.22314392    
 -0.84935147    
  0.32302076    
  8.48381221E-02
  7.82005116E-02
 -2.69071572E-02
 -5.12940623E-02
 -0.34512216    
 -6.27385601E-02
  0.39340192    
  0.20551361    
 -8.66524726E-02
 -8.54448453E-02
 -0.23139346    
  0.34237194    
  0.25782871    
 -0.16941781    
 -0.22314323    
  0.62346685    
 -0.43157616    
 -0.27193448    
  7.03804195E-02
 -0.29743803    
  0.20067044    
 -3.81510146E-02
  3.81515212E-02
  0.49899077    
 -0.27477878    
 -0.49949464    
  0.50375879    
 -0.34759679    
  9.03324576E-07
  0.55097288    
 -0.65232444    
  0.24163890    
  0.37534794    
 -0.37534684    
  0.65852344    
 -0.67435533    
  0.10589153    
  0.12149733    
 -0.18571684    
  1.51904374E-02
  1.00005176E-02
 -9.38182697E-02
  0.29177243    
 -0.30276167    
 -5.10030277E-02
  0.24613336    
 -0.48097202    
  0.33961937    
  0.38608155    
  0.23657633    
 -0.85765135    
  0.28602552    
 -0.13851888    
  0.19650659    
  0.18388498    
  1.55045912E-02
 -0.64802611    
  9.12921056E-02
 -0.17563182    
  0.63127214    
 -0.51794398    
  0.74871737    
 -0.31508031    
 -0.23361516    
  0.10008403    
  0.37502438    
 -0.54159796    
  0.31845403    
  0.22314385    
 -0.21409287    
  5.26436530E-02
 -7.54242763E-02
  0.64838076    
 -0.37578911    
 -0.12306003    
 -0.40546605    
  0.17435364    
  0.27763200    
  4.44520153E-02
 -0.19545059    
 -2.67865155E-02
 -0.25649941    
  0.65134972    
 -0.19830260    
 -0.31150758    
  0.43710807    
 -0.10354032    
 -0.20959915    
 -9.39653888E-02
  0.94828552    
 -0.98337662    
  3.13371856E-07
 -3.63671035E-02
  0.45869690    
  0.29600850    
 -0.25988016    
 -0.65516788    
   1.0861120    
 -0.67034829    
  0.49928379    
 -0.70314699    
 -4.62815240E-02
  0.31365797    
 -0.40738928    
  0.32317236    
 -0.33480030    
  6.78231344E-02
 -0.24664062    
  0.57841867    
 -0.19893005    
  0.35810965    
  0.23709241    
 -0.59520268    
 -2.91279014E-02
 -1.99008677E-02
 -5.15572503E-02
 -0.33647293    
  0.75768596    
  4.41496521E-02
 -0.35052314    
 -0.29399216    
  0.14141178    
  0.67092437    
 -0.91208518    
  0.15514848    
  0.52036119    
 -0.35008693    
  0.14981253    
  2.15065554E-02
 -0.25557867    
  6.38506114E-02
  0.11663731    
  0.22497694    
 -0.38372502    
  0.39827079    
 -0.35616022    
  0.19597349    
 -7.93363824E-02
 -0.20834501    
 -5.81566915E-02
  0.44268823    
 -0.43671858    
  0.26966384    
 -0.16251919    
  0.76534343    
 -0.71324831    
  0.18062785    
  0.36805037    
 -0.47529536    
  0.24183547    
  0.53280431    
 -0.39143395    
 -0.47710270    
  0.60377795    
 -0.35707939    
 -0.36772507    
  0.25196430    
 -0.10032246    
 -0.28266877    
  0.77932525    
 -0.40546477    
 -8.11897144E-02
  6.26701489E-02
 -0.15648933    
  0.16579300    
 -5.71587123E-02
  1.94184221E-02
  0.85482442    
  -1.2087555    
  0.40546453    
 -0.27107868    
  4.67922613E-02
  5.55706955E-02
  0.44260487    
 -0.34484076    
  0.12861699    
  9.45258960E-02
 -0.23795822    
 -0.12152060    
  0.44223392    
 -0.21237095    
 -6.93125650E-02
  3.29448543E-02
  4.96718846E-02
  0.12412577    
 -0.38429007    
 -4.67928909E-02
  0.26650167    
  3.16051655E-02
 -0.35985389    
  2.51585767E-02
  0.76503468    
 -0.37416813    
 -0.31321621    
  0.16882055    
  0.16106190    
 -0.24719015    
 -7.69609958E-02
  0.17275247    
  0.71924627    
 -0.91512078    
  0.72196740    
 -0.58042741    
  3.49159539E-02
  0.21526974    
 -8.66524726E-02
 -0.28768292    
  0.37433448    
  7.60825127E-02
 -3.35224606E-02
 -0.56531304    
  0.30257106    
 -8.74591544E-02
  0.43373603    
 -0.15415053    
 -0.48805225    
  0.35799932    
 -0.11778378    
 -0.28768232    
  0.25054336    
  0.26028332    
 -0.22836466    
  0.21155819    
 -0.13111326    
  2.38683298E-02
 -9.90916565E-02
  0.19354269    
 -0.27488840    
  7.61244670E-02
 -0.15240780    
  0.31178012    
  4.82118878E-07
 -9.84396860E-02
  2.91275289E-02
  0.39745826    
 -0.67719883    
  5.53979948E-02
   1.0175707    
 -0.61011159    
  0.49070397    
 -0.55657136    
  0.45661673    
 -0.91225511    
  0.43413323    
  0.38496614    
 -0.29361677    
 -0.21622273    
  0.15062563    
 -0.28768179    
  0.64689571    
 -0.45240736    
 -0.19448799    
  0.39600399    
 -0.21086150    
  9.34635941E-03
  0.72743660    
 -0.77019852    
 -0.11294018    
  0.17869207    
  4.00946401E-02
  0.28001046    
 -3.35601978E-02
  4.34122309E-02
 -0.12887411    
 -0.27170122    
  0.14082161    
  0.12715510    
 -7.75586143E-02
  0.21991222    
 -0.44507349    
  0.19653018    
 -0.41589335    
  0.33826774    
  0.20230021    
 -0.25761303    
 -0.32141998    
  6.94276914E-02
  0.32066837    
  7.25267455E-02
 -0.10856595    
 -4.21615429E-02
  5.58292232E-02
  8.66345167E-02
 -0.35489824    
  0.41527843    
 -0.36902738    
  0.16618375    
 -0.18327981    
 -0.10280879    
  0.10854023    
  0.35266694    
 -0.24445346    
  0.50155157    
 -0.15415047    
 -0.40004423    
  0.51943666    
 -0.21833174    
 -0.24846144    
 -0.14310081    
  0.13795853    
 -0.39266101    
  0.58863431    
  0.32918146    
 -0.37691340    
  0.18232138    
 -0.20479408    
 -9.03222263E-02
  0.25737706    
 -0.48550856    
  0.23803258    
  0.23586981    
 -0.45532545    
  3.61485593E-02
  0.21720886    
  6.45390376E-02
 -0.44880056    
 -8.76474679E-02
  0.82189637    
 -0.27655870    
 -0.15784474    
 -0.11519619    
  0.16077378    
 -0.23309459    
  0.43015790    
  0.13657582    
 -0.25741163    
  0.20649187    
 -0.17045221    
 -0.15267773    
  7.44753703E-02
 -6.93348125E-02
 -0.16705330    
  0.31900480    
 -0.10193986    
 -0.51082599    
  0.88490927    
 -0.76983911    
 -2.94144601E-02
  0.30616704    
  0.29316160    
 -0.39730263    
  0.32066837    
 -0.22203846    
  0.59756035    
 -0.24309856    
 -0.49036548    
  9.64593962E-02
 -4.10621949E-02
  7.49638006E-02
  0.20972134    
 -0.27871430    
  0.41337016    
 -0.69314688    
  0.93655616    
 -0.41945100    
  4.58797142E-02
 -1.35439439E-02
 -0.17869160    
  0.98759955    
 -0.62658614    
 -7.06173778E-02
  5.14966212E-02
 -5.96597679E-02
 -0.32101822    
  0.28768185    
  0.17095736    
 -0.25951046    
  9.69922543E-02
 -1.26848128E-02
  0.49883875    
 -0.92147297    
  9.29460973E-02
  0.20281982    
 -0.44991708    
  0.26469213    
  0.60507822    
 -0.47445765    
  0.44547018    
 -0.77482539    
  0.15718636    
  0.39122275    
 -0.26605988    
 -1.61726382E-02
  0.10807439    
  0.11506953    
  0.31131387    
  0.40758628    
 -0.84871078    
 -1.49625670E-02
  7.73337409E-02
  0.24976307    
  0.56168383    
  -1.0883342    
  0.19955494    
 -0.23705836    
  0.79882592    
 -0.63471526    
  0.20898995    
 -0.19290432    
 -6.47420620E-07
  0.50013000    
 -0.19530897    
  9.35256183E-02
 -0.43629307    
  0.48167557    
 -0.18711087    
 -0.38107267    
  0.16101165    
  0.17803852    
 -0.46060503    
   1.1558970    
 -0.92058247    
  0.58838385    
 -0.49112040    
 -0.36718354    
  0.11934600    
  0.50077558    
 -0.16430253    
  0.15287447    
 -0.57408696    
  0.30788508    
  9.95087903E-03
 -0.29098833    
  0.60673761    
 -0.13095577    
 -9.94335636E-02
  0.64185357    
 -0.74721366    
  0.35008797    
  2.11279523E-02
 -0.35121399    
  0.20918523    
 -0.31895640    
  0.41827434    
 -0.39641440    
 -0.10836712    
  0.82818311    
 -0.84030563    
  0.47986332    
  7.51864398E-03
 -1.08884755E-07
 -1.50948660E-02
 -0.14720374    
 -0.39451188    
  5.71577139E-02
  0.68695474    
 -0.29391238    
 -0.13353129    
  2.81716250E-02
 -0.18232083    
  0.47346953    
  0.22521746    
 -0.46669394    
 -0.12164468    
  7.65918866E-02
  2.72745918E-02
 -0.12905680    
  0.15123112    
 -0.19823727    
  0.43531775    
 -0.34341657    
  2.88487934E-02
 -0.16447191    
 -2.25997400E-02
  0.47356901    
 -0.26771617    
  0.22034889    
 -0.52839291    
  0.11918927    
  3.31524536E-02
  0.15103933    
 -0.14022918    
  2.65275817E-02
  0.15937313    
 -4.56709825E-02
  0.38022715    
 -0.32125285    
 -4.41522384E-03
 -0.11226673    
  0.33363974    
 -0.27126852    
  0.24249035    
  8.39655623E-02
 -0.25035650    
 -9.96297970E-02
  0.17834577    
 -6.58670440E-02
 -0.12686697    
 -0.29576707    
   1.0789394    
 -0.74525362    
  0.76492649    
 -0.36412373    
 -0.41485396    
 -0.10956300    
  0.48631689    
 -0.13491952    
 -0.51701754    
  0.11155321    
 -1.68068223E-02
  0.34531143    
 -0.15548582    
 -1.88683998E-02
  6.89926967E-02
 -1.62085342E-07
 -7.37668723E-02
  0.49830741    
 -0.27995965    
 -0.23767151    
  0.96298802    
 -0.94845968    
 -4.42329869E-02
 -0.39546555    
  0.41536656    
  6.20731637E-02
 -0.29387403    
  0.25613403    
 -7.48478398E-02
 -0.18751712    
  5.47249243E-02
  0.14821625    
 -5.77580184E-02
  0.20459446    
 -9.70742181E-02
  0.50106966    
 -2.08032858E-02
 -0.49987423    
 -0.32466066    
  0.48866403    
 -8.77752230E-02
 -0.30932197    
  0.52694535    
 -0.35509554    
 -3.75373699E-02
  6.35133386E-02
  0.74315733    
 -0.69803751    
 -0.28116828    
  0.48850062    
  0.51480138    
  -1.1202730    
  0.24480511    
  0.91055977    
 -0.76707780    
  0.44747412    
 -0.40388346    
  0.18547602    
 -5.66951521E-02
 -0.24419756    
  0.70897895    
 -0.54274237    
 -3.20388116E-02
  8.89478251E-02
 -0.21256223    
  0.76178950    
 -0.72560936    
 -0.18945310    
  4.79130857E-02
   1.0300367    
  -1.0184082    
   1.3404624    
  -1.1610353    
 -7.00285360E-02
  0.59809595    
 -0.44468606    
 -0.11778276    
 -4.08227406E-02
  0.20209047    
  0.45391783    
 -0.18016210    
 -0.72939432    
  0.69983643    
 -0.39057612    
  4.33811471E-02
 -3.35761346E-02
 -0.19311127    
  9.58480835E-02
  0.18142527    
 -0.11890397    
  0.10080417    
  0.14431803    
 -0.23008414    
  0.11279527    
 -0.39882103    
  0.98660707    
 -0.54856604    
  6.61400929E-02
  0.63127166    
  -1.2851974    
  0.37948883    
  0.22524664    
  0.21130945    
  0.25395623    
  4.89156097E-02
 -0.72376174    
  0.15784459    
  0.20708637    
 -0.33935326    
  0.66497594    
 -0.38489854    
 -0.43844572    
  0.53652763    
 -0.20684087    
 -0.31209150    
  0.13570932    
 -3.61804664E-02
  9.05143842E-02
  0.98143041    
 -0.55377728    
 -0.39921603    
  0.34775645    
 -0.57206959    
  0.47873756    
  0.42460462    
 -0.92104226    
  0.46328452    
 -0.38324177    
  0.14310095    
  0.14183053    
 -0.23666349    
  0.39670071    
 -0.19793621    
 -8.03998709E-02
  4.98967692E-02
  0.79207116    
 -0.88473034    
 -0.24647175    
 -0.13264464    
 -0.40546432    
   1.0588244    
  0.10499128    
  0.57515603    
 -0.88863897    
 -6.57517612E-02
  0.14439453    
 -0.15415095    
  0.53120488    
 -0.33187187    
  0.50599474    
 -0.94204324    
  0.21691324    
  5.35414256E-02
 -7.37431496E-02
  2.02029496E-02
  0.32930398    
  6.27387092E-02
 -0.54286540    
  0.13570932    
  3.00026257E-02
  4.80865762E-02
  0.19166696    
 -0.16846414    
 -0.19153745    
  0.50748706    
 -0.42744407    
  0.21179764    
 -0.54315543    
 -9.74549577E-02
  0.26780158    
  0.71989435    
 -0.51867610    
 -3.00021861E-02
  0.14174655    
  3.88815887E-02
  4.22837632E-03
  4.53682803E-02
 -0.46357188    
 -8.00429434E-02
  0.23419358    
  0.25982496    
  0.12341668    
 -0.28394330    
  9.93732587E-02
 -0.31508172    
  0.40957189    
 -5.47504425E-02
 -0.52243602    
  0.14261319    
  0.22060871    
  0.31150725    
  6.82493448E-02
 -0.18649648    
 -0.49285656    
  0.24214016    
 -0.32790738    
  0.30616704    
  4.30166386E-02
 -9.37316790E-02
  3.40946056E-02
  0.10591932    
  0.38344890    
 -0.47825730    
 -0.33868462    
  0.42845538    
 -0.29783359    
  0.99601924    
  -1.0236065    
  0.17295358    
  0.78845757    
 -0.53518462    
  0.12838118    
 -3.68137695E-02
  0.45953205    
 -0.69842368    
  0.27570587    
 -0.25995830    
  0.12700006    
 -0.16955908    
  0.30251715    
 -0.21913531    
 -2.02023946E-02
  0.31287226    
  0.87981212    
 -0.87981260    
 -0.38698015    
  0.33332750    
 -0.43138808    
 -0.20810623    
  0.90125310    
 -0.16430350    
 -0.36693233    
  0.59007460    
 -0.51082551    
  0.17034540    
  0.11016843    
 -0.24312562    
  0.26095143    
 -0.44695035    
  6.41931966E-02
 -0.31393048    
  0.38877854    
 -0.19004406    
  0.57281733    
 -0.22314347    
 -0.11727142    
  0.19605206    
 -0.27763146    
 -0.10535979    
  0.22757794    
 -9.26591828E-02
  6.11950271E-02
  6.62492886E-02
  6.61400929E-02
  0.16889887    
 -0.26982465    
  0.28989202    
 -0.22562979    
 -3.37589011E-02
 -0.24155176    
  0.55570465    
 -0.32711157    
 -4.35709255E-03
 -5.84428422E-02
 -2.34196223E-02
 -0.33457878    
  7.03158453E-02
  0.63271546    
 -0.48920336    
  6.72090128E-02
 -0.15665412    
 -0.36253956    
  0.97977781    
 -0.37440634    
 -1.85199566E-02
 -0.36876386    
  0.97149551    
 -0.62159991    
  8.56327489E-08
  1.88675784E-02
  0.43311697    
 -0.38299245    
  0.38903508    
  4.28392042E-07
 -0.56869370    
  1.05813229E-02
  0.35509512    
 -0.19944064    
 -4.13848199E-02
  0.38171136    
 -0.27494296    
  0.37258157    
 -0.30725190    
 -0.33489296    
  0.17678209    
  0.24512267    
 -0.31709555    
  0.27642480    
 -0.54929173    
 -8.87964144E-02
  4.87909988E-02
  0.71001136    
  2.31412891E-02
 -0.52508861    
  0.30276150    
 -0.27551138    
   1.2992831    
  -1.1223515    
  2.66684256E-02
  5.95923923E-02
 -5.95919266E-02
 -0.37309918    
  0.23202197    
  5.40664978E-02
 -0.31189615    
 -0.32090738    
  0.48896635    
 -0.15507178    
  0.27958506    
 -0.25410637    
  1.25002228E-02
 -0.14693068    
  0.85853940    
 -0.29175505    
 -7.63078853E-02
 -0.27745599    
  0.20436433    
  0.75516480    
 -0.92523855    
  7.04907104E-02
 -0.20241657    
  0.45547572    
 -0.21706378    
  0.28007779    
 -0.12592664    
 -0.28912535    
  0.12482337    
 -0.14821593    
 -1.19056692E-02
  0.15500568    
  0.11149590    
  4.57612704E-03
 -0.26510867    
  0.38542464    
  0.39597350    
 -0.65308768    
  0.16382679    
 -0.19574372    
  0.27270588    
 -1.65974125E-02
  0.39283317    
 -0.46661875    
 -4.13848199E-02
 -1.89586952E-02
 -0.34512216    
  0.52424896    
 -0.32296440    
  0.14861055    
 -0.12675086    
  7.29492605E-02
  6.79877326E-02
  0.22595632    
 -0.37231266    
  0.21001455    
 -0.33119935    
  0.17924930    
 -0.62860876    
   1.2500123    
 -0.80680716    
  0.86304593    
 -0.52569222    
 -0.38799828    
  0.29092315    
  0.44356501    
 -0.65945238    
  0.24459930    
 -0.25064003    
  9.25510377E-02
  0.40730518    
 -0.13353136    
 -4.21046326E-03
  0.12292679    
  0.97145736    
  -1.1463439    
 -0.23995034    
   1.3400433    
  0.12629414    
  -1.2443234    
  4.51552821E-03
 -0.37223923    
  0.18449803    
  0.14165136    
 -0.15257943    
 -0.18672732    
  0.28103781    
 -0.15665412    
  2.88197640E-02
  0.32257774    
 -1.24222264E-02
 -0.26028225    
  0.15492329    
  0.15415072    
 -0.52548212    
  0.63796109    
  0.18703875    
 -0.37790757    
 -0.14773309    
  0.30616704    
  8.76218379E-02
 -0.30802232    
  0.40088883    
 -0.57502425    
 -7.32725039E-02
  0.16660473    
 -4.96233860E-03
  9.90144536E-03
  0.26652378    
  0.15361106    
 -0.25687730    
 -0.24002224    
  0.22738965    
  2.09653601E-02
 -0.52195144    
 -0.15882400    
  0.61651373    
  4.41532210E-03
 -2.67865155E-02
 -5.58291674E-02
  0.46280116    
 -0.10804134    
 -0.51530915    
  0.41292751    
 -0.25717294    
 -8.00434574E-02
  8.96122158E-02
 -0.32322684    
  0.64254588    
 -0.58502233    
  0.14970399    
  0.22421242    
 -0.21357355    
  5.15580662E-02
 -4.62815240E-02
 -4.85275127E-02
  3.26113217E-02
  0.55271697    
 -0.39475402    
 -9.07541141E-02
  6.29751682E-02
 -0.21962893    
  0.52129716    
 -0.17402242    
 -2.93518677E-02
 -0.30629316    
  0.18904188    
  0.12572592    
  7.71170482E-02
 -0.27732015    
  0.20441255    
 -8.77752230E-02
  5.79227619E-02
  7.10106790E-02
 -0.28768191    
  3.17479931E-02
  0.11778376    
  0.59086871    
 -0.64802700    
  0.24640054    
 -7.97232091E-02
 -0.10951784    
 -8.19733143E-02
 -0.12851878    
 -2.31226943E-02
   1.0868471    
  -1.0081543    
 -1.63489915E-02
  0.46931669    
 -0.38001814    
  0.27503997    
 -0.10451284    
  4.22837632E-03
  8.40386283E-03
  0.17602581    
 -0.36928537    
  0.59453207    
 -0.32090759    
 -0.43286496    
  0.61260802    
 -0.68032581    
  0.93521851    
 -0.77652860    
  0.82054538    
 -0.71736175    
  0.16667718    
 -4.23791632E-02
  0.17071065    
 -0.30982277    
  3.42334919E-02
  7.41084591E-02
 -8.96787085E-03
  0.20312488    
 -0.45830801    
 -4.15482260E-02
  0.31458929    
  0.12464219    
  6.79509565E-02
 -0.18817779    
 -2.22718213E-02
 -0.32127297    
  7.18879849E-02
 -2.93285493E-02
  0.13353066    
 -0.28076246    
  0.28595650    
  0.20114140    
 -0.50800538    
  0.75790536    
 -0.42042771    
 -0.22440119    
  0.23440117    
  0.40712205    
 -0.52864265    
  0.26925457    
  0.55531466    
 -0.45339400    
 -6.40215427E-02
 -0.47165838    
  0.16450454    
  0.12648474    
 -0.25202119    
  0.48501748    
 -7.74319470E-02
 -0.42688009    
  0.22054200    
 -3.71387303E-02
  0.73028642    
 -0.41330841    
 -0.24906652    
 -2.55767517E-02
  0.22210698    
 -0.46091631    
  0.45675865    
 -0.13830538    
  0.25237674    
 -0.63888490    
  2.77799126E-02
  0.32959974    
 -1.48883546E-02
  0.18647981    
 -3.37589011E-02
 -0.16277063    
  0.73032647    
 -0.57185620    
 -6.68405667E-02
  0.26201007    
  4.16730307E-02
 -0.18641149    
 -0.56991386    
  0.41507980    
 -0.23638803    
  6.45378083E-02
 -2.88207345E-02
  0.13133594    
 -0.12550552    
  8.36139023E-02
  0.10160995    
 -1.95124075E-02
  4.08707990E-07
 -8.20975974E-02
  3.67486589E-02
  3.04594878E-02
  0.10436082    
  0.37806594    
 -0.27948499    
 -2.89875157E-02
  0.52418137    
 -0.56272990    
 -0.40984130    
  0.19105546    
 -0.30966166    
  0.86927634    
  0.20938446    
  0.17515917    
 -0.82637686    
 -0.44991708    
  0.40040189    
  0.33719733    
 -0.30228117    
  0.88643807    
 -0.79738581    
  0.26615158    
 -0.33578482    
 -5.43343052E-02
 -0.29959676    
  1.36054642E-02
 -0.23503889    
  0.34981480    
  0.14550681    
  0.43286440    
 -0.14909615    
 -0.21825340    
  0.14082161    
 -0.40758535    
  0.24705951    
  9.93732587E-02
  0.48620021    
 -0.33591878    
 -0.37117526    
  7.57111236E-02
  0.79223847    
  0.14874494    
  9.86305475E-02
 -0.84178829    
 -5.71576022E-02
 -4.15755510E-02
  0.18074787    
 -0.66979903    
  0.24445425    
  0.24459930    
 -7.33825043E-02
 -0.28599164    
  0.85211265    
 -0.55601966    
  0.32346660    
  0.25816000    
 -0.71587622    
  1.14280405E-02
  0.33890465    
 -0.33323830    
  0.36118439    
  6.47848323E-02
 -0.59817189    
   1.1863686    
  -1.1340690    
   1.3572127    
  -1.1101536    
 -3.54476757E-02
  0.30048665    
  0.17465910    
 -0.41512737    
 -0.26528203    
  0.45886612    
 -0.18874235    
  0.21245839    
 -0.13800551    
 -9.39653888E-02
  0.10289424    
 -0.17435281    
 -1.06386654E-02
  0.16251923    
 -0.22314426    
  9.22062546E-02
  9.38969031E-02
  0.54056728    
 -0.69314700    
  0.63372344    
 -0.62824380    
  6.86288476E-02
  0.32400450    
 -0.30380121    
 -1.51135894E-02
  0.20573428    
  0.34879240    
 -0.40838468    
 -0.10633549    
 -8.65686908E-02
 -2.69552991E-02
 -1.65285505E-02
  0.65348220    
 -0.42590401    
  0.33203775    
  0.16362964    
 -0.39474085    
 -0.41551468    
  0.38711622    
 -0.13176885    
 -0.16833460    
 -0.28030130    
  0.38566276    
 -3.04601155E-02
  0.57858092    
 -0.36997482    
  0.68051571    
 -0.88912177    
  0.22107992    
  0.59099513    
 -0.86499727    
 -4.44524623E-02
 -0.19375108    
  0.12313187    
 -6.94282874E-02
  0.17356892    
  0.73088759    
 -0.44595617    
  0.21817240    
 -0.26037326    
  0.12541637    
 -0.58172065    
  0.21357431    
  0.19867155    
  0.84536541    
 -0.95473772    
  0.42042762    
 -0.33383599    
 -0.41008428    
  0.18924119    
  0.15415113    
  8.04218575E-02
 -2.76524741E-02
 -0.36876386    
  0.64469516    
 -0.26662794    
 -8.19733143E-02
  6.32823035E-02
  0.46941364    
 -0.59489173    
  0.17606331    
 -0.15489756    
 -0.11647525    
  0.34899870    
  0.90711999    
  -1.1087133    
 -4.14561927E-02
  0.45534664    
 -0.54959947    
  0.33730271    
 -0.48758486    
  0.43650994    
  0.61601186    
 -0.66523802    
 -0.29074439    
  9.92074162E-02
 -0.21622394    
  0.49973023    
 -0.41386944    
  0.15776157    
  8.01332419E-07
  0.35559353    
 -0.67067498    
  0.12516341    
  0.10536023    
 -0.10536034    
  0.75030535    
 -0.25928235    
 -0.17912741    
 -0.23034555    
  0.31735796    
 -0.12604031    
 -0.22190054    
  0.44005680    
 -0.54472798    
  0.39854538    
 -1.86913051E-02
  8.29909482E-07
 -0.30033982    
  0.29086179    
  0.93889052    
 -0.79706007    
  0.10948404    
 -0.32030693    
  0.31659636    
 -0.66023767    
  0.36883146    
  0.54313415    
 -0.46654198    
  2.72745918E-02
 -0.10386644    
 -4.58103009E-02
  5.57110012E-02
  0.15062563    
 -0.16551420    
 -0.25489211    
  0.41189593    
 -3.47863100E-02
 -0.26724261    
 -7.81185254E-02
  0.63193631    
 -0.48675361    
 -0.26452938    
  0.46912321    
 -0.12164468    
 -9.99983028E-03
  0.52974063    
 -0.46175337    
 -0.16279566    
  8.47067311E-02
  0.17638209    
 -0.16126791    
  0.15700364    
 -0.20304689    
  7.56023824E-02
  0.44977629    
 -0.33957276    
 -8.62204954E-02
  0.29358837    
 -0.34214154    
 -0.24705847    
  0.14225070    
  0.36602348    
 -0.45857415    
  0.46239927    
  0.30095229    
 -0.45319673    
  3.49376947E-02
  8.62957239E-02
 -0.44358367    
 -2.48465408E-02
  0.39492744    
 -0.44655249    
 -6.64376188E-03
  0.52669883    
  0.54030782    
 -0.78937441    
 -7.33310357E-02
 -0.16507891    
  0.15415086    
   1.2527630    
 -0.70419699    
 -0.38193408    
 -0.11836381    
 -0.40808597    
  0.41850311    
  0.28638557    
  0.45727697    
 -0.66401964    
  0.53819865    
 -0.45999816    
 -0.22757740    
  0.36000231    
  1.15609616E-02
 -0.44055733    
  0.57647997    
 -0.19511184    
 -0.20202625    
  5.32821827E-02
 -6.32811859E-02
  0.98709136    
 -0.12553750    
  -1.1050012    
  0.98323047    
 -0.69075269    
  0.11725157    
 -0.40972868    
  0.51466453    
 -0.31224617    
  3.09303720E-02
 -5.74569404E-02
  0.26731509    
  0.66814554    
 -0.54080623    
 -0.29252508    
 -7.03815147E-02
  0.30702516    
  0.10536018    
 -3.15259658E-02
 -7.00099319E-02
 -0.23080602    
  0.36624464    
 -0.43592525    
  2.54469756E-02
 -0.44911736    
   1.0720152    
 -0.63299829    
 -4.14561927E-02
  0.30732876    
  0.22547497    
 -0.24512242    
  0.17768100    
  0.15652069    
 -0.54551148    
  2.42134966E-02
 -3.90289463E-02
  3.90285663E-02
 -0.42967874    
  0.67459363    
  0.90347469    
  -1.1483901    
 -0.16054994    
  0.17950903    
 -0.14093554    
 -0.21640888    
  0.69314736    
 -0.36437494    
  0.13111283    
  0.17807558    
 -0.23922887    
 -0.41907036    
  0.50533140    
 -0.13707891    
  0.38471386    
 -0.36129314    
 -0.10227895    
  0.17373745    
 -1.30151864E-02
  7.56666586E-02
  2.86510357E-07
 -3.29243653E-02
 -0.49973065    
  0.43043816    
 -4.49357461E-03
  6.95933104E-02
 -0.33060741    
   1.0568149    
  -1.1358846    
 -7.21616670E-02
  0.38020602    
 -5.74316457E-02
 -1.48883546E-02
  0.10885453    
 -0.35092530    
  0.15869014    
  0.12739775    
 -0.37252122    
 -8.70115608E-02
  0.73759919    
 -8.30667466E-02
 -0.19022672    
  0.42121324    
 -0.23889184    
 -0.26157185    
  7.92494640E-02
 -0.21720877    
  0.48687267    
 -0.27923262    
 -1.45279393E-02
  0.14505020    
 -0.17475501    
  6.79877326E-02
 -0.35065615    
  0.48242640    
  0.21072134    
 -0.24846148    
  0.17589083    
 -3.27900387E-02
 -0.47445884    
  5.78203611E-02
  0.23875128    
  0.46278745    
 -0.74752426    
  7.91374892E-02
  0.15570280    
  0.24976307    
  0.21732922    
 -0.45323503    
  0.27149716    
 -7.62620270E-02
  2.60723773E-02
 -0.16772249    
  0.39965081    
  0.62060797    
  -1.0202588    
  0.17139268    
 -0.20229992    
 -0.30122551    
 -0.12233849    
  0.59234273    
 -0.26274270    
  0.27404255    
 -0.30913365    
  0.20252450    
 -0.38688824    
  0.32678461    
  0.10889416    
 -0.20641896    
  0.67592633    
 -0.67592639    
 -0.33257660    
  0.73315227    
 -0.32542160    
  8.34058881E-07
 -0.16705430    
  0.17606331    
  0.50633156    
 -0.80755681    
 -6.25202209E-02
  0.41616076    
 -0.24464956    
  0.16034338    
 -0.11258817    
  0.91109568    
 -0.86551780    
  0.25625288    
 -0.23180184    
 -0.14533256    
  0.25069377    
  8.65770038E-03
 -2.62025949E-02
  0.28989202    
 -0.35856819    
 -0.15336160    
  0.36984771    
 -0.13026491    
  0.33336186    
  0.14206228    
 -0.65600842    
  0.13157579    
 -0.24740846    
  2.31225137E-02
  3.92209031E-02
  0.21209356    
 -1.79368686E-02
 -0.40095055    
   1.0595721    
 -0.67688721    
 -0.20941402    
  0.15252616    
 -0.38136849    
  0.67148596    
 -0.40364143    
 -9.74974036E-02
  0.28163999    
  0.70444703    
 -0.33917299    
 -0.49104452    
 -0.13795939    
 -8.64734650E-02
   1.0878012    
 -0.66316628    
 -0.20020285    
 -0.12619486    
 -0.24382427    
  0.14558545    
  0.22957438    
  0.33280268    
  7.43705854E-02
 -6.34011999E-02
 -0.30356467    
  6.66908547E-02
  9.17385332E-03
  5.76652698E-02
  6.26512393E-02
 -0.17666979    
 -0.42006326    
  0.85566586    
 -0.22705770    
  6.82084262E-02
 -0.71163261    
  0.45401898    
  1.41169578E-02
  0.48909575    
 -0.39975092    
  0.46088114    
 -0.46946505    
 -0.15846959    
  0.50779039    
 -0.76561958    
 -0.13259868    
  0.25545254    
  0.41886213    
 -0.50955993    
  0.43866348    
  0.60798967    
 -0.77170914    
 -0.38171163    
 -0.18514314    
  0.34730843    
  3.52985784E-02
 -0.16968462    
  0.24750172    
 -0.15593551    
  0.23803258    
  0.33224052    
 -0.23380031    
  0.62144041    
 -0.85130185    
 -0.15790285    
  0.46091667    
  0.28975412    
 -0.68080091    
  0.11025669    
  6.38506114E-02
  0.23747358    
 -0.16779315    
 -0.16705479    
  0.13778426    
  5.77074140E-02
  0.10629468    
 -0.23052309    
  0.13814978    
 -0.30472425    
  0.38865781    
 -5.66599146E-02
  0.30985561    
 -0.24475701    
  0.42213249    
 -0.13866104    
 -0.76530886    
  6.77957153E-03
  0.54796493    
 -0.21245886    
  0.35086131    
 -0.29450855    
 -2.77791824E-02
 -0.11426891    
 -0.18442991    
 -6.34860294E-03
  0.23705928    
 -7.83688501E-02
  9.82706174E-02
  0.16743319    
 -0.45020077    
  0.81020373    
 -0.54733658    
 -0.23705836    
   1.4495379    
  -1.0461981    
 -0.24464956    
  0.12739775    
  4.67368923E-02
  0.40088883    
 -0.53768599    
   1.0612744    
 -0.93365127    
 -5.68871684E-02
  1.45284198E-02
  0.10919891    
  0.15538177    
  0.18477853    
 -0.35755157    
  1.45544647E-07
 -0.34175000    
  0.51452279    
 -0.60490674    
  0.20679460    
  1.09293144E-02
  2.03608650E-07
  0.12260266    
  4.69573513E-02
 -0.53246456    
  0.13157676    
  0.37768590    
  0.19166696    
 -0.22508378    
 -2.45708115E-02
  0.10386697    
  0.30656067    
 -0.63855976    
  6.23058714E-03
  0.57807827    
 -0.51198822    
 -6.60900772E-02
  0.85613155    
 -0.53485799    
  5.69084845E-02
  0.60419977    
 -0.18885416    
 -0.50895560    
  0.62047583    
 -0.90504760    
  7.18879849E-02
  0.79735070    
 -0.51256299    
 -0.28478694    
  0.16971853    
  0.12372699    
 -3.50908414E-02
 -5.97872697E-02
  2.34210044E-02
 -0.19349408    
  0.20728765    
 -9.07541141E-02
  6.76577091E-02
  0.13119225    
 -0.29316139    
  7.91971385E-02
  0.15487579    
 -8.62204954E-02
  3.72130424E-02
  0.10809652    
 -0.29316139    
  2.06364348E-07
  0.25982496    
  6.95579275E-02
  0.18692236    
 -0.33581629    
  3.16051655E-02
  5.19598275E-02
  5.34010790E-02
 -0.17912741    
  0.44456309    
 -0.29795933    
  6.40214309E-02
 -0.21062608    
  4.77331365E-03
  3.27893160E-02
  7.54237026E-02
 -1.72415618E-02
 -0.23407245    
  0.80970877    
 -0.99643582    
 -0.10462426    
  0.51229542    
  3.46358307E-02
  0.12766299    
 -0.38875210    
  0.13904138    
  0.14310108    
 -0.12405176    
  5.50602637E-02
 -0.30569983    
  0.20232277    
 -0.13778438    
 -0.22172426    
  0.48931965    
  0.28550553    
 -0.57029277    
  0.16971853    
  5.68868183E-02
 -0.26190427    
  0.14469646    
  0.16665559    
  0.28438678    
 -0.35714570    
 -9.90916565E-02
  0.16745493    
  9.65111777E-02
 -0.22314329    
  0.21913552    
 -0.28101161    
  8.65681842E-02
 -0.16971764    
 -7.18872175E-02
  0.36963367    
 -3.49382162E-02
 -6.89927787E-02
  0.44894990    
 -0.69619209    
  0.35971943    
  0.57350099    
 -0.68122739    
 -0.28926399    
  2.50005797E-02
  0.19051860    
 -7.41078109E-02
  0.28079054    
 -5.54511771E-02
  0.13899913    
 -0.84984553    
  0.89462948    
  7.27298157E-03
 -0.49050215    
 -0.11926270    
  7.69603178E-02
  0.60276341    
  5.26441149E-02
 -0.74579108    
 -0.14518179    
  0.31845307    
  0.29757622    
 -0.37430945    
   1.1268401    
 -0.76526922    
 -0.47858819    
  0.17076027    
  0.94381571    
 -0.36772501    
 -0.22641687    
 -0.11267281    
 -3.26362438E-02
 -0.33457878    
 -9.72981378E-02
  0.73250842    
 -0.52852613    
  0.45953277    
  0.26004836    
 -0.34228581    
  0.77350366    
  -1.2508814    
  0.59652060    
  0.21441002    
 -0.48770311    
 -7.92502537E-02
  0.57568651    
 -0.16679068    
 -0.23433603    
 -0.35482207    
  0.35048318    
 -8.14921781E-02
  0.18074787    
 -9.92547795E-02
  1.72417238E-02
  9.76380482E-02
 -5.98978549E-02
 -0.32257810    
  0.44991711    
  0.41747019    
 -0.65337551    
  0.40546551    
 -0.19897328    
 -0.20191583    
 -0.16871507    
  0.33647236    
 -2.34382655E-02
  0.28669384    
 -0.44944435    
  4.54621837E-02
  0.15605338    
 -0.32513076    
 -6.52397051E-02
  0.22538839    
 -0.37673363    
 -5.37050180E-02
  0.47858727    
 -0.47171411    
  0.38703191    
  8.46829936E-02
 -0.32542238    
  0.21243477    
  0.22218627    
  0.28480449    
 -0.59183013    
   1.2572176    
 -0.84828633    
 -0.30513418    
 -0.37768519    
  0.25814092    
  0.22208457    
  0.17452314    
 -0.35515094    
  0.20159343    
 -0.19149187    
  0.16628103    
 -0.19172826    
  0.43925199    
 -0.22231308    
 -2.52111182E-02
  0.12766299    
  0.15254392    
  0.16556890    
 -0.30324271    
 -0.16839664    
   1.0824711    
  -1.0272551    
 -0.42634359    
  0.33103275    
  0.43531826    
  2.03792322E-02
 -0.31593502    
 -0.26039001    
  0.40717307    
 -0.31888005    
  0.36880720    
 -0.34560436    
  0.52358764    
 -0.80821735    
  0.18840137    
  4.92714234E-02
 -6.96808323E-02
  0.21278104    
  3.68140154E-02
 -0.50681692    
  0.81536460    
 -0.70800704    
 -0.10071445    
  0.40325499    
 -7.34273866E-02
 -1.43889524E-02
 -0.40546441    
  9.66269523E-02
  0.16907708    
  0.34043291    
 -0.10404368    
  5.54515384E-02
 -0.44784525    
  0.35667518    
  0.18986920    
 -0.59306294    
  0.47762766    
 -0.50521463    
  0.19044778    
  0.39188555    
 -0.31406903    
 -0.24067520    
  0.18005075    
  0.63765836    
 -0.19137108    
 -0.20512451    
  7.31511191E-02
  0.39852545    
 -0.65757561    
  0.30368251    
  0.18099788    
 -0.26800919    
 -0.24946013    
  0.82806659    
 -0.49956214    
 -0.40346786    
  0.25264478    
  2.29898021E-02
  4.53594141E-03
 -0.15641510    
  0.17878775    
 -0.24438496    
  0.99971706    
 -0.78223938    
 -0.31222317    
  0.44005680    
 -0.36816856    
  0.33150557    
 -0.30301264    
  0.96454608    
  -1.0900828    
  0.87334317    
 -0.43652743    
 -0.10399022    
  0.33124009    
 -0.27357474    
 -0.11886159    
  0.34887755    
 -0.34403527    
  5.63523844E-02
 -0.13157709    
 -5.22115733E-03
  0.18580613    
 -0.35048366    
  0.42583203    
 -2.86315270E-02
 -0.38493136    
 -6.11575972E-03
  0.49723673    
 -0.54756176    
  0.56604689    
 -0.18012604    
 -4.48502041E-02
  0.13295786    
 -0.35266688    
  0.16793260    
 -0.10697197    
  0.11658686    
  6.93122670E-02
  0.23732805    
 -0.38628402    
  0.87719446    
  -1.1226052    
  0.36261702    
 -0.41705182    
  0.74758238    
 -6.49804920E-02
 -0.57027376    
 -0.50046229    
   1.0986124    
 -0.42104903    
 -0.11647525    
  0.27584806    
 -0.19128942    
 -4.42058183E-02
 -0.24167605    
  0.68592721    
  0.24606724    
 -0.44151771    
 -0.10193986    
 -0.22925934    
  0.39518785    
 -0.51912469    
  0.95977569    
 -0.57300204    
  0.29940593    
  0.34542319    
 -0.47596157    
 -0.14095744    
 -0.38728294    
  0.34032616    
  0.44628748    
 -0.51082569    
  0.62140363    
 -0.62654555    
 -4.75014821E-02
  0.92597371    
 -0.62887639    
 -0.44227985    
  0.57027268    
 -0.52745378    
  0.23386501    
 -4.75053443E-03
 -0.19961348    
  0.56293249    
 -0.71999359    
 -0.14624511    
  0.29747611    
  0.51082581    
 -0.62205106    
  0.95601386    
 -0.27934188    
 -0.47066894    
  0.22738965    
 -0.50098634    
  0.33046052    
  0.13604097    
 -0.21440968    
  8.83695707E-02
 -0.14425047    
  0.36240593    
 -9.65106040E-02
 -0.15195055    
  0.15195076    
 -8.26165155E-02
 -0.15494806    
 -0.24574427    
  0.21741207    
  9.84393805E-02
  0.27983877    
 -0.32784766    
  0.29584557    
 -0.14403903    
 -0.20223773    
  0.73258895    
 -0.29693323    
  0.14186060    
 -0.69314700    
  0.22957438    
 -0.12550552    
  1.15599893E-02
  0.66694468    
 -0.53773230    
 -0.10648266    
  0.43134487    
 -0.29011795    
  8.41619000E-02
  0.35172954    
 -0.60560942    
 -0.11633988    
  0.41836837    
 -9.87339839E-02
  0.82135761    
 -0.77526593    
  0.10265434    
 -0.18721187    
  0.20733327    
 -0.15481433    
 -0.15570205    
  8.83695707E-02
  0.14773314    
  2.54255515E-02
  0.84430450    
 -0.95947570    
  2.77789757E-02
 -0.13679750    
 -0.19602695    
  0.92263955    
 -0.53646797    
 -0.13414946    
  0.47862971    
 -0.24172018    
  0.37371612    
 -7.82521367E-02
 -0.58314705    
  0.33721563    
  0.58943713    
  -1.1215547    
 -7.21616670E-02
 -0.19464217    
  0.50751477    
 -0.17934187    
  0.56301123    
 -0.58102912    
  0.41150740    
 -0.22414783    
  0.59557277    
 -0.27210653    
 -0.12783302    
 -5.95919266E-02
 -0.42539868    
 -0.11359722    
  0.49872205    
  1.81001816E-02
  0.23827471    
  4.49129120E-02
 -0.60276377    
  0.50339055    
 -0.33871278    
 -7.61233866E-02
  0.24438505    
 -5.45598976E-02
  0.35433584    
 -0.26927367    
 -0.30937517    
 -0.12438420    
  0.28103781    
 -1.51135894E-02
 -0.14740559    
  6.82083815E-02
  0.88049239    
 -0.88049251    
  0.44143984    
 -0.13605823    
 -0.54654282    
 -0.15066054    
  0.55845416    
 -0.24667495    
  0.49280742    
  4.96553034E-02
 -0.45694005    
  0.19768578    
 -0.35092530    
  0.53100270    
 -0.37231266    
  0.20116445    
 -0.47445884    
  0.58778673    
  0.11247829    
 -0.35363927    
 -0.17627828    
  0.33042997    
 -0.37351409    
  3.09614502E-02
  0.49855533    
 -0.43936744    
  0.23001592    
  0.21304743    
 -0.12984817    
  0.62804794    
 -0.65790117    
 -7.64426291E-02
 -0.21848197    
  0.36593392    
 -0.21012338    
  0.38027516    
  0.21631755    
 -0.57202154    
 -0.22801052    
  0.72317904    
 -0.57077169    
  0.20731243    
 -0.20731130    
  4.60442007E-02
  0.16126847    
  4.24609054E-03
  0.48681048    
 -0.48681095    
  0.12341668    
 -6.97957203E-02
  0.20285890    
 -0.81503761    
  0.83129722    
 -0.44830447    
  1.50383301E-02
  4.96331975E-03
  0.28271925    
 -0.37605104    
  0.34189245    
 -0.19553547    
 -4.80858162E-02
 -0.28276783    
  0.40328428    
 -0.47789550    
  0.25365958    
  0.30796677    
  0.84901708    
  -1.0193628    
  0.13768968    
 -0.20159319    
  0.23022464    
  0.16332500    
 -0.51196778    
  0.46283540    
 -0.18954152    
 -0.15487552    
 -0.25932309    
 -3.34471054E-02
 -6.82554627E-03
  0.24750172    
  0.21992947    
  0.42389262    
 -0.54221213    
  0.24323060    
 -0.26274270    
  0.29992241    
  8.39655623E-02
 -0.48215753    
  0.52163619    
 -0.61857921    
  0.42718339    
 -6.03802279E-02
 -0.28630045    
  7.96179250E-02
  0.18994553    
 -4.31098081E-02
  0.20983915    
 -0.39834827    
  7.18262866E-02
 -4.04104143E-02
 -0.10880367    
  8.26923102E-02
  0.56639534    
 -0.29471409    
  5.87250404E-02
 -0.20617896    
  0.76958853    
 -0.66329420    
 -0.19927119    
  0.18658631    
 -0.32968679    
  0.50845623    
 -0.48506236    
  0.15497664    
  0.74146616    
  -1.0192953    
  0.98082942    
 -0.71796209    
  9.11906287E-02
  0.31928769    
  0.27510285    
 -0.80273575    
  0.38453224    
 -0.19938911    
  9.34635941E-03
  5.87077662E-02
 -0.27029118    
  0.90705317    
 -0.80341780    
   1.3221016    
  -1.1598411    
 -0.21001406    
  0.16955969    
 -5.17764874E-02
  6.54447153E-02
  0.14310062    
 -1.58102810E-02
  0.17499104    
 -0.42744407    
  5.48762493E-02
 -4.86599328E-03
 -0.21102127    
  0.60832399    
 -0.56125724    
  0.57428569    
 -0.39580286    
  8.74122158E-02
 -0.10683031    
 -0.21825439    
 -9.59194526E-02
  0.81316441    
 -0.62415355    
  0.95764613    
  -1.0880086    
   1.6030884    
  -1.0973389    
  0.14538798    
 -0.13778345    
 -0.27763146    
  0.12663293    
 -0.31900376    
 -0.12921257    
  0.38455880    
 -0.18514216    
  0.12216786    
  0.13102841    
 -0.15634617    
 -0.43671808    
  0.60179764    
 -3.99157926E-02
  7.83013105E-02
 -0.22944027    
  0.40195009    
 -0.24629608    
 -0.32750428    
  0.15593457    
  0.29832053    
  0.25439647    
  0.24445288    
 -0.78653091    
 -0.12975831    
  0.68102545    
 -0.57265693    
  0.65457517    
 -0.46775877    
 -5.05846553E-02
  0.38320625    
 -0.52485698    
  0.16496107    
 -0.15954067    
  0.38544640    
 -6.06248751E-02
  0.30414748    
 -0.26207626    
 -0.61051571    
 -4.22600508E-02
 -0.35976237    
  0.38813457    
  0.65028375    
 -0.37138054    
 -0.23111100    
 -0.19035459    
  0.31551662    
  0.34484068    
  0.20294122    
 -0.15812646    
  0.47099915    
 -0.95302683    
  0.46596354    
 -0.18151255    
  5.66192977E-02
 -1.85199566E-02
 -4.29658443E-02
  8.41619000E-02
 -0.35092530    
  0.26676434    
  0.21037975    
 -0.40349075    
  0.24073982    
 -4.27622274E-02
  0.34887755    
 -0.31546128    
  0.60485494    
 -0.24256189    
 -0.66733867    
 -3.23651507E-02
 -6.80540428E-02
  0.84326589    
 -1.21953031E-02
  0.38688850    
 -0.83624762    
 -0.11718144    
  0.34416470    
  1.14289848E-02
 -0.42845505    
 -4.15482260E-02
  0.25534704    
  9.40288231E-02
 -9.40285549E-02
  6.36581108E-02
  0.13187818    
 -5.96597679E-02
  0.14827824    
 -0.10026970    
 -0.16068198    
 -6.63753375E-02
  0.17081803    
  4.04914245E-02
 -0.47957227    
  0.49921981    
 -0.45532545    
  4.20479886E-02
  0.61040467    
 -0.44788554    
  0.53649354    
 -0.40986040    
  1.31295221E-02
  9.13498476E-02
  0.45450690    
 -0.52861530    
  0.11302368    
 -0.22601095    
 -0.40786058    
  0.32302076    
  0.60329080    
 -0.60329163    
 -0.39768293    
  0.14413457    
  1.99343525E-02
  0.25423446    
  0.25921950    
 -0.13016240    
  1.33630233E-02
 -0.40325564    
  8.86664465E-02
   1.0252807    
 -0.27044034    
 -0.77938187    
   1.4639454    
 -0.98466760    
 -8.42176750E-02
 -2.11425386E-02
 -2.15988997E-02
  0.38338876    
 -3.63678485E-02
  0.17768073    
 -0.33440727    
 -0.40366083    
  0.27270588    
 -0.22520414    
  0.36693105    
 -3.63678224E-02
 -0.27541175    
  0.65587533    
 -9.83528346E-02
 -0.27106097    
 -0.59883583    
  0.43178248    
 -8.11251700E-02
  0.26632917    
 -9.02869180E-02
 -7.35027120E-02
 -0.45988485    
  0.42539948    
 -0.34175000    
  0.40134168    
 -5.08581772E-02
 -2.19790861E-02
 -0.21209352    
 -3.35233547E-02
  0.44991711    
  2.50455905E-02
 -0.38795224    
  8.96122158E-02
 -0.12675086    
 -0.22992244    
  0.12155619    
  0.83604711    
 -0.55440718    
 -0.12062809    
 -0.11970718    
 -6.56959638E-02
 -8.36494043E-02
  0.54512948    
 -0.17379700    
  0.13814998    
 -0.17589028    
  0.30790839    
 -0.22934665    
 -0.16907708    
  0.18669817    
 -9.61835459E-02
 -5.43343052E-02
 -0.25276563    
  0.35863325    
  6.19663410E-02
 -0.14277017    
  0.17652951    
  0.13922045    
  0.14430325    
 -0.41173387    
 -1.42527865E-02
  3.75625454E-02
 -2.80385185E-02
 -0.16447191    
 -7.53970593E-02
 -0.12838082    
  0.14035641    
  0.73682219    
 -0.80453980    
 -0.18104871    
   1.1360701    
 -0.71294957    
 -0.16251922    
  5.15877455E-02
  0.55881733    
 -9.72290188E-02
 -0.32109848    
 -0.11294018    
  0.24889585    
 -0.29904577    
  0.85866177    
 -0.82495111    
  6.93602040E-02
 -0.46383753    
  2.42934227E-02
  0.71294957    
 -0.18467644    
  0.23812473    
  8.20423365E-02
 -0.70002091    
 -9.39320326E-02
   1.0960835    
 -0.75852913    
  0.11236271    
  0.18070962    
 -0.18555291    
  0.10146964    
 -8.70121419E-02
 -2.91279014E-02
  9.84405801E-02
  0.32492590    
 -0.30722648    
 -0.44573864    
  0.39629018    
 -0.18693973    
  0.17301823    
  0.22501092    
 -0.60055363    
  0.36142626    
 -0.12074976    
 -0.16851448    
  0.16315174    
  0.54880446    
  9.75661427E-02
  4.40844744E-02
  0.11448307    
 -0.74748147    
  0.51891428    
  3.26925591E-02
 -0.58778745    
  0.37337705    
 -0.24512176    
  0.25234294    
  0.13443023    
 -0.18989760    
 -1.14720399E-02
 -0.28256667    
  7.84724504E-02
  0.40860450    
 -6.80974573E-02
 -0.47673684    
  0.12197766    
  4.77331365E-03
 -8.44172612E-02
  5.54294959E-02
  0.69803685    
 -0.72285211    
  0.42372257    
 -0.51302081    
  0.79988021    
 -0.31691191    
  0.40884954    
 -0.50483763    
 -0.23912820    
 -5.85530251E-02
  0.18733434    
  0.10285787    
 -2.66681015E-02
 -0.44483930    
  0.18632980    
 -2.53179036E-02
  0.64589399    
 -0.86264735    
   1.1623541    
 -0.48202810    
 -0.34750110    
 -0.15263040    
  7.67644122E-02
 -0.47692448    
   1.1991992    
 -0.93561584    
  0.67778605    
 -0.72779548    
  0.43494120    
 -0.27531031    
  0.37024361    
  0.58988082    
 -8.28362033E-02
 -0.51842999    
  0.11523566    
 -0.10763035    
 -0.28264397    
  0.47813636    
  0.66631037    
 -0.81373417    
  3.89432162E-02
 -0.41593719    
  0.64185351    
 -0.37544954    
 -0.30394205    
  0.47748905    
 -0.17354698    
 -0.34864268    
  0.25574884    
 -0.21652813    
  0.40546533    
 -0.57252014    
  0.16705422    
  0.31344625    
 -0.13755611    
 -0.45991567    
  0.33751372    
  0.89097333    
  -1.2886559    
  0.18361287    
  0.47803611    
 -0.13238974    
 -0.16871507    
  0.20459446    
 -0.11668176    
  0.11668263    
  0.43298274    
 -0.19497243    
 -0.13750719    
 -0.21718463    
  0.24080811    
 -0.24577080    
  6.26701489E-02
  0.43915945    
  8.65091756E-02
 -0.20128445    
  0.17327152    
 -0.28013441    
 -0.12817529    
 -3.92208956E-02
 -7.37668723E-02
 -9.53109935E-02
  0.32892534    
 -0.12491101    
 -0.28055513    
  0.37077931    
 -0.41730049    
  0.26966384    
 -9.03222263E-02
  7.65918866E-02
 -0.35601667    
  0.24397676    
  0.19172773    
  2.10536476E-02
 -0.24953051    
  0.51828456    
  2.20481697E-02
  0.33111772    
  5.01739867E-02
 -0.69741166    
 -0.14211473    
 -5.05157188E-02
 -0.17509456    
  0.20067142    
 -0.27098766    
  0.48397875    
 -3.31979878E-02
  6.53296337E-02
 -1.99610740E-02
  0.17015140    
 -5.95623031E-02
  0.26762670    
 -8.95262212E-02
 -0.58718240    
 -0.13353136    
  0.39923477    
 -0.13830538    
  0.10008352    
  0.48982725    
 -0.88238829    
 -5.94225973E-02
  0.49850550    
 -0.11365858    
  0.33845401    
 -0.26269475    
  3.37587595E-02
 -0.11415841    
  6.74415156E-02
 -9.09717008E-02
  0.93702704    
  -1.1136509    
 -0.10158037    
 -0.12014443    
  0.13264450    
  0.36101341    
 -1.74674056E-02
 -0.24316569    
 -0.11918939    
  9.06972960E-02
 -0.23330995    
  0.52243686    
 -0.25503150    
 -5.60144940E-03
  0.31538475    
 -0.26072693    
  0.37303001    
 -0.36244854    
  7.10956678E-02
  0.98449868    
  -1.0768722    
  0.35398310    
 -9.49326828E-02
 -0.10030153    
  0.96639103    
 -0.73775738    
 -0.12419007    
 -0.42003408    
  0.34719604    
 -2.70291995E-02
  0.34426919    
 -0.40062273    
 -0.34228539    
  0.77161872    
 -0.73817068    
  0.21786706    
  0.84047180    
 -0.89483267    
  0.23314901    
 -0.16826077    
  0.61702335    
 -0.28956720    
 -0.43806660    
  0.21962902    
 -0.17950785    
 -0.20505060    
  0.15316498    
  0.95460033    
 -0.60803539    
  0.12195820    
 -5.32447398E-02
 -0.45142674    
  0.77836752    
  8.11251849E-02
 -0.56874788    
  0.64137119    
 -0.74775100    
 -7.41078109E-02
 -0.10414103    
  0.44531074    
 -0.19806983    
 -4.38021757E-02
 -0.31287155    
 -2.75870357E-02
  0.78654855    
  0.28129214    
 -0.74241745    
  0.27241501    
 -0.53024352    
  0.35405752    
  0.97507900    
 -0.35322082    
  -1.0575935    
  0.59250337    
 -0.19415596    
  0.47000322    
 -0.81989902    
  0.37806687    
  9.27817822E-02
 -9.27809849E-02
 -0.20479512    
  0.37469319    
 -0.28768277    
  0.14518282    
  0.57620800    
 -0.48171753    
 -0.64513779    
  0.49982858    
 -0.18707208    
  0.34460267    
 -0.42798394    
  0.59876823    
 -0.44373128    
  0.13883717    
 -0.39167142    
 -0.10840953    
  0.61786443    
  0.56839597    
  0.19812433    
 -0.52300948    
 -0.32492572    
  0.44628668    
 -0.86072099    
  0.34989533    
  0.25131425    
  3.63672674E-02
 -0.19671004    
  0.41699243    
 -0.22745058    
 -0.13455933    
 -0.38107267    
  0.51563352    
 -0.23854989    
 -0.21858843    
   1.1339648    
  -1.2482023    
  0.58920068    
 -0.28415433    
 -0.21379817    
  0.51546621    
 -0.12562631    
  0.37346250    
 -0.40953806    
 -0.41985381    
  0.23180200    
 -1.48883546E-02
 -0.14502501    
  0.28043059    
 -0.19197442    
  0.27570587    
 -0.15147784    
  4.66255937E-03
  4.98967692E-02
 -0.33293933    
 -9.71629694E-02
  0.30287257    
 -5.15572503E-02
  1.05271824E-02
  9.00600851E-02
  0.41340750    
  0.34905100    
 -0.62832928    
  0.34064716    
 -0.48439261    
 -2.94134542E-02
 -0.16750677    
  0.16750686    
  9.48585644E-02
  0.25782955    
 -7.24950135E-02
 -0.22690919    
  0.14874542    
  6.68221638E-02
 -0.60234100    
  0.55563998    
  0.43297139    
 -0.59713215    
  0.21843755    
 -0.53630459    
  0.18768328    
   1.0130584    
 -0.80174911    
 -0.34255210    
  0.40952221    
 -0.19126864    
  0.20334119    
 -0.37396690    
  8.36139023E-02
  0.52146411    
 -0.46430483    
 -0.33950725    
  0.40782723    
 -0.35937417    
  0.31105599    
 -0.33153474    
  0.15906441    
  0.69314736    
 -0.51082593    
  0.75722569    
 -0.76213968    
   1.1668380    
 -0.89279604    
 -0.67459309    
 -0.26826409    
   1.3470734    
 -0.59330106    
  0.20025909    
 -0.16469970    
 -0.37747550    
  0.64084786    
 -0.52661020    
  0.15739180    
  0.24046864    
 -0.40928999    
 -3.50921936E-02
  0.24201111    
  0.54210669    
 -0.74329692    
  6.09608628E-02
 -0.13199598    
  5.95421903E-02
  9.89826098E-02
  0.26115498    
  0.11058871    
 -0.14755352    
 -0.15345341    
  4.29650806E-02
 -0.26611036    
 -0.13702092    
  0.71732801    
  4.34122309E-02
 -0.45572785    
 -0.10307208    
 -0.27443686    
  0.59029001    
  8.77058953E-02
  3.37747037E-02
  0.11490854    
 -0.28768191    
 -0.39890751    
   1.1072896    
 -0.81960732    
 -0.18232185    
  0.30661932    
 -7.17791617E-02
 -0.27688736    
  9.36360508E-02
 -0.33535531    
  0.15191673    
  0.22716206    
  0.15796258    
 -0.12638147    
  8.91685858E-02
  5.53137809E-02
  0.41291156    
 -0.46822411    
  0.35525200    
 -0.57721156    
  0.98378372    
 -0.79067200    
  0.14505020    
 -9.27809849E-02
 -0.13353086    
 -0.35894531    
  0.61436635    
 -0.15483475    
 -0.24246866    
  0.35971943    
 -0.17638174    
 -0.22060964    
 -3.21569368E-02
  0.51082534    
  5.34474552E-02
  0.51675570    
 -0.91850978    
  0.12024952    
  0.14211504    
 -0.21887979    
  0.26888973    
 -0.10716809    
 -5.10550737E-02
  5.55706881E-02
  3.97404395E-02
 -0.17972746    
 -0.10939785    
  0.66975385    
 -0.50492620    
 -0.12516242    
  0.32449606    
 -0.20918468    
  8.08034986E-02
 -0.64413887    
  0.73570704    
 -1.25786839E-02
  0.22567186    
 -0.39042684    
 -0.18531187    
  0.14986347    
  0.73355681    
 -0.46802509    
 -0.18628187    
 -2.40973569E-02
  0.21432415    
 -0.21921460    
  0.53120488    
 -0.49273765    
  0.25288570    
 -0.14564022    
 -3.88815179E-02
  0.13573198    
 -0.37889731    
   1.2874669    
  -1.1365317    
  0.34060454    
 -0.38505545    
  0.58385068    
 -0.64100939    
  0.30228114    
 -0.12174292    
 -0.12844229    
  0.15487579    
  2.45316699E-07
 -0.41419864    
  0.43995109    
  7.35023245E-02
 -0.14826314    
  3.14630680E-02
 -0.35163134    
  0.49177784    
  0.43825471    
 -0.56959075    
 -0.34175000    
  8.28869268E-02
  0.35894516    
  0.29951671    
 -0.25679189    
 -0.30429679    
  7.44753703E-02
  0.44762629    
 -0.41932166    
  0.17453915    
 -0.10275961    
  3.40462662E-02
 -0.14374501    
  0.19273449    
 -5.31822182E-02
  6.11190870E-02
  0.15697031    
 -2.04788633E-02
 -0.29924238    
  0.17062527    
 -0.13858536    
 -5.08185662E-02
  9.91799384E-02
  0.31415236    
 -0.46687350    
  0.74668813    
 -0.18137436    
 -0.50233865    
 -0.24930346    
  0.20121856    
  0.42336601    
 -0.15684251    
 -0.26652348    
 -0.29592663    
  0.39882040    
  0.23287375    
 -0.30186668    
  0.60872942    
 -0.67772239    
  2.02029496E-02
  0.61247945    
 -0.31237486    
 -5.32447398E-02
 -1.57482699E-02
 -0.50554842    
  0.96758384    
 -0.43078256    
 -0.16705383    
  0.27279881    
 -0.52476346    
 -0.22168186    
   1.0149133    
 -0.71995825    
 -0.31709650    
  0.18975583    
  0.31508183    
 -0.25518334    
 -0.10406920    
  0.20359820    
  0.35139772    
 -0.23712936    
  0.29470003    
 -5.01895212E-02
 -0.25869444    
  0.14183053    
  8.70116577E-02
 -0.31845444    
  0.11778376    
 -0.15492177    
   1.1075810    
  -1.0968283    
 -6.63225576E-02
  0.15333375    
 -0.10863333    
  0.35885864    
 -0.40355840    
  0.10307131    
  0.13030538    
  7.83013105E-02
 -9.19681117E-02
  0.36170807    
 -0.24494459    
  0.13709678    
 -0.22225450    
  0.44468579    
 -0.51845276    
  4.77331365E-03
 -1.43889524E-02
  0.29129863    
 -0.26743037    
 -8.35868195E-02
  0.89031500    
  -1.0944111    
  0.15684265    
  0.26319140    
 -0.89381760    
  0.69314796    
  9.62284431E-02
 -7.12886676E-02
  5.27691171E-02
  0.17135815    
  7.94370845E-02
  0.67664850    
  -1.0784833    
  0.51840514    
 -0.32169473    
  0.16430330    
 -0.20997399    
 -4.78562862E-02
  0.11995954    
 -3.99157926E-02
  0.25782955    
 -0.65204477    
  0.47251767    
  4.17560758E-03
 -0.13830538    
 -0.25473863    
 -5.06446436E-02
   1.0452662    
 -0.51006514    
 -0.39600402    
  0.19448881    
 -0.32078117    
  0.28286257    
  0.24701096    
  5.14820777E-02
 -0.45506176    
 -8.23990926E-02
  0.35298681    
  0.11778315    
 -0.19854531    
  0.10629468    
  8.45575407E-02
  0.15028210    
 -0.17372051    
 -0.19105597    
  0.13830489    
  3.68140154E-02
 -0.59019858    
  0.44802544    
 -9.20746326E-02
 -0.22695729    
  0.23705928    
  0.45608836    
  0.28608817    
 -0.32174903    
 -0.64482921    
  7.85898566E-02
  0.94607496    
 -0.70907432    
 -0.22544058    
  4.49515991E-02
  0.65962428    
 -0.43868086    
 -0.11668176    
  0.20112096    
 -0.22112055    
  0.76617223    
 -0.85043252    
 -6.82084858E-02
  0.29792371    
  0.21525215    
  0.10992704    
 -0.37900496    
 -0.31099370    
  0.13510269    
  0.12871191    
  0.24323060    
  3.78066604E-03
 -0.33270657    
  0.16462252    
 -0.22425985    
  0.94166416    
 -0.24017264    
 -0.50438249    
 -0.27854881    
 -0.33526155    
  0.66739488    
 -0.54024005    
  7.88930878E-02
  0.19374955    
  0.90025353    
 -0.76246947    
  0.22906648    
  0.18297751    
 -0.12188997    
 -0.20025840    
  0.42192066    
 -0.58897454    
  0.46262336    
 -0.49523565    
  5.89975826E-02
  0.25189325    
 -0.33890504    
 -0.22884248    
  0.33135706    
  5.97190075E-02
  0.10969902    
  1.29033057E-02
 -0.29053506    
   1.1487619    
  -1.2197974    
 -0.30625868    
   1.0874393    
 -0.79975760    
  0.51207471    
 -0.56996930    
  0.37179136    
  0.38858071    
 -0.21313176    
 -9.22497213E-02
 -0.12516306    
  0.33306512    
 -0.32831380    
  9.05596763E-02
  0.15229329    
 -0.52580774    
  0.30637497    
 -1.86913051E-02
 -6.83184937E-02
  3.96087952E-02
 -4.86599328E-03
  7.06178173E-02
  8.70116055E-02
 -4.69166823E-02
 -0.52106643    
   1.5266960    
  -1.1612353    
  0.23531373    
 -0.47647700    
  0.81237227    
 -0.44215286    
 -0.43043885    
  0.54472744    
 -8.03251658E-03
 -0.46357188    
  0.19716729    
  0.20401403    
 -0.11350000    
 -6.45386204E-02
  3.52687053E-02
   1.1469313    
  -1.1719947    
  0.21805480    
 -0.12136137    
 -0.19811298    
  0.21184431    
 -0.38968059    
  6.68972265E-03
  0.30748439    
  0.30228108    
 -7.13251084E-02
 -0.13742958    
  0.40843725    
 -0.64393288    
  0.49717358    
 -0.56737697    
  0.18232231    
  0.44507393    
 -0.54595506    
  0.34994838    
 -0.34437674    
  0.27510336    
 -0.12572661    
 -9.00600627E-02
 -9.32189524E-02
  0.30053058    
 -0.22314420    
  6.18756488E-02
  0.66268754    
 -0.24069348    
  5.11294380E-02
 -3.12033645E-03
 -0.38382554    
 -4.59821988E-03
  8.81628841E-02
 -0.43110839    
  0.75606066    
 -0.11625990    
 -0.26510727    
  4.82118878E-07
 -0.11332845    
 -0.27443671    
  0.41853729    
 -0.10008422    
 -0.33838731    
  0.32392949    
  0.87869990    
 -0.79492933    
  2.64334735E-02
  1.72417238E-02
 -0.23496446    
   1.4478720    
  -1.4920782    
  0.23102216    
  0.48447242    
 -0.56863409    
 -0.33940300    
  0.41907156    
  6.11542426E-02
 -8.85526910E-02
 -0.50774312    
  0.20763861    
 -1.25796851E-02
  0.16315174    
 -0.16950017    
  0.37309998    
 -0.11122593    
  0.17494172    
  1.22703090E-02
 -5.00105657E-02
 -0.15201578    
  0.12164537    
  0.17347173    
 -0.30010429    
  0.14841962    
  0.25035629    
 -0.18366510    
  0.42410722    
  -1.1839459    
  0.68882757    
 -0.12429801    
 -0.34138709    
  0.71699822    
 -0.33714506    
 -0.26899064    
  0.99233651    
 -0.78161561    
  0.25851083    
 -0.17693119    
 -0.11204006    
  0.10278042    
 -0.29546493    
  0.11221241    
  5.57179889E-03
  4.34844680E-02
  0.58364135    
 -0.49220711    
  0.17745556    
  0.44008934    
 -0.90199530    
  0.20884913    
  0.44482026    
  8.05589557E-02
 -0.60716903    
  9.22062546E-02
  5.05161658E-02
  0.12051623    
 -4.46508043E-02
 -7.58653507E-02
 -0.24430235    
  0.39492744    
  7.35023245E-02
 -3.20026167E-02
  0.28156579    
 -0.68095112    
  0.14632873    
  0.61135757    
 -0.46095297    
  0.44952476    
 -0.70470840    
  0.26860574    
 -5.95132560E-02
  0.70952213    
  -1.0098616    
  0.79019326    
 -0.20808382    
 -0.32023501    
 -0.18232185    
  0.29354730    
 -0.18232235    
  5.25018107E-03
 -0.14632717    
  0.27395132    
 -4.61818464E-03
 -8.70106220E-02
  5.03810169E-03
  0.35214168    
  0.27075538    
 -0.48685625    
  9.61076319E-02
  0.54528463    
 -0.44672030    
 -5.56727201E-02
 -0.16566625    
 -0.26101410    
  0.21962902    
  0.10253941    
 -0.28204748    
  0.20728765    
 -0.23577936    
  0.50619107    
 -0.37627846    
 -0.31339070    
 -1.39868138E-02
  0.32737669    
  5.43346703E-02
  3.35373386E-07
  8.29967037E-02
  0.43166715    
  9.05968398E-02
 -0.62959301    
  0.31800598    
 -9.78220478E-02
  0.70298034    
  -1.1737754    
  0.88804722    
 -0.62763238    
  0.75463212    
 -0.87914568    
  0.11962266    
 -4.00050245E-02
  0.17720635    
 -0.18746385    
 -0.33338442    
  0.90616781    
 -0.43346974    
 -0.15489756    
  0.20304760    
 -8.93460140E-02
 -0.22431274    
  0.11583110    
 -0.26706198    
 -0.27193365    
  0.30538177    
  1.58779358E-07
  0.14660279    
  0.83832955    
 -5.29761948E-02
 -0.53973716    
 -0.35985389    
  0.48893136    
 -0.16989829    
 -7.69608021E-02
  0.55100751    
 -0.76172912    
 -0.17494084    
  0.23483916    
  0.12550500    
  0.14310066    
 -7.85619467E-02
  0.29367384    
 -0.37371716    
  0.48550817    
 -0.27917156    
  7.74314627E-02
 -0.31551674    
 -0.16315252    
  0.26528072    
 -0.18621288    
  0.27443668    
 -4.54618186E-02
  0.12242370    
 -0.43681493    
  0.18019550    
  0.22738965    
 -0.12149832    
 -2.42145713E-02
  9.75579396E-03
  0.14018406    
 -4.75253202E-02
  1.75445564E-02
  0.27234769    
 -0.60448074    
  0.38711622    
 -0.43046728    
  0.27494335    
 -0.10642972    
 -5.49585707E-02
 -2.86557283E-02
  6.74414933E-02
 -3.31514217E-02
  0.42768848    
 -0.17139229    
  0.18954206    
 -3.60364281E-03
 -9.06277448E-02
 -6.95578605E-02
  0.18514231    
 -6.92445263E-02
 -0.29652607    
 -0.20803067    
 -0.17733455    
  0.38027516    
  0.13353188    
 -0.15415144    
  9.90917385E-02
 -0.19753182    
  0.32158390    
  2.80360467E-07
 -0.25489208    
  3.17479931E-02
  0.48870775    
 -0.71576500    
  3.21561880E-02
  0.10788823    
 -0.12705873    
  0.21406955    
  7.52231777E-02
  0.22796322    
 -0.50443518    
  0.53100270    
 -0.28893101    
  7.69617558E-02
  4.61840350E-03
  0.38529345    
 -0.23576199    
  9.81922448E-02
 -0.34441727    
  7.33833611E-02
 -0.33270562    
   1.1887256    
 -0.39252278    
 -0.81613594    
  0.47669286    
 -0.14310046    
 -0.37469259    
 -0.33787253    
   1.5612357    
 -0.84867013    
  0.44011435    
 -0.33091530    
 -0.21029606    
  0.17072995    
 -0.13417231    
  0.11149590    
  2.26768665E-02
 -0.12396798    
 -0.10705373    
  0.18043737    
  0.10724532    
 -7.47606531E-02
 -3.24846096E-02
  0.15684211    
 -0.21511109    
  8.61780643E-02
  6.65430203E-02
 -0.35117280    
  0.16799083    
  0.60143858    
 -0.25252554    
 -0.35927641    
  0.19354269    
 -8.03998709E-02
 -9.25230458E-02
  0.64346343    
 -0.54168159    
  0.14156388    
 -0.45886680    
  0.11918927    
  0.15575491    
  1.90490261E-02
 -0.15808976    
  0.21314950    
 -0.43491316    
 -0.22314346    
  0.46134576    
  5.80637120E-02
  0.19506066    
  0.26851186    
 -0.12710027    
 -0.15843377    
 -0.35117280    
 -0.15110669    
  0.54017812    
 -2.51061097E-02
 -8.85526910E-02
  1.37927504E-02
  6.19663410E-02
  1.70217734E-02
 -0.43110839    
  0.59066874    
 -0.41268510    
  5.29215001E-02
 -0.46383753    
  0.52385473    
  0.67353880    
 -0.66869628    
  6.99594095E-02
  0.26028335    
 -0.22488092    
 -6.74407408E-02
  0.77139908    
 -0.52890903    
 -2.21411958E-02
 -0.49112138    
  0.43746772    
 -1.69329695E-07
  5.36525957E-02
 -5.36528565E-02
  4.23954241E-02
 -0.30161488    
 -5.11519564E-03
  6.45388812E-02
  1.90490261E-02
 -9.38960388E-02
  0.10794834    
 -8.74342397E-02
  0.34081367    
 -0.39290911    
 -7.20541403E-02
  0.19280355    
  0.18940516    
 -0.39960030    
  0.80113572    
 -0.47473919    
 -0.27510253    
  0.69314742    
 -0.52012897    
 -0.33553785    
  0.17356892    
 -0.22039965    
  0.19254337    
  0.17095785    
 -0.16532317    
  0.42401874    
  1.45990485E-02
  7.22046383E-03
 -5.54673150E-02
 -0.15605384    
  0.31724057    
 -0.25687730    
 -0.27245671    
  0.21652815    
 -0.33293933    
  0.91875672    
 -0.40423399    
 -2.61694584E-02
 -0.42845505    
 -9.12480056E-02
  0.32824963    
 -0.35405692    
  0.43762228    
 -2.56423093E-02
  0.28442964    
  6.92096874E-02
 -0.47304755    
  0.40708938    
  2.56419629E-02
 -0.57959223    
  0.34531143    
 -0.48450920    
  0.47647575    
 -0.24042924    
  4.02068309E-02
 -9.82700065E-02
  0.39086649    
 -0.36936072    
  3.14152911E-02
  0.18746290    
 -4.81491946E-02
 -2.26763282E-02
  0.97334713    
 -0.64081484    
 -0.16406853    
 -0.44097087    
  0.31735796    
 -0.11122593    
  0.48399800    
 -0.55509508    
  0.39133093    
 -0.43985820    
 -3.94425876E-02
  0.25704494    
  0.24686034    
  0.91629052    
  -1.2417128    
 -0.11718144    
  0.42861828    
 -0.75862515    
 -1.51520101E-02
  0.73060495    
 -0.28768232    
 -4.91362391E-03
 -0.28932530    
  0.45258346    
 -0.11987644    
  0.43947113    
 -0.42077857    
  0.28071380    
 -0.20495370    
 -0.17803895    
 -5.14228828E-03
  0.36335382    
 -0.11375890    
 -0.37578967    
  0.20544407    
  0.20972070    
 -3.53668220E-02
 -0.16487379    
  0.23812473    
 -0.21021593    
  0.88460106    
 -0.37469310    
 -0.67404616    
  0.35937390    
 -0.40924656    
  0.30178669    
 -0.52351093    
 -0.18658653    
  0.55103248    
  4.08707990E-07
  0.41037887    
 -0.17062597    
  0.14748435    
 -0.42744407    
  0.17373745    
 -3.06371804E-02
  0.40398297    
 -4.24304456E-02
 -0.33957276    
 -0.17538905    
  7.96432868E-02
  2.36408059E-02
 -9.07893138E-07
  1.85194481E-02
  3.60397510E-02
 -2.69071572E-02
 -0.40319416    
 -0.11523543    
  0.84838754    
 -0.70630580    
  0.56621695    
 -0.40734628    
  2.77178145E-07
  0.31691197    
  3.63677517E-02
  6.52818978E-02
 -0.24285257    
  0.53701943    
 -0.86499727    
 -6.10349961E-02
  0.35527512    
 -0.11411314    
  0.12386915    
  9.66228172E-03
  4.69573513E-02
  0.18384974    
 -0.27503935    
  1.99015643E-02
  0.57843822    
 -0.24973683    
 -0.21256128    
 -0.15634617    
 -0.33135805    
 -9.74549577E-02
   1.2195982    
 -0.68850607    
 -0.34484029    
  0.26286718    
  0.39027530    
 -0.38526210    
  2.95584239E-02
  0.22895207    
 -0.53294736    
  0.51738280    
 -0.26826409    
 -0.27578744    
  0.19017397    
  0.75541347    
  0.33007801    
 -0.72769988    
 -0.70889592    
  0.35667565    
  0.19153859    
 -0.34754333    
   1.3086834    
  -1.0473187    
 -9.43105221E-02
 -0.20679453    
  0.13858591    
  1.74938887E-02
 -0.12285348    
   1.4960568    
 -0.41724697    
 -0.74795502    
  8.97458717E-02
 -0.16783464    
  0.12396815    
  0.29661098    
 -0.12783313    
 -0.37745255    
  8.47067311E-02
  8.27713311E-02
  0.26164538    
 -0.44583672    
 -0.10037912    
  0.40753365    
 -0.35313955    
  0.15246932    
 -0.11778370    
  0.60716844    
 -0.31382069    
 -0.10253928    
  5.92425987E-02
 -0.26724261    
 -0.47116014    
  0.58572602    
  0.36335382    
  1.43920460E-07
 -0.26991925    
  0.27706277    
  7.53777176E-02
 -0.58976978    
 -9.11220752E-07
  0.27419952    
  4.85743284E-02
  0.15168437    
 -0.31521812    
  0.12396815    
  2.21740212E-02
  0.23708072    
 -0.30983961    
 -0.13083947    
  0.34640712    
  1.50944656E-02
 -0.43395627    
  7.24552050E-02
  0.19478816    
  0.12464219    
 -6.45382479E-02
 -0.19743510    
  0.48198703    
  0.38754144    
 -0.65147412    
 -0.34796584    
 -0.11633988    
  0.45610908    
 -0.52324831    
  0.38204551    
 -0.23386507    
   1.1105168    
 -0.87192386    
  0.62734973    
 -0.83064395    
 -5.95409535E-02
  7.67331272E-02
 -0.14004587    
  0.63598841    
 -0.40373647    
  0.42428496    
 -0.34943694    
 -0.25613371    
  0.37818146    
 -0.13170972    
  0.85627234    
 -0.70768487    
 -0.27796704    
 -0.30814797    
  0.77261156    
 -0.40027022    
  0.20958047    
 -0.23582934    
  0.83890373    
 -0.74747026    
  9.66228172E-03
  0.80879152    
  -1.0837351    
  0.24567318    
 -0.10977115    
  0.21760316    
 -0.42566696    
  0.28768244    
 -0.42608419    
  0.52324891    
  0.84729743    
 -0.59855884    
 -0.48821932    
  0.30228105    
 -0.25629497    
  0.19349562    
  0.29114795    
 -8.29299763E-02
  0.31640097    
 -0.52000052    
  0.22957467    
 -0.51572120    
  0.31342173    
 -0.35092530    
  0.32824963    
 -0.25459632    
  2.91557312E-02
  0.40546528    
  0.42444053    
 -0.70575762    
  0.15051845    
 -7.71348551E-02
  0.18859088    
  6.42945692E-02
 -0.20229992    
 -0.35731491    
 -4.59090322E-02
  0.90413636    
 -0.35125473    
 -0.68929273    
  0.71971405    
 -0.56996930    
 -5.44342883E-02
 -5.01890481E-02
  0.39065048    
  1.48147754E-02
  0.42488354    
 -0.18232118    
 -0.18540253    
 -0.31268430    
  0.31730175    
 -4.23588939E-02
  0.81519449    
  -1.0651370    
  0.38046384    
  0.15956125    
 -0.35976380    
 -6.93616048E-02
  5.50980400E-03
  0.28493139    
 -4.22007218E-02
 -8.54448453E-02
  0.57095277    
 -0.49416563    
 -0.51082492    
  0.64490002    
 -0.15161926    
 -9.26591828E-02
 -1.46697648E-02
  0.25513881    
  0.26938567    
 -0.77513635    
  6.30856259E-03
  0.12405342    
  0.12516285    
  0.21130913    
 -6.55975044E-02
  0.32306555    
 -5.35564274E-02
 -0.58584726    
  0.79792643    
  -1.0037791    
  0.41021639    
 -2.39823312E-02
  0.25185359    
 -0.19983304    
 -0.14345600    
  0.80142909    
 -0.59545314    
 -0.20067015    
  0.20498995    
 -0.21562901    
 -0.20067047    
 -4.68309335E-02
  0.18687664    
 -0.25782844    
  0.27473137    
  0.52634662    
 -0.58383411    
  0.27727318    
 -4.58792262E-02
 -4.31724861E-02
  0.25782937    
 -0.10788888    
 -0.43110839    
  0.22054200    
  0.21896860    
 -0.12460475    
 -9.95839089E-02
  3.09303720E-02
  0.20159343    
 -4.67174277E-02
  0.27234769    
 -0.43742752    
 -0.16705330    
  6.45378083E-02
  0.17184950    
  2.36408059E-02
  0.72306925    
 -0.52452433    
 -0.55388433    
  0.58407569    
  0.30244219    
 -0.64487964    
  0.22419056    
 -8.73923823E-02
 -3.72129269E-02
 -0.12611131    
  9.23730731E-02
  0.37223977    
 -0.60895503    
  0.44005680    
  0.16889887    
 -0.31972089    
  4.54621837E-02
  8.51581842E-02
  7.84715489E-02
  9.70238373E-02
  1.36059429E-02
 -2.39330716E-02
 -0.25032651    
 -0.14824311    
  0.21278104    
 -0.37469265    
  0.56048089    
 -0.40893209    
  8.00430477E-02
 -0.23159184    
  4.73468751E-02
  0.20329550    
 -6.32811859E-02
  0.10937338    
  0.31105506    
 -0.15305082    
  8.12257454E-02
  1.40851401E-02
 -0.20925477    
 -0.18924275    
  0.24376318    
 -0.41985381    
  0.58847618    
  0.24632132    
 -0.85995561    
  0.61018056    
 -0.39856946    
  0.29282388    
 -0.46693099    
  0.26283693    
  0.16886699    
 -0.12728938    
 -0.25649941    
  0.61723775    
 -0.72195005    
  0.84358031    
 -0.44245341    
  0.35493398    
 -0.55657226    
 -1.06951511E-02
  0.19920367    
 -0.26016396    
  0.24686059    
 -0.52884436    
  0.28768140    
  0.37077931    
 -0.17997101    
  9.40288231E-02
 -8.46825466E-02
  0.11415916    
  3.66642252E-02
 -0.22815581    
 -0.24344797    
  0.64387596    
 -0.41561720    
  2.51906663E-02
  0.23795836    
 -0.12961701    
  0.23732805    
 -0.59272778    
  0.29086179    
  0.63177782    
 -0.63177818    
  0.82040888    
  -1.1635696    
 -0.39877635    
  0.32208419    
 -0.33213356    
  0.59226638    
  0.20624204    
 -8.04211795E-02
 -4.02064994E-02
  4.02068309E-02
  0.44884533    
 -0.66218573    
 -1.84620284E-02
  0.56404209    
 -0.32243672    
 -0.34627709    
  0.22727311    
  0.16663191    
 -0.11314339    
  0.43286440    
 -0.32438436    
  9.78556126E-02
 -0.22208425    
 -0.12975831    
  0.25865072    
 -3.30995992E-02
 -0.22554936    
  6.97965100E-02
  0.11152159    
  6.79877326E-02
 -0.27369654    
  0.39304280    
 -0.19237109    
  0.29146275    
 -0.12014402    
 -0.28343549    
  0.49717358    
 -9.73738581E-02
 -0.40546578    
  0.17184950    
  0.95477504    
 -4.52051200E-02
  -1.3174303    
  0.14693050    
  0.27988815    
  0.58412874    
 -0.48583475    
  0.11636386    
 -0.44605035    
  0.29063606    
  0.14014702    
  0.23537575    
 -0.35363990    
  4.23794724E-02
  0.12467501    
 -0.62586486    
  0.15805660    
  0.25196430    
  4.53594141E-03
  9.00924206E-03
  0.18753923    
 -0.10577333    
 -0.34144369    
  0.11519578    
  3.56274024E-02
  1.98023356E-02
 -0.18232185    
   1.3427111    
 -0.96508121    
 -0.22516091    
  0.93033296    
  -1.1066114    
  0.94010156    
 -0.58402896    
 -0.35607138    
  0.69013017    
 -0.39047182    
 -0.18589926    
  0.41260833    
  8.84926468E-02
  9.72425006E-03
 -0.17974405    
 -0.10578995    
  6.23899698E-02
  0.90981835    
  -1.0433502    
  0.25131461    
 -0.27462468    
 -9.38960388E-02
  0.23037152    
 -0.17005125    
 -4.89029661E-03
  0.46262330    
 -4.09510210E-02
 -0.49276966    
  0.15113947    
  0.40697277    
 -0.27174526    
 -2.40008384E-02
  0.90570861    
  -1.2792988    
  0.26687971    
 -0.10937226    
  0.62558872    
 -0.68778545    
  0.23695160    
 -0.28067389    
 -0.19695239    
  0.43451777    
 -0.11174364    
  0.27778095    
  0.20810595    
 -0.23074789    
  0.46713671    
 -0.66484290    
 -2.83045247E-02
 -0.29247743    
  0.42241469    
  0.39419746    
 -0.70168197    
  0.20585260    
  8.89478251E-02
  0.36345991    
 -0.45707083    
  0.37059599    
 -0.39423877    
  0.51273745    
 -0.53206176    
  1.93234943E-02
  0.92296714    
 -0.87623006    
 -0.26510867    
 -6.13698550E-02
  0.20526218    
 -4.21113148E-02
  0.35020274    
 -0.38299149    
  0.56278491    
 -0.30900526    
  5.45211658E-02
  0.18232192    
 -0.65969908    
 -5.40674515E-02
  0.49824691    
 -0.19506064    
 -0.26905259    
  0.47669286    
 -0.49703190    
  0.45011556    
 -0.10584617    
  7.92957619E-02
 -0.33826813    
  0.20921081    
  0.49953780    
 -0.45464215    
 -0.27958474    
 -4.62129638E-02
  0.42773804    
 -4.04545777E-02
  2.71515064E-02
 -0.11332845    
  9.98461246E-02
  0.56284225    
 -0.54047054    
  0.11679917    
 -9.05973241E-02
  2.55332831E-02
 -4.73203585E-02
  8.03816840E-02
 -0.32354724    
 -6.37904480E-02
  0.48412538    
 -8.86904374E-02
 -0.16632111    
  0.15822420    
 -0.34627712    
  0.68738383    
 -0.82255810    
  0.15790384    
  8.09067413E-02
  0.17538933    
 -0.28478694    
  6.16443492E-02
 -2.75495406E-02
  3.29708606E-02
  0.30110535    
 -0.12783308    
 -0.41002056    
  0.25814092    
  0.36405522    
 -0.47590330    
  0.44983101    
  0.33916366    
 -0.64589435    
 -0.14903648    
  0.48550799    
 -0.37303051    
  0.15262921    
 -0.18506487    
  1.63499992E-02
  0.65737993    
 -0.30939102    
 -0.37538686    
 -3.96644883E-02
  0.42643812    
  2.60723773E-02
 -0.30249670    
  0.20202677    
 -0.10716809    
 -0.29221642    
  0.34937552    
 -0.43144044    
  0.36061493    
  0.19900171    
 -4.61621583E-02
 -6.92741200E-02
 -0.14994040    
  0.45332116    
 -0.34649077    
  0.16229849    
 -0.37776196    
  0.33569103    
  1.55045912E-02
  3.40293534E-02
 -0.20564020    
  4.02740650E-02
  3.02402042E-02
 -2.58633140E-02
  8.37309286E-02
  0.70114702    
 -0.79806530    
  0.89843351    
  -1.1890694    
  0.43844604    
 -5.49160540E-02
 -0.42583308    
  0.42985654    
  0.35184380    
 -0.74533385    
  0.35249999    
 -0.16325718    
  0.22805731    
 -3.92940594E-03
 -0.10361212    
 -4.92265336E-02
 -5.66192456E-02
 -9.67677757E-02
  5.71591966E-02
  3.47431488E-02
 -0.24160561    
 -4.44526523E-02
  4.44517583E-02
  0.11709215    
 -5.68337925E-02
  0.17645618    
 -2.93860552E-07
  0.24640054    
 -0.52109510    
  0.66700190    
 -4.40006144E-02
 -0.18996274    
  0.44511455    
 -0.61331016    
  0.60793459    
 -0.31039980    
 -0.20763853    
 -0.46368897    
 -3.66346315E-02
  0.26694623    
  0.38428983    
  0.48879495    
 -0.95027530    
  0.64574456    
 -2.62311641E-02
 -0.49217430    
  2.03608650E-07
  0.19223616    
  0.88624775    
 -0.60305953    
 -0.48635259    
   1.0284417    
  -1.1448524    
 -9.03842524E-02
   1.3484238    
 -0.93398982    
 -9.35263559E-02
 -6.06253706E-02
  0.35927603    
 -7.15938956E-02
 -0.15610625    
 -9.57666263E-02
 -0.17531176    
  3.52985784E-02
  6.70650378E-02
  0.21772370    
 -0.30228114    
  0.19207732    
  9.70741585E-02
  4.73206528E-02
 -0.34830761    
  0.15923981    
 -0.38536450    
  0.16475430    
  0.58285141    
 -0.12398567    
  7.96823110E-03
  0.26966384    
 -0.43311757    
  7.64418095E-02
  0.58586037    
 -0.33791870    
  0.46661982    
 -0.88912177    
 -0.17410746    
   1.3519692    
  -1.2695698    
 -0.10724612    
  0.94725269    
 -0.41773543    
 -0.31521812    
  6.86550438E-02
 -7.88586587E-02
 -6.89926893E-02
  0.11411306    
 -0.10318404    
 -0.25910929    
  0.54134119    
 -0.37320518    
  0.34830669    
 -0.11097812    
  0.74350107    
 -0.80148792    
  0.11722986    
 -0.29063624    
  0.55368137    
 -0.24550019    
  0.21791291    
  6.43200576E-02
 -0.29977694    
  3.05030830E-02
 -1.73162241E-02
 -0.16586472    
  0.27731904    
 -0.29290318    
  0.40371880    
 -0.55004549    
 -8.20648223E-02
  0.11191765    
  0.23484008    
  0.19388252    
 -0.45857415    
  2.39532441E-02
  0.20763969    
  0.10919891    
 -0.14841977    
  2.46927775E-02
 -2.97049023E-02
  0.24008493    
 -0.30764267    
 -2.17397828E-02
  0.11900350    
  0.54910767    
 -0.10692699    
 -0.41808352    
  0.11672410    
 -0.14571211    
 -0.23052436    
  0.44973779    
 -0.12568776    
  1.76997241E-02
  0.18012634    
 -0.17574963    
  0.24303173    
 -0.23433603    
 -0.23293105    
  9.87821221E-02
  0.16400300    
  0.12984850    
 -0.22222202    
 -3.27897258E-02
  2.81716250E-02
  0.37411475    
 -0.28556138    
 -4.77316156E-02
 -0.50344485    
  0.42488357    
  0.42765269    
 -0.45692286    
  0.10337888    
 -0.23549604    
  0.88995868    
 -0.63676226    
 -0.34175000    
  0.24512218    
  0.13534142    
 -2.99805738E-02
 -0.39465404    
  0.48996466    
 -0.13071127    
 -9.44091082E-02
  0.11226712    
 -0.32678431    
  0.15327312    
  0.38418791    
 -3.59043991E-03
 -0.30461091    
 -0.45547470    
  0.53514373    
 -2.27805413E-02
 -2.80385185E-02
 -0.13692217    
  0.83479804    
 -0.66983664    
  1.82661843E-02
  0.14701450    
 -0.13353087    
 -0.21868849    
  0.84967589    
 -0.96122849    
 -6.23129308E-03
  0.61518598    
 -0.24794163    
 -0.23841086    
 -3.35233547E-02
  0.47849014    
 -0.34070602    
 -0.28438699    
  0.54064006    
 -0.11778340    
 -0.41629925    
  0.34484121    
 -0.33185315    
  0.39029711    
  0.52728295    
  0.27927074    
 -0.55669570    
 -0.13450395    
 -8.52445140E-02
 -0.13111326    
 -0.20282005    
  0.35489845    
  0.82147813    
  -1.3646338    
  0.21164997    
 -5.95409535E-02
  0.21945621    
  0.22412817    
 -0.13016240    
 -4.49357461E-03
 -0.10435975    
  0.18232179    
  2.80360467E-07
 -3.82210799E-02
 -9.53101218E-02
 -0.17095748    
  0.22652845    
 -0.15565407    
  0.41245863    
 -0.39162499    
  0.69572073    
 -0.56090117    
  0.16566741    
 -1.53852981E-02
  6.01687878E-02
  0.43187740    
 -0.60692579    
  0.44524312    
 -0.42800140    
 -0.20304689    
 -0.16467777    
  0.62283063    
 -0.50642014    
  3.24346684E-02
  0.16623624    
 -0.29673111    
  0.92473966    
 -0.66939270    
  5.03543541E-02
  4.36749496E-02
  8.20130482E-02
 -0.30089301    
 -6.02919385E-02
  0.30864742    
 -6.42621741E-02
 -0.21652813    
  0.42720529    
 -4.77150418E-02
 -0.62766987    
  0.33244070    
  0.39190564    
 -0.38185498    
  0.38865781    
 -0.40377158    
 -0.18333814    
  0.25199237    
  0.12878104    
 -0.45020077    
 -1.98018942E-02
  0.53454185    
 -3.91412573E-03
 -0.10754135    
  0.33459878    
 -0.22314382    
 -0.31406903    
  0.27422309    
 -0.15347278    
  0.31802246    
  0.39157641    
 -0.32166442    
  0.44847161    
 -0.98976761    
 -5.26262568E-07
  0.56669372    
  4.89393622E-02
 -0.32519251    
  0.26363501    
 -5.88406473E-02
 -0.45198461    
  8.61287564E-02
   1.0454432    
  -1.1054626    
  4.53482494E-02
  0.22805731    
 -0.26314858    
  4.48954850E-02
  0.22606578    
 -0.16000496    
  7.47598782E-02
 -0.21680853    
 -0.11712531    
 -0.13946533    
  8.54570033E-07
  0.30788508    
 -0.13353133    
  0.77010834    
 -0.31449312    
  2.85732318E-02
 -0.10771098    
 -0.48501709    
  0.63411397    
 -0.20556225    
 -0.12820986    
  0.26018512    
  0.92714059    
 -0.94920081    
 -0.39621484    
 -0.15507178    
  0.59492987    
 -6.62009567E-02
 -5.06928489E-02
  1.19288405E-02
 -0.26553223    
  0.55518728    
 -0.56555128    
  0.14967653    
  0.22761740    
 -0.55338520    
  0.39086628    
 -1.26848128E-02
 -8.89469609E-02
 -7.23204091E-02
  9.95087903E-03
  8.53601545E-02
 -0.12577030    
  0.63203913    
 -0.72374731    
 -3.44864950E-02
  0.48954841    
 -0.31800541    
  0.33224052    
 -0.48066083    
  0.51538670    
 -9.66758505E-02
 -0.26048616    
  2.88487934E-02
  6.70999896E-07
  2.34210044E-02
  2.73997746E-02
  2.66684256E-02
 -0.25319561    
  0.29191044    
  0.27814302    
  0.18338583    
 -0.34234065    
 -0.24014102    
 -0.25335684    
  0.52665091    
 -0.49050215    
  0.21720886    
  9.09720287E-02
  0.19313264    
 -0.18447480    
  0.62400013    
 -0.13584346    
 -0.37806600    
 -8.87678191E-02
  2.91081332E-02
 -0.25542068    
  0.38587433    
 -0.14698189    
  8.00431222E-02
 -0.22314323    
 -0.41755643    
  0.10389974    
  0.22839372    
  7.07367361E-02
 -0.27315316    
  0.18125238    
  0.55885196    
 -0.48665488    
  0.27642480    
  6.92442581E-02
 -0.28768173    
  0.47351873    
  0.71053904    
  -1.2470320    
 -0.33547187    
 -7.01811910E-03
  0.56563413    
 -0.35097763    
  0.17662360    
  6.89926967E-02
 -0.29810730    
 -0.22764470    
  0.81676096    
 -0.59512156    
  0.60503954    
 -0.37469420    
  0.17912692    
 -0.37979767    
  0.37578937    
 -0.42370227    
  0.38688898    
 -7.79606849E-02
 -0.35925210    
  0.12136097    
  0.23337755    
  0.16635787    
 -0.34416375    
 -0.24362293    
  0.38924134    
 -0.56195539    
  0.38893652    
  0.13976170    
 -5.46038076E-02
  1.51904374E-02
 -0.38064927    
  0.47641632    
 -0.41925868    
  0.30318618    
  0.82731909    
 -0.97635591    
 -0.33647248    
  0.28768137    
  0.55961537    
 -0.35667461    
 -0.19051902    
  0.50711465    
 -0.27659166    
  0.29135197    
 -0.34161457    
  0.12576970    
  0.88301587    
 -0.87847996    
 -0.18322670    
 -0.13353136    
 -0.40857506    
  0.64529091    
  1.45985521E-02
  0.26940036    
 -0.25501123    
  0.55004603    
 -0.51265842    
 -0.40088806    
  0.23132931    
  0.37231275    
  0.33164489    
  4.72533107E-02
 -0.66782910    
 -5.12940846E-02
  6.12442158E-02
 -0.16077365    
  0.20436433    
  4.72898828E-03
 -0.13083947    
 -0.11375791    
  0.69915289    
 -0.58539414    
  1.06946807E-02
  0.28101093    
 -0.44854930    
  0.34274238    
 -4.56709825E-02
  5.01242131E-02
  0.38903508    
 -0.59564835    
 -5.04316725E-02
  0.81983012    
 -0.46949714    
 -0.15752955    
  6.70999896E-07
 -0.35464600    
  0.36876282    
  0.39292532    
 -0.40231466    
 -0.20329392    
  6.16443492E-02
 -0.30228022    
  0.27473137    
  0.26793525    
 -0.25131425    
  0.29725191    
 -0.51082480    
  0.32768717    
  0.12429781    
  6.69709146E-02
 -4.98024933E-02
  0.47795042    
 -0.16609503    
 -0.43390265    
 -4.42329869E-02
  0.44648772    
 -0.48229831    
  4.58099544E-02
 -0.12152060    
 -6.97947815E-02
  4.13045362E-02
  0.37613752    
 -0.18232152    
 -0.36350051    
   1.2740606    
  -1.1160043    
  0.58843583    
 -0.29202026    
  0.29849267    
 -0.28125125    
 -0.44468507    
  0.45319629    
 -0.52219033    
  0.38623339    
  0.84382403    
 -0.91420597    
  0.38085958    
 -0.36023974    
 -3.63671035E-02
  0.71408993    
 -0.33181998    
 -0.23494633    
  3.58785801E-02
 -3.58788483E-02
 -0.12638147    
  0.37566474    
 -0.27706218    
  0.19938982    
 -0.12695946    
 -0.11071182    
 -2.97049023E-02
  0.13164549    
 -8.26165155E-02
  0.10440271    
 -0.44952527    
  0.21772371    
 -3.87857296E-02
  0.23995046    
 -5.01252860E-02
  8.93450230E-02
  4.18471433E-02
 -0.27142143    
  0.11179179    
  0.18791519    
  8.40190873E-02
 -0.47957310    
  8.50372314E-02
 -0.31709650    
  0.45401898    
  6.42420799E-02
 -0.18499200    
  0.56798434    
 -0.41459721    
 -0.54821354    
  0.52969319    
  0.17528729    
  0.81657863    
 -0.96421438    
 -0.26372883    
  0.42306042    
 -0.33260295    
 -8.45576823E-02
  0.18721168    
  0.75233567    
 -0.35831866    
 -4.71471138E-02
  0.14424956    
 -0.30070215    
 -0.13814957    
  0.57536387    
 -0.45758083    
 -9.48978886E-02
 -0.31675828    
  0.19159509    
 -3.65582295E-02
  0.81329185    
 -0.52428019    
 -0.28901157    
  4.67618182E-02
  0.62487894    
 -0.57054454    
 -0.17848362    
  0.36639801    
  1.18812583E-02
 -0.26947707    
  6.48604259E-02
 -0.27647233    
  0.33738202    
 -7.06174076E-02
  0.31177917    
 -0.21425478    
  0.24589138    
  0.12658656    
 -0.47489390    
  0.68081635    
 -0.70563143    
  0.36268741    
 -0.54400301    
  0.10836882    
  0.30509743    
  3.52291130E-02
 -0.48550856    
  0.12883306    
  0.62199324    
 -0.41435355    
  2.64334735E-02
 -0.11506914    
  0.11940780    
 -0.48659125    
  0.12557730    
  0.16561891    
 -7.49934998E-07
  0.24603769    
 -1.65974125E-02
  6.47997335E-02
 -8.16777050E-02
  0.36641440    
 -0.42783660    
 -0.38088334    
 -6.85200617E-02
  0.10748657    
  8.54174420E-02
  0.11061069    
 -0.12831035    
 -0.16111846    
  0.45325562    
 -0.15341012    
 -4.77542505E-02
  0.75377196    
 -0.30228114    
 -0.38831174    
 -5.77580184E-02
  0.21336636    
 -7.71348551E-02
  0.22691047    
  0.63510364    
 -0.73380291    
 -3.37589011E-02
  0.14738333    
 -0.70058268    
  0.62761343    
 -0.46285877    
  9.06972960E-02
 -5.34259938E-02
  0.24246708    
 -0.11122591    
  0.18499161    
 -0.19035356    
 -1.62599701E-02
  3.75371538E-02
 -0.11712531    
  0.54685497    
  1.02213528E-02
  3.33364494E-02
 -0.52181518    
  0.14861055    
 -0.14310065    
  2.17401665E-02
  2.12766510E-02
  0.10483476    
 -0.22195940    
  0.39555454    
 -0.20733318    
 -3.49162184E-02
  0.42057899    
 -0.28768229    
  0.24338229    
 -8.73284787E-02
 -0.30429679    
  0.18746290    
  0.48484984    
  0.71269196    
  -1.2729661    
 -4.71787639E-02
  0.80067897    
 -0.96861202    
  0.36464319    
 -0.31449315    
  0.15103933    
 -3.81001979E-02
  0.48026621    
 -0.62075627    
  0.73150772    
 -0.38946468    
 -0.24116132    
  0.65715390    
 -0.68273032    
  0.16665559    
 -8.22380483E-02
  0.20585164    
  0.11692099    
 -0.32277334    
  0.19415578    
 -0.17528847    
 -0.10848136    
  3.07724196E-02
  0.40546498    
  2.65796427E-02
 -0.17904843    
  5.34474552E-02
 -0.34243715    
  0.80918396    
 -0.94946820    
  0.26329130    
  0.71149611    
 -0.52609277    
  0.11949097    
 -0.25522229    
  0.10447913    
 -0.60217470    
  3.55917960E-02
  6.75935447E-02
  0.23741932    
   1.1003295    
 -0.86692858    
 -0.12136137    
  0.13353108    
  4.02418990E-03
 -0.11028102    
  0.55125248    
  7.22604394E-02
  -1.0470783    
  0.58473814    
 -0.17018095    
 -0.37428200    
  0.28932586    
  0.59759086    
 -0.76913339    
  0.47146484    
 -0.12006638    
  0.49589953    
 -0.88909578    
  0.53848857    
 -0.43985820    
  0.17214151    
 -0.14489120    
  0.39465445    
 -0.17798309    
  0.14483079    
 -0.20735179    
 -0.31730321    
  0.69630623    
 -0.19821978    
 -0.37329543    
  0.21978612    
 -0.13417231    
 -0.24256141    
   1.1516469    
 -0.55446357    
 -0.22044915    
 -0.27137360    
  5.15877455E-02
  0.20168538    
  0.19065802    
  0.21328342    
 -0.48970827    
  0.23795836    
 -9.02254879E-02
  0.36904490    
 -0.85026985    
  0.81093001    
 -0.40084672    
  0.52273607    
 -0.41369528    
  0.23137411    
  8.78306404E-02
  7.51799271E-02
 -0.50342560    
  0.22590493    
 -0.23982695    
 -0.11370178    
  0.10901913    
  9.82936546E-02
 -0.45563856    
  3.30054127E-02
 -9.09960647E-07
  0.39676955    
 -7.71348551E-02
  0.11147391    
 -0.20536986    
 -5.86833581E-02
  3.24346684E-02
  9.62765887E-02
 -3.44011709E-02
  2.41322994E-07
  4.87902202E-02
  5.10559939E-02
  3.11831236E-02
  0.33897510    
 -0.20763898    
  0.64790857    
  -1.0966012    
  0.52280134    
 -0.15832560    
 -0.25610691    
  0.74064904    
 -0.51858753    
  0.12210283    
  0.50852412    
 -0.93724632    
  0.23017661    
  0.19470601    
 -0.28768218    
 -0.21040542    
  0.25552464    
 -0.10863333    
 -5.61937727E-02
 -0.11633988    
  0.42687896    
 -0.38865873    
  0.30010533    
  4.52563725E-02
  0.19986610    
  0.62957400    
 -0.91243678    
  9.61841121E-02
 -0.32173324    
  0.14028640    
  0.13679776    
  0.71572155    
 -0.67544746    
 -0.34175000    
  0.12189030    
 -9.14930701E-02
 -3.65893915E-02
  0.36101341    
 -0.26626769    
  0.65866119    
 -0.53150541    
  0.69811004    
 -0.23622407    
 -0.12328373    
 -0.14884534    
  4.03283611E-02
 -0.16275091    
  3.20401713E-02
 -0.32127297    
  0.27988815    
 -0.13018382    
 -2.71017458E-02
 -1.10490639E-02
 -0.28768274    
  0.61217815    
 -0.11477473    
 -4.13848199E-02
 -5.30239418E-02
  0.16819631    
 -0.30031353    
  0.41109875    
 -0.18908511    
 -0.10989487    
 -0.29105487    
  0.34032616    
  0.64891374    
 -0.22440070    
 -0.30246550    
  0.28020701    
 -0.27596134    
  6.16214499E-02
 -0.21224651    
  0.24747603    
 -0.70086920    
  0.25818065    
  0.43108201    
 -0.11099658    
 -0.12981105    
 -4.04104143E-02
  0.13482007    
 -8.94709826E-02
 -0.24430235    
  0.64812320    
 -0.26170668    
 -0.10821351    
 -0.12136070    
  8.74597430E-02
  0.31081146    
 -0.22585399    
 -0.18322670    
  6.82680234E-02
   1.1036758    
  -1.0835741    
  0.16475527    
  0.33707532    
 -0.54764038    
  0.16745493    
 -0.13164492    
  0.23612432    
 -0.21130940    
  0.15415066    
 -0.15415095    
  0.17081803    
 -0.10444228    
  0.59691948    
 -0.36101308    
 -0.68592721    
  0.10895138    
 -0.16062337    
  0.26469213    
  8.36139023E-02
  6.21965043E-02
  0.60932857    
 -0.43880171    
 -0.44655249    
  0.24541046    
  0.90272719    
 -0.64796495    
 -0.13755611    
  0.40392825    
 -0.53680187    
  0.21680757    
 -0.37623617    
  0.23052333    
 -8.70116279E-02
 -0.19415687    
  0.60140234    
 -0.24019121    
  0.24728382    
 -0.41433850    
  0.45925117    
 -0.39204183    
  0.55675435    
 -0.50796431    
 -0.19381514    
 -0.12941095    
  0.79323024    
 -0.65805668    
 -0.17544825    
   1.2249836    
 -0.76185298    
  0.18088397    
 -0.19389886    
 -0.12545373    
  8.53601545E-02
  0.14763573    
 -0.16136673    
 -0.18693973    
  0.26236418    
  7.41080418E-02
  0.10536006    
 -0.12136119    
 -0.22012360    
  9.11906287E-02
  7.08259717E-02
 -0.33732805    
   1.1548836    
 -0.53308451    
 -0.37850040    
  0.22220457    
 -0.34174874    
 -0.32909149    
  0.25782844    
  0.10251547    
  5.97190075E-02
  0.34060454    
 -0.39520827    
  0.36024031    
 -0.13302301    
 -0.29039562    
  0.36101362    
 -0.14222687    
  0.18304943    
 -5.60890585E-02
 -0.31893408    
 -4.32505123E-02
  0.19966646    
 -5.10550737E-02
  0.15006074    
 -0.39122200    
 -0.12233849    
  3.36726792E-02
  0.43375826    
 -7.57592916E-02
  0.19687533    
  2.99651083E-02
 -0.62538594    
 -4.22600508E-02
 -5.16721681E-02
  0.67015725    
 -0.49671313    
  0.32824963    
 -7.12886676E-02
 -0.38595158    
  0.25453064    
  0.24756227    
 -7.27585256E-02
 -0.25064003    
 -3.70418578E-02
  0.36044163    
 -0.11613926    
  0.15062563    
 -5.66599146E-02
 -0.41673836    
  0.44328967    
 -0.16586472    
  0.37404928    
  0.32935461    
 -0.41057983    
 -0.44268858    
  0.29810643    
 -5.95132560E-02
 -0.15257943    
  0.67092437    
 -0.34947741    
 -0.10050259    
  6.81117103E-02
  0.14884600    
 -0.38963285    
  8.52650106E-02
 -0.47000280    
  0.21386991    
 -0.14693068    
   1.2640045    
 -0.93578851    
 -1.04159927E-02
 -0.12831035    
  0.33986762    
 -0.35184309    
   1.0534296    
 -0.97246027    
  0.22757794    
 -5.92424385E-02
 -9.43339523E-03
 -0.55606776    
   1.1041068    
 -0.38244447    
  0.36307999    
 -0.45558265    
 -9.22314599E-02
 -0.31543946    
  0.20846702    
   1.0713626    
 -0.48896694    
 -0.46580899    
  0.42910689    
 -0.53499979    
  0.22314389    
 -0.10299840    
  2.33105384E-02
 -0.59240580    
  0.25593355    
  0.31316203    
 -2.87104882E-02
  0.77019846    
 -0.57661313    
 -0.12783308    
  0.24116161    
 -0.25489277    
  0.25489184    
  0.19709261    
 -0.78202564    
  0.11493005    
  0.17754754    
  4.67368923E-02
 -0.15796335    
 -3.81510146E-02
  3.81515212E-02
  1.59146879E-02
  0.11895104    
  2.76518334E-02
 -0.10535976    
  7.93833919E-07
  0.51082593    
 -0.37855786    
 -2.69071572E-02
 -0.30603191    
  0.15942691    
 -5.27647603E-03
  0.19197516    
 -6.30834177E-02
 -0.30173439    
  0.17284340    
  8.61287564E-02
  0.35570395    
 -0.62098563    
  0.39272594    
 -0.22957429    
 -9.58479047E-02
  0.35903931    
 -0.12764516    
  9.34635941E-03
  5.43122813E-02
 -1.77781079E-02
  0.17255796    
 -0.11589826    
 -0.11672423    
 -0.22314444    
  0.12305932    
  0.10483476    
 -0.42460373    
 -0.33213356    
  0.73275596    
 -7.03815147E-02
  1.03618810E-02
 -0.18645373    
  0.21691324    
 -5.01227099E-03
 -8.38181451E-02
  0.18414170    
  0.11980084    
  0.21015613    
 -0.41037872    
  9.80418082E-03
  0.11940780    
 -0.16941825    
  0.26826373    
 -6.47995770E-02
 -0.24535519    
 -0.21382926    
  0.45918417    
 -0.43303829    
  0.51340312    
 -0.26352292    
  0.20795374    
 -0.11218702    
  2.70284805E-02
  0.21152098    
  1.07338969E-02
 -0.14529298    
  3.23918834E-02
 -0.11828098    
 -0.19768511    
 -0.14058250    
  0.37783283    
 -5.31095639E-02
  9.53104794E-02
 -0.40134206    
  0.22067188    
  0.38209212    
  2.00675540E-02
 -0.27670479    
 -9.13884714E-02
  0.41340750    
 -0.56835604    
  0.20624204    
  7.86431134E-02
  0.12984850    
 -0.52071446    
  0.24160577    
 -4.48950268E-02
  0.74775153    
 -0.57054496    
  1.69495698E-02
 -0.19415568    
 -0.11332862    
  0.54232419    
  0.60280782    
  -1.0628949    
  8.08517560E-02
 -0.23412548    
  0.31789637    
 -2.71506254E-02
  4.92271595E-02
 -0.24633576    
 -1.12357568E-02
  6.02915660E-02
  0.58364135    
 -0.17463641    
  8.78940597E-02
 -0.35806215    
 -4.63986676E-03
  0.19004399    
 -0.47308600    
  0.35914063    
 -7.14582577E-02
 -0.65677953    
  0.83057690    
  6.03958592E-02
 -0.32120404    
 -7.87803307E-02
  0.13284737    
  0.19499987    
 -0.53338736    
  0.43413323    
   1.0186903    
  -1.1735659    
  0.33719733    
 -0.43861654    
  0.17950903    
 -0.20223773    
  0.39777294    
 -0.21449451    
  0.15483397    
 -0.42826462    
  0.24921554    
 -2.93860552E-07
 -7.63724372E-02
  0.29558712    
  0.14283831    
 -0.30489346    
 -0.17678189    
  0.21314950    
  0.24084330    
 -0.23195438    
 -0.40989894    
  0.11926340    
  6.82272960E-10
  0.73656940    
 -0.33307827    
 -0.27589485    
  0.15860483    
 -7.37668723E-02
  0.34124583    
  0.12155571    
  0.25398773    
 -0.61238617    
  0.18805179    
 -0.55338520    
  7.76500851E-02
  0.25704494    
  0.38601765    
  2.68274620E-02
 -0.81166631    
  8.86664465E-02
  0.18232231    
 -0.12348095    
   1.0027305    
 -0.63412678    
  0.18034296    
  0.25497493    
  0.13385127    
  -1.0852792    
  0.50418139    
  0.62486869    
 -0.83312291    
 -0.13705595    
  0.23549680    
 -0.12337827    
  0.17979319    
 -6.53819218E-02
 -0.42594445    
 -6.40782118E-02
  0.83673829    
  2.51581017E-02
 -0.61549711    
 -0.18924220    
  0.62489772    
 -0.21481454    
 -0.40316442    
  0.17655861    
  0.19381598    
  0.11247834    
 -0.30629316    
  0.21268347    
 -6.76583797E-02
  0.25075841    
  0.17450871    
 -0.39570931    
  2.87109725E-02
 -7.84713104E-02
  0.12004884    
 -1.82658434E-02
  0.76213980    
 -0.60470325    
 -1.58731248E-02
 -6.61398917E-02
 -9.40285549E-02
  2.77789757E-02
  0.47455922    
  0.33687761    
 -9.79504064E-02
 -0.84506392    
  0.85175252    
 -0.40213743    
 -0.30443206    
  0.21409404    
 -0.29865134    
  0.14571160    
 -0.14571211    
  0.40219182    
 -0.19088258    
 -5.29651307E-02
  6.08705916E-02
 -8.62962529E-02
  0.49176085    
 -0.63453114    
  1.96081270E-02
 -0.19797741    
  0.86903763    
 -0.45767328    
 -0.52398419    
 -0.22148941    
  0.15296920    
  8.81918296E-02
  3.82204503E-02
  0.53062844    
  1.09693641E-02
 -0.27923262    
 -0.36080518    
  0.43491280    
 -7.89275095E-02
 -5.97193167E-02
  3.52687053E-02
 -5.07730395E-02
  0.90581918    
 -0.87504703    
  0.30644402    
 -0.14797437    
 -0.23180142    
  0.21001455    
  0.11238413    
 -0.39567107    
  0.46413872    
  0.57628268    
 -0.77491301    
 -1.35439439E-02
 -0.21747753    
  0.36511353    
  0.12861702    
 -0.44413412    
  0.57637137    
 -0.19999920    
 -0.19494693    
 -0.15489756    
  0.12762341    
  0.12949131    
 -0.15280123    
 -7.33825043E-02
  2.50645000E-02
  4.35911268E-02
  0.74171132    
  -1.0566181    
  0.97186095    
 -0.70550781    
  0.11279527    
  2.63174344E-02
 -2.63175033E-02
  8.51581842E-02
 -0.33077490    
 -6.97546227E-07
  0.14763571    
 -1.48146711E-02
  0.33860245    
 -9.67299044E-02
 -0.28248715    
  7.96432868E-02
 -9.53109935E-02
 -8.79695788E-02
  0.22084157    
 -0.12762310    
  9.00600851E-02
  3.29448543E-02
 -2.81708278E-02
 -5.38024046E-02
  0.29394370    
 -0.75893414    
  0.66885453    
  0.16231441    
 -0.24783568    
  0.37831450    
 -0.58047354    
  0.52385479    
 -0.58584726    
  0.52238607    
  0.51426756    
 -0.84661043    
  0.65891397    
 -0.85478884    
  0.21962902    
  0.33915174    
 -0.37743339    
  0.19444290    
 -0.11928943    
 -3.68701220E-02
 -0.13018382    
  0.44906402    
 -0.14678285    
 -0.42744324    
  2.98526734E-02
  0.19692008    
 -0.10697197    
 -0.18232137    
  0.15507144    
  0.25682396    
  0.68671602    
 -0.74387389    
 -0.17241585    
  9.23730731E-02
  8.00435022E-02
 -0.34830582    
  0.13753022    
  0.35387751    
 -0.39376953    
 -6.60900772E-02
  0.27988815    
  0.73001802    
 -0.55792010    
  0.50448161    
 -0.77518070    
  0.48031333    
 -0.24994145    
 -0.10856595    
 -0.40088806    
  0.49285734    
 -0.16325718    
  7.12894723E-02
 -0.25459632    
  0.47590351    
 -0.49985579    
  0.21217422    
  0.42488354    
 -0.50125563    
 -3.77401821E-02
  0.52284068    
 -0.44873273    
 -0.11332862    
  0.18232164    
 -0.20544425    
  0.26998302    
 -0.10337781    
  8.98958296E-02
 -0.36121094    
 -9.09960647E-07
  0.46021560    
  0.65343475    
 -0.78462774    
 -4.29658443E-02
  2.88487934E-02
 -0.27045372    
  0.26092911    
  9.52451956E-03
 -0.10483484    
  0.16907617    
  0.33647236    
 -0.67116821    
  0.20686342    
  6.35918006E-02
 -4.75053443E-03
 -0.21130934    
  0.28915182    
 -0.42100304    
  0.60552567    
 -0.36244854    
  0.12361451    
  0.17843777    
 -0.10233913    
 -0.30507413    
  0.30507347    
 -2.62025949E-02
  0.53530198    
 -0.60397857    
 -0.11011057    
 -4.32505123E-02
  0.57605404    
 -0.62125921    
  0.47072580    
 -0.22133930    
 -0.32750428    
  1.85768548E-02
  0.80340338    
 -0.68221790    
  0.18774244    
  0.12277591    
 -0.16886577    
 -0.14709961    
  7.37176538E-02
  0.32626823    
 -0.20229992    
  0.13016237    
 -0.13917081    
  2.23721266E-02
  7.66332671E-02
 -5.90887070E-02
 -9.09717008E-02
  0.37320432    
 -0.22724999    
  0.86304605    
 -0.81877351    
  0.22471698    
 -0.39607626    
 -0.10328574    
  0.39330199    
  0.43078277    
 -0.56932187    
 -0.18957713    
  0.22119965    
 -0.19721733    
  0.55622452    
 -0.26263645    
 -0.21172465    
 -0.14041688    
  0.10032301    
  2.69072335E-02
  0.27655870    
  0.28179187    
 -0.73713821    
  0.17878775    
  0.71286279    
 -0.71286327    
 -5.92424385E-02
  2.77789757E-02
 -0.24740846    
 -0.13102749    
   1.1205909    
 -0.80821633    
  0.87139523    
 -0.96865857    
  0.39465445    
 -0.13976173    
 -0.16743250    
 -0.17154272    
  0.38378975    
 -4.89889123E-02
 -0.19834858    
 -0.11332862    
  0.25131425    
 -0.26860633    
 -8.49003494E-02
  0.26528072    
  0.61229479    
 -0.61716110    
 -0.19311127    
   1.1334991    
 -0.77860111    
 -6.86967596E-02
  3.92206460E-02
 -6.62499294E-02
  0.11625997    
  0.30281079    
 -0.53002751    
  0.60520774    
 -0.21344185    
 -0.58228528    
 -6.19197777E-03
  0.23180200    
  0.25513881    
  0.20309672    
 -5.11292554E-02
 -0.19885053    
 -0.45255730    
  0.21429962    
  0.36928561    
 -2.12772302E-02
  0.40426937    
 -0.84252387    
  0.17301823    
 -0.42433447    
  0.21164997    
  0.63360578    
 -0.38873386    
  4.42551374E-02
 -4.33817226E-03
  8.33818987E-02
  0.12044649    
 -0.24827924    
 -0.14660427    
  0.88420218    
 -0.83290887    
  0.16551423    
 -2.57522836E-02
 -0.12487292    
 -8.74591544E-02
  0.20359915    
 -5.87070920E-02
 -9.34547931E-03
  0.22595632    
 -0.22127353    
  9.78556126E-02
 -0.52935815    
   1.1081588    
 -0.80619156    
  7.67644122E-02
  0.23586981    
 -0.35057959    
  0.18599840    
 -0.47922096    
  0.45131239    
 -0.11483873    
  5.27625158E-03
  0.17792627    
  5.15139587E-02
  0.43973869    
 -0.61289674    
 -1.50371380E-02
  1.50383301E-02
 -1.50371380E-02
  0.13668330    
  0.39216071    
 -0.83350414    
  0.22040020    
  0.14785215    
 -0.21605997    
  0.91393536    
 -0.73652709    
  0.52743572    
 -0.53733635    
 -1.50371380E-02
  0.38848671    
  8.84369537E-02
 -0.51291692    
  0.18144879    
  0.10754132    
 -0.48501709    
  0.27647275    
  0.14374520    
 -0.12460475    
 -0.16447191    
  0.12582059    
  0.19618265    
 -0.52578133    
  0.16968571    
  0.15991476    
  1.46698272E-02
  0.43102515    
 -0.53854513    
  0.19129071    
  0.18677568    
  0.30693993    
 -0.46728233    
 -0.29641604    
  0.12619373    
  0.26553163    
 -0.42744324    
  0.19237213    
  0.40212655    
 -2.71202084E-02
 -1.73310209E-02
 -9.14712250E-02
 -0.21741280    
 -0.10008422    
  0.25423452    
 -0.13061963    
 -2.83045247E-02
 -0.20067102    
  0.46045563    
 -0.19494693    
 -4.49357461E-03
  8.21198225E-02
 -0.19149187    
  0.17475538    
 -0.22631255    
  9.09715146E-02
  0.76535583    
 -0.43859163    
 -0.70365578    
  0.37689146    
 -0.29576707    
  0.25635245    
 -0.12851878    
 -0.25951186    
  0.37792906    
  3.16146114E-08
  0.54574209    
 -0.60319883    
 -2.72501130E-02
  8.47067311E-02
  0.49753955    
 -0.34266400    
 -8.62204954E-02
 -5.35405129E-02
  0.75377202    
 -0.80506587    
  0.29815313    
 -7.29067400E-02
  6.50634840E-02
 -0.28506011    
 -1.58320945E-02
  0.32807857    
 -5.51317595E-02
 -0.19126864    
 -8.70116279E-02
  0.47600150    
 -0.42899528    
  0.12456353    
 -0.25518334    
 -1.75957419E-02
  6.85977936E-02
 -3.94425876E-02
   1.0021516    
 -0.95172065    
 -2.77017988E-02
  4.93248627E-02
  0.15338685    
  0.26095143    
  0.14451371    
 -0.70236456    
  0.47308564    
  0.28286302    
 -0.27519959    
 -0.12160745    
  0.15538177    
 -0.10495058    
  0.29888916    
 -0.46333915    
 -0.30228066    
  0.48299047    
 -0.29849276    
  0.36479399    
 -0.10745919    
 -0.53779697    
  0.24167614    
  0.49027660    
 -0.16109502    
  2.80581657E-02
 -0.55665654    
 -0.10919845    
  0.35282218    
  0.22638115    
 -0.10919897    
  2.37544551E-02
 -7.30243996E-02
  0.51987535    
 -0.39204228    
 -8.92846100E-03
 -9.89035144E-02
  7.62277693E-02
  9.61441174E-02
 -0.25489208    
  0.24231356    
 -0.12572661    
  0.55481929    
 -0.38372543    
 -0.34864268    
  0.20118913    
  0.61290938    
 -0.17676775    
 -0.38601816    
 -0.15341012    
 -7.53039941E-02
  0.17858930    
 -0.20118995    
 -0.10853948    
  0.49671334    
 -0.20585199    
  0.12935647    
 -6.92916438E-02
 -0.11890397    
  0.28388676    
 -0.26388580    
  0.15131818    
 -0.29479948    
  8.22373405E-02
  0.22943994    
  7.64955953E-02
 -0.11488004    
  0.56827378    
 -1.73922256E-02
 -0.46750018    
 -0.11878271    
  0.45239437    
 -0.69028586    
  0.15822420    
 -2.46923901E-02
  0.40546536    
 -0.46203494    
 -0.17915292    
  0.27973843    
 -0.10589296    
  0.54430133    
 -0.61026025    
 -9.53109115E-02
  0.20294118    
 -5.77580184E-02
 -8.45576823E-02
  0.58451337    
 -0.39730158    
 -1.97046734E-02
  0.51677841    
 -0.26325470    
 -0.63684636    
  9.72984061E-02
  0.50017309    
  6.60438240E-02
 -0.30538133    
  0.43891272    
 -0.22396596    
  0.35048327    
 -0.49168557    
  2.34210044E-02
 -0.10742116    
  0.13030538    
 -0.12004769    
 -0.33647314    
  0.25131518    
  0.43825510    
  0.15874878    
 -0.24478303    
 -0.38039136    
  9.79043022E-02
  0.47710231    
  5.62644750E-02
 -0.11588509    
 -0.24645039    
  0.46891141    
 -0.60932821    
  0.10485869    
  1.34838820E-02
  9.77425650E-02
 -0.18151255    
 -0.25270307    
  0.22314382    
 -0.15665412    
  0.17645618    
 -9.85174999E-03
  0.27898085    
 -6.57874271E-02
 -0.28501961    
  0.22738965    
 -0.25982496    
  0.65962428    
 -0.86641908    
  0.23922907    
  0.33571178    
 -0.19225723    
 -0.36926129    
  0.65232539    
 -0.33024192    
 -0.57054543    
  0.41961041    
  0.50179660    
 -0.46322307    
  4.75014113E-02
  0.42250165    
 -0.59660876    
  0.21945621    
  0.24362223    
 -0.30455381    
  0.61984432    
 -0.56384951    
  8.08034986E-02
  4.02740650E-02
 -1.32454373E-02
   1.0515984    
  -1.2747412    
  0.46652582    
 -0.32194382    
  0.31143603    
 -0.16417709    
  0.61552167    
 -0.71582353    
 -0.17500837    
 -0.14689201    
   1.0150471    
 -0.85728556    
 -5.41988341E-03
  0.39819261    
 -0.25654098    
  0.80883110    
  -1.0355191    
  0.34656525    
 -0.10118442    
  3.18934880E-02
  0.54347050    
 -0.44531086    
  0.26298916    
 -0.40234590    
 -0.16747947    
  0.35446209    
 -0.26975581    
 -0.10141942    
  0.13142286    
  0.25894779    
 -0.36266738    
  0.86355835    
 -0.70240593    
 -1.40509084E-02
  8.29909482E-07
 -0.36615288    
  0.29277125    
  0.25413039    
  0.42881280    
 -0.80136067    
  0.29479989    
 -0.13170972    
 -0.16882168    
  1.70947723E-02
  0.20834570    
 -0.15338667    
  6.72090128E-02
  3.92210521E-02
  2.37544551E-02
 -0.10379756    
 -2.63870042E-02
  0.22847725    
 -1.71677116E-02
  0.20302877    
 -0.55785120    
 -0.17494084    
  6.40780553E-02
  9.21698809E-02
 -0.11307770    
  0.35244116    
  0.26007712    
 -0.24046865    
  1.44573562E-02
  5.12935482E-02
 -9.53099430E-02
  0.34003758    
 -0.77854228    
  0.28185084    
  0.50024384    
 -0.35870329    
 -3.09295338E-02
 -0.14028469    
  0.12975974    
  0.29558712    
 -0.23901670    
 -0.20456672    
  0.37008142    
 -0.13111326    
  0.10100342    
  0.64392018    
  -1.0537616    
  0.12941186    
  0.34796694    
  0.54137456    
  -1.0056812    
  0.41836837    
 -1.72415618E-02
 -0.23958278    
  0.19057412    
  0.86667866    
  -1.2384707    
  0.60673761    
  0.75440878    
 -0.96677965    
  7.72919729E-02
 -0.10444228    
 -0.22544058    
  2.83309631E-02
  0.29325339    
 -0.18733378    
  0.27884895    
 -0.49698097    
  0.60840631    
 -0.28995189    
 -1.37307364E-02
  7.54237026E-02
 -0.10346230    
  0.43810245    
 -0.11320649    
 -0.58300316    
  0.33997202    
  0.47978139    
 -0.77183980    
  0.60772961    
  3.44325826E-02
 -0.35010299    
 -0.30382323    
  0.15330505    
  0.18906692    
 -9.23738405E-02
  9.65666622E-02
 -0.11048847    
 -0.20692153    
  0.72704905    
 -0.52951694    
  0.34385765    
 -0.44294891    
  2.06196029E-02
  6.42188340E-02
 -8.48396495E-02
 -5.34885228E-02
 -0.16705492    
  0.60495478    
 -0.32378736    
  0.25022477    
 -5.89558184E-02
 -4.05664416E-03
 -0.13005245    
 -2.34196223E-02
 -9.95839089E-02
 -8.74873698E-02
  2.81716324E-02
  0.46652582    
 -5.00102527E-02
  0.11411300    
 -0.45058563    
  0.39688101    
 -0.14442766    
 -0.14555606    
 -0.30472425    
  0.43825459    
 -2.03669854E-02
  0.18026194    
 -0.13205995    
 -0.16136673    
  4.59812395E-03
 -0.42164955    
 -6.50053322E-02
  0.12604085    
   1.2787381    
  -1.0986122    
  0.21209356    
 -0.11778276    
 -7.79607296E-02
 -2.18593217E-02
  0.18599840    
 -0.18599851    
  0.55407566    
 -0.34989443    
  0.33711517    
 -0.40225452    
  6.51401058E-02
  9.85811949E-02
 -0.11218702    
 -0.52153641    
  0.71596229    
  7.49060465E-03
 -0.25344858    
 -9.66229290E-03
  0.31403124    
  0.39117941    
 -0.74481839    
  0.22516139    
 -0.26640543    
  0.59070605    
 -7.88291693E-02
 -0.63493872    
  0.34409621    
 -0.25312415    
 -0.43581179    
  0.39135981    
  0.49594238    
 -0.38322294    
 -0.14154050    
  0.11061069    
 -5.37768900E-02
  9.48080495E-02
  2.97053363E-02
 -2.46923901E-02
 -9.43105221E-02
  0.45547602    
 -0.39162499    
  0.45898923    
 -0.66425359    
  2.50005797E-02
 -0.13883664    
  0.19873413    
  0.50147963    
 -0.50148022    
  0.45462468    
 -0.36037126    
 -5.43608181E-02
  0.13562436    
  5.68868183E-02
 -0.27395108    
  0.42348364    
 -0.13126561    
 -0.34191620    
  0.74284714    
 -0.54681844    
 -4.27867472E-02
  0.94960934    
 -0.61783212    
 -0.30482224    
  0.21887906    
 -5.26429079E-02
 -8.45576525E-02
  7.09511712E-02
  0.12838118    
 -0.60479742    
  0.56380910    
 -8.73923823E-02
 -0.14732416    
  0.36772496    
 -0.12883267    
 -0.27115223    
  3.22614275E-02
 -0.11184831    
  0.32542229    
 -0.18746385    
  0.34891328    
 -0.14450039    
 -0.20958041    
  0.27464393    
 -0.46843070    
  0.32472366    
 -9.03222263E-02
  2.94136219E-02
  0.25452971    
 -0.37231266    
  0.55025500    
  0.22126068    
 -0.54403418    
 -0.25503150    
  0.34204337    
 -0.32542226    
 -0.21357325    
  0.20252503    
  0.67067409    
 -2.88202558E-02
 -0.33355215    
 -0.51082480    
  0.80866039    
 -7.87808448E-02
 -0.26927367    
  0.61506999    
 -0.72377455    
 -9.53109935E-02
 -5.27647603E-03
  0.21357398    
  0.59441274    
 -0.71701491    
  0.39412856    
 -0.35620916    
  0.70009953    
  -1.0273124    
  0.49783820    
  0.10418293    
 -0.40900555    
  9.62765887E-02
  4.25603464E-02
 -6.70101643E-02
 -0.25202119    
  0.22186916    
  5.08911954E-03
 -0.19560811    
 -0.18975712    
  0.38536397    
 -4.14561927E-02
  0.31121212    
 -0.17768045    
  0.91998744    
  -1.2648278    
  0.12861653    
   1.0870515    
 -0.83893484    
 -0.46553025    
  0.28410441    
  0.28364199    
  0.15357237    
 -0.24686025    
  0.39204201    
 -0.46103489    
  9.09720287E-02
 -0.44086719    
 -9.19381604E-02
  0.52844745    
  8.37309286E-02
 -0.13295749    
  0.23952238    
 -0.29129893    
 -2.44505331E-02
 -0.31105554    
  0.29609284    
 -0.14581080    
  0.46197751    
 -0.25288472    
 -0.20329392    
  0.52003175    
 -0.56737697    
  0.48504141    
 -0.33349237    
  9.90917385E-02
  0.24183547    
 -0.44512954    
  0.44513014    
 -0.11362472    
  2.16032205E-07
 -0.16178682    
 -0.19904694    
   1.1432362    
 -0.85110033    
 -0.55628794    
  0.15746693    
  6.60086703E-03
  0.38329139    
  0.32616916    
 -0.48631799    
 -0.14715841    
  0.19343868    
  0.17052679    
  0.43057135    
 -0.46945253    
 -0.30098695    
  5.78203611E-02
  0.24316679    
  0.14339475    
 -0.16566625    
 -0.48269570    
  0.46909025    
  0.64640945    
  -1.0182022    
  0.73846197    
 -0.30900526    
 -8.07623044E-02
 -0.14022918    
 -0.25593358    
   1.1765163    
 -0.82820958    
  0.15415066    
  0.65241241    
 -0.50066596    
 -0.36652285    
  1.03618810E-02
  0.11663731    
  0.93627304    
 -0.65088767    
 -0.43877256    
 -0.26129556    
  0.17768075    
 -1.75957419E-02
 -9.29470062E-02
  0.61202151    
 -0.37085930    
 -0.13062064    
 -6.60900772E-02
  0.18128587    
  4.06151190E-02
  0.67810959    
 -0.68309659    
 -0.12783408    
  0.15739180    
 -0.33066404    
  0.64823425    
 -0.28415433    
  8.97458717E-02
 -8.62062071E-03
  0.15600404    
 -6.50321543E-02
 -0.24008437    
  8.19743201E-02
  0.22684073    
 -0.41473261    
  0.15494771    
 -0.13284761    
  0.44999653    
 -0.36116463    
  0.37843633    
 -0.20448317    
 -9.69915316E-02
 -0.16034245    
  0.31845400    
  0.17372064    
 -0.29101005    
  0.34595093    
  0.60097688    
 -0.24273098    
 -0.60686898    
 -1.21701537E-02
  0.12275923    
 -0.27690989    
  8.66146907E-02
  0.28986287    
 -5.37045375E-02
 -0.55188787    
  8.60130712E-02
  3.77409123E-02
  0.40369946    
 -0.21610107    
  1.30721591E-02
  0.25131425    
 -0.15639803    
 -0.17604177    
  0.71634996    
 -0.47183999    
 -0.43531874    
  0.44991711    
 -0.65755540    
  0.65755647    
 -0.49050215    
  0.15330505    
 -9.02461708E-02
 -0.24419712    
  0.61958486    
 -0.87699664    
  0.75538915    
 -0.19971409    
  0.70101088    
 -0.74402815    
  0.32938311    
 -0.41539642    
  0.13950084    
 -0.35222128    
  0.46536383    
  0.13469368    
 -0.63779628    
  0.65392673    
 -4.91902381E-02
 -0.15415095    
 -7.63724372E-02
 -0.14188142    
  0.42956272    
  0.30245307    
 -0.66139919    
  0.22767951    
  0.12329853    
 -6.61398917E-02
 -0.13231096    
 -0.39575562    
  0.40062210    
  0.58020651    
 -0.59487659    
 -0.13142164    
  0.17480360    
  0.75488079    
  -1.0177166    
  0.39931154    
 -1.65974125E-02
  0.36126655    
 -0.11414564    
 -0.44547012    
  0.12456353    
 -4.13848199E-02
  0.43780077    
 -0.39192075    
  0.70429528    
 -0.74082881    
  4.64110868E-03
  0.11778331    
 -0.15552297    
  0.40866503    
 -5.24711758E-02
 -0.30010435    
 -0.36974689    
   1.0375768    
 -0.52412277    
 -0.43746871    
  0.28462902    
  0.56874794    
 -0.50650632    
  0.20925483    
  0.15514895    
 -0.11404730    
 -0.46065217    
 -7.16559216E-02
  2.26002671E-02
 -0.11221270    
   1.4246132    
 -0.74088573    
 -0.35172987    
  0.21322931    
  0.21148129    
 -0.54361469    
 -0.33950725    
  6.85194358E-02
  0.26592398    
 -6.28471076E-02
  0.62318879    
 -0.12323256    
 -0.18692197    
  0.74137241    
 -0.84103984    
  0.44681096    
 -0.48236945    
  0.11526573    
 -0.49614939    
 -9.72981378E-02
  0.95775485    
  -1.1682053    
  0.90359819    
 -0.50113940    
  0.12445349    
 -0.25283498    
 -0.34887850    
  0.52432549    
  9.84393805E-02
  8.96122158E-02
 -0.12675086    
  0.13623127    
 -9.38960388E-02
  0.56625563    
  0.14486425    
 -0.49734563    
 -0.26697689    
  0.17041069    
  5.38248830E-02
 -0.13041665    
  0.22214834    
 -0.41950664    
  0.44701365    
  3.05371732E-02
 -0.29019120    
 -7.29481652E-02
 -7.28618205E-02
  0.25066903    
 -0.10989487    
  4.92714234E-02
 -0.30709997    
  0.72213477    
 -0.52682579    
  9.23730731E-02
  0.19126862    
 -0.19126864    
  3.37387957E-02
  6.70999896E-07
 -7.37431496E-02
  0.31287226    
 -0.25344858    
  5.15330806E-02
  0.25283566    
  0.41018233    
 -0.28376842    
 -0.28768182    
 -5.56885786E-02
 -0.14174624    
  0.31521800    
 -0.22314277    
  0.27721095    
 -0.17602520    
 -0.27796704    
  8.97707418E-02
 -0.43623653    
  0.30126214    
  0.11456565    
 -1.03634950E-02
  0.32600138    
  0.70063823    
 -0.65651286    
 -0.59066933    
  0.40112689    
  0.43965650    
 -0.63071251    
  0.23777315    
 -0.17159060    
 -0.23803289    
  0.81370378    
 -0.85192621    
 -3.30056697E-02
  0.28432149    
 -2.55767517E-02
  0.12638097    
  0.18687765    
 -0.28264397    
  0.13164549    
 -9.22314599E-02
 -0.36987329    
  0.78654855    
 -0.74544603    
 -0.20815593    
  0.73363858    
  0.55506998    
 -0.36747202    
 -0.38430914    
   1.1177518    
 -0.69789773    
 -0.40546504    
 -0.10535995    
  0.84956318    
 -0.96141112    
  0.29944706    
 -3.11821438E-02
 -0.12516320    
 -0.16101082    
  0.43318933    
  5.69417402E-02
 -0.22683971    
  0.22684073    
 -0.27910867    
  0.15345398    
 -6.48170039E-02
 -4.56709825E-02
 -0.38236898    
  0.23132931    
  0.36479399    
 -6.22769631E-02
 -0.12382510    
 -6.57517612E-02
 -8.61285850E-02
  0.41074234    
  0.21680756    
 -0.17220326    
 -0.41388971    
  0.37975696    
 -0.13353132    
 -0.23612401    
  0.18733434    
 -0.35074016    
  0.26826477    
  0.24374473    
 -0.61146897    
   1.1051266    
 -0.61011159    
 -0.31051692    
  0.37977526    
 -0.15229356    
 -0.20067015    
 -8.84546787E-02
 -1.16283540E-02
  7.86931142E-02
 -3.29696275E-02
 -6.34227246E-02
  0.61260802    
 -0.39423877    
  9.52451956E-03
  1.41169578E-02
 -0.15648933    
  0.28357559    
 -8.58894810E-02
 -0.29518303    
  0.31296247    
  5.98471649E-02
  0.10245154    
 -3.42894681E-02
 -5.17010242E-02
 -0.20795308    
  5.85539863E-02
 -5.85530251E-02
  9.11906287E-02
 -5.66192456E-02
  8.82240608E-02
 -6.89927787E-02
 -0.49507704    
  0.90054250    
 -0.54856575    
  0.32938311    
 -0.18153067    
 -0.21605997    
  0.31093851    
 -8.54448453E-02
 -4.31724861E-02
  0.38232392    
  0.16034260    
 -0.67340004    
  0.30155227    
  0.60913688    
 -0.96227616    
  0.81484383    
 -0.62276673    
  0.11020339    
  0.32082200    
 -0.14213037    
 -0.54159796    
  0.64841104    
 -0.81831104    
  0.57952243    
  0.10245154    
  0.42156494    
 -0.69069344    
  9.35265496E-02
  0.24434614    
 -0.14660314    
  0.59540492    
 -0.57536411    
 -0.11778256    
 -0.32405043    
 -7.03170374E-02
  0.19765617    
 -5.01497127E-02
  1.13640772E-02
  0.48333290    
 -0.27958542    
 -0.10689785    
  0.55004591    
 -0.49032736    
 -4.84298868E-03
 -0.11838948    
 -1.09896101E-02
  0.73374790    
  7.41079226E-02
 -0.63107401    
 -9.71634388E-02
 -0.14231651    
  0.40153566    
 -0.17135923    
  0.50895506    
 -0.47676718    
 -0.19415581    
  0.57981890    
  0.30974427    
 -0.85712844    
 -0.21916263    
  0.42513800    
  1.71681382E-02
 -0.34759679    
  0.35607237    
  8.10156688E-02
 -6.01380840E-02
 -0.25782934    
  0.24535538    
  0.35248226    
 -0.32361394    
  0.35260117    
 -0.97513139    
  0.27625257    
  0.48285213    
  0.43343863    
 -0.60728586    
 -2.99805738E-02
 -3.54010984E-02
  7.79618025E-02
  9.90908593E-02
 -0.34862149    
  0.18053795    
 -5.03535233E-02
 -0.22549403    
  0.54095525    
 -0.31546128    
 -0.15728533    
  0.77487868    
 -0.97493881    
  0.28432149    
  6.83201179E-02
  0.42415702    
 -0.32542253    
  3.77406217E-02
 -0.35726324    
  0.98009366    
  0.26761433    
  -1.1208163    
  0.21794896    
 -0.17733355    
 -6.68636188E-02
  0.26072627    
  8.16345401E-03
 -0.16779315    
  0.52893007    
 -0.54345787    
  0.14082161    
 -0.19083235    
  0.16941826    
 -0.14410010    
  0.92227292    
 -0.98948187    
  7.71596506E-02
  0.16819631    
 -0.15345341    
  9.70854983E-03
 -0.10161041    
  0.16251923    
  9.53104794E-02
  9.83107910E-02
  8.60747173E-02
  0.15562259    
 -0.31955701    
 -6.26513511E-02
 -0.24273053    
  0.22533914    
 -8.22380483E-02
  0.24760351    
 -0.15663183    
  0.18593812    
 -0.35616022    
 -0.14389506    
  0.10714440    
 -2.71017458E-02
  1.63499992E-02
  6.28479421E-02
  3.98063958E-02
  7.06178173E-02
 -0.34377071    
  0.58135593    
 -0.40546498    
  0.10212916    
  0.14439453    
 -0.33060741    
  5.83049096E-03
  0.23700097    
 -0.32824859    
  0.44908589    
 -0.23747432    
  6.48604259E-02
 -1.45990774E-02
 -0.23052436    
  0.72951436    
 -0.34484050    
 -0.39709759    
  0.22314382    
 -7.25705624E-02
 -5.38999029E-03
  0.84342939    
 -0.79078573    
  0.12516396    
 -6.54441118E-02
 -0.19105552    
 -3.57172824E-02
  0.46239927    
 -0.39786115    
  0.12282111    
 -1.01010296E-02
  0.44364360    
 -0.52284086    
  0.30942175    
 -0.43202433    
   1.0008144    
  -1.1405774    
 -0.22314350    
  0.25131416    
  0.26662803    
 -9.47787091E-02
  0.41516468    
  3.78829949E-02
 -0.10991418    
 -0.42220286    
  5.53979948E-02
  0.59903359    
 -0.67360240    
  0.43721408    
  0.30318668    
 -0.43196639    
 -0.30200127    
  0.49532118    
 -0.58233190    
  4.77914512E-02
  0.58407569    
  0.21941912    
 -0.66663653    
 -4.50515074E-07
 -5.98988272E-02
  0.26899076    
  0.11568438    
  0.67405891    
  -1.0900828    
  0.35540074    
  0.59962130    
 -0.37291223    
 -0.40724635    
  0.11122490    
 -0.14383775    
  8.47067311E-02
  2.01015789E-02
  0.56881279    
 -0.38317975    
  0.19123492    
 -0.33306500    
  5.55706881E-02
 -0.34008324    
  0.43046665    
  0.10164962    
 -0.25717294    
  0.23461567    
  0.21780652    
 -2.16394514E-02
 -0.71846414    
  0.36624423    
 -0.47445884    
 -1.43880164E-02
 -0.37337616    
  0.25014374    
  0.43772650    
 -4.32505123E-02
  0.12451310    
  1.45069677E-07
  0.88558018    
 -0.75755191    
  0.52277148    
 -0.44835633    
 -8.73733535E-02
  0.53318238    
 -0.73482054    
  4.67618182E-02
  0.12844279    
  0.38441133    
 -0.92852241    
  0.50310409    
 -0.25864929    
  0.48643392    
 -0.19574371    
  0.43213356    
 -0.27412871    
 -0.18540253    
 -0.31268430    
 -0.20278263    
  0.44845584    
 -0.20232143    
  4.15485352E-02
  0.60824728    
  0.27012396    
 -0.66457343    
  0.28061521    
 -0.17807546    
 -5.66599146E-02
 -0.38989243    
  0.76654577    
 -0.49555740    
  0.20067103    
 -0.36497465    
 -0.12001701    
  0.14934605    
  0.20800093    
 -0.27369654    
  0.43785691    
  7.29688630E-02
 -0.55499667    
  0.29411334    
  0.25344881    
 -0.82881367    
 -8.00424516E-02
   1.1349795    
 -0.46525237    
 -0.35464600    
  0.13858591    
  0.11122482    
  0.16014788    
 -9.89035144E-02
  0.23690949    
 -0.15154959    
  4.44519781E-02
  5.08587435E-02
 -0.40134206    
  0.26899076    
  0.31329429    
 -0.68627393    
  5.98186143E-02
  0.21406955    
 -1.04720881E-02
  6.61823377E-02
 -5.05157188E-02
  3.06148902E-02
 -0.23705836    
  0.99348801    
 -0.52827227    
 -0.26918671    
  0.14589009    
 -0.20520508    
  0.33249643    
 -0.35496959    
  0.36290577    
  6.13215417E-02
 -0.19203317    
  0.10265434    
 -5.42935170E-02
 -0.25808084    
  0.39803007    
 -1.88332554E-02
 -0.34640723    
 -0.12588102    
  0.66532439    
 -0.41808352    
  0.19415578    
 -0.27857330    
  0.14895634    
 -0.17520475    
  0.22738965    
 -0.30477735    
  0.12414853    
  0.39011958    
  0.54128468    
 -0.49758071    
 -0.58712894    
  0.24538040    
 -0.18789220    
  0.15494771    
  0.27079409    
 -0.21044990    
  0.77110851    
 -0.95885009    
  0.11294004    
 -0.17458378    
 -9.06974897E-02
  9.64593962E-02
  9.84393805E-02
  8.48381221E-02
 -0.17754823    
  0.34864244    
 -0.12893327    
  0.20275347    
  0.55693710    
 -0.87118614    
  0.25642958    
 -0.36464307    
  0.28195104    
 -9.48785916E-02
 -0.20436411    
 -0.31121299    
  0.80207306    
  0.38509297    
 -0.78700632    
  0.56265098    
 -0.51082486    
  0.17556460    
 -5.21852747E-02
  0.14903593    
 -0.23767151    
  0.60923493    
 -0.85707206    
  0.39709687    
 -0.55228901    
 -5.24456277E-02
  0.37948883    
  4.12437581E-02
 -0.13497464    
  9.37316790E-02
  0.29815313    
  0.11430525    
 -0.54749352    
  0.71401209    
 -0.41435355    
  8.88872705E-03
 -6.39478639E-02
  0.23812473    
  0.29139292    
 -0.77411532    
 -0.34981447    
  0.77121586    
  0.31015518    
  0.75360137    
  -1.3088778    
  0.15415080    
 -3.97395156E-02
 -4.13848199E-02
 -0.11426891    
  0.17792627    
 -0.41431397    
  0.18786120    
 -0.20806365    
  0.49850550    
  0.19123492    
 -0.49838826    
  0.72901332    
 -0.59267694    
  3.84671129E-02
  0.91061389    
 -0.80761468    
 -0.23922887    
  0.42861828    
  3.46058384E-02
 -0.37037334    
 -0.34339291    
   1.0939720    
 -0.15842336    
 -0.56302840    
  0.32754630    
  1.02916984E-02
 -0.29110143    
 -0.38512477    
 -0.15975887    
  0.45413047    
  0.16126847    
 -9.36104283E-02
  0.12296204    
  0.37184843    
 -0.11139308    
  0.41602439    
 -0.89241838    
  0.41397563    
 -0.27087516    
 -9.30902213E-02
 -0.24783692    
  7.81185552E-02
  0.41505316    
 -0.15224424    
 -8.92846100E-03
 -0.31957611    
  2.43923571E-02
  0.26790899    
  0.25131461    
 -0.22853360    
 -0.40546525    
  9.65384021E-02
  0.11025669    
  0.75183028    
 -0.30686328    
 -0.36070648    
  0.18819697    
 -0.13413006    
 -3.90289463E-02
  0.11722986    
 -0.25574893    
  0.26893625    
  3.01096346E-02
  0.28556135    
 -0.53990632    
  0.63695294    
 -0.80948704    
  0.40112689    
 -8.73350445E-03
  0.19827572    
 -0.50365800    
  0.36083320    
 -0.29183939    
  0.31237486    
  0.19511235    
  0.42642537    
 -0.63380742    
  2.43915096E-02
  0.26019952    
 -0.28871426    
   1.0375570    
 -0.32193676    
 -0.70738947    
 -0.39122200    
  0.31015471    
  8.84993561E-03
 -0.15709276    
  0.12576970    
 -6.57517612E-02
 -0.12386929    
 -0.12260225    
 -9.77973789E-02
  0.43249357    
 -7.37668723E-02
  5.12935482E-02
  0.79463696    
 -0.58614498    
 -0.39263216    
 -5.47927944E-03
  0.39070436    
 -0.21481454    
 -0.17589046    
  0.13832685    
  0.18311900    
 -0.13182506    
  0.31015518    
 -0.55049014    
  0.61814958    
 -5.11292554E-02
 -0.18692197    
  0.19345789    
 -0.52835119    
 -3.37110050E-02
  0.25131425    
 -0.40546432    
  0.96571517    
 -0.65334076    
  6.60611615E-02
 -0.21292169    
  0.19912939    
 -6.20720424E-02
  2.43324544E-02
  0.26088366    
 -0.48042884    
   1.2587330    
  -1.1563703    
  0.15492329    
 -0.16579175    
  3.22614275E-02
  0.12889151    
 -1.87792256E-02
 -0.17007379    
  0.53524387    
 -0.80437213    
   1.1876638    
 -0.80200136    
  0.18232179    
 -0.14792033    
 -0.19105552    
 -2.36704703E-02
 -3.65893915E-02
 -0.30228043    
   1.0350070    
 -0.69016749    
  0.53551871    
 -0.27958542    
 -0.16496135    
  8.33818540E-02
 -0.15082335    
  0.45092729    
 -0.19125000    
  0.19494738    
 -6.87290803E-02
 -0.27069923    
  0.12638097    
 -4.67382260E-02
  0.42598647    
 -0.45020127    
  0.13720101    
 -0.15700349    
  0.36810899    
 -0.40893209    
  0.17622682    
  0.14977477    
 -0.40171197    
  0.30715454    
  0.12419065    
  0.39075878    
  -1.0271542    
  0.42142975    
 -9.09149647E-03
  2.70284805E-02
  0.17114814    
 -9.41868946E-02
 -0.38711515    
 -2.45410949E-02
  0.52071476    
 -0.37101045    
  0.13018395    
 -4.80858162E-02
 -2.49381755E-02
  0.29898152    
 -0.16229831    
 -5.89749329E-02
  0.26881319    
 -0.57854313    
  0.19602840    
  2.58415658E-02
 -0.18436401    
  0.67769098    
 -0.53499979    
 -0.22580592    
  0.36000323    
 -0.59995407    
  0.59529042    
 -1.88683998E-02
  0.12516317    
 -0.18400286    
  0.95783979    
 -0.97824949    
  3.54472026E-02
 -7.21965656E-02
  0.39651275    
 -8.24439004E-02
 -0.19806983    
 -7.92502537E-02
 -4.21113148E-02
 -2.72501130E-02
  0.20867486    
 -0.15489756    
 -0.22839275    
  0.60374087    
 -0.53387040    
  0.24378826    
 -0.19587483    
  0.34313366    
 -8.66334662E-02
 -0.21077645    
 -1.69024896E-02
  0.73487782    
 -0.40819362    
 -0.25542068    
  5.25048847E-07
  0.15188079    
 -0.15188000    
  7.63726681E-02
  0.85149068    
 -0.77144724    
 -0.22767937    
 -0.18005060    
   1.0710248    
 -0.70486981    
  0.57300270    
 -0.50905436    
  3.90508659E-02
  0.42929205    
 -0.35944879    
  0.19741824    
 -0.64544332    
 -8.41922611E-02
  0.30609307    
 -0.34045944    
   1.2793789    
 -0.83954513    
 -0.53514206    
  0.33647239    
  0.41276476    
 -0.23227562    
 -0.48665580    
  0.48665562    
  1.81831531E-02
  8.96918494E-03
  4.36749496E-02
 -5.71576022E-02
 -9.98450518E-02
  0.28893113    
  0.13306321    
 -0.37320414    
 -4.77400795E-03
 -6.93348125E-02
 -3.12519856E-02
 -0.23111100    
  0.32208323    
 -0.43487954    
   1.1957296    
 -0.79026443    
  4.85538654E-02
 -0.45401886    
  0.35965481    
 -0.16989973    
  0.29230046    
  2.27808785E-02
 -0.17693055    
  0.25071734    
 -2.97265612E-02
 -9.96297970E-02
  0.16228113    
 -7.13088065E-02
 -0.46134639    
  0.10467064    
  0.52806759    
 -8.80106390E-02
 -0.40346786    
  0.63457894    
 -1.60006434E-02
 -0.78074580    
  0.39128050    
 -0.27820387    
  0.78329796    
  0.15906493    
 -0.88136846    
  0.33816147    
  8.10156688E-02
 -0.26080832    
  0.86659127    
 -0.77496123    
  0.53360605    
 -0.72054547    
  2.19791122E-02
  0.16496107    
 -0.17041065    
  0.12323242    
 -8.04445669E-02
  0.24898514    
  2.41950862E-02
 -3.23911645E-02
  4.42727581E-02
 -0.12123411    
  0.22934611    
 -0.44144002    
  4.30166386E-02
 -0.27029112    
  0.90937054    
  0.25162342    
  -1.1472937    
  0.68632114    
 -0.42973053    
  0.76913279    
 -0.73804224    
  0.88309222    
  0.16672954    
 -0.97607797    
 -0.34122208    
  5.82683049E-02
  0.24921554    
  0.21130913    
 -0.37037465    
 -4.10621949E-02
 -3.03981397E-02
  0.36344171    
 -0.24703157    
  0.21652815    
 -4.43477556E-03
  0.10935290    
 -3.23911645E-02
 -0.39931074    
  0.45532560    
 -0.21153770    
  0.25717291    
 -7.72584677E-02
 -0.28634456    
 -0.24750160    
  0.39629018    
 -0.12240268    
  0.23556635    
 -0.45610967    
  8.70104283E-02
  0.63493735    
 -0.24951315    
  2.40014084E-02
  6.50322884E-02
 -0.10948387    
  1.23208398E-02
  0.27639425    
 -0.16452393    
 -0.14929649    
 -0.17556402    
 -0.34662548    
  0.72823817    
 -0.31329381    
 -0.30033982    
  0.39907521    
  0.62461179    
  0.20233311    
 -0.77287817    
 -0.24153109    
  0.62378603    
 -0.53505713    
  0.11987769    
  0.60803550    
 -0.73739177    
 -0.20544425    
  0.48954841    
 -0.41627583    
 -6.16433956E-02
  0.39578417    
 -0.39002165    
  0.72704905    
 -0.10536072    
 -0.70557046    
  0.15057302    
 -0.10775357    
  0.55188680    
 -0.29460180    
  0.13005328    
 -0.12543476    
 -9.66935307E-02
 -3.61804664E-02
   1.0862553    
 -0.74978292    
 -0.53363949    
  0.14310159    
  0.77319026    
 -0.23280580    
 -0.40062273    
  9.22315195E-02
 -5.89749329E-02
 -0.15648933    
 -3.90028395E-02
  0.21858718    
  9.15674344E-02
 -9.61434394E-02
 -0.16955908    
  0.16496107    
  0.28306338    
 -0.16579221    
 -0.36726952    
 -6.09951019E-02
  0.34719604    
  0.31724057    
 -0.76352823    
  0.22314431    
  9.53109413E-02
 -0.15836827    
  0.56046104    
 -0.34325185    
  0.15006074    
 -0.19386292    
 -0.15001257    
  0.14502600    
  0.10885453    
  5.24140783E-02
 -0.11725201    
  0.11298674    
 -0.17211732    
 -0.27925679    
  6.49573132E-02
  0.52951759    
 -0.35667434    
  3.63679416E-02
  4.97611314E-02
  8.37704018E-02
 -0.32405043    
  0.10536122    
  0.11034848    
  5.79876117E-02
  8.54448006E-02
 -0.27625409    
  0.20015456    
 -9.34547931E-03
  0.26632917    
 -9.81919244E-02
  0.50365740    
  0.10464124    
 -0.89070374    
  0.47982332    
 -0.22967948    
  5.96599579E-02
 -0.29413778    
  0.13547330    
 -0.26826394    
  0.29063606    
 -9.75248292E-02
  9.75247845E-02
 -0.10241527    
  9.79802087E-02
 -0.15860574    
  0.29158041    
 -0.15091263    
 -0.13547242    
 -0.27225682    
  0.46488848    
 -7.08256587E-02
 -0.42866859    
  0.35244116    
 -0.26484239    
  0.19832247    
  0.33040673    
 -0.18765861    
  7.93365613E-02
 -0.45988485    
  0.56820744    
 -0.11256819    
 -1.28485216E-02
 -8.65784846E-03
 -0.36917567    
  0.31099266    
 -3.75638194E-02
  0.20674151    
 -0.18778358    
 -9.43339523E-03
 -0.32797745    
  0.31365791    
  0.16372047    
 -7.63078853E-02
 -0.40106934    
  0.48550811    
  0.23040418    
 -0.24673121    
 -0.14120260    
  0.14120360    
 -5.93391880E-02
  3.01096346E-02
 -0.16551420    
 -0.14502501    
  5.61950542E-02
  0.14710099    
 -0.23262322    
  0.26053146    
 -1.38564901E-02
 -0.30173439    
  0.43642753    
 -8.16333853E-03
  4.09031054E-03
  0.30688417    
 -0.21715558    
 -0.20191583    
  4.90078144E-02
  0.28223252    
 -0.39243594    
  0.26683486    
 -0.28150499    
 -0.12024838    
  8.51581246E-02
 -9.07284468E-02
  0.40360114    
 -0.35987863    
  0.43531775    
 -0.30045164    
  8.93450230E-02
 -0.10346230    
  0.52025956    
 -0.82226092    
 -6.62489980E-02
  3.46710323E-07
  0.52172506    
 -0.17745578    
  7.92957619E-02
 -9.00826883E-03
 -2.75241137E-02
  0.19004399    
 -0.20409454    
 -0.41494477    
   1.4816047    
 -0.86256498    
 -0.21834816    
 -0.15494806    
 -5.15876263E-02
  0.12169616    
 -0.12759665    
  0.63529205    
 -0.53944433    
 -0.21511060    
  0.33647227    
  0.21741304    
 -0.39403710    
  0.18137480    
 -0.21019487    
  0.31792232    
  9.33736339E-02
 -0.39966723    
  0.39966753    
 -0.21062608    
  0.10008352    
 -0.19539443    
 -1.05827199E-02
  0.45391780    
 -0.20142139    
 -0.40753332    
  0.18128587    
  0.33942893    
 -7.66655579E-02
  0.43038407    
 -0.76845115    
  0.15015264    
  0.12629353    
  0.22990015    
 -0.52894616    
  0.22884187    
 -1.37307364E-02
 -0.25593427    
  0.10178284    
  1.06946807E-02
 -0.17384784    
  0.51713467    
 -0.11589826    
 -0.16551420    
 -0.30788398    
  0.22450341    
 -0.17798403    
  0.99613386    
 -0.93322057    
  0.61716098    
 -0.28330550    
 -1.31871793E-02
  4.75252159E-02
 -0.12095252    
  3.27893160E-02
 -0.42407086    
  0.52481210    
  0.77702838    
 -0.89169246    
 -0.22431274    
  1.73909310E-02
  0.22084157    
 -0.22660495    
  0.39966753    
 -0.20585199    
 -4.38021757E-02
  0.18975680    
 -0.22520414    
  0.10278042    
  7.17797801E-02
  5.06440140E-02
 -0.25131384    
 -0.10008378    
 -5.86537085E-03
  0.76135510    
 -0.46343163    
  0.20106719    
 -0.37209934    
  0.17972760    
 -0.13911238    
  6.26701489E-02
  0.70476156    
 -0.66356581    
 -9.39653888E-02
 -6.61826804E-02
 -0.17812040    
  0.39915603    
 -2.99805738E-02
 -0.17538905    
  0.15341000    
  4.77312356E-02
 -0.18062803    
  0.82826334    
 -0.60613567    
 -0.48145092    
   1.0628940    
  0.30178621    
  -1.0558429    
 -0.10697197    
  7.75586963E-02
  0.21414797    
 -0.12382510    
 -0.15718624    
  0.23582871    
 -0.13955210    
 -9.70863551E-03
  0.17005172    
 -0.38107267    
  0.41346544    
 -0.43785724    
 -6.19197777E-03
  0.21190073    
 -0.10591859    
  9.58179981E-02
 -0.25276563    
  0.23225231    
 -3.15818414E-02
  0.21992947    
 -0.11350000    
  0.12629353    
 -6.11536279E-02
 -0.48269570    
  0.56481624    
 -0.24835566    
 -0.11247890    
  0.11247735    
  0.27698642    
 -0.11075051    
  4.83607017E-02
 -0.27488840    
  0.64985019    
  0.10358889    
 -0.79379100    
  0.57462853    
  4.21457402E-02
 -0.76896560    
  0.63679445    
 -0.53899652    
 -0.16874884    
  0.29683182    
 -5.04316725E-02
 -3.50921936E-02
  0.28320792    
  0.14190401    
 -0.26587233    
  0.26197341    
 -0.18388487    
 -2.37537697E-02
  0.82577646    
 -0.75614291    
  0.34222141    
 -0.43127328    
  0.48399800    
 -0.88213670    
  0.68213820    
 -0.42596880    
 -0.23450823    
  0.39107615    
  0.63598895    
 -0.43531775    
  7.97389001E-02
 -0.44834206    
  0.16308984    
  0.17338242    
 -0.26481688    
  0.26888973    
 -0.20202625    
 -3.03054638E-02
  0.63236231    
 -0.76369864    
  0.47510788    
 -0.29376090    
  0.14082161    
  0.14197043    
 -0.14621618    
  0.10109649    
  0.78845727    
  -1.0116005    
  0.18392311    
  9.53104943E-02
 -0.36974776    
 -0.25659063    
  0.34710589    
 -3.92204747E-02
 -0.20456672    
  0.72929525    
 -0.93269682    
  0.54337305    
 -0.18144776    
  7.56023824E-02
  4.27624099E-02
  0.80522877    
 -0.79597038    
 -8.65922123E-02
  0.21608381    
  0.55439693    
 -5.25178351E-02
  0.33787173    
 -0.28303054    
 -0.46768630    
 -0.29511657    
  4.85538654E-02
  0.22409125    
  3.35229076E-02
 -0.33647236    
 -0.14310081    
 -0.24709702    
  0.40040189    
  0.40037635    
 -0.27640781    
 -0.21421419    
  0.43106058    
 -0.19906719    
 -5.43114655E-02
 -0.11314339    
  0.37012598    
 -0.59066933    
  0.35667518    
 -0.53381515    
  0.71613699    
 -5.04957996E-02
 -0.19273433    
 -0.27012467    
  0.97527599    
 -0.90797222    
  0.60989380    
 -0.30171341    
  8.33818987E-02
  1.98023748E-02
 -0.15219238    
 -0.13157709    
  7.52231777E-02
 -1.45990774E-02
 -1.48146711E-02
  0.52564090    
 -0.76635152    
 -3.21569368E-02
  0.16805859    
  0.45399231    
 -0.27259234    
 -0.42407086    
 -0.14364305    
  0.27541125    
  0.23052333    
  5.25185503E-02
 -0.21734565    
  7.50630818E-07
  0.44141939    
 -0.11824739    
  0.10703320    
  0.10686347    
 -0.11062970    
 -0.34328854    
  0.30873519    
 -0.45142674    
  0.13735820    
  0.37101054    
  0.20902188    
 -0.38619065    
 -0.15709276    
 -0.19268504    
  0.31389737    
  9.98663083E-02
  0.24116167    
 -0.27477878    
  0.19012538    
 -9.63710770E-02
 -0.37859282    
  0.84810948    
 -0.70047349    
 -0.30084068    
 -2.00676825E-02
  0.33550629    
  9.61471349E-03
  1.42528368E-02
 -0.30033982    
  0.26676434    
  0.12802806    
  0.22913420    
 -0.48721501    
  0.58778644    
 -0.52324891    
 -2.63870042E-02
  0.18053795    
  0.13742971    
 -0.35611853    
  0.54683566    
 -0.35072178    
  0.22040026    
 -0.14988598    
 -9.36104283E-02
 -0.29707235    
 -3.19524445E-02
  0.31015494    
  0.33306512    
  0.13096812    
 -0.68717790    
  0.84218317    
 -0.62381321    
 -0.10058672    
  8.61287564E-02
 -0.25270307    
  0.28611875    
  1.86046287E-02
  4.94484715E-02
  0.33584514    
 -0.19303738    
 -0.16498214    
  0.26615158    
 -0.52582920    
  1.15599893E-02
  0.16882055    
 -0.11294018    
  0.10318395    
  0.18721169    
 -9.81596783E-02
 -0.22538744    
  0.19349562    
  0.32516551    
  0.21575871    
 -0.63299829    
  2.50645000E-02
 -1.49625670E-02
  0.77512103    
 -0.23654342    
 -0.30245334    
 -0.30368230    
  0.63503951    
 -0.10821353    
 -0.32322684    
  1.73913501E-02
  3.80597934E-02
 -0.40962389    
  0.39288640    
 -0.18994513    
  2.02029496E-02
  0.23507237    
 -0.47714302    
  0.27162999    
  0.15692104    
 -0.25368860    
 -0.18125175    
 -0.19004355    
  0.22159199    
  0.22686388    
  3.40658277E-02
 -0.44449502    
  0.72617757    
 -0.22133930    
  0.31105506    
 -0.35714570    
  0.23066223    
 -8.19169208E-02
  0.80821621    
  -1.0003417    
 -0.20725973    
  0.48876551    
 -0.24285257    
  0.21266241    
 -0.36602387    
 -0.35430962    
  0.90201598    
 -0.46808818    
 -6.31787032E-02
  0.60217494    
 -0.33231398    
  0.20893499    
 -0.56383348    
  0.17836952    
 -0.29763162    
  0.18786120    
  7.96179250E-02
  0.80865985    
  -1.0241807    
  0.32190037    
 -0.20271070    
  0.22986303    
  0.35979509    
 -0.26205245    
 -0.55356187    
  0.11934600    
  0.33199811    
 -0.41673836    
  0.12756051    
  0.18032382    
  0.51879334    
 -0.38338897    
  9.96677801E-02
 -0.38009712    
  0.14001349    
 -0.12851878    
 -0.14090529    
  0.16907708    
  0.45248964    
 -0.20302905    
  0.56393540    
 -0.94375902    
  0.27494335    
 -0.15575375    
  0.11152159    
 -3.06145642E-02
 -0.21926494    
   1.0086644    
 -0.87030482    
  0.33967769    
 -8.33813697E-02
 -0.32609057    
  8.65086988E-02
  0.37365669    
 -0.26388580    
 -0.18430461    
 -5.97091252E-03
  0.33304429    
 -0.20929086    
  0.26358467    
  0.29678643    
 -0.40849054    
  0.12783363    
 -0.22815581    
  0.93717700    
 -0.80553120    
  0.13573198    
 -0.53024352    
  0.56427306    
 -5.73772192E-02
 -8.20133016E-02
  5.81072904E-02
 -0.14279015    
 -0.33368629    
  0.38799766    
  6.39880225E-02
  1.63939819E-02
  6.68221638E-02
 -9.56900641E-02
 -0.11987644    
  7.27595016E-02
 -0.19823727    
  1.06389616E-02
  9.09715146E-02
 -7.52241537E-02
  0.30702516    
 -0.22218689    
 -3.40660252E-02
  0.58060992    
 -0.38354623    
 -0.45547473    
  0.30200282    
  0.86873215    
 -0.69513696    
 -0.16886577    
  0.27462566    
  0.36025253    
 -0.51082540    
 -0.28768131    
  0.39053991    
 -0.42444184    
 -5.76289324E-03
  0.34796694    
 -0.44501173    
  0.24207179    
  0.25075841    
 -0.19721733    
 -0.32141998    
  0.16805859    
  0.51853031    
 -0.45433745    
  0.22210698    
 -0.50118995    
  0.95392931    
 -0.62432981    
  0.17573206    
  0.35750136    
 -0.26670906    
  4.06712256E-02
 -2.56898832E-02
 -0.13512552    
 -1.28485216E-02
  9.05967578E-02
 -0.50689620    
  0.47489378    
 -0.24264133    
  0.10328487    
 -0.32255071    
  0.89674586    
 -0.51082546    
  0.38478485    
 -0.16164120    
 -0.41074160    
  5.27625158E-03
  0.16014788    
  0.23827471    
 -0.27016774    
 -3.77399959E-02
 -0.16138805    
  0.52429420    
 -0.78046191    
  0.53105712    
 -0.76890695    
  0.46536279    
  0.33314469    
 -0.27663204    
  0.76725501    
 -0.48232380    
 -0.23666349    
  5.59948385E-02
   1.0303265    
 -0.97730148    
  5.48080131E-02
  0.21511157    
 -0.60077369    
  0.46262380    
  2.83998027E-02
 -0.35097763    
  2.24735923E-02
  0.82319999    
 -0.69314706    
 -3.47422101E-02
 -0.23202054    
  0.26187390    
  0.21526974    
 -0.15811034    
 -9.71634388E-02
 -0.19051902    
  0.52553201    
 -0.34527084    
 -0.23741999    
  0.39451239    
 -4.96708862E-02
  0.20445132    
 -0.15038407    
 -0.53150642    
  0.49123135    
 -0.34564647    
  0.74958819    
 -0.42237505    
  0.47580105    
 -0.73445004    
  0.72282308    
  0.51607531    
  -1.2209870    
 -5.47256470E-02
  0.12883306    
 -9.80603993E-02
  6.45378083E-02
  0.44991711    
 -0.22223739    
 -0.35473740    
  1.91690382E-02
   1.0219040    
 -0.16024336    
 -0.58192229    
  0.41656703    
 -0.27826262    
 -0.80780953    
   1.1292892    
 -0.26872861    
 -7.80684501E-02
 -1.72415618E-02
  4.25598696E-02
  0.73596698    
 -0.99085927    
  0.22529143    
 -0.32707536    
  0.15923981    
  0.41724017    
 -0.44816932    
  0.76388347    
  0.41356245    
 -0.84247094    
  7.22340420E-02
 -0.48333222    
  0.20374708    
 -0.23240329    
  0.56953287    
 -0.41871008    
  9.98461246E-02
 -1.36672258E-02
  0.35207692    
 -0.37059718    
  0.13935570    
 -0.54950511    
  0.40546545    
  0.13996637    
  0.80136049    
 -0.84303319    
 -0.36583486    
  0.99981928    
 -0.38314280    
 -0.44256973    
 -0.22443286    
  0.73422736    
 -0.10777173    
 -0.46587408    
  0.60413569    
 -0.44684994    
  2.77789757E-02
  0.15610544    
 -0.29815412    
  8.08517560E-02
 -0.49956167    
  0.25309065    
  0.95407677    
 -0.55068427    
 -0.35489824    
  0.32542229    
 -0.20829782    
  0.48954794    
 -0.36129314    
  0.31508136    
 -0.45925108    
   1.0130584    
 -0.77610672    
 -2.99805738E-02
 -0.32008624    
  6.37905523E-02
  0.88895404    
 -0.63701552    
  0.85969758    
 -0.98021293    
  8.04218575E-02
  9.05063562E-03
  0.19203365    
 -0.20564020    
  4.46504764E-02
 -5.38251512E-02
 -0.13287403    
  0.15565416    
  6.95933104E-02
  0.13353159    
 -1.85535327E-02
 -3.04204114E-02
  3.04204915E-02
 -0.35614026    
  0.23272301    
 -0.24889585    
  0.35721800    
  2.25569662E-02
 -0.14367330    
  0.12869132    
 -0.25185406    
 -6.51858971E-02
  0.33573154    
  6.10607564E-02
 -0.31714875    
 -0.13832742    
  0.37949011    
 -0.52090222    
 -3.87144014E-02
  0.21786706    
  0.77927643    
 -0.82806575    
   1.1314018    
 -0.91271245    
 -0.12844229    
  0.61394984    
 -0.58888561    
  9.89042372E-02
 -7.92959705E-02
  0.17745556    
 -0.22212780    
  0.26975539    
 -0.16846414    
  0.13696615    
 -0.10981436    
 -8.37702677E-02
 -2.45708115E-02
 -6.15573712E-02
 -0.19832177    
  0.81164664    
 -0.64013594    
 -0.56097585    
  0.52218968    
 -0.30095264    
  0.15524086    
 -0.10318355    
   1.1034315    
 -0.82667840    
  0.34506914    
 -0.50565088    
  0.45783347    
 -0.14939938    
 -0.32797745    
  0.21786706    
  0.33420235    
 -0.34484071    
  0.59193683    
 -0.69908285    
  0.59634787    
 -0.16735257    
 -0.42306086    
  6.85977936E-02
  0.26533455    
  0.17807558    
 -0.38441244    
 -0.16374472    
  0.29074526    
 -0.11149558    
  9.76390094E-02
  0.22778374    
 -0.51701754    
  0.78506374    
 -0.67908180    
  0.20624204    
 -0.23457310    
 -5.31090088E-02
  0.22677307    
 -0.20282005    
 -3.00331116E-02
  0.52775496    
 -0.57776421    
  0.29725161    
 -2.40973569E-02
 -0.10265336    
  0.42861828    
  0.22876152    
 -0.58946800    
 -7.87803307E-02
  0.68766743    
 -0.73236781    
 -7.10352883E-02
  0.34866762    
 -0.15921393    
 -0.12991139    
  0.16482809    
  0.32023495    
 -0.31534457    
  0.13231102    
 -4.81491946E-02
  0.43926731    
 -0.86283177    
  0.57322156    
 -0.35833150    
  0.24823995    
  5.85943088E-02
 -0.28497493    
  3.71387862E-02
  0.32975313    
 -0.26912892    
  0.17904824    
  0.11960316    
  0.44933736    
 -0.81908476    
  0.80270976    
 -0.33930647    
 -0.46340370    
  0.16907617    
 -0.11279504    
  0.48970833    
 -0.76257545    
  0.43339369    
 -0.15556356    
 -6.65201098E-02
 -8.26925784E-02
  8.26923102E-02
  5.25048847E-07
 -7.69609958E-02
  5.69734443E-03
  9.73732620E-02
  0.11203869    
  0.58624983    
 -0.46081501    
 -0.39334285    
  0.39740080    
 -0.17184992    
  0.24219166    
 -0.32745564    
  1.55838439E-02
  0.29666242    
  8.09260905E-02
 -0.46929684    
  2.77178145E-07
   1.2140906    
  -1.2782520    
  0.26790899    
  0.77283525    
 -0.80562508    
  0.60092741    
 -0.68017775    
 -0.24397746    
  0.87601680    
 -0.56717879    
 -4.95150015E-02
  4.95148003E-02
 -8.56954977E-02
  0.63071173    
 -0.25371838    
 -0.31081110    
  0.48285145    
 -0.32799751    
 -0.14504996    
 -8.12624469E-02
  0.23052363    
 -0.46832371    
  0.41215390    
 -0.13798539    
  9.71644670E-02
 -0.47743917    
  0.60341871    
 -0.12136137    
 -0.10689785    
  4.02068309E-02
  0.13353102    
 -0.47000447    
  0.10467064    
  0.26092911    
  0.27079409    
 -0.53795505    
  0.41376424    
 -0.30715337    
  0.14122663    
 -6.03197552E-02
  0.20536999    
 -0.13052168    
  0.21542107    
 -0.39390513    
  0.17848317    
 -8.52638707E-02
  5.22121880E-03
  0.58894372    
 -0.33301041    
 -0.48954806    
  0.69314688    
 -0.88871318    
  0.51879388    
  0.28051385    
 -0.13868302    
  0.33706221    
 -5.76793477E-02
 -0.55883431    
  0.22423607    
  3.43382247E-02
 -0.14994040    
 -0.21217376    
  2.39532441E-02
  0.32542229    
  4.59374525E-02
  0.92198884    
 -0.85109323    
 -0.17399055    
 -6.54441118E-02
  0.69796634    
 -0.52535355    
 -0.15347278    
  9.91799384E-02
 -0.39479196    
  4.97004315E-02
 -3.70418578E-02
   1.0709804    
 -0.76460546    
 -0.13883710    
  0.13883717    
 -0.43363690    
 -0.16251843    
  4.11572531E-02
  0.98183650    
 -4.95456383E-02
 -0.51082504    
  0.19633250    
  7.53490999E-02
 -0.22012360    
 -0.51418084    
  0.46789980    
  4.12437581E-02
 -0.23202054    
  0.31439275    
  0.53472382    
 -0.74057585    
  0.37254819    
 -0.13465612    
  5.26436530E-02
  8.20130482E-02
 -4.42725904E-02
 -0.15552297    
  0.52609289    
 -0.37056944    
 -3.34755406E-02
 -6.14220165E-02
 -0.41455567    
  0.37768590    
 -0.18514216    
  1.12364683E-02
 -3.98917645E-02
  1.72915719E-02
  0.17754754    
   1.0529271    
 -0.37423810    
 -0.66916454    
  0.52307290    
 -0.41960967    
 -8.58410727E-03
 -0.24273053    
  0.37572309    
  0.20101345    
 -0.23166776    
 -0.60031641    
  0.42187867    
 -0.38020462    
  4.65191789E-02
  0.48050025    
  0.40412518    
 -0.39214930    
 -6.13689087E-02
  6.53296337E-02
 -0.22512121    
  5.82759071E-07
  0.68818438    
 -0.96601397    
  0.20600338    
 -7.16559216E-02
  0.19650659    
 -5.30239418E-02
  6.23708814E-02
  0.33978897    
 -5.44347651E-02
  0.25209090    
 -6.16438724E-02
 -0.44376060    
  6.53828382E-02
 -0.10676757    
  3.68713066E-02
 -0.23910820    
 -9.64611322E-02
  7.32030943E-02
 -5.43940812E-02
  0.99164009    
 -0.74516869    
 -3.46733032E-07
  0.22895207    
 -0.23381786    
 -0.11900315    
 -0.38372591    
   1.1535283    
 -0.42473382    
 -0.44921049    
  0.49484459    
 -0.10577333    
 -0.22624746    
  0.37921718    
 -0.57300347    
 -0.28978020    
  8.84118155E-02
   1.0726365    
 -0.86499816    
  0.22813153    
  2.45708637E-02
  0.50400603    
 -0.33882076    
  6.37668148E-02
 -0.16320018    
 -7.55078495E-02
 -0.12516242    
  0.14937665    
 -0.23638803    
  0.23638801    
 -0.19484025    
  0.21848062    
 -4.68344893E-03
  5.03543541E-02
  0.25823450    
 -0.13254678    
  1.56248305E-02
 -0.50310272    
  0.26826373    
  0.49002236    
 -0.27475274    
 -0.13071127    
  1.78574286E-02
  0.19986610    
 -0.17798309    
  0.70391190    
 -0.63290089    
 -5.81076927E-02
  0.43908206    
  0.12904488    
 -0.93585199    
  0.25951123    
 -0.18805304    
  0.22084157    
  0.24050377    
 -0.41091421    
 -0.19220680    
  0.70303202    
 -0.55552566    
  0.99219334    
 -0.63551784    
 -0.35097763    
 -7.67333359E-02
  0.38271379    
  0.36126655    
 -0.55961549    
  0.22721703    
 -0.21202648    
  0.23214845    
  0.57037199    
 -0.50111353    
 -0.19654787    
 -0.18867600    
  9.87821221E-02
 -0.14921321    
  0.16882055    
  1.44573562E-02
  0.12149733    
 -0.19597456    
  0.40202245    
  9.84398127E-02
  0.50077510    
 -0.96082801    
  0.24080811    
 -0.41917738    
  0.56046104    
 -0.26540914    
 -2.22718213E-02
  4.49454458E-03
  1.77785363E-02
  0.19545107    
 -0.64366800    
  0.12921250    
  0.36632517    
 -0.43531895    
  0.40978435    
  0.11778315    
  0.44183269    
 -0.59470659    
 -0.16989851    
  0.37502438    
  4.27116007E-02
 -0.11040644    
  0.30885664    
 -0.34450474    
  0.64566678    
 -0.79780287    
  0.56829679    
 -0.54969233    
 -5.20215221E-02
  0.98204195    
 -0.41827404    
 -0.38225561    
 -7.56661445E-02
  0.16469978    
 -5.71586192E-02
 -0.16598442    
 -6.20720424E-02
 -9.82700065E-02
 -0.24512270    
  0.84729743    
 -6.77179843E-02
 -0.49189836    
  0.12240145    
  6.25204891E-02
 -6.71385825E-02
  8.43074322E-02
  0.18938860    
 -0.23732772    
  0.47445822    
 -0.26208660    
 -0.29129893    
  9.22315195E-02
  0.18817835    
 -0.30982277    
  0.50183052    
  0.16357274    
 -0.89353442    
  0.55961537    
  0.25131470    
 -0.38893577    
 -0.34387589    
  0.91744596    
 -0.72363013    
 -0.22314444    
  0.11778359    
  2.09432133E-02
  0.40719035    
 -0.23180139    
  0.99486089    
 -0.99052233    
  0.33213338    
 -0.18356465    
 -2.26422306E-02
 -0.48694006    
  0.55338478    
  5.55701964E-02
  0.44952521    
 -0.93039793    
  0.40364224    
  7.04519972E-02
 -0.35570392    
 -0.12386929    
  0.31344625    
  0.52041811    
 -0.89037693    
  0.45830777    
  0.16251871    
 -0.59217095    
  0.32918194    
 -0.22721660    
  0.25131449    
 -6.98432624E-02
 -0.17131773    
  0.37815937    
 -0.57883108    
  0.28304219    
 -1.40509084E-02
 -0.19753182    
  9.32189673E-02
  0.82765949    
 -0.78161561    
 -7.79607296E-02
 -1.08691789E-02
  4.27880846E-02
 -0.32501903    
  0.49328110    
  4.75252159E-02
  1.25790490E-02
 -0.16251917    
  1.45985521E-02
 -0.11778282    
 -0.12734011    
  6.56959936E-02
  0.44141939    
  6.12808466E-02
 -0.40896848    
 -0.11122588    
  0.16750686    
  0.49881306    
 -0.36403883    
  2.99809054E-02
  0.10788926    
 -0.45198601    
  0.19415574    
 -0.18232185    
  0.44769827    
 -0.19442514    
 -0.14732416    
  0.39660794    
  3.83989923E-02
 -0.55876076    
  0.14986347    
  5.02615795E-02
  9.35265496E-02
 -0.16989851    
 -0.15415139    
  5.40668890E-02
  0.96535939    
 -0.11555856    
 -0.44628739    
 -0.67764211    
  0.33096206    
  0.39248985    
 -4.19112183E-02
  5.30430302E-02
 -0.49617258    
  0.41150740    
  0.35466477    
 -0.66263109    
  0.15180641    
  0.22969472    
 -0.32312974    
  9.34344158E-02
  0.32568300    
 -0.45586699    
  0.37469363    
  0.39313433    
 -0.71066874    
 -5.18256836E-02
  0.71680099    
 -0.35112417    
  0.53344566    
 -0.72839296    
 -0.33199868    
  0.16126752    
  0.58364135    
 -0.75748879    
  6.30856259E-03
  0.29707092    
 -0.34209532    
 -4.02735062E-02
  0.84533918    
 -0.48183805    
  5.10559939E-02
  6.56689405E-02
 -1.27937570E-02
  0.63573611    
 -0.31845400    
 -0.38382554    
 -0.37385902    
 -2.70283278E-02
  0.90249765    
 -0.51546550    
  0.11415916    
 -0.30301264    
  5.99640533E-02
 -0.15415139    
 -0.18975712    
  0.11943951    
 -0.25510645    
  0.22143307    
  0.53785455    
 -0.37396690    
  0.27304032    
  4.75252159E-02
  0.82165533    
 -0.65136057    
 -0.33504939    
  4.96331975E-03
 -0.20232143    
  0.23159294    
 -1.45279393E-02
  0.34341636    
  0.10812437    
  3.35908085E-02
 -0.24746048    
 -0.35667479    
 -0.24116114    
 -5.01890481E-02
  0.19933386    
  0.17627998    
 -0.18232076    
 -0.31015512    
  0.82822686    
 -0.60013682    
  0.45258346    
  0.26332897    
 -0.41191715    
 -4.86599328E-03
  0.52053463    
 -0.40112656    
 -1.30719217E-02
  0.41129604    
 -0.51763153    
 -8.12624469E-02
  0.55126625    
 -0.28768191    
  0.11143982    
 -2.20600497E-02
 -0.42422807    
  0.39403656    
 -0.13957009    
 -0.19384165    
 -0.22047256    
  3.27899419E-02
  0.26484317    
  0.29385149    
 -0.12565486    
 -0.29467922    
 -2.84911469E-02
 -8.43879804E-02
  0.99952167    
 -0.73088717    
  0.19979607    
 -0.27983969    
  0.96508050    
 -0.52213234    
 -0.29776534    
 -0.44685090    
  0.41481146    
  0.28535420    
 -0.43024495    
  0.41969985    
 -0.61500871    
  0.10536023    
 -0.16598542    
  0.34830642    
  0.23095578    
 -0.57926309    
  0.35806251    
  4.27624099E-02
  0.13469368    
 -1.22698601E-02
  9.04353634E-02
 -0.14541677    
 -0.29641604    
  0.12619373    
  0.35615930    
 -0.31081110    
 -1.99008677E-02
  7.73337409E-02
  8.89478251E-02
 -0.23383871    
 -0.16315252    
  0.39699078    
  0.16443190    
 -0.30100733    
  2.88487934E-02
 -3.37384194E-02
 -0.27469474    
  0.19301623    
  3.14152911E-02
  0.48153505    
 -0.20812970    
 -0.30482224    
  8.16777423E-02
  1.94184221E-02
  0.14725910    
  0.12100527    
 -0.54955560    
  5.57429120E-02
  0.79337400    
 -0.28859046    
 -0.22769989    
 -0.21858843    
  0.16223456    
  0.20067097    
 -0.11285467    
 -0.29657191    
  0.78953940    
  -1.0614725    
  0.58169198    
  0.59936452    
 -0.71007603    
  2.40975879E-02
 -6.39037266E-02
  1.51138622E-02
 -3.56271230E-02
  0.13998799    
  0.29105461    
 -0.54043984    
 -2.93285493E-02
  0.87248808    
 -2.51904298E-02
 -0.63372344    
 -0.30058637    
  0.20479493    
 -9.42530185E-02
   1.0242057    
 -0.73797840    
 -4.00941484E-02
 -3.23350169E-02
 -0.18514216    
 -0.19941683    
  0.43936646    
  0.14842017    
 -0.18002495    
  0.18765871    
 -0.18308288    
  0.62708515    
 -0.62708604    
 -2.77791824E-02
  5.92425987E-02
 -0.21652813    
  0.37949011    
 -0.16296151    
 -5.92424385E-02
 -0.24930346    
  0.35184377    
 -0.14571211    
 -5.54297529E-02
  0.33573154    
 -0.31521812    
  0.24224952    
 -0.21718463    
 -0.15497531    
  0.58971196    
 -0.24174462    
  5.55700175E-02
  0.17327137    
 -0.35482067    
 -0.14417005    
  0.18053795    
 -2.71506254E-02
 -0.21970899    
  0.29904565    
  9.68501791E-02
 -8.00424889E-02
 -5.12930937E-02
 -0.27605328    
  0.35609701    
  2.40014084E-02
 -0.44579384    
  0.26426244    
 -1.43197030E-02
  0.37948927    
  0.13804404    
 -0.33761904    
 -0.21414760    
 -0.25987968    
  0.17151088    
  0.47542402    
 -0.41224447    
  0.23531373    
 -0.21012338    
 -0.29935798    
  0.38968152    
  4.53594141E-03
  0.25432670    
  0.15565319    
 -0.82453549    
  0.32959974    
  0.24747603    
 -0.49808753    
  0.43046665    
  4.10685688E-03
  1.22203846E-02
 -0.20608301    
  0.34918442    
 -0.22753887    
  2.88018668E-07
 -0.31900376    
  0.65610582    
 -0.31963354    
 -0.27763167    
  8.74882713E-02
  0.98605144    
 -0.76186061    
 -0.30598027    
  0.24116255    
 -0.26415205    
 -0.11705634    
  0.23225231    
  0.14895634    
  0.12961721    
   1.3714788    
  -1.4703250    
 -0.21130934    
 -0.28946710    
  0.37156397    
 -0.23180158    
 -6.23129308E-03
  0.17184949    
 -0.11122588    
 -5.43940812E-02
  0.19159509    
  0.87546915    
 -0.84020001    
  5.82759071E-07
  0.15979253    
  0.63449866    
 -0.40882659    
  2.65796427E-02
 -0.26072589    
 -0.13657537    
 -0.24160561    
  0.17609026    
  0.66139817    
 -0.54825526    
  0.13469368    
 -0.36953342    
  2.89875716E-02
 -4.67928909E-02
  0.23386501    
  0.54529542    
 -0.94132739    
  7.46110454E-02
  0.41197988    
  0.16705427    
 -4.87898327E-02
  0.31985128    
 -0.91768748    
  0.14310166    
  0.24116211    
 -2.40973569E-02
 -0.19311127    
 -4.84943390E-02
  0.29849243    
 -4.71787639E-02
 -4.95150015E-02
 -0.11272046    
  0.21401145    
 -0.18048818    
 -0.53117734    
   1.1992888    
 -0.37085924    
 -0.16371976    
  5.15330806E-02
  0.28425160    
  0.31814107    
 -7.52853882E-03
 -0.41941574    
 -0.31749710    
  0.25423452    
  0.33062398    
 -0.75670940    
  0.27668500    
 -1.91395730E-02
 -2.94134542E-02
  0.44289818    
 -0.41832736    
  0.42469656    
 -0.22711934    
 -0.29970607    
   1.0086643    
 -0.68145156    
 -0.37117526    
  0.20271192    
 -0.32824859    
  0.21161143    
  5.51520213E-02
  0.17005172    
 -0.17985502    
  0.37715381    
 -0.26540914    
 -6.83628991E-02
  0.36372554    
 -0.70303237    
  0.46335936    
 -0.39923450    
  0.71768856    
 -0.35235566    
 -0.42285672    
  1.95447598E-02
  0.16058177    
  0.88730353    
 -0.40772974    
 -0.32228717    
  3.50955133E-07
  6.36581108E-02
 -0.37509316    
  0.49532118    
 -3.57887819E-02
  6.27654046E-02
 -0.30946380    
  0.52420717    
 -0.45902157    
  0.19358505    
 -0.24846144    
  3.03057861E-02
  0.23795836    
 -0.12516335    
 -0.10289399    
 -0.18924291    
 -9.35258418E-02
  0.62555426    
 -0.52609301    
  0.92454052    
 -0.19936764    
 -0.83779258    
  0.25571966    
  0.56181139    
 -8.86075795E-02
 -0.28661731    
 -4.79389690E-02
 -0.13864660    
  0.60193151    
 -0.76294196    
   1.2816029    
  -1.1103870    
 -0.15330502    
  0.35903931    
 -7.28375092E-02
  2.19791699E-02
 -0.32008624    
 -0.19073941    
  0.53657788    
 -0.10724471    
  0.24921596    
 -0.34311178    
  0.37566474    
  0.11421801    
 -0.37267581    
 -4.71787639E-02
 -0.25754571    
  4.87892553E-02
  2.35300492E-02
  0.75786734    
 -0.58724219    
 -0.29423934    
  0.22314279    
 -7.65407458E-02
  0.15739180    
 -1.46697648E-02
  0.35667461    
 -0.37156332    
 -2.02023946E-02
  0.38484606    
 -7.57119507E-02
 -0.11497795    
 -0.11097812    
  0.64506090    
 -0.47692400    
 -6.98432624E-02
 -0.26662794    
  0.15890194    
  0.13293906    
 -0.11415841    
  4.54621837E-02
 -8.82245749E-02
  0.22895207    
 -0.18618946    
 -0.31439155    
  0.23202197    
  0.10536083    
 -0.13613293    
  7.52231777E-02
  0.72406554    
 -0.53532284    
 -0.73396939    
  0.66354638    
 -1.29588852E-02
  0.10318399    
 -0.39960030    
 -0.10471181    
   1.2110901    
  -1.1481773    
   1.0486022    
 -0.55375725    
 -0.24760377    
 -8.96128789E-02
  0.55364537    
 -0.33887029    
  0.41937351    
 -0.68215758    
 -5.04316725E-02
 -0.26121601    
  0.90729558    
 -3.01699713E-03
 -0.46457994    
 -3.92204747E-02
  0.47000337    
 -0.30873513    
 -0.51082575    
  0.18703827    
 -0.22314294    
 -5.28424159E-02
  0.19004445    
  0.15415086    
  0.11900350    
  0.30461136    
 -0.45147103    
 -0.27087566    
  0.45601782    
  0.96306646    
 -0.55603826    
 -0.30448937    
 -0.21680853    
 -0.21658590    
  0.54171580    
 -0.82722121    
   1.2833459    
 -0.58154148    
 -0.14841977    
 -0.12783408    
  0.50968862    
  2.69375090E-02
 -0.10868850    
 -6.89927638E-02
 -5.29651307E-02
 -6.92916438E-02
  4.38662954E-02
 -0.34509218    
  0.60778695    
 -0.26699582    
 -0.30507413    
  0.20066997    
 -0.18327981    
  0.23457257    
 -0.29376194    
  0.13124195    
  0.30622554    
 -0.65453261    
  0.35363942    
  0.76744491    
 -0.98660773    
  3.25770490E-02
  0.54485500    
 -0.10577333    
 -0.19563261    
 -3.58101800E-02
  0.26795790    
 -0.20733318    
  0.13291806    
 -0.11831987    
 -2.30692862E-07
 -9.70863551E-03
  0.62241089    
 -0.82742751    
  0.46925473    
  0.10311116    
 -1.36057325E-02
 -0.87273324    
  0.17958593    
  0.28939283    
   1.0314492    
  -1.0161810    
  0.11441120    
 -9.93720293E-02
  0.58557266    
 -0.58557260    
  0.49275246    
  0.18535680    
 -0.55646390    
  0.28878242    
  0.57040173    
 -0.87248766    
  0.35354471    
 -0.21223198    
 -0.41129634    
 -1.77004691E-02
 -0.21130843    
  0.96227616    
 -0.92617095    
  0.36935982    
  0.12429781    
 -0.27763167    
  0.16793260    
 -0.17366432    
  0.12414853    
  1.01013500E-02
  9.11906287E-02
  0.39005604    
 -0.66256285    
 -6.21309802E-02
  0.28286257    
 -0.11236214    
 -8.45576823E-02
  0.16750686    
 -0.28602561    
  0.17567779    
  0.26236418    
 -0.38014802    
  0.41376424    
  0.47720942    
 -0.60485417    
  0.29470003    
 -5.75700067E-02
 -0.35139862    
  0.18232176    
  0.10008350    
 -0.20641896    
 -0.19904694    
 -0.14723106    
  0.32158387    
 -0.11093116    
  0.67908233    
 -0.61944473    
 -4.30171825E-02
  2.17401665E-02
  9.72635150E-02
  0.16178718    
 -6.86967596E-02
 -5.95132560E-02
 -0.10431207    
  0.31988034    
 -3.48198935E-02
 -0.18074720    
 -0.25064003    
 -0.10873337    
  0.12675081    
  0.28320792    
 -0.37673363    
 -6.06248789E-02
  0.89665484    
 -0.50049293    
 -0.14022918    
  4.21106182E-02
  0.12576970    
 -0.26966450    
 -0.14723106    
  0.19941628    
 -4.03515920E-02
  0.55793351    
 -0.31845304    
  7.12257588E-07
  5.40673696E-02
 -0.17185101    
 -0.17609099    
 -0.12557791    
  0.37689146    
  0.33716178    
 -7.51699209E-02
  0.74916899    
  -1.0208703    
 -0.20501694    
  0.63774800    
  2.19101999E-02
 -0.81480682    
  0.18464944    
 -4.50515074E-07
  0.35783723    
 -3.72713841E-02
  8.48990306E-02
 -0.22508378    
  0.24807324    
 -0.67810982    
  0.34918347    
 -0.27721098    
  0.31339049    
  0.11042407    
  0.41150787    
 -0.28367382    
 -0.18874235    
  6.09090403E-02
  0.23038986    
  0.41623682    
 -0.10008374    
 -0.89674598    
  0.52491969    
 -0.53139269    
  0.25635245    
 -5.15572503E-02
  0.13814978    
  7.11407512E-02
 -6.65429831E-02
 -0.24869688    
   1.2203089    
  -1.0137742    
 -0.23638803    
  0.14107780    
  0.40896818    
 -0.19216016    
 -0.25434515    
 -5.47927944E-03
  0.39441511    
 -0.33573166    
  4.55780402E-02
  0.51477778    
 -0.60810995    
  0.12260266    
  0.16779362    
 -0.39334285    
 -8.81071612E-02
  0.44839016    
  0.54632282    
 -0.23784991    
 -0.37806535    
 -0.26687920    
  0.13720100    
  0.22416870    
  5.57909012E-02
 -0.15479608    
  0.15091312    
 -0.37859282    
  0.17662360    
 -4.77400795E-03
 -0.31189615    
  0.21658535    
  0.50236911    
 -0.35576516    
  0.60778737    
 -0.61691940    
 -0.39406165    
  0.65147483    
 -7.35622942E-02
 -0.64836276    
 -6.01684824E-02
 -0.15933223    
  0.48130396    
  5.99640533E-02
  0.35296398    
 -0.17417657    
 -1.78567879E-02
  1.34228440E-02
 -0.16907708    
  0.25423452    
 -0.47737753    
   1.5343171    
 -0.96721089    
  5.79871200E-02
 -0.23732772    
 -0.24686003    
  0.29053506    
  8.20130482E-02
  0.24340899    
 -0.75030541    
  0.21130963    
  0.11011176    
   1.1479290    
 -0.92763329    
 -8.73568580E-02
  0.31732103    
 -0.92692125    
  0.16175446    
  0.38358214    
 -0.18942662    
  0.62109351    
 -0.10599931    
 -0.52584648    
  1.60854720E-02
  0.12953313    
 -1.88683998E-02
  0.24760351    
 -0.25237787    
 -0.24246866    
  0.38493076    
 -4.15780395E-03
 -4.17490583E-03
  6.87136129E-02
 -0.45758176    
  0.33735394    
  0.55140048    
 -0.74524254    
  0.20697095    
 -1.75445005E-02
  0.15161876    
 -0.43635589    
  0.20173995    
  0.24219166    
 -0.34862149    
  5.71591966E-02
  0.40546498    
 -0.35139868    
  0.20674151    
 -0.44312987    
  0.41950777    
  1.58103965E-02
 -0.33725670    
 -8.60135853E-02
  0.54843259    
  0.16251910    
 -0.22682650    
 -0.27910867    
  0.16178718    
 -0.38493136    
  0.21825328    
  0.22705716    
 -7.71172121E-02
 -2.99805738E-02
 -0.21233249    
  0.97881144    
 -0.74072611    
 -0.21155760    
  0.28111634    
 -0.21037932    
  0.31889740    
 -0.15710989    
 -4.15780395E-03
 -0.10535975    
  0.32181525    
 -0.71348649    
 -0.16332592    
  0.98485392    
 -0.38460022    
 -1.78567879E-02
  0.31763446    
  0.17958556    
 -0.30891046    
 -0.33871278    
 -5.93158305E-02
  0.18693997    
  7.54237026E-02
  0.34981433    
 -0.48701531    
 -8.70116279E-02
 -3.81510146E-02
  0.13491894    
 -4.46723588E-02
  0.10586742    
  8.73922482E-02
 -2.97265612E-02
 -0.35298672    
  0.85167074    
 -0.46062341    
  0.55068421    
 -0.88798743    
  0.27304032    
 -0.33293933    
  0.27837873    
 -0.30972952    
  0.33738202    
  1.35443490E-02
  0.57676423    
 -0.66092616    
 -0.29257187    
  0.72213477    
 -0.43445292    
  0.68329495    
 -0.55037677    
  0.38669169    
 -0.32834184    
  0.29875404    
 -0.29471409    
 -0.24557145    
 -0.33338442    
  0.47269803    
 -0.24238573    
  1.69983841E-02
  0.46366298    
 -0.11205711    
 -2.40008384E-02
 -0.20112009    
  0.94363654    
 -0.91918540    
 -0.11778282    
  0.91629046    
 -0.79368806    
  0.15963016    
 -8.23020749E-03
 -6.84029236E-02
  0.45720083    
 -0.52114868    
  0.56499183    
  -1.1508945    
  0.11211707    
  0.24709684    
  0.56383324    
 -0.38546392    
  0.10337888    
  0.52059889    
 -0.73374861    
  0.26956314    
 -0.29757681    
  8.17902237E-02
  0.28506073    
 -0.36118430    
  0.22652845    
 -0.14518273    
 -5.22115733E-03
 -6.48871958E-02
  7.01088458E-02
 -0.26706198    
 -0.10763083    
  0.12783414    
  0.47000384    
 -0.19237109    
  5.40664978E-02
 -0.18327981    
 -9.01516229E-02
  0.30173439    
  8.04000422E-02
 -0.11350000    
  0.13892590    
 -0.20346409    
  0.18658631    
  0.10109649    
 -0.59783614    
  0.30501267    
  2.04096679E-02
  2.00012513E-02
  2.44508851E-02
  0.41667438    
 -0.53445703    
 -5.44909155E-03
  0.79932743    
 -0.70054489    
 -0.28438699    
  0.22314279    
  0.19971296    
  0.73120648    
  -1.0074608    
 -1.71916299E-02
  5.61950542E-02
  0.22423607    
 -0.24076439    
  0.20520665    
 -0.13030541    
  0.69572073    
 -0.58830023    
  0.13411021    
  6.65610284E-02
 -0.18232125    
 -7.55078495E-02
  3.84671129E-02
 -0.33270562    
  0.82544440    
 -0.37705410    
  2.07910631E-02
 -0.46262327    
  0.28276846    
  0.20424692    
 -0.52701956    
   1.0522002    
 -0.88357842    
  0.16395490    
  1.45284198E-02
 -0.41755643    
  0.74644542    
 -0.31456792    
 -0.30200127    
  0.41820422    
 -0.14018431    
  3.34164016E-02
  0.16813695    
 -5.29651307E-02
  0.56854194    
 -0.75673753    
  0.63331109    
 -0.29395708    
 -0.65780801    
 -0.11778282    
  0.19139503    
  7.45679811E-02
  0.13428043    
 -1.58320945E-02
  0.28901130    
 -0.50157225    
  0.27942482    
  0.38367024    
 -0.47748870    
 -0.11573547    
  4.20479886E-02
  0.67234391    
 -0.61518490    
   1.0034873    
 -0.83046901    
 -0.11370178    
  2.58415658E-02
 -0.30830160    
  0.92734027    
 -0.49447563    
 -0.35282052    
  0.84454715    
  8.95331949E-02
 -0.75282794    
  0.22847725    
 -1.71677116E-02
 -0.51516330    
   1.2691905    
 -0.74112308    
  0.51338667    
 -0.49643683    
 -0.16400240    
  4.93870815E-03
  0.12487357    
  0.31449342    
 -0.57078826    
  0.19811331    
 -0.11720707    
 -1.56669244E-02
  0.16462252    
  2.64334735E-02
  0.27234769    
 -0.24236678    
 -0.20536986    
 -3.69433984E-02
 -0.17588979    
  0.89294326    
 -0.64448178    
  0.64448190    
 -0.43746769    
  0.20840085    
 -0.56044048    
  0.30202940    
  0.66057104    
 -0.45293143    
  0.45293164    
 -0.34757140    
 -0.58653665    
  0.23431669    
  9.32882577E-02
 -7.13088065E-02
 -0.46134639    
  0.98427117    
 -0.37375680    
 -9.41868946E-02
  8.19716603E-03
 -0.24376355    
  0.23144266    
 -0.25782934    
  0.15796258    
 -3.72129269E-02
 -0.23986940    
  0.23511977    
  4.19636630E-02
  0.16388743    
 -0.24965425    
  0.15201609    
  8.98560658E-02
 -6.03802279E-02
 -0.48758486    
 -6.99578747E-02
  0.72172040    
 -0.31143585    
  0.42451319    
 -0.53094298    
 -0.31112695    
  0.61340880    
  3.11310738E-02
  4.12818529E-02
 -0.70052797    
   1.2850403    
  -1.1533637    
  0.12210183    
  0.95241183    
 -0.52048045    
 -3.41587998E-02
 -6.37662932E-02
 -0.39931074    
  0.28614664    
  0.31046245    
  0.86072099    
  -1.2280701    
 -0.18134674    
 -0.11122540    
  0.65653723    
 -0.60557097    
  8.33816677E-02
  0.79363835    
 -0.84643596    
 -0.14914231    
  0.50942606    
  9.98830870E-02
 -0.15605384    
   1.0851897    
  -1.0502516    
  8.54742434E-03
  1.68784615E-02
  0.21726841    
 -0.50634599    
  0.39611098    
 -0.21285775    
  0.15481526    
  0.22711983    
 -0.48988238    
 -0.25874326    
  0.40770024    
 -0.16462278    
  0.51502723    
 -0.44393164    
  0.25022477    
 -0.26007620    
  4.35911268E-02
  1.87804252E-02
  1.84331462E-02
  3.14630680E-02
 -1.89790967E-07
 -2.23714821E-02
 -0.25066864    
  0.41702607    
 -0.22698197    
  5.60897365E-02
 -0.18414089    
  0.12323242    
  6.54447153E-02
 -0.24487031    
  0.19381598    
  4.19636630E-02
 -8.57663974E-02
 -9.38182697E-02
  1.62606798E-02
  0.80011958    
 -0.29901862    
 -0.29750192    
  0.49758068    
 -0.25704548    
 -0.18508375    
 -7.76250586E-02
 -0.10885415    
  0.14841962    
 -0.17373791    
  0.13864700    
 -4.47415793E-03
  1.38837152E-07
 -0.18142496    
  0.50435275    
 -0.50435299    
  0.31158751    
 -0.37254828    
  0.45923147    
 -9.85642225E-02
  0.28867760    
 -0.86537081    
  0.29298767    
 -2.13903897E-02
 -0.12660518    
  0.46693182    
 -9.26214531E-02
 -8.81632939E-02
  0.74478579    
 -0.90432674    
  1.60854720E-02
  0.18850835    
 -4.50531952E-02
 -0.10178234    
  1.51904374E-02
  0.31982356    
 -0.25183555    
  0.56296384    
 -0.68250823    
  0.55734593    
 -0.31429547    
 -0.39720133    
  0.33293843    
  0.78402311    
  0.28160319    
 -0.74958879    
 -0.23531370    
 -7.63078853E-02
  4.39577317E-03
  4.29250263E-02
 -0.49553776    
  0.66517365    
 -0.18658605    
 -0.31952295    
  0.18721168    
 -1.97046734E-02
  0.25737706    
 -0.20409454    
  0.38961685    
 -0.61040497    
  5.71591109E-02
  0.33647230    
  0.13699725    
 -0.32888830    
  6.06254116E-02
 -7.02868700E-02
 -0.37204969    
  7.46110454E-02
  0.54171580    
 -0.11683302    
 -0.13720140    
  0.17904824    
 -0.23967361    
 -0.13353232    
  0.43671802    
  3.40293534E-02
 -0.19203317    
 -4.60902490E-02
 -1.90478601E-02
  0.25717291    
 -5.34480810E-02
 -0.47866943    
  0.47079468    
 -0.10404368    
  0.21256176    
 -0.20818487    
 -2.65500639E-02
 -6.00641780E-02
  0.20585164    
  5.65124005E-02
 -2.97420956E-02
 -0.53630459    
  0.33647174    
 -9.25876386E-03
 -0.43616432    
  0.55032331    
  0.72580361    
 -0.90233189    
 -0.11531009    
  0.17768170    
  0.77996498    
 -0.76153165    
 -8.08034763E-02
 -1.49625670E-02
 -5.15572503E-02
  0.12889151    
  0.25698334    
 -0.18520325    
  0.50561726    
 -0.46739587    
 -2.10530329E-02
  6.18756749E-02
 -0.49758026    
 -0.21985991    
  0.36646223    
  9.73732620E-02
  8.87289867E-02
  0.29940593    
 -0.46303418    
  0.14937665    
   1.1361753    
  -1.1752043    
 -7.21965656E-02
  4.70063798E-02
  0.68030959    
 -0.54677814    
  0.43479300    
 -0.40835926    
  0.20736718    
 -0.16480769    
 -1.68072749E-02
 -5.66599146E-02
  2.21740212E-02
  0.22314373    
  9.05143768E-02
 -0.60133994    
  0.33897564    
  0.43015793    
  9.55564678E-02
 -0.76460558    
  0.66904980    
 -0.60749131    
 -0.26635322    
  0.28605750    
 -0.14685997    
   1.5596306    
  -1.1190087    
  0.20331226    
 -0.57305962    
  0.13747141    
  0.38694611    
 -0.34209529    
 -0.20359883    
 -0.13815099    
  0.51820588    
 -1.85535327E-02
 -0.42819417    
  0.57428569    
 -8.08519050E-02
  8.73033553E-02
  0.13513811    
 -0.86429465    
   1.0531499    
 -0.56252664    
 -0.34796584    
  0.91975290    
 -0.67036629    
  5.26436530E-02
 -0.20304689    
  0.15489849    
 -0.11890397    
  4.92714234E-02
  0.39256129    
 -0.36880726    
 -0.31143534    
  0.14310159    
 -0.35667536    
  0.86081177    
 -3.36152571E-03
 -0.10648368    
 -0.29898083    
 -8.97704735E-02
  0.79546398    
 -0.68075502    
  0.13783209    
 -8.97458792E-02
  0.22220457    
 -0.33647302    
  4.62810658E-02
  3.94137427E-02
 -0.23896812    
  0.21451809    
 -0.19027461    
 -7.45685175E-02
 -0.22314435    
  0.22314374    
  0.12705821    
  0.72391915    
 -0.29228368    
 -3.75982933E-02
 -0.35503373    
  0.58657128    
  0.11473911    
 -0.57807809    
  0.23943497    
  0.33592862    
 -0.58507282    
  0.11940780    
 -0.41853705    
  0.30399528    
 -5.48766740E-02
  0.32542220    
 -1.86921656E-02
  3.70415412E-02
 -0.57334578    
  0.97273177    
 -0.53551805    
  4.08223085E-02
 -0.44628784    
  0.40129018    
 -0.25071675    
  5.74571453E-02
 -5.74569404E-02
  0.50759429    
 -0.69638956    
 -0.40222451    
  0.58020699    
  0.33024141    
 -6.03802279E-02
 -9.11691412E-02
 -0.26372883    
  0.26826477    
  8.66345167E-02
  0.23223040    
 -0.45953307    
 -0.32302168    
  0.84935170    
 -0.82097965    
  0.47957322    
 -0.37982360    
  0.43866348    
  0.24174537    
 -0.39589557    
 -0.10535995    
 -0.25814003    
 -4.91329543E-02
  0.64525586    
 -0.22787106    
  0.11197348    
  0.14929655    
  2.61093987E-07
  1.08893141E-02
  0.11898606    
 -0.36310634    
 -0.13814975    
  0.19633250    
  0.12644124    
 -0.47692475    
  0.24027942    
  0.56927741    
  0.15493557    
 -0.69550204    
  0.33377349    
  0.21227394    
 -0.24664110    
 -1.05452817E-02
 -0.11999359    
 -2.82846428E-02
  4.80089188E-02
 -0.31406903    
  4.18908708E-02
  0.73088735    
  9.41875353E-02
 -0.79476899    
  0.16475527    
  0.20182046    
 -0.15645254    
 -0.11526521    
  1.79375410E-02
  0.39204201    
 -0.76471722    
  0.32255000    
 -8.78610164E-02
 -0.16612594    
  0.91629022    
 -0.95937485    
  4.90888916E-02
 -0.15514828    
  0.18464944    
  0.29924253    
  9.84397754E-02
 -0.10709787    
  0.12260271    
  0.58778703    
 -0.98941380    
  0.27029052    
 -0.10633549    
 -2.97049023E-02
 -0.16340609    
  0.45734978    
  4.03727405E-02
  0.18948966    
 -0.45113608    
  0.30734736    
 -0.32146445    
 -0.25810745    
  0.38271379    
 -0.16819531    
  6.70114607E-02
 -9.20746326E-02
  0.15487579    
  0.45356488    
 -0.74998099    
 -5.40678836E-02
  0.21570896    
 -0.17340620    
  0.76174545    
 -0.69314772    
 -0.30065781    
  0.92816007    
 -0.73224944    
  0.18945362    
  0.83928877    
 -0.69314706    
 -7.27585256E-02
  5.05856238E-02
  0.24531759    
  0.51712149    
 -0.63622099    
  0.48276737    
  0.66092646    
  -1.4092262    
  8.87289867E-02
 -0.19180024    
  0.48066053    
 -0.20302905    
  0.12973604    
 -0.35179740    
 -4.98725511E-02
 -9.53109115E-02
  0.40546536    
 -0.63645142    
  0.48368865    
  0.35229647    
 -0.50402260    
  6.55978099E-02
  0.13353209    
  0.10118556    
 -5.15132509E-02
 -8.26165155E-02
  0.46580809    
 -0.78426182    
  0.90304583    
 -0.56095099    
  0.55022627    
 -0.21241932    
  7.07685947E-02
 -0.42269275    
 -0.11011057    
 -5.99627011E-02
  0.19349562    
 -4.63986676E-03
  0.16669613    
  0.37886792    
 -0.61289674    
  1.97052173E-02
  7.06178173E-02
 -5.60891367E-02
 -0.28768125    
  0.79368865    
 -0.62318772    
  0.24347576    
 -7.93363824E-02
 -9.11899433E-02
 -0.19955416    
  0.16894008    
 -6.41936883E-02
  4.85262387E-02
  0.98738688    
  -1.2439773    
  0.34710589    
  2.37544551E-02
  0.10253941    
 -0.10253928    
  9.34635941E-03
  7.17797801E-02
  0.16338453    
  0.44393179    
  -1.0939070    
  0.26452956    
 -6.70634806E-02
  0.25835493    
 -6.93125650E-02
 -0.28608781    
  0.23705928    
  0.22815637    
  5.44884652E-02
 -0.12062806    
 -0.40546426    
  0.19716729    
  0.12825510    
  6.28011227E-02
  0.56085706    
 -0.89299029    
  5.88405579E-02
  0.60353482    
 -0.71846414    
  0.32078257    
 -3.30995992E-02
 -0.10109677    
 -0.11844891    
  0.37506795    
  0.12371001    
 -0.35927641    
 -0.32302168    
 -5.92767671E-02
  0.45752129    
 -0.22677253    
 -8.86661559E-02
  0.12438346    
  0.26550838    
  0.13016237    
 -0.16669576    
  0.22034889    
  0.20810595    
 -0.51082486    
  0.33575043    
 -4.42877561E-02
 -0.37572300    
  0.14785215    
  0.27935383    
 -0.57496536    
  0.30034131    
 -7.84713104E-02
  0.45198473    
 -0.78134006    
 -8.89474526E-02
  0.51082617    
  8.89478251E-02
 -0.24464956    
  3.73384617E-02
  5.59948385E-02
  0.19299088    
  5.17009608E-02
  0.20594172    
 -0.42618322    
  0.16034295    
 -0.40546575    
  2.43923571E-02
  0.50478357    
 -0.17869152    
 -2.19790861E-02
 -0.22871415    
  0.81896728    
  -1.1010791    
  0.98082954    
 -0.56309390    
  2.88487934E-02
  0.24656363    
 -0.50467128    
  0.17924930    
 -0.22314270    
  0.28286257    
  0.30207038    
 -0.39834827    
  0.34328777    
 -0.17255795    
 -0.11386666    
  9.11906287E-02
  4.92271595E-02
 -8.77166726E-03
  0.46945316    
 -0.47830263    
 -0.12279527    
 -5.15572503E-02
 -7.12637454E-02
  0.52660966    
 -0.49308664    
  0.14310095    
  0.12516317    
  0.55841446    
 -0.32357517    
 -0.31348243    
  2.66240846E-07
  0.11576107    
 -0.11122485    
  0.41297805    
 -3.03976592E-02
 -0.12825418    
 -0.11122589    
 -9.88457501E-02
 -0.48659125    
  0.24266943    
 -5.10030277E-02
  0.20436433    
  0.19331904    
  0.10026907    
 -0.22049655    
  0.50729495    
 -0.84464949    
 -0.22006108    
   1.0102013    
 -0.79014015    
  0.82048631    
 -0.55622417    
 -0.12074976    
  0.37469363    
  5.36806211E-02
 -0.60962540    
 -0.18232070    
   1.3166140    
 -0.13441503    
 -0.51634371    
 -0.17680235    
 -7.33825043E-02
  2.01015789E-02
 -0.36166343    
 -0.41985410    
  0.63150376    
  0.15001372    
  4.96331975E-03
  4.35911268E-02
  5.97884208E-02
 -0.15937185    
  0.15937313    
  3.50909270E-02
 -0.11401884    
 -0.35598588    
  0.40776169    
 -2.32024975E-02
 -7.80884102E-02
  0.23424914    
 -6.21319152E-02
  0.23165408    
 -0.48296851    
  0.22971556    
  0.27670503    
  0.30572987    
 -0.60898530    
 -0.24238573    
  5.55706955E-02
  1.60854720E-02
  0.21887906    
  5.40675260E-02
 -0.44679421    
  0.42634296    
 -0.19563261    
  0.64949447    
 -0.27637303    
 -0.42467916    
  0.16542487    
 -0.59498775    
  0.36396563    
  0.62294322    
 -0.21184416    
  0.67424285    
  8.06301534E-02
 -0.92158663    
 -0.36428851    
 -0.12899144    
  0.74262685    
  0.10156024    
 -0.32470408    
 -0.36533299    
  0.34794140    
 -0.21440968    
  0.64013594    
 -0.60279769    
  0.19446358    
 -0.34687176    
 -8.25870857E-02
  0.35799932    
 -9.30333417E-03
 -0.11370178    
 -0.20241657    
  0.39256182    
 -0.22206107    
  0.40366158    
  0.39700598    
 -0.99714267    
  0.11778275    
  0.18621227    
 -9.67677757E-02
  0.65499568    
 -0.80469966    
  0.46377277    
  3.83193418E-02
 -0.58628422    
  0.36408028    
 -4.80858162E-02
 -8.74591544E-02
  0.19920367    
 -0.20459338    
  0.54169542    
 -0.36388785    
  0.20395648    
 -0.49617258    
  0.36211470    
  0.17029485    
 -0.23567651    
  0.11477554    
 -8.81071389E-02
  0.15038410    
 -0.19983304    
  0.15349244    
 -0.47079536    
 -9.46722537E-07
   1.4066553    
 -0.97208208    
 -4.10652021E-03
  0.31508097    
 -0.37006295    
 -0.29641604    
 -0.25886181    
  0.56393510    
 -0.31683865    
  0.21243477    
 -9.61572398E-03
  0.41028476    
 -0.14088403    
 -0.46632066    
  0.52019376    
 -0.59974527    
  9.12482068E-02
  0.34556726    
 -0.28905454    
  2.17401665E-02
  0.24231356    
 -0.39915648    
  0.27342933    
  2.83042733E-02
  0.19770676    
 -0.17927328    
 -7.58653507E-02
 -0.54252201    
   1.2931006    
  -1.0268335    
  0.23090462    
 -0.43157664    
  0.64435726    
  0.35417202    
 -0.72886449    
  0.21217422    
  0.27286690    
 -0.19282350    
  0.35441005    
 -0.34989443    
 -0.30281174    
  0.24724117    
 -9.56908241E-03
  0.15963016    
 -7.22179413E-02
  0.20267133    
 -0.21597451    
 -0.21314955    
  0.77531284    
  7.35629350E-02
  0.21220912    
 -0.86141795    
  0.46546829    
  0.22086789    
 -0.51997882    
 -0.22218689    
  0.15483397    
 -0.10354042    
 -0.41002056    
  0.26866758    
 -5.25012519E-03
 -3.75373699E-02
  0.25009972    
 -0.14637914    
  0.11174434    
  0.43583614    
 -0.54266655    
 -0.18822128    
  0.81813622    
 -8.44040662E-02
 -0.65414453    
  0.15180641    
  0.24082696    
 -0.25978532    
 -4.79585445E-03
  4.69573513E-02
  0.21021597    
  2.20600385E-02
 -0.44628775    
  0.27193382    
  0.18879423    
 -0.25593266    
 -0.18789220    
 -1.69024896E-02
  8.17902237E-02
  0.19876465    
   1.1198441    
  -1.4003997    
  0.39403656    
 -0.18924126    
 -0.16579175    
 -6.19921125E-02
  5.10020517E-02
  0.58532852    
 -0.73396832    
  0.32542315    
 -0.42651868    
  0.24973664    
  0.29456466    
 -0.24078718    
  0.41415295    
 -1.74526051E-02
 -0.37597480    
  0.12062828    
  0.48410824    
 -0.29800606    
 -0.47986424    
  0.86884135    
 -0.45527911    
 -0.11526521    
  0.20763958    
 -0.32259825    
 -3.61804664E-02
   1.1297028    
 -0.78201592    
 -0.29639375    
  4.98795789E-03
 -3.03054638E-02
 -0.17924888    
  0.94173098    
 -0.64185363    
 -0.16788074    
  0.41969985    
 -3.59748825E-02
 -0.31616673    
  0.20795374    
  0.72330034    
  -1.1811332    
  0.14396113    
 -0.21065287    
  0.36080468    
  0.33578524    
  0.66879857    
  -1.2669483    
 -1.89273413E-02
  7.95523450E-02
  0.14231651    
  0.14242013    
 -0.42332286    
  0.40095124    
  4.51552821E-03
  6.11542426E-02
 -4.77316156E-02
 -0.48884597    
  0.73917264    
 -0.31931913    
 -0.19961348    
 -0.27995917    
  0.31985176    
  0.21529241    
 -5.08185662E-02
 -0.18137483    
  0.56608796    
 -0.50546390    
 -0.19415687    
  0.33832648    
  5.40673696E-02
 -0.32948002    
  0.22800937    
  7.92957619E-02
 -0.49451622    
  0.13077040    
  0.44963664    
  0.16642126    
 -0.28884369    
 -8.74342397E-02
  0.16353324    
 -0.13353100    
 -8.74591544E-02
  7.25709796E-02
 -9.98208523E-02
  0.17678209    
  6.71393871E-02
 -0.18492308    
  0.14066812    
 -6.54441118E-02
  0.83059573    
 -0.58736545    
  0.42050296    
  -1.0128452    
  0.64041078    
 -0.35101801    
 -0.19782646    
  0.30010533    
 -2.81708278E-02
 -0.46430579    
  0.50169355    
 -0.15874822    
  0.33493537    
 -8.42176750E-02
  6.08705916E-02
 -0.55372733    
  0.56935251    
  0.15082316    
 -0.23572230    
  8.87680873E-02
 -0.16320018    
 -0.11042377    
 -0.14154050    
  0.48954841    
 -0.14641461    
 -0.30864695    
  0.15656881    
  9.66270044E-02
  0.47328773    
 -0.60932821    
  0.31982356    
 -0.55688167    
  0.15869014    
  0.69586104    
 -0.45121077    
  0.81517637    
 -0.93242854    
  0.52129668    
 -0.31455538    
 -3.96874920E-02
  0.28970462    
  0.14632826    
 -0.44416204    
 -0.11218702    
  9.57254544E-02
 -0.10030153    
 -0.18599851    
  0.47825664    
 -0.33442032    
 -0.45953256    
  0.92534047    
 -0.21715558    
 -6.95258155E-02
  0.13102846    
 -0.13503627    
 -0.25476268    
 -1.04159927E-02
   1.1644591    
  -1.0368354    
  0.14156388    
  8.80110711E-02
 -0.25761303    
  3.26373130E-02
  0.25385991    
 -0.47930026    
  5.58807068E-02
  0.78647918    
 -0.66869628    
 -0.13422225    
  0.39992470    
 -0.49855629    
  0.42956272    
 -0.41744038    
 -3.05834319E-02
  0.30766678    
  8.31989422E-02
 -3.85484621E-02
 -0.26893592    
  0.50509465    
 -0.42285764    
 -0.18442991    
  0.24071026    
 -0.51581341    
  0.18232135    
  0.37729430    
 -4.77400795E-03
  8.26160237E-02
  0.55646449    
 -0.72913998    
  0.19446358    
  0.38220844    
 -0.52564031    
  0.77204078    
 -0.62860906    
 -2.62025949E-02
  0.89482290    
  -1.1736947    
  0.19587490    
 -1.94183812E-02
  0.10241479    
 -0.16826077    
  0.22419056    
  0.70148033    
 -0.55032277    
 -4.41243127E-02
 -0.18081811    
  1.78574286E-02
 -0.23314877    
  0.21529241    
 -0.19319069    
  0.34734207    
 -0.71264058    
  0.26175910    
 -0.15718575    
  0.45391831    
 -0.33377373    
  0.31559128    
  9.13278293E-03
 -0.16251919    
  0.15338685    
  9.19689313E-02
 -0.25610691    
  0.92382985    
 -0.94017875    
  0.16663191    
 -0.39390510    
  0.49553692    
  0.13720132    
 -0.30120358    
  4.35911268E-02
 -1.43197030E-02
  0.16372047    
 -0.32510817    
  4.95970622E-02
  0.72489566    
 -0.70889497    
  0.28370625    
 -0.15017375    
 -0.22778440    
  0.61455679    
 -0.15257937    
 -0.55322540    
  0.16950099    
  0.15874881    
  0.22497694    
 -0.30616650    
 -0.19131620    
  0.32609171    
  0.87365556    
 -0.81047630    
  0.13709678    
 -0.31047893    
  0.67353880    
 -0.62613571    
 -0.19349408    
  0.68468463    
 -0.40263641    
 -6.56683221E-02
  0.15479648    
  1.53851956E-02
 -0.21648565    
 -0.14237146    
 -0.12189049    
  0.24027942    
 -3.96083482E-02
  0.26469216    
  0.47048810    
 -0.77642435    
 -0.27721098    
  8.64331871E-02
  0.76679963    
 -0.20627451    
 -0.47510779    
 -7.27599040E-02
  0.23936409    
  0.30850375    
 -0.25547850    
 -2.37537697E-02
 -0.12260213    
  5.80637120E-02
  0.10689728    
  0.11727093    
 -0.12652969    
 -0.11836381    
  0.27715573    
 -7.96791632E-03
 -6.61398917E-02
 -5.71576022E-02
 -0.23337662    
 -0.14750662    
  0.30573034    
 -5.51527478E-02
 -0.29112521    
  6.87325094E-03
  0.31969869    
 -0.20955427    
  0.47840357    
 -0.12111598    
  0.80279028    
 -0.82010663    
 -9.61835459E-02
  0.16372047    
  0.82130754    
  -1.2105765    
 -0.42064005    
  0.84204191    
 -0.44579384    
  0.43785691    
 -1.20244958E-02
 -0.22516091    
  0.10989650    
 -0.63598931    
  0.42521229    
  0.61170715    
 -0.50077504    
 -0.22941375    
  0.41589302    
 -1.25262961E-02
 -0.48183727    
  0.84144962    
 -0.25972873    
 -2.69768778E-02
 -0.14701392    
  2.23721266E-02
 -0.53773326    
  0.86340123    
 -0.71576500    
  0.19530888    
  0.10697192    
  0.30563617    
 -0.33504939    
 -0.13282163    
 -5.84952645E-02
  0.25398725    
 -7.26708919E-02
  0.53564101    
 -0.50106984    
 -0.10751950    
 -0.22314373    
 -0.16093077    
  0.46702340    
  0.16475527    
 -0.10208503    
  2.30951775E-02
  0.55634922    
 -0.82145751    
 -0.35328004    
  0.82402635    
 -2.63665896E-02
 -0.16566625    
  9.44908857E-02
 -0.14058113    
  0.43947113    
 -0.49774009    
  0.69813466    
 -0.71324831    
  0.11947444    
  8.31408101E-07
 -0.23219407    
  0.25446633    
 -0.49769562    
  0.55338544    
 -8.24753791E-02
  0.26131999    
  0.20130391    
 -0.58267128    
 -0.29450765    
  0.19254337    
  0.18982534    
  3.67022008E-02
 -2.27805413E-02
 -0.23823406    
 -2.36704703E-02
  0.77088380    
 -0.48619974    
 -0.30892670    
  0.22925998    
  0.86935246    
  -1.1951504    
  0.36408028    
  7.24300072E-02
 -7.71348551E-02
  9.01507065E-02
  0.35839805    
 -0.65184265    
  0.18424681    
 -0.33359113    
  0.58330220    
 -0.13192759    
 -0.10346230    
 -0.15890054    
  4.34844680E-02
 -0.30196828    
  0.97088796    
 -0.10022645    
 -0.54764038    
 -7.57110417E-02
  0.20271192    
  1.36684580E-02
  0.64920986    
  -1.0169340    
  0.23225231    
  0.33202079    
 -0.47671831    
  0.38326478    
 -0.20795308    
  8.65920112E-02
  0.23687409    
 -0.51082480    
  0.34509256    
  6.23899698E-02
 -0.50279266    
  0.10735773    
  0.41539598    
  0.38818863    
 -0.76828605    
  0.17458418    
  0.22508301    
 -0.10192151    
  8.54742434E-03
 -0.31209150    
  0.29924253    
  0.17003402    
  0.57149351    
 -0.89495903    
  0.14041738    
 -0.28042960    
  9.89826098E-02
 -0.38473812    
  0.50774467    
  0.10951877    
 -0.14246348    
  6.03439175E-02
  8.31408101E-07
 -8.94709826E-02
  0.14211504    
  3.77406217E-02
 -0.44963613    
  0.48202819    
 -7.87158981E-02
  0.14051113    
 -0.24971019    
 -0.34710470    
  0.20252503    
 -0.23713039    
  0.68608034    
 -0.44341055    
 -0.48896652    
  0.87396657    
 -0.50209194    
  0.41576385    
 -0.12652969    
 -9.76385549E-02
  6.93339556E-02
 -3.90289463E-02
  0.10834161    
 -2.71506254E-02
  0.48762265    
 -0.17502411    
 -0.27655870    
 -0.17878743    
  2.09432133E-02
  1.03092575E-02
 -8.56133252E-02
  5.96375018E-02
 -1.59156676E-02
  0.14878823    
  0.11727093    
 -0.39730263    
  0.18840137    
  6.83201179E-02
  0.41485488    
 -0.23805133    
 -0.20551367    
  7.92957619E-02
 -0.19223581    
  5.42088831E-03
  0.34032616    
 -0.41318762    
  0.59550905    
 -0.28768215    
  0.15780726    
  0.13626507    
 -0.39753419    
  5.97884208E-02
 -0.13864660    
  3.03057861E-02
  0.68314689    
 -0.53971499    
 -0.13353100    
  0.20022242    
 -0.41967806    
  0.72929525    
 -0.72318029    
  0.20343891    
  0.18975680    
 -9.48978886E-02
  0.21860874    
  0.12302147    
 -0.27173275    
 -5.64135648E-02
 -0.13864660    
   1.1037272    
 -0.12482271    
 -0.84922576    
  0.44664752    
 -0.11922538    
 -0.47782558    
  0.34614834    
 -0.27054611    
  0.27054560    
 -0.22778335    
  0.15082318    
 -0.24846144    
  0.49219123    
 -0.18924175    
  5.52628674E-02
 -0.60733116    
  0.23880975    
 -0.10363575    
 -0.12210353    
  0.75910479    
 -0.58112174    
  3.20875309E-02
  1.04705943E-02
  0.35927603    
 -0.46927702    
  0.46197751    
 -0.30120358    
 -1.99998748E-02
 -8.97704735E-02
  0.11962266    
  0.40546483    
 -0.49247673    
  4.70063798E-02
  0.42566809    
  0.41651464    
 -0.78275895    
 -3.92204747E-02
  8.15794468E-02
 -0.10689785    
  0.33647242    
 -0.35197720    
  0.43959829    
 -0.37897378    
 -0.12516242    
  8.00426155E-02
  0.38299266    
 -5.01895212E-02
 -0.34830740    
  1.55040929E-02
 -0.30318651    
  0.54763961    
 -0.33006671    
  0.16447301    
 -6.86543435E-02
  7.33833611E-02
  0.15280235    
 -4.13281433E-02
 -0.13534155    
 -5.97193167E-02
  0.22006218    
 -0.17005125    
 -0.15822396    
  0.62517464    
 -0.43337309    
 -0.10431207    
 -0.28246036    
  0.41925788    
  0.53518432    
 -0.60613608    
  0.64802712    
 -0.45675808    
  5.12936600E-02
 -0.44268858    
  0.67196679    
  9.33622271E-02
 -0.14031887    
 -0.42979679    
  8.49575326E-02
  0.16635787    
 -0.59470731    
  0.67209411    
  0.18703875    
 -0.49140722    
  6.96338192E-02
  0.75614274    
 -0.93220645    
 -0.24750160    
  0.71012533    
 -0.48424551    
  0.32784802    
 -0.14826314    
 -0.19057520    
  0.18139978    
   1.0893531    
  -1.1809825    
 -0.19451635    
  0.83849478    
 -0.30103323    
 -0.30820164    
 -4.89029661E-03
  6.17768206E-02
 -0.15954067    
  9.77638662E-02
  7.09511712E-02
  0.27041093    
 -3.18608768E-02
 -0.18088406    
 -0.23725072    
 -0.26072639    
  0.57669336    
 -0.16886577    
 -0.35937417    
  2.00670753E-02
  0.14177467    
  0.34220329    
  3.60759608E-02
 -0.43746871    
  0.35971943    
 -0.25009885    
 -0.12189049    
  0.25473714    
  0.50410479    
 -0.50410527    
  0.29957312    
 -0.61802644    
  0.31845298    
 -0.11658747    
  0.22099036    
 -1.30151864E-02
 -0.31572890    
  0.35006642    
 -6.53819218E-02
 -0.22089303    
  0.17007528    
  0.14120360    
  0.16989931    
 -0.31585288    
  0.56639582    
 -8.75031054E-02
 -0.54788512    
  3.01535875E-02
  0.61062586    
 -0.26640445    
 -8.79686326E-02
 -0.39973435    
  0.31585321    
  7.23202676E-02
  5.65124005E-02
  0.12062755    
 -0.47782558    
 -6.48871958E-02
  0.21077771    
 -8.98944139E-02
  0.58337653    
 -0.41518027    
 -0.14374501    
 -8.56954977E-02
  0.13287279    
 -2.33102012E-02
  0.13235176    
 -0.23666349    
  0.28506073    
 -0.23901670    
  0.81314969    
 -0.82826358    
  0.41388991    
 -0.31259805    
 -0.19710882    
  0.64742512    
 -0.26265696    
 -0.43049079    
  0.13645145    
  0.14242013    
 -0.17351170    
 -0.18442991    
  0.40123653    
 -0.19597456    
 -0.25057879    
  0.95907068    
 -0.84645218    
  0.30382347    
  0.41560292    
 -0.54601943    
  2.45708637E-02
  7.02873543E-02
 -2.28835344E-02
  0.30489421    
 -6.70442358E-02
 -4.47833315E-02
 -8.35472643E-02
 -0.40962389    
  0.62191987    
 -0.21229631    
 -0.21693972    
 -0.35520259    
  3.61048803E-02
  0.64966184    
  1.47064626E-02
 -0.16639110    
 -0.29344502    
   1.0850332    
 -0.84016109    
  0.17018211    
  0.45267901    
 -0.35806262    
 -0.26028228    
  0.32090747    
 -0.42027977    
  0.16052668    
  0.98505759    
  -1.1913948    
  0.47907659    
 -0.35207683    
 -4.59821988E-03
  0.11316441    
  5.21157756E-02
  0.19782613    
 -4.59095053E-02
 -0.34050637    
 -0.16920006    
  0.12582059    
  0.11174434    
 -0.39451188    
  0.32142088    
  9.91799384E-02
  0.12869132    
 -0.31703961    
  8.91685858E-02
 -0.32141998    
  0.18449803    
 -6.74417391E-02
  0.29058507    
  0.23180127    
 -0.53998220    
 -0.14629173    
  0.41002119    
  4.00946401E-02
 -0.57390952    
   1.2132320    
 -0.75983810    
 -0.12581976    
  0.39611098    
 -0.17632440    
  0.14190401    
 -0.33414015    
 -0.13976267    
  0.78275895    
 -0.61618555    
 -0.25131363    
  0.87035358    
 -0.65677941    
  0.60112876    
 -0.67523628    
  0.39555454    
 -0.55563986    
  0.17184998    
 -6.64904490E-02
  0.26715970    
  5.12935482E-02
  0.15154961    
  3.07719633E-02
 -0.12062806    
  0.36178961    
 -0.93430942    
  9.39310193E-02
  0.60676301    
 -0.34705499    
 -0.14269130    
  0.15327312    
  0.25830767    
 -0.46837986    
  0.43110755    
  2.50016116E-02
 -0.27270475    
  0.13623127    
  9.44517776E-02
  0.60808432    
 -0.70726436    
 -0.26426247    
 -1.86927412E-02
  0.46448559    
 -0.61340779    
  0.30037573    
  0.35937390    
  3.70415412E-02
 -8.73419195E-02
 -0.29298779    
 -5.46576306E-02
  0.23431669    
  0.15224440    
 -0.13899866    
 -8.70121419E-02
 -0.13284761    
 -6.78228736E-02
 -5.86537085E-03
  0.42102972    
  1.15167592E-02
  0.21855292    
 -0.40700054    
  0.32054660    
  0.26570359    
 -0.70345646    
 -0.17509456    
  0.35482144    
  0.12973604    
 -7.63350120E-03
 -0.19388184    
  0.50989491    
  7.01093227E-02
 -0.91369081    
  0.31963447    
 -0.20909226    
  5.10020517E-02
  0.25682396    
  0.12440864    
 -0.49213421    
 -0.16761471    
 -0.21950077    
  0.51987624    
  0.29709706    
 -0.43604854    
  0.49832535    
 -0.28642476    
  9.11906287E-02
  0.31594887    
 -0.22397956    
 -0.13413006    
 -0.35872728    
  0.64041078    
 -0.47072512    
  0.12991217    
  0.34800819    
  6.25201687E-02
 -0.66985154    
 -4.02735062E-02
  0.51356161    
 -8.55216980E-02
 -5.50589524E-02
 -0.15808976    
  0.23958249    
  0.28223252    
 -0.16348352    
 -0.34734136    
  0.32390362    
 -0.18628187    
  4.65203188E-02
  0.18986920    
 -0.59988934    
  0.15805660    
  0.74165887    
 -0.69036484    
  0.26236418    
 -0.38014802    
  0.68372750    
 -0.45063353    
  0.67314684    
 -0.62482709    
  0.16487491    
  7.96823110E-03
 -0.30907246    
 -0.27871433    
  0.30010515    
  0.15641646    
  0.67026317    
 -0.60883975    
 -0.10772672    
  6.70999896E-07
  5.97884208E-02
 -0.38120794    
  0.98327750    
 -0.66660756    
  0.25131425    
  8.17507207E-02
 -0.68296051    
 -1.40195638E-07
  0.57494152    
 -0.24427825    
  0.15276302    
 -0.23889132    
 -0.39755958    
   1.0720152    
 -0.50903016    
 -0.43735871    
  0.21197106    
  0.40920341    
 -0.15290746    
 -0.47523379    
  8.70122612E-02
  0.29725161    
  1.41850375E-02
  0.11517178    
 -0.10582500    
 -0.12361474    
  0.73942775    
 -0.25311106    
 -0.14235437    
  0.10610666    
 -0.57910043    
  0.19521259    
  0.20022242    
 -0.60077316    
  0.95664185    
 -0.48940012    
  2.72745918E-02
  0.23118319    
 -0.37566447    
  0.17103200    
  7.97064230E-02
 -0.39543566    
  0.40745950    
  0.22711983    
 -0.55961502    
 -0.25131533    
  0.62670237    
 -0.42085043    
   1.1044097    
 -0.90004516    
  0.11620207    
 -0.28627577    
  0.14122663    
  0.11506953    
  0.11099649    
  0.38581815    
 -0.37037367    
 -7.97232091E-02
 -0.18149164    
 -3.54476757E-02
 -2.61105653E-02
 -5.99627011E-02
  9.63314697E-02
  0.65942127    
 -0.60966039    
 -0.24647175    
  0.75632572    
 -0.53442514    
 -3.03054638E-02
  0.20763962    
  0.28768185    
 -0.37924981    
  0.16388743    
  0.68926388    
 -0.83954513    
 -9.93720293E-02
  0.14773314    
 -5.28749228E-02
  3.55595350E-02
 -0.41644263    
 -0.10462426    
  0.16251822    
 -5.78944758E-02
  0.38088369    
 -0.17780602    
  0.23496518    
  0.36476222    
 -0.59972626    
  0.41443333    
 -0.23211138    
  0.14639843    
  7.75208278E-03
 -0.20024090    
  0.36699855    
 -0.37647751    
  8.66146907E-02
  0.21525215    
 -0.53098118    
 -4.90901545E-02
 -0.11307770    
  0.33747801    
 -0.10591859    
  0.70425838    
 -0.76768118    
  0.44438079    
 -0.24046865    
  0.16106190    
 -0.49172559    
  0.47505841    
  0.99075890    
  -1.0603513    
  0.16184318    
 -0.10068879    
  0.69737506    
 -0.99642128    
  0.14348230    
  8.53601545E-02
   1.2035182    
  -1.1810454    
 -1.34221744E-02
 -6.03438653E-02
  0.19105548    
 -2.40008384E-02
 -0.19618197    
 -6.09317496E-02
  1.04168365E-02
 -0.15674396    
  0.37885168    
 -0.36680391    
  0.39139485    
  0.34854442    
 -0.28198376    
 -0.74763459    
  0.81004125    
 -0.38608050    
  7.56023824E-02
  0.25937235    
 -0.59681523    
  0.52702034    
 -8.37307274E-02
 -0.18669869    
  6.12442158E-02
 -0.16077365    
  0.12550500    
 -9.12152082E-02
  0.23875128    
 -0.59222049    
  0.57436448    
   1.3307246    
  -1.6899766    
  0.24988002    
  0.29019195    
 -0.16296151    
 -3.60395424E-02
  0.81804031    
 -0.79536361    
  0.12225737    
 -0.15879056    
  0.23148113    
  7.12045059E-02
  0.12576972    
 -0.58415669    
 -0.12118510    
  0.39931154    
  0.15942797    
 -0.37437418    
  0.14242013    
  9.28934142E-02
  2.78345756E-02
 -0.62860799    
 -0.29753426    
 -9.33321863E-02
  0.76647919    
 -3.07723694E-02
 -5.22115733E-03
  0.29290375    
 -2.37162188E-02
  0.48242596    
 -0.66155356    
 -4.90291752E-02
 -0.16934176    
 -0.23361488    
  0.42285725    
 -0.49292523    
  0.31551662    
 -0.23795922    
  0.70796239    
 -0.48780897    
  0.39139485    
  3.18749435E-02
 -0.37078026    
  0.47849014    
  0.28591999    
 -0.44183248    
 -0.44963613    
  8.64736512E-02
  0.22668839    
  0.89724243    
  -1.0498220    
 -4.49521877E-02
 -0.18924220    
  0.67916083    
  0.57360160    
 -0.72951454    
 -9.94335636E-02
 -0.18962070    
  0.42001078    
 -0.58706576    
  3.19509953E-02
  0.29238838    
  0.44685018    
 -0.75828564    
  0.32078257    
 -0.40779251    
  0.17295358    
  0.25782934    
  0.20108345    
  3.65005732E-02
 -0.15057263    
  8.29915423E-03
  0.31619772    
 -0.43449646    
 -2.35304311E-02
  1.88675784E-02
  0.38022715    
 -0.46299937    
  0.15921405    
 -0.10969916    
  0.22024037    
 -5.98978549E-02
 -0.13176885    
 -5.30239418E-02
  0.14277039    
 -8.62062071E-03
  4.65203263E-02
 -0.43908086    
 -0.21357451    
  0.64851528    
 -0.42855051    
  0.39049119    
 -0.17888013    
 -0.13795939    
  0.77818394    
 -0.86465770    
  0.96784228    
  -1.0140550    
  0.28090271    
 -5.77580184E-02
  0.26444134    
  1.64615884E-02
  0.74678457    
 -0.74271113    
  0.47355378    
 -0.81409973    
 -5.73148858E-03
  0.11394422    
  2.53180694E-02
 -0.12783408    
  0.25886181    
  1.45544647E-07
 -3.57178189E-02
 -0.11551258    
  0.50878268    
 -0.61641407    
 -5.84952645E-02
  0.53345865    
 -0.36224309    
  0.11947444    
  0.60859001    
 -0.95502073    
  3.13498303E-02
  0.86564660    
 -0.97651041    
 -9.39320326E-02
 -3.07714324E-02
  0.59470677    
 -0.57920212    
  0.46034133    
  0.61492312    
 -0.43746769    
 -0.42392719    
  7.18879849E-02
 -0.19044611    
  0.46650121    
 -9.66270864E-02
 -2.94134542E-02
  2.45708637E-02
  9.70741585E-02
 -1.33034689E-02
 -9.35263559E-02
  0.24640054    
 -0.22218689    
  0.43840903    
 -0.50262856    
 -7.41078109E-02
  4.30166386E-02
  0.25830767    
 -5.00105657E-02
  5.40675260E-02
 -0.17666979    
  2.38683298E-02
 -9.38960388E-02
 -0.31393048    
  0.93456250    
 -0.55544662    
 -0.25897253    
  0.70874828    
 -0.41167721    
  1.85194481E-02
  0.10856668    
 -0.10856595    
  0.11267320    
 -0.17904854    
  0.18313855    
 -0.23340093    
  0.13482007    
  7.79618025E-02
 -0.29325268    
  0.51639694    
 -0.36624408    
  0.11349998    
  0.62889445    
 -0.30849206    
 -0.63564295    
  0.35313955    
 -0.45198599    
  0.28116706    
 -0.25552589    
  0.28451252    
  0.11247834    
  0.31496558    
 -0.45154139    
  0.23767200    
  3.40293534E-02
  1.84170026E-02
 -0.28040954    
 -0.13976119    
  0.26236418    
 -0.19782647    
  0.14066812    
  8.34058881E-07
 -8.00429583E-02
  0.13291806    
 -0.16783464    
  0.15921405    
 -0.18492308    
  0.14967653    
  0.77284443    
 -0.95965999    
  0.41799912    
 -0.28649592    
  4.17696983E-02
 -8.53593051E-02
 -7.18263537E-02
 -0.12445324    
  0.14028640    
  0.26517949    
 -0.64991766    
   1.0831078    
 -0.60353494    
  0.29833898    
  0.38041934    
 -0.86681151    
  0.32574192    
 -0.50118995    
  0.34911191    
  0.18874241    
  4.68838662E-02
 -0.15224424    
 -0.37267509    
  3.79793122E-02
 -7.07683414E-02
  0.48653293    
 -2.07042675E-02
 -0.32317120    
  0.41505316    
 -6.70858920E-02
  0.79769075    
 -0.77349597    
  3.83337294E-07
  0.37170067    
 -0.48998192    
 -0.23668848    
  0.40166977    
 -0.39600402    
  0.27488831    
  9.41387415E-02
  9.31775495E-02
 -1.07333530E-02
 -0.59066933    
  0.58344847    
 -0.13560371    
  0.15355799    
 -0.40191340    
  0.14805348    
  7.50908032E-02
 -0.16628042    
 -1.51898358E-02
  6.42188340E-02
  0.29602069    
 -0.48506236    
  6.70650378E-02
 -7.28618205E-02
  3.42898630E-02
  0.40920341    
 -0.17045221    
 -9.75248292E-02
  3.82825397E-02
  7.24300072E-02
 -0.29792380    
 -0.45366701    
  0.45953202    
  0.25649998    
  0.16251934    
 -0.14458145    
  0.21868880    
 -0.26881450    
 -0.29707235    
  0.31099266    
 -0.18140079    
 -5.68337925E-02
  0.11061069    
  1.04168365E-02
  0.17103200    
  3.01096346E-02
 -0.23808500    
 -0.26992017    
  0.83718622    
 -3.05303303E-03
 -0.58047354    
  9.38192010E-02
  0.13911287    
  2.98529603E-02
  0.78922081    
 -0.78922093    
 -1.69496443E-02
 -8.47357526E-08
 -0.42488298    
 -0.41531733    
  0.61062634    
  0.26731509    
 -0.22520414    
  1.02568511E-02
 -0.19051902    
  0.27837873    
  0.13119225    
 -0.58451271    
  1.45995235E-02
  0.33024094    
  0.83832955    
  -1.0395781    
 -0.35576564    
  0.91264796    
 -3.33983675E-02
 -0.21375477    
  3.21875066E-02
 -7.51525164E-02
  0.22216716    
  0.14855455    
 -0.38052580    
  0.75983852    
 -0.26790908    
 -0.33707482    
 -0.25857344    
  9.38192010E-02
  8.57662335E-02
 -0.13157709    
  0.12700006    
  8.35651532E-02
 -0.20020285    
 -2.61105653E-02
  0.18759875    
 -0.35417256    
  0.48550820    
 -0.27241385    
  0.29146275    
  0.32835281    
 -0.62487918    
  0.61394984    
 -0.48998192    
 -6.48382679E-02
 -0.37948877    
  0.82098097    
 -0.17802294    
  0.52106684    
 -0.72870564    
 -0.12004769    
 -1.02574080E-02
  6.48604259E-02
 -0.38395905    
  0.42187867    
 -0.47279876    
  0.69314706    
 -0.21109018    
  0.14953183    
  2.35300381E-02
 -0.29546496    
  0.24376318    
 -8.51579830E-02
  0.37386021    
 -0.11320649    
 -0.34887803    
 -0.11838948    
  0.17041069    
 -8.15797001E-02
  3.92210521E-02
 -0.26863447    
 -0.17855507    
  0.57771105    
  4.13285159E-02
 -0.17184992    
 -0.51725733    
  0.77814025    
  0.14458165    
 -0.57821715    
  0.74601090    
 -0.54482156    
  0.18698315    
 -0.45920894    
  0.38688898    
 -0.12878008    
 -0.12611131    
 -7.82526135E-02
   1.0810161    
 -0.70305771    
 -0.38378963    
  9.47777852E-02
  3.14152911E-02
  0.60143858    
 -0.94931525    
  0.27297667    
  0.23199345    
  0.18817835    
 -0.10779641    
 -0.13005245    
  9.69922543E-02
  2.48975847E-02
  0.15532112    
  8.73033553E-02
 -0.35072178    
  0.14035742    
 -0.20641896    
 -0.10265336    
 -9.63927805E-02
 -0.34484002    
  0.25131464    
  0.32142088    
 -0.23986940    
 -0.10135179    
  0.22047305    
  0.31406856    
 -0.19806983    
 -0.37729445    
  0.32850432    
  0.13976216    
 -0.22314334    
  0.39453623    
 -0.48550877    
  0.15415101    
  0.47127852    
 -0.26045495    
 -5.08581772E-02
  0.13407445    
 -6.27654120E-02
 -0.20112009    
 -0.38828599    
  0.56065822    
  8.00431222E-02
 -0.14903511    
  9.36856344E-02
 -0.18232143    
  0.41033092    
 -0.33517778    
 -0.29221642    
  0.54302865    
 -0.32109848    
  0.18957676    
 -0.17511943    
  4.77331365E-03
  4.19636630E-02
 -5.15333004E-02
  0.25717291    
 -8.93796682E-02
 -0.18721187    
 -0.11411314    
  0.72558230    
 -0.32378691    
  0.35777685    
 -0.81028700    
  0.45618036    
 -0.57903373    
  0.10536023    
  0.18721168    
  0.27170101    
 -0.50711572    
  0.45758080    
 -2.77245119E-02
  8.83493125E-02
 -0.40730551    
  0.31895584    
 -7.50351250E-02
 -0.13911238    
 -0.13851888    
  0.32827577    
  2.43915096E-02
  8.09688270E-02
 -0.41663757    
 -4.59853485E-02
  0.32378736    
 -0.10299840    
  0.12405287    
  0.63082820    
 -0.76435977    
  9.09720287E-02
  0.11874891    
 -0.66647893    
  0.14660260    
  0.44368652    
  0.14698248    
 -0.17658299    
  6.23899698E-02
  4.33994941E-02
  3.41588967E-02
 -0.30271921    
  0.19653018    
 -0.11882188    
 -4.29658443E-02
 -0.29257187    
  8.75551328E-02
  0.61534715    
  0.21990168    
 -0.62052476    
 -0.14533256    
  5.96375018E-02
 -0.25659063    
  0.66555965    
 -0.28535321    
  2.29898021E-02
  0.12382534    
 -8.37307274E-02
 -0.27466750    
  0.32988277    
 -0.16106191    
 -7.03815147E-02
  0.11778376    
  0.10951877    
 -0.18647936    
 -2.53179036E-02
  0.16941826    
 -0.13911238    
 -5.62816449E-02
  0.57305926    
 -0.61607605    
  6.38506114E-02
  0.17022142    
 -0.12981105    
  8.53601545E-02
 -0.28768131    
 -0.22314377    
  0.88238889    
 -0.50769651    
 -0.42121390    
  0.64435726    
 -6.89923316E-02
 -0.47000456    
  0.36662585    
 -0.13778438    
  0.13282134    
 -0.27286682    
  0.39890787    
 -1.32454373E-02
  1.32454205E-02
 -0.38592038    
 -0.14558583    
  0.61558855    
 -0.22516091    
  0.22918589    
  0.56704611    
 -0.85339099    
   1.0013397    
 -0.35471225    
 -0.58946800    
 -3.59927826E-02
  0.15040478    
  0.11878383    
 -2.42926646E-02
 -8.55216980E-02
  0.29213667    
 -0.23572230    
 -0.51223367    
 -0.24629655    
  0.68863332    
  5.71583509E-02
 -0.38014802    
  0.46608949    
 -7.32033551E-02
 -0.50521463    
  0.35527512    
  7.55078271E-02
 -0.35020229    
 -5.98180816E-02
  0.75939691    
 -0.40066966    
  0.13830489    
 -1.68072749E-02
 -0.53657746    
  0.54501694    
 -0.42241383    
 -5.94225973E-02
  0.24067582    
  0.66053557    
 -0.59833914    
  0.40042716    
 -0.30466101    
 -0.33921489    
  0.25344935    
  0.43326703    
  0.45579022    
 -0.59765148    
 -0.72717607    
  0.64185417    
  0.18770532    
  0.38512534    
 -0.68859106    
  6.59582913E-02
 -0.35363927    
  0.21706466    
 -0.30573067    
  7.03158453E-02
  0.23052333    
  0.13720101    
 -5.26429079E-02
 -0.13482010    
  0.41911706    
 -0.66309470    
  0.12941186    
  0.27165869    
 -1.77781079E-02
 -9.39653888E-02
 -4.02064994E-02
 -5.26429005E-02
  0.38176331    
 -1.86220799E-02
 -0.43600228    
 -0.11705634    
   1.0898592    
 -0.62312913    
 -0.11267281    
 -9.62272510E-02
  9.62284431E-02
  0.14493410    
 -0.12675092    
 -0.37223923    
  0.42060015    
  0.27906096    
 -0.22071119    
 -0.25189370    
  0.13157579    
  0.46886101    
 -0.33247986    
  0.33247986    
 -0.41551533    
 -0.18492308    
 -0.16989973    
  0.27369618    
 -0.15180552    
  0.25857407    
 -0.27510253    
  0.21421506    
 -2.26763282E-02
  0.13295786    
 -0.54763991    
 -0.20763992    
  0.61310524    
 -0.30637479    
  0.16753715    
  0.27698642    
 -0.34864268    
  0.29904565    
  9.29963812E-02
  0.69121474    
 -0.77998263    
  3.72715853E-02
 -0.18721187    
  0.42808312    
 -0.25314143    
 -0.33976904    
  6.16443492E-02
 -7.32725039E-02
  0.55543011    
 -0.33111840    
 -0.11370178    
  0.42104992    
 -0.45296660    
  0.43912682    
 -0.47209603    
 -0.11848216    
 -0.23262268    
  0.21357492    
  0.25841227    
  5.30248731E-02
 -2.37537697E-02
 -0.37469259    
  0.25209138    
  0.20116445    
  0.28434357    
 -0.57648051    
 -6.77175075E-02
  0.19077747    
  1.04705943E-02
  0.14066812    
  0.29219711    
 -0.55456126    
  6.82083815E-02
  0.56118411    
 -0.50250089    
  7.00283423E-02
  2.85737589E-02
 -2.37537697E-02
 -0.32690206    
  0.35065722    
  0.38491094    
 -0.56441879    
 -0.32197106    
  0.34419444    
  0.37194273    
  0.18924171    
 -0.64122808    
  0.29657081    
 -0.43010157    
  0.59306419    
 -3.44205201E-02
 -0.42511305    
  0.26510718    
 -0.25327358    
 -0.13858636    
  0.74899089    
 -0.31685737    
  0.92328370    
  -1.3221912    
  0.63252276    
 -0.69314742    
  0.36772513    
  0.18791519    
 -0.13638172    
  0.58218998    
 -0.85326880    
  0.16520999    
 -0.20179936    
  0.35667515    
 -0.45447230    
  0.29959714    
  5.06404229E-03
  4.92714234E-02
   1.0493416    
  -1.4032724    
  0.41907156    
  9.03843641E-02
  0.29689917    
 -0.51696074    
  0.13417237    
 -3.18926387E-02
  8.43074322E-02
  2.93525215E-02
 -0.19563261    
  2.48148944E-02
 -0.28768188    
  0.22705670    
   1.0432904    
  5.70564009E-02
  -1.0951520    
  0.32080653    
 -0.28517869    
  0.49164319    
 -0.13396798    
 -0.60613489    
  0.40972987    
 -9.82929692E-02
 -2.37537697E-02
 -3.42327580E-02
  0.47743836    
 -0.33400655    
 -4.31958446E-03
 -8.11251700E-02
  9.40288231E-02
 -0.38641748    
 -8.52971673E-02
  0.55372751    
 -1.58731248E-02
 -0.25877067    
  0.18404679    
 -8.07623044E-02
  0.29698473    
 -4.98320907E-02
 -0.16639110    
  1.70942191E-02
 -0.10253928    
 -0.32434046    
  0.28605750    
 -0.44020829    
  0.31015569    
 -0.17567752    
  0.24021484    
  8.00430477E-02
 -9.66229290E-03
  0.36585581    
 -0.26000997    
 -0.20261361    
  0.24953057    
 -0.31585285    
  0.10307131    
  0.11663731    
 -4.21615429E-02
  0.13830489    
 -0.26028225    
  0.18681607    
  6.50989041E-02
 -3.85484621E-02
 -7.71348551E-02
  0.21936309    
 -0.64147538    
  0.32821637    
  0.25476268    
  4.70676087E-02
  5.58806993E-02
 -0.32709578    
  0.66770011    
 -4.75019552E-02
 -0.57116956    
  3.29448543E-02
  0.54361510    
 -0.27344733    
 -0.41970006    
  0.19035357    
  3.49376947E-02
 -0.43375909    
  0.54340219    
 -0.21834816    
 -2.42145713E-02
 -0.13073379    
  0.30567595    
  8.19716603E-03
 -0.13528310    
 -0.29080290    
  0.14518285    
  0.33260331    
 -0.32721278    
 -0.10178357    
  0.18924241    
 -0.11470944    
  6.93602040E-02
 -0.19895449    
  0.31099266    
 -0.34945920    
  0.45850012    
 -0.33564535    
  0.24938658    
 -4.60902490E-02
 -2.87104882E-02
  1.92314498E-02
   1.0245048    
 -0.89934117    
  0.11871625    
 -0.32312974    
 -0.25057879    
  5.78932874E-02
  0.16126752    
  0.12485058    
 -0.10901798    
  0.46145901    
 -0.25841179    
 -4.36745547E-02
 -0.29965734    
  0.49748415    
 -7.60820806E-02
  0.35271481    
 -0.13353132    
 -0.26363459    
  0.38599333    
 -0.44998038    
  0.41278011    
 -0.51472032    
  0.40708938    
 -0.45198482    
  0.23127396    
 -0.28364152    
  0.72228831    
 -0.31682310    
 -0.31800541    
 -0.23180158    
 -7.74574131E-02
  0.86817139    
 -0.55891138    
  1.46698272E-02
  0.56100142    
 -0.72982347    
  0.28768173    
 -0.22099057    
  0.51082534    
 -0.37527972    
  0.11097848    
 -3.85484621E-02
 -0.24076439    
  0.43466452    
  7.16810860E-03
 -0.30691379    
  0.16106190    
 -0.38907209    
  0.14715686    
  0.41940233    
 -0.32888830    
  3.77410427E-02
 -0.12825513    
  0.38418791    
 -0.47791943    
  0.95373136    
 -0.42685026    
  8.18786845E-02
 -0.16362959    
 -6.89927638E-02
  0.11247829    
 -0.13657537    
 -0.14403903    
 -4.31724861E-02
  0.10683031    
  0.19906740    
  2.14289892E-02
 -0.49795285    
  0.12550500    
  0.55300039    
 -0.49812430    
  0.25185359    
  7.97527954E-02
 -0.35121399    
  0.12981187    
  0.13787007    
 -0.54551095    
  0.40764162    
 -0.24512172    
  0.25378016    
 -0.44952527    
  0.27064499    
 -0.14389506    
  0.26510718    
  3.14630680E-02
 -0.10241527    
 -5.54297529E-02
  0.27069953    
 -0.59891576    
  0.62620813    
 -7.72250677E-03
  0.16735224    
 -0.44731227    
 -6.35128766E-02
  0.18414170    
  0.43237236    
 -0.64985007    
  0.30864742    
 -0.19652918    
  0.26856121    
 -0.29413778    
 -8.65401849E-02
  0.34930351    
  3.52291130E-02
  3.77401002E-02
 -0.24656311    
  0.50892800    
 -0.97043717    
  3.69052552E-02
  0.35595009    
  9.20753777E-02
 -4.25598659E-02
 -9.70863551E-03
  0.80821621    
  3.62899378E-02
 -0.82518303    
 -0.13284761    
  0.22859341    
  0.18232179    
 -0.31709555    
  0.28019181    
 -0.32080606    
  5.54294959E-02
 -0.23671561    
  8.33816677E-02
  0.40355882    
 -0.26503912    
  6.73336163E-02
 -8.23702291E-02
  1.50383301E-02
 -0.27286682    
  0.20600338    
 -1.06951511E-02
  0.34640712    
 -0.45416099    
  0.34583783    
  0.44425085    
 -0.92447597    
  0.31471097    
  0.19885087    
 -0.25542068    
 -0.11184831    
  0.93155861    
 -0.56019837    
  0.23208274    
 -0.82806718    
  0.52407104    
 -5.40665127E-02
 -0.26933217    
  9.80613679E-02
 -0.14776018    
  0.47714394    
 -0.21526976    
  0.81310624    
 -0.91086984    
  5.77591322E-02
  6.42188340E-02
 -0.23034555    
  0.41744131    
  0.19741824    
 -0.34695089    
 -8.15797001E-02
  0.69064355    
 -0.59989023    
  0.41304627    
 -0.55509508    
 -0.22314337    
  0.28438774    
  0.83591807    
 -0.92924964    
  0.36101362    
 -0.27264374    
  0.20608370    
 -5.40673248E-02
 -8.46825466E-02
  0.60317189    
  0.21239884    
 -0.82023346    
 -3.32574397E-02
  1.91400126E-02
 -0.28926399    
  8.48989561E-02
 -5.98988272E-02
   1.1526797    
 -0.93697047    
 -6.68636188E-02
  0.33190280    
 -0.26007620    
 -4.55774218E-02
 -3.15818414E-02
  0.95097613    
  -1.0287925    
  0.34387663    
 -0.18396187    
 -7.14584067E-02
  0.33798271    
 -9.49326828E-02
  0.46584532    
 -0.40937927    
 -0.48501709    
  6.47621334E-07
  0.22186916    
  3.01535875E-02
  0.23299561    
 -0.31015518    
 -0.18768333    
  0.38592070    
 -0.36044201    
 -1.26577057E-02
 -5.90336993E-02
 -5.55707440E-02
  0.37156397    
  3.86528298E-02
 -2.88479775E-02
  0.67344201    
 -0.71833712    
  0.20252450    
  6.06244020E-02
 -0.23299530    
  0.77623141    
 -0.68182117    
 -8.94709826E-02
 -0.17740782    
  0.19692008    
 -0.19105552    
  0.76369828    
 -0.48041156    
 -0.34354562    
 -0.42744446    
  0.64435726    
  0.21511102    
  0.36710420    
 -0.62303835    
  6.55147731E-02
  0.36734977    
 -0.62145579    
  0.32472366    
  0.33321980    
 -0.48510015    
  0.13814978    
 -0.10689785    
  0.12062828    
  0.24116161    
 -0.10933631    
 -0.29970607    
  0.21233290    
 -0.47523379    
  0.25751206    
  0.43563637    
 -6.87432587E-02
 -0.12341701    
 -0.11197302    
 -0.14785127    
  0.32938311    
 -1.19282762E-02
  0.45488957    
 -0.34513900    
 -0.19313225    
 -0.35667491    
  0.11155321    
  0.21868970    
 -0.33647299    
   1.0839217    
 -0.72974962    
  0.10008350    
 -0.12675092    
 -0.10937226    
  8.19743201E-02
  0.41161895    
 -0.57741070    
  0.73854882    
 -0.81813627    
 -0.15316582    
  0.25437462    
  1.06389616E-02
  0.46867996    
 -0.76878548    
   1.2342244    
 -0.69107002    
 -0.29741076    
  0.13073392    
 -1.48146711E-02
  4.85538654E-02
  0.13707991    
  0.17748865    
 -0.47346914    
  0.23638894    
 -6.80530965E-02
 -2.37537697E-02
 -0.15575375    
  0.11653411    
  0.35767484    
 -0.29001668    
 -0.18419166    
  0.13633619    
  0.16667718    
  0.62667012    
 -0.86444408    
  0.24191400    
 -0.11829916    
 -0.14489120    
  0.56115073    
 -0.10672472    
 -0.30027577    
 -0.55961657    
  0.42146602    
 -8.84546787E-02
  0.30629423    
  2.52116676E-02
 -0.23252276    
  0.41415295    
 -9.42729786E-02
  9.42723230E-02
 -0.14097345    
 -0.46285877    
  0.63784885    
 -0.41217574    
 -1.01520233E-02
  2.02029496E-02
 -0.16251922    
  0.21606033    
  0.16559477    
 -0.46120647    
 -0.21205838    
  0.50292045    
 -0.14310065    
  0.22533914    
  0.41709343    
 -0.39540073    
 -0.58350313    
  0.89451683    
 -0.29821974    
 -0.25434515    
  2.69551836E-02
 -4.90557477E-02
 -0.25291207    
  0.41263372    
  0.12095269    
  0.15595731    
 -0.15174682    
 -0.27377415    
  1.09896166E-02
 -0.26072639    
  0.19873413    
  0.62082624    
 -0.59783769    
  0.12282111    
  5.85539863E-02
  0.53424615    
 -0.40130684    
 -0.14246348    
 -6.42193034E-02
 -0.16612594    
  0.23034568    
  5.12935482E-02
 -0.29376194    
   1.2422553    
 -0.66536772    
 -0.48379624    
  9.53109413E-02
  4.92714234E-02
  0.21153770    
  9.63703617E-02
 -0.32732716    
  1.45985521E-02
  0.19273449    
 -0.22214755    
 -0.38332328    
  0.37833670    
  0.16126847    
  0.11256824    
 -0.22982055    
  4.77331365E-03
  0.66415983    
 -0.54320699    
  8.48426254E-08
 -0.26405326    
  0.29725191    
 -8.07233974E-02
 -8.29965547E-02
  0.18791519    
  5.80438636E-02
  3.75220110E-03
 -8.19169208E-02
 -0.39938533    
  0.35364035    
 -0.23383871    
  0.79770106    
 -0.70532793    
  0.17904824    
  0.46383667    
 -0.50141948    
 -0.30053106    
  0.26589504    
  3.46358307E-02
 -0.22847715    
  0.45247149    
 -0.48508319    
  0.73903888    
 -0.46107224    
 -0.30031353    
  0.34531143    
 -0.26918671    
  0.18144879    
  0.27670503    
 -0.14974497    
 -0.17618622    
  0.14493410    
 -0.19671056    
  0.51372027    
 -0.50890034    
  0.81944120    
 -0.84871078    
  0.56666338    
 -0.29520094    
  0.12738025    
 -0.36000267    
 -3.88392545E-02
  0.53817141    
 -0.47115967    
  8.00426006E-02
 -0.12744531    
  0.37590659    
 -0.13926196    
 -6.73521459E-02
 -0.18889999    
  0.77166522    
 -0.66828668    
  4.36749496E-02
  0.36772433    
 -0.67555189    
  9.42530930E-02
  6.15582950E-02
 -0.12715490    
 -5.21866903E-02
  0.15923981    
 -0.40800664    
  0.87100583    
 -0.24087144    
 -0.10716809    
  0.53673160    
 -0.57830709    
  1.40522672E-02
 -4.76278737E-02
  4.76285480E-02
 -0.26469177    
  0.14107780    
  0.22943994    
  0.11452336    
 -0.38150033    
  0.16579300    
 -1.39858751E-02
  4.68289200E-03
 -0.32902426    
  0.17253403    
  1.08705126E-02
  0.46322426    
 -0.33647212    
 -6.39037266E-02
  0.24224952    
 -0.12728938    
 -9.48573351E-02
 -0.11034735    
  8.51581246E-02
 -9.07284468E-02
   1.1004729    
 -0.63888443    
 -0.11164012    
 -5.66951521E-02
 -0.12878008    
  7.74876624E-02
  0.27109829    
 -0.16705379    
 -3.62212211E-02
 -0.16444969    
 -4.84298868E-03
  0.11020339    
  0.47812295    
  9.50653106E-02
 -0.42777044    
 -0.27522805    
  0.67818415    
 -0.45702285    
 -0.12675092    
  0.33066356    
 -0.39100778    
 -0.23638803    
  0.22677307    
  0.36437488    
 -0.39877588    
  0.15272069    
 -0.17803895    
  0.25245371    
  0.66895235    
 -0.63757718    
  0.21149273    
 -0.53187966    
 -0.39225453    
  0.48368865    
  0.12744488    
  0.81187910    
  -1.1139082    
  0.25388029    
  4.81492467E-02
 -0.12744531    
 -8.61285850E-02
  0.52030426    
 -0.11660486    
 -0.11205711    
  7.60825127E-02
 -8.80106390E-02
 -0.17912741    
 -0.56321031    
  0.46789980    
  0.18232176    
 -4.48502041E-02
 -0.12700041    
 -0.20763853    
  0.85822666    
 -0.44425133    
  0.47370413    
 -0.60481763    
  0.10100342    
  0.18304943    
 -0.17003407    
  0.36739311    
 -0.48141199    
  0.70991397    
 -0.67199433    
 -1.87792256E-02
 -0.14785127    
  5.34879826E-02
 -0.20763853    
  0.42241469    
  5.71584776E-02
 -0.45425603    
  0.64841104    
 -0.28116730    
 -0.12921134    
  0.14211504    
  0.24177256    
 -3.41327824E-02
 -0.33995032    
  0.13657585    
 -0.31792226    
  0.29205868    
 -0.13041665    
  0.52564090    
 -0.23795874    
 -0.45518884    
  0.24869697    
 -0.27854881    
  0.62090188    
 -0.16616572    
 -0.43078291    
  0.22668839    
  0.47235954    
 -0.58719808    
 -5.30571863E-03
  0.52245933    
 -0.17917204    
 -0.56245053    
  0.25057745    
  0.46548280    
 -0.25687730    
 -0.42021710    
  0.44092244    
 -0.41576385    
  0.27988815    
  0.35244024    
 -0.37139931    
  0.24116248    
 -0.47755006    
  0.21706466    
 -9.80362669E-03
  0.12921183    
  7.50351846E-02
 -0.20918468    
  2.92707551E-02
  0.17185055    
 -0.25711411    
  0.29290375    
  0.81957316    
  -1.1999646    
  0.79879296    
 -0.49130869    
  0.30228043    
  0.37391713    
 -0.91202694    
  4.67618182E-02
  0.65169054    
 -0.35894483    
 -0.25782937    
  0.49002236    
 -0.31508076    
 -0.13176885    
  0.10676800    
 -5.19599058E-02
 -0.20661370    
  0.12805229    
  0.12629353    
 -0.22739050    
  0.28101093    
 -0.42370227    
  0.43963957    
 -6.53292686E-02
 -0.31476775    
  0.91049367    
 -0.84342855    
  0.25191483    
 -0.21477602    
   1.1394341    
 -0.97197938    
 -0.10193986    
  0.47304741    
 -9.56137851E-02
 -0.24085769    
 -0.32378736    
  0.11122482    
  7.10956678E-02
  0.54551095    
  0.29122713    
 -0.84658980    
 -0.30432069    
   1.2363297    
 -0.54654384    
 -0.35619375    
  0.74010408    
 -0.59284502    
 -0.18149164    
 -0.23440130    
  0.36044163    
 -0.25319561    
  0.45147160    
 -0.43466347    
  4.87907119E-02
 -0.32909149    
  0.63252228    
 -0.47000432    
  0.38441205    
 -8.43063816E-02
  0.34503341    
 -0.80033004    
  0.25616911    
  0.16618375    
  0.82936591    
  -1.1544212    
  0.23499443    
 -0.15852275    
  0.48597956    
 -9.90907028E-02
 -0.12878008    
  3.26373130E-02
 -0.10638007    
  9.71644670E-02
 -0.30637479    
  0.32016701    
  0.21673052    
 -0.15048102    
 -0.38014802    
  6.06243536E-02
  0.57131165    
 -0.39884201    
  0.17652951    
 -0.47416094    
  0.46163535    
  0.44393158    
 -0.79223901    
  0.36909774    
  5.21157756E-02
 -0.35221982    
 -0.18900989    
  0.38054913    
 -5.66192456E-02
 -0.25897253    
  0.95454353    
 -0.63895220    
 -0.27854881    
  0.38299254    
 -1.24737388E-02
  0.19685978    
 -0.33098975    
 -0.10589296    
  0.10589153    
 -0.26716119    
  0.64841104    
 -5.37045375E-02
 -0.43343961    
 -0.12445324    
  0.14550681    
   1.0078061    
 -0.80998021    
 -8.58410727E-03
 -4.40591946E-02
 -2.73982324E-02
  0.58055854    
 -0.25539348    
 -0.55878031    
  0.19587490    
  4.69573513E-02
 -1.85199566E-02
  8.93450230E-02
 -0.33732805    
  0.45415998    
 -0.23461562    
 -8.00434574E-02
  0.57438684    
 -0.62787563    
  0.29725191    
  0.40953863    
 -0.62252885    
  0.11441120    
 -0.27277863    
 -0.10601807    
  0.43570533    
  0.25744185    
 -0.57536441    
  8.94448385E-02
  0.10642982    
  0.48846182    
 -0.28866595    
  0.56522447    
 -7.18734413E-02
 -0.89488709    
  0.42488351    
 -0.30840743    
  0.15040478    
  0.16947639    
  0.20549840    
 -0.41635975    
  0.91535127    
 -0.88301563    
 -1.83484275E-02
  0.10536075    
 -8.24753791E-02
  0.15091312    
 -0.31263480    
 -0.33860272    
  0.49123135    
  0.14035742    
  1.96466763E-02
 -0.32332930    
 -7.82526135E-02
  0.40546468    
  0.24613337    
 -0.57873601    
  0.17780766    
 -8.00429583E-02
  9.35265496E-02
 -9.84396860E-02
  8.94722268E-02
  3.97404395E-02
 -0.16941825    
  0.40717307    
 -6.70442358E-02
 -0.12833092    
 -0.47416094    
  0.51082587    
 -0.16016836    
  0.15213621    
 -0.23022492    
 -0.19560811    
 -1.24232862E-02
 -0.20763850    
  0.23233114    
  0.81363696    
 -0.61019772    
 -0.29935798    
  0.48499173    
 -0.49850431    
  0.43891326    
 -0.14614186    
  0.52493864    
 -0.42824566    
  0.69314718    
 -0.45627311    
 -0.54159796    
  0.34977651    
 -0.10193986    
  3.35771106E-02
 -0.25672066    
  0.13657489    
  0.12953313    
 -4.68344893E-03
  0.17209756    
  2.34387368E-02
 -2.73988750E-02
 -0.16813657    
  0.16813695    
  7.90503900E-03
 -0.27983969    
 -0.27388838    
  0.30466115    
  0.50474626    
 -0.50980979    
  0.12396815    
  0.79940426    
 -0.48299107    
 -0.32995728    
  1.80189889E-02
 -5.03535233E-02
  0.66457403    
 -0.55359530    
 -6.50987551E-02
  0.23473562    
  0.30873522    
 -0.33024147    
 -0.52053529    
  0.27541271    
 -9.20746326E-02
  0.10129169    
 -0.19710882    
  0.37713477    
  2.64665205E-02
 -0.27286729    
  0.73396939    
 -0.39260650    
 -0.28884369    
 -9.76385549E-02
  0.31049719    
 -0.24116281    
 -2.42145713E-02
  0.16251916    
  8.29915423E-03
 -0.29044119    
  0.26108879    
  5.78673817E-02
  0.29965779    
 -0.66961712    
  0.31633714    
  8.52439627E-02
 -0.11099658    
  0.24209332    
 -3.11984774E-02
 -8.82922634E-02
 -0.50443518    
  0.22186916    
  0.32400450    
 -0.27910867    
  5.22691272E-02
  0.10118556    
 -0.42660671    
  0.65725410    
 -0.36477676    
  0.15483397    
 -0.43457413    
  0.33556843    
  2.67876387E-02
 -0.32508439    
  0.66532439    
 -0.12683617    
 -0.24928354    
 -0.13157709    
  0.35927603    
  0.61959875    
 -0.90365100    
 -0.13976119    
  0.28768232    
  0.28768185    
 -0.81956124    
  0.57270128    
 -0.31197426    
  0.35503441    
 -7.14586675E-02
 -0.15072790    
  9.13879201E-02
  0.14222740    
 -0.40546578    
  0.13778426    
  0.17237149    
 -0.26028225    
 -0.20307651    
  0.30573034    
 -9.72631946E-02
  3.69436108E-02
  0.30565456    
  4.84269559E-02
 -0.51690543    
  0.32066837    
 -3.60395424E-02
 -0.19153745    
 -5.12935929E-02
  0.24283192    
 -0.30309066    
  0.30766678    
  0.10399000    
 -0.43046728    
  0.32647610    
  2.70284805E-02
 -0.17965905    
  2.10526660E-02
 -6.45377934E-02
  1.65298171E-02
  0.10863358    
  3.84671129E-02
  0.29940593    
 -0.42488340    
  0.27828002    
 -8.00425559E-02
  0.10008350    
 -0.32542226    
 -0.51265889    
  0.97507852    
 -0.27735555    
 -9.07541141E-02
  6.29751682E-02
  0.64506090    
 -0.74366289    
 -6.97326288E-02
  0.14458157    
  0.58404005    
 -0.61331016    
  0.31935370    
 -0.22044915    
 -0.31342110    
  0.45920897    
 -0.33260295    
  0.57873708    
 -0.64580029    
  5.61950542E-02
  0.21546417    
 -0.10683031    
  6.17768206E-02
 -0.39629033    
 -0.27407610    
   1.0107816    
 -0.20285882    
 -0.13755611    
 -0.26190427    
   1.2621291    
 -0.80796880    
 -0.28895026    
  0.20159343    
 -3.80599722E-02
 -0.21029606    
  0.28501922    
  3.99236241E-03
 -0.15017375    
  0.25951076    
 -0.21425478    
  6.42622039E-02
 -0.12820986    
  0.14058197    
  0.14118671    
  0.91700196    
  -1.4864533    
 -0.24058968    
  0.70507604    
  3.49553078E-02
 -0.56439745    
  0.78906697    
  0.16022936    
 -0.81744516    
  0.18232124    
 -0.15906554    
  6.66915625E-02
  0.17241687    
 -0.25649941    
  0.94055527    
 -0.65287310    
 -0.23084912    
 -0.20806365    
 -4.16728072E-02
  0.18703827    
  0.16251914    
  0.26236463    
 -0.14903511    
 -0.41443396    
  0.29609284    
  0.21202688    
 -5.42935170E-02
  0.16208994    
  2.61093987E-07
 -0.32992432    
 -0.18333814    
  0.19845119    
  0.67549253    
 -0.61251706    
 -2.37537697E-02
  9.56950337E-03
 -0.19381514    
  0.38404253    
  0.42881280    
 -0.44069344    
 -0.26795825    
  0.21056482    
 -0.45742407    
  3.92215215E-02
  0.49921981    
 -0.23586975    
  0.12487357    
  5.08587435E-02
  4.12400905E-03
 -0.26195303    
  0.94059157    
  -1.2300590    
  0.52641779    
 -9.27809849E-02
  8.00426006E-02
 -8.46825466E-02
  0.16669613    
  7.57940486E-02
 -0.48322937    
  7.41081238E-02
 -2.78566200E-02
  0.18982534    
 -0.30338186    
  0.51713467    
 -0.57578290    
   1.0644795    
 -0.70713305    
  0.30166852    
 -0.53899741    
  0.15415101    
  0.29023013    
 -2.70811599E-02
 -7.74319470E-02
 -8.51080567E-03
  0.10150710    
 -5.14963157E-02
 -7.16093853E-02
 -0.32173324    
   1.1721468    
 -0.90423739    
  0.48939940    
 -0.60660666    
  6.03199378E-02
  1.45284198E-02
  5.15330806E-02
 -0.10586794    
 -8.47072303E-02
  0.19057412    
  0.28425160    
 -0.29342642    
  7.96885341E-02
 -9.82929692E-02
  0.37527978    
 -0.12710027    
  3.95022891E-02
 -0.19365326    
  2.11428758E-02
 -0.28907734    
  0.66481632    
 -0.45857462    
  0.48969486    
 -0.72426796    
  0.22544019    
 -0.30309066    
  0.80747318    
 -0.69038141    
  0.23958249    
  5.90889528E-02
 -8.10680389E-02
  8.10678750E-02
 -0.39122200    
  0.46620825    
 -0.40736800    
  0.42246255    
  9.29240063E-02
 -0.32358548    
  0.23440063    
 -0.27286729    
 -3.49162184E-02
  9.66930687E-02
  0.46942756    
 -0.70183074    
  0.43600228    
  0.13353106    
 -0.32795653    
 -0.26510867    
 -0.19670959    
 -0.24512224    
  0.88621354    
 -0.43254629    
  0.32803312    
 -0.29334852    
  0.48899868    
  5.09447567E-02
 -0.16524981    
 -6.87134340E-02
 -0.17315823    
 -0.18531187    
 -9.41131189E-02
  0.36974731    
  0.25181893    
 -0.41433850    
 -0.14351295    
  8.28869268E-02
  0.43163517    
 -0.34984460    
  0.34614834    
  8.17507207E-02
 -0.61126900    
  0.31559128    
  0.14095823    
 -0.29434451    
  0.20697095    
 -0.11995959    
  3.84671129E-02
  0.26381481    
 -0.23132972    
 -0.42622623    
  0.50942606    
 -0.25733471    
  0.29039595    
 -0.10716809    
  0.30228126    
 -0.11319504    
 -0.55681050    
 -5.37050180E-02
  0.35114205    
 -7.56019279E-02
  0.34614834    
  0.21271881    
 -0.45928216    
  0.30762455    
 -0.15009360    
  0.11462907    
 -0.30589777    
 -5.54297529E-02
  0.11720661    
 -0.11720707    
  7.48482123E-02
  0.43390307    
 -0.54033273    
  0.44564509    
  0.24750219    
 -0.71476912    
  0.17958504    
 -5.56589725E-07
  0.17544882    
 -0.20322785    
 -0.29238856    
  0.35604614    
 -0.21001406    
  0.30251715    
  0.50114053    
 -0.54212922    
 -0.30031353    
  0.13211851    
 -0.17246951    
  0.45145002    
 -0.34550107    
  0.19633250    
 -0.40764117    
  0.48701498    
 -2.02846844E-02
  2.82850284E-02
 -0.47559604    
 -5.26438802E-02
  0.44952473    
  0.17366371    
 -3.62948864E-03
 -0.15293945    
  6.55973181E-02
 -0.20155331    
 -0.14609180    
  0.22986303    
 -0.16989851    
 -4.87894528E-02
  0.43106058    
 -0.61338145    
  0.17675090    
  0.31794593    
  0.27232087    
 -8.39203373E-02
 -0.52894616    
  0.58460724    
 -0.30265599    
 -5.31095639E-02
 -0.15188000    
  0.65815026    
  2.96916142E-02
 -0.30557173    
 -0.11462887    
  0.21092348    
 -0.73670471    
  0.50945508    
  4.10685688E-03
 -0.23967361    
 -3.17485631E-02
 -0.35821134    
  0.40032279    
 -0.12036411    
  0.60189867    
 -0.85155374    
  0.37001744    
  0.25360307    
 -2.02023555E-02
 -0.30276167    
  0.11470933    
  0.54758018    
 -0.87035286    
  0.95236671    
  0.80947101    
  -1.6283073    
  0.12831025    
  5.10319173E-02
 -6.68636188E-02
  0.24835522    
 -0.22210672    
  0.30565456    
 -0.49317136    
  7.81185552E-02
  0.31053999    
  0.23326185    
 -0.34050637    
  0.16487491    
 -0.35097763    
  0.33077458    
  6.70865849E-02
 -0.31607023    
  0.67198265    
 -0.62593818    
  0.37156320    
  0.13826144    
 -0.48026669    
  0.11020339    
 -6.74407408E-02
  3.65338847E-02
  0.11828151    
 -7.87158981E-02
 -0.43610135    
  7.07690641E-02
  0.39923477    
 -0.13353129    
  0.22123727    
 -0.19770589    
 -0.16115135    
  0.10863358    
 -7.63724372E-02
 -2.68110745E-02
  0.89874667    
 -0.62062043    
  4.42727581E-02
 -0.60286063    
  8.94067809E-02
  0.98983496    
 -0.54988354    
 -4.32970300E-02
 -0.23875065    
  0.19349562    
  0.56752086    
 -0.73331273    
 -2.77017988E-02
  0.57078922    
 -0.54308593    
  9.38192010E-02
  0.16896574    
  9.22498778E-02
 -0.17544922    
  0.22040026    
  2.53173374E-02
 -0.21868937    
  0.51348859    
 -8.02642629E-02
 -0.77415168    
  0.36724401    
  9.24025230E-08
 -0.45881072    
 -0.10080493    
  0.28198415    
 -0.17435256    
  0.22450341    
  0.75632590    
 -0.51167601    
 -0.21783796    
 -0.19832177    
  0.14953250    
  0.76028609    
 -0.38872278    
 -0.40546593    
  0.19280355    
 -9.52462852E-03
  5.58292232E-02
 -0.17780602    
  0.30110535    
 -0.36240646    
  0.31321540    
 -0.47505856    
  0.84342945    
 -0.48878285    
  0.27935383    
  5.91479801E-02
 -0.57236636    
 -9.41131189E-02
  0.86222380    
 -0.68760753    
  0.29044098    
 -3.36166993E-02
  0.12440864    
  6.92442581E-02
 -0.26447883    
 -0.24283178    
  0.43049023    
 -0.47228843    
 -0.17261204    
  0.98354310    
 -0.31237486    
 -0.51701754    
  1.84612423E-02
  0.19343868    
  0.18733434    
 -0.38077328    
  0.30730549    
 -0.35092530    
  0.13114040    
  0.45452163    
 -0.16963640    
  0.14085771    
  0.25616863    
 -0.71024245    
  0.29626575    
  8.51050485E-03
 -0.20633718    
  0.50140595    
 -0.38362265    
  0.53822494    
  0.18006644    
 -0.32524905    
  8.67507458E-02
 -0.17489931    
 -0.24645039    
  0.38338876    
 -0.79323047    
  0.11778275    
  0.53509015    
 -0.41406357    
  0.38979915    
 -0.58989507    
  0.52090168    
 -0.18081811    
  0.13858593    
 -0.36511353    
  0.18514280    
 -0.33741152    
  0.16907708    
  0.12516285    
  4.31725420E-02
 -5.79868630E-02
  0.68565601    
 -0.59533358    
  4.53594141E-03
 -5.58291674E-02
  0.13412970    
 -0.13413006    
  9.52451956E-03
  0.16157027    
  0.41349760    
 -0.55628753    
 -0.20015472    
  0.20479514    
  2.28850804E-02
 -9.98450518E-02
 -0.34955764    
  0.23862633    
 -0.12479167    
  0.22567272    
 -1.52675323E-02
 -5.80635853E-02
  0.41268560    
 -0.22494286    
 -0.13482010    
  7.92494640E-02
 -4.87898923E-02
  5.82697429E-02
  9.44517776E-02
 -0.44040239    
  0.23111224    
 -0.21130891    
 -8.16781893E-02
   1.0070771    
 -0.20326467    
 -0.49507800    
  0.44628736    
 -0.26136470    
 -3.97395156E-02
  3.97404395E-02
  0.21007165    
  1.39371930E-02
 -0.35322034    
  4.33811471E-02
 -8.87290314E-02
  2.04096679E-02
  0.32850441    
 -0.21409287    
 -0.39204133    
  0.66953731    
  4.99267802E-02
 -0.39256138    
  6.06254116E-02
 -0.43531716    
  0.15514848    
  0.20988201    
 -2.45708115E-02
  0.16475527    
 -0.18994513    
  0.67512828    
 -0.64497507    
 -0.19627894    
  0.15586944    
 -9.17081013E-02
  0.53758270    
 -0.51523632    
  0.46446365    
  7.03804642E-02
  9.66227613E-03
 -0.34483966    
  0.10309589    
 -0.37729514    
  0.36909774    
 -0.14120260    
 -7.88586587E-02
  4.51201610E-02
  0.21130913    
 -0.19671056    
  8.78160074E-02
 -3.14638130E-02
  0.49425068    
 -0.60011864    
  0.41052821    
  0.12931326    
 -0.42036772    
 -2.73982324E-02
 -0.16034245    
  0.28223249    
 -0.22931099    
 -4.75014821E-02
  0.34416470    
 -0.39403710    
 -0.22884248    
  0.43363672    
  1.83494054E-02
  0.15933159    
 -0.14131303    
  5.21855392E-02
 -0.10253928    
 -0.31143534    
  0.64050376    
 -1.36057325E-02
 -0.55279076    
  0.20391183    
 -0.15739284    
  0.40166977    
 -0.46016532    
  0.34759802    
 -0.41616026    
  0.22443217    
  5.02615795E-02
 -5.54297529E-02
 -2.62488946E-02
  0.30089217    
  0.38155919    
 -0.40144092    
 -9.25026238E-02
  4.73206528E-02
 -0.19415568    
  7.84724504E-02
  4.70625889E-03
  9.34635941E-03
  1.84331462E-02
 -6.11959286E-02
 -0.18038212    
  0.35376409    
 -0.19795285    
  0.28019181    
 -0.32600167    
  0.56258798    
 -0.56258827    
 -0.28768232    
  0.28246093    
 -0.40808597    
  0.43392783    
 -0.11906020    
  0.62784213    
  0.12389947    
 -1.91524327E-02
 -0.47110945    
 -0.22203846    
  0.65657467    
 -0.28672716    
 -0.19770589    
  0.27480847    
 -0.21172465    
  0.21172450    
  0.19228326    
 -0.43956697    
 -3.68701220E-02
 -7.30243996E-02
  0.13668330    
  0.18452196    
  2.88831256E-02
 -0.65474772    
  0.34911191    
  0.17666985    
 -9.32881385E-02
 -0.48884597    
  0.52806729    
  0.62002462    
  2.49725785E-02
  -1.1235861    
  0.33647263    
 -0.31599385    
  0.34032616    
  0.45547518    
  9.30906907E-02
 -0.44802448    
  0.18593812    
 -0.25337893    
  0.10163265    
  3.71179655E-02
  0.35990840    
 -0.23808499    
  0.46910682    
  -1.0127233    
  0.36344171    
 -0.14773309    
 -0.34747848    
 -0.30186716    
  0.74871784    
  6.11542426E-02
 -3.88815179E-02
  0.54885989    
 -0.73736829    
  0.18409283    
 -0.20559902    
  5.42088831E-03
  2.13917159E-02
  0.30343014    
 -0.18859030    
 -7.33825043E-02
  4.46720421E-02
  0.35570395    
 -0.13450395    
  4.56348881E-02
 -0.32171190    
  0.77437299    
 -0.87688887    
  3.35228629E-02
  0.13353178    
  0.16779362    
 -0.32354724    
  0.25193870    
 -8.18631724E-02
  7.30921775E-02
 -0.12164468    
  0.48665562    
 -0.42866766    
  3.68713066E-02
  0.32868469    
  6.49320101E-03
 -0.10932385    
 -0.43105990    
 -9.92061943E-02
  0.34432936    
 -0.17022204    
  0.44916925    
 -0.41871008    
 -2.02023946E-02
  9.71644670E-02
  0.17379737    
 -0.48017249    
  0.24921554    
 -0.32768661    
   1.0060195    
 -0.73376185    
 -2.62488946E-02
  0.94357425    
 -0.83290905    
 -0.23511878    
 -0.16322808    
  0.21029457    
  0.28768173    
  0.57185608    
 -0.60249299    
 -2.24725436E-02
  0.15154961    
 -0.12022711    
 -0.15709276    
  0.10278042    
  0.28185135    
 -0.64185315    
  0.56909442    
 -3.45526971E-02
 -0.13353087    
  0.11380721    
 -0.18311939    
 -4.40166630E-02
 -5.65698110E-02
  0.23889212    
 -0.15276308    
 -6.00188859E-02
 -0.25722209    
  0.30748439    
  0.28030175    
 -0.20025840    
 -0.15113938    
  0.21680757    
 -0.29334852    
  0.56285691    
 -0.35344446    
 -9.16295201E-02
  0.12783320    
 -7.85619467E-02
  3.31004634E-02
  3.65338847E-02
 -0.14448152    
 -0.25874326    
  0.34316128    
 -0.19381514    
  9.89826098E-02
  3.59943807E-02
  7.77080879E-02
 -0.12953468    
  0.10589153    
 -0.32505494    
  0.10668326    
 -9.35258418E-02
  0.52639025    
  4.52911370E-02
 -0.63927335    
  0.26826379    
  0.49573874    
  0.27950537    
 -0.95649630    
  0.60263336    
  0.20544358    
 -0.39410153    
 -0.38865873    
  0.15057302    
 -0.10775357    
 -0.11404682    
  0.46832436    
 -0.33647251    
 -0.17295296    
   1.1834850    
 -0.82331914    
  0.27541175    
 -0.18232170    
  0.22225459    
 -0.37566447    
  0.18834786    
  0.24269354    
 -0.23414633    
  0.69950998    
 -0.96613783    
  0.55643630    
 -0.68679887    
  0.18967915    
  0.21999726    
 -0.49553776    
  0.66517365    
  0.26888976    
  0.32947943    
 -0.78068995    
 -0.47597852    
  0.15219150    
  4.03515548E-02
  0.23102216    
 -0.11386666    
  0.72285205    
  9.70902853E-03
 -0.41273761    
 -3.33983675E-02
 -0.54277813    
  0.28605750    
  0.72199547    
 -0.26117972    
 -0.26637229    
 -0.10135272    
  6.45387918E-02
 -0.18232127    
  0.12221742    
  8.47967193E-02
 -0.42392719    
  0.22686388    
  0.17652951    
  0.19195673    
 -0.40889657    
 -6.93616048E-02
  7.45024160E-02
 -5.80635853E-02
  0.21878645    
 -7.24294260E-02
 -3.82820442E-02
 -8.12624469E-02
 -0.28592056    
  0.33244070    
  0.33935437    
  0.48827106    
 -0.85839754    
  0.22730181    
  0.56964231    
 -0.90114701    
  0.46710947    
 -7.91376084E-02
 -8.16777050E-02
  3.34762074E-02
  5.98977581E-02
 -0.33802363    
  0.53763694    
 -0.57642257    
  0.18043737    
  0.14467227    
 -0.27551138    
 -2.72501130E-02
 -6.26988932E-02
  0.14231651    
  2.02029496E-02
 -0.10535979    
 -0.33314440    
  0.25217631    
  0.41346544    
  0.67910516    
 -0.81092989    
 -4.55638953E-03
 -0.11095675    
  0.26314864    
 -0.21338776    
  0.14858784    
 -0.28350598    
  0.31643179    
 -0.15752955    
  4.63053733E-02
 -0.18322670    
  0.18322775    
 -0.28016961    
  0.35006642    
  0.36967000    
 -0.53941286    
 -0.37833571    
  0.92934394    
 -0.52631462    
  1.45284198E-02
  0.37619433    
 -0.63855976    
  0.24783635    
  0.29739109    
 -0.29739073    
  0.55192101    
 -0.58162558    
 -0.12851878    
  0.44101629    
 -0.62906915    
  0.59542000    
  0.11820573    
  7.16918483E-02
 -0.32397181    
 -6.74407408E-02
 -0.22897476    
  0.24740764    
  9.15674344E-02
 -3.39018889E-02
  2.13228110E-02
 -0.39915648    
 -0.18610245    
  0.18610173    
  0.16753715    
  0.31263381    
  0.66553175    
 -0.86274928    
 -6.35903329E-02
  0.41217694    
  7.72088990E-02
 -0.39315686    
 -7.12886676E-02
  0.34627670    
 -0.18721156    
  8.45575407E-02
 -0.21449451    
 -0.18327981    
   1.1508628    
  -1.0681707    
 -0.18550058    
  0.71519536    
 -0.25398818    
 -7.07159340E-02
 -0.59470695    
  0.25995851    
  0.12445349    
  0.50656158    
 -4.25592475E-02
 -0.31137237    
 -0.20168550    
  0.10088201    
  0.18400367    
  0.39419746    
 -0.57820022    
  7.77080879E-02
 -0.14022918    
 -5.38999029E-03
  0.22638115    
  0.36440334    
 -0.32220292    
 -9.07742158E-02
  2.23721266E-02
  2.62020119E-02
 -0.10440389    
  0.15072745    
 -0.27270475    
   1.3134326    
  -1.4903636    
  0.25489253    
  0.13976216    
  0.23867440    
 -0.15529265    
  2.81795337E-07
 -0.55861539    
  0.50521559    
 -0.14994040    
  0.17081803    
 -5.52155152E-02
  0.13079856    
 -2.71862429E-02
 -0.37827986    
  0.31321540    
 -0.55961514    
 -3.74577418E-02
 -0.13899818    
  0.50554907    
  4.65207584E-02
 -0.12348095    
  0.16793260    
  0.10100342    
 -0.13540436    
 -0.50252700    
   1.0791405    
 -0.43685114    
 -0.13477397    
  7.65918866E-02
  5.38248830E-02
  0.12310623    
 -0.23870830    
  8.00435022E-02
 -0.10485756    
  2.48148944E-02
  1.45985521E-02
  0.39086604    
 -0.39086655    
 -0.34228539    
  0.16862191    
  0.66989058    
 -0.48183805    
  0.39268503    
 -0.54683536    
  1.65298171E-02
 -0.27501243    
 -0.12228984    
   1.1332365    
 -0.71967375    
  0.13084048    
  0.17680347    
  1.95696801E-02
 -0.18698449    
 -8.27722102E-02
  9.20753777E-02
  1.37927504E-02
 -0.40546474    
  0.50533140    
  0.21484503    
  0.25979638    
 -0.82778120    
  0.29354730    
 -4.94488217E-02
 -0.25593427    
  8.55226964E-02
  0.27945191    
  0.23790964    
 -0.46415746    
  0.10328487    
  0.27237898    
  0.66974378    
  -1.2711467    
  0.26635268    
  6.73336163E-02
  0.32309395    
 -0.64387536    
  0.30673113    
  0.15280235    
 -0.18637820    
 -6.03197552E-02
  3.56274024E-02
  4.40161265E-02
  2.36408059E-02
 -4.78562862E-02
  0.50492543    
 -0.48550749    
  0.17185055    
 -0.37948960    
  0.14821625    
  0.24334653    
 -0.15548582    
  7.21035451E-02
 -0.10536074    
 -0.12871192    
  0.81215018    
  0.14504972    
 -0.59286255    
 -3.89153063E-02
  0.14045146    
 -0.20604932    
  7.74314627E-02
 -0.11631325    
 -0.14174624    
 -0.18945310    
  4.20479886E-02
  0.25782934    
 -0.15718624    
  0.44373065    
 -8.54615942E-02
 -0.61110437    
 -0.21292271    
 -1.70943532E-02
  0.60299689    
 -0.10431207    
  3.59943807E-02
  7.93833919E-07
  0.33213410    
 -0.13560371    
 -0.32574251    
  0.40928951    
 -0.38095823    
 -5.15876263E-02
 -0.13185151    
  0.90955704    
  0.30708727    
  -1.1086015    
  9.03324576E-07
 -0.18473344    
   1.0311706    
 -0.98861164    
  0.33845496    
 -3.52682024E-02
 -0.30318651    
  0.42835021    
  8.24764967E-02
 -0.66035813    
  0.66865653    
 -0.37094465    
  0.13950084    
  0.25189325    
  2.79458053E-02
 -1.58731248E-02
 -0.18392248    
  0.11778293    
 -0.29053506    
  0.29053506    
 -4.81491946E-02
 -0.14967714    
  0.46281645    
  0.71743977    
  -1.2844592    
  0.88218957    
 -0.63731796    
 -0.34191620    
  0.33282536    
  2.25748215E-02
 -0.11834096    
  6.79877326E-02
 -0.39844668    
  0.43531892    
 -3.21875811E-02
 -4.68344893E-03
  6.80535957E-02
 -0.49487194    
  0.61460191    
 -0.17843758    
 -0.30804390    
  0.46285820    
  0.32674924    
 -0.44055590    
 -0.11834096    
  0.30511695    
 -0.16034237    
 -1.31289894E-02
 -0.17792673    
 -0.13503531    
  0.53345865    
 -0.48066083    
  0.41871080    
 -0.59306294    
  0.10331812    
  0.31342173    
  0.71092522    
  -1.0121510    
  0.69314748    
  0.23399381    
  -1.0426528    
  0.21905412    
  0.11838967    
  0.28889525    
 -3.64269176E-03
 -0.33501312    
  0.25527510    
 -0.29164192    
  5.65705784E-02
 -9.43105221E-02
  0.49308702    
 -0.36921769    
  0.75662291    
 -0.92544490    
  1.14280405E-02
  0.20941283    
 -4.71787639E-02
  0.35764098    
 -0.36248365    
  0.13595547    
 -0.12149832    
 -0.33838731    
  0.36202878    
  4.66255937E-03
 -0.25864929    
  0.41346544    
 -0.38965473    
  0.28473631    
 -8.78164247E-02
  6.99594095E-02
 -1.36061935E-02
 -0.16332491    
  0.25489253    
  0.25593308    
 -0.63670665    
  0.30281177    
 -0.17156899    
 -0.15593551    
 -0.11232830    
  0.38426301    
  1.88675784E-02
 -7.77081996E-02
  0.52287370    
 -0.66947770    
  1.16288308E-02
  0.28043059    
 -0.22971512    
  0.13832685    
  0.77576274    
 -0.85540694    
  0.11258892    
  4.08217870E-02
  7.69613534E-02
 -9.48978886E-02
 -6.06242418E-02
  0.69794309    
 -0.68362266    
  3.26373130E-02
  0.14493410    
 -0.31449315    
  5.80637120E-02
 -7.45030195E-02
  0.58532852    
 -0.36772498    
  3.49376947E-02
  2.96007376E-02
  0.53795463    
 -0.73032540    
  0.17556460    
 -0.20633718    
 -0.18232229    
  8.38806555E-02
 -0.11562999    
  0.41616076    
  0.19290385    
 -0.19716816    
 -0.37391672    
  0.73570633    
 -0.24116178    
 -0.21936196    
  0.26381481    
 -0.34228590    
  0.27484450    
 -7.64956027E-02
 -4.27413546E-02
 -0.30975890    
  0.18430428    
  0.26768172    
 -0.41116303    
  0.16308984    
 -0.15172611    
  9.68497172E-02
 -0.24256141    
  0.96849841    
 -0.83415049    
  0.89433682    
 -0.62977737    
 -0.16665539    
  0.10794834    
 -0.42899650    
 -0.29725164    
  0.69794261    
  0.28887767    
 -0.28887829    
  1.89582650E-02
 -8.82927254E-02
  0.91936296    
 -0.34592342    
 -0.53817052    
  3.40658277E-02
 -0.21837121    
  9.63926762E-02
  0.11236271    
 -1.45990774E-02
 -0.36229354    
  0.73453271    
 -0.52557337    
  0.23789224    
 -0.39873040    
  1.99343525E-02
  0.40546528    
 -7.74868429E-02
  3.26373130E-02
  0.35207692    
  0.38811082    
 -0.96562892    
 -7.76508600E-02
  0.56756973    
 -0.28299919    
 -0.21268363    
  0.29774645    
  2.54255515E-02
 -0.45258290    
  1.30712185E-02
  0.19948868    
  0.13419659    
  0.21661049    
  2.95227878E-02
 -7.94369131E-02
  0.20566924    
 -0.35393199    
 -0.13679750    
  0.15937313    
  0.13742971    
 -0.41327795    
 -0.22314294    
  0.41522095    
  9.70741585E-02
 -2.22718213E-02
 -0.29068863    
  0.41744131    
  0.82494074    
  -1.4056103    
  0.29298767    
  0.30343014    
 -0.54796529    
  0.37342629    
 -0.10794777    
  0.21794896    
 -6.01040907E-02
 -4.98964302E-02
 -1.40509084E-02
  0.21175849    
 -5.49160540E-02
  7.38198012E-02
 -5.78194745E-02
  0.14045146    
 -0.39176595    
  4.00050431E-02
 -0.20613128    
  1.19752381E-02
 -8.05387050E-02
  0.35473841    
  0.35757911    
  6.30904129E-03
 -0.72509962    
  0.13353066    
   1.0053828    
 -0.31793445    
 -0.81450784    
  0.24484271    
 -6.79103509E-02
  4.75014113E-02
 -2.61105653E-02
  0.25951153    
 -0.44501173    
   1.2482029    
 -0.59071642    
 -0.27565327    
 -0.21772265    
 -0.25751033    
  0.38426301    
 -0.15414992    
  0.20972134    
  0.26720321    
 -0.58847654    
  0.52439785    
 -0.24921492    
 -0.28141320    
  0.11778378    
  0.52735496    
 -0.41204348    
  0.31574976    
 -0.42552096    
 -0.10474639    
  0.46693182    
 -0.19938911    
  0.73227727    
 -0.58014137    
  3.56470756E-02
  2.68732533E-02
 -0.53252381    
  0.25489253    
  9.53104496E-02
  0.18232182    
 -0.39979905    
  0.19448881    
  0.20151573    
 -0.55487472    
  7.03158453E-02
 -5.06446436E-02
  0.76516539    
 -0.35970056    
 -5.33465408E-02
  7.47598782E-02
 -0.11197302    
  0.10346289    
 -0.24038514    
  0.11294004    
  2.39826553E-02
  4.17696983E-02
 -0.16251919    
 -3.81510146E-02
  0.41284540    
 -0.15048102    
 -0.20304689    
  0.20731243    
  0.22058710    
 -0.73141289    
  0.27698693    
 -2.17397828E-02
 -0.12883356    
  2.46918146E-02
  0.59722728    
 -0.43440324    
  0.91317660    
 -0.82875961    
 -8.44172612E-02
  0.13093762    
  0.30346611    
 -0.28544694    
  5.64141311E-02
 -0.49132720    
  0.52043450    
 -0.13587570    
  0.35244024    
 -0.32466164    
 -0.14732416    
  0.11011176    
  0.11620207    
 -0.36819449    
 -1.22707738E-02
  0.31508183    
  9.03843641E-02
  0.16989931    
 -0.29698539    
  0.17528729    
 -0.14763573    
  0.59282422    
 -0.35883063    
  0.18650943    
 -0.35454470    
 -0.35363927    
  0.11980133    
  0.31551665    
 -0.26826409    
  0.10689728    
 -0.24409916    
  0.63564271    
 -9.46873724E-02
  0.26604545    
 -0.77231610    
  0.23219420    
  0.19574440    
  0.51967508    
 -0.44134349    
 -0.36848557    
 -0.16077365    
  0.30782655    
  4.59374525E-02
 -0.10763036    
 -6.09090067E-02
  0.35086131    
 -0.20711575    
 -0.11987644    
  9.38879978E-03
 -8.27722102E-02
 -0.26592442    
  0.52398348    
 -0.27857330    
 -4.77542505E-02
  0.11778279    
  7.44531229E-02
 -0.12396798    
 -1.53464954E-02
 -4.21113148E-02
  0.44413394    
 -0.48809659    
  0.14609228    
 -4.86599328E-03
  0.25671974    
 -0.19065869    
 -0.20168550    
  7.53044635E-02
  3.06148902E-02
 -0.15750666    
   1.0040861    
 -0.84156698    
 -0.24846053    
  0.51848876    
  5.20566404E-02
  7.66927749E-02
 -0.37897378    
  0.17904824    
  0.13404369    
 -0.34294400    
  0.23319419    
  0.12398557    
 -0.38795224    
 -1.04720881E-02
  0.11426850    
 -0.14093554    
  4.75014113E-02
  0.58146673    
 -0.17600143    
 -0.41063300    
  5.16704563E-03
  6.96802959E-02
 -0.34032598    
  0.18457209    
 -0.21197046    
  0.38204551    
 -0.25199249    
  0.58710879    
 -0.21470471    
  4.91905287E-02
 -0.53785390    
  0.40088880    
  0.20275347    
  4.03727405E-02
 -0.11419267    
 -4.11580391E-02
 -0.50942516    
 -3.55902016E-02
  0.54921025    
 -0.36447483    
  0.12445349    
  0.30089217    
 -0.46216124    
 -0.12641406    
  0.30351433    
  4.60442007E-02
  9.95087903E-03
   1.1198374    
 -0.96004504    
 -3.43379118E-02
 -0.26893592    
  0.36066732    
  0.37718049    
  7.11765885E-02
 -0.82631558    
  0.73582792    
 -0.47615051    
  0.28656021    
 -6.97147623E-02
 -0.27690989    
 -0.22911444    
  5.96927758E-03
  0.23262314    
  0.11987769    
 -0.60126644    
  0.53197461    
  0.27640834    
 -0.30830058    
  0.13005328    
 -0.16779315    
 -0.28768125    
 -6.62489980E-02
  0.77844465    
 -0.60875899    
  9.89826098E-02
  0.60851276    
 -0.50419915    
 -1.90478601E-02
  0.26826414    
  0.13720152    
 -0.36310634    
  9.23733562E-02
  0.43581200    
  0.32239887    
 -0.57099885    
 -0.16231398    
 -0.16929245    
 -0.11838948    
  0.17500931    
 -9.21591092E-03
  1.83494054E-02
  0.31348255    
 -0.41884246    
  3.47431488E-02
  0.37743393    
 -0.66349185    
  8.10404271E-02
  0.18531154    
  4.85538654E-02
  0.17359515    
 -0.41346416    
   1.2441196    
  -1.2203095    
 -0.19415696    
  0.27329355    
 -0.15234163    
   1.2455034    
  -1.0558242    
  0.61984432    
 -0.79694468    
  0.22813153    
 -0.17340620    
  0.32968712    
 -2.58633140E-02
 -0.14041688    
  2.97053363E-02
  1.45069677E-07
  0.13231102    
 -0.11778267    
 -0.12260213    
  0.41985342    
  5.89423887E-02
 -0.56976914    
  0.95825487    
 -0.77395064    
  0.51181567    
 -0.19968180    
 -1.09289121E-02
 -0.50352561    
  0.25534704    
  0.76339090    
 -0.63162166    
 -0.26195303    
  0.21562840    
  0.28983459    
 -0.54361469    
 -0.24419712    
   1.3520259    
 -0.81598854    
  0.53379655    
 -0.12971564    
 -0.61076295    
  0.61628848    
 -0.56652701    
 -0.12937962    
  0.13904138    
  0.92585981    
 -0.76213974    
 -0.35376418    
  0.36593392    
 -0.52299529    
  0.18005075    
  0.63163400    
 -0.67221963    
  0.10654259    
  0.20597585    
 -0.10969916    
 -0.36290574    
  0.38677382    
  0.10724532    
 -1.70948282E-02
 -2.17870828E-02
 -0.11174364    
 -0.12024838    
  0.61217856    
 -0.51686722    
 -4.65194397E-02
  0.29164273    
  0.25350788    
 -0.38421917    
 -0.35282052    
  7.41070658E-02
  9.63926762E-02
  1.60854720E-02
  0.57469875    
 -0.68717790    
 -0.18232246    
  0.21164997    
 -0.10986634    
  0.41616076    
  1.68784615E-02
 -0.10118442    
  0.35156894    
 -0.52835119    
 -4.52046879E-02
  0.31897905    
  2.48975847E-02
 -2.07042675E-02
 -0.31167752    
  0.28195104    
  0.74766785    
 -0.80533421    
 -5.56589725E-07
   1.0161566    
 -0.59708613    
 -0.53002751    
 -0.22825782    
  0.38822356    
 -8.73350445E-03
  3.02402042E-02
 -0.10299840    
 -0.27518189    
  0.13895227    
  5.77591322E-02
  0.23933823    
 -0.41758731    
 -0.35493359    
  0.41412234    
  0.15906446    
 -8.70116279E-02
  0.52779269    
  9.04231146E-02
 -0.65636718    
  0.70419669    
 -0.42909363    
 -0.11147300    
 -9.38960388E-02
 -0.17509456    
  0.54361558    
 -0.17589077    
 -0.12260254    
  0.34403491    
 -0.27859032    
 -2.28835344E-02
  4.08217870E-02
 -3.62035483E-02
 -0.29849294    
  8.90789181E-02
  0.23219420    
 -7.96672106E-02
  0.32947937    
 -0.27259234    
  5.38248830E-02
  0.29637742    
 -0.27906173    
 -0.24703157    
  8.92984569E-02
  0.95473796    
 -0.32111654    
 -0.52876258    
 -0.20520508    
  0.24946095    
 -0.31251898    
  0.40743542    
 -0.22412793    
  0.14637987    
 -3.02397255E-02
 -4.39533917E-03
 -0.22094317    
  0.52933425    
  0.11598361    
  0.62456620    
  -1.2268674    
  0.29031011    
  0.18297751    
 -0.50537574    
  0.18322775    
 -8.49562883E-02
 -1.99008677E-02
  6.79877326E-02
 -0.10901798    
 -0.17710033    
  0.42608476    
  0.12995376    
 -0.54980743    
  0.22686388    
 -0.35950792    
  7.06657209E-03
   1.2095903    
 -0.70583200    
 -4.34853099E-02
  0.94347364    
  -1.1338271    
  0.24231356    
 -0.41181365    
 -0.22793134    
  0.84156686    
 -0.41238630    
 -8.13453496E-02
  4.95970622E-02
  0.35775012    
 -0.35774949    
 -0.12588102    
  0.42956272    
  0.43671802    
 -0.94226605    
 -6.10349961E-02
  0.20763871    
  0.20479514    
  0.34830642    
 -0.21015672    
 -0.12893327    
  8.35651532E-02
 -0.26405326    
  0.11900350    
  0.54062092    
 -0.63252282    
  0.24116208    
 -0.12516306    
 -0.34316054    
  8.36493298E-02
  1.83498766E-02
  1.80175751E-02
 -5.97091252E-03
 -0.12756039    
  0.24067582    
  0.41433787    
 -0.52148378    
  0.17934136    
  0.45559636    
 -0.44078207    
  0.34136266    
 -0.38648278    
 -0.19159515    
  0.29849243    
  0.14555596    
 -0.33806667    
  0.53619903    
 -0.40057495    
  7.96681866E-02
  0.10671127    
 -0.17666979    
 -0.15656875    
  9.17075053E-02
 -0.25722209    
  0.55004668    
 -7.17436150E-02
  0.30102286    
 -0.18048821    
 -8.00426900E-02
 -0.47957227    
  0.15415086    
 -2.22223122E-02
  0.18419157    
  0.27237898    
 -0.24928354    
 -0.12121447    
 -0.26391116    
  0.74225682    
 -0.30378535    
 -0.23841086    
  0.33332750    
  0.19600661    
 -0.20788801    
  0.28568783    
 -0.49302125    
 -7.63724372E-02
  7.14593381E-02
 -0.20121725    
  0.33905023    
 -0.23610246    
  0.60810965    
 -0.42488241    
  5.71583509E-02
 -0.12744531    
 -0.25897253    
  0.99720424    
 -0.15531124    
 -0.37346247    
  0.44911748    
 -0.96257132    
  0.30399528    
  0.39897120    
 -0.17388858    
  0.18361239    
 -0.29415447    
 -0.25503150    
  0.64449638    
 -9.20899510E-02
 -0.34616512    
 -0.28163883    
  0.26790899    
 -2.33102012E-02
  0.32016742    
 -2.77797077E-02
 -0.63833821    
  5.19587956E-02
  0.67719746    
 -0.43152469    
  0.59162962    
 -0.72941405    
 -0.14004587    
  0.34020063    
  0.15481526    
 -0.17359409    
 -0.21019487    
  5.68329953E-02
  0.22203775    
 -0.35163134    
  1.25002228E-02
 -0.41796494    
  0.95696199    
 -0.28768232    
 -0.15656875    
  0.28768185    
  0.16018561    
 -0.17297943    
  9.80373621E-02
  0.50301325    
 -0.94010043    
  0.51563352    
 -0.49182290    
  0.37762991    
 -0.22516091    
  5.40664978E-02
 -9.00600627E-02
  0.80216587    
  -1.0915939    
  0.43078324    
 -0.22314426    
  0.39019802    
  0.30010450    
 -0.74879754    
  0.27708334    
  0.41606370    
 -0.42523819    
  0.18078469    
 -0.32957327    
 -2.16219332E-02
  2.69551836E-02
  0.70372897    
 -0.62205154    
 -0.14196998    
  0.21747808    
 -0.41002056    
  0.53785455    
 -0.44628784    
  8.96122381E-02
 -0.19497290    
  0.29804397    
  0.44256887    
 -0.62902260    
  0.52806759    
 -7.21376836E-02
 -0.50689620    
  0.30710050    
  0.21153770    
 -0.56546915    
  0.45011556    
 -0.13041665    
  0.47434750    
 -0.53590477    
 -0.17284341    
  0.61126846    
 -0.32358548    
  9.44517776E-02
  0.45432341    
 -0.50268370    
 -0.26687920    
  0.28030172    
 -0.39221969    
  0.44417968    
 -0.13052168    
 -4.81953472E-03
 -0.30883813    
  5.12925796E-02
  2.46918146E-02
  0.50225276    
 -0.10495058    
  0.14118671    
 -0.18731664    
 -0.11831987    
  0.79633117    
 -0.91411424    
 -0.12734011    
  0.61951375    
 -0.41884246    
  0.10536083    
 -0.13613293    
  0.27589437    
  5.38590401E-02
 -0.23538981    
 -0.41021660    
  0.31585222    
 -5.89988530E-02
 -0.30065781    
  0.92224348    
 -0.25940090    
 -0.10109580    
 -0.10772672    
  0.10346289    
  3.36169340E-02
 -0.37694898    
  0.58510584    
  0.35499591    
 -0.77397418    
  0.40546545    
 -0.38027439    
  1.97052173E-02
  4.76285480E-02
 -0.33368629    
  0.58706480    
 -0.25337893    
 -0.21158355    
  0.30477634    
  0.97071433    
 -0.66935575    
 -0.20450912    
  0.18871151    
 -0.41185457    
 -8.00434574E-02
 -0.18859175    
  0.11288017    
  0.52532661    
 -0.46008697    
 -0.17812040    
 -3.19524445E-02
  0.11633973    
  0.46710947    
 -0.18232135    
 -7.67867491E-02
 -0.27369654    
  0.22067188    
 -9.33317095E-02
  2.68118028E-02
  0.51082569    
 -0.56518638    
  0.60867161    
 -0.52305824    
  0.58493322    
 -0.56966531    
  0.41884312    
 -0.34581771    
 -6.29745796E-02
  0.43502355    
 -0.51840532    
  0.45494482    
 -0.47692335    
  0.13005330    
 -0.11900315    
  0.27663252    
 -0.46335956    
  0.55106497    
 -0.31607023    
  0.16382679    
 -0.12279527    
  0.35566932    
 -0.32109848    
  1.44573562E-02
  0.29602069    
 -8.53955597E-02
 -0.38817355    
  0.38039121    
 -0.13800551    
 -5.05846553E-02
 -9.38960388E-02
  0.23447804    
 -0.18396187    
  4.08707990E-07
 -0.42285687    
  0.45198438    
  0.67625922    
 -0.57617539    
 -0.55206859    
  0.33539769    
  3.17479931E-02
 -5.22115733E-03
  0.44817051    
 -2.71202084E-02
 -0.63637149    
  0.32433990    
 -5.79868630E-02
 -1.50371380E-02
  0.70818502    
 -0.77070528    
  0.45100707    
 -0.32489502    
 -0.44658402    
  0.47462210    
 -4.71787639E-02
 -5.97193167E-02
 -8.00419599E-02
  0.11531140    
  2.92707551E-02
 -9.66229290E-03
 -0.19797741    
  0.38352966    
  8.86904448E-02
 -0.21304767    
  9.09177400E-03
 -0.32298958    
  0.37586427    
  0.23932135    
 -0.40209165    
 -0.16430394    
  0.18924241    
 -0.17154272    
  0.21019527    
  0.54803914    
 -0.44457635    
 -0.37391672    
 -6.23129308E-03
  0.91127801    
 -0.35883063    
  0.31779987    
 -0.60788214    
 -8.52638707E-02
  0.66930473    
 -0.68513709    
  0.33950740    
 -0.31845444    
  0.84282327    
 -0.80701387    
 -0.25635308    
  0.54654413    
 -0.32600167    
  0.71885514    
 -0.76686424    
  6.35133386E-02
  0.12062828    
  0.82098031    
 -0.97816676    
  0.13883717    
 -0.20479512    
  0.42050293    
 -0.13994893    
 -0.10870492    
  0.20674151    
 -1.56863704E-02
  0.73191196    
 -0.28641587    
 -0.76394981    
 -3.87857296E-02
 -4.62510213E-02
  0.66311455    
 -0.44115481    
 -0.23386507    
  0.37094426    
 -0.16106191    
  0.12744488    
  0.30358019    
 -0.10290956    
 -4.28633951E-02
 -0.29011795    
  2.88487934E-02
 -8.91678780E-02
  0.13547330    
  0.23304927    
 -0.26057324    
 -0.11836381    
 -0.26866642    
  0.50119054    
  0.11362479    
  5.05522192E-02
 -0.56756985    
  0.63562298    
 -0.28330550    
 -0.33997130    
  5.37438504E-02
   1.0966725    
 -0.38909519    
 -0.50796431    
  5.55706881E-02
 -0.51232827    
  0.25714490    
  0.13062051    
 -1.54244155E-02
  0.23037152    
 -0.53021586    
   1.0484228    
  -1.0006311    
  0.61698604    
 -0.61698502    
   1.0738637    
 -0.35440001    
  0.43110710    
 -0.74510711    
  0.11332877    
 -0.16813657    
  0.64012277    
 -0.47995365    
  0.39474133    
 -0.59319192    
 -3.47422101E-02
 -0.20067136    
  0.29230046    
 -0.34294561    
  9.29460973E-02
  0.18822098    
   1.0854537    
 -0.96549463    
  0.22140336    
 -0.23013644    
  4.37655719E-03
  0.26337171    
 -0.44481927    
  0.15937313    
  0.39649630    
 -0.62635815    
  0.51531017    
 -9.49743390E-02
 -6.47846833E-02
 -0.31697768    
  0.32871994    
 -3.16232219E-02
  2.38103550E-02
 -0.20854500    
  3.32562998E-02
 -4.68344893E-03
  6.36581108E-02
 -0.43451661    
  0.11551370    
  0.37051848    
 -0.10118442    
 -0.28768277    
   1.0924199    
  -1.1895833    
   1.4131411    
  -1.3537173    
  0.46759692    
  0.15930077    
  0.13138853    
 -0.65485013    
  0.19381598    
 -0.38426200    
  3.43675315E-02
  0.36408028    
 -8.82927254E-02
  8.82930011E-02
 -7.30243996E-02
 -0.10088078    
  0.10088201    
 -0.21309392    
  0.47000337    
 -0.24187209    
  9.48585644E-02
  6.56689405E-02
 -0.39492819    
  0.27342933    
  0.30311221    
 -0.25637570    
 -0.21858843    
  0.55310082    
 -1.31581202E-02
 -0.12693022    
  0.25131461    
 -0.51669103    
 -2.48149000E-02
 -0.29609269    
  0.30609307    
 -0.25344810    
 -0.47514448    
  0.70340401    
 -7.41078109E-02
  0.36051390    
 -0.56730825    
  9.03833881E-02
  0.75594831    
 -0.62318772    
  0.41799912    
 -9.31775421E-02
 -0.35779119    
  0.11591955    
  0.80148834    
 -0.63252258    
 -0.71009731    
  0.44183293    
  0.41639444    
 -0.25442579    
 -0.26002973    
  0.25064161    
 -3.35761346E-02
  0.25293937    
 -0.14660329    
  0.41129604    
 -0.45614621    
 -4.21615429E-02
 -1.93241294E-02
  0.11506953    
 -0.20163798    
  0.11066563    
 -0.31666937    
  0.54551142    
 -0.51335496    
  0.16851330    
  0.47931838    
 -0.25510597    
 -0.11778267    
  0.20763908    
 -0.14249922    
  0.14249980    
 -0.39768338    
  0.28185132    
  0.21610084    
  2.09795013E-02
 -0.44067991    
  0.25905055    
  0.30516359    
  4.77699190E-02
 -0.34056222    
 -0.11727142    
 -0.19251110    
 -9.97901410E-02
 -0.10398937    
  0.88286150    
 -0.38582885    
 -3.82210799E-02
 -0.29492369    
  0.19004396    
 -0.45473638    
  0.59366208    
 -8.40335619E-03
  0.25878724    
 -0.50649107    
  0.52584726    
 -0.20102598    
 -0.26197362    
  0.24224952    
 -0.24224910    
 -0.22695729    
  0.24207179    
  0.82197976    
 -0.32728413    
 -0.32918200    
 -0.58103013    
   1.1809834    
 -0.56252664    
 -0.43866408    
 -0.13534069    
  0.38101456    
 -0.58088052    
   1.0686696    
 -0.36233550    
 -1.31871793E-02
  0.25963765    
 -0.30953404    
 -0.15028137    
 -9.63927805E-02
 -0.30368325    
 -5.81081696E-02
  6.61405623E-02
 -0.12783356    
 -8.53597894E-02
  6.70109838E-02
  0.56489205    
  0.31365797    
  0.22314392    
 -0.32423934    
 -0.22314420    
  0.68245155    
 -0.83748943    
  0.20179941    
  0.33356765
[truncated: 1,926,730 more chars]
