# Supplementary material for: Heavy-Tailed Fluctuations in the Spiking Output Intensity of Semiconductor Lasers with Optical Feedback
Source: PLoS One. 2016 Feb 22;11(2):e0150027. doi: 10.1371/journal.pone.0150027 (PMC4767187; doi:10.1371/journal.pone.0150027)
Supplement: S1 Dataset — (ZIP) [file pone.0150027.s003.zip › S1 Dataset/0.993.txt]

 -0.32668442    
  0.61436635    
 -0.62197113    
  7.35624731E-02
  0.28234848    
 -0.13124298    
  0.10962025    
  5.44982823E-03
 -0.20429972    
 -2.70283278E-02
  0.47171438    
 -0.49247560    
  0.42622659    
 -0.17958505    
  0.30394226    
  0.21341865    
 -0.52835119    
 -0.16154532    
  5.67980260E-02
  0.45142698    
 -0.39188504    
 -0.17655870    
  0.19374955    
  7.65392929E-02
 -0.34174994    
 -0.10948434    
  0.42456612    
  4.75014113E-02
 -0.29112521    
  0.27028954    
  3.10909394E-02
 -0.14821593    
  0.30818081    
 -0.50360560    
  0.10895138    
  0.26484317    
 -7.71593004E-02
  1.59146879E-02
 -0.35667494    
  0.32458684    
 -5.58812954E-02
  1.70947723E-02
  0.23102216    
 -0.15489756    
 -0.44825283    
  0.30192518    
  9.80613679E-02
 -1.10490639E-02
  0.24512269    
 -0.16507983    
 -0.11970718    
 -5.79758920E-03
  7.82523453E-02
  0.62645549    
 -0.58434516    
  0.12121304    
 -8.57663974E-02
 -0.24705847    
  0.44092244    
  0.16925812    
 -0.26826322    
 -0.27419960    
  0.74815375    
  0.13914959    
 -0.73315221    
 -0.38776556    
  0.41791913    
 -0.33153474    
  0.36559975    
  8.26160237E-02
 -0.47619027    
 -0.21256080    
 -7.27590099E-02
  0.83781946    
 -0.47737753    
 -3.34471054E-02
  0.26184168    
 -9.89810526E-02
  0.58328038    
 -0.47388202    
  6.03199378E-02
  3.82825397E-02
  0.97198713    
  -1.1347831    
 -0.14225058    
  0.27162999    
  0.13595547    
 -4.24597366E-03
 -0.30629316    
  7.50630818E-07
  0.15001372    
 -8.83689746E-02
  9.82706174E-02
 -6.61826804E-02
  5.62812947E-02
  8.11905041E-02
  0.18002550    
 -0.72823888    
  0.24512246    
  0.79912853    
 -0.64942461    
 -8.94453451E-02
 -0.20002201    
  0.18232067    
  0.50005347    
 -0.44223315    
 -0.13835825    
  3.79793122E-02
  0.48311615    
 -0.68171865    
  7.30245709E-02
  0.39603171    
 -8.91678780E-02
 -0.25874326    
  0.19455022    
 -0.19455008    
  0.33359212    
  0.12204776    
 -0.48977247    
  0.38204551    
 -0.41021660    
  7.11733894E-03
  0.15718636    
 -0.19328995    
 -6.84674159E-02
  0.32059890    
  0.71014512    
 -0.53259718    
 -6.93348125E-02
 -0.39780244    
  0.32880959    
  0.14785215    
  8.18640739E-02
  9.17313024E-02
 -0.27842960    
  0.10956308    
  8.58315155E-02
 -9.05589163E-02
 -0.27045372    
  0.25131416    
 -0.44236970    
  0.40295598    
 -0.14581080    
 -9.76376235E-02
 -0.22957526    
  0.43721309    
  0.11778376    
 -0.31903195    
 -1.92940906E-02
  0.25131515    
 -2.04097442E-02
 -0.30501261    
  0.62440389    
 -0.61051571    
  0.39390481    
 -0.11836381    
 -0.12831035    
  0.20391183    
 -0.44507444    
  0.50626928    
 -0.10586794    
  0.28514102    
 -0.51848757    
 -0.17465888    
  0.99127084    
 -0.54834831    
 -0.40546447    
 -7.63733760E-02
  0.66904980    
 -0.22212780    
 -0.23977849    
  0.54007167    
 -0.65624195    
  0.43403885    
 -9.34349373E-02
 -0.25057879    
 -0.18896531    
 -8.03299528E-03
  0.44757572    
 -2.08348390E-02
  1.56662110E-02
 -0.18128581    
  2.45418698E-02
  0.11441116    
 -3.29696275E-02
 -0.13113932    
   1.1422325    
 -0.79130685    
 -0.36374649    
  0.48600405    
 -0.30368230    
  1.60009246E-02
 -0.29298729    
 -0.21256080    
  0.50554907    
 -0.17915292    
  0.21040440    
 -0.37516031    
  0.11943951    
  2.61454675E-02
 -3.27890441E-02
  0.26236415    
 -0.16705330    
 -9.53094512E-02
  0.33647227    
 -0.31666937    
  0.43762228    
 -0.13534155    
 -0.15656875    
 -5.81566915E-02
  0.12902950    
 -0.33436850    
  6.40780553E-02
  0.36080468    
  0.10919891    
 -0.35298672    
  0.22436954    
 -9.23731849E-02
  4.72528301E-02
  6.45388812E-02
 -0.11718144    
 -8.45576823E-02
  0.13720100    
 -0.33852586    
  0.35883123    
  1.49634387E-02
  8.53601545E-02
  6.16934560E-02
 -0.21887979    
 -0.38441151    
 -0.12464309    
  0.51435977    
 -7.12637454E-02
  0.67595506    
 -0.44376060    
 -0.26101410    
  0.11583110    
 -0.33024099    
 -2.94144601E-02
  0.15201703    
 -6.43072836E-03
 -5.29916808E-02
  0.29277125    
 -8.47072303E-02
 -0.17461638    
  0.40546528    
 -4.94488217E-02
  1.37305092E-02
 -5.12940623E-02
 -0.20067102    
  2.31225137E-02
  0.10307131    
  1.53456572E-02
 -0.29277036    
  0.13946618    
  0.18822098    
 -8.70116279E-02
 -9.53104421E-02
 -2.38097459E-02
 -0.14217477    
 -6.45391792E-02
  0.57952243    
 -0.34899881    
 -1.78054124E-02
   1.1717217    
  -1.1959649    
 -7.64708370E-02
 -0.20509575    
  0.48112071    
  0.18733434    
 -0.18232127    
 -0.34955764    
  0.56062871    
 -0.14341326    
 -9.07893138E-07
 -0.11895271    
 -0.20359877    
  0.17693156    
  0.17780766    
 -0.63598931    
  0.27477780    
  0.13353066    
  0.13778426    
 -0.14348163    
  4.47007157E-02
  0.18414170    
 -0.62294364    
  0.79766011    
  0.14538798    
 -0.49337617    
  0.13623127    
  0.10299956    
 -0.26662794    
 -5.12935929E-02
  2.31225137E-02
  7.16553703E-02
  0.10109646    
 -2.43317112E-02
  0.23975317    
 -0.36000201    
 -0.15600513    
  0.74379069    
 -0.42415643    
  0.49848545    
 -0.78616828    
  5.50588928E-02
 -0.14035697    
 -0.16332592    
  0.34450451    
  0.20118913    
 -0.25398725    
  0.18131728    
  0.19149236    
 -0.58695769    
  0.31709614    
 -3.87857296E-02
 -8.23990926E-02
  0.36157084    
 -7.54242763E-02
 -8.65922123E-02
 -0.19343920    
 -0.18721089    
 -0.14197092    
  0.19216086    
 -2.12030709E-02
  0.28946596    
 -2.71017458E-02
  6.38506114E-02
 -0.19268504    
  0.12883306    
 -0.29873255    
  0.20067152    
  0.22677307    
 -8.56954977E-02
  5.25018107E-03
 -0.13428035    
 -3.65893915E-02
 -0.19860266    
  0.55961591    
 -0.30661955    
 -5.43940812E-02
  0.12260248    
  0.18962118    
 -0.24613354    
  4.54631113E-02
  0.14458157    
 -0.36772504    
  0.24512269    
 -0.37865427    
  0.28171113    
 -0.14818074    
 -0.12562583    
  0.15975983    
  0.50948209    
 -0.45718226    
  0.21675365    
  0.17803852    
 -8.97458792E-02
 -0.49375689    
  0.31985176    
  7.01088458E-02
 -0.36714628    
  0.27443692    
 -0.23031226    
 -4.41247895E-02
  0.71545309    
 -0.45250967    
  0.24938658    
 -0.39873040    
 -0.15191585    
  0.54159760    
 -0.36318943    
  0.15694828    
  0.72069687    
 -0.63508350    
 -0.18540390    
 -0.23556592    
  0.34646630    
  0.14861055    
 -0.29086104    
  0.22695796    
  4.95148003E-02
 -0.15656875    
 -0.22739001    
  0.15110573    
  0.59722728    
 -0.40378839    
 -3.06145642E-02
 -0.41065976    
  0.47097993    
  0.14505020    
 -0.68893617    
  0.29604959    
  0.28141332    
 -0.36615288    
  3.34481187E-02
   1.0019857    
 -0.39824462    
 -0.36493081    
 -7.53039941E-02
 -5.15876263E-02
 -0.27598605    
  0.47290614    
 -0.15656875    
  0.20834570    
 -0.36061439    
  0.29423919    
 -0.26826316    
  0.19189157    
 -3.22603695E-02
 -0.17253441    
  0.60495478    
 -0.37404981    
 -0.40804568    
  0.23393826    
  0.12118579    
  0.14635679    
  4.68289200E-03
 -9.38887801E-03
 -0.50455582    
 -0.18859078    
  0.24921644    
  0.11122581    
  8.81082192E-02
 -0.18473344    
  0.20854445    
  5.71591109E-02
 -7.49637932E-02
 -7.23674702E-07
  6.37905523E-02
 -9.41878632E-02
  8.28869268E-02
 -5.84952645E-02
  0.25398725    
 -0.13486762    
  0.31015468    
 -0.71294904    
  0.22793274    
  0.18019550    
 -0.21916263    
  0.34869528    
 -0.11370178    
  9.00600851E-02
 -0.23034555    
  8.09697583E-02
 -5.71586899E-02
 -7.32043535E-02
  0.40123653    
 -0.45988485    
 -0.24177295    
  0.36178914    
 -1.80177260E-02
 -0.14309998    
  0.30501267    
 -0.16191188    
  7.58388489E-02
  9.12159607E-02
 -0.26236352    
  0.25722194    
 -6.93616048E-02
  0.13422151    
 -8.56954977E-02
 -0.16561964    
  0.25613403    
 -0.20173992    
  0.24869697    
 -0.43573532    
  0.76166707    
 -0.95683670    
  0.45041665    
 -0.20005968    
  0.37595052    
  0.37267539    
 -0.65882194    
  0.14269115    
 -0.38441151    
  0.13157676    
  2.70293839E-02
  0.57286143    
 -0.40171197    
  7.57111236E-02
 -0.18859175    
  0.29707092    
 -7.77081996E-02
  0.12337955    
 -0.11332845    
 -0.19845176    
  0.79453677    
 -0.91079581    
  8.52969810E-02
  0.20921081    
  0.23933823    
 -0.40546420    
  0.26790899    
 -0.13814975    
 -0.12975831    
  1.79109070E-02
 -6.73046112E-02
  0.31268406    
 -0.16579175    
  7.87816644E-02
 -8.42601433E-02
  3.77409123E-02
 -0.19832177    
  0.84545249    
 -0.54654443    
 -0.13832742    
 -0.40821627    
  1.63935032E-02
 -6.72515705E-02
  0.45356441    
 -5.68337925E-02
  0.30075428    
 -0.10487929    
 -1.45279393E-02
  0.27170101    
 -0.13512552    
 -1.71677116E-02
  0.98082936    
  -1.2527637    
  8.70106369E-02
  0.24783632    
 -5.00105657E-02
 -0.31952295    
  5.86478366E-03
  7.32724294E-02
  0.84652156    
  -1.1342026    
  0.31976959    
  0.52129668    
 -0.92413354    
  0.49814636    
  2.36408059E-02
 -0.49844068    
  7.66264228E-03
 -0.15669838    
  0.91271305    
 -0.32790646    
  9.93732587E-02
 -9.04953759E-03
 -0.37634823    
 -0.21325921    
 -6.78219795E-02
  0.30075327    
  0.90321833    
  -1.0129168    
  0.34060356    
 -0.12036411    
 -4.76288535E-02
 -3.09627913E-02
  4.30845581E-02
  1.19752381E-02
  6.34222478E-02
  0.13562436    
 -0.44781289    
  0.18104920    
  0.11990421    
  0.90149242    
 -0.93014818    
  0.19004396    
  0.20372520    
 -0.61400914    
  0.41028473    
 -2.43317112E-02
 -3.50909904E-02
  0.12905724    
  1.33630233E-02
 -0.43692797    
 -0.24740757    
  0.61090910    
 -0.15972129    
  0.93948311    
 -0.77501035    
 -0.39603165    
  0.46912321    
 -0.27745599    
  0.35783723    
 -0.60749233    
  0.17106381    
  0.21429962    
 -0.37054822    
  0.41035530    
  0.30100742    
 -0.44786745    
 -2.28573885E-02
  8.84559527E-02
 -8.26925784E-02
  1.70947723E-02
  6.02915660E-02
  7.67644122E-02
 -4.02064994E-02
  0.20763962    
 -0.28768131    
  0.18693997    
 -0.12762310    
 -0.14632717    
  0.36632517    
 -0.27377415    
  0.25682396    
 -0.12260254    
 -0.22073005    
 -0.12155443    
  0.35190096    
 -0.12739831    
  0.18322775    
 -0.44233620    
  8.75981823E-02
  1.28213828E-02
  1.26578128E-02
  8.43881965E-02
  0.30202940    
 -0.38014802    
 -6.45377710E-02
  3.27899419E-02
  0.14953250    
  0.19611432    
 -0.53704125    
  0.46608949    
 -0.34138709    
 -0.29460227    
  0.54897714    
 -0.41082788    
 -0.11075100    
  0.55316007    
 -0.18751712    
  1.24218408E-02
 -3.77395228E-02
  5.00096232E-02
 -0.39938626    
  0.67015815    
  0.11415916    
 -0.31431368    
  4.44519706E-02
 -0.10898951    
  0.22677307    
  9.61471349E-03
 -0.42235261    
  0.51809859    
 -0.33821368    
  0.38493076    
 -0.42220286    
  0.30338001    
 -7.26708919E-02
 -0.23705836    
  0.24705951    
 -0.25987968    
  0.31316203    
 -0.35263932    
 -3.41332592E-02
  0.55563998    
 -0.13182506    
 -0.33103344    
  0.13590145    
 -2.80137565E-02
  0.35894516    
 -0.41143605    
 -0.10735775    
  0.27763247    
 -0.23202054    
  0.23705928    
  4.90286872E-02
  1.42528368E-02
  0.32699382    
 -0.28995189    
  7.02040493E-02
 -7.47606531E-02
 -0.15796335    
  0.17156960    
 -0.31508172    
  0.50711465    
 -0.14797437    
 -0.19446316    
 -7.61233866E-02
  1.12364683E-02
  0.36169001    
 -0.15544830    
 -0.17327091    
  0.16413960    
 -0.23120268    
  8.31497088E-02
  0.14345486    
 -0.17589046    
 -7.41079152E-02
  0.48322964    
 -0.27558967    
 -0.34032598    
  2.66684089E-02
  0.32322708    
 -0.14861098    
 -0.33096176    
  0.62140357    
 -0.33564535    
 -6.56959638E-02
 -0.21239926    
  0.20620713    
  0.40753365    
 -0.29598013    
  0.10034825    
 -0.12851878    
 -0.41985312    
  0.34881854    
  0.10474636    
  1.64389107E-02
  0.16496107    
 -4.23588939E-02
 -0.33359113    
  0.42100400    
 -0.33735436    
 -9.71629694E-02
  0.35667506    
 -0.17662421    
  5.66603523E-03
 -5.81566915E-02
  0.27563405    
 -0.18414089    
  2.16222368E-02
 -0.40279412    
  0.30158499    
 -0.17407227    
 -1.41855720E-02
  0.26236445    
 -0.23419359    
  0.84431720    
 -0.68423182    
 -0.10601807    
  6.37151375E-02
  0.11641049    
 -7.41079152E-02
  4.05845642E-02
  0.26759556    
 -0.27902484    
  0.19280355    
 -0.34122208    
  0.19885135    
 -0.15962929    
  5.60902506E-02
  0.56737787    
 -7.49014765E-02
 -0.61481494    
  0.37298048    
  8.58315155E-02
 -0.27193442    
  0.48550823    
 -0.71435022    
  0.45652109    
 -0.33556855    
  0.12479115    
 -6.34227246E-02
  0.23262314    
 -0.43660462    
  0.61340880    
 -0.16741438    
 -6.26706630E-02
 -0.33349189    
 -0.23361419    
  0.21962801    
  4.13850285E-02
 -6.99578747E-02
  2.85727531E-02
  0.28061423    
 -4.34843823E-02
  0.42381456    
 -0.38566267    
 -0.18768333    
  0.10406894    
  0.43600228    
 -0.31563905    
  8.40006694E-02
 -0.26426247    
 -3.77395228E-02
  0.33463946    
 -0.35405692    
  0.25276586    
 -0.13570973    
  6.19921945E-02
 -7.95874000E-02
 -0.20264435    
  0.62182206    
  7.13249668E-02
 -0.56415445    
  0.24705951    
 -0.21570928    
 -7.03170374E-02
  0.19220687    
 -0.34967369    
  0.20278172    
  4.93936613E-02
  0.23511977    
 -8.44172612E-02
 -0.21926494    
  0.50565070    
 -0.43708739    
  0.15070243    
 -0.13279147    
  0.45359802    
 -0.43600228    
  0.34556726    
 -0.28357473    
 -0.43880218    
  0.49200562    
  0.19263081    
 -0.38014802    
 -9.15668085E-02
 -0.27407610    
  0.80792272    
 -4.02453821E-03
 -0.37176546    
 -9.82382670E-02
 -7.36120269E-02
  0.33349204    
 -5.62816449E-02
 -0.26341704    
  0.18687664    
  0.23219420    
  0.62077034    
  -1.0746878    
  6.18761443E-02
 -0.13543820    
  0.96253282    
 -0.76882684    
 -0.17106491    
  0.31164685    
 -0.15323967    
 -0.24406178    
  0.15066110    
  6.10360801E-02
  9.41125527E-02
  2.95002367E-02
  0.32896951    
 -0.25610691    
 -0.33000675    
  0.29703709    
 -0.35110429    
  0.17435411    
  0.20430064    
  0.17413542    
  8.73922482E-02
 -0.33480030    
 -0.19290379    
  0.13264450    
 -3.79791111E-02
  0.13835925    
  0.91178596    
 -0.90061218    
 -5.71586899E-02
 -0.17295296    
  0.28417870    
 -0.24981192    
  0.25506195    
 -0.21532169    
  0.16705422    
  5.34879826E-02
  3.07724196E-02
 -7.87803307E-02
  0.14237267    
 -9.95839089E-02
 -0.27554050    
  0.62906849    
 -0.44674757    
  0.23457257    
 -3.23350169E-02
  0.22595632    
 -0.15790282    
 -0.39890751    
  0.73788279    
 -0.30448937    
 -0.27644560    
 -0.20377879    
  0.61851251    
 -6.47846833E-02
 -0.37254828    
  0.14348230    
  5.82759071E-07
 -0.23936404    
  0.28768295    
 -0.33930695    
  0.28103781    
 -0.46203589    
  0.11247781    
  0.25524697    
 -1.66204292E-02
 -0.11848216    
  4.90888916E-02
  0.18032382    
 -0.39304328    
  0.34699950    
 -9.89810526E-02
 -0.21881792    
  0.69314748    
 -0.69314736    
  0.26402265    
  0.14383645    
 -0.31845361    
  0.76913279    
 -0.80258018    
  0.27742472    
 -4.21113148E-02
  6.25211596E-02
 -8.42601433E-02
  0.16196844    
 -0.36202902    
  0.29935902    
 -0.36166343    
 -8.85971019E-07
  0.33135706    
 -0.26236352    
 -6.18755855E-02
  6.18761443E-02
  5.19587956E-02
  0.20526218    
 -9.73748341E-02
 -0.14660333    
  7.59851113E-02
  0.36396518    
  0.49717310    
 -0.39266053    
 -0.39219442    
 -2.86557283E-02
 -0.15028235    
  0.28599152    
  5.06404229E-03
  2.98527069E-02
 -0.33451301    
 -1.37935989E-02
  0.59470725    
 -0.43462166    
  0.19797707    
 -0.46034086    
  0.46034133    
 -8.08528587E-02
  0.10956308    
 -7.84713104E-02
 -0.16012160    
  0.66583180    
 -0.64216191    
  0.17154285    
 -9.82700065E-02
  0.77151603    
 -0.92385787    
  0.23572254    
 -2.53179036E-02
  0.17803852    
 -0.24703157    
  5.48001891E-03
 -0.34967369    
  0.24613385    
  1.80175751E-02
 -6.77175075E-02
  0.48501748    
 -0.22314385    
 -9.23731849E-02
 -0.10775357    
 -0.17635228    
  0.24574383    
   1.0528903    
 -0.88841701    
 -0.28926399    
 -2.56433412E-02
  0.24625115    
 -0.31339070    
  0.38204551    
 -0.23986940    
  0.25398725    
 -0.38924307    
  0.59542000    
 -0.31465942    
  3.07724196E-02
 -0.15836827    
  4.05845642E-02
  0.12282111    
  0.24402933    
  3.86150591E-02
 -0.73966759    
  0.50125653    
  0.20372520    
 -0.10318401    
  0.43403840    
 -0.42538080    
 -0.16862240    
 -4.70062941E-02
 -0.20067047    
  5.71577139E-02
 -4.41711023E-02
  0.55499667    
 -0.61481494    
  0.36825216    
 -7.37431496E-02
  0.38484606    
 -0.47000289    
 -5.57063147E-03
  1.11107398E-02
  0.10977120    
 -0.36662614    
  0.13976200    
  0.43202400    
 -0.40143999    
  6.00523688E-03
   1.1105168    
 -0.80356067    
 -0.10193986    
 -0.19311127    
  0.21720886    
  0.45198545    
 -0.68710393    
  0.22555061    
 -2.92698368E-02
 -0.24567355    
 -8.58621523E-02
  0.21065247    
 -6.93927258E-02
 -6.17473200E-02
  0.20124881    
 -0.10420302    
 -4.73453663E-02
  0.11441116    
  0.63184625    
 -0.93222076    
  0.27851561    
 -0.20128493    
  1.34237790E-02
 -6.18755855E-02
  0.47177491    
 -0.25574893    
  7.69616142E-02
  0.11954550    
  0.26991975    
 -0.69673812    
  0.22458057    
  0.14921300    
 -0.38828599    
  0.15519215    
  0.32298970    
 -2.28835344E-02
 -0.11778378    
 -0.43721464    
  0.24231260    
  0.10788823    
  0.64364648    
 -0.52082545    
  0.27503997    
 -0.13899866    
  0.21610084    
 -0.19870986    
 -0.30507413    
 -0.27412823    
  0.46034133    
 -0.19207798    
  0.10064285    
 -7.16559216E-02
  0.13353166    
 -0.25489211    
  0.64693469    
 -0.56639636    
 -0.23361488    
  0.50781435    
  0.62528503    
 -0.42502585    
 -0.23712936    
 -0.29869807    
 -0.26680470    
  0.48232445    
  0.34228644    
 -0.55780679    
 -9.27820131E-02
 -7.94641823E-02
  0.14660260    
  6.29129857E-02
  0.18840137    
 -0.23841016    
  0.38386622    
 -7.71348551E-02
  0.15280235    
 -0.47243661    
  0.16154389    
 -8.05039927E-02
  0.48042798    
 -0.74639148    
  0.41066003    
 -0.35741612    
  0.21868834    
 -1.80177260E-02
  0.32340029    
 -2.66674496E-02
 -0.11440957    
 -0.13497464    
 -0.21165010    
  0.38623339    
  0.71712935    
 -0.85204774    
 -4.54628281E-02
 -0.19166800    
  0.28061423    
  5.18258289E-02
 -7.87803307E-02
  0.76177555    
 -0.59598273    
 -0.27541280    
  0.29829708    
  0.17778671    
 -0.36101311    
  0.45838758    
 -0.58572757    
 -2.50022504E-02
  0.42220211    
 -0.32001093    
  2.26002671E-02
  0.15494771    
  0.44456309    
 -0.47862911    
 -0.22067203    
  0.29230046    
 -0.16496135    
 -0.21772364    
  0.15028177    
  0.42085031    
 -0.34259763    
 -0.32790738    
  0.43487874    
 -0.13422225    
  7.96179250E-02
 -2.06200331E-02
 -0.21407011    
  6.25211671E-02
  9.80613679E-02
  2.06364348E-07
 -1.10490639E-02
 -0.25848314    
  0.33338338    
 -0.23090640    
 -6.51450548E-03
  0.11122533    
 -2.36704703E-02
  0.25264478    
 -0.59151405    
  0.53408289    
 -0.44567066    
  0.37948883    
  0.36610433    
 -0.69314647    
 -9.16664377E-02
  0.18232231    
 -0.17435384    
 -4.87904251E-02
  0.26236513    
  0.90598094    
 -0.93195671    
  0.96005553    
 -0.61796123    
 -0.13486762    
  0.13018395    
 -3.34163979E-02
 -0.13491856    
 -1.11725144E-02
 -0.29898179    
  8.00436139E-02
 -8.00428689E-02
  6.59578443E-02
  0.16322884    
  0.18131728    
  0.33071262    
 -0.28647906    
  0.10919891    
 -0.44952527    
  0.16757379    
  7.16553703E-02
 -0.25283498    
  0.21488987    
 -6.85983226E-02
 -0.11926270    
  0.22580600    
 -0.25283498    
  0.67238557    
 -0.48550847    
  0.10763098    
 -5.77580184E-02
 -2.18593217E-02
  0.21760316    
 -0.15341012    
 -0.23225208    
  0.48299047    
 -0.41967806    
  0.20955516    
 -9.92980823E-02
  0.66529006    
 -0.65436095    
  4.25588749E-02
  0.13157579    
 -0.23001726    
  0.12414853    
  5.43346703E-02
 -0.26863447    
  0.11288017    
  0.10648429    
 -5.18256836E-02
 -0.15503757    
   1.0053701    
 -0.80357099    
  0.73781973    
  -1.0238112    
 -1.40195638E-07
  0.23922907    
  2.10526660E-02
 -0.24685934    
  0.26747966    
 -0.20921104    
  0.20921081    
  0.18571694    
 -0.45319578    
 -0.15860486    
  0.27193284    
  4.08220701E-02
 -0.18117896    
  0.53384626    
 -0.54763991    
  0.26129508    
  1.06389616E-02
 -0.25131363    
 -0.23684226    
  0.35839853    
  0.42534631    
 -9.05973241E-02
  4.63243350E-02
 -0.14595380    
 -0.32322684    
  0.14660279    
  0.14763571    
 -0.20012695    
 -0.11404682    
  0.50948209    
 -4.11580391E-02
 -6.95924684E-02
 -0.51232827    
  0.82996267    
 -0.42199412    
 -0.27443671    
  0.64600009    
 -0.66593397    
  0.38054913    
 -0.19153745    
 -0.35667536    
  0.21357492    
  0.10343637    
  0.45251063    
 -0.36405447    
  0.62472111    
 -0.64072120    
  0.15415019    
 -0.21511127    
  0.18232164    
  0.58513743    
 -0.65924567    
 -0.27578744    
  0.20679460    
  0.35667536    
 -0.36218512    
 -1.11108320E-02
  7.53044635E-02
 -0.29984471    
  0.29465005    
 -0.40546492    
  9.67295095E-02
 -6.59581795E-02
 -9.53103900E-02
  0.24946003    
  6.29129857E-02
 -0.20202717    
  0.16475430    
  0.31268406    
 -0.20479512    
 -9.53109115E-02
  0.45821595    
 -0.29694816    
 -3.24351117E-02
  0.20763990    
  0.11778308    
 -2.00404804E-02
 -0.61903924    
  0.17224500    
  0.51335430    
 -0.39979905    
 -0.16551371    
 -9.06536654E-02
  0.32704237    
  0.38059732    
 -0.42361420    
  0.23841116    
 -0.31251898    
 -9.94606018E-02
  1.99001406E-07
  0.27783033    
 -0.29098833    
 -6.85200617E-02
  0.86835080    
 -0.88263744    
  0.19542484    
 -9.29470062E-02
 -0.21667190    
  0.12847821    
  0.44031128    
 -7.58653507E-02
 -0.10919911    
 -0.18012598    
  0.16907708    
  0.17301823    
 -0.19549270    
 -0.20067094    
  0.27721000    
  0.24191400    
 -0.22624746    
 -0.12102696    
  0.20066997    
  0.34464091    
 -0.72412986    
  0.28942963    
 -1.05258515E-02
  9.57913846E-02
 -8.52638707E-02
 -0.21532169    
 -0.20863815    
  0.63127214    
 -0.14637914    
  0.44569534    
 -0.44569540    
  0.14211504    
 -0.22957429    
 -0.40546590    
  0.36710468    
 -3.40934247E-02
  1.14944335E-02
  0.10821352    
  0.36178961    
 -0.51679653    
  0.66274953    
 -0.56580758    
  5.29215001E-02
 -0.23741999    
  7.55083188E-02
  3.57177705E-02
 -7.90694132E-02
  0.13590145    
  7.45024160E-02
  0.37948981    
 -0.31495073    
 -0.46234098    
  0.15524086    
  0.54929179    
  6.57166168E-02
  0.37070999    
 -0.86286485    
 -0.27048990    
 -2.29894500E-02
  0.39246181    
 -0.30351368    
  0.39834771    
 -0.17662421    
  0.15252616    
  0.24914375    
 -0.28388625    
 -0.33244053    
  0.22595724    
  0.20728765    
  3.58785801E-02
 -0.34977692    
  9.53094885E-02
  6.06243797E-02
 -0.54897714    
  0.36772561    
  5.00096232E-02
  0.42558685    
 -0.55563986    
  0.48122478    
 -0.15773332    
 -0.32349175    
  0.29287696    
  0.11258892    
 -4.63986676E-03
 -0.29546493    
  0.27193379    
 -4.87898923E-02
 -0.36384368    
  0.43150121    
  9.30313859E-03
 -0.30637479    
 -5.82681336E-02
 -2.70283278E-02
  0.25283468    
 -0.21916263    
  0.26083517    
  0.67252761    
  -1.0754454    
  0.68548471    
 -0.46693099    
  9.36360508E-02
  3.29708606E-02
 -5.55698015E-02
 -0.13434783    
  0.26787969    
 -0.29437041    
  7.12267682E-02
 -1.89273413E-02
  0.18550174    
  0.20929103    
 -0.34509218    
  0.20726089    
  0.28150505    
 -0.59749925    
  0.14445101    
 -0.12438420    
  0.46335936    
 -0.31015560    
  6.59573227E-02
 -0.10064381    
 -0.15906556    
  0.17655861    
  0.11456565    
 -0.44757739    
  0.80733985    
 -0.65088814    
  0.11086190    
  0.29230046    
 -0.22084285    
 -0.19620974    
  0.16705415    
  0.10654259    
  9.14338306E-02
  0.12316192    
 -0.49521196    
  0.28061423    
 -9.47787091E-02
  6.23433255E-02
 -6.23433925E-02
 -4.17979099E-02
  0.45309272    
 -0.25464198    
 -0.21691298    
  0.17609026    
 -1.04720881E-02
  5.25018107E-03
  3.09303720E-02
 -0.27925679    
  0.50544232    
 -0.38542527    
 -1.80177260E-02
  1.20475730E-02
 -1.20475376E-02
  0.39938620    
  0.44008934    
 -0.20562807    
 -0.81981128    
 -4.47838083E-02
  0.77377683    
 -0.56137860    
  2.43923571E-02
  1.79109070E-02
 -8.00418854E-02
 -1.29042696E-02
 -3.30056697E-02
  1.99343525E-02
 -0.12604125    
  0.23205891    
 -0.20991707    
   1.0487268    
 -0.63116908    
  4.79540974E-03
 -0.24858361    
  0.37008142    
 -8.85526910E-02
 -5.71587123E-02
 -0.24294692    
 -4.47356775E-02
  0.62555426    
 -0.31365827    
 -0.11122591    
 -8.94453451E-02
  0.54191655    
 -0.34124622    
 -6.42193034E-02
 -0.22825782    
  0.52609336    
 -0.35559243    
  0.17327198    
 -0.11551258    
 -0.36545911    
  0.54266614    
 -0.49949464    
 -0.12751260    
   1.2377946    
 -0.76779044    
  0.34359002    
 -0.23473516    
 -0.38329110    
 -0.10389885    
  0.51809859    
 -0.55527759    
  0.44507390    
 -0.21588741    
  9.74988416E-02
 -0.35745567    
  0.27193284    
  0.41337016    
 -0.34994811    
 -0.20377879    
  0.67587602    
 -0.36617714    
 -0.43349236    
  0.71613699    
 -0.64869469    
 -0.12323312    
 -8.23068619E-03
  0.36899552    
 -0.20194045    
 -1.40848458E-02
  0.62718946    
 -0.53252381    
  0.25489253    
  5.35414256E-02
 -0.17007379    
  0.29048717    
 -0.24116229    
  0.28231978    
 -9.73284990E-02
 -0.60391635    
  0.32947886    
 -0.22168186    
  0.57718730    
 -0.61436653    
  0.89794141    
 -0.63908029    
 -0.11122540    
  1.99001406E-07
  0.13434811    
  0.13353166    
 -0.21072173    
  1.83498766E-02
 -0.13613243    
 -1.39868138E-02
  4.81198765E-02
  0.69314736    
 -0.21229631    
 -0.17159060    
  0.12051623    
 -5.38251512E-02
 -0.55961657    
  7.75577202E-02
  0.43969861    
 -0.36772504    
 -0.17402290    
 -0.10444275    
   1.6221999    
  -1.3507025    
  0.14914414    
  0.16101165    
 -0.14903648    
  0.26510718    
 -0.13679750    
 -3.73374522E-02
 -5.58812954E-02
 -1.73919983E-02
 -0.22168186    
  0.24480511    
  0.72131836    
 -0.74444079    
 -0.21440914    
  0.62182206    
 -0.49921927    
  0.33463946    
 -0.16955908    
 -0.13976267    
 -5.78944758E-02
  0.26592398    
 -0.51251978    
  0.59995389    
 -0.43616432    
  9.59642455E-02
  6.51379442E-03
  0.52756792    
  9.84403193E-02
 -0.67935348    
  0.13438641    
  0.26190305    
 -0.31730321    
 -8.58621523E-02
  0.21622384    
  0.49062327    
 -0.61467612    
 -4.50235046E-02
  0.49357238    
 -0.46759608    
  0.30200282    
 -0.21019487    
  2.88197640E-02
  0.55310082    
 -0.53062755    
  0.19611432    
 -0.42622623    
  0.19044778    
 -0.39970133    
  0.23001678    
  0.19254337    
 -7.02035055E-02
 -6.89937621E-02
 -0.16175552    
 -2.31668055E-02
  0.52786660    
  0.28998324    
 -0.53408277    
  0.23948066    
 -0.22778440    
 -0.28768203    
  0.34967425    
  0.11352402    
 -0.18721184    
 -0.17295296    
  0.41243455    
  5.40673696E-02
 -0.34175000    
  0.42985654    
 -0.10580638    
 -0.19128942    
  4.75014113E-02
 -0.19895449    
 -0.16363007    
  0.28768286    
 -1.68068223E-02
  1.12364683E-02
  0.18789335    
 -0.17678189    
  0.35833114    
 -0.36387044    
 -0.16907619    
  0.26942459    
 -0.24344797    
  5.60902506E-02
 -7.55073577E-02
 -6.55726576E-03
  0.12941186    
 -0.25545236    
  0.12604085    
  0.37428299    
 -6.06242418E-02
 -0.11718144    
  2.66674422E-02
 -0.27721098    
  0.31845450    
 -0.15836827    
 -5.93566848E-03
 -0.38776490    
  0.11583199    
 -6.45387247E-02
  0.65924531    
 -0.28195134    
 -4.67928909E-02
  0.31572843    
 -0.13540436    
 -0.44628692    
   1.1834509    
 -0.88218910    
  0.40739039    
 -0.54340231    
  0.20846702    
 -0.26290113    
  0.33547303    
 -0.30110526    
  0.40095124    
 -0.42142975    
 -4.22600508E-02
  0.28588277    
 -0.17049900    
  0.38822356    
 -0.36917567    
 -6.31004898E-03
  0.48258209    
 -2.77245119E-02
 -0.39348987    
 -4.25595827E-02
  0.21190073    
 -8.38181451E-02
 -0.14689201    
  0.31730175    
 -0.26790860    
  0.29069036    
 -0.30892670    
  7.67331272E-02
  0.23668791    
 -9.39653888E-02
 -0.40793186    
  0.28211150    
  0.56518692    
 -0.41023913    
  5.12935482E-02
 -0.27563450    
  0.68412423    
 -0.44082582    
 -0.41253245    
  0.53187925    
 -0.27115223    
 -0.14058250    
  0.41173500    
 -5.12930937E-02
  0.10798851    
 -0.44358367    
  0.37008142    
  0.32918146    
  0.29148546    
 -0.90834934    
  0.28343609    
 -0.31792226    
  0.15164158    
 -0.14581080    
 -0.27229735    
  0.45752129    
 -0.34228539    
  1.35144200E-02
  0.22180051    
  0.19478816    
  0.70414811    
 -0.90974742    
  0.17869207    
 -0.23457310    
  0.35839763    
 -0.41758731    
  0.39730182    
 -9.44900513E-02
 -0.24362290    
  6.66915625E-02
 -0.29849225    
 -0.13146333    
  0.68067342    
  4.21514500E-07
 -0.34656483    
  0.39156246    
 -0.23825713    
 -0.15924069    
  0.12831025    
  0.49392971    
 -0.72892380    
  0.10071326    
  1.19049465E-02
 -6.73046112E-02
  0.17384624    
 -0.29480046    
  0.57581049    
 -0.37578967    
  5.12940548E-02
 -1.11725144E-02
 -0.27650940    
  2.19796579E-02
 -5.20565957E-02
  1.51518285E-02
  0.15950772    
  0.73396957    
 -0.58532864    
 -0.11709266    
 -0.15414999    
  0.21440955    
  0.25649998    
 -0.60237229    
  0.18094237    
  0.11701691    
  0.44358397    
 -0.77516097    
  0.61310524    
 -7.19730854E-02
  2.94136219E-02
 -0.50440431    
  0.30748442    
 -1.18354121E-02
 -0.14035697    
  0.45881116    
 -0.28336325    
 -0.19620974    
  0.36503121    
 -0.33744276    
  0.38946429    
 -0.31099370    
 -0.24058968    
  0.13453178    
  0.24664208    
  1.08705126E-02
 -0.13895145    
  0.30309105    
 -9.21591092E-03
  9.21702106E-03
 -0.16413839    
  3.19183730E-02
 -0.35443416    
  0.14558545    
  6.43176492E-03
 -0.19782554    
  0.16524909    
  0.14750625    
  0.13353166    
 -0.28103805    
  0.28602552    
  3.42334919E-02
 -0.16705479    
  0.79822373    
 -0.61684871    
 -0.32797745    
  0.13517396    
 -9.64611322E-02
  0.22567272    
 -0.25131527    
  0.54277712    
 -0.55584919    
  0.30883804    
 -0.25754571    
  0.22314382    
  3.44011821E-02
 -0.27647233    
  0.11423748    
  7.12635666E-02
 -0.32176536    
  0.45991591    
  6.68396801E-02
 -0.26495305    
 -8.19178894E-02
  7.62836114E-02
  3.87862101E-02
  0.10318395    
 -9.85174999E-03
  0.13846932    
 -0.34687176    
  9.86301079E-02
 -6.26988932E-02
  6.26980513E-02
  0.14383645    
 -0.35190088    
 -3.46060805E-02
  0.42866835    
 -0.20271070    
  0.13633619    
  0.14994019    
 -0.26405326    
 -0.11025599    
  0.18945362    
  0.30404475    
  0.75838745    
  -1.4403622    
  0.28768286    
 -0.20252346    
  0.46915331    
 -0.30053106    
 -0.28385815    
  0.50008184    
 -0.11778378    
 -0.25354841    
  8.98043439E-02
  0.27222490    
 -0.10328574    
 -0.22573848    
 -1.96733046E-02
  0.32025862    
 -0.49335065    
  0.62387305    
 -0.30900565    
 -7.14596063E-02
 -3.13499048E-02
  3.75048444E-02
  5.95421903E-02
  7.78167620E-02
  3.15816514E-02
 -9.22069177E-02
  0.21401145    
 -0.42866859    
  0.53723466    
  4.42727581E-02
 -0.34994811    
 -0.19017367    
  0.61225975    
 -0.15415081    
 -4.28303611E-03
 -0.16783464    
 -0.25276563    
 -0.16290264    
  0.12967764    
  0.18457209    
  8.60737488E-02
 -0.21161166    
 -0.23596509    
  0.54569358    
 -0.13486762    
 -0.14351295    
 -0.12475086    
  0.47523496    
 -0.22859263    
  6.35133386E-02
 -0.12550552    
 -0.22751281    
  0.11697080    
  0.22054200    
 -0.18859175    
  0.19895309    
 -0.17410746    
  3.02128922E-02
 -0.20398231    
  0.49611929    
 -0.36624351    
 -2.59753298E-02
  0.23361413    
 -0.33024099    
  0.28223297    
 -0.35745567    
  0.14518188    
 -8.45567212E-02
  0.13077040    
  0.11562938    
  0.56779212    
 -0.55636442    
 -4.65209298E-02
  0.56639582    
 -0.66647875    
  0.21256082    
  4.67618182E-02
 -1.53464954E-02
 -0.29804507    
  4.08227555E-02
  7.69603178E-02
 -1.86927412E-02
  0.32925934    
  3.11831236E-02
 -5.87070920E-02
  0.14681488    
 -0.36416057    
  0.24938658    
 -2.73982324E-02
 -0.23948026    
  0.27137342    
  0.15351023    
 -0.17161049    
 -0.44743022    
  0.16430385    
 -0.15718575    
  0.36935982    
 -0.23052436    
  1.83498766E-02
  3.57177705E-02
 -0.16493061    
 -0.21456039    
 -0.14705333    
  0.48474512    
 -0.33769307    
  0.16508046    
  0.37106392    
 -0.21691298    
 -0.12557791    
 -8.06299672E-02
  0.18104920    
 -7.95129016E-02
  0.27554047    
 -0.49010006    
   1.1431879    
 -0.83018881    
  0.51207471    
  0.13306321    
 -0.85277641    
  0.26236427    
  0.59041309    
 -0.21092309    
 -0.21608324    
  0.17475538    
 -0.58525842    
  0.28768140    
  0.37859181    
 -3.96874920E-02
  0.19439439    
 -0.66683078    
  1.92938279E-02
  0.22695796    
 -0.42339131    
  0.70086962    
 -0.27241385    
 -0.14660375    
  0.74721402    
  -1.0290655    
  0.17713933    
  0.66349131    
 -0.41723976    
 -0.13570973    
   1.0052381    
 -0.80562508    
 -0.19381514    
  9.37316790E-02
 -0.15942839    
 -7.24159463E-07
  0.38046384    
 -0.21056548    
  5.19487355E-03
 -0.53530306    
  0.65250903    
 -0.22660495    
 -9.06974897E-02
  0.37982273    
 -0.24946013    
  0.13491894    
 -0.17458378    
  0.15497664    
 -0.12648334    
 -0.27650940    
  0.30966124    
 -0.13976267    
  0.11778378    
 -0.16907619    
  0.11778275    
 -0.11122540    
 -6.55726576E-03
  0.36974731    
  0.11980084    
 -0.44452509    
 -1.90473236E-02
  9.76380259E-02
  0.14077333    
  0.19237216    
 -6.45386726E-02
 -0.24561708    
  4.44519706E-02
  0.57807750    
 -0.71784049    
  0.24294591    
 -0.10318404    
 -0.10898951    
  5.88405579E-02
  0.12851915    
  0.13164549    
  0.10050326    
 -0.62761366    
  0.48665562    
 -0.30932197    
 -0.13353229    
  0.15210827    
  0.18945362    
  0.51588923    
 -0.74923581    
  0.15963067    
 -0.10962051    
  0.40139213    
 -0.30830061    
 -0.22314380    
  0.41008353    
  3.62028889E-02
  9.32882577E-02
  0.13605814    
 -0.20302905    
 -0.23293105    
 -0.34967369    
 -0.14131351    
  0.87248802    
 -0.53474057    
  1.26578128E-02
  8.43881965E-02
  0.24938658    
 -0.38539803    
  0.17010643    
 -2.25997400E-02
 -0.28958884    
 -0.24046913    
  0.55265725    
 -5.15876263E-02
  9.53098983E-02
  0.13952996    
 -0.49544090    
  0.22466835    
  0.20343891    
  0.28019181    
 -0.60676342    
  0.11701691    
  0.18945362    
 -0.25276563    
 -4.68309335E-02
  7.89874718E-02
  0.27494335    
 -4.42329869E-02
 -1.51898358E-02
 -8.51570815E-02
 -0.21622394    
  0.18805230    
  9.27086845E-02
 -2.10540574E-02
 -0.32378644    
  0.65949887    
 -0.31987983    
 -0.22839275    
  3.87136154E-02
  0.20526218    
  3.04594878E-02
 -0.24207091    
 -0.11460430    
 -0.14585201    
  0.35750183    
 -0.25545236    
  0.50032365    
 -8.00429583E-02
 -4.51205336E-02
 -8.00419599E-02
  9.53109413E-02
  0.10080417    
  3.14630680E-02
 -0.26148051    
  0.22084157    
  0.16136597    
 -0.41136482    
 -4.84943390E-02
  0.39923477    
  0.38865784    
 -0.50332183    
 -3.32574397E-02
 -0.14533256    
 -0.21065287    
  0.26501381    
 -0.25814003    
  0.18117939    
  0.24686059    
 -0.43491316    
  4.71469164E-02
  0.10601822    
 -2.39524841E-02
 -6.25202209E-02
  0.26978129    
 -1.48883546E-02
 -0.32158446    
 -1.38882389E-02
  0.31015489    
  0.47320357    
 -0.54770660    
 -0.20128493    
  0.43213353    
 -0.43891224    
 -0.14624511    
  0.26780158    
  7.53983930E-02
  0.28488490    
 -8.31994936E-02
 -0.42622623    
  0.46210572    
 -0.19920321    
 -0.18232137    
  0.44551295    
 -0.20066991    
  0.36422238    
 -3.20880823E-02
 -0.46710852    
 -0.11633988    
  0.18340401    
  9.28505361E-02
 -0.26978070    
  6.25211671E-02
  0.30570105    
 -0.15937185    
  0.87240970    
 -0.56785518    
 -0.13629322    
 -0.34536189    
  0.36290574    
 -0.26192927    
  6.02915660E-02
  7.67644122E-02
  0.19212572    
 -0.23233211    
  0.13864700    
 -0.20215940    
 -0.17253441    
 -0.13167854    
  0.65924579    
  0.35973564    
 -0.82439017    
 -1.22707738E-02
  0.15942691    
  0.39842245    
 -0.33717862    
  0.15556394    
 -0.15062544    
 -0.23803289    
  4.28192541E-02
  0.26190305    
 -0.22084285    
  9.32189673E-02
 -5.37768900E-02
 -0.11090141    
 -0.16034199    
  0.26570389    
 -3.39023881E-02
 -0.12861712    
  1.94189157E-02
  0.26826373    
 -0.24921638    
  0.18859047    
 -0.17609099    
  0.25131416    
 -0.19105552    
  0.15164158    
  0.48434764    
 -0.59586799    
  8.60737488E-02
 -6.93616048E-02
 -0.16154532    
  0.23090462    
  1.53456572E-02
  9.66930687E-02
 -8.65922123E-02
 -0.16340609    
  0.11712456    
 -0.27721098    
  0.40546584    
 -0.38484502    
  0.52702034    
  4.00826056E-03
 -0.12329741    
 -0.61067116    
  0.44361666    
 -0.12516235    
  1.80175751E-02
  0.41729930    
 -0.62128186    
  0.26180342    
  7.04907104E-02
 -1.05258515E-02
  0.16542487    
 -9.39653888E-02
 -0.36444622    
  4.16735075E-02
  0.21905412    
  0.23293167    
 -0.21130934    
 -0.39482713    
 -0.14493415    
  0.92905325    
 -0.38929251    
  7.21967295E-02
  0.10386697    
 -0.29518303    
  0.20613189    
 -0.32768661    
  4.65191789E-02
  0.35211852    
  9.09177400E-03
 -0.16705430    
 -0.10714554    
  0.80296236    
 -0.40947315    
 -8.06430262E-03
 -0.46596307    
  0.16058177    
 -5.51012391E-03
 -9.25508067E-02
  0.25064161    
 -0.24459755    
  0.17627998    
 -0.43623653    
  0.42608476    
 -0.11332862    
  0.24238595    
 -0.40995964    
  0.13268648    
  5.74874878E-02
 -9.36351269E-02
 -0.10331677    
  0.27742472    
 -0.27742472    
  0.42121401    
 -0.11834096    
 -0.38064927    
  0.47184059    
 -0.40088806    
  0.80940664    
 -0.85853988    
  0.24731044    
 -5.63348085E-03
 -0.11990329    
  0.24705951    
 -1.50371380E-02
  3.47431488E-02
 -0.27958474    
  0.26484317    
 -8.25208575E-02
 -0.25593358    
  0.13613297    
 -0.27763101    
 -0.13696595    
  0.37124625    
 -7.89880678E-02
  3.46710323E-07
  0.24214016    
  5.36173396E-03
 -0.33326936    
 -5.73145655E-07
  0.52711046    
  0.64115840    
  -1.2377936    
 -0.18392296    
 -0.23767105    
  0.46847787    
 -1.53848231E-02
  0.13062100    
  0.39406291    
 -0.30932197    
 -0.15519214    
  0.12344434    
  0.28929347    
 -3.94136831E-02
  0.15343218    
 -5.31095639E-02
 -5.60891367E-02
 -9.05148014E-02
 -0.14107779    
  0.16191177    
 -0.20526400    
 -0.30042171    
  0.48484936    
  0.56411666    
 -0.51783586    
  1.00005176E-02
 -0.36883125    
  0.15927677    
  0.12660648    
 -0.11440960    
  0.15154915    
 -5.34885228E-02
  0.25557920    
 -0.73219836    
  0.72793323    
 -0.19782647    
  4.58099544E-02
 -0.13851888    
  0.21970949    
 -4.69566174E-02
  0.17185055    
 -0.61903924    
  0.72277921    
 -0.62269473    
  7.21615776E-02
  0.25061131    
 -0.41536671    
  0.17106381    
  0.29707092    
 -0.49077886    
  0.44781289    
 -9.19016376E-02
  0.30622554    
 -0.49390906    
  0.12136097    
 -0.21602622    
  0.29298767    
  5.27625158E-03
 -0.12306098    
  5.93475765E-03
  1.75952911E-02
  0.18038133    
 -6.51858971E-02
  0.16226010    
  0.62948924    
 -0.70733178    
 -0.32982817    
 -0.16524933    
 -3.17494981E-02
  0.19699781    
  1.31583316E-02
  2.58085337E-02
  0.75189656    
 -0.50483716    
  0.44608822    
 -0.63740426    
  0.14550681    
 -0.18859175    
  0.32925934    
 -0.21637833    
  0.37889850    
 -0.18540253    
 -0.33832669    
  0.37469390    
 -0.19128942    
 -4.98725511E-02
 -0.24322961    
  0.18473502    
  6.41622022E-02
 -5.21866903E-02
  4.65193205E-02
 -0.28768227    
  0.13447744    
  7.64708593E-02
  0.29532099    
 -0.34564647    
  3.79793122E-02
  0.19159509    
 -0.21675308    
  0.14776103    
  9.43109691E-02
  7.69617558E-02
 -0.46262288    
  0.14993925    
 -3.87144014E-02
  8.20657387E-02
  0.10354118    
  0.13284737    
 -0.40786058    
  0.24731044    
 -0.20505060    
  0.16492951    
  0.14660427    
  0.37469372    
 -0.72131896    
  0.25685412    
  1.09896166E-02
 -0.14689201    
 -0.24231434    
  0.30368152    
 -9.11220752E-07
 -0.11332794    
  0.37843585    
 -0.12638147    
  0.30946353    
 -0.59542114    
 -0.28538597    
  0.22863381    
 -7.57934824E-02
  0.26780158    
 -4.30841967E-02
  0.19378608    
 -0.15070148    
  0.34759802    
 -0.13170972    
 -0.22801052    
 -0.26358494    
  2.35305130E-02
  0.38721088    
  0.13287279    
  0.12136124    
 -0.34796584    
  9.37316790E-02
  5.62812947E-02
 -0.34747848    
 -3.58454250E-02
  0.39813879    
 -0.18822128    
  5.89942979E-03
  0.61359471    
 -0.61949426    
 -3.00331116E-02
  0.41758648    
 -0.37578967    
 -0.35417202    
  0.33050135    
  2.95002367E-02
  0.40546468    
 -0.72464508    
   1.4539526    
  -1.1523681    
  0.31683826    
 -0.31093922    
  0.49182287    
 -0.29974526    
 -0.21588741    
  0.25398725    
 -0.49844068    
  0.44567192    
 -0.15415151    
  0.25259128    
 -9.35263559E-02
 -0.19415694    
 -0.14723106    
  0.22176278    
  0.29044098    
 -0.35313955    
 -0.11191781    
  0.73186129    
 -0.17601250    
 -0.32223523    
 -0.33024099    
  4.94792014E-02
  9.21698809E-02
  0.22941345    
 -0.18632865    
 -0.12155443    
  0.20252503    
 -0.10536121    
  1.83498766E-02
  0.50718290    
 -0.65028262    
  0.55058378    
 -0.24557145    
 -0.14986506    
  9.69421789E-02
 -0.14603212    
  0.11848205    
  0.19710965    
  0.13696615    
 -0.42771026    
 -0.13792370    
  0.43780074    
 -0.31845447    
 -3.82220820E-02
 -0.23293205    
  0.99203634    
 -0.80562431    
  0.16285981    
 -0.10343476    
 -1.94178652E-02
  0.38566229    
 -0.29810730    
 -6.00505713E-03
  0.33042997    
 -0.34255210    
  7.62836114E-02
  0.13705663    
 -0.42285687    
  0.10686299    
  0.48342690    
 -0.40546581    
 -3.17485407E-02
  0.12705821    
 -2.29899697E-02
  5.79788955E-03
 -0.13601229    
  0.35335875    
 -6.23697713E-02
 -2.50638854E-02
  5.06404229E-03
  6.83201179E-02
 -0.12014497    
 -0.30196828    
  0.48162633    
 -0.34719673    
  8.43881965E-02
 -0.14934465    
  0.26905316    
 -9.68495160E-02
  9.68497172E-02
 -0.16705330    
 -0.11551209    
 -9.25932899E-02
  0.66284215    
 -0.39589560    
  0.10307131    
  6.48604259E-02
 -0.34228539    
 -0.14624511    
  0.17969353    
  0.10601822    
  0.46481228    
 -0.56427324    
 -4.00045328E-02
  0.32277384    
 -0.18330725    
  0.12759590    
 -9.27093327E-02
 -0.25951186    
  0.23638853    
  0.10535976    
  0.32132074    
 -0.48694006    
  0.11155321    
  0.46303537    
 -0.76564264    
  0.30814740    
  1.09896166E-02
 -0.35745567    
  0.34646630    
  0.33489269    
 -0.19585104    
 -0.21357502    
  0.16934113    
 -0.15164156    
  0.59812897    
 -0.93577236    
  0.44825315    
  0.14589009    
 -0.45652115    
  0.22314365    
  0.53230774    
 -0.69314653    
  5.23001514E-02
  6.17472455E-02
  0.13428043    
  7.07367361E-02
 -0.39575562    
  7.21998513E-03
  0.56269437    
  0.23940372    
 -0.83873302    
  0.28954640    
 -0.22454028    
  0.34542367    
 -0.30432069    
  0.42539948    
 -4.02744748E-02
 -0.33921489    
 -6.62489980E-02
  0.36825216    
 -0.34122208    
  8.31153318E-02
  0.90518618    
 -0.75191325    
 -3.75373699E-02
  0.17500931    
 -0.50169331    
 -1.52665963E-02
   1.0432624    
 -0.96203691    
  0.30873474    
 -5.22115733E-03
 -0.12831035    
 -0.26415154    
 -1.56249581E-02
  0.12562592    
  0.29804397    
 -9.17081013E-02
  1.12364683E-02
  0.34994838    
  0.40283662    
 -0.77538520    
 -6.49203286E-02
  6.49196282E-02
  3.37105729E-02
 -6.26988932E-02
  0.23948066    
 -0.24537969    
  0.27277946    
 -0.30892670    
 -8.98032039E-02
  0.32392949    
 -0.14609180    
 -0.18457140    
  0.52824104    
 -0.27842960    
  0.46008608    
 -0.19772163    
 -0.29445237    
 -0.19105509    
  0.15790384    
  0.24756227    
 -1.32454373E-02
 -0.17965905    
 -0.17384784    
  0.27494335    
 -9.05148014E-02
  6.61823377E-02
  0.19212572    
 -0.32918155    
 -5.21866903E-02
  2.93283891E-02
  0.58328038    
 -1.29874265E-02
 -0.34830597    
 -0.31268430    
  0.37982273    
 -0.13414946    
 -0.30432069    
  0.35734624    
  0.44384325    
 -0.56338745    
 -0.12975831    
  9.03324576E-07
  0.27708334    
 -0.53704125    
  0.60755563    
 -0.22314420    
 -0.14884631    
  0.34174943    
 -0.27029118    
  0.39777294    
 -0.14518146    
 -0.31789541    
   1.3598752    
  -1.1755100    
 -2.58404464E-02
 -0.12831035    
  0.10178284    
  1.60009246E-02
 -0.37421173    
  0.55300033    
 -0.21104832    
  0.12323242    
  0.38759303    
 -0.57281768    
  0.10477975    
  6.09329641E-02
 -2.49381755E-02
 -0.12348095    
  0.44468603    
 -0.39998516    
  0.14237267    
 -0.22195940    
  5.74874878E-02
  1.11107398E-02
  1.64389107E-02
  0.29039595    
 -5.42935170E-02
 -0.58350313    
  0.90390670    
 -7.77091086E-02
 -0.73088670    
  0.79605669    
 -0.39760923    
 -0.21379817    
  5.10020517E-02
 -0.17461638    
  0.31845298    
  0.44762629    
 -0.43337309    
 -0.35263932    
  3.94789539E-02
  5.64405397E-02
  0.40952221    
 -0.22618456    
  0.17211726    
 -0.56497198    
  0.12028691    
  1.98028032E-02
  0.73161334    
 -0.74477202    
  0.73211336    
 -0.76578599    
  0.26341665    
  0.11426850    
  5.48080131E-02
 -0.35985389    
  6.34830398E-03
  8.48989561E-02
  0.72180223    
 -0.35184404    
 -0.83532149    
  0.58055902    
 -0.43437573    
  0.33647230    
  0.62211144    
  -1.0595102    
   1.1587164    
 -0.82350993    
 -0.24231434    
  0.32721248    
  0.26860574    
  0.21152098    
 -0.63718766    
  0.31287280    
  4.96331975E-03
 -0.43307054    
  0.23679146    
  0.21588798    
 -0.33066404    
 -6.27385601E-02
 -2.91997865E-02
  0.25951132    
 -5.27972244E-02
  0.31296247    
 -0.46210450    
 -5.75704873E-02
  0.28211150    
 -5.60144940E-03
 -0.16450419    
  0.36261702    
 -0.14345600    
 -0.10064381    
  2.89875716E-02
  7.16553703E-02
  5.18258289E-02
 -0.33244053    
  0.49090990    
 -0.27625409    
  0.83832955    
 -0.93990952    
 -0.38677269    
  0.57014298    
 -0.19602695    
  0.22695796    
 -0.38536450    
  0.23205891    
  0.18330765    
 -0.18330725    
 -6.73046112E-02
 -0.17224598    
  0.31913754    
  6.86288476E-02
 -0.14821593    
  0.30818081    
 -0.38183284    
 -2.58076862E-02
  0.27286741    
 -0.29935798    
  6.49573132E-02
  0.13510269    
 -0.30616739    
  0.40546551    
  7.19741955E-02
 -0.17678189    
  0.12937875    
 -0.26528203    
 -6.53829500E-02
 -6.77885721E-03
  0.96799171    
 -0.77664036    
  0.15093504    
  9.22315195E-02
 -0.41431397    
  0.12516284    
 -0.31551775    
  0.14256398    
  0.26826379    
 -2.28819886E-07
  2.11656187E-02
  1.55838439E-02
  4.53482494E-02
 -0.50102192    
  0.11506998    
  0.29849312    
  0.37637252    
 -0.61168545    
  0.16285981    
  3.96659710E-02
  2.19791122E-02
  0.51516360    
 -0.19276567    
 -0.22906606    
  0.96649420    
  -1.0172675    
 -0.18859175    
  3.70420776E-02
  0.57763463    
 -0.21974812    
 -0.29334852    
 -7.67333359E-02
 -0.15210865    
 -0.18805210    
   1.0605403    
 -0.84431750    
  0.27721000    
  5.25018107E-03
 -0.41599193    
   1.0581212    
 -0.98912871    
  0.27650961    
 -0.32975304    
 -0.11583114    
  0.61090910    
 -0.31015578    
  0.32433990    
 -0.40546572    
  0.59324872    
 -0.68154085    
  0.23233114    
  0.17824855    
  7.84724504E-02
 -0.60299599    
   1.0545522    
 -0.72673810    
  0.29849243    
 -0.17589046    
 -0.11025599    
  0.17924930    
  0.12516396    
 -0.16172135    
  0.13883717    
 -0.17678189    
 -5.53946663E-03
 -0.35667536    
  0.47198632    
 -2.50638854E-02
 -0.16521069    
  0.13950084    
  0.54462266    
 -0.44082582    
  0.12764585    
 -0.38907209    
  0.42956272    
 -0.30368230    
  7.25709796E-02
 -0.30788398    
  9.71631035E-02
  0.22067188    
 -0.29763162    
  0.13685870    
 -1.16963126E-02
  0.48097292    
 -0.13613190    
 -0.16251917    
 -0.31417304    
  0.24832791    
  1.55838439E-02
 -5.16787730E-03
  0.14895634    
  0.41729975    
 -0.54574186    
 -0.23977849    
 -9.46653411E-02
  0.25524697    
 -0.17356852    
  0.29257223    
 -0.36016449    
  0.60930914    
 -0.50955993    
  0.12479115    
  0.58405536    
 -0.92725366    
  0.26175910    
  0.23159294    
 -0.17848362    
 -0.28385815    
  0.36124405    
  2.62482837E-02
 -4.77542505E-02
 -0.12118510    
 -1.23457778E-02
  4.84943539E-02
 -0.13946533    
  0.19695367    
 -6.93927258E-02
 -6.81369379E-02
  0.43078318    
 -0.20763941    
  5.97190075E-02
 -0.26381516    
  0.26863426    
  0.27923331    
 -0.66094458    
  0.16813597    
  0.38136771    
 -0.24264133    
  6.51855841E-02
  4.84241126E-03
 -0.22073005    
  0.55789274    
 -0.31802213    
 -0.21605997    
  0.23484008    
 -0.42899650    
 -5.12933061E-02
  0.88420194    
  0.27045396    
 -0.72688562    
 -5.02627455E-02
 -0.30501261    
  0.25751206    
 -0.40817180    
  0.25671923    
  0.59752220    
 -0.36312139    
 -0.17340620    
  0.72230339    
 -0.77079803    
  0.49454498    
 -0.16877717    
 -0.13417231    
 -0.11970718    
  0.82812291    
 -0.78845662    
 -3.96644883E-02
 -1.74934510E-02
 -6.06253892E-02
  0.23309445    
 -0.36662614    
 -0.17946903    
 -8.58363230E-03
   1.0575505    
 -0.36440396    
 -0.38414326    
  0.43046665    
 -0.23037115    
 -8.09058771E-02
 -0.24014200    
  0.21741207    
  6.13013916E-02
  2.13917159E-02
 -3.77401821E-02
 -0.22727373    
  0.10467064    
  0.10037996    
  8.26860116E-07
 -2.27290466E-02
 -0.17544825    
  0.11014401    
  0.56573248    
 -0.18721156    
 -0.46832371    
 -0.12874919    
  0.66213685    
 -0.26947707    
 -0.18645373    
  0.11709215    
  6.41931966E-02
 -0.28595731    
  0.24362290    
 -0.12049022    
  0.10962025    
 -0.27501243    
  0.24167614    
  0.15172605    
  1.44573562E-02
 -6.93348125E-02
 -2.07253266E-02
 -0.18336979    
  0.40336651    
 -0.22524737    
  0.24191400    
 -3.78996506E-02
 -0.36344278    
  0.39720082    
 -0.26444033    
   1.1461142    
  -1.4912733    
 -9.60732996E-02
   1.0816627    
 -0.89097321    
  2.73988359E-02
  0.10873399    
  0.35364035    
 -0.27219930    
 -5.15876263E-02
 -0.29161105    
  0.45911819    
 -1.50371380E-02
  0.16277106    
 -0.26925409    
  0.20271192    
 -0.50169331    
  0.22314435    
  0.20232277    
 -0.33845460    
 -2.10535415E-02
  0.28768143    
  0.17965825    
 -0.16382615    
 -0.11061016    
 -0.40546444    
   1.0035940    
 -0.63384670    
  3.57177705E-02
 -2.36704703E-02
  4.67922613E-02
 -5.73148858E-03
  6.66915625E-02
 -0.27698690    
  0.10748657    
  0.42855138    
 -0.29183939    
 -9.92061943E-02
  0.24858333    
  0.10008352    
 -0.68024433    
  0.16508046    
 -2.19796151E-02
  0.43226370    
 -9.66229290E-03
  1.92314498E-02
 -9.48332921E-02
 -0.33229175    
 -0.28525278    
   1.2841645    
 -0.58617526    
 -0.49643731    
 -0.10889480    
  0.32885867    
  0.70894498    
 -0.76797903    
  0.20128427    
 -8.65083262E-02
  6.00523688E-03
  0.54843259    
 -0.50737226    
  0.14425008    
 -0.20343931    
 -1.22707738E-02
 -0.11778332    
  0.37729430    
 -2.40973569E-02
 -0.33940300    
  0.25814092    
  1.05271824E-02
 -0.32501903    
  0.33543655    
 -0.14469714    
  0.20012592    
 -0.13633567    
 -0.15134539    
  0.53408259    
 -0.51466352    
  0.22825898    
  0.51794273    
 -0.59756118    
  0.14861055    
 -0.27193442    
  0.29546475    
 -0.17214149    
 -0.45356423    
  0.39673114    
  6.23433255E-02
   1.1962512    
  -1.4876019    
  0.35520241    
  5.02615795E-02
  2.89875902E-02
 -0.24724188    
  9.86301079E-02
  0.23958249    
 -6.74407408E-02
  0.12653023    
 -0.44092178    
  0.25202245    
  8.98958296E-02
 -0.14588845    
  0.13222203    
 -0.31559142    
  0.29707092    
 -0.12953468    
 -2.15060040E-02
 -0.21098879    
  4.59105335E-02
  0.27315417    
 -0.27315316    
  0.40972987    
 -0.40333906    
  0.45314282    
 -0.12031718    
 -8.57663974E-02
 -9.99983028E-03
 -0.21190043    
 -2.51579136E-02
  0.65748662    
 -0.87745136    
   1.1501698    
  -1.0097191    
  0.35598481    
 -0.22073005    
  3.55061963E-02
  0.28185132    
 -0.43891224    
  0.11551370    
 -3.70418578E-02
  0.39492744    
 -0.20633718    
  5.57110012E-02
 -9.82700065E-02
  4.25588749E-02
 -0.30166891    
  0.49521098    
 -0.27488840    
  0.46575764    
 -0.75155801    
 -0.11966518    
  0.56685376    
 -0.10109677    
  0.18409283    
 -0.29657191    
  5.21860532E-02
 -0.10097667    
 -5.12931421E-02
  0.22839372    
  0.27715573    
  0.52266032    
 -0.56729198    
 -0.64060950    
  0.11865837    
  0.55861658    
 -0.36240646    
  4.49515991E-02
  0.18048880    
 -0.20271070    
 -0.38599312    
  0.40821633    
 -0.32880953    
  0.10840973    
 -7.83325508E-02
  0.18847594    
 -8.98032039E-02
  0.27925748    
 -0.11841771    
  0.28625211    
 -0.36963403    
 -0.21386908    
  0.37948883    
  0.28240511    
 -0.41143605    
 -4.90901545E-02
  4.90888916E-02
 -0.28967929    
  0.78481466    
 -0.59584880    
  0.51214933    
 -0.38193509    
 -4.50515074E-07
  0.30354360    
 -0.26365221    
  0.18789335    
 -5.22682704E-02
 -0.35319695    
  0.42835021    
 -0.18867600    
  0.17958504    
 -0.15796335    
 -0.17486213    
  0.38617200    
 -0.41853705    
  0.25932327    
 -0.17121503    
  0.22555061    
  0.12204776    
 -0.25009885    
 -0.15962929    
  0.14310159    
 -0.36464235    
  0.18896560    
  0.31059599    
 -9.75643471E-03
 -0.39813834    
  0.35813406    
 -5.11519564E-03
  0.55594629    
 -0.83851224    
  0.30788508    
 -1.00495787E-02
 -3.59927826E-02
  4.10316885E-02
  1.99015643E-02
 -0.25695950    
  9.70465466E-02
 -4.13028859E-02
  0.20121856    
 -9.82700065E-02
 -0.12118510    
  0.36583567    
 -0.20731130    
 -0.19602695    
 -9.34003070E-02
  0.18464944    
  0.14077333    
 -0.33244053    
  0.12557730    
 -7.07683414E-02
  0.31237483    
 -0.51082599    
 -8.16381723E-03
  0.71343184    
 -0.36995891    
  0.12550500    
  5.00106029E-02
  0.15345398    
  5.69261946E-02
 -0.44579384    
 -8.36494043E-02
  9.59193036E-02
 -0.10943302    
  0.20806397    
  0.42912430    
 -0.44583672    
  0.78179538    
 -0.74864340    
  0.17413542    
 -0.22428568    
 -4.67928909E-02
  0.10775303    
  6.75584674E-02
  2.97053363E-02
 -1.97046734E-02
 -0.36166343    
  0.76214033    
 -0.29661059    
 -0.20867525    
 -0.37018257    
  0.29564932    
  0.10178284    
  0.29970664    
 -0.29970607    
 -0.28410512    
  0.21741207    
  0.13424985    
 -0.42576951    
  9.53110307E-02
  0.81480783    
 -0.57915580    
 -0.27124268    
  0.29849312    
 -8.40833783E-02
  0.20544407    
 -0.37729445    
  0.16598488    
 -0.18703873    
  0.18703827    
 -8.59416276E-02
  0.11493005    
 -4.67928909E-02
  0.11844753    
 -0.41616124    
  0.43199268    
 -0.16467777    
  0.13276027    
  0.46322426    
 -0.74193823    
  0.13353069    
  0.48934674    
 -0.52109510    
  0.63332862    
 -0.79395211    
  0.27049047    
  0.14001349    
 -5.15572503E-02
  0.18320327    
 -0.33735436    
  0.19560741    
  3.49159539E-02
 -7.63724372E-02
 -0.19832177    
  0.34107035    
  0.16846411    
 -0.29026935    
  6.51855841E-02
 -0.29092443    
 -1.96733046E-02
  0.35799932    
 -0.21049237    
 -0.36899558    
  0.20815642    
  4.59105335E-02
  0.33004084    
  0.69084024    
 -0.70009917    
  0.95551163    
 -0.89680368    
 -0.32948002    
 -0.35493359    
  0.23180079    
  0.35598481    
  0.51660609    
 -0.86571777    
  0.42803991    
 -0.28768301    
 -3.02133132E-02
  0.38688898    
 -0.22836466    
  8.05777006E-07
 -3.19167674E-02
 -0.20971981    
  0.23638797    
 -0.14715841    
 -0.17261204    
  0.29310295    
 -0.14518276    
 -0.22314334    
  0.61602998    
 -0.49824706    
  0.44183326    
 -0.26415205    
 -0.17076156    
 -5.67520857E-02
  0.16142346    
  0.85613155    
 -0.42814758    
 -0.20608301    
  0.35965577    
 -0.24686025    
 -0.37267509    
  0.28445071    
 -7.56019279E-02
 -0.17710033    
  0.30932164    
 -0.50929791    
  0.38749298    
 -0.15070148    
  0.15070243    
  3.06148902E-02
  5.38027808E-02
 -0.31666937    
  0.11705609    
  0.23700097    
 -0.14274748    
  0.41074234    
 -0.56489354    
  0.34612584    
 -0.42308593    
  0.34122348    
 -9.43634957E-02
 -0.26706198    
  0.33744326    
  7.92957619E-02
  1.77785363E-02
 -0.54975289    
  0.86459523    
 -0.94400257    
  0.67648011    
 -0.21477602    
 -0.27388838    
  0.15805660    
  0.30507347    
 -0.50509590    
 -7.16870232E-03
  3.53391692E-02
  0.95176482    
 -0.74542838    
  0.24438505    
  0.29977685    
 -0.28223220    
 -0.48931956    
  0.21029457    
  6.66915625E-02
  2.65275817E-02
 -0.26184002    
  0.50262916    
 -0.15552297    
 -0.22554936    
  0.63421530    
 -0.77639008    
  8.64331871E-02
  0.11990421    
 -0.15226908    
  5.12925796E-02
  6.64894506E-02
 -0.22168186    
  0.30037573    
  1.60854720E-02
 -0.17384784    
  0.13036251    
 -0.23713039    
  0.43780074    
 -0.16251919    
 -0.23389648    
  9.65384021E-02
  0.29987764    
  9.05063562E-03
 -0.49002182    
  0.55961579    
 -0.30748463    
 -4.67928909E-02
  0.34159207    
 -0.60755503    
 -9.84399393E-02
  0.47751817    
 -8.36145803E-02
  0.16077378    
 -8.25208575E-02
 -0.10775357    
  7.49638006E-02
  6.45377785E-02
  0.73396897    
 -0.80968022    
 -6.37904480E-02
  0.32008576    
 -0.57054400    
  0.18232237    
  0.68348491    
 -0.43502367    
 -0.16251922    
 -0.11191781    
  0.91891879    
 -0.88020527    
 -6.53829500E-02
  0.19017397    
  0.16920133    
 -0.29399216    
  0.81514072    
 -0.78398514    
  0.14269115    
 -0.28768224    
  0.14499077    
  0.47077036    
 -0.49561676    
  0.13510269    
 -0.34419420    
  0.20278172    
  0.13590145    
  9.98205617E-02
 -0.35667586    
 -2.16607377E-02
  0.34270933    
 -0.32104871    
  0.55552584    
 -0.48653221    
 -0.15860486    
  8.96112844E-02
  0.42433268    
  0.11882119    
 -0.24835566    
 -6.02919385E-02
 -2.86557283E-02
  0.82631540    
 -0.78085202    
 -5.71586899E-02
  0.38965479    
 -0.12728938    
 -0.16172135    
 -6.47420620E-07
 -0.51794308    
  0.49098778    
 -1.65285505E-02
 -0.16907619    
 -0.11860641    
  0.40793166    
 -0.18330725    
 -4.23030853E-02
  0.14351200    
 -0.28234887    
  0.12014373    
  0.32472366    
 -0.58960700    
  0.19319105    
  4.62130085E-02
 -0.13076955    
 -4.51195613E-02
  0.47000396    
 -0.19587483    
  0.17154285    
  0.58394760    
 -0.80340320    
  4.20479886E-02
 -6.68948442E-02
  3.70420776E-02
  0.26933363    
 -0.16034245    
 -2.19781753E-02
  3.81515212E-02
 -7.20541403E-02
  0.11905973    
 -0.44183317    
  0.37865403    
  8.83695707E-02
 -0.22190054    
  0.23180200    
  0.26274341    
 -0.30294961    
 -0.30318651    
  0.30318618    
  0.21593849    
 -0.10444228    
 -0.37385902    
  0.10735773    
  7.49638006E-02
 -0.13671039    
 -7.95129016E-02
 -7.88944960E-02
  0.72617757    
 -0.41453081    
  0.15180641    
 -0.34401286    
  0.37634802    
 -0.12062809    
  0.76963323    
  -1.0319968    
  5.19587956E-02
  0.30338001    
  0.21375374    
 -0.34862149    
  4.70063798E-02
 -0.40291753    
  0.24876580    
  0.82667834    
 -0.58000398    
 -0.17768043    
 -6.89937919E-02
 -5.97091252E-03
 -0.13438679    
  0.17544781    
 -2.32570954E-02
  0.20173995    
 -1.94183812E-02
 -0.24294692    
  0.22314382    
 -6.72090054E-02
 -2.28819886E-07
  0.13018395    
 -0.15180552    
 -8.55230689E-02
 -0.15415092    
  0.40082526    
 -2.83045247E-02
 -0.30538255    
  0.34294418    
  2.27808785E-02
 -0.35282052    
  0.21283425    
 -0.28595731    
  0.38455880    
  4.13860008E-02
 -0.22089303    
  0.10142028    
 -7.91969001E-02
  8.42611492E-02
 -4.12437133E-02
 -0.36422232    
  0.52437001    
 -5.05846553E-02
 -0.11483873    
  0.33420235    
 -0.29274529    
  0.12396815    
 -0.11890397    
 -6.79103509E-02
 -8.45576823E-02
  6.26980513E-02
 -5.53946663E-03
  9.53109413E-02
  2.00012513E-02
 -0.14921321    
 -7.92966546E-07
  9.84393805E-02
  0.59182954    
 -0.58663452    
 -9.79041681E-02
 -8.33815560E-02
  0.21190073    
 -3.06145642E-02
 -1.56669244E-02
 -0.45953253    
  4.87897806E-02
  0.57981831    
 -0.10289399    
 -8.74591544E-02
  3.69436108E-02
 -0.24541087    
  7.03158453E-02
  0.28768277    
 -9.71634388E-02
  2.02029496E-02
 -1.51135894E-02
 -9.58175361E-02
  0.73419231    
 -0.85267478    
  0.20921081    
  0.33135733    
 -0.30120358    
 -0.18430461    
  5.93475765E-03
  0.31251907    
  0.12973604    
 -0.45416099    
 -1.81281660E-02
  0.30730549    
 -0.23668848    
  0.57571912    
 -0.25726512    
 -0.37694898    
 -6.04157709E-03
  5.31089753E-02
 -7.76508600E-02
 -4.44526523E-02
  8.70104283E-02
 -0.23361488    
  0.28580090    
 -1.70952883E-02
 -1.73919983E-02
  2.31225137E-02
 -0.36076537    
  0.43242025    
  0.55351859    
  0.13429584    
 -0.48617625    
 -0.25069308    
 -6.34227246E-02
  0.13872628    
 -0.35741612    
  0.56699592    
 -6.95924684E-02
 -6.51389360E-02
 -0.47000280    
  0.30294883    
 -5.69794793E-03
 -0.16083899    
  7.12267682E-02
  0.22314382    
 -1.00495787E-02
 -0.14077298    
  0.14581063    
 -2.03053448E-02
 -0.28939256    
  0.62952173    
 -0.32486030    
 -0.17027394    
  2.95002367E-02
  0.60824728    
 -0.92742777    
 -2.42931433E-02
  0.29584455    
  0.51690501    
 -0.22314323    
 -0.25196430    
 -2.36704703E-02
 -6.81369379E-02
 -0.27917203    
  0.68035340    
 -0.55319917    
  0.39546528    
  1.00005176E-02
 -0.28602561    
  0.65947390    
 -0.38848603    
  3.47431488E-02
 -0.15822396    
 -9.58823189E-02
  0.47627300    
 -0.43923116    
 -3.07724029E-02
  2.46918146E-02
  0.66845435    
 -0.38382554    
 -0.23120268    
  0.27605417    
 -0.25886235    
 -0.14660333    
  0.41419902    
 -0.43413234    
  0.25354832    
  2.57084090E-02
 -0.38536450    
  5.09199128E-02
  0.87428552    
 -0.61355925    
 -0.11573547    
 -0.21855305    
 -1.49441846E-07
  6.64442480E-02
 -4.38031480E-02
  0.20810643    
 -0.12233849    
  3.36726792E-02
  0.26592398    
  7.33833611E-02
 -0.19753182    
 -4.70665284E-02
  9.20190290E-02
  0.25982496    
 -0.41397497    
  0.15963067    
 -5.04316725E-02
  0.57751673    
 -0.69962054    
  0.30538085    
 -0.26716119    
 -3.17485407E-02
  0.22443217    
 -8.60737935E-02
 -0.18457140    
 -9.93730053E-02
  0.22612324    
 -6.77175075E-02
 -9.34003070E-02
 -0.14256385    
  0.42674175    
 -0.15327337    
  0.57267618    
 -0.10574473    
 -0.33493483    
  0.10697192    
 -0.58778596    
  0.16034198    
  0.10536131    
 -4.77898158E-02
  0.23565194    
  0.31895584    
 -0.34696963    
 -0.10158037    
  8.43881965E-02
  0.14001349    
 -0.37332314    
  0.20991780    
  0.38352966    
 -0.65361625    
  0.28185084    
  0.73607224    
 -0.68477821    
 -1.68068223E-02
  8.13448802E-02
  0.78275895    
 -0.70271629    
  0.59999788    
 -0.99589467    
  8.87957290E-02
  0.73161334    
 -0.60299689    
 -0.29924282    
  0.36593440    
 -3.27890553E-02
  0.24512269    
 -0.57054400    
  0.76008689    
 -0.65780801    
  0.41008353    
  4.06374745E-02
 -0.46470851    
  0.41481146    
 -0.22897476    
 -0.25131443    
  0.27443692    
  6.09608628E-02
 -1.08106751E-02
  5.29215001E-02
 -0.10880367    
  0.18327825    
  0.24865264    
 -0.19735917    
 -0.24033520    
  9.37316790E-02
 -0.12306098    
  0.17435364    
  0.52768254    
 -0.32066840    
 -0.33484828    
  0.56285691    
 -0.44003618    
 -0.17531176    
  0.10236286    
  4.75014113E-02
 -8.60737935E-02
  0.18419157    
 -0.16196914    
  0.39441511    
 -0.46852317    
  5.89942979E-03
 -0.16598542    
 -0.35469270    
  0.44747362    
  1.88093260E-02
  0.10037996    
  0.57711780    
 -0.23344851    
 -0.29970607    
  0.78306693    
 -0.81031662    
 -6.26988932E-02
 -0.20854409    
  0.32502052    
 -0.17086902    
  0.44802475    
 -0.45425603    
  0.25754476    
 -0.25754571    
  0.32750440    
 -0.12967789    
  0.32911959    
 -0.25501123    
 -0.29725066    
  3.77396494E-02
 -3.13499048E-02
  0.24705951    
  0.46188584    
 -0.73475301    
  0.28276846    
 -0.39322430    
 -5.24456277E-02
 -3.12529914E-02
  0.50605160    
 -0.26716119    
 -1.25796851E-02
  0.61072826    
 -0.44221488    
  0.31015468    
 -0.41730049    
  0.44438079    
 -0.50575030    
 -0.17224598    
  0.12693021    
 -0.22148941    
  6.40219077E-02
  8.89473408E-02
  0.41253266    
 -0.12485088    
  0.69314700    
 -0.74220294    
 -5.60144940E-03
  0.15575491    
 -1.94183812E-02
 -9.23731849E-02
 -0.25593358    
  0.32850432    
 -0.26787925    
  5.71577139E-02
  6.15428993E-03
  7.10358769E-02
  0.25574884    
 -0.42332286    
  0.33550629    
 -0.41273713    
  0.20398213    
  0.43286422    
 -0.56639463    
 -5.59588484E-02
  0.16539173    
  0.17824855    
 -0.49899068    
   1.0644212    
 -0.86681145    
 -1.38882389E-02
 -0.14256385    
  0.19035451    
  0.67294478    
 -0.35570392    
  3.80989425E-02
  0.11048798    
  1.65981688E-02
 -0.48242536    
  7.69603178E-02
  0.40134168    
 -0.23144308    
 -0.35222128    
  0.87546855    
 -0.39167237    
 -0.32016811    
  0.12405342    
  0.10034825    
  7.26702735E-02
 -6.76583797E-02
 -0.28768134    
  0.14841914    
  0.10363500    
  0.11720661    
 -0.20941402    
  0.11271979    
 -0.17725751    
 -0.26175806    
  0.24956353    
  0.31342173    
 -0.16542421    
 -4.32505123E-02
  5.37771694E-02
 -7.04890788E-02
 -5.18847778E-02
 -0.15316582    
  9.84393358E-02
  0.15593457    
 -3.26120742E-02
 -5.53946663E-03
  3.27899642E-02
  0.48798579    
 -0.49337617    
  6.28479421E-02
 -0.17121503    
  5.27982190E-02
  0.36464319    
 -0.55269617    
  0.85807717    
 -0.58253652    
  0.13679776    
 -0.61838776    
  0.78999734    
 -0.12695946    
 -0.19728066    
 -0.18658511    
  0.10343637    
  0.28912619    
  0.40690717    
 -0.67884147    
 -0.14660333    
  0.44417968    
 -0.48445311    
  0.48866403    
  0.28347111    
 -0.51930094    
 -0.25283498    
 -0.17142262    
  0.25671923    
  0.28295463    
  1.87804252E-02
 -0.45065635    
  0.90896487    
 -0.51082593    
 -8.16786811E-02
 -3.24351117E-02
 -0.30616739    
  0.39546528    
  0.51483756    
 -0.50982487    
  0.27002740    
 -0.70080912    
  8.82919878E-02
  0.21465620    
 -0.35020325    
  0.18366544    
  0.26391095    
 -0.45567408    
  0.58597910    
  0.27171791    
 -0.35667455    
 -0.32277256    
  0.41673937    
 -0.47991738    
  0.76983994    
 -0.30802232    
 -0.37843570    
 -6.18755855E-02
  0.33444390    
 -0.40040204    
  0.20479375    
 -0.36909747    
  9.36851501E-02
  0.81902754    
 -0.31309208    
  1.94184221E-02
 -0.20173992    
 -0.48183855    
  0.98794705    
 -0.52391404    
  0.20501636    
 -0.27958474    
  0.14953250    
 -0.28030130    
  0.63642091    
 -0.51212442    
 -0.15415092    
  0.19860250    
  0.57458782    
 -0.56839609    
  1.22692492E-02
  5.91880418E-02
 -0.18924220    
  0.19497277    
  0.22428522    
 -0.35863361    
 -1.98018942E-02
  4.56111394E-02
 -7.26388171E-02
  0.42356527    
 -0.44432625    
 -8.76474679E-02
  0.36655030    
  0.49804550    
 -0.25499576    
 -0.32001093    
  0.32827577    
 -0.58778727    
  0.13167700    
  0.17798333    
  0.15570280    
  0.11830001    
 -0.12764516    
 -0.10379756    
  0.41925833    
 -7.46346787E-02
  0.35630545    
  -1.1063942    
  0.33535600    
 -1.12357568E-02
  0.32101849    
 -0.28223228    
  0.13692304    
 -0.38204506    
  5.40673845E-02
  8.20657387E-02
  0.11441116    
  0.44260487    
 -0.47557425    
  0.28488490    
  0.17317583    
 -0.64149988    
  0.13185185    
  0.18232124    
  0.52831906    
  -1.0506485    
 -2.51065884E-02
  0.24659468    
  2.61454675E-02
 -0.16062337    
  0.30458432    
  0.10591932    
  0.16201620    
 -0.16201600    
 -0.17531176    
 -0.14818074    
  0.54361510    
  0.31845346    
 -0.33062392    
 -0.44501173    
 -3.89664844E-02
  0.23499443    
 -0.46478191    
  0.24946003    
 -2.63165999E-02
  0.30748439    
 -1.48146711E-02
  9.93732587E-02
 -0.15040314    
 -5.93158305E-02
  0.32449606    
 -0.16559413    
 -0.33457878    
  0.20307685    
 -7.28618205E-02
   1.1606040    
  -1.0147933    
 -4.62815240E-02
  5.12935780E-02
 -0.21691298    
 -0.11159132    
  2.73988359E-02
  0.81392848    
 -0.42664552    
 -0.13222082    
  0.22419056    
 -0.64814907    
  0.25309065    
  1.23462826E-02
  0.26283693    
 -0.32614815    
  0.18991871    
  5.26436232E-02
 -0.30318651    
 -7.19740242E-02
 -0.27286777    
  0.16251868    
  0.92624074    
 -0.46145859    
 -1.05258515E-02
  0.27971417    
 -0.16487379    
 -0.14165032    
 -0.14603212    
  7.85898566E-02
  0.22314408    
  2.29898021E-02
 -0.25782940    
 -0.12516244    
  3.27899419E-02
 -0.12344342    
  0.35301855    
 -0.12550552    
  1.15599893E-02
 -9.64611322E-02
  0.70884609    
 -0.65344805    
 -0.13438679    
  3.46710323E-07
 -4.19651382E-02
  0.32104784    
 -0.15674396    
  0.22193031    
 -0.24647175    
  0.11155321    
 -0.18232082    
 -6.89938143E-02
  0.35166270    
  0.34505016    
 -0.40724635    
 -0.14351295    
  0.21570896    
  9.93732587E-02
 -0.13482010    
 -0.40804568    
 -9.76390392E-02
  0.46893445    
 -0.53976083    
  0.25741187    
  0.18703827    
  0.45145002    
 -0.26423848    
 -0.27315316    
  6.39046915E-03
 -0.16589673    
  0.49872205    
  8.31989422E-02
  0.15894128    
 -0.34294400    
 -0.40546528    
  0.25299627    
 -4.82028276E-02
  0.58228421    
 -0.37657583    
  1.00005176E-02
 -0.10480841    
 -5.53946663E-03
  9.02469307E-02
 -4.67624366E-02
  1.05813229E-02
  3.10909394E-02
  2.51906663E-02
 -0.22813185    
  4.28192541E-02
  0.14469646    
 -5.86833581E-02
   1.0165837    
  -1.2861165    
  6.94730803E-02
 -0.20815593    
 -9.53103676E-02
  0.37469271    
  7.23202154E-02
  0.19961312    
 -0.25951186    
 -7.24159463E-07
  0.22067188    
 -3.52682024E-02
 -0.13720138    
 -8.59416276E-02
  0.19189157    
 -0.16034265    
  8.90789181E-02
 -6.45377487E-02
 -0.17147179    
  0.44080526    
  6.28011227E-02
 -0.11506914    
  0.15762916    
  4.87902574E-02
 -0.48600385    
  1.91690382E-02
  0.34905148    
 -5.03535233E-02
 -0.20799983    
  0.22660521    
 -0.31730321    
  0.12479115    
 -0.15043406    
 -1.30719701E-02
 -4.71475907E-02
  0.77900803    
 -0.71231699    
  0.36374682    
  0.23118319    
 -0.27237964    
 -0.18419166    
 -0.16450419    
  3.89666669E-02
  4.97004315E-02
  7.02045411E-02
 -0.13919802    
  0.26136497    
 -0.22314429    
  5.47249243E-02
  0.23607635    
 -0.25398725    
  0.22073074    
 -0.34228539    
  0.38484660    
 -0.17678189    
  0.17214151    
 -0.45798248    
  0.43920395    
 -0.17007379    
  7.57111236E-02
  0.24376318    
 -0.30830061    
 -0.19574474    
  0.41443428    
  3.07717379E-02
 -0.27193442    
 -0.28013489    
  0.11359784    
  0.24832791    
 -0.14632717    
 -1.21948281E-02
  7.10358769E-02
 -0.15414992    
  0.25205493    
  0.32080653    
 -0.62065083    
 -7.24954903E-02
  0.88420194    
 -0.57054472    
  4.30166386E-02
  0.24603769    
 -0.35726324    
  2.89875716E-02
  0.49469671    
 -0.41773468    
 -0.16034265    
  0.31222343    
 -0.14660427    
 -5.40664531E-02
  7.49004036E-02
 -0.11456577    
 -0.16285822    
  0.27225772    
  1.54247666E-02
  5.08911954E-03
  3.00026257E-02
 -9.28493217E-02
 -0.16410938    
 -6.58124164E-02
  8.47405419E-02
  0.18751645    
 -0.18128581    
  8.90789181E-02
 -6.45377487E-02
  0.21217422    
 -0.21825439    
  0.35117164    
 -0.43375909    
  0.10668326    
 -0.15415092    
  0.28768134    
  0.15860483    
 -0.20116441    
 -0.23820284    
  0.73699868    
 -0.18827955    
 -0.34366855    
 -5.63348085E-03
  0.25757244    
 -0.55092025    
  0.30458432    
  0.29741141    
 -0.32574251    
  0.23457257    
 -0.25782940    
  0.44769827    
 -0.36313966    
 -0.12049022    
  0.14188114    
 -3.22603695E-02
 -0.22587913    
  0.56546915    
 -0.28638586    
 -0.11519619    
 -5.98988272E-02
  0.13815044    
  5.23683392E-02
  0.40205798    
 -0.45442578    
  0.21233290    
 -0.38183284    
 -0.15840657    
  0.27831021    
  0.26192978    
 -0.31411624    
  5.93475765E-03
  2.33936310E-02
  0.87257463    
 -0.77359176    
 -4.82665598E-02
 -9.80603993E-02
  5.31089753E-02
 -4.70665284E-02
  0.33474916    
 -7.60988370E-02
 -3.30995992E-02
 -0.33359113    
  0.18343991    
 -0.23155932    
  0.40076002    
  0.62734973    
  -1.0786622    
  2.19796579E-02
  2.15060264E-02
  0.54840833    
 -0.20890045    
 -0.27763095    
  0.26236415    
  5.48762493E-02
 -0.37204969    
  0.11307655    
 -0.12726265    
  0.41965014    
 -0.40546572    
  0.31717238    
 -0.39780244    
  0.48138985    
 -0.47378457    
  0.35363942    
  0.32807857    
 -0.66668111    
  0.41042843    
 -0.12088145    
 -0.39159539    
  0.46170411    
 -7.43984231E-07
 -4.80087101E-02
  0.38150078    
 -0.31798753    
 -0.31717309    
  0.32228789    
 -0.26747862    
  0.14265704    
  5.76285087E-03
 -0.37993130    
  0.37993097    
  0.35437313    
  4.72532921E-02
 -0.47308600    
 -3.77395228E-02
  0.39256182    
 -0.44520560    
  0.29609284    
 -0.19343920    
  2.40966417E-02
 -0.37903115    
   1.0480812    
 -0.49469599    
 -0.34249091    
  0.36229262    
 -0.32090789    
  0.15608011    
  8.31497088E-02
  0.17965825    
 -0.29213730    
 -4.25595827E-02
  0.45985889    
 -0.54405141    
  0.18457209    
  8.26860116E-07
  0.15093504    
  9.22315195E-02
 -0.15709276    
 -2.61105653E-02
 -0.25814003    
 -7.09511116E-02
  0.95381325    
 -0.47284019    
 -0.38299152    
 -2.02019271E-02
  2.02034917E-02
  0.46582866    
 -7.37853572E-02
 -0.50483811    
  0.28394452    
  9.63314697E-02
  3.13371856E-07
  3.50917131E-02
 -0.31599385    
  0.19017397    
 -9.97901410E-02
 -1.24232862E-02
 -0.14070010    
  0.34364110    
 -0.10763137    
  0.33890465    
 -0.28903168    
  0.40004525    
 -9.09717530E-02
 -0.35327908    
  0.27917126    
  4.26474679E-03
  0.45391783    
 -0.54286450    
 -0.26469177    
 -6.89937621E-02
  6.47263136E-03
  0.42884558    
  7.68051222E-02
 -0.26080832    
 -0.31845394    
  0.41468215    
  0.41459790    
 -0.24226446    
 -0.23870830    
 -0.11411314    
 -0.10414103    
  1.81266405E-02
  0.20988201    
 -4.86599328E-03
 -0.19904694    
  0.48550799    
 -0.46197781    
 -0.27229735    
  0.43307099    
 -0.20840205    
  0.27077213    
 -0.23483986    
  1.74938887E-02
  0.11970786    
  0.15634625    
 -6.33705556E-02
 -0.18419166    
 -2.84911469E-02
  5.07152416E-02
  0.97600955    
  -1.1111131    
  0.61467594    
 -0.16211854    
 -9.65106040E-02
 -0.38799828    
 -0.11697097    
 -0.21950077    
  0.67941642    
 -3.75638194E-02
  5.12935482E-02
 -0.31222317    
 -0.16874884    
  0.12429687    
  4.44517583E-02
 -7.74574131E-02
  0.21098965    
  6.31792173E-02
  0.24334653    
 -0.49102280    
  0.30710050    
 -3.42327580E-02
  0.11279527    
 -0.17435281    
  0.39660794    
 -0.53240848    
 -6.89937621E-02
  0.16154389    
 -0.18786101    
  0.19337153    
  0.30538198    
 -0.28903168    
 -7.28618205E-02
 -0.29546401    
 -4.80096452E-02
  0.70940733    
 -0.33164439    
  0.17950903    
 -0.33085406    
 -0.12516384    
  0.20671400    
  9.20190290E-02
 -0.32880953    
  0.45752129    
 -0.25754571    
  3.07724420E-02
  0.53240949    
 -0.40191340    
  0.18850835    
 -0.22094317    
  0.16663191    
 -0.26469177    
  0.22677307    
 -0.23896812    
  0.18945362    
  1.51138622E-02
 -0.18632865    
  0.10294814    
 -0.23132876    
  0.32466161    
 -0.35950792    
  0.21029457    
  0.35839763    
 -0.13295749    
 -0.10129126    
  0.50980955    
 -0.66311485    
   1.0121384    
 -0.51801997    
  4.93058413E-02
 -0.45296660    
 -0.18340412    
  0.13353066    
  0.19549109    
 -4.29658443E-02
 -0.32579789    
  0.10873399    
  0.39938620    
 -0.59267604    
  0.43445274    
 -0.24116126    
  0.69011194    
 -0.51285392    
 -0.28599164    
  0.34989533    
 -0.12136070    
  0.22957438    
 -0.18746385    
 -0.34060374    
  0.47542450    
 -0.23789132    
 -0.23031226    
 -0.13045330    
  0.58047438    
 -0.30309066    
  0.75923729    
 -0.93536758    
 -6.10872842E-02
  0.19923814    
 -0.19139463    
  0.35745645    
 -0.14689201    
  0.30338001    
 -0.26002973    
 -7.55073577E-02
  0.28276846    
 -2.49381755E-02
 -0.15836827    
  1.75952911E-02
 -0.15706107    
  0.42121401    
 -0.58333158    
  0.66062433    
  0.74743205    
 -0.33921602    
 -0.73809940    
 -0.22458155    
 -9.81924012E-02
  0.47692445    
 -0.36444622    
  0.72456342    
 -0.67611110    
  0.30110535    
  0.67803311    
 -0.86436218    
 -6.21309802E-02
  0.12062730    
 -0.22172426    
  1.40856151E-02
  0.43531892    
  0.56541622    
  -1.0960441    
  0.23233114    
 -0.29584584    
  0.48928404    
  0.14041738    
 -0.31572890    
  0.42718339    
 -0.51473927    
  0.48299047    
  3.95304374E-02
  0.25518277    
 -0.57170117    
  4.67618182E-02
 -0.16521069    
  0.15500568    
 -0.12550552    
  0.24157670    
 -0.13157709    
 -0.30166891    
  6.14522435E-02
  1.31583316E-02
  0.18449803    
  0.25733492    
  0.25131416    
 -0.33908966    
 -0.11663779    
 -0.16191188    
 -2.45410949E-02
  0.16034319    
  6.65212125E-02
 -9.87810045E-02
  0.16579300    
 -0.30637479    
  4.90888916E-02
  1.78043749E-02
  0.20173995    
 -0.46234098    
  0.23679146    
 -8.81071612E-02
  0.27443710    
  9.07537937E-02
  0.58218998    
  -1.0225021    
  0.91202623    
 -0.60329163    
 -4.80087101E-02
  8.88314843E-02
  0.45742440    
 -0.72530413    
  0.24256153    
  0.19083206    
 -0.23808500    
  1.76925980E-07
 -0.23531324    
  0.21357431    
 -0.23419359    
  0.40546584    
  0.57014251    
 -0.98257506    
  0.28942963    
  7.56023824E-02
 -6.51858971E-02
 -0.32104871    
  0.42899615    
 -5.25183156E-02
 -0.41284591    
  0.51526004    
  4.32966240E-02
 -0.14571211    
 -8.70116279E-02
  0.27422309    
 -0.38733852    
  8.05027410E-02
  0.19057412    
 -0.30766734    
  0.36963367    
 -0.21993005    
 -0.26826310    
  0.14310166    
  0.43531778    
 -0.23299530    
 -0.20840205    
  0.17313305    
 -0.44468507    
  5.44879846E-02
  0.16705495    
 -0.16705428    
 -0.12921160    
  0.58874327    
 -0.26716119    
   1.3217556    
  -1.1765730    
  9.28505361E-02
  7.58652017E-02
 -0.34564647    
  0.21406955    
  0.22314379    
 -0.47000286    
  0.12516284    
  0.12689178    
 -0.16893955    
 -0.28156614    
  0.56771243    
 -0.36926129    
 -9.79797915E-02
  0.27473137    
  0.25503203    
 -0.41197959    
  0.42060015    
 -7.11416006E-02
 -1.39222313E-02
 -0.24798293    
 -0.21271969    
  0.51967555    
 -7.78424218E-02
  0.10821351    
  2.11428758E-02
 -0.22418934    
 -0.12831035    
  0.26053146    
 -0.17500837    
 -0.12189049    
  0.10536122    
  5.53967431E-03
 -0.25685555    
  0.45652109    
 -0.25066864    
  0.68145132    
 -0.49140722    
 -0.19004406    
 -0.18464896    
 -0.11081412    
  0.55961633    
 -8.86359140E-02
 -0.18721184    
  0.18721168    
 -0.41773590    
  0.21868834    
  1.76992845E-02
 -1.17648002E-02
  9.58480835E-02
  0.14953250    
 -4.25598659E-02
 -0.34911180    
  0.12233960    
  5.31089753E-02
 -3.50921936E-02
  9.09719914E-02
  2.68118028E-02
 -5.43608181E-02
  0.15494771    
 -0.20067102    
 -0.33764294    
  0.11596060    
  0.46909025    
 -0.28920612    
 -5.64411543E-02
  0.26484317    
  4.83194441E-02
  2.33105384E-02
 -0.43825582    
  0.14595325    
  0.12189030    
  4.80084978E-02
  0.11314318    
 -0.34019989    
  0.53408259    
 -0.44652733    
 -0.34730983    
  0.39410141    
 -0.24480429    
  0.28950575    
  1.62606798E-02
  1.06946807E-02
 -4.90557477E-02
 -5.74870557E-02
 -2.39524841E-02
  0.56737787    
 -0.76804912    
  0.24221930    
  6.74414933E-02
 -0.10294703    
 -0.31619745    
  0.23464759    
 -0.20212345    
  0.39204291    
 -0.18991771    
  4.47351523E-02
  0.52324796    
 -0.33056465    
  9.34344158E-02
  0.30858839    
 -0.14841974    
 -0.29571411    
 -0.19530851    
  8.75551328E-02
 -8.75556543E-02
  0.31189558    
 -9.53109935E-02
 -0.16561964    
  6.19126856E-03
  9.41879675E-02
 -0.11287988    
 -0.10605866    
  0.13090608    
 -0.18847607    
  0.13167700    
  0.22054200    
  0.65058732    
 -0.60976535    
 -0.15665412    
  0.23361561    
 -0.40546536    
  0.10535981    
  0.24783635    
  0.36734977    
 -0.41735998    
  6.45388812E-02
 -0.28129163    
  0.28129262    
 -0.12260213    
  0.21878645    
 -0.56618667    
  0.15634619    
  8.20657387E-02
  3.57177705E-02
  0.13645145    
 -0.14821593    
  0.24073982    
 -9.76385549E-02
 -0.20409591    
  0.27342933    
  5.58292232E-02
  9.00924206E-03
 -0.23668848    
  0.25886181    
 -0.48058590    
  5.51870726E-02
  0.12001675    
 -0.15415092    
  6.71384484E-02
 -6.51450548E-03
  0.43762228    
 -0.47762671    
  0.36142626    
  8.62214118E-02
 -4.90081236E-02
 -0.39863834    
 -0.10008345    
   1.0885363    
 -0.66076607    
 -0.28116828    
  0.12783341    
  6.09608628E-02
 -0.22853452    
 -4.84525189E-02
  0.81014138    
 -0.52779341    
 -0.39482713    
  0.23262170    
  0.85535187    
 -0.60613608    
  0.15834397    
 -0.25610691    
 -5.41988341E-03
 -2.75495406E-02
 -8.75201672E-02
  0.17313305    
 -7.64037082E-08
  5.11543266E-03
  2.51906663E-02
  0.67810959    
  -1.0046812    
  0.52452481    
 -0.27551138    
 -0.18232137    
  9.23730806E-02
  6.26980513E-02
  8.97707418E-02
 -0.41306987    
  0.31218895    
  0.11591955    
  3.42334919E-02
 -0.20173992    
  0.11647575    
  6.58462942E-02
  0.11560220    
 -0.44328856    
  0.10943308    
  8.75198022E-02
 -0.15694766    
  9.35251340E-02
 -0.36179063    
  0.59441322    
 -0.26283562    
 -0.21855305    
  0.15524086    
  3.84656973E-02
 -0.27311379    
  0.90799218    
 -0.43592525    
 -0.27742472    
 -0.13840209    
  0.43117356    
  5.43346703E-02
 -0.12260213    
 -0.26617602    
 -0.20382705    
  0.34266353    
 -0.14595486    
  0.38623339    
 -0.43003690    
   1.0449594    
 -0.97995389    
  0.20194146    
  0.24686059    
 -9.84396860E-02
 -0.23803289    
  3.68149206E-02
  0.30854696    
 -0.56072253    
 -6.40220195E-02
  0.41369614    
  0.17500931    
 -0.29689941    
 -8.36494043E-02
  0.12001675    
  9.63926762E-02
  2.13917159E-02
  2.61102207E-02
 -0.15586939    
  0.23511977    
  0.28051385    
 -0.48012704    
 -0.27995917    
  0.41566932    
 -0.23977849    
 -4.62129638E-02
  0.31105599    
 -0.21451701    
  0.20955516    
 -0.29266891    
  0.96571517    
 -0.63401741    
 -0.27974015    
  0.13036251    
  0.78592849    
 -0.79149956    
  0.11093183    
 -0.23572326    
 -0.21840763    
  0.44408065    
 -0.40546528    
  2.24722046E-02
  0.11200461    
  0.29098845    
  0.51181567    
 -0.39513260    
 -0.14174624    
 -9.58175361E-02
  6.48884326E-02
 -0.33961788    
  0.19933386    
  0.46016592    
 -0.47840339    
  0.13735820    
  0.58600211    
 -0.84037822    
  0.21622384    
  0.21421506    
 -0.13417231    
 -0.26236352    
  1.98028032E-02
  0.38120863    
 -6.45384714E-02
 -0.18232146    
  6.09608628E-02
 -0.10178357    
  0.11778359    
 -0.15415139    
  4.82017919E-02
  1.74938887E-02
  3.96659710E-02
 -0.25848314    
   1.1477449    
 -0.92316443    
 -7.14596063E-02
 -0.24340893    
 -1.58726498E-02
  0.47000387    
 -0.28768134    
  0.72270560    
 -0.36270273    
 -0.28923362    
  2.45418698E-02
  0.12516288    
 -5.49585707E-02
 -5.81566915E-02
  0.12375378    
 -0.23111100    
  0.39653659    
 -0.42356476    
 -0.15529217    
   1.2354715    
 -0.96391958    
  0.62044543    
 -0.63271606    
  0.83665967    
 -0.78845763    
  0.41716066    
 -7.78241502E-03
 -0.41527867    
  0.15330505    
  0.28131679    
 -0.41122803    
  0.38404253    
 -0.15283887    
 -0.16413839    
 -0.21640888    
  9.59193036E-02
  0.57688731    
 -0.52925980    
 -0.13021514    
  1.96719263E-02
  0.50038153    
 -0.18074720    
 -0.39374077    
  0.37469384    
 -0.24378742    
  6.11544913E-03
  7.62836114E-02
 -0.13919802    
  0.15600495    
 -0.17567752    
  0.42079973    
 -5.35838529E-02
 -0.49414596    
  0.22163960    
 -0.19200616    
 -5.24456277E-02
  0.72717655    
 -4.17522192E-02
 -0.27996013    
 -0.35301790    
  0.15519215    
  0.55961537    
 -0.35667461    
  8.78604203E-02
 -0.16196914    
  0.37572309    
 -0.27642453    
 -0.28602561    
  0.11261893    
  0.25459671    
 -0.10638007    
  6.42188340E-02
 -0.31845361    
  3.23659591E-02
  0.58920068    
 -0.38795224    
 -0.38229826    
 -8.77057612E-02
  0.13248996    
  0.58127761    
 -0.38926947    
  2.96754334E-02
  0.15164158    
  5.01280138E-03
  1.48890046E-02
 -0.13705595    
  5.63458493E-03
  0.11152159    
 -7.83688501E-02
  0.15103933    
  8.93450230E-02
 -0.39272699    
  0.52090168    
 -0.40171197    
 -0.28394425    
  0.17733327    
 -0.44044566    
  0.78580582    
 -0.16304035    
  0.34092638    
 -0.54856509    
  0.14310159    
  0.37919691    
 -0.24914390    
 -5.51527478E-02
  6.48604259E-02
 -0.13422225    
  0.50194687    
 -0.73063052    
 -0.11000083    
  0.27008632    
 -7.36522675E-02
  0.23705928    
 -0.12851878    
 -0.25951186    
  0.53280479    
  0.84044194    
 -0.34627643    
 -0.63392752    
 -0.12783408    
  4.44519706E-02
 -0.23132876    
  0.40088880    
  0.16846411    
 -0.23483987    
 -0.63598853    
  8.00421163E-02
  0.31923047    
  0.33913040    
 -0.10732860    
 -0.18330725    
 -6.09951019E-02
 -3.19524445E-02
  6.47263136E-03
 -1.95444170E-02
 -0.11860641    
  0.15731940    
 -0.23428059    
  0.31334952    
 -5.40678836E-02
 -0.16034199    
  6.70726308E-07
  0.28768227    
  0.71995848    
 -0.91761488    
 -0.28108072    
  0.13899866    
  9.46157873E-02
  0.13005234    
  0.28003040    
 -0.23823406    
 -7.27599040E-02
  0.15145248    
  8.01332419E-07
 -6.13013841E-02
  0.56125659    
 -0.65771759    
 -0.13534069    
  0.83479756    
 -0.82040983    
  3.50905135E-02
  0.18232071    
  0.47215667    
 -0.19313225    
 -0.35667491    
 -0.16874884    
  0.24063750    
 -0.23330995    
  0.50936484    
 -0.24756131    
 -0.32197106    
  0.35512355    
 -0.34740046    
  0.35821235    
  0.12611216    
 -0.19280367    
 -0.19620974    
  1.38883293E-02
  0.51632798    
 -0.61025965    
  0.19237119    
  3.07724420E-02
  0.12516288    
 -6.63225576E-02
 -0.18805304    
  0.29112351    
 -0.10307208    
  0.31167802    
 -0.10582500    
 -0.31439155    
  0.18550174    
 -5.99627011E-02
  0.43134487    
 -0.48322937    
 -0.10601807    
  0.13517396    
  0.16882055    
 -0.19797741    
  0.71654034    
 -0.94859952    
 -9.38192382E-02
  0.17958593    
  0.49703252    
 -0.58279961    
  0.49123135    
 -0.31389865    
 -1.25796851E-02
  0.24567318    
 -0.33153474    
  0.24901307    
 -0.11980039    
  0.24116211    
 -0.42712584    
  0.16142346    
  0.20686342    
 -0.35379329    
  0.35883123    
 -0.40295571    
  0.46623799    
 -0.14165032    
 -0.35512331    
  0.52468306    
 -0.25459632    
  1.17645273E-02
  8.94448385E-02
 -0.10120987    
 -7.36522675E-02
 -0.14359029    
  0.32378647    
  0.51929981    
 -0.27927828    
 -0.22944027    
  0.73186129    
 -0.71619552    
 -0.12102696    
  0.32639667    
 -0.17979231    
  8.70121345E-02
 -6.20720424E-02
  9.80418082E-03
 -3.47422101E-02
 -0.15246885    
  0.64494485    
 -0.23556638    
 -0.54123044    
  3.30054127E-02
  8.70104283E-02
  0.25131515    
  0.12188983    
  9.38186646E-02
 -0.54756176    
  0.17151088    
  6.82680234E-02
 -0.14740559    
  0.10594909    
 -0.38971657    
  0.58169198    
 -0.53588271    
  0.53150594    
 -8.22380483E-02
 -0.13217154    
 -0.12118510    
 -1.85770858E-02
 -0.18482471    
  0.17224500    
  7.90681913E-02
  0.13133594    
 -0.13720138    
 -0.21581681    
  0.20991780    
  0.17340660    
 -0.13282163    
 -4.05852608E-02
  0.13279152    
 -0.11519619    
  0.34556726    
 -0.12708631    
 -0.42433447    
  0.56368929    
  0.89658558    
  -1.3330135    
 -0.13443047    
 -0.10615940    
  0.29564932    
 -0.14035697    
  0.52578199    
 -0.49875230    
  0.14841914    
  2.83309631E-02
  0.21077771    
 -7.51525164E-02
 -0.17551598    
 -0.11054274    
  0.40112689    
 -0.38822246    
  0.49140731    
 -0.14763573    
 -0.12577030    
  0.61267477    
 -0.55752283    
  0.22216716    
 -0.21245886    
 -0.17942642    
 -0.20453188    
  0.44486794    
 -6.09090067E-02
  0.75859141    
  -1.3291365    
  0.42521229    
 -0.31218866    
  2.26419866E-02
  6.50056824E-02
 -1.40848458E-02
  6.18761443E-02
 -0.12028623    
  5.12923859E-02
  0.50939566    
 -0.43375909    
  0.17010643    
 -0.36710504    
  0.12135998    
 -0.19670956    
  8.33823755E-02
  5.44879846E-02
  0.39531308    
  0.19415601    
 -0.26278400    
  3.75371538E-02
  5.25018107E-03
 -0.31063190    
  3.50905135E-02
  0.36080468    
 -0.32690206    
  0.22047305    
  0.46598506    
 -0.86877900    
  0.39204291    
  8.29494894E-02
 -0.37605056    
  0.20264502    
  0.25459671    
 -0.23120268    
  1.14944335E-02
 -1.14935888E-02
 -0.16285822    
  0.41224566    
  9.44908857E-02
 -0.67688751    
  0.49783817    
 -2.48149000E-02
  0.22012357    
 -0.55058318    
  0.62814230    
 -0.58704007    
  0.22716206    
 -0.23389648    
  0.13268648    
  0.25917244    
 -0.20168550    
  0.59951156    
 -0.67490864    
  0.29518408    
 -0.23668848    
  4.98726554E-02
  0.24770436    
  0.32495317    
 -0.94882613    
  0.58076316    
 -7.30912164E-02
 -0.25810745    
 -0.13792370    
  0.44685110    
 -6.99588060E-02
 -9.09712240E-02
  0.30732876    
 -0.31263480    
 -0.19301669    
  8.05379823E-02
 -8.05387050E-02
 -0.18361264    
 -0.11487956    
  0.23180079    
 -4.94793653E-02
  0.34574577    
 -0.11394508    
  5.73078962E-03
  0.29904565    
 -0.48709890    
  0.79781735    
 -0.71195745    
  0.22567272    
 -0.20686261    
 -6.23129308E-03
  6.06243536E-02
  0.10064285    
 -0.34609288    
  0.73727220    
 -0.65780801    
  0.26129508    
 -0.26129556    
 -4.25588973E-02
  0.25453064    
  9.12159607E-02
 -0.24256141    
  0.15134640    
 -8.80328491E-02
  0.29532099    
  0.12435666    
  0.44757620    
 -0.57650989    
  0.16068213    
 -0.32482076    
 -0.27871433    
 -8.18299577E-02
 -8.91284496E-02
  0.31691101    
 -7.24159463E-07
  6.56959936E-02
  0.13497618    
 -0.42073169    
  0.16290365    
  0.27286741    
 -0.20343931    
  0.25199237    
  6.70999896E-07
  0.22029562    
 -0.12111598    
 -8.97458792E-02
 -0.18514216    
 -7.02035055E-02
  0.26933363    
  6.28011227E-02
 -0.11995959    
 -0.15906554    
  1.14280405E-02
  0.12783362    
 -1.00495787E-02
  0.23718627    
 -0.42558727    
 -7.59857520E-02
 -0.14107879    
  5.88396192E-02
   1.2237750    
  -1.0902448    
  0.40129018    
 -0.44602543    
  0.70935458    
 -0.49804538    
 -0.18550058    
  0.34191769    
 -0.41455567    
  0.42803991    
 -0.32405043    
  0.24994205    
  0.17589031    
 -2.86315270E-02
 -0.62498450    
  0.35512355    
 -0.15234163    
  0.36675072    
 -0.39239392    
 -1.30719701E-02
  0.21256082    
 -0.11247890    
 -0.24116226    
 -7.60477688E-03
  5.92764318E-02
 -0.14698239    
  0.55484182    
 -0.17185098    
 -0.29528686    
  0.38749298    
  6.03199378E-02
 -0.44020829    
 -0.10367793    
  0.52914476    
  0.42830431    
 -0.57178622    
 -4.67928909E-02
 -0.18352009    
  0.37873250    
 -0.21334036    
 -6.94282874E-02
  0.42914793    
 -0.13657537    
  4.76285480E-02
  4.10085246E-02
 -3.63669358E-02
 -0.30010533    
 -0.17733455    
  0.15201703    
  0.36179057    
 -0.34274244    
  6.09945618E-02
  4.05845642E-02
 -0.11423753    
  0.27162999    
 -0.14048992    
 -0.30458406    
  0.42050344    
 -0.12715490    
 -0.15887041    
  0.55487394    
 -0.52872878    
  0.30843371    
  6.70999896E-07
 -0.11011057    
  5.25048847E-07
  0.13814978    
 -7.65919834E-02
 -0.12152060    
 -6.37904480E-02
  0.10775303    
  0.16788119    
 -0.15188000    
 -0.20479532    
  1.29042109E-02
 -1.94178652E-02
 -0.21825390    
  0.41356242    
 -0.15684301    
 -0.15624863    
  0.12429687    
  3.19509953E-02
  0.87126678    
 -0.79267722    
  0.19483903    
 -0.11658747    
 -0.34294492    
  0.36947232    
 -0.12237468    
  0.24999809    
 -0.36926129    
  0.12516284    
 -6.68948442E-02
 -0.38677269    
  0.72951531    
 -0.59136534    
  0.36150280    
  0.26063430    
 -0.17456046    
 -0.16191188    
  0.22193031    
 -0.20988308    
 -4.28206995E-02
  0.48165441    
 -0.28382856    
 -0.31015405    
  0.33547303    
  3.92210521E-02
 -0.43226400    
  0.16989836    
 -0.16251826    
  0.12429687    
  0.28116706    
 -0.10863333    
 -0.16606086    
 -0.14558583    
  0.43487874    
 -0.36290574    
  0.70694041    
 -0.58300316    
 -2.48465408E-02
  0.16220421    
 -0.22716163    
  8.98043439E-02
  0.19955494    
 -7.29481652E-02
 -2.73982622E-02
 -0.35667536    
  0.26966432    
  0.10354118    
  5.32041155E-02
 -0.44240949    
  0.49292484    
  9.80418082E-03
  0.21037975    
 -0.78845662    
  0.12260319    
  0.54411209    
  1.76997241E-02
 -0.27605328    
  9.89826098E-02
  0.28111634    
 -0.57756299    
  0.15011916    
  0.43923166    
 -0.26197362    
 -0.37792966    
  0.45601782    
 -7.80884102E-02
 -0.52103037    
  0.42521229    
 -0.17010646    
  0.21382858    
 -0.30385423    
  0.17261191    
  0.13124195    
 -0.10120987    
  0.26372910    
 -0.18962070    
 -0.26236513    
 -0.12945835    
   1.1792799    
  -1.0010312    
  5.29927202E-02
  0.26484317    
  0.10783254    
 -0.32850471    
  0.21072124    
 -5.12940846E-02
 -0.43483999    
  0.40817225    
  0.27270588    
 -0.35726324    
 -0.14536507    
  0.26706210    
 -1.57478135E-02
 -5.30571863E-03
 -0.25283498    
  0.17544781    
  8.26923102E-02
  0.48835236    
 -0.39256138    
  0.16779362    
 -0.51489818    
  0.29277125    
 -0.29277036    
 -1.36996303E-02
  0.12921250    
  0.27395132    
 -0.46724179    
  0.77770489    
 -0.29673162    
 -7.06174076E-02
 -3.47422101E-02
  0.19237216    
 -0.27115223    
  0.76432377    
  -1.0393358    
  0.13442974    
 -5.82681336E-02
  0.52275443    
 -0.47079536    
  3.11555937E-02
  0.42370272    
 -0.36995891    
 -0.14354751    
  0.80719441    
 -0.60165429    
 -0.28950447    
 -7.57934824E-02
  0.52645141    
  0.23516423    
 -0.36936072    
 -0.11844891    
 -6.17473200E-02
  0.59624356    
 -0.45953158    
 -0.15600513    
 -0.14660354    
 -9.45587456E-02
  0.33410820    
  0.44605064    
 -0.45198601    
  3.50904875E-02
  0.35839763    
 -0.50681692    
 -0.16644788    
  0.17309220    
  0.15320350    
  2.80125327E-02
  0.39248985    
 -0.67100537    
   1.1058853    
 -0.75286651    
  0.48590174    
 -0.41179419    
 -0.27820387    
  0.20921081    
 -0.15415160    
 -0.11332794    
  0.18786120    
  0.14383645    
  0.32062644    
 -0.55097175    
 -0.16322808    
  6.18761443E-02
  0.15984797    
 -0.12062715    
  0.40118209    
 -0.18318117    
  0.61546427    
 -0.66296577    
 -0.36054340    
  0.56953341    
 -0.20898899    
 -0.15776172    
 -0.21056461    
  5.32438643E-02
 -5.32442667E-02
  0.22314285    
  0.55603814    
 -0.10975061    
 -0.72567052    
  0.52721959    
  0.54910767    
 -0.74815470    
  0.13353066    
 -0.25354841    
  7.12267682E-02
  0.22314382    
 -0.26787925    
  0.21658535    
 -0.10536078    
  0.20066997    
 -0.24858361    
 -0.10331677    
  0.29277125    
  0.41052821    
 -0.71012521    
  0.11625897    
 -0.26358494    
  3.12533677E-02
  0.27412879    
  0.29205868    
 -0.24076439    
  1.65298171E-02
 -0.21227401    
  0.36876282    
  0.35433584    
 -0.70303237    
  0.18121673    
  0.17678209    
  6.71393871E-02
 -0.12921134    
 -0.33647305    
  0.84334958    
 -0.46349579    
 -0.48905098    
  0.53963745    
 -0.40995964    
  0.32579789    
  2.88487934E-02
  0.25026104    
 -0.30881372    
 -0.36605042    
  9.00256187E-02
 -0.13447808    
  0.16062337    
 -6.66921660E-02
  1.36996517E-02
  0.20252503    
 -0.34092638    
  0.25995851    
  0.22073074    
 -0.32208276    
  0.19337153    
  3.24346684E-02
  0.14805348    
 -0.40088806    
  0.51356161    
 -0.44731140    
 -8.00429434E-02
 -0.24242614    
  0.61494571    
  0.43840903    
 -0.57125688    
 -0.26072639    
  0.27159676    
 -0.13276020    
 -8.36494043E-02
  0.17220372    
  0.11715535    
 -0.11715478    
 -0.33986828    
  0.27570680    
 -0.17034630    
  9.53093246E-02
  0.23604684    
 -0.14903648    
  2.35300492E-02
  0.81351042    
 -0.12327520    
 -0.66724718    
 -0.12062715    
  1.27381254E-02
 -2.56433412E-02
  0.31490615    
  6.42420799E-02
 -7.85619467E-02
 -0.20173992    
  0.29354730    
 -0.17185101    
 -0.16374472    
  0.62656164    
 -0.49456492    
 -0.31309110    
  0.25213119    
 -0.23753157    
  0.38595268    
 -0.39322430    
 -0.19259380    
  0.66168338    
 -0.46909007    
 -0.24715160    
  0.60528618    
 -7.41078109E-02
  0.32542250    
 -0.22612378    
 -0.13282163    
  0.12783362    
  0.47933507    
 -0.47434697    
  3.98458070E-07
 -0.44349250    
  0.54286581    
  6.95933104E-02
  0.50914383    
  -1.0046812    
  0.77900803    
 -0.75853014    
 -1.36052584E-02
  0.15805660    
 -4.17979099E-02
  4.17968370E-02
  0.30937454    
  0.15108073    
 -0.48412576    
  0.22433971    
  0.11298674    
 -4.81491946E-02
 -0.13417231    
 -0.35301790    
  0.22751309    
  0.16571191    
 -0.37873226    
  0.31780034    
 -3.73374522E-02
 -0.30228022    
  0.26912948    
 -0.24730982    
  8.94067809E-02
  0.55961627    
 -0.32080606    
  3.06148902E-02
 -0.33045930    
  0.49247643    
 -0.16705331    
  5.88405915E-02
 -0.11066619    
 -2.69552991E-02
 -1.65285505E-02
  1.10500045E-02
 -5.51012391E-03
  0.78038830    
 -0.76394981    
 -0.33973864    
 -5.49165308E-02
 -8.09748936E-03
  0.67675364    
 -0.42003408    
  0.34274238    
 -0.61585569    
  0.13146384    
  0.12899275    
 -0.14359029    
  0.48097298    
 -0.33103344    
  0.13036251    
 -9.30912346E-02
  4.76276018E-02
  0.50849771    
 -0.72873735    
  9.00256187E-02
  0.54724073    
 -8.38812292E-02
 -0.17237063    
 -0.31105554    
  0.53617752    
 -0.38589546    
  0.42465928    
 -0.48455840    
 -0.19724728    
  0.48954770    
 -0.14345600    
 -0.15503757    
 -8.41922611E-02
  6.53818622E-02
  0.12479115    
  0.15972181    
 -0.41263381    
  0.37873250    
  0.22805731    
 -0.23795822    
  0.16475527    
 -0.22631255    
 -8.84546787E-02
  0.22660521    
  0.26907679    
 -0.51317608    
  5.71591109E-02
  0.43466452    
 -0.10216779    
  0.14787045    
  0.18174849    
 -8.63286201E-03
 -0.71654004    
 -5.93566848E-03
  0.30975822    
 -8.18631724E-02
  4.63053733E-02
 -0.10989487    
 -0.18232076    
 -4.33513671E-02
  0.23071003    
 -0.15164156    
  6.23433255E-02
 -3.92206050E-02
 -0.18805304    
  0.26501381    
 -0.19189020    
  0.33921519    
 -0.37179241    
  8.25858191E-02
  5.34259416E-02
  6.16443492E-02
 -0.29495409    
  6.36260733E-02
  0.47597921    
 -0.42263380    
 -1.30719701E-02
  0.28932586    
 -0.14841993    
 -0.23753157    
  0.34060356    
 -5.16787730E-03
 -0.17509456    
  0.42985654    
 -0.23424914    
 -2.57091206E-02
 -0.11583212    
 -6.02591373E-02
 -0.21386908    
  0.25045860    
  0.11311459    
  0.18053795    
 -0.33647299    
  6.23058714E-03
  4.84943539E-02
  9.04579163E-02
  0.13623127    
  0.33038890    
 -0.32100028    
 -0.46070188    
  0.96402198    
  9.17079821E-02
 -0.77361912    
 -0.14396052    
  0.47000331    
 -8.84784013E-02
  5.56891449E-02
 -0.39923450    
  0.27045441    
 -7.37431496E-02
  0.18994553    
 -0.46411315    
  0.31906384    
 -0.19311127    
 -5.93566848E-03
 -1.19752456E-02
  4.70666364E-02
 -6.53045923E-02
 -4.38933261E-02
  0.42241469    
  0.42488289    
  -1.0608723    
  0.33420137    
  0.18610312    
  0.21556747    
 -0.17399055    
 -0.52296555    
  0.91781598    
 -0.63395911    
 -7.14596063E-02
  0.14884494    
 -0.23922984    
  0.30110535    
 -0.32158446    
  0.17655861    
  0.12482337    
 -0.22186820    
  0.21675365    
 -0.23604782    
  9.88455266E-02
 -6.06253892E-02
  6.06243536E-02
  0.16251914    
  0.37156320    
 -0.55188787    
  0.12902950    
 -0.11712531    
  0.28620148    
 -0.15860574    
 -3.17485631E-02
 -0.22179967    
  0.18901128    
 -0.26570246    
  0.23753233    
 -2.89877914E-02
  0.23017661    
 -0.52969450    
  0.29361680    
  0.93388653    
 -0.73106664    
 -8.56954977E-02
 -2.12772246E-02
 -0.25593358    
  3.41336839E-02
 -7.66919330E-02
  0.34574577    
 -0.29626665    
  0.11086190    
  0.20067142    
 -6.79103509E-02
  0.20017895    
 -0.10732860    
  1.95125844E-02
 -0.13976119    
  5.93173690E-02
  5.59948385E-02
 -0.26484239    
  0.16058177    
 -5.65126278E-02
 -0.38532111    
   1.2267870    
 -0.68565607    
  0.28019181    
 -0.33122209    
  3.09303720E-02
  7.80887902E-02
  0.40702856    
 -0.47501588    
 -1.01010296E-02
 -9.58175361E-02
  3.29708606E-02
  4.75014113E-02
 -5.29221669E-02
 -6.74417391E-02
 -0.10406920    
  0.17693156    
   1.0656422    
  -1.2297516    
  2.51585767E-02
  0.12808229    
  0.18867737    
 -0.36772454    
  8.15507993E-02
  0.14550681    
 -0.17609099    
  0.13353159    
  4.25588749E-02
 -0.13353232    
  0.16430382    
  0.16277106    
 -0.68886507    
  5.81068136E-02
  0.11419217    
  2.13525817E-02
  0.29119620    
 -7.65407458E-02
 -0.10788988    
  0.22060871    
  0.12396815    
 -0.20867525    
  0.19513078    
 -0.53381515    
  0.43349269    
 -0.27602547    
  0.27602530    
  6.79877326E-02
 -0.41965067    
 -4.38031480E-02
  0.34390774    
  0.32659775    
 -0.40355840    
  0.28195104    
 -0.38414326    
  8.48989561E-02
 -4.15482260E-02
 -0.30192491    
  3.22604179E-02
  0.43157533    
 -0.27064601    
  0.34989533    
  0.12516317    
 -0.27931309    
  0.32850435    
 -0.25877067    
  0.10328487    
  0.67665678    
 -0.97372925    
  0.27342933    
  4.77331365E-03
 -0.24116126    
  0.12516288    
 -0.28946710    
  0.46103579    
 -0.12456238    
 -0.19671027    
  0.16034319    
 -0.29298729    
 -7.35627785E-02
  5.20571172E-02
  5.63532859E-02
  0.17544781    
  0.16882055    
 -0.19207798    
   1.0867773    
  -1.2597308    
  0.55460829    
 -0.31344607    
  0.41276476    
 -0.42381346    
  3.27899642E-02
  0.15415019    
 -0.45264295    
  0.60613602    
 -0.67357701    
  0.71991736    
 -0.34862149    
 -2.16219332E-02
 -5.04316725E-02
 -0.28385815    
  0.31218895    
  3.29708606E-02
 -0.44123188    
  0.39702654    
  1.68078337E-02
  0.10034825    
 -0.15750666    
  0.13205878    
 -5.83714619E-02
 -0.14689201    
 -0.19505978    
  0.22621618    
 -6.15452463E-03
 -8.36494043E-02
 -6.94726184E-02
  0.44080526    
  4.96718846E-02
 -5.89749329E-02
  0.43311697    
 -0.56265134    
 -0.23249499    
  0.29935902    
 -0.11034735    
 -0.45675775    
  0.35139719    
  0.22561000    
 -2.49381755E-02
  7.30255470E-02
 -1.89586952E-02
 -0.10589296    
 -7.73875043E-02
  0.19280355    
  6.86766654E-02
 -0.36428851    
 -0.10748608    
  0.44486794    
 -0.15718624    
  0.15718587    
 -0.45915386    
 -0.11419315    
  0.60025328    
 -0.54533786    
  0.36655030    
  0.33420235    
 -0.20066994    
 -0.16579175    
  0.21104866    
 -0.43692797    
  0.22588001    
 -0.23275322    
  0.39854538    
  0.59853148    
  3.99058610E-02
 -0.64774007    
 -0.40313047    
  0.34542367    
  6.70114607E-02
 -1.39858751E-02
  0.59713209    
 -0.71667713    
 -8.26925784E-02
 -4.10621949E-02
  1.19049465E-02
  0.32542229    
 -0.12744531    
 -0.29092443    
  0.78015810    
 -0.35327956    
 -0.54385018    
   1.1414764    
 -0.55612522    
 -0.43015850    
 -0.10536075    
  0.34339309    
 -0.43800884    
  0.49077782    
 -6.26706630E-02
  0.27642480    
 -0.70453274    
  0.33428940    
 -3.90028395E-02
  0.18610312    
 -0.14165032    
 -0.14603212    
 -0.24058968    
  0.34216955    
 -0.35829994    
  0.52053416    
  0.10100342    
 -0.49924827    
 -0.11419315    
 -0.18555339    
  0.83333123    
 -8.81632939E-02
  0.19225644    
 -2.69768778E-02
 -0.38039136    
  0.17275247    
  0.12204776    
 -0.53233111    
  0.30385467    
 -1.07519533E-02
  0.22206196    
 -0.57488239    
  2.28146203E-02
  0.48028943    
  3.65338847E-02
 -0.46553025    
 -7.41071030E-02
  0.33096206    
 -9.86314341E-02
 -3.72723006E-02
  0.35793972    
 -3.60395424E-02
 -0.22544058    
  8.26923102E-02
  0.18320327    
  0.45278579    
 -0.40967560    
 -0.34409705    
  9.63926762E-02
 -0.10236278    
 -4.28206995E-02
 -0.16989970    
  0.49288878    
 -0.41455567    
  0.20935093    
 -0.13671039    
  0.22186916    
  0.29023013    
 -0.35885778    
  1.08705126E-02
 -0.15776172    
  0.18967915    
 -0.32501903    
  0.14164992    
  0.70564693    
 -0.44183299    
 -0.19105552    
 -2.73715528E-07
  0.15665409    
 -0.40796828    
  0.60681909    
  3.62215042E-02
 -0.36860344    
 -4.08228897E-02
  0.19415574    
  7.55078271E-02
  2.66240846E-07
  2.24726480E-02
 -0.25131431    
 -0.13434783    
  0.25782987    
  0.22516139    
 -0.57895499    
 -4.41247895E-02
  2.96325367E-02
  0.17376973    
 -3.11560500E-02
  0.24567318    
  0.48169291    
 -0.72736609    
 -6.53829500E-02
 -1.40195638E-07
  0.75852954    
 -0.12095308    
 -0.52280086    
  0.40546507    
 -0.27042964    
 -0.16561964    
  0.24160577    
 -0.27315316    
 -0.12260161    
  7.21998513E-03
  0.53358632    
 -0.23161879    
  0.33571178    
 -0.60234100    
  5.40673845E-02
 -8.94068107E-02
  0.31780034    
 -0.10477939    
 -0.15028235    
 -6.77885721E-03
  0.21357431    
  9.92986858E-02
 -0.39064941    
  0.36034462    
 -4.72527333E-02
 -0.36593419    
  0.19004445    
  0.17589082    
  0.37267512    
 -0.36198059    
 -0.21256129    
  0.34675804    
 -0.20015472    
  0.10251547    
 -0.15500648    
  0.12902950    
 -0.57419473    
  0.51455742    
 -0.23155932    
  0.38650641    
 -9.00600627E-02
 -0.42395893    
  0.52827340    
 -0.35937417    
 -9.19381604E-02
  0.18232092    
  0.78452134    
  0.22820084    
 -0.97635591    
 -0.13353057    
  0.30287257    
 -0.23705836    
  0.77270001    
 -0.62493879    
  0.42361471    
  0.22745067    
 -0.71340865    
  0.11583110    
  0.17622682    
  0.40691972    
 -0.73469543    
  0.66237527    
 -0.71207452    
  0.15324084    
  8.38189721E-02
 -0.36605042    
 -0.30228165    
  0.42488402    
  8.51009133E-07
  0.22825898    
 -0.11332862    
 -0.44628707    
  0.50724792    
  0.12136096    
  0.33986768    
 -0.40377158    
 -0.23334691    
  0.21800126    
  3.04594878E-02
 -0.20456672    
  9.92074162E-02
 -0.22314380    
  0.37729430    
 -0.21720877    
  0.11184883    
 -0.26501411    
  0.19941628    
  0.54087764    
 -0.80437213    
  0.45332024    
  0.50895506    
 -0.47225249    
 -0.61518586    
  0.20972042    
  0.58628452    
 -0.77131230    
  0.76376498    
 -0.34484071    
 -7.78162405E-02
  0.24487188    
  8.66345167E-02
 -0.66451621    
  0.10697285    
 -0.13146333    
  0.10948356    
  0.59189349    
  0.18300438    
 -0.64973450    
  0.58633345    
 -0.38566267    
  5.71591966E-02
 -0.12348095    
 -4.67928909E-02
  0.48412538    
 -0.21762340    
  0.33581677    
 -0.45245448    
  3.54472026E-02
 -0.15581091    
 -0.24222037    
  3.63667868E-02
  0.34156138    
 -8.47072303E-02
 -0.23565154    
  0.22454163    
  0.18325277    
 -9.76385549E-02
  0.16508000    
 -0.15996432    
  8.31778795E-02
  0.19553602    
 -0.50058156    
  9.70465466E-02
 -1.16283540E-02
  7.86931142E-02
  7.29492605E-02
  1.49634387E-02
 -0.26484239    
 -1.95444170E-02
 -0.11122497    
  0.41522095    
 -0.42260206    
 -0.15168443    
  0.66694456    
 -0.26148051    
  0.11394422    
 -0.10821350    
  0.21049318    
 -0.14417005    
  3.15816514E-02
  0.83087927    
 -0.88408309    
 -0.29683059    
  0.19329138    
 -8.86661559E-02
  1.96719263E-02
  0.47243598    
  9.64138955E-02
 -0.26826361    
  6.06254116E-02
 -0.53062737    
  0.22006117    
 -0.19724728    
   1.2623835    
 -0.85441506    
  3.44011821E-02
 -9.09712240E-02
 -2.68110745E-02
  0.21878645    
 -0.38386512    
  0.28286257    
 -0.30228066    
 -6.06248789E-02
  0.13005234    
 -1.84620284E-02
  0.21190073    
 -7.29481652E-02
 -0.21640888    
 -6.23047985E-02
 -7.16870232E-03
  0.27501279    
 -0.17904800    
 -0.19415645    
  0.29361680    
  0.45359802    
 -0.29019120    
 -0.30969781    
  0.16388737    
 -0.31121299    
  0.30538133    
 -0.19290379    
  0.72456342    
 -0.62346637    
  9.76380259E-02
  0.33314469    
 -5.12930937E-02
 -0.54654396    
  0.66237527    
 -3.91412573E-03
 -0.60678983    
  2.13525817E-02
  0.30686316    
  1.03092575E-02
 -0.48550805    
  0.29391268    
  0.19159509    
 -0.32423982    
  0.64966184    
 -0.36731353    
 -0.31112695    
  0.21581723    
  0.24409835    
 -0.31099370    
  0.12959236    
 -0.14225058    
  3.75048444E-02
  0.26283693    
 -0.23859322    
 -0.15514828    
 -7.01811910E-03
  0.54543149    
 -0.24376355    
 -9.84409153E-02
  1.14280405E-02
 -2.88207345E-02
  6.23433255E-02
 -0.23419359    
  0.20633675    
  6.02915660E-02
 -0.19949023    
 -0.15415092    
  0.22314435    
  0.26933363    
 -0.41945195    
  0.12557730    
  0.18645288    
 -0.10307208    
  6.09608628E-02
 -0.18232137    
 -5.98180816E-02
  0.60738027    
 -0.49112138    
  0.23285213    
  0.54501700    
 -0.82148933    
  1.89272687E-02
  0.38441205    
 -0.55431139    
  0.30966124    
  0.15570280    
  4.54621837E-02
 -0.28030220    
  0.15246932    
  0.11441120    
 -4.13848199E-02
  0.15213621    
 -0.50948173    
  0.35264081    
 -0.35937417    
 -8.45567212E-02
  6.40780553E-02
  6.66915178E-02
  0.28445071    
 -0.19797741    
  1.75952911E-02
  4.54631113E-02
  0.63598895    
 -0.67565328    
  0.11970786    
 -7.45030195E-02
 -5.53946663E-03
  0.54683566    
 -0.57500690    
  0.18232164    
  0.38299188    
 -0.49365848    
 -0.23249499    
  3.94789539E-02
  0.24988002    
  5.38027808E-02
  0.30888471    
 -0.32327321    
 -0.42744470    
  0.53280479    
 -0.34432864    
 -3.75037082E-02
  0.10280865    
  7.20531195E-02
 -0.10714554    
  0.13353066    
  0.38085958    
 -0.81807399    
 -3.27900238E-02
 -0.12405225    
  0.58358419    
 -0.27721098    
  0.22314431    
  0.84252429    
  -1.0656685    
  5.40673845E-02
 -8.22389945E-02
  0.36166292    
 -0.12152060    
  1.67130157E-02
 -9.86314341E-02
  4.76276018E-02
  5.79788955E-03
 -0.17655870    
  0.26501381    
 -0.29298729    
  0.41253266    
  5.03543541E-02
 -0.41443396    
  0.28599152    
 -0.11272046    
  0.12282111    
 -0.40295571    
  0.33000752    
 -5.41988341E-03
  3.20875309E-02
 -0.20359877    
  0.23977870    
  6.86550438E-02
 -0.58117419    
  1.68068614E-02
  0.31237391    
  0.21333995    
 -0.38595158    
  0.11617155    
  0.31786746    
 -4.80858162E-02
  2.91275289E-02
 -0.32505494    
  5.16238324E-02
  0.52951759    
 -0.29511657    
  0.12164537    
 -0.31900376    
 -0.15011902    
  0.43780074    
 -0.30603191    
  0.25951123    
 -0.30368224    
  0.18768328    
 -0.23389648    
  0.60490692    
 -0.54587239    
  0.10280865    
 -5.31090088E-02
  0.29221800    
  0.21130931    
 -0.19782528    
 -0.29365301    
 -6.81369379E-02
  0.18658532    
  0.12485058    
 -0.16279566    
  0.13904138    
 -0.28768125    
 -0.19782554    
  0.28963304    
  0.22431156    
  0.11048798    
 -0.49285656    
  6.62501976E-02
 -0.27917203    
  0.14929701    
  0.86997962    
 -0.80635321    
  2.70293839E-02
  6.64400589E-03
  0.42945719    
 -0.18924275    
 -0.18859175    
  0.40755981    
 -0.42021710    
  0.19602840    
  0.61984432    
 -0.63567644    
  8.65681842E-02
 -0.42517075    
 -4.58093658E-02
  0.34646630    
  2.18595956E-02
  0.37806591    
 -0.19125000    
 -0.38329110    
  0.42285648    
 -9.01502743E-02
 -0.22078812    
 -0.10536034    
  0.13434811    
 -0.12136068    
 -0.11617070    
  0.38595268    
 -9.90063790E-03
  0.15628092    
 -0.26108900    
 -5.10030277E-02
  0.32477620    
  2.48975847E-02
 -0.41576385    
 -0.13264464    
  0.73482019    
 -0.53608572    
  0.74690866    
 -0.61628783    
 -0.26083532    
  0.12438346    
 -0.26646641    
  0.33973870    
  3.73384617E-02
  0.75407970    
 -0.93744951    
  9.01502967E-02
 -1.73919983E-02
 -3.57172824E-02
 -0.15011902    
  0.17997107    
  0.55793351    
 -0.71012521    
  5.33450730E-02
  0.13919739    
  0.19448881    
 -5.74316457E-02
  0.86473793    
 -0.74422193    
 -0.65459800    
  0.94446135    
 -0.32542160    
 -0.28617394    
  0.93538469    
  -1.1201178    
  0.14791937    
  4.87892553E-02
 -0.34484002    
  0.47315073    
 -8.17901194E-02
  0.21858718    
 -0.30766734    
 -0.13976286    
  0.50939566    
  0.28230250    
 -0.81335962    
  0.27851561    
 -0.10474639    
  0.59998178    
 -0.54623818    
  0.16077378    
  0.63190329    
 -0.20683029    
 -0.59754312    
 -0.17997201    
 -0.29238763    
 -6.83189705E-02
  0.86871177    
 -0.61964440    
  0.14624627    
 -3.46060805E-02
  0.11934600    
  0.39288640    
 -0.39288703    
  3.68149206E-02
  0.10836882    
  0.16413960    
 -0.31559142    
 -6.49572015E-02
  0.19455022    
  2.72497628E-02
 -7.82526135E-02
 -5.98988272E-02
  0.22067188    
  0.19299088    
 -0.13996564    
 -0.35734522    
  1.99343525E-02
  0.57454127    
 -0.42793861    
  0.10763098    
 -0.55961579    
  0.28544807    
  4.59105335E-02
 -0.10109626    
 -2.15055104E-02
  0.29310295    
  0.10751995    
 -4.46723588E-02
 -2.05135029E-02
 -0.16893955    
  0.47840357    
 -0.23461562    
  1.43207088E-02
 -0.36825112    
  0.16388737    
  0.81608438    
 -0.45015097    
 -0.29307207    
 -0.21640888    
  7.74580762E-02
 -0.19860266    
  0.62658674    
 -0.45953149    
  7.41070658E-02
  0.23732857    
 -0.20799983    
 -0.14934465    
  0.25874394    
 -4.77542505E-02
 -0.14603212    
  3.09614502E-02
  8.19179192E-02
  4.39633057E-02
  0.43721408    
 -0.64568114    
 -0.27234697    
  0.67116809    
 -0.22871415    
  1.11107398E-02
  3.79442684E-02
  0.16623624    
 -0.35925210    
  0.51725692    
 -0.36772406    
  2.73997970E-02
  5.39096864E-03
 -0.11980039    
 -0.33526155    
  0.17095686    
 -3.63683030E-02
  0.65155345    
 -0.40933400    
 -7.85908401E-02
  0.27342933    
  5.12935482E-02
 -0.19513103    
  8.47067311E-02
  4.95148003E-02
 -9.09712240E-02
  0.24719100    
 -0.15621915    
 -0.52869821    
  0.25857306    
  0.42634296    
 -0.45198599    
  0.36121085    
 -2.28835344E-02
  3.18934880E-02
 -0.26550850    
  0.29641601    
 -0.49643779    
  0.26236445    
  6.89928234E-02
 -0.50231558    
 -7.93368593E-02
 -1.85185280E-02
   1.0073438    
 -0.35716245    
 -0.31906304    
 -2.72133984E-02
  0.37985337    
  0.66200721    
 -0.80910653    
 -0.21227401    
  3.97394672E-02
 -0.15415092    
  0.17344457    
 -4.56097797E-02
  0.24163890    
  0.25305828    
  0.55145276    
  -1.2125965    
  6.10869601E-02
  0.75071746    
 -0.58081865    
  6.06243536E-02
  0.51317567    
 -0.43403831    
 -0.23132876    
 -0.21292271    
  0.46575668    
  0.13883717    
  7.14585781E-02
 -0.62645668    
  0.19699781    
 -6.14533313E-02
  0.37689146    
 -0.13976119    
  0.14937665    
 -1.93241294E-02
  0.37408367    
 -0.52094346    
 -0.10097667    
  0.55603814    
 -0.44382557    
  0.24633642    
 -0.54337287    
  0.20340154    
 -0.17376851    
  0.32704237    
  0.11426850    
  4.68289200E-03
 -0.30972952    
  6.77172467E-02
 -0.14035697    
 -0.19611515    
 -5.12926169E-02
  0.83214629    
 -0.61251795    
  0.38171133    
 -0.11179128    
 -0.16950017    
  1.89272687E-02
  7.23202154E-02
  0.26860574    
  0.10935290    
 -0.48202762    
  0.15507144    
 -0.13590293    
 -0.12812138    
  0.42211324    
  3.70415412E-02
 -0.31845447    
  9.53094885E-02
  0.20479514    
 -0.30010533    
  0.64841104    
 -0.37647751    
 -0.42712584    
  0.97166324    
 -0.82274061    
  0.31099266    
 -0.63496447    
  0.66223979    
 -6.48382679E-02
 -4.40166630E-02
 -0.22941375    
 -0.11307770    
  0.16216597    
  7.49638006E-02
 -0.19574474    
  0.49172577    
 -0.36497465    
  0.15923981    
  0.18485644    
 -0.35006705    
 -0.28171229    
  0.29951623    
  0.15750663    
 -0.30969781    
 -0.22143330    
  0.53113121    
 -0.19955416    
  0.20456745    
  1.98023356E-02
 -0.43531829    
  0.66627389    
 -0.27607664    
 -6.89926893E-02
 -0.24818018    
  0.21465620    
  9.22062546E-02
  0.30565456    
 -0.35340849    
  4.77544926E-02
 -5.86833581E-02
  0.17127249    
 -0.18789220    
  0.20624204    
 -0.40319416    
  0.26184168    
 -0.36192432    
  0.39285466    
 -0.34873006    
  0.29127294    
  0.21233290    
 -0.22859263    
 -1.65285505E-02
  0.28350714    
 -9.65667292E-02
 -0.34294561    
  5.67980260E-02
 -0.25746870    
  0.47198632    
 -0.29763162    
  0.40989947    
 -0.54533786    
 -0.15669838    
  0.56470490    
 -0.11272046    
  0.27625301    
 -0.37156430    
 -6.27017580E-03
  0.18337005    
 -0.29644695    
  0.85830343    
 -0.46702296    
  0.19022664    
 -0.29031104    
 -0.11712531    
  0.29063606    
 -0.10241527    
 -7.10967109E-02
  0.25014421    
 -0.35550499    
  0.40351364    
 -0.75768590    
  0.45953158    
  0.29031011    
  0.10811216    
 -0.45248929    
  5.93173690E-02
  8.05777006E-07
  2.58415658E-02
 -0.28768125    
  0.23531426    
 -4.39623035E-02
 -0.11287988    
  0.28768295    
 -0.18610299    
  0.14272238    
 -3.50909904E-02
 -0.30830160    
  6.71384484E-02
  0.35667518    
 -0.38968059    
 -6.23047985E-02
  8.22382644E-02
  7.59851113E-02
 -0.12313350    
  0.33153450    
 -0.38828599    
  0.38828734    
 -0.27782953    
  6.33127317E-02
 -3.75037082E-02
  0.46521538    
 -0.31197426    
 -5.47927944E-03
 -0.16058138    
  9.82381776E-02
 -9.82382670E-02
  7.45679811E-02
  0.25264478    
 -0.37342590    
  0.80188072    
 -0.56798428    
 -4.93242629E-02
  0.30301368    
 -0.16667727    
 -0.20012695    
  0.24798129    
  1.85194481E-02
 -0.25459632    
  0.29944706    
  0.55459034    
 -0.68561870    
 -6.18760549E-02
  0.12485058    
   1.0389656    
  -1.4514977    
  0.47177491    
 -0.32678431    
  5.37438504E-02
  0.28185132    
 -0.44573864    
 -0.26510775    
  0.87248802    
 -0.23439988    
 -0.17480195    
  0.18885504    
 -0.49544090    
  0.42312035    
 -9.43105221E-02
  6.89928234E-02
 -7.45030195E-02
  0.15809007    
  0.13235176    
 -0.20573393    
  7.80887902E-02
 -2.37537697E-02
  0.15963016    
 -0.37917519    
  7.49638006E-02
  0.92734027    
 -0.74501824    
 -0.25728536    
  0.10775303    
  9.72635150E-02
  9.75247845E-02
 -0.25005168    
 -7.67333359E-02
  0.12660648    
 -0.38407436    
  0.33986810    
  1.12364683E-02
 -0.30458406    
  0.20479375    
  0.11641049    
  2.06364348E-07
  6.38506114E-02
 -0.10307208    
  0.32415208    
 -0.24719015    
  0.32659775    
 -0.23080602    
 -3.42327580E-02
  0.12164537    
  6.81117103E-02
 -0.46262327    
 -0.27684763    
  0.60770231    
 -9.34349373E-02
 -3.14168110E-02
  0.49365741    
 -0.37824100    
  0.52587765    
 -0.50709724    
  7.60989711E-02
 -0.17888013    
  6.96802959E-02
  3.31004634E-02
  0.29578835    
 -0.33370817    
 -0.17366432    
 -9.64611322E-02
 -6.34860294E-03
  0.35985440    
 -0.26280800    
 -0.20453188    
 -0.14473930    
  0.37212896    
  0.27917126    
 -0.26793489    
  0.27220008    
 -0.16628042    
  0.72285205    
 -0.83437288    
 -4.01202515E-02
 -0.12438420    
 -0.10462426    
  0.61677426    
 -0.38776585    
  8.40832815E-02
  0.14022845    
 -0.51394552    
 -3.98461930E-02
  0.53492320    
 -0.15972129    
 -0.20377879    
  0.24214016    
 -2.72501130E-02
 -0.23565154    
  0.18464944    
  5.10020517E-02
  0.38875145    
 -0.31424916    
  4.02068309E-02
  2.43324544E-02
 -3.92204747E-02
 -5.65698110E-02
  0.63878590    
 -0.47785476    
 -3.67022790E-02
 -6.76583797E-02
 -9.98208523E-02
 -6.85983226E-02
 -5.47256470E-02
 -3.17485407E-02
 -2.61457507E-02
  0.30083990    
 -0.51409942    
  0.45866919    
  0.25073817    
 -0.40748248    
  0.41551569    
 -0.15548582    
 -0.31611913    
  7.41070658E-02
  0.31411555    
 -0.15996432    
  0.11551316    
 -0.14660427    
  0.79084700    
 -0.41385350    
 -0.46496302    
 -0.15510829    
  0.12595242    
  0.12237549    
  0.15040478    
 -0.52748024    
  3.00768316E-02
   1.0427603    
 -0.78898054    
  7.73860663E-02
  7.67644122E-02
  5.74325845E-02
 -9.34547931E-03
  0.29119718    
 -7.27594346E-02
  0.24331558    
 -0.76045179    
  0.24567318    
 -0.31783426    
 -0.13062011    
  0.45339397    
 -0.30256993    
  0.62415385    
 -0.41443294    
  3.71387862E-02
 -0.21407011    
  0.20884913    
  0.26918778    
 -0.68517941    
  0.29361680    
  0.53652763    
 -0.29578817    
 -5.74316457E-02
  4.91373893E-03
  2.42134966E-02
  9.52451956E-03
 -0.21019487    
 -6.02591373E-02
  0.39086628    
 -1.26848128E-02
 -0.21783796    
 -0.19832177    
  0.34564608    
 -2.30966415E-02
 -0.51394552    
  0.35197663    
 -0.11025599    
  0.33120012    
 -0.14683504    
 -4.16733474E-02
 -0.22580592    
  0.77932525    
 -0.78601325    
 -3.41332592E-02
 -7.19740242E-02
 -0.16164073    
  0.36974779    
  4.15485352E-02
  0.30354360    
  9.02248621E-02
 -0.42327049    
  0.20012592    
 -9.77633521E-02
 -2.73982622E-02
  0.15890194    
 -0.38204506    
  0.21757294    
  0.15972181    
 -6.39037266E-02
 -0.15924069    
 -2.40983535E-02
  2.40966417E-02
  8.00428838E-02
  0.48972532    
 -0.54623818    
  0.33314469    
 -0.53899735    
 -3.63683030E-02
  0.57118922    
  1.65981688E-02
 -6.81110844E-02
 -0.27745599    
  8.36139023E-02
 -0.22716163    
 -0.21645480    
  9.53100100E-02
  0.40040189    
 -0.28599164    
 -0.19319166    
  0.32587767    
  0.24999809    
  0.27958533    
 -0.54148918    
  0.25264478    
 -0.31439155    
  0.58920068    
 -0.74760759    
  0.29511777    
 -2.81708054E-02
  0.15333375    
 -0.14196998    
  0.22652845    
 -0.31508172    
  0.11641049    
  0.15258047    
  0.12405287    
 -0.19743510    
 -0.34873006    
  0.52084714    
 -0.47858819    
  0.19941628    
  5.49586192E-02
 -4.93242629E-02
 -0.15790285    
  0.22839372    
  1.04168365E-02
  8.91685858E-02
 -0.32141998    
  0.24256153    
 -0.34574518    
  0.50209206    
 -7.74868429E-02
 -0.35464600    
   1.4965419    
  -1.6109521    
  0.44991666    
 -7.00285360E-02
  0.17972760    
 -0.18492308    
  0.54159760    
 -0.66329449    
 -6.68948442E-02
 -9.21712518E-02
  0.12313187    
  1.81266405E-02
  5.24895117E-02
 -0.18005060    
  0.18005075    
  0.19080855    
 -0.20799983    
  0.17942694    
  5.17766550E-02
 -4.59821988E-03
 -0.46724179    
  0.19933386    
 -0.15616135    
  0.37204871    
 -0.18621288    
 -5.86537085E-03
  0.29792371    
 -4.92265336E-02
  0.87890285    
 -0.91153949    
  4.63053733E-02
 -0.23910820    
  0.64003772    
 -0.66329449    
  0.22078864    
 -0.18043625    
  1.12364683E-02
  7.53044635E-02
 -0.18128581    
  8.33816677E-02
 -0.23031226    
  0.55858785    
 -0.56580698    
 -0.17366342    
  0.60299689    
 -0.11483873    
  0.59598309    
 -0.41278017    
  1.31295221E-02
 -0.18058467    
  0.27193376    
 -0.33093259    
 -5.10030277E-02
 -5.98988272E-02
 -0.23556592    
  0.72391915    
 -6.25206828E-02
  0.46545663    
 -0.87902015    
  0.11506955    
  0.29039595    
 -0.57085788    
 -1.44922212E-02
  0.14261319    
  6.73036650E-02
 -7.36522675E-02
  0.31903332    
 -0.19912839    
 -7.02035055E-02
  0.89794141    
 -0.76744574    
 -8.89479443E-02
  0.23700097    
  7.93365613E-02
 -0.28768179    
  0.14196996    
 -0.22436935    
 -0.15210865    
  0.27871424    
 -1.08691789E-02
  4.80084978E-02
  1.55040929E-02
  0.22006218    
  9.41871181E-02
 -0.59003651    
  0.31105599    
 -8.25208575E-02
 -0.27698690    
  0.15110573    
  5.34259416E-02
 -0.24063608    
  6.40780553E-02
  0.11701691    
 -3.75037082E-02
  0.23705928    
  7.26702735E-02
 -0.15104003    
  0.88313884    
 -0.75096673    
 -9.48332921E-02
 -7.04890788E-02
 -0.48130333    
  0.63705802    
 -0.55004656    
  0.45425585    
 -8.26925784E-02
 -2.32570954E-02
 -0.12516244    
 -0.13543820    
  0.88685399    
 -0.67445570    
 -0.12475086    
  5.44347465E-02
  0.19765617    
  6.82680234E-02
  3.98063958E-02
 -0.21706375    
  0.13580208    
 -0.21786638    
  0.55961627    
 -0.30029252    
  7.33833611E-02
 -0.15808976    
 -0.32329994    
  0.14868340    
  0.22314279    
  0.12361451    
  4.54621837E-02
 -0.28030220    
 -0.31551775    
  0.33877292    
 -0.14841922    
  0.39653659    
 -0.45134529    
  0.38171133    
 -0.17275204    
 -0.25951186    
  0.26520857    
 -0.34216949    
  0.45995405    
  2.49393769E-02
 -0.48489147    
  0.13453178    
  0.70358175    
 -0.46241987    
  0.46241972    
 -0.72478521    
  7.11733894E-03
 -0.21256080    
  0.81287730    
 -0.86694467    
  0.39304185    
  0.70556951    
 -0.44802499    
 -9.09712240E-02
 -0.10008378    
  0.21019527    
  4.63053733E-02
 -0.27419960    
  7.45325536E-02
  3.79442684E-02
 -0.23249499    
  5.86478077E-02
  0.13036251    
  0.32047155    
 -0.23022492    
 -0.39285466    
  7.49012548E-03
  0.40546551    
 -0.11591872    
 -6.93927258E-02
  0.48412538    
 -0.44306436    
  0.20223729    
 -0.19650614    
  1.69983841E-02
  9.12159607E-02
 -7.64037082E-08
 -0.16101082    
  6.97965100E-02
  2.77031586E-02
  0.59263188    
 -0.53942811    
  0.20114140    
 -0.32216856    
 -0.12438420    
 -0.17309235    
  7.84332305E-03
  0.33535600    
 -0.21757273    
  0.17768075    
 -1.75957419E-02
 -0.16705322    
  0.58623117    
  5.30430302E-02
 -0.21762340    
 -0.19710882    
 -0.21757273    
  0.28246093    
 -0.19602695    
  0.39479226    
 -0.45382631    
  0.17327105    
  0.16223456    
 -0.28929353    
  0.15507144    
  9.98205617E-02
 -9.43105221E-02
  0.40546533    
  0.17435375    
 -0.63053280    
  0.15991476    
 -0.37156445    
  0.85441500    
 -0.50778991    
 -0.28432003    
 -7.66919330E-02
 -5.20565957E-02
  0.56722051    
 -0.20067015    
 -0.38193458    
  0.15746693    
  0.26592398    
 -2.05135029E-02
  0.17103200    
 -0.22423531    
 -9.14930701E-02
  0.16520999    
 -0.32035825    
  0.22454163    
 -0.18343882    
  0.17783803    
 -7.58372620E-02
  0.15154915    
  0.12700006    
 -0.37385902    
 -0.15082288    
 -0.20585246    
 -4.87903729E-02
   1.3609769    
 -0.48134953    
  0.13197443    
 -0.39102423    
  5.74571453E-02
 -0.10705373    
  3.87862101E-02
 -0.60976583    
  0.41871047    
 -6.10349961E-02
  0.13090608    
 -0.15210865    
  0.17034633    
 -0.10804086    
 -5.51865734E-02
  0.39834771    
 -0.12136070    
 -0.15684301    
 -4.50235046E-02
  6.55762339E-03
  0.57903403    
 -6.03960492E-02
 -0.33958945    
 -6.19921125E-02
 -0.12361380    
  0.15226953    
  1.68078337E-02
  0.13976170    
 -0.54522729    
  0.12516384    
  0.99814194    
 -0.63268167    
  0.19415601    
 -0.12993716    
  3.75625454E-02
 -1.86047722E-02
 -0.35065615    
  0.16551471    
 -8.23990926E-02
  3.02128922E-02
 -0.17520423    
  7.51207694E-02
  0.17461602    
 -0.11709266    
  0.27045441    
 -0.30843285    
  3.79793122E-02
  0.16561891    
 -0.15942839    
 -5.06446436E-02
  0.48850062    
 -0.27842960    
  0.11426850    
 -0.11426891    
 -9.95300189E-02
  0.17062524    
 -3.49162184E-02
 -0.27925679    
  0.54901284    
 -0.30593631    
 -8.22379962E-02
 -9.58823189E-02
 -5.16248383E-02
  0.14177467    
 -2.32570954E-02
  0.22078864    
 -0.31316102    
  0.14953250    
  0.23638894    
 -0.41870961    
  0.26236415    
  3.03057861E-02
  0.93501991    
  -1.0398281    
  0.11962266    
  0.16251916    
 -0.20252390    
  3.50917131E-02
  0.75290245    
 -0.97235739    
  3.02128922E-02
  6.34222478E-02
  0.20168538    
 -0.34564647    
 -5.29916808E-02
  0.43451777    
  8.77218414E-03
 -0.35854888    
  0.76837087    
 -0.56542939    
 -5.23678511E-02
 -1.62599701E-02
 -0.21905273    
 -0.17015181    
   1.1535283    
 -0.74806279    
  7.25709796E-02
  0.57661366    
 -0.58162558    
  0.42042762    
 -0.78647846    
  9.00256187E-02
  0.28103781    
 -0.36384368    
  0.34872991    
 -0.21430013    
  0.19378608    
 -0.55315965    
  0.26720273    
  0.41689408    
  0.22314385    
 -0.38032973    
 -0.12445324    
  8.65086988E-02
 -0.24267058    
  0.20895895    
 -0.22314444    
  2.81706527E-02
  0.54763961    
 -0.23424914    
  0.23424914    
 -0.54763991    
  0.37252021    
 -0.32505494    
  0.19765617    
 -3.31514217E-02
 -0.29143441    
  0.51232904    
 -0.42594445    
  0.27554047    
 -0.14028469    
 -0.12155443    
  0.37086001    
  8.11256096E-02
 -0.30075446    
  1.16288308E-02
 -0.11633988    
  1.92938279E-02
 -2.58076862E-02
  6.33127317E-02
  0.58642244    
  0.11588480    
 -0.66615897    
  0.25459671    
 -0.32190093    
 -6.34860294E-03
 -0.15840657    
  0.17106381    
  0.16220421    
 -0.11311554    
  5.96927758E-03
  0.18924241    
  8.04218575E-02
 -0.37634823    
  0.54724073    
 -0.48934731    
  0.37586427    
 -0.35728776    
 -3.75037082E-02
  0.25696057    
 -0.21334036    
  0.51326197    
 -0.45983574    
  0.38404253    
 -0.19500081    
 -0.33169824    
  0.56531405    
 -0.39416474    
  0.13142286    
 -0.27625424    
  0.22573762    
 -0.12102696    
  0.20544407    
 -0.43445197    
  0.14359160    
  4.97004315E-02
  0.39122275    
 -0.22931099    
 -2.08348390E-02
 -9.37316790E-02
  0.33564642    
 -0.30715337    
  8.60737488E-02
  0.23747358    
 -0.38733852    
  2.95002367E-02
  0.12550500    
 -0.28256616    
  0.28768244    
  0.76213962    
 -0.76725525    
 -0.22314270    
  0.80234611    
 -0.20322831    
 -0.42322746    
  0.14022845    
 -0.34869665    
  0.40325499    
  0.23894767    
 -0.11821894    
 -8.16777050E-02
 -0.29479948    
  7.69616142E-02
 -0.56891769    
  0.89169174    
 -0.48934731    
  0.34977651    
 -0.44821709    
  0.55269539    
 -0.35894582    
  3.35228629E-02
 -9.80603993E-02
  0.13580208    
 -2.13903897E-02
  0.30907330    
 -0.50554842    
 -6.60117483E-03
  0.14177467    
  0.10880201    
  7.92494640E-02
 -0.29725066    
  0.34830752    
 -0.44233620    
  0.30686316    
  1.03092575E-02
 -0.13720138    
 -7.32043535E-02
 -5.19590303E-02
 -6.89938143E-02
  0.34156138    
 -0.21430013    
  9.58818793E-02
 -0.12136068    
  6.25211671E-02
  0.20726089    
  7.12894723E-02
 -0.22544058    
  0.20691983    
 -5.77077419E-02
 -4.04104143E-02
 -2.61105653E-02
 -0.32909149    
  0.44863769    
  0.12764585    
  0.20142207    
 -9.56484303E-02
 -0.41856134    
  4.95970622E-02
 -0.36593419    
  0.15746693    
  0.16450454    
 -0.10661042    
  0.22314382    
 -0.42312026    
  8.06291997E-02
  0.54134119    
 -7.66334534E-02
 -0.33913058    
  0.13353159    
  2.68118028E-02
 -0.11184831    
 -0.30158424    
  0.24685936    
  0.23803258    
  0.74357837    
 -0.85828751    
  0.28630012    
 -0.37885073    
  0.32777670    
  0.21525215    
 -0.46718994    
  0.23431669    
 -9.79806632E-02
 -0.14763671    
 -1.71916299E-02
  0.43769529    
 -0.22969446    
 -0.15728533    
  0.40912172    
 -0.50113940    
  0.62458414    
 -0.33840877    
 -0.15113938    
 -0.21007231    
 -0.17714019    
  7.46612996E-02
 -7.46614411E-02
 -0.15933223    
  0.67941642    
 -0.29230168    
  0.43386483    
 -0.40947220    
 -0.22918610    
  0.27049047    
  0.26724318    
 -0.32066935    
  0.12588039    
 -7.24542737E-02
  0.69891053    
 -0.56393462    
 -0.29783359    
  0.20252503    
  8.00426155E-02
 -0.18540390    
 -0.12475086    
 -0.15066054    
  8.56548473E-02
  0.31709614    
  7.33320341E-02
 -0.19451635    
  0.24378826    
 -0.28768125    
  0.31143656    
 -0.24930346    
  0.15070243    
 -0.10363575    
  0.33811298    
 -0.54840851    
  0.16322884    
  0.18131728    
  8.65920112E-02
 -0.22660495    
 -0.21165010    
  0.31585222    
 -0.18859175    
  3.09614502E-02
 -0.12313350    
  0.19941628    
  0.46929672    
 -0.44695035    
 -0.39447647    
  0.33177710    
 -0.20854409    
 -6.74412698E-02
  0.38193515    
 -0.40546554    
  0.41074136    
  0.16014788    
 -0.48719010    
  2.16605868E-02
  0.46103579    
  2.66684256E-02
 -0.25319561    
 -0.11990329    
 -0.12899144    
  0.25453064    
  1.11740753E-02
 -2.81708054E-02
  0.15333375    
 -8.70116279E-02
 -0.13124298    
 -0.15822491    
  0.15210827    
 -0.20340107    
  5.84106110E-02
 -0.25741211    
  0.82208055    
 -0.58617431    
  0.48884651    
 -0.46734062    
  0.31909737    
  5.51520213E-02
 -0.19904694    
 -5.97091252E-03
  0.49877763    
 -0.45771658    
 -0.23180087    
  0.17869253    
  0.22193031    
  7.48020485E-02
 -0.15565407    
 -0.19077757    
  0.54955643    
 -0.62219507    
  0.52982175    
 -0.50279266    
  0.64535689    
 -0.68617868    
  0.36290526    
 -7.00285360E-02
 -4.23335657E-02
 -0.13276020    
 -5.71582392E-02
 -0.17840748    
  0.49507737    
  0.35667524    
 -0.42057872    
  2.01015789E-02
 -0.42050323    
  9.39310193E-02
  0.46568406    
  9.24025230E-08
 -0.56722057    
  0.28958878    
 -5.73148858E-03
  0.29626575    
 -0.49247560    
  0.20763871    
  0.11271979    
 -0.44692227    
  2.35305130E-02
  0.17713933    
  0.18340401    
 -0.23674884    
  0.44134367    
 -0.14174624    
 -0.11272046    
 -0.35020325    
  0.80373591    
 -0.29129893    
 -4.84298868E-03
 -0.14609180    
  2.77031586E-02
  4.80084978E-02
  0.31845400    
 -0.53252381    
 -0.19139463    
  0.59038758    
 -0.16430274    
 -0.38776556    
  0.49414632    
 -0.10129126    
 -6.28471076E-02
  0.11236271    
 -0.42006326    
  0.45332024    
 -0.26611036    
  0.22800937    
 -0.19207798    
  0.22549407    
 -0.16833460    
  0.91629100    
 -0.94446152    
  2.81716324E-02
 -0.25131533    
  0.35667521    
  9.53104496E-02
 -0.33103344    
  0.63113689    
 -0.62482858    
 -5.39888958E-07
 -8.52971673E-02
  7.26398155E-02
  7.95523450E-02
  2.32559890E-02
 -0.20322879    
  0.80307424    
 -0.62310362    
  4.59858626E-02
  3.85731384E-02
 -0.22314373    
  0.41888794    
 -0.43249336    
  0.44134367    
  0.51258594    
 -0.56225705    
 -0.20479512    
 -0.27264473    
  0.42027989    
 -0.15906554    
  0.12921254    
 -0.11211697    
 -0.18571635    
  0.16285981    
  0.36416128    
 -0.25995830    
 -0.15762976    
  7.06168786E-02
 -0.20067094    
  0.17184998    
 -9.18066874E-02
  1.90476347E-02
  0.23440117    
 -9.92980823E-02
 -0.14141253    
  0.22060871    
 -0.42339131    
  0.54286581    
 -0.54286492    
  0.12379460    
  7.26398155E-02
  0.40334004    
 -0.38441244    
  0.13431287    
  2.69551836E-02
  0.17965825    
 -0.25704589    
  0.69887751    
 -0.30885735    
 -0.30205283    
 -0.24981192    
  0.21227442    
  8.88314843E-02
  0.58778691    
 -0.49247620    
 -0.16251919    
 -0.25437570    
  5.37043810E-02
  0.17356892    
 -0.32880953    
  0.29528603    
  0.44264439    
  2.87792906E-02
 -0.52991837    
  0.27250761    
 -0.17500837    
  0.25434548    
 -0.19083235    
 -7.45030195E-02
 -0.23565154    
  4.77914512E-02
  0.48242640    
 -0.61025965    
  0.12783414    
  0.36000323    
 -0.17768043    
 -6.30581230E-02
 -1.79100037E-02
 -0.20671372    
 -7.43547315E-03
 -6.95253387E-02
  0.51401979    
 -0.19484025    
  0.55961561    
 -0.28657547    
 -0.40325564    
  4.53143232E-02
  0.31268406    
 -8.19733143E-02
  0.43028003    
 -0.71963817    
  3.94789539E-02
  0.27469462    
 -4.00050245E-02
 -0.28768125    
  8.54570033E-07
 -2.75870357E-02
 -3.55902016E-02
  0.33024094    
  0.10847971    
 -0.15648933    
  0.41091496    
 -0.51445466    
  7.59102761E-07
  5.31089753E-02
  0.34627643    
 -0.46190631    
  0.41616076    
 -0.24464956    
  0.25733492    
 -0.25191402    
  8.79124105E-02
  4.93870815E-03
  5.74325845E-02
 -0.23483986    
  6.26980513E-02
 -5.10030277E-02
  3.98917459E-02
  0.20168538    
  5.76652698E-02
 -0.32277432    
 -9.11220752E-07
 -0.21130843    
  0.49451706    
 -0.10386644    
  0.30249730    
 -0.24921492    
 -0.25672066    
 -7.59857520E-02
  0.77823752    
 -0.64882600    
  0.12991217    
 -6.82677925E-02
 -7.32725039E-02
 -0.10471181    
  0.53520113    
  0.30837888    
 -0.84358126    
  0.30538085    
 -0.26092988    
  0.12808229    
 -0.26072639    
  0.66436845    
 -0.53172374    
  0.10598184    
  3.29708606E-02
 -0.10236278    
 -0.16216733    
  0.14403853    
 -0.29584584    
 -3.33371162E-02
  0.71411252    
 -0.15207842    
 -0.32208276    
  0.24685931    
  0.21896860    
 -0.13413006    
  2.83042733E-02
  6.74415156E-02
  0.11874891    
 -0.16320018    
  0.21584442    
 -0.54687774    
 -2.56433412E-02
  0.11633973    
 -0.14934465    
  0.21098965    
 -0.39465502    
  0.87007827    
 -0.48635259    
 -7.41079152E-02
 -0.26236343    
  9.53110307E-02
 -2.83708870E-02
  0.18351917    
 -1.20475376E-02
  0.39531305    
 -0.28632224    
 -8.50370303E-02
  0.14310074    
 -9.68495160E-02
  0.96588737    
  -1.2592357    
  0.38505536    
 -3.67497578E-02
 -0.16851448    
 -0.17224598    
  0.36192510    
 -0.48158947    
  0.41670159    
  0.11093183    
 -0.19845176    
  0.23285213    
  0.17666985    
 -0.50544137    
  9.59193036E-02
 -0.10943302    
  0.19135179    
 -0.48130333    
  0.50352645    
  6.38506114E-02
 -0.12619486    
  0.21492359    
 -5.82686700E-02
  3.92210521E-02
 -0.44718900    
  0.12028691    
  0.29763293    
  9.85203870E-03
 -0.24294692    
  6.23058714E-03
 -7.07683414E-02
  0.20430064    
  6.31792173E-02
 -0.10196464    
 -0.15226908    
  0.21786706    
  3.12524326E-02
  0.10689728    
 -0.17041065    
 -1.09896101E-02
  0.60059589    
 -0.59508580    
 -0.17356852    
  0.19530888    
  0.16332453    
 -0.40546474    
 -0.20448269    
  0.21130991    
  8.47405419E-02
  0.22813153    
  3.98458070E-07
 -0.26635322    
  0.40546516    
 -0.39256087    
  0.22314347    
  4.51201610E-02
 -4.51205336E-02
  3.03057861E-02
  0.43326703    
 -0.69962054    
 -2.63165999E-02
  0.36464381    
 -0.28152776    
  0.62656164    
 -0.35433665    
 -0.15104003    
  0.13692304    
 -0.57273418    
  0.48873377    
 -0.41582766    
  5.32438643E-02
  0.63990241    
 -0.43318868    
  5.27982190E-02
 -0.14090529    
  0.20186631    
 -0.14434224    
 -6.23129308E-03
  0.69626737    
 -0.30338088    
 -0.39288703    
  0.16657376    
  0.22208457    
 -0.27087423    
 -3.96644883E-02
 -5.79758920E-03
  1.72915719E-02
  7.69616142E-02
 -0.19832177    
  0.46190661    
 -0.63013446    
  0.74157411    
 -0.37502348    
 -0.33647293    
  0.55855685    
 -0.41397497    
  0.23841180    
 -0.11778370    
  0.19080855    
 -4.31724861E-02
 -2.48149000E-02
 -0.47302407    
  0.29170719    
  0.44869417    
 -0.56346953    
 -0.16093077    
 -4.46554935E-07
  0.63177830    
 -0.17475501    
 -1.51898358E-02
 -0.14821593    
  1.17645273E-02
  8.94448385E-02
 -0.24067520    
  0.19135179    
 -0.16450419    
  0.33457899    
  0.41333267    
 -0.42285761    
  6.03439175E-02
  2.66684256E-02
  0.11973014    
 -0.25577101    
  0.49359256    
 -0.41625881    
 -0.30173439    
  0.23936409    
 -4.04104143E-02
 -0.35520259    
  0.55961579    
 -6.06241152E-02
 -0.15415144    
  3.58097255E-02
 -0.17531176    
 -9.41131189E-02
 -0.23638900    
  0.39429262    
 -0.34550202    
  0.52030522    
 -2.38677301E-02
 -0.23285316    
  3.00323106E-02
 -1.79100037E-02
  5.84954694E-02
  0.11271979    
 -0.11272046    
 -0.29528686    
  0.63419133    
 -0.39739960    
 -6.04157709E-03
  0.17725830    
 -4.67624366E-02
  0.72198230    
 -0.94778866    
  0.15984797    
  1.69022270E-02
  0.10591932    
 -0.38803071    
  0.28211150    
 -0.42521241    
  0.54609436    
 -0.17246951    
  0.28030172    
 -0.22314279    
  1.65298171E-02
 -0.17253441    
 -1.30719701E-02
  0.52907866    
 -0.60419983    
  0.19290337    
  0.13645145    
 -7.96181411E-02
  8.97707418E-02
 -0.18840139    
  1.81266405E-02
 -0.15514828    
  0.33046052    
 -8.38181451E-02
 -0.49098724    
  0.27871323    
  0.49995598    
 -0.37320518    
 -0.14723106    
  0.11701691    
  0.13735820    
 -0.19415687    
  0.24625115    
 -0.15330502    
 -0.23954964    
  0.10008428    
 -0.25423345    
  0.33897462    
  2.46918146E-02
  0.61056060    
 -0.33514786    
  7.57596493E-02
 -0.29198396    
 -0.20322879    
  0.35737929    
  0.60568756    
 -0.81294757    
  0.63062650    
 -0.38471347    
 -0.36825112    
  0.61481512    
 -0.23712936    
 -0.51710474    
  0.71649486    
 -0.13573135    
 -0.24879999    
 -0.24167605    
  0.53779680    
 -0.42884541    
 -0.18361264    
  8.89473408E-02
 -1.42861959E-02
  0.46368963    
 -0.15641510    
  2.61102207E-02
 -0.13795939    
  0.31251907    
 -0.33042899    
  1.19752381E-02
 -0.26415154    
  0.49677470    
 -0.33270562    
  0.28932586    
 -0.21334036    
  3.59317400E-02
  0.22078864    
 -0.30672944    
  0.16507997    
  3.73384617E-02
 -0.44825283    
 -0.18890047    
  0.13846980    
  0.21622284    
  0.12393738    
  0.69926310    
 -0.31237444    
 -0.33314487    
 -0.18464896    
  0.32035920    
 -0.12991139    
 -5.79758920E-03
 -0.30330703    
  7.84332305E-03
   1.1714175    
  -1.0467147    
  6.87325094E-03
  0.20935093    
 -0.20252346    
  0.85311210    
 -0.58085412    
  9.38969031E-02
 -3.35761346E-02
 -0.45547470    
  0.61726272    
 -0.21693972    
 -0.10880367    
  0.43936649    
 -0.14310089    
 -0.53533942    
  0.23331143    
 -0.22603723    
  0.76310605    
 -0.60276377    
  0.22067188    
 -0.26484239    
  1.85258017E-07
  1.28213828E-02
  0.21161143    
  0.10278042    
 -9.76385549E-02
 -5.80635853E-02
  9.33324918E-02
 -9.95005481E-03
 -0.32158446    
 -0.20604980    
  0.31691101    
  1.83498766E-02
  0.26933363    
 -0.21049237    
  4.47007157E-02
 -0.14058250    
  0.31099266    
 -6.17776103E-02
 -0.21217376    
 -6.25202209E-02
  0.77962035    
 -0.51974058    
 -6.68636188E-02
  1.05813229E-02
 -3.75373699E-02
 -7.95874000E-02
  0.13795853    
 -0.27742472    
  0.43451777    
  8.77218414E-03
 -0.28622794    
 -0.29546401    
  2.31668856E-02
  0.98843366    
 -0.63788438    
  0.35775012    
 -0.28019097    
 -0.11591872    
  0.24196000    
  0.17277351    
 -0.29881349    
 -0.30609283    
   1.0262355    
 -0.87595361    
  8.36139023E-02
 -0.11311554    
  0.26650167    
 -0.11663779    
 -0.31203166    
  0.32737669    
 -0.49571225    
  0.22314434    
  0.36464381    
 -0.13883710    
 -0.25970906    
  0.52452481    
 -0.71376669    
  0.33647135    
  0.42511180    
 -0.28638586    
 -0.32104871    
 -0.17095844    
  0.17807509    
  0.37425026    
 -5.00105359E-02
 -3.12519856E-02
 -1.06386654E-02
 -7.78162405E-02
  2.84927245E-02
 -0.10037912    
  4.25586849E-02
   1.0007191    
 -0.66509753    
  0.40404543    
 -0.40404531    
 -8.89469609E-02
  0.22778374    
 -0.33573166    
 -0.27908322    
  0.55765665    
 -0.39376953    
 -4.50515074E-07
  2.86555551E-02
 -0.11355563    
 -5.19590303E-02
  7.69603178E-02
  5.40668890E-02
 -6.64904490E-02
  4.28192541E-02
  0.11311459    
 -0.22047256    
  0.21511149    
  4.21106182E-02
 -1.03634950E-02
  0.12240145    
 -0.38268521    
  0.19574533    
  0.26662901    
 -0.11725201    
  0.12149733    
 -0.29904577    
  0.21511087    
 -0.13814975    
  1.57475956E-02
  0.10379717    
 -3.82820442E-02
 -4.48950268E-02
  0.15996487    
 -0.44086719    
 -2.73992028E-02
  0.28246093    
 -0.48158947    
   1.2931006    
 -0.61274713    
 -8.50633383E-02
  0.19085221    
 -0.60100156    
  0.74126661    
 -0.27655870    
 -0.49328059    
  0.79633111    
 -0.47131088    
 -0.23499408    
 -0.12693070    
  0.52575105    
 -0.43936744    
  0.31657135    
 -1.01010296E-02
 -0.18945310    
  0.15852405    
 -9.89810526E-02
  0.91975290    
 -0.71645737    
  0.21175849    
 -0.85881388    
  0.85499036    
 -2.32571047E-02
 -0.31015518    
 -5.36178565E-03
  0.26731509    
 -0.23556677    
 -0.37469366    
  0.46430570    
  0.56639582    
 -0.72611684    
  0.21077771    
 -0.12004769    
 -7.96181411E-02
  0.25254101    
 -0.39479196    
 -2.58076862E-02
  0.39009687    
  2.18828209E-02
  0.17071065    
 -0.47732994    
 -0.20854409    
  0.36605141    
 -0.29609269    
 -7.72305951E-02
  0.16761471    
  0.18540309    
  1.52682494E-02
  7.30255470E-02
  5.03543541E-02
  0.77661848    
  -1.1384073    
 -0.27073202    
  0.11871577    
  0.37001744    
  0.46224126    
 -0.56531376    
  0.38817319    
 -0.69314712    
  0.32197192    
 -8.19178894E-02
 -0.15110669    
  0.14499077    
 -7.64708370E-02
  8.86664465E-02
  0.49247625    
 -0.62860888    
  8.00435692E-02
  0.51848876    
  0.20309672    
 -0.60095781    
  0.20479514    
  0.22684073    
 -0.55226201    
 -1.94178652E-02
 -0.19415645    
  0.31701043    
 -9.06974897E-02
  0.88804722    
 -0.83865380    
  0.33905023    
 -0.44709146    
 -0.34050685    
  9.01511833E-02
  0.39390382    
  0.15082315    
  8.15794468E-02
 -6.17776103E-02
 -0.20012695    
  0.40745950    
 -0.65791762    
  0.56181133    
  0.36366764    
 -0.72410995    
  7.85898566E-02
 -0.25714538    
  0.16589734    
 -4.56097797E-02
  0.35065722    
  6.36581108E-02
 -0.14683504    
 -0.28768125    
  0.29783526    
 -0.23202054    
  8.54174420E-02
  0.35550472    
  1.47864021E-09
 -0.27142143    
  0.22957438    
 -0.31365785    
 -0.13102749    
  1.32453395E-02
  0.17461602    
 -0.27851540    
  0.35301855    
  0.25245371    
 -0.24224910    
 -0.24625203    
  0.43110755    
  3.31984423E-02
 -0.40139258    
  0.13124195    
  3.67486589E-02
  0.23747358    
  0.34974015    
 -0.71927375    
  0.26687971    
 -0.15565407    
 -0.29826429    
  0.10109695    
 -0.11538230    
  0.19542484    
  0.38755417    
 -0.41758731    
 -3.09627913E-02
  0.33826774    
  0.12621798    
 -0.43963882    
  0.15852405    
 -0.11647525    
   1.0483500    
 -0.90603387    
 -8.51570815E-02
  0.11531140    
 -5.59934527E-02
  0.17267689    
 -0.17267580    
  9.00600851E-02
 -6.42193034E-02
  2.51906663E-02
 -0.43576965    
  0.77082050    
 -0.73308063    
  0.35221991    
 -0.35222128    
  0.32583365    
  0.16705491    
 -0.32925904    
  0.20409530    
 -3.12519856E-02
 -0.28592056    
 -0.10379662    
  0.25995851    
  0.23034568    
 -0.43706018    
  5.05517386E-02
  8.75981823E-02
 -0.28125173    
  0.26826420    
 -6.75924197E-02
   1.0336075    
  -1.1444217    
 -0.12464309    
  0.55072719    
  5.08911954E-03
 -7.37170875E-02
  3.22614275E-02
 -3.77401821E-02
  4.30166386E-02
 -0.24981192    
 -3.43667492E-02
  0.31527039    
  2.51906663E-02
 -5.62816449E-02
 -0.21007231    
  5.06430119E-02
  0.12189030    
 -1.65285505E-02
 -0.15600513    
 -0.12429710    
  0.13720198    
  0.55594623    
 -0.67132837    
  0.19542484    
 -3.00331116E-02
  0.14188114    
  0.30732876    
 -0.62909448    
  5.67519888E-02
 -9.39320326E-02
  0.40546590    
 -7.33310357E-02
 -5.44909155E-03
 -4.47000898E-02
  6.63224235E-02
 -4.37223800E-02
 -0.12479167    
  0.21551991    
 -0.20921104    
  0.40336651    
 -3.41911241E-02
 -0.26192927    
  2.23467741E-02
  0.19513078    
 -0.63145423    
  8.51002615E-03
  0.24659468    
  0.17567779    
  0.45601729    
 -0.25534645    
 -0.58960700    
  0.32587767    
 -5.93566848E-03
  4.08220701E-02
  0.11841784    
 -7.91969001E-02
 -8.00435841E-02
 -6.13698550E-02
  0.30804348    
 -0.18885368    
 -0.24014200    
  0.18232067    
 -0.15415092    
 -0.14149879    
  0.40812758    
 -0.21916263    
 -3.36727984E-02
  0.34426916    
 -0.22192989    
  0.15674476    
 -5.19557949E-03
 -0.23361471    
 -1.32444706E-02
 -0.29213643    
 -8.37707520E-02
  0.59101784    
  1.60009246E-02
 -0.20479532    
  0.27625373    
  0.24362223    
 -0.29413778    
  0.16226010    
 -0.23199244    
  6.45377785E-02
 -0.23361471    
  1.30712185E-02
  0.90846831    
 -0.85166991    
  0.31342173    
 -0.41673836    
  0.63358486    
 -0.49411875    
  4.62512970E-02
  9.68497172E-02
  0.63508314    
 -0.91087085    
 -0.14518179    
  0.19139503    
  0.18232173    
 -6.66921735E-02
 -2.91565247E-02
  6.30588531E-02
 -1.68068223E-02
  0.26626804    
 -0.39256087    
  0.37509432    
 -0.34354562    
  0.16034319    
  6.65212125E-02
 -0.33845460    
  8.64331871E-02
  0.10854023    
  0.24238595    
 -0.29518303    
  0.52991956    
 -0.47712103    
  0.19650659    
 -0.31786692    
  0.29890841    
  0.54098815    
 -0.87937546    
  0.12595242    
  0.10120964    
  4.18908708E-02
 -0.45271882    
 -0.11980136    
  0.50352645    
  3.77409123E-02
 -8.84546787E-02
  0.24938658    
 -9.44091082E-02
 -0.20232143    
  8.14407319E-02
  0.10591932    
 -4.62815240E-02
 -2.66673919E-02
  0.33647236    
 -0.14965610    
 -7.92959705E-02
 -0.25897253    
  0.31099266    
 -0.33647206    
  0.33185405    
  0.30147529    
 -0.62689698    
 -6.43072836E-03
  0.23468989    
 -0.18436401    
  0.19955494    
  0.12722997    
 -0.59222049    
  0.34783629    
  0.13705663    
  4.33811471E-02
 -0.26283562    
  1.82385575E-02
 -9.47084948E-02
  0.24021484    
 -8.13453496E-02
  8.13448802E-02
 -7.01091588E-02
 -0.13752894    
  0.17589082    
  0.17693156    
 -0.11440957    
 -0.12348095    
 -0.20895949    
   1.1149105    
 -0.65909117    
 -2.71506254E-02
 -9.62272510E-02
 -0.40546528    
 -1.77769820E-07
 -8.70115161E-02
  0.58410627    
 -9.25876386E-03
 -0.13419670    
  0.20163758    
 -0.25069308    
 -4.57225293E-02
 -4.17979099E-02
 -3.72723006E-02
  0.26041508    
 -0.28605828    
 -0.23293205    
  0.65981054    
 -0.20114157    
 -8.09058771E-02
  0.16532408    
 -2.40973569E-02
 -0.19311127    
 -3.61480713E-02
 -0.34881735    
  0.39673114    
  0.19105503    
  0.36101317    
 -0.43623754    
 -0.30166891    
  0.76120031    
  0.24139659    
 -0.92147297    
  0.49643710    
  0.10139970    
 -0.14585154    
 -0.51220483    
 -0.25823486    
  0.58480644    
 -0.10480841    
 -0.15507178    
  0.28929347    
 -0.15093444    
 -0.16450419    
 -0.14974450    
  0.28575790    
  0.47432974    
 -0.46283501    
 -0.17435256    
  2.68467870E-02
  0.29098845    
 -0.39561212    
  0.24639960    
 -0.30702481    
  0.72391915    
 -0.15541428    
  0.44025117    
 -0.45810807    
 -0.27871430    
  0.53551871    
 -0.76164299    
  2.94145569E-02
  0.58213490    
 -0.40952271    
  7.62836114E-02
  0.21747808    
  0.24116161    
 -0.45863956    
 -0.22739001    
 -4.34857942E-02
 -3.77394296E-02
  0.50310409    
 -2.83045247E-02
 -0.10058672    
  3.63679416E-02
 -0.22186820    
  0.26676434    
  0.67344201    
 -0.92754847    
  1.86914764E-02
  8.28869268E-02
  0.20941283    
 -0.13814975    
 -0.16657396    
  0.68687749    
 -0.41494375    
  5.10559939E-02
  0.11122596    
 -1.22200958E-02
 -0.49322128    
  0.40322560    
  1.77785363E-02
 -0.11174364    
  0.55042499    
 -0.75164247    
 -9.47084948E-02
  0.32025862    
  4.69573513E-02
 -0.56421429    
  6.25201836E-02
  2.98536438E-02
 -8.43403712E-02
  0.45489004    
 -0.39285466    
  9.32578743E-02
  0.36825216    
 -0.19280367    
  0.18327825    
  4.67368923E-02
 -0.19611414    
  3.27899642E-02
  0.73009032    
 -0.62796158    
 -0.38623464    
  0.50077540    
 -0.31251898    
  0.41527843    
 -0.58233190    
  6.96846843E-03
  3.41336839E-02
  0.16083974    
 -1.72919296E-02
  0.37795880    
 -0.38378963    
  0.15164158    
  0.15343218    
 -0.58692497    
  0.20909123    
  6.26891525E-03
  0.24294591    
 -0.23052436    
  6.15428993E-03
 -0.13792370    
  0.26452956    
  4.23344038E-02
 -0.45050618    
  0.10779726    
  0.29495504    
 -0.13976267    
 -3.82220820E-02
 -3.30056697E-02
 -3.41332592E-02
  0.40082526    
 -0.39390510    
 -0.11692131    
  0.32197192    
 -8.80328491E-02
 -0.14499043    
  0.35454544    
  6.73336163E-02
  0.17062527    
 -0.44751289    
  0.14269115    
 -5.46576306E-02
  0.14122663    
  5.22691272E-02
 -0.14417005    
  2.63860319E-02
 -0.43721464    
  0.13554494    
  0.31203017    
  3.04594878E-02
  0.49164319    
 -0.55885184    
 -0.37129617    
   1.2086134    
  -1.0185688    
  0.15963067    
  4.27880846E-02
  1.55838439E-02
  0.14824209    
 -0.35985389    
 -0.11460430    
  0.10821445    
  0.68024337    
 -0.61811107    
 -7.50361010E-02
  0.92662627    
 -0.35777712    
 -0.47590330    
  0.19311142    
  0.25671974    
 -0.59612286    
  0.30969846    
 -0.37332314    
  0.56895709    
 -0.29044119    
 -1.67127158E-02
 -0.26912796    
  7.32680270E-03
  8.39660391E-02
  0.38968152    
 -0.26372883    
  2.91557312E-02
 -9.01516229E-02
 -2.54789032E-02
  0.31786746    
 -0.20799983    
  1.71916839E-02
 -0.14004587    
 -6.06248789E-02
  0.22314431    
  0.16363026    
 -0.41494477    
  0.17034633    
  0.13503547    
 -0.15942839    
 -2.50022504E-02
  0.10788823    
 -1.71916299E-02
  0.30202940    
  1.27390968E-02
 -6.08882047E-02
  3.95652242E-02
 -0.36533299    
 -9.09709781E-02
  0.16862191    
 -0.20322879    
  0.36229262    
  0.39561242    
 -0.66387600    
  0.22314347    
 -0.22314270    
  0.10919847    
 -0.39688191    
  0.29407254    
  6.17472455E-02
  0.11311459    
  0.16251923    
 -0.14135334    
 -0.18967929    
  0.45485783    
 -1.21212332E-02
 -0.47489345    
  0.17356892    
 -0.12883356    
  8.96122381E-02
  0.13353166    
  0.17395329    
 -0.32477665    
  0.29058507    
  0.39965081    
 -0.75013483    
 -0.26731563    
  0.12847821    
  0.38877854    
 -0.13353123    
  0.63080424    
 -0.76590711    
 -0.23262268    
  0.98971802    
 -0.50788039    
  9.35265496E-02
 -0.22986174    
 -0.15790285    
  0.18560617    
 -3.33361067E-02
 -0.10724612    
 -0.13443047    
  0.12812023    
  0.27973843    
 -0.18904191    
 -4.73453663E-02
 -2.45410949E-02
 -5.09662479E-02
  0.25276586    
 -0.13570973    
 -1.16963126E-02
  5.15877455E-02
  0.90618366    
  -1.1377434    
  0.43780074    
 -0.73018813    
  0.28532064    
  0.10748657    
  0.11423748    
  2.80125327E-02
  0.12451310    
 -7.07357898E-02
  9.95853841E-02
  0.14940043    
 -0.24376355    
 -6.45377934E-02
 -0.20934986    
  0.96181428    
 -0.88917410    
 -0.35576564    
  0.61763930    
 -0.40546447    
  0.90445584    
 -0.33231398    
 -0.52897048    
  0.20895895    
 -0.33647147    
  0.34783629    
 -0.10724612    
 -0.18610245    
  0.11441022    
  0.16757379    
 -5.73148858E-03
 -2.91565247E-02
 -5.93566848E-03
 -0.19670959    
  0.23753233    
 -2.31226943E-02
  0.12102672    
  0.13093762    
 -0.26372883    
  3.48873138E-02
  0.49469671    
 -0.38648278    
 -9.12152082E-02
  0.17480360    
 -6.83184937E-02
 -0.44407955    
  0.44408065    
  5.40664978E-02
 -6.42193034E-02
 -3.10913771E-02
 -8.79695788E-02
 -0.33074078    
  9.89406556E-02
  0.12899275    
  0.11990421    
 -1.70952883E-02
 -0.16184314    
  0.11477647    
  0.11375899    
 -0.12588102    
  0.23285213    
 -0.52053475    
   1.0822188    
 -0.33757463    
 -0.20024090    
  9.38879978E-03
 -0.34209532    
  0.32322708    
  0.39589605    
 -0.36310634    
 -9.25876386E-03
 -0.27688736    
  0.45532560    
 -0.21153770    
 -2.43317112E-02
  0.23975317    
 -0.32185122    
 -3.26120742E-02
  0.28214210    
  3.68140154E-02
  3.55062149E-02
  0.22778372    
 -0.81093049    
  0.40546584    
 -0.13353086    
 -0.14799638    
 -0.20340107    
  0.29143521    
  0.63234699    
 -0.72037989    
  3.61485593E-02
  1.17645273E-02
  0.21492359    
 -0.24459755    
  0.16101165    
 -4.18911763E-02
 -9.53104421E-02
  8.45581740E-02
 -8.45576823E-02
  0.56129521    
 -0.38882524    
 -0.10426082    
  2.17401665E-02
 -0.15057355    
  0.57027268    
 -0.34712926    
 -2.53179036E-02
  0.17803852    
 -0.38844430    
 -0.15732098    
  0.27650961    
  0.43498790    
 -0.58633292    
  0.35405752    
 -7.12886676E-02
  0.30719513    
 -7.13251084E-02
 -3.35525556E-07
 -0.57234323    
  4.05455828E-02
  0.23499443    
  0.19876465    
 -0.50227869    
  0.56466848    
 -0.39543566    
 -0.42664599    
  0.14493363    
  0.36772493    
  0.18962118    
 -1.83484275E-02
  0.13814998    
 -0.15684159    
 -0.30033982    
  0.18019550    
  0.38757545    
 -0.56777102    
  0.18550174    
  0.50125653    
 -0.52806723    
  4.25588749E-02
  0.17185041    
 -0.28768238    
  0.12102672    
 -0.52649111    
 -8.81133042E-03
  0.68871242    
 -0.14310090    
  0.18658631    
 -0.22847715    
  5.33271814E-03
 -7.16559216E-02
 -5.27972244E-02
  0.10294814    
  0.65153235    
 -0.78506362    
 -0.17613028    
  0.28768286    
 -0.11778377    
  0.29080129    
  8.07610005E-02
  6.66910037E-02
 -0.47000346    
  0.25988024    
 -0.31969795    
  9.15664360E-02
  7.81185552E-02
 -0.17655870    
 -7.14596510E-02
  0.11200461    
  6.60086703E-03
  0.46918121    
 -0.36316267    
  0.14310074    
 -0.14310081    
  0.17836952    
  0.11668263    
 -0.25446671    
 -0.12062715    
  0.10343637    
 -0.19746515    
  0.15011916    
  0.74337941    
 -0.56612098    
  9.66930687E-02
 -0.12240268    
 -0.28768232    
  0.57536387    
 -0.56157041    
  8.52969810E-02
 -0.23262268    
  0.31701043    
  0.12991217    
  3.16146114E-08
 -0.17121503    
 -6.21309802E-02
  0.10919847    
 -0.11562999    
  0.27958506    
 -3.98062207E-02
  0.63568980    
 -0.77723056    
 -4.17979099E-02
 -6.11575972E-03
  0.30441332    
 -0.23337662    
 -6.49203286E-02
  0.30281177    
 -0.18232071    
 -0.36832538    
  0.41066003    
 -0.18128581    
 -0.23721693    
  3.10099795E-02
  0.47666153    
 -7.88586587E-02
  0.72096151    
 -0.88801515    
 -4.33513671E-02
  0.58637905    
 -0.82065976    
  0.37569311    
 -8.60135853E-02
 -2.42431257E-02
  0.33997202    
 -0.23522545    
 -8.65083262E-02
  0.38107389    
 -0.43046728    
 -6.53829500E-02
 -0.12201514    
  0.15524086    
  0.47082064    
  1.61947124E-02
  0.32609174    
 -0.96074265    
  0.53773290    
 -7.82014802E-02
  3.75625454E-02
 -0.41008428    
  0.79537749    
 -0.55025518    
 -0.37074831    
  6.10869601E-02
  0.11200461    
 -2.68463995E-02
  0.35190096    
 -0.10058672    
  0.59013516    
 -0.50887233    
 -0.16395554    
 -0.16862185    
  0.38946429    
  0.32388541    
 -0.66035724    
  4.41705659E-02
  0.13276027    
 -0.27159610    
 -9.67294350E-02
  0.30126214    
  0.27165869    
 -0.13668223    
 -6.25201836E-02
  0.49128073    
 -0.45953307    
 -0.18232229    
  0.30932164    
 -0.15874822    
  0.74040049    
  5.11495769E-03
 -0.44980064    
 -0.26918671    
 -7.04890788E-02
 -4.01202515E-02
 -0.31334904    
 -2.42931433E-02
  0.25857306    
  0.17384624    
 -0.25283498    
  2.03403123E-02
  0.35734624    
 -0.42681849    
  0.20718937    
  1.73909310E-02
  7.20531195E-02
  0.12075020    
 -0.13150148    
  0.17780766    
 -0.13547242    
 -0.33543584    
  0.39575645    
 -0.17551598    
  0.16077378    
  0.31574976    
 -0.44223315    
  0.61730945    
 -0.70534199    
  1.21960770E-02
  0.25534704    
  4.58797142E-02
 -0.43735871    
  0.21197106    
 -0.22595705    
  0.36718306    
 -0.15822396    
 -1.72919296E-02
  0.37795880    
 -0.25245342    
 -0.14310081    
  0.48322964    
 -0.25654098    
 -0.53630555    
  0.30961719    
 -0.17407227    
  0.23155913    
 -0.45999864    
  0.26304561    
  0.24067582    
 -3.81510146E-02
  0.10034825    
 -0.15750666    
  0.39363065    
 -0.31994244    
 -0.12189049    
 -0.38711619    
  0.38711527    
  0.32850385    
  0.17488654    
 -6.55337349E-02
 -0.18311939    
 -0.40069276    
  0.12726124    
  0.11848205    
  0.29325339    
 -0.32158443    
 -0.11562999    
  0.66700190    
 -0.76878548    
  0.10178287    
  0.53252429    
 -0.47608346    
  0.72613353    
 -0.54279631    
 -0.25276563    
  0.16251965    
  0.24076535    
 -0.16072251    
 -0.10821350    
 -0.16757384    
  0.43650994    
  5.52160628E-02
 -0.37094465    
 -4.90901545E-02
  6.09945618E-02
  0.28620148    
 -0.47445884    
  0.25685412    
 -0.14864020    
  0.38822356    
 -7.21042082E-02
 -0.18419166    
 -0.21197046    
  0.27193427    
 -8.26925784E-02
  0.74357814    
 -0.76683515    
  0.19692008    
  4.25603464E-02
 -0.66574788    
  0.46095312    
  2.80125327E-02
  4.32505123E-02
  0.20067076    
 -0.47260466    
 -0.26028275    
  0.37187421    
  0.61903954    
 -0.27549323    
 -0.34977692    
  0.19782567    
 -3.65582295E-02
  0.24835522    
 -0.48758486    
   1.2293242    
  -1.0170500    
  4.27880846E-02
  3.09303720E-02
 -0.45488927    
  0.23428039    
  5.53979948E-02
 -8.10420588E-02
  0.16154389    
  0.23958249    
 -0.35048366    
 -0.19724728    
  0.22764394    
  0.19521259    
  0.11613982    
 -0.17707142    
  5.10319173E-02
 -0.13282163    
  0.15739180    
 -3.96083482E-02
 -0.24484174    
  0.10406894    
  0.42845491    
 -0.62012261    
  0.21465620    
 -0.17327188    
 -2.73992028E-02
  0.16008545    
 -0.22462463    
  0.33647284    
  0.10536055    
  0.12095269    
 -0.32056609    
  0.19483903    
 -0.45198518    
  0.46150967    
 -0.44658402    
  0.25951132    
  1.13640772E-02
 -0.32411930    
  3.83188613E-02
  0.29703709    
  0.21077771    
 -0.36121094    
  9.88455266E-02
 -5.89974271E-03
 -9.94606018E-02
  0.34020063    
 -0.36000198    
  0.35065722    
 -0.44863665    
  0.16251822    
  0.11221241    
 -0.24574427    
 -1.43880164E-02
  0.63726681    
 -0.51466352    
  0.28768244    
  0.17589031    
  0.11419265    
 -0.24312562    
  0.45614663    
 -0.63663483    
  0.18506452    
 -0.22428568    
 -0.16083899    
  0.29437131    
  2.95584239E-02
  5.20206802E-02
  7.11407512E-02
 -0.57584131    
  0.63013440    
 -0.62252986    
  0.46430570    
 -0.47191039    
  8.76482427E-02
  2.75888145E-02
  0.22450341    
  0.24889585    
 -0.23272344    
 -7.20541403E-02
 -0.26870617    
  0.49414632    
 -0.41468200    
  0.10535981    
 -9.15668085E-02
  0.23674999    
 -4.98725511E-02
  0.20941283    
 -4.23588939E-02
 -0.43969885    
 -6.15583435E-02
  0.42640832    
  3.80231064E-08
 -2.09426507E-02
 -0.17284341    
 -7.84707665E-02
  0.26706210    
 -0.21407011    
  1.91690382E-02
 -0.11383533    
  2.10531596E-02
  0.14817978    
 -3.03981397E-02
 -3.13499048E-02
  4.97004315E-02
 -0.10199852    
  0.37595052    
 -0.11720707    
 -0.15070148    
  1.19752381E-02
  9.09719914E-02
  8.33818540E-02
 -6.72090054E-02
  5.33271814E-03
  0.10109646    
  9.18077007E-02
 -0.52407157    
  9.86722410E-02
 -7.66919330E-02
  0.19670935    
 -0.24116226    
  0.49709493    
 -0.22084285    
  0.76787108    
 -0.82097983    
  7.59102761E-07
  0.14632873    
  5.59948385E-02
 -0.23309459    
 -0.24685931    
  0.40279463    
  6.72090128E-02
 -0.28103805    
  2.61454675E-02
  0.31786746    
 -0.17390597    
 -0.13752894    
  0.56327236    
 -0.48916504    
  0.18924241    
  4.91373893E-03
 -0.12516242    
 -0.20934986    
  0.27908361    
  0.12180523    
 -0.25459632    
  0.30818081    
  0.18954206    
 -0.76008576    
  0.22006117    
  0.36772466    
 -0.53533942    
  0.97442222    
  -1.0116011    
 -0.12062854    
  0.76725525    
 -0.48600385    
 -2.61457507E-02
  0.17010643    
  0.70976776    
 -0.33263329    
 -0.35503373    
  3.22614275E-02
  4.14567478E-02
 -0.18333814    
 -0.24005398    
  0.28768161    
  0.48729470    
 -0.37729496    
 -0.32302168    
 -7.21950084E-03
  0.27675316    
 -5.65126278E-02
  0.22778466    
 -0.38484502    
  5.29927202E-02
  0.32255000    
 -0.33553785    
  0.14571209    
  7.61244670E-02
 -5.93158305E-02
  0.15415074    
 -0.23511878    
  2.96754334E-02
 -1.17648002E-02
  2.33936310E-02
  0.20329550    
 -0.30033982    
  0.34643239    
  0.12675178    
 -0.23111150    
 -2.53179036E-02
  3.03057861E-02
 -3.54476757E-02
  0.22107992    
 -0.61374062    
  0.32880959    
 -0.14141253    
  0.38844299    
 -0.19354379    
  1.03618810E-02
 -0.16799250    
 -0.11625942    
  2.03403123E-02
  0.27416867    
 -0.16612594    
  0.28163999    
 -0.52609229    
  0.22621618    
  0.13735820    
  0.24953057    
 -0.37469265    
 -0.15718575    
  0.26617607    
  4.77544926E-02
 -5.19557949E-03
 -0.16989973    
 -6.19197777E-03
 -0.16142271    
 -1.47068296E-02
  0.24221930    
  0.14077333    
 -0.21309392    
  4.28192541E-02
  0.29810643    
 -0.48162666    
  0.47717267    
 -0.28174734    
  0.37948990    
 -0.44679421    
  0.76045036    
  -1.0190253    
  0.45866919    
 -0.21283336    
  8.51009133E-07
  0.14864053    
  2.72497628E-02
 -0.30576497    
  0.24480511    
 -7.71903023E-02
  0.38886762    
 -0.37659794    
  0.16799083    
  0.21278104    
 -0.39304325    
  0.12189030    
 -3.33361067E-02
  0.11715535    
 -0.15750666    
 -0.17295296    
  0.35036179    
 -7.67646506E-02
 -0.16753833    
  0.12959236    
  2.18595956E-02
  3.19183730E-02
  6.09329641E-02
 -0.10919911    
  0.19867155    
  0.20679462    
 -0.52806747    
  1.23462826E-02
  0.38271379    
 -0.34066540    
  0.14231651    
 -0.51594132    
  0.18658581    
  0.20453247    
 -9.70451459E-02
  0.12553851    
  0.18885504    
 -0.25864929    
  9.20190290E-02
  2.06364348E-07
  0.17589018    
 -0.18693973    
  0.84491420    
  -1.0406588    
 -0.10686316    
  0.34075925    
 -1.61726382E-02
 -0.11507014    
  0.47608295    
 -0.78015870    
  0.69314748    
  3.21107166E-07
 -0.26319090    
 -0.53439885    
  0.74673170    
 -0.47523379    
  0.94523805    
 -0.83917934    
  0.40336651    
 -0.21477602    
  0.29158041    
 -0.29158148    
 -0.22054365    
  6.89936131E-02
  0.87040502    
 -0.63401741    
 -0.17185098    
  0.22767951    
 -0.44940293    
 -2.87782308E-02
  9.06551108E-02
  0.29267001    
  0.29140607    
 -0.10991418    
 -0.50806403    
  0.69314682    
 -0.60097730    
  0.43235439    
 -0.36546004    
 -0.19415696    
  0.20585163    
  1.72915719E-02
  9.39647862E-08
  6.09608628E-02
  0.53630465    
 -0.88685423    
  0.27809510    
  0.25835493    
 -0.16989851    
  7.63726681E-02
  0.51669091    
 -0.87196523    
  0.17881867    
 -0.20002201    
  0.56368929    
 -0.60749233    
  0.16475430    
 -3.87144014E-02
  8.81082192E-02
  0.21102233    
 -3.47422101E-02
  6.83201179E-02
 -0.17480195    
 -0.13192667    
  6.39046915E-03
 -9.34003070E-02
  0.64662737    
 -0.41097531    
 -0.30065781    
  0.51826036    
  0.33329281    
 -0.66798860    
  0.21691324    
 -0.33547187    
  0.62814230    
 -0.67833149    
 -8.43403712E-02
  0.24685936    
  7.81185552E-02
  0.18904188    
 -0.11122591    
 -4.93242629E-02
 -6.97947815E-02
  0.11912055    
  0.13952996    
 -0.16663116    
  0.14785215    
  5.53137809E-02
 -0.29518303    
  0.18632980    
  7.23211765E-02
  1.84331462E-02
 -0.52925926    
   1.1946268    
  -1.1566001    
  0.40546551    
 -0.31969795    
  0.34426916    
 -0.28445089    
  0.23977870    
 -0.17121503    
  0.29069036    
 -0.16092980    
 -0.37421173    
  0.16941725    
  0.17798333    
 -0.25209025    
  0.13702103    
  0.15240780    
  0.30068573    
 -0.71667808    
 -4.87904251E-02
  0.77319032    
 -0.32957327    
  9.67671946E-02
 -0.15739284    
 -4.65209298E-02
 -0.35328004    
  0.52763295    
  0.43825459    
 -0.54361469    
 -5.12935929E-02
 -0.15805653    
  0.12233960    
  0.79941636    
 -0.49818996    
 -8.90520588E-02
 -0.37647849    
  0.44285303    
 -0.23700102    
  0.27745584    
 -0.40767068    
  0.50418139    
 -0.53785390    
  0.10398900    
  0.15415119    
 -0.10008378    
  8.40832815E-02
 -0.43825513    
  0.34830645    
 -2.98522264E-02
  0.74337941    
 -0.58663452    
 -0.13279147    
  5.74874878E-02
 -9.36351269E-02
  9.36360508E-02
 -0.18343882    
  0.28935879    
 -0.34454507    
  0.77155191    
 -0.63890731    
  0.52806759    
 -8.80106390E-02
 -0.42159531    
  0.13124195    
 -0.14970420    
  4.84943539E-02
  4.62512970E-02
 -4.03515920E-02
 -0.15906556    
  0.14722931    
 -0.21130843    
  0.38566276    
  2.41322994E-07
  3.92210521E-02
 -0.10109677    
  3.14152911E-02
 -0.30501261    
  9.97495353E-02
  0.40546513    
 -0.12095252    
  0.68597895    
 -0.84569997    
  0.26793525    
 -0.49949464    
  0.48225245    
 -0.22859263    
  0.16115242    
 -0.46536392    
 -0.11778322    
  0.76933652    
 -0.61518651    
  0.79815012    
 -0.70935482    
  0.19530888    
  4.72528301E-02
  0.31424895    
 -0.42246258    
  0.98794663    
 -0.85441506    
 -5.12940846E-02
  2.59754304E-02
 -0.42096910    
  0.15860580    
 -8.33809450E-02
  4.25593406E-02
   1.2122715    
 -0.89888114    
 -0.26592442    
 -0.25510645    
  0.69314712    
 -0.45810899    
  0.13858591    
 -0.11191781    
  0.23880975    
 -0.30686375    
  0.75459993    
 -0.67998886    
  0.14004536    
 -0.21465753    
  0.24266943    
 -0.20128493    
 -0.16093077    
 -0.17284247    
  8.14937279E-02
  6.72519282E-02
  0.26921999    
 -3.15475315E-02
  9.76380259E-02
  0.44349244    
 -0.20191583    
 -0.35863361    
 -6.55726576E-03
  0.36974731    
 -0.20066997    
  0.39053991    
 -0.49590066    
  0.24027942    
 -0.16309009    
 -0.25213042    
  0.62467927    
 -0.41934127    
 -0.27380633    
  0.30910522    
  0.32317236    
 -0.71429020    
  8.98565352E-02
  0.44127488    
  8.19743201E-02
 -5.22682704E-02
 -0.38853630    
  0.24167614    
  0.10705403    
 -0.11841771    
 -0.10219183    
 -0.13534069    
  0.11617155    
  0.49390906    
 -0.32784766    
 -2.20999159E-02
 -3.98917645E-02
  7.82523453E-02
 -5.38999029E-03
  7.79617727E-02
 -0.30788398    
  0.16285981    
 -1.74934510E-02
 -5.89974271E-03
  0.33816147    
 -0.51223367    
  0.12557730    
 -3.79791111E-02
  0.76471728    
  -1.0632097    
  0.21791339    
 -0.13453010    
  0.47000387    
 -5.12940846E-02
 -2.66673919E-02
  3.19183730E-02
 -0.17710033    
  0.20294118    
 -0.12482230    
 -1.74934510E-02
 -4.20478135E-02
 -4.38933261E-02
 -0.10109626    
  0.29826340    
 -0.13503531    
   1.3096342    
  -1.6424983    
  0.43036318    
  1.08705126E-02
  2.13917159E-02
 -0.21786638    
 -4.02735062E-02
 -5.63522689E-02
  0.34060356    
 -4.75014821E-02
 -0.27159610    
  0.18113884    
  0.36316299    
 -0.25662008    
 -0.25283498    
  6.62501976E-02
  0.38822356    
 -0.11995959    
 -0.34138709    
  0.14722931    
  0.33135703    
 -0.46488771    
 -7.04508796E-02
  0.68582129    
 -0.14197043    
 -0.29904577    
  0.21511087    
  0.19983242    
 -0.25671971    
 -9.19016376E-02
  0.10642982    
 -0.23159184    
  0.27395132    
 -0.27395108    
  5.31089753E-02
 -0.10280879    
   1.3102242    
 -0.92839086    
 -0.20163798    
 -0.50024289    
  0.87327349    
 -0.27193341    
 -0.13353123    
 -0.22039965    
  0.17544781    
 -0.24639972    
  0.33961937    
  0.23252377    
 -0.38493136    
   1.1286441    
  -1.3533138    
  0.46234116    
 -0.21357502    
 -0.21868987    
  0.21868834    
  0.22789483    
 -0.58968478    
  0.57054466    
  9.22315195E-02
 -0.19384165    
 -0.12516235    
 -6.07986841E-03
 -0.12313350    
  0.27028954    
 -3.75373699E-02
 -0.28950447    
  0.40789488    
  0.14018406    
 -7.44322911E-02
  9.05063562E-03
 -0.16092980    
  1.05271824E-02
 -7.61233866E-02
  0.47984245    
 -0.60613489    
  0.33463946    
 -0.18048818    
  0.24703142    
 -0.33904970    
  0.32609171    
 -0.59389186    
  0.44911796    
 -0.19955416    
  6.53042942E-02
  0.25259128    
 -0.29965734    
  8.65086988E-02
 -3.94425876E-02
 -0.21741374    
  8.22382644E-02
  0.19647615    
 -7.86925852E-02
 -9.82382670E-02
  0.32721347    
 -0.41481155    
  0.26452956    
 -0.42456546    
  0.50751477    
 -4.98731807E-03
  0.51879334    
 -0.54925388    
  0.94474798    
 -0.80543423    
  8.58899578E-02
 -0.48242536    
  0.18786120    
  0.19057412    
 -0.35863361    
 -1.98018942E-02
  5.82683049E-02
  0.26381439    
 -0.32877183    
  7.12267682E-02
 -0.15519214    
 -3.71792093E-02
  0.34830648    
 -7.78162405E-02
  0.16971853    
  0.53777611    
 -0.78561318    
  0.33647275    
 -0.47717237    
  0.42681867    
 -0.24930346    
  0.35184377    
 -0.27087423    
 -9.92061943E-02
  0.16374446    
 -1.57478135E-02
  0.38946491    
 -0.66139877    
  0.40082526    
  0.64307743    
 -0.69559544    
 -0.30084068    
  0.15320350    
  6.06243797E-02
 -0.32583451    
 -0.16034189    
 -0.23407292    
  0.78244561    
 -7.83688501E-02
 -0.13353136    
 -0.24512289    
  0.41599229    
  0.17707238    
 -0.32339939    
  9.25510377E-02
 -0.37018257    
  0.44468573    
 -0.19159515    
 -0.25308990    
  0.35907248    
 -0.35907128    
  0.56075746    
  0.12031690    
 -0.73870438    
  0.76664948    
 -0.29031104    
 -0.15327337    
  0.18945362    
 -7.37170875E-02
  8.38189721E-02
 -0.27602547    
  8.86664465E-02
  0.41950777    
 -0.46285877    
  0.15776157    
  9.77638662E-02
 -5.02627455E-02
 -8.04719105E-02
  0.11093183    
 -0.30788398    
  0.27225772    
 -0.28595731    
  0.11701691    
  0.20456745    
 -0.42312026    
  0.58438855    
 -0.31209150    
  6.19921945E-02
  0.41453129    
 -0.39827067    
  0.33877391    
 -0.34416375    
  0.11236271    
 -0.32208276    
 -9.79797915E-02
  1.45995235E-02
  0.41028473    
  6.06254116E-02
 -0.12516320    
 -0.13720138    
  0.12689178    
 -0.21926494    
  0.21926516    
 -0.12102696    
  0.50024384    
 -0.31889692    
 -0.14685997    
 -9.47453603E-02
  0.12808229    
 -0.34195083    
  4.51210625E-02
  0.38065025    
  0.19975691    
 -0.26195303    
  0.15796258    
 -0.15796335    
 -7.20541403E-02
 -1.73919983E-02
 -0.18583706    
  0.13176855    
 -2.50022504E-02
  0.10788823    
  0.35097721    
 -0.23825713    
 -0.24625203    
  0.50038153    
 -0.24906652    
  0.19653018    
 -0.23252276    
  1.04168365E-02
 -0.28595731    
 -7.14596510E-02
  0.18847594    
  3.02128922E-02
 -1.80177260E-02
  4.15485352E-02
  0.19004396    
  0.23841129    
 -0.52609223    
  7.41070658E-02
  0.30098632    
 -0.44821709    
  2.04783678E-02
  0.13268648    
 -0.14629173    
  0.43692815    
 -4.06381600E-02
  7.54237026E-02
 -0.34333238    
  0.16101165    
  5.11543266E-03
 -0.19671027    
  0.29849243    
  0.61156702    
 -0.93521810    
  0.15324084    
 -0.25365967    
  0.37689146    
 -0.13976119    
 -2.24735551E-02
  6.06243797E-02
 -2.71017458E-02
  7.91971385E-02
  0.27747825    
 -0.71649420    
  9.02865604E-02
  0.24731044    
  0.32354820    
 -0.12543476    
 -0.30472425    
  0.50077558    
 -0.24323052    
 -0.25131440    
  0.20179941    
  0.38322261    
 -0.31931913    
 -0.47191039    
  0.46234116    
 -0.11179128    
 -0.33539754    
  0.43752667    
 -0.19207798    
  0.76409882    
 -0.62178236    
 -0.23468940    
  0.13272494    
 -0.19941683    
  0.21622384    
 -0.21622394    
  0.32657158    
 -4.06146832E-02
 -0.12102696    
  0.67544717    
 -0.86835140    
  0.18703827    
 -0.18703873    
  0.19873413    
  0.15082315    
  4.40161265E-02
   1.0841542    
 -0.21588789    
 -0.91228253    
 -0.13926291    
  2.27290802E-02
 -0.24014200    
  0.53062826    
 -0.40336704    
  0.11848205    
  3.83610278E-02
 -0.36593419    
  0.41830257    
  4.48954850E-02
 -0.33940300    
  6.82674767E-03
  0.12756051    
  5.96927758E-03
  0.56301123    
 -0.56301230    
  9.09719914E-02
 -0.10898951    
  0.31458929    
 -0.61651438    
 -8.23068619E-03
  0.23464759    
  0.57903403    
 -0.54056823    
 -9.90911126E-02
  0.29287696    
  9.38969031E-02
 -1.90478601E-02
  0.14310108    
 -0.36264583    
 -0.20533825    
  0.53838319    
 -0.52378404    
 -2.19796151E-02
  0.42744383    
 -0.10161041    
 -0.12516235    
  0.30122641    
 -0.39653572    
 -0.15860486    
  0.12470268    
  0.15316498    
  0.16340637    
 -4.10305932E-02
 -0.35443416    
  0.40047780    
 -8.33814144E-02
  8.83695707E-02
 -5.10307141E-02
  1.04168365E-02
 -0.22573848    
  0.25131515    
  2.00012513E-02
 -0.19627894    
  0.10294814    
  0.71465319    
 -0.59205073    
  0.58135545    
 -0.50279361    
 -0.47445884    
  0.33135706    
 -0.24256141    
  0.18449803    
 -6.74417391E-02
  2.86555551E-02
  5.49586192E-02
 -8.94453451E-02
  6.78231344E-02
  9.38192010E-02
  9.90144536E-03
 -0.30256993    
  0.29267001    
 -0.33349189    
  0.13005234    
  0.12588039    
 -0.12588102    
  0.28003040    
 -0.28003171    
 -1.22707738E-02
  0.25951123    
 -0.40546599    
  0.13353069    
  0.99325204    
  -1.0779922    
  0.64077938    
 -0.41085514    
 -3.29696275E-02
  3.29708606E-02
 -2.73982622E-02
  0.15415074    
  1.88675784E-02
 -0.20118995    
 -4.67928909E-02
  0.16012119    
  1.51904374E-02
  6.79877326E-02
 -0.28611910    
  0.35854840    
 -3.10437772E-02
 -0.22089303    
 -5.78204468E-02
  3.50904875E-02
 -0.14177592    
  0.30573034    
  1.45069677E-07
 -0.29257187    
 -0.32995775    
  0.47000292    
 -0.26520988    
  0.46536383    
  0.10582595    
 -0.54198986    
  0.20718937    
  1.73909310E-02
 -0.33074078    
  0.52827340    
 -3.84665765E-02
 -4.91362391E-03
 -9.82700065E-02
 -0.15868929    
  0.44501275    
 -0.25951064    
  2.61102207E-02
  6.96802959E-02
 -0.19587483    
  0.17645618    
 -0.34138709    
  0.22176278    
  0.20867486    
 -0.38989243    
  0.32982779    
  8.66146907E-02
 -0.12545373    
 -0.12088145    
 -8.75201672E-02
  4.76276018E-02
  0.39376882    
 -0.49140671    
 -1.94178652E-02
  0.12285443    
  6.70650378E-02
  0.10751995    
 -0.35114324    
  0.11086190    
  8.85536596E-02
  6.55978099E-02
 -0.32176536    
  0.33229330    
  5.22121880E-03
 -0.12169722    
  0.29792371    
 -0.32173324    
  0.57837194    
 -0.40715566    
 -0.31339070    
  4.08227555E-02
  0.28768229    
  0.19885087    
 -0.26605988    
  0.11122490    
  0.17912692    
 -0.53785390    
  7.89874718E-02
  1.88093260E-02
  0.44404888    
 -0.65025580    
 -0.13026443    
  0.72312808    
  8.48426254E-08
 -0.49132720    
 -0.13254631    
  0.13254578    
  0.46134579    
 -0.35667491    
  0.31222343    
 -0.25196430    
 -3.57172824E-02
 -0.13613243    
  0.51912475    
 -0.19062009    
 -0.15082335    
  0.19004396    
 -0.16138805    
  0.22201376    
 -0.16172135    
 -0.10064381    
  7.36881942E-02
  0.14237267    
  0.61684960    
 -0.50912166    
 -0.52511179    
 -4.41247895E-02
  0.29703709    
 -2.25997400E-02
  0.53565800    
 -0.73063052    
  0.17768075    
  8.36139023E-02
 -0.21382926    
  0.12438346    
  0.30507347    
 -0.47692433    
  6.06248491E-02
  0.42060015    
 -0.36963403    
  0.22686388    
  0.33717883    
 -0.50964868    
  7.91374892E-02
 -0.12118510    
 -1.85770858E-02
  0.41376424    
 -9.98665467E-02
 -0.43324527    
  0.15616164    
  0.14550681    
  9.90917385E-02
  0.57830799    
 -0.70914739    
 -8.99484754E-02
  0.14740531    
  0.71573263    
 -0.38946459    
 -0.30616650    
 -0.27942428    
  0.23361413    
 -6.45377934E-02
 -0.16251872    
  0.10536023    
 -0.23052438    
  0.23638853    
 -0.39673069    
  0.13026500    
  3.00768316E-02
  7.14581907E-02
  0.27028954    
 -0.25659063    
  0.25131503    
  1.57475956E-02
  5.19487355E-03
  0.25073817    
 -0.63823158    
  0.20620713    
  0.67433739    
 -0.73186159    
 -6.80540428E-02
  4.13850285E-02
  0.38728318    
 -0.15874822    
 -3.27890553E-02
  0.52735496    
 -0.13306321    
 -0.22127353    
 -0.28457159    
 -0.28561401    
  0.38035950    
 -0.17893763    
 -0.11441054    
  0.25886136    
 -6.02591373E-02
 -0.21386908    
  0.55741584    
 -3.58788483E-02
 -0.12638147    
 -2.62488946E-02
 -9.47787091E-02
  0.71626920    
 -0.50134599    
  4.70625889E-03
 -0.31143534    
  0.31143656    
 -9.34349373E-02
 -7.49005452E-02
  0.21868970    
 -0.18589926    
 -4.95966114E-02
 -0.31633732    
  0.25217631    
 -0.16322808    
 -1.54558663E-07
 -8.12245980E-02
  0.55741584    
 -0.14683504    
  0.19834931    
 -0.28907734    
 -2.25997400E-02
 -0.27443686    
 -0.12817577    
  0.17946759    
  0.26784426    
 -0.29683059    
  0.24063750    
 -7.18872175E-02
  0.30766678    
  0.12031690    
 -0.25189370    
 -0.16374472    
  9.36360508E-02
 -2.83313226E-02
  5.73078962E-03
  0.19180116    
 -4.33799066E-02
 -0.23803289    
  0.31389737    
 -0.50626999    
  0.33755475    
  0.23923001    
 -0.20731130    
  0.33871350    
 -0.60738003    
 -4.19651382E-02
  0.96915442    
  -1.0055225    
  0.29322180    
  0.14861055    
 -0.43445197    
  0.31845352    
  2.63860319E-02
 -0.20124891    
 -0.10041935    
  0.46027312    
 -0.15860574    
  0.14066812    
 -0.47818100    
  5.67519888E-02
 -7.88944960E-02
  0.32251683    
 -0.22314373    
 -0.18502821    
  0.51569140    
  0.17338242    
 -0.49731123    
  0.49731225    
 -0.35376418    
 -5.98988272E-02
  0.11641049    
 -5.65126278E-02
  0.15082315    
 -0.19237113    
  0.19735985    
 -0.50751454    
  0.23464759    
  0.56054896    
 -0.26797685    
 -3.98062207E-02
 -5.20953834E-02
  4.18908708E-02
 -2.07253266E-02
 -6.48871958E-02
 -8.14395398E-02
 -0.19328995    
  0.71496648    
 -0.67179459    
  0.32737669    
  0.23022464    
 -0.22516091    
  0.26856121    
 -0.34734136    
  0.33958966    
 -0.25075850    
  0.33647180    
 -0.33148426    
 -3.03054638E-02
  0.53514284    
 -0.84529698    
  0.16705415    
 -0.22462463    
 -6.28106079E-07
 -0.13459077    
  0.50231481    
  2.53180694E-02
 -0.12216735    
 -9.47453603E-02
 -0.16874884    
  0.45332024    
 -0.18419166    
 -0.36150277    
  5.49155883E-02
  0.13543877    
 -1.34232091E-02
  0.22314440    
 -0.22314373    
  0.10873399    
  0.48876551    
 -0.51953828    
  2.46918146E-02
 -0.20202717    
  0.10610714    
  0.34791249    
 -0.13692217    
  0.11778279    
 -0.12871192    
 -3.92206050E-02
  0.17275247    
 -0.26236501    
  0.70865178    
 -0.14191778    
 -0.53596085    
  0.30122641    
 -0.26550850    
 -0.23638943    
  0.51526004    
 -0.26148051    
 -0.37156376    
  0.24294643    
 -0.26826456    
  0.18658581    
  0.39357361    
 -0.40786058    
  0.29663450    
 -8.94453451E-02
 -5.40678836E-02
  0.35482144    
 -0.38617125    
 -0.21205838    
 -0.22906654    
  0.69808590    
 -0.44567066    
  0.14974485    
  1.96719263E-02
 -0.18492217    
  0.20421623    
  0.29086179    
 -0.16532317    
  0.35947978    
 -0.38797119    
  0.14502600    
 -5.65698110E-02
  0.14274840    
 -0.23700102    
  0.27304032    
 -0.58425349    
 -0.13580176    
  0.34937647    
  0.77318943    
 -0.79260778    
  0.40328428    
  7.97064230E-02
 -0.63823158    
  0.23074898    
 -0.21559639    
  0.47094342    
 -0.23139346    
  0.64465237    
 -0.71195745    
  0.35793972    
 -0.33293933    
  0.27837873    
 -0.41014951    
  0.14403853    
  0.22800937    
 -0.33744276    
 -8.51584449E-02
  0.28768286    
 -4.54628281E-02
 -0.19166800    
  0.24266943    
  0.13904138    
 -0.11718144    
  2.13917159E-02
  0.17435317    
 -0.34719673    
  0.31099266    
 -4.93746029E-07
 -0.24409916    
  0.86561650    
 -0.95798957    
  0.10986728    
  0.20800093    
  2.32032463E-02
 -9.21591092E-03
 -0.22778440    
  5.10020517E-02
 -0.35430962    
  0.24956353    
 -6.98695034E-02
  7.59851113E-02
  0.12049023    
  1.07525252E-02
  2.11656187E-02
  0.24898514    
 -0.24376355    
 -9.27093327E-02
 -0.25951186    
  0.57536441    
 -0.35074016    
 -0.21724319    
  0.43920395    
  0.56971997    
 -0.56028587    
  0.11934697    
 -1.25786839E-02
  0.14141187    
 -0.55961502    
  0.40972987    
 -0.28910223    
  3.35228629E-02
 -0.15414980    
  0.81944072    
 -0.36803839    
 -0.24898396    
 -9.32189524E-02
  0.23001592    
 -9.07541141E-02
 -0.43850493    
  0.27598575    
  0.39759126    
 -0.20067091    
 -0.13976119    
  1.10500045E-02
  0.42001078    
 -0.34081370    
  5.06404229E-03
 -0.20067136    
 -0.11086345    
  0.42142975    
 -0.38752663    
  0.19337153    
 -0.28402498    
  0.52243686    
 -0.23841086    
 -9.20179188E-02
  6.41622022E-02
 -5.21866903E-02
  0.20391183    
 -0.46806371    
  0.54286581    
 -0.28468430    
  0.18531154    
 -0.42810783    
  0.19997582    
  0.38441205    
 -0.26662794    
  0.34437731    
 -0.20461576    
  0.25077796    
 -0.46550325    
  1.19049465E-02
  3.48873138E-02
  0.30748472    
 -0.26278400    
  0.14237267    
 -0.21605997    
  0.23948066    
  4.96718846E-02
 -0.27745599    
 -5.83121506E-03
 -1.17648002E-02
 -2.39524841E-02
  7.59102761E-07
  0.21217422    
 -0.28768188    
  0.15694828    
 -0.23155932    
  0.16216597    
  0.32442403    
 -0.45198432    
 -2.75870357E-02
  0.10605904    
  0.23936409    
  8.98958296E-02
 -0.24487031    
  0.11970786    
  0.83179373    
 -0.95150089    
  5.07152416E-02
 -0.21357325    
  0.41673937    
 -0.51682270    
  0.33000752    
  0.26858220    
 -0.38299146    
 -4.96990234E-02
  0.17486255    
  0.39290881    
 -0.53026682    
  0.23896839    
 -0.25754571    
  0.54159760    
 -0.53536665    
  0.21691324    
 -9.43105221E-02
 -0.31365755    
  0.35667416    
 -8.79695788E-02
 -0.37156376    
  0.84729749    
 -0.52884334    
  0.10354118    
 -0.17904800    
  0.54551142    
 -0.60613602    
  0.35806251    
  0.19358505    
 -0.35097763    
  0.26759556    
 -0.42744327    
  0.84443641    
 -0.34974024    
 -0.48805225    
  1.96719263E-02
  0.18340401    
 -0.13895145    
 -6.23129308E-03
  8.38806555E-02
  0.18805234    
 -0.50292009    
  1.56253055E-02
  0.65361601    
 -9.73284990E-02
 -0.20661370    
 -0.15962929    
  0.10343637    
 -3.52985524E-02
  9.69421789E-02
  7.83693418E-02
 -0.18735857    
  4.73468751E-02
  7.24552050E-02
 -0.10775357    
  0.17027400    
 -0.30465999    
 -8.57673958E-02
  5.79866394E-02
  2.77799126E-02
  0.77213514    
 -0.73846292    
  0.29098845    
 -0.23309459    
  0.17184949    
  7.10956678E-02
 -5.54297529E-02
 -0.16893955    
 -3.75037082E-02
  6.77172467E-02
 -0.17520423    
  0.30351433    
 -0.24163738    
  0.42744422    
 -0.33821368    
  0.15240780    
  8.04451406E-02
 -0.12323212    
  8.38189721E-02
 -0.15164156    
  0.26998302    
 -0.30569983    
 -0.32682154    
  0.13353205    
  0.13077040    
  0.24484271    
 -0.16430394    
  0.24667458    
 -0.48783630    
  0.14763623    
  0.28276846    
 -0.26978070    
  5.64405397E-02
  0.10962025    
 -0.15962929    
  0.11493005    
 -0.29725066    
  0.33096206    
  0.19057412    
 -0.18506487    
  3.24346684E-02
 -0.34609288    
 -0.18081859    
  0.45525587    
  0.46283540    
 -0.54002541    
  0.21570896    
  9.48585644E-02
  0.11122596    
 -0.23127337    
  0.46488890    
 -0.37236461    
 -0.27688736    
  0.11025669    
  0.28905508    
 -0.38107267    
  0.16612716    
 -0.38027540    
  0.35443440    
  0.12300572    
 -0.49247670    
  2.98536438E-02
  0.17494078    
 -9.71629694E-02
  9.09718499E-02
  0.23180200    
 -0.27625424    
  0.69638830    
 -0.69638956    
 -0.13167854    
  0.10536131    
  0.79148269    
 -0.33405817    
 -0.33816138    
  0.42692947    
 -0.62957364    
 -2.94144601E-02
  5.79866394E-02
  0.25365958    
 -0.12189049    
 -1.86927412E-02
  0.41589302    
 -0.15207842    
  1.43888071E-02
 -0.12675086    
 -3.85715105E-02
 -0.17783655    
  0.30432194    
 -0.18430461    
  0.23262314    
 -4.72748745E-03
 -8.91678780E-02
 -5.19557949E-03
  0.18492243    
 -0.10008422    
 -0.10589296    
 -0.13049571    
  0.70818502    
 -0.50092417    
 -0.20121725    
  9.03324576E-07
  0.87947649    
 -0.98751760    
  0.10199993    
  0.20726089    
 -0.35737950    
  0.46470770    
 -1.89790967E-07
 -0.33913058    
  0.33913040    
 -4.52558510E-02
 -0.23948026    
  3.46848220E-02
  3.35228629E-02
  0.27663252    
 -0.63645142    
  0.79772025    
 -0.35363927    
 -7.87803307E-02
  0.40728527    
 -0.30356467    
 -0.10371930    
 -6.78228736E-02
 -0.22900799    
  0.28030273    
  0.18232228    
 -0.21049237    
  0.10307131    
 -5.16787730E-03
 -0.32104871    
  0.31063181    
 -4.82665598E-02
 -1.66204292E-02
 -0.39159539    
  0.16003592    
  0.22595724    
 -5.18847778E-02
  0.30818081    
 -0.25629497    
 -0.18457140    
  0.22853456    
 -9.58479047E-02
  0.58712864    
 -0.39890799    
 -0.51409942    
  0.55256605    
  2.79091559E-02
 -9.11899433E-02
 -0.23705836    
  6.77172467E-02
 -0.24116226    
  0.63865930    
 -0.65392560    
  0.79194820    
  0.24315114    
 -0.62451833    
  8.31778795E-02
  2.77789757E-02
 -0.36519107    
  0.21256082    
  0.15718587    
  5.74105047E-02
 -0.32113969    
  0.33816147    
 -4.22850717E-03
 -4.32970300E-02
 -0.42332286    
 -0.12967695    
  0.30294883    
  0.14763571    
  9.79802087E-02
 -0.18499200    
  8.20977762E-02
 -0.12024838    
 -1.68068223E-02
 -0.24167605    
  0.47717267    
  0.60206938    
 -0.79877919    
 -0.14603212    
  0.29707092    
 -0.16747947    
 -0.28584152    
  0.21724387    
  0.16340637    
 -0.19343920    
  0.10414044    
 -0.12260225    
  3.05843502E-02
  0.72574228    
 -0.25423372    
 -0.21752122    
 -0.27222532    
  4.20479886E-02
  0.25782934    
 -9.53099430E-02
 -0.49429679    
  0.22641706    
  0.32614920    
  4.15772162E-02
 -0.31056702    
 -7.03170374E-02
  2.61454675E-02
  0.20884913    
 -0.11061016    
 -2.73715528E-07
  0.20066997    
 -0.19484025    
   1.1101727    
 -0.68932277    
 -0.23562589    
 -0.15093444    
  8.09067413E-02
  2.55775824E-02
  0.13668330    
 -0.36235589    
  0.46683407    
 -0.13580129    
 -6.09090067E-02
 -0.29576707    
  0.27625373    
  0.12487357    
 -7.67867491E-02
 -0.56550181    
  0.53692800    
 -2.94134542E-02
 -0.31969795    
  6.62501976E-02
  7.41070658E-02
 -6.13698550E-02
 -8.58621523E-02
  0.56452954    
 -0.55083013    
 -0.18641196    
  0.33177710    
  2.32559890E-02
  0.17848317    
 -0.31365743    
  0.18560617    
 -7.36879706E-02
  0.44393125    
 -0.20445073    
 -0.11778378    
 -0.13950232    
  0.86089158    
 -0.64134735    
 -0.40306440    
  0.51226312    
 -0.39049092    
  0.17486255    
 -0.24067520    
  1.35144200E-02
  0.32392949    
 -0.13491856    
 -0.18900989    
  0.25354832    
 -0.20124891    
  0.14776103    
 -2.78566200E-02
  7.08735362E-02
  0.23361513    
 -0.13353129    
 -3.88392545E-02
 -0.22067203    
  5.98976538E-02
  0.30354360    
  1.70217734E-02
 -0.23695174    
 -1.07519533E-02
  0.70122224    
 -0.53250724    
 -0.13679750    
  0.29290375    
 -0.48258328    
  6.13679960E-02
 -0.43261620    
  0.90707392    
 -0.61481494    
  7.89874718E-02
  0.33556843    
  4.85743284E-02
 -0.49091092    
  2.09058281E-02
  0.40316308    
 -2.80385185E-02
 -0.36825112    
  0.38236845    
  0.70706850    
 -0.96709824    
  6.45378083E-02
  3.35228629E-02
 -6.82084858E-02
  0.12689178    
 -0.27908322    
  0.30466115    
 -7.87803307E-02
  0.17500931    
 -0.22544058    
  6.13013916E-02
 -0.12660518    
  0.15327312    
  3.10909394E-02
  6.89929277E-02
 -0.37037459    
  0.46568406    
 -0.26063338    
 -0.16450419    
  0.31059599    
  6.57516792E-02
 -0.33738109    
  0.16411082    
 -0.40817180    
  0.52053416    
 -0.52869821    
  7.11760521E-02
  0.35591111    
  2.63860319E-02
 -0.13950232    
  0.22911380    
  0.19415578    
 -0.29951599    
 -0.22446771    
  0.49210882    
 -0.14341326    
  0.26523596    
 -0.34294400    
 -0.16430394    
  4.08220701E-02
  0.13851938    
 -8.29482898E-02
   1.1409463    
  -1.3243508    
  0.11054139    
  0.17551568    
 -0.34627709    
 -0.26720321    
  0.11075055    
  0.21667020    
 -0.19276519    
  0.22471650    
  0.84189266    
 -0.63268167    
 -0.32228819    
  0.45134482    
 -5.53129725E-02
  0.31802246    
  0.23275244    
 -0.41783613    
 -0.26444033    
  0.11236271    
  0.30918860    
 -0.31889692    
 -0.44781289    
  0.31218895    
 -5.74870557E-02
  0.23139381    
  0.25910890    
 -0.56415445    
 -0.12177212    
  0.34872991    
 -0.37792966    
  5.75707816E-02
 -7.24954903E-02
  0.36714551    
 -7.01091588E-02
  0.46158835    
 -0.27369514    
 -7.19730854E-02
 -0.20343931    
  0.80276698    
 -0.77867025    
 -0.17520423    
   1.0301255    
 -0.63655227    
 -0.29890901    
  0.14953250    
  0.25808123    
 -0.45382631    
  0.28599152    
 -0.47918317    
  0.36076498    
  0.13851938    
 -0.15001257    
  0.33564642    
  1.23208398E-02
 -0.39531195    
  0.13580208    
 -0.18550058    
 -0.26045543    
  0.26045594    
  0.43269223    
  0.41642413    
 -0.74630743    
 -9.01516229E-02
  0.68366855    
 -0.35894480    
  2.66240846E-07
  5.74105047E-02
 -0.60685098    
  0.15302499    
  0.21227442    
 -9.74974036E-02
  0.81226820    
 -0.90037513    
  0.42715755    
 -0.17292345    
  0.51794273    
 -0.76561958    
  0.15694828    
 -0.16350512    
  0.15790384    
  0.39794624    
 -0.58251774    
  8.41921344E-02
 -7.07683414E-02
  0.93739963    
 -0.41070089    
 -0.20461576    
 -0.30883813    
  0.20722787    
 -7.78162405E-02
  0.18904188    
 -9.53109935E-02
 -0.25659063    
  0.80258071    
 -0.48970827    
 -0.36166343    
  0.18232067    
  0.22789483    
 -0.40309837    
  0.38877854    
  6.96338192E-02
 -0.35731491    
  0.18658532    
  3.14152911E-02
 -9.17081013E-02
 -0.29334804    
  0.12114507    
  0.34791249    
 -9.52462852E-03
  0.13412970    
 -0.35250050    
  0.26053146    
 -0.29074439    
  0.28152895    
  0.10951877    
 -0.36680391    
  0.46550298    
 -0.21752122    
 -0.26002973    
  0.27395132    
 -5.68871684E-02
 -3.98062207E-02
  0.82604414    
  -1.1892658    
  1.44927707E-02
  0.28046209    
 -0.25209025    
 -6.50053322E-02
 -3.80273834E-02
  0.40287784    
  7.48482123E-02
 -0.29411283    
  0.10406894    
  0.15581086    
 -0.47499046    
  0.37018278    
  0.15809007    
 -9.38960388E-02
 -0.15674396    
 -1.83498412E-02
  0.24994205    
 -0.19004406    
  0.18038133    
 -0.19207798    
 -9.23732072E-02
  0.10406894    
  0.16571191    
 -0.21334036    
  0.58371371    
 -0.35570392    
 -0.27801931    
  0.62689769    
 -2.77797077E-02
 -0.44496742    
 -3.35233547E-02
  0.40924576    
 -0.25185406    
 -4.46723588E-02
  0.42057899    
 -0.87546802    
  0.88871366    
 -0.49667105    
 -0.18340412    
  4.44517583E-02
  7.76500851E-02
 -7.92966546E-07
  0.10363500    
 -0.14469714    
  0.12902950    
  5.25018107E-03
 -0.20241657    
  2.53170896E-02
  7.23202154E-02
  6.74414933E-02
 -0.19765642    
  0.10071326    
 -0.35582042    
  0.17946759    
  9.53093246E-02
  0.29092315    
 -0.35114324    
  0.52452481    
 -0.31387198    
 -0.35907128    
  0.58778650    
 -0.46027389    
  0.14403853    
  0.76660174    
 -0.85583198    
  0.24163890    
 -0.15240780    
  0.13657489    
 -0.28061551    
  0.38171133    
 -0.21357502    
  9.63926762E-02
  0.32482132    
 -0.52129674    
  1.95447598E-02
 -0.11617070    
  0.27675316    
 -9.80603993E-02
 -0.24613304    
  0.45339397    
 -0.33647305    
  0.25970757    
  0.14805348    
 -0.16955908    
  6.82680234E-02
 -0.30647084    
  0.23275292    
 -0.23275322    
  0.50390542    
 -0.13830538    
  5.12935482E-02
 -0.13613293    
 -7.57110417E-02
 -0.29143441    
  0.56497186    
  0.10150710    
 -0.53954870    
  0.15320350    
 -7.06183761E-02
 -0.10943302    
  4.00055833E-02
  0.24256153    
  0.78845781    
 -0.38128433    
  -1.0650520    
  0.19706355    
  0.50593531    
 -9.23731849E-02
 -1.08106751E-02
 -0.13353136    
  0.48311615    
  3.39013673E-02
 -0.52951831    
  0.54422420    
 -0.62952113    
 -0.14732517    
  0.47198632    
 -1.49625670E-02
 -3.58101800E-02
  0.26795790    
 -0.58381140    
  0.55961615    
 -3.31979878E-02
 -2.99805738E-02
 -0.15487552    
 -0.34156224    
  0.18825634    
 -5.47256470E-02
  0.35854840    
 -9.61835459E-02
 -0.10642972    
 -0.31112695    
  7.27345655E-03
  0.28768227    
 -0.15234163    
  4.93936613E-02
  0.64375395    
 -0.73846292    
  0.23499443    
 -0.43199268    
  0.45271793    
 -0.27578744    
 -1.36052584E-02
  0.13438641    
  0.27107739    
 -3.72129269E-02
 -0.36142471    
  0.29277125    
  0.11495975    
 -0.50032341    
  0.30065671    
 -0.32329994    
  0.72692186    
 -0.17277305    
 -8.70121419E-02
 -0.10058672    
  0.11484008    
 -0.39374077    
  9.23844027E-07
  0.54654402    
 -0.32200211    
  7.53044635E-02
  5.05161658E-02
 -0.24430235    
  0.51834434    
 -0.56336796    
  0.10601822    
 -4.23030853E-02
 -8.36494043E-02
  6.51157336E-07
 -9.86722186E-02
  0.44658408    
 -0.15336160    
 -0.11090141    
  0.88621354    
 -0.72678632    
  8.08517560E-02
  0.12744488    
 -0.52806669    
  0.17869253    
  0.23638801    
 -0.17754823    
  0.20118913    
 -0.51394552    
  0.48068833    
 -0.26381516    
 -0.11307770    
  0.39128050    
 -0.20544425    
  0.11583110    
  0.35927603    
  3.57183069E-02
 -0.30538157    
 -0.16532317    
  0.27780235    
 -0.23383871    
  0.16788119    
 -1.83484275E-02
 -0.30637479    
 -7.16920495E-02
  0.22853456    
 -0.37371618    
  0.53704095    
 -0.21858843    
  1.69022270E-02
 -8.14395398E-02
 -5.60886413E-02
  0.23841180    
 -0.27763095    
 -0.12783360    
  0.29898244    
  7.04907104E-02
  0.29290375    
 -0.48893094    
  0.40334004    
 -0.52511179    
  0.45915395    
 -0.39641544    
  0.27578720    
  0.35821238    
 -0.34294400    
  0.36070713    
 -0.54910862    
  0.72907943    
  7.09516257E-02
 -1.65749416E-02
 -0.75342369    
 -0.23205948    
  0.57443082    
 -0.34830761    
  0.30975822    
 -0.45698905    
  2.72132158E-02
  8.36493298E-02
  5.40668890E-02
  1.73909310E-02
  0.20223729    
 -0.42681849    
  0.16539173    
 -0.16539273    
  0.34364110    
 -0.44980016    
  0.74763566    
 -0.36646241    
 -6.78228736E-02
 -0.15123013    
 -7.77770057E-02
 -2.98531447E-02
  0.22918683    
  5.27982190E-02
  0.26016435    
 -8.26165155E-02
  7.82005116E-02
 -0.21104832    
 -0.22587913    
  4.68314774E-02
  9.94608030E-02
  0.36726952    
 -0.13587570    
 -0.33741152    
 -0.11122497    
  0.30228111    
  0.13692304    
 -0.25810745    
 -0.18847607    
  0.15731940    
 -0.28347111    
  0.72620821    
 -0.35203922    
  0.22660521    
  0.19605206    
 -6.25206828E-02
 -0.37176546    
 -0.17185047    
  0.21197106    
 -8.19178894E-02
  0.12588039    
 -0.13815099    
  0.29689908    
 -0.11663779    
 -0.13795939    
  0.13795853    
 -1.55839082E-02
 -0.16467777    
   1.1349795    
  -1.1727195    
  0.26826373    
 -0.26187354    
  0.16411082    
  0.17780766    
 -0.18867600    
  1.08705126E-02
 -8.45576823E-02
  0.67234391    
 -0.67824376    
 -0.11261940    
 -8.28061029E-02
  0.20132427    
  0.12689178    
 -0.46689984    
  0.87063581    
 -0.45149076    
  5.80637120E-02
 -0.21040542    
  0.38414192    
 -0.27625409    
 -2.88207345E-02
  0.10008403    
  0.23052363    
 -0.32477665    
  0.19004396    
 -0.17848362    
 -2.91565247E-02
  0.10654259    
 -5.33359405E-03
 -2.28819886E-07
  7.71596506E-02
 -0.33153474    
  0.23275292    
  0.13762146    
  0.51652342    
 -0.48373434    
 -0.47462323    
  0.34699950    
  0.36812767    
 -0.20430069    
 -0.28030220    
 -7.32043535E-02
 -0.27510357    
  0.54522687    
  7.44531229E-02
 -3.18926387E-02
  2.28850804E-02
  2.67876387E-02
 -0.11668176    
 -0.27782953    
  0.18449803    
  4.25588749E-02
  0.56850457    
 -0.80211943    
  0.24911897    
 -0.27578744    
  3.32258716E-02
  0.12285443    
  0.31897905    
 -0.30178738    
 -3.46858315E-02
 -4.20478135E-02
  0.38271379    
 -0.27796704    
  0.19057412    
 -0.27107868    
  0.90302968    
 -0.59607303    
 -5.43114655E-02
  0.57739693    
 -0.89178854    
  0.19602840    
 -0.25506130    
  0.72309959    
 -0.67045486    
 -0.10821448    
  0.26784426    
 -0.21905273    
  0.83851326    
 -0.27598649    
 -0.39966723    
 -4.13028859E-02
   1.0680285    
  -1.4093328    
 -7.93368593E-02
  2.71510277E-02
 -8.37707520E-02
  4.74025086E-02
  0.25234246    
  0.23600940    
 -7.06183761E-02
  0.58371371    
 -0.49619350    
 -0.32757333    
  0.44845584    
 -0.20232143    
 -0.14309998    
  0.30501267    
  0.87632757    
  -1.0690125    
  0.25270200    
 -0.23412548    
  0.62656164    
 -0.72987831    
  0.20252503    
  0.29184034    
 -0.38493136    
 -0.17261204    
  0.84418744    
 -0.11895171    
  6.12432547E-02
 -0.42546502    
  0.33213410    
 -0.16507988    
 -0.27353677    
 -5.18847778E-02
  5.89942979E-03
 -8.59416276E-02
 -0.11538230    
  0.15312175    
  0.33293843    
 -0.31458873    
 -0.10199852    
  0.54901284    
  0.25217584    
 -0.51182991    
 -4.62815240E-02
 -0.18442991    
  0.47473907    
 -0.46843070    
  0.58358520    
 -0.48200586    
 -5.24909310E-02
  0.18032382    
 -3.56271230E-02
 -8.09058771E-02
  0.11653411    
 -7.79607296E-02
  0.12675175    
 -0.39834777    
  0.29298767    
  0.13353209    
 -0.48492932    
 -2.28138287E-02
  0.29725158    
 -4.08228897E-02
 -0.18232246    
  0.65677935    
  0.49965271    
 -0.98008126    
 -8.75556543E-02
  0.45020124    
 -0.20763941    
 -0.11394508    
  0.59984607    
 -0.57151556    
  0.30978248    
 -0.30978203    
 -4.57225293E-02
  0.17645618    
  0.10683031    
 -0.45513695    
  0.29287696    
 -0.14469714    
  3.52985784E-02
  3.96659710E-02
  0.17768170    
 -0.17214149    
 -0.24267058    
  0.25365958    
  3.22614275E-02
 -0.45425552    
  0.18232135    
  0.21757294    
 -0.19695239    
  0.37086001    
 -0.19650614    
  0.16793260    
  1.43888071E-02
  0.12935647    
 -0.16819531    
 -0.27131593    
  0.53899676    
 -0.33420151    
 -0.13580079    
  0.52526647    
 -0.39477047    
  0.21459611    
 -0.65524805    
   1.1284655    
 -0.68781447    
 -0.30196828    
 -4.41247895E-02
  0.57348245    
 -8.39350000E-02
 -7.65919834E-02
 -0.36883125    
  0.80209810    
 -0.51082546    
  0.11179179    
  0.57866418    
 -0.75714761    
 -0.27625355    
 -2.29894500E-02
  0.37662891    
  0.55657130    
 -0.47489390    
 -0.24294692    
 -0.27115321    
  0.28972960    
 -0.28156614    
  8.56548473E-02
  0.37515965    
 -6.35128766E-02
 -7.36879706E-02
  0.41327730    
 -0.34506926    
 -4.49521877E-02
 -0.22458155    
  0.53779680    
 -0.37852001    
 -2.48465408E-02
  0.40755981    
 -0.54198986    
  0.29663450    
 -0.23389648    
 -6.99578747E-02
  0.53233212    
  0.14621672    
 -0.35877874    
  6.12442158E-02
  5.77074140E-02
 -0.26002973    
  6.04323950E-03
 -0.22918610    
  0.36422139    
 -0.45123366    
  0.38599381    
 -0.26180184    
 -0.17504810    
  0.36101413    
  2.39532441E-02
 -0.11926270    
  0.33647227    
 -0.35667410    
 -4.87910323E-02
  3.50905135E-02
 -1.38882389E-02
 -0.12656310    
  0.59306389    
 -0.10633549    
 -8.12624469E-02
 -4.32505123E-02
  0.12451310    
  6.14854358E-02
 -4.69566174E-02
 -0.14458050    
  0.72862124    
 -0.61331016    
 -0.31105554    
  3.97394672E-02
  6.47263136E-03
 -0.13076955    
  0.19329138    
  0.17216949    
 -7.41078109E-02
  0.37194273    
 -0.23361558    
 -0.14937669    
  2.19791122E-02
  0.30652544    
 -0.43386528    
  0.22561000    
  4.08707990E-07
 -2.49381755E-02
 -0.35379329    
  0.30727369    
  0.11484008    
  5.05856238E-02
 -3.65332179E-02
  1.38574168E-02
 -0.36721572    
  0.50418139    
 -0.42771026    
  0.41967821    
 -0.22012360    
 -0.59282464    
  0.63223815    
  0.16034295    
 -0.63324893    
  0.18361287    
  0.35473841    
 -0.16172135    
  4.67618182E-02
 -7.37170875E-02
  0.14237267    
  0.78153962    
 -0.71729785    
 -0.18499200    
 -1.07519533E-02
  0.15954098    
  0.41006324    
 -0.43337309    
  0.15280235    
 -0.47243661    
  0.52372938    
 -0.28768218    
 -8.00419599E-02
 -0.25848314    
 -9.81924012E-02
  0.24512246    
  5.43937832E-02
 -0.18703873    
 -0.10457245    
  0.52178794    
 -0.41721624    
  0.10748657    
  0.21161143    
 -0.16191188    
  0.43531778    
 -0.72098279    
  3.95309143E-02
  0.63324934    
 -0.31691137    
  0.82526523    
 -0.55467784    
 -0.12861767    
 -8.16786811E-02
  7.18262866E-02
 -0.22686328    
  0.18645288    
  0.11663731    
 -0.17500837    
  0.19768578    
 -0.47991738    
 -0.11506967    
  0.71326888    
 -0.43785724    
  0.19051860    
  5.46038896E-02
 -0.11778282    
 -0.10294703    
 -7.50361010E-02
  0.29092315    
 -6.51858971E-02
 -0.30686375    
  6.80535808E-02
  0.23880975    
 -5.32035455E-02
 -0.16606086    
  0.38152522    
 -0.18850870    
 -0.24600856    
  0.14536561    
 -0.23795922    
  0.11279621    
 -0.26570249    
  0.47000384    
  5.80637120E-02
  0.10689728    
 -0.22084285    
 -0.10280879    
  0.26187390    
 -0.39086562    
  0.17869253    
 -0.27763101    
  0.22154312    
 -0.17465888    
  0.61374074    
 -0.25782934    
  0.62967753    
  -1.0486022    
  0.40817225    
 -4.42058183E-02
  0.37292603    
 -0.53179681    
  0.20846702    
 -0.29849225    
 -0.17366342    
  0.32781419    
  8.90789181E-02
  8.70106369E-02
 -7.01091588E-02
  0.14533277    
 -0.55359483    
  0.58685160    
 -6.26706630E-02
 -0.25344810    
  0.37509432    
 -0.14683504    
 -0.26083532    
  8.25858191E-02
 -0.27958569    
  0.30368152    
  0.15415101    
 -0.22825782    
  0.18658532    
  1.58322528E-02
  8.52650106E-02
 -0.41755643    
  0.18596531    
  0.11441116    
  4.75014113E-02
  5.02615795E-02
  0.14571160    
 -8.85526910E-02
 -0.32542157    
  6.39046915E-03
  0.34643239    
 -0.15040314    
  4.10316885E-02
 -0.22440119    
  5.50588928E-02
  0.39348891    
 -0.49357226    
  8.20657387E-02
 -0.19328995    
  0.35520241    
 -0.10880367    
  0.39390388    
 -0.24965425    
 -5.62816449E-02
  0.14660379    
 -0.41689464    
  0.14722931    
  0.18430428    
 -0.29098833    
  0.48805189    
 -0.10716809    
  0.25782955    
 -0.51432848    
 -7.27599040E-02
  0.16220421    
  0.12547852    
 -2.87104882E-02
 -0.33066404    
  3.32258716E-02
  0.83034819    
 -0.85015023    
 -0.23151135    
  0.82299566    
 -0.27910867    
 -0.26676354    
 -7.95129016E-02
  6.66915178E-02
  0.45374316    
 -0.26072693    
 -0.18019550    
 -0.10041935    
  0.22032294    
 -3.44864950E-02
 -9.82382670E-02
 -0.12344342    
  0.12344434    
 -0.13815099    
  0.18232092    
  0.32405019    
 -0.26998281    
  0.46045563    
 -0.31385103    
  2.00012513E-02
  0.58060992    
 -0.71839464    
  0.55961537    
 -0.46224254    
 -0.14389506    
  0.22789483    
 -0.43187645    
  0.16142346    
 -0.22159193    
  5.28431349E-02
  0.27473137    
  0.33006713    
 -0.16086581    
 -0.15808976    
  0.13422151    
 -3.94136831E-02
  2.89149398E-07
 -0.13425036    
 -0.11562999    
  0.54756182    
  0.15521613    
 -0.89417267    
  0.99151444    
 -0.29446858    
 -0.41327795    
  0.20173995    
 -0.36772504    
  0.35319686    
 -0.11900315    
  9.92986858E-02
 -5.62816449E-02
  0.10483476    
  1.87804252E-02
 -0.15570205    
 -8.50370303E-02
  6.85977936E-02
 -9.25508067E-02
  0.14107780    
  3.10909394E-02
  2.02029496E-02
 -0.40796828    
 -7.81650841E-02
  0.38631213    
  6.93602040E-02
 -0.10307208    
 -1.14935888E-02
 -0.25545236    
  0.39546528    
  6.32823035E-02
 -0.44393075    
  0.25213119    
  5.69734443E-03
  0.11778380    
 -0.10088078    
  1.11107398E-02
 -1.67127158E-02
  2.22233459E-02
  0.30538198    
 -0.57491463    
  0.66394788    
 -0.83624858    
  0.36178914    
  0.12831025    
 -0.49868312    
  7.47242793E-02
  0.31334952    
 -0.10471181    
  0.48050025    
  6.60438240E-02
  0.42039058    
 -0.76213950    
  3.12524326E-02
 -6.35128766E-02
  0.11838967    
 -8.08528587E-02
  0.12361451    
  3.20401713E-02
 -0.12967789    
  5.48762493E-02
  0.55265677    
 -0.21065240    
 -0.76460683    
  0.43226370    
  2.84369960E-02
 -0.34869665    
  0.14750625    
  8.74882713E-02
  0.15489849    
 -0.43043885    
  6.87325094E-03
  0.29450834    
  8.78604203E-02
  0.61543852    
  -1.0116011    
  8.64331871E-02
  0.82707661    
 -0.78345680    
 -0.20951733    
  0.68938059    
 -0.12014402    
 -0.20731130    
 -0.24832645    
  0.33838719    
 -0.17185098    
 -0.30294868    
  0.18871199    
  0.22695796    
 -2.05135029E-02
 -0.20644374    
 -0.32004672    
  0.13133684    
  0.55300033    
  0.14780979    
 -0.65568888    
  0.56380910    
 -0.20346409    
 -0.31015405    
  0.23011300    
  0.18232228    
 -0.32542157    
  0.48747817    
 -0.26433486    
 -1.55049134E-02
 -2.63870042E-02
 -0.16220497    
  9.58818793E-02
  0.10307131    
 -0.29112521    
  0.70684636    
 -0.53028738    
  0.14502600    
 -0.19845176    
  0.25672069    
 -3.84665765E-02
 -0.32090789    
  0.35937485    
  0.28532112    
 -0.29004827    
 -0.21019487    
 -4.17979099E-02
  0.20840183    
  5.82759071E-07
 -0.27782953    
  0.14571209    
  2.23467741E-02
  0.52835029    
 -1.97376106E-02
 -0.70989817    
  0.19574533    
  0.64185405    
 -0.65302640    
 -0.21893801    
 -0.10303214    
  0.20278172    
 -1.27382213E-02
  0.33921519    
 -7.58653507E-02
 -0.36444622    
  0.24419770    
  5.93173690E-02
  0.12762341    
 -0.43825582    
  0.27871424    
  0.14093670    
 -4.80858162E-02
 -0.67847782    
  0.42786515    
  3.11555937E-02
  8.23998600E-02
  7.61244670E-02
  1.04168365E-02
  2.55775824E-02
  0.32120499    
 -0.52187622    
  0.21570896    
 -0.24705847    
  0.53474110    
  8.91856179E-02
 -0.83598518    
  0.23721726    
  0.49454498    
 -0.17778558    
 -0.37428200    
  0.22839372    
 -0.37707630    
 -0.16566673    
  1.78569499E-02
   1.4081767    
 -0.78370607    
 -2.39823312E-02
 -0.22192989    
  6.45378083E-02
 -0.27264473    
  0.46345273    
 -0.22549403    
  0.37359014    
 -0.51895493    
  0.39406291    
 -8.61774310E-02
 -0.27443671    
 -1.32444706E-02
 -0.38566327    
  0.94337195    
 -6.70858920E-02
 -0.25951064    
 -0.47106308    
 -9.78553072E-02
  0.14745192    
  0.27958408    
 -1.22707738E-02
  0.12733959    
 -0.10898951    
  0.36632517    
  0.41383362    
 -0.65499568    
  0.15338685    
 -0.55618054    
   1.0494220    
 -0.54986000    
 -7.03815147E-02
 -0.13950232    
  0.23386501    
 -0.70746738    
  8.29962268E-02
  0.75325137    
 -0.66845483    
  0.37520182    
 -0.19695239    
  0.18005075    
   1.1080372    
 -0.96531504    
 -4.02064994E-02
  3.03057861E-02
 -0.39064941    
  0.42967865    
 -0.29247743    
  2.53170896E-02
  0.48550820    
 -0.55673468    
 -0.18366557    
  0.68505019    
 -0.13005245    
 -0.41243291    
  0.13090608    
  8.23998600E-02
  7.08735362E-02
 -5.27647603E-03
  5.25048847E-07
 -7.12637454E-02
  5.52628227E-02
  0.14489192    
 -0.36669105    
  1.99343525E-02
  0.30883804    
 -9.09712240E-02
 -0.22446771    
  0.11851836    
  0.40153566    
 -0.66979903    
  0.52153671    
 -4.67382260E-02
 -2.42145713E-02
 -0.22436935    
  4.79130857E-02
  2.88197640E-02
  4.98726554E-02
 -0.13895145    
  0.22686388    
  0.82729685    
 -0.86770761    
 -0.30501261    
  0.37948892    
 -0.22434121    
 -6.17473200E-02
  1.26578128E-02
  0.36481804    
 -4.00941484E-02
 -0.37634823    
  0.39436674    
 -0.41443396    
  3.97394672E-02
  0.31963447    
 -6.32811859E-02
 -0.13425036    
 -5.31090088E-02
 -0.20810623    
  0.33860150    
 -0.16126888    
 -0.20763850    
   1.0805005    
 -0.52308470    
 -0.34354562    
  0.24160577    
 -9.72631946E-02
 -2.17397828E-02
  5.86836003E-02
  0.74119669    
 -0.58778685    
 -0.35350624    
  0.50574970    
 -0.23080602    
 -0.29411283    
 -0.26430112    
  0.68470812    
 -0.27087423    
  0.64768481    
 -0.53733635    
 -0.22813185    
  0.29546475    
 -5.74316457E-02
 -0.12024838    
  1.10500045E-02
 -0.29873255    
 -0.13459077    
  0.34730843    
  1.78043749E-02
  0.92565888    
 -0.85197026    
  7.87816644E-02
 -1.01520233E-02
  8.78604203E-02
 -7.26708919E-02
  0.21202688    
  1.13630563E-07
 -0.54950511    
  0.15616164    
 -6.21309802E-02
  8.51009133E-07
  0.52987373    
 -0.46173680    
  0.37917447    
  3.22608948E-02
 -0.30907246    
 -0.20971981    
  0.66611838    
 -0.65287316    
 -6.10349961E-02
  0.27359673    
 -0.10064381    
  0.24869697    
  7.08259717E-02
 -0.38014802    
  0.18232083    
  0.13157579    
 -0.42622623    
  0.23565194    
  0.23084874    
 -0.31135258    
 -0.41751361    
   1.0425231    
 -7.65768141E-02
 -0.67599332    
  0.24600877    
 -0.23922984    
  0.34989533    
 -0.34989539    
  0.23922907    
  0.44031173    
 -0.60785019    
  0.20921081    
 -5.77580184E-02
  1.60854720E-02
 -0.10654324    
  0.56383324    
 -0.68309617    
  0.19885135    
  0.27115303    
 -0.12405176    
 -0.23859322    
 -0.38179469    
  7.59855732E-02
  0.32361376    
  3.46848220E-02
  0.28055409    
 -0.40118158    
  0.33004084    
 -0.20374729    
  1.12364683E-02
 -6.93927258E-02
  0.57236600    
 -0.18097080    
 -0.50544137    
  0.32392949    
 -0.27162969    
 -8.64327624E-02
  0.25054336    
 -4.98725511E-02
 -2.29899697E-02
 -0.33531043    
  0.71326888    
 -0.47559604    
  7.41070658E-02
  0.92340857    
 -0.74905455    
  0.65751958    
 -0.64263099    
 -0.42285687    
  0.50327867    
 -8.53593051E-02
 -0.12648334    
  9.63314697E-02
 -2.06200331E-02
  0.51705575    
  6.89931065E-02
 -0.46826524    
 -8.70106220E-02
 -0.26438633    
  0.10008255    
  0.19415574    
 -0.44292289    
  0.50929815    
 -8.61774310E-02
 -0.40796828    
  0.60681909    
 -0.30421066    
 -0.17567752    
 -4.05468829E-02
  0.41689408    
 -0.22884151    
 -6.49203286E-02
 -8.25870857E-02
  0.11851836    
  0.25782934    
 -2.29890067E-02
 -0.20015472    
  0.22314383    
 -0.29987690    
 -0.28156614    
  0.30580866    
 -0.25818133    
  0.86703497    
 -0.65167463    
  8.96122381E-02
  5.69734443E-03
 -0.25782844    
  0.37561294    
  1.50383301E-02
 -0.27942428    
  0.30399528    
 -0.51569211    
  0.23767243    
  0.17589082    
 -4.39623035E-02
 -0.17783655    
  0.52150697    
 -0.41950664    
 -0.17869110    
  0.11617155    
  8.05379823E-02
  0.48916438    
 -0.29500839    
 -0.21217376    
  0.21706466    
 -0.21706375    
  0.11441116    
 -0.36054340    
  0.87028700    
 -0.73966640    
  0.28768244    
 -0.14231651    
  0.38566270    
 -0.45255730    
 -1.90473236E-02
  0.29247752    
  3.29448543E-02
 -3.29449214E-02
 -0.12739831    
 -0.14603212    
  9.58818793E-02
 -0.27443686    
  7.49012548E-03
  0.20810643    
  0.14632873    
 -5.37768900E-02
 -0.32329994    
  0.23074898    
  0.57422715    
 -0.68973923    
 -0.11523543    
 -0.11302391    
  0.36178914    
  6.34222478E-02
 -1.12357568E-02
   1.1154196    
  -1.2163960    
 -6.27017580E-03
  0.43642753    
 -0.38136852    
  0.25131515    
 -7.19730854E-02
 -6.68636188E-02
 -0.12445324    
  0.17121597    
 -0.15924069    
  0.34830669    
 -0.15415095    
 -4.00050245E-02
 -0.13645141    
  4.01208065E-02
  0.15093504    
  2.85737589E-02
 -8.82927254E-02
 -0.25572023    
  0.52005434    
 -0.33883780    
 -3.94425876E-02
 -0.12861712    
  0.18991871    
  0.32871994    
 -0.28121886    
  0.14824209    
 -4.45382111E-03
  3.07717379E-02
 -0.12921134    
  0.35667461    
 -0.42813337    
 -0.38971657    
  0.30702424    
  0.13926236    
 -0.20456672    
 -0.23393773    
  0.56072241    
 -2.23714821E-02
 -0.19415581    
  0.14310095    
  0.16228113    
 -0.40344208    
  0.26002958    
 -0.15648933    
 -2.20999159E-02
 -7.53970593E-02
  0.32609171    
 -0.30818057    
 -5.93566848E-03
 -0.33647248    
  0.54522687    
 -0.12323212    
  7.87816644E-02
  0.16705401    
 -0.29626665    
  5.73078962E-03
  0.70168221    
 -0.13636865    
 -0.18883653    
 -0.36511353    
  0.12216786    
 -0.17435431    
  5.93475765E-03
  0.43844604    
 -0.43254629    
  0.11647575    
  9.48341787E-02
  0.24014100    
 -0.51207554    
  6.64894506E-02
  0.29641601    
 -9.09717008E-02
 -0.22911444    
 -0.19801213    
  0.66726756    
 -0.79145825    
  0.54174787    
 -0.50922358    
  0.39204291    
 -2.73982622E-02
  0.17768170    
 -8.23702291E-02
  8.23715553E-02
 -0.36669105    
  0.20006055    
 -0.25524691    
  0.31909737    
  8.40006694E-02
 -0.42460373    
  0.17869253    
  2.98526734E-02
 -0.16598542    
 -2.26450666E-07
 -2.81717665E-02
  0.40069109    
 -0.18904191    
 -4.73453663E-02
 -0.13613243    
  0.26129508    
 -2.16219332E-02
  0.52385479    
 -0.70290315    
  0.39890787    
 -0.37948880    
  0.33463946    
 -0.45002136    
  0.28588277    
  0.12675175    
 -0.66497606    
  0.18540406    
  0.52153671    
  0.19817679    
 -0.19817744    
 -0.46181735    
  0.44802544    
 -9.71634388E-02
 -0.22186820    
  0.65418118    
 -0.42722321    
 -0.22060964    
  0.35350513    
  0.32369217    
 -0.50335163    
 -2.69552991E-02
  0.11838967    
 -1.46697648E-02
 -0.32277256    
  0.24600877    
 -0.39225453    
  3.86145785E-02
  0.49247724    
  0.16205573    
 -0.80994719    
  0.46556979    
  0.13005330    
  7.06178173E-02
 -0.28768131    
 -0.16430397    
  0.43825442    
 -0.43825582    
  0.15822323    
  0.11506955    
  7.83693418E-02
  0.43354255    
 -0.54506338    
 -0.21197046    
  0.32850432    
  9.95087903E-03
  1.47424806E-02
 -7.07357898E-02
 -0.14632717    
  0.18735962    
  0.38344890    
 -0.19611467    
  0.29080227    
 -0.46813574    
  9.90144536E-03
 -0.43040425    
 -4.65204120E-02
  9.81917679E-02
  1.42858550E-02
  0.29826340    
 -0.42674330    
  0.80733985    
 -0.68597955    
  0.38136774    
 -3.98062207E-02
  4.95148003E-02
  0.18473412    
 -0.35839847    
  0.49693695    
 -0.56224108    
 -8.98032039E-02
  0.13771695    
  3.44864987E-02
  4.42068949E-02
  0.48675427    
 -0.36477676    
 -7.96440318E-02
 -0.12689205    
 -4.20478135E-02
  0.15852405    
 -0.12831035    
 -0.20398231    
  0.37833670    
  0.44468617    
 -0.40066966    
 -5.91304936E-02
 -0.23977849    
  0.48996466    
 -9.09716636E-02
 -0.67173374    
  0.38260773    
 -4.73453663E-02
  6.45378083E-02
 -1.71916299E-02
 -0.22603723    
  0.33543655    
 -3.69433984E-02
  3.17479931E-02
 -6.45377934E-02
  4.34844680E-02
  0.46734077    
 -0.70657039    
  0.36876282    
 -0.25398725    
 -3.05834319E-02
 -0.32781410    
 -0.23180191    
  2.15069875E-02
   1.0135335    
 -0.35833150    
  0.78038830    
 -0.72661155    
 -6.48871958E-02
  3.29708606E-02
 -0.38407436    
 -9.13490951E-02
  0.25901484    
  0.33359212    
 -0.10642972    
  0.51189494    
 -0.75939620    
  5.33450730E-02
  0.53899676    
  0.17344409    
 -0.76578599    
  0.12233960    
 -9.53094512E-02
  0.52669883    
 -0.40743560    
  9.04579163E-02
 -0.15776172    
  0.15776157    
 -0.14518276    
  0.45821595    
 -0.23507185    
 -0.11653304    
  0.31127822    
 -0.61025965    
  0.37988836    
 -3.15818414E-02
  0.20697095    
 -0.11995959    
  1.94184221E-02
 -0.11718144    
  0.19574437    
 -0.25704589    
  0.11905973    
 -0.20294158    
  0.13976216    
 -0.26617602    
  0.16923317    
  0.19521259    
 -0.32959896    
  0.27388799    
 -2.63870042E-02
 -5.49585707E-02
 -9.47453603E-02
  0.31675911    
 -0.27419960    
  4.65193205E-02
 -0.10158037    
  0.76297802    
 -0.82793552    
 -8.39646533E-02
  0.30037573    
 -0.18991771    
  0.18991871    
 -0.14518276    
  0.19268346    
 -0.26391116    
  0.32392949    
 -0.16882168    
  0.36639801    
 -0.24733791    
  0.20668252    
  0.23223040    
 -0.47000441    
  9.53094587E-02
 -0.38650781    
  8.11246410E-02
 -6.51450548E-03
  0.13434811    
  5.69734443E-03
 -6.45377487E-02
  0.16705398    
  7.41080493E-02
  0.49933156    
 -0.82915944    
  0.13021423    
  0.39768270    
 -0.23690917    
 -0.19027461    
 -0.22015454    
  0.57022035    
 -0.21578589    
 -0.15852275    
  2.42428910E-02
  0.39543462    
  0.11419265    
 -0.47432870    
 -0.35750124    
  0.10204872    
  0.28954640    
  7.53044635E-02
 -0.18128581    
  0.19159509    
 -0.16705330    
 -0.10199852    
  0.55288190    
 -0.41516477    
  0.15665409    
 -0.32158446    
  7.31230974E-02
  0.28768244    
 -0.36080518    
 -5.67520857E-02
  0.41273764    
 -0.52869821    
  0.49928427    
 -0.24705847    
 -0.10748608    
  0.13883576    
  0.69930100    
 -0.48857975    
 -0.40047812    
  0.40546551    
  3.98458070E-07
  4.96331975E-03
 -0.13778438    
  0.23668791    
  8.92843772E-03
  0.56531411    
 -0.48015562    
 -0.43235457    
  0.31559128    
 -0.27250633    
  0.22073074    
  7.89277628E-02
  0.11778308    
 -0.21622273    
 -0.40793186    
  0.20067152    
  0.23159294    
 -0.28129163    
  0.23705928    
 -8.38181451E-02
  0.26278454    
 -0.12041187    
 -0.15336160    
  1.09896166E-02
 -2.77017988E-02
  2.22233459E-02
  0.12871191    
 -0.37689233    
  0.49949393    
 -0.33135805    
 -8.70122463E-02
 -0.25782868    
  0.47315073    
 -9.32189524E-02
  0.17366330    
 -0.25131440    
  0.11155321    
  3.81515212E-02
  1.06389616E-02
 -4.32505123E-02
  3.26113217E-02
  3.67486589E-02
 -0.34060374    
  0.35086128    
  0.32768759    
 -0.42965201    
  1.12364683E-02
 -1.12357568E-02
 -0.27087566    
  0.32047209    
 -3.83604206E-02
  5.96375018E-02
 -0.15942839    
  0.39720082    
 -0.49436358    
  5.29927202E-02
  1.28213828E-02
  0.26676434    
  0.58507264    
 -0.76058894    
  2.86555551E-02
  0.14686041    
  2.40975879E-02
  7.34272823E-02
 -0.21652813    
  0.19867155    
 -0.17693055    
 -0.27698690    
  0.23302445    
 -2.84911469E-02
 -4.13028859E-02
  0.17627998    
 -0.16430394    
 -9.11220752E-07
  9.09719914E-02
  7.33320341E-02
 -0.18840139    
  0.27077213    
 -8.23702291E-02
  0.29522976    
 -0.80437237    
   1.0468764    
 -0.64421576    
  1.11740753E-02
  0.14458157    
  0.31495127    
 -0.58358556    
  0.23440117    
 -0.43576965    
  0.26236427    
  0.15330505    
 -9.02461708E-02
 -3.96644883E-02
 -0.22603723    
 -0.18232088    
  5.90884723E-02
  0.32587767    
 -6.09951019E-02
  0.45654911    
 -0.29970607    
 -3.83604206E-02
  0.51639694    
 -0.55049014    
  0.82305890    
 -0.90117782    
  0.29546475    
 -3.79194692E-02
  3.79197672E-02
 -2.83045247E-02
 -0.21243554    
  6.30588531E-02
  6.45377785E-02
  9.90917385E-02
 -3.84665765E-02
 -0.20613128    
 -6.21309802E-02
  0.56327236    
 -0.50113940    
  0.18131728    
 -3.06145642E-02
  5.54294959E-02
 -8.70116279E-02
  6.21965043E-02
 -5.03701856E-03
 -0.13497464    
 -6.56959638E-02
 -4.41711023E-02
  0.13835925    
  7.04907104E-02
  0.11370167    
 -0.34209532    
  0.19105546    
  0.16955969    
  9.61441174E-02
 -0.20763941    
 -0.41318712    
  0.53381544    
 -0.31222317    
  0.79071331    
 -0.52978426    
 -0.37252122    
  0.28246093    
 -0.14632717    
  0.38299254    
 -0.13707891    
  9.43441689E-03
 -0.24329913    
  0.10775303    
 -0.24901372    
 -8.63846540E-02
  0.43266103    
 -8.65686908E-02
  0.30873519    
 -0.30342984    
  0.35667473    
  0.23638901    
 -0.54150563    
 -0.18735857    
  0.11441116    
  0.11718258    
 -5.94231114E-02
 -6.31787032E-02
 -0.19765642    
 -0.15746735    
  0.49677470    
  0.19248950    
 -0.53844011    
  0.61338210    
 -0.17297943    
 -0.28055513    
   1.1977036    
 -0.84672594    
 -0.31745407    
  2.17401665E-02
  0.12611216    
 -0.12074976    
  0.34104514    
 -0.25403434    
 -0.25552589    
 -0.12812138    
  0.14069919    
  3.07724420E-02
  0.11980133    
  0.17693156    
 -0.39204133    
  0.11926340    
  5.89942979E-03
 -1.78054124E-02
  0.16520999    
 -3.09295338E-02
 -5.25012519E-03
 -8.79695788E-02
 -0.32277378    
  0.37865403    
 -0.19105509    
  0.41853729    
 -0.26063338    
  1.11740753E-02
  3.27899642E-02
  0.53630465    
 -0.62625319    
  2.89875716E-02
 -0.32059851    
  0.67326576    
 -0.39348987    
  0.43671802    
  0.14310108    
 -0.49977565    
 -0.12883356    
  8.96122381E-02
  0.47712144    
 -0.38441244    
 -0.23361471    
  0.24911897    
  0.29152098    
 -0.58091336    
  0.35393178    
 -0.32025877    
  0.10071326    
  0.79820848    
 -0.52257425    
  8.70116055E-02
 -0.65232438    
  0.14149933    
   1.0728195    
 -0.69077408    
 -0.23386507    
  0.65032697    
 -0.87797189    
  0.36714551    
 -0.16374472    
  0.22925998    
  0.14505020    
 -4.22850717E-03
 -0.13595602    
 -0.31059682    
  0.28602552    
 -7.75581226E-02
  2.12766510E-02
 -0.13503531    
  0.20613189    
 -0.30748397    
  0.45742488    
 -0.36819449    
  7.06168786E-02
 -5.24909310E-02
  5.81562445E-02
 -8.85541067E-02
  0.46536279    
 -0.42899653    
 -5.97091252E-03
 -0.37306094    
  0.37903094    
  0.22789483    
 -0.16447191    
  0.21077771    
 -5.58291674E-02
  0.71210498    
 -0.59485352    
 -0.42263380    
  0.34754279    
 -5.66192456E-02
  2.87109725E-02
 -2.87104882E-02
 -0.17458378    
  1.14944335E-02
 -0.21602622    
  0.14499077    
  0.19451763    
 -0.42073169    
  0.45058525    
 -0.38364631    
  0.25848371    
 -0.11155246    
  8.33816677E-02
  9.39647862E-08
  0.45923147    
 -0.63358408    
 -1.36996303E-02
  0.46134579    
 -0.42744327    
 -0.29213643    
  0.11778259    
  5.40671647E-02
  0.25714490    
  0.14581063    
 -0.10034723    
 -0.10536121    
  0.38046384    
 -0.17475501    
  5.01280138E-03
 -0.10535979    
  0.38299254    
 -0.20066994    
  3.63681279E-02
 -5.50589524E-02
 -0.48138916    
  0.18104920    
  0.22695796    
 -3.09295338E-02
  0.15489849    
 -7.44532123E-02
  0.23562600    
 -0.41505209    
 -0.26294252    
  0.36714551    
 -0.27388838    
 -0.14732517    
  0.14732507    
  0.46313035    
 -9.01502743E-02
 -4.83180322E-02
 -4.55774218E-02
  0.11720661    
 -0.19251110    
  0.16447301    
 -2.88479775E-02
  7.06178173E-02
 -0.17327091    
 -5.55698015E-02
 -0.18117896    
  6.62501976E-02
 -5.94225973E-02
  0.28256693    
  0.27995959    
 -0.21542116    
  0.21153770    
  0.28865400    
 -0.28865469    
 -0.25075850    
  6.29751682E-02
 -0.22549403    
 -0.13858636    
  0.37342629    
  0.34309441    
 -0.55467838    
  0.14921300    
 -0.33845460    
  1.37937190E-02
  0.37298048    
 -0.21492302    
  8.94448385E-02
  0.20261361    
  0.20463298    
 -0.68252826    
  0.14403853    
  0.12049023    
  0.28903279    
 -0.39739960    
  3.55061963E-02
  0.15082315    
 -0.15665412    
  0.72480458    
 -0.65153205    
  9.82706174E-02
 -0.42285687    
  0.62307924    
 -5.81076927E-02
 -0.29053506    
  0.19650659    
 -0.24329913    
  0.25728536    
 -0.12300420    
  0.11836514    
 -0.16115135    
  5.83711229E-02
  0.43592462    
 -0.17039275    
 -0.27069923    
 -0.23880954    
  4.50231247E-02
  0.60097641    
 -0.44413412    
 -0.17588979    
  0.56327236    
 -0.33501312    
 -0.35813299    
  0.48269728    
 -0.10937226    
  8.65920112E-02
 -0.27395108    
  0.31458929    
 -0.41658801    
  0.12001675    
 -0.44183251    
  0.26662850    
  4.16735075E-02
  0.87035358    
 -0.38851559    
 -0.61245823    
  0.55183417    
  1.33042391E-02
 -0.29505128    
  0.53306198    
 -0.44802451    
  0.11294004    
  6.57516792E-02
 -0.22884151    
 -4.08228897E-02
  0.15415101    
  5.94237596E-02
 -0.44718900    
  0.24544904    
  5.71591109E-02
  0.21421506    
 -0.37022004    
  0.14483170    
 -1.69974640E-02
 -0.14090529    
  0.23361413    
 -4.80087101E-02
 -0.16606086    
  0.24484271    
 -7.33310357E-02
 -0.28768137    
  0.36605141    
  3.45709845E-02
 -0.24028049    
  0.77033639    
 -0.92345941    
  8.94067809E-02
  0.47737804    
 -0.51082480    
  0.72987926    
 -0.42199412    
 -0.27443671    
  0.18012635    
 -6.23433925E-02
  0.16164181    
 -0.36883125    
  0.41263372    
 -0.36350051    
 -0.23001637    
  0.43379602    
 -0.30458406    
  0.33755475    
 -0.27159610    
  0.12641320    
  4.87892553E-02
  0.12831025    
 -0.22839275    
  4.50231247E-02
  0.49177784    
 -0.40738928    
  2.28584167E-02
  0.17570905    
 -0.30843285    
  0.29411334    
 -9.05148014E-02
 -0.14715841    
  0.34255138    
 -0.23841086    
  2.06364348E-07
  2.17401665E-02
  6.75584674E-02
  0.39027530    
 -0.74193823    
  0.21164997    
 -0.12941095    
  0.16350572    
 -1.12357568E-02
 -1.13637056E-02
 -0.23031226    
  0.33338338    
 -5.29221669E-02
  2.68118028E-02
  0.15641646    
  0.35123050    
 -0.71244127    
  0.73136812    
 -0.47000337    
 -5.65698110E-02
  0.70105225    
 -0.48321354    
 -0.24464956    
 -6.16433956E-02
 -0.12941095    
  5.75238876E-02
 -0.17613028    
  0.37284026    
 -5.11519564E-03
 -3.65582295E-02
 -0.10064381    
  0.19207732    
  4.74029891E-02
  0.21197009    
 -0.61051571    
  0.33647263    
 -0.35737950    
  2.77799126E-02
  0.24214016    
  0.13554591    
 -0.31143534    
  0.15963067    
 -0.29683059    
 -9.23741236E-02
  0.49292484    
  0.25131458    
 -0.57408696    
 -8.51584449E-02
  0.20067152    
  3.57177705E-02
  0.28328678    
 -0.37509316    
  8.00427347E-02
  0.15836906    
 -0.19451635    
  5.37438504E-02
  0.26415208    
 -5.50589524E-02
 -1.42527865E-02
  6.93122670E-02
 -0.15937185    
  1.55838439E-02
  2.04096679E-02
 -0.18840139    
  3.59317400E-02
  5.71591109E-02
 -0.33314440    
  0.43850520    
  0.21107125    
 -0.14341326    
 -0.37554258    
  0.37554255    
 -0.23607726    
 -7.36522675E-02
  0.21675365    
 -0.14310081    
  0.22668839    
 -0.27518189    
 -0.11855887    
  0.27359673    
 -0.30196828    
  0.47269803    
 -0.35731491    
  0.47559729    
 -0.15481433    
  0.50147969    
 -0.66811091    
 -0.31365755    
  0.56497186    
 -0.32542238    
  0.32968712    
 -0.27219930    
 -8.75201672E-02
 -6.29146919E-02
  0.40978435    
 -0.21562901    
  0.54963470    
 -0.69933915    
  0.47155476    
 -0.41716143    
 -0.25299677    
  0.75910550    
 -0.32378736    
 -0.14196998    
  5.63458493E-03
  0.77664077    
 -0.86467403    
  0.45920897    
 -0.88013023    
  0.53117806    
 -0.11641100    
  0.14351200    
 -9.53104421E-02
 -0.23052438    
  0.18847594    
  0.14269115    
 -4.90557477E-02
  2.21008826E-02
  1.62606798E-02
 -0.10775357    
  0.20988201    
 -0.37204969    
  0.22595724    
  0.55800903    
 -0.72251362    
 -0.39230776    
  0.66329497    
  0.25691018    
  2.69763395E-02
 -0.23943549    
  0.10536075    
 -0.36290622    
  0.70556951    
 -0.69314790    
  2.43923571E-02
  0.28163999    
 -0.22314426    
  0.42793778    
 -0.32030693    
 -0.38776556    
  0.10008428    
  0.22450341    
  7.33320341E-02
 -9.53094140E-02
  0.27931383    
 -0.21999644    
 -0.24832645    
  0.14934605    
 -4.73453663E-02
  0.33213404    
 -0.65058780    
 -3.39014120E-02
  0.10622223    
  4.23468514E-08
  0.46319774    
 -5.51527478E-02
  0.54627234    
 -8.07896331E-02
 -0.59167802    
 -0.17185047    
  0.31339049    
 -0.29277036    
  0.18571748    
 -0.38865826    
  0.35417154    
 -0.18583706    
  7.01842224E-03
 -0.20925429    
  0.36440286    
  0.51679540    
 -0.76725429    
 -1.55040137E-02
  0.37907815    
  5.71591966E-02
  5.40664978E-02
   1.3681890    
  -1.6670978    
  0.14953250    
 -0.14953159    
 -0.13076955    
  0.11778327    
  0.13434811    
  0.12348185    
 -0.15246885    
  0.24869697    
 -0.44285354    
  0.28410441    
  0.40187472    
 -0.41268510    
 -0.11507014    
  9.30911675E-02
 -0.11155246    
 -3.15475315E-02
  0.68348491    
 -0.39100778    
  0.80826873    
 -0.89310819    
 -0.25354841    
  0.38054913    
 -2.32024975E-02
 -0.32434046    
  0.11633973    
  0.39188555    
 -0.55474401    
  6.58139214E-02
  4.36198041E-02
  0.10414044    
 -0.11641100    
  0.56137776    
 -0.38628402    
  0.23037152    
 -0.52324831    
  0.39616179    
  0.30045038    
 -0.23708093    
 -8.22380483E-02
 -0.22911444    
 -0.10735775    
 -1.34232091E-02
  0.23389612    
 -7.20541403E-02
 -0.17544825    
  9.15664360E-02
  0.34092641    
 -0.25704589    
  0.10880201    
 -0.20526400    
  0.12479115    
 -7.53970593E-02
  0.16612716    
  0.14242013    
 -0.65836161    
  0.62689728    
  0.11218683    
 -4.59371693E-02
 -4.28303611E-03
 -0.22529161    
  0.13084048    
 -0.35937417    
  0.23389612    
 -4.93242629E-02
 -0.21893801    
  0.18464944    
  0.20909265    
 -0.52827179    
  0.34216955    
  5.52628227E-02
 -0.11375791    
  0.13503547    
 -2.66673919E-02
 -0.12049022    
  0.18840137    
 -0.29105487    
 -0.11441054    
  5.88396192E-02
  9.53093246E-02
  0.77717787    
 -0.80349451    
  0.23111224    
  5.25048847E-07
  6.15582950E-02
 -0.32657203    
  0.25437462    
 -0.26129556    
  0.26662803    
 -0.35364026    
  5.16718030E-02
  5.59595153E-02
 -4.16728072E-02
  0.20453247    
  0.46347979    
 -0.48687232    
  0.23139381    
  3.68713066E-02
 -0.16172135    
 -8.89479443E-02
  0.20909265    
 -0.46623719    
  0.22163960    
  9.74988416E-02
 -0.31164688    
  7.43427174E-03
  0.16989836    
  0.30010533    
 -0.29387403    
  6.02588803E-02
 -0.22900799    
  0.18109579    
 -0.22621487    
  0.26826370    
  0.38965479    
  9.13185105E-02
 -0.56052458    
  0.13114040    
  0.15972181    
 -0.43445197    
  5.71581945E-02
  0.15414979    
  5.78203611E-02
  0.19349562    
 -0.29387403    
  0.18128587    
  0.16665559    
 -0.18759808    
 -0.16034265    
  0.27518272    
 -0.40782654    
  0.19290337    
 -0.15805653    
  0.25283468    
 -0.21256129    
  0.31365791    
 -0.28768125    
 -6.62489980E-02
  0.28425062    
 -0.26391116    
  0.60552567    
 -0.68221748    
  0.10969801    
  0.48050025    
 -0.42985728    
 -0.20479466    
  0.34294492    
 -2.17397828E-02
 -5.65126278E-02
 -0.11705634    
  6.51379442E-03
  0.16154389    
  4.85262387E-02
  5.62812947E-02
 -3.03054638E-02
 -7.64037082E-08
 -6.35128766E-02
  0.13284737    
  0.12993640    
 -0.52351093    
  0.22172341    
  9.22062546E-02
 -0.14469714    
  1.19049465E-02
 -0.24709702    
  0.21094877    
  0.17924930    
  0.23638909    
 -0.39739960    
  0.13503547    
 -0.12903097    
 -0.29771304    
  0.28566471    
  0.18735962    
 -9.48082879E-02
  0.35057873    
 -0.55864275    
  0.91765010    
 -0.96644145    
  0.32621485    
  0.14824209    
 -0.15341012    
 -0.16282459    
 -0.10265430    
  0.45382580    
  0.43506587    
 -0.68760753    
 -0.17461638    
  0.28438774    
 -6.65201098E-02
  0.16093116    
 -0.56639588    
  9.81917679E-02
  0.49487191    
  5.54515384E-02
 -0.49436358    
  0.75577056    
 -0.53126717    
 -9.69427004E-02
 -4.28206995E-02
  0.16657376    
  0.52344376    
 -0.72823942    
  0.31963447    
  4.70625889E-03
 -0.31143534    
 -0.12987433    
  0.11045720    
  0.17356892    
  4.30166386E-02
 -7.49934998E-07
 -2.66673919E-02
  0.19129071    
 -9.35263559E-02
 -0.30748397    
  0.14841914    
 -0.14841922    
 -5.48088588E-02
  0.43780074    
 -0.20066997    
 -0.47445795    
  0.36909676    
  0.33735394    
 -0.19384165    
 -0.40279412    
   1.2675111    
 -0.97186148    
 -2.40983535E-02
  0.38493076    
 -0.43494013    
  0.12062730    
 -0.11423753    
 -0.21996434    
  0.90672165    
 -0.77319014    
 -0.14953254    
 -0.10178264    
  0.40546417    
 -0.10008331    
  0.10601822    
  7.41081238E-02
 -0.12260225    
  0.11709215    
 -8.65083262E-02
  0.17627998    
 -0.18232076    
  1.80175751E-02
  0.23732857    
 -0.22549403    
 -7.32043535E-02
  0.18442822    
 -0.41074255    
  0.49159387    
  8.37704018E-02
 -0.51380682    
 -9.38192382E-02
 -0.16929293    
  0.72656357    
 -0.29869807    
  0.13590145    
  0.14861055    
 -0.28451338    
 -9.27820131E-02
  0.56357646    
 -0.60613507    
  0.33543655    
  4.06151190E-02
 -1.50371380E-02
  7.93833919E-07
 -5.06321667E-03
 -0.24625203    
  0.12783341    
 -0.18117896    
  0.44134367    
 -0.21001406    
 -0.34740046    
  0.24445425    
  7.53983930E-02
  9.58179981E-02
 -0.12991139    
  0.11970786    
 -0.16705330    
  0.36211470    
 -0.30327407    
  0.19650659    
  8.97458717E-02
 -0.18834817    
 -4.23335657E-02
 -0.33000675    
  0.51682276    
 -0.26550850    
  0.33480045    
 -0.46582752    
  0.10135340    
 -1.21222045E-02
 -0.20202717    
  6.50056824E-02
  8.05806816E-02
  0.17693156    
  1.07525252E-02
  8.70111063E-02
  4.89014806E-03
 -9.19016376E-02
 -0.34075952    
  0.58611482    
 -0.43951184    
  0.11054139    
 -0.17768142    
  0.61368346    
 -0.39053872    
 -0.25131533    
  0.51794344    
 -0.11725201    
  9.57452580E-02
 -5.35838529E-02
 -0.58870465    
  0.93755037    
 -0.75660837    
  0.49553692    
 -0.18400286    
 -0.36101261    
  0.17261191    
 -0.34627613    
  0.71024138    
 -0.58863473    
  0.23679146    
  0.22073074    
 -0.10161041    
  1.06389616E-02
 -4.87894528E-02
  5.53967431E-03
  3.26113217E-02
 -0.24750160    
  2.03403123E-02
  0.75179547    
 -0.68056917    
 -5.12931421E-02
 -6.60117483E-03
  0.16450454    
 -0.13192667    
  0.28286257    
  0.43872237    
 -0.70253748    
  0.22440094    
 -0.30969781    
  4.68314774E-02
  0.15694828    
  2.75501776E-02
 -0.10898951    
  0.46620825    
 -0.30429679    
  0.24959478    
 -0.17511943    
 -4.79585445E-03
  9.56950337E-03
 -0.15414992    
  0.13491894    
 -0.20988308    
  0.12902950    
  1.56662110E-02
 -0.13279147    
 -0.20991707    
  0.12344434    
  1.28213828E-02
  0.34643239    
 -0.25518334    
 -4.50515074E-07
 -0.24965522    
  0.10610714    
 -0.27655917    
 -2.69076359E-02
  0.22677401    
 -8.30662698E-02
  0.19923814    
  0.48600405    
 -0.41143605    
  0.11844753    
  0.11541683    
 -0.14237146    
  9.38192010E-02
  2.45708637E-02
 -0.27801931    
  0.26826373    
  0.55399770    
 -0.25898942    
 -0.46563408    
 -0.15706107    
  0.14536561    
 -7.95520097E-02
  0.71207494    
 -0.34337068    
 -0.42100304    
  0.45988530    
 -0.16551420    
 -0.27443671    
  0.23361413    
 -6.45377934E-02
 -0.18900989    
  0.12001675    
  0.11778359    
  0.19197516    
 -0.24633576    
 -0.26013139    
  0.10318442    
  0.16805859    
 -0.11090141    
  0.29689908    
 -0.29074439    
  0.16374446    
  3.07724196E-02
 -0.13497464    
 -4.13028859E-02
 -0.17034630    
  0.11460406    
  0.16950099    
 -0.19530851    
  2.58085337E-02
  0.26187390    
 -0.42028075    
  2.94145569E-02
  0.44802544    
 -9.20746326E-02
  0.43382362    
 -0.58712894    
 -7.36522675E-02
  0.14776103    
 -1.66204292E-02
 -0.13113932    
 -3.23651507E-02
  1.30712185E-02
 -9.53111202E-02
  0.97455984    
 -0.58348352    
 -7.00285360E-02
 -0.28595731    
  0.11701691    
  2.42428910E-02
  2.95002367E-02
  0.17062524    
 -2.48149000E-02
 -0.37332314    
  5.67519888E-02
  0.22727311    
 -2.22223122E-02
 -6.97947815E-02
 -0.17034630    
  6.23045638E-02
  7.74580762E-02
 -6.23129308E-03
  0.27193379    
 -0.21130934    
 -9.23732072E-02
  0.14396113    
  7.53044635E-02
  0.19263081    
 -0.14211473    
 -0.21334036    
  9.86301079E-02
  9.98205617E-02
 -0.33547187    
  0.33547303    
 -5.65698110E-02
 -0.47106308    
  7.35028014E-02
  0.66924125    
 -0.53669578    
  0.30647004    
 -0.26592442    
  4.53143232E-02
 -6.53829500E-02
  0.19574533    
  0.30421141    
 -0.75223541    
  0.13026500    
  0.63419133    
 -0.34460229    
  7.69616142E-02
 -0.30727333    
  0.35379392    
 -0.29105487    
  8.41921344E-02
  0.34354591    
 -0.39451188    
  0.32614920    
 -0.11483873    
 -0.37421173    
  0.51236236    
 -0.30472425    
  6.64894506E-02
  0.48954841    
 -0.85208786    
  0.32682276    
 -0.33526155    
  0.67605233    
 -0.55638832    
  0.24544904    
  0.31952253    
 -0.29053506    
  0.45198545    
 -0.34891379    
  0.15267667    
 -2.69071572E-02
 -0.25782940    
  0.30228105    
 -0.57826686    
  0.19004445    
 -6.62489980E-02
  0.16388737    
  0.16571191    
  0.83526272    
  -1.1856228    
  6.96846843E-03
 -7.94641823E-02
  0.12693021    
  0.49210882    
 -0.56062859    
  0.10109695    
 -5.94225973E-02
  0.20806397    
  0.23084874    
 -0.43213353    
  0.19574533    
 -0.31775972    
  0.44292244    
  8.45581964E-02
 -0.29068863    
 -1.21222045E-02
  2.40966417E-02
  4.65193205E-02
 -0.29528686    
  8.76482427E-02
  0.32035920    
  0.14614204    
 -0.37309918    
  0.13671176    
  0.12516285    
  8.45581964E-02
 -0.34643090    
  0.36870450    
 -0.22645350    
 -8.65083262E-02
 -0.14217477    
 -3.53395827E-02
  0.15927677    
 -1.85770858E-02
 -1.25796851E-02
  0.28451252    
 -0.17662421    
 -0.11423753    
 -0.23596509    
  8.03295802E-03
   1.0824831    
 -0.63779718    
 -0.14903648    
  0.16430382    
 -0.27098766    
  0.35799932    
 -0.22778440    
  0.15082315    
 -0.30110526    
  0.17893778    
 -0.19254275    
  0.14035641    
  0.21836953    
 -0.13832742    
 -0.47661951    
  0.26304561    
  0.53502071    
 -3.65148522E-02
  4.44520339E-02
  2.34387368E-02
 -0.49423391    
  0.21040440    
 -0.14310081    
 -0.27008629    
  0.62912565    
 -0.23666349    
 -7.61233866E-02
  3.33369151E-02
 -4.47000898E-02
  9.39647862E-08
 -0.14750662    
  0.22974350    
 -0.15327337    
  4.89422519E-07
 -0.21094845    
  0.45953161    
 -2.91279014E-02
 -0.12024838    
  0.24076535    
 -0.15051819    
  0.11495975    
 -0.25649941    
  0.16660473    
 -0.23936404    
  0.26863426    
 -0.38877836    
  0.10109695    
  1.90476347E-02
  0.23936409    
 -7.18263537E-02
  5.30559663E-03
 -0.25131363    
  8.47405419E-02
  0.36290574    
 -0.25629497    
  5.46578094E-02
  5.30559663E-03
 -8.84546787E-02
 -4.13028859E-02
 -4.93937060E-02
  0.16315174    
  0.32332915    
 -0.23586975    
  3.39016244E-02
 -0.47957221    
  0.51696098    
 -8.61774310E-02
 -0.17435431    
  1.18341874E-02
 -6.06253892E-02
  0.27193379    
  0.14183053    
  5.23255691E-02
 -0.52398419    
  0.20307685    
 -1.08691789E-02
 -6.78228736E-02
 -1.17648002E-02
 -3.61480713E-02
  0.12118579    
 -0.48754862    
  0.34778529    
  0.13431287    
  0.41453129    
  6.63422793E-02
  0.18737637    
 -0.90792274    
  5.40673845E-02
  0.95247000    
 -0.95247024    
 -6.10349961E-02
  0.35527512    
 -0.34830695    
 -0.13353179    
  0.41599229    
  3.09303720E-02
 -5.74569404E-02
  0.17241687    
  0.15479648    
 -0.18698449    
 -1.41171953E-02
 -6.35903329E-02
  7.77080879E-02
 -0.12953468    
 -0.44895047    
  0.34240702    
  0.14821625    
 -4.16733474E-02
  0.26888973    
 -0.14403903    
 -0.45601809    
 -0.17788759    
  6.84025735E-02
  0.86369210    
 -0.54749352    
  0.17121597    
  2.50645000E-02
 -0.33845460    
  9.27808434E-02
 -6.53829500E-02
  0.15028177    
  0.33314469    
 -5.56885786E-02
 -0.38799828    
  0.12783341    
 -0.18117896    
  0.70675313    
 -0.30128828    
 -0.30766734    
  0.27518272    
  4.15772162E-02
  0.49071491    
 -0.97622240    
  0.53838319    
 -0.32707536    
  3.50904875E-02
  0.11394422    
 -0.17313392    
  5.34259416E-02
 -0.24801752    
  0.79516917    
 -0.40713844    
 -9.48082879E-02
 -4.52046879E-02
 -0.26294252    
   1.0204477    
 -0.58292085    
 -0.40789449    
  9.06551108E-02
  1.98028032E-02
  0.37673399    
 -0.25967774    
 -6.60900772E-02
 -0.10467146    
  0.58009446    
 -0.29413778    
 -0.15674396    
  0.15674476    
  0.12180523    
 -0.26053199    
  0.48550799    
 -0.19782528    
 -7.89275095E-02
  5.63523844E-02
 -0.24157770    
  0.33314469    
 -0.17237063    
 -0.11531009    
  0.19611432    
 -0.24740846    
 -0.27412823    
  0.42073333    
  0.22112162    
 -0.25189370    
 -0.11583212    
  0.23823330    
 -0.43113759    
  0.32935509    
 -0.28090253    
  0.63040912    
 -0.33935326    
 -6.25201836E-02
 -5.38999029E-03
 -1.63489915E-02
  0.16663191    
 -0.28304237    
  7.14580938E-02
 -8.38821679E-02
  6.06243536E-02
 -5.43940812E-02
  0.20686342    
 -0.33950725    
 -5.09206392E-02
  0.85155332    
 -0.53990632    
  0.24155194    
 -0.38213480    
 -5.16248383E-02
  0.11851836    
  5.71591109E-02
 -0.22314380    
  0.21757294    
  0.23756452    
 -8.74115899E-02
 -0.31365743    
  0.23361413    
 -0.12759665    
 -0.20991707    
  0.53105712    
 -6.19672537E-02
 -0.52925926    
  0.56513792    
 -0.19920321    
  3.17479931E-02
 -0.19490126    
 -3.87144014E-02
  0.29423919    
 -0.14763671    
  0.45353344    
 -0.68237597    
  0.20585163    
  0.27304032    
 -0.57634753    
  0.17969353    
 -0.14868338    
  0.35591111    
 -7.20541403E-02
  0.19753186    
 -0.28768265    
 -0.10605866    
  0.50098699    
 -0.21155760    
 -0.15240780    
  9.30911675E-02
  0.28768232    
 -0.39923450    
  0.13353159    
 -0.30966166    
 -0.28030267    
  0.45643157    
  0.11709215    
  0.18139978    
  0.59898806    
  -1.0662302    
 -0.14197092    
  0.42781189    
  6.93602040E-02
 -0.29804507    
  6.91963453E-03
  0.35114205    
  0.13595547    
 -0.13111326    
  3.79197672E-02
 -0.26469177    
  0.12516288    
  4.18908708E-02
 -0.14903648    
 -0.53899664    
  0.29783422    
 -3.07714324E-02
  0.43117356    
  0.21396449    
 -4.18472290E-02
 -0.60329062    
 -8.13462809E-02
  0.34730843    
  0.36264539    
 -0.21278162    
 -8.04719105E-02
 -4.57225293E-02
 -1.77004691E-02
  0.23732857    
 -0.11954463    
 -0.42146629    
  0.21015660    
  0.10536023    
  8.45581740E-02
  7.29492605E-02
 -0.37332314    
  0.31646040    
 -0.36890668    
 -6.35138899E-02
   1.2409844    
 -0.85761911    
  2.75501776E-02
 -6.16433956E-02
  5.07152416E-02
 -0.19337061    
  0.49469638    
 -0.20701396    
 -0.32850432    
  1.37937190E-02
  0.46313035    
 -0.22638074    
 -4.42058183E-02
  0.16138868    
  0.80234659    
  -1.0964593    
  0.32721347    
 -5.74316457E-02
  0.33224052    
 -0.61500871    
  0.31189558    
 -8.48396495E-02
 -0.18859175    
  1.86914764E-02
 -0.33400607    
  0.29626665    
  5.60902506E-02
  0.43138865    
 -0.29558676    
 -0.17284341    
 -3.19524445E-02
  0.29092315    
 -6.51858971E-02
  0.11258892    
 -0.16579175    
 -3.90028395E-02
  3.35228629E-02
  0.67652625    
 -0.54781443    
  4.81963949E-03
  0.25717291    
 -0.32171190    
 -0.11970718    
 -5.95409535E-02
  0.21451809    
  0.72960341    
 -0.97527683    
 -4.53157350E-02
  0.14750625    
  7.69616142E-02
 -0.31449264    
  0.10318442    
  0.32614920    
 -0.32614815    
  0.26286718    
  0.16628103    
  6.18756749E-02
 -0.84863156    
  0.42703679    
  0.22314373    
  4.86579165E-03
 -0.46806371    
  0.42339137    
 -5.08877449E-03
 -0.55961579    
  0.68867302    
 -0.27727303    
  6.82272960E-10
  8.50372314E-02
 -1.64392348E-02
  5.89975826E-02
 -0.16374472    
  6.53042942E-02
  0.43565574    
 -0.47074831    
  0.22789483    
 -0.45401886    
 -2.26427093E-02
  0.67776185    
 -0.17768045    
 -0.11778378    
 -0.37469366    
  0.29334813    
  0.42965248    
 -0.51205140    
 -0.13792370    
  0.43324408    
 -0.14204843    
 -7.65407458E-02
  0.37469319    
 -0.36339307    
  9.12159607E-02
 -1.55049134E-02
 -0.16374472    
 -0.26543570    
 -5.76297827E-02
  7.35028014E-02
  0.80125934    
 -0.35214177    
  0.10937338    
 -0.28468430    
 -7.23674702E-07
 -0.15514828    
  0.13090608    
  0.18436481    
 -0.11906020    
  0.20691983    
 -0.17301841    
  7.49004036E-02
  0.13931379    
  1.77785363E-02
 -0.33119935    
  0.61003256    
 -0.22731853    
 -0.39505917    
 -7.74574131E-02
 -0.21645480    
  0.24294643    
 -0.19415645    
 -8.26916397E-02
  0.47751817    
 -4.37223800E-02
  3.29708606E-02
 -3.29696275E-02
  4.90555316E-02
 -6.47420620E-07
 -0.22580592    
  0.16551471    
 -0.18571635    
  0.15123071    
 -0.15805653    
  0.11625897    
  0.11506955    
 -7.91376010E-02
  0.31093851    
 -0.50509590    
  0.23450764    
 -0.33196232    
  0.17309220    
 -0.15746735    
  0.66564089    
 -0.33806667    
  2.75501776E-02
  0.16496107    
 -0.42407086    
  0.18583617    
 -4.17979099E-02
  0.27541271    
 -0.37133145    
  0.15510815    
  0.36639801    
 -0.31596622    
 -0.23967308    
  0.49401832    
 -0.55855775    
  8.51586759E-02
  0.22992410    
 -0.13276020    
  0.13815044    
 -5.52633442E-02
  1.13003431E-02
  0.11653411    
  0.71783948    
 -0.49870428    
 -0.22414783    
 -0.13425036    
  0.26147953    
  0.22137241    
 -0.16544309    
 -0.18315846    
  6.32823035E-02
 -0.10956300    
 -1.05827199E-02
  4.67618182E-02
 -0.22695729    
 -0.10041935    
  0.25910887    
 -0.26617602    
  8.16782340E-02
  0.44602606    
 -0.26152760    
 -6.16433956E-02
  0.16482809    
 -4.51205336E-02
  0.19083206    
 -0.24889585    
  0.40183565    
 -0.23227562    
 -0.34754333    
  0.31490615    
 -0.44658402    
 -6.89932406E-02
  0.52030522    
 -0.23859322    
 -0.32220340    
  0.47720894    
  0.31049719    
 -0.10285714    
 -0.27115223    
 -0.20553917    
 -0.19176227    
  0.12228929    
  0.35379392    
 -0.14077298    
  5.79788955E-03
  7.78167620E-02
 -0.34075952    
  0.30814740    
 -0.16154532    
  0.11054139    
  0.11000016    
 -0.11583212    
 -2.96748038E-02
 -1.21222045E-02
  0.21333995    
 -0.30256993    
 -2.70283278E-02
  9.77977440E-02
  0.21691324    
  4.40161265E-02
  7.37659261E-02
 -0.23431604    
  0.72629917    
 -0.59981471    
  4.83194441E-02
 -0.19180024    
  0.18707284    
 -5.35405129E-02
  0.15272069    
  9.41387415E-02
 -0.47000432    
  0.14518285    
  0.53538591    
  0.14961959    
 -0.61205679    
 -0.21190043    
  0.41576385    
 -0.38517952    
  0.29518408    
 -0.58689106    
  0.70914763    
 -0.46683499    
  0.12479115    
  0.20624204    
 -0.35020229    
 -0.10895138    
  0.46820432    
 -0.23789132    
 -0.28958884    
 -0.12160698    
  0.28983507    
  0.27469462    
 -0.11962347    
  0.10977120    
 -6.65201098E-02
 -0.37421173    
  0.16941725    
  3.19509953E-02
  0.14058250    
  6.35133386E-02
 -5.14228828E-03
 -0.40804568    
 -7.23208934E-02
  0.38299158    
 -0.35829994    
 -7.59853199E-02
  0.39959970    
 -3.59328538E-02
  5.34259416E-02
  0.22198752    
 -0.22198606    
 -1.74934510E-02
 -5.89974271E-03
 -4.23030853E-02
  0.26899076    
  5.50602637E-02
 -6.93125650E-02
 -5.91304936E-02
  8.74347985E-02
 -6.23697713E-02
  0.69314730    
 -0.82526481    
  3.33369151E-02
 -7.36879706E-02
 -0.19415696    
  3.50905135E-02
  0.17076027    
  0.10477975    
  7.07367361E-02
 -0.11900315    
 -9.20179188E-02
  0.18131728    
  0.27121574    
 -0.47076973    
 -6.15452463E-03
  0.20067142    
  8.23715553E-02
 -0.18325180    
 -0.15694766    
  0.16805859    
  7.45024160E-02
  0.23638909    
 -0.35609597    
 -0.23330995    
  0.37833670    
 -0.11093116    
 -0.11221270    
  0.26236463    
  6.06254116E-02
 -0.15641510    
  0.16542487    
 -0.24238573    
  0.12348185    
  5.88405915E-02
 -0.42712584    
  0.15519215    
 -1.25796851E-02
  0.14689159    
 -0.42199463    
  0.25593355    
  1.91690382E-02
  0.18442822    
  0.32892534    
 -0.48835343    
  0.36344171    
 -0.33904970    
  0.46396154    
 -0.10788888    
 -9.27809849E-02
 -0.57948804    
  0.41914544    
 -1.09289037E-02
  4.30166386E-02
  0.46670839    
 -0.61998218    
  0.57957315    
 -0.67611110    
  0.14445101    
  4.57226895E-02
 -5.15876263E-02
  0.13720100    
 -4.72527333E-02
  0.25489253    
 -8.36821180E-03
 -0.41602421    
  6.77172467E-02
 -0.24876685    
  0.29528603    
 -0.35829994    
  0.32361376    
  5.15877455E-02
  2.21008826E-02
 -4.47000898E-02
  0.80392182    
 -0.61684871    
 -0.24591188    
 -6.89937621E-02
 -9.09960647E-07
  0.40546516    
 -0.21667090    
 -0.18879491    
 -6.02197200E-02
  0.21065247    
 -5.60144940E-03
 -0.19135012    
  0.35667506    
 -0.39834777    
  0.57270128    
 -0.45886680    
  0.21040440    
  1.02042388E-02
 -1.53464954E-02
 -0.28425112    
  0.24214016    
  0.15874881    
 -0.43573532    
 -7.11837970E-03
  0.24574383    
 -0.32757333    
  0.33868411    
 -0.14864020    
  0.18125238    
 -0.34830689    
  0.10080510    
  0.14629208    
  0.25917244    
  6.19663410E-02
 -0.20929086    
 -0.24453492    
  0.32579789    
 -0.42517075    
  0.24965420    
 -0.19166800    
  0.11307655    
  6.09945618E-02
  4.05845642E-02
  0.19080855    
  6.36581108E-02
 -0.15195055    
 -7.64037082E-08
  0.10227959    
 -0.17678189    
  0.26108879    
 -0.58438838    
  0.32880959    
  4.82675694E-02
 -0.29644695    
  8.11246410E-02
 -1.30719701E-02
  8.81082192E-02
  0.47899908    
 -0.48504075    
  0.27395132    
 -0.13814975    
  5.27625158E-03
 -0.18442991    
 -9.46722537E-07
  0.22060871    
 -5.08877449E-03
 -0.31526914    
  0.17881867    
 -2.96748038E-02
  6.41622022E-02
 -0.27831051    
  0.80927026    
 -0.57721156    
  0.48687267    
 -0.27923262    
  0.15963016    
 -0.29867172    
  0.12451310    
 -0.44020829    
  0.28768140    
  0.10763098    
 -0.35086027    
 -2.94144601E-02
  0.35965481    
 -0.31585386    
  0.11460406    
  0.19602840    
 -2.11650413E-02
  0.13952996    
 -0.34675735    
 -0.25319657    
  0.38836983    
  0.21622388    
  0.13005328    
 -0.58534992    
  0.58940768    
 -0.40344208    
  0.35788611    
 -0.14082167    
 -0.41035447    
  0.13720198    
  5.60902506E-02
  0.14107780    
 -0.15942839    
  0.18026088    
 -9.17081013E-02
 -9.47453603E-02
  3.65886837E-02
 -1.20475376E-02
  0.18232231    
  0.33935437    
 -0.55871743    
  0.66119522    
 -0.50435299    
 -4.95966114E-02
 -8.23990926E-02
  0.28152895    
 -0.54696393    
  0.27155188    
  0.10962025    
  5.83711229E-02
 -9.17081013E-02
 -1.13637056E-02
 -8.33815560E-02
  0.71465302    
 -0.60867149    
  4.90555316E-02
 -0.32378644    
  0.18721075    
 -4.36199568E-02
  0.42439336    
 -0.16251917    
 -0.29423934    
  6.37151375E-02
 -0.19724728    
  0.22764394    
  9.14928839E-02
  0.23725086    
 -0.33474866    
  6.41622022E-02
  5.49586192E-02
 -0.28234887    
 -0.15296951    
  0.25406632    
  0.51466453    
 -0.61576062    
  0.45391831    
 -0.32127297    
  0.33913040    
  8.07235762E-02
 -0.35376418    
  0.17062524    
 -0.24921638    
  0.43235439    
 -0.13528310    
 -6.76583797E-02
 -8.88307095E-02
  0.29584557    
  7.06177875E-02
 -0.44015092    
  2.32559890E-02
  0.16882055    
  1.92314498E-02
  6.45390376E-02
 -8.37702677E-02
  0.10584605    
 -0.42977500    
  0.15510815    
 -7.14596063E-02
  0.35914063    
 -0.17373791    
  0.46034136    
 -0.52385461    
 -0.15323967    
  0.51209897    
 -0.27503935    
  1.00005176E-02
 -5.62816449E-02
 -0.29119757    
  0.13176855    
  0.27837873    
 -0.24201293    
 -1.19752456E-02
 -0.14217477    
 -4.25588973E-02
  0.36101410    
 -0.29783359    
  0.70329940    
 -0.58174348    
  0.64375395    
 -0.33520746    
  2.62020119E-02
 -0.24824086    
  4.32505123E-02
 -0.32909149    
  0.47641632    
 -0.21292169    
 -5.81566915E-02
  0.62500978    
 -0.56685317    
 -0.11990329    
  0.15324084    
 -0.16606086    
   1.1651652    
 -0.99365401    
 -7.91376010E-02
  0.25782934    
 -0.51082587    
  0.20479375    
  0.15415119    
 -0.30727333    
  0.26953298    
  0.16196844    
  9.30313859E-03
 -0.22198606    
 -3.52985524E-02
  0.31135201    
 -0.59306419    
  0.83359867    
 -0.57001531    
  0.26142612    
  0.19553602    
 -0.77770406    
  5.71580008E-02
  0.59744030    
 -8.77166726E-03
 -0.52711076    
  0.19591084    
 -2.48465408E-02
  0.18859047    
  4.58099544E-02
 -3.54476757E-02
  0.19597349    
 -0.41397497    
 -0.15950690    
 -3.23867511E-08
  0.40295598    
  3.45709845E-02
 -9.75643471E-03
 -4.51205336E-02
 -0.10821350    
  0.16793260    
  0.36101317    
 -0.47879621    
  0.14165136    
 -9.38960388E-02
 -0.35003468    
  0.22314329    
 -0.16598542    
  0.39147925    
 -0.33085406    
  0.29743788    
  5.66192977E-02
 -0.42164955    
  0.29984567    
 -0.27225682    
  0.36142626    
  0.22787161    
 -0.43223584    
  0.86377287    
 -0.59962064    
 -0.40769911    
  0.10199993    
  0.43923166    
 -0.46377301    
 -0.12557791    
  0.45581946    
 -9.84396860E-02
 -0.16571195    
  5.10020517E-02
 -3.94425876E-02
  0.13926236    
   1.1151412    
  -1.2894958    
  0.14903550    
  0.12516396    
 -1.82658434E-02
 -0.37595037    
  0.22716206    
  0.43531775    
 -0.49594343    
  0.11271979    
  7.80887902E-02
 -0.47849047    
  0.49709493    
 -0.23823406    
 -0.27412823    
  0.81944072    
 -0.46661872    
 -0.30770031    
  0.19933386    
  2.96754334E-02
 -3.57172824E-02
 -5.60886413E-02
  8.00427347E-02
  0.15836906    
 -0.36101261    
  0.29310295    
 -0.10236278    
 -0.21271969    
 -1.49256308E-02
  0.10686299    
 -1.36052584E-02
  0.19817768    
  0.17480360    
 -0.40782654    
  0.43573555    
 -0.22544058    
  0.16882055    
 -0.47584569    
  0.40024400    
 -0.25506130    
 -0.14518179    
  0.36832643    
  0.91737157    
 -0.81960732    
  0.16667718    
 -0.22210672    
 -0.25874326    
 -9.12907794E-02
  0.38566276    
 -5.12940846E-02
 -5.40664531E-02
  0.20067097    
 -0.28768131    
  0.32777670    
 -2.20754240E-02
 -6.93125650E-02
 -0.16054994    
  9.12159607E-02
 -0.39780244    
  6.64442480E-02
  0.38136774    
 -0.10265336    
 -0.12660518    
  0.54103899    
  0.75209004    
  -1.3499277    
  0.30058578    
 -0.21954502    
 -1.20475376E-02
  0.23638801    
 -5.40664829E-02
  0.16705401    
 -0.41836938    
 -0.21667190    
  0.43721309    
  0.10847971    
 -8.27722102E-02
  0.10129169    
 -0.41468200    
  0.93008399    
 -0.71251112    
 -0.11221270    
  0.59814954    
 -0.51426876    
 -0.19620974    
  0.31527039    
 -0.10763137    
 -1.14295306E-02
 -0.21741374    
  0.17034633    
  6.97965100E-02
  0.16054998    
  0.33783835    
 -2.06899401E-02
  7.70897418E-02
 -0.27274066    
 -0.32803366    
  4.03515548E-02
  0.37680939    
  0.19643359    
 -0.49711877    
 -0.15852275    
 -0.31462622    
  0.63252306    
  0.36600637    
 -0.67778671    
  0.18333736    
 -0.40800664    
  0.41307053    
  8.70121345E-02
 -0.22198606    
 -1.16283540E-02
 -0.28185108    
  0.53835112    
 -0.27419960    
  0.65058714    
 -0.84007788    
 -1.86365142E-07
  0.55858785    
 -7.69611821E-02
 -0.32234970    
  0.13735820    
 -2.71017458E-02
 -0.11025599    
  0.20955516    
 -0.25344810    
  0.13753022    
 -0.13752894    
 -3.25766653E-02
  5.78932874E-02
 -8.47404078E-02
  0.25131503    
  0.26358467    
 -0.31794536    
 -0.29703668    
  0.30814740    
 -8.65083262E-02
 -0.16322808    
  0.37911591    
 -4.46723588E-02
 -0.22695729    
  0.31903332    
 -7.69608021E-02
 -0.40047812    
  0.15201703    
  0.12062730    
  0.54982781    
 -2.99519524E-02
 -0.52557337    
  0.38039121    
 -0.46377301    
  1.84612423E-02
  0.17313305    
 -0.19782646    
  0.47390199    
 -0.25075850    
 -0.20456672    
  0.19955494    
  0.11386710    
 -0.21421419    
 -0.45675775    
  0.41709390    
 -0.23330995    
 -2.21416745E-02
  0.35965481    
 -3.17485631E-02
 -3.27890553E-02
  2.73997970E-02
 -7.86925852E-02
  0.24283192    
 -0.14274748    
  0.31508118    
 -0.15414982    
 -0.40546525    
  0.17893778    
 -0.12629290    
  0.33921519    
 -0.27107868    
  0.32874322    
 -0.28195134    
 -0.18117896    
  0.25814092    
  0.18759875    
 -0.10633549    
  4.86579165E-03
 -0.17458378    
  0.14001349    
 -0.24344797    
  0.42241469    
  4.19331482E-03
 -0.54198986    
 -5.92767671E-02
  0.52296621    
  8.24764967E-02
 -2.10530329E-02
 -0.40972868    
  0.13192834    
  8.60737488E-02
  0.23747358    
 -0.24264133    
 -0.18751712    
  0.48550820    
 -0.38453162    
 -0.13272448    
  0.71231669    
 -0.73846292    
  0.36721563    
  0.44738713    
 -0.73813182    
  0.12660648    
 -0.14518276    
  1.24218408E-02
  0.26899076    
  0.19637287    
 -0.32721278    
  7.75586963E-02
 -0.10480841    
  0.18599840    
 -0.26053199    
  8.55226964E-02
  0.12805229    
 -0.22554936    
 -0.17034630    
  0.63051134    
 -0.72012359    
  8.96112844E-02
  0.66415983    
 -0.56237680    
  0.14953250    
  2.19791122E-02
 -7.91376010E-02
  0.37762991    
  3.56470756E-02
  2.30776295E-02
 -0.58172065    
  0.36615458    
 -0.14165032    
  0.77402514    
 -0.88301516    
  0.14632873    
 -0.14028469    
  0.32173437    
 -0.50646758    
  0.46181747    
 -0.13157709    
  0.25995752    
  0.33474919    
 -0.91772872    
  0.33852559    
  0.68024343    
 -0.73288667    
 -0.10236278    
  0.41934037    
 -0.37254828    
  0.13353166    
  0.18232179    
 -0.17733355    
 -8.29482898E-02
  6.28479421E-02
  7.80887902E-02
 -8.82927254E-02
 -0.38265046    
  0.57771105    
 -0.25312415    
  0.16955969    
  5.35844974E-02
 -0.17538905    
  2.55775824E-02
 -0.30465999    
  0.16388737    
  0.25066903    
 -0.12516320    
 -0.22314270    
  0.69634712    
 -0.81894875    
  0.29310295    
 -0.29310146    
 -5.97184151E-02
  0.37948883    
 -0.47634009    
  0.48681000    
 -0.18232229    
  0.38865781    
 -0.42040655    
 -0.16062337    
  0.37988836    
 -8.09058771E-02
  0.13633619    
 -7.63724372E-02
  0.35296398    
 -0.41856134    
  0.32101849    
 -0.20890045    
 -0.29105487    
 -0.27871338    
  0.36909676    
 -4.41711023E-02
  0.10406894    
  0.20909265    
 -9.90916565E-02
 -9.84409153E-02
  3.94412689E-02
 -4.52046879E-02
  0.66083890    
 -0.57768923    
 -6.59586713E-02
 -1.14295306E-02
  0.10363500    
  0.18834786    
 -0.28055513    
 -0.14004587    
  0.22705670    
  0.65330148    
 -0.91358453    
  0.24981104    
 -0.27721098    
  0.17184998    
 -0.14445141    
 -1.40195638E-07
  0.13268648    
 -7.36522675E-02
  0.23705928    
 -0.34454507    
  0.56466848    
 -4.53685112E-02
  0.35793981    
 -0.88435858    
  0.16430385    
  0.32777670    
 -0.45698905    
  0.41689408    
  0.56995130    
 -0.67531157    
 -4.12437133E-02
 -0.22974470    
  0.34401274    
 -0.32434046    
  0.70605093    
 -0.66783011    
  9.53094885E-02
 -7.67333359E-02
  0.15852405    
  2.58415658E-02
 -0.58676690    
  0.27149764    
  0.13702103    
  0.57345694    
 -0.76066768    
  0.73279160    
 -0.47496358    
  0.58525777    
 -0.43273211    
  8.86365399E-02
  5.21855392E-02
 -9.31932703E-02
 -0.34675735    
 -3.34471054E-02
 -9.25932899E-02
  0.43969861    
 -0.44718900    
  0.28013417    
 -7.67333359E-02
  5.37438504E-02
  0.21379808    
 -0.34401286    
 -0.26368952    
  0.30265626    
  0.47318333    
 -0.46683499    
 -0.22631359    
  3.12533677E-02
  0.27412879    
  0.11061069    
 -7.04890788E-02
  5.46578094E-02
 -0.16126888    
 -0.19997668    
  0.37182602    
  0.21256182    
 -0.53233111    
  0.46181747    
 -0.27107868    
  0.21954463    
  0.19979607    
 -0.40743560    
 -0.29361725    
  0.35667565    
 -5.57063147E-03
  0.23314901    
 -0.30854625    
 -0.31619745    
   1.1906613    
 -0.63459319    
 -0.17570810    
  8.65404978E-02
 -0.23225208    
  0.65992182    
 -0.45925108    
 -0.14351295    
  0.24512218    
  5.63523844E-02
 -9.07541141E-02
 -0.12783408    
  7.12635666E-02
  1.05271824E-02
 -5.25012519E-03
 -0.47634009    
  0.13458945    
  0.23638853    
  3.44864987E-02
 -0.15887041    
  0.29098845    
  3.40658277E-02
  0.31365794    
 -0.46860555    
  0.17390676    
 -0.26142657    
  0.57345694    
 -0.69659030    
 -0.10919845    
  6.69392198E-02
 -0.13868351    
  0.45648369    
 -0.14632717    
  4.15485352E-02
 -0.24222037    
  0.11860594    
  0.60374087    
 -0.45713776    
  9.22062546E-02
  3.06148902E-02
 -0.12851878    
 -5.88397048E-02
  0.49247625    
 -0.29511657    
  0.22214834    
 -0.66564047    
  0.30497363    
 -0.11492910    
 -0.12260161    
 -6.74412698E-02
   1.1514549    
 -0.62219602    
 -0.13157709    
 -0.42918089    
  0.20863800    
  0.21532159    
 -0.33961788    
  0.92215604    
 -0.95200902    
  0.47378522    
 -0.14165032    
 -0.25209025    
 -4.28629220E-02
  0.17376973    
  7.10358769E-02
  8.74882713E-02
  7.56023824E-02
 -0.10212933    
 -0.10178357    
 -0.29564950    
  4.68833856E-02
  0.26060089    
 -7.32043535E-02
  0.18967915    
  0.10431370    
 -6.32811859E-02
 -0.33747834    
 -9.60146412E-02
  0.85721499    
 -0.36992010    
 -0.19381514    
 -0.24801752    
  0.55431110    
 -0.53960383    
  0.26180342    
 -0.10037912    
 -7.07683414E-02
  0.25722194    
  0.40889558    
 -0.39863884    
  3.01535875E-02
  8.98958296E-02
 -0.14066803    
 -0.18859175    
  3.09614502E-02
 -3.09627913E-02
  1.86914764E-02
  0.24512218    
  2.85737589E-02
  8.97458717E-02
 -0.14773309    
  0.49275246    
 -0.62557441    
 -0.11423753    
 -0.19643338    
  4.23468514E-08
  0.46806338    
  0.11454166    
 -0.21130934    
  0.14878823    
  4.06374745E-02
 -0.58425349    
  0.26358369    
  0.27077213    
 -0.40082496    
  0.35806251    
  0.22508301    
 -0.64030403    
  0.60479802    
 -0.38755420    
 -1.19056692E-02
  0.10775303    
 -0.13815099    
  3.63666937E-02
  0.13353066    
 -1.57478135E-02
  0.10058646    
  0.63147563    
 -0.69569463    
 -0.25423399    
 -0.25319657    
  0.39979866    
  0.16705443    
 -0.26863447    
  0.29707092    
 -0.40313047    
  0.38901421    
 -1.91395730E-02
  0.67609477    
 -0.73581368    
 -0.21675308    
  0.33282536    
  0.16000406    
 -0.26080832    
  7.93833919E-07
 -0.12348095    
 -4.67928909E-02
 -3.65893915E-02
  0.88730335    
  -1.0634334    
  0.26520857    
  0.14272238    
 -0.30925900    
  0.28935879    
 -0.19343920    
 -0.10943302    
  0.43891326    
 -0.24195942    
  0.15494771    
 -8.48396495E-02
  7.52231777E-02
  0.20854451    
  0.31666920    
 -0.61090982    
 -0.36422232    
  0.17344457    
  0.40334004    
  0.28341803    
 -0.66159880    
  0.72973633    
 -0.54845071    
 -0.41065976    
  0.34646630    
  2.72497628E-02
 -0.52526647    
  8.70111212E-02
 -5.12926169E-02
  0.79323065    
 -0.30907246    
 -3.85715105E-02
  0.21184431    
  0.94673181    
  -1.0420417    
 -0.65392661    
  0.40546593    
 -8.00429434E-02
  9.27808434E-02
  0.37982273    
 -0.37982360    
  6.73036650E-02
  5.74874878E-02
 -0.31985047    
  0.23233114    
 -0.20951733    
  0.10008428    
  1.35144200E-02
  0.57200307    
 -0.47000283    
  0.14107780    
  0.12361451    
 -0.57484764    
  0.42995629    
 -0.32047254    
  0.59189349    
 -0.42199516    
  0.72694421    
 -0.60916078    
 -9.30912346E-02
  0.14188114    
 -6.55970126E-02
 -8.23990926E-02
  0.74397993    
 -0.65594614    
 -8.19178894E-02
  4.76276018E-02
  0.37795880    
 -0.37795886    
 -2.35314108E-02
  0.23732857    
  0.53586137    
 -0.82825023    
  0.14058250    
 -0.16606086    
  0.13835925    
 -0.10661042    
 -8.47404078E-02
 -0.13062011    
 -3.95316668E-02
  0.63075656    
 -0.16783464    
  4.46720421E-02
  0.10584605    
 -0.48496222    
  0.11383422    
  0.60728550    
 -0.60097730    
  6.68939948E-02
  5.86478366E-03
  6.23433255E-02
 -0.14141253    
 -5.86481020E-02
  0.11404675    
  0.34159207    
  1.68784615E-02
 -0.69733959    
  0.58216906    
 -0.39147913    
  6.91963453E-03
  0.37985337    
 -0.37297928    
 -0.24740757    
  0.59167731    
  0.28525221    
 -0.55053401    
  0.16851330    
 -4.37223800E-02
  0.28907821    
 -0.13413006    
 -0.32505494    
  0.55106497    
 -0.76432383    
  0.27738333    
  8.33816677E-02
 -0.33647147    
  0.27155188    
 -0.12313350    
 -0.14841926    
  0.46499136    
 -0.10591859    
 -0.27473024    
  0.38065025    
  0.46874648    
 -0.68687826    
 -0.32158351    
  9.84402522E-02
  0.45623803    
 -0.38101327    
  0.26013252    
  7.53044635E-02
  4.06151190E-02
 -0.31287155    
  0.10943308    
  6.07982744E-03
  0.87293988    
 -0.95500511    
  4.50231247E-02
 -0.11307770    
  0.24266943    
  0.10480828    
 -0.35454521    
  0.70372945    
 -0.35417154    
 -9.43105221E-02
 -0.13510302    
  0.32925934    
  0.13126647    
 -8.26921165E-02
 -0.14841977    
  4.40161265E-02
  7.37659261E-02
 -0.69760150    
  0.31193924    
 -0.26826456    
 -5.63477556E-07
  0.47426739    
  0.19290383    
 -0.34175000    
  0.26426244    
 -0.30200127    
  0.42660800    
  0.42069000    
  -1.0373414    
 -5.57918139E-02
  0.27738333    
 -1.88102573E-02
  0.26041508    
 -0.35319695    
  0.17768075    
  0.16077378    
 -0.13211764    
 -5.21866903E-02
  0.17934136    
 -6.15573712E-02
 -0.16034265    
  0.50209236    
 -0.23638871    
 -0.18232146    
  0.32001123    
 -0.35489824    
  0.24999809    
  0.59645319    
  -1.1480365    
  0.27155188    
 -5.64411543E-02
  0.20359820    
 -1.59156676E-02
  4.18908708E-02
 -0.22314270    
  0.37067881    
  0.12464219    
 -1.57482699E-02
 -0.60944742    
  0.45065764    
  0.28535420    
 -0.58081865    
  0.19268346    
  3.54472026E-02
 -0.27942428    
 -1.99335422E-02
  0.31417340    
  9.79802087E-02
 -0.29810730    
  0.18032382    
 -0.10535979    
 -8.09681267E-02
 -0.14217477    
  0.54361510    
 -0.46357188    
 -0.18232070    
  8.22903075E-07
  0.64185417    
  0.17078428    
 -0.27300069    
  9.40867886E-02
 -3.74265797E-02
 -7.93363824E-02
  0.11267320    
 -0.52735519    
  0.33349204    
 -0.10480841    
 -0.35430962    
  0.30910522    
  0.37613752    
 -0.51214975    
  6.41245916E-02
  0.58847618    
 -0.72823942    
  0.36662585    
  0.29753458    
 -0.53062898    
  0.62860894    
 -0.58578944    
  0.41143537    
 -0.39953038    
  8.50372314E-02
  8.83695707E-02
  0.13041727    
 -2.20754240E-02
 -0.51380682    
  0.23795834    
  0.42488351    
 -0.49808753    
  0.66750431    
  0.19147830    
 -0.89769775    
  0.10008255    
 -0.27977654    
  0.56745940    
 -0.16989851    
  0.29164273    
 -0.21037932    
  0.45464244    
 -0.44977650    
 -0.27801931    
  0.15415086    
  5.48001891E-03
 -0.10962051    
  0.38077274    
 -0.29885456    
 -0.20505060    
  0.24362290    
  7.29492605E-02
 -5.15572503E-02
  0.29951626    
 -0.22805718    
 -6.61826804E-02
  5.12935780E-02
 -0.24846053    
  0.21800126    
  0.17887887    
  0.11394461    
 -0.36218512    
 -0.46229798    
  0.54191649    
  7.37441331E-02
 -0.52354366    
  0.33647230    
 -5.27972244E-02
  0.10294814    
 -0.15868929    
  4.97004315E-02
 -6.89937621E-02
  0.31015494    
 -0.14861098    
 -0.34646660    
  0.57731557    
 -0.48058590    
 -4.34857942E-02
  9.86722410E-02
  0.31906384    
  0.27541175    
 -0.26088348    
 -2.92698368E-02
 -0.26484239    
   1.0086644    
 -0.53062797    
 -0.47160408    
  0.47957316    
 -0.40546605    
 -0.18949027    
  0.35883123    
 -0.13425036    
  7.73860663E-02
 -0.16753833    
  0.35163063    
 -0.32066935    
 -9.59194526E-02
  0.41658849    
 -0.33913058    
  0.24160577    
 -0.41035447    
 -0.12516336    
  0.56436712    
 -0.34122208    
  5.82683049E-02
  0.11848205    
 -0.27473024    
  0.97622269    
 -0.14908540    
 -0.48751873    
 -0.35443416    
  0.27264348    
  0.10251547    
 -0.46081552    
  0.48112071    
 -0.33747834    
 -5.79878353E-02
  0.63158929    
 -0.23111150    
 -2.53179036E-02
 -0.23604782    
 -8.81928951E-02
  0.36935982    
 -0.42028075    
  0.43003598    
 -0.17458378    
 -0.16285822    
  0.24067582    
  8.70111063E-02
 -0.32768661    
  4.65191789E-02
  0.69638830    
  6.45125518E-03
 -0.52485698    
 -0.10294703    
  0.14550681    
 -0.38229826    
 -5.49165308E-02
 -1.62609424E-02
  0.12323332    
  0.10318442    
  0.73475283    
 -0.65320241    
  7.53983930E-02
  0.13073392    
 -0.12516242    
 -2.81708054E-02
  5.69734443E-03
  0.19080855    
  0.21843755    
 -0.25671971    
 -0.19311127    
  0.10654259    
 -5.33359405E-03
 -0.11311554    
  0.18531154    
  0.12604086    
  3.44859622E-02
 -0.50098634    
  0.50521559    
 -0.32639685    
  0.18621227    
  5.20206802E-02
 -0.15954067    
  7.29492605E-02
 -0.16934176    
 -5.97091252E-03
  4.10606787E-02
  0.15906446    
 -0.58192092    
  0.33897462    
  4.87892553E-02
 -0.16111846    
  0.53841394    
 -0.62606108    
  0.24279580    
 -0.19073941    
  2.85727531E-02
  7.46110454E-02
  0.26286718    
 -0.15164156    
  1.16288308E-02
 -0.10986634    
  4.41705659E-02
  0.20067142    
 -0.11778370    
 -0.12062715    
  0.54485500    
 -0.57743204    
  0.39436674    
 -0.16989851    
 -0.20479532    
  0.17798333    
  0.29445288    
  8.90334100E-02
 -0.36198059    
  5.18258289E-02
  7.77080879E-02
  0.13935570    
 -0.60005748    
  0.17612967    
  0.18645288    
 -2.08348390E-02
 -0.30538252    
  0.54729563    
 -0.40134206    
 -0.15312268    
  0.40306455    
 -0.45473638    
  0.20479375    
  0.24027942    
 -4.86599328E-03
 -0.31906304    
  0.83378381    
 -0.44410264    
  1.80189889E-02
 -0.26998281    
 -0.19290379    
  4.16735075E-02
  0.16862191    
  0.13424985    
 -8.92979577E-02
  7.91971385E-02
 -0.45488927    
  0.24058990    
  0.28295463    
 -0.45401886    
  0.15201703    
 -8.00429434E-02
  0.18347909    
 -0.10343476    
  0.26335040    
 -0.14841993    
  0.29904565    
 -0.27644560    
  0.62972492    
 -0.52380604    
  9.57663581E-02
 -0.20168550    
  0.30567595    
 -0.51632845    
  0.29112351    
 -5.29221669E-02
 -0.25910929    
  0.15011916    
  0.57080823    
 -0.43500626    
 -0.27890152    
  0.17295358    
  0.10594909    
  1.05271824E-02
 -0.22839275    
  0.15790384    
  9.63314697E-02
  0.38136801    
 -0.48899895    
  5.52628227E-02
 -2.17397828E-02
 -3.35233547E-02
  0.26323822    
 -0.49208045    
  8.22382644E-02
 -0.25319657    
  0.53262067    
  0.30616704    
 -0.60552490    
  0.52944344    
  2.82310964E-07
 -0.23008414    
 -8.83689746E-02
  0.20559904    
 -0.20017834    
 -0.13895145    
  0.31675911    
  6.56689405E-02
 -0.21680853    
  0.15565416    
 -0.42594445    
  0.46134579    
 -0.18580508    
 -0.19602695    
  6.47621334E-07
 -0.17344411    
  0.51536161    
 -0.23337662    
 -0.13434783    
  0.39890787    
 -0.37309918    
  0.19077747    
 -5.27647603E-03
 -0.22446771    
  0.46335936    
 -0.22314425    
  0.16745493    
  0.73414546    
 -0.92265409    
 -0.14884631    
  6.56959936E-02
 -2.93285493E-02
  5.21860532E-02
 -0.11355563    
  0.30338001    
 -5.77077419E-02
 -0.25202119    
 -8.64327624E-02
  0.20067002    
  9.22062546E-02
  0.33202079    
 -0.11407220    
 -0.53899735    
 -2.16607377E-02
  0.40302923    
 -0.46319756    
   1.1875601    
 -0.64469397    
 -0.24938500    
  0.16971853    
 -9.72631946E-02
 -0.40546590    
  0.58239669    
 -0.47542298    
  6.99584037E-02
  0.28090271    
  0.10178216    
 -0.40316442    
  0.20505059    
 -0.21893801    
  0.43078324    
 -1.83484275E-02
 -0.17127156    
  0.56431407    
  0.26716018    
 -0.69314796    
 -0.19484025    
  0.16077378    
 -0.20840205    
  0.12049023    
  0.12675175    
 -0.34316054    
  0.16083974    
  2.81716324E-02
 -0.21622394    
  0.38455880    
  2.32032463E-02
 -0.30932197    
 -0.16251826    
 -0.10047082    
  0.45050585    
 -0.33543584    
  0.41507980    
 -1.93241294E-02
  9.70854983E-03
 -0.12871192    
  0.36814710    
 -0.49698097    
 -1.89273413E-02
 -0.17344411    
  0.41050321    
 -1.01010296E-02
 -0.48741338    
  0.28561386    
  0.44802475    
 -0.12225720    
 -0.57089031    
  0.24512246    
  0.29387474    
 -0.18789220    
 -0.17674975    
 -9.79797915E-02
  6.40780553E-02
  0.22176278    
 -0.18786101    
 -9.79797915E-02
  0.51669091    
 -0.16148838    
  0.28121766    
 -0.26587233    
  0.28131679    
 -0.65924627    
  0.28768286    
 -8.09681267E-02
  0.64691347    
 -0.37900496    
 -4.23588939E-02
 -6.96808323E-02
  6.00176677E-02
  4.84241126E-03
 -4.84298868E-03
  0.37923396    
 -0.51415271    
 -0.13671039    
  0.70265549    
 -1.58982221E-02
 -0.27917156    
 -2.14140192E-02
 -0.33647147    
 -0.18596382    
  0.36322287    
  0.11042407    
 -0.32472393    
  0.27820343    
  8.56327489E-08
 -8.44172612E-02
 -0.14469714    
  0.24798129    
  0.22873501    
 -0.57743204    
  0.21916153    
  0.74497253    
 -0.76105756    
  0.33647236    
 -0.32571965    
  0.16251923    
  8.28364193E-02
 -0.24535519    
 -0.11911988    
  0.33042997    
 -0.18492308    
 -0.15762976    
  0.14715686    
  2.59754304E-02
  0.29152098    
  0.33537689    
  8.65544453E-02
 -0.65857619    
 -0.40062177    
  0.82848805    
 -0.46747446    
  9.16298255E-02
 -0.13287403    
  0.21680757    
 -0.19083235    
 -0.26905259    
 -4.11008038E-02
  0.51361936    
 -0.42021710    
  0.14776103    
  0.29316160    
 -2.07042675E-02
 -0.25071675    
 -4.39623035E-02
 -5.78204468E-02
  6.89936131E-02
 -0.15600513    
  0.11633973    
  9.37316790E-02
  0.16462252    
 -0.15415144    
  0.17185041    
 -0.19290432    
 -1.60853192E-02
  0.18232235    
 -0.12456238    
  0.52400333    
 -0.63733232    
  0.20118913    
 -0.44599432    
  0.15519215    
  4.87892553E-02
  0.91629034    
 -0.84729713    
  0.34043291    
  0.23805170    
 -0.62394708    
  6.19921945E-02
  5.83711229E-02
 -0.32621661    
  0.20585163    
  8.89468491E-02
  2.10526660E-02
 -0.37469366    
 -0.12062854    
  0.34377232    
  0.16191177    
  9.34344158E-02
 -0.22549403    
  7.36881942E-02
 -0.20553917    
  0.60918206    
 -0.33501312    
  0.21905358    
 -0.16444969    
 -0.44991708    
  0.31015569    
 -2.81708054E-02
  7.16553703E-02
 -0.21916263    
  3.89666669E-02
  4.97004315E-02
 -8.20648223E-02
  0.35139862    
  4.52563725E-02
  5.17356880E-02
 -0.40336704    
  0.22440094    
  0.64686614    
 -0.54654342    
 -0.16788074    
 -0.24213964    
  0.74649274    
 -0.58843654    
  0.12102672    
  0.17972760    
 -0.50077617    
 -7.16870232E-03
 -9.81924012E-02
  0.51557690    
  0.14531012    
 -0.19885063    
 -8.88307095E-02
  3.75371538E-02
 -3.75373699E-02
 -0.26072639    
  0.30351433    
  0.42448029    
 -0.30611527    
 -0.15570205    
  0.29849264    
 -0.20022233    
 -0.10371930    
  2.69551836E-02
  7.18262866E-02
 -0.26484239    
  0.34564608    
 -5.15333004E-02
 -0.41755643    
  0.16761471    
  0.97386098    
 -0.85197026    
  0.27115303    
 -0.47669193    
  0.14934605    
 -0.21165010    
  0.36662585    
 -0.22067203    
  0.13276027    
 -5.41988341E-03
 -9.69427004E-02
  0.59903359    
 -0.31434950    
  5.69084845E-02
 -6.59576878E-02
 -4.65199687E-02
 -0.43445197    
  0.29683182    
  5.44982823E-03
 -0.40275171    
  0.33530962    
  0.26860574    
 -0.10289399    
 -6.61826804E-02
  0.19971296    
 -0.61045593    
  0.36772493    
 -2.78566200E-02
 -0.24889536    
  0.28768227    
 -5.58812954E-02
 -4.10621949E-02
  0.13950084    
  0.23556635    
 -0.43046728    
  7.90681913E-02
  0.35139820    
 -9.48978886E-02
 -0.12516320    
 -0.15500648    
  6.93924353E-02
  0.15972181    
 -0.10535995    
 -0.12975831    
  0.11912055    
 -8.94453451E-02
  0.15164158    
 -0.28935784    
  0.18343991    
  0.20168538    
 -0.37843570    
  4.56111394E-02
 -6.58124164E-02
  0.19135179    
 -0.20505060    
  0.24362290    
  9.28505361E-02
 -0.40055043    
  0.26912948    
 -0.18457140    
  0.19574533    
  1.10500045E-02
 -9.80603993E-02
 -0.11551209    
  0.49020663    
 -0.15276308    
  6.11950271E-02
 -0.47641620    
  8.45572576E-02
 -9.93730053E-02
  7.19732270E-02
  0.47260451    
 -0.27763167    
 -0.16083899    
 -3.41332592E-02
  0.23967339    
  0.22859341    
  2.99809054E-02
 -0.22631255    
 -0.10008378    
 -0.20718983    
  2.83716246E-02
 -4.28629220E-02
  0.34787634    
  0.38463125    
 -0.88180524    
  0.71825337    
 -0.40134206    
  0.11641049    
  0.30538198    
  4.74398620E-02
 -0.30980474    
  0.27042887    
 -0.53384596    
  0.12233960    
  7.58388489E-02
  0.39416587    
 -0.52609223    
  0.24344911    
 -5.68634942E-02
  0.18850835    
 -3.13221924E-02
  0.15544823    
 -0.57926309    
  8.00435692E-02
 -0.30492315    
  0.77652907    
 -0.20334120    
 -0.28116828    
  0.44368652    
 -0.23361559    
  4.12437581E-02
 -0.21936338    
  0.39492744    
 -0.49401876    
 -2.10535415E-02
 -4.34857942E-02
  0.55855685    
 -0.27644560    
  0.26365229    
  0.21884215    
 -0.34687078    
 -0.47097954    
  0.29546380    
 -3.55057456E-02
  0.51202959    
 -0.35101801    
  6.45388812E-02
  0.27923331    
  3.63002857E-03
  0.21732922    
 -0.48587167    
 -5.85530251E-02
 -0.17531176    
 -5.53996637E-02
  0.14141178    
 -0.26236513    
   1.0696250    
 -0.90532094    
  0.11980133    
  2.65275817E-02
 -0.14632717    
  0.11980133    
  0.68505019    
 -0.61749154    
 -0.32349175    
  0.13005234    
  0.98006648    
 -0.89254701    
 -5.15876263E-02
  0.21130912    
  4.65203188E-02
 -0.11042377    
 -0.16521069    
 -5.53996637E-02
  6.30856259E-03
  7.85898566E-02
  0.66663599    
 -0.80349451    
  0.38299251    
 -6.57517612E-02
  7.92957619E-02
 -0.31957611    
  4.23023626E-02
  0.11184883    
  6.65212125E-02
 -0.10426082    
 -0.22727373    
  2.72132158E-02
 -8.39646533E-02
  0.19200779    
  0.61159700    
 -0.54180080    
 -0.41961014    
  8.20135176E-02
  3.86145785E-02
  0.42546636    
 -0.19627894    
  0.44097131    
 -0.25464198    
 -4.08227406E-02
 -0.24685934    
  0.47830272    
 -0.29598013    
 -1.11725144E-02
  8.26860116E-07
 -0.43685067    
  0.72733855    
  0.47052860    
 -0.62959301    
 -0.35036045    
  0.20763871    
  0.33890465    
 -0.26236504    
  8.56945142E-02
  2.38683298E-02
 -0.19753182    
  7.73860663E-02
 -0.28061551    
  0.31717238    
 -0.30318651    
  0.29287696    
 -9.22069177E-02
  3.90026756E-02
 -6.78228736E-02
  0.24283192    
 -0.51695973    
  0.57488334    
 -0.31251898    
 -0.39369965    
  0.49490991    
  0.10642982    
 -0.38877836    
  0.52351075    
 -0.53779697    
 -4.41247895E-02
  7.94639289E-02
  0.16008545    
  7.95879364E-02
 -0.31164688    
  0.14558545    
 -0.25593358    
 -0.38077185    
  0.85597104    
 -0.27908322    
  0.22040020    
 -0.29135111    
  0.24639960    
  0.19753186    
 -0.28141320    
  8.38806555E-02
 -0.38837132    
  0.31691101    
 -0.17494084    
  0.61677426    
  6.52818978E-02
 -0.23812425    
 -0.23859322    
 -4.28206995E-02
 -1.25796851E-02
  0.33103275    
  3.13227437E-02
 -0.64582604    
 -3.41906473E-02
  0.41412234    
  9.32189673E-02
  0.34614834    
 -0.25608841    
 -4.90291752E-02
 -0.21813174    
 -7.12268427E-02
  6.49573132E-02
  4.30845581E-02
  0.94010156    
 -0.70498157    
 -0.30368224    
  0.68667430    
 -0.59430164    
  1.16955480E-02
  0.18038133    
 -0.11838948    
  5.33168077E-07
  0.26278454    
 -0.58946896    
  0.10080510    
 -0.40889513    
  0.45572719    
  0.37673399    
 -0.31957611    
 -0.22778393    
  0.33314517    
  5.53967431E-03
  0.18599840    
 -0.45724067    
  0.34060356    
 -0.16799250    
  4.76276018E-02
 -0.27229735    
 -0.20236793    
   1.0375981    
 -0.58052826    
  6.82272960E-10
 -0.16705322    
 -6.50053322E-02
  0.82247198    
 -0.60231864    
  9.14928839E-02
 -0.19885010    
  0.10735773    
  5.24895117E-02
 -0.25782844    
  0.30770180    
 -0.17693058    
  3.17480043E-02
 -3.17485407E-02
 -0.23124105    
  0.11506998    
  0.46181747    
 -0.45459804    
  0.25848371    
  0.28350714    
 -0.33480030    
 -2.73715528E-07
 -0.13771656    
  0.21098965    
 -0.25910929    
 -0.14364305    
  0.50593531    
  0.16667718    
 -0.39720133    
 -9.71629694E-02
  0.90672100    
  -1.0143521    
  0.33755475    
 -9.63927805E-02
  1.18341874E-02
  0.19692008    
  0.16444947    
  3.62215042E-02
 -0.46448585    
 -0.18610245    
  0.39019758    
  0.38648310    
 -0.61605698    
  0.25489253    
 -8.33814144E-02
  0.64299697    
 -0.51082551    
 -0.47957221    
  0.18232237    
  8.59421641E-02
  0.69608372    
 -0.48954898    
 -0.12739831    
 -0.35512331    
  0.27008632    
 -8.00418854E-02
  0.19716729    
  5.12935780E-02
 -0.38566184    
  0.20533819    
  0.16520999    
 -0.33444402    
  6.85194358E-02
  2.61454675E-02
 -1.29869515E-02
  5.09664603E-02
  0.17086984    
 -0.24832645    
  0.71636552    
 -0.80765617    
  9.12921056E-02
  0.14934605    
  0.34796694    
 -0.23340093    
  0.25360307    
 -0.59420651    
  2.85727531E-02
  6.80535808E-02
  0.23880975    
 -0.32821652    
 -9.02864411E-02
  0.62808353    
 -0.24652384    
 -5.38999029E-03
  6.79119527E-02
  0.82320005    
 -0.73157054    
 -0.46724179    
  0.15624876    
  0.21429962    
 -0.17725751    
  4.15485352E-02
  8.89468491E-02
 -0.12445324    
  9.20190290E-02
  0.14310095    
 -0.39834777    
  8.16782340E-02
 -6.55726576E-03
 -0.27029023    
  0.47751817    
  0.21562840    
 -0.28768292    
  0.14425008    
 -0.27942428    
 -2.66683903E-02
  0.41888794    
 -0.16907708    
 -7.49934998E-07
 -0.24307707    
  0.39421719    
  0.13126647    
 -0.52548212    
  0.71636552    
  6.96488395E-02
 -0.54821265    
  0.11484008    
 -0.32614815    
 -0.14763622    
  0.46430570    
  0.22504625    
 -0.36814719    
 -0.13510302    
  0.31099266    
  2.27808785E-02
 -9.04953759E-03
 -7.06174076E-02
 -0.13005242    
  8.00426155E-02
  5.97190075E-02
 -0.34911180    
  0.14629208    
 -0.48550797    
  0.37948975    
  0.19105546    
  0.26570341    
 -0.44368717    
 -2.63165999E-02
  0.33169818    
 -0.38650781    
  0.27528128    
 -3.26120742E-02
 -3.37110050E-02
  0.10821352    
 -0.28256616    
 -0.28090200    
  0.33389509    
  0.12705821    
 -1.71916299E-02
  5.61950542E-02
 -6.78228736E-02
  0.40741226    
 -0.26587233    
  0.13289645    
 -0.22871415    
  0.43301532    
 -0.25442579    
 -3.81001979E-02
 -0.33744276    
  8.47405419E-02
  0.23803258    
 -0.29592663    
  0.14750625    
  0.10307131    
 -0.35520259    
  0.22900839    
 -0.11122540    
  8.15507993E-02
  0.16101165    
 -0.14310081    
  0.22668839    
 -8.35868195E-02
 -0.41318712    
  0.28768161    
  7.28621781E-02
 -0.20971981    
 -0.19845128    
  0.19845162    
  0.18232226    
  0.16363026    
 -0.46623719    
  0.38776585    
 -4.70062941E-02
 -0.37129617    
  0.37662891    
 -0.15503757    
 -7.74574131E-02
 -6.23047985E-02
  0.53062826    
 -0.24652384    
 -0.19530851    
  0.26286718    
 -0.49751443    
  0.10204872    
  0.58695734    
 -0.19652918    
  0.50169355    
 -0.58047354    
  5.32041155E-02
 -0.12689205    
  1.16955480E-02
 -0.50310373    
 -2.92703155E-02
  0.57226574    
  3.83610278E-02
 -0.23531324    
  0.21357431    
 -5.07142879E-02
  0.53028852    
 -0.74193823    
  0.29479891    
  0.67164069    
 -0.67697459    
  0.15796258    
 -0.48379764    
  0.27087530    
  0.32918194    
 -0.23747432    
  5.51520213E-02
 -0.16395554    
  3.39023285E-02
  0.15890194    
 -0.36825112    
  0.19254337    
  7.61244670E-02
 -7.04890788E-02
  0.64126194    
 -0.61355925    
 -0.17253441    
  0.23604684    
 -0.31015405    
  0.62814230    
 -0.73117459    
  0.39768222    
 -4.25594151E-02
 -3.31514217E-02
  0.22986303    
  0.11778308    
 -0.27193448    
 -0.24685934    
  0.21511149    
  0.28768176    
 -0.23022492    
 -9.02461708E-02
 -0.11778377    
 -6.45377710E-02
  0.23111224    
  5.25048847E-07
 -0.38193458    
  0.55628783    
 -0.57981890    
  0.40015939    
 -0.11844891    
  0.11311459    
  8.70111063E-02
 -5.54297529E-02
 -0.32104871    
 -8.85971019E-07
  0.12726124    
 -1.90473236E-02
  0.46759692    
 -0.57581145    
  7.11733894E-03
  0.26617607    
 -5.44909155E-03
 -0.21227401    
  0.21772371    
 -0.29495409    
  0.26180342    
 -0.29898179    
  0.24709684    
 -0.16008568    
 -9.46161598E-02
  0.28958878    
 -0.39410201    
  0.52262044    
 -0.32349175    
  0.61368346    
 -0.23638871    
 -0.25951186    
 -1.24232862E-02
 -0.10536075    
  0.51082587    
 -0.20763941    
 -0.23604782    
  0.13353066    
  0.12282111    
 -1.01010296E-02
  0.11042407    
  7.44326413E-02
 -0.14504996    
 -0.11900315    
 -0.25524691    
   1.1056794    
 -0.62509358    
  0.23013702    
 -0.47769791    
  0.43134487    
 -0.48322937    
 -0.20264435    
  0.14164992    
  0.15145248    
 -7.28618205E-02
 -6.60900772E-02
  0.22190095    
 -8.29482898E-02
 -0.11440960    
  0.34937552    
 -0.40546426    
  0.23841180    
 -0.33950725    
 -5.09206392E-02
  0.27264348    
  0.18610312    
 -0.40075982    
  0.41945204    
 -0.26328969    
 -4.30841967E-02
  6.26891525E-03
  0.11221241    
  5.43617755E-02
  0.46203572    
 -0.63487887    
  7.85898566E-02
 -0.26469275    
  0.15414983    
  0.31490615    
 -0.23986940    
 -0.28367335    
  0.26543692    
  0.40341806    
  2.82850284E-02
 -0.29970607    
 -0.30576497    
  0.34270933    
  0.22624783    
 -0.29044119    
  0.23522516    
 -0.21878602    
  0.12739775    
 -0.12197763    
  0.11718258    
 -0.31365743    
  1.30712185E-02
  0.29092315    
 -0.11294018    
  0.74090117    
 -0.94520134    
  0.60613608    
 -0.71893179    
  0.22015324    
  0.30254102    
 -0.23875065    
  0.15575491    
 -5.43343052E-02
 -3.09295338E-02
 -0.24163738    
 -0.14310002    
  0.44567192    
 -0.31599385    
  9.65384021E-02
  0.57613039    
 -0.39688146    
 -0.13720138    
  0.28030172    
  8.51581842E-02
 -0.32510817    
 -0.38865826    
  9.53100100E-02
  0.34294492    
 -2.17397828E-02
  4.30166386E-02
 -0.27721098    
  9.90903527E-02
   1.0666603    
 -0.74649370    
 -8.08034763E-02
  9.85203870E-03
  0.21130913    
 -8.70113075E-02
 -0.28912535    
  1.14944335E-02
  0.27763185    
  2.14138962E-02
 -0.45988485    
  1.99343525E-02
  0.11191765    
  0.15750663    
 -0.16934176    
  0.25593284    
 -5.20215221E-02
 -0.41522062    
  0.22314329    
  0.36546007    
  7.46911839E-02
 -0.28264397    
 -6.21964410E-02
 -0.26129556    
  2.06201188E-02
  0.31287280    
 -5.62816449E-02
 -8.22379962E-02
  0.24238595    
 -0.19223581    
  6.82680234E-02
 -0.21430013    
  6.68939948E-02
  4.59858626E-02
  0.11152159    
  1.49634387E-02
  0.19299088    
  0.35094392    
 -0.34281382    
 -0.13410921    
 -0.35799909    
  0.67307997    
 -0.37223974    
 -2.48149000E-02
 -0.19955416    
  2.42428910E-02
 -2.42431257E-02
 -2.48465408E-02
 -0.18610245    
  0.28768140    
 -0.12062715    
  0.17050065    
  0.12197766    
 -4.40166630E-02
  0.13976216    
 -8.62204954E-02
 -0.32797745    
  0.46091667    
 -0.36680391    
  0.22911380    
 -0.25335684    
 -0.11014317    
  0.18687664    
  0.59783673    
 -0.56982446    
 -0.14225058    
 -0.11460430    
  0.57178599    
 -0.47000346    
 -3.27890441E-02
  0.39204288    
 -4.60902490E-02
 -0.30672944    
  0.26335040    
 -1.48883546E-02
  0.14410043    
 -0.36724463    
 -9.84408930E-02
 -0.13254631    
  0.74306136    
 -0.41109860    
 -0.28580067    
   1.0445452    
 -0.73088735    
  0.20316526    
 -0.32576737    
 -0.27738380    
 -0.15006113    
  0.56097561    
  9.82706174E-02
 -0.30256993    
  0.37843585    
 -0.46181735    
  0.49328110    
 -0.65836161    
  0.65836090    
 -0.13733120    
 -0.33444402    
  0.15718636    
  4.73468751E-02
  0.17458418    
  0.40869582    
  4.72533181E-02
 -0.57981831    
 -0.21357325    
  0.27225772    
  0.11720661    
  0.31046245    
 -0.52557337    
 -0.36076537    
  0.44300222    
 -2.12772246E-02
  0.27551192    
 -0.40139258    
 -5.64411543E-02
  0.38152522    
 -0.26589555    
 -7.14596063E-02
 -7.69603327E-02
 -2.02019271E-02
  0.19135179    
  0.35160625    
 -0.21526976    
 -0.42777091    
 -3.83186676E-02
  0.15191673    
  0.25354832    
 -0.10420302    
 -0.18347856    
  0.40082526    
 -7.73329213E-02
 -0.18131609    
  2.38103364E-02
 -0.15906556    
  0.30647004    
 -0.27256772    
  0.26747966    
 -4.16733474E-02
  5.18258289E-02
  0.53477842    
 -0.55004644    
 -0.13133629    
  0.11061069    
  5.22121880E-03
 -0.11000136    
 -4.50515074E-07
 -0.24965522    
  5.09199128E-02
  0.23302445    
  9.63314697E-02
 -0.14821593    
 -0.19542503    
  0.41738492    
 -9.43634957E-02
  0.40893099    
 -0.63598859    
  0.56427306    
 -0.60427797    
  0.27742472    
 -0.39266101    
  0.37707695    
  0.13222203    
 -0.14274748    
  0.13353209    
  0.14618278    
 -0.20825453    
 -6.61826804E-02
  0.11895104    
 -0.27838033    
  0.38467431    
 -0.31897831    
 -0.19044611    
  0.59783739    
 -0.40738928    
 -1.16283540E-02
  0.39567062    
 -0.13465612    
  0.43213356    
 -0.43213251    
 -7.48015642E-02
 -0.18621288    
 -7.90694132E-02
 -0.11383533    
  0.34454522    
  0.17475538    
 -0.23695174    
 -0.14351295    
  0.24027942    
 -0.35114324    
  0.63273823    
 -0.23419270    
  9.69922543E-02
 -0.42241383    
  0.34377185    
 -0.20624134    
  0.26365229    
 -0.46743143    
  0.25814092    
 -7.69609958E-02
  0.21970949    
 -9.11899433E-02
 -1.01010296E-02
 -8.47072303E-02
 -5.26262568E-07
  0.47482628    
 -0.37001792    
 -0.12715490    
  0.15172605    
 -0.25897253    
 -5.39888958E-07
 -9.21712518E-02
  0.43043816    
 -0.37022004    
  0.29576591    
 -0.28286195    
  0.26826373    
 -0.15333396    
 -2.31226943E-02
 -9.82382670E-02
  0.41616076    
  8.94902721E-02
 -0.19721733    
 -0.38204506    
 -2.81717665E-02
 -2.89868638E-02
 -6.06243983E-02
  9.67295095E-02
  0.27698693    
  0.12136096    
  0.23638925    
 -0.19442514    
  9.15674344E-02
 -0.56065720    
  0.37833670    
 -0.11653304    
  1.11740753E-02
  0.19153859    
 -0.16955908    
 -1.64392348E-02
 -0.15507178    
 -5.29916808E-02
 -0.10008345    
   1.2077255    
 -0.43859163    
 -0.63560158    
  0.26942459    
 -0.11152048    
 -1.69974640E-02
 -0.13434783    
  0.22705670    
  0.12240145    
 -0.39629033    
  0.16968571    
 -4.73453663E-02
  0.21706466    
 -0.13005242    
  0.18232228    
 -9.20746326E-02
  5.06404229E-03
 -0.18232076    
 -3.70418578E-02
  0.15145248    
  0.26858220    
 -9.53098908E-02
 -0.23457310    
 -0.26870617    
  0.79323095    
 -0.45247135    
  0.60370231    
 -0.81093007    
  0.46091667    
 -0.26986101    
 -0.10294703    
  0.47526067    
 -0.27898037    
 -0.13211764    
 -7.62841329E-02
  0.16282383    
 -0.18128581    
 -8.41922611E-02
   1.2032965    
  -1.1442628    
 -0.19643338    
  0.16406827    
  0.64600009    
 -0.67944753    
  0.28256693    
 -0.30318651    
  0.34339309    
 -0.46901852    
  0.65298110    
 -0.14058113    
  0.31329429    
 -0.60097730    
  0.22941345    
 -0.23572326    
  4.33511809E-02
  4.15485352E-02
  0.17551568    
  1.93234943E-02
  4.21611629E-02
 -0.19710882    
  0.14049001    
  1.92314498E-02
 -0.19381514    
  1.71916839E-02
  9.22062546E-02
 -0.24541087    
  6.41245916E-02
  0.19671060    
 -0.14231651    
 -0.20854409    
  0.14164992    
  6.09945618E-02
  9.04579163E-02
  0.14093670    
 -0.35065615    
  0.23111224    
 -0.25814003    
  0.62952173    
 -0.65730166    
  0.19746527    
  4.52049114E-02
 -1.67127158E-02
  0.31538475    
 -0.30421066    
  6.45377785E-02
  0.37012598    
 -0.61034173    
  0.32505369    
  3.29448543E-02
 -0.18232083    
  7.33747811E-07
 -0.16907619    
 -0.20359977    
  0.26731411    
 -7.24159463E-07
  0.22561000    
 -0.10371930    
  4.80084978E-02
 -0.10420302    
  2.84927245E-02
  0.12152182    
 -0.19131620    
 -7.50361010E-02
  0.13353066    
  0.11778380    
 -0.42845455    
  0.38193515    
  0.28370625    
  0.30935803    
 -0.97499830    
 -7.78194005E-03
  0.89097333    
 -0.39589557    
 -0.15972129    
 -3.40934247E-02
 -9.06974897E-02
  0.16315174    
 -0.22179967    
  0.21098965    
 -7.32725039E-02
 -0.22900799    
  0.45332024    
 -0.32902426    
  0.21532159    
 -0.22839275    
  0.12941186    
 -0.23330995    
 -9.97001901E-02
  0.13554494    
  0.37204871    
 -0.31059682    
  8.25858191E-02
 -0.10943302    
  0.48603144    
 -0.24002224    
  5.18258289E-02
 -0.17627828    
  0.21588798    
 -0.14609180    
  0.42768848    
 -0.36772427    
  0.30732876    
 -0.37859282    
  0.44991711    
 -0.71512681    
  9.19373930E-02
  0.17327105    
  0.37469319    
 -0.43923116    
  0.22193031    
  0.37256777    
 -5.49970604E-02
 -0.27480832    
 -0.25864929    
 -6.85625598E-02
  0.12136097    
  0.39589605    
 -0.68548453    
  0.24876580    
 -8.70122463E-02
  0.17253403    
 -0.25365967    
 -0.16833559    
  0.53551847    
 -0.18721184    
 -0.14536507    
  6.58139214E-02
 -7.95129016E-02
  6.66915178E-02
  0.62645549    
 -0.41760671    
 -4.82665598E-02
 -0.25524691    
  6.85194358E-02
 -0.15746735    
 -3.14979143E-02
  0.15529327    
  0.17544781    
  3.39023285E-02
 -0.14953159    
  4.41705659E-02
  0.46923184    
 -0.42692930    
  7.95879364E-02
  5.44982823E-03
 -0.23820284    
  0.15906441    
  0.10064285    
  0.13419659    
 -0.21734565    
 -0.23330995    
  0.71123099    
 -0.42172512    
 -5.61937727E-02
  0.11970786    
  0.12062828    
  0.62252927    
 -0.91629159    
  4.76276018E-02
  0.31633714    
 -0.14082167    
 -0.15252671    
 -0.29528686    
  0.56722051    
 -0.32442465    
  6.37905523E-02
  0.26925457    
 -0.22529161    
 -0.38155919    
  3.86145785E-02
  0.15414983    
 -1.96733046E-02
  0.21382858    
  0.19823720    
 -0.24195942    
 -6.93927258E-02
 -2.42431257E-02
 -0.21094845    
  0.22918683    
  0.26790899    
 -0.35601667    
  0.11778275    
 -0.18583706    
  0.15616164    
  0.16612716    
  0.20668252    
 -0.24304941    
 -0.10008378    
  7.32724294E-02
 -8.50370303E-02
 -0.17407227    
 -0.18514314    
  0.13458945    
  0.22462401    
 -3.61480713E-02
 -0.21094845    
  0.17344457    
  0.32365102    
  0.24050377    
  4.60254736E-02
  0.15068400    
 -0.64096111    
 -2.86557283E-02
 -0.13021514    
  0.73529291    
 -0.77583969    
 -4.94793653E-02
  0.48439285    
 -0.26415205    
  0.13062051    
 -9.07284468E-02
 -0.26740411    
 -0.10779689    
   1.0108610    
 -0.69314718    
  5.74874878E-02
  0.64156002    
 -0.60858899    
 -2.18593217E-02
 -0.12332397    
  0.44227910    
 -0.21913531    
 -0.32850432    
  8.00435692E-02
  6.21327311E-02
  0.10836882    
 -0.24362293    
  3.39022875E-02
 -0.14310002    
  0.35821235    
 -2.72501130E-02
 -0.14225058    
 -0.22793134    
  0.38662222    
  0.11294004    
 -0.47584569    
   1.2347443    
 -0.74444127    
 -0.19484025    
 -0.24965522    
  5.79866394E-02
  0.13792357    
 -0.15210865    
 -2.89868638E-02
  0.15624876    
  2.48464905E-02
  0.92727327    
 -0.85054004    
 -5.69794793E-03
 -9.58823189E-02
  3.09614502E-02
 -6.11575972E-03
 -8.31141323E-02
  6.45377561E-02
  0.23803258    
  9.80418082E-03
 -8.65686908E-02
  5.18258289E-02
  0.16277106    
 -0.15773332    
 -2.03053448E-02
 -0.31717309    
  0.49521098    
 -0.36963403    
 -3.15475315E-02
 -0.10109626    
  0.18113884    
  3.48873138E-02
  0.26016435    
 -0.44821709    
  0.18232071    
  5.58807068E-02
  0.19671080    
 -0.13353109    
  3.13371856E-07
  3.01535875E-02
 -0.29098833    
  0.11851836    
  6.82083815E-02
  0.17127249    
 -0.20479512    
  0.69030213    
 -0.39272606    
 -0.31476775    
  0.35204008    
 -0.36953342    
  0.13720100    
 -0.31015405    
  0.19044778    
  0.22198752    
 -0.31903195    
  0.11423748    
 -0.20067094    
 -2.10535415E-02
  2.79730204E-02
  0.37512505    
  0.33511707    
  0.71990472    
  -1.5865992    
  0.23596494    
  0.79019326    
 -0.65348119    
 -0.32542154    
  0.55741584    
  0.45558292    
 -0.51924044    
  9.40288231E-02
  6.61400929E-02
 -0.58698720    
  0.24731044    
  0.60204208    
 -0.56346852    
 -0.24362293    
  0.81627953    
 -0.70541793    
  0.26899076    
 -0.12014497    
 -0.57300252    
  0.37351263    
 -0.12429710    
  0.14993925    
  0.26041508    
 -4.48950268E-02
 -0.29450765    
  0.14629208    
 -0.27008629    
  0.63735586    
 -0.49322128    
 -6.23047985E-02
 -8.18299577E-02
  9.60140675E-02
  0.28592047    
 -0.16034265    
  0.49832535    
 -0.46173680    
  0.11311459    
 -0.26826310    
  0.43078324    
 -0.29376194    
 -0.25567898    
  0.12562592    
  5.40673845E-02
  0.23880975    
  0.11720661    
 -0.35601667    
  0.81676120    
 -0.81676102    
  0.41419902    
 -6.74407408E-02
 -3.79194692E-02
 -0.40546441    
  0.28223297    
 -7.36879706E-02
 -8.59416276E-02
 -0.10109626    
  4.16735075E-02
  0.12756051    
  0.43883443    
 -0.19085293    
 -8.27722102E-02
 -4.67624366E-02
 -4.34843823E-02
  0.20067097    
 -0.10535976    
 -0.33950725    
  0.35454544    
  0.16475527    
 -0.24231330    
 -0.32047254    
  0.84729797    
 -0.43445292    
 -0.20613128    
 -4.30841967E-02
 -0.24058968    
  0.37569311    
 -5.07142879E-02
  3.40946056E-02
  7.53044635E-02
  4.06151190E-02
 -4.98731807E-03
 -0.27443671    
  0.11778275    
 -8.54170695E-02
 -0.21205838    
 -6.50631711E-02
  0.58216906    
 -0.11954463    
  5.25048847E-07
  0.47528034    
 -0.56953365    
 -5.83121506E-03
 -0.37097958    
   1.3385632    
 -0.78137177    
 -0.36503065    
  0.16111848    
  0.19904618    
  0.10633578    
 -4.02744748E-02
  1.36064682E-02
 -0.23219407    
 -0.12705873    
  0.36822146    
 -7.89275095E-02
 -0.43487954    
  0.24382344    
  9.47777852E-02
  0.12953313    
 -0.37554258    
  0.11551370    
 -4.96990234E-02
  0.15324084    
 -2.77017988E-02
  0.18419157    
 -0.17301841    
 -9.92061943E-02
  0.11025669    
 -0.41651514    
  0.61518651    
 -0.43983185    
  0.25209138    
 -0.33213404    
  0.70818502    
 -0.18830881    
 -0.41907036    
  0.56157053    
 -0.54796529    
  0.47505841    
 -0.31321621    
  0.86681098    
 -0.60533118    
 -0.54533786    
  0.37707695    
 -1.05258515E-02
 -1.60002224E-02
  0.10212916    
 -0.24028049    
  0.34612584    
 -0.26893592    
 -0.32850447    
  0.53435665    
 -0.32078117    
  8.59421641E-02
 -9.88467485E-02
  0.45198539    
 -0.47830167    
  0.17675090    
  9.58179981E-02
 -0.14740559    
 -0.11191781    
  0.81384963    
 -0.61198366    
 -3.27890553E-02
  0.34437731    
 -0.61735266    
  0.20398213    
 -1.80177260E-02
  0.10354118    
  5.33168077E-07
  2.69551836E-02
 -4.34843823E-02
  0.15890194    
 -0.23386507    
  0.30254102    
 -0.22203846    
  0.14861055    
 -0.53492349    
  0.40275156    
  0.10318395    
 -0.11411314    
  0.51630515    
 -0.14815797    
 -0.54827338    
  0.32322708    
 -9.56908241E-03
 -0.43226400    
  0.16362891    
 -5.39888958E-07
  9.01502967E-02
  0.78636569    
  -1.0109469    
  0.20718937    
 -0.18583706    
  0.41481146    
  5.87077662E-02
 -0.25886235    
 -8.28883499E-02
  6.15428993E-03
  0.38688898    
 -0.22314425    
 -0.20763853    
 -3.25766653E-02
  0.33930731    
 -0.25064003    
  0.17216949    
 -3.63671035E-02
 -0.25814003    
  0.38236845    
  0.11048798    
 -0.29467922    
 -0.17783655    
  0.16653699    
  6.06243797E-02
 -6.06253035E-02
 -0.24322961    
  0.24322958    
  0.10251547    
 -0.29626665    
  0.43936646    
  2.63174344E-02
 -0.30661955    
  7.36881942E-02
 -2.20999159E-02
 -9.36351269E-02
 -0.15927647    
  0.40785962    
 -0.17754823    
  4.47007157E-02
  0.45347458    
  0.22314383    
 -0.90249705    
  0.13438641    
 -0.19801213    
  0.31646040    
  0.36197978    
 -0.21392646    
 -0.43573532    
  0.23302445    
 -0.13835825    
  0.31786746    
 -0.36408007    
  0.30110535    
  0.24294591    
 -0.23299530    
 -0.20840205    
 -0.17988476    
  0.34787634    
  0.22520360    
 -0.50262797    
  0.30788508    
  2.46927775E-02
 -7.59867206E-02
  0.14204714    
 -6.11959286E-02
 -0.28445089    
 -3.27890441E-02
  0.24685931    
 -0.22054365    
  9.29460973E-02
 -0.28571129    
  0.63645202    
 -1.25786839E-02
  0.54075342    
  -1.0390002    
  0.33845496    
 -0.16077365    
  0.21379808    
 -0.54910815    
  0.15762864    
  6.91963453E-03
 -0.19760978    
  0.41383410    
 -0.24419712    
  0.31909737    
  0.10742100    
 -1.39858751E-02
 -7.30243996E-02
  2.98527069E-02
 -0.19415694    
  0.33986762    
 -0.20114157    
 -0.26547810    
  5.90342060E-02
  0.31439275    
  9.74221751E-02
 -0.23695174    
  0.11122490    
  0.59255999    
 -0.77583975    
  0.24811666    
 -0.37022004    
  0.25635245    
 -0.43349236    
  0.32197192    
  0.52864349    
 -0.49549103    
  2.68118028E-02
 -0.10594888    
  0.15750663    
 -0.15750666    
  7.36881942E-02
  6.86288476E-02
 -0.17216842    
  0.47000387    
 -0.56531304    
  6.45377561E-02
 -0.27115321    
  0.31397200    
 -2.42431257E-02
  0.20456745    
 -0.24207091    
  0.33738202    
 -0.25782940    
 -0.13858636    
  0.28090271    
 -0.22825782    
 -9.40295309E-02
  0.74795568    
 -0.42057872    
  0.13733104    
 -3.14638130E-02
 -0.52925926    
  0.38193515    
 -0.14799638    
  0.24378826    
  0.34263453    
 -0.45442578    
  0.43024558    
 -0.30888417    
 -0.31666937    
  0.17356892    
 -7.41079152E-02
 -0.16705322    
  0.14310166    
 -7.55073577E-02
 -0.10318355    
  2.85727531E-02
  0.20895895    
 -0.12136068    
  0.17693156    
  0.37435517    
 -0.31659639    
  0.22314389    
  0.12995376    
 -0.64077842    
  0.71335018    
 -0.35192370    
  0.46822521    
 -0.83647591    
  0.22040020    
 -0.32880953    
  0.38749298    
  0.24264149    
 -0.44908512    
 -6.38897019E-03
 -0.36772451    
  0.30147576    
  9.77977440E-02
  0.26092911    
  3.29448543E-02
  0.15811133    
 -0.43963882    
  0.36157084    
 -0.43144044    
  4.50231247E-02
  0.39492744    
 -0.53657746    
  0.42933342    
 -0.18610299    
 -0.12705873    
  0.24988002    
  0.34505016    
 -0.78632426    
  0.23556541    
  0.86824059    
 -0.46689937    
 -0.15621915    
  7.89277628E-02
 -0.42121267    
  0.54295719    
 -0.47714302    
  0.25696057    
  0.51279396    
 -0.45072097    
 -0.10742116    
  0.28121766    
 -0.21635757    
 -0.18522476    
 -0.22751281    
  0.56065822    
 -0.18232127    
 -0.11093116    
  0.23314901    
 -0.25005168    
 -1.71916299E-02
 -3.52985524E-02
 -0.24279667    
  0.87419587    
 -0.47127801    
 -0.16012160    
  0.30254102    
 -0.23875065    
  7.57111236E-02
  8.96122158E-02
 -0.21720877    
  2.91557312E-02
  9.84393805E-02
  4.08222377E-02
 -0.28103805    
  0.30573034    
 -9.19016376E-02
 -0.35591149    
  0.55852491    
  2.15990450E-02
 -0.18232164    
 -6.35128766E-02
 -3.90028395E-02
  0.25886181    
 -0.28768238    
 -2.36704703E-02
  0.44268823    
 -0.69314635    
  0.79542625    
  0.13915755    
  0.16658939    
 -0.26826358    
 -0.61903918    
  0.19671060    
 -5.11519564E-03
  0.17373745    
 -0.40331212    
 -5.29916808E-02
 -0.17824851    
  0.64313662    
 -3.92208956E-02
 -0.26280800    
 -0.29347917    
 -0.10622211    
  0.25704584    
  0.16551471    
 -0.10724612    
  3.09614502E-02
  0.34687057    
 -0.23725072    
  0.16579300    
  0.18924212    
 -0.58778745    
  0.30647004    
  2.01015789E-02
 -5.10307141E-02
 -0.20241657    
 -4.59090322E-02
  0.13185185    
 -2.38097459E-02
 -0.16322808    
  0.44031128    
 -0.38512477    
 -2.72133984E-02
  0.45698845    
 -0.45011497    
  0.51356161    
 -0.39122200    
  0.26933363    
  0.16205573    
 -0.53338736    
  0.42977589    
  6.34462759E-02
 -0.38517952    
  0.37695020    
 -0.43269125    
 -0.10748608    
  0.48496231    
 -0.19197442    
 -0.17284341    
 -5.82681336E-02
 -6.89938143E-02
  6.23045638E-02
  0.16653699    
  8.17902237E-02
  0.26115498    
  0.32138219    
 -0.79138547    
 -3.27890441E-02
  0.12516284    
  0.14231651    
 -0.38776556    
  0.26870534    
  0.37037387    
 -0.18232152    
 -0.18805304    
  0.16882055    
 -0.17458378    
  0.16482809    
 -5.54297529E-02
  0.11258892    
  0.21943259    
 -0.83253801    
 -5.63477556E-07
  0.79078525    
 -0.26469180    
 -0.20067136    
  5.40668890E-02
  0.11583110    
 -0.14550665    
  0.11375899    
  0.22099036    
 -0.17888013    
 -0.31909838    
  0.56466848    
 -0.48299059    
  7.55083188E-02
  0.22193031    
  0.20551361    
 -0.59174794    
  0.98794657    
 -0.75343913    
 -0.11355563    
  0.18442822    
  0.15565416    
 -0.34008324    
  0.50955868    
  0.36801690    
  -1.1198905    
  0.91629046    
 -0.60077411    
  0.42488351    
 -0.60485518    
 -7.30253682E-02
  0.10763150    
  0.44764701    
 -4.35709255E-03
 -0.13041665    
 -0.39064941    
  0.52542466    
 -0.34432864    
 -0.11701725    
  6.02179766E-02
  8.70104283E-02
 -0.26415154    
  0.13062100    
  7.84710869E-02
  3.09614502E-02
  0.36396518    
 -0.23808500    
  7.25709796E-02
  0.46373391    
 -0.62625319    
  6.26980513E-02
 -4.52046879E-02
 -7.81185254E-02
  0.22813153    
  7.19741955E-02
 -0.21049237    
  0.21970949    
 -0.15874822    
 -6.66921735E-02
  0.28336254    
  0.56884968    
  -1.0767934    
  0.58297902    
 -0.33566859    
  8.26860116E-07
  0.18885504    
  0.48443371    
  0.14386442    
  -1.1085875    
  8.63837898E-02
  2.72132158E-02
  7.74580762E-02
  0.25131416    
 -0.28929353    
  0.16606158    
  0.53351742    
 -0.36310634    
  0.13353108    
 -0.27698740    
 -0.22580592    
  2.63163988E-02
 -0.15415092    
  0.51987630    
  9.44908857E-02
 -0.15483475    
 -0.26716119    
  7.23202154E-02
  0.11519578    
  0.79643255    
 -0.81209987    
 -0.17812040    
  0.15684265    
 -0.16950017    
 -1.92940906E-02
  8.10404271E-02
 -0.22764470    
  0.21559712    
 -3.07724029E-02
  0.10097622    
 -7.02035055E-02
  0.11441116    
 -0.24362293    
 -9.39320326E-02
  0.22918683    
  0.18632980    
 -0.19845176    
  3.00323106E-02
  0.13795853    
 -0.25057879    
  0.45499086    
  0.35961151    
 -0.57960826    
 -0.20884815    
  6.85636476E-02
  5.84954694E-02
  0.64364648    
 -0.61563402    
  5.89975826E-02
  8.96122158E-02
 -2.40973569E-02
 -0.16971764    
 -5.34259938E-02
  0.16282383    
 -0.24541087    
  0.26592398    
 -0.14740559    
  3.46848220E-02
 -0.10788988    
  0.36235523    
  8.03816840E-02
 -0.32354724    
 -4.59853485E-02
  0.13205878    
 -5.16787730E-03
  0.71872431    
 -0.73439091    
 -8.79695788E-02
 -4.70665284E-02
 -7.50361010E-02
 -0.13911338    
  0.83225954    
 -0.46224254    
  9.34344158E-02
 -0.11954463    
 -0.42956299    
  0.42425692    
 -0.40016049    
  0.93826920    
 -0.81872511    
  0.35737929    
  0.10732882    
 -0.30854625    
  6.41622022E-02
 -9.47453603E-02
  0.20686342    
 -0.14077298    
  0.34556726    
 -4.20233235E-02
 -0.50939691    
  0.43825442    
 -0.65251017    
  0.13242464    
  0.58692461    
 -0.32277432    
 -0.16813751    
  0.25910887    
  0.14635679    
  0.45283830    
 -0.75788409    
  0.24207179    
 -2.53179036E-02
  0.33280268    
 -0.27308348    
 -0.16223548    
  0.12282111    
  0.16628103    
 -0.35363927    
 -0.20067139    
  0.75071746    
 -0.48550847    
  0.21401145    
 -0.10129126    
  0.12844279    
 -7.41076395E-02
 -0.35393110    
  0.15805660    
  9.47777852E-02
 -0.10064381    
  0.25782934    
 -0.17869160    
  0.31845400    
 -0.47079536    
  0.20009518    
 -0.21283336    
  8.59421641E-02
  0.20653503    
 -0.20653611    
 -7.95520097E-02
  0.21675365    
 -0.15500648    
  0.28016973    
 -0.17780602    
 -0.20307651    
  0.30083990    
 -0.58192092    
   1.2652165    
 -0.92001045    
  0.52439785    
 -0.39631537    
  8.38189721E-02
 -0.55710572    
  0.10008302    
  0.41074136    
 -0.25659063    
 -0.13062011    
  0.64551932    
 -0.61498249    
  0.30260846    
  0.24512269    
 -0.10054087    
 -0.15575375    
 -7.58372620E-02
  0.27854994    
  0.15676825    
 -0.18467644    
 -3.35761346E-02
 -0.11900315    
 -0.29135111    
  0.43445274    
  0.10821351    
 -0.45137414    
 -8.39646533E-02
  0.14892270    
  0.20921081    
 -0.34364095    
 -8.24434236E-02
 -0.18859078    
  0.49561536    
 -7.76508600E-02
  0.12260248    
  0.28493139    
 -0.24191442    
  0.13287279    
 -7.65919834E-02
 -1.50371380E-02
 -3.07723694E-02
  3.58097255E-02
 -0.38064927    
  0.30228111    
  2.15055589E-02
  4.16730121E-02
 -0.36545911    
  0.52542466    
 -9.57457945E-02
 -0.29247743    
  0.28286257    
 -0.11778282    
  0.58415717    
 -0.60059613    
  0.21760316    
 -0.28620163    
 -3.00331116E-02
  9.86301079E-02
  1.09896166E-02
 -9.14930701E-02
  6.37905523E-02
  8.60737488E-02
 -0.27064601    
  0.20679460    
  4.30166386E-02
  4.62810658E-02
 -0.19955416    
  0.43963957    
 -0.38009712    
  0.33150557    
 -8.21187720E-02
 -0.10435975    
 -0.40796828    
  0.39285466    
 -0.27925679    
  6.68972265E-03
  0.18786120    
  0.10977120    
 -2.50638854E-02
  5.91297448E-02
 -0.22434121    
  0.17027400    
  8.23715553E-02
  7.60989711E-02
 -0.31683865    
 -0.29361725    
  0.30538133    
 -0.11778287    
  0.67656344    
 -0.48008689    
  0.17327198    
 -0.31222317    
  0.30766678    
 -1.37925949E-02
 -4.74026240E-02
  7.02873543E-02
  5.28753996E-02
  0.33585894    
 -0.86691570    
 -6.79504648E-02
  6.06253035E-02
  0.17494078    
  0.22561000    
 -0.14272268    
  0.57251954    
 -0.37702808    
 -0.20118995    
  0.27329358    
 -0.45447230    
  0.55765665    
 -0.29951599    
  0.30343014    
 -0.64733815    
  6.50056824E-02
  0.38901421    
  0.16559477    
 -0.34696963    
  5.52628227E-02
 -5.38999029E-03
  0.15954098    
 -1.86047722E-02
 -0.17950785    
  0.49838912    
 -0.38686749    
 -5.68634942E-02
  5.68631366E-02
 -0.13425036    
  0.70741290    
 -0.29812324    
 -0.24533430    
  0.24151054    
 -9.22497213E-02
 -0.37240505    
 -6.11575972E-03
  0.50836897    
 -0.39263216    
 -0.17904800    
  0.83319300    
 -0.85968423    
  0.28432149    
 -0.14660375    
 -5.86537085E-03
  0.27137342    
 -0.52437007    
  0.55961591    
 -0.53714359    
  0.59598380    
 -0.16371976    
 -0.27494398    
  0.20009518    
  0.26673892    
 -0.61677355    
  0.19329138    
  2.39532441E-02
  6.30588531E-02
  0.21868970    
 -0.38120794    
  0.43762228    
 -0.41820326    
 -0.12987433    
  0.53960490    
 -0.30629316    
  0.31476858    
 -0.24770346    
 -0.10236278    
  6.93924353E-02
 -0.12479167    
  0.49808693    
 -0.48550856    
 -0.27938342    
  0.46689972    
 -0.25874326    
  0.13771695    
 -5.40678836E-02
  0.17509387    
  5.54294959E-02
 -0.28768188    
  5.71577139E-02
  4.82017919E-02
  3.46848220E-02
 -0.20067094    
 -0.22488044    
  0.61636043    
 -0.15728533    
 -0.63965780    
   1.3678968    
 -0.83237952    
 -6.29146919E-02
  0.27131560    
  0.15131818    
 -0.20209089    
  0.43959829    
 -0.38388711    
 -0.48489147    
  0.33647230    
  6.63224235E-02
 -0.10714554    
 -0.19670959    
  0.60217541    
 -0.47957227    
 -0.10109626    
  0.24419770    
  0.16363026    
 -0.22668755    
  4.62512970E-02
  0.25757244    
 -0.49924827    
  0.32821637    
 -0.12102696    
 -0.11778287    
  0.32322708    
 -0.46430579    
  0.16062337    
 -0.24763471    
  0.45123276    
  7.10956678E-02
 -0.17645675    
  1.16288308E-02
  0.14001349    
  8.65920112E-02
 -0.36926129    
  0.22580600    
 -7.73875043E-02
   1.1742240    
  -1.1514953    
 -2.84911469E-02
  0.38009813    
 -0.29164192    
  0.21357398    
 -0.50656134    
  6.85194358E-02
 -1.33328335E-02
  0.22180051    
 -7.82526135E-02
  0.25066903    
 -0.22767937    
  3.35228629E-02
 -0.12260225    
 -0.22159193    
  0.22778325    
  0.19051860    
 -0.31526914    
  0.13702103    
  0.36819378    
 -0.11620132    
  9.43441689E-03
 -0.47849047    
  0.35894567    
  9.09715146E-02
 -0.34911180    
  0.85703504    
 -0.34347340    
 -0.28223228    
 -0.33213404    
  0.33213407    
  0.15570280    
 -0.22897476    
  0.13645145    
 -0.12482230    
  5.61950542E-02
  0.23725086    
 -0.31093922    
  0.31523958    
 -0.53838289    
  0.18109579    
  0.36157084    
 -0.32542238    
  4.05845642E-02
  2.80125327E-02
  2.72497628E-02
  0.21667117    
  1.71681382E-02
 -8.89469609E-02
 -0.22314399    
 -0.10406920    
 -0.17588979    
  2.28146203E-02
  0.91779321    
 -0.88816082    
  0.39322546    
  1.95125844E-02
 -0.14533256    
 -0.18343882    
  6.49573132E-02
  6.26891525E-03
 -0.14070010    
  0.66764528    
 -0.53321522    
 -0.24058968    
  0.38662222    
 -0.30228022    
  0.73631924    
 -0.78916180    
  0.45830730    
 -7.63724372E-02
 -0.32909149    
  0.32378647    
  2.10526660E-02
 -3.71387303E-02
 -7.28618205E-02
  1.15599893E-02
  1.70947723E-02
 -2.28573885E-02
 -1.16283540E-02
   1.2057254    
  -1.1488926    
 -8.65083262E-02
  5.27982190E-02
  8.22373405E-02
  0.35877821    
 -0.36405447    
 -7.69609958E-02
  0.24238595    
 -0.12905680    
  7.37441331E-02
  8.62214118E-02
 -8.14921781E-02
  0.16886699    
  4.67008613E-02
 -9.98833701E-02
 -0.32477665    
 -4.15482260E-02
  0.10354118    
 -5.04316725E-02
 -0.26870617    
  0.33000752    
 -5.55698015E-02
  3.92209031E-02
 -0.30616739    
  0.30065671    
  0.18139978    
 -8.15797001E-02
  6.76577091E-02
 -0.18982597    
  0.10196523    
 -0.22825782    
 -4.59090322E-02
  7.74580762E-02
  9.47456509E-02
  2.78571043E-02
 -0.27675226    
  0.22603865    
  0.22660521    
 -0.18140079    
  6.93602040E-02
 -0.23741999    
  0.42060015    
 -0.18834817    
  0.62895399    
  0.18599792    
 -0.85189539    
 -0.26290113    
 -0.20067123    
  0.64050430    
 -0.11440957    
 -0.27098766    
  5.78932874E-02
  0.34092641    
  4.77312356E-02
 -0.22208425    
 -0.12375398    
 -3.03981397E-02
 -0.24340893    
  0.48368865    
 -0.20391308    
  0.24667458    
 -0.20015472    
  1.69022270E-02
  0.15015264    
 -0.17275204    
  1.13640772E-02
  0.98294574    
  -1.4055051    
  5.85938320E-02
  0.27541125    
  0.25951123    
 -0.13217154    
  0.71465319    
 -0.39225501    
 -0.29031104    
 -0.16561964    
  0.29387474    
  0.65299964    
 -0.76042122    
 -0.36258402    
  0.38299307    
  7.30255470E-02
 -0.46345294    
  0.33860150    
 -9.47787091E-02
 -0.21440914    
  0.22603865    
  0.59291154    
 -0.83354759    
  0.24639960    
  0.14425008    
 -0.28602561    
  0.22974350    
 -2.66673919E-02
  5.77591322E-02
 -4.70062941E-02
 -0.27528214    
 -0.22843996    
  0.40841037    
  0.11647575    
  0.21578678    
 -0.24231330    
 -0.17588979    
  0.43908206    
  3.65155563E-02
 -0.58381140    
  8.87957290E-02
 -0.17062549    
  5.28431349E-02
  0.33436844    
 -0.30538252    
  0.16430385    
  0.31458929    
 -0.15267773    
 -0.16799250    
  0.12049023    
 -0.29310146    
  0.17261191    
 -3.72723006E-02
 -0.15732098    
  0.30966124    
 -0.24512270    
  0.48550773    
 -4.36745547E-02
 -0.29365301    
  0.12375378    
 -0.22446771    
  0.25571966    
  0.32542220    
 -0.75423449    
  0.60254985    
 -3.50908414E-02
 -0.18053770    
 -0.16220497    
  0.22440094    
 -1.51898358E-02
  3.01535875E-02
 -5.59934527E-02
  9.00600851E-02
 -0.27343065    
 -0.14164978    
  0.12260313    
  0.48353377    
 -0.27589485    
  7.03804195E-02
  0.38585627    
 -0.59573978    
  0.59243321    
 -0.72681999    
  7.89874718E-02
  6.30856259E-03
  0.81441826    
 -0.74165916    
  0.34727451    
 -0.30715337    
  0.14122663    
 -0.15252671    
 -0.18005060    
 -0.20294105    
  0.31845453    
  1.80175751E-02
 -3.02133132E-02
  0.36157084    
 -4.28303611E-03
  1.27931824E-02
  0.25975302    
 -0.32542160    
  0.36073864    
 -0.60560942    
  9.37316790E-02
  0.44670793    
 -0.53467774    
 -0.40546498    
  0.25704584    
  0.23111224    
 -0.10008378    
  1.73909310E-02
  0.25259128    
 -9.84396860E-02
 -0.12024838    
 -0.10536121    
 -7.69603327E-02
  0.40101123    
 -0.25835371    
 -0.40835878    
  0.41985393    
  0.20118913    
 -0.24201293    
  0.29213622    
 -0.54856509    
  0.31424987    
 -0.36150277    
  6.25201836E-02
  0.43040448    
  3.39016244E-02
 -0.25951186    
  0.59257627    
 -0.54437447    
  2.32559890E-02
  2.83309631E-02
  8.04714710E-02
  6.00176677E-02
 -0.18038212    
  0.19004396    
 -0.18424572    
  0.34387663    
 -0.38517952    
  6.97965100E-02
  0.90499103    
  -1.0563366    
  0.16251965    
  0.49740294    
 -0.78508532    
  0.44183287    
 -0.22911444    
  0.11311459    
 -0.33326936    
  0.17733327    
  0.12883306    
  0.29316160    
 -0.51356125    
  0.70336854    
 -0.88295478    
  0.50424719    
  9.44105238E-02
   1.1369084    
  -1.1324141    
 -0.30730614    
  0.28462902    
 -0.20834501    
  1.68078337E-02
 -0.31775972    
 -0.20236793    
  0.57419449    
  9.05143842E-02
 -0.32690206    
  0.14265704    
 -0.13601229    
 -4.74667437E-02
  8.00435692E-02
  0.43908206    
 -0.27945104    
 -4.47000898E-02
  0.15333375    
  0.72688550    
 -0.45401838    
 -0.43193254    
  0.10880201    
 -5.29221669E-02
 -8.50370303E-02
  1.17645273E-02
  6.23433255E-02
 -0.20679453    
  2.66684089E-02
  0.17461602    
  9.48080495E-02
 -0.38803071    
  0.19459090    
  0.15240780    
 -1.05258515E-02
 -4.32505123E-02
  0.44694942    
 -0.24276866    
 -0.49740326    
 -5.32442667E-02
  0.57292008    
 -0.19384165    
  0.13952996    
 -2.35304311E-02
 -0.26570311    
 -5.09662479E-02
  0.49501535    
 -0.50817358    
  0.28103781    
 -0.32158446    
  0.31153405    
 -0.21309392    
  0.22813153    
  4.38026600E-02
  0.17435369    
 -0.49102280    
  0.35863325    
  4.55609942E-03
 -5.12940623E-02
 -0.20653611    
  0.17246978    
  0.15979253    
 -0.39288703    
 -7.12268427E-02
  5.23001514E-02
  0.18550174    
 -0.16657396    
  0.14518285    
  0.19129071    
 -0.33024168    
  0.17086984    
  5.59948385E-02
 -9.33317095E-02
 -0.23132876    
 -0.12379421    
  0.21536069    
  0.20294118    
  5.08911954E-03
 -0.17121503    
  0.72865385    
 -0.55743790    
 -0.25276563    
  0.37673399    
 -6.48382679E-02
  7.82005116E-02
 -4.52558510E-02
 -0.14953160    
 -8.40833783E-02
  5.12940548E-02
 -0.24419712    
  0.17520317    
 -0.14723106    
   1.0467139    
 -0.84729761    
 -0.22739001    
  0.36935982    
 -0.14196998    
  7.61244670E-02
 -0.18967929    
  8.48989561E-02
 -0.17076156    
  0.32158387    
  4.87902202E-02
 -0.10535995    
  6.15582950E-02
  8.57662335E-02
 -0.47641620    
  0.30770180    
  3.19183730E-02
  8.04451406E-02
  6.99594095E-02
 -0.16092980    
  4.65207584E-02
 -0.34662548    
  0.21164997    
  0.11970786    
 -0.16101082    
  0.35607237    
 -0.22103682    
  0.85553473    
 -4.81193177E-02
  -1.0986129    
  0.10041938    
  0.18550174    
 -5.30571863E-03
  8.16777423E-02
  6.17768206E-02
 -0.18140079    
 -0.39447647    
  0.35503340    
  3.39023285E-02
  0.87082839    
 -0.93982214    
 -1.80177260E-02
 -3.07724029E-02
  0.28611875    
  3.50955133E-07
 -3.82820442E-02
  0.21825328    
  3.84661853E-02
 -0.35937321    
 -0.10836712    
  0.15586944    
 -0.39266101    
  0.41810784    
 -0.33747834    
  0.23155913    
  0.15015264    
 -0.35393110    
  0.37768590    
 -0.47849047    
  0.22314435    
  0.37469366    
 -0.32734653    
  5.76285087E-03
  0.11905973    
 -0.24767654    
  0.27783033    
 -0.19627894    
  0.33042997    
 -0.41197959    
  0.29257223    
 -9.19016376E-02
  1.06389616E-02
 -0.11184831    
  0.65084457    
 -0.41476846    
 -0.23607726    
 -6.09951019E-02
  0.52951759    
 -0.48643318    
  0.24930473    
 -0.31786692    
 -8.05795714E-02
  0.19044778    
 -0.24063608    
  0.70047349    
 -9.56752077E-02
 -0.37578967    
 -8.54170695E-02
  0.46920747    
  0.12703648    
 -0.66205579    
  0.61536968    
 -0.42965201    
  7.61244670E-02
  3.59943807E-02
 -0.11778370    
  0.13778426    
  8.53601545E-02
 -0.26372883    
  7.41081238E-02
  5.86836003E-02
  0.13547330    
 -0.18322670    
 -0.17151049    
  0.38152522    
 -0.18320246    
 -0.15415139    
 -0.20479466    
  0.36422139    
  4.62810658E-02
  0.10485869    
  0.24374473    
 -0.16544309    
 -0.47925144    
  0.40995964    
  4.47477866E-03
 -0.36822081    
 -6.66921660E-02
  0.17076027    
 -5.98988272E-02
 -0.40546489    
  0.40546441    
 -1.24232862E-02
  0.23309445    
  0.58060992    
 -0.89166582    
 -0.12967695    
  0.21386991    
  0.48311615    
 -0.31224617    
 -0.13428035    
 -0.28171229    
  0.44692186    
 -0.40040204    
  0.43531781    
 -0.38364631    
  0.77595311    
 -0.43742752    
 -5.80635853E-02
 -5.58812954E-02
  0.23457257    
 -0.29376194    
  0.36396518    
 -0.54385018    
  0.35301855    
 -0.12550552    
  7.82523453E-02
 -0.11375791    
 -0.20671372    
  0.23052344    
  5.15877455E-02
  5.96375018E-02
 -0.29826429    
  0.24973664    
 -9.86314341E-02
 -0.24783596    
  0.47584558    
 -0.18038212    
  0.57609034    
 -0.61763889    
  0.43531778    
 -0.26314858    
  4.00050431E-02
  0.85982388    
  -1.3181317    
  0.37662891    
 -0.18019550    
 -0.11460430    
  0.66415983    
 -0.39631537    
  0.10372025    
 -9.28493217E-02
  0.41799912    
 -0.37566447    
 -5.86833581E-02
  0.23841116    
 -0.23293105    
  2.69551836E-02
 -8.31496045E-02
  0.18424681    
 -0.15015186    
 -6.34227246E-02
  0.28768256    
 -0.34274244    
  0.13510269    
  3.77409123E-02
  0.11011176    
 -0.13692217    
 -0.13353136    
 -6.23129308E-03
 -3.82220820E-02
  0.60495478    
 -0.42155042    
 -4.42058183E-02
  6.55978099E-02
 -5.43608181E-02
 -0.37520173    
  0.42956316    
  4.65207584E-02
 -0.21309392    
 -3.17485407E-02
 -0.21511060    
  7.96775240E-03
  0.18099740    
 -0.10462426    
  0.40055153    
 -0.29592663    
  0.27098799    
  2.98527069E-02
 -3.49162184E-02
 -0.20803067    
  0.49697995    
 -0.56151801    
 -4.77898158E-02
  0.99039835    
 -0.90338647    
 -0.21357451    
  0.38407472    
 -0.15145221    
  3.70420776E-02
  0.13049583    
 -0.11247890    
  0.17435364    
 -0.11093116    
  0.10591932    
 -0.40295571    
  5.12923859E-02
  0.50939566    
 -0.30937517    
 -0.32947949    
  0.51082575    
 -7.07357898E-02
  5.10319173E-02
 -8.83689746E-02
  0.27812597    
 -0.53021586    
  0.33046052    
 -5.68634942E-02
  5.18258289E-02
  7.77080879E-02
 -4.68344893E-03
 -0.23732913    
  0.25131515    
 -0.33185315    
 -0.24763471    
  0.38599381    
  6.52397797E-02
 -0.27029112    
  0.24901307    
 -0.14434224    
  0.24647142    
 -7.03815147E-02
  0.11778376    
 -0.16034245    
 -0.18449762    
  0.10536023    
  0.16750686    
 -0.38332328    
  3.58455405E-02
 -0.18514314    
  0.60921216    
 -0.41705182    
  0.50098699    
 -0.56599259    
  0.27264348    
 -0.18005060    
  0.39406291    
 -0.21401174    
  0.11271979    
 -4.14561927E-02
 -0.21786638    
 -0.42876038    
  0.22516091    
  0.46292225    
  4.46720421E-02
 -0.14048992    
  7.53044635E-02
  0.29026893    
 -0.25464198    
 -0.16841865    
  4.05845642E-02
 -0.14004587    
 -0.10318355    
  0.19670935    
  0.11247735    
 -6.47420620E-07
  7.18262866E-02
 -0.31105554    
  0.55961597    
 -0.28382856    
  1.02042388E-02
 -0.21430013    
 -5.39888958E-07
  2.48464905E-02
 -5.67984469E-02
 -0.18492217    
  2.31668856E-02
 -5.49165308E-02
  0.66451567    
 -0.25905016    
  3.17479931E-02
 -0.38229826    
  0.10840973    
 -2.07611434E-02
 -0.16705421    
  0.96940023    
 -0.60613668    
  0.72982234    
 -0.49071443    
 -0.40772927    
 -0.14624511    
 -2.39064023E-02
  0.13554494    
 -5.79878353E-02
  2.94145569E-02
  0.31449386    
 -0.14799638    
  0.44751310    
 -0.14763573    
 -0.24033520    
 -5.34259938E-02
  0.11506955    
 -3.31514217E-02
  7.04907104E-02
 -0.20241657    
 -0.10821448    
  0.33647257    
 -0.35813299    
   1.1484449    
  -1.0848186    
  0.49285734    
 -0.16819531    
 -9.33317095E-02
  9.33324918E-02
 -0.30432069    
  7.12267682E-02
  0.27193379    
 -0.24724188    
  5.91880418E-02
  0.24362294    
 -0.23789132    
  0.31167802    
 -0.25610691    
 -6.70634806E-02
 -0.23330995    
  6.36260733E-02
  0.74973428    
 -0.35344446    
 -0.19811298    
  2.22233459E-02
 -0.23419359    
  0.31339049    
 -0.36322209    
  0.36322287    
 -6.28471076E-02
 -1.63489915E-02
 -7.41079152E-02
  0.11712456    
  0.54903334    
 -0.42077857    
 -0.13353086    
 -0.32176536    
  0.26740530    
  0.67624515    
 -0.85299516    
  0.10735773    
  0.48780847    
  1.45990485E-02
  7.22046383E-03
 -0.30461091    
 -0.33257660    
  0.36142626    
 -0.32797745    
 -5.40674515E-02
  0.26129508    
  0.39651275    
 -0.38059777    
  0.38059732    
 -0.57137460    
  6.47621334E-07
 -9.34003070E-02
  0.26826379    
  0.14417054    
  8.00426006E-02
 -8.00419673E-02
 -0.13353086    
 -0.23111100    
  0.20430064    
  0.43403837    
 -0.44496742    
  8.42611492E-02
 -0.24484174    
  4.41705659E-02
  0.22561000    
  0.18805258    
 -0.37729514    
 -0.20398231    
  0.14261319    
 -0.14261341    
  0.60944819    
 -0.41744038    
  0.33042997    
 -4.42542098E-02
 -0.47818100    
 -6.79504648E-02
  0.75008893    
 -0.53952473    
  4.33511809E-02
  7.58388489E-02
  7.57111236E-02
 -4.80087101E-02
  0.10372025    
 -9.28493217E-02
  0.47673783    
 -0.47673684    
  0.27681240    
 -0.39122200    
 -8.86661559E-02
 -2.68463995E-02
 -1.36996303E-02
  0.44821656    
 -0.25446671    
  9.22062546E-02
 -0.26547810    
  0.36408028    
  7.24300072E-02
 -4.00941484E-02
  1.35443490E-02
  0.29327217    
 -0.76596987    
  6.27382323E-02
  0.10265336    
   1.0026923    
  -1.0273855    
  0.17710042    
  7.07367361E-02
 -9.19016376E-02
 -0.21382926    
  0.52005434    
 -0.58150786    
  0.22595724    
  8.60737488E-02
  0.13482007    
 -0.13998711    
  0.20958047    
 -0.58192158    
  0.25714490    
 -0.27995917    
  0.53963745    
  0.32292762    
 -0.56531376    
 -0.19497290    
  7.36119896E-02
  0.32721347    
   1.0411801    
  -1.1185131    
 -0.33045930    
   1.1574526    
 -0.74040055    
 -7.16290623E-02
 -0.15497531    
 -9.70451459E-02
  0.20644443    
 -1.04159927E-02
  0.11370167    
 -2.84375679E-02
 -0.45473638    
  0.55092031    
 -0.63793159    
  0.50252706    
 -7.79607296E-02
  0.13150296    
 -0.29561165    
 -0.15840657    
  3.66338715E-02
   1.0161684    
 -0.64733720    
 -9.99983028E-03
 -0.46499032    
  0.35907248    
 -0.28954652    
  0.13911191    
  0.88194090    
 -0.84999019    
  0.27820343    
  0.20972070    
 -0.54619199    
  0.17675090    
 -0.23862605    
  0.31909737    
  2.54469756E-02
  0.11834174    
 -5.97872697E-02
  1.87804252E-02
 -0.43616432    
  0.94605905    
 -0.35907176    
 -0.20825453    
  0.10732882    
  0.48754770    
 -0.77818424    
  0.12759590    
 -0.28768232    
  6.91963453E-03
  0.37512505    
 -1.91395730E-02
 -0.41273713    
  0.86997962    
 -0.70236456    
  0.16467784    
 -0.36192432    
  0.29703709    
  0.27220008    
 -0.58438838    
  0.68932325    
 -0.65924627    
  0.30421194    
 -8.55230689E-02
  0.20391183    
 -9.67677757E-02
 -0.37129617    
  0.31633762    
 -0.10724612    
  3.09614502E-02
  0.15240780    
 -0.31779972    
  0.62235433    
  0.13014717    
 -0.25325316    
  0.49852300    
  -1.0570481    
  0.31218895    
  0.56835598    
 -0.75853014    
  0.60490692    
 -0.22683971    
 -0.47743917    
  2.21418366E-02
 -6.79504648E-02
  0.66943097    
 -0.17435332    
 -0.20544425    
  0.40351364    
 -0.17920233    
 -0.38924307    
  0.24901307    
 -0.22179967    
  0.14354771    
 -0.19873473    
  0.55249864    
 -0.39531195    
  0.20726089    
 -0.43800884    
 -1.53848231E-02
  0.14413457    
  0.65204591    
 -0.13453057    
 -0.75928754    
  0.37948933    
 -6.02591373E-02
  8.33816677E-02
  0.21049318    
 -0.10227895    
 -0.11970718    
  2.84927245E-02
 -0.13835825    
  1.91690382E-02
  0.51713467    
 -0.30161488    
 -0.28090253    
  0.30110535    
 -0.19237113    
 -0.28566477    
  0.39465442    
  0.55025500    
 -9.53105539E-02
 -0.39176595    
 -0.39531294    
  0.76617223    
 -0.61853611    
  0.43339369    
 -0.22208425    
 -0.35139793    
  0.57348245    
  0.23995093    
 -0.57388377    
  5.74874878E-02
 -8.75201672E-02
 -0.10265430    
  9.03833881E-02
 -7.24159463E-07
  0.12733959    
  0.63438910    
 -0.95148551    
  0.14558545    
  0.28929347    
 -4.44509909E-02
 -0.29783359    
  0.65501392    
 -0.66183984    
  0.29959714    
  0.11495975    
 -7.02868700E-02
 -5.48766740E-02
 -0.17924888    
  0.29532099    
 -0.33921489    
  0.49921981    
 -0.21635757    
 -0.31543946    
  0.25057745    
 -0.25057879    
  0.11851836    
  0.23017661    
  5.01242131E-02
 -0.39221969    
  7.59851113E-02
 -0.31237492    
  0.16833477    
  0.76448476    
  0.10863409    
 -0.47235852    
  9.87347290E-02
  8.51050485E-03
 -0.13111326    
  0.15207841    
  0.17816374    
 -0.18649648    
 -0.38271290    
  0.27688837    
 -6.73326924E-02
 -0.30609283    
  3.97394672E-02
 -8.81928951E-02
  0.35454544    
 -4.06146832E-02
 -0.36485097    
 -7.75590912E-02
  0.57334632    
 -0.48097202    
  0.22314329    
  3.46848220E-02
  0.14272238    
 -6.61826804E-02
 -0.22974470    
  0.15320350    
  0.30598000    
 -0.15834385    
 -0.18232185    
  0.17740791    
 -0.20725973    
 -0.17869110    
  0.22603865    
  0.18904188    
 -0.51401979    
  0.84156686    
 -0.80234563    
  7.41070360E-02
  0.45198542    
 -0.31222317    
 -4.44526523E-02
  6.29129857E-02
  0.39319530    
 -1.24222264E-02
 -0.24419756    
 -0.23922984    
  0.49172577    
 -0.14660421    
  6.48376271E-02
 -0.33826813    
  1.86914764E-02
  0.13276027    
  4.23344038E-02
 -1.04159927E-02
  0.11836514    
 -0.18325180    
  0.30155227    
 -7.72911683E-02
  8.88872705E-03
 -0.33913058    
  9.47456509E-02
 -5.21866903E-02
 -9.11220752E-07
 -2.40983535E-02
 -0.19459233    
  3.63667868E-02
  0.16430385    
 -0.13613243    
  0.18347909    
  0.20329550    
 -0.35937417    
  0.41888794    
 -8.33818167E-02
  6.99594095E-02
 -8.45576525E-02
 -0.24294692    
  0.46216035    
  0.47147924    
  -1.0252062    
  3.36726792E-02
  0.20846702    
  2.65275817E-02
  0.50346839    
 -0.54625559    
 -0.21905273    
  0.69314754    
 -0.63372290    
  0.70271671    
 -0.47957316    
 -0.12550552    
  0.76600885    
 -0.88306493    
  0.16805859    
  0.12937875    
 -6.51858971E-02
  0.25476268    
 -0.55460745    
  9.34018791E-02
  0.21675365    
  1.52682494E-02
 -0.33950725    
  0.33444390    
 -0.40800664    
  0.35591111    
  0.58897471    
 -0.44944435    
  0.17843777    
  3.88302631E-03
  1.53851956E-02
 -0.23080602    
 -0.23767246    
  0.14188114    
 -0.10008378    
 -0.13102749    
  0.23638797    
 -0.22314337    
  4.50231247E-02
 -0.41494423    
  0.33647308    
  0.21905412    
 -3.90028395E-02
 -0.18687700    
  4.68314774E-02
  0.26286718    
  0.45608836    
 -0.94537240    
  0.18641233    
  0.24600877    
  0.14345486    
 -0.22660495    
 -9.06974897E-02
  0.78960705    
 -0.56899863    
 -0.10141942    
 -7.58372620E-02
  0.37469366    
 -0.44368717    
  0.27131560    
 -0.29763162    
  0.39653659    
  7.34673962E-02
 -0.23889132    
 -4.87894528E-02
 -2.81708054E-02
  0.25574884    
 -0.24438496    
  0.15172605    
 -0.30399549    
  0.34675804    
  0.29924256    
 -0.58228528    
 -5.06446436E-02
  0.11633973    
 -2.93285493E-02
  0.38946441    
 -0.11526521    
 -4.63038683E-02
 -0.16447191    
  0.40732524    
 -0.48272264    
  0.17627998    
  0.17131884    
 -0.34759679    
 -0.12838082    
  0.24750172    
 -9.53104421E-02
 -0.11191781    
  0.54446429    
 -9.18804705E-02
 -0.21896893    
 -0.37469366    
  0.66237527    
 -8.13458040E-02
 -0.33393309    
 -6.09951019E-02
  3.70420776E-02
  0.95783979    
 -0.89899915    
  0.24238595    
  0.11028113    
 -2.43912060E-02
 -0.22520414    
 -2.61105653E-02
  5.27625158E-03
  0.92884272    
 -0.81457466    
  0.21465719    
 -0.66329354    
  0.18109579    
 -0.15927647    
  0.20718937    
 -0.14445141    
  7.79608265E-02
  0.32298970    
 -0.47090828    
  0.28768227    
 -0.21098879    
  0.55673569    
 -0.52372992    
 -7.41071254E-02
  0.17295358    
  2.32559890E-02
 -1.73919983E-02
 -0.19290379    
  0.30873474    
  7.52231777E-02
 -5.97193167E-02
 -7.64037082E-08
  0.11607163    
 -0.12638147    
  0.22624783    
 -1.66670457E-02
 -0.59707355    
 -8.77057612E-02
  0.59700376    
 -0.15338667    
  2.63860319E-02
 -0.15154913    
  0.37469366    
 -5.56885786E-02
 -0.50496835    
  0.47818258    
 -0.17241585    
 -0.13199598    
  0.76703596    
 -0.73682320    
  0.13353066    
  7.03804195E-02
  0.18151249    
 -0.24669810    
  1.03092575E-02
 -0.34574518    
  0.11617155    
  0.60906428    
 -0.49919680    
 -0.10343476    
  0.22314347    
 -0.43671808    
  0.17435411    
  0.36000323    
 -7.73329213E-02
 -3.06145642E-02
  0.20114140    
 -0.44655249    
  5.78932874E-02
  0.24783635    
 -0.18721184    
  5.71591109E-02
  0.17768170    
 -0.15028137    
 -6.13013841E-02
 -2.91565247E-02
 -7.36522675E-02
  0.36428899    
 -0.24438496    
 -0.25616810    
 -7.57934824E-02
  0.29747611    
 -0.22168186    
 -6.01684824E-02
  0.25818065    
  8.05027410E-02
  0.46098560    
 -0.34136254    
 -9.77633521E-02
  0.22638115    
 -0.38414326    
  0.31268406    
 -6.70101643E-02
  0.38882601    
 -0.61568910    
  0.22686388    
  0.16819631    
  4.49976362E-02
 -0.56563443    
  2.77799126E-02
  0.20935093    
  9.02469307E-02
 -8.47072303E-02
 -0.12332397    
  0.15593457    
 -8.36145803E-02
  0.65764093    
 -0.60663849    
  0.10480828    
 -0.20343931    
  0.54558009    
 -0.26095143    
 -0.43573532    
  0.77155191    
 -0.39243594    
 -0.17458378    
 -0.20453188    
  0.34955773    
  0.21511102    
 -0.56466895    
  0.11383422    
  0.14141178    
  0.37949011    
 -0.64902264    
   1.2476108    
  -1.1848727    
  0.15028177    
  5.10020517E-02
 -0.18786101    
 -6.68836106E-03
 -9.12907794E-02
  0.70774621    
 -0.23132972    
 -0.41925868    
  0.12393738    
  4.20479886E-02
  0.12689178    
 -0.15674396    
  6.04323950E-03
  0.36865133    
  0.10285787    
 -0.71596104    
  0.46034133    
  0.78801596    
 -0.10217670    
 -0.66185635    
 -0.23986940    
  0.14550681    
 -4.80087101E-02
  0.17958504    
 -0.14732416    
 -0.27193397    
  5.40673845E-02
  0.31365791    
 -0.24994244    
  0.47692418    
 -0.53408223    
 -0.19415645    
  0.32850412    
  0.34864244    
 -0.41967806    
  8.23998600E-02
  2.78571043E-02
 -2.78566200E-02
 -0.35586902    
  0.38920513    
 -0.20553917    
  0.80719441    
 -0.56939340    
  0.52657372    
 -0.41173387    
 -0.28768265    
  0.60784954    
  4.35579941E-02
 -0.69643104    
  0.15226953    
  0.16618375    
 -0.18327981    
 -0.14177592    
  9.47089270E-02
  0.33042997    
 -0.29492369    
  0.12550500    
 -0.11394508    
 -0.33074078    
  0.11332779    
  9.53093246E-02
 -6.51450548E-03
  4.47351523E-02
  0.18232083    
  0.11778376    
 -0.14953160    
  2.12766510E-02
  4.12437581E-02
 -0.18840139    
  0.16799083    
 -5.83714619E-02
  0.27115303    
 -0.33314487    
  0.19961312    
 -6.39037266E-02
 -0.11272046    
  0.17184950    
 -0.17754823    
  0.19650659    
 -9.86019447E-02
 -0.13872714    
  0.14389329    
  4.04101238E-02
 -0.38101327    
  0.59420747    
 -0.31197426    
 -0.20553917    
  0.42977589    
  0.46891141    
 -0.65561002    
 -5.96378185E-02
 -0.21757273    
  0.15414979    
 -3.63683291E-02
  0.30147481    
 -0.42622623    
 -8.76474679E-02
  0.24876580    
 -2.40983535E-02
  0.43352333    
  5.38590401E-02
 -0.65277493    
  0.49924833    
 -0.38386512    
 -8.70104879E-02
  0.27359673    
  0.51295120    
 -0.59610063    
 -0.25545236    
  0.69314706    
 -0.43193254    
 -0.12861712    
  0.17904873    
  0.12323242    
  1.43888071E-02
 -0.14310065    
 -9.80603993E-02
  0.35364035    
 -0.34159246    
  0.22911380    
 -0.32322684    
 -0.15634520    
 -8.84105116E-02
  0.40826273    
  0.81402916    
 -0.82526481    
 -0.27087566    
  0.53280479    
 -0.30228114    
 -3.59328538E-02
  0.19845119    
  5.82697429E-02
 -0.25672066    
  0.20343891    
 -0.32657203    
  0.17655861    
  0.11970786    
 -0.16705330    
  3.57177705E-02
  6.23433255E-02
  0.13353178    
 -0.10109677    
  0.12014515    
 -0.28768265    
  0.39492744    
 -0.26533529    
  0.13904138    
 -9.05148014E-02
 -0.32704237    
  0.28950575    
  0.70671612    
 -0.65870744    
 -0.42121390    
  0.45198587    
 -0.11778370    
 -0.11423753    
  0.39907521    
  0.11683265    
 -0.28895026    
 -1.02042835E-02
  0.23233216    
 -0.32354724    
 -0.27650940    
  5.75707816E-02
  0.20194146    
  9.27086845E-02
  8.96122158E-02
  0.10393056    
 -0.60685098    
  0.13941987    
  0.16388737    
 -0.19166800    
  0.33747801    
 -0.45702332    
 -3.22613418E-02
  0.39447546    
  5.37771694E-02
 -0.10477939    
 -6.60900772E-02
  0.29849243    
 -0.38268521    
 -0.12201514    
  0.18739685    
  0.77804661    
 -0.62028503    
  0.30509743    
 -0.19757709    
 -0.24028049    
  0.17509387    
  0.18834786    
  3.37587595E-02
  0.10245154    
 -0.43395627    
  0.10420302    
 -8.70120823E-02
 -0.11423753    
  0.54955643    
 -0.27792624    
 -0.31724012    
  0.15984797    
 -0.24322961    
  0.59420747    
 -0.57981938    
 -0.12136167    
  0.86329859    
 -0.27640781    
 -4.58792262E-02
  5.03543541E-02
 -0.21868849    
 -0.14953159    
  8.05379823E-02
  0.13353066    
  0.36652204    
 -0.32569987    
  0.12221742    
 -0.20017834    
  0.19129071    
  0.35354471    
 -0.56118429    
 -3.35233547E-02
 -4.05852608E-02
 -7.36522675E-02
  0.20644443    
 -0.19378658    
  0.10157913    
 -0.10158037    
  8.43881965E-02
 -0.15607950    
  0.67954147    
 -0.50627053    
  4.44519706E-02
  0.11294004    
 -0.37911642    
  0.37425026    
 -9.80362669E-03
 -8.74591544E-02
 -0.13199598    
  0.12118579    
 -0.16507891    
  9.76380259E-02
  9.42530930E-02
 -0.12975831    
  0.35184377    
 -6.11536279E-02
 -0.16623604    
 -0.29480046    
  0.12095172    
  0.34457684    
 -0.17073046    
  0.42304069    
 -0.54148918    
  4.67922613E-02
 -6.49203286E-02
  0.16282383    
 -0.46689984    
  0.30407509    
  0.14715686    
 -0.40283659    
  0.30910522    
 -0.24063608    
  1.45995235E-02
  0.18473502    
 -0.12838082    
  0.15219150    
  0.15750663    
  7.26702735E-02
 -0.31611913    
  6.81370646E-02
 -5.53996637E-02
  0.92636585    
 -0.85316324    
 -0.29951701    
 -0.10889480    
  0.29649287    
 -5.40674515E-02
  0.26129508    
  2.11656187E-02
 -1.05258515E-02
 -0.17915292    
 -9.97495577E-02
  0.14914414    
 -8.15496966E-02
  0.63598841    
 -0.82223928    
  0.76161510    
 -0.75377160    
  0.13157676    
  0.11014401    
 -1.23457778E-02
  0.85613155    
 -0.59042859    
 -2.40973569E-02
  0.11940780    
 -0.17456046    
  5.02615795E-02
 -0.23671561    
 -9.77973789E-02
  8.52969810E-02
  0.17811912    
 -8.22379962E-02
  0.12348185    
 -0.10088078    
 -0.38336518    
  0.71343184    
 -0.22414783    
 -0.22440119    
   1.0201410    
 -0.97105181    
 -0.19801213    
 -0.16639064    
  0.60299689    
 -0.21492302    
  9.47777852E-02
  0.12014515    
 -0.23262322    
  0.14903550    
  3.03057861E-02
  0.77662796    
 -0.65498292    
 -0.26589555    
  0.33811298    
 -0.33811378    
  2.27290802E-02
 -7.58372620E-02
  0.39531305    
 -0.44501173    
  0.17486255    
 -0.18125175    
  3.77396494E-02
  2.43923571E-02
  7.53983930E-02
 -5.74870557E-02
 -5.93566848E-03
 -0.12675186    
 -2.04793420E-02
  0.18232071    
  0.37037387    
 -0.41143605    
 -3.03981397E-02
 -9.71629694E-02
  0.31287280    
 -8.29482898E-02
  0.16413960    
 -0.27250633    
  0.16101165    
 -3.65582295E-02
 -0.27359647    
 -2.12030709E-02
  2.81706527E-02
  0.31845450    
 -0.26438633    
  0.45258346    
  0.21051162    
 -0.71716231    
  0.23967339    
  2.69551836E-02
 -0.17384784    
 -0.15732098    
  2.91989725E-02
  0.72151834    
 -0.46303418    
 -0.11155246    
  0.23671533    
 -0.43531829    
  0.15414983    
  0.36572555    
  4.40596305E-02
  0.13675937    
 -0.41871026    
  9.27086845E-02
 -9.27093327E-02
 -0.26694670    
  0.15201703    
  0.43908206    
 -0.34144369    
 -0.12361380    
  0.20186631    
  3.17479931E-02
 -2.63870042E-02
 -8.36145803E-02
 -6.60900772E-02
 -0.13264464    
 -6.59581795E-02
  0.46905690    
 -0.39603165    
   1.0455879    
 -0.69810951    
 -0.17340620    
  0.25459671    
 -0.20834501    
  0.87122279    
 -0.96596777    
  0.18645288    
 -2.08348390E-02
  0.19971296    
  0.44766578    
 -0.97442114    
  0.16142346    
 -3.15475315E-02
  6.39046915E-03
  7.95523450E-02
  0.19692008    
 -0.24512313    
  9.97898504E-02
 -0.32757333    
  8.89473408E-02
 -7.35627785E-02
  0.15524086    
 -0.28550509    
  0.38496661    
 -0.23205948    
  0.21414891    
  0.14550681    
  0.23967287    
 -0.33811378    
  8.79680365E-02
  4.62810658E-02
 -0.18131609    
  8.09697583E-02
  4.87907119E-02
  0.17435317    
 -9.79806632E-02
  0.18313855    
 -0.22314321    
  0.47445807    
 -0.24724092    
 -0.44908512    
  0.19602840    
 -0.36192432    
 -6.20346405E-02
 -0.12783356    
  0.17471674    
  0.69314748    
 -0.55770838    
  9.53109190E-02
  9.25510377E-02
 -5.53946663E-03
 -5.71586899E-02
  0.12169616    
  0.48229715    
 -0.60989422    
 -0.11926270    
  0.50681758    
 -0.35839847    
  0.37827888    
 -0.50038260    
 -0.10969825    
 -7.52232522E-02
  0.23556541    
  8.85536596E-02
 -1.13637056E-02
  0.48066053    
 -0.56404245    
  6.19126856E-03
 -2.50022504E-02
 -0.26680470    
  0.26680359    
  4.93936613E-02
  0.18131728    
  0.19149236    
 -0.37885073    
 -9.53094512E-02
 -4.77898158E-02
  4.77914512E-02
   1.0200498    
 -0.64618981    
 -8.11897144E-02
 -9.38182697E-02
 -7.36879706E-02
 -0.13858636    
  0.42773804    
 -0.30695695    
  0.21472476    
 -0.20875572    
 -4.87908907E-02
  0.11221241    
  0.33006713    
 -0.28101161    
 -0.19949023    
  0.37021926    
  3.95652242E-02
 -0.49797764    
  0.36935982    
 -0.42777091    
  0.56923670    
 -0.35971990    
  9.30911675E-02
  0.20972134    
 -0.35925210    
  0.19301623    
 -0.33116788    
  0.17612967    
  1.84612423E-02
  0.10962025    
 -0.30421203    
  0.50637180    
 -0.29365301    
  0.27563405    
 -0.20066997    
  0.17301823    
 -0.30972952    
  0.28129262    
 -0.47772565    
  0.19643407    
 -7.95129016E-02
 -0.14045227    
 -4.04915512E-02
 -0.27400222    
   1.1376941    
 -0.52368408    
  0.15246932    
 -1.01520233E-02
 -0.29450765    
  0.49285734    
 -0.30598027    
  0.64959931    
 -0.63829857    
  3.31524536E-02
 -0.25910929    
  0.17997107    
 -0.38220820    
  0.14424904    
  0.61154878    
 -6.69705421E-02
  3.82214524E-02
 -0.28214237    
 -9.25508067E-02
  0.22677307    
  5.63523844E-02
 -0.27708301    
 -0.29980379    
  0.17824899    
  0.22450341    
  0.10807439    
 -0.27958474    
  1.91690382E-02
 -9.97495577E-02
  4.77914512E-02
  0.52669883    
 -0.19979589    
 -0.13353123    
  0.18506452    
 -0.47641620    
  7.32680270E-03
   1.0096080    
  -1.0467874    
  0.27625257    
  1.70947723E-02
 -0.30861446    
  0.87866867    
 -0.58714867    
 -2.32570954E-02
  0.45891252    
 -0.42422807    
  4.44519706E-02
 -0.10898951    
 -0.16430397    
  0.53062826    
 -0.13955210    
 -0.17942642    
  9.89826098E-02
 -7.04890788E-02
 -0.21197046    
  0.15414979    
  0.23732857    
 -0.41253245    
  8.81918296E-02
  0.22054200    
 -0.38229826    
  6.64442480E-02
 -0.13762181    
 -0.15006113    
 -0.17662278    
 -4.65195030E-02
  0.53202873    
  0.53432363    
 -0.40341759    
  0.43567896    
 -0.46683499    
  2.50005797E-02
 -4.41711023E-02
 -0.16062337    
  0.39531308    
 -0.52452439    
  0.41119584    
  0.16308984    
 -0.14609180    
 -0.32197106    
  0.29347995    
  0.82051831    
 -0.46442097    
 -0.57491463    
  0.42681867    
  0.27706277    
 -0.23118280    
 -0.19223581    
  0.20116445    
  0.19337161    
  0.17742553    
 -0.37525082    
 -0.38120794    
  0.11122533    
  0.11061069    
  0.19876465    
 -0.42060030    
  0.56054896    
  0.36743727    
 -0.70615047    
  0.26918778    
 -0.28501961    
 -0.16126888    
  0.39709687    
 -2.98528578E-02
 -0.32442465    
 -0.19801213    
  0.28402594    
 -0.11641100    
  7.71896765E-02
 -0.30497351    
  0.47772601    
 -0.24994244    
  7.71896765E-02
 -0.10853948    
  0.13671176    
  1.65298171E-02
  0.65414482    
  0.17423989    
  -1.0205916    
  0.30573034    
  0.13231102    
 -0.29053506    
  7.16553703E-02
  5.30559663E-03
  0.11484008    
 -0.12547791    
  0.17156960    
 -0.17693055    
 -0.20186597    
  0.47328773    
 -0.33238220    
  0.14348230    
 -7.71593004E-02
 -0.22047256    
  5.19587956E-02
  0.28926373    
 -0.24591188    
  0.25534704    
 -1.41846007E-02
 -0.17095748    
 -1.70952883E-02
  3.39023285E-02
  4.34844680E-02
 -9.47787091E-02
 -0.17185047    
  0.32850432    
  0.13102841    
 -0.13604054    
 -0.15164156    
 -6.02591373E-02
  0.34794140    
 -0.44573864    
  0.31969869    
 -0.15001257    
  0.26280859    
 -0.43936744    
  0.25970757    
   1.2359041    
  -1.2961962    
  0.12715559    
 -0.34747848    
  9.40297619E-02
 -9.40295309E-02
  0.23713049    
 -0.18232082    
  6.45377561E-02
  0.19268346    
 -0.21161166    
  0.70580548    
 -0.62038809    
  0.37578937    
 -0.29170612    
 -0.12588102    
  0.20840183    
 -0.12648334    
  0.15575491    
  0.43701300    
 -0.58159399    
  0.46303537    
 -0.88530779    
  0.50231481    
 -0.33852586    
  0.52511197    
 -3.90507244E-02
 -5.45598976E-02
 -0.39616293    
 -0.19068931    
  0.16963625    
  0.33444390    
  0.31521800    
 -0.36731353    
  0.10160995    
 -1.45990774E-02
  0.17904824    
 -8.23020749E-03
 -0.43908086    
  0.27801982    
 -0.14048992    
  0.34994838    
  9.74548534E-02
 -0.37729496    
  3.58097255E-02
  0.33431655    
 -2.91993078E-02
 -0.54217547    
  0.20644443    
 -0.18128581    
  0.22686388    
 -0.14348163    
 -0.34450522    
  0.78183764    
 -0.53952473    
  0.13036251    
 -0.30260774    
  5.12923859E-02
  0.52218920    
  0.26950911    
 -0.38623369    
 -0.24116126    
 -0.21559639    
  0.27443692    
  0.37647733    
 -0.29951599    
 -6.55970126E-02
 -2.86557283E-02
  0.15581086    
 -0.14425047    
 -0.50509530    
  0.47000274    
 -0.11332794    
  0.16551471    
  0.14686041    
 -0.30573067    
  1.31583316E-02
  0.26286718    
  0.20386343    
 -0.27142143    
  0.18142527    
  0.18381514    
 -0.21570787    
  0.15811133    
 -0.70507497    
  0.42918089    
  0.19354269    
 -0.29198396    
  0.12921254    
 -0.11778370    
 -0.20763849    
  0.26290223    
 -0.17588979    
  0.33921519    
 -0.42622623    
  0.34046075    
 -0.34045944    
  0.69314760    
 -0.50269938    
  2.28584167E-02
  0.64096099    
 -0.59136432    
 -4.95966114E-02
 -4.62510213E-02
 -0.26236343    
  0.46518409    
 -0.17366432    
  9.84393805E-02
 -0.31585386    
  0.12095172    
  0.14141178    
  0.24273035    
 -0.23180142    
 -2.75495406E-02
  0.28488490    
 -0.36632442    
  6.04323950E-03
 -2.43921783E-02
 -3.13499048E-02
  0.52725095    
 -0.64185482    
  3.50905135E-02
 -3.50922346E-02
   1.0321676    
 -0.79765958    
 -0.20633669    
  7.36119896E-02
  0.16606158    
 -0.28950447    
 -0.17504810    
  0.60692668    
 -0.21605997    
  6.82083815E-02
  0.36433813    
 -0.35885778    
  0.31596714    
 -0.56962645    
  0.17407164    
 -0.23205948    
  0.10610714    
 -4.11008038E-02
  0.23011300    
  0.73129916    
 -0.68781447    
  0.16623624    
  4.83607017E-02
 -0.32113969    
  2.33936310E-02
  0.50619107    
 -0.20844416    
 -0.16783464    
 -4.14561927E-02
 -0.22446771    
  0.45499086    
 -0.27931309    
 -0.16251872    
  0.11705609    
 -0.12361380    
 -1.99335422E-02
  7.74580762E-02
 -9.77973789E-02
  3.36726792E-02
  0.39882040    
 -0.44628730    
  0.26129508    
 -0.44361711    
  0.20972042    
  0.41443428    
 -0.34274244    
  0.43235439    
 -3.74265797E-02
 -0.49401876    
  0.70351005    
 -0.43688193    
  0.49365741    
  0.42050320    
 -0.88791257    
 -0.24541087    
  0.19765617    
 -0.58020765    
  0.29252541    
  0.17261191    
  0.44139686    
 -0.13409165    
  8.58899578E-02
 -0.20985761    
 -7.91969001E-02
 -0.16058138    
  0.22443217    
 -0.23741999    
  0.10536023    
  0.15750663    
  0.30511695    
 -0.22314277    
 -0.25728536    
  7.49638006E-02
  0.82563663    
 -0.21345778    
 -0.29170662    
 -0.66139823    
  0.97691560    
 -0.71095258    
  0.15500568    
 -0.10821350    
 -0.20194045    
  0.11855981    
  6.02588803E-02
  0.24740764    
 -0.33921489    
 -5.26438802E-02
  0.17327105    
 -1.14295306E-02
  0.29198280    
 -0.53838289    
  0.21130820    
  0.32277301    
 -0.11401884    
 -7.00285360E-02
  0.13998799    
 -0.14518273    
 -7.43984231E-07
  8.00430477E-02
  0.82155740    
  -1.1962498    
  0.16111848    
 -0.15415092    
  0.27193427    
  0.17435317    
 -0.17965905    
  0.18850835    
  0.14339475    
 -0.34259763    
 -0.21511060    
  0.28266978    
  1.00005176E-02
 -0.40546569    
  0.22612324    
  4.65193205E-02
  0.61947656    
 -0.42398512    
 -9.81187373E-02
 -4.75014821E-02
 -0.17049900    
  0.12629403    
 -0.28580067    
  0.40796849    
 -0.15082335    
 -0.17076156    
  9.21698809E-02
  0.27820343    
 -0.34989539    
  0.14445101    
 -7.27599040E-02
  0.25410599    
 -0.29912934    
  0.40984169    
 -0.17103173    
 -0.23225208    
 -8.16781893E-02
 -2.87782308E-02
  0.79044604    
 -0.12693022    
 -0.23163751    
 -6.35903329E-02
 -8.42601433E-02
  0.26826403    
 -7.86428377E-02
 -0.44486782    
  0.54840833    
 -0.12652969    
 -0.18885368    
  5.99640533E-02
 -0.10594888    
 -0.34000811    
  0.18094237    
 -0.11692131    
  0.29347995    
 -4.13028859E-02
  0.18131728    
 -1.51898358E-02
 -0.28090253    
  0.12675081    
 -1.19752456E-02
  0.38927072    
 -0.28632224    
 -0.13976267    
  0.21309400    
 -7.87803307E-02
 -1.09896101E-02
 -2.23470237E-02
 -0.19941683    
  0.15906441    
 -0.14536507    
  0.14536561    
  0.27584806    
 -0.20215940    
 -0.15962929    
  0.10919847    
 -9.64611322E-02
  0.41386890    
 -0.12460475    
 -0.21019487    
 -0.13771656    
  0.59817284    
 -0.18601863    
 -0.41888824    
  0.33066353    
  1.92314498E-02
 -8.96128789E-02
 -0.18859175    
  6.26891525E-03
  0.55961537    
 -0.72213405    
   1.0195901    
 -0.13618776    
 -0.57570106    
  3.71387862E-02
 -3.17485631E-02
  0.16332453    
 -7.09520206E-02
 -1.48146711E-02
 -0.13282163    
  0.39019802    
 -9.26214531E-02
 -0.36819449    
  0.46847835    
 -0.23562589    
  0.17666985    
 -0.16705485    
 -6.42193034E-02
  9.25238878E-02
 -0.28923362    
  0.17609026    
 -0.31585386    
  0.13976200    
 -0.20620726    
 -3.89157832E-02
  0.35667565    
 -0.12405322    
   1.0623220    
 -0.81802011    
 -4.93771676E-03
 -0.57206857    
  0.19827524    
  0.35379392    
 -0.25782886    
  0.26286718    
 -3.06145642E-02
 -0.33543584    
  4.94792014E-02
  0.20505059    
  0.34764564    
 -0.29298779    
 -6.47420620E-07
 -0.12445324    
 -6.21309802E-02
 -9.40295309E-02
  0.25365958    
 -3.90028395E-02
  0.11778380    
 -0.10088078    
  0.17390676    
 -0.46345294    
  0.28954640    
 -1.69024896E-02
  0.41676453    
 -0.44558537    
  0.14154026    
 -0.25932309    
  0.28438774    
  0.15556394    
 -0.24347517    
 -6.70634806E-02
 -0.19044611    
  0.26290223    
  9.23730731E-02
 -0.32090789    
  0.38728318    
 -0.49414596    
  0.53460115    
 -0.17267580    
  0.14135441    
 -0.21747753    
 -2.86557283E-02
  7.82523453E-02
  0.86329859    
 -0.45425570    
 -0.29725116    
  3.77410427E-02
 -0.16579175    
 -0.28950447    
  0.40302923    
 -6.55153766E-02
 -3.71387303E-02
  0.62318879    
 -0.62860841    
  2.15055589E-02
  0.11066563    
 -0.31666937    
  9.94608030E-02
  0.31251907    
 -0.47957221    
 -5.75704873E-02
  0.65155345    
 -0.68163091    
  0.29528603    
 -0.35020325    
  0.55961531    
 -0.13287403    
 -0.31976965    
  0.33543655    
 -0.11519619    
 -5.98988272E-02
  5.98976538E-02
  3.98917459E-02
 -0.14396052    
  0.22443217    
 -3.14168110E-02
 -5.33359405E-03
 -0.19415687    
  0.30538085    
 -6.93348125E-02
  0.27217761    
 -0.13353087    
 -0.48439169    
  0.15415068    
  0.27518272    
 -0.15808976    
 -3.94425876E-02
 -1.73919983E-02
  7.86931142E-02
  2.66674422E-02
 -0.26341704    
  0.89692628    
 -0.62303835    
 -0.47837141    
  0.43581247    
 -0.10898951    
 -1.21948281E-02
  0.17924930    
  0.58493322    
 -0.38566247    
 -0.52351093    
  0.92897588    
 -0.36028290    
 -0.50681692    
  0.24163890    
  0.28898987    
 -0.31551674    
 -6.09605946E-02
 -0.14090529    
  0.93969840    
  -1.1432986    
  0.28566471    
  0.45857504    
 -0.58091336    
  0.71348703    
 -0.76261979    
  0.61070329    
 -6.45382479E-02
 -0.39923450    
  1.47653356E-08
  0.10037996    
  0.26495349    
 -0.36533299    
  9.47456509E-02
  0.21292143    
 -0.39863834    
  0.31783572    
 -4.55774218E-02
  5.05161658E-02
  4.33811471E-02
 -0.20909226    
  0.13062051    
  6.42188340E-02
 -0.26716119    
 -0.19997668    
  0.28958878    
 -0.23753157    
 -0.25442436    
  0.33780721    
  0.10135340    
  0.15586944    
 -9.17081013E-02
  5.63458493E-03
  0.19349562    
  0.12188983    
 -0.16444969    
 -0.15656875    
  8.65404978E-02
 -0.29287717    
  0.37252021    
 -0.23638803    
 -0.15011902    
  0.60485494    
 -0.35119498    
 -0.14689201    
  0.57219410    
 -0.37209934    
 -0.24541087    
 -1.33328335E-02
 -4.11008038E-02
  0.26826379    
  6.21965043E-02
  0.61477786    
 -0.67697459    
  0.26195312    
 -0.68904078    
  0.81999636    
 -0.44223315    
  0.29885566    
 -0.64435738    
  0.24512246    
  8.90789181E-02
 -5.69794793E-03
  6.09608628E-02
  7.75586963E-02
  0.11722986    
  3.05030830E-02
 -0.36344278    
  0.18026088    
 -3.14168110E-02
 -8.31496045E-02
 -0.29347917    
  0.24005322    
  7.06168786E-02
  0.97798467    
 -0.86526448    
  0.25018600    
 -0.20067091    
 -0.46518350    
  0.43577087    
 -0.38332328    
 -0.11596034    
  0.97980452    
 -0.76654583    
  0.15320350    
  6.59573227E-02
  0.18850835    
 -0.24316569    
 -1.69974640E-02
 -0.17435256    
  0.20806397    
 -0.39447647    
  0.46383619    
  7.92494640E-02
 -8.96128789E-02
 -0.45347479    
  0.16579199    
  0.54361510    
  6.25206679E-02
 -0.40546578    
 -0.32629654    
  0.51239997    
 -0.15808976    
 -2.23470237E-02
 -3.44864950E-02
  4.57226895E-02
 -0.26013139    
  0.34060356    
 -0.14389506    
 -0.16111846    
  2.07624137E-02
  0.28939283    
 -0.48550805    
  0.21645527    
  0.72939461    
 -0.47065103    
  0.21794896    
 -3.82210799E-02
 -0.36101332    
  0.12260248    
 -0.39182261    
  9.30896923E-02
  0.53714305    
  7.50351846E-02
 -0.21414760    
 -0.15001257    
  0.34796694    
  6.32623509E-02
 -0.35503373    
 -3.90028395E-02
  4.98726554E-02
  0.37435517    
 -0.22873628    
  0.31077772    
 -0.32489502    
  0.24285288    
 -0.41292703    
  0.15093504    
  5.63523844E-02
 -9.57666263E-02
 -5.68634942E-02
 -0.35364026    
  0.30458432    
  0.25069377    
 -0.57054400    
  2.28146203E-02
  0.31913754    
 -0.45589584    
  0.69314677    
  3.80597934E-02
 -2.52111182E-02
 -0.38441244    
  5.47249243E-02
  7.41081238E-02
 -0.27675226    
  0.26570389    
  7.33747811E-07
 -3.96644883E-02
 -0.12285348    
  0.17904873    
 -0.26784462    
 -1.43880164E-02
 -0.22677355    
  0.31679896    
  0.24021484    
 -6.45377934E-02
 -0.34876940    
  0.42881233    
 -0.14310081    
 -4.84943390E-02
 -0.11855887    
  5.44347465E-02
  5.78932874E-02
  7.81185552E-02
  5.76285087E-03
 -0.30702481    
  0.22314285    
  8.38806555E-02
  6.66915625E-02
 -0.11375791    
 -0.42064005    
  0.40240279    
  9.92074162E-02
  0.10536076    
  0.13540483    
  0.20463298    
 -0.68252826    
 -8.06299672E-02
  0.36655030    
 -0.11184831    
  2.33936310E-02
 -0.10986634    
  0.48202819    
 -0.47559604    
  0.15963067    
 -0.21905273    
 -7.04508796E-02
  5.67519888E-02
 -2.09072828E-02
  0.34249052    
 -7.25705624E-02
  3.17479931E-02
  0.14518282    
 -0.34643090    
  4.36198041E-02
  0.53492278    
 -0.59783787    
 -0.12429710    
  0.43920395    
 -0.10483484    
  0.18669817    
 -0.34612632    
  0.20570873    
  5.01280138E-03
 -3.56271230E-02
 -6.41936883E-02
  0.10480828    
 -0.12152060    
 -0.15134539    
  9.94608030E-02
  0.20763969    
  9.56950337E-03
 -0.13217154    
 -0.28768137    
  0.24889632    
 -0.43121693    
  0.27894855    
  0.20186631    
 -0.20186597    
  6.37151375E-02
  0.39304280    
 -0.54616517    
  0.35379392    
 -0.37561145    
 -2.23057661E-02
  0.36714551    
 -0.30166891    
  9.40297619E-02
  0.44731227    
 -0.54134178    
  0.18583617    
 -0.20718983    
  2.83716246E-02
  0.38901421    
 -0.30843285    
  0.24988002    
 -0.20570917    
  0.83398175    
 -0.33432993    
  5.11063449E-02
 -0.32023501    
 -0.22436935    
  0.38688898    
 -0.11934634    
 -9.34349373E-02
 -0.25722209    
 -0.12028623    
  2.23064106E-02
 -0.20312433    
 -8.45581368E-02
  0.31666869    
  0.45652109    
 -7.02868700E-02
  9.26586464E-02
 -0.29063624    
 -2.39524841E-02
  0.24116211    
 -0.44183341    
  0.15731940    
  0.18967915    
 -0.18336979    
 -0.11307770    
  0.47351870    
 -0.18232235    
  0.28240511    
 -0.21130940    
  0.10241479    
 -0.43692797    
  0.36825216    
 -0.32141998    
  0.12861653    
  0.48991886    
 -0.31625572    
 -0.47290635    
  0.19643407    
 -0.12177212    
 -0.13868351    
 -0.19062059    
  0.37843680    
  8.52969810E-02
  8.43881965E-02
 -0.11633988    
 -8.81928951E-02
  0.64966184    
 -0.48643318    
  0.36028284    
 -0.16896532    
 -0.22190054    
  0.23180200    
 -0.32277256    
  0.27225772    
 -0.14469714    
  2.95002367E-02
 -0.24222037    
 -6.10872842E-02
  0.23098595    
  0.18232083    
 -0.15762976    
  0.19343868    
 -5.15572503E-02
  0.10536055    
 -0.14861098    
 -6.26988932E-02
 -8.59416276E-02
  0.68348491    
 -0.43003595    
 -8.83689746E-02
  0.29039595    
 -0.59267604    
  0.26912948    
 -0.22595705    
  0.20322737    
  0.42444149    
 -0.30538133    
 -0.38027540    
  0.20810643    
  0.18735962    
  0.46559650    
 -0.41656828    
  7.82005116E-02
 -0.17351170    
 -0.26341704    
  1.36054642E-02
  4.62130085E-02
  0.27469462    
  0.40219182    
 -0.44731227    
 -0.42881212    
  0.39756042    
 -0.44595665    
  4.83969077E-02
  0.34877044    
 -9.30912346E-02
  0.21825328    
  0.59808224    
 -0.72324449    
  0.20520665    
 -0.22767937    
 -0.32629654    
 -0.32239884    
  0.57807702    
  6.49196282E-02
 -7.10352883E-02
  0.10474636    
 -1.11108320E-02
  0.27644584    
 -0.59629655    
  0.46518409    
 -0.17942642    
 -7.18872175E-02
 -1.88102573E-02
  0.21551991    
  3.13371856E-07
 -4.16733474E-02
 -6.02919385E-02
  0.24880056    
 -0.35604638    
 -0.14892250    
  0.32176664    
 -0.10594888    
 -6.68948442E-02
  6.09945618E-02
  0.30818081    
 -0.46134639    
 -3.50922346E-02
  8.87957290E-02
  5.71577139E-02
  7.14580938E-02
  0.10363500    
 -0.31393048    
 -7.11837970E-03
 -8.96119401E-02
  0.39499307    
  0.30980417    
 -0.33108121    
 -6.66921735E-02
 -0.37156376    
  8.77054110E-02
  0.85165006    
 -0.79959333    
  7.21998513E-03
  0.35379392    
 -0.17627828    
  0.14028640    
  0.16826138    
  0.10491829    
 -0.19757709    
 -0.39340246    
  0.33852559    
 -0.17313392    
 -5.00095747E-02
  0.10343637    
 -5.79758920E-03
  0.45462468    
 -0.28399912    
 -0.14196998    
  0.10196523    
  0.30161509    
 -0.37572300    
 -9.20179188E-02
  0.53345865    
 -0.73279130    
  0.26912948    
  0.23875128    
 -0.23314877    
  0.14049001    
 -0.53208578    
 -0.12296120    
  0.30390409    
  0.24901307    
  0.22957438    
  0.15048113    
 -0.31753424    
 -0.50077552    
  9.53100100E-02
  0.25886136    
 -0.34587315    
  0.36899552    
  7.16553703E-02
  0.44713813    
 -0.51309645    
 -0.11423753    
  0.28129262    
  1.90490261E-02
 -0.31963456    
   1.0151367    
 -0.68145061    
 -8.23702291E-02
  7.93833919E-07
 -0.36828533    
  0.45065764    
 -0.23483986    
  0.37762991    
 -0.33727869    
 -0.18571635    
  4.00055833E-02
 -8.16781893E-02
  0.39357361    
 -0.59740144    
  1.72412451E-02
  0.47957364    
 -0.10008378    
  0.13133594    
 -0.24256141    
 -0.14008884    
  0.36192510    
 -0.22183529    
  0.25782987    
  4.92714234E-02
 -0.20763935    
  6.85977936E-02
  0.13422151    
 -0.28929353    
  0.20884913    
 -7.04890788E-02
  0.37504470    
 -0.54619199    
  0.14841914    
  0.17366330    
  0.13111283    
 -0.41397497    
 -0.12987433    
  0.28402594    
 -3.92206050E-02
  0.42246255    
 -0.77506459    
  0.14364205    
  0.54950464    
  0.18164361    
 -0.31169623    
 -9.20746326E-02
 -0.18945310    
  0.27222490    
 -0.34209532    
  0.37879768    
 -0.46103585    
  1.41840661E-02
  0.47351870    
 -0.15123066    
 -6.86279982E-02
 -7.95874000E-02
 -0.18825722    
  0.28410441    
 -0.14434224    
   1.0121651    
 -0.71367294    
  0.30368277    
 -0.83939230    
  3.86145785E-02
  0.25299627    
  5.86478366E-03
  7.86931142E-02
 -4.42058183E-02
  9.68497172E-02
 -4.72527333E-02
 -7.82526135E-02
 -0.25714538    
  0.47094342    
 -0.20223773    
 -2.32570954E-02
  0.12689178    
  0.23447804    
 -0.64513779    
  0.40024400    
  6.09329641E-02
 -9.82700065E-02
  7.83693418E-02
 -0.41810769    
  0.36655030    
  0.33798271    
 -0.25671971    
 -0.21706375    
  0.53596193    
 -0.39488378    
  1.56662110E-02
 -0.21283336    
  0.81093013    
 -0.53777611    
  7.51534924E-02
 -0.22767937    
  0.37077931    
 -0.37647751    
 -0.13434783    
 -0.16290264    
  8.22903075E-07
  0.34740150    
 -6.74417391E-02
  8.36139023E-02
  0.17606331    
 -0.14967714    
  9.43634212E-02
 -0.10483484    
  5.25018107E-03
 -8.17901194E-02
  0.37077931    
 -0.27857330    
 -0.15070148    
 -5.57413623E-02
  7.36529157E-02
  8.50372314E-02
 -0.34740046    
  0.44567192    
  6.20731637E-02
  4.61840350E-03
 -0.32365087    
 -0.12899144    
  0.23180075    
 -0.19620974    
  0.47523496    
 -0.15996432    
 -0.41830221    
  0.13062100    
 -1.36996303E-02
  0.67224038    
 -0.38111702    
 -0.14389506    
  0.49643710    
 -0.31213263    
  4.93870815E-03
  0.11613982    
  0.15790287    
 -0.17114840    
  5.61702996E-02
 -0.11568355    
  4.70625889E-03
 -0.13018382    
  1.59146879E-02
 -0.56489259    
  0.51636529    
  0.24823995    
 -0.31683865    
  3.48873138E-02
 -0.27443686    
  0.29703709    
  0.56835598    
 -0.62584352    
 -0.27786827    
  0.75008893    
 -0.52071446    
  0.25613403    
 -5.94231114E-02
 -6.86279982E-02
  0.12323242    
 -0.10697197    
 -7.24542737E-02
  0.13497618    
  1.50383301E-02
 -5.10307141E-02
 -0.20241657    
  0.20241822    
  0.29290375    
 -0.58935094    
  0.53723466    
 -0.47578207    
  0.19765617    
 -0.27329424    
  0.48330790    
 -0.16225977    
  0.34311202    
 -0.32259825    
 -0.32737729    
  0.23713049    
 -5.12935929E-02
 -0.11778287    
 -0.14107879    
  0.31015569    
 -2.24735551E-02
  2.80125327E-02
 -2.80137565E-02
  0.22314383    
 -0.11042377    
 -1.53464954E-02
  0.42923555    
 -0.66665536    
  0.18991871    
  0.52903730    
 -0.56760865    
  0.20728765    
 -0.56879097    
  0.12135998    
  0.57581049    
 -0.48701480    
  0.49501535    
 -0.80695403    
  9.36851501E-02
  0.88154757    
 -0.60613656    
  0.41773534    
 -0.42392719    
 -6.41250461E-02
  0.18121673    
 -0.39447647    
  0.35503340    
  0.21622388    
  8.85531902E-02
 -0.50098634    
  3.43675315E-02
 -2.04793420E-02
  4.05455828E-02
  0.50017309    
 -0.51350600    
  5.86478077E-02
  8.48989561E-02
  0.48729470    
 -0.43629307    
  3.26113217E-02
 -0.20722793    
  0.14090554    
  0.26455984    
 -0.21985897    
 -0.19220680    
  0.44655180    
 -0.14082167    
 -7.59867206E-02
 -0.12306098    
  0.30538180    
  0.26438633    
 -0.75209069    
  0.47445780    
 -0.19574372    
  9.77638662E-02
 -0.21217376    
  9.25510377E-02
 -5.53946663E-03
  0.15415074    
 -0.24724188    
  8.19179192E-02
  0.19349562    
 -0.23948026    
 -0.25299677    
  0.33755475    
  0.22206196    
 -0.34866706    
  0.90270185    
  -1.0266391    
  0.38204551    
  2.80386955E-02
 -0.24409916    
 -1.78054124E-02
  0.58245015    
 -0.42232856    
  0.28640589    
 -0.44055733    
 -1.19752456E-02
  0.11912055    
  4.18908708E-02
 -0.14310081    
 -5.93566848E-03
  0.36497405    
 -0.17081800    
 -0.33451301    
 -2.77801864E-02
  0.16813597    
 -0.11332794    
  0.46163535    
 -0.50942516    
  0.24664208    
 -0.12189049    
  0.27837873    
 -9.29765254E-02
 -0.26905259    
  0.41658849    
 -0.12221736    
 -8.33814144E-02
 -4.44524623E-02
 -0.12062715    
  0.20763864    
 -9.84409153E-02
 -0.14841922    
  0.34595180    
  0.11147391    
 -2.56423093E-02
  9.88455713E-02
 -0.44139794    
  0.38493076    
  0.51413941    
 -0.89907092    
  0.48363033    
 -0.59988934    
  0.34426916    
  0.11020339    
 -0.70188022    
  0.40546480    
  0.10008403    
  0.41074234    
 -0.76968747    
  0.10080510    
  0.46743143    
  0.18017352    
 -0.24214062    
 -0.44743022    
  0.27871424    
  0.42509064    
 -0.27016774    
 -0.40546536    
  6.71384484E-02
 -0.12429710    
  0.24063750    
  5.07152416E-02
 -0.10414103    
  0.42558685    
 -0.32144603    
  0.32938311    
 -0.59174794    
 -5.88406846E-02
  0.26469213    
 -5.83121506E-03
 -2.96748038E-02
 -0.19933228    
  5.71581945E-02
  0.33845496    
  0.14705335    
 -0.20304689    
  7.07367361E-02
 -0.22314438    
  0.24724117    
  8.22382793E-02
  0.41419902    
 -0.90190285    
  2.81706527E-02
  0.47692370    
 -0.35914174    
  0.35482144    
 -0.59823024    
  0.68920261    
 -0.24512167    
  7.30255470E-02
 -0.28611910    
 -0.11232830    
  6.96846843E-03
  0.27721000    
 -0.17812040    
  5.50588928E-02
  0.11778359    
  8.61287564E-02
  6.11950271E-02
  9.09177400E-03
 -0.17780602    
  0.22206196    
 -0.33042899    
 -4.30841967E-02
  4.30845581E-02
  0.33042997    
 -0.55206859    
 -4.61616851E-02
  0.45413047    
  3.44011821E-02
 -8.04445669E-02
 -0.34699932    
  0.23638853    
  0.13133594    
 -0.31015405    
  0.17295358    
  5.15877455E-02
  0.17858930    
 -4.78562862E-02
 -0.21217376    
 -0.12233849    
  9.77977440E-02
  0.10037996    
  0.13633619    
 -7.63724372E-02
  0.73966748    
  -1.0046812    
 -7.14596510E-02
  0.15731940    
  0.68360806    
 -0.65860748    
  0.22067188    
 -0.25202119    
 -6.58124164E-02
  0.32768717    
 -0.51409942    
  0.12323332    
  0.44338486    
 -0.27688736    
 -0.10331677    
  0.19135179    
  0.36339366    
 -0.43923116    
 -9.53094512E-02
  0.42744422    
 -0.28478694    
  1.14944335E-02
  0.91285622    
 -0.10893448    
 -0.68043971    
  0.39870819    
 -0.49401778    
  0.13005330    
 -9.72631946E-02
  0.84036177    
 -0.82966673    
 -0.57300252    
  0.78759897    
 -0.16783464    
 -0.15330502    
 -1.19056692E-02
  8.60130712E-02
  0.10919973    
 -0.34339291    
  0.76997924    
 -0.21433966    
 -0.32144603    
 -4.49521877E-02
  4.49515991E-02
  0.16663191    
 -0.53435653    
  0.46702340    
 -0.23440130    
 -6.49572015E-02
 -4.11008038E-02
  0.23565194    
 -0.16154532    
  0.36121085    
 -0.50781357    
   1.1011152    
 -0.55774236    
 -0.20261361    
 -0.20722793    
  0.63211173    
 -4.65197824E-02
 -0.52187622    
  4.82017919E-02
 -3.59328538E-02
 -0.32074246    
  0.97026968    
 -9.34007838E-02
 -0.28071263    
 -0.18789220    
 -0.28954652    
 -3.03045288E-02
  0.27412879    
 -0.18583706    
  0.58150709    
 -0.12568776    
 -0.11332845    
  0.46687341    
 -0.47692332    
 -0.39791790    
  0.15950772    
  0.20763864    
 -0.11583212    
  0.20544407    
 -0.12136070    
  0.73525828    
 -0.43954411    
 -0.22314329    
  0.41541505    
 -0.38101426    
 -2.30692862E-07
 -0.26381516    
 -1.90473236E-02
  8.00427347E-02
 -5.93566848E-03
  0.20875458    
 -0.11236214    
 -0.20971981    
  0.24685931    
 -0.33024099    
  0.35595009    
  0.20573428    
 -0.30715337    
 -7.58372620E-02
 -0.22314377    
  0.11441022    
  0.10873399    
  4.15485352E-02
 -5.83121506E-03
  0.29641601    
 -0.38822246    
  0.54485500    
 -0.25717294    
 -0.35393110    
 -0.10840953    
 -0.10451332    
  0.21974875    
 -3.46060805E-02
  0.21465620    
 -0.19375108    
  0.49132645    
 -0.18994513    
 -0.11332862    
  0.27763185    
 -0.53714359    
 -0.23244539    
   1.0701747    
 -0.44969806    
 -0.20570917    
  0.12189030    
 -2.20999159E-02
 -0.14396052    
  0.38152522    
 -0.21001406    
 -2.19781753E-02
  0.15890194    
  5.97884208E-02
 -0.16989851    
 -0.16034265    
 -1.25007480E-02
  4.30845581E-02
  0.16612716    
 -0.41830221    
  6.01692609E-02
  0.37833670    
  6.76577091E-02
  0.26523596    
 -0.40546498    
 -0.29849225    
  0.43872139    
 -0.26002973    
  0.90286809    
 -0.95256668    
  0.42439336    
 -0.41804478    
  0.57575989    
 -0.40724635    
 -5.36178565E-03
 -0.24901372    
  0.11701691    
 -9.65380520E-02
  5.90342060E-02
 -1.92940906E-02
  0.16705422    
 -0.19337061    
  0.32208323    
 -0.55359483    
  0.11122561    
  0.55638784    
 -0.37783375    
 -0.18610245    
  0.17344457    
  0.21675365    
  0.58493322    
 -0.77652872    
  0.12260248    
  5.48001891E-03
 -7.95874000E-02
  7.95879364E-02
 -7.36879706E-02
  5.86478366E-03
  2.88197640E-02
 -0.28013489    
  0.32458684    
 -8.50370303E-02
  4.62512970E-02
  0.10705403    
  0.20159343    
 -0.52195144    
  0.18464944    
  0.41702607    
 -0.33341202    
  0.19384171    
 -0.19384165    
 -4.37223800E-02
  0.10591932    
 -0.34454507    
 -0.25741211    
  0.16068260    
  4.58090194E-02
  0.53588235    
 -9.61835459E-02
 -0.37469259    
  0.30501267    
 -4.21113148E-02
 -7.24542737E-02
  0.24033621    
 -0.31222317    
  0.36533260    
 -0.26495305    
 -0.39429200    
  0.71784002    
 -0.52172458    
 -0.15529217    
  0.40279463    
  0.27014995    
 -0.34220374    
  7.20531195E-02
 -0.43531823    
  0.38035950    
 -0.10724612    
 -0.16363007    
  0.19459090    
  0.14715686    
 -0.45953253    
  0.53551847    
 -0.19904694    
  0.18924241    
 -0.37156445    
  0.17635067    
  8.60130712E-02
  0.24273035    
 -0.28195134    
 -0.12136068    
 -0.10895138    
  4.22590300E-02
  0.24362290    
 -0.17693058    
  0.12705821    
  9.73732620E-02
 -0.29804507    
 -0.32542253    
  0.25344834    
 -0.20649204    
  0.88838190    
 -0.49213421    
 -0.30010486    
  0.45953158    
 -0.37948874    
  3.77396233E-02
  0.30421194    
 -0.26072639    
  0.27159676    
  2.66674422E-02
  5.62812947E-02
  5.32821827E-02
 -0.15257943    
 -0.36772516    
  0.17435411    
  0.37843585    
 -0.19611414    
 -0.29511759    
  0.45401898    
 -0.11541681    
 -0.34609288    
  0.90570825    
 -0.56494933    
  7.21967295E-02
 -6.68636188E-02
 -0.13657634    
  0.21825328    
 -0.37647849    
  0.18232067    
  4.65193205E-02
 -0.14660333    
  0.14090554    
  0.49817476    
 -0.34975410    
 -0.44567066    
  0.43078315    
  8.15794468E-02
  1.82661843E-02
 -0.18867600    
  0.17500931    
 -0.19710882    
  0.25503203    
 -0.31845465    
  8.55226964E-02
  3.22614275E-02
 -0.14799638    
 -0.16649579    
  0.65624303    
 -0.49590066    
  0.31508183    
 -0.32750428    
 -3.17485407E-02
  0.53630465    
 -0.49832547    
  0.17609026    
 -6.45377934E-02
 -0.33314440    
  0.63324934    
 -0.40546575    
  0.27369618    
 -0.15180552    
  2.69551836E-02
  0.14345486    
  0.39775512    
 -0.72779548    
  0.38822356    
 -0.18580508    
 -7.61233866E-02
  0.52429420    
 -0.48550758    
 -0.28768137    
  0.32502052    
  1.04168365E-02
 -0.25205418    
  0.22580600    
 -0.23922984    
  0.17327105    
  0.18137480    
 -0.28295448    
  0.30637497    
 -0.25131536    
 -0.26415154    
  0.98951250    
 -0.94405067    
  0.20067152    
  0.47378424    
 -0.52348340    
  0.45314282    
 -0.40344208    
 -0.18596382    
  0.57718730    
 -0.51356125    
  0.12838207    
  0.30854696    
 -6.86761811E-02
 -0.21019487    
  0.19105503    
 -8.04445669E-02
  5.59948385E-02
 -7.18263537E-02
 -0.12445324    
  0.23987098    
 -0.21019487    
  0.35550472    
 -0.42199516    
 -9.15668085E-02
  0.32466161    
  0.58888590    
 -0.64487964    
 -0.18967929    
  6.73036650E-02
  0.51554775    
 -0.21172465    
 -0.51374030    
  0.65217280    
 -0.46620780    
  8.70120972E-02
 -0.20252346    
  0.27742472    
  0.12121304    
 -0.35863361    
 -7.46114627E-02
  0.13792357    
  0.33120012    
 -0.25446671    
  3.35228629E-02
  0.21209356    
  4.43442352E-03
  0.15919475    
 -0.19983304    
  0.12949131    
 -0.57491463    
  0.24731044    
  0.15575491    
 -0.19004406    
  0.15082315    
 -0.24207091    
  0.26676434    
 -0.50272930    
  0.17015187    
  0.45630446    
 -0.49797764    
  0.65335923    
 -0.42033449    
  0.12152182    
  0.18563311    
 -0.18066946    
  0.46317351    
 -0.54033273    
  0.31406856    
 -0.15610625    
 -0.18506487    
  0.36433813    
 -0.54446375    
  9.41125527E-02
  5.24895117E-02
  0.65551591    
 -0.66121405    
  6.63224235E-02
  9.67671946E-02
 -0.48368871    
  0.66114455    
 -0.71784008    
 -1.98381329E-07
   1.1500442    
 -0.91365552    
  7.59851113E-02
  0.27541271    
 -0.28152776    
  4.79130857E-02
  0.11583110    
 -7.01091588E-02
  5.96375018E-02
 -0.45123366    
  0.44595703    
 -0.11184831    
 -0.23205948    
  0.18975583    
  9.41879675E-02
  5.60270995E-03
  4.33729440E-07
  0.27644584    
 -0.54385018    
  0.27297667    
 -6.89937919E-02
 -0.20398231    
  0.22751309    
  5.65123819E-02
  0.17589018    
 -0.16496135    
  0.24038526    
  0.32850447    
 -0.39932975    
 -8.61774310E-02
 -0.29437041    
 -9.86722186E-02
  0.35221991    
 -0.20763853    
  0.67372882    
 -0.52508861    
  4.85262387E-02
  6.61823377E-02
 -0.28932530    
  5.75238876E-02
 -9.09709781E-02
  2.68467870E-02
  2.61454675E-02
  0.59136409    
 -0.15832560    
 -0.50665051    
  0.20067002    
  2.24735923E-02
 -0.34092638    
  1.55050661E-02
  0.29152000    
  0.32574192    
  3.26559320E-02
 -0.50017363    
  0.15320350    
 -0.17327188    
  9.65384021E-02
  3.61485593E-02
  5.18856049E-02
 -5.63348085E-03
  6.55978099E-02
 -0.21786638    
 -0.13353141    
  0.44718930    
 -0.19587483    
 -4.17979099E-02
 -7.59857520E-02
  0.38776603    
 -0.47000456    
 -1.43880164E-02
  0.19073935    
  0.37917447    
 -0.35550499    
  0.32639667    
 -0.28067389    
 -6.93927258E-02
 -5.53996637E-02
 -0.12095355    
  0.39107615    
 -0.45752168    
  0.11523613    
  0.28256693    
  0.51696104    
 -0.74653494    
  0.15507144    
  0.14861055    
  0.14183053    
 -0.17573133    
 -0.15991361    
  0.15991476    
 -0.50102192    
  0.26298869    
  3.07724420E-02
 -1.21948281E-02
  0.19955494    
 -0.18735857    
  0.26933363    
  0.26662898    
 -0.21695676    
 -0.19384165    
 -6.06253035E-02
 -9.53109115E-02
 -1.25796851E-02
  0.31268406    
 -0.33185315    
  0.19832247    
  0.33798271    
 -5.42765893E-02
 -6.16212822E-02
 -0.66804147    
  0.41369614    
 -2.77017988E-02
 -3.42894867E-02
 -1.16963126E-02
  2.32559890E-02
 -0.16184314    
 -0.12201514    
  3.00768316E-02
 -0.20479456    
  0.77598357    
 -0.27796704    
 -0.55410630    
  0.31845459    
  0.13702103    
  4.17968370E-02
  5.12940548E-02
  1.65298171E-02
 -0.44731277    
  0.49532071    
  7.52231777E-02
 -0.55359483    
  0.51919413    
  9.07537937E-02
 -0.30147609    
 -7.69603327E-02
  0.55770946    
 -0.33190313    
 -0.13657634    
  0.87648410    
 -0.72407669    
 -0.26184002    
  0.20806397    
 -0.11090141    
  0.35914063    
 -0.22638074    
  0.26028332    
 -0.24419756    
  6.68633655E-02
 -9.92980823E-02
 -0.19337061    
  0.25722194    
 -8.04719105E-02
 -5.60144940E-03
  1.67130157E-02
 -6.26988932E-02
 -0.16598542    
  0.24512269    
  7.33320341E-02
  0.22918589    
 -0.60479742    
  0.25782844    
 -4.05852608E-02
  0.66615868    
 -0.84729797    
  0.60419923    
 -0.42306086    
 -8.64734650E-02
  0.32721347    
 -3.79194692E-02
  0.11831928    
 -0.43375909    
 -1.33328335E-02
  0.78295106    
 -0.71799374    
  0.10157913    
  0.45713738    
 -0.55244797    
  0.52694535    
 -0.49617258    
  0.79941636    
 -0.65833861    
 -0.11122588    
 -7.32043535E-02
  5.53979948E-02
 -0.31397319    
  3.22604179E-02
  0.47692445    
 -9.28493217E-02
 -1.63489915E-02
 -4.49521877E-02
 -0.24639972    
  0.32909271    
  1.57475956E-02
 -0.16989973    
  0.32850385    
 -0.21209352    
  6.38506114E-02
 -0.39266101    
 -3.10098231E-02
  0.34877044    
  0.10034825    
  1.99015643E-02
 -0.28276783    
  5.09664603E-02
 -0.12557791    
  0.23713049    
  0.11034848    
 -0.31287155    
  0.19135179    
 -0.21893801    
  0.50521559    
 -0.26956359    
 -0.20806365    
 -0.24549972    
  0.86453986    
 -0.25288472    
  0.23812473    
 -0.27170122    
 -0.30573067    
 -6.14533313E-02
  0.22032294    
  0.73735362    
 -0.60029668    
 -0.12024838    
  0.35222033    
 -0.14701392    
 -0.38752663    
  0.21511149    
 -0.10178357    
  9.09719914E-02
  0.35340902    
 -0.57113230    
  0.27578720    
 -1.55049134E-02
 -3.17485631E-02
 -0.25593358    
  0.36772513    
 -6.96808323E-02
 -4.75014821E-02
  0.34416470    
 -0.29152092    
 -0.24256141    
  0.31189558    
 -0.26092988    
 -0.20620726    
  0.10153565    
  5.37043810E-02
  0.31189558    
 -0.27343065    
  0.35604614    
 -0.44821709    
  0.23820221    
  3.73384617E-02
 -0.13428035    
  0.74847436    
 -0.56316268    
 -0.21570928    
  0.14351200    
  1.06389616E-02
  1.05271824E-02
 -0.18336979    
  3.09614502E-02
  0.12588039    
  0.26731509    
 -0.48911443    
  0.41658849    
 -0.30254191    
 -1.81281660E-02
  0.18840137    
 -0.24484174    
 -0.15307599    
  0.33539769    
  0.49456519    
 -0.38277331    
 -0.15575375    
  0.11653411    
 -0.18632865    
  8.65086988E-02
  2.72497628E-02
 -1.62599701E-02
 -0.28223175    
  0.38101456    
 -0.33153474    
  0.27028954    
 -0.19077757    
  0.32365102    
 -0.45991567    
  0.93795180    
 -0.89508760    
  0.54248708    
 -0.38136852    
  3.50904875E-02
  0.10363500    
 -0.13872714    
 -0.17520423    
  8.81918296E-02
 -3.30056697E-02
  0.65901440    
 -0.43185210    
 -0.40279412    
  0.33074072    
 -5.31090088E-02
 -0.26175806    
  0.44911796    
  6.32823035E-02
  0.11147391    
 -0.46411315    
  0.20554036    
 -0.22587913    
  4.02740128E-02
 -0.17185004    
  0.47097993    
 -0.14122567    
 -0.27650940    
 -0.14310136    
  0.50051636    
  0.17972760    
 -0.33647147    
  9.25510377E-02
 -8.65083262E-02
 -0.15616135    
  0.20322737    
 -0.59470636    
  0.21477577    
  0.25131464    
  0.13434811    
  0.24238595    
 -0.28917870    
 -0.35582042    
  0.79465431    
 -8.03640410E-02
 -0.48603016    
  0.53502071    
 -0.40745983    
  0.26190305    
 -0.11204006    
  2.54469756E-02
  0.11834174    
 -0.49899054    
  0.29135200    
 -4.49521877E-02
 -0.10919841    
 -0.11538230    
  0.31254941    
  1.04705943E-02
  2.06196029E-02
 -0.22825782    
 -7.31230825E-02
  0.30647004    
 -2.05135029E-02
  0.17538933    
 -0.13477397    
 -0.19735868    
 -0.39641497    
  0.48896635    
 -0.26402336    
  0.23031215    
 -0.30497351    
  0.78563410    
 -0.69668710    
  0.41253266    
 -0.43403780    
  0.18473502    
  0.12975974    
 -9.42530185E-02
  0.26415208    
 -8.37702677E-02
 -0.25897253    
 -0.14892250    
  0.29495504    
 -0.12118510    
 -0.13792370    
  0.42406973    
 -0.28614667    
  0.56573248    
 -0.34627587    
  4.80865762E-02
 -5.79868630E-02
 -0.11034735    
 -0.10536121    
  0.18026088    
 -0.12036411    
  0.21379808    
 -0.54910815    
  0.11506998    
 -9.89392251E-02
  0.13453178    
  0.33046052    
  0.14911298    
  0.36872301    
 -0.79386163    
  0.24021484    
 -0.23361471    
  0.10008255    
  5.78203611E-02
 -0.19135012    
 -0.10763083    
  0.17344457    
  0.28129262    
 -0.71256602    
  0.51669043    
  0.30937454    
 -0.28625238    
  8.22373405E-02
  9.05143842E-02
 -0.31365743    
  0.16907708    
 -4.54628281E-02
  0.11519578    
  0.26276305    
 -0.28370532    
 -1.60002224E-02
  0.25489253    
 -0.17733355    
 -0.39803085    
  0.12516341    
 -0.26826456    
  0.61310524    
 -0.15492177    
  0.18232235    
 -4.13848199E-02
 -0.11426891    
 -3.75373699E-02
  0.13762146    
 -0.12675086    
  0.40366158    
 -0.39827067    
 -0.12588102    
  0.29829708    
 -0.31675828    
 -8.41922611E-02
  0.24453531    
 -0.24453492    
  0.22314440    
 -0.29310146    
  0.68221825    
 -0.39998516    
  3.75371538E-02
 -8.22379962E-02
  1.13640772E-02
  0.39979962    
 -0.36646241    
  4.27880846E-02
  8.05777006E-07
  0.19014439    
 -0.19539443    
  4.62810658E-02
  0.47501594    
 -0.43078256    
  0.15963016    
  8.16345401E-03
 -0.57085788    
 -9.02864411E-02
  0.24340852    
 -1.86927412E-02
  0.17811912    
  0.12361451    
 -0.21158355    
  0.24362294    
 -0.33377373    
  7.85898566E-02
  0.38983968    
 -0.38404197    
  0.23120382    
 -0.32824859    
  0.23705928    
 -0.33747834    
  0.25365958    
  2.69551836E-02
 -3.24351117E-02
 -0.31365755    
 -5.40676452E-02
  0.69314724    
  2.73990948E-02
 -0.60806829    
  0.38395867    
 -0.17942642    
 -0.10343476    
  7.41070658E-02
 -0.38776490    
  0.23361459    
  0.28246093    
 -0.44008937    
  7.81646892E-02
  0.40796849    
 -0.13926291    
  0.14425008    
 -0.20955427    
 -0.11014317    
  0.11014401    
 -6.15452463E-03
 -0.34266353    
  0.18232226    
  0.15415068    
  0.52806759    
 -0.71163261    
  0.86421144    
 -0.10956198    
 -0.33928278    
 -0.15991361    
 -5.34259938E-02
  0.26142612    
  0.15213621    
 -0.32047114    
  0.13491894    
 -0.14609180    
 -0.29898179    
  3.71797681E-02
  1.44927707E-02
  0.42211324    
 -0.34595025    
  0.44040275    
 -0.68886507    
  0.34981480    
  0.32609171    
 -0.14981151    
  0.23718627    
 -0.59097922    
  0.19542484    
  6.30588531E-02
 -8.09681267E-02
  0.48272318    
 -0.55775964    
  0.14483170    
  5.60270995E-03
 -1.69024896E-02
 -0.22884248    
 -0.13762181    
  0.23940420    
 -3.27890441E-02
  6.45377561E-02
 -0.11232830    
  0.44432732    
 -0.30122551    
  0.29221800    
 -0.42142975    
  0.14125931    
  0.28016973    
 -0.29221642    
  0.15154915    
  0.32223436    
 -0.56245053    
  0.48805189    
 -0.43642795    
  0.63153976    
 -0.62527049    
 -0.16989970    
  0.41284499    
 -0.34138709    
  0.33153450    
 -7.18263537E-02
 -5.46576306E-02
  0.22986303    
  0.21237135    
 -0.44786745    
  0.24438505    
 -0.13226719    
  0.41217694    
 -0.58845484    
 -0.14217477    
  0.21757294    
  0.13562436    
 -0.30573067    
 -0.22148941    
  1.63935032E-02
  0.46593058    
  0.22314389    
 -0.47082007    
  0.10536023    
  2.89875716E-02
 -0.19497290    
  0.31845450    
 -1.52675323E-02
 -0.11970718    
  6.70650378E-02
  0.11236271    
 -0.42744470    
  0.44183287    
 -3.39011289E-02
 -0.16571195    
  0.34967378    
 -0.16929245    
 -0.47584569    
  0.37907815    
  2.63860319E-02
  0.11778376    
  0.10951877    
 -0.31431368    
 -0.14660333    
  0.17461602    
 -0.12332397    
  0.24294591    
 -0.29423934    
 -0.17969306    
  0.27380592    
  0.28468442    
  1.78574286E-02
 -0.50055331    
  0.58940768    
 -0.22112055    
 -0.14077298    
 -5.83121506E-03
  6.78231344E-02
  0.11838967    
 -0.11838948    
 -5.04316725E-02
 -0.40546498    
  0.41119584    
  9.27086845E-02
 -0.22705725    
  0.26286718    
  1.99015643E-02
  0.40382141    
 -0.69974834    
  0.22974350    
 -7.65407458E-02
 -4.65209298E-02
 -0.20398231    
   1.0122640    
 -0.39491102    
 -0.35554999    
 -0.10661042    
  0.16657376    
  0.13814978    
 -0.20374729    
  4.95970622E-02
  0.41260833    
 -0.77081943    
  0.25642860    
 -0.10008331    
 -6.80540428E-02
  0.32228789    
 -6.86279982E-02
  0.21985966    
 -5.40665127E-02
 -0.50774312    
 -3.92199866E-02
  0.62272435    
 -0.27488840    
  9.17075053E-02
 -0.29804507    
  0.13005234    
 -0.41773495    
  0.45953202    
 -0.18583706    
  0.36229262    
 -0.17645675    
  0.20544407    
 -0.36350051    
 -0.17142262    
  0.47101939    
 -0.31339070    
  0.36772513    
 -0.23159184    
  7.59102761E-07
  0.64662725    
 -0.43445292    
 -8.70116279E-02
 -6.63225576E-02
  0.19180116    
  2.79091559E-02
 -0.26053199    
  3.50904875E-02
  5.73078962E-03
  0.35266694    
 -0.53384596    
  0.37298048    
 -0.15808976    
 -0.33096176    
  0.71596229    
 -0.53363949    
  0.58493316    
 -0.42530292    
 -1.65285505E-02
 -0.17567752    
  8.86664465E-02
  0.45857504    
 -0.19854531    
 -0.46070188    
   1.3657135    
  -1.0892041    
 -4.01202515E-02
  0.27887127    
 -6.39478639E-02
  5.50602637E-02
 -5.50589524E-02
  0.18859088    
 -0.48258328    
 -0.11383533    
  7.06657209E-03
  0.16216597    
  0.24329875    
 -0.35734522    
 -8.39646533E-02
  0.69679046    
 -0.44628775    
  0.15739180    
 -9.75643471E-03
 -0.12516242    
  0.58159423    
 -0.75067091    
  0.11191765    
 -3.59328538E-02
  0.28003040    
 -0.22084285    
  0.35839763    
 -0.36995891    
  0.34556726    
  0.45235953    
  -1.1747366    
   1.1042464    
 -0.39013350    
 -0.40962389    
 -5.12931421E-02
  6.37151375E-02
 -0.19724728    
  0.36714551    
 -2.63870042E-02
  0.11122490    
 -0.45198518    
  0.32458684    
  0.13692304    
 -7.88586587E-02
  0.10689728    
 -0.28003171    
  0.51690501    
 -0.33865607    
  2.51906663E-02
 -2.01011486E-02
  0.39354995    
 -0.39863884    
  7.37441331E-02
  2.80386955E-02
 -0.28003171    
  0.23285213    
 -0.31543946    
  0.20307685    
  0.12675175    
 -4.38021757E-02
  4.38026600E-02
 -0.11066619    
 -8.89479443E-02
 -0.21302077    
  0.33852559    
 -0.59086806    
  0.39927316    
 -0.24512289    
  0.43671754    
 -0.10821350    
 -0.12783423    
  0.11054139    
  0.16077378    
  5.77074140E-02
 -0.20118995    
  0.28195104    
 -0.22638074    
 -0.10836712    
  6.00523688E-03
  1.19049465E-02
  0.16841888    
  0.18232179    
 -0.26570293    
  0.21878645    
 -0.15051819    
 -0.18945310    
  0.14799739    
 -0.18550058    
  0.29086179    
 -0.21720877    
  0.23139381    
  0.42866838    
 -0.19897328    
 -0.62814152    
  0.29465005    
 -0.24021605    
 -5.44342883E-02
  0.19620988    
  0.24362294    
 -0.22089303    
  0.26063430    
 -0.26626769    
 -0.30095264    
  0.18104920    
  0.55688256    
 -0.59584880    
 -0.29878092    
  0.12568855    
 -0.12568824    
  0.77043915    
 -0.11829916    
 -0.42899650    
  0.55552584    
  7.49855042E-02
 -0.27884895    
 -0.33045930    
  0.19620988    
 -3.50921936E-02
  0.18430428    
 -4.96233860E-03
 -8.29482898E-02
 -2.73982622E-02
  0.30010489    
 -0.24603811    
 -0.51963693    
  0.54046947    
  0.13931379    
  0.49546161    
 -0.68227667    
 -0.38407436    
  9.81917679E-02
  0.58297902    
 -0.45485881    
  0.25552464    
  9.75579396E-03
  0.22119965    
  0.38845983    
 -0.65942121    
 -0.40291753    
  0.63823110    
 -0.58617431    
 -5.20565957E-02
  0.11523613    
  0.62269580    
 -0.34012863    
 -0.18540390    
 -0.30010486    
 -3.39014120E-02
  0.60299689    
 -4.33799066E-02
  0.47980732    
 -0.74315673    
  8.00427347E-02
  0.22196007    
  0.14940043    
 -0.55961668    
  5.55697158E-02
 -9.19381604E-02
  9.19373930E-02
 -5.55707440E-02
  8.22382644E-02
  0.12361351    
 -5.37438132E-02
  0.19955494    
  7.26702735E-02
 -0.20692153    
 -0.26870617    
 -3.23867511E-08
  9.32578743E-02
  0.22040020    
  0.33725664    
 -0.53062749    
 -6.89938143E-02
  0.32104784    
 -0.12689205    
  1.16955480E-02
 -0.17768142    
  0.31845450    
  1.50383301E-02
  0.16896574    
 -0.36632442    
  0.79120809    
 -0.77916080    
  0.26190305    
 -0.42407086    
  0.31717238    
 -0.17313392    
  0.20343891    
 -0.20955427    
  0.10474636    
  0.78795475    
 -0.87446326    
  0.27250761    
  0.63166183    
 -0.71285188    
 -0.19131620    
  9.03324576E-07
  0.44484037    
 -0.26856023    
  6.35918006E-02
 -0.28926399    
  0.33556843    
 -0.33556855    
  0.15234089    
 -0.11507014    
  0.16282383    
 -0.13872714    
 -0.16111846    
  0.63557714    
 -0.26570335    
 -0.42006326    
  0.39561340    
 -5.07730395E-02
 -0.40546492    
  0.82129312    
 -0.51426876    
  0.11905973    
 -8.51570815E-02
  0.42381456    
  3.63002857E-03
 -0.50240785    
 -0.14818074    
  0.27193427    
  0.11484008    
 -0.28141320    
  0.15593457    
 -0.28234887    
  9.46653709E-02
  0.17151088    
 -6.16433956E-02
 -0.11633988    
  8.10404271E-02
  0.21954463    
 -0.19004406    
  0.15082315    
 -0.16841865    
 -8.00418854E-02
  0.51466453    
 -0.26620278    
  0.11778283    
 -0.15341012    
  0.12638097    
 -0.41233882    
  0.23275292    
 -7.36879706E-02
 -8.59416276E-02
  0.83067691    
 -0.77458674    
  0.36632517    
 -0.24116229    
 -0.22047256    
  0.14265704    
  0.25835493    
 -0.51380682    
  0.35965481    
  5.07728755E-02
 -0.32466066    
  0.78783453    
 -0.77422899    
  0.55186355    
 -0.53844011    
  0.23638797    
 -0.12903097    
 -8.75556543E-02
  0.18449803    
  1.61726121E-02
 -0.16851448    
  0.27973843    
 -0.33838731    
  0.31906384    
 -0.43266091    
  0.17224500    
  0.28926373    
 -6.35903329E-02
 -1.52675323E-02
 -0.10821350    
 -0.14750662    
  0.31543875    
 -5.97193167E-02
 -0.33852586    
  0.14069919    
  0.26715970    
 -0.15494806    
 -6.34227246E-02
  0.57981879    
 -0.38077235    
 -0.16395554    
 -0.44055638    
  0.67966461    
 -0.20520508    
  2.73997970E-02
  0.26444134    
 -0.34899881    
  0.61994332    
 -0.56835604    
  0.26793525    
  0.54113096    
 -0.80906588    
  0.12582059    
 -0.50918537    
  0.44300222    
  8.56945142E-02
  7.89277628E-02
 -0.44880056    
 -6.50053322E-02
  0.55319822    
 -0.59122598    
  0.10303311    
  0.24664208    
 -0.29683059    
  9.12921056E-02
 -0.13641101    
  0.36890686    
 -0.14884631    
 -0.26731563    
  2.39059124E-02
  0.33759719    
  0.19811331    
 -0.20374729    
 -2.86557283E-02
 -0.38532111    
  0.17946759    
  0.47445780    
 -0.34092727    
  0.15593457    
  5.71591966E-02
 -0.41306987    
  8.06291997E-02
  0.90210569    
 -0.63218629    
  4.72528301E-02
 -0.19782646    
 -7.79616907E-02
  0.20679460    
 -0.20679453    
  0.40546593    
 -0.24362290    
 -8.38821679E-02
  1.85768548E-02
  8.80341679E-02
  0.30301368    
 -0.44137171    
  1.85258017E-07
 -1.95444170E-02
  0.33741203    
 -4.80858162E-02
  4.91373893E-03
  8.00435022E-02
 -0.26236451    
  0.11647575    
 -0.26184002    
  5.29927202E-02
  0.19832247    
 -5.43608181E-02
  3.83610278E-02
 -0.19530851    
 -0.14008884    
  0.26870534    
  9.84393805E-02
 -0.18232229    
  0.53062844    
 -0.54320794    
  0.33103275    
 -6.09090067E-02
 -0.42744470    
  0.58366328    
 -0.25782934    
  0.18053795    
  0.22670889    
 -6.62009567E-02
 -0.64489967    
  0.12260313    
  0.16507997    
 -6.74417391E-02
  0.46563390    
 -6.01689592E-02
 -0.36000201    
  0.39053991    
 -0.27522805    
 -0.17836894    
  0.12237549    
 -0.12831035    
 -0.26415154    
  8.18291157E-02
  0.42899615    
 -8.74342397E-02
 -0.20179936    
 -9.09709781E-02
  0.21357431    
  0.10919973    
 -0.21334036    
  2.40966417E-02
  0.92812544    
 -0.83173251    
 -0.27871433    
  0.24014194    
  1.11740753E-02
 -0.22314380    
  0.48550773    
 -0.58778578    
  0.39515579    
 -0.11519619    
  0.12036279    
 -0.23090640    
  0.14483170    
  2.22233459E-02
 -3.35233547E-02
  0.50283933    
 -0.41582862    
  0.34092638    
 -0.41663757    
  5.60270995E-03
 -1.12357568E-02
  0.10196523    
 -0.46593061    
  0.42956316    
  7.14593381E-02
 -0.50918537    
 -4.77263200E-07
  0.31994200    
  0.52148253    
 -0.49215451    
  0.13497618    
 -5.71586303E-02
 -2.71017458E-02
 -0.16058138    
  0.15507144    
 -5.53946663E-03
 -2.81708054E-02
  0.12851915    
 -0.44127434    
   1.0506032    
 -0.63477606    
 -0.10307208    
  0.13353166    
  2.41322994E-07
  0.10885453    
 -0.16014849    
  0.28240511    
 -0.49247739    
  0.11633973    
  0.46347979    
 -0.51082480    
  0.19237213    
 -7.79607296E-02
  0.17780766    
 -0.10989487    
  0.12783320    
 -0.23431604    
  0.11653411    
  0.25851083    
 -0.26352292    
  0.16628103    
 -0.59977305    
 -9.76390392E-02
  0.31923047    
  0.10037996    
 -0.25452912    
 -0.29252556    
  0.15276255    
  0.20294170    
  0.29277125    
  0.36928561    
 -0.59624273    
  6.17472455E-02
 -0.21271969    
  0.85362655    
 -0.10992765    
 -0.36070648    
 -4.12437133E-02
 -7.65407458E-02
  2.80125327E-02
 -0.14864020    
 -5.26438802E-02
  0.22853456    
  0.68233603    
  -1.0405476    
  0.29152000    
 -0.31486782    
  0.90201598    
 -0.80456161    
  0.18232067    
  0.62860876    
 -0.41503420    
 -0.10642972    
 -7.20541403E-02
 -4.70665284E-02
  0.15586944    
 -0.33338442    
 -7.21950084E-03
  0.10318442    
  0.63252276    
 -0.68622756    
 -0.14841926    
  0.24058990    
  0.29238838    
  0.13176954    
 -0.39319578    
  7.06168786E-02
  0.15252616    
 -0.10807405    
  0.17413542    
 -0.24157770    
 -4.15482260E-02
  0.21217422    
 -0.35527450    
  0.36016557    
 -8.12624469E-02
 -0.11184831    
 -0.18113899    
  0.37911591    
 -0.43003690    
 -0.21570835    
  0.98429513    
 -0.54246366    
 -0.35328004    
  7.35028014E-02
  5.36521152E-02
 -6.95253387E-02
  0.55158311    
 -0.29849294    
 -0.19105528    
 -5.40676452E-02
  0.42640832    
  0.30565456    
 -0.63387072    
  0.56269437    
 -0.18396187    
  4.08707990E-07
 -0.40793186    
  0.27087530    
  2.23467741E-02
 -0.13590293    
  7.90681913E-02
  0.13645145    
  0.30538210    
 -0.50832325    
  0.20294118    
  0.27484450    
 -0.42306086    
  7.41081238E-02
 -0.31365755    
  0.36192510    
  5.10319173E-02
 -0.21570928    
  6.56959936E-02
  0.15001372    
 -0.34045944    
  0.17295358    
  0.16251914    
  0.10436082    
 -0.55064690    
  0.26596284    
  1.78043749E-02
  0.10594909    
 -0.40546554    
  0.59306389    
 -0.31735691    
  0.33474916    
 -0.14343205    
  0.22214834    
 -0.59819853    
  8.33823234E-02
  0.26747966    
 -0.32935491    
 -0.10457245    
  0.38692123    
  0.12075020    
 -0.17007379    
  0.14122663    
 -0.17551598    
  8.36139023E-02
 -8.94453451E-02
  0.30075428    
 -0.29492369    
  0.58584642    
 -0.68991601    
  9.23730806E-02
 -0.23795922    
  0.18975583    
  0.44973779    
 -0.13917081    
  0.18156707    
 -0.25185406    
 -0.17458378    
 -0.14265558    
 -2.70283278E-02
  3.46710323E-07
  0.14629208    
 -6.09951019E-02
  0.29707092    
 -0.13486762    
  8.70111063E-02
 -8.16786811E-02
  0.12485058    
 -0.24930346    
 -0.15616135    
 -7.06734741E-03
 -3.61043550E-02
  0.40546486    
  0.16251916    
  8.77058953E-02
 -0.44438139    
  0.40148929    
 -0.28370532    
 -0.27193397    
  0.30318618    
 -0.26905259    
  1.99343525E-02
  0.73817080    
 -0.99136740    
  0.53758359    
 -0.39561212    
  0.53838319    
 -9.91796255E-02
 -4.85527962E-02
 -0.52418095    
  0.30847216    
  0.39720082    
 -0.13293818    
  0.15753050    
 -0.23127337    
 -0.24116294    
  0.36572555    
 -0.41224396    
  0.27742472    
  0.12121304    
 -0.22428568    
  4.47007157E-02
  0.77444988    
 -0.76357967    
  0.20459446    
 -0.14174624    
 -0.32737729    
  0.49090990    
 -0.43610135    
  0.39653659    
 -0.20316492    
 -0.33647135    
  0.47000396    
 -0.11179128    
  5.23683392E-02
  2.51906663E-02
 -0.31287155    
  0.12756051    
  0.14986347    
 -5.29221669E-02
  0.14165136    
  0.12821090    
 -0.27531031    
  0.10863358    
  0.26160973    
  0.24331558    
 -0.62454939    
 -0.12332397    
 -8.47404078E-02
  0.54295719    
 -0.16275091    
 -9.25230458E-02
  6.89929277E-02
  2.81716250E-02
 -0.14417005    
  0.11599899    
 -0.21130934    
 -0.12516244    
 -0.22314382    
  0.27510241    
  0.11918927    
  2.77031586E-02
  5.32041155E-02
  0.16665559    
 -0.27029118    
 -0.12210353    
  0.13919739    
 -0.29334804    
  0.51082593    
 -7.55078495E-02
 -0.51409942    
  7.87806511E-02
  0.56823617    
 -0.42060030    
 -4.68309335E-02
  0.33940351    
  9.70854983E-03
 -7.52241537E-02
 -0.20763853    
  7.41070658E-02
 -3.02133132E-02
  0.33997202    
 -0.18144776
[truncated: 2,451,724 more chars]
