# Supplementary material for: Heavy-Tailed Fluctuations in the Spiking Output Intensity of Semiconductor Lasers with Optical Feedback
Source: PLoS One. 2016 Feb 22;11(2):e0150027. doi: 10.1371/journal.pone.0150027 (PMC4767187; doi:10.1371/journal.pone.0150027)
Supplement: S1 Dataset — (ZIP) [file pone.0150027.s003.zip › S1 Dataset/1.000.txt]

  5.71591109E-02
 -0.31775972    
  0.33428940    
 -7.95874000E-02
 -0.33410835    
  0.27311310    
 -3.19524445E-02
  0.19415574    
 -0.31845307    
  0.49002334    
 -0.49740326    
  2.19796579E-02
  0.34574577    
 -0.13133629    
  7.86931142E-02
 -0.17049900    
 -0.20566855    
  0.31486732    
  8.26923102E-02
  0.31508118    
 -0.36387044    
  9.02469307E-02
 -0.17725751    
  2.98526734E-02
 -8.59416276E-02
  0.19716729    
 -0.15942839    
 -5.71582392E-02
  0.49102327    
 -0.30652496    
  7.83693418E-02
 -0.42576951    
  0.18871199    
 -6.38897019E-03
  0.29725161    
  5.55706881E-02
 -0.34643090    
 -0.34671527    
  0.18830907    
  0.12604085    
  0.32797828    
 -0.22195940    
 -0.22462463    
  0.12516341    
 -0.23464756    
  9.45585594E-02
  0.23361394    
 -0.18232246    
  0.18232067    
  0.36497405    
 -0.32415166    
 -0.15414992    
  0.12516284    
  0.10594909    
  1.05271824E-02
  5.59948385E-02
 -0.13778438    
 -1.14295306E-02
  0.16395490    
 -0.44020829    
 -7.60477688E-03
  0.16175446    
  0.48450854    
 -0.48450920    
  0.46021560    
 -0.26072693    
 -0.16126888    
  0.40129018    
 -0.29467922    
 -8.19178894E-02
  0.33385578    
 -0.50646758    
  0.27124283    
 -0.39447647    
  0.25857306    
 -9.27820131E-02
 -0.10227798    
  0.12289892    
  0.23531426    
  0.41260833    
 -0.46787143    
 -3.46858315E-02
 -0.18703873    
  0.28768143    
 -0.26662892    
  5.40673845E-02
  0.38329139    
  4.47477866E-03
 -0.22986174    
 -0.18457140    
  0.12675081    
  0.74533278    
 -0.78789252    
  0.13353159    
 -5.01497127E-02
  4.47007157E-02
 -0.32668442    
  0.30458432    
  2.75501776E-02
 -6.16433956E-02
  0.47432974    
 -0.49772233    
 -0.11926270    
  1.32453395E-02
 -0.14107879    
  9.39310193E-02
  0.30647004    
 -0.22060964    
 -4.53157350E-02
  6.41245916E-02
  0.15503694    
 -0.15503757    
  0.32576752    
 -0.12905680    
 -0.17216842    
  0.22193031    
 -0.23412548    
  0.11573650    
 -0.28223175    
  0.14164992    
 -0.10605866    
  0.31015489    
  0.42409411    
 -0.79181939    
  0.23052344    
  0.10064285    
 -2.15060040E-02
 -0.15234163    
  0.11918927    
 -0.26912796    
  0.40055153    
 -0.17154272    
 -0.12438420    
  0.28103781    
 -0.13926291    
 -0.15510829    
 -4.11008038E-02
  0.30501267    
 -7.49005452E-02
 -0.44802400    
 -8.73302948E-03
  6.20477124E-07
  0.58192122    
 -4.51205336E-02
 -0.19782646    
 -0.30448985    
  0.29821900    
  0.15684265    
 -0.20186597    
  6.37151375E-02
 -0.16034199    
  0.27675316    
 -0.10414103    
  0.14188114    
  0.57536370    
 -0.65805668    
 -0.14177592    
  0.12438346    
 -0.11122540    
  1.99001406E-07
 -0.17840748    
  0.43117356    
 -0.45488927    
  0.12751274    
  0.43780074    
 -0.22884151    
 -0.26694670    
  0.29511777    
 -3.39023881E-02
 -8.38821679E-02
  0.30010533    
  0.79850745    
  -1.2250264    
  0.16322884    
 -0.17034630    
 -5.88406846E-02
  0.31015569    
 -0.35667536    
  0.48183778    
 -0.42028075    
  0.15840665    
 -8.64327624E-02
  4.74660508E-02
 -6.14533313E-02
  2.77799126E-02
  5.33450730E-02
 -0.10969825    
  0.10969801    
  0.58706480    
  1.07716778E-02
 -0.75959247    
  9.46157873E-02
  0.30830169    
 -0.30830160    
  0.13613297    
 -5.60886413E-02
  0.14864053    
 -0.14864020    
  0.10919847    
  0.45407310    
 -0.59584880    
 -0.12693070    
 -0.16296199    
  0.30305034    
 -0.13259868    
  0.37001744    
 -6.38512745E-02
  0.50972575    
 -0.67030758    
 -3.27890441E-02
 -1.34232091E-02
  0.13858591    
 -0.32361445    
 -8.16381723E-03
  0.54308653    
 -0.32322684    
  6.55762339E-03
  0.34945890    
 -0.43113759    
  0.25524697    
 -0.29135111    
  0.25782844    
 -9.53109115E-02
  0.50455594    
 -0.48597920    
 -0.12393712    
  0.18924119    
 -0.10280879    
  0.28129262    
  5.15330806E-02
 -0.22428568    
 -0.18117896    
  0.31969869    
 -5.10307141E-02
 -0.13428035    
 -3.03981397E-02
 -9.03842524E-02
  0.28090271    
 -5.11519564E-03
 -0.52806669    
  0.55338550    
 -0.21691298    
 -0.22937392    
  0.22937416    
 -8.41922611E-02
 -6.77885721E-03
  0.15706147    
 -0.12361380    
  0.46918121    
 -0.46262327    
 -6.75924197E-02
 -8.76474679E-02
  4.47843969E-02
  0.25616911    
 -0.13919802    
  0.65340716    
 -0.62145579    
 -0.12014443    
  0.51930028    
 -0.38665572    
 -0.19105528    
 -0.10285762    
  8.00435916E-02
  0.26826370    
 -0.19415696    
  0.12095172    
  0.19489956    
  4.08222377E-02
  9.98461246E-02
 -0.37428200    
 -5.40674515E-02
 -2.10535415E-02
  1.40856151E-02
  0.19044778    
 -0.27048990    
  1.50373587E-02
 -9.38192382E-02
  0.47409391    
 -9.63303298E-02
  0.31538475    
 -0.49995613    
  0.10873399    
  3.57177705E-02
  7.86931142E-02
 -0.13895145    
  1.23462826E-02
  0.78678274    
  -1.0129976    
  0.15634619    
 -0.15634520    
  3.77396233E-02
  0.18232092    
 -5.06446436E-02
 -1.30719701E-02
 -0.21985991    
  0.63839674    
 -8.58305991E-02
 -0.33270562    
  0.82544440    
 -0.78673065    
  1.88093260E-02
 -1.25007480E-02
  3.70420776E-02
  0.19735985    
 -3.54476757E-02
  6.00176677E-02
 -8.08528587E-02
  3.61797474E-02
 -0.28599164    
  0.25506195    
 -0.36947170    
 -0.15541476    
  0.56088001    
  4.92714234E-02
 -0.25613371    
  5.43937832E-02
 -0.25299677    
  0.32120496    
 -0.16705492    
  0.42263320    
 -0.29479948    
  0.34054574    
 -0.25305736    
 -0.11061016    
 -0.37097958    
 -6.94425580E-07
  0.41109970    
  0.22538839    
 -0.32576737    
  0.25131416    
 -0.11778282    
 -0.15868929    
  0.16411082    
 -0.23674884    
  0.47171438    
 -0.41189584    
 -0.23940450    
  0.44300222    
 -0.32704237    
  6.36260733E-02
  0.69314706    
 -0.57080758    
 -2.45410949E-02
  0.14434244    
 -0.11980039    
 -6.89937621E-02
  0.77717787    
 -0.45754343    
 -8.87290314E-02
 -0.29804507    
  8.00435692E-02
 -0.15201674    
  8.57671723E-02
 -3.48469131E-02
 -6.59581795E-02
  9.39310193E-02
  0.37037385    
 -0.39834777    
  1.40856151E-02
 -3.55902016E-02
  0.15415068    
  0.13895227    
 -6.70634806E-02
 -7.18872175E-02
 -4.44526523E-02
  3.82204503E-02
 -0.23889232    
  0.20714334    
  0.35020274    
  0.13182572    
 -0.58381140    
  0.24574383    
  0.45452163    
 -0.70743340    
  0.33852559    
 -0.45271882    
  2.39059124E-02
  0.21840699    
 -0.29191113    
  0.50231481    
  0.48274222    
 -0.51930094    
 -0.50905484    
 -6.68532778E-07
  0.49296886    
 -0.24362293    
 -4.94793653E-02
  0.24322958    
  1.13003431E-02
 -9.41878632E-02
  4.23023626E-02
  6.30588531E-02
  0.14458157    
 -0.28768125    
 -0.10821448    
  0.12095172    
  0.18967915    
 -0.18336979    
 -0.32397133    
  0.16772342    
  0.16251822    
 -3.82220820E-02
 -4.65192348E-02
  0.44764701    
  5.49824312E-02
 -0.43046728    
  0.10219098    
 -7.10352883E-02
  0.39931154    
 -0.50262797    
  0.15123071    
  0.15665409    
 -0.16251922    
 -0.11851914    
  0.22446777    
 -0.10594888    
 -0.23795922    
  0.43487874    
 -0.32877183    
  0.13771695    
 -9.82382670E-02
  0.43303889    
 -0.22418934    
 -0.36947170    
  0.61845666    
 -0.30830061    
  0.62117362    
 -0.64934450    
 -0.36899558    
  0.37469277    
  0.14763571    
 -0.17062598    
 -2.95014121E-02
 -0.10071445    
 -4.74667437E-02
  4.74660508E-02
  0.17567779    
 -0.31775972    
  0.61786443    
 -0.45610967    
  0.12783341    
 -7.10352883E-02
  0.12118579    
 -1.09289037E-02
  1.09293144E-02
 -0.16507891    
  9.18072611E-02
 -0.17881802    
  9.97495353E-02
 -0.14993954    
 -4.51195613E-02
  0.73458469    
 -0.48412576    
  4.67922613E-02
 -0.26694670    
  0.17106381    
 -0.13443047    
  0.10895138    
  0.34564608    
 -0.35212001    
  6.29129857E-02
 -0.35493359    
  0.21089435    
  0.17407164    
 -9.94606018E-02
  0.16251965    
 -0.38893625    
  9.38181877E-02
  0.37515965    
 -0.44468507    
  0.20212440    
  6.94276914E-02
 -5.00095747E-02
  0.13753022    
 -0.28211167    
  0.13815054    
  5.03255799E-02
  4.20479886E-02
  0.43254629    
 -0.67799532    
  9.32578743E-02
  0.25283468    
  0.10109646    
  0.17589031    
 -0.39543566    
 -0.26596332    
  0.18492149    
  0.16154389    
 -0.16805892    
 -3.32258157E-02
  0.19574533    
 -0.25848314    
 -1.44922212E-02
  0.19801213    
 -0.16216733    
  1.39859673E-02
  0.20633675    
 -0.14571162    
  0.36772558    
 -8.49562883E-02
 -0.35737950    
  0.36718306    
 -9.80362669E-03
  4.33811471E-02
 -0.29399216    
 -1.27382213E-02
  0.15963067    
 -7.36879706E-02
 -4.20478135E-02
  1.21960770E-02
  0.18232231    
 -0.27098766    
  9.47089270E-02
  0.11375899    
 -0.28410512    
  0.38136774    
 -0.27958474    
 -8.05795714E-02
  0.66117281    
 -0.56142336    
 -0.21056461    
  0.27193284    
 -0.21130843    
  0.32909271    
 -0.19832177    
  0.18768328    
 -0.10120987    
  2.33936310E-02
  0.45983675    
 -0.73793101    
  0.45752129    
 -0.52053475    
  0.33530962    
  0.14581063    
 -0.36605042    
  0.14164992    
  0.48017162    
 -0.24080788    
  0.53527701    
 -0.51566857    
 -3.96083482E-02
 -0.25782886    
  1.29873361E-02
  9.23730806E-02
 -0.15906556    
  0.15906441    
  0.11122482    
 -0.26341704    
  0.11014401    
 -8.31141323E-02
  8.31153318E-02
 -9.65380520E-02
 -1.36052584E-02
  7.26398155E-02
 -0.21996434    
 -4.87904251E-02
  0.23638897    
  0.36061493    
 -0.52468258    
  0.33868411    
  3.79442684E-02
  0.58364135    
 -0.34361893    
 -0.13892514    
 -0.65540659    
  0.58055902    
 -0.31393048    
 -5.09206392E-02
  0.51826036    
 -0.41888824    
  0.71981514    
 -0.52407008    
 -0.37267610    
  0.15645139    
  0.18232071    
 -5.76289324E-03
 -7.18872175E-02
 -0.50669289    
  0.57858139    
  5.76285087E-03
  0.33811298    
 -0.23447800    
 -0.21926494    
  1.91690382E-02
  6.73036650E-02
  0.15330505    
 -6.82677925E-02
 -0.24512270    
  0.29287696    
 -0.52649111    
  0.19105592    
  0.49328110    
 -0.35794085    
  0.10219098    
 -0.14750662    
 -0.12693070    
 -0.16296199    
  0.40841037    
 -0.23052438    
  0.25951132    
 -1.14935888E-02
 -0.12941095    
  0.60013694    
 -0.65420443    
 -6.96777087E-03
 -0.10303214    
  0.13062100    
  4.00055833E-02
  0.25782987    
 -0.20067136    
  0.30147481    
  6.62492886E-02
 -0.30782709    
  2.86555551E-02
 -0.31633732    
  0.12379460    
 -0.24740757    
  0.39959970    
 -7.32043535E-02
 -7.21616670E-02
 -2.75870357E-02
  0.27890298    
 -1.60002224E-02
 -0.15684301    
 -5.82681336E-02
  0.54619288    
 -0.39204198    
 -8.33815560E-02
  0.40339279    
 -0.19652918    
 -0.43623653    
 -0.14249970    
  0.22494352    
  1.42858550E-02
  0.27698693    
  0.30764312    
 -0.31845352    
 -0.31709650    
  0.54023969    
 -0.57826686    
  0.20909123    
 -5.39888958E-07
 -1.26577057E-02
  5.57429120E-02
  0.72282308    
 -0.83759862    
  0.21227442    
  0.35503441    
 -0.21741280    
 -6.89925328E-02
 -0.32935491    
  7.51207694E-02
 -5.40674515E-02
  0.10535981    
  6.06243536E-02
  0.20173995    
 -0.30058637    
 -8.81928951E-02
  0.18703827    
  2.89875716E-02
 -0.30497351    
  0.38721088    
 -0.11712531    
 -0.24709702    
  0.41551572    
 -0.26136565    
  0.29092315    
  3.80989425E-02
 -0.38236898    
 -0.10840953    
  0.14208207    
  7.64708593E-02
  0.31342173    
 -0.56298435    
  0.29161102    
 -0.35667452    
  0.36253977    
  0.15665409    
 -0.12783408    
 -9.53109115E-02
  0.24783635    
 -0.33940300    
  5.33450730E-02
 -8.11261684E-02
  0.13176855    
  0.57883000    
 -0.46241987    
 -0.26236513    
 -8.96119401E-02
  0.42096925    
 -0.39019784    
  0.20479375    
  0.11090016    
  6.93602040E-02
 -4.75014821E-02
 -0.23674884    
 -0.13941921    
  0.28571159    
  0.28620148    
 -0.41888824    
 -8.45567212E-02
  0.18721075    
  0.37659755    
 -0.31167752    
  0.16308984    
  4.84241126E-03
 -0.45752168    
  0.19370636    
 -0.33270508    
  0.18378320    
  0.48269728    
 -0.43286431    
  0.41925788    
 -0.21292169    
  0.12216786    
 -8.88307095E-02
 -0.16606086    
  0.14396113    
  9.58179981E-02
 -0.10705373    
  0.29191044    
 -0.41181365    
  0.11423748    
 -0.32629654    
  7.84332305E-03
  0.11081528    
  0.32035920    
 -0.25932309    
  6.37151375E-02
  0.19560741    
 -0.15924069    
 -4.87908907E-02
 -9.84408930E-02
  4.71469164E-02
  3.23659591E-02
  0.12553851    
 -0.34550202    
  0.40015939    
 -0.27359647    
  0.32035920    
 -0.27256772    
  0.31724048    
 -9.75643471E-03
 -0.18232185    
  4.03515548E-02
 -4.03515920E-02
 -9.23732072E-02
  0.92015380    
 -0.82191610    
 -6.02591373E-02
  0.10037996    
 -6.37904480E-02
  0.13950084    
 -0.24685934    
  0.28768229    
 -0.47803664    
 -8.09748936E-03
   1.2185007    
  -1.2685119    
  0.25510541    
 -4.74667437E-02
  0.35319686    
  0.26423851    
 -0.61051571    
  0.61051476    
 -0.25453007    
  1.43888071E-02
 -2.89877988E-02
 -0.26826316    
 -0.26236448    
  0.44361666    
 -0.11911988    
  5.27982190E-02
  8.74882713E-02
 -0.10477939    
 -0.12361380    
  0.12941186    
 -0.42590448    
  0.26304561    
  0.19695367    
 -0.12479167    
  0.21040440    
  0.27217761    
 -0.61070371    
  0.31254941    
 -0.36422232    
  0.61845666    
 -0.31387198    
 -0.17010646    
  0.28103781    
  0.18232179    
 -0.39304325    
 -0.12475086    
 -0.26236442    
  0.49247721    
  0.10536076    
 -0.49429679    
  0.55727148    
  3.68713066E-02
 -0.13030541    
 -0.14389506    
 -1.80177260E-02
 -0.15011902    
  0.26452956    
 -5.41988341E-03
 -1.64392348E-02
 -0.47110993    
  0.19986658    
  0.12899275    
  0.30034131    
 -0.20909226    
 -0.25714538    
  0.33539769    
 -0.40546590    
  0.12847821    
  6.85194358E-02
  0.22446777    
 -5.43608181E-02
  0.20168538    
 -0.36519107    
  0.32797828    
 -0.48432282    
  0.54411209    
 -0.15415144    
 -1.57478135E-02
  0.11484008    
 -0.19180024    
  6.09608628E-02
 -0.10178357    
 -0.13353057    
 -7.04508796E-02
 -0.21045040    
  5.26431762E-02
  0.22143307    
  0.11014401    
  6.11544913E-03
  1.81266405E-02
 -0.33050227    
  0.15414982    
  0.18825634    
  0.26372910    
 -0.26966450    
 -0.24876685    
 -0.14781013    
  4.32961471E-02
  0.40546539    
  0.61074764    
 -0.50878239    
 -0.30830160    
  0.21757294    
 -0.21757273    
  7.36119896E-02
  0.24484271    
 -0.17627828    
 -0.11477571    
  0.17893778    
 -3.44864950E-02
  0.20544407    
 -0.45675841    
  0.91779321    
  -1.0041219    
  0.60762548    
 -6.93125650E-02
  0.45675868    
 -0.65742940    
 -0.22900799    
 -2.98531447E-02
  0.29334813    
  0.20374708    
 -0.46724179    
 -9.23741236E-02
  0.33301082    
 -0.19746515    
 -0.10379662    
  0.33535600    
  0.29741141    
 -0.45435885    
 -7.46114627E-02
 -0.16003671    
  0.76872998    
 -0.50192624    
  0.15776157    
 -0.36832538    
  0.50926232    
 -0.59060824    
  0.48681000    
 -0.26028326    
  0.36408028    
  0.16016901    
 -0.62362164    
 -0.17045268    
  0.62447101    
 -0.24591188    
  0.10354118    
 -6.19921125E-02
 -0.24222037    
  0.59189349    
 -0.51356125    
  0.11014401    
 -0.25746870    
  0.15415147    
  0.21905412    
 -5.04316725E-02
 -7.14596063E-02
 -0.19724728    
 -3.83186676E-02
  0.61180139    
 -0.13595602    
 -0.27162969    
  6.34830398E-03
  6.13679960E-02
 -0.15415092    
 -2.26450666E-07
  0.38677382    
  0.35052383    
 -0.54232424    
 -0.10853948    
  5.57429120E-02
 -1.21222045E-02
 -0.14403996    
  2.09058281E-02
  0.16492951    
 -4.17979099E-02
  0.18333736    
 -0.22695729    
  4.97004315E-02
  0.18735962    
 -0.19955416    
 -9.65380520E-02
  0.12675081    
 -0.10668464    
 -0.10462426    
  0.26349518    
  0.25319603    
 -0.19290432    
  0.23582871    
 -0.36632442    
  3.57177705E-02
  8.40832815E-02
 -6.09605946E-02
 -0.32850447    
  0.23262170    
 -0.12014443    
  0.25524697    
 -0.20005968    
  0.52548283    
  0.40546516    
 -0.52324766    
 -0.49899054    
  0.62073487    
 -0.60613507    
  4.94792014E-02
  0.17655861    
 -0.32497713    
  9.89406556E-02
  0.48439285    
 -0.53644896    
  0.42810807    
 -0.45911750    
  8.30672458E-02
  4.94792014E-02
  0.34138596    
 -0.18232185    
 -6.68948442E-02
 -0.14892250    
  8.39660391E-02
 -2.72133984E-02
  0.32158387    
 -0.11653304    
 -0.30658638    
  4.47843969E-02
  0.20398213    
 -0.25642869    
  0.44073379    
 -0.56333482    
  0.37903094    
  1.76992845E-02
 -0.29747608    
  0.30910522    
  0.20800093    
 -0.33741152    
 -0.10389885    
  0.26740530    
 -0.16350512    
  0.54827327    
 -0.64489967    
  9.66269523E-02
  0.10601822    
  0.20763969    
 -0.32690206    
  0.11926340    
  1.17645273E-02
  0.56211919    
 -0.29213595    
 -0.49899054    
  0.18109579    
  0.25335741    
 -0.56798357    
  0.18372202    
  0.23565194    
 -0.11709266    
 -0.15414999    
 -0.26381424    
  9.39022843E-03
  0.50332123    
  0.49027660    
 -0.72478521    
  9.53093246E-02
  8.70104283E-02
 -5.50603457E-02
 -0.44393212    
 -9.23736691E-02
  0.13084000    
  0.86201417    
 -0.22713527    
 -0.18632865    
 -0.28367335    
  0.44980124    
 -0.14821593    
  1.75952911E-02
 -0.21302077    
  0.21881847    
  0.51658899    
 -0.75722539    
  0.30228111    
 -0.10898951    
 -9.53094512E-02
 -0.15082288    
  0.12379460    
  0.14035641    
  0.18924241    
 -0.12024838    
 -0.18900989    
  0.32877225    
 -0.40546441    
  0.14791937    
 -0.20763850    
  0.15634619    
 -7.51207694E-02
  0.34955773    
 -0.43078208    
  0.16941725    
 -9.53111202E-02
  0.25685412    
  0.36984771    
 -0.66307032    
  0.71149665    
 -0.57981932    
 -0.16941734    
  0.21386991    
 -0.29391289    
   1.2598808    
 -0.87122214    
 -0.36396572    
  0.25040972    
  0.34008312    
 -0.47542298    
  0.27124283    
  0.12937875    
 -0.16309009    
  0.74057591    
 -0.67961508    
 -0.12588102    
  0.29829708    
 -0.34191620    
 -0.14359029    
  0.37054893    
 -0.25276563    
  0.15134640    
  0.15093504    
 -0.34228539    
 -0.15415107    
  0.13353112    
  0.21757294    
 -0.24574427    
 -0.14585201    
 -0.12296120    
  0.45113423    
 -8.70122463E-02
 -9.53111202E-02
 -7.16870232E-03
  0.18948917    
  0.52852541    
 -0.58358556    
  0.11288017    
 -0.12553705    
  6.34830398E-03
 -3.87144014E-02
 -0.21985991    
  0.85546160    
 -0.34627587    
 -0.40055043    
 -2.98531447E-02
  0.42546636    
 -0.27782953    
  0.24767704    
  6.89929277E-02
 -0.31666937    
 -3.32258157E-02
 -4.13857922E-02
  0.23713049    
 -0.24419712    
 -3.61043550E-02
  0.30228111    
  5.42088831E-03
  0.25191483    
 -0.55228901    
  0.30576590    
 -0.15684301    
 -5.82681336E-02
 -0.12783360    
  0.21094877    
  0.14799739    
 -7.12637454E-02
 -0.12062715    
 -0.19004355    
  6.01692609E-02
  0.15519215    
 -0.12641406    
  0.12641320    
  0.20802999    
 -0.22695729    
  0.12553851    
  0.19811331    
 -0.19811298    
 -3.42894867E-02
 -4.76288535E-02
  0.28003040    
 -0.30472425    
 -0.19237208    
  0.11441022    
  0.45382580    
 -0.45382631    
 -7.72305951E-02
  0.49611929    
 -0.51826113    
  0.32790700    
  2.12766510E-02
 -0.21658590    
 -0.28550509    
  0.80802703    
 -0.50310272    
 -0.28768262    
  0.35581914    
  0.14469646    
 -0.43437573    
  0.69713956    
 -0.21224651    
 -0.43040425    
  0.22314435    
  9.25510377E-02
 -0.27851540    
 -7.32538989E-03
  0.33961937    
 -0.30351368    
  0.27159676    
 -0.16410938    
 -0.10041935    
  4.13850285E-02
 -0.22652830    
  0.27917221    
 -5.26438802E-02
  6.53818622E-02
  0.60383129    
 -0.49027669    
  0.10196523    
  7.37441331E-02
 -0.11541681    
 -8.31496045E-02
  0.13497618    
 -0.29783359    
 -4.87910323E-02
  4.19645980E-02
  5.98186143E-02
 -0.10895138    
  0.23600940    
 -0.25050232    
 -0.20148204    
  0.25131416    
  9.90903527E-02
  0.15145248    
  0.20017895    
 -0.63304347    
  0.11778239    
  0.28211150    
 -0.34319833    
 -0.12568824    
 -6.45389557E-02
  0.52782398    
 -0.21197046    
  0.29804397    
  1.02568511E-02
 -7.41078109E-02
 -0.29135111    
  5.71581945E-02
  0.48977256    
 -0.27219930    
 -0.15694766    
  0.17356892    
  0.55173510    
 -0.40388346    
 -0.28295448    
  0.16220421    
 -0.10714554    
  0.12305932    
 -0.42674330    
  0.75187224    
 -0.43049079    
 -0.17881802    
  2.07624137E-02
  0.23132931    
 -0.21772364    
 -2.04793420E-02
 -1.38882389E-02
  0.55460829    
 -0.30251697    
 -7.91376010E-02
 -0.34000811    
  0.24763472    
 -6.66921660E-02
  0.41233742    
 -0.33921489    
  8.51009133E-07
 -0.15950690    
  5.84106110E-02
  0.24419770    
  4.34844680E-02
 -5.46576306E-02
 -5.78204468E-02
  5.78203611E-02
  8.09067413E-02
 -0.30686375    
  0.19166693    
  2.86555551E-02
 -0.31633732    
  0.54735953    
 -0.43043885    
  0.35114205    
  0.10584605    
 -5.38251512E-02
 -0.39629033    
  0.41455686    
 -0.50032341    
  4.38016877E-02
  0.44285303    
 -0.26053199    
 -0.14723106    
  0.11086190    
 -0.22006108    
  0.20136915    
 -7.84707665E-02
  0.23531426    
 -0.18879491    
  0.51212317    
 -0.56546915    
  0.78783453    
 -0.91941065    
  0.60329080    
 -0.23496446    
 -0.32251659    
  0.28954640    
 -0.17010646    
  8.25858191E-02
  8.19179192E-02
 -0.32975304    
 -6.45387247E-02
  0.26236513    
  3.77396494E-02
  0.32850385    
 -0.25131431    
 -0.11492910    
  0.19189157    
  0.27570587    
 -0.64225584    
  0.35054955    
 -6.66921735E-02
 -0.16184314    
  0.11477647    
  8.65086988E-02
 -5.26262568E-07
  0.19057412    
 -0.44031200    
 -6.59581795E-02
  0.10763150    
  9.71631035E-02
  0.29230046    
 -0.33647206    
 -1.95444170E-02
 -4.02735062E-02
  3.46710323E-07
  0.61110437    
 -0.54485452    
  2.53170896E-02
  0.31389737    
 -0.30766734    
 -0.19105528    
  0.18482396    
  6.23058714E-03
  0.29387474    
 -4.74026240E-02
 -0.21588741    
 -0.21414857    
  0.37515965    
 -9.68495160E-02
 -0.33986828    
  0.25131372    
 -0.30010486    
  0.28768137    
 -0.35667491    
  0.23732758    
  0.15011916    
  0.34937552    
 -0.38014802    
 -8.47404078E-02
 -0.22825919    
  0.41961041    
  2.22233459E-02
 -0.37569216    
  1.58737116E-02
  0.29161102    
 -9.23732072E-02
 -0.19923764    
  0.23721726    
  0.24160577    
 -0.23541436    
  5.40668890E-02
  0.21492359    
 -0.23859322    
  0.29810643    
 -0.41215339    
 -0.12874919    
 -4.68827784E-02
  0.35347059    
 -0.11287988    
 -5.82681336E-02
 -0.12783360    
  0.23519117    
 -0.16216733    
  0.25910887    
 -0.33213404    
  0.47378522    
 -0.14165032    
 -0.25209025    
  0.36987397    
 -0.37689233    
  0.33244070    
 -0.10648266    
  0.16532408    
 -1.92317106E-02
 -6.51858971E-02
 -4.23335657E-02
 -0.39204136    
  0.20863800    
 -0.22476859    
  0.19845162    
  0.18786120    
  5.89975826E-02
 -0.21407011    
  0.14396113    
  0.78387588    
 -0.98082846    
 -4.87910323E-02
  0.42433268    
 -0.10848136    
 -1.57478135E-02
 -0.12375398    
  0.25264478    
 -0.51860756    
  0.39499307    
  5.25018107E-03
 -0.27554050    
  0.48709786    
  3.33364233E-02
 -0.33238220    
 -0.14750662    
 -4.05468829E-02
  0.54472744    
 -0.57981938    
  0.10178287    
  6.25211671E-02
 -0.19328995    
  0.24063750    
 -5.34259938E-02
 -0.22466931    
  0.31218895    
  5.43617755E-02
  8.61287564E-02
 -0.31059682    
  0.39436674    
 -0.45581961    
  0.28061423    
  2.62482837E-02
 -3.15818414E-02
 -0.33326936    
  0.38536397    
 -0.15924069    
 -2.40983535E-02
  0.17313305    
  6.45388812E-02
 -0.39589658    
  0.57581049    
 -0.41758731    
  0.16282383    
 -0.21283336    
  0.22825898    
 -0.23468940    
 -9.46653411E-02
 -5.09206392E-02
  0.32790700    
 -0.15684301    
  0.64482826    
 -0.71652073    
 -4.84525189E-02
  7.06657209E-03
  0.13792357    
 -5.67984469E-02
  0.15043359    
 -0.26013139    
  9.00256187E-02
  8.86664465E-02
 -0.19328995    
  9.12921056E-02
 -0.15975887    
  0.40283614    
 -0.29119757    
 -0.10379662    
  0.52324891    
 -0.19912839    
 -0.10724612    
  0.10724586    
 -5.66645572E-03
 -0.14004587    
  3.84656973E-02
 -0.19370705    
 -3.89157832E-02
  0.31701043    
 -0.31701013    
  0.41599229    
 -2.11650413E-02
  8.20977762E-02
 -0.15991361    
 -0.22603723    
  0.20264502    
 -7.36522675E-02
 -6.58124164E-02
  0.27742472    
 -0.17410746    
 -3.75037082E-02
 -0.14359029    
  5.01906499E-02
  6.10360801E-02
  4.50231247E-02
  0.20409530    
 -4.72527333E-02
 -0.26290113    
  0.13090608    
  0.19451763    
 -0.15836827    
  0.11184883    
  0.31893498    
 -0.71649420    
  0.16644891    
  0.30257106    
  4.08707990E-07
 -0.48489147    
 -1.61296912E-02
  0.38631213    
 -5.53946663E-03
  0.19611432    
 -0.25327358    
 -0.10536034    
  0.17904873    
 -0.30421203    
  0.16989836    
  0.10661053    
 -0.26180184    
  0.19200779    
 -0.13525490    
  6.02179766E-02
  0.12783341    
 -5.27972244E-02
 -0.24445252    
  9.53110307E-02
  0.20194146    
  6.09608628E-02
 -2.17397828E-02
 -0.40821627    
 -6.84034005E-02
  0.36020786    
  7.71896765E-02
  0.20585260    
 -0.10794777    
 -0.34270856    
  0.46909025    
 -0.23001726    
  9.32189673E-02
 -0.32501903    
  6.99584037E-02
  0.21772371    
 -0.35512331    
 -0.27484509    
  5.94232827E-02
  0.41820320    
  7.32030943E-02
  0.18232124    
 -0.39813834    
  0.20991780    
 -0.20991707    
  0.55228972    
 -0.33647251    
 -3.13392917E-07
 -0.25299677    
 -2.29894500E-02
  0.17713933    
  5.06430119E-02
 -0.11778332    
  0.13005234    
 -6.29146919E-02
  0.25635245    
 -1.01010296E-02
 -0.31339070    
  0.21197106    
 -6.97947815E-02
 -8.81071612E-02
 -8.94068107E-02
  0.82757741    
  0.15415090    
 -0.75141603    
  0.12348185    
 -0.35379329    
  0.16539173    
  0.20343891    
 -2.51899548E-02
 -0.15415160    
 -1.19752456E-02
  0.20121856    
 -0.30925900    
  0.21641034    
 -0.22992244    
  0.39863864    
 -0.67057282    
  0.39949417    
 -0.33886981    
  0.54388666    
 -0.25410637    
  0.13510269    
 -0.13510302    
 -0.19370705    
  0.32329926    
 -0.24267058    
  0.26991972    
 -0.12588102    
  0.18333736    
 -7.91969001E-02
  0.28493139    
 -0.37094465    
 -0.34730983    
  0.83511758    
 -0.65704232    
  0.30873474    
 -0.28076246    
 -0.10919845    
  6.69392198E-02
  0.10895138    
 -1.29869515E-02
  0.24767704    
 -0.39531294    
 -0.16430300    
  0.55450058    
 -0.51082617    
 -0.16705379    
  0.47378382    
  0.46052498    
 -0.71724504    
  0.25671923    
  0.14058250    
 -0.43880218    
  1.68068614E-02
  0.90960199    
 -0.60949785    
  0.13815044    
 -1.62599701E-02
 -4.47000898E-02
  0.67875874    
 -0.61243600    
 -5.49585707E-02
 -0.27831051    
  3.66338715E-02
  5.59595153E-02
  0.39863864    
 -0.15796335    
 -0.52157807    
  5.26431762E-02
  0.54113144    
 -0.17934187    
 -0.26415154    
  6.01692609E-02
  0.22168233    
 -9.18066874E-02
 -1.94178652E-02
 -0.11778239    
  0.45798370    
 -0.62570518    
  0.45907474    
 -0.39182261    
  0.15066110    
  0.22454163    
 -4.57225293E-02
  1.16288308E-02
 -8.43879804E-02
  0.29238838    
 -3.34163979E-02
 -0.28445089    
  1.28213828E-02
  6.47621334E-07
  0.17486255    
  0.17606331    
 -0.27727303    
 -0.30961800    
  0.15645139    
  0.11086190    
 -0.27541232    
  0.26298869    
  0.39709687    
 -4.21046326E-03
 -3.43379118E-02
 -0.39677024    
  7.50360936E-02
  0.38518041    
 -0.11267281    
 -0.50169331    
  0.16705495    
  8.59421641E-02
  0.40546480    
 -3.92940594E-03
 -0.54690093    
  0.26184168    
 -0.11061016    
  0.91042584    
  -1.1248348    
  6.31796867E-02
   1.0450486    
 -0.96030837    
  7.81185552E-02
  0.18904188    
 -0.12739831    
 -0.18449762    
  0.11122533    
 -0.17185047    
  0.19497277    
  0.25131425    
 -0.36624351    
  0.89031494    
 -0.74721366    
 -0.33314440    
 -4.76283617E-02
  5.53508922E-02
  0.37421310    
 -9.42530185E-02
 -4.76288535E-02
  0.28920475    
  0.65356106    
 -0.86648285    
 -0.11990329    
 -1.92940906E-02
  8.10404271E-02
 -0.19073941    
  0.13534041    
 -0.29191113    
  0.17807509    
 -6.59581795E-02
  0.84078294    
 -0.45058563    
 -0.38265046    
  2.96325367E-02
 -3.71792093E-02
  0.29334813    
  4.95970622E-02
 -9.58479047E-02
 -0.14629173    
  0.18117939    
 -1.14935888E-02
  0.24033621    
  8.70116055E-02
 -0.36264583    
 -0.29771304    
  0.29170719    
  0.25398725    
 -0.17858978    
 -0.32757333    
  0.37662891    
 -3.24351117E-02
  0.21209356    
 -0.32234970    
  0.10474636    
 -1.67127158E-02
 -0.31424820    
  0.25045860    
  0.32442403    
 -0.30075446    
  2.31225137E-02
 -0.12136068    
  0.16058177    
 -0.17356852    
  0.47895071    
 -0.23127337    
 -0.31526914    
  0.34046075    
  6.26701489E-02
 -0.22431274    
 -4.17979099E-02
 -0.11625942    
  7.26398155E-02
 -0.18871053    
  8.82919878E-02
 -0.19365373    
  0.12062779    
   1.4905175    
 -0.99342299    
 -0.23823406    
  0.19105503    
 -4.95150015E-02
 -0.29959676    
  0.43692815    
 -0.79556292    
   1.3282702    
  -1.0405878    
  0.29683182    
  0.27115303    
 -0.64435738    
 -1.60011947E-02
  0.19699781    
  5.78932874E-02
 -0.24685931    
 -0.17435379    
  0.42744407    
  0.35667515    
  3.41913775E-02
 -0.29048634    
 -0.46328461    
  0.70203590    
 -0.39665431    
  0.27942482    
 -0.41295585    
 -7.54741114E-03
  0.28768140    
  6.59573227E-02
 -0.44895047    
  0.26875475    
  0.21675365    
 -5.26429005E-02
 -0.30037418    
 -3.71792093E-02
  0.41050321    
 -2.03053448E-02
 -0.39019784    
  8.00436139E-02
  1.38883293E-02
  0.58778679    
 -0.64453870    
 -0.19259380    
  0.34151584    
  8.43881965E-02
  7.50630818E-07
 -0.33301088    
  0.73267764    
 -0.40546557    
  3.98917459E-02
 -0.21065287    
  0.37985337    
 -0.42211258    
  0.36883146    
 -0.15001257    
  0.58328038    
 -0.58907825    
 -5.98988272E-02
  0.16989826    
 -4.80087101E-02
 -0.21227401    
  0.13858591    
 -0.13858636    
  0.27064499    
 -0.30501261    
  0.36016557    
  4.86579165E-03
  0.15276302    
  3.27895097E-02
 -0.49614939    
  0.32505369    
 -0.47479898    
  0.26826370    
  4.59858626E-02
 -0.29143441    
  0.12693021    
  5.78932874E-02
  0.21813130    
 -0.10591859    
  5.43617755E-02
  6.15582950E-02
 -0.14425047    
 -0.13517459    
  4.50231247E-02
  9.01502967E-02
 -0.10280879    
 -9.34003070E-02
  0.26290223    
  4.72528301E-02
  0.30673018    
 -0.59612286    
  0.12838207    
 -4.30841967E-02
  0.13510269    
 -0.36772516    
  0.46203569    
 -0.24207091    
 -0.22793134    
  0.54696542    
 -0.23361516    
 -0.26646641    
  0.23074898    
  2.39532441E-02
  0.19311142    
 -0.40302834    
  0.17988469    
  0.35545459    
 -0.44468507    
  0.17114902    
 -4.59853485E-02
  0.31952253    
 -5.26429079E-02
 -0.18774140    
 -2.75495406E-02
 -0.15694766    
 -0.11778239    
 -6.06243983E-02
  0.45623803    
 -0.10977115    
 -0.33096176    
  0.91320884    
 -0.43841004    
 -0.16054994    
  0.24756227    
 -0.40546498    
 -0.22809012    
  0.22148879    
 -9.72981378E-02
  0.12344434    
 -5.29916808E-02
 -0.10008345    
 -0.10285762    
  9.53100100E-02
  0.20479375    
 -0.13176991    
  0.26991972    
 -0.13815099    
 -0.24340893    
  0.24956353    
  0.53746176    
 -0.69673812    
  0.17751484    
  0.37695020    
 -0.18066946    
 -0.23936404    
  4.30845581E-02
 -0.19200616    
  0.55648303    
 -0.54198986    
  0.15927677    
  0.12660648    
 -0.26452938    
  0.20322737    
  3.94412689E-02
 -0.38631302    
  0.23124085    
  5.03255799E-02
 -0.16649579    
  0.20854445    
 -0.32361445    
  7.81646892E-02
  7.24963844E-02
  4.77914512E-02
  0.13685870    
 -0.17076156    
  0.25970757    
  0.25249606    
 -0.32415166    
  1.13640772E-02
 -0.14571162    
 -0.14763622    
  0.33213407    
 -0.39465502    
  0.22957532    
 -0.23767196    
  0.35829890    
 -8.90796036E-02
  9.47456509E-02
  3.87862101E-02
  0.46864435    
 -0.72073424    
  0.17881867    
 -2.96748038E-02
 -6.04157709E-03
 -8.20648223E-02
  0.12361351    
 -0.38532111    
  0.39111844    
 -0.21165010    
  0.57981879    
 -0.29571411    
  4.72528301E-02
 -0.31015405    
  0.14310166    
 -0.16430397    
  0.27329355    
 -6.74417391E-02
  0.25518373    
 -0.43983185    
  0.24116227    
  0.50972575    
 -0.42546502    
 -0.21309392    
  0.21813130    
 -0.23071070    
  0.29399204    
 -4.83180322E-02
 -0.43307054    
  0.14208207    
 -2.68463995E-02
  0.29277125    
 -0.33444402    
  0.11383422    
  0.12479115    
  8.56136829E-02
  1.02042388E-02
 -5.08877449E-03
 -0.23468940    
  0.77962035    
 -0.81240988    
  0.43178248    
 -0.30075446    
 -0.21440914    
 -7.27204978E-03
  2.16605868E-02
  2.81706527E-02
  0.34830642    
  2.42134966E-02
 -0.16054994    
  5.60270995E-03
 -6.93927258E-02
  0.19027446    
  0.10783254    
 -0.26280800    
 -0.19746515    
  0.29119620    
  0.53371924    
 -0.47247529    
 -5.07730395E-02
  2.06196029E-02
 -0.17824905    
  2.40966417E-02
  0.19415574    
 -0.30084068    
 -0.20509575    
  0.35829890    
 -0.18687700    
 -1.37935989E-02
 -0.29698396    
  0.33780721    
 -0.32850385    
  0.13005280    
 -8.16381723E-03
  0.75280714    
 -0.53954870    
 -3.36727984E-02
   1.0566477    
 -0.92226166    
 -0.26596332    
  0.28963304    
  2.31225137E-02
  3.37105729E-02
  4.85262387E-02
 -0.17812040    
  0.22440094    
 -0.26942414    
 -8.94068107E-02
  0.31780034    
 -0.10477939    
 -5.83121506E-03
  0.15164158    
 -2.03053448E-02
 -0.39019784    
  0.14763623    
  0.23225231    
  0.15341000    
 -0.24561708    
 -4.65209298E-02
  7.45325536E-02
 -0.16154532    
 -1.96733046E-02
 -4.05468829E-02
  0.12921250    
  6.04323950E-03
  0.23034568    
 -0.24246866    
  0.35117164    
 -0.25254190    
  7.96179250E-02
  7.37441331E-02
 -0.18137483    
 -0.41689369    
  0.17366417    
  0.61792344    
 -0.45758176    
  0.20067142    
 -0.17027394    
  0.92937875    
 -0.80562460    
  0.66361481    
 -0.81161124    
 -0.17376851    
  0.35813406    
 -0.34364095    
  0.65651304    
 -0.49723634    
  3.61485593E-02
 -0.25470161    
  0.19997582    
 -0.27115321    
  8.63280296E-02
  0.16589734    
 -0.18871053    
  0.22006117    
  0.22561000    
 -0.29592663    
  0.35799932    
 -0.10227895    
 -0.30318651    
  0.16008545    
 -0.27786827    
  0.12470268    
 -0.25823486    
  0.38744736    
  0.16191177    
  5.02615795E-02
 -0.12516242    
 -8.09681267E-02
  9.20190290E-02
 -0.11025599    
 -8.98032039E-02
  8.36493298E-02
  0.29689908    
 -0.23120268    
  6.70650378E-02
 -0.15145221    
 -2.54789032E-02
  6.25211671E-02
 -3.07724029E-02
  8.96122381E-02
 -0.18117896    
  0.12233960    
  0.13049583    
  0.53499919    
 -0.68384546    
  0.12189030    
 -5.47927944E-03
  0.19415686    
 -0.37428200    
  8.81082192E-02
  0.13503547    
 -0.10536078    
  0.14154026    
 -0.28599164    
  0.34032616    
 -0.11718144    
  0.49995598    
 -0.77155197    
 -7.11837970E-03
 -2.89868638E-02
  0.72213429    
 -0.56588596    
 -0.19370705    
  0.41307053    
 -0.58778685    
  0.50900626    
 -0.21227401    
  0.32579789    
 -0.27315316    
 -0.28768262    
  0.47957364    
 -0.16034265    
  0.24647142    
 -0.33744276    
  7.21615776E-02
 -0.26680470    
 -3.36171761E-02
  0.33157673    
 -0.24171971    
 -0.19807030    
  0.55552632    
 -0.30421203    
  0.41284499    
 -0.29423934    
 -1.32444706E-02
  3.92215215E-02
 -0.34937581    
  0.57763457    
  0.20252450    
 -0.41804478    
  0.34008312    
 -0.35282052    
  6.81370646E-02
  2.95002367E-02
  0.45092729    
 -0.27541175    
 -6.03197552E-02
 -0.17509456    
 -0.23556592    
  2.28768087E-07
  0.28376794    
 -0.12516244    
 -0.19845128    
 -0.13005294    
  0.17768121    
  0.49204639    
 -0.33457878    
  0.16450454    
 -2.27290466E-02
 -0.14841922    
  2.63163988E-02
  0.19415574    
  0.35987830    
 -0.46108827    
 -0.16705322    
  0.20763871    
  0.33890465    
 -0.21608324    
 -6.75579980E-02
 -0.33539754    
  0.39285466    
 -0.54700464    
  0.13899866    
  0.33428940    
 -0.24664062    
 -5.01890481E-02
  7.77785406E-02
  9.09718499E-02
  0.49832535    
 -0.47986424    
  8.75198022E-02
  5.57179889E-03
 -1.11725144E-02
 -0.24014200    
 -0.12136167    
  0.23596494    
 -0.13626416    
 -7.57934824E-02
  1.56253055E-02
  0.30497363    
  0.23789224    
 -0.17693055    
 -0.36593419    
  0.15746693    
  0.27098799    
  0.11441120    
 -0.16092980    
 -0.27193397    
  0.37729430    
 -0.57642359    
  0.14929701    
  0.20991780    
 -0.27786827    
 -5.62398545E-02
  0.55606824    
  0.13293906    
 -0.52897048    
 -0.17670313    
  5.71580008E-02
  0.21996453    
  0.13671176    
  0.23638894    
 -0.27605328    
  8.84559527E-02
 -4.32505123E-02
 -7.45339915E-02
 -4.25595827E-02
  0.17086984    
 -0.38473812    
  0.25642860    
 -0.13353057    
  0.17435350    
 -0.16757384    
 -9.19381604E-02
  0.21271834    
  0.32874322    
 -0.34687176    
  9.30911675E-02
 -0.23011135    
  2.75888145E-02
 -0.15415107    
  0.26966432    
  0.27854994    
 -0.31559142    
  0.14058250    
  0.15180641    
  5.03543541E-02
  0.15287447    
 -0.75233632    
  0.38077319    
 -0.11155246    
  0.37818146    
  0.20337519    
 -0.60671401    
  0.21161143    
 -0.17410746    
 -0.25746870    
  0.16766503    
 -0.18366557    
  0.14256398    
  0.53432363    
 -0.47988892    
  0.14750625    
  9.27086845E-02
 -5.89988530E-02
  9.98205617E-02
 -0.34955764    
  0.44031128    
 -0.43324527    
 -7.06734741E-03
  0.48058590    
 -0.45261273    
  0.32158387    
 -0.38566184    
  0.19933386    
  0.29518408    
 -0.53963649    
  0.29725158    
  3.92209031E-02
  0.27245733    
 -0.31740910    
  0.19280355    
 -0.42460373    
  0.36101410    
 -3.07723694E-02
  0.50769544    
 -0.76797903    
 -7.72305951E-02
  0.62909484    
 -0.31796774    
  0.28634429    
  8.46662223E-02
  5.03705330E-02
 -0.41604784    
 -7.16559216E-02
 -0.49195662    
  0.33780721    
  8.31153318E-02
  0.14269115    
  0.21459611    
 -0.40118158    
  0.23841180    
  0.60061055    
  -1.0685972    
 -3.27900238E-02
  0.12516384    
  0.34483978    
 -0.38996008    
  0.25045860    
  4.67922613E-02
  8.22373405E-02
  0.46340296    
 -0.49007034    
 -3.85715105E-02
  8.09067413E-02
 -0.28595731    
  2.04783678E-02
  0.18457209    
  0.13142286    
 -0.43040425    
 -6.25211596E-02
  0.22957532    
 -9.40295309E-02
  0.32228789    
 -5.77580184E-02
 -8.45576823E-02
  0.10064285    
  0.22314389    
 -0.22847715    
 -0.35591149    
  3.74582708E-02
  0.25213119    
  0.21511087    
 -0.36926129    
 -0.24846196    
  0.37948933    
 -0.15123013    
  1.35144200E-02
 -5.51865734E-02
  0.25524697    
 -2.22223122E-02
 -0.32197106    
  0.47290614    
  0.33716178    
 -0.73540723    
  7.16762990E-03
  0.22884090    
 -8.90796036E-02
  0.13895227    
 -0.29310146    
  0.13534041    
 -9.46722537E-07
 -1.27382213E-02
  9.18072611E-02
  1.73909310E-02
 -5.31090088E-02
  5.88405579E-02
 -0.20194045    
  0.13702103    
 -5.00095747E-02
  3.15483958E-02
 -0.20620726    
  0.24876580    
  0.44818977    
 -0.67431480    
  0.42517033    
 -0.52721965    
  0.40821633    
 -0.21357325    
  0.54690158    
 -0.72515029    
  0.16454850    
  0.22176278    
 -4.52046879E-02
 -0.14934465    
  0.22180051    
 -0.23531324    
  5.94242997E-02
  5.60902506E-02
  0.10899048    
 -0.27329424    
  3.50905135E-02
  0.43043816    
 -0.37022004    
  2.56414842E-02
 -6.34860294E-03
 -0.12899144    
 -0.13976221    
   1.0473192    
  -1.2498434    
  0.46488935    
  3.15483958E-02
 -0.16874884    
  0.16251822    
  0.71783948    
 -0.63972121    
 -0.16285822    
 -3.46060805E-02
  0.11307655    
 -6.49572015E-02
 -0.15975887    
  0.27380592    
 -0.32220340    
  0.60237294    
 -0.50032341    
 -7.75590912E-02
  7.75577202E-02
  0.89212072    
 -0.20271169    
 -0.52465451    
  0.31730175    
 -0.39629033    
  0.10398900    
  0.13276027    
 -0.11440960    
 -0.25391504    
  0.25391603    
 -2.45410949E-02
 -5.75237125E-02
  0.28932586    
 -0.30256993    
  0.42308688    
 -0.32777572    
  0.16705398    
  4.51201610E-02
 -0.26187354    
 -0.13626416    
  0.10389974    
  8.81082192E-02
  0.15586944    
 -0.21161166    
 -0.17344411    
  1.50373587E-02
  7.43427174E-03
  0.28211150    
  5.96375018E-02
 -3.20880748E-02
  7.83693418E-02
 -0.17531176    
  8.05027410E-02
 -3.37110050E-02
  8.22373405E-02
 -6.52397051E-02
 -0.23302378    
 -0.17807594    
  4.14993986E-02
  0.17142259    
 -3.48469131E-02
  0.37425026    
 -7.59867206E-02
 -0.21658590    
  0.32614920    
  4.70625889E-03
 -0.48609507    
  0.55852491    
 -0.35854888    
 -0.19997668    
  0.43307099    
 -0.30432069    
  0.40322560    
 -0.42356476    
  0.21488987    
 -5.26262568E-07
 -0.29322296    
  2.19796579E-02
  4.25593406E-02
  4.74660508E-02
  0.45499086    
 -0.20441340    
  0.56108767    
 -0.63044912    
 -0.16154532    
 -8.11261684E-02
  4.13850285E-02
 -0.16093077    
 -8.26916397E-02
  0.68013197    
 -0.20797516    
 -0.26290113    
 -5.01890481E-02
  0.47184059    
 -0.30932197    
  0.13976216    
 -6.74417391E-02
 -7.23213851E-02
 -0.16251826    
  0.38566276    
 -0.11653304    
  0.29048717    
 -0.24116229    
 -0.37129617    
  0.25818065    
 -0.44516444    
  0.34445050    
  0.15887024    
  0.12715559    
 -0.50751454    
  0.56079656    
 -0.56079590    
  0.31619820    
  3.55061963E-02
 -4.76288535E-02
  0.32947937    
  0.36671177    
 -0.63127166    
 -0.16757384    
 -6.77885721E-03
 -0.28995237    
  0.54654288    
 -0.17185095    
  0.40546536    
 -0.49020550    
  0.23531426    
  0.68233603    
 -0.96644145    
  0.22314365    
 -0.28958884    
  0.41810784    
 -0.33045930    
  1.38883293E-02
 -6.92069437E-03
  0.40082526    
 -0.23483986    
 -4.82028276E-02
 -8.36494043E-02
  5.86478077E-02
  0.38414192    
 -0.65094703    
  0.22148879    
  0.69314718    
 -0.69314766    
 -0.18896531    
 -0.13696595    
  0.89590067    
 -0.55029690    
  5.67980260E-02
  0.14799739    
 -0.10008378    
  6.78231344E-02
 -0.34195083    
 -7.72203179E-03
  0.25818065    
  2.95002367E-02
 -7.85908401E-02
  0.15684265    
  9.23730731E-02
 -0.14763671    
 -0.23601030    
 -9.02864411E-02
  0.65298110    
 -2.48975735E-02
 -6.95924684E-02
 -0.54286492    
  0.22159199    
  0.58847618    
 -0.37657583    
 -0.25635308    
  5.67980260E-02
  0.11573650    
 -0.19885010    
  5.19587956E-02
  5.53979948E-02
 -0.22764470    
  0.15950772    
 -0.10821448    
  7.11733894E-03
  7.06657209E-03
  0.31203017    
 -0.32621661    
  0.21164997    
 -7.18872175E-02
 -0.21386908    
  0.53062904    
 -0.28016961    
  0.18032382    
 -0.28768134    
  8.92302915E-02
  0.12588039    
 -9.58479047E-02
 -0.42941856    
  9.53099951E-02
 -8.29903129E-03
  0.12516384    
  0.54266614    
 -0.43804178    
  0.18672706    
 -0.35197619    
  0.78987718    
 -0.36890760    
 -0.24911888    
  0.16350572    
 -0.31218866    
  0.57584077    
 -0.46060503    
  0.32277384    
 -9.82700065E-02
 -0.40275171    
  0.22476731    
  0.21532159    
 -0.18967929    
  6.13679960E-02
  1.76992845E-02
  0.57536381    
 -0.83422595    
 -4.65204120E-02
  0.75096661    
 -0.29394352    
 -0.49751443    
  0.13146384    
  0.17261191    
 -0.15822491    
  8.22382644E-02
 -1.99335422E-02
  7.12267682E-02
  0.11221241    
 -0.35110429    
  0.11247781    
  0.85335809    
 -0.59263170    
  0.22859341    
 -0.36290622    
 -4.47356775E-02
 -4.68309335E-02
 -0.19611515    
  0.24946003    
  0.26635268    
 -0.18531187    
  9.14928839E-02
 -0.28223175    
  0.32502052    
 -0.19602695    
  6.77172467E-02
  0.28768256    
 -0.24116278    
  0.32668427    
 -0.44731140    
  0.20241822    
 -0.25506130    
  7.79608265E-02
  0.40546536    
 -0.29885456    
 -0.21893801    
  0.36987397    
 -0.56203485    
  0.16378905    
  0.24167614    
  0.11211804    
 -0.27098766    
  0.14177467    
  0.28336254    
 -0.40546599    
  8.70104283E-02
 -0.14035697    
  0.30466115    
 -0.17627828    
  4.70666364E-02
 -0.12210353    
  0.13353066    
  3.90026756E-02
  5.33168077E-07
  0.13762146    
 -0.38426200    
  0.14914414    
  0.10836882    
  8.01332419E-07
  1.60854720E-02
 -0.28061551    
  0.24817976    
 -0.24818018    
  0.38650641    
 -0.44449502    
 -1.50381094E-02
  0.55092031    
 -0.34612632    
  0.12733959    
 -0.39465502    
 -7.53486976E-02
  0.44245410    
  0.31794593    
 -0.27958477    
 -0.22853452    
  2.66684089E-02
  0.14660279    
 -0.18687700    
  0.68627393    
 -0.52238691    
 -9.12480056E-02
  0.84365147    
 -0.93008429    
  0.15414979    
 -0.48923585    
  0.38255036    
 -2.00676825E-02
 -2.73992028E-02
 -4.98316176E-02
  0.44131163    
  3.68713066E-02
 -0.43531716    
 -1.40848458E-02
  0.11383422    
  3.72705534E-02
 -0.17261204    
  4.25593406E-02
  0.44183326    
 -0.53644896    
 -3.10098231E-02
  7.57945254E-02
  0.12987591    
  6.81370646E-02
 -8.10420588E-02
  7.50360936E-02
  6.00523688E-03
  0.68714166    
 -0.90729576    
  0.15201703    
  0.19716729    
 -0.36422232    
  0.21706372    
 -0.12313350    
  0.32158387    
  0.63127160    
  -1.0620538    
  0.25045860    
 -7.45685175E-02
  0.24484271    
 -3.59927826E-02
  0.32367596    
 -0.53899735    
 -4.65192348E-02
  0.10943308    
 -0.17988476    
  0.28402594    
 -5.51012391E-03
  0.10480828    
 -0.20343931    
 -5.00095747E-02
  0.14310159    
 -9.92061943E-02
  0.18945362    
 -0.23334691    
 -8.00429434E-02
  4.74660508E-02
 -0.39230776    
  0.38566321    
  0.64185405    
 -0.52852613    
  0.18924241    
  0.34627670    
 -0.74682671    
  0.27473137    
 -0.27473024    
  0.14993925    
 -0.18739796    
 -1.49441846E-07
  0.16822800    
  0.11562938    
 -0.14177592    
 -0.29878092    
  0.47999763    
 -0.34646660    
 -0.21730210    
  0.96739018    
 -0.73458356    
 -2.33470313E-02
  0.38692123    
 -0.38692117    
  5.36521152E-02
  9.25935730E-02
  0.49436465    
 -0.56481528    
  2.87788119E-02
 -3.61043550E-02
  0.11778327    
  0.42914793    
 -0.47597852    
  5.98186143E-02
 -4.62129638E-02
  0.17893778    
 -3.44864950E-02
 -0.14445141    
  0.50811946    
 -0.24783695    
  0.17622682    
  0.31248116    
 -0.87866783    
  0.33096206    
 -0.49801689    
  0.31015566    
 -0.16644788    
  0.19276460    
 -0.18492217    
  0.37907815    
 -0.46042466    
  0.48681000    
 -0.14550665    
 -0.25217539    
  0.16406827    
  1.58779358E-07
  0.12941186    
 -0.14265558    
  0.19885135    
 -0.36529869    
 -5.66956326E-02
  0.32449701    
 -8.15496966E-02
  0.39009687    
 -0.37710971    
 -0.22314435    
  0.66035765    
 -0.27663204    
 -9.80603993E-02
  0.77737695    
 -0.59001732    
 -0.38064927    
  0.25213119    
 -6.49203286E-02
  0.28003040    
 -0.46724179    
  0.19329138    
  0.67479783    
 -0.83910203    
  8.87957290E-02
  4.47351523E-02
  4.87892553E-02
  4.65193205E-02
 -0.25050232    
  0.19200779    
 -0.13525490    
  0.21622384    
 -2.24735551E-02
 -8.28883499E-02
 -0.17494084    
 -7.38076260E-03
  0.26520857    
 -0.22884248    
  0.50077540    
 -0.26063338    
  0.21184431    
 -0.12577030    
 -0.26391116    
 -3.41332592E-02
  2.06201188E-02
  0.58551681    
 -0.57200211    
  0.59076470    
 -0.51330698    
 -6.23129308E-03
 -4.47356775E-02
 -0.14763622    
  0.23519117    
  0.28016973    
 -0.56984818    
  4.68833856E-02
  0.14868340    
  0.41853729    
 -0.30075446    
 -8.54170695E-02
 -0.11460430    
 -0.12945835    
  0.37520182    
  0.14049001    
 -0.26528203    
 -9.97495577E-02
  1.38883293E-02
  0.12313187    
 -0.12313350    
  0.42142975    
 -0.27419960    
  0.29657081    
 -0.45768946    
  9.97495353E-02
  0.14689159    
  9.38192010E-02
 -4.06146832E-02
 -0.13279147    
  6.82272960E-10
 -1.19056692E-02
 -0.28967929    
  0.72851449    
 -0.47542363    
  0.21190073    
 -0.20570917    
  4.23023626E-02
 -9.94606018E-02
 -8.87964144E-02
 -5.12933061E-02
 -0.13675883    
 -0.11886207    
  0.15276255    
  0.26236513    
  0.54113090    
 -0.70818532    
  0.27049047    
 -0.16968462    
  0.39167249    
 -2.81708278E-02
 -0.23511878    
 -2.43921783E-02
 -0.16761471    
 -0.24715160    
  0.17135863    
  9.74543765E-02
  0.43825442    
 -6.66909367E-02
 -7.14584067E-02
 -0.37421173    
  0.27995956    
 -0.27995917    
 -9.68505293E-02
  0.48681000    
  0.33721563    
 -0.39070451    
  3.77409123E-02
 -2.13903897E-02
  7.79617727E-02
 -0.10535979    
 -0.18900989    
  0.10199993    
  0.47378424    
 -0.56245053    
  0.14177467    
 -0.15510829    
 -0.11359722    
  0.21559712    
  0.27395132    
 -0.19251110    
 -0.36710504    
  0.36150280    
 -8.19178894E-02
  0.42558685    
 -0.10935269    
 -0.15860574    
  1.55040929E-02
 -0.22957428    
 -4.62129638E-02
  0.22314440    
 -0.34515873    
  0.25470147    
  6.85977936E-02
  7.96179250E-02
 -0.41057935    
  0.27412879    
 -0.19290379    
  6.18761443E-02
  7.07690641E-02
  0.20179941    
 -9.02461708E-02
 -0.26570246    
  7.21998513E-03
  0.21881847    
  0.26724318    
 -0.33913058    
  0.22190095    
 -0.31287155    
  6.58139214E-02
  8.54174420E-02
 -0.19290379    
 -0.18658653    
  0.49010029    
 -2.11650413E-02
  0.29035258    
 -0.39156219    
  0.16340637    
 -0.20570917    
 -0.11086345    
  0.14125931    
 -0.28967929    
  0.22793274    
  0.24207179    
 -0.31471038    
  0.31969869    
 -7.21965656E-02
 -0.19415687    
  0.12210183    
 -0.22458155    
 -7.46614411E-02
  0.23393826    
  0.10474636    
 -0.37018257    
  0.18232231    
  0.11332773    
  0.10178284    
 -0.13199598    
  7.67331272E-02
  2.80125327E-02
 -0.24267058    
  0.26452956    
  8.79124105E-02
  1.47424806E-02
 -0.23541436    
 -5.06446436E-02
  3.19509953E-02
  0.24430221    
 -9.28493217E-02
 -0.10836712    
  6.00523688E-03
 -0.23519208    
 -7.87813067E-02
  0.19992590    
  0.74862641    
 -0.77583969    
  0.13525498    
  5.27982190E-02
 -5.73148858E-03
 -1.73919983E-02
 -2.96748038E-02
  0.25865072    
 -0.32721275    
 -0.27274114    
  0.27917221    
  4.38946635E-02
 -5.03249057E-02
  0.15507144    
 -0.27851540    
 -2.96318326E-02
  2.96325367E-02
 -3.71792093E-02
  3.71797681E-02
  0.14892270    
 -0.20909172    
  0.41830257    
 -0.19671027    
 -5.75237125E-02
 -7.51207694E-02
  0.15110573    
 -0.13005337    
 -0.11778282    
  0.40024400    
 -5.37768900E-02
  1.09896166E-02
 -0.15323967    
 -0.20421536    
  0.74639153    
 -0.65678042    
  0.20002086    
 -0.13771656    
  0.21641034    
 -0.29310146    
 -3.69046181E-02
  0.15950772    
  0.15963067    
 -0.26784462    
  0.31585222    
  0.24783632    
 -0.13469303    
 -0.43616432    
  0.25848371    
 -1.68068223E-02
 -0.15226908    
  0.23361413    
 -3.17485631E-02
 -0.24901372    
  0.46134579    
 -0.62589526    
 -5.85941151E-02
  0.69314677    
 -0.38414326    
  0.29399204    
 -0.16920006    
  5.43617755E-02
  5.25048847E-07
  0.13353209    
 -0.35139775    
  6.55762339E-03
  0.34484121    
 -0.23361516    
 -3.57172824E-02
  0.36211470    
 -0.54807848    
 -7.32538989E-03
  0.21130820    
 -5.97091252E-03
 -0.28967929    
  0.25928190    
 -0.23556592    
 -0.22705819    
  0.47489280    
 -0.13702092    
 -8.00428689E-02
  0.19860250    
 -6.23129308E-03
  0.23803258    
 -0.46117550    
  0.22937416    
  0.14970399    
 -0.20722793    
 -0.17969306    
  0.48853141    
 -0.31543946    
 -0.14974450    
  0.26826370    
 -7.95520097E-02
  0.29086179    
  0.11672410    
 -0.23808500    
  0.27958506    
  0.43746769    
 -0.84293377    
  0.29376140    
 -0.57334685    
  0.40546528    
 -0.14434224    
 -0.15414999    
  0.45724174    
  0.17233317    
 -0.42692930    
  7.41081238E-02
 -0.21357325    
 -0.10008345    
  0.23954961    
 -6.09951019E-02
  0.31559128    
 -0.61381108    
  0.25319603    
  0.29912964    
 -0.46319756    
 -8.06884319E-02
 -0.12516356    
  0.52218968    
 -0.30861446    
  0.47479904    
 -0.24246866    
  6.07982744E-03
  7.02045411E-02
 -0.12629290    
 -0.13720046    
 -0.24921541    
  0.52951849    
 -6.89937919E-02
 -1.19752456E-02
 -7.50361010E-02
  0.17798333    
  8.83695707E-02
 -6.68636188E-02
 -0.27359647    
  0.30501267    
  3.54472026E-02
 -4.58103009E-02
  7.03804195E-02
  0.17745556    
  0.19176209    
 -0.79181939    
  0.40793166    
 -0.35737950    
  8.75981823E-02
  0.10986728    
 -6.56959638E-02
  6.15428993E-03
 -0.28972960    
  0.40546560    
 -0.28950447    
  0.14261319    
  0.14689159    
 -7.95874000E-02
  0.13795853    
  0.44916925    
 -0.98082858    
  5.12930416E-02
  0.56436712    
 -0.16447191    
 -7.53970593E-02
  0.25398725    
 -5.77077419E-02
 -0.19027461    
 -0.18352009    
 -9.02864411E-02
  0.46408111    
 -0.30432069    
  0.31906384    
 -0.41035447    
  0.25782844    
 -0.14660333    
 -1.32444706E-02
 -0.11279608    
 -0.11034832    
  0.76158410    
 -6.84369579E-02
 -0.13353129    
 -0.20544425    
  0.10008403    
  2.61102207E-02
 -0.33338442    
  0.20718937    
 -7.90694132E-02
 -1.91698000E-02
 -0.25593358    
  0.49062327    
 -0.39531294    
  0.34294492    
 -0.11375791    
  0.20121856    
  4.80865762E-02
 -0.21962893    
  0.21492359    
 -0.34595025    
 -0.20661473    
  0.31397200    
  0.12375378    
  8.61287564E-02
 -0.49159467    
  0.51082569    
 -0.13217154    
 -0.15234163    
  0.42220211    
 -0.38493136    
 -0.35493359    
  0.63034701    
 -0.53899693    
  0.14732507    
  0.13438641    
  8.60130712E-02
 -0.35981920    
  0.24956353    
 -0.34881735    
  0.40256190    
  0.64246607    
 -0.91476309    
  0.35591111    
 -0.10714554    
  0.44438079    
 -0.80617106    
  0.28768292    
 -0.12260161    
 -0.16508035    
  9.76385176E-02
  0.28185084    
 -0.15123013    
  0.20252503    
 -0.28768274    
  0.25377974    
 -0.14177592    
  0.22974350    
 -0.15327337    
 -0.15210865    
  4.87909988E-02
 -7.77770057E-02
  6.40780553E-02
 -6.92069437E-03
  2.06201188E-02
 -0.21974860    
  0.13458945    
  0.82482463    
 -0.74649280    
  5.33450730E-02
  6.47263136E-03
 -0.10178357    
 -0.16251843    
  0.35077524    
 -0.18113899    
  0.16322884    
 -0.16322808    
  0.18113884    
  0.13795853    
 -0.40032282    
 -3.12529914E-02
  0.16766503    
  0.23780125    
 -8.84546787E-02
  1.71916839E-02
  0.30598000    
 -5.15132509E-02
 -6.36574700E-02
 -9.86019447E-02
 -4.23335657E-02
  5.26436232E-02
 -0.14310081    
  8.50372314E-02
  5.80637120E-02
 -0.21040542    
 -1.27382213E-02
  0.17050065    
 -2.73982622E-02
 -5.71586899E-02
  0.16750686    
 -9.99983028E-03
 -0.35166329    
 -2.16607377E-02
 -0.16639064    
  0.75983816    
 -0.40143999    
 -0.23679070    
  0.12874970    
  0.11404675    
 -0.40846324    
  0.93591630    
 -0.44695035    
  2.72497628E-02
 -0.42995626    
  0.13868316    
  8.28054473E-02
  0.27602530    
 -2.54475567E-02
 -0.17410746    
  0.39931154    
 -0.25662008    
 -0.38441151    
  0.35745645    
 -2.77017988E-02
 -0.17114748    
  7.69603178E-02
 -0.18975712    
  7.43427174E-03
  0.13167700    
 -0.30956551    
  0.55581599    
  0.11495975    
  0.21860874    
 -0.42938483    
 -0.11221270    
 -3.82220820E-02
  0.22573762    
 -0.37234113    
 -0.11122516    
  0.37416887    
  2.84927245E-02
  8.26860116E-07
  0.33566940    
 -0.61217886    
  0.25377974    
 -7.14596063E-02
 -5.71582392E-02
  0.29257223    
 -0.26676354    
  0.10280865    
  0.14921300    
 -0.38828599    
 -1.47068296E-02
  2.19796579E-02
 -0.10697298    
  0.68910712    
 -0.69720429    
  0.50593531    
  5.71591295E-02
 -0.26328969    
  0.56476587    
 -0.46726716    
 -0.15962929    
  0.30200282    
 -2.39823312E-02
 -9.67677757E-02
  2.11656187E-02
  9.00600851E-02
 -0.35190088    
  6.58139214E-02
 -0.29407245    
  0.42521229    
  0.51639694    
 -0.66035724    
  0.39029711    
 -8.18631724E-02
 -0.37512520    
  0.37985337    
 -0.47378457    
 -7.87813067E-02
  0.63405848    
 -4.44514677E-02
 -0.15188000    
 -0.23780008    
 -0.23326236    
  0.21292235    
  9.15664360E-02
 -6.27017580E-03
  0.75117916    
  -1.0160623    
  0.45347357    
 -0.26028326    
  0.29609284    
 -0.32349175    
 -0.13353179    
 -0.12675139    
  0.40245855    
  0.21102233    
 -8.65686908E-02
 -1.60853192E-02
 -0.18991771    
 -0.17062549    
  6.01692609E-02
  1.44927707E-02
  0.22458057    
 -0.37993130    
   1.0260119    
 -0.42063957    
 -0.39406165    
  4.00055833E-02
  0.32142088    
 -0.35464600    
  0.22314440    
 -6.70634806E-02
 -0.20453188    
  7.51207694E-02
  5.12925796E-02
  0.15057302    
 -0.13199598    
  0.37008142    
 -0.17052671    
 -0.35166329    
  0.19415577    
 -3.13392917E-07
 -0.20132478    
 -0.13045330    
  0.65556479    
 -0.51794398    
 -2.16607377E-02
  7.27345655E-03
  0.20854445    
 -0.11851914    
  0.33457899    
 -0.40309837    
 -7.35627785E-02
  0.40291771    
  0.46488890    
 -0.56121886    
  5.60270995E-03
 -2.25997400E-02
  0.14842042    
 -0.15991361    
 -0.12285348    
  1.99001406E-07
 -0.10318355    
  0.14791937    
  0.19268346    
 -0.19268504    
 -7.79616907E-02
  7.16913715E-02
  0.61467594    
 -0.42088947    
 -0.27908322    
 -0.23867382    
  0.24550128    
  0.31287280    
  0.22214834    
 -0.45654926    
 -0.17106491    
 -0.16164073    
  0.21962801    
  0.40076002    
  7.27595016E-02
 -0.34794125    
 -0.10467146    
  0.62538540    
 -0.43733278    
 -0.24480429    
  0.43660620    
 -0.33270562    
  0.21256082    
  2.62482837E-02
 -0.29287717    
  7.36119896E-02
 -0.13076955    
  0.21724387    
  0.50131321    
 -0.41085514    
 -0.27871433    
 -9.74549577E-02
  6.10869601E-02
  0.13815054    
  0.17151088    
 -0.14603212    
  8.43881965E-02
  0.25835493    
 -0.51380682    
  0.30065671    
 -0.37018257    
  0.25928190    
 -6.37157038E-02
  0.19647615    
 -4.42058183E-02
  0.12216786    
  3.92210521E-02
 -0.41028371    
  0.19670935    
  0.10178284    
  0.18142527    
 -0.33826813    
 -1.90473236E-02
 -0.12260161    
  0.46637413    
 -0.24033520    
 -1.16283540E-02
 -0.17881802    
  9.97495353E-02
  0.12479115    
 -0.21757273    
  0.27721000    
  4.62810658E-02
 -0.38064927    
  5.01906499E-02
  0.19620988    
 -9.01516229E-02
 -0.10605866    
  9.97495353E-02
  0.27012348    
 -0.11778282    
  0.21441004    
 -0.52407157    
  0.67067462    
 -0.63430756    
  0.44742876    
  0.47171441    
 -0.73682320    
 -0.13353057    
  8.47405419E-02
  4.87892553E-02
 -0.16813751    
  8.75981823E-02
 -5.98180816E-02
  0.45447290    
 -0.31411624    
 -0.14035697    
  0.15219150    
  0.28915182    
 -0.17792673    
 -0.27029112    
  0.25970757    
 -0.36124486    
  0.49077782    
 -0.49077886    
  0.57153970    
 -0.40978566    
  8.70104283E-02
  0.11778359    
 -0.12375398    
  0.20988201    
 -4.86599328E-03
 -0.14122567    
 -3.42894867E-02
  0.25066903    
 -0.44940293    
  0.23302445    
  8.26860116E-07
 -0.29898179    
  0.12783414    
 -2.02019271E-02
  0.36142626    
 -0.14237146    
  9.87821221E-02
 -6.65201098E-02
 -0.10594888    
 -0.11851914    
  0.71281958    
 -0.76725429    
  0.19044778    
 -0.25545236    
  0.18356457    
  0.15503694    
 -0.28061551    
  0.20895895    
  0.14348230    
 -0.10426082    
 -6.82084858E-02
  4.03515548E-02
 -0.17893763    
  0.81989849    
 -0.78667301    
  3.84656973E-02
  4.90888916E-02
 -0.37306094    
  0.55837321    
 -5.10307141E-02
 -0.37707630    
  0.26060089    
  8.45581740E-02
  0.18232235    
 -0.36572564    
 -1.96733046E-02
  8.25858191E-02
 -0.31237492    
  0.59240514    
 -0.44542363    
  0.44080526    
 -0.18232083    
  0.20067097    
 -0.24033520    
  0.51658899    
 -0.67266881    
  0.23389612    
 -0.37907815    
  0.19782661    
 -0.19004355    
  0.49677470    
 -0.25672066    
 -0.17261204    
  0.20264502    
  8.50372314E-02
 -0.16507891    
  6.21327311E-02
  0.12445349    
 -0.23249499    
 -6.73419703E-03
  0.39185891    
 -7.09520206E-02
 -0.14763671    
  8.70106369E-02
  0.14967653    
 -0.37673363    
  6.51379442E-03
 -0.10969825    
  8.33823234E-02
  0.10135340    
  2.38103364E-02
 -9.88467485E-02
  0.21007065    
 -0.35667494    
  5.84106110E-02
 -0.12044541    
  0.14149933    
  0.45513701    
  0.52308494    
 -0.87913138    
  0.21429962    
 -0.27925679    
  0.92030972    
 -0.77096343    
  6.70650378E-02
 -0.12049022    
  5.91880418E-02
  5.04314117E-02
 -5.61937727E-02
 -3.52985524E-02
  0.11311459    
 -0.11311554    
  0.14986347    
 -0.11456577    
 -4.73453663E-02
  1.80175751E-02
 -1.80177260E-02
 -9.53094512E-02
  0.24685931    
 -0.26706198    
 -0.16211806    
  0.12751274    
  0.15011916    
  9.80613679E-02
  0.30538198    
 -0.33323830    
 -0.32411930    
  0.20421623    
  0.30504674    
 -0.23139346    
  0.12237549    
 -0.46478191    
  0.68897229    
 -0.26152760    
 -0.17151049    
 -3.94781157E-02
  0.28432149    
 -0.24484174    
  0.19301623    
 -0.15503757    
  0.13895227    
 -2.18593217E-02
 -5.53946663E-03
 -5.12935929E-02
  5.83049096E-03
  0.19004396    
 -0.66470873    
 -0.10847993    
  0.94908017    
 -0.16632111    
 -0.35667410    
 -0.26304540    
  0.74907619    
 -0.41386944    
 -0.14261341    
  0.37332419    
  0.56462795    
 -0.99039781    
 -0.16705431    
  0.41150835    
  0.23987098    
 -0.32141998    
  5.71577139E-02
  0.37198949    
 -0.37198988    
 -6.37157038E-02
  6.37151375E-02
 -8.36494043E-02
  0.15510815    
 -0.17544825    
  0.11014401    
  0.16374446    
 -0.12759665    
 -0.11261940    
  7.03158453E-02
  9.41879675E-02
 -0.29143441    
 -0.13675883    
  0.34627542    
  4.17968370E-02
  2.31225137E-02
 -7.71903023E-02
  0.12189030    
 -0.12808174    
  0.30309105    
 -0.28462943    
 -0.17261204    
  0.55754346    
  0.23551485    
 -0.29536143    
 -0.31296128    
 -0.27570635    
 -5.71579635E-02
  0.68470812    
 -0.31633779    
  0.25518373    
 -0.41224396    
  0.15123071    
  4.57226895E-02
  0.56835598    
 -0.58525896    
 -6.45377487E-02
  0.21217422    
  0.12861699    
 -7.60988370E-02
 -0.22897476    
 -4.79128696E-02
  0.15327312    
 -0.23638800    
  0.57661319    
 -0.55029690    
 -3.30056697E-02
  0.25874394    
 -8.09058771E-02
 -0.28394425    
  0.23205891    
  0.32113934    
 -0.26925409    
 -8.80328491E-02
  5.95421903E-02
  2.28584167E-02
 -7.02035055E-02
 -0.15718575    
  0.94288427    
 -0.49801642    
 -9.53099430E-02
 -0.28768134    
  0.26747966    
  0.48707613    
 -0.85991704    
  0.13815054    
 -7.36120269E-02
  0.42835021    
 -0.22201264    
 -0.14571162    
  0.20067044    
 -6.63225576E-02
 -0.25951186    
  0.13167700    
  0.30058578    
  9.61841121E-02
 -0.11071182    
 -0.27958474    
  0.14953250    
 -6.30581230E-02
  0.61310482    
 -0.97231925    
  1.68068614E-02
  0.51082593    
 -8.88307095E-02
  0.33958966    
 -0.56546915    
  0.19254337    
 -5.21866903E-02
  0.48916438    
 -0.71528888    
  0.52711046    
 -3.58788483E-02
 -0.36519107    
  0.35139862    
 -0.36464238    
  0.16551471    
 -0.28580067    
  6.54773414E-02
  0.15011916    
  0.13580208    
  0.12889151    
 -0.10278077    
  9.34344158E-02
 -0.33741152    
 -8.22389945E-02
  6.23045638E-02
  0.17783803    
  4.93248627E-02
 -0.30385423    
  0.12899275    
  0.17486255    
 -0.23389648    
  0.12675081    
 -5.97091252E-03
 -0.12078167    
  0.38268456    
 -0.27395108    
  0.15674476    
  2.55775824E-02
  1.50383301E-02
 -0.31969795    
  0.29450834    
 -0.10763137    
 -0.22172426    
  0.18703827    
  4.03515548E-02
 -0.14571162    
  0.29743788    
 -0.43752706    
  0.35139844    
  0.20067076    
 -0.20067015    
 -3.22603695E-02
  4.27880846E-02
 -0.14028469    
  0.13503547    
  3.10909394E-02
 -0.22186820    
  0.27162999    
  9.26586464E-02
 -0.56072253    
  0.22159199    
  3.65886837E-02
  0.10236286    
  0.22206196    
 -0.30661955    
 -0.39086565    
  0.21791339    
 -2.12030709E-02
  4.87909988E-02
  0.18005075    
 -0.12062715    
  0.22825898    
 -0.34364095    
  6.27382323E-02
  0.42773804    
 -0.62092942    
  0.47918272    
 -0.31339070    
  0.24512269    
 -0.25910929    
  0.12557730    
  0.33469582    
 -4.54618186E-02
 -0.12889045    
 -0.17915292    
 -6.34860294E-03
  9.70465466E-02
 -0.23330995    
  7.36026493E-07
  0.17988469    
 -0.11625942    
  8.52969810E-02
 -0.16363007    
  0.74017173    
 -0.34712926    
 -0.13926291    
  0.21622388    
 -0.47000432    
  0.13815054    
 -6.66921660E-02
  4.05455828E-02
 -8.28061029E-02
  0.77263623    
 -0.80183619    
  0.54576331    
 -0.34509218    
 -0.23841019    
  0.18232237    
  8.51009133E-07
  0.38822356    
 -0.44086719    
 -0.22652830    
  0.16378905    
  4.22590300E-02
  0.17076027    
  3.98917459E-02
  4.33729440E-07
  0.22871442    
 -0.21209352    
 -0.12260225    
  1.47653356E-08
 -8.41922611E-02
  7.79608265E-02
 -0.19997668    
 -3.10098231E-02
  2.33481601E-02
  0.20136915    
  0.29707092    
 -0.11370178    
 -0.52488625    
  0.44309551    
  0.21401145    
 -0.34106979    
  0.23468989    
 -0.32935491    
  0.36444649    
 -0.19521292    
  5.96927758E-03
  0.28768256    
 -0.47000456    
  0.47000414    
 -0.20763922    
 -0.32880953    
  0.21855339    
 -7.64708370E-02
  6.41245916E-02
 -4.44526523E-02
 -6.02197200E-02
  0.17076027    
 -0.18464896    
  8.70122612E-02
 -6.62489980E-02
  0.14035641    
 -0.31994340    
  0.19319105    
 -0.14518179    
  0.30702424    
  0.17848317    
 -0.49335065    
  0.58953506    
 -0.47087646    
  0.42165086    
 -0.27250633    
  0.12975974    
 -0.35894531    
 -1.77769820E-07
  0.12114507    
 -0.12114460    
  0.29334813    
  8.65404978E-02
 -0.45050618    
  0.25040972    
  0.24071026    
 -9.92980823E-02
 -0.30616739    
 -5.73145655E-07
  0.18975583    
 -0.10398937    
  0.23132931    
 -2.75495406E-02
  0.17390676    
 -8.82927254E-02
 -2.07253266E-02
 -0.17086902    
  2.45418698E-02
 -6.25202209E-02
  0.19301623    
 -0.17384784    
  0.32190037    
 -0.15338667    
 -2.16219332E-02
 -0.21905273    
   1.0426539    
 -0.87979382    
 -0.24063608    
  0.10462447    
 -7.56382868E-02
  7.11733894E-03
  0.39834771    
 -0.14861098    
 -0.13590293    
 -0.11383533    
 -7.35627785E-02
 -0.13026443    
  0.10709835    
  0.58169198    
 -0.45698905    
 -0.14045227    
 -9.13490951E-02
  0.74812961    
 -0.52324831    
  0.29287696    
  0.13093762    
 -0.13613293    
 -0.14550665    
  0.88942713    
 -0.83093154    
 -0.38299248    
  0.87546903    
 -0.30166793    
 -0.31786692    
  0.31316203    
 -0.23262322    
  2.93283891E-02
  4.52049114E-02
 -0.30814797    
  0.57348245    
 -0.54385018    
  0.62909484    
 -0.64380205    
  9.86722410E-02
  0.64150017    
 -0.49215451    
  8.31497088E-02
 -0.12445324    
  0.24930473    
 -0.47849047    
  0.39019758    
 -0.46081552    
 -3.65111248E-07
  0.11506998    
  0.36605141    
 -0.31657189    
 -0.10919845    
  0.19505964    
 -0.22631359    
  0.20714334    
  0.20884913    
  7.56023824E-02
 -0.19797741    
 -0.18113899    
 -0.13657585    
  1.61300823E-02
  0.26543692    
  0.19451763    
 -0.47608295    
  0.27541125    
 -5.71582392E-02
  1.29873361E-02
  0.10406894    
 -4.76288535E-02
  0.17824855    
 -0.47409406    
  0.10125303    
  4.34850119E-02
  0.14499077    
 -0.21094845    
  0.25886136    
 -1.77004691E-02
  0.13353066    
  0.29546377    
 -0.41716143    
  0.16251914    
 -0.45412993    
  0.27977592    
 -0.12001701    
  0.27925748    
  8.74347985E-02
 -0.15570205    
 -0.24512270    
  0.40082526    
  0.11830001    
 -0.30715337    
  8.26860116E-07
 -0.14483179    
  0.12210183    
 -0.10919841    
  3.77396494E-02
 -0.12475086    
  0.22454163    
 -8.75201672E-02
  4.76276018E-02
 -1.16963126E-02
 -3.59328538E-02
 -0.20202717    
  0.35443440    
  1.04168365E-02
 -0.21283336    
  0.13192834    
  0.41663826    
 -0.42793861    
 -9.53109115E-02
 -0.18482471    
  0.21559712    
  7.02045411E-02
 -0.15887041    
 -4.66660396E-07
  0.31059599    
 -0.11294018    
  7.83693418E-02
  7.73337409E-02
 -4.27622274E-02
  1.92314498E-02
 -0.28451338    
  0.22060871    
  2.50645000E-02
 -3.01526915E-02
 -5.23678511E-02
 -0.32047254    
 -3.00776083E-02
  0.23679146    
  4.13045362E-02
 -0.21881792    
  0.44080526    
 -0.26328969    
 -4.93937060E-02
 -0.18739796    
  8.76482427E-02
  3.43675315E-02
  0.31105599    
 -0.12088145    
 -3.98917645E-02
 -7.23213851E-02
  0.32750440    
 -0.22652733    
 -0.24889536    
  0.16649695    
  8.80341679E-02
  4.93248627E-02
 -8.36145803E-02
 -0.22024009    
  0.60613602    
 -0.40942642    
  8.55226964E-02
  0.14710099    
 -3.84665765E-02
  0.16667718    
 -0.54315543    
  0.36166292    
 -7.21965656E-02
 -0.26129556    
  0.31845450    
  2.00012513E-02
  0.27898085    
 -0.42246258    
 -0.21602622    
 -7.11837970E-03
  0.12726124    
  6.68939948E-02
 -5.89974271E-03
 -0.24709702    
 -0.13786906    
  0.24550128    
  0.24067582    
  9.19015482E-02
  8.86365399E-02
 -0.40769911    
  0.22716206    
 -0.43531823    
  0.52721959    
 -0.13005242    
  7.49004036E-02
 -0.23090640    
 -2.63165999E-02
  5.82683049E-02
  3.09614502E-02
  6.07982744E-03
  0.10354118    
  2.69551836E-02
  0.17965825    
 -0.31623474    
  6.07982744E-03
 -0.15011902    
  0.22032294    
 -0.50332040    
  0.31760457    
  0.26184168    
  0.21999726    
 -0.33060741    
  0.25196430    
  0.19735935    
 -0.45518884    
 -4.82028276E-02
  0.17509387    
 -0.37988850    
  0.44507390    
 -0.19797741    
 -0.42941856    
  0.21217516    
  0.16251822    
  0.13976216    
 -0.11507014    
  0.86628073    
  -1.0986115    
  0.36357391    
  9.19015482E-02
 -0.14685997    
 -5.66645572E-03
 -0.31845352    
  0.15191673    
  8.98043439E-02
  0.21451809    
 -0.41042840    
  0.27831021    
 -0.35586902    
  0.30368152    
 -8.05387050E-02
 -0.25593358    
  0.50581342    
  7.26702735E-02
 -0.37554258    
  0.10943308    
 -1.84620284E-02
 -0.20620726    
 -0.16566673    
  0.25331533    
   1.2871304    
 -0.99770099    
 -0.29644695    
  0.50800455    
 -0.65164781    
  0.28156626    
  5.95421903E-02
  7.78167620E-02
 -6.06253035E-02
  0.23668791    
 -0.13931452    
 -0.31909838    
 -0.12847915    
  0.12135998    
  0.20002086    
  0.14660427    
 -4.12437133E-02
 -0.34918478    
 -6.95253387E-02
  0.19556694    
  0.33741203    
 -0.13018382    
  8.20977762E-02
 -0.26334912    
  1.90476347E-02
  1.25002228E-02
 -9.09709781E-02
  0.28256693    
 -0.42096910    
  0.36832643    
 -0.27871433    
  0.16430385    
 -0.28566477    
  0.61779803    
 -0.29058528    
 -0.42010733    
  0.14780931    
 -0.26007667    
  8.53596777E-02
  0.53596091    
 -0.36890668    
  0.12967764    
  7.16913715E-02
 -7.84707665E-02
  0.39406291    
  0.47057667    
 -0.87146491    
  9.15664360E-02
 -1.89273413E-02
 -0.18104871    
  0.36655030    
  0.46203572    
 -0.64118838    
  7.90681913E-02
 -2.73715528E-07
  6.78231344E-02
 -0.15323967    
 -0.26045543    
  0.31015572    
 -0.21559639    
 -3.05366833E-02
  0.16406827    
  0.14660279    
 -0.38299248    
  0.17535381    
  0.11232850    
 -0.19997668    
 -3.89157832E-02
  0.18759874    
  0.19105546    
 -6.74417391E-02
 -0.28768203    
  0.30497363    
 -0.21602622    
  0.38877854    
 -0.47772565    
 -0.19637294    
  0.24183500    
  0.18232092    
  7.71896765E-02
 -0.20194045    
  0.14310166    
  9.80613679E-02
  6.89928234E-02
  0.73335356    
 -0.59025294    
 -0.28030220    
 -4.20478135E-02
  0.27688837    
 -0.38020462    
  0.15706147    
 -4.76288535E-02
  0.13124195    
 -0.13735794    
  0.11025669    
  0.16663191    
 -0.14489120    
  1.06946807E-02
  0.10589153    
 -0.50605279    
  7.63736069E-02
 -5.28424159E-02
  0.19643407    
 -0.33774692    
  0.41139984    
  5.74874878E-02
 -8.14395398E-02
  4.15485352E-02
  0.17062524    
 -0.29423934    
  5.12925796E-02
  0.29080129    
 -0.16747947    
 -0.27851540    
  7.36026493E-07
  0.16142346    
  9.47456509E-02
 -0.14571162    
  5.71577139E-02
  1.83498766E-02
  9.25510377E-02
 -0.20128493    
 -4.84525189E-02
  7.06657209E-03
  0.15616164    
 -1.21222045E-02
 -0.12313350    
  0.15316498    
  7.41081238E-02
 -0.18672732    
  7.64708593E-02
  0.15327312    
 -0.15942839    
  0.11641049    
 -3.35233547E-02
  6.06243797E-02
  0.29832053    
 -0.38776585    
 -0.25131443    
  0.28580090    
 -7.02035055E-02
  5.31089753E-02
 -0.35503468    
  0.34347296    
  0.16571191    
  0.50092453    
 -0.73895746    
  0.18751645    
  3.80231064E-08
  0.38628390    
 -0.53698552    
  8.65086988E-02
 -4.52046879E-02
  0.11970786    
 -7.64037082E-08
  5.00106029E-02
 -0.13005242    
  3.27899642E-02
  0.13084048    
 -0.39374077    
  0.23011300    
  0.12516285    
 -0.18232185    
 -3.59328538E-02
 -2.46933363E-02
  1.24218408E-02
 -0.16034199    
  4.94792014E-02
  0.30647004    
 -0.19560811    
  0.49590039    
  3.69047821E-02
 -0.75286561    
  0.14310156    
  0.10135340    
  7.53983930E-02
 -0.45118669    
  0.74859869    
 -0.52195144    
 -4.28629220E-02
  0.37833670    
 -3.04601155E-02
 -3.67497578E-02
 -0.11911988    
 -4.30841967E-02
  0.46842998    
 -0.40743560    
  4.05845642E-02
 -0.13353227    
  0.28605750    
 -0.50272930    
  0.62645549    
 -0.27625409    
  0.69881272    
 -0.92765540    
  0.40069109    
 -0.38650781    
  7.01842224E-03
 -0.20925429    
  0.87042719    
 -0.52415186    
 -0.11625942    
  0.28939283    
 -0.25572023    
  6.41245916E-02
  0.10598184    
 -0.28954652    
 -3.80273834E-02
  0.64144617    
 -0.31387198    
 -0.13113932    
 -6.38897019E-03
  0.12629403    
 -0.39702579    
  0.26430178    
  0.12705821    
 -0.23601030    
  0.40306455    
 -1.94183812E-02
 -0.34830695    
  6.06248491E-02
  0.11122533    
 -0.25131443    
  0.13353154    
 -3.34471054E-02
 -4.87910323E-02
  0.22314365    
  0.14348230    
 -0.57206857    
  0.28768221    
  0.27443710    
 -0.23572326    
  9.64593962E-02
 -9.64611322E-02
 -7.21616670E-02
  0.42566767    
 -0.66251010    
  0.42819414    
  2.22233459E-02
 -5.51012391E-03
  5.50980400E-03
  0.11411306    
 -0.36229354    
  0.23155913    
 -2.25997400E-02
  0.34864244    
 -0.37763056    
  4.59858626E-02
 -0.15134539    
 -0.17840748    
 -5.62398545E-02
  0.46170411    
 -8.13453496E-02
  9.68497172E-02
  0.16941826    
 -0.41853705    
 -0.24475653    
  0.45731783    
 -0.44065160    
  0.27311310    
  0.19895309    
 -0.10880367    
 -0.33074078    
  0.18232231    
  4.56111394E-02
  0.20644443    
 -0.51775736    
 -0.10054135    
  0.15139946    
  0.98803502    
 -0.59643894    
 -2.25997400E-02
 -7.71903023E-02
  0.82048631    
 -0.68772632    
  2.66674422E-02
 -0.21658590    
 -9.59642306E-02
  0.13442974    
  9.58818793E-02
 -0.16757384    
  0.82287109    
 -0.99980217    
  8.03295802E-03
  0.40812758    
 -0.15503757    
 -0.16142271    
  0.85146022    
 -0.60095781    
 -0.23601030    
  0.33852559    
 -8.00419599E-02
 -6.30581230E-02
  0.29944706    
 -0.23638806    
 -0.28768274    
 -5.32442667E-02
 -1.57487486E-02
  0.19415620    
  0.30228063    
 -0.20875572    
  0.17934136    
 -0.13282163    
 -0.32629654    
  0.46901923    
 -0.10919911    
  9.43109691E-02
 -0.39304328    
  0.31508192    
  0.12197766    
 -0.60613519    
  0.66647971    
 -0.19319069    
 -0.36529869    
  0.35981971    
 -0.23419359    
  0.21197106    
 -0.14483179    
  0.19948868    
 -0.17384784    
 -0.13534069    
  0.28223297    
 -0.28223175    
 -0.16508035    
 -9.87344682E-02
  0.43642652    
 -0.28768238    
  0.51569140    
 -0.16309009    
  0.25131425    
 -0.31015411    
  2.98526734E-02
 -0.39086565    
  7.20249204E-07
  0.27894855    
  1.95447598E-02
  0.27469462    
 -0.22436935    
  4.89422519E-07
 -6.98695034E-02
  0.27443710    
 -0.43078208    
  2.28146203E-02
  7.24963844E-02
  7.41071403E-02
  0.68007475    
 -0.17576440    
  0.22392723    
 -0.70259702    
  7.32030943E-02
  0.23948066    
 -0.29387403    
  0.10598184    
 -8.14395398E-02
  0.21706466    
 -0.24783692    
  0.10097622    
  0.20834570    
 -0.35405692    
 -0.19415645    
  0.43157533    
  0.18746290    
 -0.39272699    
  0.13036251    
  0.21421506    
 -0.46553025    
  0.25131518    
  0.33647230    
 -0.48600385    
 -0.16062337    
  0.84078294    
 -0.50864917    
  1.08110560E-02
 -4.39623035E-02
 -0.20505060    
  4.05455828E-02
 -4.05468829E-02
  0.35598481    
 -0.44991708    
  0.19237119    
 -0.26298976    
  0.29980433    
  4.70666364E-02
  0.16395490    
 -0.31237397    
  0.23111224    
 -0.29298729    
 -0.13657585    
  0.26298869    
 -0.35667491    
 -0.13353157    
 -5.23683280E-02
  0.14953202    
  0.44183183    
 -0.28768250    
  3.89151871E-02
  0.27809510    
  0.43020514    
 -0.72368389    
  0.34419444    
 -6.23433925E-02
  0.11583110    
 -5.34885228E-02
  0.77740782    
 -0.51335400    
 -0.61602968    
  0.49507737    
 -0.24724188    
  0.16799083    
 -0.44757739    
  0.54101104    
 -0.38455927    
  6.87325094E-03
  0.53384626    
 -4.51822616E-02
 -0.57443142    
  0.26121464    
 -0.14841922    
  0.16551471    
 -5.66645572E-03
 -0.26520988    
  0.13815054    
  0.10986728    
 -0.22603723    
 -6.74412698E-02
  6.01692609E-02
 -0.10779689    
  0.28156626    
  0.18945362    
 -0.10705373    
  0.51421005    
 -0.68641245    
  0.13185185    
  1.16955480E-02
 -4.15482260E-02
  5.31089753E-02
 -0.17544825    
  2.70293839E-02
 -0.15860486    
  1.55050661E-02
  0.22621618    
  0.20456745    
  9.95087903E-03
 -0.27131593    
  0.29092315    
 -0.20988308    
  0.37506795    
 -0.38107267    
  5.27982190E-02
  5.69734443E-03
 -3.46858315E-02
  0.25782934    
 -0.39641544    
  0.10873399    
 -0.35235521    
  0.35235605    
 -6.25202209E-02
 -8.75986144E-02
  0.21465620    
 -8.28883499E-02
  0.19560741    
 -0.17725751    
 -6.89937621E-02
 -0.15415092    
 -0.10367793    
  0.26430178    
  0.49783820    
 -0.72907948    
 -3.65111248E-07
  0.12945710    
  0.38623339    
 -9.67677757E-02
 -0.12516235    
 -0.17147179    
  0.48162633    
 -0.43249336    
  0.15805660    
 -9.18066874E-02
  7.41070658E-02
  0.21836953    
 -0.19484025    
  0.11000016    
 -8.70120823E-02
 -0.12062715    
 -0.18232070    
 -1.55040137E-02
  0.21056388    
  3.72705534E-02
 -3.09627913E-02
 -0.14164978    
  0.45264313    
 -9.66935307E-02
 -0.20803067    
 -5.12931421E-02
 -0.17969306    
  0.23098595    
 -0.30448985    
  0.27917221    
  0.15963067    
  0.10863358    
  0.50492543    
 -0.91777182    
  0.25377974    
 -0.23907359    
   1.0175550    
 -0.81357312    
 -0.14035697    
  0.64401472    
 -0.84012955    
  0.28141192    
 -0.46373421    
 -8.33818913E-02
  0.52806824    
  0.27315417    
  0.11940780    
 -7.17791617E-02
 -0.44338363    
  6.70726308E-07
  0.35086128    
 -9.07284468E-02
 -0.29703668    
  1.49249705E-02
  0.57536441    
 -0.38077328    
  0.20343891    
 -0.31969795    
 -0.15529217    
 -1.61296912E-02
  0.61716139    
 -0.59306419    
  0.34550241    
 -3.42894867E-02
  0.24157670    
 -0.48379764    
 -7.43547315E-03
  0.10610714    
  0.41215390    
 -0.26280800    
 -0.24801752    
  0.77830535    
 -0.32228717    
 -0.24329913    
  0.31135201    
 -0.34175000    
  7.71896765E-02
  0.47000322    
 -0.34652179    
 -8.42601433E-02
  1.63499992E-02
 -0.12049022    
 -7.59857520E-02
  0.75067061    
 -0.44183299    
 -1.95124075E-02
 -0.28932530    
  8.20657387E-02
 -0.10873337    
 -6.27385601E-02
 -0.32930392    
  0.80647635    
 -0.14378881    
 -0.22443286    
  5.64405397E-02
  3.59317400E-02
 -0.28376803    
  5.32438643E-02
  0.20671400    
  8.09697583E-02
 -6.30581230E-02
 -0.12595177    
  0.25354832    
 -0.11000136    
 -5.83121506E-03
  0.19587490    
 -0.40306440    
  0.76261979    
 -0.73424798    
 -0.16705421    
  0.31619820    
  0.11375899    
  8.74597430E-02
 -0.46901852    
 -0.11680000    
   1.5861599    
 -0.74902755    
 -0.46465477    
  0.28462902    
 -0.10129126    
 -3.61804664E-02
 -0.17812040    
  0.41173500    
 -0.24953051    
  0.13018395    
 -0.11426891    
 -0.17812040    
 -0.28978020    
  0.49899149    
 -0.38027540    
  0.28394452    
  0.26063430    
 -0.27763167    
  0.12851915    
 -0.43349236    
  0.32757381    
  9.07291919E-02
 -0.20294158    
  0.16126752    
 -0.16753833    
  0.33377403    
 -0.47542298    
  0.12260313    
  9.76380259E-02
  4.54631113E-02
 -5.12935929E-02
 -0.21440914    
  0.26570389    
 -0.18900989    
 -6.73419703E-03
  0.66227043    
 -0.44999558    
 -6.78228736E-02
 -0.16493061    
 -0.10919845    
 -2.33470313E-02
  0.22471650    
 -0.15624863    
  0.13720198    
  3.15483958E-02
  1.84612423E-02
 -0.15822491    
  0.49207979    
 -0.42308593    
  0.13102794    
  0.21962902    
  0.26991975    
 -0.37893757    
  0.18144879    
 -0.41644263    
  0.14750625    
  0.21970949    
 -0.27854881    
  0.11980133    
 -0.36593419    
  0.34419444    
  4.30166386E-02
 -0.41870955    
 -0.10981484    
  9.36851501E-02
  0.19176255    
  0.55673569    
 -0.28256667    
 -0.20921104    
  0.21936363    
 -0.62482756    
  0.74373281    
 -0.33826813    
  9.58818793E-02
 -4.08228897E-02
  0.13353066    
 -0.12169722    
 -0.20854409    
  0.46637413    
 -0.21184322    
  5.60270995E-03
 -7.53970593E-02
 -6.04157709E-03
  0.24591331    
 -0.26426247    
  0.13815044    
 -0.26992017    
 -0.11954560    
  0.50605160    
 -0.27343065    
  6.68939948E-02
 -0.25299677    
 -3.07714324E-02
  0.32411981    
 -0.11355563    
  9.64593962E-02
 -6.53045923E-02
  4.79130857E-02
 -0.20718983    
  0.25291234    
  2.21008826E-02
 -0.31913704    
 -9.45587456E-02
 -0.20067041    
  0.20067056    
  0.29180512    
 -8.36494043E-02
 -4.81198467E-02
  0.18583617    
  1.16288308E-02
 -6.56959638E-02
 -0.30847239    
  0.63252306    
  0.11380721    
 -0.61279738    
  0.35003540    
 -0.36485097    
  0.32790700    
 -0.34294492    
  0.18610173    
  0.50324959    
 -0.71234161    
  8.89473408E-02
  4.84522246E-02
 -1.36052584E-02
  0.62952173    
 -0.19259331    
 -0.60835093    
  7.06173107E-02
  0.16705495    
  0.21283425    
 -8.09058771E-02
 -0.39429200    
  0.18232135    
 -7.94641823E-02
  0.42285725    
  5.27691171E-02
 -0.19549270    
 -0.15320466    
  8.25858191E-02
  0.10962025    
 -0.32668442    
  0.37988836    
 -0.10939785    
  7.78167620E-02
 -2.71017458E-02
  0.21209356    
 -0.52575129    
  0.46623799    
  0.72105587    
 -0.90149218    
 -0.10724612    
  0.11848205    
 -0.13113932    
 -5.22988513E-02
  0.28935879    
 -5.68634942E-02
  0.45728999    
 -0.26438639    
 -0.50209129    
  0.27675316    
  0.11900350    
 -0.39575562    
  0.31976959    
  5.25018107E-03
 -0.28246036    
 -5.71577437E-02
  0.35003540    
  0.33942893    
 -0.63230580    
  0.17184998    
 -0.23638943    
  0.29322180    
  2.72497628E-02
 -0.32790738    
 -6.95253387E-02
  0.30158499    
  5.74874878E-02
 -0.23155932    
  0.35244116    
  4.35911268E-02
 -0.19856577    
 -0.27809450    
  0.12874970    
  7.74580762E-02
  6.02588803E-02
 -3.57172824E-02
  0.45857504    
 -0.52109510    
  0.35925311    
 -0.54286492    
  0.20278172    
  0.44273663    
 -0.30132473    
  6.89928234E-02
 -0.13133629    
 -0.25886181    
 -8.70115161E-02
  0.37469277    
  0.48899868    
 -0.31714875    
 -0.29890901    
 -0.15307599    
  2.96325367E-02
 -0.11596034    
  0.23293066    
  0.50038153    
 -0.43138808    
 -0.14309998    
  0.42622659    
 -0.41233882    
  0.34627640    
 -5.51527478E-02
 -0.29112521    
  0.14722931    
 -0.21868987    
  0.34699950    
 -0.31063190    
 -9.74549577E-02
  0.45413047    
 -0.67334533    
  0.71736068    
 -0.35872728    
  0.89132440    
  -1.0874392    
  0.21645527    
 -0.20815593    
  0.59328061    
 -0.27107868    
 -3.03981397E-02
  2.43923571E-02
 -0.14914231    
  0.38426301    
 -0.23511878    
 -0.28367335    
  0.31334952    
  0.29641601    
 -0.27902484    
 -0.25378117    
  0.25377974    
 -2.91565247E-02
 -9.94606018E-02
 -0.14008884    
  0.24544904    
 -0.22314294    
  0.16251822    
  0.33199811    
 -0.13417231    
 -0.44468507    
  0.17563324    
  1.33330179E-02
  0.22974350    
 -0.36422232    
  0.47378522    
 -0.21492302    
 -0.13771656    
  0.27925748    
 -3.61804664E-02
 -0.15942839    
 -8.36494043E-02
  0.70648068    
 -0.44256973    
 -5.83714619E-02
 -0.28223175    
  0.18473502    
  5.84954694E-02
 -0.28013489    
  5.84106110E-02
  0.24973664    
 -1.67127158E-02
 -0.24730982    
  2.83716246E-02
  9.34018791E-02
  0.19077747    
 -0.13503531    
 -9.47084948E-02
  3.25770490E-02
 -0.32246885    
 -8.88891332E-03
  0.72391891    
  5.06440140E-02
 -0.61786425    
  0.28958878    
  2.81716324E-02
  0.43466452    
 -0.56502694    
 -5.19590303E-02
  0.27763247    
  0.15846999    
 -0.32874432    
  0.37917447    
 -0.55552673    
  0.31585222    
 -0.22054365    
  6.47263136E-03
 -7.36120269E-02
  0.52324843    
  3.35165623E-07
 -0.50262797    
 -8.51584449E-02
  3.63667868E-02
 -2.16607377E-02
  0.23331143    
 -0.25545236    
  0.21414891    
 -0.26780039    
  0.45413047    
 -0.28103805    
  0.61393213    
 -0.15894112    
 -0.25733471    
 -5.44909155E-03
  2.69551836E-02
 -0.35364026    
  0.14107877    
 -0.10389885    
   1.0461662    
 -0.99633366    
  0.14817978    
 -8.10420588E-02
  0.74687296    
  -1.0131413    
  0.37097862    
  6.78231344E-02
 -3.90028395E-02
 -0.22172426    
 -0.19516960    
  8.15246324E-08
  0.24362190    
  1.34237790E-02
 -0.21484494    
  0.10204872    
  0.11943951    
  0.27602530    
 -7.29481652E-02
  0.19574437    
  6.86968118E-02
 -0.22730234    
 -0.35222128    
  0.32583365    
  1.06389616E-02
  0.26358467    
 -0.15347278    
 -0.35464600    
  0.24981104    
 -0.15327337    
  0.56573248    
 -0.67587525    
 -0.15529217    
 -6.61403686E-02
  0.17229977    
  0.24731044    
 -3.42894867E-02
  2.29888223E-02
 -5.84952645E-02
  0.11375899    
 -0.27698690    
  4.84522246E-02
  0.44520554    
 -0.43178168    
 -3.39024104E-02
 -0.12470329    
  2.28768087E-07
  0.51860833    
 -0.34019989    
 -1.31585989E-02
  0.14177467    
 -0.23907359    
  0.17376973    
  7.67331272E-02
  7.12635666E-02
 -0.29298729    
  0.46288666    
 -0.48439169    
  0.17261191    
  5.34259416E-02
  0.54715234    
 -0.70323145    
  8.41921344E-02
 -0.32781410    
  0.28336152    
 -5.33456355E-02
 -5.63522689E-02
 -5.97184151E-02
  0.39515579    
 -0.41850278    
 -0.16205566    
  0.42985749    
 -8.15496966E-02
  0.20067044    
 -3.26120742E-02
 -0.33096176    
  0.58350360    
  2.54255515E-02
 -0.16325718    
 -1.99008677E-02
 -0.17531176    
 -0.12756039    
  0.80258071    
 -0.66311485    
 -0.23954964    
 -9.45587456E-02
  0.35750183    
 -9.70451459E-02
 -0.18871053    
   1.0593919    
 -0.80893302    
  8.60130712E-02
 -0.24818018    
  0.15616164    
 -2.43921783E-02
  8.28869268E-02
  0.13778426    
 -2.50638854E-02
 -0.11272046    
  5.66603523E-03
 -0.21330424    
  0.17881867    
 -6.64904490E-02
  3.07724420E-02
 -3.70418578E-02
  0.21429962    
 -0.14740559    
  2.89875716E-02
  0.36464319    
 -0.19189069    
 -0.17848362    
 -0.37993130    
  0.67619753    
 -9.87339839E-02
 -0.22078812    
 -0.20854409    
  0.28768227    
 -0.15234163    
  0.15776157    
  0.10751995    
 -0.27801931    
  0.50697219    
 -0.41516477    
 -0.33764294    
  0.26488256    
  1.25002228E-02
  3.65886837E-02
  5.96927758E-03
 -5.50603457E-02
 -0.14892250    
  0.30576590    
 -8.99484754E-02
  5.71591109E-02
 -0.13671039    
 -9.34003070E-02
  6.96846843E-03
  0.27193427    
 -6.55970126E-02
 -7.02035055E-02
 -0.31015512    
  0.19464286    
 -7.04508796E-02
  0.12344434    
  0.10406894    
 -7.85908401E-02
 -0.21687371    
  0.28963304    
 -9.82382670E-02
  0.68015975    
 -0.19019537    
 -0.67357701    
  0.18361287    
 -5.98180816E-02
  0.15805660    
  8.40832815E-02
 -0.35054952    
  0.30658707    
 -0.19817652    
  7.26398155E-02
  8.54174420E-02
  0.11061069    
  0.24489483    
 -0.53432274    
  0.13090608    
 -0.11014317    
 -0.23001637    
  0.35839853    
 -0.17034630    
  0.33135706    
 -0.32423982    
  0.90056497    
 -0.30806148    
 -0.65091443    
  5.12923859E-02
 -0.11332791    
  0.40279463    
  0.14417054    
 -0.31903195    
  0.10280865    
 -0.24639972    
 -0.23982553    
  0.64529091    
 -3.49162184E-02
 -0.24625203    
 -0.11697097    
  0.19200779    
 -0.10804086    
  0.21098965    
 -0.36290529    
  0.25995851    
  0.24459930    
 -0.38677323    
 -0.28768182    
  0.26662850    
  6.18761443E-02
  0.70967650    
 -0.65140808    
 -0.25672013    
 -2.46929005E-02
  0.20294170    
  0.73641479    
 -0.55069768    
  7.61244670E-02
 -8.17901194E-02
 -0.25782844    
  0.26912948    
 -0.31424820    
 -4.72537391E-02
  0.80373591    
 -0.58706576    
  0.14483170    
 -0.10661042    
  0.34092641    
 -0.37267509    
  0.28445071    
  9.70741585E-02
 -0.23756380    
  4.33729440E-07
 -0.13752894    
  0.14864053    
 -0.29322296    
 -0.19574419    
  7.79613182E-02
  0.21645527    
  0.24307698    
  5.12935780E-02
 -0.15082335    
  2.29888223E-02
  2.24735923E-02
  9.02469307E-02
 -0.29959676    
  4.02740128E-02
 -6.60117483E-03
  2.61454675E-02
  0.49783820    
 -0.42927483    
  0.12445349    
  4.67618182E-02
 -0.37792966    
  0.59598380    
 -0.47737753    
 -0.28768143    
  0.53165877    
 -0.12619486    
  0.16660473    
 -0.27782953    
  0.14004536    
  0.34696892    
 -0.34130290    
 -5.66645572E-03
 -0.31845352    
  0.11081528    
  0.38901421    
 -0.11541681    
  0.29298717    
 -0.56658357    
 -0.15882400    
  0.36646223    
  1.13003431E-02
 -0.17114748    
  0.29763293    
 -0.40299356    
  0.46536383    
 -0.48028892    
  1.49249705E-02
  0.10536131    
  7.07690641E-02
 -1.25007480E-02
  7.85898566E-02
 -7.85908401E-02
  6.09945618E-02
 -0.26236343    
  0.50310409    
 -0.46536392    
  0.67445499    
 -2.29016598E-02
 -0.39204198    
  0.65232480    
  -1.0213208    
  0.45123276    
 -0.18442991    
  0.17384624    
 -0.19301669    
  8.05379823E-02
  0.21357445    
 -0.46234098    
  0.36655030    
 -0.13580079    
 -0.10873337    
 -0.12967695    
  0.75648296    
 -0.65420443    
  0.24512269    
 -0.25910929    
 -7.30253682E-02
  0.46905690    
 -0.16447191    
  5.57179889E-03
  0.38677290    
 -0.55584919    
  0.35601631    
 -0.20374729    
 -0.33986828    
  0.16766503    
  0.34316128    
 -0.49507704    
  0.19139503    
  0.64015502    
 -0.51309645    
  0.54982781    
 -0.54416168    
  0.17570905    
 -1.43197030E-02
  0.20763908    
 -0.45142674    
 -0.29795980    
 -0.14183061    
  0.15822372    
 -5.85941151E-02
  0.15168388    
  7.83322752E-02
  0.12233960    
  0.14632873    
  8.04451406E-02
 -0.58778596    
  0.58294368    
 -0.24647175    
  0.14970399    
 -2.71017458E-02
 -0.42488268    
  0.41383410    
 -8.70106071E-02
  2.39532441E-02
  1.17645273E-02
  8.94448385E-02
 -0.18125175    
 -6.62489980E-02
  0.26341665    
 -0.47634009    
  0.16378905    
  0.21881847    
 -0.19746515    
  0.11307655    
  0.21936363    
 -0.46798626    
  0.46292225    
 -0.29277036    
 -3.46060805E-02
  0.37204871    
 -0.12937962    
 -0.50714928    
  0.39005652    
 -0.16874884    
  0.24063750    
  0.20329550    
 -9.90916565E-02
 -1.04720881E-02
 -0.12903097    
  0.19027446    
 -0.20840205    
 -0.42703709    
  0.33780721    
  0.13102794    
 -2.36704703E-02
 -7.45685175E-02
  9.82381776E-02
 -0.15805653    
  0.42356527    
 -0.14967714    
 -0.25354841    
 -5.51865734E-02
  0.19873413    
 -1.16963126E-02
 -0.38220820    
  0.15906532    
  0.25782844    
  6.06243797E-02
  5.33271814E-03
 -0.38441151    
  0.26596284    
  1.78043749E-02
  0.11647575    
 -0.11647525    
  8.99483413E-02
 -0.32790738    
  0.21414891    
  0.25398725    
 -0.12422843    
  0.25131470    
 -0.17494169    
 -0.12516242    
  6.45377785E-02
 -0.37469366    
 -0.12921160    
  0.59826857    
 -0.20436411    
 -5.98988272E-02
 -0.30010486    
  0.51082593    
 -0.34955764    
  0.30351433    
 -0.12237468    
  0.30818081    
 -0.17538905    
 -0.52649111    
  0.15415064    
  0.25131413    
 -0.13771656    
 -2.72133984E-02
 -1.38882389E-02
  0.34046075    
 -3.54476757E-02
  0.11203869    
 -0.14878894    
 -0.25437570    
  0.13525498    
  0.23987098    
 -0.36142471    
  0.20806397    
 -0.22868399    
  0.13613297    
 -3.07724029E-02
 -7.20849243E-07
  1.85768548E-02
 -0.24171971    
  0.24172042    
  0.25335741    
 -0.14861098    
 -0.37018257    
  8.43418092E-02
  0.30770180    
  3.71387862E-02
 -0.41330793    
  0.34319907    
 -0.43379548    
  0.35235605    
 -1.21948281E-02
  0.11573650    
  0.11352402    
 -0.26676354    
 -0.20421536    
  0.38971734    
  0.34550148    
 -0.36689198    
 -9.04571116E-02
  0.52958393    
 -0.63560158    
  0.22314279    
 -0.27721098    
 -0.10227798    
  0.22621618    
  0.18436481    
 -7.41078109E-02
 -0.29873255    
  0.44183287    
 -0.27193442    
 -9.15668085E-02
  0.26866758    
 -0.35443416    
  0.17106381    
 -5.82681336E-02
  0.51879382    
 -0.73363870    
  0.51741582    
 -0.19521292    
 -6.00505713E-03
 -6.04157709E-03
 -0.12921257    
  4.71469164E-02
  5.12925796E-02
  0.17184949    
 -0.34174994    
  6.45383298E-02
  9.90903527E-02
  0.15145248    
 -4.42058183E-02
  4.95970622E-02
 -1.62599701E-02
 -0.10962051    
  0.18333736    
  3.16146114E-08
 -0.31339070    
  0.37729430    
 -0.48729506    
  0.16406827    
 -1.99335422E-02
 -0.13641101    
  0.69314754    
  0.17589031    
 -0.62458354    
 -4.30841967E-02
 -0.10605866    
 -0.11865714    
  0.36529952    
 -1.65285505E-02
  7.33747811E-07
  1.10500045E-02
 -0.32120493    
  0.15414983    
  6.47263136E-03
  0.59492987    
 -0.48506236    
 -0.10986634    
  4.41705659E-02
  0.11641049    
  0.54856604    
 -0.71562088    
  0.19948868    
  8.65681842E-02
 -0.17551598    
 -0.21302077    
 -0.10615940    
  0.39204291    
 -2.73982622E-02
  0.33647230    
 -0.20641896    
 -0.11352334    
 -2.77017988E-02
 -0.16450419    
 -0.11200570    
  0.15097174    
  9.12482068E-02
  0.19961312    
 -0.14310065    
 -0.25524691    
  0.35454544    
 -0.13282163    
 -0.14004587    
  6.33127317E-02
 -4.38933261E-02
  0.22825898    
 -0.39531294    
  0.59366208    
 -0.35847050    
 -0.33050227    
  0.15414982    
  9.53093246E-02
  0.22054200    
  8.00430477E-02
 -0.53351748    
 -0.21905375    
  0.81319600    
 -0.18322670    
 -0.38662127    
  7.69603699E-02
  0.23052344    
  6.82083815E-02
 -0.28402498    
  0.67473006    
 -0.66023767    
 -2.91997865E-02
  0.38299307    
 -0.17627828    
 -0.20671372    
  0.39304289    
 -0.48613334    
 -8.16381723E-03
  0.45866919    
 -0.13279147    
 -0.14629173    
  0.16388737    
 -7.85908401E-02
  6.26891525E-03
 -3.17485407E-02
  7.45679811E-02
  0.38733792    
 -0.39334285    
 -0.13525490    
  7.95127153E-02
  4.97004315E-02
 -0.10873337    
  2.66684089E-02
 -8.22389945E-02
  0.63808733    
 -0.28141224    
 -0.36384368    
  8.28054473E-02
  0.61750937    
 -0.37209934    
 -0.19378658    
  0.64482826    
 -0.14921229    
 -0.51466352    
 -6.43072836E-03
  0.13835925    
  5.46578094E-02
 -9.47787091E-02
  4.57226895E-02
 -0.22454028    
  0.23011300    
  0.28768232    
 -0.40546581    
 -0.18482471    
 -2.28138287E-02
  0.42073333    
 -2.04097442E-02
 -0.27064601    
  2.66684089E-02
  8.20657387E-02
  7.58388489E-02
 -0.29143441    
 -0.11122516    
  0.41937304    
 -2.23470237E-02
  4.42068949E-02
 -0.15145221    
 -0.14164978    
 -0.11506967    
  0.25671923    
  0.94236320    
 -0.80178052    
 -2.20999159E-02
 -0.39989427    
  0.81462747    
 -0.31385103    
 -4.65194397E-02
 -0.39755958    
  0.21840699    
 -5.19590303E-02
  0.16551471    
  7.08735362E-02
 -0.38721159    
  0.40804484    
 -9.73748341E-02
 -8.90796036E-02
 -0.12557791    
  0.31717238    
 -0.23604782    
 -0.20863815    
  0.25309065    
  6.02588803E-02
 -0.13102749    
 -0.35667539    
  0.28051338    
 -0.11419315    
  0.33301082    
 -8.43879804E-02
  0.21429962    
 -0.31339070    
  4.08227555E-02
  5.19587956E-02
 -5.86481020E-02
  0.73584622    
 -0.56364292    
  5.63458493E-03
 -0.28394425    
  0.11279621    
  0.32208323    
 -0.22677253    
 -0.40546533    
  0.61272597    
 -0.30925900    
  1.99343525E-02
  0.13517396    
 -0.21029551    
  3.48471068E-02
  2.70293839E-02
  0.26236415    
 -0.20409591    
 -0.30673081    
  0.17229977    
  3.53391692E-02
  0.33845496    
 -7.71593004E-02
 -0.20067047    
  0.15134640    
  0.31127822    
 -0.38711515    
  6.04323950E-03
  0.10836882    
  0.31697831    
 -0.54690093    
  9.71631035E-02
 -3.77395228E-02
 -0.27073202    
  0.38566256    
  3.37105729E-02
 -0.16805892    
  0.12861653    
 -0.24639972    
  0.15624876    
 -0.18610245    
  0.40040189    
 -0.23334691    
 -0.19004355    
  0.31067088    
  0.12282111    
 -2.03053448E-02
  0.29915419    
 -0.73587257    
  0.22631219    
  0.21040440    
 -0.13133629    
 -0.22168186    
  0.82302260    
 -0.69314635    
  0.20241822    
 -0.23499408    
 -2.68463995E-02
  0.15706147    
 -0.26469275    
 -0.14660281    
  0.38776460    
 -0.24116226    
  0.15414983    
  0.16154389    
 -0.16154532    
 -9.53111202E-02
  0.13353069    
  0.18751645    
 -0.19378658    
 -8.52971673E-02
  0.97739828    
 -0.46383706    
 -0.39730263    
  0.18333736    
 -0.23334691    
  0.41820422    
 -0.40546599    
  0.11355496    
 -0.14571162    
 -3.32258157E-02
 -0.20972075    
  0.13976268    
  2.85727531E-02
  0.19166693    
 -0.27229735    
  0.27809510    
  0.31053999    
 -0.38242742    
 -5.09662479E-02
  3.21561880E-02
  0.60383129    
 -0.46241987    
  9.43109691E-02
 -0.22941375    
 -0.12014443    
  0.55249864    
 -0.41366255    
  0.25473714    
 -0.27974015    
  0.23071003    
 -0.24987955    
  0.36374682    
 -0.10885415    
 -4.08227406E-02
 -0.20763853    
  0.12062730    
  6.59573227E-02
 -0.22580592    
  0.22580600    
 -0.16126888    
  0.12883306    
  0.40912172    
 -0.40912125    
 -0.22727373    
 -0.14045227    
  0.90992123    
 -0.85585403    
  0.19105527    
  8.90789181E-02
  1.13003431E-02
  3.85731384E-02
 -7.86925852E-02
 -0.23638943    
  0.86304599    
 -0.42121339    
 -0.16532317    
 -0.36959946    
  5.53508922E-02
  7.41070360E-02
  0.34156138    
 -7.91969001E-02
  0.14785215    
 -0.18707208    
  0.20118913    
 -0.29080290    
  0.12332272    
  1.09896166E-02
 -0.29683059    
  0.42488357    
 -3.42327580E-02
 -0.21570928    
 -0.37806582    
  0.23922956    
  4.84522246E-02
 -0.11441054    
  0.22918683    
 -0.11477571    
  0.24453531    
 -0.26501411    
  0.22176278    
  4.32505123E-02
  5.25048847E-07
 -0.21786638    
  0.10601822    
 -3.61480713E-02
  0.12660648    
 -0.34515873    
  0.26646599    
  3.44864987E-02
  2.77178145E-07
 -7.62841329E-02
  7.62836114E-02
  0.20834570    
 -0.50169331    
  0.59783727    
 -0.53187913    
  0.22739014    
  0.13705663    
 -0.32959896    
 -2.07611434E-02
  0.43983361    
 -0.55064690    
  0.21056388    
 -9.27820131E-02
 -0.21622299    
 -1.73911229E-02
  0.31365839    
 -0.15950690    
  0.11359784    
 -3.41332592E-02
  0.20067002    
 -0.19375108    
 -8.33637500E-07
  7.31230974E-02
 -0.21357451    
  0.51082569    
 -4.87898923E-02
 -0.24846053    
  0.20241822    
 -0.40808597    
  6.84683993E-02
  0.14359160    
  0.42855138    
 -0.18149164    
 -3.03054638E-02
 -5.80635853E-02
 -0.51445562    
  0.36842325    
 -9.21712518E-02
  0.25970757    
 -0.25970906    
  0.18805230    
  0.11332903    
  6.89929277E-02
 -0.45675841    
  0.50781435    
 -0.56188118    
  0.47198632    
 -0.19627894    
  0.22073074    
 -0.36290574    
  6.06248491E-02
  0.20067044    
  0.14878823    
  2.27808785E-02
 -0.15565407    
 -0.37182692    
 -0.10451332    
  0.43880203    
  0.17041069    
 -0.46724179    
  0.37054893    
 -0.19560811    
 -6.37157038E-02
  5.12925796E-02
  0.41788793    
 -0.51632845    
  0.84037697    
 -0.94957584    
  0.27995956    
 -4.15482260E-02
  0.48130301    
 -0.72743618    
  0.49677470    
 -0.22668755    
 -0.13268661    
  0.28599152    
 -0.17725751    
  0.15674476    
  0.11258892    
 -0.23361516    
 -9.82382670E-02
  1.28213828E-02
  0.27647275    
 -8.56954977E-02
 -0.15327337    
 -0.18109463    
 -4.51195613E-02
  0.20136915    
 -5.39888958E-07
 -5.82681336E-02
  0.13685870    
 -0.17076156    
  0.27554047    
 -4.27867472E-02
 -4.47000898E-02
 -0.35260192    
  0.37520182    
  0.10591932    
 -0.38064927    
 -7.63733760E-02
  0.21357492    
 -0.22957526    
  0.27346912    
 -6.33120388E-02
  8.15507993E-02
  0.19628043    
 -0.22067203    
  8.28869268E-02
  8.70106369E-02
 -0.21407011    
  0.44137210    
 -0.52897048    
  0.12557730    
 -0.21386908    
  3.03047784E-02
  0.28394452    
 -0.42819321    
  0.32781419    
  0.20179941    
 -0.37792966    
  0.28768286    
 -0.16251872    
  3.21561880E-02
 -4.53157350E-02
  5.78932874E-02
 -0.10536075    
  0.41008353    
 -0.10689785    
 -0.39780244    
  9.46157873E-02
  0.39147925    
 -0.17390597    
 -0.23155932    
  0.11307655    
  6.68939948E-02
 -1.78054124E-02
 -0.24279667    
  0.18104920    
  0.15869014    
  0.20116445    
 -0.46027389    
  2.09058281E-02
   1.0491325    
 -0.95069289    
  0.86762547    
 -0.19340622    
 -0.69314653    
  7.36529157E-02
  0.10120964    
 -0.28946710    
 -8.18299577E-02
  0.42845538    
 -0.43623653    
 -1.57487486E-02
  0.16766503    
 -0.18366557    
  0.47803608    
 -0.12216735    
  3.33369151E-02
 -0.29683059    
  0.31309196    
 -0.22853452    
  0.30609307    
 -1.50371380E-02
 -0.42073169    
  8.82919878E-02
  0.10041938    
  0.10280865    
  3.94412689E-02
  2.18595956E-02
 -0.33000675    
  0.11359784    
  0.12001675    
  0.16430382    
 -0.25782886    
 -4.00045328E-02
 -7.04508796E-02
 -2.21416745E-02
  0.11943951    
  0.11851836    
 -0.17295296    
 -5.01890481E-02
  0.13720198    
  0.17589082    
 -4.95966114E-02
 -0.14571162    
  8.75551328E-02
 -3.65893915E-02
  0.18645288    
 -5.83714619E-02
  4.80084978E-02
 -0.28768232    
  0.18347909    
 -0.15607950    
 -9.19381604E-02
  2.91989725E-02
  0.25291234    
 -3.40934247E-02
  6.70650378E-02
 -2.18593217E-02
 -0.20128493    
 -0.18502821    
  0.27541125    
  0.29230046    
 -0.56771326    
  0.10047113    
  0.36034462    
 -0.13133629    
  2.31225137E-02
 -0.21602622    
  0.52770406    
 -0.33480030    
  8.40832815E-02
 -4.39623035E-02
 -0.22595705    
  4.13850285E-02
  0.45810875    
 -0.38641748    
 -0.23262268    
  0.35667565    
 -0.20934986    
 -0.10840953    
 -2.31668055E-02
  0.16524909    
  0.18672706    
  4.82675694E-02
 -4.82665598E-02
 -0.12260225    
  0.26570320    
 -0.18805304    
 -0.16184314    
 -1.40195638E-07
  0.11477647    
 -0.30796725    
 -3.33371162E-02
  0.64985013    
 -0.32066935    
  3.00323106E-02
 -0.30961800    
  0.17015187    
 -9.25932899E-02
  0.17733327    
  0.40129018    
 -0.30598027    
  5.52628227E-02
  5.74571453E-02
 -0.22060964    
  4.33511809E-02
 -0.13613243    
  6.06248491E-02
  0.20600338    
 -2.69552991E-02
 -9.74974036E-02
 -0.30796725    
  0.30192518    
  0.65610582    
 -0.81329161    
  0.23862633    
  0.29741141    
 -0.40339258    
 -0.13976286    
 -1.43880164E-02
  0.30918762    
 -0.36124486    
 -4.68827784E-02
  0.25309065    
 -5.75237125E-02
 -0.17969306    
   1.0251096    
 -0.71024245    
 -9.01516229E-02
  6.26891525E-03
  6.06243536E-02
  2.32559890E-02
 -2.32570954E-02
 -0.22314294    
  0.24639960    
 -0.23180087    
  0.18473502    
  0.22073074    
 -0.28286195    
 -0.10821448    
  0.22314365    
 -7.10352883E-02
 -0.36636305    
  0.70195800    
 -0.33559498    
 -0.12393712    
  0.13613297    
  9.25510377E-02
 -0.38631302    
  0.67261279    
 -0.31431368    
  5.52628227E-02
 -0.11980039    
  0.15154915    
 -0.15154913    
  0.26002958    
 -0.45332044    
  0.29135200    
 -0.21357325    
  0.26706210    
 -8.13453496E-02
  9.68497172E-02
 -0.46081552    
  0.16454850    
  0.73699868    
 -0.48798600    
 -0.10775357    
 -0.33050227    
  0.22978763    
  2.61454675E-02
  1.28213828E-02
  5.57429120E-02
  9.20190290E-02
 -4.49521877E-02
 -8.38821679E-02
  8.96122381E-02
 -0.23031226    
 -2.91997865E-02
 -0.16034189    
   1.0358112    
 -0.81093049    
 -0.10227798    
  0.23841177    
  0.41551569    
 -0.35097763    
 -5.84952645E-02
  0.23987098    
 -0.28926399    
  6.13679960E-02
 -0.19670959    
  0.54501694    
 -0.55961514    
  0.45798370    
  3.65338847E-02
 -0.28917870    
 -0.16923405    
  0.28234848    
 -0.18768333    
 -0.20714360    
  3.12533677E-02
  0.12289892    
  0.28256693    
 -0.22314270    
  6.39046915E-03
  2.51585767E-02
 -1.25007480E-02
  1.25002228E-02
 -0.39927292    
  0.83932996    
 -0.49102280    
  2.58085337E-02
  0.11990421    
  0.29612091    
 -0.30748463    
  0.13353166    
 -0.41551566    
  0.36947232    
 -0.22183529    
  0.14571209    
  0.32510880    
 -0.34220374    
 -0.17544825    
 -9.32575539E-02
  6.54773414E-02
 -9.60146412E-02
  0.36054423    
 -0.57596511    
  0.22314438    
 -7.17440993E-02
  0.38599381    
 -0.41109955    
  0.22652747    
  0.31599411    
  0.15906470    
 -0.50942516    
 -1.40848458E-02
  7.51207694E-02
  0.15790384    
  0.10648429    
 -4.12437133E-02
  0.10008355    
 -0.30368224    
  0.11562938    
  1.70947723E-02
 -0.18571635    
  0.25131503    
  6.15582950E-02
 -8.83689746E-02
 -0.23132876    
  0.45881116    
  0.15229329    
 -0.61797845    
 -8.63846540E-02
  0.27443692    
 -5.27972244E-02
  1.19752381E-02
  0.14903550    
 -0.10251625    
  8.70106369E-02
 -0.18232229    
 -3.82220820E-02
  1.92938279E-02
  6.77172467E-02
  9.09719914E-02
 -2.75495406E-02
 -0.23862605    
  0.21602616    
 -0.26694670    
 -0.10204945    
  2.44901981E-02
  0.68505019    
 -0.39334285    
  9.20190290E-02
  0.13353178    
 -0.21357502    
 -0.17520423    
 -0.13657585    
  0.15066110    
  0.12475106    
  1.83498766E-02
  0.16191177    
 -5.83714619E-02
 -0.10962051    
 -8.00205498E-07
 -2.46933363E-02
 -0.26298976    
  0.61276591    
  0.44151813    
 -0.68468368    
 -0.13835825    
  0.48600405    
 -0.25131413    
 -0.22186820    
  0.26676434    
 -0.14122567    
 -0.11287988    
  0.37351364    
 -0.43178168    
  0.68645835    
 -0.85290605    
  0.35430938    
  0.36984771    
 -0.11302343    
 -8.00419673E-02
 -8.70106220E-02
 -6.25201836E-02
  3.17479931E-02
 -0.38229826    
  0.16822800    
  6.85636476E-02
 -0.14217477    
 -1.39868138E-02
  0.23713049    
  0.17301823    
 -0.34869665    
 -0.11944055    
  7.19732270E-02
  0.51498389    
 -0.37885073    
 -0.12233849    
  0.41907156    
 -0.42594445    
  0.40316308    
 -0.40316442    
  0.27028954    
 -0.24307707    
  0.11404675    
 -0.21271969    
  0.47000441    
 -5.22682704E-02
 -0.29257187    
  0.23225231    
 -8.09058771E-02
  5.46578094E-02
 -0.19949023    
  6.89936131E-02
 -0.11551209    
  0.13946618    
  0.16841888    
 -0.40796828    
  0.42285725    
 -0.53408200    
  0.15535021    
  0.40785962    
 -0.18327981    
 -0.27625355    
  0.55527765    
 -0.13477397    
 -0.16164167    
 -0.26646641    
  0.50929815    
 -3.26362438E-02
  9.43441689E-03
 -0.50926173    
  0.66943097    
 -0.39749786    
  4.65193205E-02
 -0.19375108    
 -0.13254631    
  0.34319907    
  6.48884326E-02
 -0.37707630    
 -0.19306579    
  0.45953202    
  3.44864987E-02
 -0.27087566    
 -5.32442667E-02
 -0.16989876    
  0.61117387    
  0.21608381    
 -0.54654282    
  0.69663805    
 -0.47769791    
  9.12159607E-02
 -0.16705330    
 -0.21559639    
  0.18482396    
  3.07724420E-02
 -0.14309998    
  0.19044778    
 -0.12285348    
  2.58085337E-02
  3.13498303E-02
  0.24994205    
  0.19585167    
  3.94467916E-03
 -0.51345366    
  0.36974731    
 -0.10535976    
 -0.22567289    
 -0.31766224    
  0.36705661    
 -0.24445252    
  1.52672417E-02
  0.42546636    
 -0.17246951    
  8.99483413E-02
 -0.10775357    
 -5.53996637E-02
  0.10788823    
 -0.13353227    
  5.67980260E-02
  0.12660648    
 -0.17693058    
 -0.28125173    
  0.57054466    
 -8.56954977E-02
 -0.26341704    
  8.52969810E-02
 -6.49572015E-02
 -7.66919330E-02
  5.63532859E-02
  0.12233960    
 -0.15011902    
  0.28061423    
 -5.33359405E-03
  4.18908708E-02
  0.45709983    
 -0.81011814    
  0.31646040    
 -8.89479443E-02
  0.45830777    
 -0.50593644    
  0.21333995    
 -9.82700065E-02
  5.29215001E-02
 -1.55839082E-02
 -0.42395893    
  0.27763250    
  4.73468751E-02
 -3.52985524E-02
 -0.33050227    
  0.34830645    
  0.33647218    
 -0.14926051    
 -0.26041588    
  6.13679960E-02
 -0.10008331    
 -1.99335422E-02
  0.34316128    
 -1.92317106E-02
 -0.14048992    
  0.66193908    
 -0.75557411    
  6.11544913E-03
 -0.13005337    
  0.12393738    
 -3.11560500E-02
  0.44679356    
 -0.18151255    
 -0.14609180    
 -8.80328491E-02
  9.92074162E-02
 -0.23011135    
  0.17881867    
  0.38776562    
 -0.29298779    
 -0.36890668    
  0.28575790    
  0.14502600    
 -0.15082335    
 -0.29546401    
  0.25391603    
  0.57422715    
 -0.33306500    
 -4.87898923E-02
 -0.19845176    
 -0.14403996    
  0.16216597    
 -0.28171229    
  0.36221460    
 -0.10474639    
 -1.85770858E-02
  0.32298970    
 -0.46368897    
  0.31254941    
 -0.25659063    
  0.63718879    
 -0.76780862    
  0.37129596    
 -0.10120987    
 -0.11926270    
 -6.68836106E-03
  0.23249501    
  5.18258289E-02
 -0.27763095    
  0.26747966    
 -1.02574080E-02
  0.38463125    
 -0.28185061    
 -0.10794777    
 -0.41065976    
  0.43117356    
 -0.23977849    
  0.38592070    
 -0.53150642    
 -0.11871586    
  0.19760942    
  1.36996517E-02
  7.21615776E-02
  0.17915249    
 -0.15415139    
  4.82017919E-02
  0.38965479    
 -0.25759563    
  5.02615795E-02
 -0.17062598    
 -0.10406920    
 -0.19923764    
  7.57945254E-02
  0.12344434    
 -4.62129638E-02
  0.24981104    
 -8.22379962E-02
 -0.12783423    
 -8.81928951E-02
 -8.12245980E-02
  0.64589393    
 -0.32047114    
 -0.29511759    
  0.34390774    
 -3.22603695E-02
 -0.17904800    
  0.32142088    
  1.87804252E-02
 -0.21734565    
  0.27605417    
 -0.14107785    
 -0.25782886    
  0.12285443    
  9.37316790E-02
 -0.22314337    
 -0.16406806    
  0.14413457    
  0.25354832    
 -7.01091588E-02
  4.90555316E-02
  0.20597585    
 -0.20067015    
 -7.12637454E-02
  0.33484772    
 -0.63013446    
  0.79122907    
  8.29664394E-02
 -0.70596772    
  1.85258017E-07
  0.32255000    
 -7.26708919E-02
 -0.32349175    
  6.71384484E-02
  0.18879418    
  4.72528301E-02
 -0.24256141    
 -0.31193903    
  0.30538177    
  0.19105546    
 -0.23820284    
  0.68274891    
 -0.27958542    
 -0.21511127    
  0.30748472    
 -0.42884541    
 -6.47335593E-03
  0.32433990    
 -0.36408007    
  9.65384021E-02
 -0.28156614    
  0.21825372    
  6.51379442E-03
 -3.97405177E-02
  7.79608265E-02
  0.10097622    
 -0.19941683    
  0.28076088    
 -5.34885228E-02
  0.57981890    
 -0.73396832    
  0.18658532    
 -0.13657634    
 -8.25870857E-02
 -0.22978829    
 -0.21278019    
  0.26157054    
 -7.96744134E-03
  0.12044601    
  0.44031128    
 -0.19611414    
 -0.25848314    
  0.32821637    
 -0.57134241    
  0.58676714    
 -0.11332862    
 -0.33647147    
  0.24058990    
 -7.84707665E-02
  7.84710869E-02
 -6.31004898E-03
  0.23572254    
 -0.43850493    
  0.18361287    
  0.35473841    
 -0.32298958    
  0.22314382    
 -0.44628692    
  0.23556541    
 -0.15312268    
  0.34872991    
 -6.28471076E-02
 -0.13895145    
 -4.44526523E-02
 -9.09960647E-07
  0.13353066    
 -0.10158037    
 -6.49572015E-02
  0.31906384    
 -0.23541436    
  0.14884494    
 -0.13657634    
  3.59317400E-02
 -0.15906556    
  6.87325094E-03
  0.21488987    
  8.47067311E-02
 -0.44692227    
 -7.41085708E-02
  7.41075575E-02
 -9.13490951E-02
  0.28550601    
 -0.17062549    
 -3.95316668E-02
  0.88016242    
 -0.56464541    
  4.03515548E-02
 -8.85541067E-02
 -0.25131488    
  0.41599229    
  6.09329641E-02
 -0.12581976    
 -3.98917645E-02
  0.27304032    
 -0.20017834    
  9.28505361E-02
 -0.40793186    
  0.16989836    
  0.95069242    
  -1.0422590    
  0.33451307    
  3.37387957E-02
 -0.31490639    
 -0.13911338    
  0.83873212    
 -0.45845729    
 -4.70062941E-02
 -0.18125175    
   1.0748271    
 -0.76339084    
 -0.27988780    
 -0.13976286    
  2.12031081E-02
 -7.24954903E-02
  0.21559712    
 -0.21559639    
  7.24963844E-02
  6.96846843E-03
  0.82624412    
 -0.82624465    
 -1.39868138E-02
 -3.58454250E-02
 -9.16664377E-02
 -4.08222266E-02
  0.39429262    
 -4.01202515E-02
 -0.17881802    
  0.34542367    
 -7.71593004E-02
 -0.37907815    
 -0.14249970    
  4.40601073E-02
  5.85938320E-02
  8.56548473E-02
 -6.15583435E-02
  0.51557690    
 -0.21605997    
  0.14231651    
 -0.26083532    
 -0.26368952    
  5.04303798E-02
  0.11596060    
  8.39660391E-02
 -0.25901347    
  0.57807803    
 -0.22314438    
  0.32508388    
 -0.25446671    
  9.22062546E-02
 -0.31393048    
  0.28234848    
 -0.23389648    
 -0.13739981    
  4.54616956E-02
 -0.16907564    
  0.25423494    
  0.40773097    
 -0.11495888    
 -0.29277036    
  0.15706147    
  0.11000016    
 -7.01091588E-02
  0.41103598    
 -0.67844027    
  0.12987591    
 -0.10109626    
  0.41721520    
 -0.57018560    
  0.23464759    
 -0.22641735    
  0.36076498    
 -0.21602622    
  0.19873413    
 -0.39390418    
  0.86318117    
 -0.63316405    
  0.11014401    
 -7.64708370E-02
  8.25858191E-02
 -0.29584584    
  0.37776327    
 -0.11287988    
 -2.54789032E-02
  0.34107035    
 -0.38728294    
  0.30110535    
 -0.24207091    
 -0.10748608    
  5.51870726E-02
  5.23001514E-02
  6.17472455E-02
 -0.17635228    
  0.15210827    
 -3.75037082E-02
  0.24207179    
 -2.53179036E-02
 -0.19782646    
  0.15057302    
 -3.83604206E-02
 -0.32757333    
  0.25818065    
 -0.18352009    
  7.61621520E-02
  0.94778895    
 -0.44499630    
 -0.55760223    
 -1.41855720E-02
  0.14595325    
  0.31508183    
 -0.30281174    
  0.68395919    
 -0.72123104    
 -0.12812138    
  0.15312175    
  0.15942691    
  0.35877821    
 -0.64295655    
  0.65392679    
 -0.14450039    
 -0.10629558    
 -0.12422843    
 -3.77401821E-02
 -0.10414103    
  0.29829708    
 -0.28617394    
 -0.10135179    
  0.30257106    
 -0.18924291    
  6.89936131E-02
 -2.81708054E-02
 -0.11492910    
 -1.94178652E-02
  7.55083188E-02
 -0.26175806    
  3.10099795E-02
  0.39780220    
 -7.45030195E-02
 -0.30814797    
  0.35139844    
  0.13814978    
  9.17385332E-03
 -0.22428568    
  8.22373405E-02
 -0.25659063    
  0.34228602    
  0.24701096    
 -0.58929646    
  0.33744326    
 -0.61834562    
  0.24629629    
  0.19746527    
  7.78167620E-02
 -0.16220497    
  0.32925934    
 -0.15113938    
  0.11895104    
 -0.40313047    
  0.29465005    
  0.22314379    
 -0.27663204    
 -0.29135111    
  0.76409882    
 -0.63332856    
 -0.14558583    
  0.48665562    
 -9.11899433E-02
 -0.15164156    
 -0.22900799    
  0.28584167    
 -0.42781311    
 -0.32803413    
  0.15246885    
 -3.07709407E-02
  0.54764050    
  4.70666364E-02
  2.83309631E-02
  0.10088201    
  8.70121345E-02
 -0.23948026    
  0.29354730    
 -0.17185101    
 -0.11000136    
 -0.13021514    
  0.10071326    
  0.34583783    
 -0.51507211    
 -7.11837970E-03
  0.51367861    
 -0.58012396    
  0.57584077    
 -0.29198396    
  0.19280355    
  3.26373130E-02
 -0.28462943    
 -3.72723006E-02
  0.21040440    
 -0.18540390    
 -1.86927412E-02
 -0.15624863    
  9.12921056E-02
  0.11404675    
  8.05027410E-02
 -7.45339915E-02
 -5.97091252E-03
  0.19027446    
 -0.39561212    
  0.21130820    
  0.78411871    
 -0.76641971    
 -1.17648002E-02
  0.23139381    
 -0.51710474    
  0.39225417    
 -0.25970906    
  0.17076027    
  0.66064787    
 -0.73296940    
  0.15593457    
  1.06389616E-02
 -0.25131363    
  0.27742472    
  0.28510103    
 -0.46536395    
  0.16989826    
 -0.38996008    
  6.69392198E-02
  0.34872991    
  0.33719733    
 -0.69314653    
 -7.52232522E-02
  0.28963304    
 -6.02591373E-02
  0.15503694    
 -0.19301669    
  6.43176492E-03
 -0.32246885    
  0.24934511    
 -6.92069437E-03
  0.48550773    
 -0.35545549    
  0.11506955    
 -0.43581179    
  0.25131464    
 -0.14008884    
  0.26294324    
  0.37216166    
 -0.41346416    
  0.16101165    
 -0.33852586    
  0.28046209    
 -0.27329424    
  0.46103579    
 -0.41224396    
  8.47405419E-02
 -0.14791942    
  0.21440955    
 -0.22900799    
  0.46262428    
 -0.37133145    
 -0.16766483    
  0.62330395    
 -0.37198988    
 -0.25928187    
   1.0006320    
 -0.89447194    
  0.24731044    
  0.25629604    
 -0.66739535    
  0.29190949    
  0.32647610    
 -0.50626999    
 -3.07714324E-02
  0.37371659    
 -2.17397828E-02
 -0.37569216    
  0.58778650    
 -0.11279504    
 -0.38332328    
  3.58455405E-02
  1.39859673E-02
 -2.26450666E-07
  0.41008353    
 -0.24409916    
  4.03515548E-02
  0.35723999    
 -0.47079536    
  3.72705534E-02
  8.75198022E-02
  0.14049001    
 -0.28445089    
  0.17151088    
 -5.44909155E-03
 -0.14058250    
 -0.15624863    
  0.21130820    
 -5.97091252E-03
 -8.75556543E-02
  0.10536023    
 -0.35667452    
  0.19068956    
  0.29287696    
 -0.30686375    
  0.32737669    
 -0.18945310    
  0.21451809    
 -0.18430461    
  0.32707408    
 -0.25254190    
 -0.49801689    
  0.13580111    
  0.28171113    
 -0.13438679    
 -0.17142262    
  0.15762864    
 -2.10535415E-02
  0.18703827    
  0.11122482    
 -0.31255034    
  8.28054473E-02
  3.89666669E-02
  0.57137555    
 -0.65780801    
  0.17768075    
 -0.12361380    
  0.27443710    
 -0.16841865    
 -0.11261940    
 -4.66660396E-07
  0.35335875    
 -0.48028892    
  0.28013417    
 -0.35829994    
   1.0108610    
 -0.66399145    
  0.18327825    
 -0.13832742    
 -1.66204292E-02
 -0.38336518    
  0.34347296    
  0.34144357    
 -0.37094465    
 -0.13438679    
  0.12838207    
  1.79109070E-02
 -0.23954964    
  0.38265035    
  0.17373745    
 -9.96297970E-02
 -0.37037459    
  8.58603716E-02
 -0.33520794    
 -7.34278709E-02
  0.19807014    
  0.49507737    
 -0.26570311    
  0.19159509    
  5.11543266E-03
 -0.19671027    
 -0.17613028    
  0.30966124    
  0.15570280    
 -0.36669105    
  1.99343525E-02
  0.51738280    
 -0.45985916    
  0.68691635    
 -0.52129769    
 -0.27029112    
  0.16492951    
 -0.17881802    
  0.31527039    
 -4.16733474E-02
 -0.23249499    
  0.17783803    
 -0.26180184    
 -3.71792093E-02
  0.36422139    
 -0.45123366    
  0.11686500    
  7.09521398E-02
  0.54184663    
 -0.42558727    
 -0.29584584    
  0.16579199    
  0.11778237    
  0.21570896    
 -0.25344810    
  2.53170896E-02
  9.53094885E-02
 -0.10788988    
 -6.53829500E-02
 -1.36052584E-02
  0.15805660    
 -0.29747608    
  0.32059890    
 -0.18117896    
  0.33451307    
 -0.30084068    
 -6.64376188E-03
  8.31153318E-02
  0.19451763    
 -0.25782886    
  0.16805859    
 -0.24973731    
  0.28768143    
 -1.06951511E-02
 -0.35054952    
  5.20571172E-02
  0.34060356    
 -0.14986506    
  7.49638006E-02
  0.32850435    
 -0.28501961    
  0.26072627    
 -0.46673012    
 -4.68309335E-02
  8.52969810E-02
 -7.84707665E-02
  0.12155619    
 -4.30841967E-02
 -5.39888958E-07
  5.50588928E-02
 -0.14035697    
 -5.63522689E-02
  0.88088864    
 -0.38760769    
 -0.59222049    
  0.14149933    
  0.41008353    
 -0.28614667    
 -0.18109463    
  0.10462447    
 -0.22978829    
  0.21645527    
  0.13771695    
 -0.31334904    
  0.36464384    
  0.21421506    
 -0.27137360    
  4.59858626E-02
 -6.37904480E-02
 -0.23519208    
  0.42050344    
 -0.13282163    
 -3.46858315E-02
  4.03515548E-02
 -0.36396572    
  0.40817225    
 -0.18991771    
  0.43762228    
 -0.28627577    
  9.63314697E-02
  0.37437472    
 -0.22753887    
  0.13957052    
 -0.36602387    
  0.21314950    
 -0.21868849    
 -0.31775972    
  1.51518285E-02
  0.22163960    
 -1.82371642E-02
 -0.14499043    
  0.51507169    
 -0.21680853    
 -4.30171825E-02
  6.38506114E-02
 -0.23090640    
  1.92938279E-02
  0.27647275    
  0.71465373    
 -0.87688887    
  0.15739180    
 -9.75643471E-03
 -0.45058471    
  0.40032279    
 -0.10880367    
 -0.10919841    
  0.13753022    
 -6.93927258E-02
 -6.81369379E-02
 -0.16705428    
  0.31015569    
 -0.28030130    
  0.16251822    
 -3.82220820E-02
  2.56414842E-02
  0.26528072    
 -0.33066404    
 -6.99578747E-02
  0.10318442    
  8.15507993E-02
 -0.12155443    
  0.26184168    
 -0.20241657    
  0.61310470    
 -0.45895362    
  0.14785215    
 -0.40309837    
  0.27159676    
  0.10751995    
 -0.13491856    
 -6.89937919E-02
  8.00428838E-02
 -1.10490639E-02
 -7.49637932E-02
 -0.18352009    
 -0.13045330    
  0.50918531    
 -0.15415151    
 -0.19620974    
  0.83927339    
 -0.88946283    
  0.39065048    
 -0.15001257    
 -0.36580011    
  0.31845453    
 -0.34377214    
  0.75527900    
 -7.93733895E-02
 -0.25069308    
  0.21077771    
 -0.45652115    
  0.32104784    
 -0.16893955    
  1.21960770E-02
  2.98526734E-02
  1.74938887E-02
 -5.34259938E-02
  5.91880418E-02
  8.79680365E-02
 -0.22314337    
  0.43144050    
 -0.11778267    
 -0.36772504    
  0.38677382    
 -7.84713104E-02
 -1.02574080E-02
  0.16148767    
 -0.50209129    
  0.12899275    
  7.95523450E-02
  7.36881942E-02
 -0.30421203    
  0.39803061    
 -0.16164167    
  3.44864987E-02
  2.77178145E-07
  0.74274379    
 -0.78899509    
  4.05845642E-02
  8.17902237E-02
 -0.31063190    
  0.16430385    
  7.58388489E-02
  0.25629604    
 -4.35709255E-03
 -0.63793159    
  0.42456612    
 -2.73982622E-02
  4.87907119E-02
  0.53280407    
 -0.79094458    
 -0.13157620    
  0.17840789    
  0.37224028    
 -0.18232071    
 -0.22992244    
  0.24600877    
 -7.73875043E-02
  5.73078962E-03
 -0.23753157    
 -6.74412698E-02
  0.57390982    
 -0.40984130    
 -0.11860641    
  7.38081103E-03
  0.13077040    
  8.64736512E-02
 -0.12595177    
  0.18901128    
 -0.21622394    
 -7.14596510E-02
  0.24801764    
  4.52049114E-02
  2.18595956E-02
 -0.42456546    
  0.20142157    
  6.73470786E-03
  0.14934605    
  0.81797010    
 -0.61467475    
 -0.10431207    
 -0.40808597    
  0.37074882    
  0.33802339    
 -0.61848587    
  0.16539173    
 -0.17988476    
  0.15519215    
  0.15057302    
  8.74597430E-02
 -0.51741558    
 -2.51065884E-02
  0.14197089    
  7.09521398E-02
  0.12233960    
  6.45378083E-02
 -6.97546227E-07
  0.55636334    
 -0.73641431    
 -2.06194911E-02
  4.08227555E-02
  2.63163988E-02
  4.44517583E-02
 -0.31923103    
  0.29407254    
  0.44092244    
 -0.56991386    
  0.14164992    
  9.58818793E-02
  1.13640772E-02
 -0.19941683    
 -7.88944960E-02
 -0.12715587    
  0.95616269    
 -0.82157362    
 -0.17788759    
  0.44309551    
 -0.15984796    
  3.92215215E-02
 -0.35850820    
  0.16846459    
  0.32197192    
  0.17480360    
  0.23440063    
 -0.31798753    
 -0.17924888    
 -0.30625868    
  3.27890329E-02
  0.17693059    
 -9.19381604E-02
  0.15731940    
 -0.22631359    
  0.46702340    
 -0.41295585    
  0.10686299    
  0.48758492    
 -0.33150461    
 -5.34259938E-02
 -0.24005398    
  0.33314517    
  0.13976170    
 -4.44509909E-02
 -0.42845455    
  4.54616956E-02
  0.11860594    
 -0.21169646    
  0.28768122    
 -0.24005398    
  7.72289699E-03
  0.59629714    
 -0.24347517    
 -0.15145221    
 -2.54789032E-02
  9.82381776E-02
  0.16660473    
 -0.15497531    
  0.72163945    
 -0.63318312    
 -0.35139793    
  7.94639289E-02
  2.06201188E-02
  0.32768717    
 -0.17062598    
 -0.14354751    
  1.33330179E-02
 -4.66660396E-07
  0.18672706    
 -0.27675226    
  0.40062210    
 -0.25897253    
 -0.21687371    
  4.58090194E-02
  0.14558545    
  0.18768328    
 -0.20722793    
  0.12361351    
 -6.60900772E-02
  0.35667515    
 -0.60179782    
  0.11954454    
  0.10676704    
  0.31730175    
 -0.26790860    
  0.14028640    
 -0.36192432    
  2.23064106E-02
  0.61279839    
 -0.38965473    
  7.91374892E-02
  8.33818540E-02
 -0.15665412    
  2.88197640E-02
 -0.13353227    
  2.56414842E-02
 -6.34860294E-03
 -0.18104871    
  0.19370636    
  6.26891525E-03
  6.64894506E-02
  0.36366817    
 -0.40546596    
 -0.13005337    
  0.93008399    
 -0.61669356    
  0.19326022    
 -0.52063709    
 -1.41855720E-02
  2.12031081E-02
  0.14914414    
  0.11912055    
 -0.46042466    
  4.95960936E-02
  0.27346912    
  0.23412563    
 -0.22801052    
 -0.20202717    
  2.94145569E-02
  2.85727531E-02
  0.24266943    
 -0.34646660    
  0.28376794    
 -0.36511454    
 -9.78553072E-02
  0.42092183    
  0.19451763    
  0.18819697    
 -0.47925144    
  5.26445881E-02
 -0.21357451    
  0.52969319    
 -0.18982597    
  0.19448881    
 -0.44338363    
  2.15060264E-02
  8.81918296E-02
 -9.09960647E-07
 -8.81928951E-02
  0.42187867    
 -0.42187828    
 -9.67294350E-02
  0.87155461    
 -0.97865230    
  0.19670939    
  0.20585163    
 -0.36837050    
  0.57746363    
  0.35052383    
 -0.48675361    
 -0.38407436    
 -4.04915512E-02
  0.48232445    
 -0.29450765    
  0.41455686    
 -0.13547242    
 -0.35741612    
  0.41284499    
 -0.18232185    
 -0.17997201    
  0.65364492    
 -0.74965942    
  0.27008632    
  0.10120964    
  0.65776896    
 -0.72982347    
  1.70947723E-02
  0.28768185    
 -0.58863473    
  0.12201485    
  0.12078080    
  0.12902950    
 -0.15942839    
  0.52187562    
 -0.78115737    
 -0.10981484    
  0.44055557    
  6.13013916E-02
 -0.31508175    
 -8.49939883E-02
  0.42146602    
  0.11484008    
  0.12405287    
 -0.49703190    
 -0.10080493    
  0.31015569    
  7.33747811E-07
 -0.16251872    
  0.21130963    
 -0.26501411    
  1.36996517E-02
  0.19135179    
  9.12159607E-02
 -9.68495160E-02
  2.78571043E-02
 -3.92206050E-02
  0.21970949    
 -0.20271070    
 -6.97947815E-02
  0.17121597    
 -4.67624366E-02
 -0.52691144    
  0.24629629    
  0.21465620    
  0.45353344    
 -0.64041048    
  4.02740128E-02
  0.14090554    
  0.21970949    
 -0.23120268    
 -0.30126116    
  0.99729466    
 -0.76172912    
  4.23023626E-02
 -0.23205948    
  0.28394452    
 -0.37776291    
  0.36076498    
  4.47007157E-02
 -0.48209900    
  0.30305034    
  0.24256153    
 -0.10821350    
  0.20118913    
 -0.34869665    
 -0.14974450    
  0.36357391    
  0.13952996    
 -0.10794777    
 -9.22069177E-02
 -9.53109115E-02
  0.20802999    
 -0.24625203    
  0.14483170    
 -0.26180184    
  7.72311911E-02
  0.54405105    
 -8.16777050E-02
 -0.37198988    
  3.03966906E-02
 -3.03981397E-02
 -1.24232862E-02
  4.28192541E-02
  0.13950084    
 -0.40546492    
  0.28376794    
 -0.23795922    
  0.26121464    
  0.20691983    
 -0.36876386    
  0.33066353    
 -0.43003690    
  0.27264348    
  0.10251547    
 -8.56133252E-02
  0.12088247    
 -0.31783426    
  0.20252503    
 -5.57063147E-03
 -2.83313226E-02
 -0.12210353    
  0.34294418    
 -9.66935307E-02
 -5.74569404E-02
 -0.42172605    
 -9.44905281E-02
  0.19574392    
  0.10536131    
  0.21511149    
 -0.56230718    
  0.60956037    
  0.11607163    
 -0.23577936    
 -0.21881792    
  0.49924833    
 -0.19197442    
 -5.99627011E-02
 -2.27290466E-02
 -2.32570954E-02
 -0.11191781    
  0.37428299    
 -9.48573351E-02
 -0.12152060    
 -0.16450419    
 -6.64376188E-03
  0.24163890    
 -0.15852275    
  5.95421903E-02
 -0.12941095    
  5.75238876E-02
  0.36101341    
 -0.60613620    
  0.14732507    
  0.40546453    
 -0.35863361    
 -1.31585989E-02
 -4.74667437E-02
  0.11778237    
  7.14580938E-02
  0.19280355    
 -0.12611131    
 -0.22853452    
 -0.32438293    
  0.37059644    
  0.14396113    
 -0.18343882    
  0.36202878    
 -0.25398725    
 -0.19933228    
 -0.18526773    
  0.22137193    
 -0.12847915    
  0.27346912    
 -8.98032039E-02
  7.12267682E-02
 -0.15519214    
  0.52243686    
  0.30058584    
 -0.82302153    
  7.04524741E-02
  0.41224566    
 -0.51232827    
  0.21559712    
  7.59102761E-07
  4.15485352E-02
  0.11519578    
 -0.13279147    
 -8.64734650E-02
 -0.36129361    
  9.21654236E-03
  0.13696663    
  0.11332779    
  0.26784426    
 -0.16606086    
 -7.36120269E-02
  5.40673845E-02
  0.35601631    
 -4.93746029E-07
 -5.68871684E-02
 -0.17551598    
  5.10020517E-02
 -0.14225058    
 -9.34003070E-02
  4.77914512E-02
 -5.48088588E-02
 -0.10379662    
  0.37907815    
 -1.07519533E-02
 -0.16410938    
  6.17472455E-02
 -0.21271969    
  0.21868834    
 -0.31177995    
  0.83326209    
 -0.32732716    
 -0.27469474    
  1.28213828E-02
 -0.15097173    
  0.64380103    
 -0.62182176    
  4.25593406E-02
  1.37937190E-02
  0.30969846    
  4.90286872E-02
 -0.21243554    
 -0.18113899    
  0.27159676    
  0.20459446    
 -9.22314599E-02
  0.30207038    
 -0.49899143    
  0.28030172    
 -0.27443710    
 -0.22168186    
  0.28402594    
  8.42611492E-02
 -0.11211697    
  0.38453224    
 -0.70865119    
  0.51860833    
 -0.43616432    
  0.47717267    
 -0.34274244    
  0.51082557    
 -0.43223584    
 -0.29546401    
 -3.98461930E-02
  0.44531024    
 -0.47837141    
  0.35667467    
 -0.12516244    
  0.16551471    
 -0.27087566    
  0.47922072    
  0.26447907    
 -0.37597480    
 -7.45030195E-02
 -0.30065781    
  0.14558545    
  0.10986728    
  0.26724318    
 -0.52269572    
  0.67431390    
 -0.55487472    
 -4.74667437E-02
 -0.25131440    
  0.29213715    
 -0.10536123    
  2.91989725E-02
  0.20132427    
  3.46848220E-02
  4.44519706E-02
 -0.25910929    
  4.13850285E-02
  0.13268648    
 -0.15316582    
 -6.92069437E-03
  0.69314742    
 -0.29232192    
 -0.20585197    
  0.21049318    
 -0.33832669    
  0.35211852    
 -0.12638147    
 -0.41065976    
  0.47097993    
 -0.13562378    
 -0.10598139    
 -0.19860266    
  0.94319803    
 -0.69610137    
  3.48873138E-02
  0.11332903    
 -0.15415160    
 -0.14035697    
  8.52969810E-02
 -0.12014443    
  0.10109695    
 -0.15950690    
  0.26870534    
  3.39023285E-02
  0.10034825    
 -0.47302407    
 -9.28943977E-02
  0.35401660    
 -0.16142271    
   1.3280618    
 -0.91050440    
  3.31004634E-02
 -0.22314399    
 -4.15482260E-02
 -0.31015512    
  9.45585594E-02
  0.22764394    
  0.32874322    
 -0.33474866    
 -0.31619745    
  0.18781646    
  9.77977440E-02
  0.19671060    
 -0.36545911    
 -0.10047082    
  0.44531024    
  0.11778376    
 -0.33832669    
  0.41408542    
 -0.46743143    
  5.98186143E-02
 -1.95444170E-02
  0.14660279    
  9.73732620E-02
 -9.17081013E-02
 -0.16551371    
  0.10735773    
  5.81562445E-02
 -9.47453603E-02
  0.11155321    
  0.22757794    
 -0.25005168    
 -0.28768227    
 -1.77769820E-07
  0.16705495    
  0.12629403    
  0.12715559    
  0.10386697    
 -0.12396798    
 -0.32035825    
  2.07624137E-02
  2.03403123E-02
  9.59193036E-02
 -3.72723006E-02
  0.21551991    
 -6.86279982E-02
  9.87821221E-02
 -0.11531009    
 -0.20934986    
  4.68314774E-02
  0.17356892    
 -0.22727373    
 -0.18924224    
  0.26236513    
  1.27381254E-02
  0.53582668    
 -0.68576640    
  0.22314329    
   1.0442177    
 -0.99823231    
 -5.63348085E-03
 -0.17893763    
 -2.04793420E-02
  0.37037385    
 -0.58493418    
  0.15780774    
  4.28645834E-02
 -7.01811910E-03
  2.09058281E-02
  0.18232071    
  7.20531195E-02
 -5.36178565E-03
 -0.37371618    
 -0.14249970    
  0.26720273    
  0.33153450    
 -0.16077365    
 -0.10406920    
  0.28929347    
 -0.19692062    
 -1.78054124E-02
 -6.00505713E-03
 -0.10135179    
 -0.12783360    
   1.4325560    
  -1.1736947    
 -0.11122540    
  0.14004536    
 -4.65209298E-02
 -0.10008331    
  0.15226953    
 -1.13637056E-02
 -0.10853948    
  0.54955643    
 -0.52439767    
  0.11709215    
 -0.33868462    
  0.15746693    
  0.32982779    
 -0.13217154    
  0.10807439    
 -0.31237397    
  0.16551471    
  1.12364683E-02
 -2.25997400E-02
  0.34460267    
 -0.46596307    
 -0.11617070    
  0.43872139    
  2.30951775E-02
  0.51901096    
 -0.74329692    
 -5.27972244E-02
 -0.12155443    
 -0.13840209    
  0.75377202    
 -0.47000387    
 -0.17997201    
  0.42406973    
 -0.47462323    
  0.47000441    
 -0.31903195    
 -0.13626416    
  2.87788119E-02
 -0.11247841    
  0.18759874    
  0.19105546    
 -0.40275171    
  0.95613635    
 -0.69941735    
 -3.84660400E-02
  6.94276914E-02
 -0.17261204    
  0.23180075    
 -7.76508600E-02
 -9.77973789E-02
  5.98186143E-02
  0.20359820    
 -5.96378185E-02
 -7.53970593E-02
 -8.81071612E-02
  9.41125527E-02
 -0.34730983    
   1.0404561    
 -0.52793717    
 -0.27925679    
 -3.41332592E-02
  0.27721000    
 -4.85275127E-02
  0.47138351    
 -0.43877256    
  0.10160995    
 -8.56954977E-02
 -0.19077757    
  0.22186916    
 -0.26083532    
 -0.25510645    
  0.11302319    
  0.54090291    
 -0.16382615    
  0.23666462    
 -0.30155149    
 -7.53970593E-02
  4.13045362E-02
 -4.13028859E-02
 -0.33286387    
  0.50914431    
 -0.39042774    
 -2.26427093E-02
 -5.49165308E-02
  0.53157729    
 -5.85530251E-02
  6.32823035E-02
 -0.44393075    
  0.38065025    
 -0.35883111    
  0.23600940    
 -0.10788988    
  0.25061131    
 -2.49381755E-02
 -0.33244053    
  0.15011916    
  0.74625665    
 -0.71640426    
  0.14231651    
 -0.17824905    
  1.81266405E-02
 -0.24279667    
  0.26060089    
  0.18721168    
 -3.98062207E-02
 -0.25276563    
  5.09664603E-02
  0.53899670    
 -0.81638032    
  0.10125303    
  6.45383298E-02
  0.16008545    
  1.17645273E-02
  0.13645145    
 -4.70062941E-02
 -0.15593551    
  0.30010533    
 -3.29449214E-02
 -2.42145713E-02
 -4.91362391E-03
 -0.30925900    
  0.23249501    
 -8.89479443E-02
 -4.50515074E-07
 -9.12480056E-02
 -6.38897019E-03
  0.14864053    
 -0.12332397    
 -0.11232830    
  0.29465005    
 -2.10540574E-02
 -0.36890668    
 -9.68505293E-02
  0.37680939    
  0.16571191    
 -0.20121725    
 -0.27570635    
  2.35305130E-02
  0.59550864    
 -0.12260254    
 -0.19105552    
 -4.79128696E-02
  0.21451809    
 -7.71593004E-02
 -8.94453451E-02
 -0.13102749    
  1.32453395E-02
  0.35139862    
 -0.24537969    
  0.78630352    
 -0.57386857    
 -0.36560136    
  3.39022875E-02
 -2.02019271E-02
  0.27225772    
 -4.23335657E-02
  0.23496518    
 -0.33135805    
  0.53551871    
 -0.76913315    
  8.63837898E-02
  0.18232071    
 -9.01516229E-02
  3.70420776E-02
 -0.10873337    
  0.12078080    
  7.49638006E-02
 -7.49637932E-02
  0.15500568    
 -0.19782646    
 -7.79616907E-02
  0.16184221    
 -0.38837132    
 -0.19597314    
  0.75800759    
 -0.21472572    
  4.10606787E-02
 -2.91565247E-02
 -8.00418854E-02
  1.90476347E-02
  0.25897163    
 -0.13491856    
 -9.92061943E-02
  0.36583567    
 -0.32968679    
 -4.84943390E-02
  4.84943539E-02
 -0.23954964    
  0.23361394    
 -5.97091252E-03
  0.31572843    
 -0.25193763    
 -0.22595705    
  0.66094434    
 -0.61282408    
 -0.19992572    
  8.63280296E-02
  0.19724652    
 -3.77395228E-02
  0.13753022    
  4.33729440E-07
 -0.19695239    
  0.12756051    
 -0.32220340    
  0.34000763    
 -0.23052438    
  0.66307002    
 -0.41505209    
 -0.13601229    
 -7.56382868E-02
 -9.74549577E-02
  0.15302499    
  3.97394672E-02
 -8.11261684E-02
  0.21465620    
  0.27193382    
 -0.63839710    
  0.13045263    
 -0.14698239    
  0.16126804    
  0.32935509    
 -0.26747862    
  8.92302915E-02
 -0.29584584    
  0.36646223    
  0.28483704    
 -0.45810899    
  0.47505841    
 -0.50942516    
  0.26826379    
  0.38201976    
 -0.58269000    
  8.15507993E-02
  0.37280935    
 -0.15207842    
 -0.20875572    
  0.11778359    
  6.65212125E-02
 -5.59934527E-02
 -1.58320945E-02
 -3.79454419E-02
 -0.49801689    
  0.36211374    
  9.64593962E-02
  1.14280405E-02
 -0.14004587    
  0.14004536    
  0.17184950    
 -0.13832742    
  0.12386915    
 -0.51569211    
  0.55379069    
 -0.60380262    
  0.39111844    
 -0.14934465    
  0.10804241    
 -0.14217477    
  0.19497277    
  0.26016435    
 -0.45513695    
  0.40082526    
 -0.65213913    
  0.47445869    
  0.24512269    
 -0.24512172    
 -0.36464235    
  0.56531411    
 -0.60613608    
  0.13976268    
 -6.74412698E-02
  7.72289699E-03
  0.35282218    
  0.14093670    
 -0.17390597    
 -8.75201672E-02
 -0.13702092    
  8.05806816E-02
 -0.32492620    
  0.38744736    
 -0.12921257    
  0.11701691    
 -0.31462622    
  0.12615061    
  0.19459090    
 -8.00205498E-07
  3.59317400E-02
  1.16955480E-02
  0.21848062    
 -7.77081996E-02
 -0.11778370    
 -0.22172426    
  2.79730204E-02
  4.71469164E-02
  0.38776603    
 -1.80182401E-02
 -0.35020229    
 -0.32492620    
  0.55450058    
  3.52687053E-02
 -0.67353952    
  0.50106919    
 -0.41729960    
  0.30538177    
  0.15790384    
 -0.29143441    
  9.32578743E-02
  0.18117939    
  0.72685826    
 -0.61864477    
 -0.26905259    
 -8.39646533E-02
  0.24480511    
 -4.08228897E-02
  0.28768256    
 -0.38776541    
 -0.11122497    
  0.31309196    
 -0.23531324    
  4.65191789E-02
 -0.22476859    
  0.19845162    
  0.61338210    
 -0.33574969    
 -0.16430394    
 -5.97091252E-03
  0.95274377    
  -1.1580821    
  0.29135200    
 -0.32120493    
  0.15414983    
  0.19415574    
 -0.19415687    
  6.29129857E-02
 -0.24005398    
  0.36054423    
 -0.15776172    
 -6.34860294E-03
  6.17472455E-02
  0.53449559    
 -0.40021494    
 -0.15852275    
 -0.34881735    
  0.72312808    
 -0.21056548    
 -0.28076246    
  0.14722931    
 -0.24116226    
  0.23519117    
  0.15500568    
 -0.37516031    
  0.12604085    
 -6.60117483E-03
  7.64708593E-02
  0.36157084    
 -0.49247560    
 -2.12030709E-02
  0.34662539    
 -6.79103509E-02
 -0.36832538    
  0.59038758    
 -0.54457843    
  0.43487874    
 -0.40546441    
  0.45724174    
  0.10444299    
 -0.45198599    
  0.92662627    
 -0.66027403    
  2.94136219E-02
  5.63523844E-02
 -0.29532108    
 -0.24956273    
   1.0666097    
 -0.84820253    
  0.36675072    
 -9.66270864E-02
 -0.11778282    
  0.12260266    
 -0.49335065    
  0.51710540    
 -5.79868630E-02
 -0.25344810    
 -0.19782554    
  0.36290574    
 -0.41914538    
  0.18781646    
  0.15805660    
 -2.36704703E-02
  0.11844753    
 -0.35364026    
  0.12114507    
  0.16083974    
 -0.25951186    
  0.49288878    
 -9.09149647E-03
 -0.44031200    
  0.64595109    
 -0.10164964    
 -0.61786425    
  0.34515938    
 -0.44967189    
  0.63648725    
 -0.42356476    
  0.25814092    
 -0.11184831    
  5.18856049E-02
 -8.19178894E-02
 -9.59194526E-02
 -6.73419703E-03
  0.13268648    
  1.17645273E-02
 -8.54170695E-02
 -0.27712184    
  0.44662333    
 -0.12588102    
 -0.11625942    
  0.29450834    
  6.89929277E-02
 -0.56798357    
  0.45198488    
 -0.49490952    
  0.85851252    
 -0.45304811    
 -7.90694132E-02
  6.73036650E-02
  6.82272960E-10
  4.62512970E-02
  0.38837078    
 -0.54063970    
  0.64944285    
 -0.41063300    
 -0.15070148    
 -0.34130388    
  0.37097862    
  0.36366817    
 -0.11170376    
 -0.16251919    
  0.20697095    
 -0.53280520    
 -0.24183527    
  0.46052396    
 -0.18232246    
  1.41840661E-02
  0.10676704    
 -6.34860294E-03
 -0.26875430    
  9.53100100E-02
  4.44524884E-02
 -0.21772318    
  0.53221738    
 -0.38193458    
  0.42845538    
  0.25691018    
 -0.54796529    
  4.62130085E-02
  2.54785474E-02
 -0.22471672    
  0.36529952    
 -7.95874000E-02
  6.30588531E-02
 -0.39716646    
  0.24763472    
 -0.14558583    
 -0.23440036    
  0.22691000    
  4.41245697E-02
  0.79886705    
 -0.79169977    
  0.17034633    
 -0.22918610    
  0.70069486    
 -0.45359758    
  0.18822098    
 -0.30084068    
 -0.14974450    
 -7.72203179E-03
  0.58260542    
 -0.50794399    
  0.32821637    
  0.15341000    
 -0.26280800    
 -0.37416765    
  0.72213507    
 -6.75359890E-02
  0.14222740    
 -0.23841065    
 -1.94183812E-02
 -0.44292289    
  0.27229676    
 -0.13021514    
 -6.64376188E-03
  0.26747966    
 -0.39531294    
  1.50373587E-02
 -2.26427093E-02
  9.46157873E-02
  0.28246093    
 -0.40024295    
  0.12470268    
  0.37037385    
 -4.77400795E-03
 -0.16618425    
 -4.03515920E-02
  0.29792371    
 -0.33385634    
  0.45696178    
 -0.32038671    
 -0.23922984    
  5.26445881E-02
  5.00096232E-02
  9.86301079E-02
 -0.20128493    
  0.54012191    
 -0.31158751    
 -0.17588979    
 -0.11538230    
  3.53391692E-02
  0.30318618    
 -0.36034402    
  0.24639960    
 -0.29151997    
  0.13641249    
  0.16083974    
  5.69734443E-03
 -0.23601030    
  0.20718937    
 -4.17979099E-02
 -8.00205498E-07
 -0.28768238    
  0.54440272    
 -0.46623719    
  7.24963844E-02
  0.75088781    
 -0.74391979    
 -2.26450666E-07
  6.71384484E-02
  3.19509953E-02
  0.27342933    
 -0.27343065    
 -8.52971673E-02
  0.54184663    
 -0.46920642    
  3.75048444E-02
  0.19451763    
 -0.15836827    
  0.13279152    
 -1.56669244E-02
 -0.17812040    
  8.43881965E-02
 -0.10986634    
  0.27469462    
 -8.16786811E-02
 -0.12445324    
  0.14028640    
 -0.14028469    
  0.38107389    
 -0.27812544    
 -0.48754862    
  0.51963550    
 -0.10536078    
 -0.12438420    
  0.31543875    
 -0.23285316    
 -0.15822491    
  0.40546519    
 -0.24116126    
 -0.13613243    
  0.22314431    
 -0.36464235    
  0.81713277    
 -0.63481081    
  0.11926340    
  0.45359802    
 -0.24116281    
  0.17511863    
 -0.54763991    
  0.16598488    
  0.73066968    
 -0.67351043    
  1.65298171E-02
  7.87816644E-02
 -0.24484174    
 -8.75986144E-02
  0.54134119    
 -0.15962982    
 -2.92698368E-02
 -0.19027461    
 -6.00505713E-03
 -0.27570635    
  0.25746873    
  1.21960770E-02
  0.17725830    
 -0.19560811    
  0.12189030    
 -0.14058250    
  0.12405342    
 -0.22314380    
  0.17184998    
 -0.34587315    
  0.59783727    
 -0.40319416    
  0.12756051    
 -7.45685175E-02
  0.23468989    
  7.37441331E-02
 -0.21019487    
 -0.32138279    
  8.03295802E-03
  0.52354509    
 -0.46905640    
  6.59578443E-02
  4.16735075E-02
  0.45630446    
 -0.25935116    
 -0.33535531    
  0.30702424    
  0.48639122    
 -0.35717908    
 -0.31845394    
  0.22314431    
  0.40546492    
 -0.73088664    
  0.31985176    
 -6.34227246E-02
 -0.17520423    
  6.85194358E-02
  0.10071326    
  0.40346742    
 -0.68517941    
  0.59744030    
 -0.40984130    
  6.98701516E-02
  0.16894008    
 -0.47519872    
  0.34830645    
 -2.38097459E-02
  1.79109070E-02
 -3.61480713E-02
 -7.64708370E-02
  0.36721563    
 -0.54030758    
  0.20566972    
 -0.19004355    
  0.24613385    
  8.14407319E-02
 -1.12357568E-02
  1.68078337E-02
  3.81515212E-02
  0.50868392    
 -0.87998050    
 -6.40220195E-02
  0.15296920    
  0.34955773    
 -0.16251922    
 -7.95520097E-02
  3.13498303E-02
  8.85536596E-02
 -0.48480198    
  0.53439897    
  4.72528301E-02
  0.26433459    
 -0.13465612    
 -0.13482010    
  0.65371996    
 -0.95873290    
  5.44347465E-02
 -9.72981378E-02
  0.53960490    
 -0.35971990    
 -0.10943302    
  0.10331812    
  8.23998600E-02
 -0.26349422    
  0.21130820    
  0.17934136    
 -0.37605056    
 -4.44519967E-02
  0.11441022    
  0.15028177    
  0.19004396    
 -0.13904156    
 -0.29322296    
  7.83322752E-02
  2.70293839E-02
  0.17675090    
 -0.34319833    
  0.68524200    
 -0.27715489    
 -0.32501903    
  0.25453064    
 -0.22595705    
  0.33244070    
 -7.87803307E-02
 -1.65285505E-02
 -0.27297518    
  0.53960490    
 -0.24464956    
 -8.50370303E-02
 -2.39524841E-02
  0.10354118    
 -6.19921125E-02
 -0.22751281    
  0.13626553    
 -0.15097173    
  0.33116660    
 -2.69552991E-02
  3.75371538E-02
 -7.08740130E-02
  2.78571043E-02
 -0.18012598    
  0.22314279    
 -0.10536078    
  0.23823330    
 -0.31730321    
  0.22567272    
 -9.53094140E-02
 -0.15600513    
 -0.24116226    
  0.32220253    
 -0.32220340    
  0.42456612    
 -9.63927805E-02
 -0.29564950    
  0.33647230    
 -3.48872207E-02
 -0.14629173    
 -4.19651382E-02
  0.47889239    
 -0.19478817    
  5.36173396E-03
 -0.16220497    
 -0.24058968    
  0.13453178    
  0.14914414    
 -0.10804086    
  7.74580762E-02
  0.13895227    
 -0.22992244    
  0.60427845    
 -0.73489892    
  0.22778325    
  4.82017919E-02
 -7.32043535E-02
  0.14689159    
  0.13762146    
 -0.14310065    
 -0.12883356    
  0.13976216    
 -3.31514217E-02
  1.67130157E-02
 -0.27851540    
  0.66351581    
 -0.64185482    
  0.10178287    
  0.15507144    
 -9.25508067E-02
 -0.23074837    
  0.66213685    
 -5.66951521E-02
 -0.35667583    
  8.00428838E-02
 -0.22727373    
  0.28595650    
 -0.24541087    
  8.86664465E-02
 -2.45410949E-02
  0.10037996    
  0.12648474    
 -0.31105554    
  0.33550629    
 -4.84298868E-03
 -0.11294018    
 -0.25209025    
  0.83016866    
 -0.66311485    
  9.04579163E-02
 -7.28618205E-02
  0.24157670    
 -0.34564647    
  1.91690382E-02
  0.12479115    
  0.10591932    
 -0.17531176    
  0.12902950    
 -0.27029112    
  2.04783678E-02
  0.45810875    
 -0.29053506    
 -0.19497290    
  8.00435692E-02
  0.23334779    
 -0.31339070    
  0.34830642    
 -0.42777091    
  0.59029001    
 -0.53187913    
  0.58462983    
 -0.78845662    
  0.34266353    
 -6.37157038E-02
 -0.16406806    
  0.39246181    
 -0.35443416    
  0.54457796    
 -0.29492369    
 -0.16388747    
 -8.57673958E-02
 -0.17045268    
  0.28989154    
 -8.28061029E-02
  0.15927677    
  0.11025669    
 -0.10414103    
  8.75198022E-02
 -0.39159539    
  0.36326393    
  5.58807068E-02
 -7.32725039E-02
 -0.32138279    
  0.32138172    
  0.23361561    
 -0.13353086    
 -4.32505123E-02
 -0.27124268    
  0.50209206    
 -0.10633549    
 -2.46923901E-02
 -0.33547187    
  0.15514848    
  0.12902950    
 -0.17185095    
 -0.12641406    
  0.57270128    
 -0.43386528    
  0.14351200    
  0.54033256    
 -0.77422899    
  0.80188072    
 -0.53640240    
 -3.69433984E-02
 -0.11375791    
 -0.29170710    
  0.38372532    
 -5.65126278E-02
 -9.76376235E-02
  1.90476347E-02
 -0.17106491    
  0.33326855    
 -0.18768333    
 -0.21511060    
  0.31334952    
 -6.64904490E-02
  4.28192541E-02
 -1.81281660E-02
  0.11506955    
  0.33802339    
 -0.34347293    
 -0.22587913    
  0.14035641    
  0.59962088    
 -0.90330440    
  0.70117968    
 -0.26918671    
 -0.28942791    
  0.20194146    
  0.21970949    
 -0.20834501    
  0.18514280    
 -0.28611910    
 -7.12268427E-02
  0.15510815    
  8.79680365E-02
  0.16462252    
 -3.63669358E-02
 -0.37806630    
  6.53818622E-02
 -2.56433412E-02
   1.0767298    
 -0.74770707    
 -0.23017783    
 -1.78054124E-02
  4.10606787E-02
  0.24362294    
 -0.59049332    
  0.39182246    
  0.16196844    
 -0.34869665    
  7.03158453E-02
 -0.20479466    
  0.59366208    
 -0.60892826    
  0.16941725    
 -0.10247894    
  0.23600940    
 -0.20067094    
  0.29287696    
  2.05135718E-02
 -0.35594937    
  0.10969801    
 -0.20067115    
  0.18759874    
 -0.21169646    
 -2.46929005E-02
  0.58314687    
 -0.42187828    
  0.17520317    
 -0.25642869    
  0.29152000    
  0.14425008    
  6.73336163E-02
 -0.48783630    
  0.41551572    
 -0.33547187    
  0.17881867    
 -6.64904490E-02
 -0.23889232    
  0.25746873    
  7.67331272E-02
 -0.29528686    
 -7.94068873E-02
  0.24763472    
 -6.66921660E-02
  0.15906441    
  0.12169616    
 -0.28768232    
 -1.39868138E-02
  2.77799126E-02
  0.26341665    
 -5.40664531E-02
 -0.28030130    
  0.14993925    
  0.71505737    
 -0.63015831    
 -0.43796393    
  0.34671628    
  8.54174420E-02
 -0.12438420    
  0.13021423    
 -5.98988272E-02
  0.26426244    
 -0.19280367    
 -0.28385815    
  0.17465958    
 -0.14458190    
  0.13815054    
  0.54382342    
  0.49039352    
 -0.94774348    
 -0.20991707    
  0.24480511    
 -0.12136068    
 -0.22314435    
  0.54101104    
 -6.29745796E-02
 -6.18760549E-02
  5.18258289E-02
 -0.41306987    
  0.46234116    
 -0.46234098    
  0.24279580    
  5.81562445E-02
  4.42068949E-02
 -8.45576823E-02
 -0.17997201    
 -8.06299672E-02
  0.61786443    
 -0.19474378    
 -1.00495787E-02
 -0.28432003    
  0.40770024    
 -0.14895582    
 -0.23225208    
  4.47351523E-02
  0.15057302    
 -0.27698690    
  0.18703827    
 -0.36511454    
 -0.15556405    
  0.67818463    
 -0.35883111    
  0.23031215    
 -0.26694670    
  1.48157114E-02
  0.26349518    
 -0.11990329    
 -5.22988513E-02
 -8.39646533E-02
  0.23907353    
 -8.38821679E-02
  0.21309400    
 -0.35379329    
 -0.17230053    
  0.63145393    
 -0.18962070    
  0.14310095    
 -0.13217154    
 -0.23820284    
 -4.22600508E-02
  9.59642455E-02
  0.17904873    
  5.44982823E-03
 -0.24512270    
  0.18347909    
  7.24552050E-02
 -8.99484754E-02
  0.27137342    
 -0.37022004    
  7.50360936E-02
 -0.31619745    
  7.17447624E-02
  0.19505964    
  0.10219098    
  0.12348185    
  0.45473656    
 -0.67409956    
  0.20921081    
 -0.10196464    
 -8.23990926E-02
  0.16374446    
 -4.25594151E-02
 -0.10294703    
  0.12445349    
 -0.28061551    
  0.48659071    
 -0.19014350    
 -0.17086902    
 -0.34520531    
  0.49490991    
 -0.21382926    
  0.15320350    
 -0.14004587    
  0.22183628    
  1.04168365E-02
 -8.09058771E-02
  0.12648474    
 -0.20232143    
 -1.21948281E-02
  4.20479886E-02
  0.27137342    
 -0.66223896    
  0.22488093    
 -3.53395827E-02
  0.43150121    
 -0.44599432    
  0.25616911    
 -1.70952883E-02
 -0.41412243    
  0.25228000    
  0.27064499    
 -6.38512745E-02
 -1.66204292E-02
 -0.10598139    
 -0.35401726    
  0.26304561    
  6.77957153E-03
 -2.73992028E-02
 -0.14149879    
  0.23428039    
 -0.28347111    
   1.4493871    
  -1.3381618    
 -0.18081859    
  0.92882478    
 -0.33008647    
 -0.27131593    
  1.92938279E-02
  0.54217595    
 -0.27541175    
  0.33647266    
 -0.79966980    
  0.21536069    
 -1.25796851E-02
 -0.19505978    
  0.12967764    
  0.25506195    
  7.56023824E-02
  0.12744488    
 -0.51367956    
  0.17635067    
 -0.22015454    
  0.26694623    
  0.22884187    
 -0.35020229    
 -0.28983480    
  0.43936738    
 -0.23011135    
  8.05806816E-02
 -8.75986144E-02
  0.19746527    
  0.29774645    
 -0.42715776    
  0.12941186    
  3.96659710E-02
 -0.11778377    
  4.87892553E-02
  0.25131515    
 -0.30637479    
  0.15145248    
  0.12675175    
 -5.38024046E-02
 -4.62815240E-02
 -5.40664531E-02
  9.53109413E-02
 -0.29783359    
  0.28768244    
 -0.17216842    
  0.10354118    
 -0.24664062    
 -9.53092873E-02
 -0.15800394    
  8.96870624E-03
  0.42899513    
  0.40158132    
 -0.24080788    
  0.14705335    
 -0.46488771    
  0.12155619    
 -1.21222045E-02
 -0.27155194    
  0.14149933    
  0.26662803    
  8.16777423E-02
 -0.28768188    
 -0.14008884    
  0.10686299    
   1.0334729    
 -0.75257027    
  0.11095650    
  9.09177400E-03
 -0.24487031    
  6.70650378E-02
 -0.34515873    
  0.68163091    
  3.04204915E-02
 -0.65277493    
  0.15312175    
 -0.10398937    
 -0.24740757    
  0.13899866    
  0.46234116    
  3.77410427E-02
 -0.31903195    
  5.57429120E-02
  0.14550681    
 -0.20124891    
  1.89272687E-02
  0.19782567    
  0.35462180    
 -0.49772233    
 -0.27008629    
 -6.40220195E-02
  2.44901981E-02
  0.72489566    
 -0.50175214    
  0.21926516    
  0.93984514    
  -1.3046963    
  0.31164685    
 -0.14058250    
  7.27590919E-02
 -1.77004691E-02
  0.30538180    
 -0.40546498    
  0.19105546    
  0.12260266    
 -0.21954502    
  0.12375378    
 -0.11184831    
 -3.00331116E-02
 -0.18721089    
  0.20533819    
  7.49638006E-02
 -0.16907619    
 -0.19556601    
 -0.12783356    
  0.20479372    
  0.14458212    
  0.37067881    
 -0.35163134    
 -0.17106491    
  0.39042798    
 -0.24484174    
  0.13835925    
 -0.12553705    
  0.13671176    
 -0.35667536    
 -7.96744134E-03
  0.57885820    
 -0.47269806    
  6.27382323E-02
  0.29105553    
 -0.13497464    
  3.96659710E-02
 -0.28030130    
  0.11122581    
  0.11778275    
 -2.73715528E-07
  9.47777852E-02
 -8.31496045E-02
 -4.73453663E-02
 -3.70418578E-02
 -8.52971673E-02
 -0.21292271    
  0.17807509    
  2.79730204E-02
 -0.12470329    
  0.32411981    
  4.42068949E-02
 -0.28588215    
  0.19542484    
 -0.17407227    
  0.73114812    
 -0.65002364    
 -0.13167854    
  0.40299353    
  0.20112096    
 -0.79088944    
 -8.96834955E-03
  0.50540578    
  7.33320341E-02
 -0.38299289    
  0.57952243    
 -0.52195144    
  0.36016557    
 -0.34627709    
 -0.18094337    
  0.38599381    
 -0.10037912    
 -0.18356512    
  7.88930878E-02
  0.12921250    
  7.58388489E-02
 -0.26912796    
 -0.23982553    
  0.27593091    
  0.10748657    
 -0.32004672    
  0.21962801    
 -0.28299776    
  0.40857556    
  0.32127380    
 -0.39204133    
  0.22580600    
 -0.21256129    
  7.59851113E-02
 -3.72723006E-02
 -2.56433412E-02
  0.36572555    
 -0.59865677    
  0.50918531    
 -0.18924291    
 -1.80177260E-02
 -2.45410949E-02
  0.25613403    
  0.11349998    
 -6.65429831E-02
  0.47343770    
 -0.85398614    
 -1.35129141E-02
  0.31783572    
 -4.96233860E-03
 -0.21570928    
  0.15415119    
 -0.32909149    
  0.55540532    
 -3.43379118E-02
 -0.17103173    
 -4.23335657E-02
  9.77638662E-02
  0.10241479    
  2.62020119E-02
 -0.20498982    
  4.14567478E-02
 -0.23977849    
  6.43176492E-03
  5.60902506E-02
  0.37469366    
 -0.22314425    
 -0.30873564    
  0.19873413    
  0.14581063    
  5.38027808E-02
 -0.64662737    
  0.15933207    
  0.42339137    
  3.98063958E-02
 -0.19904694    
  0.22789483    
  9.48788673E-02
  0.45862445    
  -1.0225601    
  0.53329831    
 -0.31623474    
 -0.14403996    
  0.26991972    
 -0.47215635    
  8.26912746E-02
 -4.46554935E-07
  0.26966432    
  0.48130301    
 -0.16671382    
 -0.22203846    
 -9.25508067E-02
  0.24591331    
 -0.11541681    
 -0.12445324    
 -0.25217539    
  0.36054423    
 -0.46676555    
  0.37037286    
 -0.16111846    
  0.51779455    
 -0.53187913    
  0.11383422    
  0.13036251    
 -0.25848314    
  0.18351917    
 -6.00505713E-03
 -0.25217539    
   1.4573526    
  -1.4419676    
  0.16175446    
  0.16154389    
 -0.27124268    
  0.36605141    
 -8.92979577E-02
 -0.12260225    
  0.12260248    
  0.16196844    
 -0.15648933    
 -0.31164688    
  0.15840665    
  9.70465466E-02
  0.22198752    
 -0.14953160    
 -0.11375791    
 -5.57413623E-02
  0.11990421    
 -0.15226908    
  1.30712185E-02
  0.19415574    
 -0.12516235    
 -0.12921257    
  0.17655861    
 -6.56959638E-02
  0.48835301    
 -0.51970261    
 -0.11460430    
  0.48770338    
 -0.17185101    
 -0.42121390    
  0.36221460    
 -5.10030277E-02
  0.15082315    
 -0.19845176    
  8.75198022E-02
 -0.23862605    
  4.84522246E-02
  2.00670753E-02
 -0.14208268    
  0.44781289    
 -0.16395554    
  0.51082534    
 -0.30858839    
 -0.29869807    
 -0.21840763    
  2.33481601E-02
  0.10227858    
  0.16598488    
 -0.47235903    
   1.0601457    
 -0.81092960    
  0.33961937    
 -9.89810526E-02
 -0.16285822    
 -0.10008345    
  0.46150967    
 -0.27668503    
  8.96122381E-02
 -7.71903023E-02
 -0.25928187    
  0.88211328    
 -0.68654633    
  0.34209457    
  0.43008143    
 -0.82624465    
  0.53144526    
 -0.38926947    
  0.15586944    
 -0.23741999    
  9.94608030E-02
  0.77818394    
 -0.74902850    
  0.17848317    
 -8.00434574E-02
  8.00430477E-02
 -0.28768125    
  0.26826373    
 -0.45058471    
  0.18871199    
  0.18550174    
 -0.32176536    
  0.19801213    
 -6.17473200E-02
  4.97004315E-02
  0.24591331    
 -0.26426247    
 -4.41711023E-02
  0.30843371    
  0.68122834    
 -0.76008672    
 -0.42096910    
  0.29546380    
  0.14581063    
 -0.28266877    
  2.63163988E-02
  7.50360936E-02
 -0.19933228    
  0.23483916    
 -0.43796393    
  0.25331533    
  0.41705224    
 -0.10178234    
 -2.58404464E-02
  0.52227771    
 -0.62705755    
  0.24157670    
 -0.49123248    
  0.35965481    
 -0.45347479    
  0.63405848    
 -0.29058528    
 -7.85908401E-02
 -1.26577057E-02
  0.28608769    
 -0.34512216    
  0.28599152    
 -0.23334691    
 -5.26438802E-02
  6.53818622E-02
  8.48989561E-02
 -0.36000296    
 -1.98381329E-07
  9.53100100E-02
  0.39019758    
 -0.16705330    
 -0.23074837    
  1.51518285E-02
  0.35667416    
 -0.30538252    
  3.50905135E-02
 -2.79740095E-02
  6.18761443E-02
  6.45377561E-02
 -0.14791942    
  0.27675316    
 -2.22223122E-02
  0.10142028    
 -0.18945310    
 -2.48465408E-02
  0.16753715    
 -5.46576306E-02
 -0.13835825    
 -0.11617070    
  0.43872139    
 -0.16196914    
 -0.45041636    
  0.18805130    
  0.27871424    
 -5.41988341E-03
 -0.11507014    
  0.57345694    
 -0.71047771    
  0.13702103    
 -0.32074246    
  0.30847216    
 -0.39624858    
  0.57134241    
 -4.77542505E-02
 -0.23820284    
  0.28595650    
 -0.22573848    
  0.70925051    
 -0.43299678    
  2.91275289E-02
 -0.12739831    
 -0.23132876    
 -0.32964671    
  0.32964668    
  1.36054642E-02
  6.73470786E-03
  0.50544232    
 -0.39739960    
  0.14028640    
  0.40371880    
 -0.19216016    
 -0.52219033    
  0.36166292    
 -0.39803085    
  0.12516341    
  0.42914793    
 -0.63127100    
  0.13453178    
  0.82405275    
 -0.88162327    
  0.27650961    
 -7.58372620E-02
  0.55701524    
 -0.54496741    
 -2.42431257E-02
  0.15852405    
 -9.32189524E-02
 -0.33877453    
  0.42146602    
 -0.27890152    
  0.34542367    
 -0.27131593    
  9.88455266E-02
  0.11122482    
 -0.11712531    
 -9.29470062E-02
  5.67980260E-02
  8.80341679E-02
 -0.28394425    
 -1.50381094E-02
  0.17979223    
  2.50005797E-02
  0.19560741    
 -0.23977849    
  9.23730806E-02
  5.71591109E-02
  0.16363026    
 -0.14165032    
  0.12739775    
 -0.41507989    
  0.10969801    
 -1.30719701E-02
 -0.34174904    
 -9.71639231E-02
  0.36379224    
  8.16782340E-02
  0.23741932    
 -9.17081013E-02
  9.68497172E-02
 -0.16705330    
  2.98526734E-02
 -0.18703873    
  0.15718636    
 -0.23841019    
  0.36357391    
 -3.26120742E-02
 -0.26402336    
  0.24731044    
 -0.24730982    
 -8.24434236E-02
  2.28768087E-07
  0.28376794    
  0.13720100    
 -0.27578744    
  0.14445101    
 -0.11122540    
 -0.10318355    
  0.35086128    
 -0.41830221    
 -1.56249581E-02
  6.10869601E-02
  0.43226370    
 -0.16705479    
  0.16705443    
 -0.12805142    
  0.23293167    
 -3.07711624E-02
  0.17934084    
 -0.57370770    
  0.14177467    
  0.13926236    
  4.87902202E-02
 -0.10008422    
 -0.27029112    
  0.41233742    
 -0.25327358    
 -0.24544938    
  0.41791913    
 -2.50638854E-02
 -9.58175361E-02
 -0.11221270    
   1.2311013    
 -0.99800706    
 -0.38828599    
  0.25616911    
  3.33369151E-02
 -0.26784462    
  0.24574383    
 -0.19017367    
  0.30609307    
  0.22214834    
 -0.44404849    
 -0.25308990    
  0.34783629    
 -0.36396572    
  0.19845162    
 -0.10536123    
  0.24221930    
 -5.83121506E-03
 -0.13771656    
  0.33838719    
 -0.26092988    
 -0.13264464    
  0.69314748    
 -0.61802644    
  0.30399528    
 -6.51858971E-02
 -8.65401849E-02
  8.13448802E-02
  0.31084940    
 -0.67050517    
  0.50032365    
 -0.10989487    
 -6.79103509E-02
 -0.18340412    
  0.29092315    
 -0.27801931    
 -1.94178652E-02
  0.42488310    
 -0.22957429    
 -0.15057355    
 -0.22314334    
  0.24172042    
 -8.98032039E-02
  1.99343525E-02
 -0.17969306    
  0.13254578    
  0.40776169    
 -0.52468258    
  0.34967425    
  0.29990250    
 -0.49875230    
 -8.33809450E-02
  1.43878013E-02
 -0.15415089    
  0.39429262    
  0.76363742    
 -0.76363623    
 -0.38599312    
  0.13146384    
  0.35595009    
 -0.13570973    
 -0.17768142    
  0.22314431    
 -0.21622394    
  8.58603716E-02
  0.10788823    
 -0.22172426    
  0.42187867    
 -1.40509084E-02
 -0.48138916    
  4.47843969E-02
  0.40302923    
 -0.24160561    
 -0.19860266    
  0.16062337    
  0.27469462    
 -0.32090789    
 -0.18502821    
   1.0167614    
 -0.71095258    
  3.52985784E-02
 -0.12941095    
 -0.17185004    
  0.63690782    
 -0.53311127    
  8.11246410E-02
  6.47263136E-03
  0.23468989    
 -0.29450765    
  4.68314774E-02
  0.41197988    
 -0.33647147    
 -4.96990234E-02
  4.97004315E-02
  1.20475730E-02
 -6.81369379E-02
  0.40972987    
 -0.19689527    
 -0.30686375    
  0.69666231    
 -0.62205106    
  0.34484121    
 -0.53109097    
  0.51710540    
 -0.23139346    
 -5.93566848E-03
  1.18341874E-02
  2.32559890E-02
  0.24362294    
 -0.41907036    
  5.98186143E-02
 -7.36120269E-02
  0.41468215    
  0.42364731    
 -0.71439183    
  0.39518785    
 -0.47830167    
  0.28768229    
  8.61780643E-02
 -0.57231098    
  0.43483889    
 -0.16561964    
  0.21691324    
 -0.26136565    
  4.44517583E-02
 -6.41250461E-02
  0.14750625    
 -0.39410201    
  0.56203389    
 -0.36987329    
 -7.24954903E-02
  0.45198438    
 -0.44449502    
  0.28394452    
 -0.31424820    
  8.12252611E-02
  7.06657209E-03
  0.11307655    
 -5.82681336E-02
  0.15984797    
  0.40924576    
  0.36830509    
 -0.96442801    
  4.02740128E-02
  0.23880975    
 -0.16893955    
  5.37438504E-02
 -0.27229735    
  8.06291997E-02
  0.30686316    
 -0.56221002    
  0.24827936    
 -1.42861959E-02
 -0.16378994    
  0.25319603    
  6.55762339E-03
 -0.20212345    
 -8.03299528E-03
  0.26731411    
  0.29230046    
 -0.34945920    
 -0.14008884    
  0.13353154    
 -2.66683903E-02
  0.10265336    
  0.12049023    
 -1.63489915E-02
 -0.30616739    
 -5.36523834E-02
  0.13254578    
  0.34627640    
 -0.12451348    
 -0.37821633    
  0.70914763    
 -0.55961603    
  0.22868325    
  4.85262387E-02
  8.08517560E-02
 -0.37204969    
  0.14403853    
 -6.29146919E-02
 -4.65192348E-02
  0.12756051    
 -0.17635228    
  0.21741207    
 -0.26121601    
 -9.38192382E-02
  0.31994200    
 -0.21130843    
 -7.38076260E-03
  0.16362891    
 -7.84707665E-02
  0.24067582    
 -0.14970420    
 -0.27738380    
  0.10863447    
  0.33436844    
 -0.16561964    
  0.17086984    
 -0.12237468    
  0.29063606    
 -0.29063624    
 -6.73046112E-02
  0.56142235    
 -0.61338145    
  0.32208323    
 -0.30883813    
  0.10008255    
  4.08220701E-02
 -0.11492910    
 -0.19004355    
  0.41318706    
  0.12062828    
 -0.47364590    
  1.44927707E-02
  0.20132427    
 -0.15219148    
 -9.32575539E-02
  0.17224500    
  0.13036251    
 -0.23713039    
  0.32228789    
 -0.26747862    
  0.29267001    
  1.48147754E-02
 -0.30084068    
  0.27098799    
 -0.27098766    
  0.10071326    
  0.11844753    
 -0.18658511    
  0.83624828    
 -0.74444079    
  5.83049096E-03
 -2.95014121E-02
 -1.20475376E-02
  2.98526734E-02
 -5.43940812E-02
  7.76500851E-02
  0.16882055    
 -0.53208578    
 -0.11365906    
 -0.16034293    
  0.29039547    
  0.48613322    
 -0.28103805    
  0.19765617    
 -0.11507014    
  6.07982744E-03
  0.34937552    
 -0.28483781    
  0.78535295    
 -0.74635071    
 -0.19885010    
 -7.61616305E-02
  0.41738492    
 -0.35464600    
  0.22853456    
 -7.24542737E-02
  0.11456565    
  5.14134206E-03
 -0.26905259    
 -7.66919330E-02
  0.52806729    
 -0.37391672    
 -0.11855887    
  0.25209138    
 -0.27329424    
 -0.10536092    
  0.54361492    
 -0.19811298    
  7.04907104E-02
  0.20304760    
 -0.42488298    
 -1.31585989E-02
 -1.33328335E-02
  0.36202878    
 -0.46813673    
  0.21414891    
 -9.47084948E-02
  0.36721563    
 -0.34754333    
  0.51600653    
 -0.20110078    
 -0.46905640    
 -0.13786906    
  0.22488093    
 -9.46161598E-02
  0.33973870    
 -0.30966166    
  0.21868834    
  0.11247735    
 -0.17384784    
  9.06972960E-02
  2.84927245E-02
  5.60270995E-03
 -0.11221270    
  0.47390199    
 -0.51863801    
 -0.13259868    
  0.33860150    
 -0.19301669    
 -3.27890441E-02
 -5.48088588E-02
 -4.31715511E-02
  0.78778905    
 -0.61903918    
 -6.41250461E-02
  0.20846702    
 -0.47215635    
  0.27684793    
  0.10536023    
 -0.14536507    
  0.30287257    
 -0.26286668    
  5.09664603E-02
  0.21691324    
 -0.45412993    
  0.19276460    
  0.44784454    
 -0.32001093    
 -0.36076537    
  0.77947569    
 -0.51459271    
  0.14058250    
 -6.78228736E-02
 -0.30538204    
  6.15573227E-02
  0.87048090    
 -0.33459878    
 -0.29205871    
  0.31792232    
 -0.55431139    
  0.26520857    
 -0.31845352    
 -4.80096452E-02
 -0.11267328    
  0.22863381    
 -0.30486032    
   1.0853235    
 -0.81764185    
 -1.52665963E-02
  0.12967764    
  0.13268648    
 -1.79100037E-02
  0.26790899    
 -0.27395108    
  5.31089753E-02
 -0.23180087    
  0.74606961    
 -0.60441959    
  0.22440094    
  7.26702735E-02
 -0.47562689    
  0.56068891    
 -7.57592916E-02
 -0.41243291    
  7.41071403E-02
  0.17253403    
  8.88314843E-02
 -0.23572326    
  0.45886612    
 -0.29035255    
 -0.11911988    
  0.27708334    
 -0.32647762    
  0.20526218    
 -0.12036411    
  0.47290662    
 -6.35726899E-02
 -0.39204198    
  6.63224235E-02
 -0.27528214    
  0.21465620    
 -0.44309685    
  0.47661906    
  9.43109691E-02
  3.92210521E-02
 -6.45386204E-02
 -0.46897897    
  0.38336515    
 -0.23155932    
  0.54134119    
 -0.49995613    
  0.29105553    
 -0.25782886    
  0.23741932    
 -0.12619486    
  4.57226895E-02
 -0.11848216    
  0.16753715    
  0.32038623    
 -0.66647893    
  0.52575105    
 -0.43249336    
  7.89874718E-02
 -6.53829500E-02
  9.65384021E-02
 -0.29795980    
  6.40219077E-02
  0.24613385    
  0.54302865    
 -0.68612874    
  0.30501267    
 -7.49005452E-02
 -0.28768274    
  0.32583365    
 -0.17486213    
 -0.10748608    
  0.26617607    
 -0.12118510    
 -0.11014317    
  0.15805660    
  0.26550838    
 -0.20867525    
 -6.85983226E-02
 -5.93566848E-03
  0.13353066    
 -0.28768232    
  0.15414979    
  0.13872628    
 -0.12689205    
  0.14740531    
 -0.47918317    
  0.39447546    
  4.32505123E-02
 -0.30727333    
  0.35379392    
 -0.23202054    
 -9.34003070E-02
  0.13090608    
 -0.18109463    
  0.10462447    
  0.10668326    
  9.09719914E-02
  0.12739775    
 -0.19484025    
 -0.24965522    
 -4.58093658E-02
  0.30126214    
  5.07152416E-02
 -0.27675226    
  0.14164992    
 -0.20136887    
  0.98179042    
 -0.59183013    
 -4.80087101E-02
  0.11838967    
 -0.46806371    
  0.72368437    
 -0.54007107    
 -8.05795714E-02
  8.70122612E-02
 -5.94225973E-02
  0.13946618    
  1.17645273E-02
 -6.64904490E-02
  7.23202154E-02
 -7.23213851E-02
  0.16126752    
 -0.14269130    
 -0.18847607    
  0.51526004    
 -0.25574893    
  0.18232164    
 -9.56908241E-03
 -0.42488256    
 -2.23057661E-02
  0.23361394    
  0.37729457    
 -0.69723761    
  0.23940420    
 -0.13815099    
 -7.69602358E-02
  0.30158499    
  0.19797707    
 -0.25270307    
  0.16657376    
 -7.12637454E-02
  0.46787098    
 -0.45096850    
 -2.83313226E-02
 -2.32570954E-02
 -1.18354121E-02
 -0.30368325    
  0.29771152    
 -5.53996637E-02
  3.11555937E-02
  0.15327312    
  0.41940233    
 -0.65579069    
 -5.48088588E-02
  0.19746527    
 -0.29347917    
  4.54616956E-02
  0.12516341    
  0.10536023    
  0.44015089    
 -0.23361558    
 -0.31189615    
 -0.14763622    
  0.27625257    
  0.25259128    
 -0.19671011    
 -0.25209025    
 -7.01811910E-03
 -0.14364305    
  4.76280376E-02
  0.39246181    
  0.11370167    
 -0.40313047    
 -5.01890481E-02
  6.76714876E-07
  9.79811773E-02
  0.20972133    
 -0.36832538    
  0.32975411    
 -0.10661042    
  0.37586427    
 -4.83602285E-02
 -0.35925210    
  0.14396113    
  5.57179889E-03
  6.97333962E-02
 -0.16893955    
 -0.30625868    
  0.13976268    
 -2.19796151E-02
  0.14458212    
 -8.00429434E-02
 -7.19740242E-02
  9.93722901E-02
  0.19017397    
  0.22426076    
 -0.12337827    
 -0.20686261    
  0.18128587    
  8.44173804E-02
 -0.18232146    
  2.81716324E-02
  7.33747811E-07
 -5.57063147E-03
 -0.34319833    
  0.30330688    
  9.42530930E-02
  8.12631100E-02
 -0.33940300    
  0.26341665    
  0.12361451    
 -0.44338363    
 -6.74412698E-02
  0.35512355    
 -2.19781753E-02
 -0.53899693    
  0.56639630    
 -0.15776172    
  6.13679960E-02
 -0.15415092    
  0.34830642    
 -0.21825439    
 -3.09627913E-02
  0.39068168    
 -0.40333906    
  0.15324084    
 -3.33361067E-02
  0.31691197    
 -0.53021586    
  0.29465005    
 -0.54796481    
  0.26720273    
  0.33153450    
 -0.40299356    
  0.21271834    
  6.93924353E-02
  0.64156002    
 -0.60858899    
 -0.17693058    
  1.85258017E-07
  0.16606158    
 -6.19921125E-02
  0.15082315    
 -5.65698110E-02
  0.36037213    
 -0.34984460    
 -0.16467777    
  7.14580938E-02
 -2.91565247E-02
  0.22668839    
 -0.30672944    
 -0.12260161    
  0.13534041    
  0.15234089    
  0.12739775    
 -0.38650781    
 -0.16833559    
  0.12516384    
  2.18188372E-02
  0.30727369    
  4.65207584E-02
 -6.25201836E-02
 -0.15684301    
  0.22440094    
 -3.06145642E-02
  0.18404679    
 -0.17888013    
 -0.14389506    
 -4.87908907E-02
  0.24783635    
 -0.11352334    
 -0.47328705    
  0.38179460    
 -6.00505713E-03
 -5.57413623E-02
 -0.20421536    
  0.17840789    
  3.21561880E-02
 -0.12812138    
  4.91331145E-02
  3.46710323E-07
  2.70293839E-02
  0.26236415    
  0.13417237    
 -0.20316492    
 -0.31365755    
 -7.54741114E-03
  1.50373587E-02
  0.15201703    
  0.15963067    
 -0.15323967    
 -0.15097173    
  0.19459090    
  0.19845119    
 -0.47803664    
  0.45271793    
 -0.15500648    
 -0.30580974    
  0.19845162    
 -0.19845128    
  0.66427958    
 -0.43951184    
 -0.28336236    
  0.53971487    
 -0.24987955    
  7.45679811E-02
 -0.39949489    
 -6.45389557E-02
  0.41494331    
  0.15145248    
  0.23496518    
 -0.18746385    
 -0.40804568    
  9.60140675E-02
 -6.20648620E-07
 -0.11163964    
  0.43392783    
 -0.19671027    
  3.05843502E-02
  5.84954694E-02
 -0.33420250    
  0.47198632    
 -0.41791856    
  8.63837898E-02
  0.19374955    
 -0.18005060    
 -0.11523543    
  0.35054955    
 -2.72501130E-02
 -0.25685555    
  0.12726124    
 -0.16363007    
  0.25951132    
 -0.25951186    
  7.83322752E-02
 -9.32575539E-02
  0.31365773    
 -0.24818018    
 -0.11954560    
 -4.46554935E-07
 -0.10889480    
 -1.78572666E-02
  0.11878430    
  0.72851449    
 -0.35282117    
 -9.80603993E-02
 -9.53094512E-02
 -7.61616305E-02
  0.25848371    
 -0.25848314    
   1.0792415    
  -1.1854006    
  9.89406556E-02
 -0.34228638    
  0.70330030    
 -0.20067136    
 -0.22006108    
  0.36890686    
 -0.11844891    
 -4.28206995E-02
  3.68149206E-02
  3.55061963E-02
  0.17551568    
  5.22691272E-02
  7.12257588E-07
 -0.50774312    
  9.53110307E-02
  0.17295358    
 -0.20854409    
  0.59019917    
 -0.18473437    
 -0.42744470    
  0.38299307    
 -0.33950725    
  8.81918296E-02
 -0.10969825    
  0.11617155    
 -3.94781157E-02
  1.33330179E-02
  0.43375826    
 -0.56823671    
  0.34294492    
 -0.10775357    
  0.15500568    
 -1.03092957E-02
 -0.38749310    
 -3.89157832E-02
  0.10535958    
  0.53062826    
 -5.61704561E-02
 -0.34719673    
  0.10724586    
  2.23467741E-02
 -6.85983226E-02
 -0.27786827    
  0.13157676    
 -4.91329543E-02
 -0.12228984    
  0.26298869    
 -9.84408930E-02
 -3.50922346E-02
  0.21741207    
  0.18327825    
 -0.51401979    
  0.89199811    
 -0.84511459    
  0.26060089    
 -0.39086565    
  0.32397151    
 -5.39888958E-07
  0.30173439    
  0.17062527    
 -0.21338776    
 -9.14348289E-02
 -0.15503757    
  0.31675911    
 -0.10989487    
 -0.14660375    
 -7.27599040E-02
  0.17284340    
 -0.48815674    
 -8.65737349E-03
  0.69748569    
 -0.10008422    
 -0.32505494    
 -6.14533313E-02
 -0.30186716    
  0.22884139    
  0.17344457    
  0.19602840    
 -0.39246097    
  0.37662891    
 -6.59586713E-02
 -1.14295306E-02
 -2.32570954E-02
 -4.82028276E-02
 -0.10398937    
  0.16388737    
  0.17551568    
 -2.97049023E-02
 -8.38181451E-02
 -0.38920540    
  0.30368152    
  0.33135703    
 -0.28483781    
  9.73732620E-02
 -9.73748341E-02
 -0.20763849    
  0.23011300    
 -0.34876940    
  0.34319907    
 -0.31218866    
  0.27229676    
  0.25967744    
 -0.11890397    
 -0.53467673    
  0.24362190    
  7.16913715E-02
  9.01502967E-02
 -0.26121601    
 -0.12715587    
  0.21974875    
  3.34481187E-02
  0.32322708    
  6.89926967E-02
 -0.26280800    
 -0.10343476    
 -0.27917203    
  0.62747884    
 -0.53835022    
  0.11692052    
  0.14125931    
 -3.03981397E-02
  0.23541377    
 -0.44781289    
  0.23074898    
 -0.20810623    
  0.24382344    
  8.40832815E-02
 -0.21511060    
  3.27899419E-02
 -0.28125173    
  0.31299916    
 -4.47356775E-02
 -6.75924197E-02
  0.28417870    
 -0.33436850    
  7.77785406E-02
  0.31783572    
 -9.95005481E-03
 -0.20456672    
 -8.98032039E-02
  2.64918171E-02
  4.47351523E-02
 -7.20849243E-07
  0.58081841    
 -0.80396128    
  0.42608476    
  4.00050431E-02
 -7.63724372E-02
 -0.21130891    
  0.82749480    
 -0.64299715    
  0.13692304    
 -0.33457878    
 -4.05468829E-02
  0.23820221    
 -0.30228022    
  0.19933386    
  0.20121856    
 -0.21334036    
 -0.24005398    
  0.20278172    
  0.27973843    
 -8.48396495E-02
 -9.84409153E-02
 -0.20322879    
  0.14403853    
 -0.29584584    
  5.57913780E-02
  0.34419444    
  0.76214045    
 -0.96893460    
 -0.18502821    
  0.50102198    
 -0.11470944    
  0.31895584    
 -0.43604854    
  0.17086984    
 -0.18967929    
 -0.27510357    
  2.46923361E-02
  0.28768122    
  6.07982744E-03
  0.34079149    
 -0.35914174    
  0.21570896    
 -0.15581091    
 -0.31917998    
  0.10615997    
  4.91331145E-02
 -5.63522689E-02
  0.67854851    
 -0.47000387    
 -0.23795922    
 -7.49073131E-03
  2.23064106E-02
  0.26349518    
 -0.11990329    
  0.20644443    
  8.91685858E-02
 -0.19856577    
 -0.56832427    
  0.18571647    
  0.30448845    
 -7.12268427E-02
   1.0410591    
 -0.97610170    
 -0.19370705    
  0.15524086    
  0.45020124    
 -0.16251917    
 -0.23052436    
  9.41879675E-02
 -0.26912796    
  9.79811773E-02
  7.07690641E-02
 -6.41250461E-02
  2.61454675E-02
 -8.05795714E-02
  0.20763871    
 -0.32629654    
  8.30672458E-02
  0.19073935    
 -1.81281660E-02
 -0.12313350    
  0.17655861    
 -4.73453663E-02
 -4.96990234E-02
 -2.58076862E-02
 -0.17840748    
  0.22937416    
  4.84943539E-02
  7.95879364E-02
 -9.14930701E-02
  0.58911633    
 -0.15415111    
 -0.54232353    
  0.21511149    
 -0.20186597    
  0.19105546    
 -0.39465502    
  0.24862210    
 -6.31004898E-03
 -0.15732098    
 -2.24730093E-02
  5.88396192E-02
  0.39107615    
 -0.25754571    
 -1.25796851E-02
  0.30338001    
 -0.57018560    
  0.34000763    
 -0.13185151    
 -0.14413387    
  0.28768161    
 -0.20585296    
  0.40546519    
 -0.53492349    
  0.16454850    
  0.56060040    
 -0.42534560    
 -0.27570635    
  0.33420137    
  0.22314383    
 -0.30603191    
 -5.06446436E-02
  0.30058578    
 -0.24994244    
  0.40546536    
 -0.14595380    
 -0.37037459    
  0.11701691    
 -1.85770858E-02
  0.33199811    
 -0.19768511    
 -3.33361067E-02
  3.87862101E-02
 -7.32725039E-02
  0.16164181    
 -0.21570928    
  8.28869268E-02
 -9.53109115E-02
 -3.82220820E-02
  0.26635268    
 -7.75581226E-02
 -0.16950017    
  0.10280865    
 -2.91565247E-02
  0.25917244    
 -0.29532108    
  5.95421903E-02
 -0.29347917    
  0.40804484    
 -0.40804568    
 -0.10622211    
  0.49343309    
 -0.36422232    
  0.34294492    
 -0.27698690    
  0.80063325    
 -0.97870904    
   1.0162127    
 -0.81016445    
  6.87325094E-03
  0.14629208    
  0.25459671    
 -0.43573532    
  0.20453247    
 -0.34110758    
  0.41892397    
 -7.78162405E-02
  0.20329550    
 -0.31963456    
 -0.28336236    
  0.30900392    
  0.11918927    
 -0.22595705    
  0.10676704    
 -0.25041103    
  0.10779726    
  0.17988469    
 -0.19459233    
  0.12516341    
  0.26787969    
 -0.32850432    
 -8.70115608E-02
 -0.13786906    
  0.66671443    
 -0.17520475    
  3.14152911E-02
 -0.23090640    
 -0.20863815    
  0.56531411    
 -0.29376194    
 -0.23233113    
 -2.33470313E-02
  0.43901664    
 -0.16521069    
  0.20012592    
  0.26912850    
 -0.51207554    
 -1.25796851E-02
 -8.58621523E-02
 -0.14045227    
  0.44183305    
 -0.13645141    
 -0.22900799    
  0.46262428    
 -0.30010533    
  0.10661053    
 -8.80328491E-02
 -0.13090466    
  0.13702103    
 -4.36199568E-02
  7.95523450E-02
 -6.68948442E-02
  0.72410911    
 -0.81628066    
 -0.13254631    
  0.32629615    
 -0.24322961    
  0.15415068    
  0.32576752    
 -8.90520588E-02
 -0.38364631    
 -0.13868351    
  0.32817253    
 -0.14723106    
 -6.40782118E-02
  0.54266614    
 -0.13231096    
  7.06178173E-02
 -0.35020229    
 -0.30722600    
  0.39370027    
  4.62512970E-02
  0.12216786    
 -0.24207091    
  6.47621334E-07
 -7.26388171E-02
 -0.14732517    
  0.23889115    
 -8.47404078E-02
 -6.31781593E-02
  0.39575645    
 -0.23541436    
 -6.19197777E-03
  0.63562298    
 -0.89674693    
  0.67688674    
 -0.63735580    
  0.52008444    
 -0.46724179    
  0.29135200    
 -0.18672732    
  0.45078039    
 -0.56278604    
  0.16362891    
 -0.24058968    
 -3.25233527E-02
  0.44065079    
 -7.73875043E-02
  0.17366330    
 -0.22677253    
  0.17216949    
 -0.30830160    
  4.74660508E-02
  0.10071326    
 -0.28171229    
 -0.22116134    
  0.50287259    
  7.49638006E-02
 -0.37267610    
  0.36150280    
 -0.43685067    
  0.41985393    
 -0.10219183    
  0.27973843    
 -0.50605279    
  0.23889115    
 -0.11232830    
  0.21893975    
  0.13142286    
 -0.45339352    
  0.89908892    
 -0.53854513    
 -7.86925852E-02
 -6.02591373E-02
 -0.22159193    
  0.27008632    
 -0.24709702    
  0.33213407    
  0.50864905    
 -0.55879909    
 -1.72919296E-02
  0.11000016    
  2.57084090E-02
 -0.21430013    
  6.68939948E-02
 -9.23732072E-02
 -3.27890441E-02
  4.56111394E-02
  9.12482068E-02
  0.26860574    
 -0.53329867    
  0.14763623    
 -0.18625049    
  0.17309220    
  0.27098799    
  0.36772522    
 -0.40371755    
 -0.11647525    
 -0.39959940    
  0.84353125    
 -0.24219143    
 -0.34032598    
  5.26445881E-02
 -5.94225973E-02
  2.68467870E-02
 -2.68463995E-02
  0.32277384    
 -0.22561033    
 -0.36909747    
  0.25823402    
  0.27028954    
 -0.29119757    
 -8.06299672E-02
  0.30658707    
 -0.19135012    
  4.65191789E-02
  6.89936131E-02
  0.26933363    
 -0.30637479    
  0.16220421    
  0.47267413    
 -0.57388377    
  5.18856049E-02
 -0.22595705    
  0.28061423    
 -0.44065160    
  0.39159569    
 -0.26013139    
  0.13534041    
  6.30856259E-03
  6.26891525E-03
  0.33199811    
  8.17662701E-02
 -0.67675370    
  0.19176255    
  0.22716206    
  4.70063798E-02
 -0.41830221    
  0.22778325    
 -0.30010486    
  0.18924122    
 -0.20604980    
  0.29821900    
 -9.90911126E-02
  2.06201188E-02
 -7.04508796E-02
  4.98321280E-02
  0.22868325    
  0.29456466    
 -0.27812544    
 -2.19781753E-02
 -0.14310001    
  6.39046915E-03
 -0.15097173    
  5.75707816E-02
 -1.40848458E-02
  0.21602616    
  0.38817319    
 -0.64030403    
  0.28030273    
 -0.31015512    
  0.12114507    
  0.13771695    
 -0.11122540    
 -5.37050180E-02
  0.24362290    
 -0.27159610    
 -8.12245980E-02
  0.51696098    
 -0.52468258    
  0.66564089    
 -0.28901157    
 -0.21256129    
 -0.38915238    
  0.19358553    
  0.26543692    
 -4.38933261E-02
 -0.10821448    
  0.28946596    
  0.11122490    
 -0.27974015    
  8.48989561E-02
  0.13570932    
 -0.27925679    
 -4.11008038E-02
 -0.14256385    
  2.39059124E-02
  0.45911819    
 -0.19131620    
  0.17627998    
 -0.50077552    
  8.00435916E-02
  0.33647239    
  8.42611492E-02
  0.16277106    
 -0.40118158    
  0.28286257    
 -0.22073005    
 -3.68147418E-02
 -9.84408930E-02
  0.43491280    
 -0.31789541    
  3.61485593E-02
 -8.00418854E-02
 -0.19782554    
  0.11778282    
  0.19497277    
  0.19180116    
 -0.46623719    
  0.29143521    
 -5.63348085E-03
 -0.13272448    
 -0.10178357    
  0.35166270    
 -0.41050309    
  3.71797681E-02
  0.42712668    
 -0.50292009    
  0.26175910    
 -0.20810623    
 -9.38192382E-02
 -5.04307747E-02
  0.37037286    
 -9.35258418E-02
  6.94276914E-02
  0.10962025    
 -9.14930701E-02
  0.15500568    
 -0.38265046    
  0.32458684    
  0.17869207    
 -0.18962070    
  6.89928234E-02
 -0.23604782    
 -5.33456355E-02
 -7.09511116E-02
  0.31845352    
  0.14878823    
 -0.11720707    
 -0.26547810    
 -0.14518179    
  0.43623757    
  2.98527069E-02
 -0.34830695    
  0.36290526    
  0.63854289    
 -0.98082846    
  8.54570033E-07
  9.09718499E-02
  0.32127380    
 -0.31508172    
 -0.23556592    
  0.54159760    
 -0.45915386    
  0.92059785    
 -0.87146491    
  0.17544781    
 -7.76508600E-02
  8.90789181E-02
 -7.06183761E-02
 -0.20951733    
  0.29703709    
 -3.98917645E-02
  1.72915719E-02
  0.11332903    
 -6.86279982E-02
 -0.36529869    
  0.17309220    
 -0.11200570    
  0.12516341    
  0.11705609    
 -0.22024009    
  0.31976959    
 -0.12903097    
 -0.19801213    
   1.0538290    
 -0.94992894    
 -3.34471054E-02
  8.54570033E-07
  0.27742472    
 -9.73748341E-02
  0.30178669    
  8.45575407E-02
 -0.30980474    
  0.29031011    
 -0.26433486    
 -0.16705330    
 -0.17147179    
  0.32821637    
 -0.15070148    
  0.20121856    
 -0.42285687    
  2.96325367E-02
  5.67519888E-02
  0.15906441    
  0.46262327    
 -0.57454127    
 -8.22389945E-02
  0.62287813    
  0.13926235    
 -0.49977565    
 -0.14776018    
  7.95523450E-02
 -0.20854409    
  0.40546486    
 -0.16223548    
 -0.12062715    
 -0.18232070    
  1.52672417E-02
 -9.53103900E-02
  9.53100100E-02
  0.44020826    
 -5.51527478E-02
 -0.34060374    
  0.29849312    
 -4.39623035E-02
  5.99640533E-02
  7.14593381E-02
 -7.67646506E-02
  0.39834720    
 -0.58493274    
  0.23841180    
 -3.59927826E-02
 -0.40808597    
  0.16644891    
  7.07690641E-02
  4.25586849E-02
  0.12305932    
 -4.85275127E-02
 -0.20806365    
  0.10331812    
  4.20479886E-02
 -0.27598605    
  2.29893159E-02
  0.65453225    
 -0.46216124    
  0.40546536    
 -0.14792033    
 -0.39824510    
 -0.15534993    
 -0.11568402    
  0.54604757    
 -8.55230689E-02
 -3.63683291E-02
  7.71896765E-02
 -0.19497290    
  0.29287696    
 -7.53039941E-02
 -0.11221270    
 -0.30448985    
  6.55968413E-02
  0.15415147    
  9.71631035E-02
 -3.77395228E-02
 -4.59090322E-02
  3.94789539E-02
 -4.62129638E-02
 -0.13739981    
  9.60140675E-02
  4.81198765E-02
  0.24832791    
  6.09329641E-02
 -9.28493217E-02
  2.13917159E-02
 -0.22446771    
  0.24021484    
  2.57084090E-02
  7.80887902E-02
 -0.51710474    
  0.35430938    
 -0.37821633    
  7.75577202E-02
  0.18975583    
  4.82017919E-02
  0.13205878    
 -0.31203166    
  0.10041938    
  0.18019550    
 -0.19949023    
  0.16705422    
  4.82675694E-02
 -4.27867472E-02
 -0.10353988    
 -0.24613304    
  0.29347995    
 -7.18872175E-02
  0.12808229    
 -0.33428901    
  0.55852491    
 -0.58169150    
  0.11778282    
 -4.98316176E-02
  0.23907353    
 -5.91896363E-02
  0.21825328    
 -0.13633567    
  0.19811331    
 -0.26190427    
  3.52985784E-02
 -0.42590448    
  0.43739825    
 -0.20194045    
  6.96846843E-03
  7.36119896E-02
  0.20359820    
 -0.34174994    
  0.82157260    
 -0.46935308    
 -0.12169722    
  7.91374892E-02
 -0.10294703    
 -7.50361010E-02
 -8.81928951E-02
  0.81643087    
 -0.85253561    
  0.98174828    
 -0.78241408    
 -1.21222045E-02
 -8.25870857E-02
  6.60086703E-03
 -0.24475653    
  0.26430178    
 -1.95444170E-02
  0.31365791    
 -0.36080518    
  0.11086190    
 -0.18232228    
 -6.89932406E-02
  0.28171113    
  0.12375378    
 -0.12975831    
 -4.93937060E-02
 -3.87144014E-02
  0.18560617    
 -0.15323967    
  0.19602840    
 -0.11647525    
  0.25782934    
 -0.21747753    
 -0.26349422    
 -7.38076260E-03
 -1.49256308E-02
  0.27443692    
  6.63224235E-02
 -0.13124298    
  0.28920475    
 -0.20168550    
 -0.11221270    
  0.11221241    
 -1.12357568E-02
 -7.62841329E-02
  6.07982744E-03
 -6.07986841E-03
  0.38493076    
 -0.18149164    
 -0.22813185    
 -0.13353229    
  0.13976200    
  4.25586849E-02
  0.20875458    
 -0.27647233    
 -0.15097173    
  0.21271834    
 -0.16216733    
  5.48089482E-02
  0.53062797    
 -0.13409165    
 -0.23102175    
 -0.19941683    
  4.71469164E-02
  0.18560617    
 -0.19885010    
 -3.39024104E-02
  0.28076088    
 -0.39768293    
 -4.76283617E-02
  0.34110796    
 -5.34259938E-02
  7.62836114E-02
  0.22652845    
 -0.31508172    
  0.10536122    
 -7.49637932E-02
 -3.65893915E-02
 -6.41250461E-02
  0.63169432    
 -0.27369514    
 -0.42651868    
 -0.11247841    
  0.25746873    
  0.31789637    
 -0.31178045    
  0.12049023    
 -0.11440960    
 -0.15718575    
 -8.89474526E-02
  0.19004445    
  0.37067881    
 -3.14638130E-02
 -0.30766734    
  0.26092911    
 -0.34512216    
  0.26547799    
 -6.41936883E-02
 -0.14864020    
  0.84178817    
 -0.75584608    
 -0.20854409    
  0.29310295    
 -0.34515873    
  0.35591111    
 -0.15593551    
 -5.78944758E-02
  0.40767050    
 -0.22094317    
 -0.21357325    
  0.19135179    
 -0.15790285    
  0.47328773    
 -0.18396187    
  3.39016244E-02
 -0.31015578    
 -0.20067115    
  0.51557690    
 -6.86543435E-02
 -0.11841771    
  6.63224235E-02
 -0.21382926    
  5.16238324E-02
 -0.17106491    
  0.26121464    
 -0.17544825    
  0.24750172    
  0.21562840    
 -0.53408188    
  0.52976292    
 -9.05589163E-02
  8.18640739E-02
 -0.38386512    
  0.49140731    
 -0.38220909    
  0.54138869    
 -5.85361458E-02
 -0.45452085    
 -0.39159539    
  0.31015572    
  0.67479783    
 -0.79031014    
 -0.17015181    
  5.49155883E-02
  0.24876580    
  0.37729457    
 -0.65707076    
  3.05602811E-07
  0.47393256    
 -0.31417304    
  0.63796109    
 -0.25283590    
 -0.15263040    
 -0.41616124    
  0.25489154    
  8.96122381E-02
 -0.14090529    
  0.13517396    
  5.58807068E-02
 -0.31709650    
  2.21418366E-02
  0.59747195    
 -0.45485881    
 -0.24231434    
  0.15645139    
 -8.63846540E-02
  0.34075925    
 -0.37129617    
  0.23393826    
  5.95421903E-02
 -0.51856345    
  0.38255036    
  5.78932874E-02
 -0.14070010    
  0.24167614    
 -7.02035055E-02
  8.14407319E-02
 -0.21065287    
  0.14125931    
 -0.29771304    
  0.58239669    
 -0.49002182    
  0.42967865    
  0.15072745    
 -0.23556677    
 -0.13353232    
  6.89936131E-02
 -0.17567752    
  0.48397875    
 -0.53841269    
  0.56260866    
 -0.43785724    
 -0.11778332    
  0.21757294    
 -0.22454028    
  0.16705415    
 -0.37630844    
  0.94350344    
 -0.92640954    
  5.76298460E-02
  0.30158499    
 -0.41139984    
  0.54419136    
 -1.04159927E-02
 -0.32501903    
  0.37605163    
  1.97052173E-02
 -0.34627709    
  0.23820221    
  9.33324918E-02
 -7.71593004E-02
  8.20977762E-02
 -3.00021861E-02
 -6.82677925E-02
 -0.16507891    
  0.22825898    
 -0.59598321    
  0.30147576    
  0.17544781    
 -0.18924220    
  4.74660508E-02
  0.10071326    
 -4.28206995E-02
 -0.16251826    
  0.26912948    
 -0.14483179    
 -0.26626870    
  0.37097862    
 -0.26646641    
  2.26419866E-02
  0.82247198    
 -0.76448524    
  7.46110454E-02
  0.26787969    
 -0.31471038    
  0.35393178    
 -0.10109677    
 -0.14884631    
  0.74134946    
 -0.79199392    
  0.11633973    
 -9.70451459E-02
  0.16950099    
 -0.37371618    
  0.32975411    
  1.11740753E-02
 -0.12405322    
  0.13510269    
  4.82675694E-02
 -7.04890788E-02
 -0.26912796    
 -0.27792671    
  0.34200394    
  0.66162121    
 -0.29124713    
 -0.58493418    
  0.20067158    
  6.96846843E-03
  0.32850432    
 -0.24207091    
 -0.23596509    
  3.17489319E-02
  0.28963304    
 -0.10471181    
  0.16154389    
 -0.14225058    
 -8.64327624E-02
  0.22868325    
  0.13422151    
 -0.48068833    
  0.33535600    
  2.21008826E-02
  0.14237267    
 -0.54783756    
  8.16297531E-03
 -3.65111248E-07
  0.26298869    
 -0.15519214    
  0.28950575    
 -9.74974036E-02
 -0.10135179    
  0.17675090    
 -0.21757273    
 -0.14953254    
  0.11419217    
  0.14069919    
  4.87892553E-02
  0.20391183    
 -0.22192989    
 -0.11551209    
  1.35144200E-02
 -4.81198467E-02
  0.37689146    
 -0.19105552    
 -2.36704703E-02
  0.26190305    
 -0.33004048    
  0.43078318    
 -0.12405176    
 -0.45131218    
  0.29873213    
  3.24346684E-02
 -6.59586713E-02
 -3.46858315E-02
 -0.26060137    
  0.28385720    
 -0.18232234    
  0.52859795    
 -0.36366832    
  3.44864987E-02
 -7.02035055E-02
  0.12516288    
 -8.36145803E-02
 -0.13685843    
 -0.16644788    
  0.50292045    
 -0.51082605    
  0.23262170    
  6.09945618E-02
 -0.20264435    
  0.24322958    
  1.13003431E-02
  0.31127822    
 -0.12242284    
 -0.49544090    
  7.35624731E-02
  0.39834771    
 -9.56908241E-03
 -0.18424572    
 -0.26294252    
  4.41245697E-02
 -1.44922212E-02
  0.56481624    
 -4.23791632E-02
 -0.28912535    
  3.40946056E-02
  0.34994838    
 -0.45592993    
  0.57108498    
 -0.47633913    
 -0.12629290    
  3.77396494E-02
 -0.22006108    
  0.66979969    
 -0.42534560    
 -0.14914231    
 -2.12030709E-02
  0.15210827    
  3.02128922E-02
 -8.05387050E-02
  0.11562938    
  0.22084157    
 -0.28614667    
 -4.38933261E-02
  0.26335040    
 -0.40793186    
  5.05517386E-02
  0.10041938    
  6.34830398E-03
  0.27973843    
 -0.12197763    
 -0.22314373    
 -0.33377281    
  7.27599785E-02
  0.10798898    
  6.84683993E-02
  0.13720198    
  0.17050065    
  8.79124105E-02
 -5.07730395E-02
 -0.27388838    
  6.82674767E-03
 -0.20294105    
  3.27890329E-02
 -6.66912422E-02
  0.21622284    
 -0.25131440    
  0.30538177    
  1.30712185E-02
  1.29042109E-02
 -7.31230825E-02
  0.14125931    
 -1.20475376E-02
 -0.19328995    
  0.28030273    
 -0.12405322    
 -8.52971673E-02
  0.11625897    
 -7.59857520E-02
 -1.99335422E-02
  0.35734624    
 -9.86019447E-02
 -0.29984471    
  0.70703596    
 -0.41238630    
 -0.11000136    
 -0.28768203    
  0.39246181    
 -9.89810526E-02
 -1.74934510E-02
  5.71591109E-02
  0.23199345    
 -0.33735436    
  0.13276027    
 -0.31508175    
  0.34699950    
 -0.46478191    
  0.34240702    
 -0.25470161    
  1.51518285E-02
  0.55638784    
 -0.57154030    
  5.92764318E-02
  0.29127294    
  1.76925980E-07
 -0.21511060    
 -6.18755855E-02
  8.81918296E-02
  0.32902244    
  1.39208296E-02
  0.24412011    
 -0.40908152    
 -0.44425181    
  0.35921410    
 -6.73046112E-02
 -0.17224598    
  9.32578743E-02
  0.12233960    
  6.04323950E-03
  0.14550681    
  0.14518282    
  0.26028335    
 -0.72848678    
  0.40785962    
 -0.38650781    
  0.16813597    
 -0.15415092    
  0.29804397    
 -5.29221669E-02
 -0.12118510    
 -6.98695034E-02
  0.53680152    
 -0.38453162    
 -0.26349422    
  0.28030273    
 -0.36464235    
  0.38117293    
  0.10372025    
 -8.74591544E-02
 -3.27890553E-02
  2.19791122E-02
 -1.09289037E-02
 -0.44183329    
  0.77908939    
 -0.28376892    
 -0.25354841    
  0.27416867    
 -0.23468940    
  0.11562938    
 -2.91565247E-02
 -0.15316582    
  0.14722931    
  0.15415101    
 -0.33647314    
  0.10821445    
  0.49532118    
 -0.56157041    
  0.20935093    
  0.47346953    
 -0.45694005    
  0.13762146    
 -6.89925328E-02
  0.18994553    
 -0.38046446    
  0.73248696    
 -0.87132317    
  0.15718636    
 -0.26966402    
  0.11247781    
  8.81918296E-02
  9.29460973E-02
 -0.30158424    
  0.18232231    
 -5.48088588E-02
 -9.60146412E-02
  0.44349292    
 -0.20343931    
 -3.09627913E-02
 -0.12726265    
 -0.10536092    
 -1.60011947E-02
  0.45271793    
 -0.48550805    
 -0.14310093    
  0.37288842    
  0.27602530    
 -0.40295571    
  0.29703709    
  0.15015264    
 -0.41028371    
  0.13534041    
 -0.33520794    
  0.31603748    
 -6.47335593E-03
 -0.14660354    
  0.39285466    
 -0.28599164    
  0.21227442    
  0.10863358    
 -0.21217376    
 -0.25391504    
  0.30702424    
  1.14280405E-02
 -0.13353227    
  6.47263136E-03
 -0.19923764    
  0.10457260    
  0.34955773    
 -0.46203589    
  0.18099740    
  1.31583316E-02
 -0.11778239    
 -9.23741236E-02
  1.59999523E-02
 -5.71579635E-02
  0.41937304    
 -0.27851540    
  0.34787634    
  0.18317994    
 -0.20929086    
  2.61102207E-02
 -0.31909838    
 -7.35627785E-02
  0.32880959    
 -8.60135853E-02
  0.17027400    
 -7.87803307E-02
  0.34347302    
 -0.27484462    
  0.20668252    
 -0.37280825    
  0.14550681    
 -0.16989973    
  0.39720082    
 -0.62498450    
  0.43349269    
 -6.21964410E-02
  0.68239474    
 -0.95065755    
 -0.20067123    
  0.73908466    
 -0.44501173    
  0.30504674    
 -0.28611910    
  8.38806555E-02
  5.58807068E-02
 -0.20429972    
 -0.19845128    
  0.82617056    
 -0.54460406    
  8.23998600E-02
 -0.24889536    
  0.37106392    
 -0.11093116    
 -0.31985047    
  0.52609336    
 -0.13613293    
 -0.42918089    
  0.28967932    
 -0.14818074    
 -4.98316176E-02
  0.20398213    
 -6.77175075E-02
  1.26578128E-02
  6.26891525E-03
 -0.27115321    
  0.39998579    
  0.12871191    
 -0.38395905    
 -3.61043550E-02
  0.31309196    
  0.16332453    
 -0.27708301    
 -0.22163872    
  0.37750813    
 -0.19268504    
 -5.78944758E-02
  0.62816668    
 -2.86754593E-02
 -0.71893179    
 -5.73145655E-07
  0.22612324    
 -9.35258418E-02
 -1.98018942E-02
  0.76701713    
 -0.81480682    
  0.22454163    
  9.07291919E-02
 -0.23468940    
 -0.20714360    
  0.42121270    
 -0.34483984    
  0.45332024    
 -0.26611036    
  0.10962025    
 -0.13431305    
  4.28192541E-02
 -9.41131189E-02
  6.98701516E-02
 -4.38933261E-02
  0.18125238    
 -0.16851448    
  0.15776157    
  6.28479421E-02
 -0.38536450    
  0.33326855    
 -0.11311554    
 -3.03981397E-02
 -9.03842524E-02
  3.97394672E-02
  1.92938279E-02
  0.32365102    
  0.27259204    
 -0.38979891    
 -0.25874326    
  0.10199993    
  0.33213404    
 -0.69314647    
 -0.24512219    
  0.36000279    
  0.40804484    
 -0.12036411    
 -0.31917998    
  0.84156686    
 -0.48809659    
 -8.19178894E-02
  9.86301079E-02
 -0.16805892    
  0.15134640    
 -8.19178894E-02
  6.49196282E-02
  9.79043022E-02
  0.48670295    
 -0.85904390    
  0.14008901    
 -0.39570978    
   1.2203428    
 -0.80521506    
 -0.16705428    
  0.44507390    
 -0.24647175    
  7.76500851E-02
 -7.76508600E-02
  5.43937832E-02
  6.82083815E-02
 -5.65126278E-02
  8.36139023E-02
 -0.24067520    
 -0.29908475    
  0.52900881    
  0.58778650    
 -0.70219624    
 -0.13613243    
  0.11159112    
 -8.41922611E-02
  0.11477647    
  6.97965100E-02
 -5.18847778E-02
 -0.14629173    
  0.27388799    
  0.10379717    
 -0.11426891    
  0.16462252    
 -0.15415144    
 -0.38229826    
  0.40291771    
 -5.77580184E-02
  0.69853765    
 -6.38220906E-02
 -0.77989882    
 -0.25489306    
  0.49292484    
 -0.42285687    
  0.15307614    
 -0.16822797    
  4.47843969E-02
  0.37833670    
 -5.65698110E-02
 -3.22603695E-02
 -0.38117164    
  9.16679353E-02
 -0.17504810    
  0.74812961    
 -0.41165701    
 -0.12557791    
  0.13792357    
 -0.32306623    
  0.33526161    
  0.19237213    
 -0.22941375    
  0.75117916    
 -0.78964478    
  0.17904873    
 -9.14930701E-02
  0.39139485    
 -0.42798394    
  6.02588803E-02
  0.15164158    
 -0.23705836    
 -0.18104871    
  0.33428940    
 -0.60431617    
  0.12221694    
  0.43166667    
 -0.10919841    
 -0.15950690    
  0.38265035    
 -5.26429005E-02
 -0.11440960    
 -3.70418578E-02
  0.40336651    
 -0.21999644    
 -0.46478191    
  0.24946003    
  0.11054139    
  2.86555551E-02
 -2.28573885E-02
 -6.56959638E-02
  0.24512218    
 -0.17366432    
 -0.10280879    
  0.16950099    
 -0.18879491    
  0.22573762    
 -0.16893955    
 -0.20340107    
  7.94639289E-02
 -0.23361419    
  0.54191649    
 -0.29450765    
 -5.63522689E-02
  0.37106392    
 -0.31471038    
  0.37298048    
 -0.28141320    
  0.16657376    
 -8.26925784E-02
  0.19280355    
  6.86766654E-02
 -0.37710971    
  0.38592070    
 -0.46650013    
  9.23844027E-07
  0.21893975    
 -0.35346901    
  0.20863800    
  0.13919739    
  7.08735362E-02
  2.59754304E-02
 -0.12550552    
 -0.23483893    
  0.86499757    
 -0.40701374    
 -7.23204091E-02
  9.98461246E-02
 -0.40772927    
 -3.46060805E-02
 -0.18514314    
  0.54743505    
 -0.17062598    
  8.89468491E-02
 -0.31646031    
  0.16761471    
 -3.13499048E-02
  9.70465466E-02
  0.41505316    
 -0.41505209    
 -4.13028859E-02
 -0.15616135    
  0.24817976    
  6.38506114E-02
 -0.31203166    
  0.14403853    
 -1.22707738E-02
  0.18540309    
 -0.32423982    
  0.66801149    
 -0.45771658    
 -0.38837132    
  0.11966445    
  0.50327867    
 -0.34377071    
 -8.00429434E-02
  0.14217545    
  2.38103364E-02
  5.15877455E-02
 -0.17010646    
  0.87159777    
 -0.63660371    
 -0.25506130    
  0.33066353    
 -0.18621288    
 -0.45953205    
  0.16205621    
  0.42367011    
  0.15709218    
 -0.11668176    
 -0.35950792    
  7.06657209E-03
 -6.54779896E-02
  0.22764394    
 -3.03981397E-02
  9.41879675E-02
 -0.21893801    
 -0.15882400    
  0.46897840    
 -0.24911888    
 -0.14868338    
 -3.10098231E-02
  0.44911796    
  0.34148437    
 -0.56588596    
  0.20921081    
 -0.14821593    
  2.91557312E-02
  0.13926236    
 -0.25489211    
  0.11562938    
  0.64306277    
 -0.79817140    
  7.12267682E-02
  0.14518285    
  2.66674422E-02
 -0.40283659    
  0.32059890    
  0.24686059    
  4.45414102E-03
  3.06366254E-02
 -0.20498982    
 -0.24453492    
  0.17893778    
 -0.28580067    
  0.83975023    
 -0.81744426    
  0.48097298    
  0.27969578    
 -0.57957256    
  0.37852049    
 -0.18400286    
 -0.51758307    
  0.11966445    
 -2.28138287E-02
  0.28575790    
 -0.22603723    
  0.21440955    
 -5.40678836E-02
 -9.03842524E-02
  0.13858591    
 -9.88467485E-02
  0.38358214    
 -0.37067813    
  0.35282221    
 -0.43983185    
  0.11232850    
 -0.14791942    
  0.47542450    
 -0.36572564    
 -0.11697097    
 -0.21950077    
 -9.13259760E-03
  0.79759020    
 -0.36497465    
 -0.14723106    
  0.18805230    
 -0.21602622    
  3.48471068E-02
 -4.19651382E-02
  0.14595325    
 -0.22778393    
   1.0262918    
 -0.57783580    
 -0.52077615    
  9.53100100E-02
  0.27625257    
 -0.16184314    
  0.20128427    
 -0.20128493    
  0.15608011    
 -0.16968462    
  0.31969869    
 -0.48302421    
  0.10697285    
 -9.89392251E-02
  0.47000387    
 -0.54472709    
  0.57912832    
 -0.19692062    
  8.99483413E-02
 -0.26290113    
  1.38883293E-02
  0.13525498    
 -4.93937060E-02
  0.12479115    
  0.18325277    
 -6.23697713E-02
  0.14277039    
 -0.59900796    
  0.24783538    
  2.40966417E-02
 -0.24116226    
  8.70111585E-02
  0.21197106    
  5.99640533E-02
 -0.29298729    
  4.16735075E-02
 -0.10008345    
  0.25714490    
 -5.37438132E-02
 -0.18109463    
  0.38566276    
 -7.25705624E-02
 -7.82526135E-02
 -8.49003494E-02
  0.15776157    
 -0.30770031    
  9.12921056E-02
 -0.16766483    
  0.37865403    
  1.08110560E-02
 -0.13199598    
  0.13735820    
 -1.61726382E-02
 -0.17151049    
  1.28213828E-02
 -8.64327624E-02
  6.06248491E-02
  0.20600338    
  0.50335056    
 -0.35529751    
 -0.19710882    
 -2.25997400E-02
 -0.16757384    
  0.24981104    
 -5.96378185E-02
  0.28907821    
 -0.44602543    
  0.28276846    
 -0.30256993    
  0.23111224    
 -0.13580079    
  8.14407319E-02
 -0.13113932    
 -0.33774692    
  0.16430283    
  0.25886136    
 -0.19290379    
 -0.11247841    
  0.28768113    
  0.38542464    
 -0.65735787    
  0.45623803    
 -0.12648334    
 -0.29898179    
  0.61025983    
 -0.67278063    
  8.49925652E-02
  0.29322180    
 -0.20128493    
  5.90342060E-02
 -5.90336993E-02
 -4.84525189E-02
  0.23862633    
  0.22426076    
  4.45414102E-03
 -0.21209352    
  0.25982496    
 -0.51507211    
 -0.16963592    
  0.73026514    
 -0.54654282    
  0.23011300    
 -8.09681267E-02
 -0.22918610    
 -0.10367793    
  0.19760942    
  0.14722931    
 -0.47957322    
  0.55961597    
  0.36433813    
 -0.70080912    
  0.29725158    
 -0.18117896    
  0.39167249    
 -0.55499768    
  0.25489154    
  0.18751645    
  9.86023322E-02
 -0.50147974    
  9.60140675E-02
  0.24266943    
 -0.14225058    
  0.13114040    
  0.14049001    
  0.22508301    
 -0.51600784    
  1.92938279E-02
 -8.64327624E-02
  0.19497277    
  0.44468603    
 -0.55322540    
  0.10854023    
  8.74882713E-02
 -0.26866642    
 -3.48469131E-02
  0.45841202    
 -0.54735935    
  0.30497363    
 -7.10352883E-02
 -0.14499043    
  0.23302445    
  6.52397797E-02
 -0.11712531    
  5.74874878E-02
 -5.74870557E-02
  0.30818081    
 -2.64327452E-02
 -0.33647299    
  0.18751645    
 -1.56669244E-02
 -8.79695788E-02
 -0.24639972    
 -0.10047082    
 -1.63940266E-02
  0.33410820    
 -0.22462463    
  0.20671400    
  8.09697583E-02
  0.82806659    
  -1.1847419    
 -1.60011947E-02
  0.71705264    
 -0.16205518    
  3.18934880E-02
 -0.24238573    
  5.55706955E-02
 -0.11440960    
  0.18232231    
 -0.15836827    
  0.65392685    
 -0.64216191    
 -0.25886181    
  0.55092031    
 -0.20261361    
 -0.18768333    
  0.10406894    
 -4.15482260E-02
 -8.20648223E-02
  0.30883804    
 -7.00285360E-02
  0.19263081    
 -0.39907464    
 -0.21996434    
  0.55734593    
 -0.36318943    
  5.09664603E-02
  0.15503694    
 -0.36124486    
  0.26060089    
  0.21606033    
 -0.24591188    
 -4.33513671E-02
  0.28926373    
 -0.33457878    
  0.12438346    
  0.19587490    
 -0.41028371    
  8.33823234E-02
  0.18232226    
  1.10500045E-02
 -0.19337061    
 -8.33809450E-02
  2.15060264E-02
  0.18113884    
  0.19311142    
 -0.24783692    
  0.34092641    
 -0.36624351    
  1.27381254E-02
  0.11355496    
 -4.62510213E-02
 -0.13268661    
  0.74579132    
 -0.52806723    
 -0.28768137    
  0.30385467    
 -0.17486213    
  4.97004315E-02
  0.20726089    
 -0.36444622    
 -7.35627785E-02
   1.0883816    
 -0.58368254    
 -0.15954067    
  0.11718258    
  0.12629353    
 -0.35788557    
  0.17725830    
 -0.32737729    
  0.87311876    
 -0.89447194    
 -0.13868351    
  0.87063581    
 -0.45694005    
 -0.29683059    
  0.12429687    
  0.59783655    
 -0.53492397    
 -0.17261204    
  7.66932517E-02
 -3.41332592E-02
  0.13005234    
 -2.46933363E-02
 -5.12931421E-02
 -9.66261253E-02
  0.56991452    
 -0.34387589    
  0.15001372    
 -0.22813185    
  0.12883306    
  0.18048880    
 -0.32190093    
  0.22567272    
  0.37815937    
 -0.65579069    
  0.30748439    
  2.42134966E-02
 -0.33169824    
  0.13102794    
 -0.21440914    
 -2.94144601E-02
  0.24382344    
 -0.11122540    
  0.34945890    
 -4.93746029E-07
 -7.65919834E-02
 -0.25987968    
  0.16606158    
 -0.14689201    
  9.64593962E-02
 -4.70665284E-02
  3.55061963E-02
 -0.22024009    
  8.33823234E-02
  3.27899419E-02
 -0.22314435    
  8.03295802E-03
  0.37018278    
 -0.20806365    
  8.54570033E-07
 -4.16728072E-02
 -6.59581795E-02
  0.34294492    
 -0.31309110    
  0.21130820    
  0.35667518    
 -0.44368717    
  0.16154389    
  9.48080495E-02
 -0.26286668    
  0.23741932    
  3.54472026E-02
  0.13911287    
 -0.36724463    
  0.22314382    
 -0.26136565    
  0.18340401    
 -2.18593217E-02
  6.41931966E-02
 -0.18751712    
  0.16126752    
 -0.27359647    
  0.28942963    
 -0.31063190    
  0.26784426    
 -0.26784462    
  0.13353069    
 -3.17485407E-02
 -0.28125173    
  0.35581914    
 -0.14818074    
  0.19497277    
 -3.48872207E-02
  4.62512970E-02
 -0.48480198    
  0.40851775    
 -5.00095747E-02
 -3.92199606E-02
  0.25205493    
  5.05161658E-02
 -9.28493217E-02
 -0.26452938    
  4.81198765E-02
  0.27925748    
  5.43346703E-02
  0.23841129    
 -0.56531304    
  0.19885135    
 -0.12189049    
  0.31508183    
 -0.47542298    
  0.29849312    
  0.21233290    
 -0.42079997    
 -0.33514833    
  0.21570802    
  0.22612324    
  4.08220701E-02
 -7.71903023E-02
  0.11641049    
 -0.12883356    
 -0.23889232    
  0.28768113    
  0.12305932    
 -0.49343374    
  0.37037286    
 -0.14035697    
 -0.24740757    
  0.47328821    
  0.12323242    
  0.30207038    
 -0.43078274    
  0.10426161    
 -0.15497531    
 -0.26294252    
  0.17224500    
 -0.20278263    
  0.37662891    
 -4.90557477E-02
 -0.14396052    
 -6.66921660E-02
  0.10467064    
  1.47653356E-08
 -0.24512289    
  0.21996453    
  6.17472455E-02
 -3.65893915E-02
 -0.15414999    
  0.28223297    
 -9.74974036E-02
  3.55061963E-02
  0.29492334    
 -0.30661955    
  0.12689178    
 -0.10939785    
  3.40946056E-02
  2.75501776E-02
  0.22748205    
 -4.87898849E-02
 -0.29376194    
  2.40966417E-02
  2.93283891E-02
 -2.93285493E-02
  8.00428838E-02
 -0.38372591    
  0.51725692    
 -0.36080518    
 -2.79740095E-02
  0.32935509    
 -0.38776556    
  0.30260846    
 -0.29511759    
  0.43969861    
 -0.22554936    
 -0.15616135    
  0.14403853    
  0.49484459    
  0.11571562    
 -0.52864265    
 -0.11287988    
 -0.11307770    
  0.10041938    
  0.17486255    
 -0.10120987    
  0.14821625    
 -0.17216842    
 -0.11551209    
  0.25659075    
 -0.12306098    
  0.22789483    
 -0.23386507    
 -0.29771304    
  0.36150280    
 -0.21197046    
  0.29287696    
 -5.32035455E-02
 -9.14930701E-02
  0.43496537    
 -0.67015785    
  0.13447744    
  0.47578192    
  0.18711123    
 -0.75291824    
  9.00256187E-02
 -0.17309235    
  0.19923814    
  0.28445071    
 -0.22192989    
  0.23638801    
  0.14660376    
 -0.58366364    
  3.63667868E-02
  0.21164997    
  3.40946056E-02
  2.21008826E-02
  5.32041155E-02
 -0.20644374    
  3.75048444E-02
  7.10358769E-02
 -0.32850447    
  9.81917679E-02
  0.18351917    
 -0.24279667    
  0.38749298    
 -0.41850278    
  5.36521152E-02
  0.17106381    
  7.27590919E-02
  5.68329953E-02
  0.11962266    
 -5.02627455E-02
 -1.03634950E-02
 -0.25354841    
  0.20554036    
  8.88314843E-02
 -0.13926291    
 -0.10280879    
  0.38617200    
 -0.17972746    
 -0.38749310    
  0.40291771    
 -0.27416769    
  0.74862641    
 -0.87737548    
  0.33973870    
 -0.21098879    
  0.26391095    
 -2.08348390E-02
 -0.27029112    
  2.72132158E-02
  0.28432149    
 -0.30465999    
  0.11014401    
 -1.85770858E-02
  0.30010533    
 -0.14417005    
  2.63860319E-02
 -0.26028326    
 -2.04793420E-02
  0.21065247    
 -0.16350512    
 -6.60117483E-03
  0.17567779    
 -0.10536121    
  0.11641049    
 -6.82084858E-02
  9.53098983E-02
 -0.12516235    
 -0.33526155    
  0.53758359    
  4.35911268E-02
 -0.27045372    
 -6.23129308E-03
  0.44628739    
 -0.57270116    
  0.97013360    
 -0.99163944    
  0.13534041    
  0.15234089    
 -9.69427004E-02
 -7.23674702E-07
 -1.81281660E-02
 -5.00095747E-02
 -0.17465888    
  6.64442480E-02
  0.27329355    
  0.31449339    
 -0.19671056    
 -0.16223548    
 -5.69794793E-03
  0.23789224    
 -0.20971978    
 -0.11778377    
 -9.84408930E-02
 -0.11692131    
 -8.91284496E-02
  0.31691101    
  5.40668890E-02
  0.11583110    
 -0.18232229    
  0.13431287    
  0.29584557    
 -0.51489818    
 -0.17015181    
  0.21015660    
  0.18991871    
 -0.24362293    
  0.17076027    
  0.12550500    
  2.03055572E-02
 -0.33747834    
  0.39603171    
  0.18940516    
 -0.16598442    
 -3.29449214E-02
 -0.11658747    
  0.25489253    
 -0.21278162    
 -0.28425112    
  0.69997346    
 -0.60217535    
  0.13895227    
 -0.27159610    
  0.11383422    
  9.06972960E-02
 -0.18347856    
 -8.70115608E-02
  0.10763150    
  0.15123071    
  0.37176487    
 -0.46357188    
  1.90476347E-02
 -9.90911126E-02
  0.36772513    
 -0.34032598    
  7.79608265E-02
  0.11778378    
 -8.09681267E-02
  0.15070243    
 -0.39515492    
  0.43577087    
 -0.22190054    
  0.10598184    
 -0.13752894    
  0.18125238    
 -0.18768333    
  0.10986728    
 -5.95409535E-02
  0.23412563    
 -4.97611649E-02
 -0.17216842    
 -1.83498412E-02
 -3.77395228E-02
 -0.22957526    
 -9.28943977E-02
  0.47110873    
  0.10480828    
 -0.25344810    
  8.59421641E-02
  0.15246932    
 -0.21309392    
 -3.82220820E-02
  0.17798333    
 -7.32725039E-02
 -0.20718983    
  5.59595153E-02
  0.16862191    
 -6.53045923E-02
  8.23998600E-02
  3.87862101E-02
 -7.91376010E-02
 -0.40841135    
  0.82557136    
 -0.29546496    
 -0.11000136    
 -0.20585296    
  7.56369308E-02
 -4.05468829E-02
  0.36080468    
 -0.38877836    
  0.10748657    
  7.36529157E-02
  0.17836952    
 -0.44073236    
  0.13641249    
  0.32877225    
 -0.37689233    
  0.10676704    
  8.48989561E-02
 -1.75957419E-02
  0.34656525    
 -0.57118946    
  0.37792906    
 -0.25932309    
  1.95447598E-02
  0.41189593    
 -0.52084738    
  0.30727369    
 -0.34390777    
  0.50933206    
 -0.32576737    
 -0.10467146    
  0.33153450    
 -0.41042840    
  6.50056824E-02
  9.34018791E-02
  0.22186916    
 -4.70062941E-02
 -0.24750160    
 -0.20448269    
  0.32682276    
  1.20475730E-02
  0.14469646    
 -0.19378658    
 -0.12014443    
 -2.87782308E-02
  0.31112745    
  0.20697095    
 -0.27902484    
 -0.21741374    
 -0.17946903    
  8.51002615E-03
  0.50743032    
 -7.96181411E-02
  0.13422151    
 -0.13976119    
 -0.21622394    
  0.32158387    
 -8.88307095E-02
 -0.13431305    
  0.26236463    
 -0.38877836    
  0.31393036    
 -6.97326288E-02
 -0.14953159    
 -5.98180816E-02
  0.20377956    
 -0.17674975    
  0.57661319    
 -0.41676533    
 -0.13353227    
 -0.20863815    
  0.22793274    
  0.14225070    
 -8.05039927E-02
 -0.22764470    
  0.68180460    
 -0.53520232    
  0.40546516    
 -0.50794399    
  0.17147236    
 -0.12233849    
  0.41002119    
 -0.31222317    
  0.10598184    
  0.13562436    
 -0.25410637    
 -0.10605866    
  0.34046075    
 -0.34045944    
 -5.01890481E-02
  3.61048803E-02
  0.27698693    
  0.18142527    
 -0.30730614    
 -4.36199568E-02
 -0.17344411    
  0.22314435    
 -0.15718575    
  8.16782340E-02
  9.35251340E-02
 -0.36179063    
  0.34377232    
 -0.10199852    
  6.51157336E-07
  0.10804241    
  5.27982190E-02
 -0.13434783    
  0.24256153    
 -0.32423982    
  0.18703827    
  0.13205878    
 -0.21800128    
 -1.29042696E-02
 -7.41071254E-02
  0.45769021    
 -0.50055331    
  0.17988469    
 -0.22466931    
   1.0806397    
 -0.56676620    
 -0.28920612    
  0.21825328    
 -0.24294692    
  0.19782567    
  0.19506066    
 -4.31098081E-02
 -0.40767068    
  0.33930731    
 -0.43660462    
  0.12344434    
 -0.24763471    
  0.24116118    
  0.24116234    
 -8.51570815E-02
  0.15890194    
 -5.85530251E-02
 -0.56591767    
  0.25621921    
 -1.37935989E-02
  0.27721000    
  7.10956678E-02
  0.13291806    
 -0.11831987    
 -0.25131440    
  0.13895227    
  0.44607052    
 -0.45149076    
 -0.25209025    
  7.41071403E-02
 -0.13911338    
 -0.11034832    
  0.26236513    
 -5.94225973E-02
  0.13946618    
 -0.15316582    
 -6.40782118E-02
  0.41035530    
 -0.29257187    
  0.24767704    
  0.30161509    
 -0.28141224    
 -0.34249091    
  0.70016515    
 -0.37278798    
 -0.15330502    
  5.89942979E-03
 -7.32043535E-02
  0.28926373    
 -4.85527962E-02
 -0.20343931    
 -5.00095747E-02
  1.90476347E-02
 -0.27311379    
  0.33410820    
  7.95879364E-02
 -0.17253441    
  2.56414842E-02
  0.15776157    
 -0.40817180    
  3.20030376E-02
  0.13254578    
  0.12921250    
  0.17216949    
 -0.13062064    
 -5.83121506E-03
 -0.30538204    
 -4.87904251E-02
  0.28768137    
 -1.89273413E-02
 -7.95129016E-02
  0.26501381    
 -0.17284341    
  2.48464905E-02
  0.30892801    
 -0.35282052    
 -0.34032544    
  3.54026519E-02
  0.20382762    
  0.22739014    
 -0.36396572    
  0.28156626    
  3.61485593E-02
 -0.20264435    
 -0.13146333    
  0.65094644    
 -0.50509590    
  0.18825634    
  0.10120964    
 -0.23389648    
  7.79608265E-02
 -0.16251826    
  0.42006370    
 -0.25754571    
 -0.21536136    
  3.05366945E-02
  0.42777058    
 -0.16482764    
  0.87979490    
  -1.0563533    
  0.15906441    
  0.15750663    
  4.90286872E-02
 -0.25473863    
  9.97898504E-02
 -0.45999864    
  0.35401660    
  0.34794140    
 -0.10146984    
 -0.32392919    
  7.74580762E-02
  0.21691324    
 -0.13926291    
 -7.92966546E-07
 -0.21741374    
 -0.12136167    
 -0.26640400    
  0.67723149    
 -3.81510146E-02
  0.42017153    
 -0.60918117    
  2.64918171E-02
  0.14004536    
 -5.69794793E-03
 -0.26694670    
  0.31164685    
 -0.27501243    
 -0.16378994    
  0.16378905    
  0.15927677    
  4.79130857E-02
  0.10535976    
 -6.52397051E-02
 -0.18457140    
 -0.33377281    
  0.33377302    
  0.25506195    
 -0.25506130    
  0.22314440    
 -7.86925852E-02
 -7.90694132E-02
 -0.19505978    
  0.56618774    
 -0.37747550    
 -0.14359029    
  0.36546013    
  0.37787756    
 -0.54400301    
 -1.21222045E-02
  4.17968370E-02
 -0.44118336    
  0.45857409    
 -6.53045923E-02
  1.21960770E-02
  0.18735962    
 -0.35166329    
 -9.74549577E-02
  0.48853141    
 -0.31543946    
  0.77573347    
 -0.70541793    
  0.20570873    
 -0.23071070    
  0.27012348    
 -0.24512313    
  0.12733959    
  0.34574625    
 -0.31893408    
 -0.11184831    
 -4.84943390E-02
 -3.15475315E-02
  0.78787410    
 -0.97019517    
  0.18871199    
 -0.30265552    
  0.46134576    
 -0.28768137    
  0.17261191    
  0.26142612    
 -0.41965067    
  0.30010515    
  0.13353209    
 -0.30637479    
 -0.19370705    
  7.35624731E-02
 -4.34857942E-02
  0.68571216    
 -0.22501191    
 -0.14022918    
 -5.38999029E-03
  4.75014113E-02
 -0.19268504    
 -0.26298976    
  0.28156626    
 -8.31141323E-02
  7.69603178E-02
 -0.13176991    
 -3.58454250E-02
  0.11697080    
 -0.15415092    
  2.98536438E-02
  0.29683182    
  0.54941517    
 -0.70904493    
  0.19716729    
  0.12825510    
 -0.29387403    
 -0.24512289    
  0.21996453    
 -1.28205502E-02
  0.21406955    
 -8.70120823E-02
 -0.32629654    
  0.19923814    
 -0.17588979    
  0.14310156    
  0.36926150    
 -0.24409916    
  0.11122482    
 -0.22974470    
  0.18121673    
 -0.27124268    
  2.85727531E-02
  0.35244116    
 -0.16660441    
  4.01208065E-02
  8.09067413E-02
 -0.32104871    
  6.89936355E-02
  0.37843585    
 -0.23001726    
 -0.18924220    
  0.26129508    
 -0.21382926    
 -0.17309235    
  0.42881233    
  0.22825901    
 -0.29177153    
  0.10372025    
  4.91373893E-03
 -0.36936027    
 -0.12044541    
  1.58737116E-02
  0.27380592    
 -5.53996637E-02
 -3.87144014E-02
  0.33741203    
 -0.18514216    
 -0.30095264    
 -2.31668055E-02
  0.43623757    
 -0.36101261    
  0.39086601    
 -0.20613128    
  9.74988416E-02
 -0.34195083    
  0.51236236    
 -9.25876386E-03
 -0.22314399    
  0.10477975    
  2.07260568E-02
 -0.31015405    
  0.37948892    
 -0.13832742    
 -0.18012598    
  0.45258346    
 -0.68067318    
  0.45123276    
 -0.18442991    
 -0.34409618    
  0.61421967    
 -8.56954977E-02
 -0.24981192    
  0.65527713    
 -0.49919680    
 -0.38260767    
  0.17095686    
 -5.88406846E-02
 -1.77769820E-07
 -7.06178546E-02
  0.97164118    
 -0.85657078    
  0.10318442    
  1.29873361E-02
 -0.22314435    
  0.19699781    
  5.78932874E-02
  0.16126752    
 -0.33116788    
  0.15731940    
 -0.16475582    
  0.72978151    
 -0.82360047    
  0.88633871    
 -0.74871790    
  9.53093246E-02
  1.29042109E-02
 -0.20566855    
  3.10099795E-02
  0.65025598    
 -0.14095744    
 -0.17500837    
 -5.47927944E-03
 -0.33647135    
 -2.33470313E-02
  0.15302499    
  0.27064499    
 -0.41582766    
  0.32411981    
 -0.41397640    
  0.31299916    
  0.41376424    
 -0.12764516    
  1.39869386E-02
 -0.39854550    
  1.36996517E-02
  0.16285981    
 -5.34259938E-02
 -1.84620284E-02
 -6.41250461E-02
  0.12438346    
 -0.28185108    
  0.36054423    
 -0.33000675    
  0.15307614    
  6.25211671E-02
 -0.23841019    
  0.34195220    
 -6.19921125E-02
 -9.12480056E-02
  0.18019550    
 -0.35364026    
  2.98536438E-02
 -4.51195613E-02
  0.30861557    
  7.61244670E-02
 -2.11650413E-02
 -0.24067520    
 -4.87910323E-02
  0.25131518    
 -0.32542154    
  2.28146203E-02
  0.12028691    
 -0.16644788    
  0.47882301    
 -0.25410637    
 -0.14164978    
  0.14791937    
  1.24218408E-02
  0.32850385    
 -0.22871415    
  0.14049001    
 -0.25270307    
 -6.45377710E-02
  0.75768542    
 -0.69941735    
 -5.39888958E-07
  0.51459259    
 -0.40734628    
  6.02915660E-02
  8.16777423E-02
 -0.13633567    
 -0.11918939    
  6.13679960E-02
  0.15415101    
 -5.23678511E-02
  0.22529143    
  0.19793570    
 -0.63169491    
  0.20846702    
 -3.27890553E-02
 -0.20934986    
  0.35872686    
 -0.37948877    
  0.13090608    
  1.21960770E-02
 -0.10873337    
  0.21772371    
 -3.87857296E-02
  0.13211851    
 -0.29098833    
  9.47089270E-02
  0.11912055    
 -0.25437570    
  0.36080468    
 -3.92204747E-02
 -0.35667586    
 -4.38031480E-02
  0.77891386    
 -0.65947449    
 -7.56382868E-02
  0.49207979    
 -0.16072251    
 -0.26905259    
  9.59193036E-02
 -5.00095747E-02
  1.90476347E-02
  0.34719604    
 -0.44628730    
 -0.15762924    
  0.53492320    
 -0.55961603    
  0.12516384    
  0.38065025    
 -0.23705836    
 -2.58076862E-02
  1.29873361E-02
  0.15507144    
 -0.26402336    
  0.18948917    
  5.21860532E-02
 -0.30861446    
  0.10227858    
  0.23419358    
 -2.22223122E-02
  9.12159607E-02
 -5.80635853E-02
 -0.24512270    
 -8.70115608E-02
  0.14107877    
  3.23659591E-02
  0.38617200    
 -6.25208914E-02
 -0.23823406    
 -0.21440914    
  0.21440955    
  0.10008403    
 -0.12975831    
  9.20190290E-02
 -0.17356852    
  0.20067044    
 -0.16220497    
  0.80602688    
 -0.87098372    
  0.20554036    
 -0.26072639    
  7.06657209E-03
  2.77799126E-02
  0.37298048    
  0.16487491    
 -0.30110428    
  0.25191483    
 -0.25733471    
  3.20875309E-02
 -0.38721159    
  0.38193515    
 -0.13580079    
 -0.20810623    
  0.32251683    
 -9.04571116E-02
 -0.21724319    
  0.44863769    
 -0.35065615    
  0.10735773    
 -0.34730983    
  0.20604827    
  0.30138123    
 -0.17824905    
  0.54558009    
 -0.28415433    
 -3.82820442E-02
 -5.51527478E-02
 -0.27064601    
  9.65384021E-02
  0.17410709    
 -9.17081013E-02
 -0.17220278    
  0.34316128    
 -0.12675086    
  8.01332419E-07
 -0.30770031    
  0.60077351    
 -0.32604250    
 -0.12479167    
  4.33511809E-02
  0.25534704    
 -0.35065615    
  0.19885135    
 -9.74974036E-02
  0.15070243    
 -0.20644374    
  0.96234769    
 -0.93099755    
 -0.12475086    
  0.21893975    
 -0.11918939    
  0.21040440    
 -0.31717309    
  0.25365958    
 -0.15323967    
  3.75048444E-02
  3.61485593E-02
 -2.39524841E-02
 -5.60886413E-02
  0.36179057    
 -0.15937185    
  0.15937313    
 -0.20215940    
 -0.33428901    
  0.49544129    
 -0.24073929    
  0.19797707    
 -0.24028049    
 -0.35139728    
  5.95919155E-02
  8.70111808E-02
  0.19860250    
  0.10037996    
  0.10648429    
  0.14107879    
 -0.37948880    
 -0.14458190    
  0.31508192    
 -0.30037418    
  0.10389974    
 -0.10389885    
  2.87788119E-02
  0.20453247    
 -0.39111826    
  0.31923047    
 -7.74574131E-02
  0.17220372    
 -1.70952883E-02
  0.10363500    
 -0.35741612    
  0.18847594    
  0.22436954    
 -0.28768188    
 -0.17062549    
  0.15082364    
  6.64400589E-03
  5.78932874E-02
  6.64894506E-02
  4.57226895E-02
 -3.98917645E-02
  9.95288193E-02
  0.33270571    
 -0.34862149    
  0.23695160    
 -0.23695174    
 -0.23389648    
  9.03833881E-02
  0.22561000    
 -0.14272268    
 -0.20763849    
  5.44347465E-02
 -0.13447808    
  0.12783414    
 -0.24846196    
  0.31299916    
 -7.12268427E-02
  0.25874394    
 -3.69433984E-02
 -0.36593419    
  0.15082364    
  0.20972133    
  0.20898995    
 -0.47351918    
  0.37689146    
  0.34403491    
 -0.70694077    
  6.71384484E-02
  5.67980260E-02
  0.84378576    
 -0.91365552    
  0.22839372    
 -0.17086902    
  3.65886837E-02
  4.10606787E-02
 -0.44952473    
 -0.18774188    
  0.29039547    
  0.47608340    
 -0.30465999    
  0.28939283    
 -0.11394508    
 -0.16184314    
  0.12078080    
  0.38326478    
 -0.42608511    
 -0.17733455    
  8.57671723E-02
  0.26866758    
 -2.11650413E-02
  2.11656187E-02
  4.10316885E-02
 -4.62815240E-02
 -0.19716719    
  0.22825898    
 -0.20921104    
  6.26891525E-03
  9.53094885E-02
  0.88863873    
 -0.87173694    
 -0.19017367    
 -1.40195638E-07
 -1.36052584E-02
  7.26398155E-02
  0.16411082    
 -0.32251659    
  8.57671723E-02
  0.26341665    
  1.04705943E-02
 -2.10540574E-02
 -2.15060040E-02
 -2.75495406E-02
 -9.97901410E-02
  0.12733959    
  0.10807439    
 -0.38136849    
 -0.12136167    
  0.21667020    
 -0.20067115    
  0.35667565    
 -0.11155246    
 -0.28561401    
 -5.08577004E-02
  0.34266353    
 -6.19197777E-03
  0.17609026    
 -0.31585386    
  0.34662539    
 -0.13497464    
  8.31497088E-02
  0.17072995    
 -0.57885730    
  0.25928190    
  0.14351200    
  8.20977762E-02
 -0.27625424    
  0.34754279    
  0.17233317    
 -0.73654729    
  0.19699781    
  0.10668326    
  0.42511180    
 -0.27096114    
 -0.37284055    
 -6.89932406E-02
  0.46702340    
 -0.46702346    
  8.36997330E-02
 -9.16664377E-02
  0.56531411    
 -0.32472393    
 -3.84660400E-02
  0.15694828    
 -0.44245294    
  0.36101413    
 -0.16430397    
  0.19415577    
 -0.19415696    
  1.41840661E-02
  0.14403853    
 -0.10943302    
  9.71631035E-02
  0.19051860    
 -0.24767654    
  6.33127317E-02
  0.33120012    
 -0.27165765    
 -0.11633988    
  0.18340401    
 -0.12049022    
 -0.17261204    
  0.37106392    
  0.12221742    
 -0.48606128    
 -0.15534993    
  0.45731783    
 -0.12445324    
  0.82290643    
  -1.1391039    
  0.29180512    
  0.22067188    
 -0.46408021    
  9.02865604E-02
  8.94067809E-02
 -9.66261253E-02
 -0.15656976    
  0.15656973    
  0.19670935    
 -3.63683291E-02
 -4.41711023E-02
 -5.98180816E-02
  0.74324071    
 -0.37498891    
 -3.37384194E-02
 -0.25552589    
 -0.22631359    
  0.27570680    
  0.14550681    
 -9.27093327E-02
 -0.44628707    
  0.32492638    
  0.17151088    
 -0.15234163    
 -0.12812138    
  0.11538296    
  0.26335040    
 -9.28493217E-02
 -0.22992244    
  0.24600877    
  2.62482837E-02
 -0.40287778    
  0.11000066    
  2.06201188E-02
  8.47405419E-02
 -2.53169592E-02
  1.27381254E-02
 -0.10676860    
  2.09058281E-02
 -0.14045227    
  0.20066980    
  7.50360936E-02
  0.21102233    
 -0.23541436    
 -0.11086345    
  0.25437462    
  5.33271814E-03
 -0.38441151    
  0.16524909    
 -0.11944055    
 -0.16164073    
  0.49490991    
 -0.15593551    
  0.23309445    
  5.30248731E-02
 -0.50147974    
  5.28431349E-02
  2.18188372E-02
  4.91331145E-02
  0.26341665    
  0.30593511    
 -0.62570518    
  0.26013252    
  2.21008826E-02
 -0.36529869    
  0.87612468    
 -0.84511459    
  0.41810784    
 -8.92979577E-02
 -0.14141253    
 -0.32639599    
  0.51082480    
  0.29423925    
 -0.64342427    
 -9.38192382E-02
  0.12323332    
  0.29849312    
 -0.13199598    
 -3.11560500E-02
  0.20009518    
 -0.15674396    
 -0.11551209    
  8.54570033E-07
  5.94242997E-02
 -5.26438802E-02
  5.26445881E-02
  0.24344911    
 -0.17531176    
 -0.38179469    
  0.45118776    
  8.04714710E-02
 -0.14389506    
 -3.02133132E-02
  4.20479886E-02
  0.16750686    
 -0.28602561    
  0.16450454    
  0.30301368    
 -0.25905016    
 -6.66921735E-02
 -0.25378117    
 -8.49939883E-02
  0.31551662    
 -1.18354121E-02
 -9.35258418E-02
   1.0854542    
 -0.86361796    
 -7.61233866E-02
 -0.19254275    
  0.13438641    
 -0.26596332    
  0.32975411    
 -0.15790285    
 -0.20359977    
  0.15645139    
  9.21698809E-02
 -6.49572015E-02
  0.18901128    
 -0.19574474    
  2.66684089E-02
  0.65287322    
 -0.84843934    
 -0.20334168    
  0.43127364    
 -1.28205502E-02
  0.22957438    
  7.88592547E-02
 -0.32797745    
 -0.34174904    
  6.28015921E-02
  0.31131434    
 -0.12899144    
  0.54501694    
 -0.31897831    
  0.17942694    
 -0.34228539    
  0.10943308    
 -0.28768238    
  0.32361376    
 -0.32361445    
  0.29376185    
  0.72593671    
 -0.20067054    
 -0.48371777    
  0.17062524    
 -0.20012695    
 -2.42431257E-02
  0.54815722    
 -0.70026559    
  0.17635067    
  4.67922613E-02
  0.14348230    
 -0.15497531    
  4.52049114E-02
 -0.16154532    
 -0.14660354    
  0.29143521    
 -0.17114748    
 -6.68836106E-03
  6.68972265E-03
 -4.08222713E-02
  0.16598488    
 -0.19415696    
  0.41965014    
 -0.33741152    
  0.40984169    
 -0.56618667    
  0.21386991    
 -0.12557791    
  0.11934600    
  0.16126752    
 -0.26662892    
 -7.19740242E-02
  0.32790700    
 -5.38999029E-03
  0.15492329    
 -9.30333417E-03
 -0.41721624    
  0.57669336    
 -0.38378963    
 -0.13771656    
 -0.19176227    
  0.11506998    
  0.15415068    
 -0.17613028    
  5.05517386E-02
  2.09058281E-02
  0.24901307    
 -0.16950017    
 -0.16589673    
  0.42777058    
 -2.98522078E-02
 -0.23841016    
 -0.26236448    
  0.52571470    
 -4.02064994E-02
 -0.42096910    
  5.32438643E-02
  0.28211150    
 -0.37520173    
  0.12228929    
  0.35883123    
 -0.12851878    
  2.81716324E-02
  4.34844680E-02
 -0.11844891    
 -4.28206995E-02
  0.30932164    
 -0.11663779    
 -0.48873416    
  0.57273531    
 -0.28926399    
  3.11555937E-02
 -0.34015989    
  0.20223625    
  0.73114812    
 -0.14964123    
 -0.72515029    
  0.48112071    
 -6.21964410E-02
  5.33271814E-03
 -0.38441151    
 -0.15155007    
  0.34937647    
  0.20763864    
  3.07724196E-02
 -5.18256836E-02
 -0.23249499    
  0.20554036    
 -0.19885010    
  2.63163988E-02
  0.21007065    
  0.22103617    
 -0.21578589    
 -0.20884815    
  0.29890841    
 -0.37948877    
 -8.76474679E-02
  5.92764318E-02
  0.10247784    
  0.44784454    
 -0.44784525    
  0.30058578    
 -0.62800753    
  0.23922956    
 -4.34857942E-02
  4.34850119E-02
 -9.67294350E-02
  0.29546380    
 -0.16388747    
  7.26398155E-02
  3.75048444E-02
  5.37438504E-02
 -0.12361380    
  0.54827327    
 -0.53520232    
 -3.97405177E-02
 -9.93730053E-02
 -6.95253387E-02
  7.69603699E-02
  0.32583365    
  0.37101054    
 -0.82299489    
  0.33886957    
 -0.18352009    
  1.42858550E-02
  0.33444390    
 -0.19560811    
  0.14884494    
 -0.41616124    
  0.30961719    
  0.13279152    
 -9.22069177E-02
  0.14763571    
  6.17768206E-02
 -0.31730321    
  0.73041821    
 -0.44590601    
  0.23262224    
 -0.26161015    
 -9.23731849E-02
 -0.12588102    
 -7.59857520E-02
  0.28438774    
 -0.12648334    
 -0.28394425    
  0.13259831    
  0.25276586    
 -0.22695729    
 -3.89664844E-02
  0.23499443    
 -7.04890788E-02
 -0.11918939    
  0.13590145    
  2.72497628E-02
 -0.18232137    
  0.16058177    
  2.17401665E-02
 -0.45506269    
  0.33526161    
  2.39532441E-02
 -0.23205948    
  0.23205891    
  5.18856049E-02
 -4.01202515E-02
 -6.64904490E-02
 -0.12641406    
  0.56466848    
 -0.47000346    
  0.14953250    
  0.21868970    
 -0.51380682    
  0.15201703    
 -2.59753298E-02
  0.71269149    
 -0.75296527    
  0.16388737    
 -4.50515074E-07
 -0.34347388    
  0.34347296    
 -5.83121506E-03
  5.12940548E-02
 -0.13671039    
 -0.16589673    
  2.96325367E-02
  4.28645834E-02
  0.27359673    
 -0.17384784    
  0.24567318    
  0.36161292    
 -0.67266881    
  0.13858591    
  0.24869697    
 -4.21615429E-02
 -5.91304936E-02
 -6.28471076E-02
 -0.52900809    
  0.33253279    
 -7.51207694E-02
 -0.16963592    
 -3.41906473E-02
  0.21791339    
  0.10605904    
  2.48464905E-02
 -0.27346945    
  0.33301082    
 -0.29347917    
  3.05366945E-02
  4.41245697E-02
  0.62235433    
 -0.53954870    
 -1.33328335E-02
 -0.16766483    
  0.37320474    
 -0.31164688    
 -0.21570835    
 -7.69612864E-02
  0.41210914    
  0.30573034    
 -0.48672852    
  0.14045098    
 -0.25823486    
  0.35667419    
  3.68149206E-02
  0.12445349    
 -0.11844891    
 -5.53996637E-02
 -0.21840763    
  4.61619571E-02
  0.56923670    
 -0.21783796    
  1.57475956E-02
 -5.34885228E-02
 -0.15414980    
 -0.17465888    
  0.97987443    
  -1.0108845    
 -0.21921508    
  1.94179434E-02
  0.53739345    
 -0.24730982    
  0.23600940    
 -7.06183761E-02
 -4.36199568E-02
  0.21675365    
 -1.55049134E-02
  0.10847971    
 -0.30338186    
  1.88093260E-02
 -0.16874884    
  0.45332024    
 -0.45332044    
  0.43920395    
 -0.34122208    
  0.11926340    
 -9.94606018E-02
  0.44183275    
 -0.33647251    
  0.12689178    
 -0.28595731    
 -9.39320326E-02
  0.22918683    
  0.33905023    
 -0.30937517    
  0.80113572    
  -1.1892091    
  0.39970216    
 -0.14265558    
  0.16551471    
  5.63458493E-03
 -0.45439637    
  0.22843866    
  0.29644713    
 -0.11061016    
  1.73909310E-02
  0.72426718    
 -0.66838646    
 -1.64392348E-02
 -0.30065781    
  0.14558545    
  0.79721659    
 -0.90616798    
  0.24731044    
 -8.19178894E-02
  8.19179192E-02
  2.22233459E-02
 -0.27675226    
  0.19073935    
  1.19049465E-02
 -5.47256470E-02
  0.56673360    
 -0.51794404    
  0.13872628    
  1.03092575E-02
  0.16508000    
 -0.52542377    
 -0.10047082    
 -0.12083662    
  0.53439897    
 -0.25593358    
  0.11778237    
  0.29230046    
 -0.14345600    
 -0.36890668    
  0.22006117    
 -0.15312268    
  0.33852559    
 -0.24911888    
 -0.19556601    
  9.89406556E-02
  0.47542450    
  6.11542426E-02
 -0.39492819    
  0.16220421    
  0.22847725    
 -0.57678378    
  0.10080510    
  0.41455686    
 -0.22201264    
  2.23467741E-02
  2.18595956E-02
  0.19574437    
 -0.25131431    
 -0.30497351    
  0.54735953    
 -0.28320870    
  0.27871421    
 -0.29068863    
  0.16612716    
 -9.07284468E-02
  8.04714710E-02
  0.29666242    
 -0.56057340    
  0.44709176    
 -0.39479196    
  0.16411082    
  0.14093670    
 -0.46345294    
  0.16475430    
  0.69314671    
 -0.73846292    
  0.18672706    
  0.18048880    
  4.48507480E-02
 -0.14614186    
 -0.12414929    
  6.13013916E-02
 -0.21640888    
 -0.26774722    
  0.18378320    
  0.61340880    
 -0.20067091    
 -0.10161041    
 -0.20722793    
  0.34209457    
 -0.20118995    
  4.47007157E-02
  0.72540814    
 -0.66703695    
 -0.29804507    
  2.06201188E-02
  0.47762766    
 -0.30900565    
  1.14280405E-02
 -0.42555115    
  1.72412451E-02
  0.55103248    
 -0.31599385    
  0.26028237    
  4.08222377E-02
  0.17395329    
 -0.29612064    
  5.49586192E-02
  2.11656187E-02
  0.15040478    
 -0.40546525    
  5.26445881E-02
 -2.59753298E-02
  0.15226953    
 -0.28580067    
  0.15950772    
  0.24846162    
  0.13540483    
 -0.42977500    
  0.10804241    
 -0.27570635    
  7.63736069E-02
  0.30770180    
  0.56038743    
 -0.53372025    
 -0.22974470    
  0.28103781    
 -0.16251922    
 -0.14536507    
  4.65191789E-02
 -0.10969825    
  0.12260313    
 -8.00429434E-02
  8.00435692E-02
  0.72779644    
 -0.46938404    
 -3.52682024E-02
  0.32911959    
 -0.38176218    
 -0.37616840    
  0.33759719    
  5.46578094E-02
 -0.38441151    
  0.22314285    
  0.24294591    
 -0.35527450    
 -0.11865714    
  6.10869601E-02
  0.15731940    
  5.53979948E-02
  0.37506795    
 -0.53021586    
  0.23011300    
 -0.41383287    
  0.28978014    
 -1.90473236E-02
  0.17050065    
 -0.37616840    
 -1.58726498E-02
  0.22793274    
 -6.38897019E-03
  0.28768244    
 -0.33359113    
  0.32392949    
  0.10146964    
 -0.56953323    
  6.01692609E-02
  0.70403647    
 -0.48235422    
 -0.22900799    
 -0.10863427    
 -8.23068619E-03
  0.22148879    
 -0.22148941    
  0.18781646    
  0.44134367    
  0.75299388    
 -4.45463844E-02
 -0.78153926    
  4.72898828E-03
 -9.38960388E-02
  5.54294959E-02
 -0.18822128    
  6.30588531E-02
  0.12516285    
 -0.31417304    
  0.11404675    
 -0.28171229    
  0.38407472    
 -0.10836712    
 -0.32449633    
  0.26875475    
 -5.22988513E-02
 -2.72133984E-02
  0.30647004    
 -0.13570973    
  0.11519578    
 -0.10939785    
 -0.17655870    
  6.66915178E-02
  0.31786746    
 -0.21379817    
 -7.85908401E-02
 -0.15624863    
  0.27473137    
  8.04714710E-02
 -0.29112521    
  0.46134579    
 -0.42744327    
 -5.48088588E-02
  0.32737669    
 -0.47101972    
  0.40817225    
 -0.23674884    
  0.16968571    
 -0.15607950    
 -6.27385601E-02
  0.14069919    
  0.11778378    
 -0.26570246    
  0.35595009    
 -0.29959676    
  0.10398900    
 -3.13499048E-02
 -0.33774692    
 -0.13353157    
 -4.16719168E-02
  0.56265146    
  3.57177705E-02
  0.19587490    
 -5.43343052E-02
 -1.02042835E-02
 -0.47720918    
  0.39159569    
 -0.15043406    
 -4.65192348E-02
  0.47762766    
 -0.28627577    
 -8.19178894E-02
  9.30911675E-02
 -4.54628281E-02
  0.14581063    
 -3.06145642E-02
  0.16665559    
 -0.60906494    
  0.30961719    
  0.10654259    
 -0.10654324    
 -1.79100037E-02
 -0.37578875    
  0.53165877    
 -0.31203166    
  0.43324408    
 -0.39185962    
  0.13268648    
  0.25917244    
 -0.45459804    
 -2.18183473E-02
 -8.43403712E-02
 -3.25233527E-02
  0.34000763    
  4.03515548E-02
  4.42068949E-02
 -0.17049900    
 -0.26236448    
  0.48550776    
 -0.11394508    
  0.16882055    
 -0.22801052    
 -0.25567898    
  0.33196288    
  5.63458493E-03
 -0.13192667    
  0.56327236    
  0.11371925    
 -0.85931242    
  0.10919844    
 -0.18924224    
  0.22978763    
  0.39882040    
 -0.41888824    
  2.66684089E-02
  0.84823722    
 -0.42969999    
 -0.39256087    
  0.10919847    
 -0.22458155    
  0.26402265    
 -0.12332397    
  8.38806555E-02
  0.44674698    
 -0.47590330    
 -8.64734650E-02
 -0.31603795    
  0.24934511    
  0.14125931    
  0.25264478    
 -0.67929024    
  5.35849705E-02
  0.36705661    
  0.11912055    
 -0.26129556    
  0.17184998    
 -3.57172824E-02
 -0.26966402    
  1.57485306E-02
  0.24783538    
 -0.14403996    
 -0.19365373    
  0.39111844    
 -0.21881792    
  0.19542484    
 -2.39524841E-02
  0.20726089    
 -0.41536671    
  0.33326855    
 -8.36145803E-02
 -0.11705634    
  5.09664603E-02
  0.36963367    
 -0.61475694    
  0.20714334    
  0.20884913    
 -0.31779972    
 -1.86365142E-07
 -0.11419315    
  0.46292225    
  0.18906692    
 -0.31321621    
 -0.10280879    
  6.77172467E-02
  0.24201111    
 -0.38236898    
 -1.37935989E-02
 -2.10535415E-02
 -5.84107973E-02
  0.29143521    
  0.25629604    
 -0.29641604    
 -0.20002201    
 -0.10536092    
  0.40546563    
 -0.24453492    
 -4.84525189E-02
  7.06657209E-03
  0.17997107    
 -2.98522264E-02
  0.22193031    
 -0.48368871    
  0.12562592    
 -0.17402290    
  0.56550199    
 -0.13554537    
 -1.62599701E-02
 -0.28223175    
  0.18473502    
 -0.19200616    
  0.10389974    
  0.11191765    
  5.71591109E-02
  4.34844680E-02
 -0.43242139    
  0.23293066    
  0.28605750    
 -0.25410637    
  0.61467594    
 -0.63372290    
  0.14864053    
 -0.33868462    
  0.25217631    
  0.23034568    
 -0.42235261    
  0.45065764    
 -0.56661743    
  0.38336515    
  4.33729440E-07
  0.10591932    
 -0.16340609    
 -0.18825722    
  0.21164997    
 -0.15607950    
  0.19017397    
  0.10088201    
 -7.33310357E-02
 -0.40275171    
 -4.15004566E-02
  0.14929701    
  0.22751309    
  2.86555551E-02
 -0.31633732    
  0.20278172    
  0.40967560    
 -0.67648029    
  0.30407509    
 -0.20951733    
  0.37234113    
 -0.20009609    
  0.15234089    
  2.68118028E-02
  0.36037213    
 -0.43733278    
 -0.14750662    
  0.24541046    
  5.05161658E-02
 -6.09317496E-02
 -0.24832645    
  3.94789539E-02
 -0.10895138    
  7.61621520E-02
  5.82683049E-02
  6.68939948E-02
 -3.13392917E-07
 -0.15219148    
  0.11625897    
  0.46465412    
 -0.48934731    
  0.11778378    
  2.73997970E-02
  8.01332419E-07
 -0.13895145    
  3.05843502E-02
  1.79109070E-02
 -0.30158424    
  0.75893480    
 -0.62440312    
  0.16705415    
  0.51200867    
  0.46734080    
  -1.0216519    
  0.13815044    
 -0.12588102    
 -0.15110669    
  8.81918296E-02
  6.29129857E-02
 -0.10265430    
 -1.36052584E-02
  0.17544781    
 -0.12210353    
 -0.20863815    
  0.14149933    
  0.22868325    
 -2.23470237E-02
 -0.38035938    
  0.42456612    
  8.01332419E-07
  3.71387862E-02
 -1.04720881E-02
 -0.14715841    
  3.59317400E-02
  3.46848220E-02
 -0.10788988    
  0.44679356    
 -0.36189431    
 -0.16388747    
  0.15219150    
 -0.23795922    
  0.28954640    
  0.13073392    
 -0.15333396    
 -0.14090529    
  0.14090554    
 -0.23031226    
 -7.46614411E-02
  0.12379460    
 -3.48469131E-02
 -0.28532043    
  0.56766927    
 -7.78162405E-02
  7.78167620E-02
 -3.81510146E-02
 -0.28030130    
  2.18188372E-02
  0.43616468    
 -0.20585197    
  5.01500107E-02
 -0.30966166    
  0.20067152    
  0.49247625    
 -0.67116755    
  0.40062210    
 -0.35114324    
 -1.38882389E-02
 -8.76474679E-02
  0.21855339    
 -1.23457778E-02
 -9.77973789E-02
  5.33450730E-02
  0.21007065    
  6.12442158E-02
 -0.34542215    
  6.96846843E-03
  0.30830169    
 -2.58404464E-02
 -9.32189524E-02
  0.20691983    
 -0.30972952    
 -7.26388171E-02
  0.12838207    
 -0.14914231    
  7.41071403E-02
  0.25635245    
  7.26702735E-02
 -0.27838033    
  0.18026088    
 -0.32621661    
 -0.10536092    
  0.10535958    
  0.34662539    
 -0.55206794    
  0.41709390    
 -0.21881792    
  0.19542484    
  0.12237549    
 -0.30351368    
 -0.15296951    
  0.77636319    
 -0.36266738    
 -0.38117164    
  0.39204291    
 -1.63489915E-02
 -0.24116114    
 -1.40848458E-02
 -0.16963592    
  0.92465925    
 -0.56798434    
  0.13720100    
 -0.13133629    
  0.11061069    
  1.04168365E-02
 -4.23335657E-02
  1.07525252E-02
 -0.37129617    
  0.19643407    
  3.75048444E-02
  5.95421903E-02
  0.17458418    
 -4.46723588E-02
 -0.10141942    
 -0.19817652    
  0.26341665    
  3.61797474E-02
 -0.24625203    
 -8.11261684E-02
  0.23713049    
 -4.54628281E-02
 -0.12361380    
  0.15790384    
 -0.33759606    
  0.13254578    
  0.19374955    
  0.10251547    
 -0.62860876    
   1.0459689    
 -0.50857508    
 -0.10661042    
 -0.23098636    
  0.44408065    
  1.00506134E-02
 -0.17435431    
  9.63926762E-02
 -0.27871433    
  0.45652109    
 -0.36121094    
 -0.14660354    
  0.16589734    
  6.34830398E-03
  0.13590145    
 -2.23470237E-02
  8.65404978E-02
 -0.15070148    
  0.14028640    
  0.49392971    
 -0.44289783    
 -0.19131620    
 -0.13525490    
  6.87325094E-03
 -8.57673958E-02
  0.33860150    
 -0.41616124    
  0.41082683    
 -0.32583451    
 -0.16907564    
  0.30722681    
  0.16606158    
 -0.10962051    
 -0.10265430    
  0.18457209    
 -0.22595705    
  0.19746527    
 -0.14934465    
  0.10804241    
 -0.13525490    
  0.28595650    
 -0.19378658    
  0.17811912    
 -5.96378185E-02
 -0.39989427    
 -1.68077555E-02
  9.68506560E-02
  0.30861557    
 -4.62510213E-02
  0.19311142    
  0.21037975    
 -0.68135899    
  0.30126214    
 -0.12285348    
 -0.25131395    
  0.50914431    
 -0.21309392    
 -9.15668085E-02
 -0.13941921    
  0.28571159    
 -0.10601807    
  0.30883804    
 -0.41273713    
  0.11045720    
  0.56054896    
 -0.85478795    
  1.73918251E-02
  0.36440286    
  0.35847020    
 -0.25610691    
 -9.04571116E-02
 -0.13946533    
 -1.36996303E-02
 -0.19760978    
  0.35077524    
 -0.12595177    
  3.30054127E-02
 -8.81928951E-02
 -0.11247841    
  0.27570680    
  5.27982190E-02
  0.20585260    
 -0.51860756    
  0.81785035    
 -2.09068041E-02
 -0.65176213    
  0.20128427    
  8.97707418E-02
  0.14107879    
 -0.67575538    
  0.54472739    
 -0.25489211    
  0.36822146    
 -0.34274244    
 -1.90473236E-02
  5.00096232E-02
  3.00323106E-02
 -8.00418854E-02
  0.29725161    
 -0.37037459    
  0.19374955    
  0.26759556    
 -0.51809764    
  0.31646040    
 -0.15503757    
  0.13353159    
 -0.13353136    
 -5.09662479E-02
 -1.31585989E-02
 -0.18099831    
  0.31121209    
 -0.27995917    
  0.32542312    
 -0.25131533    
  0.20585163    
  0.27304032    
 -0.36428851    
  0.22695796    
 -0.34873006    
  1.42858550E-02
  0.42651924    
  9.21702106E-03
 -0.31559142    
  7.85898566E-02
 -0.12361380    
 -1.99335422E-02
  3.30054127E-02
 -7.41071254E-02
 -0.13453010    
  0.12044601    
  2.10531596E-02
  0.35806251    
 -3.96083482E-02
 -4.12437133E-02
 -0.37948874    
  0.20136915    
  0.25410599    
 -0.12451348    
 -0.26402336    
 -0.17230053    
  0.10536137    
  1.52672417E-02
  0.42546636    
 -0.35244119    
  0.13792357    
  4.79130857E-02
 -0.15123013    
  0.36615458    
 -0.26283562    
  5.95421903E-02
 -3.52985524E-02
  0.34159207    
 -0.34759679    
 -0.19933228    
  0.27473137    
  0.19251104    
 -0.24999858    
 -0.17407227    
  4.13850285E-02
  6.73470786E-03
 -0.14413387    
  0.25217631    
 -0.25995737    
  0.42096925    
 -0.44468507    
  0.34216955    
 -0.45198509    
  0.27871323    
  0.36408028    
 -4.80858162E-02
 -0.46117550    
  0.61180139    
 -0.38865873    
 -0.17733455    
  0.22015324    
  6.37905523E-02
  0.30715454    
 -0.18563238    
 -0.41295585    
 -1.51520101E-02
  0.14208207    
 -0.22978829    
  0.39429262    
  0.22986303    
 -0.52129698    
  0.40295598    
 -0.16934176    
 -0.10668464    
  0.47165823    
 -0.47830167    
  0.21511149    
 -0.18879491    
 -0.28336236    
  0.25035676    
  0.33838719    
 -5.40664829E-02
 -5.18256836E-02
 -0.10654324    
 -9.94606018E-02
  0.25782987    
 -0.15836827    
 -0.41139984    
  0.31845284    
  0.37914756    
 -0.33469597    
  0.44005680    
 -0.47803566    
  0.39465445    
 -1.31289894E-02
 -0.56513757    
  2.29893159E-02
  0.20479375    
  0.38046384    
 -0.28627577    
 -0.15790285    
  0.40546528    
 -0.53150642    
  0.15201703    
 -0.11538230    
  0.49487191    
 -0.64185417    
  0.13976268    
  6.31796867E-02
  0.13353051    
  4.08220701E-02
 -0.14090529    
  1.30712185E-02
 -0.34560487    
  4.48512211E-02
  0.55206931    
 -0.13497464    
  7.24552050E-02
 -0.14434224    
  2.45418698E-02
 -2.45410949E-02
  5.43937832E-02
  1.16955480E-02
 -1.16963126E-02
  0.19207732    
 -0.44507444    
  0.53773290    
 -0.18409367    
 -8.89479443E-02
 -0.23483893    
  5.01906499E-02
 -2.83708870E-02
  0.31254941    
 -0.15327337    
 -0.31462622    
  0.30847216    
  0.10536122    
 -0.23011135    
 -0.11865714    
  0.27380592    
 -0.26596332    
 -3.17494981E-02
  0.22957532    
 -0.33135709    
 -0.20763969    
  0.16196987    
  0.43311742    
 -0.13613243    
  0.18347909    
 -0.19746515    
  5.48089482E-02
  7.69603178E-02
  4.82017919E-02
 -0.11191781    
 -0.14107879    
   1.0441245    
  -1.0986116    
  0.66885453    
 -0.64513779    
  0.65330148    
 -0.21202648    
 -0.40295571    
  0.20951650    
 -0.27155194    
  0.86541826    
 -0.57573915    
  9.69421789E-02
 -6.74417391E-02
  0.18038133    
 -0.44507444    
 -0.18232173    
  0.32995775    
  1.94189157E-02
  5.00096232E-02
  5.91880418E-02
  0.21622388    
 -0.39854550    
  0.24901307    
 -0.40546590    
  0.35586849    
  0.12216786    
 -0.39304328    
  0.23052344    
  0.13720100    
  0.19083206    
 -0.18571684    
 -0.11906020    
  0.13926236    
 -0.28103805    
  0.70303202    
 -0.74357879    
  3.39022875E-02
  3.27899419E-02
  2.54785474E-02
  0.64482826    
 -0.39072266    
 -0.39575562    
  0.26570389    
 -2.24735551E-02
  0.15739180    
 -4.97611649E-02
  0.12004884    
 -0.16172135    
 -8.31496045E-02
 -0.15607950    
 -0.25227943    
  0.36101413    
  1.80175751E-02
  0.21836953    
 -6.93348125E-02
  5.97190075E-02
 -0.28286195    
 -6.43072836E-03
  0.13272494    
 -4.62510213E-02
 -3.61480713E-02
 -0.30625868    
  0.22314434    
  3.92215215E-02
  0.12629403    
 -0.28580067    
  0.58192152    
 -0.45499134    
  0.21916153    
 -0.16126888    
  0.35417199    
 -0.60906494    
  0.19699781    
  0.22446777    
 -0.30727333    
  0.28588277    
  0.14561924    
 -0.14561935    
  8.29494894E-02
 -0.54113156    
 -0.12744579    
  0.50693429    
 -0.31334904    
 -2.42931433E-02
 -4.18477058E-02
  0.16508046    
  0.35086128    
 -0.26747862    
  0.60249305    
 -0.20148155    
 -0.39436674    
 -0.11200570    
  1.47069376E-02
 -0.18378185    
  0.14660326    
  5.16718030E-02
  0.26953298    
 -3.92206050E-02
  4.47007157E-02
 -0.26784462    
  0.13353069    
  6.23058714E-03
  0.44404888    
 -0.27842960    
  2.08332185E-02
 -0.40032282    
  0.85605037    
 -0.87939769    
  0.62808353    
 -8.43905471E-03
 -0.45988485    
  0.16653699    
 -1.14295306E-02
 -0.15510829    
  7.12267682E-02
  0.24294591    
 -0.33451301    
  0.22588001    
  1.62606798E-02
 -0.11980039    
  0.72005445    
 -0.89152640    
  0.98978215    
 -0.81830955    
 -0.17147179    
  0.16539173    
  4.17968370E-02
 -0.21440914    
  0.51082581    
 -0.38822246    
  0.23841180    
  0.92433912    
  -1.2358732    
  0.25437462    
 -0.11911988    
  4.70666364E-02
 -0.10919841    
  0.28768244    
 -0.59260523    
  0.79633117    
 -0.38220909    
 -9.64611322E-02
  0.10219098    
  0.34460267    
 -0.23638888    
 -0.17313392    
  1.81266405E-02
  0.27107739    
 -0.30147609    
  0.19560741    
 -0.29277036    
  0.19135179    
  7.04907104E-02
 -0.48158947    
  0.39979866    
  0.14763571    
  0.13720101    
 -0.15201578    
 -0.24705847    
 -7.26388171E-02
 -0.16332592    
  0.55035704    
 -0.28304237    
 -0.18232228    
  0.11200461    
  0.42513800    
 -0.27193442    
 -5.24909310E-02
 -0.25818133    
  0.66164881    
 -0.71744031    
  0.17958593    
 -0.12379421    
  0.27598575    
 -0.11191781    
  6.55762339E-03
  0.47082064    
 -0.47737753    
  0.26438728    
 -0.24484174    
 -0.22314435    
  6.25201836E-02
  0.30458432    
 -2.83313226E-02
  0.55137175    
 -0.67347527    
  8.10404271E-02
 -0.10735775    
 -0.19845128    
  0.35829890    
 -3.46858315E-02
 -0.35667452    
  0.28978014    
  2.48464905E-02
  0.15852405    
  0.21999726    
 -0.50245762    
  2.06201188E-02
  0.19135179    
 -5.78204468E-02
  0.29213622    
 -0.50344485    
 -6.06243983E-02
  0.43623757    
 -0.33950725    
 -0.12847915    
  0.21015660    
  7.55083188E-02
  9.25510377E-02
 -0.16805892    
  0.31666967    
 -0.34989539    
  0.44952473    
 -0.16862240    
 -0.23468940    
  1.91690382E-02
  2.50005797E-02
 -1.86927412E-02
  0.41173500    
 -0.51082581    
  0.37729430    
 -0.35667410    
  0.49020663    
 -0.23361559    
 -0.28417853    
   1.2315607    
  -1.0704423    
  0.18924241    
 -0.47692448    
  0.14045098    
 -0.12470329    
  0.26596284    
  1.19049465E-02
 -0.18825722    
  0.27871424    
 -0.19647518    
 -6.60117483E-03
  0.13601257    
 -5.34259938E-02
  7.06168786E-02
 -8.28883499E-02
  7.14580938E-02
 -1.73919983E-02
 -9.82382670E-02
  1.91690382E-02
  0.25552464    
 -0.32090789    
  0.18457209    
 -0.10037912    
 -8.41922611E-02
  0.20128427    
  8.97707418E-02
  5.03810169E-03
 -0.49751443    
  0.18781646    
  0.24214016    
  0.14022845    
 -8.78610164E-02
 -4.70062941E-02
 -0.40279412    
  4.68833856E-02
  3.74582708E-02
  8.45572576E-02
  9.03833881E-02
  0.28768277    
 -0.14417005    
 -0.41892457    
  0.18502770    
  8.41921344E-02
  6.60896450E-02
  0.34556726    
 -5.93391880E-02
 -0.32173324    
 -0.12838082    
  0.35393178    
 -0.32025877    
  0.67307997    
 -0.53130496    
 -9.01516229E-02
  0.18859047    
 -1.04720881E-02
 -1.05827199E-02
 -0.28768224    
  0.38395867    
  0.15621926    
 -0.44551244    
  5.64405397E-02
  9.86301079E-02
 -0.12332397    
 -0.16989970    
  0.15097174    
  0.82985848    
 -0.28030178    
 -0.59516603    
  5.82683049E-02
   1.2500643    
  -1.3561226    
 -0.18372062    
  0.20448351    
 -0.23867382    
  0.57318759    
 -0.20012695    
 -4.28206995E-02
  0.15593457    
 -5.36178565E-03
  0.52364653    
 -0.56760865    
  0.33566940    
 -0.23933795    
  1.01531297E-02
 -2.04097442E-02
 -0.28425112    
 -4.19651382E-02
  0.26784426    
 -0.28223175    
 -0.21772318    
  6.95937797E-02
  0.18372202    
  0.15514848    
 -9.41131189E-02
  0.18012635    
  1.09293144E-02
 -0.32458666    
 -3.23867511E-08
  0.17855451    
  0.60784954    
 -0.77891457    
  2.21418366E-02
 -4.47838083E-02
  7.35624731E-02
  8.16782340E-02
 -1.98018942E-02
  0.55388522    
 -0.42285714    
 -0.22900799    
  0.22900839    
 -4.17979099E-02
  1.21223079E-02
 -6.04157709E-03
 -5.60886413E-02
  0.74923694    
 -0.74923581    
 -0.14458190    
  0.17612967    
  0.10598184    
 -0.28954652    
 -6.15583435E-02
  0.29361680    
  7.41081238E-02
 -0.14141253    
 -0.25857449    
 -4.18477058E-02
   1.0549368    
 -0.71724552    
  0.12588039    
 -0.16315252    
  0.23572254    
  0.25464177    
 -0.50953430    
  0.68015975    
 -0.62371951    
  0.24246708    
 -0.29890901    
  0.80011958    
 -0.80011910    
 -0.14558583    
  0.22612324    
 -4.87908907E-02
  4.28192541E-02
 -8.10420588E-02
 -6.02197200E-02
  0.22176278    
 -0.11090141    
 -0.31691241    
  5.76298460E-02
  8.43418092E-02
  0.29683182    
 -0.44731277    
 -5.26433848E-02
  0.51082647    
 -0.34515873    
  0.39780220    
 -2.59762574E-02
  4.62810658E-02
 -4.10305932E-02
 -0.15852275    
 -8.98032039E-02
  0.15510815    
  6.66915625E-02
  1.60009246E-02
 -0.42956299    
 -0.10265387    
  6.11537658E-02
 -7.93368593E-02
 -1.85185280E-02
 -6.76588565E-02
  0.28517890    
  0.24544904    
 -0.29161105    
  0.58953506    
 -4.37618280E-03
 -0.19290432    
 -0.33860272    
  0.20202580    
  0.34687057    
 -0.18404713    
 -0.17509456    
 -0.22006108    
  0.78845775    
 -0.46860555    
 -5.74870557E-02
 -0.25470161    
  0.21855339    
 -0.16649579    
 -0.10697298    
  0.44240871    
 -0.11519619    
 -0.54232454    
  0.37156272    
 -0.15645301    
  0.38372532    
 -0.20005968    
  6.68972265E-03
  0.10135340    
  0.45635694    
 -0.40928999    
  0.10363500    
 -0.22573848    
  0.13353066    
 -0.38299248    
  0.73796159    
 -0.54184592    
  1.36054642E-02
 -0.13739981    
  6.74419850E-02
  0.10969801    
  2.56414842E-02
  0.57931232    
 -0.29479948    
 -0.24116126    
  0.18232231    
 -0.44407955    
  0.60685092    
 -0.50939691    
  0.22884090    
  0.24116255    
 -0.60762548    
  0.32587767    
  0.19311142    
  0.31889740    
 -0.60495538    
 -2.63165999E-02
  7.10500160E-07
  2.63163988E-02
  0.28116706    
 -4.51205336E-02
 -0.22957428    
 -3.94781157E-02
  0.21098965    
  0.26986143    
 -0.29183939    
  0.65636802    
 -0.83204544    
  7.64708593E-02
  0.26283693    
 -0.52030480    
  0.38407472    
 -6.70634806E-02
 -0.28575632    
  0.16290365    
  0.34945890    
 -9.16295201E-02
 -0.22567289    
 -0.12812138    
  0.49487191    
 -0.37948880    
 -0.19004355    
  0.15746693    
  0.10071326    
  0.50962758    
 -0.83183068    
  7.17447624E-02
  0.11607252    
  0.18117939    
 -3.48872207E-02
  0.61949444    
 -0.63139993    
  0.10236286    
 -0.23674884    
  0.29450834    
 -7.96181411E-02
 -0.23565154    
  0.39374253    
 -0.22078812    
 -2.98522264E-02
  4.15485352E-02
 -2.95014121E-02
 -6.00505713E-03
  0.17121597    
  1.51138622E-02
 -0.38566184    
  0.77092522    
 -0.72073424    
  0.37469384    
 -2.43317112E-02
 -6.61826804E-02
 -0.14107779    
 -0.11551209    
  5.94242997E-02
  5.00096232E-02
  0.61716098    
 -0.64812404    
  0.33826774    
 -0.64499843    
  0.43078366    
 -5.71586899E-02
  2.32559890E-02
 -0.27625355    
  0.39531308    
  2.51906663E-02
 -0.39803085    
  0.49288878    
 -0.34830582    
 -0.21357451    
 -0.13580176    
  9.05015692E-03
  0.58878744    
 -0.13926291    
  0.21622388    
 -0.50008130    
  0.34515938    
  8.29494894E-02
 -0.11034735    
 -1.68068223E-02
 -0.29334804    
  0.21094877    
  4.79130857E-02
  0.12102672    
 -0.40287778    
  0.65361601    
 -0.61558944    
 -5.73145655E-07
  0.33326855    
 -0.53976083    
  0.63652796    
 -0.36503065    
  6.75935447E-02
 -6.06248789E-02
  0.16598488    
 -0.17997201    
  0.11307655    
 -0.19370705    
  0.10153565    
  0.33647263    
 -0.30925900    
 -7.66919330E-02
  0.17261191    
 -0.22466931    
  0.47191033    
 -0.35667410    
  0.37554255    
 -0.34869665    
  0.15320350    
 -5.24909310E-02
 -6.81369379E-02
  4.38946635E-02
  0.27222490    
 -0.37554258    
  0.14536561    
 -4.82028276E-02
  0.35048318    
 -0.49643779    
 -5.12933061E-02
 -0.17185023    
  0.39949417    
  9.69421789E-02
 -0.20429972    
  0.18232226    
 -0.34876940    
  0.10457260    
 -7.35627785E-02
  0.14868340    
  0.27942482    
 -0.16164167    
 -0.16493061    
  0.20505059    
  5.60270995E-03
 -0.22454028    
  0.29984567    
 -1.56669244E-02
 -0.40283659    
  0.41850311    
 -0.17509456    
 -0.20479466    
  0.14107877    
 -8.22389945E-02
  0.28410441    
 -5.38999029E-03
 -0.43286434    
  0.30010393    
  7.14580938E-02
 -0.15510829    
  0.28432149    
 -0.21936338    
  0.14603180    
  4.77544926E-02
 -0.25874326    
 -6.23047985E-02
 -7.16870232E-03
  0.10247784    
 -5.33456355E-02
  4.68314774E-02
  0.21658535    
 -0.21007231    
  5.06430119E-02
 -0.22778393    
  0.22778325    
  0.25473714    
 -0.28608781    
  4.36198041E-02
  0.25672069    
 -0.20329392    
  6.16443492E-02
 -0.56097585    
  0.13353118    
  0.37156275    
 -0.15510829    
 -6.23047985E-02
  0.17034633    
 -0.13525490    
  6.66915178E-02
  0.16606158    
 -0.26784462    
  0.17635067    
 -2.42431257E-02
 -6.98695034E-02
  0.43570533    
  0.14621672    
 -0.27308348    
  2.85737589E-02
 -0.37085879    
 -4.87910323E-02
 -0.12136167    
  6.25201836E-02
  9.39310193E-02
 -0.14841926    
  0.55618173    
 -0.47922096    
 -7.69602358E-02
 -0.10981484    
  0.71084690    
 -0.21440968    
  0.11778279    
 -0.31543946    
  6.41245916E-02
  0.16561891    
 -0.12903097    
 -0.19801213    
  0.15519215    
  1.85768548E-02
  0.22925998    
 -0.13005242    
 -0.42227289    
  0.45506218    
 -3.83604206E-02
  0.11591955    
 -0.34747848    
  2.09058281E-02
  0.11086190    
 -0.21239926    
  0.26646599    
 -9.18066874E-02
  0.24344911    
 -5.15572503E-02
  7.14593381E-02
 -5.57113364E-02
 -0.18859175    
  8.43881965E-02
  0.42643812    
 -0.36479390    
  0.17869207    
 -0.22884151    
  1.69983841E-02
 -0.40265954    
  0.44662333    
 -0.29127294    
  0.20718937    
 -0.20718983    
  0.42211324    
 -0.26283562    
  1.82385575E-02
 -9.47084948E-02
  0.89080286    
 -0.97360927    
  7.61621520E-02
 -6.89938143E-02
  0.47000414    
  4.79397811E-02
 -0.35363927    
  0.15154915    
 -5.22115733E-03
 -0.18967929    
 -0.31766224    
  0.18954158    
  0.36384374    
 -0.12783408    
  4.44519706E-02
  0.13692304    
 -0.47666100    
  0.56722051    
 -0.44520560    
  7.79608265E-02
 -0.10536075    
  0.16008545    
  0.10654259    
 -0.31646031    
  0.27851561    
 -0.17461638    
  7.59851113E-02
  1.21223079E-02
  8.65086988E-02
  0.38499969    
 -0.54007107    
  7.45679811E-02
  0.12902950    
 -0.38721159    
  0.31067088    
 -0.28768227    
  5.16718030E-02
   1.0135610    
 -0.88544089    
 -3.87144014E-02
 -8.94068107E-02
  0.44542295    
 -4.71787639E-02
 -0.22073005    
  0.29965872    
 -0.21314955    
 -8.05039927E-02
  2.95002367E-02
 -5.98988272E-02
 -0.11086345    
  6.66915178E-02
 -0.16062337    
 -7.60477688E-03
  9.46157873E-02
  0.28246093    
 -0.25506130    
 -0.15302481    
  0.87284023    
 -0.18363793    
 -0.61340779    
  0.24480511    
 -7.71903023E-02
  0.19051860    
  0.36379275    
 -0.56050271    
  1.23462826E-02
  0.36157084    
 -0.29053506    
  9.39647862E-08
 -0.32059851    
 -0.12568824    
  0.39348984    
 -0.20671372    
  8.51586759E-02
 -0.22825919    
  0.12062779    
 -9.53103900E-02
  0.28768137    
  0.19268346    
 -0.25722209    
  0.15984797    
 -0.19375108    
 -0.14841926    
 -8.33808929E-02
  9.13493708E-02
  6.89921677E-02
  0.40793166    
 -0.53408200    
   1.1180301    
 -0.81574947    
  0.44802475    
 -0.28240582    
  5.25018107E-03
 -0.27554050    
 -0.14045227    
 -9.13490951E-02
  0.94879985    
 -0.63748574    
 -0.22793134    
  0.33647230    
 -0.14090529    
 -8.94068107E-02
 -1.44922212E-02
  0.20991780    
  0.33393288    
 -0.62755036    
 -7.41085708E-02
  0.21455899    
  0.16492951    
  2.88197640E-02
  0.31431320    
 -0.27531031    
  9.87821221E-02
 -6.12443835E-02
  3.10909394E-02
  0.28640589    
 -0.29152092    
 -0.16101082    
  0.16612716    
 -0.30830160    
  0.47260451    
 -0.38617125    
  6.34830398E-03
  0.24071026    
 -7.75581226E-02
 -5.52633442E-02
 -0.31067154    
  0.15082364    
 -0.16644788    
  0.33759719    
  0.23431669    
 -0.21209352    
 -5.65126278E-02
 -7.23213851E-02
 -0.18482471    
  0.25131413    
 -8.54170695E-02
  0.37747639    
 -0.52106643    
  2.18188372E-02
  0.35883123    
  0.14477472    
 -0.31411624    
 -9.11220752E-07
 -2.40983535E-02
 -6.11575972E-03
 -0.28156614    
  0.27541125    
  0.16989826    
 -0.26028326    
  0.13268648    
 -0.43855095    
  0.31928816    
  7.69603178E-02
  0.14351200    
 -4.37223800E-02
  9.58179981E-02
 -0.26592442    
  0.11261893    
  0.24999809    
 -0.13287403    
 -0.12903097    
  5.96927758E-03
  4.65193205E-02
 -0.10788988    
  0.12479115    
  0.30567595    
 -1.24222264E-02
  8.00431222E-02
 -0.43078291    
  7.41081238E-02
  0.24703142    
 -0.23610246    
 -0.25209025    
 -2.12030709E-02
 -5.88406846E-02
  0.27625257    
  0.24362294    
 -0.48269570    
  0.12344434    
  0.20359820    
  0.21680757    
 -0.38865873    
 -0.16989970    
   1.0886863    
 -0.96352327    
  7.55083188E-02
  9.25510377E-02
 -0.18121772    
  5.78932874E-02
  8.96122381E-02
 -0.32059851    
  1.56253055E-02
  0.22778325    
 -0.22006108    
  0.16290365    
  2.58085337E-02
  0.34191769    
 -1.36672258E-02
 -0.11149558    
  0.15195076    
 -0.53460091    
  0.38265035    
 -0.43671808    
  0.51082569    
 -0.32322684    
 -0.16406806    
  0.20909123    
  5.50588928E-02
 -0.14035697    
  0.10398900    
 -0.27541232    
  0.39182246    
 -0.18012598    
  0.24397676    
 -7.49005452E-02
 -2.81708054E-02
 -0.32059851    
  0.49814636    
 -0.46713716    
  0.12874970    
  8.36493298E-02
 -3.77395228E-02
  0.10343637    
 -5.95409535E-02
  0.28614664    
 -0.29849294    
  6.19126856E-03
 -6.37157038E-02
 -0.32340035    
  0.53596091    
 -0.25283498    
  0.26341665    
 -0.10536078    
 -0.28963307    
  0.92871308    
 -0.65678048    
 -0.16111846    
  0.24116227    
 -7.41079152E-02
  1.75952911E-02
 -0.24965522    
  7.88930878E-02
  7.95127153E-02
  0.13114040    
 -0.21757273    
  0.21757294    
 -6.34227246E-02
 -0.21130843    
  0.27473137    
  0.13562436    
 -0.14685997    
  0.22652845    
 -0.55064690    
  0.98569989    
 -0.68443811    
  0.17458418    
 -0.54038465    
 -2.53183451E-02
  0.41961041    
 -0.29143441    
 -8.63285363E-02
 -6.78219795E-02
  0.28108087    
 -2.00676825E-02
  3.97394672E-02
  0.11054139    
 -0.19873473    
 -0.16126838    
  0.11034755    
  7.88930878E-02
  4.71469164E-02
  0.23880975    
  2.05135718E-02
  0.10129169    
 -0.50929791    
  0.28385720    
 -9.01516229E-02
  0.39068168    
 -0.48977247    
  0.23967339    
 -0.68769783    
  0.24889538    
 -8.85531679E-02
  0.14618325    
  0.45995405    
 -0.17027394    
  6.93924353E-02
 -0.26740411    
  0.21581723    
 -0.26060137    
  0.13543877    
  0.40546489    
 -0.10289399    
 -0.36444622    
  0.41253266    
 -0.53297770    
  0.78845769    
 -0.79649031    
  7.00675622E-02
  0.15950772    
 -1.29042696E-02
 -2.63165999E-02
  0.11926340    
 -0.17407227    
  0.13792357    
  5.37438504E-02
 -0.27995917    
 -4.72537391E-02
  0.70117968    
 -0.40947220    
 -0.26780039    
  0.13941987    
  2.03403123E-02
  0.18343991    
  5.96375018E-02
 -0.22974470    
  5.16238324E-02
 -0.20909172    
  0.10303311    
 -2.83708870E-02
  0.46820432    
 -0.15565407    
 -9.37316790E-02
 -0.16285822    
 -5.59588484E-02
  0.22458057    
  0.29626575    
 -0.27353677    
  8.26860116E-07
  0.12648474    
 -0.20840205    
  0.25672069    
 -0.35937417    
 -6.27385601E-02
  0.34872991    
  8.74347985E-02
 -0.29546493    
  0.41376424    
 -0.15621915    
 -0.21472572    
 -3.65893915E-02
 -1.25007480E-02
 -1.26577057E-02
  7.95523450E-02
 -2.98522264E-02
 -0.26966402    
  0.37320474    
 -0.14058250    
  9.58818793E-02
 -0.12136068    
  3.17480043E-02
  0.27193379    
  7.34272823E-02
  0.10092621    
 -0.26918671    
  8.04451406E-02
 -0.48853135    
 -3.20030972E-02
  0.24406205    
  0.13671176    
 -0.25848314    
  0.14069919    
 -7.12268427E-02
  1.99343525E-02
 -3.34471054E-02
  0.36615458    
 -0.14165032    
 -0.27329424    
   1.0597726    
  -1.0385693    
 -0.17535308    
  0.30010393    
 -0.30847239    
  0.36253977    
 -0.34587315    
  0.38035950    
  0.18043737    
 -0.53630555    
  0.27346912    
  0.14799739    
  0.13353209    
 -0.49247670    
  0.57251912    
 -0.39272699    
 -0.14261341    
  2.87788119E-02
  0.75502282    
 -0.64753604    
  0.27647275    
  4.25603464E-02
 -0.30637479    
 -2.54789032E-02
 -1.95444170E-02
  0.15226953    
 -8.23990926E-02
  0.11573650    
 -0.13431305    
  6.23058714E-03
 -0.26112366    
  0.31551662    
 -0.23795922    
  0.33326855    
 -0.15593551    
 -7.79616907E-02
  7.16913715E-02
  1.25002228E-02
  2.45418698E-02
 -0.28566477    
  0.22314374    
 -5.29916808E-02
  7.84710869E-02
  0.25410599    
 -0.37425026    
  0.37425026    
 -0.13005242    
  0.35611895    
 -0.54512918    
 -9.12907794E-02
  4.31716070E-02
  0.15011916    
 -0.26966402    
  0.41599229    
 -0.33229175    
  0.38332441    
 -0.49112090    
  0.50593531    
 -9.77633521E-02
 -0.15776172    
  0.26528072    
  6.11950271E-02
 -4.19641323E-02
 -0.12675086    
  8.01332419E-07
 -5.55698015E-02
  0.13851938    
 -0.45127448    
  0.55961633    
 -0.57536459    
  1.57485306E-02
  0.23556541    
  0.24512218    
 -0.20282005    
 -8.64734650E-02
  0.18232173    
  5.36173396E-03
 -2.16219332E-02
  0.42886883    
 -0.51439166    
 -0.24876685    
 -8.77057612E-02
  0.33050135    
 -0.26596332    
  1.55050661E-02
  0.49375808    
  0.58674276    
 -0.68017775    
  0.46548280    
 -0.45522630    
  3.13371856E-07
 -0.15415160    
 -8.05387050E-02
  6.25211671E-02
 -0.12921257    
  0.28076088    
 -0.11583212    
  2.31225137E-02
  0.22884187    
 -0.41002056    
  7.89874718E-02
  9.64593962E-02
 -0.18924220    
 -2.10535415E-02
  2.10531596E-02
  0.19497277    
  1.13640772E-02
  0.12216786    
 -0.18032432    
 -5.53996637E-02
  0.16851330    
 -7.78162405E-02
  0.24487188    
  0.18156707    
 -0.31703961    
 -0.15674396    
  0.39938620    
 -0.50138462    
  6.68972265E-03
 -0.20661473    
  0.40546560    
 -1.65285505E-02
  5.53967431E-03
 -0.16805892    
  0.15134640    
 -0.39429200    
  0.15414982    
  0.20002086    
 -2.36704703E-02
 -0.12078167    
  0.19017397    
 -0.23862605    
  0.70372945    
 -0.32461336    
  0.77244246    
  -1.1515592    
  0.17520317    
  1.18341874E-02
 -8.59416276E-02
  7.41070658E-02
  9.63926762E-02
  6.28479421E-02
 -0.11841771    
  2.26002671E-02
  2.21008826E-02
 -0.23967308    
  0.18347909    
 -5.79758920E-03
 -8.49003494E-02
  0.10788823    
 -7.06183761E-02
 -0.19459233    
  0.35741553    
 -0.33543584    
  0.10318442    
 -0.41531733    
  0.78304303    
 -0.44940293    
  0.13264450    
 -7.74574131E-02
  0.23249501    
 -0.16753833    
  0.20409530    
 -0.13133629    
 -0.15123013    
  0.13353051    
 -3.63683291E-02
 -0.18232228    
  0.33116660    
 -5.46576306E-02
 -4.01202515E-02
 -1.17648002E-02
 -0.27008629    
  0.25818065    
 -0.12756039    
  0.44328967    
 -0.49924827    
  0.27501279    
 -9.14930701E-02
  9.14928839E-02
 -6.78228736E-02
 -0.19290379    
  0.12014373    
  3.09614502E-02
  0.10414044    
  4.30166386E-02
 -0.33436850    
  0.40546486    
 -0.40546447    
  7.09521398E-02
 -0.29225886    
  0.60195726    
 -0.38064927    
  0.32909271    
  0.28370625    
 -0.37795886    
  0.12550500    
 -0.27578744    
  3.97394672E-02
 -7.41071254E-02
 -0.11081412    
 -7.29062632E-02
  0.32682276    
  0.21706466    
 -0.50272930    
  0.26731411    
 -0.31691241    
 -3.44855562E-02
  0.60133994    
  0.41820368    
 -0.42302370    
 -0.19105552    
  7.86931142E-02
 -0.24362293    
 -0.13254631    
  0.43901664    
  3.49159539E-02
 -0.39813834    
  0.19801213    
 -0.13438679    
 -0.19611515    
  0.24946003    
  0.24625115    
 -0.17725751    
  3.57177705E-02
 -8.54170695E-02
 -0.24406178    
  0.28768122    
  0.45696178    
 -0.46307737    
  0.15327312    
 -0.11122588    
 -0.20132478    
  0.59495527    
 -0.31994244    
 -9.14930701E-02
 -0.11404682    
  0.48911542    
 -0.43681493    
  0.18019550    
 -0.34609288    
  0.35667416    
 -0.34918478    
  0.22015324    
 -0.26596332    
  0.10379624    
  0.13176855    
 -0.34266353    
  0.52806735    
 -0.40546426    
  0.29152000    
 -0.28385815    
  0.49544129    
 -0.30804390    
  0.24567318    
 -0.44073236    
  0.25045860    
 -0.29771304    
  0.21667020    
 -7.41071254E-02
  0.32035920    
 -0.36322209    
  0.17376973    
  0.48597956    
 -0.32223523    
 -0.13353232    
 -0.16111846    
  2.75888145E-02
 -8.51584449E-02
  3.63667868E-02
  0.32104784    
 -0.13279147    
 -0.45706940    
  0.17135863    
 -1.58726498E-02
  0.47995451    
 -0.10977115    
  1.09896166E-02
 -0.12189049    
 -0.15312268    
  0.24167614    
 -7.62841329E-02
 -7.59857520E-02
  0.10601822    
 -0.22462463    
  0.20067152    
  0.13049583    
 -0.25970906    
  0.10467064    
  0.16034319    
 -0.26501411    
  0.20505059    
  7.04907104E-02
 -5.93158305E-02
 -0.18900989    
  0.30926007    
 -0.26978070    
 -4.62129638E-02
  1.34237790E-02
  0.33169818    
 -0.16054994    
  0.20728765    
 -0.23001726    
  0.17366330    
 -0.29576707    
 -0.24116226    
  0.36899552    
  9.79043022E-02
 -0.25874326    
  6.51157336E-07
 -0.20815593    
  0.31015572    
  0.16191177    
 -0.15586939    
  6.41622022E-02
 -0.11990329    
 -3.89664844E-02
  0.19220687    
 -0.29683059    
  0.22900839    
 -0.11122540    
  0.32142088    
 -0.28295448    
  3.09614502E-02
 -0.10265430    
  0.71321476    
 -0.28108120    
 -0.20359883    
 -0.18879491    
  0.61903960    
 -0.53799868    
  9.69421789E-02
  9.82706174E-02
 -4.02064994E-02
 -0.27578744    
  0.10265336    
 -0.15110669    
  8.81918296E-02
  0.19415574    
 -7.78162405E-02
  1.71916839E-02
  0.10251547    
 -0.19782646    
 -0.20763850    
  0.40032279    
 -4.21113148E-02
 -6.09605946E-02
  5.69734443E-03
  5.52628227E-02
  5.36173396E-03
  0.14417054    
 -0.10742116    
  0.21693906    
 -0.20159319    
  2.50645000E-02
 -0.29098833    
  0.27602530    
 -0.10034723    
  0.10034825    
 -8.92979577E-02
 -2.78566200E-02
 -0.23450823    
  0.18232067    
 -4.25595827E-02
  0.19671060    
 -6.31787032E-02
 -0.33213404    
  0.42546636    
  0.46938479    
 -0.79404533    
  0.58854711    
 -0.41309959    
  0.14425008    
 -0.23440130    
 -0.24058968    
  0.28967932    
 -0.26596332    
  0.38971734    
  0.36037213    
 -0.47815576    
 -0.12001701    
  0.10804241    
 -8.15496966E-02
  0.15134640    
 -0.19817652    
  0.11625897    
 -0.34627613    
 -8.65737349E-03
  0.37903094    
 -0.19670959    
  7.66932517E-02
  0.22716206    
 -0.24067520    
  0.25131503    
 -5.30571863E-03
 -0.25970906    
  0.25970757    
 -3.79454419E-02
 -0.29322296    
  0.15731940    
 -9.27820131E-02
  8.64331871E-02
 -0.12899144    
  0.41985390    
 -0.23511878    
  0.21588798    
 -0.36503065    
  1.38883293E-02
  9.21698809E-02
 -0.23262268    
  0.39482644    
 -0.15593551    
  5.47249243E-02
 -0.26236343    
 -0.16705431    
  4.44524549E-02
  0.32397151    
  0.10157913    
 -0.28768227    
  0.43040448    
  0.13783209    
 -0.23610246    
 -0.22450235    
  4.65191789E-02
  0.31963447    
 -0.18043625    
  0.22201376    
 -0.23910820    
  1.14280405E-02
 -0.35020325    
  0.52682608    
 -0.43445197    
  7.77785406E-02
  0.27742472    
 -0.24397746    
 -1.32444706E-02
  0.13685870    
  0.31633714    
 -0.79100251    
  0.30390409    
  9.84393358E-02
 -0.27115321    
  0.41091490    
 -0.12734011    
 -5.06446436E-02
  0.34754279    
 -0.49414596    
  0.43752667    
 -0.28445089    
 -0.38946515    
  0.83083683    
 -0.58695769    
  1.48157114E-02
  2.18188372E-02
  0.16539173    
  0.28003040    
 -0.31099370    
  0.51459259    
 -2.28143036E-02
 -0.25241339    
 -8.25208575E-02
 -0.26992017    
  0.12557730    
  0.21691324    
 -0.15082335    
 -0.32721373    
  0.60025328    
 -0.17351170    
 -0.51963693    
  0.39060527    
 -2.42431257E-02
  0.22925998    
 -0.23541436    
  1.83498766E-02
  5.31089753E-02
 -6.53045923E-02
  5.37438504E-02
 -4.76288535E-02
 -0.16539273    
  0.29663450    
 -0.19415687    
 -7.41071254E-02
 -0.15066054    
  0.13657533    
  9.46653709E-02
  0.16606158    
 -6.78228736E-02
 -0.39673069    
   1.2857530    
  -1.2104045    
 -0.11075100    
  0.43213308    
  0.11061069    
  0.20304760    
 -0.58778578    
  0.12967764    
 -0.22652830    
  0.25319603    
 -0.27029023    
  0.65358168    
  0.36114898    
 -0.65032792    
  0.28917813    
 -0.14448152    
 -0.17509456    
 -0.23556592    
  0.22937416    
 -0.20620726    
  2.26419866E-02
  4.38016877E-02
  0.20002086    
  0.21019527    
 -0.10483484    
 -0.11712531    
  5.74874878E-02
  7.53044635E-02
  6.51855841E-02
 -0.17458378    
 -0.16285822    
  0.20252503    
  4.34844680E-02
  0.12485058    
 -0.47094309    
  0.31913754    
 -0.21905273    
 -4.16728072E-02
  0.41253266    
 -0.26754153    
  7.67331272E-02
 -0.15320466    
  0.33930731    
 -0.29399216    
 -8.58621523E-02
  0.12921250    
  0.20726089    
 -0.46901852    
  3.05602811E-07
  0.43392783    
 -0.28090253    
  0.24453531    
  5.15580662E-02
  7.73337409E-02
 -0.33368629    
 -0.11697097    
  0.22751309    
  2.86555551E-02
 -0.24167605    
  0.18351917    
  0.50240731    
 -0.41091421    
  5.33168077E-07
 -4.47000898E-02
  0.29053506    
 -0.14705285    
 -0.26484239    
  0.58419627    
 -0.73727196    
  0.17855451    
 -0.10605866    
 -2.12030709E-02
 -0.14585201    
  0.41369614    
 -5.04316725E-02
  0.18805234    
 -0.20544425    
 -0.13102749    
  8.92302915E-02
  6.07982744E-03
  0.26002958    
 -0.14022918    
 -3.83604206E-02
 -0.12479167    
  0.10219098    
 -0.14750662    
  0.62462759    
 -0.14064851    
 -0.44501173    
  0.21675365    
  0.40375414    
 -0.73511231    
 -3.63683030E-02
  0.10536131    
  0.15415072    
 -6.49203286E-02
  0.63023299    
 -0.53714222    
 -0.18900989    
 -0.14413387    
  4.23468514E-08
  0.25217631    
 -5.57413623E-02
  4.36198041E-02
 -0.10943302    
  4.00055833E-02
  4.47351523E-02
  0.12883306    
 -3.35233547E-02
 -0.19375108    
  9.84393358E-02
 -0.25489306    
  0.35586849    
 -2.28573885E-02
 -0.21881792    
  0.28046209    
  2.15055589E-02
 -8.31496045E-02
 -0.10986634    
 -0.15307599    
  0.14660260    
  1.29042109E-02
 -0.38641652    
  0.27820241    
  0.19415577    
  0.87546891    
  -1.1209180    
  6.54773414E-02
  0.52897012    
 -0.15207842    
  5.17766550E-02
 -0.28462943    
 -0.20951733    
  0.20340154    
 -0.15927647    
  0.18351917    
  0.13428043    
  3.59943807E-02
 -0.11778370    
 -0.19375108    
 -0.27625358    
  0.29673174    
  0.16184221    
 -2.32570954E-02
  0.15246932    
 -0.49247661    
  0.20142157    
  0.20128427    
 -0.30814797    
 -6.20346405E-02
  0.86541826    
 -0.13305017    
 -0.56346953    
 -2.04793420E-02
  0.59542000    
 -0.40736800    
  1.69983841E-02
 -0.10661042    
  0.28141332    
 -0.12014497    
 -8.31496045E-02
 -0.19044611    
  9.97495353E-02
  6.73036650E-02
 -0.16705322    
  1.38883293E-02
  0.15906441    
  0.13720100    
  0.55004591    
 -0.57077169    
 -0.13428035    
  8.60130712E-02
 -0.19337061    
  0.22580600    
 -0.37662953    
  0.66961676    
 -0.44183347    
 -0.26731563    
  0.26112285    
  2.45418698E-02
 -0.51082534    
  0.33213457    
  0.14164992    
  0.52208275    
 -0.19282350    
 -0.21077645    
 -0.10598139    
  1.84612423E-02
  0.15240780    
 -0.18336979    
  0.44854873    
 -0.54072005    
 -0.22314346    
  0.32158288    
  0.23309445    
 -0.10977115    
 -0.22868399    
  0.47692370    
  0.50390488    
  -1.1466219    
  0.69314718    
 -0.37320518    
  6.34222478E-02
  4.90555316E-02
 -0.30196828    
  0.33852559    
 -0.26236352    
  0.13102794    
  0.21019527    
 -0.41021660    
  0.19415577    
  0.11647575    
 -8.17901194E-02
 -0.23601030    
  0.13442974    
  0.36044163    
 -0.30538258    
  5.21860532E-02
 -0.16551371    
  0.22580600    
 -0.21256129    
  0.28438774    
 -0.19027461    
  0.35847020    
 -0.59366184    
  0.19237119    
 -5.78944758E-02
  0.40767050    
 -0.15709276    
  4.53482494E-02
  0.11613982    
 -0.36675152    
  3.11555937E-02
  4.20479886E-02
 -0.24544938    
  0.40796849    
 -0.15665412    
  0.11583110    
  0.18492243    
 -3.52458023E-02
 -7.92959705E-02
 -0.39340246    
  0.10247784    
 -0.20863815    
  0.57436448    
 -0.48269570    
 -0.35563204    
  0.44628784    
  0.17675090    
  7.53044635E-02
 -0.23225208    
  0.20067044    
  0.10642982    
 -9.66229290E-03
 -0.27801931    
  0.41397563    
 -0.12149832    
 -0.35190088    
  4.65191789E-02
  0.84636980    
 -0.15322304    
 -0.94260830    
  0.13248996    
  1.44927707E-02
  7.16762990E-03
  0.21164997    
 -0.38260767    
  0.37097862    
  5.12940548E-02
 -0.21622394    
  0.14125931    
 -0.22015454    
  0.61154878    
 -0.22112055    
 -0.39791790    
  0.31913754    
 -0.57475799    
  0.38255036    
  0.13601257    
 -6.56959638E-02
  1.83498766E-02
  0.27395132    
 -0.38946393    
  2.68467870E-02
 -0.24659584    
  0.57164884    
 -0.51401979    
  0.23428039    
 -0.24231434    
  0.52682608    
 -0.38426200    
  0.31527039    
 -7.41078109E-02
 -0.18012598    
 -6.10349961E-02
  0.16705415    
  4.05845642E-02
 -0.22172426    
 -0.21256080    
  0.58192122    
 -0.20012695    
 -7.23674702E-07
 -6.81369379E-02
 -0.19782554    
  8.96112844E-02
  2.12031081E-02
  0.14914414    
 -2.43921783E-02
  6.56959936E-02
 -5.79758920E-03
 -1.75957419E-02
 -0.28571129    
  0.43392783    
 -0.26083532    
  0.25057745    
  7.44753703E-02
 -0.49814683    
  6.10869601E-02
  0.21868834    
 -0.13353057    
 -0.18641196    
  0.24583578    
  6.21327311E-02
  0.12445349    
 -0.12445324    
 -2.43921783E-02
  4.23023626E-02
 -0.35077477    
  0.29604959    
 -0.16251826    
  0.17494078    
 -7.69603327E-02
  0.13102794    
  3.44864987E-02
  0.30448940    
 -0.37469265    
 -0.25391504    
  0.10379624    
  8.75981823E-02
 -0.16822797    
 -8.77057612E-02
  0.33647135    
 -0.15415092    
 -5.71577437E-02
  0.25782844    
  0.26323822    
 -0.47789550    
  0.39128050    
 -0.15414992    
 -0.33314440    
  0.12379460    
  7.89874718E-02
  0.25552464    
  9.75579396E-03
 -2.45708115E-02
 -0.20343931    
 -6.11575972E-03
 -1.85770858E-02
  7.23202154E-02
  0.13062051    
  5.08911954E-03
 -0.37792966    
  0.17612967    
  7.18879849E-02
 -2.33928803E-02
  7.95879364E-02
 -0.22587913    
  2.03403123E-02
 -0.11359722    
  0.44718930    
 -0.28129163    
  0.30034131    
 -0.35263932    
  7.12267682E-02
  0.44227910    
  0.63740534    
  -1.1244199    
 -0.15524082    
  0.26646599    
 -7.27599040E-02
 -0.29822022    
  0.38260773    
 -6.56959638E-02
 -9.71629694E-02
 -6.31781593E-02
  2.15060264E-02
  8.81918296E-02
 -0.13167854    
  0.60005695    
 -0.50138462    
  0.13771695    
  7.86931142E-02
 -0.36832538    
  0.17840789    
 -0.29423884    
  0.78125441    
 -6.21319152E-02
 -0.31365785    
  1.73909310E-02
  8.26923102E-02
 -0.11184831    
 -0.36772537    
  0.17946759    
 -5.88406846E-02
  0.16705495    
  0.19189157    
 -0.33647293    
  0.53280479    
 -0.56288218    
  0.26646599    
 -0.21440914    
 -0.13146333    
  3.25239524E-02
  0.24685936    
  0.21309400    
 -0.17627828    
  0.14028640    
 -7.04890788E-02
 -0.24014200    
  7.11733894E-03
  9.46653709E-02
  5.03255799E-02
 -0.18109463    
  6.40780553E-02
 -2.09072828E-02
  2.09058281E-02
  0.11701691    
  0.17410709    
 -0.18026248    
 -0.22006108    
  0.15634619    
  0.18012635    
  0.11411306    
 -0.18232185    
 -9.88467485E-02
 -0.12429710    
  0.24063750    
 -0.15607950    
  0.17327105    
  8.17902237E-02
 -0.31779972    
 -0.15534993    
  5.71580008E-02
  0.24512246    
  0.16561891    
 -0.39499357    
  7.78221106E-03
  0.27008632    
  2.33936310E-02
 -8.43879804E-02
 -1.26577057E-02
  0.29561299    
 -0.10483484    
 -0.22314337    
  0.23361413    
 -0.13950232    
 -0.25045848    
  0.68154132    
 -0.68926370    
  0.32757381    
 -9.97901410E-02
 -7.24159463E-07
 -1.86927412E-02
  0.11288017    
 -0.16450419    
  5.16238324E-02
  0.12959236    
 -0.24267058    
 -0.24629655    
  0.59377515    
 -0.18531187    
 -1.81281660E-02
  0.19343868    
 -0.32349175    
 -0.21622299    
  0.34016046    
 -0.21094845    
 -6.25211596E-02
  0.30368152    
 -4.87908907E-02
  0.33647275    
  1.76997241E-02
 -0.18759808    
 -0.21130891    
 -0.20212345    
  0.64395696    
 -0.49553776    
 -9.39320326E-02
  0.16705495    
  0.45140257    
 -0.38326514    
  4.67922613E-02
 -0.20895949    
  8.11246410E-02
  0.12783341    
 -4.08228897E-02
  8.55226964E-02
 -0.31913704    
  0.80338281    
 -0.52894616    
  3.37105729E-02
  0.20418115    
 -0.29673111    
  2.39532441E-02
 -1.79100037E-02
  6.00523688E-03
  0.19027446    
 -0.10426082    
  0.63953799    
 -0.81310624    
  3.21561880E-02
 -0.21840763    
  0.17309220    
 -0.11944055    
 -0.13566646    
  0.22143307    
 -0.20448269    
  0.92798662    
 -0.80927104    
  0.18975583    
 -0.25928187    
 -3.25233527E-02
  0.30407509    
 -0.15822491    
  0.63051134    
 -0.49074966    
 -0.14693068    
  0.14069919    
  4.28192541E-02
  0.62500978    
 -0.73905623    
  3.30054127E-02
 -0.16941734    
 -0.14903559    
 -0.12337875    
  0.97322494    
 -0.40928999    
 -0.15510829    
  0.41215390    
 -0.13289659    
 -0.28599164    
  0.21227442    
 -0.22587913    
  0.63316476    
 -0.71149695    
  0.20067152    
 -7.55073577E-02
  0.36772558    
 -0.24487031    
  9.37316790E-02
 -0.37182692    
  0.21239838    
  5.40668890E-02
 -0.11122540    
  0.48299047    
 -0.14745362    
 -0.47562689    
  0.67033285    
 -0.75666106    
  0.32587767    
 -0.27008629    
  0.40804484    
 -0.11456577    
 -7.18872175E-02
 -0.28561401    
  0.44595703    
 -0.37421173    
  2.28146203E-02
  9.32578743E-02
 -0.14732517    
  0.37865403    
 -8.50370303E-02
  0.13279152    
 -0.20644374    
 -0.10041935    
  0.62390268    
 -0.60991681    
  0.49824691    
 -0.21056548    
 -0.10420302    
 -0.29347917    
  0.23393826    
 -0.21094845    
  0.54654390    
 -0.63355529    
  0.29796013    
 -6.15452463E-03
  0.11641049    
  0.15728590    
 -0.26754153    
  0.28614664    
 -0.26790860    
 -0.13525490    
  0.13525498    
  0.23511977    
 -6.89925328E-02
 -0.30138174    
  0.37037385    
 -0.18232146    
 -0.32850447    
 -0.20155379    
  0.19358553    
  0.37569311    
 -0.12883356    
  0.38014722    
 -0.47171411    
  0.39167249    
 -0.23948026    
  0.23948066    
 -0.37806630    
  0.34032616    
 -0.35393110    
  0.31969869    
 -0.32657203    
  0.17655861    
 -0.22603723    
  0.16034193    
  0.44973779    
 -0.47474021    
  0.36675072    
 -0.15634617    
 -0.24911888    
  0.48954788    
 -3.27895470E-02
 -0.64435738    
  0.22631219    
  6.30856259E-03
  0.11848205    
 -0.19695239    
  0.18005075    
 -0.10788988    
 -0.36211491    
  0.56737685    
 -0.11456577    
 -0.18347856    
  4.74660508E-02
  0.18672706    
 -0.16058138    
  0.35020274    
 -0.50327849    
  0.28580090    
  0.28768185    
  0.16378954    
 -0.80734032    
  0.46798626    
 -0.23841016    
  0.14864053    
  4.85262387E-02
 -7.08740130E-02
 -1.70952883E-02
 -0.18924220    
  0.19497277    
  4.47007157E-02
 -2.77017988E-02
  0.15093504    
  0.16444947    
 -0.72648430    
  0.47633865    
  0.12361451    
 -0.27077240    
  1.21223079E-02
  6.00523688E-03
 -8.10420588E-02
 -0.24946113    
  0.54038411    
 -0.55719221    
  0.52262044    
 -1.51898358E-02
  4.00050431E-02
 -0.28116828    
  0.24116234    
 -0.17216842    
 -0.18596382    
  0.22168233    
  0.11583110    
  0.21477529    
 -0.31897831    
 -0.17655870    
  0.37512505    
 -0.25810745    
  5.37438504E-02
 -0.13685843    
 -1.34232091E-02
  0.11477647    
 -9.47084948E-02
  0.26592398    
 -9.02461708E-02
 -0.11778377    
  0.17184949    
 -0.44300345    
 -9.44905281E-02
  0.67954099    
 -0.18506487    
  8.92984569E-02
 -0.16934176    
 -0.14035697    
  0.37298048    
 -0.15257943    
 -0.26953295    
  0.26953298    
 -0.21357325    
  0.46488848    
 -0.38641748    
  3.70420776E-02
 -8.86661559E-02
  0.15320350    
 -0.13353227    
  9.29460973E-02
  0.54685497    
 -0.22143282    
 -6.16932772E-02
 -0.54944015    
  0.29747611    
 -0.22900799    
  0.57214230    
 -0.29183939    
 -0.11155246    
  0.19671060    
 -0.41830221    
  0.17062573    
  0.49501535    
 -0.28901157    
 -6.59586713E-02
 -8.28883499E-02
  0.25951123    
 -0.42712584    
  0.11697080    
 -6.51450548E-03
  0.12861653    
 -2.32570954E-02
 -0.15906556    
 -0.18094337    
  7.94065818E-02
  0.18104920    
 -0.21996434    
 -0.13580176    
  0.49801615    
 -0.21489005    
  3.36726792E-02
  3.89666669E-02
  0.15869014    
  0.19671080    
 -0.51380682    
  0.48665562    
 -0.24869688    
 -0.34000811    
  0.16705497    
  0.18464944    
 -4.76288535E-02
 -0.29584584    
  0.50424719    
  0.15556394    
 -0.42040655    
  0.45783347    
 -0.35959494    
 -2.36704703E-02
 -8.75556543E-02
 -4.00045328E-02
  8.54570033E-07
 -8.51584449E-02
  0.26520857    
  0.17662360    
 -0.21130934    
  0.10594909    
 -0.25131363    
  7.84710869E-02
  0.10724586    
 -7.02035055E-02
 -8.20648223E-02
  0.24397676    
 -0.18645373    
 -0.22159193    
  0.58260542    
 -0.32442465    
  5.96927758E-03
  0.11778359    
 -0.40546554    
  0.23262170    
  0.26381439    
 -0.40546441    
  7.66932517E-02
  0.42100400    
 -0.19384165    
  5.20951860E-02
 -7.91969001E-02
 -0.23419359    
  0.11778237    
  0.10536122    
  9.02469307E-02
  0.11042407    
 -3.70404460E-02
 -0.45874703    
 -4.58093658E-02
  0.41582704    
 -0.19895449    
  5.50588928E-02
  0.22314362    
 -6.39037266E-02
 -0.15924069    
 -0.11332794    
  0.19337153    
 -0.26236513    
  0.29479891    
 -0.46575803    
  0.44967201    
 -0.23674884    
  0.75296533    
 -0.50013095    
 -0.22580592    
  0.14265704    
 -5.95409535E-02
 -0.26543570    
  0.60976583    
 -0.11020350    
 -0.10751950    
 -0.16410938    
  0.64084786    
 -0.69314653    
  6.51157336E-07
 -0.14413387    
  0.34967425    
  9.87821221E-02
 -6.65201098E-02
 -2.68110745E-02
 -6.16433956E-02
 -4.13028859E-02
 -0.34130388    
  0.27917221    
  0.31611910    
 -0.11370178    
  8.05777006E-07
 -0.24163738    
  0.21511149    
 -0.25593358    
  0.40082526    
 -0.26469177    
  0.39122275    
 -0.20890045    
 -2.04097442E-02
 -0.18645373    
 -0.16142271    
  0.27297667    
  5.93173690E-02
 -0.44008937    
  0.19176255    
 -9.86722186E-02
 -5.32442667E-02
  4.58090194E-02
  6.50056824E-02
  0.13090608    
 -6.15452463E-03
  0.12189030    
 -3.90028395E-02
 -8.28883499E-02
 -0.21239926    
  0.32329926    
 -0.30065781    
  0.35965481    
  6.55147731E-02
  0.14926067    
 -0.49553776    
  4.71469164E-02
  0.37428299    
 -0.34830582    
  5.00096232E-02
 -0.10943302    
  6.77957153E-03
 -2.73992028E-02
  0.22314431    
 -0.19574474    
  0.35937485    
 -0.39374077    
  0.33046052    
 -9.48082879E-02
  4.32505123E-02
  2.61102207E-02
 -0.19895449    
 -0.11307770    
 -4.31715511E-02
   1.1299779    
  -1.2223521    
  0.32721248    
 -0.24222037    
  0.54576331    
 -0.15272081    
 -0.37833571    
 -9.97001901E-02
  0.17015187    
  4.65191789E-02
 -0.16941734    
  0.32542312    
 -0.36464235    
  2.37167291E-02
 -3.17494981E-02
  0.38920513    
  0.17958504    
 -0.19057520    
  2.72497628E-02
 -6.09605946E-02
 -0.23031226    
  0.17147236    
  0.35788611    
 -0.71024156    
  0.24362190    
 -0.23503889    
  0.91799873    
 -0.45442578    
 -0.20186597    
  1.58779358E-07
  0.23880975    
  9.38969031E-02
 -0.33270562    
  8.81082192E-02
  0.19628043    
 -0.25202119    
 -0.26875430    
  0.42744425    
  8.33818540E-02
 -0.16251922    
 -0.29951701    
  0.27570680    
  0.41346544    
 -0.46920642    
 -0.14359029    
 -0.10863427    
  0.70131063    
 -0.57807720    
 -0.17366342    
 -0.12861817    
  0.56798476    
 -0.37267610    
  0.24231260    
  0.26041508    
 -0.22925934    
 -0.44935942    
  0.32542214    
  0.15414979    
 -0.27977654    
  0.40283614    
 -0.11712531    
 -0.19542503    
  2.83716246E-02
 -0.15066054    
  0.54910815    
 -0.50926173    
  0.27786851    
 -0.11926270    
  0.33169818    
 -0.42235261    
  0.31112745    
 -0.33326936    
  0.66284215    
 -0.40162718    
  0.27466694    
 -0.41644263    
  0.26083517    
 -0.32935491    
  0.39834771    
  0.43671808    
 -0.57981831    
 -2.78566200E-02
 -0.13919802    
 -8.11261684E-02
 -5.05529903E-02
  0.56278545    
 -0.49132720    
  0.63273823    
 -0.34678158    
  8.44173804E-02
 -0.31015578    
  0.26635268    
 -0.12715490    
  2.23467741E-02
 -0.12332397    
 -1.25796851E-02
  0.38414192    
 -0.12861767    
  1.45985521E-02
  7.89277628E-02
 -0.22986174    
 -0.19135012    
 -2.06194911E-02
  0.40082526    
 -0.32078117    
  9.18072611E-02
  9.47777852E-02
 -1.06951511E-02
  0.19920367    
 -0.23756380    
  0.21529241    
 -0.29673111    
  0.16705398    
  5.97190075E-02
 -0.20875572    
  0.26510718    
 -5.15333004E-02
 -0.43226400    
  0.12516341    
  0.13434811    
 -7.71903023E-02
 -0.20479466    
 -0.24807376    
  0.11886133    
  0.35839853    
  5.27982190E-02
 -4.08228897E-02
  0.11247735    
  0.12485058    
  0.83921659    
 -0.93781894    
 -0.25874326    
 -4.81198467E-02
  0.34249052    
 -0.20456672    
 -3.11560500E-02
  0.46285820    
 -0.40148982    
 -2.40983535E-02
  0.10962025    
 -5.61937727E-02
  0.15991476    
 -0.41536671    
  0.87360132    
 -0.68384546    
  0.63598847    
 -0.27254704    
 -0.21459711    
 -0.43242139    
  0.13045263    
  0.34364110    
 -0.26083532    
  0.24541046    
 -0.12689205    
 -7.95520097E-02
  2.51585767E-02
  0.16561891    
  1.04705943E-02
 -0.25354841    
  0.26905316    
 -0.17924888    
 -0.14499043    
 -1.42861959E-02
 -0.11419315    
  0.17693059    
 -5.55707440E-02
  0.15210827    
  8.80341679E-02
  0.15093504    
 -2.30692862E-07
 -0.23285316    
  0.54558009    
 -0.58285272    
 -6.34860294E-03
  8.54174420E-02
 -0.32947949    
  0.17142259    
 -0.23867382    
  9.92553309E-02
 -0.19979636    
  0.31143555    
  9.40297619E-02
  9.76380259E-02
 -8.49003494E-02
  2.50005797E-02
 -6.19197777E-03
 -0.26112366    
  0.51725692    
 -0.36772504    
 -4.25588973E-02
 -0.16508035    
  0.10536137    
  0.14310156    
  0.38752818    
 -0.26826394    
  1.17645273E-02
 -0.26646641    
  0.63823110    
 -7.10109025E-02
 -0.33647147    
  1.20475730E-02
  2.36694720E-02
 -4.17979099E-02
 -9.59194526E-02
  0.22180051    
 -5.52633442E-02
  0.16223456    
 -0.52053475    
  0.30580866    
 -9.41131189E-02
  0.10008255    
 -1.19752456E-02
 -0.25995737    
  0.49982858    
 -0.41738442    
 -7.21950084E-03
  0.33024094    
 -0.34483984    
  0.25213119    
 -6.49203286E-02
  0.29376140    
 -0.16251919    
  0.12075020    
 -0.28295448    
 -0.13443047    
 -9.02864411E-02
  0.18625100    
  0.68987387    
 -0.70303237    
 -0.10462426    
  0.40546486    
 -0.10318404    
 -0.30966166    
  0.10536131    
  0.19337153    
 -0.32120493    
  0.12114507    
  0.34316128    
 -0.27193442    
 -0.27938342    
  0.38035950    
 -4.03515920E-02
 -0.11191781    
  5.75238876E-02
  0.10598184    
 -0.20377879    
  0.27908361    
 -0.12689205    
 -0.16598542    
  0.17768075    
 -0.16388747    
 -0.13157620    
  0.49030328    
 -0.34512216    
  0.29609284    
 -0.16934176    
 -0.16111846    
  0.50942606    
 -0.47505856    
  0.14445101    
  0.20544407    
 -0.39128104    
  0.29644713    
 -4.27867472E-02
  0.20216042    
 -7.89275095E-02
 -0.48068833    
  0.29546380    
  0.13062051    
 -5.77580184E-02
  0.10265431    
 -6.03197552E-02
 -0.25874326    
  0.35264081    
 -0.37985337    
  0.28076088    
 -0.16989973    
  8.28869268E-02
  0.23668791    
 -0.40322480    
  0.13771695    
 -8.54170695E-02
  0.79595631    
 -0.67041808    
 -0.35346901    
  0.41870955    
  2.08332185E-02
  4.04101238E-02
  3.88399214E-02
 -0.22314444    
 -1.19752456E-02
 -6.21309802E-02
 -0.15201674    
  0.17733327    
  0.17710042    
 -0.17086902    
  0.12260248    
  1.63499992E-02
 -0.22314373    
  0.23922907    
 -0.24600856    
 -0.15415107    
  0.31701043    
  3.40946056E-02
  3.29708606E-02
  0.17780766    
 -0.47090828    
 -5.20565957E-02
  0.13543877    
  0.33169818    
 -0.28608781    
  0.44501275    
 -0.37729514    
  0.11247735    
 -0.22580592    
  0.16551471    
  2.23467741E-02
 -9.86314341E-02
 -3.09627913E-02
  0.37351364    
  9.24025230E-08
 -0.18492308    
 -0.28076246    
  0.14125931    
  2.36694720E-02
 -0.13771656    
 -0.15191585    
  0.11778282    
  0.26129508    
  0.11122490    
 -0.43706018    
  0.15731940    
 -0.20278263    
  0.37129596    
 -0.31845307    
 -5.28424159E-02
  0.15746693    
  7.64708593E-02
  0.42771101    
 -0.67727345    
  0.37616950    
 -2.18593217E-02
 -0.11709266    
  0.26092911    
 -0.20067102    
  0.26101467    
 -0.23789132    
  0.24686059    
 -0.45581961    
 -2.13533882E-02
  0.15312175    
  0.14884494    
  0.17965825    
 -0.41215339    
  6.49573132E-02
  0.27342933    
 -0.36560136    
  4.05455828E-02
 -2.00676825E-02
  0.10265336    
  0.18333736    
 -0.16521069    
 -5.53996637E-02
  0.54687691    
 -0.50352561    
 -0.28566477    
  0.20359914    
 -0.14868338    
  0.56722051    
 -0.45881072    
  4.68314774E-02
  0.16251965    
 -0.42227289    
 -4.32975069E-02
  0.24242525    
  5.40673845E-02
  0.48145118    
 -0.24783695    
 -0.26028326    
  0.36408028    
 -0.21379817    
 -0.28768203    
  0.50148016    
 -0.49375689    
  0.33096206    
  0.16279550    
 -0.42681849    
  0.43150121    
 -0.36202902    
 -0.20815593    
  0.22809012    
  1.30712185E-02
 -6.51450548E-03
  0.34945890    
 -9.25876386E-03
 -0.43616432    
 -0.23399372    
 -8.53597894E-02
  2.92702764E-02
  0.78055942    
 -0.18850870    
  0.55657130    
 -0.95673209    
  2.35305130E-02
  0.42845538    
 -0.24484174    
  3.79793122E-02
  8.33816677E-02
  0.10307131    
 -0.19268504    
 -0.11934734    
 -8.82917866E-02
  0.13641249    
  0.63440865    
 -0.66162181    
  0.55665600    
 -0.39759132    
 -0.15219148    
  0.35393178    
 -0.41755643    
  0.49611929    
 -0.48884597    
  0.43403885    
 -0.24930346    
  0.15586944    
  0.11203869    
 -6.66909367E-02
 -1.48883546E-02
 -0.45412993    
  0.11163933    
 -0.14364305    
  4.76280376E-02
  4.23468514E-08
 -0.10622211    
  0.14424904    
 -5.73145655E-07
  0.27264348    
 -0.31845352    
  0.48550820    
 -0.34710470    
  6.77957153E-03
  0.47505841    
 -0.61245823    
  0.10303311    
  0.19620988    
 -8.38821679E-02
  0.31845403    
 -0.26966450    
 -0.19670959    
  0.19670935    
 -6.77175075E-02
  0.13671176    
  0.10536076    
 -4.08227406E-02
  3.58097255E-02
 -8.38181451E-02
 -0.36529869    
  0.36529952    
  6.86288476E-02
 -0.46593061    
  0.49112093    
 -0.11034735    
  7.49004036E-02
 -0.32621661    
  0.18825634    
  0.11184883    
 -4.32505123E-02
 -7.45339915E-02
  0.25593284    
 -0.43113759    
  0.50227815    
 -0.29774606    
  8.31497088E-02
 -5.33359405E-03
 -0.20722793    
  2.59763394E-02
  0.21800126    
  0.14378843    
 -0.49899054    
  0.13077040    
  5.64405397E-02
 -0.31237492    
 -0.10536023    
  0.76028657    
  1.29033057E-02
  0.41679659    
 -0.80321413    
  0.33826774    
 -0.27727303    
  0.13279152    
 -4.23335657E-02
 -0.36054340    
  4.23468514E-08
  0.80661398    
 -0.68281972    
  9.77977440E-02
 -0.16142271    
  0.30037573    
 -0.40007511    
  0.21015660    
  7.55083188E-02
  2.98526734E-02
 -0.20854409    
 -0.13146333    
 -1.66665707E-02
  0.25782824    
 -0.23293205    
  0.30796766    
  0.29965872    
 -0.18589926    
 -0.12588102    
 -0.15110669    
  0.51507169    
 -0.33986875    
 -0.22612472    
 -5.36523834E-02
  0.49335128    
 -0.14458050    
 -2.81708054E-02
 -5.73148858E-03
  0.22544019    
 -0.25459632    
 -0.45706940    
  0.24715285    
  0.30576590    
 -0.16950017    
  0.13671176    
  4.34844680E-02
 -0.18019550    
  5.57429120E-02
  0.11912055    
  0.22847725    
 -0.54692996    
  0.32378647    
 -0.59205121    
  0.43701348    
  7.76500851E-02
  8.26923102E-02
 -0.11778398    
  0.60613543    
 -0.64250416    
  0.43785691    
 -0.72143233    
  0.37212896    
 -0.12629290    
 -0.33135709    
  6.89926147E-02
  0.39989451    
 -1.12357568E-02
 -0.16551371    
 -0.16644788    
  6.10869601E-02
  0.50637180    
 -0.22425985    
  0.11093183    
 -0.24846053    
  0.27315417    
 -0.18721184    
 -0.30748400    
  3.14987116E-02
  0.22778325    
 -0.11778332    
  0.11159112    
 -0.14693068    
  4.22590300E-02
 -0.31329429    
  0.33377302    
 -6.99578747E-02
  0.14791937    
  0.16657376    
 -0.24453492    
  0.13858591    
  1.74938887E-02
 -2.93285493E-02
 -1.80177260E-02
  0.50718290    
 -0.34527084    
 -0.42367068    
  5.36521152E-02
  0.26121464    
 -0.21029551    
 -2.15055104E-02
 -2.19796151E-02
  0.20067152    
 -4.33513671E-02
  0.14141178    
  0.10919973    
 -0.21945532    
 -0.11701725    
  0.32657158    
 -0.44349250    
  4.23468514E-08
 -3.95316668E-02
  0.21667020    
 -4.65192348E-02
 -1.36996303E-02
  0.76305878    
 -0.56364292    
 -0.36396572    
 -8.47972706E-02
  0.10889368    
  0.29361680    
 -0.20991707    
  0.42712668    
 -0.53492349    
  1.61300823E-02
  0.24685936    
  0.21813130    
 -0.37332314    
  0.11697080    
  0.24625115    
 -0.45488927    
  0.13453178    
  0.12475106    
 -9.03842524E-02
  9.03833881E-02
  1.22692492E-02
 -2.46933363E-02
  4.28192541E-02
 -0.11404682    
  0.12595242    
  2.33936310E-02
  6.70650378E-02
 -5.55698015E-02
 -0.31275550    
  0.48550820    
 -0.20173992    
 -0.16598542    
  0.26129508    
 -0.26129556    
  0.23419358    
 -0.40821627    
  0.19464286    
  0.12155619    
  6.00523688E-03
 -0.14126088    
  0.62168801    
 -0.69314784    
  0.62415439    
 -0.30368230    
  0.10697192    
 -0.10161041    
 -0.15593551    
  1.24218408E-02
  1.83498766E-02
 -9.53094512E-02
  7.69603178E-02
  0.18540309    
 -0.47720918    
  9.45585594E-02
  0.19724652    
 -0.21239926    
  0.23679146    
 -0.21414857    
 -1.50381094E-02
  0.31015569    
 -0.21622394    
 -0.14841926    
  0.16211967    
  0.39406291    
  0.17618696    
 -0.19470657    
 -0.41014951    
  0.30166754    
 -3.17485631E-02
 -8.99484754E-02
 -0.23795922    
  0.66284215    
 -0.31893408    
 -0.17915292    
  0.73041821    
 -0.71784049    
  0.25754476    
 -0.17366432    
 -4.70665284E-02
 -6.21309802E-02
  0.64050376    
 -0.61518633    
  0.39709687    
 -0.34830761    
 -0.21868987    
  5.05517386E-02
  0.38650641    
 -0.29247743    
  6.81370646E-02
  0.14469646    
  5.05161658E-02
 -0.18330725    
  1.17645273E-02
  0.21492359    
 -0.29399216    
  0.10788823    
  0.11778380    
  3.96087952E-02
 -0.25270307    
 -0.38382602    
  0.35207739    
  0.20359820    
 -0.11122588    
 -0.26060137    
  0.15524086    
 -0.25131395    
  8.36802274E-03
  0.44361666    
 -0.37907815    
  0.19782661    
 -1.94178652E-02
 -8.16781893E-02
  0.29826340    
  5.12935780E-02
 -0.21072173    
 -0.26731563    
  0.15645139    
  0.43043816    
 -0.23668848    
  7.12635666E-02
 -5.30571863E-03
 -0.43242139    
  0.47409391    
 -0.31526914    
  0.23565194    
 -9.25508067E-02
 -0.22314377    
  0.34294492    
 -7.82526135E-02
  0.84895754    
  -1.1061031    
  0.49414632    
 -0.20834501    
 -0.11990329    
  0.70265549    
 -0.80307531    
  0.23155913    
 -0.15694766    
  1.94189157E-02
  7.41070658E-02
  8.00428838E-02
  1.09293144E-02
 -4.44524623E-02
  0.22767951    
 -0.61067116    
  0.22314434    
  0.53844047    
 -0.80414331    
  0.23180079    
 -0.12470329    
 -3.17494981E-02
  0.15645139    
  0.28595650    
 -0.19378658    
  0.27820343    
 -0.31666937    
  0.23225231    
 -0.16282459    
 -1.84620284E-02
  0.77079773    
 -0.68171912    
 -6.45377487E-02
  0.31900480    
 -0.10683031    
 -0.50593597    
  0.39730227    
 -0.17904800    
 -2.64909659E-02
  0.22180051    
  0.15415019    
 -0.40316442    
  0.31153405    
  6.83201179E-02
 -0.31316102    
  8.05379823E-02
  0.40148929    
 -0.48850116    
  0.58706480    
 -0.13922031    
 -0.40962389    
 -0.16989970    
  0.50189716    
  4.47477866E-03
 -0.31789541    
  0.10474636    
 -0.21489005    
  0.18687664    
 -0.32629654    
  0.30910522    
 -4.13028859E-02
  0.31735796    
 -0.19823727    
 -7.20541403E-02
 -4.10621949E-02
 -0.14818074    
  4.08227555E-02
  0.13102794    
 -0.23638943    
  0.11860594    
 -7.51207694E-02
  0.50227815    
 -0.30354440    
 -0.31121299    
  0.47198632    
  6.23708814E-02
  0.13062054    
 -0.38926947    
 -0.47725970    
  0.27792656    
  7.32680270E-03
  0.89712977    
 -0.89712948    
 -1.47068296E-02
 -6.89932406E-02
 -8.26916397E-02
  0.38807306    
  4.57226895E-02
 -0.14396052    
 -0.10895138    
  0.20718937    
  0.68433636    
 -0.84926718    
  0.16492951    
 -9.82382670E-02
 -0.12344342    
  0.76359916    
 -0.58982909    
 -2.48465408E-02
  0.17811912    
 -0.14107779    
 -0.19328995    
 -2.98531447E-02
 -7.06178546E-02
  0.12945710    
  0.16430385    
  9.25510377E-02
  4.32505123E-02
  7.14593381E-02
 -0.10371930    
  0.28357559    
 -0.41788831    
  2.46918146E-02
 -0.21706471    
  0.40040189    
 -0.31339070    
  0.37729430    
 -2.89877988E-02
 -0.10318404    
 -0.10294703    
 -0.19933228    
  0.13077040    
  0.13835925    
 -0.26912796    
  0.44863769    
 -0.26142657    
  4.17968370E-02
 -1.77004691E-02
  0.72823817    
 -0.72823936    
 -0.17520423    
  0.79424363    
 -0.45979938    
 -0.47918317    
 -5.90882301E-02
  0.63956332    
 -0.36061439    
 -0.21169646    
  5.53508922E-02
  0.22621618    
 -3.11560500E-02
  0.22567272    
  7.77080879E-02
  0.19085221    
 -0.34189206    
  0.27400228    
 -0.40134206    
  0.23541377    
 -0.24783692    
  0.17184949    
 -0.35667494    
  0.44236943    
 -0.16223548    
 -9.53109115E-02
 -0.19237208    
  0.14763623    
  0.10536023    
 -5.89974271E-03
 -3.61480713E-02
  0.24858333    
 -0.28608781    
  0.20644443    
 -0.20644374    
  6.47621334E-07
  0.34643239    
 -0.36572564    
  0.23090462    
  7.44753703E-02
 -0.29247743    
 -0.15950690    
  0.25131413    
 -0.13102749    
  0.31724048    
 -0.11838948    
  0.36266762    
 -0.47228843    
  0.13657489    
 -6.47420620E-07
  0.20597585    
 -0.46568480    
 -4.94793653E-02
 -0.15656976    
  0.24659468    
  0.33930731    
 -0.26283562    
  3.61485593E-02
 -3.61480713E-02
 -0.11014317    
  0.33451307    
 -0.29423934    
  0.31365791    
 -0.23767246    
 -0.17988476    
 -6.79504648E-02
  0.42608476    
 -0.15415160    
 -4.87908907E-02
 -6.45377710E-02
  0.28266978    
 -0.19343920    
 -6.29146919E-02
 -8.81928951E-02
  4.84522246E-02
  0.16184221    
  0.32158390    
 -0.53187913    
  4.16735075E-02
  0.25131503    
 -0.32909149    
 -0.20312433    
  0.39033544    
  0.10962025    
 -3.90028395E-02
 -0.13353227    
 -4.65192348E-02
  0.38946429    
 -0.58410692    
  0.11686500    
  0.52106732    
  5.52160628E-02
 -0.39518705    
 -0.17376851    
  0.43660620    
 -0.33930695    
  0.22446777    
 -0.24453492    
  8.41921344E-02
  3.65886837E-02
  0.33732724    
 -6.16932772E-02
 -0.72079825    
  0.36412290    
  0.52756792    
 -0.23180184    
 -0.44991708    
  0.10080510    
 -9.32575539E-02
  0.48954770    
 -9.16295201E-02
  0.20067103    
 -0.43269125    
 -0.21205838    
  0.42881233    
  0.21593849    
 -0.57628220    
  0.26349518    
  0.34930351    
 -2.41943337E-02
 -0.57400382    
  0.31976959    
 -0.13503531    
  9.03324576E-07
  0.33905023    
 -0.42060030    
  8.75551328E-02
 -6.00505713E-03
 -3.68147418E-02
 -0.13353229    
  0.25131518    
 -0.18232082    
 -0.14310002    
  0.50774467    
 -0.41945195    
  8.11246410E-02
  3.82204503E-02
  0.26715970    
 -0.33838731    
  0.20554036    
 -0.38920540    
  0.15645139    
 -0.16454971    
  0.22476731    
 -6.02197200E-02
  0.16492951    
 -0.17185047    
  0.35319686    
 -6.55153766E-02
 -0.29464987    
  0.25209138    
  0.20116445    
 -0.35350624    
  0.15776157    
 -0.37616840    
  0.18625100    
 -1.31585989E-02
  0.18672706    
 -0.14141253    
 -9.46722537E-07
  0.22567272    
 -0.42073169    
  0.15634619    
  0.46505752    
 -0.27400175    
  0.59320658    
 -0.70827687    
  0.22314373    
 -0.11352334    
 -1.65285505E-02
 -0.31775972    
  7.60444952E-03
  0.14107877    
  5.75238876E-02
  0.44404888    
 -7.01318756E-02
 -0.41836938    
 -7.41071254E-02
  8.05806816E-02
  9.82381776E-02
  0.23823330    
 -0.48954824    
  0.60681909    
 -0.18396187    
 -0.12581976    
 -0.18343882    
  0.18901128    
  3.81515212E-02
  2.63860319E-02
 -0.26028326    
  0.26028237    
 -0.29464987    
 -0.12656310    
  0.11247781    
  0.13883576    
 -0.13176991    
  0.15011916    
  0.14632873    
  1.04168365E-02
 -8.09058771E-02
  0.13633619    
 -0.39813834    
  0.16142346    
  0.19159509    
  0.17373745    
 -0.49091092    
  0.21465620    
  0.14763571    
 -0.32090789    
  0.17327105    
  6.59573227E-02
 -5.33359405E-03
 -2.71017458E-02
 -0.35981920    
  0.15975983    
  2.64918171E-02
  0.11705609    
 -0.36837050    
 -8.43953341E-03
  0.11966445    
  0.36714551    
  0.28768179    
 -0.23690917    
 -0.20232143    
 -4.96990234E-02
 -0.17344411    
  8.00436139E-02
  0.42622659    
 -0.24157770    
 -0.11054274    
  0.18879418    
 -1.62599701E-02
 -7.36879706E-02
 -0.27598605    
  0.29924205    
  7.20531195E-02
  0.13952996    
 -0.22314399    
 -2.95014121E-02
  0.23386501    
 -9.95839089E-02
  0.12762341    
 -0.16496135    
 -0.19765642    
  0.39882040    
 -0.19035356    
  0.65198916    
 -0.54501724    
 -0.49643731    
  0.28768113    
  8.00428838E-02
  0.14785215    
 -0.25810745    
 -8.31141323E-02
  0.36000323    
 -0.36669105    
  8.36493298E-02
  5.98976538E-02
 -4.76288535E-02
 -3.72723006E-02
  0.40967560    
 -0.13955210    
 -0.32877183    
  7.74580762E-02
  6.19126856E-03
 -3.77395228E-02
  0.22314347    
 -0.33852586    
  6.94730803E-02
  0.12595242    
  0.12759590    
 -0.44531134    
  0.10047113    
  0.30228111    
 -0.24512270    
  4.74660508E-02
 -8.28061029E-02
  2.83716246E-02
  0.59783739    
 -0.68548453    
  0.12201485    
  2.00670753E-02
 -4.66660396E-07
  5.16238324E-02
  0.15145248    
  0.34032616    
 -0.68548453    
  3.74582708E-02
  2.18188372E-02
  0.36883146    
 -4.98731807E-03
 -0.46203589    
  0.11247781    
  0.48496231    
 -0.45011497    
  0.27388799    
  4.58099544E-02
  4.85538654E-02
 -9.43634957E-02
  3.07724196E-02
 -0.12348095    
  0.11332903    
 -0.13062064    
 -0.31917998    
  0.28967932    
 -6.17473200E-02
  0.30972928    
 -0.11895271    
 -0.31255034    
  7.16762990E-03
  9.53093246E-02
   1.3121862    
  -1.5869656    
  0.25510541    
 -2.00676825E-02
 -8.45567212E-02
  0.63642091    
 -0.32332930    
  3.17479931E-02
 -4.80087101E-02
 -5.04316725E-02
  9.84393805E-02
 -0.39768293    
  0.11000066    
  0.91350913    
 -0.85288429    
 -0.29423884    
 -0.14107832    
  0.28768191    
 -0.19145411    
  0.49603835    
 -8.14395398E-02
  8.14407319E-02
  0.70149177    
 -0.96162355    
  9.00256187E-02
 -6.85200617E-02
 -5.09206392E-02
  0.34390774    
 -4.32505123E-02
 -0.16805892    
 -0.11778239    
 -0.15048151    
  0.28125134    
 -4.62129638E-02
  0.10265336    
 -0.15110669    
  0.12014373    
  0.19895309    
 -0.29112521    
  0.10467064    
  0.22686388    
 -0.33845460    
 -0.14149879    
  0.12751274    
  0.40076002    
 -0.32614815    
  7.55083188E-02
  3.57177705E-02
 -0.37097958    
  4.95960936E-02
  0.65618247    
 -0.28350598    
 -0.34092638    
  0.17840789    
 -0.22641735    
  0.27115202    
  0.16657376    
 -0.18550058    
  0.32824963    
 -0.52468258    
  0.20278172    
 -7.21616670E-02
  7.21615776E-02
  0.17915249    
 -0.11778398    
  0.12831025    
 -0.10477939    
  0.46927693    
 -0.13197388    
 -0.23252276    
 -0.36947170    
 -7.06178546E-02
  0.44008982    
 -0.41599193    
  0.31121209    
  0.29492334    
 -0.41197959    
 -0.21015720    
 -4.11575623E-02
  8.84118155E-02
 -0.24256243    
  0.38566321    
  0.39204288    
 -0.59865677    
  0.50918531    
  0.16743319    
 -0.26028225    
 -0.28588215    
  0.28588277    
 -0.51987571    
  0.22677401    
  0.22024031    
  0.27304032    
  0.25621873    
 -0.72799408    
  0.16923317    
  0.33304429    
 -0.13291872    
 -0.53062850    
  0.30010393    
  7.14580938E-02
 -0.17544825    
  5.98186143E-02
  0.36822146    
 -0.24686003    
 -0.34450522    
  0.12135998    
  0.18825634    
  2.91557312E-02
 -0.16862185    
 -0.13062011    
  0.15746693    
 -0.29878092    
  0.31193924    
  0.21658535    
  2.59754304E-02
 -1.55049134E-02
  6.55147731E-02
 -0.20501694    
 -0.23519208    
  0.39531308    
 -3.10913771E-02
  5.62812947E-02
 -0.22190054    
 -5.09662479E-02
  8.75551328E-02
  0.17027400    
 -0.18232076    
  5.88405579E-02
  9.79043022E-02
 -0.45050618    
  0.16454850    
  0.21065247    
 -0.28954652    
  0.15201703    
  0.14864053    
 -0.20806365    
  0.38484660    
  4.52563725E-02
  0.16296177    
 -0.41871026    
 -2.89877914E-02
  0.10594909    
  0.16542487    
 -0.63648784    
 -0.14571260    
  0.92410296    
 -0.79548585    
  8.15246324E-08
  0.33400545    
 -9.71629694E-02
  0.34710589    
 -0.24994244    
 -0.18232228    
  0.23638853    
  7.86931142E-02
 -2.18593217E-02
  0.20418115    
 -0.43983185    
  0.66836733    
 -0.16738018    
 -0.25982496    
 -8.00435841E-02
 -3.02133132E-02
  0.14269115    
  0.22738965    
 -0.61964440    
  0.27380592    
 -8.10420588E-02
  8.70104283E-02
  5.21860532E-02
 -1.70952883E-02
  6.66915625E-02
  7.25709796E-02
 -0.38566184    
  0.46724197    
 -0.10178234    
 -0.20921104    
  0.11848205    
 -0.23862605    
  0.81956083    
 -0.55883431    
  6.35133386E-02
 -0.13133629    
 -2.96748038E-02
 -0.27570635    
  5.40671647E-02
 -0.13675883    
  0.55467802    
 -4.55774218E-02
  0.20536999    
 -0.32056609    
  2.86555551E-02
 -0.12629290    
 -0.23767196    
  0.54910815    
 -0.20223773    
 -1.73919983E-02
 -1.77004691E-02
  8.55226964E-02
 -0.22587913    
  0.26341665    
 -0.26341704    
  0.20377956    
  0.15494771    
 -0.17185098    
 -0.17327188    
 -0.11441054    
  0.22314435    
 -7.55073577E-02
  6.94276914E-02
 -0.23233113    
  0.62140357    
 -0.22108045    
 -0.14986506    
  4.10606787E-02
  0.36639801    
  0.22394028    
 -0.69953614    
 -4.59090322E-02
  0.17783803    
  1.67130157E-02
 -6.26988932E-02
 -6.06253892E-02
  0.38441205    
 -0.14637914    
  0.19618265    
 -0.39139527    
 -0.30580974    
  0.38077319    
 -0.20934986    
  2.70293839E-02
  7.07690641E-02
 -0.13976286    
  2.81706527E-02
  0.23967339    
 -0.18560547    
  5.75238876E-02
  0.12260248    
 -0.19337061    
  0.72593665    
 -0.80931789    
  0.20854445    
 -4.20478135E-02
  2.42428910E-02
 -0.14818074    
  0.24512269    
 -9.09726992E-02
  5.93475765E-03
 -0.35077477    
  0.19760942    
 -0.23180091    
  0.34266353    
 -0.41476703    
 -3.81006747E-02
  0.41512787    
 -0.28768262    
  1.69500429E-02
  4.91910055E-02
  0.42396048    
 -0.11647525    
  4.59858626E-02
 -3.42894867E-02
  7.82523453E-02
 -0.17588979    
 -3.92199606E-02
  0.20430064    
 -0.37865427    
  0.15415147    
 -0.25423345    
 -4.48506810E-02
  0.25029364    
  0.39107615    
  0.23943497    
 -0.11256819    
 -0.73219836    
  0.47661906    
 -0.10414103    
 -8.25870857E-02
  0.22974350    
 -0.15327337    
 -6.33120388E-02
 -0.12516384    
 -0.10125414    
  0.58047438    
 -0.32190093    
 -1.91698000E-02
 -3.94781157E-02
  0.24307698    
 -5.40664531E-02
  0.13976170    
  5.17766550E-02
 -0.22544058    
  0.23457257    
 -0.41689464    
 -0.18924224    
  0.46478251    
 -5.25012519E-03
 -5.40664531E-02
 -5.12935929E-02
 -0.23638943    
 -7.69602358E-02
  1.58737116E-02
  0.99354297    
 -0.87488496    
 -0.11865714    
  0.41850311    
 -4.77542505E-02
 -3.31514217E-02
 -9.41878632E-02
 -0.30847239    
  0.39135981    
 -0.22172426    
  0.18113884    
 -0.29361725    
  1.57485306E-02
  0.48068833    
 -0.51243806    
 -4.11575623E-02
 -1.69501230E-02
  0.79465431    
 -0.51340276    
 -8.75986144E-02
  6.14522435E-02
  5.16238324E-02
  0.39492744    
 -0.33393309    
 -0.16705322    
  3.43675315E-02
  0.26028237    
 -0.12759665    
 -4.23030853E-02
 -0.11086345    
  0.15316498    
  0.15330505    
 -0.13570973    
 -0.29546401    
  0.34646630    
 -0.32329994    
  0.23679146    
 -0.32449633    
  4.87897806E-02
  0.26358369    
 -3.09627913E-02
  0.14603180    
  0.16955969    
 -0.44285354    
  0.60353476    
 -0.66237569    
  8.70111585E-02
 -0.21622299    
  7.47242793E-02
  0.31918028    
   1.0790420    
  -1.1451323    
  6.02588803E-02
  0.30937454    
 -0.57584131    
 -4.68827784E-02
  0.62700731    
 -0.21887979    
  6.68633655E-02
 -0.14425047    
 -6.53045923E-02
  0.14269115    
 -0.14884631    
 -7.69603327E-02
 -4.77898158E-02
  0.21893975    
  4.93248627E-02
  5.20951860E-02
 -0.43901631    
  3.86145785E-02
  0.35363942    
  7.18262866E-02
 -0.14921321    
 -0.23180087    
  0.10318442    
  0.26286718    
 -0.39546555    
  0.26694623    
 -0.25213042    
 -6.84674159E-02
  0.42881233    
 -0.38265046    
  0.11359784    
  0.14934605    
  0.49919775    
 -0.51082593    
 -4.79128696E-02
  0.24378826    
 -0.55004656    
  0.47519854    
  0.14895634    
 -0.16989851    
 -0.39755958    
  0.54944068    
  2.66240846E-07
 -0.27563450    
 -6.17473200E-02
  3.13498303E-02
  0.54002500    
 -0.44023484    
 -0.20377879    
  0.52982175    
 -0.59344703    
  0.26180342    
 -8.19178894E-02
  0.17313305    
 -0.19159515    
  0.23671533    
 -0.19415694    
 -0.16813751    
  0.62390268    
 -0.43223584    
 -4.50515074E-07
 -0.16388747    
  0.10398900    
 -4.41711023E-02
 -2.61457507E-02
  4.53143232E-02
 -0.12812138    
  2.83716246E-02
 -0.29940513    
  0.28532064    
  0.23302445    
 -7.58372620E-02
 -0.16430397    
  0.12095172    
  0.21040440    
 -0.13720138    
  1.16955480E-02
  0.15581086    
 -0.20343931    
 -3.72723006E-02
  4.93936613E-02
 -2.43921783E-02
  0.13815044    
 -0.35054952    
  0.48138985    
 -0.55256569    
  0.46897840    
  0.62415403    
 -0.50352603    
 -0.45198604    
 -0.24116223    
  0.58778739    
 -0.21309392    
 -0.14070010    
  0.35379392    
 -0.16430394    
 -7.41071254E-02
  2.53170896E-02
 -0.30448985    
  0.27917221    
 -0.26236448    
  0.62415487    
 -0.48439169    
  1.43878013E-02
  0.29479891    
  0.13883717    
 -0.14417005    
  4.18908708E-02
 -0.31015405    
 -9.53092873E-02
  0.24445425    
  1.79109070E-02
 -0.24709702    
  7.54720066E-03
 -0.14541629    
  0.45907474    
 -4.49521877E-02
  0.10363500    
 -1.56669244E-02
 -9.95300189E-02
  0.56623793    
 -0.88541836    
  0.20863800    
  0.75910479    
 -0.15061122    
 -0.48639241    
 -0.14841922    
 -6.18755855E-02
 -9.67294350E-02
  0.16524909    
 -2.68463995E-02
 -0.10008345    
  2.23064106E-02
  0.35003540    
 -0.15674396    
 -0.34377214    
  0.26826420    
  6.94276914E-02
 -0.10943302    
  0.26184168    
 -0.20884815    
  0.26484317    
 -0.36662614    
  0.32104784    
  0.17103200    
 -9.13884714E-02
 -0.42235261    
  7.27345655E-03
  0.16649695    
 -0.24171971    
  0.74639153    
 -0.58778590    
 -2.02019271E-02
  8.47405419E-02
  0.13976216    
  0.48884699    
 -0.93309855    
  9.68506560E-02
  0.27412879    
  1.73909310E-02
  0.10880201    
 -1.03634950E-02
  9.90917385E-02
 -0.28768265    
  3.09614502E-02
  4.76276018E-02
 -0.35170409    
  6.40219077E-02
  0.28768161    
 -2.35314108E-02
 -7.41071254E-02
  6.39046915E-03
 -0.15840657    
  0.20202580    
 -0.11625942    
 -5.63522689E-02
  0.28223297    
  5.44982823E-03
  0.39086649    
 -0.75377160    
 -0.16989876    
  0.81503701    
 -0.47328758    
 -8.22389945E-02
  0.31585222    
  0.34092638    
  0.28211102    
 -0.70438296    
 -4.62510213E-02
  2.33936310E-02
 -0.21881792    
  0.12177258    
 -0.11460430    
  0.11460406    
 -0.34671527    
  0.19574392    
  0.47000441    
 -0.54696393    
 -4.91897650E-02
  0.19760942    
  0.15316498    
 -0.51477814    
  0.84446537    
 -0.33562246    
  0.24667458    
 -0.38020462    
  0.57024944    
 -0.60485518    
  0.23155913    
 -9.97901410E-02
  0.16989826    
 -0.32302168    
  7.16762990E-03
  0.39107615    
  0.13955189    
 -0.35427761    
 -3.65893915E-02
  4.25586849E-02
 -0.14723106    
  0.19941628    
  9.68497172E-02
 -6.89926893E-02
  2.71017235E-02
  3.67486589E-02
 -0.14986506    
  2.95002367E-02
 -0.34347388    
  0.13045263    
  0.35379392    
 -0.37561145    
  0.27473137    
  0.22871442    
 -0.58778590    
  0.11332779    
  0.30538088    
 -0.24307707    
  0.11404675    
 -0.40846324    
   1.0270418    
 -0.56608897    
  0.15739180    
  1.92314498E-02
  9.96294841E-02
 -0.58692497    
  0.55628783    
 -0.55628794    
  0.31633762    
 -7.02035055E-02
  0.16705398    
 -0.41318712    
  0.15082364    
  0.42308688    
 -0.37747550    
  6.47621334E-07
  0.15324084    
  6.86288476E-02
 -0.23468940    
 -0.15307599    
  0.22163960    
 -0.17751412    
  0.15312175    
 -0.32542300    
  2.53175814E-02
  0.43286493    
 -9.04571116E-02
 -0.16008568    
  0.14817978    
 -8.10420588E-02
 -3.97405177E-02
 -0.14518179    
  0.36832643    
 -0.12660518    
 -0.19591092    
  5.79866394E-02
  0.48659071    
 -0.27193442    
  0.19080855    
  0.10676800    
 -0.25312415    
 -0.32458666    
  0.10008428    
  0.20252503    
 -0.26570246    
 -6.74412698E-02
  0.24613385    
 -0.10873337    
 -0.29673210    
  0.35576609    
 -2.58076862E-02
 -0.11045627    
  7.72311911E-02
  0.17327105    
  0.12282111    
 -0.24987955    
  0.17693156    
 -0.39204136    
  0.37018278    
 -0.41937310    
 -7.86433145E-02
  0.33647135    
  0.13919739    
 -0.21330424    
 -0.21791175    
  9.13493708E-02
  0.24512246    
 -0.10467146    
 -6.40782118E-02
  2.18188372E-02
 -0.11419315    
  0.49292484    
 -0.55961567    
  1.70937404E-02
  0.29821900    
 -4.50235046E-02
 -0.11860641    
  0.13815054    
  4.41705659E-02
  0.14884494    
 -8.89479443E-02
 -8.49003494E-02
  0.23071003    
 -0.38803071    
  0.17612967    
 -2.51579136E-02
  0.44501275    
  0.35381353    
 -0.90631217    
 -0.21256080    
  0.55710661    
 -0.54837197    
  8.33823755E-02
 -0.10981484    
  9.36851501E-02
  0.48613322    
 -0.32158446    
  0.30138123    
 -0.14821593    
 -2.39524841E-02
 -4.96990234E-02
  0.27647275    
 -0.48853135    
  7.57945254E-02
  0.45529822    
 -0.31268430    
 -0.24231434    
  0.17015187    
  0.31287280    
 -7.21965656E-02
 -0.34830689    
  4.44524884E-02
  3.55917960E-02
  9.97495353E-02
  0.94129181    
 -0.85639304    
 -4.76288535E-02
  0.15240780    
  1.04168365E-02
  0.10328487    
 -0.36202902    
  5.23001514E-02
  0.18019550    
 -7.16559216E-02
 -0.37729445    
  0.28141192    
 -0.16363007    
  1.47069376E-02
  0.44599417    
 -0.46813673    
  0.32790700    
 -0.48081380    
  0.33647227    
  0.41985416    
 -0.49731123    
  0.28432149    
 -0.55206794    
  0.33270517    
  4.90888916E-02
  0.24329875    
 -0.50926173    
  0.31845307    
 -1.14295306E-02
  0.14425008    
 -0.17934187    
 -0.19670959    
  0.36101410    
  1.00506134E-02
 -5.01227099E-03
 -0.38803071    
  0.13815054    
  0.17693156    
 -4.98725511E-02
  0.11778380    
 -0.11211697    
 -2.28573885E-02
 -0.16285822    
 -1.36996303E-02
  7.31230974E-02
  0.27801982    
 -8.08528587E-02
 -5.40664531E-02
 -0.19574474    
 -6.99578747E-02
 -7.52232522E-02
  0.22314285    
  0.75963712    
 -0.57731611    
 -0.26706198    
  0.41673937    
 -4.58792262E-02
  9.40288231E-02
 -0.21887979    
 -0.28061551    
 -6.54779896E-02
  0.39285466    
 -0.47101972    
  4.76280376E-02
  0.23393826    
  5.37438504E-02
 -0.31917998    
  7.69603699E-02
  0.23638853    
  0.14154026    
  0.31150725    
 -0.32171190    
 -0.19782646    
 -6.45377710E-02
  0.20972133    
 -0.25054279    
 -0.14149879    
  0.31918028    
  6.19921945E-02
  0.19768578    
 -0.25967774    
 -4.15482260E-02
  5.88405579E-02
 -0.24480429    
  0.19200779    
 -3.68147418E-02
 -0.31300044    
  0.24846211    
 -0.12028623    
  0.20951650    
  0.23767200    
  0.36624464    
 -0.56211925    
  0.15665409    
 -0.28103805    
  0.32505369    
 -0.50605279    
  0.17435411    
 -0.12783360    
  0.25886136    
  0.24740764    
 -0.52925926    
  0.44845584    
 -0.31105554    
  7.16913715E-02
  0.13510269    
 -0.39182261    
  0.21169625    
  0.31845298    
 -0.21837121    
 -0.25642869    
  3.03047784E-02
  0.93110597    
 -0.64155942    
 -3.40934247E-02
 -5.34259938E-02
 -0.16539273    
  0.26953298    
  0.28493139    
 -0.27400175    
  5.42088831E-03
 -0.31508175    
  8.51586759E-02
  6.77957153E-03
  6.53818622E-02
  5.53979948E-02
  0.75974202    
 -0.69034958    
 -0.20377879    
  0.59234273    
 -0.24807328    
 -6.00188859E-02
 -0.22443286    
  0.27469462    
 -0.24294692    
  6.06243536E-02
  5.15877455E-02
 -0.23155932    
  0.10041938    
  0.13671176    
  0.11531140    
  0.51477778    
 -0.65256262    
 -8.90796036E-02
  3.05843502E-02
  2.96754334E-02
  0.17645618    
 -7.10967109E-02
  0.20829698    
 -0.31952295    
 -5.89974271E-03
  0.15330505    
 -0.17121503    
 -1.21222045E-02
  0.22800937    
 -7.03815147E-02
  5.19487355E-03
 -0.12102696    
 -9.82382670E-02
  0.21406955    
  4.08222377E-02
 -0.47000289    
  0.84156686    
 -0.43877256    
 -0.39482713    
  6.89921677E-02
  0.23052344    
  0.26687971    
  0.48342693    
 -0.97344851    
  9.12921056E-02
  0.23780125    
 -2.13903897E-02
 -2.73982622E-02
 -0.35667536    
  0.24512246    
 -9.77973789E-02
  2.70293839E-02
  0.31724048    
 -0.13491856    
  0.26236418    
 -0.23496446    
  1.60854720E-02
  0.11066563    
 -0.37729445    
  0.36290526    
 -0.48853135    
  0.35430938    
 -0.27124268    
  0.38595268    
 -0.26978070    
  1.28213828E-02
 -5.90336993E-02
 -0.26982513    
 -7.34278709E-02
   1.0020319    
 -0.58708811    
 -0.17106491    
  0.14558545    
  0.15507144    
  0.18599840    
 -0.15338667    
 -0.32583451    
  0.65155345    
 -0.71264058    
  0.15975983    
  4.59105335E-02
  0.32542315    
 -3.29449214E-02
 -0.23034555    
 -0.20671372    
  0.50637180    
 -0.31789541    
 -0.20340107    
  0.63907999    
 -0.34204289    
  0.58716530    
 -0.45154139    
 -0.24160561    
  0.31222343    
 -0.57334685    
  0.65198916    
 -0.36632442    
 -0.10199852    
  0.63796109    
 -0.28061453    
 -0.10379756    
  0.31845400    
 -0.43428582    
 -0.15123013    
 -1.36996303E-02
 -8.33637500E-07
  0.78216755    
 -0.83892012    
  0.11697080    
 -0.23293205    
  7.87806511E-02
  0.40040189    
 -0.35594937    
  0.14791937    
 -7.20849243E-07
  3.68149206E-02
  4.70666364E-02
  6.66915625E-02
 -0.10178357    
 -4.25595827E-02
 -3.15475315E-02
 -0.16705428    
 -0.16430300    
  0.64279366    
 -0.19080889    
  0.11271979    
 -0.47918317    
  0.39998579    
 -0.36772516    
  0.22631219    
 -6.34860294E-03
 -0.10748608    
  0.25524697    
 -7.41079152E-02
  6.30588531E-02
  3.81515212E-02
 -0.13124298    
  0.19343868    
 -0.15164156    
 -0.26646641    
  0.19997582    
  7.23202154E-02
 -4.76288535E-02
  0.21333995    
 -0.20121725    
  2.38103364E-02
 -0.15906556    
 -0.12470329    
  8.96112844E-02
 -1.43880164E-02
  0.20854445    
  8.45581740E-02
 -0.33000675    
  7.94639289E-02
  0.44628692    
  1.76218320E-02
 -0.27466750    
  8.79680365E-02
  4.62810658E-02
 -0.14001246    
  0.25388029    
 -0.27137360    
  4.03515548E-02
  5.49586192E-02
  0.11599899    
 -0.32982817    
  0.30083990    
 -0.39813834    
  9.72984061E-02
  0.22446777    
  5.65705784E-02
 -0.31471038    
 -0.18781628    
  0.34000763    
  4.03515548E-02
  0.14196996    
 -0.28116828    
  0.25635245    
  0.13164549    
  2.60880496E-02
 -0.25808084    
  0.81585670    
 -0.91506249    
  0.37008142    
 -0.52219033    
  0.45198542    
 -0.62294364    
  0.23326232    
  0.21098965    
 -0.35512331    
  0.34967425    
 -6.78228736E-02
  0.16164181    
 -0.17934187    
  7.45325536E-02
  2.72497628E-02
 -6.09605946E-02
  4.47007157E-02
  0.26697785    
 -0.59366184    
  0.11441022    
 -0.11441054    
  0.16705495    
  0.32542315    
 -0.37806630    
  9.03833881E-02
  5.98976538E-02
  0.16571191    
 -0.32277256    
 -0.13062011    
  7.46612996E-02
  0.33338338    
 -0.48036662    
  0.13976268    
  2.85727531E-02
  0.46027312    
 -4.08212394E-02
 -4.25598659E-02
 -7.52241537E-02
 -0.18859175    
  3.09614502E-02
  5.91880418E-02
  6.13013916E-02
 -0.20307651    
  0.28103781    
 -0.16251922    
 -0.14536507    
 -3.46060805E-02
  7.01842224E-03
  0.25751206    
  5.77591322E-02
 -0.20921104    
 -0.12014443    
 -0.11247841    
  0.31701043    
 -3.52985524E-02
 -1.81281660E-02
  0.25672069    
 -0.36615288    
  0.53102863    
 -0.18874235    
 -0.23896812    
  0.40750837    
 -0.35376418    
 -0.24222037    
  5.05517386E-02
  0.39603171    
 -0.27045372    
 -0.13264464    
  0.31393036    
  0.17972760    
 -0.13414946    
 -0.44845521    
  0.19643407    
  0.35092610    
 -0.16014849    
 -0.24981192    
  0.31599411    
 -0.16571195    
 -0.19166800    
  0.18583617    
  0.21492359    
  8.58315155E-02
 -0.28336325    
  1.14280405E-02
 -0.39136001    
  4.11572531E-02
  0.52205199    
 -0.23638803    
 -0.23074837    
  0.46713623    
  0.14660376    
 -0.30155149    
 -8.75201672E-02
  6.49196282E-02
 -0.20895949    
  0.31203017    
 -2.08348390E-02
 -0.22974470    
 -4.05468829E-02
 -0.18094337    
  0.30407509    
 -0.28768238    
  0.57231104    
 -0.63090473    
  0.29626665    
 -0.15950690    
  0.23954961    
 -0.22462463    
  0.21271834    
 -8.10420588E-02
  3.82204503E-02
 -0.14070010    
  0.22458057    
  2.27290802E-02
 -1.69974640E-02
 -1.14935888E-02
 -0.56832427    
  0.44547063    
 -0.11778239    
  0.30770180    
 -0.29310146    
  0.18473502    
 -0.10804086    
 -2.03393139E-02
  0.12233960    
 -0.15718575    
  0.15718636    
 -0.19328995    
 -0.13353090    
  0.38566256    
  0.27763185    
 -0.48659125    
  0.11307655    
 -0.14892250    
 -9.16664377E-02
  0.38117293    
 -5.04316725E-02
  8.26923102E-02
 -0.42146629    
 -8.40824470E-02
  0.32639566    
 -0.23428059    
  0.12751274    
  6.80535808E-02
  1.30712185E-02
  7.50360936E-02
  4.13045362E-02
  0.26724318    
 -0.30254191    
  0.38326478    
 -0.58860266    
  0.10462447    
 -9.72981378E-02
  0.17988469    
 -0.30407605    
  0.20142157    
  8.41921344E-02
 -1.88102573E-02
 -2.56433412E-02
 -0.21667190    
  0.55961531    
 -6.66909367E-02
 -0.38595158    
  0.55338544    
 -0.34484074    
 -0.17997201    
 -7.30253682E-02
  0.17979223    
 -4.53157350E-02
  0.32505369    
 -4.79585445E-03
 -0.40306440    
  0.20718937    
  5.12940548E-02
  0.61217856    
 -0.29170662    
 -0.60815459    
  0.28211150    
 -0.13113932    
 -0.26045543    
  0.31015572    
 -6.89937621E-02
 -8.11261684E-02
 -5.05529903E-02
  0.16989836    
 -6.45377710E-02
  9.53109190E-02
  0.19735985    
 -2.51899548E-02
 -0.30830160    
  0.13005234    
  6.07982744E-03
 -6.89937621E-02
 -3.30056697E-02
  0.15510815    
 -3.50921936E-02
  5.21860532E-02
  0.11715535    
 -0.38803071    
  0.13815054    
  6.85636476E-02
  2.96754334E-02
 -9.82382670E-02
  0.30368251    
 -9.56908241E-03
 -0.12260213    
 -0.32458666    
  0.31913754    
 -0.30421203    
  0.14458212    
  0.22314347    
  9.29755419E-02
 -0.18982597    
 -0.39702579    
  0.56321001    
 -0.44449502    
  0.49123135    
 -0.35863361    
 -0.14008884    
 -0.18986896    
 -5.60896136E-02
  0.32542214    
  9.90903527E-02
  0.30173439    
 -0.16663116    
 -0.22727373    
 -6.40782118E-02
  0.10462447    
 -2.00676825E-02
  0.28599152    
 -0.23334691    
 -0.20566855    
  0.26780158    
 -0.18473344    
  0.42460510    
 -0.55606776    
  0.24116118    
  0.38358214    
 -0.38358325    
 -0.20863815    
  0.12751274    
  3.46063115E-02
  0.16285981    
 -5.34259938E-02
  0.42558685    
 -0.35496959    
 -0.29528686    
  0.30658707    
  7.57111236E-02
  0.62582707    
 -0.38615417    
 -0.34387589    
 -0.10986634    
 -8.75986144E-02
  0.18583617    
 -2.96748038E-02
 -0.25995737    
  0.16524909    
 -6.64376188E-03
  5.82683049E-02
  0.39492744    
 -0.52219033    
  0.75880152    
 -0.84063113    
 -9.76390392E-02
  0.61772293    
 -0.31099370    
  1.86914764E-02
 -3.77395228E-02
 -6.43072836E-03
  0.38152522    
  0.17716913    
 -0.42033449    
  0.44223392    
 -0.44223315    
 -8.19178894E-02
  0.24724117    
  0.24760351    
 -0.69687212    
  0.32790700    
 -0.13199598    
 -0.17376851    
  0.45529822    
 -0.56309438    
  0.44008982    
  0.65308845    
 -0.64267164    
 -0.41850278    
   1.2055467    
  -1.0799204    
  0.35806251    
 -4.46723588E-02
 -0.45488927    
  0.24685936    
 -0.23098636    
  0.15975983    
 -6.23047985E-02
  8.87957290E-02
  3.84656973E-02
 -5.39888958E-07
  0.19895309    
 -2.08348390E-02
 -0.14715841    
  0.18840137    
 -4.65194397E-02
 -0.36654991    
  0.29528603    
 -0.22884248    
  0.30538088    
 -0.37182692    
  5.92764318E-02
  0.72500879    
 -0.47769791    
 -1.13002136E-02
 -0.17327188    
  0.26028237    
 -0.35222128    
  0.35221991    
  5.19487355E-03
 -0.23225208    
  0.16251965    
  0.18693997    
 -0.28003171    
 -9.59194526E-02
  0.26391095    
 -0.20526400    
  0.14141178    
 -2.78566200E-02
  0.23102216    
 -0.16014849    
 -9.95300189E-02
 -5.98988272E-02
 -0.20479466    
  0.10763150    
  0.31783572    
 -0.38828599    
  0.26180342    
 -5.63348085E-03
 -0.17220278    
  0.17220372    
 -0.40546581    
  0.34130409    
  0.11912055    
 -2.71017458E-02
 -0.20005968    
  0.14354771    
 -0.23483893    
 -1.48156071E-02
  0.36485043    
 -0.19378658    
 -0.20909172    
  3.05366945E-02
  0.12028691    
  0.55004668    
 -0.52372992    
  2.56414842E-02
 -0.18739796    
  0.32329926    
  8.97707418E-02
 -0.17027394    
  0.10775303    
 -5.52633442E-02
 -7.06183761E-02
 -0.31237492    
  2.46923361E-02
  3.20030376E-02
  0.28571159    
  0.53306198    
 -0.79542518    
  0.13641249    
  3.30054127E-02
 -0.19276519    
  0.19276460    
  0.36121085    
 -0.28617394    
  8.09697583E-02
 -6.89937919E-02
 -0.37903115    
  0.25901484    
  0.39873189    
 -0.30281174    
 -9.59194526E-02
  0.27416867    
  0.46808848    
 -0.94218254    
  0.30192518    
 -0.28566477    
  0.50759429    
 -0.10751950    
 -0.25054279    
 -3.53395827E-02
  0.47269803    
 -0.56298435    
  0.39756042    
  0.23052363    
 -0.45499134    
 -1.33328335E-02
  0.10199993    
  0.48504141    
 -0.86359990    
  4.32961471E-02
 -0.12629388    
  9.18081775E-02
 -6.33691326E-02
  0.36412290    
 -1.96733046E-02
  0.13021423    
  1.15599893E-02
 -0.23907359    
  0.25050238    
 -0.27264473    
  9.25935730E-02
  0.78100860    
 -0.73448938    
  0.30538085    
 -0.16054994    
 -0.39429200    
  0.49062327    
 -0.40291753    
  0.18739685    
 -0.25041103    
  0.29980433    
  2.96754334E-02
 -9.82382670E-02
 -0.24763471    
  0.20815642    
 -0.16766483    
  7.90551398E-03
  0.88266021    
 -0.52835119    
  0.72842926    
 -0.71199012    
 -0.31709650    
  0.30065671    
  4.32505123E-02
 -8.84546787E-02
 -6.56959638E-02
  0.28304219    
 -0.47279876    
  0.34390774    
 -0.12375398    
  5.96927758E-03
  0.20391183    
 -0.43003690    
  0.24965420    
 -0.11705634    
  4.47351523E-02
 -0.16989970    
  0.13167700    
  0.57251936    
 -0.21130833    
 -0.50032341    
 -9.38192382E-02
  0.27115202    
  4.28192541E-02
  0.20012592    
 -0.13073379    
  8.04714710E-02
 -0.30501261    
  0.42165086    
 -0.36061439    
  3.87136154E-02
 -0.18739796    
 -7.94068873E-02
  0.23464759    
 -8.87964144E-02
  0.62670237    
 -5.08915484E-02
 -0.83532149    
  0.23052430    
 -2.98531447E-02
 -7.60477688E-03
  0.13543877    
  0.30257106    
 -9.90063790E-03
 -3.54476757E-02
 -0.34060374    
  0.40062210    
  0.56652701    
 -0.64737952    
 -0.24307707    
  0.11404675    
 -2.42431257E-02
 -0.12393712    
  0.13613297    
  3.57177705E-02
  3.44864987E-02
 -0.29334804    
 -4.65204120E-02
  0.22631219    
 -0.23428059    
  6.20353632E-02
 -8.63285363E-02
  0.23940420    
 -0.15307599    
  0.54773039    
 -0.35048366    
 -7.69603327E-02
  0.11332773    
 -0.24876685    
  0.31218895    
 -0.15043406    
 -0.24116226    
  4.04909477E-02
 -0.12675139    
  0.49447668    
 -0.16058138    
  0.37710971    
 -0.52269572    
  0.15840665    
  0.16411082    
 -6.13013841E-02
  0.18327825    
 -0.35872728    
  0.14629208    
 -9.29470062E-02
  0.37914756    
 -0.13289659    
 -0.10141942    
 -0.32975304    
  0.12470268    
  0.52859795    
 -0.43642795    
  0.24430221    
  0.10289424    
 -0.23431604    
 -6.97947815E-02
  8.09697583E-02
 -0.11778377    
 -3.17485407E-02
 -2.61457507E-02
  0.14750625    
  5.69734443E-03
  0.12282111    
 -0.45702332    
 -4.46554935E-07
  0.31121209    
 -0.19166800    
  0.18583617    
 -0.16493061    
  0.22727311    
  0.11900350    
 -0.39575562    
  0.12260313    
  4.38946635E-02
  5.95421903E-02
 -0.40835878    
  0.81574988    
 -0.24747528    
 -0.35036045    
  0.23565194    
  7.96179250E-02
 -0.32935491    
  0.18113884    
  0.32542229    
 -0.13231096    
 -1.47417523E-02
 -9.87810045E-02
 -0.34967369    
  0.22778325    
  0.16467784    
 -0.36192432    
 -0.18986896    
  0.17471674    
  0.32880959    
  1.63499992E-02
 -0.25751033    
  0.13090608    
  0.39104700    
 -0.30301264    
  0.23431669    
 -0.21209352    
 -0.11025599    
  8.23998600E-02
 -0.16551371    
  0.36464381    
 -0.40546536    
   1.1124055    
  -1.1263925    
  8.75981823E-02
  3.17480043E-02
  0.28611875    
 -0.14635623    
 -0.26617602    
 -8.89474526E-02
 -0.11487956    
  0.39673114    
 -5.86537085E-03
 -8.59416276E-02
 -0.12987433    
  0.71837401    
 -0.62107539    
  0.26083517    
 -7.96181411E-02
 -0.18121772    
 -0.15746735    
  0.27008632    
 -0.32587814    
  0.43242025    
 -0.11844891    
  1.78043749E-02
 -0.24544938    
  0.18482396    
 -7.20849243E-07
  3.07724420E-02
  1.20475730E-02
 -0.11404682    
  0.16083974    
 -0.14090529    
  0.28438774    
  0.11668263    
 -0.31900376    
 -0.17147179    
  0.23600940    
 -0.19375108    
  0.11086190    
 -0.12475086    
  0.39374253    
  0.16086662    
 -0.56869322    
  0.22739014    
 -2.28573885E-02
  0.11456565    
 -0.13795939    
 -0.18825722    
 -0.16251843    
  0.35667467    
  2.89875716E-02
  0.33238229    
 -0.42826462    
  0.42003387    
 -0.59109849    
  2.21418366E-02
  0.21581723    
 -0.21581681    
  0.20398213    
  0.40148929    
 -4.48137261E-02
 -0.62082642    
  0.45830730    
 -0.13633567    
 -0.28394425    
  0.13911191    
 -4.65192348E-02
  0.10943308    
  0.47986332    
 -0.71991742    
  0.45339397    
 -7.67646506E-02
 -0.36124486    
  0.25470147    
  6.85977936E-02
  8.97707418E-02
 -8.97704735E-02
 -6.85983226E-02
  0.21720886    
 -8.96128789E-02
 -0.20124891    
 -9.34003070E-02
  0.14310166    
  3.57177705E-02
 -0.11122540    
  0.20067044    
 -0.34830689    
  0.46905690    
 -0.45401886    
  0.42027989    
 -8.16786811E-02
 -2.69552991E-02
  0.16115242    
 -0.39390510    
  0.16492951    
  0.14660427    
 -0.27763095    
  2.63163988E-02
  8.10404271E-02
  0.11844753    
 -0.46575803    
   1.1980231    
 -0.85671878    
 -3.05834319E-02
  0.17609026    
 -3.71387303E-02
  9.77638662E-02
 -0.12516242    
  0.21421506    
  0.12621798    
 -0.79719037    
  0.20544305    
 -1.43880164E-02
  0.12899275    
  3.75048444E-02
 -0.14499043    
 -4.34857942E-02
  0.15731940    
 -5.19590303E-02
  0.26236415    
 -0.36772546    
  0.23638853    
  0.15665409    
 -0.32850432    
  8.64331871E-02
  0.49671334    
 -0.43496653    
 -0.15514828    
  3.43675315E-02
  0.26547799    
  0.25476268    
 -0.72166258    
  0.22148879    
  0.31543875    
 -0.55359483    
 -0.16400290    
  0.73198712    
 -1.43889524E-02
 -0.15093444    
  0.69314754    
 -0.84449255    
  0.23225231    
 -0.18128581    
  0.24647142    
 -0.51569211    
  0.38631213    
 -2.23470237E-02
 -9.47453603E-02
 -0.17613028    
  2.91989725E-02
  0.33852559    
 -0.31015405    
  0.21893975    
 -9.41878632E-02
 -0.34266353    
  0.21791339    
  2.07624137E-02
 -0.10840953    
  3.74582708E-02
  0.18109579    
  1.82385575E-02
  0.17121597    
 -0.16521069    
  4.67922613E-02
  6.09608628E-02
 -4.95966114E-02
  2.23467741E-02
 -6.26988932E-02
  2.32559890E-02
  6.66915625E-02
 -0.18879491    
 -5.33456355E-02
  4.02740128E-02
 -0.16406806    
  0.13739972    
  5.26445881E-02
  0.15415086    
  3.77409123E-02
 -0.11184831    
 -5.47256470E-02
 -6.27017580E-03
  0.47235912    
 -0.51738286    
 -3.34471054E-02
 -6.31781593E-02
  5.63532859E-02
  0.16388737    
  0.11519578    
 -0.22573848    
 -4.65192348E-02
 -0.12289724    
  0.27995956    
 -0.22024009    
  7.21998513E-03
  0.15927677    
 -0.25746870    
  0.24512246    
 -9.09709781E-02
  0.12155619    
 -9.47084948E-02
 -4.05468829E-02
  0.25970757    
 -6.47420620E-07
 -0.42425793    
  0.59498751    
 -5.53129725E-02
 -0.41021660    
   1.1127969    
  -1.2261249    
  0.43954352    
 -0.14389506    
 -0.30368325    
  0.37267604    
 -0.11778377    
  0.26715970    
 -5.91304936E-02
 -0.52103037    
  0.31299916    
 -7.12268427E-02
  6.51157336E-07
  6.51157336E-07
  0.30926007    
  0.15485422    
 -0.33226195    
 -0.29951701    
  0.18759874    
 -0.11122497    
  0.75030583    
 -0.14149927    
 -0.55861539    
  3.43675315E-02
  0.12675081    
 -0.19670959    
  0.47090980    
 -3.68701220E-02
 -0.37768519    
  0.15219150    
 -0.13858636    
 -9.19381604E-02
  0.28211150    
  0.33806750    
 -0.27317867    
  0.50029933    
 -0.41985407    
 -0.27647233    
  1.26578128E-02
 -9.21712518E-02
  0.11086190    
  7.71896765E-02
  0.42992505    
 -0.50711572    
  0.11090016    
 -0.18786101    
  0.20430064    
 -0.40275171    
  6.30127117E-02
  0.41307053    
  9.16298255E-02
 -0.43113759    
  0.27698693    
 -8.99484754E-02
  0.49182287    
 -0.78343362    
  9.74543765E-02
  0.28410441    
 -0.23531324    
  8.47405419E-02
  6.23058714E-03
  0.30766678    
 -0.32016811    
  3.70420776E-02
  8.14407319E-02
 -6.34227246E-02
 -0.27977654    
  0.10457260    
 -0.12847915    
  3.17489319E-02
 -8.13462809E-02
  4.95960936E-02
  5.49155883E-02
  5.20571172E-02
  0.31449386    
 -0.14799638    
  0.26754236    
 -0.30504572    
 -2.58076862E-02
 -6.06248789E-02
  0.22868325    
 -0.30065781    
  0.28954640    
  5.57179889E-03
 -0.57783628    
  0.14705287    
  0.15780774    
  0.11697080    
  1.29042109E-02
 -0.21357451    
  0.64018208    
 -0.31167752    
  0.10821352    
 -0.39780244    
  0.11523613    
  0.14536561    
 -0.25299677    
  0.12783414    
  0.31237483    
 -0.28605828    
  0.16154389    
 -8.65083262E-02
  0.76294321    
 -0.76294196    
  0.40144056    
 -0.25593409    
 -0.22705725    
 -0.15524082    
  8.76482427E-02
  8.05806816E-02
  0.13272494    
 -5.21866903E-02
 -5.97091252E-03
  0.73420835    
 -0.46770701    
 -0.19710882    
 -1.12357568E-02
 -6.41610250E-02
 -1.82371642E-02
 -0.25746870    
  0.58866841    
 -0.17792673    
 -7.49934998E-07
 -0.10536078    
  0.11061069    
 -0.37707630    
  0.37182602    
 -0.37182692    
 -0.14781013    
  0.24242525    
  0.67563319    
 -0.83326280    
  0.73299277    
 -0.46377301    
  0.10037996    
 -0.25452912    
  2.85727531E-02
  6.14522435E-02
  0.24021484    
 -0.40546492    
  0.31845307    
 -0.28768227    
  0.16062337    
 -3.94781157E-02
  0.47669286    
 -0.25489208    
  5.23683392E-02
 -0.33647314    
  0.29479891    
  5.30559663E-03
 -4.87894528E-02
  7.49004036E-02
 -0.39266101    
  0.22466835    
 -6.11575972E-03
 -0.12393712    
  0.40082526    
 -0.23483986    
 -9.88467485E-02
  0.27625373    
 -0.14272268    
 -0.18687700    
  0.20935093    
 -0.23011135    
  0.23565194    
  3.79442684E-02
 -0.31646031    
  0.20991780    
 -1.79100037E-02
  3.55061963E-02
 -2.95014121E-02
  0.10236286    
 -0.12049022    
 -0.13702092    
  6.10360801E-02
  1.58779358E-07
 -6.60117483E-03
 -0.11200570    
 -7.69602358E-02
  0.35907248    
  0.17390676    
 -0.62509310    
 -0.14107832    
  0.71314842    
 -0.21451701    
  0.12660648    
 -0.28588215    
  5.59595153E-02
  0.10943308    
  0.14188114    
  0.17435317    
 -0.45325485    
  6.10360801E-02
 -0.28768143    
  0.42858759    
 -0.20194045    
  6.75935447E-02
  0.32142088    
 -0.21019487    
  0.19105503    
 -9.62774679E-02
 -0.23922984    
 -0.12201514    
 -5.49165308E-02
  0.47803608    
 -0.49429679    
  0.20661497    
  3.27899419E-02
  0.23468989    
 -0.30830160    
 -0.15762924    
  0.17824899    
  0.32768717    
  0.22314328    
 -0.33725670    
  0.27663252    
 -0.31015560    
 -0.14660333    
  0.31845298    
 -0.25473863    
  9.41879675E-02
  0.10142028    
 -0.32035825    
 -8.00428689E-02
  0.30458432    
  0.63861412    
 -0.47889251    
 -0.20544425    
  0.24283192    
 -0.27854881    
  0.11980133    
 -0.13815099    
  3.03966906E-02
 -0.24279667    
 -0.11302391    
  0.55594581    
 -2.48149000E-02
 -0.28266877    
 -0.12028623    
 -0.11966518    
  0.39979866    
  0.10763098    
 -0.20921104    
  0.37783283    
 -0.47000447    
  0.84037697    
 -0.38776538    
 -0.10146984    
 -0.37911642    
  0.46734032    
 -0.19574372    
  4.75014113E-02
 -0.45567408    
 -2.46929005E-02
  0.55961591    
 -0.22911444    
  0.23859333    
 -8.87290314E-02
 -0.30501261    
  0.35527512    
 -0.15333396    
  2.81716324E-02
 -0.47445795    
  0.14903641    
  8.12252611E-02
  1.40856151E-02
 -0.20925429    
  0.64457327    
 -0.26826394    
  0.29944706    
 -0.29354748    
 -0.11191781    
  6.55762339E-03
 -0.19415645    
  0.34550241    
 -0.15134539    
 -0.13259868    
  0.18975583    
 -3.13499048E-02
  0.23202197    
  0.12337955    
 -0.51380682    
  2.94145569E-02
  0.30918762    
 -0.11247890    
 -0.14723106    
  0.32657158    
 -0.17934187    
 -0.14723106    
  0.32657158    
 -0.24705847    
 -5.90336993E-02
  0.63040912    
 -0.35462159    
 -0.36772546    
  0.29873213    
 -1.66204292E-02
  8.56136829E-02
 -0.31015405    
  0.11232850    
 -0.11232830    
  0.64295763    
 -0.67854768    
  0.30385467    
 -0.16220497    
  0.46052498    
 -0.60217470    
  0.10969801    
  0.28116706    
  0.11122579    
  0.28108135    
 -0.41210938    
  5.35414256E-02
 -0.15336160    
 -0.20806365    
  7.21615776E-02
 -1.91698000E-02
  0.39899272    
 -0.16430274    
  3.13371856E-07
  0.23127396    
 -0.38542527    
  0.12305932    
 -0.21007231    
 -0.17714019    
  0.23393826    
  3.61485593E-02
  0.52609348    
 -0.26236394    
 -3.23350169E-02
 -0.20799983    
 -0.24801752    
  0.35741553    
 -0.50909990    
  8.58315080E-03
  0.47957364    
 -0.16657396    
  0.18232083    
 -0.37469366    
  6.59578443E-02
  0.14499077    
 -6.33120388E-02
  7.55083188E-02
  3.57177705E-02
 -0.24382427    
  0.55319822    
 -7.11416006E-02
  4.50529866E-02
 -0.31296128    
 -6.04157709E-03
 -0.15718575    
  6.18761443E-02
  0.12516284    
 -0.30748400    
  7.56727843E-07
  0.96774369    
 -0.67806464    
 -0.19073941    
  0.17869253    
 -0.21559639    
  0.10008428    
  0.15706147    
 -5.83121506E-03
 -9.18066874E-02
  0.17589082    
  4.21106182E-02
 -0.16799250    
 -5.00095747E-02
 -0.24583541    
  0.37776327    
  0.28627670    
 -0.40546599    
 -3.87144014E-02
  0.32322708    
 -4.38021757E-02
 -8.83689746E-02
 -0.33213404    
   1.1161345    
 -0.85144252    
  6.74414933E-02
 -2.19781753E-02
 -0.14953159    
  0.18232173    
 -3.83604206E-02
  0.14049001    
 -0.20391308    
 -4.87908907E-02
  0.24783635    
 -0.22925934    
 -0.20340107    
  0.36714551    
 -8.13453496E-02
  0.44062164    
 -0.49877799    
  6.37905523E-02
 -0.21893801    
   1.0845280    
 -0.79509795    
 -0.26184002    
 -4.16728072E-02
  0.34454522    
 -0.27602547    
  0.15887024    
  0.15656881    
 -0.29576707    
  0.12210183    
  1.70947723E-02
  0.10705403    
 -0.45488927    
  0.47995451    
 -3.01526915E-02
  3.01535875E-02
 -0.20232143    
 -0.27763101    
  1.58737116E-02
  0.75793201    
 -0.53952473    
  4.33511809E-02
  7.58388489E-02
 -0.26180184    
 -0.18378185    
 -1.76995751E-02
  0.69314766    
 -0.23549604    
 -0.22739001    
  7.51207694E-02
 -0.13353141    
  9.32578743E-02
  0.31471097    
 -0.43078208    
  0.18232237    
  0.28286257    
  0.12260223    
 -0.16705331    
 -0.38299289    
  0.25951132    
 -0.16083899    
  8.98043439E-02
 -3.75037082E-02
  0.20644443    
 -0.12689205    
  0.34899870    
 -0.50806403    
  0.43491280    
 -0.19671011    
  2.68118028E-02
 -0.25131363    
 -8.51584449E-02
  0.65540725    
 -0.71649420    
 -4.01665494E-02
  0.13762045    
  0.38136774    
 -0.13562378    
  0.14049001    
 -0.23412548    
 -0.20340107    
  0.36192510    
 -6.48871958E-02
 -0.14396052    
 -6.47335593E-03
  0.33832648    
 -4.74026240E-02
 -0.46034086    
  5.97199090E-02
  0.35595009    
 -0.20179936    
  0.42392731    
 -0.25305736    
 -5.93158305E-02
 -0.47445795    
 -2.71511041E-02
  0.19900124    
 -0.11966518    
   1.1721146    
 -0.47052872    
 -0.48183727    
  7.21615776E-02
 -9.46722537E-07
  1.88093260E-02
 -7.07683414E-02
 -0.24846196    
  0.53614372    
  2.41322994E-07
 -0.47000289    
  0.22793274    
  0.33282536    
 -0.27107868    
 -3.03981397E-02
 -1.24232862E-02
 -0.27938342    
   1.0564116    
 -0.71053916    
  7.86931142E-02
  0.40004525    
 -0.25910833    
 -0.29238856    
  7.27590919E-02
 -0.13771656    
  0.32392949    
 -0.40789449    
  0.27851561    
 -0.50714928    
  0.52900881    
  8.29494894E-02
 -0.24071081    
  0.16851330    
  7.21967295E-02
 -0.33349189    
  0.11778237    
 -0.11778332    
  0.14817978    
  8.05027410E-02
 -0.30814797    
 -4.61616851E-02
  0.42881233    
  0.20763962    
 -0.48342678    
  0.11477647    
  4.13045362E-02
 -0.26294252    
  0.27443692    
 -0.28198424    
  0.40546590    
 -0.12348095    
  0.20585260    
  9.25879925E-03
 -0.61772394    
  7.41075575E-02
  0.54821354    
 -5.66192456E-02
 -0.37204969    
  0.27528128    
 -3.26120742E-02
  0.18599840    
 -0.57231098    
  0.32361376    
 -0.44445071    
   1.0452241    
 -0.83129817    
 -2.24730093E-02
  0.18610173    
  4.30845581E-02
  0.15586944    
 -0.25057879    
 -0.22148941    
  8.70111808E-02
   1.1111592    
 -0.77902544    
 -0.28768137    
 -0.13146333    
  0.82822686    
 -0.67525774    
  0.28234848    
 -0.16220497    
 -3.84660400E-02
 -0.21015720    
  0.39465442    
 -0.23132876    
  0.52578199    
 -0.33890504    
  9.73732620E-02
 -0.31203166    
  0.31203017    
  0.15709218    
 -0.51967591    
  0.29873213    
 -0.40821627    
  8.23005196E-03
  0.13045263    
  0.22458057    
 -1.73919983E-02
  0.34313366    
 -0.49436358    
  0.17435350    
  0.11332903    
 -0.13645141    
  0.12102672    
 -0.31393048    
  0.27698693    
 -6.09605946E-02
  0.14348230    
 -0.23936404    
  0.11848205    
 -0.23862605    
  0.40782723    
  6.83640167E-02
 -0.21546336    
  0.41091496    
 -0.57054406    
  4.38946635E-02
 -3.75037082E-02
 -5.90336993E-02
  0.69314754    
 -0.48087278    
 -2.77017988E-02
  4.39633057E-02
 -0.14434224    
  0.14434244    
 -0.35821134    
  0.45547569    
 -0.38136849    
  1.41840661E-02
  0.19166693    
 -0.27229735    
  1.51518285E-02
  2.96325367E-02
  4.98321280E-02
  0.25593352    
  2.65275817E-02
 -1.05258515E-02
 -0.14799638    
  3.02128922E-02
 -7.41071254E-02
 -3.25766653E-02
  0.17567779    
 -0.50160909    
  0.19900124    
  0.47562596    
 -0.10848136    
 -7.57110417E-02
  8.60737488E-02
 -0.44757739    
  0.29771152    
  2.95002367E-02
 -0.31121299    
  0.26358369    
  7.06168786E-02
  0.55636334    
 -0.69640958    
 -0.24294643    
  0.31237391    
  9.86301079E-02
  0.16747804    
 -0.21848197    
 -0.13021514    
  0.15887024    
  0.36902741    
 -0.45758176    
 -0.14595486    
  0.25685412    
 -0.50714928    
 -5.66197261E-02
  0.11020387    
  0.40836024    
 -5.95409535E-02
 -8.31141323E-02
  0.11332773    
 -5.50603457E-02
 -6.31004898E-03
 -0.18739796    
 -0.27002731    
  0.97455955    
 -0.47986424    
  0.70827597    
 -0.69014943    
  0.49877763    
 -0.54159796    
  0.10097622    
 -8.23990926E-02
 -5.67984469E-02
 -6.71395808E-02
 -4.98316176E-02
 -2.96318326E-02
  0.79323095    
 -0.42088947    
 -0.14469714    
 -0.22764470    
  0.14660260    
  0.21532159    
  0.21155819    
 -8.39350000E-02
  3.62028889E-02
 -0.55628794    
  0.45339397    
 -0.30256993    
  0.22580600    
  0.33950740    
 -0.42845505    
  0.17551568    
 -0.27958474    
 -0.10178357    
 -0.19670956    
  0.33024096    
  4.87892553E-02
  1.18341874E-02
  8.45581740E-02
 -0.25054279    
  0.71376681    
 -0.67963278    
  0.16653699    
  5.52628227E-02
 -6.09605946E-02
 -0.28958884    
  0.63823110    
 -0.55058318    
  0.15514848    
 -0.17635228    
  0.11460406    
  0.14225070    
  0.30683464    
 -0.61498249    
  0.19724652    
 -0.32542300    
  0.24846211    
  0.17114902    
 -0.10037912    
  1.47653356E-08
 -0.24512289    
  0.26966432    
  0.53596193    
 -0.93237656    
  0.43213308    
 -0.24382427    
  1.48157114E-02
  7.32680270E-03
  0.21581723    
  0.13720100    
 -0.38265046    
  0.13353154    
  0.22314279    
 -0.22974470    
  0.43804121    
 -0.22421274    
 -0.27528214    
  1.39859673E-02
  0.45513701    
 -0.38799828    
  0.30538085    
 -0.40069276    
  0.40546519    
 -0.36350051    
 -7.83325508E-02
  0.25951132    
 -3.48872207E-02
 -9.29470062E-02
  0.18340401    
  0.12675175    
 -0.14310065    
 -0.22039965    
  0.11625897    
  0.49484459    
 -0.10991418    
 -0.23252276    
 -5.37768900E-02
 -0.16154532    
  0.33368590    
 -5.25183156E-02
 -0.38364631    
  0.28046209    
 -0.19105509    
  6.98701516E-02
 -0.20340107    
  0.27443692    
  1.13640772E-02
  0.13211851    
  3.88399214E-02
 -9.56908241E-03
 -4.92702946E-02
  2.98527069E-02
  4.31725420E-02
 -0.61635935    
  0.27234721    
  3.25770490E-02
  0.31143656    
 -0.38455927    
  0.36559975    
 -0.27974015    
  9.64593962E-02
 -0.27625355    
  0.22918683    
  0.17627998    
 -0.19451635    
  0.10474636    
 -0.31569535    
  0.20479375    
  9.41879675E-02
 -0.29898179    
  0.24116117    
 -0.14035697    
 -0.17142262    
  0.74849761    
 -0.30840743    
 -0.43199268    
  0.25489154    
 -6.45377710E-02
 -0.23151135    
  0.32682276    
  1.20475730E-02
 -6.00505713E-03
 -0.16322808    
  0.13883576    
  0.44183278    
 -0.58066934    
  0.35454544    
 -0.17934187    
 -0.18949027    
  0.33852559    
 -9.68495160E-02
  7.61244670E-02
 -0.16467777    
 -4.41711023E-02
  0.28445071    
 -0.21588741    
  0.35607237    
 -0.30327407    
  0.15333375    
 -9.23731849E-02
 -0.19530851    
 -0.11778239    
  9.12921056E-02
  6.49573132E-02
  4.30845581E-02
 -6.21309802E-02
  8.51009133E-07
  0.18125238    
  2.11656187E-02
 -0.17710033    
  0.41788793    
 -0.31691137    
 -0.27087566    
 -0.10948434    
 -3.36171761E-02
  0.85459751    
 -0.51082480    
 -0.15011902    
 -0.11163964    
  0.35981971    
  6.89928234E-02
  5.97190075E-02
 -0.42744470    
  0.16362891    
  7.27590919E-02
  0.60772961    
 -0.39753419    
 -0.34791115    
  5.23001514E-02
  0.28129262    
 -0.15015186    
 -0.27473024    
  0.16874953    
 -0.12557791    
  2.77799126E-02
  0.29959714    
 -0.23334691    
  0.45953265    
 -0.39739960    
  2.96754334E-02
  2.88197640E-02
  0.11778380    
 -9.53094140E-02
  0.19611432    
 -1.37925949E-02
  7.12257588E-07
 -0.50774312    
  0.10919844    
  0.46134579    
 -0.32008624    
  0.41143537    
 -0.37613675    
  9.89826098E-02
 -5.93158305E-02
 -0.13671039    
  0.18019550    
 -0.20600383    
  0.25276586    
 -0.18333814    
 -5.64411543E-02
  5.64405397E-02
 -0.53551751    
  7.03799427E-02
  0.30691254    
  2.81706527E-02
   1.1124055    
 -0.89483267    
 -0.39989427    
  0.14698200    
  0.15927677    
 -0.21094845    
  0.28768140    
 -0.13353227    
  0.46837905    
 -0.43642795    
 -0.25672013    
  0.47608340    
  0.19237216    
 -0.53899735    
  0.23450764    
 -0.21330424    
  0.11855981    
 -3.79791111E-02
  0.28445071    
 -0.57428586    
  0.37037286    
  0.40942577    
 -0.40349075    
 -0.30961800    
 -4.95975800E-02
  0.22652747    
 -6.27385601E-02
  0.27501279    
 -0.18560547    
  0.36061493    
 -0.11149558    
 -0.35301790    
  6.36260733E-02
  2.70293839E-02
  0.15415072    
 -0.31275550    
 -7.84278847E-03
  5.36521152E-02
  0.35965481    
 -0.14550665    
  0.29069036    
 -0.37223923    
 -0.14763622    
  0.40546590    
 -0.31153408    
 -4.22600508E-02
  8.94067809E-02
  0.15226953    
  4.42068949E-02
  0.39277253    
 -0.21950027    
 -0.23457310    
 -4.70665284E-02
 -2.43921783E-02
 -0.25131488    
  0.17435411    
  0.15415072    
  0.19180116    
 -0.24459755    
 -7.50361010E-02
 -0.13911338    
  0.23205891    
  6.82272960E-10
  0.35074043    
 -0.18733378    
 -0.49751443    
  0.39716706    
 -0.47445795    
  0.86874962    
 -0.61743557    
 -4.25588973E-02
  0.41507980    
 -5.40664829E-02
 -0.36101261    
  0.23180075    
  0.50042742    
 -0.60962540    
 -0.18232070    
  0.31985176    
 -0.23155932    
 -5.79878353E-02
  0.95148504    
 -0.92934310    
  0.22751309    
 -0.17076156    
  0.13525498    
 -3.05834319E-02
 -4.44526523E-02
  0.51987559    
 -0.60100156    
  0.21465620    
 -8.28883499E-02
  3.03966906E-02
  0.43883443    
 -0.45088178    
  0.33213404    
 -0.53280520    
 -0.13459077    
  0.39410141    
  5.55706955E-02
  5.26436232E-02
 -0.39780244    
  0.28958878    
 -0.28958884    
  0.32329926    
  3.79442684E-02
 -0.11844891    
  5.96927758E-03
  0.20391183    
 -4.97611649E-02
 -0.16012160    
  0.18531154    
 -8.29482898E-02
 -0.11440960    
 -0.15718575    
 -0.11247841    
  0.65265614    
 -0.70144624    
  0.29391268    
 -0.26922035    
  0.29980433    
  0.10836882    
 -5.55698015E-02
 -0.42858687    
  9.21160206E-02
  0.15529327    
  0.49285734    
 -0.52063709    
  0.17997107    
 -4.20478135E-02
 -0.22621487    
  0.31424987    
  0.30715454    
 -0.29044119    
  5.89975826E-02
 -0.26028326    
 -2.73992028E-02
  0.32850432    
 -9.98208523E-02
 -5.10030277E-02
  0.47652295    
 -0.38226992    
 -0.23111100    
  5.19587956E-02
  3.11555937E-02
 -0.20340107    
  8.63837898E-02
   1.0369817    
  -1.2601248    
 -0.16862290    
  0.51489812    
  0.17824855    
  0.26314864    
 -0.14310005    
 -0.22201264    
  1.68078337E-02
  0.52735496    
 -0.82247245    
  0.22015324    
 -0.28967929    
  0.57885820    
 -0.17073046    
 -1.60853192E-02
 -0.13895145    
  1.47653356E-08
 -0.42744446    
  0.32964668    
  0.72350347    
 -0.73037738    
 -7.88944960E-02
  0.27264348    
  0.16223456    
 -0.21472572    
  0.13950084    
 -0.18232229    
  0.37156320    
 -0.17373791    
  0.21593849    
 -0.40753332    
  0.32576752    
 -0.50189769    
  0.30421194    
 -0.22587913    
  0.32959974    
 -0.36444622    
  0.43113694    
 -0.52008486    
  0.27008632    
 -0.16008568    
  0.34339309    
 -5.05157188E-02
 -0.39515492    
  0.43078315    
 -9.43105221E-02
 -5.07142879E-02
  0.41505316    
 -0.38095823    
 -0.17010646    
 -6.85200617E-02
 -5.09206392E-02
 -8.56557861E-02
  8.56548473E-02
  0.61154878    
 -0.43421525    
 -0.13353229    
 -0.26881307    
  0.37059644    
 -0.39903432    
  0.37288842    
  0.17010643    
  0.11591955    
 -3.03054638E-02
 -0.13720138    
 -1.18354121E-02
 -0.34484002    
  0.26430178    
  1.91690382E-02
  5.53979948E-02
 -0.12078167    
  0.32090744    
 -3.49162184E-02
 -0.59185594    
  0.37124625    
 -0.11383533    
  0.47619042    
 -0.44821709    
  0.13525498    
  0.17627998    
 -0.26438633    
  2.59763394E-02
 -3.92199606E-02
  0.27256846    
  5.43346703E-02
 -0.19587483    
  0.17645618    
 -0.15333396    
 -0.15414992    
  2.63163988E-02
  0.40546516    
 -0.43847075    
 -2.72133984E-02
 -2.09072828E-02
  0.39603171    
 -0.37512520    
  0.11086190    
  4.23023626E-02
 -0.18113899    
  0.28768143    
  1.58322528E-02
  0.14589009    
 -0.37428200    
  0.22314279    
 -0.19077757    
 -6.38897019E-03
  0.30200282    
  0.31802246    
 -0.35176122    
 -0.34138709    
  0.25970757    
 -0.11844891    
 -0.11404682    
  0.20554036    
 -3.90028395E-02
  6.59573227E-02
 -0.29480046    
 -6.64452836E-02
 -0.10451332    
  0.73057389    
 -0.76505911    
  0.59652007    
 -9.70863551E-03
 -0.36016449    
 -4.28629220E-02
  0.21581723    
 -0.39959940    
  0.21962801    
 -0.16003671    
 -6.84034005E-02
  0.18526773    
 -6.06243983E-02
  0.64513803    
 -0.59189415    
  7.83322752E-02
  0.21488987    
 -1.67127158E-02
 -8.80328491E-02
 -0.38421965    
  0.59873807    
  4.83194441E-02
  2.79091559E-02
 -0.19710882    
  4.33729440E-07
  4.33729440E-07
  5.96375018E-02
  1.56662110E-02
 -0.18751712    
  8.96122381E-02
  0.10821352    
 -0.19782646    
 -6.27017580E-03
 -5.39888958E-07
  5.50588928E-02
 -9.11220752E-07
 -1.80177260E-02
  0.15674476    
  1.54247666E-02
 -0.15415160    
 -0.24876685    
  0.55852491    
 -0.25757194    
 -0.22032328    
  0.26991972    
 -2.72501130E-02
  0.10977120    
 -0.10426082    
 -5.51012391E-03
  4.32505123E-02
  0.17435317    
 -0.26280800    
  8.31497088E-02
 -0.30918759    
  0.22603865    
  7.24552050E-02
 -0.27698690    
  0.33444390    
 -0.11272046    
 -0.28768227    
  0.59366208    
 -0.25610691    
 -0.15145221    
  4.90888916E-02
 -0.19801213    
  0.12344434    
  0.43721408    
  0.45689705    
 -0.67484593    
 -0.27908322    
 -2.07611434E-02
  0.12475106    
 -6.19197777E-03
 -3.15475315E-02
  0.79078567    
 -0.53733635    
 -0.32657203    
  0.27028954    
 -5.96378185E-02
 -8.75201672E-02
 -0.15822491    
 -1.43880164E-02
  0.36605141    
 -0.52262086    
  0.61838651    
 -0.32016811    
 -0.24058968    
  0.38662222    
 -0.29495409    
 -5.24456277E-02
  0.14974485    
  0.11851836    
 -0.11191781    
 -4.02735062E-02
  0.17544781    
  7.73860663E-02
 -1.06951511E-02
  0.19035357    
 -0.37914863    
  0.55029589    
 -0.19817744    
 -0.39185962    
 -0.15302481    
 -0.17135780    
  0.13935523    
  0.48613322    
  0.61247945    
 -0.70678979    
 -1.66204292E-02
 -3.40934247E-02
 -2.93285493E-02
 -0.22612472    
  0.13911191    
 -0.13167854    
  0.18232092    
  0.68384480    
 -0.55108446    
 -0.38407436    
 -5.71579635E-02
  7.29069784E-02
  0.18492149    
  6.47263136E-03
 -0.20714360    
  0.24512246    
 -0.13976286    
 -4.38031480E-02
  0.15201703    
  8.00427347E-02
 -0.35921478    
  8.91278014E-02
  0.34967425    
  0.19319206    
 -0.46103585    
  0.43363672    
 -0.45529675    
  0.18596531    
 -0.11551209    
  0.29277125    
 -0.10705373    
 -7.62841329E-02
 -0.35493359    
  0.58778644    
 -0.15093444    
 -4.59853485E-02
 -0.33177790    
  0.72143221    
 -0.38965473    
  0.17246978    
 -0.45623720    
  0.19782661    
 -0.11538230    
  0.12177258    
  0.14776103    
  0.19867155    
 -0.51987565    
  0.21094877    
 -0.13792370    
  2.77799126E-02
  0.14629208    
 -0.41139984    
  0.25823402    
 -6.92069437E-03
  0.38677382    
 -0.25064003    
  0.22193031    
 -0.43003690    
  0.21414891    
  0.41744131    
 -0.43567845    
  0.12660648    
  0.16413960    
 -0.14274748    
 -0.43772644    
  0.35503340    
  9.32189673E-02
 -0.11061016    
  0.16660473    
 -0.37379396    
  0.43616468    
 -0.33368629    
  0.36572555    
 -0.12967789    
 -7.64037082E-08
  1.52682494E-02
  6.35918006E-02
 -0.39603165    
  8.11246410E-02
  0.13353066    
  7.65392929E-02
 -0.26341704    
  0.31969869    
 -3.54476757E-02
 -5.16787730E-03
 -0.50909990    
  0.36440286    
  6.37905523E-02
  0.56441963    
 -0.59870911    
 -9.12480056E-02
 -0.12899144    
   1.2933366    
 -0.95789999    
 -0.18128581    
 -3.15475315E-02
  0.12062730    
 -0.29528686    
  0.13543877    
  0.28768229    
 -9.43105221E-02
 -0.30616739    
  0.10610714    
  0.12001675    
 -0.14035697    
  0.35872686    
  0.19892901    
 -0.57841802    
  0.23011300    
 -0.38077280    
  0.42425692    
 -0.34609288    
  0.25714490    
 -0.34347388    
  0.29584455    
  0.33385578    
 -0.37112784    
 -1.27382213E-02
 -0.15950690    
  0.35139844    
  5.25048847E-07
 -0.38971657    
  2.31668856E-02
  9.46157873E-02
  0.48550773    
 -0.71912199    
 -0.15123114    
  0.75736600    
 -0.21243554    
 -3.00331116E-02
  4.17968370E-02
 -0.22900799    
  4.31716070E-02
 -0.11954560    
  0.27570680    
  0.19131751    
 -0.44349250    
  0.28185084    
  5.68329953E-02
  0.11470933    
  0.42336601    
 -0.40869647    
  7.48020485E-02
 -0.20418084    
 -0.40270668    
  0.32220253    
  0.10236286    
 -0.12049022    
 -5.00095747E-02
  0.11493005    
  5.69734443E-03
  1.69022270E-02
 -1.12357568E-02
  0.17095785    
 -0.43445197    
  6.40780553E-02
  8.58603716E-02
  1.88093260E-02
  0.22686388    
 -0.53758371    
  0.16378905    
  8.94067809E-02
  0.28932586    
 -0.32277256    
 -0.13062011    
  0.59122568    
 -0.32707536    
  8.00428838E-02
 -0.36772516    
  0.18099740    
 -0.14974450    
  0.13641249    
  0.27416867    
 -0.19051902    
 -0.17494084    
  4.31716070E-02
  1.39859673E-02
  3.41336839E-02
  0.45137471    
 -0.39907464    
  4.97004315E-02
 -4.33513671E-02
 -0.12095355    
  7.56369308E-02
 -0.26368952    
  1.70937404E-02
 -7.93368593E-02
  0.89214891    
 -0.19900087    
 -0.40088806    
  0.12838207    
 -2.43921783E-02
  0.32405019    
 -0.53644896    
  0.32329926    
  7.45024160E-02
 -0.19782646    
 -0.23098636    
  0.26780158    
  0.20121856    
 -0.18330725    
 -9.29470062E-02
  0.25131515    
 -0.30465999    
  0.29959714    
 -0.36322209    
 -9.16664377E-02
  0.63551790    
 -0.24889585    
 -0.19105509    
  1.95447598E-02
  0.16058177    
 -0.12883356    
 -5.78944758E-02
 -0.13447808    
  0.27049047    
 -0.41709253    
  0.19827524    
  0.18948917    
  0.12305932    
  0.25014421    
 -0.37320518    
  0.12831025    
  0.10901913    
 -0.26142657    
  0.39319530    
 -0.44963613    
 -1.95444170E-02
  0.10008255    
 -0.26415154    
  5.28431349E-02
  5.01906499E-02
  0.42165086    
 -0.43573532    
  0.40309891    
 -0.47666100    
  0.42810807    
 -0.24071081    
  0.43046665    
 -0.22520414    
 -1.03634950E-02
 -7.57110417E-02
  4.93248627E-02
  2.11656187E-02
 -0.27554050    
 -6.92069437E-03
  0.13613297    
 -6.25202209E-02
  8.64736512E-02
  4.05845642E-02
 -0.22884248    
  0.12726124    
  0.52580684    
 -0.63888490    
  0.14403853    
  0.15240780    
  0.14589009    
 -0.48550713    
  9.12921056E-02
  6.51157336E-07
  0.47251767    
 -0.28907734    
 -0.21065287    
  0.10467064    
 -5.75237125E-02
 -1.32444706E-02
  0.20972133    
 -0.25751033    
  0.21893975    
  4.93248627E-02
 -0.18125175    
  1.27381254E-02
  0.19489956    
  0.19782564    
 -0.23496446    
  8.01332419E-07
  0.10751995    
 -0.31059682    
  3.89666669E-02
  6.47621334E-07
 -5.22988513E-02
  0.14934605    
  5.07152416E-02
 -0.34419420    
 -4.76283617E-02
  0.45567286    
 -0.21800128    
  0.36624423    
  6.45387918E-02
 -0.57536477    
  0.17612967    
 -0.20620726    
  0.10153565    
  0.22727311    
  2.06364348E-07
 -0.30616739    
  0.27831021    
  5.63458493E-03
 -0.13835825    
  0.11562938    
 -7.92966546E-07
 -0.10280879    
 -0.26875430    
  0.20294170    
  0.32277384    
 -6.61826804E-02
 -0.17185095    
  0.11778378    
  0.22757794    
 -0.16304035    
 -0.31585386    
  0.11460406    
 -0.15097173    
  0.25377974    
 -1.73919983E-02
 -0.14445141    
  0.18457209    
  0.24756227    
  7.59860575E-02
 -0.47489345    
 -0.22641735    
  0.31397200    
 -0.14818074    
 -0.27846551    
 -1.85185280E-02
  0.44516423    
  0.16520999    
 -0.11272046    
 -0.23601030    
  0.36883146    
 -0.42050323    
  0.27625257    
  2.83309631E-02
 -4.57225293E-02
 -0.18583706    
  0.15616164    
 -0.11477571    
  5.26445881E-02
  0.27315417    
  0.72436249    
  -1.2270914    
  0.23596494    
 -0.34671527    
  0.40846288    
 -0.31397319    
 -0.18890047    
  0.30486116    
  9.72984061E-02
  1.96719263E-02
  6.89936131E-02
  0.10354118    
  9.87821221E-02
 -8.25208575E-02
 -4.39623035E-02
 -1.69974640E-02
 -0.16757384    
 -0.18502821    
  0.17142259    
  5.98186143E-02
  0.15507144    
  8.97707418E-02
  0.14107879    
 -0.48058590    
  0.21602616    
  0.11332903    
 -0.27416769    
  0.21641034    
 -0.24362293    
  0.28595650    
  0.32080653    
 -0.72368389    
 -8.91284496E-02
  4.14993986E-02
  0.17142259    
  0.20935093    
 -6.30581230E-02
 -0.13268661    
  3.32258716E-02
  0.11122533    
 -0.35417202    
  0.34240702    
 -3.61480713E-02
 -0.14499043    
 -1.54558663E-07
 -5.09206392E-02
  0.10610714    
  8.98043439E-02
  3.61485593E-02
 -0.11926270    
  0.42744422    
 -0.34432864    
  0.13199665    
 -0.12588102    
 -0.20951733    
   1.1209183    
  -1.1059930    
 -3.77394296E-02
  0.61310470    
 -0.19743510    
 -2.57091206E-02
 -0.35222128    
 -6.28106079E-07
  0.41773543    
 -8.65686908E-02
 -0.11247890    
  0.22789483    
 -0.30200127    
  6.39046915E-03
  1.89272687E-02
 -9.84408930E-02
  0.25970757    
 -0.30918759    
  0.11617155    
 -4.62129638E-02
  2.00670753E-02
 -9.00254175E-02
  0.10318442    
  0.21658535    
 -0.17185095    
  0.35417199    
 -0.52407157    
  0.32583365    
 -0.14351295    
 -0.31691241    
  0.38260773    
 -8.43879804E-02
  5.50588928E-02
 -0.16111846    
 -3.55902016E-02
  0.19670935    
 -9.11220752E-07
 -0.28768250    
  0.47692445    
 -0.42285687    
  0.45675847    
  9.47960839E-03
  0.15280235    
 -0.19126864    
 -0.26826316    
  1.90476347E-02
  0.21936363    
 -0.30465999    
 -4.19651382E-02
  0.20002086    
 -2.96748038E-02
  0.17627998    
 -0.10648266    
  1.11740753E-02
 -9.92061943E-02
  2.42428910E-02
 -0.15514828    
 -1.40848458E-02
  0.43113694    
 -0.26790860    
 -0.28367335    
  9.16679353E-02
 -4.47838083E-02
  0.29528603    
 -0.10158037    
  0.22941345    
 -0.34955764    
 -0.27593055    
  0.43311742    
  0.13049583    
 -0.42425793    
  0.61276591    
 -0.17792673    
 -0.27721098    
  6.91963453E-03
 -0.17271316    
  0.36076498    
  7.16553703E-02
 -6.59586713E-02
  0.41676453    
  5.81978671E-02
 -0.62156618    
  0.14090554    
 -6.49203286E-02
  0.19343868    
 -0.34454507    
 -0.16126838    
  0.34240702    
 -0.22462463    
  0.39304289    
 -0.42312026    
 -7.11766779E-02
  0.61207914    
 -0.40546432    
 -2.02019271E-02
  0.20252503    
 -0.10536121    
  0.11090016    
 -0.16154532    
  5.06430119E-02
 -0.23556592    
  0.23556541    
 -0.39624858    
  0.30586424    
  0.14445101    
  0.23361561    
  9.21702106E-03
 -0.40088806    
  0.73012578    
 -0.54894680    
  0.34460267    
 -0.18637820    
 -0.15822396    
 -0.25951186    
  0.37284026    
 -0.27416769    
  0.30432194    
 -8.25208575E-02
 -0.22179967    
  0.73584622    
 -0.79815143    
  0.55141932    
 -0.62552607    
 -4.72537391E-02
  0.35586849    
  5.63458493E-03
  8.09067413E-02
 -0.25205418    
  0.71294951    
 -0.53619891    
  0.34204337    
 -0.58778757    
  0.18232067    
 -0.33647248    
  0.33647135    
  0.16430382    
 -0.25131527    
  0.43110755    
 -0.21578589    
  3.09303720E-02
 -0.34156224    
  0.13353069    
 -7.20849243E-07
  3.07724420E-02
 -0.12921257    
  0.22727311    
  8.42611492E-02
 -8.42601433E-02
 -0.22727373    
  0.33647263    
 -0.40055043    
  7.32680270E-03
  0.27851561    
  0.16747804    
  0.58986098    
 -0.99299186    
  0.13702103    
 -0.12313350    
  0.44380105    
 -0.23875065    
 -0.17783655    
  6.49573132E-02
  1.86914764E-02
  0.10536122    
 -5.12935929E-02
  0.16660473    
 -0.36662614    
  7.11733894E-03
 -8.89474526E-02
  0.59122568    
 -0.20929086    
  0.21783881    
 -0.34159246    
 -0.39949489    
  0.59470749    
 -0.10919911    
 -2.22223122E-02
 -0.19817652    
  0.35393178    
 -0.24994244    
 -3.13499048E-02
 -3.89664844E-02
 -0.14974450    
  0.19505964    
 -0.25857449    
 -9.44905281E-02
  0.26028287    
  0.11159112    
 -0.24512289    
  7.90551398E-03
 -2.39064023E-02
  0.42146602    
 -9.42530185E-02
 -0.21302077    
 -0.14698239    
  0.22978763    
  0.11261893    
 -0.42036819    
  0.46095312    
  1.69022270E-02
 -1.12357568E-02
 -0.23450823    
  0.26236445    
 -7.41079152E-02
  0.10654259    
 -0.16753833    
 -0.10605866    
  0.25209138    
 -3.31514217E-02
 -0.20505060    
  0.14722931    
  5.93475765E-03
 -0.24709702    
  0.21094877    
 -3.11560500E-02
  0.24071026    
 -0.11591872    
 -2.83313226E-02
 -0.16184314    
 -6.99578747E-02
  0.14164992    
  0.18337005    
 -0.12237468    
  0.20763969    
 -0.34710470    
  7.21615776E-02
 -7.21616670E-02
  0.50262916    
 -0.68087733    
  0.25040972    
 -5.86481020E-02
  6.49573132E-02
 -9.21712518E-02
  0.16492951    
 -4.79128696E-02
  0.47077036    
 -0.22698197    
 -0.20763935    
  6.82272960E-10
  0.43078327    
 -3.52283828E-02
 -0.43785724    
  0.13276027    
  2.66674422E-02
  9.05143842E-02
 -0.32690206    
  0.27256846    
 -0.12414929    
 -0.17544825    
  0.11625897    
 -5.00095747E-02
 -0.22154151    
  0.13453178    
  0.20194146    
  4.47007157E-02
  0.14237267    
 -0.44658402    
  7.83322752E-02
  0.10398900    
  0.25951123    
 -0.41985312    
 -0.19105463    
  0.40546480    
 -0.29747608    
  0.44408065    
 -0.20067136    
  0.31056714    
 -0.46368897    
  0.33338338    
  5.02615795E-02
 -0.13633567    
  9.12159607E-02
  1.02042388E-02
 -0.17121503    
  0.23511977    
 -0.29725066    
  0.16507997    
  8.33818540E-02
 -0.42312026    
  0.27229676    
  4.54631113E-02
  0.21868970    
 -0.33647299    
  0.14518285    
 -3.85715105E-02
 -0.24014200    
 -2.89868638E-02
  0.41522095    
 -0.24028049    
  0.13276027    
 -0.14518276    
 -9.84408930E-02
  0.27554047    
 -0.25506130    
  9.65384021E-02
 -0.23393773    
  0.12379460    
  0.27388799    
  0.59182954    
 -0.87259185    
  0.31657135    
 -0.30287141    
  0.15123071    
  0.26998302    
 -0.36822081    
 -3.27890441E-02
  0.73236823    
 -0.35393199    
 -0.49872264    
  0.22163960    
 -0.43915850    
  0.91815811    
 -0.52839291    
  0.33103275    
 -4.65199687E-02
 -5.38024046E-02
 -0.24344797    
 -4.59090322E-02
  0.12595242    
  5.18856049E-02
 -6.37904480E-02
 -0.10071445    
  0.93075514    
 -0.62991530    
 -0.33451301    
  0.24750172    
 -6.06253035E-02
 -0.17327188    
  0.13268648    
  0.60667324    
 -0.27274066    
 -0.21155760    
 -0.17710033    
  0.22813153    
 -8.29482898E-02
 -4.42058183E-02
 -0.38865826    
  0.28141192    
 -7.16920495E-02
  0.24981104    
 -8.79695788E-02
 -0.11562999    
 -0.13815099    
  0.25377974    
  0.14425008    
 -0.36883125    
  0.23600940    
  0.13282134    
 -0.36166343    
  0.28946596    
 -0.46893525    
  0.24177304    
  0.26391095    
 -0.19895449    
  4.30845581E-02
  0.10294814    
  0.11294004    
 -8.08528587E-02
 -0.10536078    
 -0.18583706    
  0.76120031    
 -0.48591933    
 -0.12516235    
  0.59449846    
 -0.32054672    
  0.25131461    
 -0.33289418    
 -0.13353133    
 -2.89877914E-02
 -8.59416276E-02
  0.14864053    
  8.47067311E-02
  0.13289645    
 -0.11778276    
 -0.42312026    
  0.54090291    
 -0.15341012    
  0.13998799    
 -0.27871430    
 -7.41071254E-02
 -3.25766653E-02
  0.41206598    
 -0.20898899    
  0.27681240    
 -0.55552673    
  0.25131518    
 -0.18232082    
 -0.24846196    
  0.22825947    
  4.65191789E-02
  9.29460973E-02
 -6.09951019E-02
  0.51082557    
 -0.13731205    
 -0.31845465    
  6.89936131E-02
 -0.16907619    
  2.59763394E-02
 -0.35850820    
  7.08254948E-02
  0.31299916    
 -0.18482471    
  0.20951650    
 -8.00205498E-07
 -0.15110669    
  0.30873474    
 -8.13453496E-02
 -0.26349422    
  0.30770180    
 -0.37616840    
  0.12562592    
 -0.12562583    
  0.20566972    
  0.20763864    
 -0.20124891    
 -4.56097797E-02
  0.23111224    
  0.14732413    
  4.55609942E-03
 -0.51843047    
  0.21239838    
 -0.11778332    
 -0.19068931    
  0.54388666    
 -0.40302834    
  0.37332419    
 -5.15572503E-02
  5.25048847E-07
 -0.20479532    
  6.47263136E-03
  9.23730806E-02
  0.29354730    
 -0.50209129    
  0.36101410    
 -0.28432003    
  9.59193036E-02
  9.86301079E-02
 -0.15507178    
 -0.18361264    
  0.32757381    
 -0.36710504    
  0.45783344    
 -0.12482230    
  0.22660521    
 -0.12762310    
 -8.74873698E-02
 -0.32059851    
  0.13254578    
  0.79470742    
 -0.66549486    
  7.58388489E-02
 -0.15134539    
 -1.31585989E-02
  0.40767050    
 -0.32508439    
  0.14188114    
 -0.10594888    
  4.03515548E-02
 -0.20633669    
  0.33349204    
 -0.27942428    
  0.14660279    
 -4.05852608E-02
  5.74874878E-02
  0.41103598    
 -0.54217547    
 -0.35576564    
 -9.53104272E-02
 -0.10536027    
  0.38299206    
  0.49247724    
 -0.22778440    
 -7.23213851E-02
  0.16126752    
 -0.17384784    
 -3.21569368E-02
 -1.31585989E-02
  7.64708593E-02
  0.33120012    
 -0.39451188    
  0.10536023    
  4.03515548E-02
 -0.10097667    
  9.53094885E-02
 -0.50704455    
  0.32016790    
  9.15664360E-02
 -0.20763850    
  0.21386991    
  1.47653356E-08
  3.65886837E-02
 -0.17635228    
  0.52218920    
 -0.10253928    
 -0.49375689    
  0.31985176    
 -0.14396052    
 -0.13815099    
  0.16989836    
  0.53429818    
 -0.13300785    
 -0.37659794    
  0.46465412    
 -0.34958443    
  0.57196158    
 -0.57741070    
  8.38189721E-02
 -8.38181451E-02
 -0.11573547    
 -1.85770858E-02
 -0.17733455    
  0.32790700    
  1.76925980E-07
  7.25709796E-02
  7.69617558E-02
 -0.38484502    
  0.21357431    
 -0.16705492    
 -0.28336236    
  0.20223625    
  4.13850285E-02
  0.43213353    
 -0.46650013    
  0.41705224    
 -0.36926129    
 -0.15082288    
 -3.95316668E-02
  0.85304183    
 -0.62346637    
  0.11493005    
 -2.89877914E-02
  0.36546007    
 -0.43235457    
  0.42415756    
 -0.15072790    
 -0.21837121    
  5.78203611E-02
 -0.22595705    
  0.10676704    
 -0.21056461    
  0.24172042    
 -5.03249057E-02
 -0.13076955    
  8.45572576E-02
  0.21772371    
 -0.38662127    
  0.33647230    
 -0.25213042    
   1.3276212    
 -0.50048327    
 -0.68993610    
  8.51009133E-07
 -0.17465888    
  0.10840973    
  0.19817768    
  6.52397797E-02
 -0.34918478    
  0.31164685    
 -0.49098724    
  0.23026085    
 -0.10457245    
  0.32059890    
  0.14348230    
 -0.63543832    
  0.74770600    
 -0.23875065    
 -8.19178894E-02
  8.75198022E-02
  0.35387751    
 -0.32632759    
  6.82680234E-02
 -0.35594937    
  0.78317326    
 -0.27670479    
 -0.39029670    
  0.13272494    
  5.49586192E-02
 -0.31845307    
  0.49899170    
 -0.56745863    
 -0.10798805    
  0.34520593    
  0.16034319    
 -0.10594888    
 -0.13185151    
  0.12001675    
  0.15415101    
 -0.27416769    
  0.28432149    
  0.37815937    
 -0.83811224    
  0.16889839    
 -1.36052584E-02
 -6.36249855E-02
  0.55648303    
 -0.42660671    
  0.14310159    
 -0.16251872    
  0.53024405    
 -0.31893408    
 -0.22446771    
  0.14750625    
 -5.27972244E-02
 -0.39348894    
  0.33774757    
  6.34830398E-03
 -0.33520794    
  0.57591754    
 -0.50751454    
  0.59328061    
 -0.18506487    
 -9.80603993E-02
 -8.20648223E-02
  0.38776603    
  0.20512533    
 -0.45771658    
  8.79680365E-02
 -0.21658590    
  0.18991871    
 -6.13013841E-02
 -0.30702481    
  0.45127511    
 -0.46702346    
  0.20714334    
 -1.29869515E-02
 -0.14008884    
  2.96325367E-02
  0.25050238    
 -0.12705873    
  0.19832247    
 -0.32176536    
  3.58455405E-02
  0.19746527    
 -0.15607950    
 -3.43667492E-02
 -7.24954903E-02
  1.49249705E-02
  8.51586759E-02
  5.29927202E-02
 -6.47335593E-03
 -3.97405177E-02
 -1.36052584E-02
 -7.09511116E-02
  0.32378647    
  0.20597585    
 -0.34866706    
  0.22436954    
 -4.91362391E-03
 -5.57113364E-02
 -0.12169722    
 -0.13858636    
  0.45810875    
 -0.50656134    
  0.18113884    
  0.22668839    
 -0.25672066    
  0.25199237    
 -0.15890054    
  0.51747012    
 -0.84289169    
 -2.33470313E-02
  0.11163933    
 -0.27369562    
   1.1729405    
 -0.63471526    
 -0.38407436    
  0.26966432    
 -7.55073577E-02
  0.32142088    
 -0.33457878    
  0.14750625    
  0.39204225    
 -0.55288106    
  2.64918171E-02
  0.21130963    
 -0.31449264    
  0.25453064    
 -0.12553705    
  9.12482068E-02
  0.10477975    
 -4.82665598E-02
  2.71017235E-02
 -0.10120987    
 -0.27008629    
  0.29347995    
 -0.16968462    
  0.31471097    
 -0.12216735    
 -0.12629290    
  0.64723766    
 -0.79925424    
 -0.22501048    
  0.49765447    
 -0.26520988    
  7.38081103E-03
  0.30770180    
  0.18681607    
 -0.35731491    
  0.14864053    
 -0.14864020    
  0.10343637    
  8.84559527E-02
 -0.17284341    
 -0.10605866    
  0.59783739    
 -0.26236403    
 -0.15082335    
  0.19483903    
 -0.14937669    
  6.97333962E-02
 -0.23225208    
  8.75551328E-02
 -7.45685175E-02
  0.63332862    
 -0.51769936    
  5.73078962E-03
 -0.18117896    
  0.30466115    
  0.48628411    
  8.33811909E-02
 -0.68178308    
  5.63458493E-03
  5.60270995E-03
 -0.41670182    
  0.53262067    
 -0.36883125    
  0.72848684    
 -0.29698539    
 -0.23607726    
  1.17645273E-02
  7.32724294E-02
  0.10318395    
 -0.20012695    
  0.64405751    
 -0.47884756    
 -8.47072303E-02
 -0.23565154    
  0.27890298    
 -0.14188142    
 -0.15110669    
 -0.16963592    
  0.36837053    
 -7.23213851E-02
 -0.11232830    
  0.21893975    
  0.17480360    
 -7.84713104E-02
 -0.15415160    
  0.18430428    
  9.44105238E-02
 -0.46103585    
  0.21164997    
 -0.16968462    
 -2.07611434E-02
 -0.33787253    
 -7.10952878E-02
  2.08346471E-02
  0.30809078    
  0.20479375    
  8.28869268E-02
 -5.84952645E-02
  0.60832399    
 -0.16348352    
 -0.65155393    
  0.18847594    
  0.11573650    
  4.27880846E-02
 -4.27867472E-02
  5.44982823E-03
  2.68118028E-02
 -0.22446771    
 -0.11944055    
  0.26694623    
  0.34054574    
 -0.26889026    
 -1.06951511E-02
 -0.26290113    
  0.60930914    
  0.29996365    
 -0.64637095    
  1.06946807E-02
 -0.26662892    
 -3.53395827E-02
  0.28588277    
 -0.20307651    
  0.24021484    
 -0.16989973    
 -4.41711023E-02
  4.41705659E-02
 -0.39624858    
  0.60195726    
 -0.15750666    
  0.25782934    
 -0.41689464    
  2.04783678E-02
 -0.14518179    
  0.15191673    
  4.59105335E-02
 -0.21357451    
  7.63736069E-02
  7.09521398E-02
 -9.32575539E-02
  7.49012548E-03
 -0.11034832    
  0.44361666    
 -0.14351295    
  9.41879675E-02
 -0.30658638    
  0.56288224    
 -0.30228114    
 -0.48183855    
  0.49353370    
 -5.98988272E-02
  0.54002500    
 -0.76780862    
  0.42339137    
  0.20985797    
 -0.50945437    
 -0.10080493    
  0.24709684    
  5.89942979E-03
 -1.18354121E-02
  4.08220701E-02
 -0.35260192    
  0.32361376    
 -0.11191781    
  0.10601822    
 -0.16008568    
  0.35319686    
  0.19041839    
  0.45271841    
  -1.1141163    
  0.34092736    
 -0.31775972    
  0.17465958    
  2.53170896E-02
 -7.79616907E-02
  0.35937485    
 -0.31963456    
  0.44368652    
 -0.41173527    
 -0.18610245    
  0.42546636    
 -1.49625670E-02
 -8.38181451E-02
 -0.15323967    
  0.29086179    
 -0.55131716    
  0.78393918    
 -0.56909382    
  0.14841914    
  5.04314117E-02
 -0.21227401    
  0.17893778    
 -4.03515920E-02
  0.46632066    
 -0.61851186    
 -6.36249855E-02
  4.28645834E-02
  0.14310166    
  5.88405579E-02
  0.83166611    
 -0.93385798    
  0.28926373    
 -0.49982765    
  0.10379624    
  0.22595724    
  6.52397797E-02
  3.10909394E-02
 -0.31526914    
  0.42165086    
 -1.85199566E-02
 -0.23017783    
 -5.43940812E-02
 -9.77973789E-02
  0.20935093    
  0.20520665    
 -0.57788193    
  0.31551662    
 -5.43940812E-02
 -0.15414999    
  0.33024094    
  0.11314318    
 -0.38703102    
  0.28939283    
 -0.12550552    
  5.65123819E-02
  0.19867155    
 -0.12456238    
 -0.13645141    
  8.40832815E-02
  0.20797557    
 -0.22971512    
 -0.35197619    
  0.48068833    
 -0.11236214    
 -0.36054340    
  0.13739972    
  0.12675081    
 -8.70122463E-02
  7.50360936E-02
 -7.50361010E-02
  0.26136497    
 -0.28103805    
  0.28103781    
 -0.32158446    
  0.44380105    
 -0.34536189    
 -5.12931421E-02
  0.29423919    
 -0.21217376    
 -0.36101267    
  0.76445651    
 -0.58940667    
  7.36026493E-07
  0.58940768    
 -0.43421525    
 -0.25489306    
  0.66865653    
 -0.47165838    
  7.03158453E-02
  0.19051860    
 -0.11332862    
  1.13640772E-02
  0.26192978    
 -0.60976481    
  0.25309065    
 -2.51579136E-02
 -0.23596509    
   1.0057184    
 -0.70800704    
  0.22911380    
 -0.24116126    
  0.36632517    
 -0.42884541    
 -0.16062337    
  0.56823617    
 -0.35728776    
  5.37438504E-02
 -9.76376235E-02
 -3.92199606E-02
  0.30748439    
 -8.16786811E-02
 -0.23922984    
  4.62130085E-02
  6.25211671E-02
  0.37051848    
 -0.53482205    
  6.89936355E-02
  7.10500160E-07
  0.45319629    
 -0.38865873    
  0.22813153    
 -0.17340620    
  1.17645273E-02
 -0.15123013    
  0.17435350    
  0.14348230    
 -0.15497531    
 -0.19044611    
  0.50098699    
  2.51062140E-02
 -0.62140244    
  0.29725158    
  0.16793260    
 -0.37689233    
  0.22032294    
 -0.10097667    
 -0.19997668    
  0.29528603    
 -0.14004587    
 -0.18625049    
  0.44911796    
  0.12279540    
 -0.45325485    
  2.07624137E-02
 -4.91329543E-02
  0.41738492    
 -0.18137483    
  0.13282134    
 -0.29266891    
 -3.39024104E-02
  0.23820221    
 -3.31514217E-02
 -0.24014200    
  0.30538088    
 -8.79695788E-02
  0.22544019    
 -0.18048818    
  8.92984569E-02
 -5.68634942E-02
 -0.28061551    
  0.34249052    
 -0.17435431    
 -6.77175075E-02
  0.14225070    
  0.21314950    
  0.25823450    
 -0.36657560    
  5.79876117E-02
 -0.33085406    
  0.26787969    
 -0.21691298    
 -0.12557791    
  6.14522435E-02
 -4.05468829E-02
  0.31657135    
 -0.33747834    
 -7.06734741E-03
 -2.87782308E-02
  0.14261319    
 -9.46722537E-07
  0.11355496    
  6.55978099E-02
 -0.15415139    
 -5.71582392E-02
  0.24256153    
 -0.17313392    
  0.18840137    
 -0.37561145    
  0.44863769    
 -0.37768519    
  7.89874718E-02
 -1.27382213E-02
  8.59421641E-02
  8.99483413E-02
 -0.10775357    
  0.16520999    
 -0.23977849    
 -0.16062337    
  4.44524884E-02
  0.41028473    
 -2.43317112E-02
 -0.35737950    
 -0.10379662    
  0.49982858    
 -0.52354366    
  0.24058990    
  0.12405342    
  0.11034848    
 -0.53262097    
  6.55968413E-02
  0.14045098    
  0.27554047    
  0.28506073    
 -0.56752127    
  0.18924119    
  7.20531195E-02
  0.34484076    
 -0.63430756    
  0.75208956    
  0.30271986    
 -0.47099885    
  0.47348347    
 -0.19681856    
 -0.53426111    
  0.16586408    
 -0.33997130    
 -0.13090466    
  0.59783739    
 -0.65540755    
  5.05517386E-02
  0.44685110    
 -0.10435975    
 -8.88307095E-02
  0.29177243    
 -0.42608511    
 -5.12931421E-02
  0.17461602    
 -0.22176413    
  0.29626572    
 -7.45030195E-02
  3.79442684E-02
 -0.27359647    
  0.29465005    
 -0.38229826    
  1.51518285E-02
  8.63837898E-02
 -0.20604980    
  8.43932293E-03
   1.0199695    
 -0.42381352    
 -0.13883710    
 -0.26662892    
  0.32349181    
 -0.26286668    
  0.14571209    
 -7.62841329E-02
 -0.17261204    
  9.00256187E-02
  3.89666669E-02
  6.47621334E-07
 -0.15840657    
  0.38027516    
 -0.15415160    
  5.93475765E-03
 -3.00331116E-02
  0.41758648    
 -0.28634456    
 -0.20722793    
  0.26942459    
 -1.01010296E-02
  3.98063958E-02
 -0.45547470    
 -4.72537391E-02
 -0.11980136    
  0.31679896    
  0.11261893    
  0.12759590    
  8.48381221E-02
 -0.27974015    
 -9.46722537E-07
  0.34008312    
 -6.99588060E-02
 -4.44509909E-02
 -0.42845455    
  0.38193515    
 -8.84546787E-02
  0.14001349    
 -0.43349236    
  0.52468306    
 -0.24869688    
 -0.41729960    
  0.29213715    
  5.82683049E-02
  1.86914764E-02
 -0.30010486    
  1.65288839E-02
  0.61651373    
 -0.47889346    
 -0.21425526    
  0.42010623    
 -0.17076156    
  0.49132645    
 -0.14504996    
 -9.80362669E-03
 -0.25695950    
  0.21675365    
 -0.39780244    
  0.10840973    
  0.50533140    
 -0.32415166    
 -0.25951186    
  1.47069376E-02
  0.37833670    
  0.45742440    
  -1.0372434    
  0.10981560    
  0.28367499    
  0.84901708    
 -0.75699848    
 -0.19337061    
  4.56111394E-02
 -0.29407245    
  0.17229977    
  0.15927677    
  0.23412563    
 -0.48368871    
  0.16644891    
  0.17675090    
  3.83610278E-02
 -5.52633442E-02
  0.31845406    
 -0.43908086    
 -0.17465888    
 -7.11766779E-02
  0.21985960    
  0.58192176    
 -0.46413878    
  1.73909310E-02
  8.79680365E-02
 -0.32704237    
  0.43187788    
 -6.86543435E-02
 -0.17725751    
 -0.15718575    
 -1.54558663E-07
 -1.54558663E-07
  0.49365792    
 -0.21130934    
 -0.10120987    
 -0.11261940    
  0.83492231    
 -0.72230369    
 -0.11261940    
 -1.33328335E-02
 -7.66919330E-02
  0.23180075    
 -0.26121601    
 -0.18830928    
  0.74579084    
 -0.32542238    
  0.29505157    
 -0.31900376    
  8.70120972E-02
  3.27899642E-02
 -3.83604206E-02
 -2.25997400E-02
  0.28625211    
 -0.44709146    
  0.15510815    
 -4.70665284E-02
 -0.31619745    
  0.23464759    
  0.11122533    
  0.23823330    
 -0.35601667    
 -0.19556601    
  0.30748442    
  3.46848220E-02
 -0.18687700    
  0.29450834    
 -0.50743073    
 -4.32975069E-02
  0.35401660    
  5.43937832E-02
 -0.10536034    
 -1.31585989E-02
  3.89666669E-02
 -0.27712184    
  0.68893671    
 -0.39288703    
  6.23058714E-03
 -6.23129308E-03
  0.12883306    
 -0.12883356    
 -0.33897471    
  0.32639566    
 -8.58621523E-02
 -0.26720321    
 -6.51394203E-02
 -4.92707714E-02
  0.36772570    
 -0.15882400    
  0.34347296    
  0.52582884    
 -0.72456348    
  1.40856151E-02
  0.25209138    
  0.43403837    
 -0.75113499    
  0.31709614    
 -0.18449762    
 -0.16290264    
  0.49844062    
 -0.40313047    
  0.32035920    
 -6.28471076E-02
 -0.18991771    
 -0.11778239    
 -0.11686448    
  1.63935032E-02
  0.32361376    
 -5.89974271E-03
  0.28174782    
 -0.56745863    
  0.39225417    
 -0.31646031    
  0.17988469    
  0.49484459    
 -0.61110437    
 -7.83325508E-02
 -6.10872842E-02
  0.31486732    
  8.79680365E-02
 -0.30538252    
  0.18825634    
  0.36316299    
  2.43915096E-02
 -0.68117148    
  0.36772493    
  0.19415686    
 -0.49288857    
  0.13167700    
  8.70104283E-02
 -0.19670959    
  2.85727531E-02
  0.16813597    
 -0.15415092    
  6.06248491E-02
  0.28276846    
 -0.25061184    
 -7.89880678E-02
  0.68971670    
 -0.19685926    
 -0.11987644    
 -0.36615288    
  0.46060553    
 -0.23068178    
 -0.52900809    
  0.25741187    
  0.28234848    
 -0.41892457    
  0.28156626    
  0.70230722    
 -0.77877837    
 -0.22148941    
  5.62399253E-02
  0.55064797    
 -0.30281174    
 -0.21706471    
 -2.29894500E-02
  0.85392004    
 -0.66387600    
  6.39046915E-03
  9.12482068E-02
  8.89468491E-02
 -0.41616124    
  0.66451567    
 -0.50118995    
  0.23674999    
 -0.16410938    
  0.54955643    
 -0.59516603    
 -0.19035459    
  1.59999523E-02
  0.25746873    
  3.02128922E-02
 -0.33647248    
  0.47519854    
  0.65351206    
 -0.87277681    
 -7.36120269E-02
  0.17184998    
  0.18621227    
 -0.43752706    
 -4.61616851E-02
  0.31486732    
 -0.16862185    
  0.32277384    
 -4.02064994E-02
 -0.40546426    
  0.22006117    
  0.13815044    
 -0.38155919    
  0.23721726    
 -0.22159193    
  0.99525934    
 -0.36201021    
 -0.44320455    
  0.25344935    
 -0.48302421    
  0.19699781    
  0.21382858    
 -0.58671784    
  0.70746791    
 -0.28926399    
  0.20009518    
 -0.25205418    
  8.92302915E-02
 -2.46933363E-02
  7.81185552E-02
  0.67270833    
 -0.89152640    
  0.10895138    
  5.64405397E-02
 -0.22466931    
  0.37182602    
 -0.18442991    
  5.53979948E-02
  0.26190305    
 -0.32365087    
  0.47318333    
 -0.49899098    
 -1.98018942E-02
 -0.18232083    
  0.40279463    
 -0.16851448    
 -9.46722537E-07
 -0.13534069    
  0.14164992    
 -0.12726265    
  4.87909988E-02
  0.40773097    
 -0.58597863    
  2.40970775E-02
  1.57485306E-02
  0.53704095    
 -0.33282527    
  4.97004315E-02
 -6.25202209E-02
  0.17151088    
 -2.19781753E-02
 -0.13036273    
 -6.34860294E-03
  6.77172467E-02
  0.20875458    
 -4.84298868E-03
 -0.34426916    
  0.23674999    
 -6.70634806E-02
 -0.44376108    
  0.75430143    
 -0.53657746    
 -4.44519967E-02
  0.58946878    
 -0.40336704    
  0.19378608    
 -0.30686375    
  0.19166693    
 -0.31121299    
  0.82667881    
 -0.78015876    
 -1.77769820E-07
  0.49709493    
 -0.37595037    
  0.24307698    
 -0.19716719    
 -0.17465888    
  0.36655030    
  0.21783881    
 -0.40333906    
 -0.25222522    
  0.27738333    
 -2.51579136E-02
  0.84090775    
 -0.90672046    
  5.94242997E-02
  0.25841227    
 -0.28438699    
  8.81082192E-02
 -1.82371642E-02
  0.32678461    
 -0.69314784    
  0.30956393    
 -0.24946113    
  0.44894961    
 -6.47420620E-07
 -0.50024289    
  0.53165877    
 -0.14389506    
 -0.16111846    
  9.23844027E-07
  0.43983361    
 -0.30281174    
  0.26610866    
 -7.26708919E-02
 -0.33747834    
   1.1263918    
 -0.77891356    
 -0.35454521    
  4.16735075E-02
  5.29927202E-02
 -5.98180816E-02
  1.36054642E-02
  0.27578720    
 -0.25572023    
  3.25770490E-02
 -0.10109626    
  6.85194358E-02
 -4.05468829E-02
  2.04783678E-02
  0.21772371    
 -1.64392348E-02
 -0.14225058    
 -8.64327624E-02
  0.41008353    
 -0.39629033    
  0.11014401    
 -0.24956273    
  0.19923814    
  0.78845710    
 -0.93404323    
  9.25935730E-02
  0.17435350    
  0.59411538    
 -0.64090872    
  0.42326951    
 -0.70498204    
  0.12656358    
  0.29984567    
 -0.22573848    
  0.48050025    
 -0.48050120    
 -6.51450548E-03
  6.51379442E-03
  0.55029589    
 -0.56996930    
  0.18672706    
 -0.20005968    
  0.18901128    
 -0.11778377    
 -0.23889232    
  3.12533677E-02
  0.43577087    
 -0.20343931    
 -6.29146919E-02
 -8.81928951E-02
 -8.12245980E-02
  0.22621618    
 -0.24956273    
  0.53109199    
 -0.22198606    
  2.84927245E-02
  0.12648474    
 -9.33317095E-02
 -0.29495409    
  7.36026493E-07
  0.31646040    
  8.65681842E-02
 -0.24160561    
  0.36533260    
 -0.14841977    
 -0.28103805    
 -0.17309235    
  0.32059890    
 -5.73148858E-03
  6.66915625E-02
 -0.16950017    
  0.11990421    
 -0.11355563    
  4.33511809E-02
 -3.70418578E-02
  0.19378608    
 -0.17509456    
  0.20570873    
 -0.34454507    
  0.63096982    
 -0.35937321    
  8.79124105E-02
  0.24080811    
 -0.54512918    
 -0.12874919    
  2.26419866E-02
  0.35965481    
 -3.71387303E-02
 -0.32251659    
 -3.80273834E-02
  0.33868411    
  9.98205617E-02
 -2.53179036E-02
  5.11543266E-03
 -0.11332862    
 -0.32059851    
  0.77621394    
 -0.50841218    
 -0.41150767    
 -2.76510455E-02
  0.82842976    
  8.13044235E-03
 -0.51895493    
  8.54570033E-07
 -0.15415107    
  0.13353112    
 -0.16579269    
  0.15180540    
  5.48089482E-02
  0.10735773    
  0.11844753    
 -6.59586713E-02
  0.54324841    
 -0.60174412    
  0.40947336    
 -0.55164784    
  0.45953250    
 -0.13604054    
 -0.18735857    
  0.13580208    
  0.67445523    
 -0.58832628    
 -1.96078904E-02
  3.88399214E-02
 -0.40546599    
 -0.12945835    
  0.56771243    
 -0.14878894    
  5.33271814E-03
 -0.33116788    
  9.19373930E-02
  0.64469516    
 -0.39488378    
 -0.33436850    
  0.27473137    
 -0.19695239    
  0.60427845    
 -0.59749925    
  0.17327105    
  7.65392929E-02
 -0.15327337    
 -9.65380520E-02
  0.36876282    
 -0.62977690    
 -5.40669896E-02
  0.45366693    
  8.45581740E-02
 -0.30770031    
  0.36546013    
  0.18994553    
 -0.22631255    
  0.23052363    
 -0.34830761    
  7.45325536E-02
 -0.19455008    
 -0.11359722    
 -0.13675883    
 -0.46313086    
   1.3005275    
 -0.44349298    
  0.16077378    
  0.39884245    
 -0.42899528    
 -0.13062064    
 -0.31917998    
  0.47995451    
 -0.23309459    
 -7.79616907E-02
  0.25506195    
 -0.46478191    
  0.16833477    
  0.42406973    
 -0.28614667    
  0.21945621    
 -0.18330725    
 -0.11261940    
  0.36261702    
 -0.50470018    
  0.35054955    
  4.21106182E-02
 -0.27742472    
  0.23531426    
  0.40546530    
 -0.81093109    
  0.19699781    
  0.27098799    
 -0.25782886    
  0.44602606    
 -0.16819531    
  0.10783254    
 -0.35985389    
  7.36529157E-02
  0.31251907    
 -0.20067015    
 -8.84546787E-02
  5.07152416E-02
 -0.26953295    
  6.94730803E-02
  0.16653699    
  8.70106369E-02
 -7.57110417E-02
 -0.16450419    
  7.03158453E-02
  5.98976538E-02
  5.10020517E-02
 -3.94425876E-02
  0.23001592    
 -3.72129269E-02
 -0.16447191    
  1.66210700E-02
 -0.10414103    
 -4.36199568E-02
 -2.58076862E-02
  0.13434811    
  0.11841784    
 -3.61804664E-02
 -6.52397051E-02
  5.60270995E-03
 -0.29703668    
  0.45675847    
 -0.33647147    
 -0.12028623    
 -0.20821765    
  0.45953202    
  5.68329953E-02
 -6.26988932E-02
  0.25327268    
 -0.27708301    
 -1.21222045E-02
 -0.17988476    
  0.20991780    
  0.26826477    
 -0.30441201    
  6.11544913E-03
  0.21333995    
  4.08707990E-07
 -0.12581976    
 -4.57225293E-02
  5.68329953E-02
  1.64389107E-02
 -0.18449762    
  9.35251340E-02
 -0.12001701    
  8.36493298E-02
 -0.14595486    
 -0.30691427    
  0.44044411    
  6.64894506E-02
  0.14154026    
 -0.15330502    
  0.46481228    
 -0.38522470    
 -0.17253441    
 -8.11261684E-02
 -2.85727028E-02
  0.28768227    
 -5.58812954E-02
  0.56779212    
 -0.85165060    
  0.43800911    
 -0.41536671    
 -1.50381094E-02
 -8.70115161E-02
  0.36326393    
 -0.18924220    
  0.41468215    
 -1.85199566E-02
 -0.41721624    
  0.51082593    
 -0.31792226    
 -5.40678836E-02
 -9.71629694E-02
 -6.82554627E-03
 -7.83325508E-02
  0.35741553    
  1.03092575E-02
 -0.25572023    
  0.19220687    
  0.20661408    
 -0.44628730    
  0.17184998    
 -0.27412823    
  0.57488334    
 -0.32442465    
 -0.12078167    
  0.18457209    
 -0.24014200    
  0.17034633    
 -3.68147418E-02
  8.38806555E-02
  0.16395490    
 -0.31237397    
  0.33647227    
 -0.10008422    
  0.52129668    
 -0.55338502    
  6.31792173E-02
 -0.20921104    
  0.32016701    
 -0.37179241    
 -0.13447808    
  0.46905690    
 -0.11541681    
 -0.18019550    
 -0.18104871    
  0.18739685    
  0.26041508    
 -0.11900315    
  5.48001891E-03
 -0.17904800    
  0.21130963    
  5.65705784E-02
 -0.26787925    
  0.60077399    
 -0.42172512    
  7.37176538E-02
 -0.35594937    
  0.19670935    
 -7.41071254E-02
  0.14310159    
 -0.24419712    
 -0.14473930    
 -6.78219795E-02
  0.36974779    
  0.22193031    
 -0.19207798    
 -0.21581681    
  0.30576590    
 -2.72501130E-02
  8.47067311E-02
 -0.11841771    
 -7.10352883E-02
 -0.13090466    
  0.22454163    
 -0.10598139    
 -0.22937392    
  7.78221106E-03
  4.23468514E-08
  0.17713933    
  2.56414842E-02
  0.57931232    
 -0.59848183    
  9.23730806E-02
 -0.23052438    
  0.25951132    
 -0.21602622    
  0.15718636    
 -0.18596382    
  0.53105712    
 -4.38665152E-02
 -0.39653572    
 -2.02019271E-02
 -7.04508796E-02
  0.46451452    
 -0.19153745    
 -0.35667536    
  0.30538133    
 -0.15805653    
 -0.10840953    
  0.64626390    
 -0.33407471    
 -0.11848216    
  6.09945618E-02
 -8.64734650E-02
  0.16058177    
 -0.22039965    
  2.70293839E-02
  0.20430064    
 -0.24512270    
 -5.71577437E-02
  0.30770180    
  3.71387862E-02
 -0.15762976    
  9.86301079E-02
  0.10977120    
  8.53601545E-02
 -0.17327091    
 -7.86925852E-02
 -0.27412823    
  0.16290365    
 -0.19415645    
  0.17435411    
 -2.70283278E-02
  0.55372751    
 -0.51345366    
  0.34675804    
 -0.30804390    
  0.19489956    
  0.23144266    
 -0.59858865    
  0.20951650    
 -0.13702092    
  0.26290223    
 -1.62599701E-02
 -0.17253441    
  0.40112689    
  0.11487985    
 -0.40546557    
 -2.35314108E-02
 -0.31994340    
  0.20661497    
  0.26747966    
 -0.32228819    
  0.20322737    
 -0.11562999    
  0.20884913    
  0.33497509    
 -0.57661259    
 -3.39024104E-02
 -3.50922346E-02
  0.10821445    
  0.37948981    
 -0.37309918    
  0.44092244    
 -0.21396446    
 -0.12991139    
 -0.19746515    
 -0.17670313    
  0.44662333    
  6.25211596E-02
 -0.52609366    
  0.45818272    
 -0.17693058    
  0.14953250    
 -5.57063147E-03
 -0.35907128    
  0.56075746    
  0.14035742    
 -0.53221697    
  0.31599411    
 -6.61826804E-02
 -2.66673919E-02
  0.10751995    
 -0.38623464    
 -0.20544331    
  0.15415064    
  0.36714551    
 -0.20763853    
  0.37067881    
 -0.20017834    
 -0.15776172    
  0.24071026    
 -0.20955427    
 -0.32306623    
  3.33359465E-02
  0.58960676    
 -0.25782940    
 -0.12516244    
  0.69979167    
 -0.58646393    
 -0.13353057    
  0.25659075    
  1.04705943E-02
 -0.28768232    
  0.12393738    
 -5.67984469E-02
  9.29460973E-02
  0.18822098    
  6.17768206E-02
 -0.28614667    
  6.11544913E-03
 -0.16539273    
  0.16539173    
  5.34259416E-02
  0.29344538    
 -0.22099057    
 -0.46357328    
  0.30672970    
  6.09945618E-02
 -3.61480713E-02
  0.39518785    
  0.52965575    
 -0.85380715    
 -0.20895949    
  5.48089482E-02
  5.82683049E-02
 -0.14164978    
  0.37106392    
 -0.24846053    
  0.18125238    
  7.71596506E-02
  0.13846932    
 -0.61842293    
  0.28967932    
 -7.23674702E-07
  0.36680341    
 -0.57952285    
  2.19796579E-02
  0.14164992    
  0.57300323    
 -0.52391404    
  7.49638006E-02
   1.1224010    
  -1.2216073    
 -1.85770858E-02
  0.16657376    
 -6.55970126E-02
  0.19448881    
 -0.53435653    
  0.43671754    
 -0.45271882    
  0.44757572    
  0.38111600    
 -0.62509358    
  0.13517396    
 -0.33877453    
  0.27958408    
  0.13124195    
 -0.10120987    
 -8.64734650E-02
  0.12705821    
  0.20941283    
 -0.44542363    
  0.41263372    
 -0.11066619    
 -0.21916263    
  0.22974350    
 -4.85275127E-02
 -5.10030277E-02
  8.89468491E-02
  0.32424003    
  7.66312098E-03
 -0.46847883    
  6.49196282E-02
 -0.24480429    
 -3.71792093E-02
  0.72667009    
 -0.35719761    
 -0.44008937    
  0.23124085    
  0.27958506    
 -0.31237397    
  0.21511149    
 -0.17588979    
 -6.43072836E-03
 -9.46653411E-02
  0.40309891    
  5.97884208E-02
 -0.48439169    
  0.36101410    
 -0.31845394    
 -6.45391792E-02
  0.30421194    
  5.44982823E-03
 -9.09726992E-02
  0.38136771    
 -0.43015850    
  0.34092641    
 -0.31015411    
  7.59102761E-07
 -0.15718575    
  0.18113884    
  0.26826477    
 -0.40095055    
  0.27064499    
 -8.04719105E-02
 -2.83313226E-02
  0.15906446    
 -1.98023878E-02
 -0.43078208    
  0.11607252    
  0.18687664    
  0.29334763    
 -0.10724471    
  1.86928473E-02
 -0.22778440    
  0.19004396    
 -0.27494398    
  0.13590145    
 -0.36221558    
  0.54361492    
  0.20735119    
 -3.04204114E-02
 -0.45696241    
  7.62836114E-02
 -0.27831051    
  0.45401898    
 -0.19856577    
 -4.73453663E-02
  1.80175751E-02
 -0.26415154    
 -2.35309172E-02
  7.63736069E-02
  0.11778327    
 -3.32258157E-02
  0.15028177    
 -0.24222037    
  0.55855685    
 -3.88815179E-02
 -0.42100304    
  0.21641034    
 -0.17693058    
 -1.29869515E-02
  0.24256153    
 -0.24911888    
  0.36519065    
 -0.33282527    
  0.21161143    
 -8.70034853E-07
 -0.10307208    
  0.47000322    
 -0.69314808    
  5.55697158E-02
  2.00670753E-02
  0.15320350    
  0.54982781    
 -0.34503260    
 -0.22778440    
 -0.13685843    
  5.19587956E-02
 -0.14993954    
  8.45572576E-02
  0.33066353    
 -0.15172611    
 -0.15887041    
  0.18672706    
  0.12386915    
 -0.22801052    
  9.30911675E-02
 -0.17567752    
 -6.14533313E-02
  6.80535808E-02
 -0.10389885    
  7.36026493E-07
  0.34270933    
 -8.09058771E-02
 -0.25452912    
  0.17261191    
 -0.20202717    
  0.37001744    
 -0.14986506    
  6.37905523E-02
  8.26860116E-07
 -0.23302378    
  2.79730204E-02
  0.46568406    
 -0.28336325    
  0.80965251    
 -0.54817271    
 -0.48606128    
 -5.92767671E-02
 -0.13899818    
  0.82448351    
 -0.62620795    
  8.28054473E-02
  0.16450454    
 -0.22595705    
  0.20322737    
 -0.15510829    
 -9.12907794E-02
  0.30770180    
 -0.32251659    
  4.38016877E-02
  0.32621485    
  0.10278042    
 -0.46536392    
  0.75071746    
 -0.44105580    
  0.12739775    
 -0.30538255    
 -0.16175552    
  0.18739685    
  0.10788823    
 -0.26520988    
  0.13167700    
  0.24625115    
 -0.49571225    
 -0.13353176    
  0.12516364    
  0.37416887    
 -9.70451459E-02
  0.79882592    
 -0.55176657    
 -0.63047558    
  0.20236830    
  0.27229676    
 -0.22024009    
  6.99584037E-02
  0.20679460    
 -0.23419359    
  0.58701491    
 -0.53294736    
  0.14660279    
 -0.28768227    
  0.27049047    
  0.30202940    
 -0.34333238    
 -0.18473344    
  0.27124283    
  0.44341034    
 -0.62462777    
 -2.00676825E-02
 -5.55707440E-02
  0.16430385    
 -1.21948281E-02
  6.11544913E-03
  7.62836114E-02
  7.08735362E-02
 -0.29119757    
 -0.25534692    
  0.31015566    
  0.13102794    
  0.43806621    
  0.17284286    
 -0.53221595    
 -0.12660518    
 -0.21094845    
 -3.86144519E-02
  0.17309220    
  0.44230604    
 -0.41616026    
  3.17480043E-02
  0.47390199    
 -0.30732855    
 -0.12975831    
  0.39334387    
 -0.25305736    
  0.21578678    
 -0.48445311    
 -7.83325508E-02
  0.13815054    
  0.10986728    
 -4.13028859E-02
  0.12445349    
 -0.42425793    
  0.56309474    
 -0.53109097    
  0.47393256    
 -0.19415694    
 -4.87908907E-02
 -0.23098636    
  4.61619571E-02
 -0.11122516    
 -7.86433145E-02
  0.22677401    
  0.30918762    
 -0.18019550    
  0.51590794    
 -0.57494193    
 -6.99578747E-02
  0.34060356    
 -0.13795939    
  0.10120964    
 -0.25437570    
  0.23275292    
  7.37176538E-02
  1.01013500E-02
 -9.48082879E-02
 -0.21489005    
  3.36726792E-02
  0.10071326    
 -0.10071445    
  0.38088369    
  0.11122596    
 -0.56774682    
  8.22382644E-02
  0.24911897    
 -0.10251625    
  0.13282134    
 -0.40546569    
 -8.56557861E-02
  0.39730227    
  4.27880846E-02
[truncated: 2,744,668 more chars]
