# Supplementary material for: Heavy-Tailed Fluctuations in the Spiking Output Intensity of Semiconductor Lasers with Optical Feedback
Source: PLoS One. 2016 Feb 22;11(2):e0150027. doi: 10.1371/journal.pone.0150027 (PMC4767187; doi:10.1371/journal.pone.0150027)
Supplement: S1 Dataset — (ZIP) [file pone.0150027.s003.zip › S1 Dataset/1.007.txt]

 -0.33050227    
  0.16833477    
  8.75981823E-02
  8.64736512E-02
  9.58480835E-02
 -0.16315252    
  0.10219098    
 -0.21602622    
  7.06657209E-03
  2.77799126E-02
  0.19817768    
 -0.12553705    
  0.54587334    
 -0.30380121    
 -0.51919341    
  0.23151255    
  0.18786120    
 -0.27851540    
  0.19801213    
 -0.40846324    
  0.23211133    
 -8.18299577E-02
  0.12379460    
  0.38236845    
 -0.23607726    
 -0.27786827    
 -9.84399393E-02
  0.15906532    
 -0.17645578    
  0.23361459    
  0.37729430    
 -9.48332921E-02
 -5.93158305E-02
 -0.31015512    
  5.16718030E-02
  8.28054473E-02
 -6.14533313E-02
  0.49949393    
 -0.48550805    
 -8.70115608E-02
  0.12783414    
  0.34122348    
 -0.53967410    
 -5.00110462E-02
  0.28768292    
  3.77396494E-02
 -0.41476703    
  0.83655983    
 -0.55356187    
  2.77799126E-02
  0.23674999    
 -0.13276020    
  0.12189030    
 -0.37320465    
  0.28171113    
 -0.12078167    
  9.65384021E-02
 -5.03249057E-02
 -0.26430112    
  9.60736349E-02
  0.25470147    
  3.48873138E-02
 -0.37729445    
  0.48550776    
  0.13864700    
 -0.50637197    
  0.50189716    
 -0.25967774    
 -5.37438132E-02
 -0.41161871    
 -3.77404727E-02
  0.12629303    
  0.25319603    
  6.37151375E-02
 -0.18232228    
  5.05517386E-02
  0.64997518    
 -0.81001168    
 -2.51065884E-02
  0.17807509    
  2.10531596E-02
 -1.39868138E-02
 -0.15180650    
 -6.78219795E-02
  4.29255031E-02
 -0.10629415    
  0.26164487    
  0.56269437    
 -0.60681915    
 -0.23638919    
  0.22123680    
  0.43800911    
 -0.36444622    
  0.13264450    
 -0.19105528    
  0.30260846    
 -0.52951741    
  9.01511833E-02
  0.49343309    
 -0.26341704    
 -0.17958607    
  0.31994200    
 -1.19752456E-02
 -0.22163872    
  0.41791913    
 -0.38828599    
  0.18596531    
  0.16705398    
 -0.43671808    
 -0.12675139    
  0.23211133    
  0.18825634    
  0.13279152    
 -0.31393048    
  5.51870726E-02
 -0.26774722    
  0.15415064    
 -3.23867511E-08
  2.96325367E-02
  0.20991780    
  0.19797707    
 -0.14609180    
 -8.80328491E-02
 -0.15210865    
 -0.12945835    
  0.19176255    
  0.23249501    
 -2.15060040E-02
 -0.31709650    
 -3.03045288E-02
  0.11607252    
 -0.25621951    
  0.32246906    
 -6.62489980E-02
 -0.16332592    
  0.28566471    
 -3.07724029E-02
 -0.35667491    
  3.37705064E-09
  0.52324867    
 -0.19189020    
  0.26335040    
 -0.25061184    
 -5.86481020E-02
 -4.11008038E-02
  0.24664208    
 -0.29683059    
  0.43445274    
 -0.19381514    
 -0.18347856    
 -2.81717665E-02
  0.12726124    
 -6.31004898E-03
  3.72705534E-02
 -0.14403996    
   1.3467916    
  -1.1786560    
 -0.31177995    
  0.52535403    
  0.45242247    
 -0.50675642    
  1.01013500E-02
 -0.24987955    
 -5.98180816E-02
 -5.63522689E-02
  2.15060264E-02
  0.44940361    
 -0.56188118    
  0.74344784    
 -0.91629040    
  0.21175802    
  8.06291997E-02
  9.40297619E-02
 -1.29042696E-02
 -6.51450548E-03
 -0.26826456    
  0.37362424    
 -0.20132478    
  0.34872991    
 -0.16521069    
 -0.15514828    
  6.75935447E-02
  0.11705609    
 -0.40256163    
  0.25228000    
  0.16184221    
  0.31321540    
 -0.66008663    
  0.36959994    
 -0.35346901    
  0.12044601    
  0.40782723    
 -0.55256569    
 -0.22930956    
  0.45572719    
 -0.10318355    
 -0.13146333    
 -4.22002450E-02
  0.13675888    
  0.12693021    
  0.17567779    
 -0.11778377    
  6.06243536E-02
 -0.18703873    
 -8.89474526E-02
  0.28768161    
 -0.17076156    
  9.84393358E-02
 -9.15668085E-02
  0.11014401    
  9.92074162E-02
 -0.29511759    
  0.27264348    
 -0.39136001    
  0.10367823    
  0.21706372    
  2.40966417E-02
  0.23262314    
 -0.35263932    
  0.16653699    
 -0.19375108    
  0.25970757    
 -4.90557477E-02
 -0.17010646    
 -2.68463995E-02
 -0.22825919    
  0.40830937    
 -0.33420250    
  0.14732507    
  0.23132931    
 -0.38662127    
  0.23428039    
  0.13036251    
 -0.33314440    
  0.33314517    
 -0.15600513    
 -0.25782868    
  0.19760942    
  0.22176278    
 -0.38631302    
  2.40970775E-02
  3.89151871E-02
  0.15524086    
 -0.17062549    
  0.17062573    
 -6.06248789E-02
 -0.10227798    
  0.38996017    
 -0.11000136    
 -0.12361380    
 -0.14868338    
  0.19997582    
 -9.15668085E-02
 -2.07611434E-02
 -0.30888465    
  0.38946494    
 -5.98180816E-02
 -7.09511116E-02
  0.28030273    
 -0.20934986    
  0.34426916    
 -0.53208578    
 -5.95914498E-02
  0.39370027    
 -0.19542503    
 -7.21950084E-03
  0.10318442    
 -2.64909659E-02
  7.12267682E-02
 -0.14791942    
  0.16034193    
 -0.41476703    
  0.36412290    
  0.57617575    
 -0.48322937    
 -0.14629173    
  0.15219150    
 -0.11851914    
 -4.66660396E-07
 -4.66660396E-07
 -0.36331987    
  0.33647308    
 -0.18641196    
  0.19992590    
 -0.11359722    
  5.84106110E-02
  0.22172341    
 -8.28883499E-02
 -0.13176991    
 -0.41253152    
  0.46734124    
  0.55004668    
 -0.24747528    
 -0.26978070    
 -0.16062337    
  0.25299627    
 -1.78054124E-02
  0.16012119    
  5.08911954E-03
 -0.19560811    
  8.28869268E-02
 -0.39136001    
 -7.86433145E-02
  0.40546587    
  1.20475730E-02
 -7.23674702E-07
  9.14928839E-02
 -0.38920540    
  1.59999523E-02
  0.31121209    
 -0.35170409    
  6.40219077E-02
  0.13739972    
  5.90342060E-02
  6.47621334E-07
 -3.23651507E-02
 -0.23638900    
  0.36000231    
 -0.17768142    
  8.64331871E-02
  0.10854023    
  0.16793260    
 -9.62774679E-02
  0.29298717    
 -0.33647153    
 -0.21622394    
  0.34138596    
 -0.34138709    
  9.21698809E-02
  1.86914764E-02
 -7.69603327E-02
 -0.19845128    
  0.23767243    
 -0.15950690    
  7.94639289E-02
 -0.14149879    
  0.41870955    
 -0.25659063    
  8.47405419E-02
  9.53094885E-02
 -0.21465753    
 -4.31715511E-02
  0.21130820    
 -0.15415092    
  0.16008545    
  0.22196007    
  7.74876624E-02
 -0.42539868    
  0.15510815    
 -2.32570954E-02
 -6.06253892E-02
 -0.21536136    
  7.72289699E-03
  0.28575790    
 -4.73453663E-02
 -3.70418578E-02
  3.70420776E-02
 -0.29376146    
  3.98460552E-02
  0.25995851    
 -5.57413623E-02
 -0.17344411    
  0.14763623    
  3.84656973E-02
 -0.18610245    
  0.39019758    
 -0.46081552    
  4.76280376E-02
  0.29347995    
  0.36013678    
 -0.63823158    
  1.51518285E-02
 -3.05366833E-02
  0.38721088    
 -0.14107779    
  1.80175751E-02
 -3.02133132E-02
 -3.75037082E-02
 -0.23596509    
  0.96967906    
 -0.47675383    
 -0.62185818    
  0.42064086    
 -0.31619745    
  0.19464286    
 -0.24549972    
 -6.28006384E-02
  0.55961633    
 -0.12975831    
 -8.81071612E-02
 -7.51207694E-02
  7.06657209E-03
  0.24817976    
  0.25982496    
 -0.41397497    
  0.27801982    
  6.11950271E-02
 -0.14732416    
 -0.35894531    
 -3.07714324E-02
  0.13840316    
 -0.13840209    
  8.24434683E-02
  3.53391692E-02
   1.0680578    
 -0.73456562    
 -0.26635322    
  0.28116706    
 -0.21217376    
 -0.21559639    
  0.25714490    
 -0.37681052    
  0.17807509    
  0.22172341    
  0.17184950    
 -0.29890901    
  0.11562938    
 -0.33074078    
 -0.10981484    
 -1.80187188E-02
  0.11980035    
  9.23740044E-02
 -9.23741236E-02
  0.60906428    
 -0.37948880    
 -5.94225973E-02
  9.71631035E-02
 -5.06446436E-02
  1.92938279E-02
  6.17472455E-02
 -8.75556543E-02
 -0.41531733    
  0.18066989    
  0.26680359    
  7.90681913E-02
  5.12940548E-02
  4.87907119E-02
  0.12889151    
 -0.17768043    
 -0.14310001    
 -6.62489980E-02
 -0.15529217    
 -7.47234374E-02
  0.12921150    
  0.10080510    
 -0.17958607    
  0.27738333    
  1.84612423E-02
  9.30911675E-02
 -1.11725144E-02
 -0.19135012    
 -2.06194911E-02
 -0.19068931    
 -3.41906473E-02
 -8.14926550E-02
  0.19637334    
  0.46319774    
 -0.21102127    
 -0.25995737    
  0.49507737    
 -0.51082605    
  0.18759874    
  0.37879768    
 -0.47542298    
 -0.16508035    
  0.57054466    
  0.54221225    
 -0.96965659    
  0.35741553    
  2.55775824E-02
 -0.14660375    
 -0.33764294    
  0.44825315    
 -0.35443416    
  0.37515965    
 -0.24256141    
 -8.16781893E-02
 -8.89474526E-02
 -9.76390392E-02
  0.20067158    
 -0.17535308    
  0.33050135    
 -0.20533825    
  0.14359160    
  6.17472455E-02
 -0.14126088    
 -0.21456039    
  0.17946759    
  0.45198542    
 -0.47364590    
  6.36260733E-02
  0.19254337    
 -0.17893763    
 -0.20972075    
  0.15414982    
  0.23450764    
  0.66739494    
 -0.85993737    
  0.21488987    
  4.32505123E-02
 -0.32909149    
  0.19933386    
  0.18131728    
 -0.22440119    
  0.18859047    
 -0.11000136    
  9.95288193E-02
 -0.33436850    
 -0.23052339    
  0.22314286    
  0.11200461    
  0.36721563    
 -0.63956219    
  0.35493350    
  4.76276018E-02
 -4.15482260E-02
  1.20475730E-02
 -0.31397319    
  0.12323332    
  0.73222893    
 -0.79966980    
  9.60140675E-02
  0.16216597    
 -1.20475376E-02
 -0.42381403    
  0.48835206    
 -0.33420250    
  0.26358369    
 -6.11575972E-03
 -0.19591092    
  0.26694623    
 -0.10853948    
  6.77172467E-02
 -0.31994340    
  0.15180540    
 -6.20648620E-07
  0.64629209    
 -0.69684476    
  7.14581907E-02
 -0.10919845    
  8.82919878E-02
 -4.31715511E-02
  0.36546013    
 -0.60528535    
 -0.14022966    
  0.31943101    
  0.28963304    
 -0.32138279    
  0.17693059    
  5.90342060E-02
 -1.28205502E-02
  0.28445071    
 -9.75643471E-03
 -0.27469474    
  5.64405397E-02
  7.06168786E-02
 -0.25782844    
 -9.23741236E-02
  0.22314374    
 -6.66921660E-02
  6.66915178E-02
  0.44137210    
 -0.52897048    
  4.81198765E-02
 -3.41332592E-02
  8.64331871E-02
  0.21161143    
 -0.31203166    
 -0.19365373    
  0.24846211    
  0.19885135    
 -0.26072639    
  4.16735075E-02
 -4.87910323E-02
 -0.32652181    
  0.37531289    
  4.65191789E-02
  1.29042109E-02
 -0.12987433    
  0.14892270    
  4.90888916E-02
 -0.33886981    
  0.90785170    
 -0.91629142    
  0.58590245    
 -0.48138916    
  0.35054955    
 -0.42172605    
 -5.04307747E-02
  0.41119584    
  0.10821352    
 -0.33852586    
  5.59595153E-02
 -0.13840209    
 -7.84278847E-03
 -3.20030972E-02
  0.15762864    
 -2.81717665E-02
  0.79169852    
 -0.86580598    
  0.45058525    
  8.90519097E-02
 -0.28320870    
 -0.10668464    
  5.16238324E-02
  0.11288017    
 -4.59853485E-02
 -0.22314294    
  0.37561294    
 -0.34662548    
  6.23045638E-02
  7.74580762E-02
 -3.79791111E-02
 -0.28125173    
  0.34377232    
 -7.55073577E-02
  0.35863325    
 -0.39863834    
  2.02034917E-02
 -0.13543820    
 -3.10098231E-02
  0.23098595    
 -6.45377710E-02
  3.92215215E-02
  0.68671596    
 -0.80209857    
  0.23600940    
 -0.25050232    
 -0.10779689    
  0.28768122    
  0.25672069    
 -0.42933190    
  1.43878013E-02
  0.10178287    
 -0.20714360    
  4.65197861E-02
 -9.53103900E-02
   1.0206506    
 -0.81770909    
  4.00055833E-02
  0.19530888    
  0.41969985    
 -0.87476289    
  0.23995139    
 -0.25704503    
  0.34627542    
  5.91880418E-02
  7.73860663E-02
 -0.28768224    
 -3.61043550E-02
  0.40546486    
 -0.44292289    
 -0.17471710    
  0.28312662    
  0.31471097    
 -0.14502501    
 -0.16968462    
 -0.16332592    
  0.23596494    
 -0.12899144    
  5.63532859E-02
  6.82674767E-03
 -9.25932899E-02
 -0.13566646    
  0.15048161    
  0.14993925    
  4.93936613E-02
 -0.40245730    
  0.34671628    
 -0.39280635    
  5.50597832E-02
  3.50914039E-02
  1.70937404E-02
  0.55719113    
 -0.37204969    
 -9.60146412E-02
 -0.18698306    
 -0.11895128    
  0.42285606    
  0.27554047    
 -7.61233866E-02
  4.95970622E-02
 -0.17588979    
 -3.25766653E-02
  0.41206598    
 -0.46650013    
 -9.53092873E-02
  0.30861557    
  0.10196523    
  0.24733861    
 -0.54872000    
 -0.16454971    
  0.36396563    
 -0.52218980    
  0.30888519    
  0.19044778    
 -0.34110758    
  0.39182246    
 -0.12883356    
 -0.34778666    
  0.12464266    
  0.11778282    
  0.15414979    
 -0.52884382    
  0.48628458    
  6.19126856E-03
 -0.12475086    
 -0.18372062    
 -0.12516356    
 -3.93109076E-07
  0.35667571    
  0.12516284    
 -9.88467485E-02
 -0.13167854    
  0.29873213    
 -0.13510302    
 -3.84660400E-02
  0.26787969    
 -0.51919341    
  0.30228090    
  0.19159509    
 -0.32423982    
  0.22172341    
 -0.23601030    
 -6.69385865E-02
  0.33096206    
 -0.18121772    
 -4.74667437E-02
 -0.24242614    
  0.10092668    
  0.14841919    
  0.66871274    
 -0.79341638    
  0.23556541    
 -0.20479466    
  0.31015569    
 -8.09681267E-02
 -0.36705500    
  5.90884723E-02
  0.36646223    
 -0.20763849    
  0.19044778    
 -0.23330995    
 -0.11596034    
  0.39447546    
 -0.47110993    
  0.19259386    
  0.85767150    
 -0.82182586    
  0.42406973    
 -0.22660495    
 -6.56959638E-02
 -7.69603327E-02
 -3.39024104E-02
  0.27554047    
  9.95853841E-02
 -0.37512520    
  0.12921250    
 -0.32682154    
  0.19760942    
  0.42142975    
 -0.28617394    
 -0.19933228    
  0.35003540    
 -0.28595731    
  0.14722931    
 -0.25642869    
  0.19505964    
 -2.56433412E-02
  0.26136497    
 -0.43850493    
 -3.95316668E-02
 -0.19530948    
  0.47489280    
  9.30911675E-02
 -0.41383287    
  0.37416887    
  0.21734694    
 -0.28923362    
  0.39086628    
 -0.60473537    
  0.24445425    
 -0.36705500    
  0.36101413    
 -6.89937621E-02
  1.29042109E-02
 -8.70104879E-02
  4.77914512E-02
 -4.77898158E-02
  0.29984567    
 -6.97326288E-02
 -7.49637932E-02
 -0.31397319    
  0.18641233    
 -4.16728072E-02
  9.46653709E-02
  0.19832247    
 -0.47957367    
  0.39111844    
 -0.23330995    
  0.17988469    
 -0.14403996    
 -0.24629655    
  0.10265385    
  0.12228929    
  0.42681867    
 -0.50926173    
  6.79514334E-02
 -9.16664377E-02
  5.44879846E-02
  0.23519117    
 -6.81369379E-02
 -0.21357451    
 -1.60011947E-02
  0.58239669    
 -0.51987565    
 -9.53103900E-02
  0.32449701    
  6.00523688E-03
 -0.25045848    
 -9.68505293E-02
  0.21292235    
  0.15219150    
 -0.35667452    
  0.33886957    
 -0.36440349    
  0.58394819    
 -0.24378742    
 -0.17376851    
  2.16605868E-02
 -0.33647245    
  0.28517890    
  0.26294324    
 -0.19746515    
  0.11307655    
 -0.29822022    
  0.10451248    
  0.36124405    
 -0.42425793    
  0.23124085    
 -0.21511060    
  0.22793274    
  0.14776103    
  0.60112876    
 -0.54764038    
 -0.17609099    
 -0.10467146    
 -0.23180091    
  0.64869571    
 -0.46637318    
 -1.45981759E-02
  0.10462447    
  0.15887024    
 -0.27831051    
  0.59522188    
 -0.48242536    
  0.21511149    
 -9.58479047E-02
 -0.30158424    
  0.23428039    
  6.73036650E-02
  0.11184883    
  0.15641646    
 -0.48550713    
  0.19933386    
  3.55061963E-02
  8.89468491E-02
 -0.45731801    
  0.30847216    
 -6.37157038E-02
 -0.19556601    
  0.31918028    
 -0.31121299    
 -0.10889480    
  0.11679964    
 -0.29030961    
 -5.40669337E-02
  4.34858948E-02
  7.81186202E-07
  0.34705430    
  0.17224500    
  0.21040440    
 -0.28256616    
 -1.36996303E-02
 -0.15645301    
  0.82516497    
 -0.53950059    
 -7.55073577E-02
 -0.23464756    
 -5.95914498E-02
  0.42285600    
 -0.46770748    
  0.42064086    
 -4.30841967E-02
  5.50588928E-02
 -9.11220752E-07
 -0.33647248    
  0.14698200    
 -0.23399372    
  0.36842325    
  6.68939948E-02
 -0.13858636    
  3.32258716E-02
 -0.18625049    
  8.30672458E-02
 -0.25442436    
  0.48622563    
  0.22084157    
 -0.48205808    
  0.38027516    
 -0.47409406    
  7.11760521E-02
  7.60444952E-03
  0.44507390    
 -8.61285850E-02
  2.61102207E-02
 -4.21113148E-02
 -7.82526135E-02
 -0.14354751    
  0.20554036    
  1.62606798E-02
 -0.22179967    
 -0.18366557    
  0.12135998    
 -0.15415089    
 -1.98381329E-07
  0.15414982    
  0.12095172    
  6.73036650E-02
 -0.46645927    
  0.23440015    
 -0.25344905    
  0.21542153    
 -7.78194005E-03
  6.06253035E-02
  0.19933386    
 -8.81071612E-02
 -0.22809012    
  0.24116118    
 -6.02197200E-02
  2.04783678E-02
 -0.13739981    
  0.31067088    
 -0.35020325    
  0.10697285    
  0.19073935    
  0.12902950    
 -0.33436850    
 -4.51195613E-02
  0.19505964    
 -9.27820131E-02
 -2.81717665E-02
  0.32621485    
 -2.08348390E-02
 -0.37182692    
  0.21239838    
 -0.30010486    
  0.25593355    
 -5.29916808E-02
  5.94242997E-02
  0.10343637    
 -0.28575632    
  0.13641249    
  0.57578343    
 -0.62390339    
  6.14522435E-02
  6.60086703E-03
 -0.24475653    
 -0.21477461    
  0.32600090    
  7.24963844E-02
 -2.12030709E-02
 -0.25029463    
  0.29225913    
  0.27908361    
 -1.56669244E-02
 -0.48485067    
  6.61405623E-02
  0.58778650    
 -0.22314279    
  0.27087477    
 -0.13111326    
 -0.48853135    
  0.11163933    
 -0.34070650    
  0.49686822    
 -0.36705500    
  0.18954158    
 -8.24434236E-02
  0.26596284    
  5.24895117E-02
 -0.14004587    
 -0.10318355    
 -5.20565957E-02
  0.10840973    
  0.25283468    
 -0.48285168    
  0.19516952    
 -3.61043550E-02
 -2.98531447E-02
  0.33755475    
 -8.45576823E-02
 -3.59328538E-02
 -0.22466931    
  0.18739685    
 -0.21056461    
  0.32975411    
 -0.28394425    
  0.36485043    
  3.06148902E-02
 -0.51418084    
  0.33286524    
  2.38103364E-02
 -1.18354121E-02
  0.34830669    
 -0.68477917    
  0.18924122    
 -2.79740095E-02
  0.30873474    
 -0.30166891    
  0.50800455    
 -0.31053945    
  0.31476858    
 -0.49132720    
 -9.39320326E-02
  0.44507390    
 -0.29092443    
 -0.20863815    
 -5.76297827E-02
 -0.13595651    
  0.66857636    
 -0.39064941    
 -8.43403712E-02
  0.21511154    
  1.91690382E-02
 -0.13534069    
  0.10318442    
 -0.11045627    
  0.19200779    
  0.27708334    
 -0.46909007    
  0.56065822    
 -0.45675823    
  1.58779358E-07
 -4.02735062E-02
  2.03403123E-02
  1.99343525E-02
 -2.66683903E-02
 -2.73992028E-02
 -0.14953254    
  0.22957532    
  7.41070658E-02
  0.16934113    
  3.45709845E-02
 -0.48368871    
  0.29747611    
 -0.45953205    
  7.14590475E-02
  0.27684793    
  0.64631575    
  -1.0715839    
  0.51879287    
 -0.35328004    
  0.45506218    
 -5.38999029E-03
 -0.22992244    
 -0.22825919    
  0.90078682    
 -0.89227653    
  2.51057353E-02
  0.29796013    
 -0.16649579    
 -0.27329376    
  0.44590530    
 -0.15110669    
 -3.61043550E-02
  0.28584167    
 -0.41100556    
  0.54038411    
 -0.33744276    
 -7.77770057E-02
 -0.22130708    
  0.17618744    
  0.37421310    
 -0.55039924    
  0.78929132    
 -0.42439243    
 -0.15097173    
 -4.54622842E-02
  0.60401922    
 -0.63551736    
  3.14987116E-02
  0.17713933    
 -0.17714019    
  0.39768222    
 -0.16989973    
 -0.11086345    
  0.25437462    
 -0.29663491    
 -0.22494335    
  0.87396657    
 -0.50832325    
 -0.39304233    
  0.21570802    
 -0.18830928    
  4.40601073E-02
 -0.10919944    
  0.11778245    
  0.79465431    
 -0.54619199    
 -0.21484494    
  0.15296920    
 -0.40546432    
  0.50013047    
 -0.32492620    
  0.34409523    
 -9.27820131E-02
 -6.45391792E-02
 -4.54622842E-02
  0.10303311    
  0.28417870    
 -0.46790007    
  0.28978014    
  3.70420776E-02
 -0.15718575    
  0.27159676    
 -0.13895145    
 -0.29391289    
  0.16126804    
  0.10748657    
 -0.21996434    
  0.14045098    
 -0.16454971    
  1.61300823E-02
  3.14987116E-02
 -0.15028186    
   1.0804304    
  -1.0277869    
  0.28125134    
 -8.75986144E-02
  0.55356157    
 -0.49875230    
 -0.11279608    
  0.43487874    
 -0.35598588    
  0.28076088    
 -0.54796481    
  0.21772420    
 -0.12323312    
  0.75666094    
 -0.68548453    
  0.64626390    
 -0.18874235    
 -0.52869821    
  0.29584455    
 -8.92303810E-02
  9.53109190E-02
  7.58388489E-02
 -0.31424820    
  0.16290365    
  1.29873361E-02
  0.12136097    
  0.14348230    
 -0.30432069    
 -6.73419703E-03
  0.12078080    
 -0.12078167    
  9.65384021E-02
  0.30441332    
 -0.32925904    
 -7.84707665E-02
 -0.18641196    
  8.16297531E-03
  7.06173107E-02
 -0.20067042    
  0.83532166    
 -0.49357226    
  4.50231247E-02
 -0.13443047    
 -0.29008311    
  0.47360215    
  0.26190305    
 -0.28614667    
  0.23412563    
 -0.30399549    
 -0.21985991    
 -0.14058161    
  0.21175802    
 -0.21175781    
  0.36699903    
  6.51379442E-03
 -0.20067115    
  0.29951623    
 -0.33177790    
  0.28972960    
 -0.16649579    
 -0.13976221    
   1.0024688    
 -0.67797148    
 -0.36705500    
  0.27894855    
 -8.94068107E-02
 -6.69385865E-02
  2.28146203E-02
  0.15950772    
  0.26826373    
 -8.70116279E-02
 -0.31112695    
 -1.47068296E-02
 -8.49939883E-02
  5.49155883E-02
 -8.77057612E-02
  0.44361666    
 -0.39482713    
  9.09724534E-02
  6.31796867E-02
 -0.26304540    
  0.68871242    
 -0.35985389    
  0.15869014    
 -0.34740046    
  0.11607252    
  3.46710323E-07
  0.41002119    
 -0.33738109    
 -6.58124164E-02
  9.71631035E-02
 -8.36494043E-02
 -0.24177295    
  0.20067158    
 -0.11865714    
  0.23098595    
  8.38806555E-02
  0.11394422    
 -0.36772546    
 -0.20479456    
  0.26933268    
  0.43286490    
 -0.34008324    
 -0.25041103    
  0.19845162    
 -0.12028623    
  3.69052552E-02
 -0.14812975    
  0.41937304    
  1.64389107E-02
  8.33818540E-02
 -0.22314429    
  0.19268346    
 -0.35520259    
  0.70411652    
 -0.69678938    
  0.37332419    
  2.89149398E-07
 -0.49751443    
  0.10948356    
  0.21271834    
 -0.37306094    
 -0.14981198    
  0.30271944    
 -0.28271922    
  0.34070596    
 -5.05529903E-02
 -0.29015413    
  0.69314778    
 -0.52077615    
  0.20972042    
  0.16757379    
 -0.11492910    
  0.61310470    
 -0.63252234    
 -0.16290264    
  0.19505964    
  9.64593962E-02
 -3.50921936E-02
 -0.10668464    
 -1.33328335E-02
 -0.26774722    
  0.36974779    
 -8.86661559E-02
 -0.15746735    
  0.17713933    
  0.22054200    
 -5.89988530E-02
 -0.30814797    
 -4.61616851E-02
 -0.12568824    
  0.65213966    
 -5.74316457E-02
 -0.35737950    
 -7.06734741E-03
 -0.12044541    
  0.12751274    
  7.01842224E-03
 -0.22664550    
  0.40546480    
 -0.18583706    
 -5.79878353E-02
  0.14558545    
 -3.27890441E-02
  0.26747966    
 -0.65314263    
  0.36546057    
 -7.04508796E-02
  0.22751309    
 -0.19873473    
  0.37911591    
 -9.14348289E-02
 -0.38441151    
 -0.11583114    
  0.32004800    
  0.10280865    
 -2.32570954E-02
  1.16955480E-02
  2.86555551E-02
 -0.14571162    
 -2.64909659E-02
 -0.17563182    
 -7.47234374E-02
  0.27684793    
 -0.10318355    
 -7.27204978E-03
  0.12344434    
  8.64736512E-02
  2.91557312E-02
 -0.38837132    
  0.27917221    
 -1.94178652E-02
  0.12861653    
  0.65507525    
 -0.55663592    
 -0.34483984    
  0.16251822    
  4.87892553E-02
 -5.97091252E-03
  0.26650167    
 -0.52468258    
  0.13062100    
 -9.25932899E-02
  3.66338715E-02
  0.27501279    
 -8.55230689E-02
 -6.13698550E-02
  1.25780171E-02
  8.38806555E-02
 -4.10621949E-02
 -0.13438679    
  7.26398155E-02
 -0.11460430    
 -4.38031480E-02
  0.22015324    
 -0.16216733    
  2.77799126E-02
  0.36825216    
 -0.19856577    
 -0.38260767    
  2.51057353E-02
  0.38599381    
 -0.30658638    
  5.92764318E-02
  0.12177258    
 -7.26388171E-02
 -4.19651382E-02
  7.11733894E-03
 -2.15055104E-02
  4.25593406E-02
  0.51082587    
 -0.54616517    
  0.19542484    
 -0.34240723    
  9.53100100E-02
  0.50626928    
 -0.49872264    
  0.28580090    
 -0.16551371    
 -0.47803617    
  0.18589944    
 -9.35268402E-02
  0.12861747    
  0.53467757    
 -0.11778370    
 -0.12062715    
 -0.14458190    
  0.11200461    
 -5.44342883E-02
  0.21893975    
 -0.11918939    
  6.73036650E-02
 -0.23205948    
  7.88930878E-02
  1.36996517E-02
  9.09718499E-02
 -0.24512289    
 -0.18232200    
  0.32964668    
  5.98186143E-02
 -4.62129638E-02
  6.73470786E-03
 -0.25035602    
  9.84402522E-02
  0.15191673    
 -0.22482234    
  0.49387598    
 -0.12550552    
  8.89468491E-02
 -0.19301669    
 -0.33389455    
  0.21772420    
  0.28768227    
 -0.23820284    
 -0.29460227    
  0.38046288    
  9.64593962E-02
  0.20691983    
 -0.65644544    
  0.26720273    
  0.17655861    
 -0.29347917    
  4.54616956E-02
  9.19373930E-02
  0.27578720    
 -7.45030195E-02
 -0.16805892    
 -6.55726576E-03
  0.39221969    
 -0.48162666    
 -0.21597500    
  0.23026085    
 -0.23922935    
  0.77526700    
 -0.35489824    
 -3.61480713E-02
  0.42771101    
 -0.78526181    
  7.59855732E-02
  3.20030376E-02
  0.41330749    
 -0.42121390    
  0.14045098    
   1.1235849    
 -0.99437273    
 -6.07986841E-03
 -0.19459233    
 -0.10125414    
  0.19992590    
  0.11404675    
 -0.52287364    
  0.41551623    
  0.11926340    
 -0.30961800    
  0.33301082    
  9.89826098E-02
 -0.40024295    
 -0.16989876    
  0.30147576    
  0.30969846    
 -0.21190043    
 -0.47623444    
  0.51879287    
  0.47074702    
 -0.46481264    
  0.11712456    
 -0.20359877    
 -0.11617070    
  0.28223297    
  0.42172581    
 -0.18879399    
 -0.37351409    
 -0.21687371    
  3.07714846E-02
  0.69314748    
 -0.87546891    
  0.15933207    
  0.15746693    
 -0.35384035    
  0.23440015    
 -3.03045288E-02
  7.41070360E-02
  0.12095172    
 -0.17979336    
  1.50373587E-02
  0.49578801    
 -0.40319416    
 -4.16728072E-02
  0.32423958    
 -0.46081552    
  0.17824899    
  0.19695367    
 -9.97901410E-02
  3.03966906E-02
  1.19049465E-02
 -0.13268661    
 -0.26101318    
  0.40546480    
  9.47777852E-02
 -0.49150914    
  0.20382762    
 -0.20382705    
 -0.12981153    
  7.62272924E-02
  0.33253279    
 -0.26170716    
  0.12062779    
  9.39310193E-02
  6.02179766E-02
 -0.30075356    
  0.32004800    
 -9.34003070E-02
  0.17295358    
 -5.43940812E-02
  2.45418698E-02
 -0.10199852    
 -0.23326236    
  4.95960936E-02
  0.13554494    
  0.21465620    
 -0.12062715    
  9.18072611E-02
 -2.36704703E-02
  0.14986347    
 -0.12619486    
 -0.48770359    
  0.76657444    
 -0.30254191    
 -0.27380633    
 -6.50631711E-02
  1.66668966E-02
  0.34587273    
 -9.82382670E-02
 -0.29849225    
  0.47542453    
 -0.29310146    
  0.26570389    
 -0.22314380    
  0.17184998    
 -0.17185047    
  0.30830169    
 -0.18436401    
 -0.38421965    
  0.45525587    
  5.01500107E-02
  4.25588749E-02
 -0.14550665    
 -6.85625598E-02
 -0.11617070    
  3.55917960E-02
 -0.14256385    
  0.59581870    
 -0.18499200    
  4.70063798E-02
 -0.13062064    
 -0.31121299    
  0.44183305    
 -0.11332862    
 -0.17435256    
  0.15123071    
 -0.26646641    
 -3.89157832E-02
  0.26966432    
  0.19735985    
 -0.22190054    
 -0.19860266    
 -0.14660281    
  0.17645708    
  0.21724387    
 -0.13268661    
 -0.25227943    
  5.08582629E-02
  0.31619820    
 -0.29170710    
  0.23596494    
  0.10280865    
 -0.18924220    
 -2.26450666E-07
  0.17768075    
 -0.19873473    
  7.51207694E-02
  0.24397676    
 -0.38505641    
  0.12783414    
  0.10135340    
 -0.29980379    
  0.38631213    
  8.97707418E-02
 -5.18256836E-02
  4.67618182E-02
 -0.27256772    
 -9.79797915E-02
 -1.48156071E-02
 -3.80273834E-02
  0.21536069    
  2.46918146E-02
 -8.92303810E-02
  7.07690641E-02
 -0.18356512    
  0.61961305    
 -0.44227985    
 -0.35667491    
  0.49098778    
 -0.50900596    
  0.38092402    
  0.22190095    
 -0.19735868    
  9.80613679E-02
 -0.55004674    
  0.22123680    
  0.26060089    
 -4.82028276E-02
  0.28768277    
 -0.39854550    
  0.27554047    
 -0.32501903    
  4.94792014E-02
  1.36996517E-02
  7.84710869E-02
 -4.50235046E-02
  0.11191765    
 -0.36511454    
  0.61381078    
 -0.31559142    
 -5.39888958E-07
 -6.49572015E-02
 -0.24177295    
  0.12062779    
  0.31015569    
 -0.11155246    
  0.17609026    
 -5.89988530E-02
 -0.41100556    
  0.17535381    
  0.41243455    
 -0.31903195    
 -0.18871053    
  0.12967764    
 -0.18502821    
  0.77880251    
 -0.73117459    
  3.80268507E-02
 -6.15583435E-02
 -7.96744134E-03
 -4.91897650E-02
  0.40266085    
 -0.19135012    
 -0.21974860    
 -3.44855562E-02
  0.16907564    
  0.25951132    
  0.10821352    
 -0.17924888    
  4.79130857E-02
  0.14660427    
 -0.19451635    
 -0.18109463    
  0.24639960    
 -0.21741374    
 -8.18299577E-02
  0.10303311    
  0.20194146    
 -5.27972244E-02
  0.64691347    
 -0.95488119    
 -2.48970985E-02
  0.65459871    
  0.19748996    
 -0.74086273    
 -4.61616851E-02
  0.19276460    
 -0.14660354    
  0.48028943    
 -0.55845398    
  0.80458701    
 -0.74923575    
  0.43577087    
 -0.16164167    
 -0.21440914    
 -3.69046181E-02
 -0.11966518    
  0.43880203    
 -0.51813835    
 -9.21638962E-03
  0.55431008    
 -0.18019550    
  0.11423748    
  0.10763098    
  0.54788524    
  -1.0553161    
  0.18514182    
 -5.79878353E-02
  9.93722901E-02
  9.65384021E-02
  7.67331272E-02
 -0.18005060    
  0.21357431    
 -0.23419359    
  4.74660508E-02
  5.16238324E-02
 -0.19370705    
  0.14208207    
 -0.37288904    
  0.45547470    
 -8.00205498E-07
 -0.13702092    
 -0.18372062    
  0.32682276    
 -0.31845400    
 -4.25588675E-02
  0.45356441    
 -0.11090141    
 -0.11778332    
 -9.46161598E-02
  3.00768316E-02
 -0.32030740    
  0.66730672    
 -8.17901194E-02
  0.28483704    
 -0.66782957    
 -5.12926169E-02
  0.30075327    
 -3.30056697E-02
 -4.81198467E-02
 -9.60146412E-02
  0.41830257    
 -0.44980016    
  0.12751274    
  0.30166754    
 -0.52129626    
  0.30075327    
  0.42687896    
 -0.19083235    
 -0.43671808    
  0.14045098    
  0.22727311    
  8.92984569E-02
 -7.29481652E-02
 -0.18991771    
 -0.14008884    
  0.22764394    
 -0.16216733    
  0.15616164    
 -8.81071612E-02
 -0.11122497    
  7.32680270E-03
  0.38332441    
 -0.40546569    
 -1.50381094E-02
  0.28768140    
 -6.97546227E-07
 -0.14004587    
  0.34484121    
 -0.49247670    
 -0.17327136    
  0.87396657    
 -0.47755006    
 -0.12921257    
  0.33647263    
 -0.42285687    
 -6.20346405E-02
  0.28367499    
 -0.41150767    
  0.31015566    
  6.45377561E-02
  9.53094885E-02
  4.44519706E-02
 -3.87857296E-02
 -0.29334804    
  1.50373587E-02
  9.25935730E-02
  7.84710869E-02
 -0.22471672    
  0.32059890    
 -0.19497290    
 -0.13353179    
  0.54361492    
 -8.15797001E-02
 -0.31471038    
 -6.87373755E-03
  0.15316498    
 -0.22462463    
 -0.19574419    
  0.26720273    
  0.15316498    
  5.74874878E-02
  1.11107398E-02
 -4.52046879E-02
 -0.40835878    
  0.41985393    
 -0.10853948    
 -1.28205502E-02
 -0.16822797    
  0.14868340    
 -9.66261253E-02
 -0.16508035    
  0.46893445    
 -0.24750160    
  0.21488987    
 -0.37018257    
 -1.61296912E-02
  0.69720423    
 -0.44048470    
 -0.18610245    
 -3.07714324E-02
  0.30702424    
 -0.22458155    
  0.70388108    
 -0.47356868    
 -0.30497351    
  0.31633762    
 -2.28573885E-02
 -0.12285348    
 -6.75924197E-02
 -9.53092873E-02
  0.38996017    
  0.13613245    
 -0.51082587    
  0.33213407    
 -0.34740046    
  0.16290365    
 -0.21825390    
  8.56548473E-02
  7.88930878E-02
 -7.14596510E-02
 -8.49939883E-02
  0.16332547    
  0.35393178    
 -0.29411283    
 -0.18361264    
  0.70470816    
 -0.47076973    
 -3.75037082E-02
 -0.12177212    
  0.30727369    
 -0.31449264    
 -5.97184151E-02
  0.46034133    
 -0.41522062    
  2.89866533E-02
 -0.22314350    
  1.77001990E-02
  0.67990172    
 -0.58778590    
  5.44879846E-02
  0.41050321    
 -0.22440119    
  0.65140766    
 -0.90003097    
 -3.27900238E-02
  0.16833477    
 -0.28299776    
  0.37059644    
  0.16606158    
 -0.43036216    
  0.14813089    
  4.25593406E-02
  0.16598488    
 -0.15906556    
 -0.19760978    
  8.84118155E-02
 -4.72537391E-02
 -0.11980136    
  0.38711527    
 -0.19724728    
  0.39791867    
 -0.57873648    
  0.35937345    
 -7.84707665E-02
  6.77957153E-03
 -0.11441054    
  0.13447744    
  9.47089270E-02
  4.70666364E-02
 -0.43166813    
  0.80994636    
 -0.16669576    
 -0.41481155    
 -8.82917866E-02
  0.18232237    
  0.17589082    
 -0.39743215    
 -8.03299528E-03
  9.23740044E-02
 -0.13353090    
  0.19760942    
 -8.63846540E-02
  0.12693021    
 -7.56382868E-02
 -0.21425526    
  0.32246906    
 -1.29042696E-02
 -9.09960647E-07
  8.10404271E-02
  0.23386501    
 -0.41738442    
  0.13442974    
  0.18337005    
 -0.24832645    
  0.21641034    
 -1.63489915E-02
 -0.43332270    
  0.16378905    
  0.14069919    
 -8.47404078E-02
  6.58139214E-02
 -0.15097173    
  0.16989836    
 -0.13353229    
  0.36662585    
 -1.99998748E-02
 -0.29783359    
  0.37554255    
 -0.32902426    
 -7.41071254E-02
 -2.83708870E-02
 -0.10615940    
  0.18232231    
 -2.70283278E-02
  0.19817768    
 -0.11287988    
 -6.49572015E-02
  0.23249501    
 -0.28768224    
 -1.42861959E-02
  0.44080526    
 -4.25598659E-02
 -9.62774679E-02
 -0.16753833    
 -5.82681336E-02
 -0.26570249    
  0.16772342    
 -3.74577418E-02
 -1.53848231E-02
 -0.17768092    
  0.49965310    
  0.44942844    
 -0.48371777    
 -0.11054274    
 -0.12429710    
  9.79811773E-02
  0.18786120    
 -0.13590293    
 -0.14993954    
  3.61048803E-02
  0.10748657    
 -0.13626416    
  0.25050238    
  8.17902237E-02
 -0.28246036    
 -6.96777087E-03
 -0.11865714    
 -0.16205566    
  0.51082635    
 -0.31015512    
  0.37988836    
 -0.23225208    
  5.71577139E-02
  0.31957555    
 -0.28320870    
 -0.23361488    
 -2.28138287E-02
  0.29152000    
  0.11394422    
 -0.56346899    
  0.32090795    
 -0.25131395    
 -0.31321478    
  3.39018516E-02
  0.80845857    
 -0.31105554    
  0.61955917    
 -0.88938391    
  0.50905353    
 -7.73875043E-02
 -0.12210353    
 -0.34560487    
  0.33253279    
 -5.40674515E-02
 -0.13353179    
  0.40015939    
 -0.36890668    
  0.44073379    
 -0.50424707    
  0.39998579    
 -0.26953295    
 -9.02864411E-02
  6.84683993E-02
  0.33436844    
 -0.65190393    
  0.63062698    
 -0.29849225    
 -0.16508035    
 -2.59748381E-02
  0.17645708    
  0.28030273    
 -0.21622394    
  1.36996517E-02
 -0.21130858    
  0.12615061    
  0.24801764    
  0.22660521    
 -0.60077333    
  5.71580008E-02
  9.81917679E-02
  0.15312175    
 -5.71582392E-02
 -0.17062549    
  0.22159199    
  0.27518272    
 -0.41494477    
 -1.43880164E-02
  0.15415068    
 -0.20620726    
 -0.12160698    
  5.85938320E-02
  0.13657533    
 -0.12044541    
 -7.47234374E-02
  0.24362190    
  1.34237790E-02
  9.53109190E-02
  0.10354118    
 -7.95874000E-02
 -6.09951019E-02
  3.09614502E-02
  6.07982744E-03
 -0.45198557    
  0.20585212    
  0.17062573    
 -2.64909659E-02
  0.19455022    
  5.37771694E-02
  8.05777006E-07
 -0.20884815    
 -0.14558583    
  0.11943951    
  5.78932874E-02
  0.13431287    
 -8.55230689E-02
 -0.18949027    
 -9.81924012E-02
 -0.18232200    
 -2.89882775E-02
  0.51669043    
 -0.15805653    
  1.36054642E-02
 -2.73992028E-02
  0.33349204    
 -0.13851888    
 -0.10853948    
 -0.25222522    
  0.33177710    
 -0.14536507    
  0.41224566    
 -0.51232827    
  0.12693021    
 -0.13447808    
  0.40040189    
 -0.37792966    
  0.20671400    
 -0.18473344    
 -6.74412698E-02
  4.23468514E-08
  0.89592940    
 -0.64979601    
  0.11441116    
  5.39096864E-03
 -0.25593358    
  4.08227555E-02
 -0.16644788    
  3.10099795E-02
  0.40291771    
 -0.14231651    
  8.45581740E-02
 -0.22992244    
 -0.29908475    
  0.86933416    
 -0.52372992    
 -6.02197200E-02
  0.20505059    
 -1.69974640E-02
 -0.17435256    
  0.18005075    
  0.15252616    
 -0.29912934    
 -0.11122497    
 -7.63733760E-02
  4.65197861E-02
  2.24722046E-02
  0.16989836    
 -0.11232830    
  0.24116227    
 -7.41079152E-02
 -0.12595177    
 -0.22482234    
  0.14813089    
 -0.21772318    
  3.54026519E-02
 -3.54015790E-02
  0.21045148    
  0.14892270    
 -0.26488358    
  0.87273264    
 -0.60785019    
 -0.12014443    
  0.27159676    
 -0.13276020    
 -0.13176991    
 -0.10379662    
  0.11778282    
 -0.32542253    
 -9.66277160E-03
  0.43417466    
  2.48464905E-02
 -4.38933261E-02
 -6.43072836E-03
 -7.36120269E-02
  7.36119896E-02
 -0.24763471    
 -5.95914498E-02
  0.25423494    
  0.36142626    
 -0.43187645    
 -0.17504810    
  0.29849315    
 -0.13815099    
  0.23638853    
 -0.16493061    
  7.31230974E-02
  0.24344911    
 -0.21190043    
 -1.25007480E-02
  1.86914764E-02
 -6.19197777E-03
 -6.41250461E-02
  0.17567779    
 -0.38077280    
  0.27541125    
  4.23023626E-02
 -7.36522675E-02
 -0.25222522    
  0.10863447    
  0.21724387    
  0.29944706    
 -0.70195854    
  0.40841037    
 -0.23052438    
 -0.19574419    
 -0.12456287    
  0.72330076    
 -0.19027461    
 -2.42431257E-02
  4.89422519E-07
  4.79130857E-02
  0.12619373    
 -0.10880367    
  0.15415113    
 -0.24430235    
 -0.21687371    
  0.29546380    
 -0.22024009    
  0.56991452    
  5.96599579E-02
 -0.72054654    
  0.22631219    
 -8.58621523E-02
  0.11701691    
  0.15327312    
 -0.19716719    
  6.39046915E-03
  6.47621334E-07
  0.26187390    
 -0.39813834    
  0.23907353    
  0.10363500    
 -0.25874326    
  2.64918171E-02
 -7.46114627E-02
  8.75981823E-02
 -0.11617070    
 -0.19105463    
  0.83975089    
 -0.63430756    
  7.11733894E-03
 -8.89474526E-02
  5.28431349E-02
  5.71581945E-02
 -6.96777087E-03
 -4.28629220E-02
 -8.36994424E-02
  0.16766503    
  6.51157336E-07
  0.39873189    
 -0.39873040    
  0.40770024    
 -0.49899054    
 -2.98531447E-02
  8.00436139E-02
  0.41243455    
 -0.51546597    
  0.68536478    
 -0.57536435    
  8.64331871E-02
 -0.38341647    
  0.23982672    
  0.19933386    
  0.18131728    
 -0.25635308    
  5.06430119E-02
  0.34174943    
 -0.75651634    
  0.30390409    
  0.14722931    
 -0.16111846    
 -7.24954903E-02
 -7.00683892E-02
  0.12135998    
  0.20002086    
 -7.90694132E-02
  3.11555937E-02
 -8.31141323E-02
  0.22047305    
 -0.48617578    
  0.19670939    
  0.51794344    
 -0.45563856    
 -0.32181484    
  0.11365914    
  0.40270600    
  2.72497628E-02
 -0.26290113    
  0.11232850    
 -0.29604983    
  4.91910055E-02
  0.35907248    
  9.58179981E-02
 -0.18945310    
 -6.98695034E-02
  0.49758068    
 -0.63865918    
  0.32120496    
 -0.46780756    
  0.36974779    
  2.98526734E-02
 -0.13858636    
  0.51621616    
 -0.58617431    
  0.54921025    
 -0.54198986    
  0.29127294    
  0.11179179    
 -0.44718900    
  0.23361394    
 -0.26415154    
  4.54616956E-02
 -6.89932406E-02
  0.20714334    
 -0.11617070    
 -6.74412698E-02
  0.11000066    
  0.46390891    
 -0.62153792    
  0.15762864    
  9.27808434E-02
 -0.24231434    
  0.27958408    
 -0.33769307    
  0.26826420    
  1.99001406E-07
  0.12285443    
 -0.39970133    
  0.55961615    
 -0.18924291    
  0.21836953    
 -2.42145713E-02
 -0.34138709    
  1.36996517E-02
 -0.16211806    
  0.42918089    
 -0.39768293    
  0.72743613    
 -0.43975461    
  0.18522409    
 -0.26381516    
  8.43881965E-02
 -0.41709253    
  0.35139719    
 -3.77395228E-02
 -0.22957526    
  8.03295802E-03
  9.16679353E-02
  7.36026493E-07
  0.65217280    
 -0.48455840    
 -0.22006108    
  6.69392198E-02
  0.12812023    
 -5.86481020E-02
  6.68972265E-03
  0.11332773    
 -0.15415092    
  0.21197106    
  4.39633057E-02
 -0.38155919    
 -9.92543027E-02
  0.26570392    
 -3.39024104E-02
  0.16492951    
  1.73909310E-02
 -0.13517459    
  3.87136154E-02
 -9.97495577E-02
 -0.16705421    
  0.39159569    
 -0.13113932    
 -0.34671527    
 -9.05001629E-03
  8.70111212E-02
  0.29391268    
  1.84612423E-02
 -0.17261204    
  2.15060264E-02
  0.79424363    
 -0.68040907    
 -0.24231434    
  0.45271793    
 -0.32423982    
  0.15110573    
  4.17968370E-02
  0.21492359    
 -0.20329392    
 -5.95409535E-02
 -5.67984469E-02
 -0.25782868    
  0.50408030    
 -0.60107225    
  0.13814950    
  0.29771152    
  1.19049465E-02
 -0.28571129    
  0.29161102    
 -0.14536507    
  9.71631035E-02
 -0.28357577    
  0.27738333    
  0.11155321    
  0.11034848    
 -4.98731807E-03
 -9.98208523E-02
 -0.25685555    
  0.17635067    
  1.78043749E-02
 -0.26826319    
  0.20136915    
 -6.49572015E-02
  0.60552567    
 -0.68949020    
  0.18596531    
  0.13049583    
 -0.14269130    
 -0.23393773    
  9.60140675E-02
 -0.18514314    
  0.44425133    
  8.83695707E-02
 -0.51581341    
  3.27890329E-02
  2.39059124E-02
  0.34877044    
 -0.38077280    
  0.14364205    
  0.17407164    
 -0.51477814    
  0.27522859    
  0.25714490    
  2.86555551E-02
 -0.14571162    
 -0.14763622    
  0.48783666    
 -0.51860756    
  6.06253035E-02
  0.29135200    
 -0.11641100    
  0.70236421    
 -0.71478713    
 -0.12641406    
  0.22172341    
 -0.32629654    
  0.35981971    
 -0.12883356    
 -0.43078303    
  0.29008278    
 -0.11419315    
  8.03295802E-03
  0.12044601    
  0.14499077    
 -0.34015989    
  0.85221201    
 -0.61536866    
 -0.14624511    
  0.12562592    
  1.37937190E-02
  1.36054642E-02
  8.41921344E-02
  0.17609026    
 -0.28076246    
 -0.19760978    
  0.18372202    
  6.96846843E-03
 -4.98316176E-02
  4.98321280E-02
  2.73988359E-02
  0.18457209    
 -0.26912796    
  0.28584167    
 -0.28584152    
 -0.18526773    
  0.14014749    
  5.97199090E-02
  0.90169209    
 -0.50593549    
 -0.45547470    
  0.17589079    
 -0.15307599    
  0.77953142    
  -1.0064415    
  0.43642652    
  0.34255138    
 -0.28336325    
 -5.31090088E-02
 -0.12233849    
 -0.19611515    
  0.19611530    
 -3.48469131E-02
 -0.23922935    
 -0.23219264    
  0.87452197    
 -0.20436411    
 -0.19166800    
  0.12557730    
 -1.25007480E-02
 -0.19370705    
 -2.31668055E-02
  0.37907815    
 -0.29663491    
  0.10247784    
  0.16705422    
 -0.40821627    
  0.43531784    
  8.70111063E-02
 -1.98023878E-02
 -0.23572326    
 -0.29191113    
  0.38836983    
  0.13424985    
 -0.29609269    
 -0.11441054    
 -0.10367793    
  5.71580008E-02
  0.25746873    
  0.18436481    
 -0.47409406    
  0.30796766    
 -4.93937060E-02
 -9.27820131E-02
  6.06248491E-02
 -0.34830645    
 -9.71639231E-02
 -0.16612642    
   1.1608891    
 -0.50455678    
  0.13976216    
 -0.32458666    
 -1.51520101E-02
  0.28958878    
 -7.10352883E-02
 -6.33120388E-02
 -0.12516384    
  0.53280479    
 -0.84295917    
  0.35363993    
 -0.23026100    
  0.33774757    
 -0.18871053    
  7.41070360E-02
  0.25131518    
 -0.56798482    
  0.56241339    
 -3.40934247E-02
 -0.28575632    
  0.48905265    
 -0.44393075    
 -9.23741236E-02
  0.40007511    
 -0.44967189    
  0.10451248    
  0.49077782    
 -0.49844068    
  0.31985176    
 -0.35907128    
  5.44879846E-02
  2.98536438E-02
  0.13077040    
  0.21406955    
 -0.45347479    
  0.17271185    
 -6.40782118E-02
  0.32909271    
 -0.45425552    
  0.62415487    
 -0.29365301    
 -0.33886981    
  0.17670298    
  0.36229262    
 -0.45058471    
  0.24445425    
  2.38103364E-02
 -0.30748400    
  0.59222108    
 -0.19478817    
 -0.28410512    
  3.50905135E-02
 -0.26720321    
  9.44904014E-02
  4.80093956E-02
  4.58090194E-02
  2.21418366E-02
  0.20991780    
 -0.13268661    
  0.10873399    
  0.33647230    
 -0.75106990    
  0.12893288    
  0.17015187    
  0.22450341    
 -0.25209025    
 -0.18372062    
 -0.27931356    
  0.42744473    
 -7.27204978E-03
  0.41273764    
 -0.16793273    
 -7.10352883E-02
 -0.36636305    
  0.18526773    
  0.11778327    
  0.10536023    
 -0.10536034    
 -0.30305079    
  0.46556979    
  0.11531140    
 -0.59873712    
  0.28768194    
  0.12078080    
 -0.29771304    
 -4.95975800E-02
  0.48158959    
 -0.21532169    
 -0.10969825    
  0.34574577    
 -0.40546426    
  0.11607252    
  0.25814092    
 -0.55961555    
  0.48835206    
 -0.26520988    
 -0.19574419    
  5.26431762E-02
 -0.10821399    
  0.98082882    
 -0.67194408    
  5.44347465E-02
 -5.44342883E-02
  9.23844027E-07
  0.42622659    
 -0.14204843    
 -0.42674330    
  0.16332547    
  0.24750172    
 -0.42708802    
 -9.44905281E-02
  0.17327154    
  0.31569463    
 -0.31569535    
 -6.25211596E-02
  0.35586849    
 -0.33986828    
  0.11954454    
  0.62766969    
  0.17224547    
 -0.74510622    
 -1.34232091E-02
 -0.12967695    
  0.80921924    
 -0.77891457    
 -0.13566646    
  0.22825947    
  0.18571748    
  0.37680939    
 -0.21062608    
 -0.71736223    
  0.41197890    
 -3.30056697E-02
 -0.12874919    
 -6.30132258E-02
 -5.00110462E-02
  0.11302319    
  0.48138985    
 -9.47869290E-03
 -0.55961603    
  0.24294643    
 -0.28550509    
  0.50209117    
 -0.22974470    
  0.17567779    
 -0.25131533    
  6.89936355E-02
  8.31153318E-02
 -6.33120388E-02
 -8.87964144E-02
  0.12095172    
 -0.25857449    
 -0.16929293    
  0.38915169    
 -0.11122497    
  0.18109579    
 -0.26543570    
  0.27155188    
  0.25672069    
 -0.51239884    
  0.24956353    
  1.21960770E-02
 -0.12233849    
 -0.32016718    
  1.86923686E-02
  9.69927236E-02
  0.71393824    
 -0.54430163    
 -8.12245980E-02
  0.43577087    
 -0.36883125    
  0.14693050    
 -8.41922611E-02
  6.73470786E-03
  0.43413323    
 -0.76524997    
  0.36412290    
 -1.96733046E-02
 -0.18099831    
  0.35110429    
  9.07291919E-02
 -0.11332862    
  0.14348230    
 -0.49608362    
  0.19176255    
 -4.11008038E-02
  0.10605904    
  3.70420776E-02
 -0.17147179    
  0.19542484    
  0.54342461    
 -0.64944255    
  0.20722787    
 -0.32583451    
  0.11860594    
  3.23659591E-02
 -8.64327624E-02
  1.37937190E-02
 -7.09511116E-02
 -7.63733760E-02
  0.32277253    
 -0.24639972    
  8.45572576E-02
  0.31105599    
 -0.14921321    
  0.17848317    
 -0.55004656    
 -6.89928159E-02
  2.64339484E-02
  0.56333613    
 -0.31783426    
 -6.82554627E-03
  0.19817768    
 -0.34550202    
  0.25746873    
 -0.21094845    
  0.22918683    
 -0.38460070    
  0.36636287    
 -0.13792370    
 -0.18514314    
  0.33526161    
  1.80175751E-02
 -0.28768250    
  0.24512246    
  4.25586849E-02
 -9.35258418E-02
 -3.32258157E-02
  1.34237790E-02
  0.29763293    
 -0.31105554    
 -2.73992028E-02
 -0.15762924    
 -0.13005294    
  0.29460168    
 -0.24053466    
  0.10008302    
  0.19415620    
 -0.17062549    
  0.36054423    
 -4.42058183E-02
 -0.40546581    
  0.42781189    
 -0.33868462    
  0.41830257    
 -1.54244155E-02
 -0.24541087    
 -2.68463995E-02
 -0.14624511    
 -2.39064023E-02
 -3.27900238E-02
 -9.61439237E-02
  0.16068260    
 -0.12464309    
  0.25621921    
 -0.22143330    
  0.31923047    
  1.84612423E-02
 -0.19459233    
  2.91989725E-02
 -4.41247895E-02
  5.84106110E-02
  0.43113694    
 -0.21511127    
 -0.39410201    
  0.12715460    
  3.66338715E-02
  1.42858550E-02
 -0.18658653    
  0.46893445    
 -0.11311554    
  0.71388841    
 -0.86903697    
  0.29465005    
 -7.57110417E-02
  5.60270995E-03
 -0.19017367    
  0.12078080    
 -6.81369379E-02
  0.10343637    
  1.14944335E-02
  0.15333375    
 -0.53062850    
  0.57848340    
 -0.38236898    
 -6.87373755E-03
  0.15316498    
 -0.34240723    
  0.13248996    
  5.67519888E-02
  0.61425316    
  9.59881768E-02
 -0.32100028    
 -0.30972952    
  5.57429120E-02
 -0.19933228    
  0.41522095    
 -0.32392919    
  9.59193036E-02
  5.91880418E-02
 -0.34687123    
  0.20509492    
  2.61454675E-02
 -0.28983480    
  9.84402522E-02
  0.14518188    
  0.40546593    
 -0.51987565    
  0.14107877    
 -0.20359977    
  0.47803608    
 -0.47803664    
  0.86669368    
 -0.48296851    
 -0.24116114    
 -8.00428689E-02
  0.52884465    
 -0.40769911    
  0.17220372    
 -5.66645572E-03
 -0.21465753    
  3.46063115E-02
  0.14536561    
 -5.43940812E-02
 -5.09662479E-02
 -0.24294643    
  0.17535381    
 -0.20067123    
  0.32542172    
  1.83498766E-02
 -8.86661559E-02
 -0.27234697    
  0.33024096    
 -0.23889232    
  0.21996453    
 -5.22988513E-02
 -6.94726184E-02
 -0.21597500    
  0.14131355    
  0.34419444    
 -0.35197619    
  0.22937416    
 -4.44526523E-02
 -0.22476859    
  0.16454850    
  0.25970757    
 -0.14269130    
  0.23412563    
  0.10146964    
 -0.40546498    
  0.28932586    
 -0.50102192    
  0.41892397    
 -0.49490952    
  0.19105592    
  0.13534041    
 -3.21569368E-02
 -5.37050180E-02
  1.36996517E-02
  2.68467870E-02
 -0.28108072    
  0.51082480    
 -0.42674330    
 -4.11575623E-02
  0.15535021    
  5.59595153E-02
  1.35144200E-02
  3.94789539E-02
 -0.14558583    
  2.94145569E-02
  0.19073935    
 -7.45685175E-02
  0.17151088    
 -0.13353136    
  1.47653356E-08
 -9.09709781E-02
 -0.23684226    
  0.16639145    
  4.98321280E-02
  6.06248491E-02
 -6.06248789E-02
 -0.18232177    
  8.29867553E-03
  0.35750183    
 -0.19746515    
  7.01842224E-03
 -9.53092873E-02
  0.25045860    
 -8.10420588E-02
 -1.30719701E-02
 -0.33253273    
  6.22424260E-02
  0.34627542    
 -6.29146919E-02
  0.24625115    
 -6.82677925E-02
 -5.44909155E-03
 -0.19220680    
  0.13021423    
  0.34967378    
 -0.76096916    
  0.41709390    
  5.61950542E-02
 -0.10962051    
 -0.25567898    
  0.49335128    
 -0.28768125    
 -0.12987433    
 -0.21045040    
  0.13465726    
  0.29161102    
 -0.25299677    
  0.26469213    
 -9.12480056E-02
  0.18550174    
 -0.35894531    
  7.54720066E-03
  9.32578743E-02
  0.37768590    
 -0.32434046    
  0.39239314    
 -0.43213353    
  0.16757379    
 -4.08228897E-02
 -0.11332794    
 -0.32850385    
  0.23785043    
  0.78380179    
 -0.43592525    
 -0.29112521    
  0.18805230    
 -0.12783423    
 -6.71395808E-02
  0.24512269    
  0.15103933    
 -0.26002973    
 -0.25391504    
  0.26596284    
 -9.41131189E-02
  6.98701516E-02
  0.14799739    
 -0.19832177    
  1.28213828E-02
 -0.30265552    
  0.33400545    
  0.17509387    
 -0.31393048    
 -0.21256080    
  5.95919155E-02
  0.16705497    
  0.12475106    
  2.43923571E-02
 -0.39348894    
  0.80296230    
 -0.62362164    
  0.11279621    
 -4.08222713E-02
  2.06201188E-02
  0.18005075    
 -0.22884248    
  0.17635067    
 -0.14818074    
  0.10535981    
 -0.16989970    
  0.11860594    
  0.32797828    
 -0.34791115    
 -0.25035602    
  2.55337581E-02
  0.50914431    
 -0.47608295    
  0.59946215    
 -0.12844229    
 -0.15330502    
 -9.29470062E-02
  5.67980260E-02
  5.37438504E-02
 -0.22024009    
  6.99584037E-02
 -0.20142187    
  0.18094237    
 -0.25823486    
  0.24434662    
 -0.12656310    
  9.81917679E-02
  1.42858550E-02
  0.11383422    
  0.11918927    
 -4.59853485E-02
 -7.95520097E-02
 -0.22793134    
 -3.25233527E-02
  0.27938256    
 -0.16989970    
  0.37284026    
 -0.20921104    
 -6.31004898E-03
  0.13036251    
 -0.14310001    
 -3.92199606E-02
 -0.19035459    
  0.25489154    
  8.38806555E-02
 -0.36326489    
  0.13868316    
  7.16762990E-03
  0.17034633    
 -0.33286387    
  6.50639609E-02
  0.29747611    
 -0.15123013    
 -0.14624511    
  0.11865837    
  0.43078324    
 -9.53099430E-02
 -0.14502501    
 -0.19746515    
  3.46063115E-02
  0.56252658    
 -4.76278812E-02
 -0.51489818    
  0.31783572    
 -0.33845460    
 -0.47000337    
  0.49740246    
 -0.20142187    
  0.11686500    
 -2.23057661E-02
  7.94639289E-02
  0.12393738    
 -4.38933261E-02
  1.90476347E-02
  3.09614502E-02
  4.76276018E-02
 -0.38532111    
  0.22143307    
 -0.12379421    
  0.35512355    
  0.34958479    
 -1.93432253E-02
  0.72770000    
  -1.0101868    
 -0.60873026    
 -6.89930096E-02
  0.37787801    
 -0.15066054    
 -3.30604389E-02
  0.71804476    
 -0.53432274    
  0.50521559    
 -0.29191008    
 -5.21866903E-02
  0.19904618    
 -0.47882256    
  0.23098595    
 -0.25489306    
  0.34450451    
 -0.23031226    
 -3.66346315E-02
  2.21418366E-02
  0.38332441    
 -0.52418095    
  0.36837053    
 -7.85908401E-02
  6.26891525E-03
  0.13976216    
 -0.15868929    
  0.12553851    
 -0.41109955    
  0.23326232    
 -0.21645480    
  0.35417154    
 -0.12438420    
  0.37634802    
  7.02040493E-02
 -6.11536279E-02
 -0.19867051    
 -8.00435841E-02
  0.14389329    
 -0.43157664    
  0.15415147    
  9.09718499E-02
  6.19126856E-03
 -0.25928187    
 -1.61296912E-02
 -8.16381723E-03
  0.45866919    
 -0.46689984    
  0.52721959    
 -0.51082599    
  8.09632987E-03
  0.31551662    
 -0.19415696    
  0.19415577    
 -0.15906556    
 -6.40782118E-02
  2.18188372E-02
  0.12177258    
  0.53474110    
 -0.73117459    
  0.20278172    
  0.13590145    
 -0.16154532    
  0.34754279    
 -0.50929791    
 -7.94068873E-02
  0.20142157    
  2.00670753E-02
 -6.64376188E-03
 -0.16644788    
 -2.39064023E-02
  0.30961719    
 -0.26236343    
  0.16290365    
  0.22183628    
 -0.61754525    
  0.12744440    
  0.20067158    
  9.23844027E-07
  4.77914512E-02
  5.82683049E-02
 -3.84660400E-02
  0.34945890    
 -0.24999858    
  6.82272960E-10
 -0.13946533    
  4.65191789E-02
 -0.16175552    
  3.74582708E-02
  0.37561294    
 -0.17627828    
  2.96754334E-02
 -0.22900799    
  6.76714876E-07
  0.25782844    
 -0.42555115    
  0.21089435    
  0.32737669    
 -0.14740559    
 -0.41729960    
  0.34409523    
 -4.53157350E-02
 -0.24659584    
  4.14993986E-02
  0.36959994    
 -4.01202515E-02
 -0.51669151    
  0.18721122    
  0.19176255    
  0.21098965    
 -0.25910929    
  0.11934600    
  0.12332272    
 -0.44490677    
  0.16639145    
  0.14892270    
  9.58818793E-02
  0.13851938    
 -0.42050323    
  0.16062337    
  0.13272494    
  1.68078337E-02
 -0.22314380    
  7.36119896E-02
  0.16606158    
 -8.55230689E-02
 -3.63683291E-02
 -0.22778393    
  0.40804484    
  0.24557027    
 -0.22516091    
 -0.31845394    
 -0.11000083    
 -0.10622211    
  8.26912746E-02
  0.56639630    
 -0.46103585    
  0.14595325    
 -0.11778332    
 -0.30637383    
  0.88952005    
 -0.70092911    
  0.31845307    
 -0.24322961    
  2.15060264E-02
  0.22739014    
  2.23467741E-02
 -0.13590293    
 -9.46722537E-07
 -0.17224598    
  0.25714490    
 -0.19873473    
  0.37911591    
 -0.25270307    
  1.24218408E-02
 -0.36020923    
  0.26982433    
  2.66684089E-02
  0.88691634    
 -0.87384492    
  6.29129857E-02
  7.06168786E-02
 -0.13353227    
 -5.33456355E-02
 -6.36249855E-02
  0.22168233    
 -5.40678836E-02
 -0.22006108    
  0.42073333    
 -0.58778685    
  0.24116114    
  0.13976200    
 -0.37187386    
  0.13465726    
 -8.20137784E-02
  0.13566533    
  8.57671723E-02
 -1.37935989E-02
 -2.10535415E-02
 -5.84107973E-02
  2.23064106E-02
 -0.13353090    
  0.45198488    
 -0.44361711    
  0.34240702    
 -0.15316582    
 -5.67520857E-02
  0.80360389    
 -0.99619800    
  0.11679964    
  0.25567847    
 -0.17988476    
 -0.15780757    
  0.34981480    
  0.24459930    
 -0.37297928    
  2.70293839E-02
  0.22580600    
 -0.52691144    
  0.24629629    
  7.46110454E-02
 -4.00045328E-02
 -6.31781593E-02
  6.70726308E-07
 -0.12323312    
  7.87806511E-02
  0.15414983    
 -9.09960647E-07
 -0.18492217    
  7.78221106E-03
 -1.56249581E-02
 -1.58726498E-02
  0.38662222    
 -0.12734011    
  0.12733959    
 -0.21098879    
 -0.10610706    
  0.37515965    
 -0.10251625    
  8.17902237E-02
  1.55838439E-02
 -0.34060374    
 -0.15656976    
  0.47106293    
 -0.12975831    
 -0.27570635    
  6.15573227E-02
 -4.58093658E-02
  0.55961633    
 -0.59946203    
  0.10779726    
 -2.21416745E-02
 -3.80273834E-02
  0.22159199    
 -5.09662479E-02
 -0.21015720    
  0.30961719    
  1.17645273E-02
 -4.79128696E-02
 -0.21094845    
  0.41050321    
 -0.16340609    
  4.05845642E-02
  3.90026756E-02
 -0.21227401    
 -0.10686316    
  0.17224500    
  0.25552464    
 -0.22436935    
 -0.36636305    
  0.30956393    
  9.88455266E-02
 -0.29161105    
  0.33759719    
 -0.17783655    
 -6.94726184E-02
  0.18948917    
  0.13353066    
 -0.42918089    
  9.16679353E-02
  0.33229330    
 -0.40024295    
  0.19139503    
  0.31786746    
 -0.34401286    
  8.25858191E-02
  6.49196282E-02
 -0.20194045    
 -5.75704873E-02
  0.17612967    
 -0.16874884    
  0.19329138    
 -0.40546533    
 -4.65204455E-02
 -0.10008279    
  9.05139074E-02
  0.76725566    
 -0.34274244    
 -6.49572015E-02
  1.99343525E-02
  1.30712185E-02
 -0.16175552    
  5.20571172E-02
  2.85727531E-02
 -4.31715511E-02
 -0.10047082    
  0.25040972    
 -0.13534069    
  0.42460510    
 -0.24591188    
 -0.23841019    
  0.18232237    
  8.51009133E-07
  6.39046915E-03
  1.26578128E-02
 -0.35937363    
  0.30110586    
  0.10735773    
 -0.35582042    
 -8.58363230E-03
  0.36440286    
  0.14469646    
  3.80231064E-08
 -9.22069177E-02
 -0.28768227    
  0.19860250    
 -0.29391289    
  0.59700376    
 -0.32824859    
 -3.23651507E-02
  0.35139862    
 -0.25131536    
  0.12831025    
 -0.29644695    
  0.13792357    
 -0.11701725    
  0.22176278    
  0.15809007    
 -0.19753182    
  0.43193164    
 -0.39249048    
 -0.37018257    
 -5.76297827E-02
  0.43880203    
 -0.17904800    
 -4.68309335E-02
  0.25814092    
 -2.68110745E-02
  6.31792173E-02
 -0.59598321    
  3.63676511E-02
  0.41139984    
  0.37543297    
 -0.22212780    
 -0.45488927    
  0.42396048    
 -0.33229175    
  2.87788119E-02
 -1.42861959E-02
  1.42858550E-02
 -5.09206392E-02
  5.79866394E-02
 -0.21962801    
  0.39370027    
 -0.17407227    
 -0.33085504    
  0.46262282    
  6.15428993E-03
  9.92074162E-02
 -0.28030130    
  0.79777211    
 -0.77595329    
 -1.44922212E-02
  6.36260733E-02
  0.24750172    
 -0.15593551    
 -8.47404078E-02
 -6.31781593E-02
  0.11617155    
 -0.24763471    
  0.36899552    
  0.74329674    
  -1.3129628    
  0.42215952    
  6.41245916E-02
 -0.12557791    
  0.17407164    
  0.10654259    
 -0.15503757    
 -0.22159193    
  0.11000066    
 -0.27846551    
  0.39624777    
  1.83498766E-02
  9.80613679E-02
 -0.24818018    
  0.60869348    
 -0.65924627    
 -0.16034189    
  0.29849315    
 -0.38946515    
  0.43979034    
 -9.65380520E-02
 -0.22652830    
 -0.12629388    
  0.33234200    
 -0.14841926    
  9.16679353E-02
 -2.96318326E-02
 -0.13675883    
 -0.17887871    
   1.0777785    
 -0.45399264    
 -0.38631302    
 -3.65111248E-07
  0.41356242    
 -0.43825513    
  0.35417154    
  0.53509015    
 -0.57080758    
 -6.25202209E-02
  5.03255799E-02
  5.95421903E-02
 -5.95409535E-02
 -0.23393773    
  0.41830257    
 -0.36545911    
  0.42488357    
 -0.25613371    
  0.13895227    
 -0.15145221    
  6.26891525E-03
 -0.10536075    
 -5.71577437E-02
 -0.13353090    
  6.50639609E-02
  9.02865604E-02
 -2.91997865E-02
  0.32047209    
 -0.17588979    
  6.81370646E-02
 -0.33050227    
 -5.12926169E-02
  0.24740854    
  3.46710323E-07
 -0.18781628    
  0.62030965    
 -0.32234970    
  0.44751310    
 -0.41730049    
 -2.40983535E-02
 -0.48474583    
  0.34772500    
  3.43675315E-02
  0.25506195    
 -0.18336979    
 -3.19524445E-02
  0.16705422    
 -0.10414103    
  0.10962025    
 -0.47328705    
  0.29423967    
 -6.06248789E-02
 -0.37469316    
  0.49863085    
 -5.67984469E-02
  0.28116706    
 -0.30748397    
 -0.25704503    
  8.15246324E-08
  0.56452948    
 -0.37647849    
  0.39107615    
 -0.37689233    
  2.77799126E-02
  0.11014401    
  1.82385575E-02
 -6.85625598E-02
  0.26978129    
 -0.50102192    
  0.32361376    
 -0.14536507    
  0.11551370    
 -0.30192491    
  0.62970114    
 -0.37112784    
  0.16851330    
 -0.20067047    
 -0.11778239    
  0.13720198    
 -8.70104879E-02
  0.14914414    
 -0.21414857    
  0.18356457    
 -0.31923103    
  5.81068136E-02
 -0.11075100    
  4.40601073E-02
  0.34016046    
 -0.12393712    
  0.14817978    
 -6.00505713E-03
  7.53983930E-02
 -0.40826181    
  0.13353205    
  0.94527787    
 -0.72213495    
 -0.26060137    
  0.35054955    
  0.16332453    
 -0.45459804    
  0.29127294    
 -3.83604206E-02
 -2.25997400E-02
  6.09608628E-02
 -0.10178357    
 -0.40546510    
  0.38744736    
 -0.22314377    
 -0.20997256    
  5.45583218E-02
  0.28324825    
  0.17114902    
 -9.41878632E-02
 -0.24340893    
  0.10457260    
 -8.89474526E-02
  0.39246181    
  3.59943807E-02
 -0.42845455    
  0.15082364    
 -0.41551518    
  7.77095109E-02
  0.52012879    
 -0.44802400    
  0.16772342    
  0.20533819    
 -0.18352009    
  0.20132427    
 -0.29161105    
  0.30330688    
 -2.95014121E-02
  2.36694720E-02
 -0.33764294    
 -0.12188959    
  0.16205621    
  3.10099795E-02
  3.00768316E-02
 -0.19574419    
  0.44952428    
 -9.01516229E-02
 -0.12726265    
 -8.85971019E-07
 -0.12945835    
  0.25671923    
 -6.31004898E-03
  4.93936613E-02
 -0.38460070    
  0.22137193    
  0.19873413    
 -7.85908401E-02
 -0.36842400    
  0.36211374    
 -0.38046360    
  0.30830216    
 -0.12289724    
 -4.72537391E-02
  0.23596494    
  0.21675365    
 -0.23604782    
 -0.10969825    
  0.25453064    
 -9.41878632E-02
 -0.29180598    
  0.44065079    
 -6.47420620E-07
 -0.21256129    
  0.12941186    
  0.11456565    
 -0.22443286    
  0.17151088    
 -0.20429972    
 -5.48088588E-02
  5.48089482E-02
 -0.26570249    
  0.20382762    
 -5.09206392E-02
  0.11279621    
  0.14265704    
  1.14944335E-02
 -0.13434783    
 -0.22641735    
 -8.23068619E-03
  0.12419113    
  9.72984061E-02
 -2.68463995E-02
 -5.59588484E-02
 -1.44922212E-02
 -2.21416745E-02
 -0.10204945    
  0.23464759    
 -2.64909659E-02
 -0.14413387    
  0.28768161    
 -0.17768142    
 -0.17402290    
  0.20815642    
  0.16083974    
 -0.14750662    
 -0.12693070    
 -1.51520101E-02
  0.63823110    
 -0.77722961    
  0.29423967    
 -0.20212345    
  0.31334952    
 -2.73715528E-07
 -0.11778287    
  5.12925796E-02
 -0.14791942    
  0.27675316    
 -0.18672732    
 -0.31679964    
  0.38092402    
 -0.23721693    
  0.17309220    
 -0.13447808    
 -0.11211795    
 -0.13595651    
  0.34200394    
  0.30647004    
  0.26587203    
 -0.27096114    
 -6.31787032E-02
 -0.15234163    
 -0.17224598    
  8.63837898E-02
 -0.19760978    
  8.84118155E-02
  0.20763861    
  7.23202154E-02
 -0.33531043    
  0.44531024    
 -0.39768293    
  6.74419850E-02
  9.00256187E-02
  0.25057745    
 -0.15586939    
 -0.28367335    
  0.25928190    
  9.41879675E-02
 -0.26180184    
 -7.57934824E-02
  0.19276460    
 -4.65192348E-02
  0.24600877    
 -0.15503757    
 -0.19105528    
  9.32578743E-02
 -4.91329543E-02
  0.59495527    
 -0.62415498    
  0.31508192    
  2.13917159E-02
 -0.31449264    
  0.21440955    
 -4.79128696E-02
  4.89422519E-07
 -6.33120388E-02
  0.32142088    
 -0.39603165    
 -4.31715511E-02
 -0.12516336    
  0.61968023    
 -4.58792262E-02
 -0.30504572    
  2.51585767E-02
 -0.21386908    
  0.35821235    
 -0.29127294    
  2.83716246E-02
  0.16705415    
 -3.00331116E-02
  3.59317400E-02
 -0.23052438    
  2.91989725E-02
  0.25848371    
 -0.12405322    
 -0.15624863    
 -0.11686448    
  0.32817253    
 -0.31994340    
  0.28972960    
  0.27222490    
 -0.16196914    
 -0.17356852    
  6.94276914E-02
 -0.14403996    
  8.11246410E-02
 -0.16175552    
  0.41307053    
 -0.63430709    
  0.47000274    
  5.21860532E-02
 -0.48480198    
  0.53976053    
 -0.43531823    
  0.25406632    
  5.60902506E-02
 -3.07724029E-02
 -0.10536075    
  0.17768075    
 -1.75957419E-02
 -3.61480713E-02
 -7.64708370E-02
  0.13021423    
  3.42898630E-02
  8.26860116E-07
 -0.17114748    
 -0.14310002    
 -9.68505293E-02
  0.17095686    
  2.81706527E-02
 -0.14953254    
  0.30368152    
 -0.52884382    
  0.40882716    
 -4.81198467E-02
  0.37689146    
 -0.38395905    
  0.29298767    
 -0.30010551    
 -0.16251843    
  7.29069784E-02
  0.17185043    
  5.75238876E-02
 -0.29391289    
  0.14698200    
 -0.27103442    
  0.21936262    
  0.43531781    
 -0.32768661    
  0.29277125    
  0.36928561    
 -0.67575628    
  0.15316498    
 -0.30961800    
  0.47302356    
 -0.53113145    
  0.18658581    
  0.28768143    
 -0.32378644    
 -0.30748489    
  0.71783996    
 -0.12451348    
  6.93602040E-02
 -0.48873416    
 -0.31321478    
   1.0714260    
 -0.59569281    
  0.22314365    
 -0.10219183    
  4.93936613E-02
 -0.37578875    
  0.21962801    
 -5.79878353E-02
  0.17733327    
  6.23058714E-03
  0.14434244    
 -0.26290113    
  0.18464944    
 -0.35170409    
  0.22809012    
 -6.80540428E-02
  0.19746527    
 -0.10986634    
 -0.19139463    
  0.13157676    
 -6.87373755E-03
  0.30138123    
 -0.31526914    
  0.14310166    
 -0.26175806    
  0.31486732    
 -0.33877453    
  9.23740044E-02
 -2.98531447E-02
  0.45953161    
 -0.14937669    
  0.76804805    
 -0.99119228    
 -0.14953254    
  0.29771152    
 -0.23519208    
  0.29898244    
  0.20728765    
 -0.55279022    
  0.14045098    
  0.25437462    
 -0.47751832    
  0.67575556    
 -0.43213353    
  9.03833881E-02
 -0.19724728    
  0.15950772    
 -0.12987433    
  0.32704237    
 -0.39499357    
  0.50455689    
 -0.21492302    
  0.15164158    
 -0.25635308    
  0.14483170    
 -0.30658638    
  0.46713623    
 -0.54654390    
  0.20815642    
  0.10804241    
  0.12445349    
 -0.28061551    
 -7.30253682E-02
  5.88396192E-02
  2.12031081E-02
  0.20763871    
 -0.13353227    
  5.67980260E-02
  5.95421903E-02
 -0.34110758    
 -0.16779365    
  0.75828731    
 -0.18774140    
 -0.39465502    
  7.75577202E-02
  7.19732270E-02
  9.90903527E-02
  9.01502967E-02
 -0.32277378    
  0.18759874    
  0.14090554    
 -0.20895949    
 -0.22843996    
 -8.88891332E-03
  0.42316437    
  0.33060715    
 -0.27931309    
 -0.37267610    
  0.35020176    
 -0.12705873    
 -0.34294492    
  0.10354020    
  0.54308653    
 -0.40546599    
  0.22314365    
 -0.23031226    
  0.21881847    
 -0.27048990    
 -0.10367793    
  0.40266085    
 -0.21893801    
  7.41071403E-02
  3.82204503E-02
 -0.18482471    
  0.42285725    
 -0.20725973    
  0.39122275    
 -0.49322128    
  0.22716206    
 -3.26120742E-02
 -0.17461638    
  0.10008255    
  0.10714440    
  0.79716945    
  -1.2491546    
  0.26430178    
 -4.62129638E-02
 -9.19381604E-02
  0.18847594    
 -5.67984469E-02
 -2.63165999E-02
  4.56111394E-02
 -4.56097797E-02
 -0.12783360    
  0.53329831    
 -0.60391635    
 -0.24783553    
  0.14518234    
  1.78569499E-02
 -0.11226721    
  0.37531289    
 -0.17015181    
  0.17693059    
  0.14445101    
 -0.29747608    
  8.30672458E-02
  4.94792014E-02
 -6.92069437E-03
 -0.16579269    
  0.32587767    
  6.82272960E-10
  0.66006184    
  -1.0625731    
  0.44876224    
 -0.23450823    
  2.12031081E-02
  6.10360801E-02
 -6.80540428E-02
 -8.82917866E-02
 -1.55040137E-02
  8.96112844E-02
 -0.16251843    
 -1.69501230E-02
  0.24177304    
  9.59193036E-02
  3.00323106E-02
 -0.38496590    
  0.20382762    
  0.44031128    
 -0.33282527    
 -7.95129016E-02
  0.12313187    
  0.39319530    
 -0.51632845    
  0.21622384    
 -0.19574474    
 -0.26101318    
  0.68875182    
 -3.58788483E-02
 -0.41233882    
 -0.19760978    
  7.29069784E-02
 -8.13462809E-02
  8.91278014E-02
 -3.14979143E-02
  0.38117293    
 -0.43880218    
  6.55968413E-02
  0.25746873    
 -0.15927647    
  0.43150121    
 -0.57018560    
 -6.84034005E-02
  0.43739825    
 -0.23031226    
  0.26402265    
  0.10480828    
  0.10834161    
 -0.30569983    
  7.02045411E-02
 -0.38035938    
 -8.29903129E-03
  0.33647135    
  9.09719914E-02
 -0.55149633    
  0.12405240    
  0.31845453    
 -0.31015512    
  0.49751458    
 -0.26942414    
  3.87136154E-02
 -7.89880678E-02
 -0.31077731    
  0.12296157    
 -0.17081849    
 -7.72602334E-07
  6.63749576E-02
  0.17618744    
 -0.15800394    
 -1.81824025E-02
  0.13696663    
  6.20353632E-02
 -3.23867511E-08
 -0.20821765    
  8.85527059E-02
  7.35028014E-02
  0.83598548    
 -0.48167607    
  3.79442684E-02
 -0.21916263    
 -0.27234697    
  0.30492473    
  4.38946635E-02
  5.95421903E-02
 -2.93285493E-02
 -2.40983535E-02
 -0.14403996    
  9.40297619E-02
  3.15483958E-02
 -9.09709781E-02
  0.28768244    
 -0.51594132    
   1.0549368    
 -0.89712948    
  0.13626553    
 -0.33774692    
  0.50724792    
 -0.24213964    
  4.68314774E-02
  1.94189157E-02
 -0.33135709    
  0.35040474    
 -0.14164978    
  0.24889632    
 -0.19941683    
  6.66915178E-02
  9.82381776E-02
  3.44864987E-02
 -0.16551371    
 -0.17435384    
  4.65197861E-02
  0.13447744    
  0.24541046    
 -0.43437573    
  0.50922471    
 -0.21357502    
  6.34222478E-02
 -6.34227246E-02
 -0.29564950    
 -0.16487427    
  0.46645963    
  9.58480835E-02
  0.10212916    
 -0.60048902    
  0.22137193    
  0.41721520    
 -0.48317426    
  7.54720066E-03
  0.17855451    
 -0.11307770    
  0.45581946    
 -0.33647299    
 -0.16989970    
  0.30421194    
 -0.32668442    
  0.24116117    
  0.49280742    
 -0.26966345    
 -0.31666937    
 -0.24294643    
  0.20972042    
 -9.93730053E-02
  0.27264348    
  0.16705443    
 -0.38171163    
 -0.23732820    
  1.77001990E-02
  0.29423967    
 -0.46608904    
  0.16303894    
  0.30305034    
  0.26787969    
 -0.12783408    
  0.51649117    
 -0.65002364    
  0.49643710    
 -0.47714302    
 -0.32004672    
  5.12930416E-02
  0.11778239    
  0.43226370    
 -0.45473638    
  2.24722046E-02
  7.14581907E-02
 -0.23180091    
  0.34881854    
 -3.11560500E-02
 -0.19505978    
 -7.17440993E-02
  0.20142157    
 -0.14518179    
  0.32411981    
 -0.15226908    
  0.19105546    
  0.24038526    
 -0.71912199    
  0.13133684    
 -8.00429732E-02
  0.29391268    
  9.47456509E-02
 -0.41397640    
 -0.13720188    
  0.52252120    
  0.16571191    
 -9.28493217E-02
 -0.55691642    
  0.18859136    
  0.65735841    
 -0.56062859    
 -0.11247841    
  0.16766503    
 -0.16766483    
 -0.19189116    
  0.37288842    
  0.27098799    
 -0.41306987    
  0.12874970    
 -9.12907794E-02
  0.10462447    
 -0.13447808    
  0.12783414    
  8.92302915E-02
 -0.30407605    
 -5.95914498E-02
  0.33270517    
 -0.13443047    
  0.30727369    
 -0.32909149    
 -6.84674159E-02
  0.43392783    
 -0.11906020    
 -7.92966546E-07
  0.13424985    
 -0.58377427    
  0.45525587    
 -0.24480429    
 -7.57934824E-02
  0.23721726    
 -0.19105528    
 -7.00683892E-02
  0.15645139    
 -0.24053466    
  0.57700789    
 -3.00021861E-02
 -6.82677925E-02
  0.27400228    
 -0.42634359    
 -0.44747448    
  0.36161241    
 -0.12470329    
  0.15191673    
 -5.51865734E-02
  0.14499077    
 -0.29795980    
  0.17402251    
  0.33845496    
 -4.55774218E-02
  7.96432868E-02
 -0.64185411    
 -2.12500979E-07
  0.34937647    
 -0.42488393    
  0.30228156    
 -2.94144601E-02
 -5.36523834E-02
  8.30672458E-02
 -0.13976221    
  0.26875475    
 -0.30265552    
  0.20223625    
 -2.85727028E-02
  0.34574577    
  0.59629720    
 -0.82587165    
 -0.22314435    
 -6.66912422E-02
  3.39012966E-02
 -8.36773682E-03
  0.39702654    
  2.23467741E-02
 -0.13590293    
  7.32030943E-02
  2.32559890E-02
 -0.30702481    
  0.43623757    
 -0.17627828    
  4.13045362E-02
 -0.34110758    
 -8.16381723E-03
 -9.44905281E-02
  0.28090322    
  0.27225772    
  0.75346667    
  -1.0816835    
 -9.81924012E-02
  0.51082569    
 -9.48332921E-02
 -0.18336979    
 -0.35040528    
  0.11778259    
  0.47198632    
 -0.23309459    
 -0.33024096    
 -3.54015790E-02
 -2.73987111E-02
  0.73396897    
 -0.60391635    
  7.81646892E-02
  5.84106110E-02
  0.33950791    
 -0.27098766    
 -7.56382868E-02
  0.52218920    
 -0.13111326    
 -0.39824510    
  8.94067809E-02
 -6.60117483E-03
  7.03158453E-02
  0.26899076    
 -0.52030480    
  0.26966432    
  9.80613679E-02
 -0.23419359    
  0.18924119    
  0.12414853    
 -4.67624366E-02
 -0.35364026    
  0.19237119    
  7.81185552E-02
 -0.17655870    
  0.24901307    
 -0.21511060    
  0.24163890    
 -0.30351368    
  0.16923317    
 -0.10071445    
 -6.64376188E-03
  0.27763247    
 -0.14660375    
 -0.13102749    
 -9.79797915E-02
  0.27473137    
 -0.17674975    
  0.26236415    
 -0.13133629    
  2.31225137E-02
 -0.19497290    
 -2.26450666E-07
 -0.13353179    
  1.57485306E-02
 -7.84278847E-03
  9.02865604E-02
  0.25291234    
  0.24633642    
 -0.35231757    
  4.25586849E-02
  0.39749721    
 -0.88673276    
  0.51856339    
 -9.70451459E-02
  5.57429120E-02
 -0.20671372    
 -7.69602358E-02
  6.20353632E-02
  3.69052552E-02
  0.11617155    
  1.28213828E-02
 -0.47127849    
  0.41897947    
 -8.39646533E-02
 -2.21416745E-02
  0.28394452    
 -0.18457140    
 -2.04793420E-02
  0.23820221    
 -0.24512270    
  0.28768134    
 -0.24685934    
  0.15415072    
 -5.73148858E-03
 -0.17544825    
  0.22588001    
 -0.50900596    
  0.24116114    
  0.17034633    
 -0.27570635    
 -0.23111197    
  0.17395377    
  0.23815584    
  3.89666669E-02
 -0.24406178    
   1.0514466    
 -0.81377435    
 -4.59090322E-02
 -4.11008038E-02
  0.14310166    
 -4.33513671E-02
 -7.21616670E-02
 -0.13062011    
  0.42845538    
 -0.39791790    
  0.23361394    
 -0.14723106    
  0.32158387    
 -0.17435431    
 -0.25642869    
  0.44567192    
 -0.15991361    
 -0.25545236    
  0.18975583    
  0.22067188    
 -0.40299356    
 -0.10948434    
  4.04909477E-02
 -5.71579635E-02
 -2.55331919E-02
  0.17366417    
 -3.69046181E-02
  0.14008901    
  6.33127317E-02
  0.16374446    
 -0.39768293    
  0.39768222    
  0.28376791    
 -0.71294904    
  0.31918028    
 -0.22024009    
 -1.45981759E-02
 -0.11686448    
 -1.57634645E-07
  6.40219077E-02
  2.29893159E-02
  0.23519117    
 -0.14818074    
 -7.94641823E-02
  5.12923859E-02
  0.48330790    
 -0.68875092    
  0.46229807    
 -0.40270668    
  0.21484549    
  0.19885135    
 -0.15962929    
  0.20763864    
 -5.22115733E-03
 -8.17901194E-02
  1.69022270E-02
 -0.31218866    
 -0.14781013    
  0.39657527    
  5.93475765E-03
 -0.18113899    
  0.57270128    
 -0.44628784    
  4.28192541E-02
 -0.24279667    
 -0.20236793    
  0.18698363    
  8.18291157E-02
 -0.12136167    
  0.16332547    
 -6.36249855E-02
  0.14261319    
  1.88093260E-02
 -0.13264464    
  1.40856151E-02
 -0.10303214    
  0.13739972    
 -0.14518179    
  0.14518188    
  7.16913715E-02
  1.86914764E-02
  5.40668890E-02
 -0.25886181    
 -9.53103900E-02
  0.21645527    
 -9.86722186E-02
 -0.10125414    
  0.44825315    
 -4.82665598E-02
 -0.36772516    
  0.18099740    
 -0.33514833    
  0.39927316    
 -0.16874884    
  2.18188372E-02
 -0.14698239    
 -9.61439237E-02
  0.59185594    
 -0.40040204    
  0.18610173    
 -0.16363007    
  0.10536131    
  5.82683049E-02
 -0.12014443    
  2.10531596E-02
  0.25593352    
 -8.99484754E-02
  3.46848220E-02
 -0.12705873    
 -7.36120269E-02
  5.40673845E-02
  0.15226953    
 -0.22739001    
 -1.54558663E-07
 -0.16126838    
  0.39989451    
 -0.21757273    
  0.44183326    
 -0.18589926    
 -0.15684301    
 -0.17106491    
 -0.17934093    
  0.18677521    
  0.38299307    
 -0.20686261    
 -2.51579136E-02
 -0.50236827    
  0.47000381    
  6.98701516E-02
 -0.12393712    
 -2.10535415E-02
  0.12014373    
 -0.25672013    
  0.29980433    
  5.84954694E-02
  8.17902237E-02
  5.10319173E-02
 -0.42050323    
  0.35363942    
 -4.90557477E-02
 -0.11848216    
 -0.17855507    
  5.12923859E-02
 -6.64452836E-02
  0.10153565    
  1.36996517E-02
 -0.28995237    
  8.70111212E-02
  0.32449701    
  1.19752381E-02
 -0.19670959    
  0.30385467    
 -0.44361711    
  0.19611530    
 -0.28312647    
  0.32340029    
 -0.27894768    
 -6.28006384E-02
  0.81912732    
 -0.45783293    
 -0.11617070    
  6.70726308E-07
  0.42460510    
  8.18640739E-02
 -0.39677024    
 -3.97405177E-02
  0.16184221    
  0.23910825    
 -0.61903870    
  0.58216906    
 -0.31786692    
 -0.15307599    
  0.20340154    
 -0.32306623    
  0.46575668    
 -0.27359647    
  0.24664208    
 -0.24664062    
  0.15514848    
 -5.53996637E-02
  0.24567318    
 -0.19027461    
  0.39543462    
 -0.20022233    
 -0.40055043    
  0.56798428    
 -0.49703190    
 -0.18781628    
  0.13868316    
 -4.41247895E-02
 -1.51520101E-02
  0.71205121    
 -0.32975399    
  4.08222377E-02
 -0.43850493    
  0.10303311    
 -0.13453010    
  0.55618173    
 -0.34754333    
 -0.15415092    
  0.41551572    
 -0.17435431    
  5.93475765E-03
 -0.39369965    
  7.59855732E-02
  0.18502770    
 -7.72305951E-02
  0.12344434    
  0.37710971    
 -0.29657191    
 -8.05387050E-02
  1.85258017E-07
  1.28213828E-02
 -3.89664844E-02
  0.13601257    
  0.14502600    
 -0.46203589    
  0.16766503    
  0.21641034    
 -8.45576823E-02
 -0.11191781    
 -9.66261253E-02
  9.00256187E-02
 -0.10462426    
  4.31716070E-02
 -2.85727028E-02
 -4.44519967E-02
  2.98536438E-02
  0.52542466    
 -0.20697093    
  0.24953057    
 -0.66035813    
  0.10697285    
  0.12899275    
  0.34191769    
 -0.23910820    
 -6.53045923E-02
  0.50836897    
 -0.34462419    
 -8.13453496E-02
 -0.20633669    
 -0.10227798    
  0.14310156    
  6.64400589E-03
  0.24541046    
 -0.52649111    
  0.80113566    
 -0.58857459    
 -1.42861959E-02
  0.14693050    
 -0.13264464    
  0.24419770    
 -3.96644883E-02
  2.84927245E-02
 -2.84911469E-02
  0.61189920    
 -0.45198473    
 -0.53408200    
  0.28978014    
  1.25002228E-02
 -0.31923103    
  0.22825947    
  0.10331812    
 -0.11014317    
  5.33450730E-02
  0.28116706    
 -0.52232963    
 -3.36171761E-02
  0.11302319    
  6.64442480E-02
  0.34662539    
 -0.64387625    
  0.22314438    
  0.20763861    
  0.40546536    
 -0.15762873    
 -0.13562378    
 -0.18343882    
 -0.29441577    
  0.57873762    
 -0.49247661    
  0.22809012    
 -0.22809012    
  0.27938256    
 -9.15668085E-02
  0.19817768    
 -0.21893801    
  0.55460829    
 -0.17991450    
 -5.43343052E-02
 -0.44692227    
  0.16766503    
  0.14354771    
 -0.31917998    
  0.14149933    
  7.36119896E-02
  0.58778685    
 -0.60077369    
 -0.36699846    
  0.34719694    
 -0.24846196    
 -1.72410887E-02
  0.38496661    
  2.33936310E-02
 -0.27048990    
 -0.20997256    
  0.46296933    
 -0.36511454    
  0.13458945    
  3.63667868E-02
  1.41840661E-02
  0.49949393    
 -0.34333238    
  3.55061963E-02
 -9.12480056E-02
 -1.92940906E-02
  9.29460973E-02
 -0.35921478    
  0.27917221    
  0.13753022    
 -0.27473024    
  6.40780553E-02
  9.84393358E-02
 -7.79616907E-02
 -0.17693152    
  0.22314374    
 -9.46653411E-02
  0.20453247    
 -7.81185254E-02
 -1.89273413E-02
  2.51585767E-02
 -0.16142271    
 -4.47838083E-02
  0.24279580    
 -0.14126088    
  0.18232071    
  5.04314117E-02
 -0.40546554    
  0.59414244    
 -0.23910820    
 -0.12210353    
  0.25131515    
 -0.27763095    
  5.82683049E-02
 -0.22471672    
 -8.20137784E-02
  0.56570190    
 -0.60048902    
  0.19986658    
  0.14164992    
  9.01502967E-02
  0.10363500    
 -0.13279147    
 -0.26236343    
 -0.12260164    
  0.36705661    
 -6.85625598E-02
 -0.46871358    
  0.33056316    
  0.36772475    
  8.35875720E-02
 -0.18610299    
 -0.31067154    
 -0.16846462    
  0.61692041    
 -0.11531009    
 -0.32542154    
 -0.15800394    
  0.67496526    
 -0.35405692    
 -0.37647799    
  0.31585273    
 -0.15762924    
  0.11506998    
  0.34060356    
 -0.19268504    
 -6.27017580E-03
  6.09945618E-02
 -4.23030853E-02
 -0.25928187    
  5.44879846E-02
  0.25299627    
  0.17246978    
 -0.35950792    
 -0.21256080    
 -3.57182957E-02
  0.26933268    
  0.13613297    
 -3.07724029E-02
 -0.13353229    
  0.21164997    
 -0.48046228    
  0.44516423    
  0.14469646    
 -0.40287778    
  0.15746693    
 -0.30774927    
  9.44904014E-02
  0.19992590    
 -0.15191585    
  3.83188613E-02
  0.15307614    
 -0.28125173    
  0.19365254    
  0.30166754    
 -0.12759665    
  0.25917244    
  1.36064682E-02
 -0.27277863    
 -8.64734650E-02
  6.85636476E-02
 -0.11477571    
  0.22314440    
  0.15028271    
 -0.28304237    
 -0.18232228    
  0.24221930    
  0.21379808    
 -0.39147913    
 -0.11000083    
  0.64144617    
 -0.44501173    
 -2.58076862E-02
 -0.23464756    
  0.36326393    
 -1.15612326E-02
 -0.19166800    
  0.10041938    
 -0.20421536    
 -0.16989876    
 -4.74031009E-02
  0.29974473    
 -0.19827481    
  0.13899866    
  0.18104920    
 -0.18104871    
 -0.13026443    
  0.15290713    
  0.44926777    
 -0.53492349    
  0.23767243    
 -0.12260161    
 -0.11506967    
 -0.16779365    
 -8.00420269E-02
  5.07723987E-02
  0.58888638    
 -0.31365755    
  9.32578743E-02
  0.23132931    
 -0.22450235    
  0.16862191    
  6.66915625E-02
 -0.27698690    
  0.31393036    
 -0.33543584    
  9.66269523E-02
  1.58779358E-07
 -0.14107879    
  5.16718030E-02
 -1.86365142E-07
  0.19542484    
 -0.35077477    
  0.20448351    
 -4.19651382E-02
  0.48770338    
 -0.56953323    
 -7.23208934E-02
  9.53100100E-02
 -3.07714324E-02
  0.13840316    
 -2.75870357E-02
 -0.14256385    
  3.95309143E-02
   1.0934305    
 -0.68538606    
 -0.52292532    
 -8.14926550E-02
  0.18859136    
  0.27193284    
 -0.15415092    
  0.20633675    
 -0.14571162    
  8.15507993E-02
  0.41744131    
 -0.31994244    
 -0.49995559    
  0.15028226    
 -0.12361331    
  0.13899866    
 -0.24046913    
  0.79899323    
 -0.16072251    
  6.45388812E-02
 -0.56685412    
  0.34130409    
 -0.32449633    
  0.36000231    
  6.74414933E-02
 -0.37074831    
  0.42881233    
 -0.44468507    
  0.21511154    
 -0.14558583    
  0.16475430    
 -3.87144014E-02
  0.58192176    
 -0.62906915    
  0.11701691    
 -9.65380520E-02
  5.26445881E-02
  0.14310159    
 -0.25131533    
 -0.22314350    
  0.18677521    
 -0.16034189    
 -0.10054135    
  0.30436882    
 -0.23026100    
  6.06250800E-02
  0.11122561    
  0.36192510    
 -0.36192432    
 -0.12817577    
  0.39111844    
 -0.29347917    
  0.20909123    
  1.86914764E-02
 -4.41711023E-02
 -6.66921660E-02
  2.72132158E-02
  3.94789539E-02
  9.23730806E-02
 -7.95520097E-02
 -0.27712184    
  0.45731783    
 -8.31496045E-02
 -0.21881792    
 -0.15534993    
  2.48971060E-02
  0.16579199    
  0.21757294    
 -0.12479167    
  0.18442822    
 -4.30171825E-02
 -8.00435841E-02
 -1.80177260E-02
 -8.20648223E-02
 -4.02735062E-02
 -0.12379421    
 -3.95316668E-02
  0.35020176    
 -0.11423753    
  6.17472455E-02
 -0.33886981    
  0.24475718    
  3.87136154E-02
 -1.91698000E-02
 -0.28983480    
  0.43936738    
 -0.27297518    
  0.10389974    
 -0.16406806    
  0.15746693    
 -2.00676825E-02
 -6.77885721E-03
  0.30788508    
 -0.32158446    
  2.04783678E-02
  0.41443428    
 -0.14895582    
  0.13093762    
 -0.52609229    
  0.18232237    
 -1.29042696E-02
  0.40978435    
 -0.54146332    
 -0.15168443    
  0.40546426    
 -0.12861712    
 -8.87964144E-02
  0.38623339    
 -9.67677757E-02
 -0.31112695    
  3.58455405E-02
  7.46110454E-02
  0.45020124    
 -0.79850739    
  0.28071427    
  0.10605904    
 -5.39888958E-07
 -0.17855507    
  6.54773414E-02
  0.39128050    
 -0.17662421    
 -0.11423753    
  6.47621334E-07
  0.36428899    
 -0.43010157    
 -0.12289724    
  1.52672417E-02
 -9.53103900E-02
  0.38865831    
 -0.19941683    
 -0.13254631    
  0.10457260    
 -7.35627785E-02
  0.33973870    
 -0.15234163    
  7.90681913E-02
 -0.36253956    
  0.49899149    
 -0.51594132    
  0.95813793    
 -0.56701934    
 -0.20453188    
  0.64595109    
 -0.47074831    
  5.93475765E-03
 -0.20991707    
  0.31112745    
 -0.10714554    
 -0.42348382    
  0.30346659    
 -0.21645480    
  0.28768137    
  0.10097622    
 -7.62841329E-02
  0.17313305    
 -0.24256141    
 -0.12516384    
  5.75707816E-02
 -6.50053322E-02
 -7.49073131E-03
  0.20340154    
 -0.17376851    
 -2.96318326E-02
  0.25131413    
 -0.29747608    
  0.22471650    
  3.70420776E-02
  2.39532441E-02
 -0.35077477    
  0.27712297    
 -0.17344411    
  0.23519117    
 -9.41131189E-02
 -0.10389885    
 -0.16639064    
 -8.65737349E-03
  0.14541698    
 -6.20346405E-02
  2.37167291E-02
  0.21056388    
 -0.22631359    
  0.25746873    
 -0.13792370    
  1.39859673E-02
  0.21197106    
 -0.15134539    
 -0.16290264    
  0.89765632    
 -0.94491041    
  0.24862210    
 -0.22471672    
  9.02865604E-02
  0.18351917    
 -0.27380633    
  0.34319907    
 -0.35907128    
  0.44468573    
  0.47000399    
 -0.49072894    
 -0.22183529    
 -0.34830645    
  0.28071427    
 -6.50053322E-02
  0.38536397    
 -0.48741338    
  0.26045594    
  6.47621334E-07
  0.27162999    
 -0.46806371    
  8.89473408E-02
 -9.67294350E-02
 -0.14249970    
  9.44904014E-02
  0.33764219    
 -0.20002201    
  1.41840661E-02
  0.42866835    
 -0.72105557    
  0.45455396    
 -7.23674702E-07
  0.17027400    
 -1.01520233E-02
 -0.25423399    
  0.19647615    
 -0.52900809    
  0.86548036    
 -0.60806829    
 -0.11247841    
  0.23889115    
  7.23202154E-02
  0.22778466    
 -0.25131536    
 -0.20398231    
  0.14892270    
  0.15145248    
  0.22206196    
  0.18159971    
 -0.74121577    
 -0.12921160    
  0.43936738    
 -0.51082540    
 -7.69612864E-02
  0.59883666    
 -0.24116114    
  8.70122612E-02
  0.24344911    
 -0.21190043    
  0.21691324    
 -5.01227099E-03
 -0.15164156    
  2.88197640E-02
 -0.22884248    
  0.21741207    
 -0.35503468    
  0.10125303    
  0.15731940    
 -3.87144014E-02
 -0.18759902    
  0.13353112    
  0.14217545    
 -0.19200616    
  0.29495504    
 -0.12734011    
  2.43923571E-02
 -7.50361010E-02
  1.92938279E-02
  4.97004315E-02
 -0.21559639    
 -0.12817577    
  0.37948933    
 -4.17979099E-02
 -0.15110669    
 -2.15055104E-02
  0.52378434    
 -0.25254190    
 -5.26262568E-07
  0.16279550    
 -0.60770190    
  0.15168388    
 -1.49256308E-02
  1.49249705E-02
  7.38081103E-03
  0.11122581    
 -3.34471054E-02
  5.29927202E-02
  0.20359820    
 -7.08740130E-02
 -6.41610250E-02
 -0.19933228    
  0.40055153    
 -0.44567066    
  0.18871199    
  6.77172467E-02
  4.08220701E-02
 -0.30497351    
 -0.18698306    
  0.12296157    
  1.63935032E-02
  0.42956316    
 -0.24453492    
  3.97394672E-02
  0.21007065    
 -0.38721159    
  0.16406827    
  0.15226953    
 -0.35586902    
  0.40546528    
 -6.09605946E-02
 -9.58823189E-02
   1.1214107    
  -1.1796794    
  0.65232539    
 -0.52129722    
 -2.96748038E-02
 -0.16322808    
 -7.35627785E-02
  0.30095276    
 -3.44864950E-02
 -0.12438420    
  0.10668326    
  0.10714440    
  0.22847725    
 -0.53960383    
  0.25050238    
  7.12635666E-02
 -0.51435989    
  0.19259386    
 -7.32538989E-03
  0.36034462    
  3.52687053E-02
 -0.13778438    
 -0.12705873    
  8.64736512E-02
  0.11184883    
 -0.35894531    
  0.28198415    
 -0.32059851    
  0.23098595    
 -0.14070010    
 -2.18183473E-02
 -0.26826409    
  0.42451271    
 -0.13443047    
  0.15312175    
  0.14351200    
  0.21562840    
 -0.43610135    
 -0.12028623    
  5.12923859E-02
  2.12031081E-02
 -0.10303214    
  0.27008632    
 -1.19056692E-02
  0.38326478    
 -0.24898396    
  8.04451406E-02
  0.15207841    
 -0.24835566    
 -0.19301669    
  4.41705659E-02
 -0.31691241    
  2.51057353E-02
  8.70111808E-02
  0.19860250    
 -0.32781410    
  3.39012966E-02
  8.77054110E-02
  0.11523613    
  0.18571748    
  0.17570905    
  3.26373130E-02
 -0.55618054    
 -0.12783356    
  6.16929792E-02
  0.27477780    
  6.47263136E-03
  0.14953250    
 -0.25848314    
 -2.91997865E-02
  0.20671400    
  0.19628043    
  1.96081270E-02
 -0.34426916    
 -7.09511116E-02
  0.16874953    
  0.44005680    
 -0.61618680    
  7.83322752E-02
 -8.57673958E-02
  1.48157114E-02
 -0.15048151    
  0.24846211    
  2.63163988E-02
 -4.65192348E-02
 -0.15415107    
  0.43671754    
 -0.17313392    
 -6.29146919E-02
 -8.81928951E-02
  0.44031128    
 -0.52153641    
  3.77396233E-02
  0.11200461    
 -0.11200570    
  1.47069376E-02
  0.22168233    
 -0.39673069    
  0.58778644    
 -0.48853135    
 -6.50631711E-02
 -8.77756998E-02
  0.46770659    
 -0.12861712    
 -0.10318355    
  0.13534041    
 -7.89880678E-02
  7.89874718E-02
  0.18967915    
 -0.17086902    
 -2.51579136E-02
  1.26578128E-02
 -0.43417603    
  0.27054513    
 -0.25131479    
  0.49933204    
  0.19856718    
 -0.42460373    
  0.22024031    
 -0.24965522    
 -0.18830928    
 -6.51394203E-02
  0.36624512    
  3.92215215E-02
  5.60902506E-02
  9.80613679E-02
 -0.14776018    
  0.41181439    
 -0.53358644    
 -0.20708676    
  0.14780931    
  0.50008184    
 -9.20746326E-02
 -7.37170875E-02
 -0.11573547    
 -0.32306623    
  0.29821900    
 -0.24862343    
 -3.27900238E-02
 -9.61439237E-02
  0.21392624    
  0.24221930    
  0.34967378    
 -0.49322128    
 -4.11008038E-02
 -1.40848458E-02
 -8.89474526E-02
  0.56513792    
 -0.59663552    
  3.92215662E-02
 -3.12529914E-02
  0.25746873    
  0.48597956    
 -0.76754582    
  8.09632987E-03
  0.29771152    
  2.36694720E-02
 -0.14445141    
  0.22853456    
 -7.24542737E-02
 -0.47116014    
  0.28071427    
  2.07624137E-02
  0.19254337    
  7.08735362E-02
 -0.14107779    
 -8.86661559E-02
 -0.20509575    
 -8.16381723E-03
  0.49928427    
 -0.32657203    
 -0.15645301    
  0.14953153    
  7.36119896E-02
  0.13272494    
 -0.27087566    
  0.53714305    
 -0.42513838    
 -6.64376188E-03
  7.10500160E-07
  0.10135340    
  9.74988416E-02
 -0.28950447    
  0.30576590    
 -0.25593358    
 -0.22488044    
  0.48617625    
 -7.78162405E-02
 -0.44376108    
 -1.81824025E-02
 -0.11663636    
  0.69828850    
  9.76390094E-02
 -0.38020462    
  2.02034917E-02
  0.14841914    
  6.13013916E-02
 -0.39204136    
  8.43418092E-02
  0.38566276    
 -0.36384368    
  2.83716246E-02
 -0.12656310    
  0.29361680    
 -5.47256470E-02
 -0.14070010    
 -0.18088360    
  0.18088348    
 -0.10615940    
  6.20353632E-02
  7.94639289E-02
  0.19497277    
 -0.34450522    
 -0.11075100    
  0.65644491    
 -0.48317426    
  0.10763150    
  0.16862191    
 -0.21741374    
  0.11460406    
 -0.15097173    
  0.15731940    
  0.76635075    
 -0.97691518    
  0.26596284    
  6.37905523E-02
 -0.51834404    
  0.41173398    
 -0.15519214    
  0.19801213    
 -8.75556543E-02
 -0.19415645    
  0.32277253    
 -0.21741374    
  0.18232067    
 -0.14035697    
  0.12233960    
 -0.33526155    
  1.68068614E-02
  0.36580065    
 -3.52985524E-02
  0.16520999    
 -0.52961344    
  3.39012966E-02
  0.33050135    
 -0.17635228    
  3.50905135E-02
 -2.09072828E-02
 -9.60146412E-02
  0.24613385    
 -0.20067139    
  0.25377974    
  8.26923102E-02
 -0.30727333    
 -0.12228984    
  0.22476731    
  0.12210183    
 -9.64611322E-02
 -0.17979336    
  0.14763623    
 -8.87964144E-02
  9.53093246E-02
 -0.10247894    
  0.12177258    
  1.26578128E-02
 -0.29822022    
  0.40546539    
 -0.35586902    
  2.39059124E-02
   1.0165991    
 -0.71912301    
  0.19105503    
 -0.62318826    
  3.52666291E-07
  5.26431762E-02
  0.60380119    
 -5.27696162E-02
 -0.25061184    
  0.21551991    
  0.15996487    
 -0.54024005    
  0.38536397    
 -0.40040204    
  9.39310193E-02
  0.19941628    
 -0.33196232    
  0.44408065    
 -0.23202054    
  0.23705928    
 -0.30969781    
  0.21488987    
 -0.19455008    
  5.86478077E-02
  0.17915249    
 -0.17284341    
 -5.39888958E-07
 -0.39607483    
  0.39607480    
 -0.26488358    
  0.20661497    
 -2.70283278E-02
 -0.14732517    
  0.10535958    
 -6.64452836E-02
  0.28385720    
 -5.31090088E-02
 -7.55073577E-02
 -4.00045328E-02
  0.12155619    
  7.53983930E-02
  0.16447301    
 -0.36825112    
  8.52969810E-02
  6.09945618E-02
  0.17836952    
 -0.19027461    
 -8.10420588E-02
 -0.13911338    
  0.23795834    
 -0.36511454    
  8.91278014E-02
  0.20278172    
 -0.45742512    
  0.35065627    
  0.24817976    
 -0.16058138    
 -0.34294492    
  0.26236513    
 -0.11081412    
  0.27786851    
 -0.30158424    
 -0.19358559    
  9.66180302E-03
  0.43701348    
  7.76500851E-02
 -0.15510829    
 -0.27655917    
  0.40841037    
 -0.17997201    
 -1.41855720E-02
 -5.12933061E-02
  0.10008428    
 -2.75870357E-02
 -4.28629220E-02
  0.44131163    
 -0.21379817    
 -0.31121299    
  8.36997330E-02
  0.27297667    
 -9.92061943E-02
 -0.10331677    
  0.25659075    
 -0.27721098    
  4.08227555E-02
  1.98028032E-02
  0.18991871    
 -0.13276020    
 -0.22006108    
 -8.00429732E-02
  9.53100100E-02
  0.94319803    
 -0.77614325    
  6.21327311E-02
 -0.12155443    
  0.22450341    
 -0.11507014    
 -0.13702092    
  0.37469384    
 -0.38877836    
 -0.30436912    
  0.35282120    
 -4.13857922E-02
 -2.13533882E-02
  0.21881847    
 -0.15607950    
  2.66684089E-02
 -1.32444706E-02
  0.49469638    
 -0.63013446    
  0.30658707    
 -6.37904480E-02
 -0.26596332    
  6.79514334E-02
  0.10389974    
 -7.51207694E-02
 -7.35627785E-02
  0.27809510    
 -0.14265558    
  0.25205493    
 -0.10363575    
 -2.32570954E-02
 -0.11851914    
 -0.23815583    
  0.30228090    
 -0.13264464    
  0.20453247    
 -0.17655870    
  0.12313187    
 -0.12313350    
 -0.18924224    
  8.77054110E-02
 -0.24046913    
  0.25562012    
  0.38265035    
 -2.59762574E-02
 -0.16561964    
 -0.38092422    
  0.14370707    
  0.40808707    
 -0.41599193    
  0.18759874    
  6.55762339E-03
 -0.12516384    
  5.05517386E-02
  3.46063115E-02
  2.68467870E-02
 -4.66660396E-07
 -5.44342883E-02
  2.07624137E-02
  6.62501976E-02
  0.10919847    
 -5.76289324E-03
  2.28584167E-02
 -0.37212917    
  0.55256605    
 -0.19180024    
  0.33647260    
 -0.49731123    
 -9.12907794E-02
  0.17494078    
 -0.21239926    
 -0.16566673    
  1.78569499E-02
  0.14014749    
  6.69392198E-02
  0.23031215    
  3.92209031E-02
 -0.44183329    
  0.24177304    
  0.32392949    
 -0.38623464    
 -3.63683030E-02
 -0.16034189    
  0.27234721    
  0.11261893    
  0.29063606    
 -0.47177523    
  0.35454544    
 -0.46702346    
  0.26358369    
  0.53134555    
 -0.37893757    
  1.04168365E-02
 -0.45866963    
  0.39998579    
 -3.35233547E-02
  9.22062546E-02
 -0.15674396    
 -0.37855837    
  0.23545770    
  0.24116227    
 -0.37569216    
 -4.08222266E-02
  0.17535381    
 -7.24954903E-02
 -0.19900134    
  0.22863381    
  7.27345655E-03
  6.70726308E-07
 -0.18232088    
  8.33823755E-02
  0.28967932    
 -0.18352009    
  0.13442974    
  0.48017162    
  0.15803398    
 -0.49217430    
  2.68118028E-02
 -0.23780008    
 -0.12114460    
  0.21706372    
 -3.72723006E-02
 -0.25041103    
 -8.16381723E-03
  0.13045263    
 -0.13868351    
 -3.36171761E-02
  0.45818272    
 -0.36832538    
  9.67295095E-02
 -6.59581795E-02
  3.71797681E-02
  0.23907353    
  0.16882055    
 -0.14609180    
  1.11740753E-02
 -0.44802400    
  5.08582629E-02
  5.62399253E-02
 -5.62398545E-02
  0.21484549    
 -6.68836106E-03
 -0.12874919    
 -5.49165308E-02
  0.14953153    
  7.36119896E-02
 -0.15307599    
  0.25714490    
 -0.22751281    
  3.58455405E-02
  0.23155913    
 -0.15043406    
 -0.26626870    
  0.20604827    
  0.10467064    
  0.29387474    
 -0.52324796    
  7.52241537E-02
  0.34574577    
 -0.24256141    
  5.09664603E-02
  3.65886837E-02
 -0.12078167    
 -4.13857922E-02
  2.09058281E-02
  4.71469164E-02
  2.59763394E-02
  0.68993652    
 -0.56930965    
 -3.46858315E-02
 -0.16598542    
 -0.19068931    
  0.11122561    
 -0.12817577    
  0.24846211    
  8.92302915E-02
  0.20343891    
 -0.43576965    
  0.26236427    
 -0.22462463    
  0.35741553    
 -0.45050618    
  0.44008982    
 -0.35443416    
  0.26121464    
 -0.26870617    
  0.31365773    
  0.11900350    
 -0.16395554    
 -0.25378117    
  0.36258253    
 -0.13205996    
 -6.68948442E-02
  0.11848205    
  9.07291919E-02
 -5.23678511E-02
 -0.18232137    
 -0.16062337    
  8.70111585E-02
  7.36119896E-02
 -0.10895138    
 -1.86365142E-07
  0.29127294    
 -0.32047254    
  5.75707816E-02
  0.13702103    
  6.49196282E-02
 -0.22314444    
  3.50905135E-02
  0.14125931    
  8.05027410E-02
 -0.30065781    
 -5.73145655E-07
  0.25545254    
  0.11456565    
 -0.21161166    
  2.51585767E-02
 -0.39005661    
  0.34560385    
 -1.30719701E-02
 -0.21985991    
  0.38336515    
 -0.12479167    
  9.06972960E-02
 -9.06974897E-02
 -6.34860294E-03
  6.47621334E-07
  0.11990421    
  0.24880056    
 -0.27165765    
  7.24552050E-02
 -0.29849225    
  4.94792014E-02
 -0.15645301    
  0.57334632    
 -0.38968059    
 -6.94726184E-02
  6.27382323E-02
  7.16913715E-02
 -0.24862343    
  0.33301082    
 -4.73453663E-02
 -0.41459772    
  0.44445029    
 -0.38220820    
  0.25035676    
  3.94789539E-02
 -0.27274114    
  0.31691101    
 -0.27541232    
 -0.15822448    
  0.23638877    
 -0.23638919    
  0.56097561    
 -5.58812954E-02
 -0.43166813    
  0.46556979    
  0.20972134    
 -0.55848992    
  3.05602811E-07
 -0.14370696    
  0.28312662    
  0.23674999    
 -0.33000675    
 -0.11122516    
  0.14813089    
  0.12260313    
 -1.29042696E-02
 -1.30719701E-02
 -6.80540428E-02
  0.37204871    
 -0.59167707    
 -0.12107787    
  0.10337840    
  0.36290550    
 -0.32781410    
  0.22314270    
 -0.38161361    
  0.28007731    
  0.27809510    
 -5.34259938E-02
  0.25672069    
 -7.33825043E-02
 -0.27925679    
 -6.94726184E-02
  0.47269803    
 -0.31957611    
  0.40546536    
 -7.69611821E-02
 -0.55628794    
  5.28431349E-02
  0.35003540    
 -0.60873026    
 -0.11066476    
  0.30089265    
 -7.35031888E-02
  0.28556183    
  0.18550174    
 -0.38193458    
 -2.35309172E-02
  0.21996453    
 -0.13626416    
  0.33229330    
 -0.28246036    
  1.37937190E-02
  0.27908361    
 -0.13872714    
 -0.11332794    
  0.50681758    
 -0.36416057    
 -0.33301088    
  0.60466880    
 -0.56513757    
  0.55183417    
 -0.51380682    
  1.48157114E-02
  0.52542466    
 -0.34432864    
 -0.16649579    
 -0.25442436    
  0.30390409    
  2.72132158E-02
  0.13185185    
 -0.17997201    
 -0.15180650    
  7.11760521E-02
  0.23074898    
  0.35364035    
 -0.33562246    
 -0.26415154    
 -5.57918139E-02
  0.37776327    
  4.93248627E-02
 -0.10714554    
 -0.42348382    
  0.46430567    
 -8.33815560E-02
 -0.17613028    
  6.45383298E-02
 -0.14149879    
 -0.10092659    
  0.31603748    
 -0.16822797    
  5.20571172E-02
  0.33543655    
 -0.20644374    
 -2.58076862E-02
 -0.21825390    
  0.17824899    
 -1.36996303E-02
 -0.10153663    
 -4.68827784E-02
  0.25309065    
 -6.23129308E-03
 -5.12931421E-02
 -0.31434998    
  0.28768194    
  9.03833881E-02
 -1.86927412E-02
  0.34274238    
 -3.63669358E-02
 -0.52324796    
  7.78221106E-03
 -0.16846462    
 -0.10638054    
  0.32030660    
  0.80183536    
 -0.74426478    
  1.38883293E-02
  0.23275292    
 -6.78228736E-02
 -5.86537085E-03
  0.11122482    
 -0.27029112    
  0.11086190    
 -0.31691241    
  0.28556183    
 -1.92940906E-02
  0.17253403    
 -9.14930701E-02
  4.10606787E-02
 -0.33074078    
  0.30748442    
 -0.28376803    
  0.23556541    
 -0.18975712    
  0.31164685    
 -0.19220680    
  0.32505369    
 -0.25473863    
  0.15415119    
 -8.26925784E-02
 -0.21741374    
  0.16430385    
  0.22193031    
 -0.54038465    
  0.14698200    
  0.31254941    
 -0.42674330    
  0.17693059    
 -0.28768173    
  6.95937797E-02
  0.23151255    
  8.92302915E-02
 -3.72723006E-02
 -6.53829500E-02
  0.13268648    
 -0.16008568    
  0.69661307    
 -0.87063634    
  0.64662725    
 -0.47260466    
  0.33845496    
 -0.25841081    
 -0.27917203    
  0.21292235    
 -3.48469131E-02
 -3.61043550E-02
  0.94527787    
 -0.97513139    
 -0.14660281    
  0.24740854    
  0.55765665    
 -0.49783829    
 -0.19139463    
 -0.17920090    
  0.20997290    
  0.49709493    
 -6.17776103E-02
  0.28399915    
 -0.66047734    
 -0.10536092    
  0.11954454    
 -5.79878353E-02
  0.13911191    
 -7.41071254E-02
  0.27890298    
 -0.45425552    
  0.22314434    
  0.15415072    
 -5.88397048E-02
 -6.25202209E-02
 -2.61457507E-02
  8.86664465E-02
 -0.22314377    
  0.12783414    
  0.13102794    
 -0.25131443    
  2.96325367E-02
  9.72984061E-02
  6.60086703E-03
  8.20657387E-02
  6.45378083E-02
  1.69022270E-02
 -0.18343882    
  5.86478077E-02
  0.22567272    
 -0.25131527    
  0.12210183    
 -0.42285618    
  0.58681166    
 -0.11352334    
 -0.38117164    
  7.69603699E-02
  0.15731940    
 -0.10676860    
 -0.15180650    
  0.38336515    
 -0.11848216    
 -0.14164978    
  5.63532859E-02
 -0.23867382    
  0.16034198    
  9.86722410E-02
  0.19455022    
 -0.19455008    
  3.30054127E-02
  0.15043359    
 -0.15043406    
 -0.20067115    
 -4.04915512E-02
  0.21484549    
 -0.12783360    
  0.43040448    
 -3.50909904E-02
 -0.11906020    
 -9.01516229E-02
 -0.12014443    
  0.42187867    
 -0.48783630    
 -5.44874072E-02
  0.19556694    
  5.75238876E-02
 -0.13976286    
 -0.11332791    
  0.35907248    
  5.96375018E-02
 -0.14715841    
  0.15762821    
 -0.47837141    
  0.21808863    
  6.73470786E-03
 -3.41332592E-02
  9.90903527E-02
 -5.82681336E-02
  3.27899419E-02
  0.11562938    
 -0.39688191    
  0.64499801    
 -0.51682270    
  0.24544904    
 -0.39959940    
  0.46780840    
 -1.10490639E-02
 -0.31015512    
 -0.11211795    
  0.17095686    
  0.26236445    
 -0.11641100    
 -0.30847239    
  0.35077524    
 -0.27786827    
  0.18492149    
  0.60495478    
 -0.40015951    
 -2.68110745E-02
  0.29445288    
 -0.69720429    
  2.40970775E-02
  0.27570680    
 -0.19200616    
  0.27851561    
 -0.44490677    
  0.32158288    
 -0.13353229    
  7.56369308E-02
 -6.85200617E-02
  6.85194358E-02
 -6.64376188E-03
 -2.70283278E-02
  9.77977440E-02
  7.76500851E-02
  0.19280355    
 -0.29561165    
 -0.25222522    
  0.38893652    
 -0.19574474    
 -0.22652830    
  0.31691101    
  0.26899076    
 -0.66523850    
  0.39624777    
 -7.24159463E-07
  0.12733959    
 -0.41091517    
  0.15180540    
 -0.11163964    
 -4.83967587E-02
  0.25406632    
 -0.10821448    
 -0.33647245    
  0.20701385    
  3.20030376E-02
  0.54030830    
 -0.35405692    
  0.17356892    
 -0.33647135    
 -0.15800394    
   1.0681223    
 -0.69624794    
 -0.21386908    
  0.24445425    
 -4.93937060E-02
  0.12479115    
 -0.26740411    
 -0.17504810    
  6.72519282E-02
  0.21825372    
 -6.06248789E-02
  7.36119896E-02
  0.11562938    
 -0.11562999    
 -0.28125173    
  0.35581914    
 -0.22015454    
  7.88930878E-02
 -6.92069437E-03
 -4.98316176E-02
 -3.71792093E-02
  0.12114507    
 -0.17563182    
  0.37569311    
 -0.16058138    
 -0.13076955    
 -2.98531447E-02
  0.28768140    
 -0.45198509    
  0.12568855    
 -0.24906699    
  0.43531832    
  0.32614920    
 -0.80270875    
  0.47000381    
  8.81082192E-02
 -0.11477571    
 -4.84525189E-02
 -2.87782308E-02
 -0.10779689    
  0.42425692    
 -0.11844891    
  1.78043749E-02
 -0.23795922    
  0.24382344    
  5.83049096E-03
 -0.37681052    
 -2.57518087E-02
  0.39086604    
 -7.95520097E-02
  0.25696057    
 -0.35036045    
  4.77914512E-02
 -0.16644788    
  9.74543765E-02
  0.13353069    
 -0.25489306    
  0.30368152    
 -0.20398231    
  0.29495504    
 -0.30228022    
  5.71581945E-02
  0.13613297    
 -0.17147179    
  0.20132427    
 -0.12516244    
  0.20430064    
 -0.20429972    
  0.49469638    
 -0.41773593    
  8.85536596E-02
  0.21747808    
 -0.43078205    
 -0.17535308    
  0.20294170    
 -0.27193365    
  0.25131416    
  0.34830642    
 -0.40546447    
  0.25213119    
 -4.08228897E-02
 -0.19670959    
  0.27124283    
 -6.85983226E-02
 -0.35077477    
 -6.95929453E-02
  5.26431762E-02
  0.35581914    
 -0.12078167    
  0.10873399    
 -0.31015512    
  0.44065079    
 -0.23249499    
  0.11404675    
 -0.11404682    
 -0.24177295    
  0.91457981    
 -0.77891457    
  0.44926777    
 -0.51082605    
  0.46702340    
 -0.36166343    
 -7.41071030E-02
  0.10227858    
 -0.22488044    
  5.08582629E-02
  0.50751477    
  7.65918866E-02
 -0.18140079    
 -0.19455008    
 -0.12874919    
  0.44292244    
 -0.31417304    
  0.19455022    
 -0.37018257    
  0.12751274    
 -0.22843996    
  6.01037033E-02
  0.14698200    
  0.22458057    
 -0.27625355    
  7.30245709E-02
 -6.20648620E-07
 -5.05529903E-02
  0.13815054    
 -0.30722600    
  0.69752371    
 -0.21336533    
 -7.86925852E-02
 -4.79128696E-02
 -0.13090466    
  0.29465005    
 -0.57536387    
  0.40546441    
  3.63666937E-02
  2.93283891E-02
 -0.23330995    
 -0.15780757    
  0.11302319    
  7.60444952E-03
  0.23519117    
  0.11311459    
 -0.24067520    
 -9.25932899E-02
  1.48157114E-02
  7.32680270E-03
  0.39813879    
 -0.39086562    
  7.66932517E-02
  2.64918171E-02
  0.24767704    
 -0.55961579    
  0.25823402    
 -5.67520857E-02
  0.30576590    
 -0.20846730    
 -5.44342883E-02
  6.75935447E-02
  6.51379442E-03
 -1.30719701E-02
  9.41125527E-02
  7.49638006E-02
 -0.19574474    
  0.37806687    
 -0.51546597    
  0.53381544    
 -0.40319416    
 -0.16211806    
  3.14987116E-02
  0.51082617    
 -0.34675735    
 -0.21169646    
  0.12945710    
  0.13353069    
 -0.27115321    
  0.24583578    
 -0.36772451    
  0.31508088    
 -8.45567212E-02
 -7.63733760E-02
  6.89921677E-02
 -5.32442667E-02
  0.25391603    
 -0.34377214    
 -5.63477556E-07
  0.16508046    
  1.43878013E-02
  0.12095172    
  0.34457684    
 -0.52437007    
  0.35363942    
 -8.31496045E-02
 -0.25545236    
  0.64733732    
 -0.47000432    
 -5.12931421E-02
 -0.28768143    
  0.41709390    
 -0.16285822    
 -0.21974860    
  0.35921410    
  5.74874878E-02
 -0.21065287    
  0.42142975    
 -0.61903870    
  0.27712297    
 -5.90336993E-02
  0.25506195    
 -0.36947170    
  0.17979223    
 -0.36211491    
  0.33647135    
  0.24116234    
 -9.07284468E-02
  0.19251104    
 -0.42407086    
  1.39859673E-02
 -7.19740242E-02
  0.22015324    
  5.96927758E-03
 -0.28768250    
  0.48672822    
 -0.19904694    
 -0.16111846    
 -0.20925429    
  0.11394509    
  6.69392198E-02
 -0.11419315    
  0.21015660    
 -0.15524082    
 -0.19306579    
  0.23052430    
 -0.17645578    
  0.10008302    
  0.13353112    
  6.91963453E-03
  9.84393358E-02
  6.06243536E-02
  0.50964803    
 -0.55785120    
 -0.29180598    
  0.24116118    
  0.27131560    
 -0.56333482    
 -0.12981153    
  0.34070596    
 -5.05529903E-02
  0.11860594    
 -1.32444706E-02
  0.13685870    
 -9.12480056E-02
  2.51585767E-02
  0.21190073    
 -0.37332314    
  0.14261319    
  0.11355496    
 -0.45765087    
  0.40546417    
 -0.22612472    
  0.30616704    
 -0.19337061    
  0.21511149    
 -0.56230718    
  0.18074834    
  0.40283614    
 -0.23638800    
  6.45377561E-02
  0.11221241    
 -0.13113932    
 -0.21996434    
  0.31701043    
 -4.13028859E-02
 -0.14914231    
  0.11855981    
  0.18645288    
 -0.48036662    
  0.28141192    
  0.58358520    
 -0.81620771    
 -0.25131461    
  4.00045663E-02
  0.52252120    
 -8.49003494E-02
 -0.11383533    
  8.81918296E-02
 -2.63165999E-02
 -0.11279608    
  2.21418366E-02
  0.24480511    
 -0.10853948    
 -0.13626416    
 -0.12419055    
  0.31015572    
 -9.53094512E-02
  4.56111394E-02
  0.62392682    
 -0.90948868    
  0.16378905    
 -0.14698239    
  0.33050135    
  0.18032382    
  7.69617558E-02
 -0.61310506    
  0.13566533    
 -5.36523834E-02
  0.13941987    
  7.26398155E-02
 -7.26388171E-02
  0.23132931    
 -0.46134546    
 -0.11886207    
  0.40222275    
  0.31490615    
 -0.27668503    
  5.47249243E-02
 -0.11261940    
  1.31583316E-02
  0.20600338    
 -0.16126888    
 -3.82220820E-02
 -0.15415092    
  0.44507390    
  0.18957676    
 -0.67326552    
 -0.19022720    
  0.28768119    
 -0.27820295    
  0.16487539    
  1.58737116E-02
  0.45911819    
 -0.50751454    
  0.31015572    
 -0.24613304    
 -8.06884319E-02
 -3.41906473E-02
  0.54333568    
 -0.29783359    
 -0.22825919    
  3.36164571E-02
 -5.95914498E-02
  0.21962801    
 -6.20648620E-07
  2.09058281E-02
  0.24901307    
 -0.46357328    
  8.51002615E-03
  1.68068614E-02
  8.29867553E-03
  0.22148879    
 -9.00254175E-02
  1.43878013E-02
 -0.15415089    
  0.13976268    
  0.14164992    
 -7.84707665E-02
 -6.82554627E-03
  0.29450834    
 -0.49062315    
  0.46478251    
 -0.24163738    
  3.27899419E-02
  0.14953250    
 -0.31015512    
 -0.10367793    
  0.23815584    
  7.03158453E-02
  0.12733959    
 -7.32725039E-02
 -0.39673069    
  0.27234721    
  0.12438346    
 -7.90694132E-02
  0.17384624    
 -0.18019550    
  2.51585767E-02
  3.65886837E-02
  5.24895117E-02
 -8.90796036E-02
 -0.13264464    
  0.30351433    
 -0.55179322    
  0.21950129    
  0.10389974    
 -1.99335422E-02
  8.98043439E-02
 -6.15452463E-03
  0.20570873    
 -0.17531176    
 -0.19073941    
 -7.52232522E-02
  0.49982858    
 -0.40309837    
  0.14499077    
 -6.33120388E-02
  7.55083188E-02
  3.57177705E-02
 -0.43213299    
  0.57367361    
 -0.45488927    
 -0.10092659    
 -0.10241576    
  0.14571112    
  0.10451248    
  8.06291997E-02
  0.45581946    
 -0.44183302    
  0.10535981    
  3.68149206E-02
  0.14550681    
 -0.31585386    
  0.37647730    
 -0.18232185    
 -0.31551775    
 -0.13815005    
  0.32850480    
  6.45377561E-02
 -0.29604983    
  0.14813089    
  0.29849312    
 -0.28410512    
  0.15210827    
  1.82385575E-02
 -0.22918610    
 -0.14660281    
  0.28768221    
  6.55762339E-03
  0.15694828    
 -0.18343882    
  7.12267682E-02
  4.28192541E-02
  3.52985784E-02
 -0.39970133    
  0.32781419    
 -0.14693068    
 -3.66346315E-02
  0.13259831    
  0.24767704    
 -0.25423399    
 -9.66261253E-02
  0.53233212    
 -0.47597852    
 -0.26510775    
  0.70645142    
 -0.45513695    
 -0.19068931    
  0.44123316    
 -0.17049900    
 -5.26438802E-02
  0.27578720    
 -0.22957428    
 -0.19139463    
  7.52241537E-02
  0.26570389    
 -0.44802400    
  0.31766200    
  3.11555937E-02
  0.48219919    
 -0.66329354    
  2.18188372E-02
  0.15312175    
  0.15415119    
  1.05271824E-02
 -0.50734055    
  0.39086604    
 -0.52067786    
  0.41531762    
 -3.32258157E-02
  5.26445881E-02
 -8.00429434E-02
  4.08227555E-02
  0.12516284    
 -0.17295296    
 -7.24954903E-02
  0.46623799    
 -0.45874703    
  0.13911191    
 -6.02197200E-02
  0.75336564    
 -0.67385334    
  0.13671176    
 -0.13036273    
 -9.46722537E-07
 -5.86481020E-02
  8.98043439E-02
 -9.65380520E-02
  0.21772371    
  7.83693418E-02
 -0.35166329    
  0.74193770    
 -0.98309958    
  0.31679896    
  0.22974350    
 -1.59156676E-02
 -0.20722793    
 -0.21169646    
  0.10779726    
  0.65596843    
  0.45232898    
  -1.0310664    
 -3.43667492E-02
  6.10360801E-02
  0.32797828    
 -0.30200127    
 -0.32246885    
  0.21425371    
  0.26236445    
 -0.20005968    
 -5.51865734E-02
 -0.26662841    
  0.13005280    
  0.37520182    
  8.56136829E-02
 -0.13720138    
  0.60077351    
  -1.0544407    
  0.16205621    
  0.14624627    
  0.13353051    
  5.78203611E-02
 -0.39429200    
 -3.39014120E-02
  0.25035676    
  0.33838719    
  0.22981948    
 -0.64489967    
  6.70726308E-07
 -0.12323312    
  0.14473867    
  0.13883576    
 -5.71582392E-02
 -0.27684763    
  0.22314270    
 -0.35176170    
  0.83034819    
 -0.26793489    
  4.33729440E-07
  5.43617755E-02
 -0.53221649    
  0.25331533    
  4.77914512E-02
 -0.19845128    
  0.49112093    
 -0.31969795    
 -2.07611434E-02
  0.49674127    
 -0.42263380    
  1.29042109E-02
  5.60902506E-02
 -6.07986841E-03
 -0.26358494    
  0.26966432    
 -0.18596382    
 -6.01684824E-02
 -7.23208934E-02
  0.11034755    
 -3.03045288E-02
  0.49844062    
 -0.48317426    
 -0.13786906    
  7.20249204E-07
  0.51256251    
 -0.15154913    
 -8.86661559E-02
  0.51214933    
 -0.49247739    
  0.33832648    
 -0.16579175    
  6.86288476E-02
 -0.35086027    
  7.66932517E-02
 -4.11008038E-02
  8.05806816E-02
 -0.16062337    
  0.75910550    
 -0.79771966    
 -5.66956326E-02
  0.15414982    
  2.81706527E-02
 -0.14149879    
 -2.42931433E-02
  0.41633558    
 -0.46676555    
  0.44490632    
 -0.27124268    
  0.16649695    
  0.25335741    
 -0.24724188    
 -5.64411543E-02
  0.11562938    
 -0.14841922    
  9.53109190E-02
 -0.38744661    
  0.56976891    
 -0.16430394    
 -0.43261620    
  0.41459838    
 -0.33526155    
  0.12715460    
 -0.12715587    
  0.46042374    
 -0.51260972    
  7.72914886E-02
  0.22809012    
  0.31845298    
 -0.27343065    
 -0.14164978    
 -0.17366342    
  0.12160691    
  0.45267853    
 -0.54875219    
  0.13353205    
  0.23483916    
 -7.23213851E-02
 -0.20763850    
  3.03047784E-02
  0.13911191    
  0.16705422    
 -7.41079152E-02
  6.30588531E-02
 -0.34876940    
  7.57945254E-02
  0.36828688    
 -0.38299289    
 -0.16034189    
  0.37306094    
 -0.33886981    
  0.11122561    
 -0.17185023    
 -2.71511041E-02
  0.34560385    
 -0.13911338    
  0.15840665    
 -0.32004672    
  0.40546480    
 -0.23638943    
  0.13815054    
  0.26484317    
 -0.17836894    
  6.30588531E-02
  7.49004036E-02
 -0.25722209    
  0.10135340    
  9.03324576E-07
  4.13045362E-02
 -0.10986634    
 -0.20714360    
  0.13353112    
 -0.17402290    
  0.30407509    
 -0.30407605    
  0.13868316    
  0.16539173    
 -0.15822491    
  0.18825634    
  7.41081238E-02
 -0.57903463    
  0.17904776    
  7.11760521E-02
 -6.30132258E-02
  0.16454850    
 -0.13254631    
  0.22471650    
 -0.20909172    
  0.25818065    
 -8.10420588E-02
  6.47263136E-03
 -9.46653411E-02
 -7.11837970E-03
  0.15822323    
  2.40966417E-02
  5.78203611E-02
 -4.59853485E-02
 -0.11851914    
 -2.68463995E-02
  3.34481187E-02
 -8.22389945E-02
  2.12031081E-02
 -6.50053322E-02
  0.25545254    
 -0.27048990    
  0.33213407    
 -0.13353136    
 -6.23129308E-03
 -0.30448985    
  0.38260773    
 -4.13028859E-02
  0.48272318    
 -0.14367330    
 -0.40118158    
  8.00427347E-02
 -0.30158424    
 -0.12783356    
  0.62252975    
 -0.33940300    
 -5.63522689E-02
  0.10969801    
  0.32433990    
 -8.82927254E-02
 -0.35301790    
  0.42235258    
 -0.21837121    
 -2.40983535E-02
 -0.11625942    
 -9.32575539E-02
  0.36714551    
 -6.45377934E-02
 -0.18232082    
  8.31153318E-02
  0.22436954    
 -9.77633521E-02
 -0.18340412    
 -0.21667190    
  0.12135998    
 -8.96119401E-02
  0.50455689    
 -0.57746232    
  0.21808863    
 -0.18502821    
  0.36396563    
 -0.13272448    
 -0.28983480    
  0.27029046    
  0.12361351    
 -0.32721373    
 -4.95975800E-02
  0.44967201    
 -0.37616840    
  0.30330688    
  0.34967378    
 -0.26605988    
 -0.23389648    
 -0.20142187    
  9.45585594E-02
  0.26870534    
  0.21622388    
 -0.18789220    
 -0.15043406    
  0.25131515    
 -0.33244053    
  0.18583617    
  0.15164158    
 -0.53971452    
  0.40546426    
 -0.41412243    
  0.37903094    
 -5.50603457E-02
 -3.84660400E-02
  6.51379442E-03
  0.27625373    
 -0.29592663    
 -3.36727984E-02
  0.66536748    
 -0.66536725    
 -4.91329543E-02
  0.26402265    
  0.24823995    
 -0.49091092    
  0.78717649    
 -0.76627028    
  0.10467064    
  0.65838814    
 -0.56930965    
 -0.12705873    
 -0.11617070    
 -2.19796151E-02
 -2.24730093E-02
  0.16705495    
  2.53170896E-02
 -7.12268427E-02
  0.29437131    
 -3.56271230E-02
 -0.36485097    
  5.79866394E-02
  4.13850285E-02
  0.16757379    
 -0.14090529    
 -6.80540428E-02
 -0.16833559    
  0.15414982    
  0.49207979    
 -0.60540748    
 -0.10092659    
  0.54046947    
 -4.21113148E-02
 -0.36593419    
  0.36054423    
 -0.12660518    
  2.42428910E-02
  0.27563405    
 -0.18962070    
 -1.10490639E-02
 -0.24419712    
  0.16923317    
 -1.81281660E-02
 -0.15110669    
  0.15718636    
 -0.17147179    
 -0.23399372    
  0.41150835    
  4.70666364E-02
 -0.45857510    
  0.65137839    
 -0.41021660    
  0.35166270    
 -0.53971452    
  0.30265626    
  0.28608769    
 -0.38650781    
  0.17407164    
 -8.64734650E-02
 -6.47335593E-03
 -0.22476859    
  0.41356242    
 -3.27890553E-02
 -3.39023881E-02
 -0.28385815    
  0.47191033    
 -0.46430579    
  0.12114507    
  9.59193036E-02
 -1.84620284E-02
  0.13895227    
 -9.63927805E-02
 -0.24876685    
  0.24876580    
  0.35249999    
 -0.28350598    
 -8.09681267E-02
  0.10836882    
 -0.44123188    
 -0.10629415    
  0.21752028    
  0.28580090    
  0.34130314    
 -0.49357226    
 -0.16406806    
 -4.76283617E-02
  0.34687006    
 -0.16862185    
  0.10331812    
 -3.75037082E-02
 -5.90336993E-02
  0.13858591    
 -0.26060137    
  0.22466835    
 -0.32074246    
  0.36837053    
  0.29058507    
 -0.56288218    
  7.35624731E-02
  2.79730204E-02
  0.30138123    
 -0.33647314    
  0.15822323    
  7.06168786E-02
 -0.25782844    
 -0.10047082    
  8.56548473E-02
  0.10610714    
  6.68972265E-03
  0.19885135    
 -0.17904800    
 -0.11045627    
  0.24480511    
 -0.23031226    
  0.34364110    
 -0.38776556    
 -1.51520101E-02
  0.33973870    
 -0.23820284    
 -0.31329429    
 -0.13083994    
  0.45783395    
  8.54570033E-07
  0.13946618    
  0.39555454    
 -0.70517218    
  0.37821499    
 -0.26402336    
  4.22590300E-02
  3.39022875E-02
  5.19587956E-02
 -0.13534069    
  0.17261191    
 -1.84620284E-02
  8.33816677E-02
 -0.16083899    
  0.12595242    
 -0.35921478    
  7.35028014E-02
  0.15302499    
  0.22853456    
 -0.31309110    
  0.49451706    
 -0.59498775    
  0.15066110    
  8.70122612E-02
 -0.12260161    
 -0.13146333    
  0.25406632    
  1.27381254E-02
 -0.27510357    
  0.37156275    
  0.37827888    
 -0.43138808    
  9.80613679E-02
 -0.22727373    
  0.16492951    
 -0.18583706    
 -0.16003671    
  0.47720894    
 -0.17313392    
 -0.18721089    
 -0.14197092    
  0.16378905    
  0.30727369    
 -0.23780008    
  0.19455022    
  3.79442684E-02
  0.20163758    
 -0.60976481    
  1.58737116E-02
 -7.90565461E-03
  3.89151871E-02
  0.19997582    
 -0.16251826    
  0.11122581    
  6.98701516E-02
  0.11573650    
 -0.13431305    
 -0.38382602    
  0.20649140    
  0.22612324    
 -8.70122463E-02
  0.28116706    
 -0.53062850    
  0.27510241    
  0.15776157    
 -1.63489915E-02
 -4.49521877E-02
 -0.28385815    
  0.65025598    
 -0.68126547    
 -3.20030972E-02
  3.20030376E-02
 -0.21921508    
  9.35260653E-02
  0.19415665    
  0.16251822    
  0.30472302    
 -0.28003171    
 -2.46933363E-02
 -0.29604983    
  1.66668966E-02
  4.83969077E-02
  3.86145785E-02
  0.33213407    
  0.10807439    
 -0.23541436    
  1.22692492E-02
 -0.20951733    
  0.40295598    
 -0.15164156    
 -0.13771656    
 -3.41332592E-02
 -0.17402290    
 -3.36171761E-02
  0.35581914    
 -0.42664599    
  0.12083618    
 -0.12083662    
  0.28538504    
  2.72132158E-02
  2.64918171E-02
  0.29257223    
 -0.29257187    
 -0.14008884    
 -0.18986896    
  7.86435828E-02
  6.50639609E-02
  0.32059890    
  2.81716324E-02
 -0.47445795    
  0.12568855    
 -1.58726498E-02
  1.58737116E-02
  7.57945254E-02
 -7.32538989E-03
  0.30770180    
 -0.22314373    
 -4.84525189E-02
  1.40856151E-02
  0.16111848    
 -0.16111846    
  0.17295358    
  0.11122482    
 -0.41074255    
  0.38946488    
 -0.43825513    
  0.15414982    
  7.11733894E-03
  0.57270128    
 -0.58698720    
  0.10895138    
 -0.15307599    
 -0.11122516    
  0.19760942    
  0.32657158    
 -0.11591872    
 -0.13113932    
 -5.22988513E-02
  0.45563954    
 -0.51794398    
  0.22884090    
 -0.17327188    
  6.73470786E-03
 -0.16766483    
  0.27570680    
 -3.68147418E-02
 -0.33024096    
 -5.35843335E-02
  0.30586424    
  1.34237790E-02
 -8.33809450E-02
  0.22024031    
 -9.76376235E-02
 -0.31365690    
  0.24740854    
 -0.12379421    
  0.25217631    
 -0.25995737    
  0.31845307    
 -4.05852608E-02
  0.17836952    
 -0.29763162    
  0.17114902    
  7.57111236E-02
 -0.52129626    
 -8.22385326E-02
  0.29479942    
  0.12641320    
 -0.14070010    
  9.59642455E-02
  3.84656973E-02
 -5.39888958E-07
  2.48464905E-02
  6.11544913E-03
  9.30911675E-02
 -0.29511759    
  0.32790700    
  0.16332453    
  0.30466023    
 -0.36101362    
 -0.42006326    
 -0.24921541    
  0.27103460    
 -0.10615940    
  5.44879846E-02
 -3.07714324E-02
  0.10379624    
 -0.17670313    
 -5.17363474E-02
 -8.29970390E-02
  0.50890148    
 -0.10343476    
 -0.34032544    
  0.72854936    
 -4.90081236E-02
 -0.64413887    
  0.39673114    
 -0.45953205    
  0.44776750    
 -4.23030853E-02
 -0.13176991    
  0.82799852    
 -0.80021816    
 -0.17958607    
  4.01663780E-02
  0.46901923    
 -0.50102192    
  0.66845477    
 -0.45675823    
 -7.51207694E-02
  4.16735075E-02
  0.38946429    
 -0.54361582    
  0.49643663    
 -0.31543946    
  0.20846702    
 -0.26290113    
  0.16705415    
 -7.36522675E-02
 -0.28556186    
  0.30448845    
 -6.45377710E-02
  0.16551471    
 -0.23450823    
  1.41840661E-02
  6.80535808E-02
  1.95447598E-02
  0.92272204    
 -0.89724308    
  0.13510269    
 -0.29873255    
  0.24221930    
 -0.16388747    
 -4.19651382E-02
  0.37156397    
 -4.93771676E-03
 -0.20840205    
 -3.09627913E-02
 -0.24862343    
  0.21015660    
 -9.59642306E-02
 -0.25234240    
  7.14590475E-02
  0.22314270    
  0.20505059    
 -0.12553705    
  5.57429120E-02
 -4.30841967E-02
  6.09945618E-02
 -0.39369965    
 -4.48506810E-02
  0.18384926    
  0.68163091    
  4.15937416E-02
 -0.58778590    
  7.69603178E-02
 -0.11778332    
 -0.14149879    
  3.92215662E-02
  3.77396233E-02
 -9.30906832E-02
  0.39730227    
 -0.21227401    
 -6.77885721E-03
  0.28768244    
  0.17292340    
 -0.36963403    
 -0.11855887    
 -0.15882400    
  0.42172575    
  0.19035357    
 -0.47445884    
  0.10821445    
  2.53170896E-02
  1.24218408E-02
 -5.71582392E-02
  0.24767704    
 -0.51594132    
  0.58015960    
 -0.21837121    
 -0.22612472    
 -7.75590912E-02
  0.46292225    
 -0.10141942    
 -9.41878632E-02
  5.98976538E-02
  3.98917459E-02
 -2.83313226E-02
 -4.70665284E-02
 -0.12155443    
  5.94242997E-02
 -0.34937581    
 -0.10536025    
 -6.25206679E-02
  0.34259766    
  0.30095276    
 -0.20633669    
  0.16598488    
  0.17246978    
 -0.43307054    
  2.26419866E-02
  0.42517033    
 -0.15252671    
  0.19549109    
 -0.44599432    
  0.30037573    
 -0.37616840    
  0.18625100    
 -0.14008884    
  2.23064106E-02
  0.59673375    
 -0.23127337    
 -0.51594132    
 -5.26433848E-02
  0.46661985    
 -0.46661922    
  0.30774915    
   1.0300927    
 -0.75910437    
 -0.25131527    
 -0.20863815    
 -0.13696595    
 -2.79084053E-02
 -0.14165080    
  0.37605068    
 -0.25344905    
  0.32542214    
 -2.10535415E-02
  0.19290337    
 -0.11778287    
  9.41125527E-02
  0.13428043    
 -0.11061016    
  2.31225137E-02
 -2.89877914E-02
  0.48097292    
 -0.59289038    
 -3.34471054E-02
  0.13946618    
 -7.36522675E-02
 -0.21996434    
  0.23262170    
  7.85898566E-02
 -0.30330703    
  0.17309220    
 -0.11944055    
 -0.33349094    
  0.24783584    
  0.29376185    
  5.31089753E-02
  0.29198280    
 -0.40761316    
 -0.19923764    
  0.11163933    
  0.15616164    
 -0.28367335    
  0.22154312    
  0.22825898    
 -0.57763451    
  0.51445556    
  1.08110560E-02
 -0.11980039    
  0.13049583    
 -0.40812749    
   1.1065805    
 -0.84114355    
 -0.10331677    
 -2.75870357E-02
 -6.50053322E-02
 -7.75590912E-02
  0.21667020    
  7.50360936E-02
 -0.29170710    
 -1.62609424E-02
  0.15882444    
 -0.29001525    
  0.65018135    
 -0.51898944    
  0.27738333    
 -0.16142271    
  0.28402594    
 -0.22727373    
 -0.19760978    
 -0.11568402    
  0.54056776    
 -0.11641100    
 -0.18975712    
  8.57671723E-02
  0.43692815    
 -0.36428851    
 -0.23596509    
  0.26112285    
 -0.37187386    
  0.34671628    
 -0.33774692    
  0.39348984    
  4.13045362E-02
  3.40946056E-02
 -8.75201672E-02
  0.10414044    
 -0.48550776    
  0.15669823    
  0.33428940    
 -0.43036216    
  1.66668966E-02
  0.39716706    
  7.33747811E-07
  0.14458157    
 -0.24378742    
 -3.75037082E-02
  0.42021817    
 -0.31167752    
 -2.89877914E-02
 -0.39959940    
  0.52129614    
 -0.42121390    
  0.39482644    
  0.24535538    
 -0.18315846    
 -0.18735857    
 -2.45410949E-02
 -0.25308990    
 -1.61296912E-02
  0.46081507    
 -0.22957428    
 -4.62129638E-02
  5.26445881E-02
 -0.33135709    
  0.50185776    
  1.07525252E-02
 -0.42708802    
  0.12323332    
  5.63532859E-02
  0.16968571    
 -9.70451459E-02
 -0.20421536    
  0.30126214    
 -0.43479273    
  0.75796509    
 -0.52770382    
  0.31909737    
  2.04096679E-02
 -0.11778370    
  0.75109410    
 -0.98710471    
  0.28588277    
  0.20459446    
 -0.28328675    
 -0.12438420    
  2.61454675E-02
 -0.13815099    
  0.24801764    
 -0.55817145    
 -3.07709407E-02
  0.37729332    
  8.22382644E-02
 -0.25319657    
  4.95960936E-02
  0.15645139    
  0.30647004    
 -0.32035825    
 -0.10303214    
  4.23468514E-08
  0.16406827    
  7.59851113E-02
 -0.23233113    
 -0.21357454    
  0.49353370    
 -0.11705634    
  5.71577139E-02
  3.03966906E-02
  0.47299314    
 -0.50339139    
 -7.69603327E-02
  7.07690641E-02
 -0.16142271    
   1.1321084    
 -0.77397418    
 -2.58404464E-02
 -0.12831035    
 -1.80177260E-02
  5.31089753E-02
 -0.10919841    
 -0.28768262    
  0.63598961    
 -0.23337662    
 -0.20194045    
  0.34542367    
 -0.46408021    
  0.10457260    
 -0.15296951    
  0.30407509    
  0.35117164    
 -0.63075769    
  0.31551662    
 -0.30748400    
  0.13453178    
  0.71390909    
 -0.52925980    
  0.38983968    
 -0.39567107    
 -0.13771656    
 -9.12907794E-02
  0.31309196    
 -0.36593419    
 -0.15933223    
  0.14370707    
 -9.05968472E-02
  0.38220796    
 -0.16598542    
 -0.14953254    
 -6.66912422E-02
  0.30900392    
 -0.15732098    
  7.14581907E-02
 -7.88944960E-02
 -3.80273834E-02
  3.05366945E-02
 -0.22690967    
  1.86923686E-02
  0.30147576    
 -0.12379421    
  0.28185084    
 -0.10471181    
  2.56414842E-02
 -0.12095355    
 -4.38031480E-02
 -0.25344905    
  0.36624512    
  7.69603178E-02
 -0.11778332    
  4.74660508E-02
  0.15320350    
 -3.46858315E-02
 -0.20132478    
  8.94067809E-02
  1.95447598E-02
  0.90460986    
 -0.74953848    
 -2.23470237E-02
  0.24438505    
 -0.41658801    
 -0.14413387    
  0.18361287    
  0.11562938    
 -0.51466447    
  0.50890148    
  0.18904188    
 -0.33838731    
  1.33330179E-02
  0.46751738    
 -0.44137171    
  0.15507144    
  4.85262387E-02
 -0.51082498    
  0.44558588    
 -0.16450419    
 -8.28061029E-02
  0.35379392    
 -0.41306987    
  0.17465958    
 -3.25766653E-02
 -0.28989267    
  0.12464266    
  0.49507737    
  8.66146907E-02
 -0.21878602    
  6.31792173E-02
 -4.16733474E-02
 -0.29480046    
 -7.16870232E-03
  6.94730803E-02
 -0.12874919    
  0.31776032    
 -0.25131533    
  0.17635067    
 -0.14818074    
 -2.10535415E-02
 -0.19516960    
  0.42819414    
 -0.32197106    
 -4.76283617E-02
  0.42956316    
 -0.11778398    
 -0.48923585    
  0.56376755    
  0.12451310    
 -0.39575562    
  0.17261191    
 -0.13702092    
  6.10360801E-02
  7.59851113E-02
 -2.46933363E-02
 -1.25796851E-02
  6.13679960E-02
 -0.27977654    
  0.17309220    
  0.30573034    
 -0.29257187    
 -6.06248789E-02
  0.54361510    
 -0.74274474    
 -0.22738908    
   1.0326546    
 -0.25293893    
 -0.19311127    
  3.48873138E-02
 -0.37729445    
 -3.39014120E-02
  0.43379602    
 -0.10598139    
  0.24160577    
 -0.44781289    
  0.28958878    
 -0.32059851    
  7.57945254E-02
  0.35813406    
 -6.31787032E-02
 -0.21098879    
  0.34791249    
 -0.51557666    
  0.30538133    
 -0.28185108    
  0.39246181    
 -0.60788262    
  0.17588982    
 -4.11575623E-02
  0.48356676    
 -0.26547810    
  2.66684089E-02
 -4.71475907E-02
 -0.25823486    
 -0.10337830    
  0.52067769    
 -0.28376803    
  0.26596284    
 -0.19073941    
 -0.11506967    
 -6.72515705E-02
  8.33823755E-02
  0.19556694    
  0.18012635    
 -0.26236513    
  0.13976200    
 -0.11159132    
  0.17768075    
 -0.51276636    
  9.66180302E-03
  0.60263240    
 -0.47634009    
  0.43880203    
 -0.34195083    
  0.30294883    
 -0.38299248    
  0.21645527    
 -0.38882571    
  0.26007661    
  0.10153565    
  0.41233742    
 -0.37179241    
  1.96719263E-02
 -0.25782868    
  0.19068956    
 -0.18232177    
  0.31237391    
 -0.23233113    
 -0.13133539    
  0.45118776    
 -0.19017367    
 -0.11441054    
  0.22314435    
 -0.34377214    
  0.66717190    
 -0.78495491    
  0.53175914    
 -6.41610250E-02
 -0.14914231    
 -0.15066054    
  0.16454850    
  0.59921563    
 -0.26768082    
 -0.47995317    
  0.15529327    
 -0.14732517    
  0.40546563    
  1.05271824E-02
 -0.24832645    
 -3.41332592E-02
 -0.11778282    
  0.37371659    
 -0.16315252    
  0.23071003    
 -9.48082879E-02
 -0.54453713    
  0.43363532    
  9.97898504E-02
 -0.48690560    
  0.56220984    
 -0.17509456    
 -0.17494084    
 -7.38076260E-03
 -5.32442667E-02
  0.12470268    
  0.38924134    
 -0.40313047    
 -0.19216064    
  0.25319603    
 -0.12604125    
  0.27831021    
  0.11211804    
 -0.37561145    
 -0.21217470    
  4.44524549E-02
  1.72412451E-02
  0.44731274    
 -0.44731277    
  0.58968490    
 -0.33457878    
 -4.05468829E-02
  3.39022875E-02
  0.14841914    
  7.20531195E-02
 -0.39482713    
  7.63736069E-02
  0.36546013    
 -0.11906020    
 -0.17544825    
  3.46710323E-07
  7.26398155E-02
 -0.15097173    
 -0.20479456    
  0.56737685    
 -0.14389506    
 -0.35328004    
  7.35028014E-02
  0.25567847    
 -2.46933363E-02
 -0.19237208    
  0.17344457    
 -0.15840657    
  0.17106381    
  2.48464905E-02
  0.36157084    
 -0.52806669    
  0.19073935    
 -0.21271969    
 -0.12615076    
  0.25131464    
  9.35251340E-02
 -0.19670959    
  0.18473502    
  8.65086988E-02
  0.10977120    
 -0.23936404    
  0.17811912    
 -0.22314337    
 -0.12604125    
  0.20202580    
  0.24724117    
 -0.31015578    
 -0.15415092    
  0.14107877    
  0.11778275    
 -2.96748038E-02
 -3.68147418E-02
 -0.39304233    
  0.55431008    
  5.30559663E-03
 -0.10008378    
 -2.96748038E-02
 -0.21414857    
  0.23795834    
  0.18721168    
 -0.24160561    
 -0.33647156    
  1.72412451E-02
  0.42521229    
 -0.28954652    
 -7.49073131E-03
  0.22163960    
 -9.47084948E-02
 -7.56382868E-02
  0.42899615    
 -0.39390510    
  0.42594445    
 -0.26687920    
 -0.27598605    
  0.19643407    
 -0.30265552    
  0.31531343    
 -0.17106491    
  0.23795834    
 -0.30748400    
  3.92215662E-02
  0.29725158    
  0.41116342    
 -0.72391862    
  7.52241537E-02
 -0.16508035    
  0.43078366    
  0.10034825    
 -0.11715478    
 -0.34783527    
 -0.16487427    
  0.36699903    
 -0.15524082    
 -5.49165308E-02
  0.37267604    
 -0.21622394    
  0.17076027    
 -0.27995917    
  0.41566932    
 -0.24625203    
 -9.53111202E-02
 -0.17095844    
  8.43932293E-03
  0.19760942    
  4.71469164E-02
  0.13517396    
 -0.19620974    
 -5.01890481E-02
  0.12429687    
  4.44517583E-02
 -0.16142271    
 -0.11596034    
  0.31397200    
  0.28917813    
 -0.25387940    
 -0.27048990    
  0.87924939    
 -0.78531843    
  7.95127153E-02
 -0.10041935    
  9.40297619E-02
 -0.32246885    
  0.40251094    
  5.74874878E-02
  7.53044635E-02
 -0.18128581    
 -0.13976286    
  4.87909988E-02
  0.21905412    
 -5.47927944E-03
 -0.18672732    
 -3.36727984E-02
 -0.10080493    
  0.31569463    
 -0.32329994    
  9.46157873E-02
  9.90903527E-02
 -0.25672013    
  0.17824899    
  0.18005075    
 -0.27264473    
  0.18975583    
 -9.03842524E-02
 -2.04793420E-02
  0.19941628    
 -0.17220278    
 -9.12907794E-02
  0.10462447    
 -0.22978829    
  4.87897806E-02
  0.18759874    
 -0.11860641    
 -5.32442667E-02
  0.38971734    
 -0.38193458    
  0.38721088    
 -2.66673919E-02
 -0.27159610    
  8.16782340E-02
 -0.22641735    
 -7.66339302E-02
   1.3907092    
  -1.0876591    
 -8.87964144E-02
 -1.43880164E-02
  0.19670935    
  3.50904875E-02
 -0.23180087    
  0.20854445    
 -0.24544938    
  0.15307614    
 -0.10895138    
  0.12177258    
 -0.26045543    
  0.46170411    
 -0.38996008    
  7.41070360E-02
  4.87909988E-02
 -0.21130858    
  0.32074213    
  0.44531074    
 -0.54123044    
  0.30926007    
 -0.26978070    
  0.13272494    
 -0.20633669    
  0.15414979    
 -0.14035697    
  3.36726792E-02
 -0.12693070    
 -0.17185023    
  0.41139984    
 -0.42941856    
 -0.30603048    
  0.64250255    
 -1.30719701E-02
 -0.39890847    
  0.39890784    
  1.58779358E-07
  8.20657387E-02
 -0.12921257    
  0.32158387    
 -0.37833571    
 -0.32486078    
  0.24116166    
  0.28171113    
  0.29810643    
 -0.19035356    
 -5.38999029E-03
 -0.47542301    
  0.18232226    
 -8.30662698E-02
  0.13254578    
  0.18805230    
 -9.58823189E-02
 -0.18610245    
  0.17344457    
  9.12482068E-02
 -0.50310373    
 -5.94235882E-02
  0.34950620    
 -6.69385865E-02
  0.30294883    
  2.80125327E-02
 -0.22868399    
  6.06248491E-02
  0.11122533    
  8.94448385E-02
 -0.50372148    
  0.24934511    
  4.05455828E-02
 -1.33328335E-02
  2.64918171E-02
  0.34484121    
 -0.46262288    
 -0.23982553    
  0.58466583    
 -0.24685934    
  3.27899419E-02
  0.13835925    
 -0.23302378    
 -7.11837970E-03
 -8.85971019E-07
 -8.85971019E-07
  0.15210827    
 -0.10331677    
 -5.59588484E-02
 -0.20708676    
 -7.34278709E-02
  0.34325179    
 -7.72305951E-02
  0.11045720    
  8.75551328E-02
 -0.39949489    
  0.28544807    
 -9.12907794E-02
  0.16874953    
  0.22190095    
 -0.33349189    
 -4.98316176E-02
  2.87788119E-02
  0.12641320    
 -0.28768229    
  8.00435916E-02
  0.25642860    
 -0.14723106    
  0.80091870    
 -0.69005668    
 -2.50022504E-02
  3.11555937E-02
 -0.28972960    
  0.46383619    
 -8.70034853E-07
 -0.37001887    
  0.39546528    
 -0.44911736    
  0.24956353    
 -2.48465408E-02
 -5.16248383E-02
  0.11261893    
 -6.73046112E-02
 -0.20278263    
  0.22778325    
  0.15942691    
 -0.38721159    
  0.25818065    
 -0.28967929    
  0.35347059    
 -0.26912796    
  9.79811773E-02
 -2.02019271E-02
 -0.16211806    
 -8.03299528E-03
  0.12847821    
  7.51207694E-02
  1.58779358E-07
  0.19105546    
 -0.15868929    
  9.12482068E-02
  6.19921945E-02
  1.08705126E-02
 -0.22314373    
 -0.16093077    
  0.50125653    
 -0.35393110    
  0.11014401    
  0.11573650    
 -0.23275322    
  0.25970757    
 -0.31646031    
 -0.13248943    
  0.55961591    
 -0.44926825    
  0.26121464    
 -0.13517459    
  0.31365791    
 -0.43969885    
  9.93722901E-02
  0.10873399    
 -0.18596382    
  5.67519888E-02
  9.84393358E-02
 -0.16251826    
  0.85878628    
 -0.77422899    
 -0.32438293    
  3.67017239E-02
  0.33389509    
 -8.75986144E-02
  0.29644713    
 -0.15240780    
 -3.72723006E-02
  6.73036650E-02
 -9.94606018E-02
 -0.50864965    
  0.68221825    
 -0.15414980    
  0.11493005    
 -0.15414992    
 -0.13543820    
  0.51387388    
 -5.15333004E-02
 -2.92698368E-02
 -0.40299356    
  4.34850119E-02
 -7.35627785E-02
  6.64442480E-02
  0.12726124    
  0.25897163    
 -0.19207798    
 -6.68948442E-02
 -8.52971673E-02
  8.52969810E-02
 -0.22471672    
  0.12562592    
 -7.19740242E-02
  0.32251683    
  5.39096864E-03
 -0.10775357    
 -0.20533825    
  0.35003540    
 -5.86833581E-02
 -0.18672732    
  0.85201693    
 -0.86534995    
  0.18343991    
 -0.13113932    
 -6.38897019E-03
  8.59421641E-02
  2.32559890E-02
 -0.13517459    
  0.16907708    
 -0.30260774    
  0.20340154    
 -0.21094845    
  0.28198415    
 -0.11492910    
 -3.25766653E-02
  2.61454675E-02
 -0.30722600    
  0.42858759    
 -1.14935888E-02
 -0.34927103    
  0.46383619    
 -0.49717417    
  0.41670159    
 -0.15694766    
  0.16251965    
 -6.89937919E-02
 -0.30368325    
 -4.11575623E-02
  0.21808863    
 -2.04793420E-02
  0.43043816    
 -0.39653572    
 -0.27443624    
  0.25423494    
 -0.10763083    
  0.17344457    
 -0.11460430    
 -4.38031480E-02
  5.79866394E-02
 -0.10379662    
  0.17840789    
 -6.55726576E-03
  5.75238876E-02
 -0.34520531    
  0.14660326    
  5.16718030E-02
  0.38364583    
 -8.16786811E-02
 -0.14269130    
  7.67331272E-02
 -7.67333359E-02
  5.37438504E-02
 -1.75957419E-02
 -0.13268661    
  0.15028177    
 -0.18464896    
  0.21893975    
 -8.80328491E-02
 -8.98032039E-02
  0.35264081    
 -0.27518189    
  6.19126856E-03
 -9.71629694E-02
 -0.20294105    
 -1.68077555E-02
  0.19216086    
  0.11855981    
 -3.15475315E-02
 -0.19004355    
  0.27008632    
 -0.16008568    
 -0.14953254    
  0.48798671    
  0.22906648    
 -0.59569281    
  7.11733894E-03
  0.24973664    
 -0.27851540    
  7.27345655E-03
  8.33823234E-02
 -5.48088588E-02
  3.46063115E-02
  0.15123071    
 -2.73715528E-07
 -0.28963307    
  0.27786851    
  5.18856049E-02
 -0.32197106    
  0.23393826    
 -0.15927647    
  0.10895138    
 -0.29849225    
  0.74812961    
  0.29383597    
 -0.63940334    
  0.77676153    
  -1.1793230    
  0.56827426    
 -0.17740782    
 -7.95520097E-02
 -6.58124164E-02
 -0.15415107    
  0.12656358    
  0.73759931    
 -0.70323145    
 -9.93730053E-02
 -4.58093658E-02
  9.67295095E-02
  3.48471068E-02
 -6.36249855E-02
  0.23331143    
  0.11970786    
 -0.40546426    
  0.28575790    
 -0.29347917    
  0.15746693    
  0.13601257    
  2.84927245E-02
 -0.14483179    
 -3.30056697E-02
 -0.11359722    
  0.82338327    
 -0.73699993    
 -0.18094337    
  0.19464286    
  5.94242997E-02
  0.22314347    
 -0.30318651    
 -0.11000083    
  0.38193515    
 -0.10008378    
 -0.31334904    
  0.12751274    
  0.41945204    
 -0.22198606    
 -0.17655870    
  9.84393358E-02
  2.46918146E-02
  7.62836114E-02
  0.31278828    
 -0.23144308    
 -0.15154913    
 -0.32682154    
  0.57746363    
 -0.49677384    
  0.41318706    
 -0.28256616    
 -1.36996303E-02
  9.21698809E-02
 -6.49572015E-02
  9.59193036E-02
 -0.14403996    
  0.32737669    
 -0.32737729    
  0.22032294    
 -8.23990926E-02
 -0.18847607    
 -0.15168443    
  0.27029046    
  0.47328773    
 -0.42826462    
 -0.39607483    
  0.58466583    
  0.19782564    
 -0.76397330    
  0.21392624    
  0.15731940    
 -0.15732098    
  0.54576331    
 -0.40118158    
  1.27381254E-02
 -0.28347111    
  0.75426626    
 -0.75426549    
  0.14813089    
  3.55917960E-02
 -0.17535308    
  0.15414982    
 -0.10536092    
  0.10535958    
  0.34156138    
 -0.28599164    
 -0.14518179    
  0.26596284    
 -0.38179469    
  0.30075327    
 -0.14660354    
  0.15950772    
 -3.92199606E-02
 -2.02019271E-02
  0.35667506    
 -0.40546599    
  0.16430385    
  0.10354118    
  5.83711229E-02
 -6.38512745E-02
 -0.45041636    
  0.64457327    
 -0.73472321    
  0.64976728    
 -3.00021861E-02
 -0.34873006    
  2.13525817E-02
  0.13792357    
  6.11544913E-03
 -0.16539273    
  1.42858550E-02
  0.18703827    
 -8.59416276E-02
  0.11493005    
  0.27763185    
 -0.49365798    
  0.20453247    
 -0.44376108    
  0.47785604    
 -0.30458406    
  0.27625257    
 -0.24639972    
 -9.23741236E-02
  0.12135998    
  5.55697158E-02
  0.13858591    
 -2.38097459E-02
  1.79109070E-02
 -0.23954964    
  0.30814740    
 -0.21489005    
  0.12838207    
  8.65086988E-02
 -0.26402336    
  1.42858550E-02
  0.22172341    
 -0.25782844    
  0.34483978    
 -0.62276721    
  0.33508408    
  2.73988359E-02
 -0.34325233    
  0.35667571    
  0.19885135    
 -0.12189049    
 -5.06446436E-02
 -1.96733046E-02
 -9.72981378E-02
  0.10389974    
  0.11191765    
 -0.11191781    
 -0.16406806    
  0.87998015    
 -0.71591228    
 -0.11122497    
  0.13077040    
 -0.11617070    
  0.21440955    
 -6.02591373E-02
  1.23462826E-02
 -0.29795980    
 -7.72916451E-02
  0.71084690    
 -0.33559498    
 -0.11701725    
 -9.39320326E-02
  0.28768140    
 -0.15320466    
  0.27602530    
 -0.41810769    
  5.20571172E-02
  0.15415068    
 -0.10467146    
  0.73037636    
 -0.89492625    
 -0.16779365    
 -1.94188599E-02
   1.0098164    
 -0.63757747    
  0.21772371    
  7.83693418E-02
 -0.45702332    
  0.16093019    
 -0.26101318    
  0.14660326    
 -0.11211795    
  0.39979866    
 -0.47000381    
  0.29673174    
 -0.19319166    
  8.63280296E-02
 -7.00683892E-02
  0.11419217    
 -0.17230053    
  0.26826420    
 -0.29423884    
  0.71053851    
 -0.40978566    
 -4.65192348E-02
  0.15123071    
 -0.20718983    
  0.11538296    
 -0.19004355    
 -0.27484509    
  0.28256780    
  0.44073379    
 -5.07730395E-02
 -0.11000136    
 -8.49003494E-02
  0.30338001    
 -0.27838033    
 -5.06446436E-02
  6.29129857E-02
 -0.15822491    
 -0.11332791    
  0.62272435    
 -0.36963403    
  1.47653356E-08
 -0.22937392    
  0.40024400    
 -9.89810526E-02
  4.52049114E-02
 -0.11090141    
 -0.17494084    
  0.13077040    
 -0.21511060    
  0.26543692    
 -2.48465408E-02
  8.43881965E-02
 -0.13601229    
  0.10071326    
  3.52985784E-02
  5.76285087E-03
  1.70947723E-02
 -0.13272448    
 -6.47335593E-03
 -0.25782868    
  0.39135981    
 -0.35020325    
  0.25489154    
  3.68149206E-02
  1.19752381E-02
 -7.41071254E-02
 -4.59090322E-02
  7.74580762E-02
 -0.22159193    
 -6.40220195E-02
  0.11686500    
 -6.06243983E-02
  9.67295095E-02
 -2.87782308E-02
  8.39660391E-02
 -0.13641101    
  0.24445425    
 -1.21222045E-02
 -8.92303810E-02
  0.17114902    
 -0.28394425    
  0.16475430    
  0.20526218    
  2.54469756E-02
  1.49634387E-02
 -0.45623720    
 -8.13462809E-02
  0.35921410    
 -1.79100037E-02
 -0.13525490    
  0.12313187    
 -5.64411543E-02
  0.15507144    
 -0.27851540    
  0.45065764    
 -0.31439155    
  0.51970357    
 -0.61310357    
  1.38883293E-02
  0.23820221    
 -0.10294703    
 -0.54763895    
  0.12699959    
  0.18384926    
 -0.24046913    
  0.34200394    
 -0.13254631    
  7.57945254E-02
  0.81011844    
 -0.28336281    
 -0.19971409    
  0.17351076    
 -0.80541438    
  0.81422532    
 -0.21440968    
 -0.33213404    
  0.12114507    
 -1.35129141E-02
 -0.11523543    
  5.20571172E-02
 -0.16508035    
  0.23503819    
 -0.30586448    
  1.81826744E-02
  0.18830907    
 -0.16164073    
  3.44854854E-02
  0.39410141    
  0.21511087    
 -0.16496135    
  2.03608650E-07
 -0.22450235    
  0.38020602    
 -0.32078117    
 -0.24583541    
  0.31994200    
  2.93283891E-02
 -0.28575632    
 -5.53504340E-02
  0.27541125    
  0.15415119    
 -0.24453492    
 -7.72305951E-02
  0.81981158    
 -0.70284122    
  6.47263136E-03
 -0.22314435    
  3.95309143E-02
  0.27008632    
 -1.19056692E-02
 -0.29771304    
  0.11419217    
 -0.15534993    
  0.40826273    
 -0.30458406    
  0.20479375    
 -0.28357577    
  3.22604179E-02
  3.89151871E-02
 -0.18384948    
  0.12893288    
  0.41082683    
 -0.13735794    
 -1.23457778E-02
  6.02588803E-02
  3.44864987E-02
 -0.30861446    
  0.47479904    
 -0.75736696    
  0.33501416    
 -2.96318326E-02
 -0.11966518    
  0.32918099    
 -6.29146919E-02
 -0.34560487    
  0.33909026    
  4.47351523E-02
 -4.47356775E-02
  6.33127317E-02
  0.28152895    
 -0.50774312    
  0.30861557    
  0.10705403    
 -0.10705373    
 -4.62510213E-02
 -0.18113899    
 -0.20382705    
  0.60692668    
 -0.34122208    
  0.24685931    
 -0.35222128    
  0.24801764    
 -0.46194384    
  0.18384926    
 -3.89157832E-02
  0.14732507    
  0.43692815    
 -0.32678431    
 -0.36636305    
  0.26982433    
  0.19574533    
  1.10500045E-02
 -0.31365755    
  0.11359784    
 -6.73419703E-03
 -7.72305951E-02
  0.21581723    
 -0.10536034    
 -0.16290264    
  0.36357391    
 -0.53062844    
  0.15155008    
  0.14518188    
 -8.45567212E-02
  1.45995235E-02
 -0.13146333    
  0.19464286    
  6.58139214E-02
  0.48108834    
 -0.52005500    
  0.18672706    
 -0.53117734    
  0.28299764    
  0.16216597    
  0.28016973    
 -0.42142975    
  6.02179766E-02
 -7.41071254E-02
 -0.20925429    
  0.41119584    
 -0.30497351    
  6.74419850E-02
  0.37106392    
 -0.12783408    
 -0.12705873    
 -1.95444170E-02
  0.43570533    
 -0.34159246    
 -0.19073941    
 -5.20565957E-02
  0.76671010    
 -0.84611672    
  0.49247727    
 -0.29783359    
 -0.21974860    
  0.21974875    
  6.77957153E-03
 -0.30586448    
  0.37124625    
 -9.46722537E-07
  9.06972960E-02
  0.15991476    
 -0.21945532    
 -0.13090466    
  0.10605904    
  0.25897163    
  9.26586464E-02
 -0.33293933    
 -0.22006108    
 -0.15800394    
  0.30774915    
  0.20307685    
 -0.13895145    
  4.25586849E-02
 -6.13698550E-02
 -0.12812138    
  0.15927677    
 -6.98695034E-02
 -0.21169646    
  0.26298869    
  0.27193379    
 -0.39834777    
 -0.19516960    
  0.48285112    
 -0.25970906    
 -8.33637500E-07
  0.12313187    
  0.73494452    
 -0.99852926    
  0.11247781    
  0.34955773    
  8.15794468E-02
 -0.58410692    
  0.13868316    
  0.13442974    
  0.15684265    
 -0.12588102    
 -0.20951733    
 -3.05366833E-02
  0.55183417    
 -0.64947271    
 -0.11778316    
  0.35955605    
 -4.81198467E-02
  0.15011916    
 -0.26966402    
  0.24512246    
 -0.36290550    
 -6.45389557E-02
  0.59831387    
 -6.48871958E-02
 -0.19695239    
  0.22450341    
 -0.46134546    
  0.28983507    
 -1.29869515E-02
  1.94189157E-02
 -0.12260161    
  0.41507980    
 -0.34512216    
  0.39641556    
 -0.59783721    
  0.13146384    
  6.31796867E-02
 -0.16211806    
  0.18232231    
  7.07690641E-02
 -0.20620726    
 -0.26007667    
  0.18066989    
  0.50252706    
 -0.10535979    
 -0.25848314    
 -3.66346315E-02
 -0.10204945    
 -8.29903129E-03
  4.87897806E-02
 -0.12675139    
  0.30110586    
  7.07690641E-02
 -9.09709781E-02
 -0.21974860    
  0.50743032    
 -0.43392721    
  0.42881233    
 -0.26236352    
  0.13685870    
  6.19921945E-02
 -0.28223175    
  0.12899275    
  0.20644443    
 -0.18128581    
  0.28457069    
  0.25442511    
 -0.18232135    
 -0.38183284    
 -2.58076862E-02
  4.47351523E-02
 -0.13353229    
  0.13976200    
 -0.19105528    
 -0.11122516    
  0.17670298    
  7.01842224E-03
  2.07624137E-02
  0.30466115    
 -0.56087989    
 -4.52563278E-02
  0.34174943    
 -8.22389945E-02
  0.19415577    
 -4.20478135E-02
 -2.48465408E-02
  0.16753715    
 -0.42425793    
 -3.65111248E-07
  0.61276591    
 -0.51229447    
  0.30228111    
 -0.58020765    
  6.57512024E-02
  0.32995775    
 -8.87964144E-02
  0.17635067    
  1.78043749E-02
  0.15750663    
  5.38027808E-02
 -0.52682680    
  0.42146602    
 -5.99627011E-02
  0.20728765    
 -0.28920612    
 -0.24005398    
  0.40804484    
 -0.10880367    
 -0.30702481    
  8.24434683E-02
  0.11538296    
 -5.94225973E-02
  0.16862191    
 -0.12861712    
 -0.18625049    
  9.74543765E-02
 -2.16607377E-02
  0.14892270    
  0.22440094    
 -0.34454507    
 -8.89474526E-02
  0.24005322    
 -0.41773495    
  0.41161942    
  0.10474636    
 -0.22176413    
 -0.13254631    
  0.24956353    
  2.42428910E-02
 -0.39060664    
  0.34778529    
 -4.47356775E-02
 -0.21015720    
  3.95309143E-02
  0.21536069    
 -0.17733455    
  0.32251683    
 -0.19647518    
 -6.80540428E-02
  0.11307655    
  2.48464905E-02
  1.82385575E-02
  0.10294814    
 -0.37865427    
  0.16093019    
  0.11477647    
 -3.68147418E-02
  4.28192541E-02
 -9.41131189E-02
 -0.24475653    
  0.28347063    
 -7.89880678E-02
 -0.28312647    
 -3.70409228E-02
 -2.87109669E-02
  0.22508349    
 -5.57918139E-02
  0.27738333    
 -7.07683414E-02
  5.82683049E-02
 -0.14164978    
 -0.22677355    
  0.28995302    
  0.23531426    
 -0.26290113    
  0.29465005    
 -0.58466601    
  0.25442556    
  0.45724174    
 -0.16413839    
 -0.19647518    
  6.98701516E-02
  6.11544913E-03
 -5.00095747E-02
  0.79658306    
  -1.0342548    
  0.41356242    
  5.23683392E-02
 -0.38776556    
  0.37750813    
 -0.18645373    
  0.17086984    
  5.59948385E-02
 -0.38101327    
 -0.13146333    
  0.14585097    
  6.89936355E-02
 -0.13543820    
  0.12874970    
 -7.66919330E-02
  0.22024031    
 -0.41129538    
  0.27443758    
  5.19587956E-02
 -8.58621523E-02
 -4.22600508E-02
  0.18351917    
 -0.16923405    
  0.19873413    
 -0.50310373    
  0.30436882    
  0.20453247    
 -0.31701013    
  3.89151871E-02
  0.17465958    
  0.20763864    
 -0.14550665    
  9.03324576E-07
  5.27982190E-02
 -9.58823189E-02
  0.19378608    
 -0.18751712    
  0.30472302    
 -0.51236200    
  0.18871199    
  0.16950099    
 -0.21511060    
 -0.14310002    
  0.34740150    
 -0.13353136    
 -0.29391289    
  5.66957407E-02
 -7.35031888E-02
  8.13458189E-02
  0.25995851    
 -2.43921783E-02
 -0.22006108    
  0.38473976    
 -0.21532169    
 -0.15415092    
  0.91629106    
 -0.90874356    
  2.23064106E-02
  0.19329138    
 -0.22314377    
  0.25886136    
 -0.36253956    
  0.28978014    
  3.70420776E-02
  2.98526734E-02
 -0.21581681    
  0.11045720    
 -0.14763622    
 -0.22884196    
  0.99148613    
 -0.71097314    
 -0.16378994    
  0.14929701    
  9.72984061E-02
  0.25571966    
 -0.31717309    
  0.36718306    
 -0.51898944    
  0.38336515    
 -0.17010646    
 -0.14974450    
  0.38996017    
 -0.48681143    
  7.35028014E-02
  0.30330688    
 -0.13021514    
 -8.28061029E-02
  5.59595153E-02
  0.62269580    
 -0.53172374    
 -8.41922611E-02
 -0.12201514    
  0.26060089    
 -0.13185151    
  0.20554036    
 -0.16606086    
 -0.22314435    
 -4.11575623E-02
  8.84118155E-02
  0.53963745    
 -0.63648784    
 -0.13595651    
  0.20155253    
  7.63736069E-02
 -0.19415598    
  0.29878044    
 -0.37288904    
  0.47957215    
 -3.63683291E-02
 -9.71629694E-02
 -0.10763083    
  0.33213407    
 -0.19765642    
  0.38539839    
 -0.35282052    
  0.58135593    
 -0.55603874    
 -1.25796851E-02
 -0.14261341    
 -9.97001901E-02
  7.75577202E-02
  0.34918347    
 -6.52397051E-02
 -0.17783655    
  0.30432194    
 -0.37379396    
  6.27382323E-02
  0.19574533    
 -0.36464235    
  0.60103208    
 -0.53899658    
  0.33539769    
 -0.42995626    
  0.41369614    
  0.15648896    
 -0.41721624    
  8.16782340E-02
 -0.15524082    
  2.26419866E-02
  0.16475430    
  6.13679960E-02
  0.15923981    
  0.24224952    
 -0.36066684    
  9.79043022E-02
 -0.47519872    
  0.43825510    
 -0.38155919    
 -8.20137784E-02
  8.20135176E-02
  1.56253055E-02
  0.63324934    
 -0.35726324    
 -0.16598542    
  7.36119896E-02
 -0.10178357    
 -0.17095844    
  0.16378905    
 -9.02864411E-02
  9.74543765E-02
  0.11460406    
  6.47621334E-07
  0.14225070    
 -0.13590293    
  0.25552464    
 -0.57318717    
  8.65817536E-03
  0.23001678    
  0.26341665    
 -9.37316790E-02
 -0.32497713    
  6.95255250E-02
 -1.50381094E-02
  0.53329831    
 -0.65392703    
  0.14310017    
  0.99462253    
  -1.1124059    
  0.29391268    
 -0.21386908    
  0.36890686    
 -0.56361264    
  0.18698363    
  0.15746693    
  0.21382858    
  0.49899077    
 -0.76028675    
  0.18347909    
 -0.36580011    
  0.20972042    
  0.90542114    
  -1.0350981    
  0.31985176    
 -0.35907128    
  0.15529327    
 -0.12379421    
  7.72289699E-03
  5.97199090E-02
  8.33823234E-02
 -0.25704503    
  0.71868044    
 -8.43905471E-03
 -0.49401876    
  0.22868325    
 -0.20806365    
 -0.14624511    
  0.33759719    
 -0.34550202    
  5.40671647E-02
  0.20951650    
 -0.20202717    
  0.16475430    
 -0.20278263    
 -0.12361331    
  5.95919155E-02
  0.44065079    
 -0.33860272    
  0.15201703    
 -0.13720046    
 -3.74577418E-02
  8.06291997E-02
  0.57360208    
 -0.29832074    
 -0.20722793    
 -0.29649338    
 -4.52563278E-02
  0.20821786    
  0.13353154    
 -3.34471054E-02
  2.02034917E-02
  7.10500160E-07
 -6.68836106E-03
  0.90413636    
  -1.0177338    
  7.94639289E-02
  6.91963453E-03
  0.50390542    
 -0.47669193    
  0.58704060    
 -0.80349553    
  0.42744425    
 -9.09726992E-02
  0.13872628    
 -0.50909990    
  0.38807306    
  0.23361561    
 -0.23361516    
 -7.90694132E-02
  1.25780171E-02
 -0.23889232    
 -0.15415046    
  0.54361558    
 -4.95966114E-02
 -0.40546581    
  0.19912840    
  1.37937190E-02
  0.45447290    
 -0.67590594    
  0.46357289    
 -0.38946515    
  0.50605160    
 -0.31189615    
  0.12285443    
  7.50630818E-07
 -7.18872175E-02
 -0.13976286    
  0.30010515    
 -0.32176536    
 -5.24456277E-02
 -5.53504340E-02
  0.12945710    
 -2.89868638E-02
  9.12921056E-02
  0.11404675    
  0.18531154    
 -0.29935798    
  8.36493298E-02
  0.15415119    
 -0.32909149    
 -0.21217470    
  0.21950129    
  1.44927707E-02
  0.21881847    
 -0.15607950    
  0.14445101    
 -0.37949017    
  0.21455899    
 -6.92069437E-03
  2.73988359E-02
 -2.73992028E-02
 -0.11778282    
  0.67342305    
 -0.65025580    
 -7.94068873E-02
  0.31015572    
  3.57177705E-02
 -9.18066874E-02
  0.27315417    
 -0.29912934    
  3.23659591E-02
 -9.34003070E-02
  2.75888145E-02
 -0.21130858    
  3.30605581E-02
  0.32947886    
 -0.20718983    
  2.83716246E-02
  0.12475106    
  0.23541377    
 -0.42517075    
  7.88930878E-02
  0.75011361    
 -0.70296705    
 -4.02735062E-02
  0.14629208    
 -1.79100037E-02
 -0.17751412    
  0.42211324    
 -8.35868195E-02
 -0.62860876    
  0.26088318    
 -7.69602358E-02
  0.26543692    
  1.82385575E-02
  6.97965100E-02
  0.11653411    
 -1.00495787E-02
 -0.40546528    
  0.22314435    
 -0.31845400    
  0.42744425    
 -0.29495409    
 -2.96318326E-02
  0.25714490    
 -7.23213851E-02
  0.11778378    
 -0.22314380    
  0.36772513    
 -0.41755643    
  0.50936484    
 -0.37309918    
  0.16411082    
 -0.15145221    
 -0.10605866    
 -0.12656310    
  0.11954454    
  0.16813597    
 -0.35328004    
  0.28556183    
  0.20644443    
 -3.69433984E-02
 -0.26992017    
  6.80535808E-02
  0.14660279    
 -0.15984796    
  0.14265704    
 -0.18347856    
 -0.21622299    
  0.25035676    
 -0.25901347    
 -7.21027777E-02
  3.67017239E-02
  0.40245855    
 -0.13525490    
 -0.32277381    
 -9.56956111E-03
  0.26826462    
  2.89866533E-02
  2.81706527E-02
  0.17768075    
 -0.22751281    
 -0.18378185    
 -0.18232092    
  0.55811185    
 -0.16322808    
 -0.10457245    
  0.23721726    
 -0.31923103    
  0.21455899    
  0.14722931    
 -0.27193353    
 -3.17494981E-02
  0.24231260    
 -7.21616670E-02
  0.21905412    
  0.95382839    
 -0.89031535    
 -0.42096910    
  0.42608476    
 -0.22825782    
  0.14864053    
 -0.14225058    
  6.47621334E-07
 -0.26045543    
  0.16003592    
 -5.05529903E-02
  1.47069376E-02
  1.44927707E-02
  0.72500879    
 -0.64220291    
 -0.25510645    
  0.29407254    
 -5.22988513E-02
  0.20554036    
 -0.26784462    
 -8.96119401E-02
  7.78221106E-03
  8.18291157E-02
  0.18232067    
 -0.11332794    
  0.24685931    
 -0.19490126    
 -0.15732098    
  0.13167700    
 -0.17714019    
  0.13062100    
 -0.21974860    
  5.76298460E-02
 -5.76297827E-02
  0.33526161    
 -0.46155474    
  0.79368865    
 -5.81824705E-02
 -0.60077333    
  0.34483957    
  5.21860532E-02
 -0.41397640    
  8.20135176E-02
  0.37616950    
 -0.15145221    
 -5.82681336E-02
 -0.15860486    
 -9.84399393E-02
  0.50910002    
 -0.26547810    
 -0.31508079    
  0.32181573    
  0.21098965    
 -9.69427004E-02
 -0.23519208    
  0.19237119    
  4.28192541E-02
 -0.19801213    
  0.31112745    
 -0.36357331    
  0.25045860    
 -0.15514828    
 -0.10303214    
 -3.14979143E-02
 -0.27443621    
  1.04720229E-02
  0.40546486    
 -0.18232177    
  5.66957407E-02
  0.25567847    
 -4.36199568E-02
  5.57429120E-02
  5.27982190E-02
 -0.36899558    
  4.04909477E-02
  0.11247781    
  1.40856151E-02
 -7.24954903E-02
  7.49012548E-03
  0.31709614    
 -0.38662127    
  0.32497862    
  0.12482337    
 -0.28768125    
 -8.51584449E-02
 -0.14310136    
 -5.26433848E-02
 -9.05001629E-03
  0.23399332    
  5.59595153E-02
  0.17435350    
 -5.27972244E-02
 -0.15616135    
  0.18583617    
 -0.17185047    
 -2.10535415E-02
 -8.12245980E-02
  0.17589079    
 -5.98180816E-02
 -0.16332592    
  0.17015187    
 -7.77770057E-02
  5.71581945E-02
 -0.11778282    
  3.07714846E-02
  0.68554288    
 -0.14780965    
 -0.42332286    
 -7.72305951E-02
  0.20991780    
  6.30588531E-02
 -0.15600513    
  3.82204503E-02
 -9.84408930E-02
  2.72132158E-02
 -1.35129141E-02
  9.09718499E-02
 -0.22159193    
  4.23468514E-08
 -6.40220195E-02
  0.24116118    
  0.24625115    
 -0.37054822    
  0.23483916    
  0.70757723    
 -0.50321311    
 -0.38204506    
  0.22314431    
 -0.52012753    
  0.19470648    
  5.97199090E-02
 -7.27204978E-03
  0.37833670    
 -0.10535979    
 -0.13036273    
  1.25780171E-02
 -0.29604983    
  0.21130991    
  3.34481187E-02
 -0.26170716    
  0.10536137    
  0.76367748    
 -0.47791943    
 -0.35750124    
  0.39159569    
 -6.93927258E-02
 -7.45685175E-02
 -2.61457507E-02
  5.16238324E-02
  0.23936409    
 -0.34542215    
  5.44347465E-02
  0.39882040    
 -0.53329867    
 -3.86144519E-02
  0.20566972    
 -7.31230825E-02
 -0.30390441    
  8.07614774E-02
  0.12160691    
 -0.10451332    
  0.23326232    
  0.20554036    
 -9.14930701E-02
  0.12375378    
 -0.28592056    
  4.13850285E-02
  0.12675081    
 -0.31994340    
  0.43242025    
 -0.13049571    
  3.57177705E-02
 -7.90694132E-02
 -0.17979336    
  0.25299627    
 -0.39959940    
  0.43995157    
  5.63458493E-03
 -0.10661042    
 -0.23889232    
  8.36997330E-02
 -0.17504810    
  0.43685222    
 -0.11287988    
 -0.22471672    
 -0.17135780    
  0.20997290    
  0.14107877    
  0.32322708    
 -0.27820387    
 -0.14892250    
 -0.22863315    
   1.0863045    
 -0.87981308    
  0.27831021    
 -2.28573885E-02
 -7.18872175E-02
 -5.09662479E-02
 -4.00045328E-02
  5.29927202E-02
  6.43176492E-03
 -1.94178652E-02
  0.17904873    
 -0.23967308    
 -0.11778282    
 -7.84278847E-03
  0.19923814    
 -0.21511060    
 -2.42931433E-02
  0.27115202    
 -6.27017580E-03
 -0.10605866    
  0.20763871    
 -0.12705873    
  0.83710784    
 -0.84358126    
 -2.63165999E-02
 -0.14310002    
 -0.11394419    
  0.99580294    
 -0.71244127    
  0.17798333    
 -0.59981519    
  0.44747362    
 -0.18739796    
 -0.13899818    
  0.48954836    
 -0.14434224    
  0.10598184    
 -0.23155932    
  0.11934600    
 -3.17485407E-02
  6.43176492E-03
  9.76380259E-02
  0.10477975    
 -0.40024295    
 -4.80096452E-02
 -4.18477058E-02
  0.13566533    
 -0.18830928    
  0.22494352    
  2.13525817E-02
  4.13850285E-02
  0.16184221    
  5.58807068E-02
  4.25588749E-02
 -0.28076246    
 -0.36161315    
  0.26768121    
  0.40546590    
 -0.26438633    
  0.24397676    
 -0.56737798    
  0.57763457    
 -1.02574080E-02
 -0.25057879    
 -7.56382868E-02
  0.26236445    
  6.89928234E-02
 -0.42881212    
  0.40283614    
 -0.41074255    
 -0.15415046    
  0.36772561    
  6.81370646E-02
 -0.15514828    
  0.23565194    
 -0.29322296    
 -0.25131479    
  0.43363532    
 -1.86927412E-02
  4.30845581E-02
 -0.29170710    
   1.2128049    
  -1.0563533    
 -0.30390441    
  0.54210716    
 -0.26617602    
 -0.22137275    
  0.21425371    
  4.19645980E-02
  1.36054642E-02
  0.12675081    
  0.21836953    
 -0.49030381    
  0.29546380    
 -0.16388747    
 -0.20448269    
  0.55841494    
 -0.50125659    
  0.21357492    
 -0.20566855    
  0.34877044    
 -0.32542154    
  0.35821235    
 -4.95966114E-02
 -0.32411930    
 -0.16068245    
  0.25741187    
  0.10109695    
  0.39688101    
 -0.34079114    
 -5.60886413E-02
  0.47957316    
 -0.44183347    
 -9.71629694E-02
  0.38946429    
 -3.75638194E-02
 -0.43706018    
 -0.10125414    
  0.45347357    
 -3.71387303E-02
 -7.86925852E-02
 -0.21440914    
 -1.45981759E-02
  7.09521398E-02
  0.11014401    
  6.11544913E-03
 -0.26358494    
  0.57089001    
 -6.96333423E-02
 -0.60133898    
  0.55206931    
 -0.22567289    
  0.14689159    
 -9.14930701E-02
  0.16012119    
 -0.47409406    
 -0.15963030    
  0.24595818    
 -7.81650841E-02
   1.0196978    
 -0.91190082    
 -2.96318326E-02
  0.10686299    
  6.53818622E-02
 -0.15732098    
 -3.77394296E-02
 -0.15800394    
  0.31435049    
  0.16907708    
 -0.41383287    
 -8.43953341E-03
  0.17095686    
  0.18232067    
  6.34222478E-02
 -0.25291207    
  4.91331145E-02
  0.31969869    
 -0.46702346    
   1.0879741    
 -0.98978209    
  0.19542484    
 -0.26236343    
  0.27995956    
 -0.44701430    
  0.39327028    
 -0.28972960    
  0.17958593    
 -6.87373755E-03
 -0.14045227    
  0.42640832    
 -0.30686375    
  0.33747801    
 -0.21813174    
 -0.19237208    
 -7.60477688E-03
 -7.66196894E-03
 -0.24256243    
 -5.02613150E-02
  0.78187615    
 -1.90478601E-02
 -0.44718900    
  0.44718930    
 -8.00434574E-02
 -0.11000136    
 -0.16388747    
 -1.37935989E-02
 -7.94641823E-02
 -0.10285762    
  0.11778239    
  0.39304289    
 -0.15082335    
 -0.43796393    
  0.17327154    
  0.22918683    
  0.19131751    
 -0.17340620    
 -0.25470161    
  0.30095276    
 -0.22032328    
 -9.60146412E-02
 -0.11487956    
  0.52806735    
 -6.89926893E-02
 -0.13510302    
  4.90888916E-02
 -0.12078167    
 -0.12201514    
 -0.13026443    
  0.23180079    
  0.37512505    
 -0.53157741    
  0.17015187    
 -0.28995237    
  0.17471674    
  9.46157873E-02
  0.21757294    
  2.75501776E-02
 -6.74417391E-02
  0.19483903    
 -0.44449502    
  0.61154878    
 -0.49875230    
 -4.08222713E-02
  0.13613297    
 -0.11551209    
 -0.13062011    
  0.22159199    
  8.33816677E-02
 -0.35260192    
 -8.47972706E-02
  0.37247783    
  1.81266405E-02
 -0.15514828    
  0.91768831    
 -0.17675023    
 -0.77652812    
 -0.26381424    
 -0.10956157    
  0.19105598    
  4.25593890E-02
  0.17535381    
  0.24664208    
 -0.28223175    
 -0.24512224    
  0.26662850    
  6.85194358E-02
 -4.66660396E-07
  9.47089270E-02
  0.16612716    
 -0.41057935    
  0.33647239    
 -0.45041636    
  8.15246324E-08
  0.36440286    
  4.10606787E-02
 -5.91896363E-02
  2.40966417E-02
 -0.18949027    
  0.12812023    
  0.35350513    
 -0.25704589    
 -0.13517459    
 -0.17185004    
  0.23556541    
 -0.23556592    
  0.77559114    
 -0.84849709    
  0.61450434    
 -0.28163883    
 -0.25217539    
  0.24613385    
 -9.53094512E-02
  3.27899419E-02
  0.14953250    
 -0.17567752    
  0.32982779    
 -0.16532317    
 -0.29898179    
  0.44507390    
 -0.36503065    
 -0.21791175    
  0.27894855    
 -0.13353141    
  0.14660260    
 -0.30956551    
  0.17045145    
  7.19732270E-02
  0.13005234    
 -0.22466931    
  0.13543877    
 -0.17435384    
 -5.71579635E-02
  0.48873377    
 -3.67497578E-02
 -0.26826310    
  0.32035920    
 -0.32737729    
 -0.10379662    
 -2.37157438E-02
  0.12044601    
 -0.17807594    
 -6.94425580E-07
 -2.57518087E-02
  0.30492473    
 -9.40295309E-02
  0.17997107    
 -0.23052438    
  0.24221930    
 -0.26469275    
  0.64662725    
 -0.37037465    
 -0.12210353    
 -8.11261684E-02
 -5.05529903E-02
  1.47069376E-02
 -0.10779689    
  0.13657533    
  6.85194358E-02
 -4.74667437E-02
  6.91963453E-03
 -0.23180091    
  0.18954158    
  0.22458057    
  7.73860663E-02
 -0.17384784    
  0.36235523    
 -0.22645350    
 -0.13590293    
 -0.25041103    
  0.34110796    
  7.78167620E-02
 -0.10120987    
  0.10120964    
 -0.36357331    
  0.31985176    
 -0.25291207    
  0.81172925    
 -0.82622147    
  0.17376973    
  5.95421903E-02
 -6.56959638E-02
 -0.24340893    
  0.15302499    
  3.97394672E-02
  0.26635268    
  0.22612421    
 -0.42956349    
  6.49196282E-02
 -0.43739882    
  0.68425876    
 -0.52129698    
  0.18482396    
 -0.28768229    
  0.24294643    
 -1.31585989E-02
 -2.68463995E-02
 -8.51584449E-02
 -3.77394296E-02
  0.14974485    
 -0.31679964    
  0.24827936    
  4.84522246E-02
 -0.22652830    
 -0.14571260    
  0.25782889    
  0.13447744    
  7.64708593E-02
 -0.29795980    
  0.30407509    
 -2.46933363E-02
  6.64894506E-02
 -8.54170695E-02
 -0.23596509    
  0.56878966    
 -0.28920612    
 -0.30407605    
 -0.31845298    
  0.35097769    
 -0.12783356    
  0.27625254    
  0.14722931    
  0.13353066    
 -0.41330793    
  0.88591224    
 -0.90178531    
 -0.17435379    
  0.30186614    
  0.24266943    
 -0.35430962    
 -9.05968472E-02
  0.37037286    
 -0.14723106    
 -0.20604980    
   1.0069678    
 -0.88730323    
  0.54337305    
 -0.58169150    
 -6.45387247E-02
  0.22978763    
  3.89666669E-02
 -6.58124164E-02
 -0.18641196    
  0.28972960    
 -0.37525129    
  0.41139984    
 -7.36522675E-02
 -0.35576564    
  6.16929792E-02
 -0.15700397    
  6.76591396E-02
  0.14745192    
  0.12847821    
 -0.13657585    
 -8.47972706E-02
  0.23545770    
  0.30501267    
 -6.93616048E-02
  6.41931966E-02
  2.05135718E-02
 -0.18945310    
 -0.37525129    
  0.15669823    
 -7.66196894E-03
  8.22903075E-07
  0.25642860    
  5.21860532E-02
 -0.10097667    
 -5.78944758E-02
  0.26083517    
 -7.41078109E-02
  7.91971385E-02
 -5.74569404E-02
 -4.39623035E-02
  5.46578094E-02
 -0.29480046    
 -0.19670956    
  0.23867488    
  0.18117939    
 -0.23031226    
  0.35883123    
 -0.23071070    
  0.55053329    
 -0.66436839    
 -2.15055104E-02
 -1.45981759E-02
  1.45995235E-02
  0.16034193    
 -0.31691241    
  0.22652747    
  0.23389612    
 -0.24067520    
 -6.31781593E-02
  1.43878013E-02
  6.23045638E-02
  0.15510815    
 -0.26121601    
  0.12604085    
  0.22314279    
 -0.27721098    
  1.37937190E-02
  0.13438641    
 -0.17635228    
  0.17635067    
 -0.12078167    
  0.15028177    
 -0.26469275    
  0.39019758    
 -0.14903648    
  3.50904875E-02
 -0.23180087    
  0.24889632    
  6.55978099E-02
 -0.29298729    
 -0.10457245    
  0.30330688    
 -0.34347388    
  0.23293066    
 -7.41071254E-02
 -5.75704873E-02
 -6.89932406E-02
  0.11954454    
 -8.82917866E-02
  0.26236427    
  0.24538040    
 -0.15492177    
 -0.37616840    
  0.32629615    
 -2.29899697E-02
 -4.50515074E-07
 -0.29546401    
  0.37907815    
 -0.29663491    
  7.16762990E-03
 -0.17946903    
 -0.16705379    
  0.20890076    
  0.38336515    
  9.07291919E-02
 -0.32935491    
 -5.84107973E-02
  0.54337305    
 -0.54337287    
  0.22764394    
 -0.19073941    
 -0.15656976    
  0.14929701    
 -8.36994424E-02
 -9.13490951E-02
  0.14541698    
  0.24544904    
  4.03515548E-02
 -5.81566915E-02
 -0.30580974    
  0.22476731    
 -4.65192348E-02
 -0.28090200    
  0.15028226    
  0.25818065    
 -0.29771304    
  7.00675622E-02
  0.10686299    
 -2.04793420E-02
  4.71469164E-02
  0.22314279    
 -0.20359877    
 -0.26430112    
  8.36802274E-03
  3.27890329E-02
 -1.62609424E-02
 -7.66339302E-02
  0.91096717    
 -0.32023501    
 -0.20012695    
 -9.41131189E-02
 -0.11860641    
  0.13815054    
 -0.22314435    
 -8.09748936E-03
  0.28768122    
  0.12588039    
 -0.42995626    
  0.41914544    
 -0.22450235    
  2.68467870E-02
 -0.20509575    
  9.30896923E-02
 -6.28106079E-07
 -3.77394296E-02
  0.45058525    
 -0.34830695    
  0.16008545    
 -0.24709702    
  0.21094877    
 -0.24171971    
 -0.17920090    
  0.36412290    
  0.13353066    
 -6.45377487E-02
 -0.16430397    
  0.27329355    
 -0.12118510    
 -2.48465408E-02
 -0.20136887    
  7.66264228E-03
  0.23074898    
 -0.40546533    
  0.24116114    
  0.12095172    
  0.24567318    
 -0.47995317    
  0.14841919    
  9.84393358E-02
 -0.25489306    
  0.10697285    
  0.13534041    
 -0.21840763    
  6.10869601E-02
  2.19796579E-02
  0.16649695    
 -0.49863005    
  0.41551623    
 -2.70283278E-02
  6.82674767E-03
 -0.28090200    
  0.25331533    
  0.20194146    
  0.13353166    
 -0.37833571    
 -0.21950077    
  0.36211374    
  0.15234089    
 -0.40275171    
  0.68498385    
 -0.46021652    
 -6.02197200E-02
  2.04783678E-02
  0.20679460    
 -6.82084858E-02
 -3.59328538E-02
 -0.21706471    
 -3.86144519E-02
  0.91471416    
 -0.32517958    
 -0.49208045    
  0.39589602    
 -0.38171163    
  0.10676704    
 -0.31766224    
  0.33024096    
 -3.82220820E-02
 -7.41071254E-02
  0.15514848    
 -0.14818074    
 -0.15762924    
 -3.65111248E-07
  0.39182246    
 -0.36772516    
  0.22631219    
 -0.27510357    
  8.77054110E-02
  8.06291997E-02
 -8.82917866E-02
  0.27995956    
 -0.42899558    
  0.25131416    
  0.17768075    
  0.12550500    
 -0.47720918    
 -0.15139978    
  0.15139946    
  0.13868316    
  0.51226312    
 -0.42945805    
 -0.26368952    
 -8.07608739E-02
  9.30265989E-03
  0.23785043    
  0.30037573    
 -0.31508175    
  6.45383298E-02
  6.71384484E-02
  0.55029589    
 -0.46925557    
 -0.16923405    
 -8.12245980E-02
  0.38996017    
 -0.47837141    
 -5.17363474E-02
  0.72365028    
 -0.59122598    
  4.54616956E-02
 -0.13459077    
  0.11211707    
  0.12114507    
 -7.66919330E-02
  8.33823234E-02
 -0.41551518    
  0.46112666    
  0.21161143    
 -0.48036662    
  6.45387545E-02
 -3.17494981E-02
  0.47803608    
 -0.66358924    
  0.27054513    
  0.14458212    
  0.35282221    
 -0.51987565    
  8.70111585E-02
 -8.70115608E-02
 -7.06178546E-02
  0.32361376    
 -0.27598605    
  0.10303311    
 -1.40848458E-02
 -2.87782308E-02
  0.44131163    
 -0.25534594    
  7.02045411E-02
 -0.16551371    
 -6.89938143E-02
 -8.18299577E-02
 -3.95316668E-02
  0.41082683    
 -0.18125175    
  9.18072611E-02
 -5.40678836E-02
 -0.11778332    
 -0.25131440    
  0.54419136    
 -1.04159927E-02
 -0.16467777    
 -0.19724728    
  9.32578743E-02
  0.40546453    
 -0.60158020    
  0.74984246    
 -0.60286063    
  0.26402265    
 -6.85983226E-02
 -1.79100037E-02
 -0.50681788    
  0.19885039    
  0.26488256    
  0.36481804    
 -0.74237418    
  0.33253279    
  4.50231247E-02
 -0.37755638    
  0.24312584    
  0.33338338    
 -0.48036662    
  0.10285739    
 -0.10285762    
 -0.12405225    
  0.46052396    
 -6.77175075E-02
 -0.21205838    
  0.47393256    
 -0.35527450    
  5.44347465E-02
 -6.14533313E-02
  0.42406973    
 -0.47462323    
  3.63667868E-02
  3.50905135E-02
  1.36996517E-02
 -4.16728072E-02
  0.44486794    
 -0.40319416    
  0.11551370    
  0.10899048    
 -0.38662127    
  0.49469641    
 -0.26041588    
 -0.20278263    
  0.15746693    
  0.17010643    
 -0.26740411    
  0.42712668    
 -0.34989539    
  0.42773804    
 -0.62092942    
 -4.77263200E-07
  0.24583578    
 -5.26438802E-02
 -6.77885721E-03
  7.21615776E-02
 -5.86481020E-02
  0.21641034    
 -0.17693058    
 -3.94781157E-02
  6.51157336E-07
  0.33359212    
 -0.50125659    
 -4.87904251E-02
  8.29867553E-03
  0.13146384    
  0.20854445    
 -0.25299677    
  0.40040189    
 -0.48741338    
  0.31015572    
  0.15674476    
 -0.13872714    
  1.18341874E-02
  1.16955480E-02
 -0.23483893    
  0.43445274    
 -0.55961603    
  0.33050135    
 -0.14818074    
  0.23419358    
 -0.26236513    
  0.29479891    
 -0.44065160    
  0.62474424    
 -0.47889346    
  0.10821445    
  0.21283425    
 -0.21926494    
 -0.21511060    
  0.16211967    
  0.24600877    
 -0.11247890    
 -0.27977654    
 -4.01665494E-02
  0.24583578    
 -0.34937581    
  0.31679896    
 -9.72981378E-02
  0.19200779    
 -0.32449633    
  0.26875475    
  1.89272687E-02
 -0.33897471    
  0.54191649    
 -0.28768125    
 -0.18641196    
  0.36076498    
 -0.35260192    
  0.22476731    
 -0.23293205    
  7.87806511E-02
  0.11441022    
  0.13268648    
 -0.22462463    
  0.21868834    
 -0.26415154    
  6.74419850E-02
  6.31796867E-02
  0.13946618    
 -0.26236343    
  0.14974485    
  0.29592657    
 -4.02064994E-02
 -3.12519856E-02
 -0.17284341    
 -0.31531388    
  0.14424904    
  0.17733327    
  6.64894506E-02
 -4.79128696E-02
 -0.18847607    
 -0.14310136    
 -5.63477556E-07
  0.11302319    
  0.24876580    
  5.78203611E-02
 -0.19135012    
 -0.10008345    
  0.25131413    
 -0.25886181    
  0.17344457    
  1.89272687E-02
  5.47249243E-02
  0.53652763    
 -4.24093083E-02
 -0.58706576    
 -6.02197200E-02
 -6.40782118E-02
  0.12429687    
 -0.11697097    
  7.27345655E-03
 -0.20875482    
  0.31193924    
 -0.32995775    
  8.70111212E-02
  8.00435916E-02
  0.18871199    
  1.89272687E-02
  1.85768548E-02
 -8.98032039E-02
 -0.13641101    
  8.82919878E-02
  0.17997107    
 -0.12516244    
 -9.79797915E-02
 -0.10047082    
  0.15066110    
  0.40313050    
 -0.57018560    
 -0.12296120    
  0.21752028    
 -0.16296199    
  0.22843866    
  3.46063115E-02
  5.94242997E-02
 -0.26236448    
 -2.53183451E-02
  0.32542172    
 -6.19197777E-03
 -0.28561401    
 -0.18066995    
  0.61598790    
  3.67486589E-02
 -0.18026248    
 -0.43363643    
 -2.89882775E-02
  0.39890784    
 -0.19556601    
  7.56727843E-07
  6.20353632E-02
 -0.23638919    
  0.95184189    
 -0.55594522    
 -0.34937581    
  0.22677401    
  0.12260313    
  7.41070658E-02
  5.93475765E-03
  5.18856049E-02
 -0.23302378    
 -5.84107973E-02
  5.84106110E-02
  0.77482492    
 -0.57609111    
 -0.13685843    
  5.82683049E-02
 -8.52971673E-02
 -0.14732517    
  0.18759874    
  3.87136154E-02
 -0.17979336    
  0.31015569    
 -0.32542154    
  0.50774467    
 -0.33832669    
 -7.41071254E-02
  0.11855981    
 -0.19860266    
 -2.29894500E-02
  0.49204639    
 -0.53967410    
  0.30580866    
 -0.19801213    
  0.25050238    
 -0.25050232    
 -6.01684824E-02
  0.19643407    
  9.70465466E-02
 -0.39111826    
  0.55103248    
 -0.54252201    
  0.48158959    
 -0.43199268    
  0.28566471    
 -0.38744661    
  0.84218311    
 -0.79850829    
  0.51594108    
  7.37441331E-02
 -0.18707208    
 -0.16757384    
  0.22853456    
 -0.26290113    
  0.12475106    
  4.82017919E-02
 -0.27598605    
  0.16406827    
  6.55762339E-03
 -0.20212345    
  9.89406556E-02
 -5.97184151E-02
  8.12252611E-02
 -4.34857942E-02
  0.27087530    
 -0.24167605    
  5.59595153E-02
  0.10943308    
 -1.22707738E-02
  3.03966906E-02
  6.93924353E-02
 -0.28211167    
 -6.10872842E-02
 -8.20137784E-02
 -3.47867869E-02
  0.34151584    
  6.26891525E-03
 -0.19237208    
  0.14763623    
 -0.23464756    
  0.36899552    
 -0.36076537    
 -5.90882301E-02
  8.33823755E-02
  7.96775240E-03
  0.10535958    
  0.13976200    
 -0.11855887    
  7.41071403E-02
 -8.11261684E-02
  0.40546545    
 -0.33741152    
 -8.22389945E-02
  0.15210827    
  0.15327312    
 -0.11712531    
 -0.46645927    
  0.41796529    
  0.13353159    
 -0.48754862    
  0.42010623    
 -7.85908401E-02
  1.86914764E-02
  0.55785012    
 -0.67563379    
  0.33845496    
 -0.36662614    
  0.17635067    
 -0.18352009    
 -0.19827481    
  7.59855732E-02
  0.47101939    
 -0.24625203    
 -0.31845376    
  0.34409523    
 -0.17224598    
  0.15307614    
 -6.47335593E-03
 -0.29201981    
 -8.73302948E-03
 -5.40669896E-02
  0.75159097    
 -0.37112784    
 -1.91698000E-02
 -0.26430112    
 -2.55331919E-02
  0.38220796    
  0.45891252    
 -0.86732423    
  0.14780931    
  4.47843969E-02
  0.23907353    
   1.0333072    
  -1.0803738    
 -0.22918610    
 -6.25211596E-02
  0.33301082    
  0.10420302    
 -0.28076246    
  0.21622384    
 -0.39716646    
  3.25239524E-02
 -8.33808929E-02
  0.33024096    
 -0.14070010    
  0.21302013    
  6.19921945E-02
 -0.28950447    
  0.18596531    
  7.59102761E-07
 -0.19328995    
  0.23483916    
 -0.45614669    
  0.53439897    
 -0.30576497    
  0.22751309    
 -0.13685843    
  0.38752818    
 -0.29829705    
 -3.09627913E-02
  0.25410599    
 -0.27958474    
 -0.37998563    
 -4.83185127E-02
  0.30486116    
 -5.24456277E-02
  0.33096206    
 -0.27124268    
  5.63532859E-02
  2.03403123E-02
  5.23001514E-02
 -3.89664844E-02
  0.32025862    
 -0.21357502    
 -0.11332794    
  3.92215215E-02
  8.59421641E-02
 -0.26060137    
  6.64442480E-02
  0.27329355    
 -0.17798403    
 -0.11697097    
 -0.34526941    
  0.57858139    
  5.07152416E-02
 -0.14776018    
 -2.58076862E-02
  3.84656973E-02
 -2.54789032E-02
 -3.27890441E-02
 -0.20661473    
  1.62596703E-02
  0.12135998    
 -8.85971019E-07
  2.12031081E-02
  0.17295358    
 -0.34000811    
  0.36326393    
 -8.38821679E-02
  6.64894506E-02
 -5.40678836E-02
 -0.26731563    
  0.15645139    
  7.95127153E-02
 -0.12899144    
  0.10969801    
  1.29042109E-02
  0.19189157    
  2.61102207E-02
 -0.35520259    
  0.10462447    
 -0.28108072    
  0.38179460    
 -0.17635228    
 -0.13762181    
 -0.12188959    
  0.93099713    
 -0.77684665    
  0.36772493    
 -0.17356852    
 -0.25975397    
  0.58117414    
 -0.30843285    
  0.55499667    
 -0.55499667    
  0.10406894    
 -0.25714538    
  0.10686299    
  6.73470786E-03
  0.62007111    
 -0.58706576    
 -0.28336236    
  0.13675888    
 -0.10285762    
 -7.79611692E-02
  0.34032667    
  0.12062730    
  0.11271979    
 -0.28599164    
  7.79608265E-02
  1.85768548E-02
 -0.19591092    
  0.20810643    
 -5.60886413E-02
  0.29247752    
 -0.52205354    
  0.24231260    
  3.72705534E-02
 -0.21706471    
  0.58102971    
 -0.37623617    
  4.82017919E-02
 -0.15906556    
 -0.18094337    
  0.22809012    
 -0.16406806    
 -0.12361331    
  7.59855732E-02
  0.32361376    
 -0.37362513    
  6.61405623E-02
  0.31918028    
 -2.35314108E-02
 -0.35328004    
  0.27917221    
  0.20241822    
  9.48341787E-02
 -0.23511878    
 -7.50361010E-02
  0.32433990    
 -0.22549403    
 -4.82028276E-02
 -0.25928187    
 -0.14618225    
  0.20067048    
  0.66237527    
 -0.53454137    
 -0.17435384    
 -7.96744134E-03
  7.56727843E-07
  0.12751274    
 -6.20648620E-07
  7.46110454E-02
  7.55083188E-02
 -0.22314377    
  0.17979223    
 -1.91698000E-02
 -0.32492620    
  0.41139984    
 -0.35077477    
  0.16963625    
  1.40856151E-02
  0.32035920    
 -0.25276563    
  0.32614920    
 -0.46623719    
  0.51682276    
 -0.27137360    
  0.51669091    
 -0.62205106    
 -4.68309335E-02
  0.13438641    
 -0.36440349    
  0.25704584    
  6.64400589E-03
  0.66969538    
 -0.51649207    
 -0.27264473    
  0.30065671    
  0.79546398    
  -1.0739797    
 -0.14085697    
 -0.13473272    
  0.21542153    
 -2.35309172E-02
  0.38407472    
  0.28497586    
 -0.37543285    
 -0.31771469    
  8.56548473E-02
  0.42517033    
 -0.27315316    
  5.00096232E-02
  7.62836114E-02
 -7.62841329E-02
  0.50593585    
 -0.71545297    
  9.32578743E-02
 -0.28312647    
  0.83290935    
 -0.76270550    
  0.19216086    
  0.14914414    
 -0.20671372    
  0.27087530    
 -0.17220278    
  6.51157336E-07
  0.14354771    
 -0.23483893    
 -4.51195613E-02
 -0.10536112    
  0.36772481    
 -0.33410835    
  0.48232445    
 -0.27416769    
  0.21641034    
  5.39096864E-03
 -0.35054952    
 -7.94068873E-02
  5.62399253E-02
 -7.84278847E-03
  0.26780158    
 -0.12838082    
  9.15664360E-02
 -0.20763850    
 -0.10536112    
  0.45276204    
 -0.20429972    
  0.16551471    
 -0.10724612    
 -0.12014443    
  2.79730204E-02
 -6.92069437E-03
  0.18924119    
 -0.22458155    
  0.14069919    
  7.81185552E-02
 -0.24063608    
  0.23483916    
 -9.76376235E-02
  5.00096232E-02
  0.13124195    
 -0.25437570    
 -3.50922346E-02
 -6.64452836E-02
  8.06291997E-02
  0.30686316    
 -1.04159927E-02
 -0.10477939    
 -5.98988272E-02
 -1.24232862E-02
 -0.23098636    
 -2.39064023E-02
  0.37821499    
 -0.13590293    
 -8.58621523E-02
  2.04783678E-02
  5.26445881E-02
 -0.11538230    
  0.21302013    
 -4.50515074E-07
 -0.28768203    
  0.43850520    
 -0.43850493    
  0.30497363    
 -0.34450522    
 -2.44911518E-02
 -0.16106240    
  0.36921799    
  0.70648068    
 -0.40215874    
 -0.30432069    
 -0.24177295    
 -8.58363230E-03
 -2.62030736E-02
  0.14014749    
  0.56181133    
 -0.19823727    
  2.11656187E-02
 -5.93158305E-02
 -0.31015512    
  0.11441022    
 -1.36052584E-02
 -0.12379421    
  0.91473871    
 -0.80473852    
 -0.17402290    
  0.10948356    
 -9.30906832E-02
 -0.16779365    
  0.33234200    
  0.67925847    
  -1.0408711    
  0.59436619    
  0.12805229    
 -0.63705790    
  0.47566965    
 -0.31633732    
  7.46612996E-02
 -9.81924012E-02
  0.17435411    
 -0.16644788    
  0.43392783    
  2.51906663E-02
 -0.37605056    
  0.31976959    
 -0.29826429    
  8.81918296E-02
 -8.11261684E-02
  0.43780074    
 -0.41689464    
 -0.10919845    
  0.22621618    
  0.41563845    
 -0.54654282    
 -0.12656310    
  0.29361680    
 -0.46645927    
  0.41173398    
  0.18751645    
  0.16665559    
 -0.32948002    
  0.18333736    
 -0.33444402    
  0.22739014    
 -0.27831051    
  0.14558545    
 -0.37998563    
  0.61976469    
 -0.53827089    
  0.15290713    
  0.30616704    
  0.38324186    
  4.03727405E-02
 -0.70763940    
  0.30576590    
 -9.58479047E-02
  0.21243477    
 -0.14937669    
 -0.18900989    
 -9.86722186E-02
  7.38081103E-03
  0.24063750    
 -0.23330995    
  0.11045720    
 -0.29423884    
  0.85478842    
 -0.16603670    
 -0.58076257    
  0.24340852    
 -0.18232228    
 -4.54622842E-02
  0.38193515    
 -0.45425552    
  0.46478251    
 -0.49868312    
  0.34627542    
 -0.16539273    
 -3.66346315E-02
  2.21418366E-02
  6.36260733E-02
 -4.91329543E-02
  5.59595153E-02
 -0.14624511    
  6.84683993E-02
 -1.48156071E-02
  3.66338715E-02
 -0.15534993    
  0.21808863    
  0.42773804    
 -0.35604638    
  0.86334080    
  -1.0344059    
 -0.11871586    
  0.44662333    
 -0.52526647    
  0.24116114    
  1.41840661E-02
 -5.79878353E-02
 -0.11871586    
  0.26430178    
  0.21406955    
 -0.26706198    
  9.71631035E-02
 -2.50022504E-02
 -8.58621523E-02
  9.21698809E-02
 -0.10605866    
  0.36987397    
 -0.49643731    
  0.21996453    
 -5.90336993E-02
 -4.13857922E-02
 -2.85727028E-02
 -5.20565957E-02
  0.10153565    
 -0.12470329    
  0.14518188    
  6.53818622E-02
 -3.87144014E-02
  0.36519065    
 -0.15796335    
 -0.15593551    
 -0.16251826    
  4.31716070E-02
 -6.20648620E-07
  6.14522435E-02
 -0.17309235    
  1.56253055E-02
  0.14413457    
 -0.32181484    
  0.57536340    
 -0.15762976    
 -0.17988476    
  2.87788119E-02
  0.18113884    
 -0.19542503    
 -0.19827481    
  0.77319014    
 -0.49210900    
  1.31583316E-02
  0.12285443    
 -7.81185254E-02
 -0.11934734    
  0.18583617    
  3.44864987E-02
  0.22652845    
 -0.79750741    
 -5.12926579E-02
  0.83519429    
 -0.17958505    
 -8.55230689E-02
 -5.50603457E-02
  0.13510269    
 -2.78566200E-02
 -0.18571635    
 -0.17015181    
  1.59999523E-02
 -0.22116134    
  1.96076483E-02
  0.16106142    
  0.16705497    
 -7.24954903E-02
  0.16589734    
 -7.95129016E-02
  7.31230974E-02
  0.13753022    
 -0.35907128    
  3.92215662E-02
  2.28146203E-02
  7.94639289E-02
  0.25054336    
  0.27681240    
 -0.33238220    
 -0.28198424    
  6.59578443E-02
 -1.54558663E-07
  0.21029457    
 -0.50509530    
  0.20585212    
  0.51546675    
 -0.50774312    
  7.66264228E-03
  0.26646599    
 -0.40546444    
 -0.12107787    
  0.22906695    
  0.54488403    
 -0.67954117    
  0.50540578    
  7.83693418E-02
 -0.11152048    
  8.60737488E-02
 -0.31909838    
 -1.54558663E-07
 -7.11837970E-03
 -7.16870232E-03
 -0.13045330    
  0.34347296    
 -0.34347388    
  0.50424719    
 -0.25202119    
 -0.51295024    
  0.39117891    
 -8.24434236E-02
  8.24434683E-02
  0.14069919    
 -0.19997668    
  0.28958878    
 -1.72919296E-02
 -3.55057456E-02
 -1.21222045E-02
  0.19343868    
 -0.28266877    
  0.16551471    
 -0.32411930    
  0.24172042    
 -0.14499043    
  7.06657209E-03
  0.11934600    
 -0.30448985    
  0.46042374    
 -0.30385423    
  0.15415068    
 -0.11855887    
  2.07624137E-02
  0.54184663    
 -0.53501952    
 -6.31781593E-02
  0.14164992    
  0.11288017    
 -0.19135012    
  3.34481187E-02
  0.37428299    
 -0.42142975    
  2.04783678E-02
 -0.17693152    
  3.95309143E-02
  0.17713933    
 -1.30719701E-02
  1.95447598E-02
 -0.25593358    
 -0.10536023    
  0.12188935    
  0.57587576    
  0.43423316    
 -0.73895746    
 -3.82220820E-02
 -8.81928951E-02
  8.16782340E-02
 -6.75924197E-02
  0.23011300    
 -5.12935929E-02
  0.39172623    
 -0.38009712    
 -0.17655870    
  9.84393358E-02
 -6.45377710E-02
 -0.18232083    
  0.14841919    
  0.24362290    
 -0.44123188    
  8.84118155E-02
  7.41070360E-02
  0.10178287    
 -0.11617070    
 -0.22677355    
  0.56737685    
 -9.17081013E-02
 -0.31633732    
 -1.56249581E-02
  3.10099795E-02
  0.26060089    
 -0.11851914    
 -6.14533313E-02
 -2.13533882E-02
  0.30196744    
 -0.43242139    
 -4.18477058E-02
  0.29407254    
  0.16411082    
 -0.27159610    
  8.81918296E-02
 -0.31845376    
 -5.50594293E-02
  0.39280736    
 -0.26875430    
  0.18924122    
  0.89819729    
 -0.57661307    
 -0.55338454    
 -9.09721777E-02
  0.45198593    
  0.16705398    
 -0.19782646    
  6.06243536E-02
  1.74938887E-02
 -0.13601229    
  6.60086703E-03
  0.19647615    
 -0.16410938    
  0.23705928    
 -0.31657189    
 -0.14841926    
  0.27155188    
 -0.24005398    
  0.25217631    
  0.18632980    
  4.98795789E-03
 -0.19735868    
  2.39532441E-02
 -9.94606018E-02
  0.32614920    
 -9.38960388E-02
  0.48988250    
 -0.49507800    
 -0.30873564    
 -5.09206392E-02
 -2.26427093E-02
  0.89624387    
 -0.56743425    
 -0.27675226    
  0.12899275    
 -0.18871053    
  0.90078628    
 -0.93203950    
  6.15573227E-02
  0.24382344    
 -0.17185047    
 -0.11000083    
  0.18361287    
 -0.16062337    
 -7.87813067E-02
 -0.14058161    
  0.31329381    
  0.12921250    
 -0.22314377    
  0.34294492    
 -0.38155919    
 -0.19979636    
 -9.66277160E-03
  0.34200394    
  0.15316498    
 -0.16705322    
  0.24664208    
  3.75371538E-02
 -0.21007231    
  3.19509953E-02
 -0.23262268    
  0.20066980    
 -0.57104391    
  0.18805186    
  0.47593841    
 -0.16008568    
  0.11159112    
  0.62570572    
 -0.40380493    
 -0.54971462    
 -9.01507512E-02
  0.36699903    
 -0.14763622    
  0.30458432    
 -0.25291207    
  0.42211324    
 -0.12547791    
 -0.19415687    
 -2.63165999E-02
 -2.70283278E-02
 -1.37935989E-02
  0.22868325    
 -9.86314341E-02
  6.07982744E-03
 -4.33513671E-02
 -6.53829500E-02
  0.15608011    
 -7.18872175E-02
 -2.51579136E-02
  0.21675365    
 -0.11970718    
  0.10939864    
 -0.13279147    
  4.62512970E-02
  9.17075053E-02
 -9.17081013E-02
 -0.33986828    
  0.35667565    
  0.22757794    
 -0.54533786    
  0.21855339    
  0.13199665    
 -0.32790738    
  0.26694623    
 -0.20194045    
  0.20194146    
 -0.23031226    
 -8.24434236E-02
  0.16524909    
  0.15320350    
 -0.14004587    
 -0.32090738    
 -0.17693102    
  0.37267464    
  1.47069376E-02
 -0.22863315    
  0.20649140    
  0.14558545    
  0.13272494    
 -0.37212917    
  0.18641233    
  0.26706210    
 -0.26706198    
 -0.10008345    
  0.18482396    
 -6.27017580E-03
 -0.24058968    
 -2.42931433E-02
  0.47409391    
 -1.02574080E-02
 -0.42367068    
  0.15975983    
  0.48911542    
 -0.64887393    
  0.38155967    
 -4.39623035E-02
 -0.10037912    
 -0.10467146    
 -0.14045227    
  0.25131372    
  0.54002500    
 -0.75242394    
  9.46157873E-02
 -8.70115608E-02
  0.28768140    
 -0.45198509    
  0.34409523    
 -0.29191113    
 -0.13595651    
  7.48015717E-02
  3.52666291E-07
  6.11537658E-02
 -6.94425580E-07
  0.39410141    
  0.29479989    
 -0.40333906    
  1.89272687E-02
  0.12332272    
 -0.28584152    
  0.22314329    
 -0.51082641    
  0.33085364    
  0.28592047    
 -0.37421173    
   1.0647105    
 -0.79058188    
 -0.25131443    
  0.33000752    
 -0.15776172    
 -1.27382213E-02
  6.39046915E-03
 -0.13626416    
  2.16605868E-02
  7.56369308E-02
  3.25770490E-02
 -0.34937581    
  0.27625254    
  0.31657135    
  5.85539863E-02
 -0.42460373    
 -7.52232522E-02
  0.19782661    
 -0.19782554    
  0.14518188    
 -8.45567212E-02
  0.37054893    
 -0.27925679    
  0.17783803    
 -0.23302378    
  0.16322884    
 -0.29980379    
  0.53967440    
 -0.41738442    
  0.10895138    
  1.85258017E-07
 -0.16062337    
  8.00436139E-02
  0.15514848    
  2.36694720E-02
 -0.20718983    
 -0.12228984    
  0.21169625    
  8.20657387E-02
 -0.19328995    
  0.18109579    
 -0.42092085    
 -9.38935671E-03
  0.27103460    
 -7.21950084E-03
  0.21440955    
 -0.14445141    
 -0.37224022    
  0.39890784    
  1.95447598E-02
  4.41705659E-02
  0.14351200    
 -1.07519533E-02
 -3.29696275E-02
 -0.31218866    
 -0.19306579    
  0.24512315    
  0.14791937    
 -9.84408930E-02
  0.15906441    
 -0.24544938    
  0.38776585    
 -0.13645141    
  0.14660427    
 -0.25782886    
 -0.10318355    
  0.12899275    
 -0.28556186    
  0.23326232    
 -8.39646533E-02
 -0.14085697    
 -5.17363474E-02
  0.15541391    
 -0.19145411    
  2.71510277E-02
  5.21850623E-02
  0.48681000    
 -0.11583212    
  1.16288308E-02
 -0.21165010    
 -0.14585201    
 -4.22002450E-02
  9.05972347E-02
  0.72033340    
 -0.50192624    
 -0.24231434    
  7.00675622E-02
  0.17224500    
 -0.18739796    
  3.74582708E-02
 -1.48156071E-02
  0.16475430    
 -5.19590303E-02
 -0.15082288    
  8.89473408E-02
  0.19873413    
 -0.24965522    
  0.11279621    
  0.11926340    
  9.04579163E-02
 -4.98725511E-02
  8.70106369E-02
 -0.23361471    
  0.19647615    
 -0.24362293    
  4.71469164E-02
  6.98701516E-02
 -8.31141323E-02
 -0.24846196    
  0.25510541    
 -0.14208268    
 -7.11766779E-02
  0.12323332    
  0.14164992    
  0.12959236    
  7.96179250E-02
 -0.10763137    
 -0.21465753    
 -0.15180650    
  4.01663780E-02
  0.24340852    
 -0.17494084    
  0.18109579    
 -0.32306623    
  0.43332222    
 -0.35981920    
 -0.19979636    
  0.23841080    
  0.34830648    
 -0.27528214    
  0.30166754    
 -0.30166891    
 -2.85727028E-02
 -1.45981759E-02
  0.21130820    
  5.21860532E-02
 -0.45765087    
  0.12568855    
 -0.16205566    
  0.61117387    
 -0.23071070    
 -0.19505978    
  0.12967764    
  0.25506195    
  3.59943807E-02
 -0.20067136    
  0.17509387    
 -0.29984471    
 -2.12030709E-02
  6.89936355E-02
 -6.89938143E-02
 -0.22314350    
  0.10178185    
  0.26112285    
 -4.44526523E-02
  0.19948868    
 -0.18658511    
 -3.25766653E-02
 -0.29878092    
 -3.63674127E-02
  0.11365914    
  8.70111808E-02
 -7.06178546E-02
 -9.36855152E-02
 -4.56695519E-02
  0.36412290    
 -4.65192348E-02
 -0.21974860    
  0.52262044    
 -0.25635308    
 -0.28336236    
  0.77583891    
 -0.53899568    
  0.18005075    
 -4.65209298E-02
  6.34222478E-02
  9.07291919E-02
 -0.28090253    
 -0.22652830    
  0.19216086    
  0.17881867    
 -5.86537085E-03
 -0.29951701    
  0.29951623    
  2.89875716E-02
 -0.38566199    
  0.44123316    
 -0.42456546    
  3.25239524E-02
 -0.10981484    
  0.32492638    
 -0.23940450    
  0.27115202    
 -0.17733455    
  8.57671723E-02
  4.68314774E-02
  0.12861653    
 -9.01516229E-02
 -2.54789032E-02
  0.25988024    
 -0.19131620    
 -0.39348894    
  0.74108696    
 -0.19172826    
 -0.31203166    
 -0.13554636    
  2.39059124E-02
  0.15302499    
  0.28599152    
 -0.63881296    
  0.32542214    
  8.64331871E-02
 -9.34003070E-02
  9.34018791E-02
  0.13671176    
 -3.96644883E-02
 -0.12941095    
 -4.02735062E-02
  0.23132931    
 -0.25910929    
  3.46063115E-02
  0.14536561    
 -0.17295296    
  0.16111848    
 -0.45113465    
  0.34445050    
 -0.25510645    
  0.18658581    
  0.25524697    
 -0.49447611    
  0.50540578    
 -5.44909155E-03
 -0.32668442    
 -1.77769820E-07
  0.16705495    
 -5.94225973E-02
 -4.87910323E-02
 -0.11332791    
  2.37167291E-02
  0.33535600    
 -0.28954652    
  0.38027516    
 -0.12482230    
  0.17458418    
 -0.41522062    
  0.30770180    
 -0.36832538    
 -0.15155007    
  2.69067548E-02
  0.49296886    
 -0.20307651    
 -4.66660396E-07
 -6.14533313E-02
  0.11934600    
  8.38806555E-02
 -4.70665284E-02
  6.00523688E-03
 -0.28171229    
  0.40015939    
 -0.41616124    
  0.10697285    
  0.14164992    
  0.11288017    
  0.50857627    
 -0.65992129    
  0.11705609    
  0.12036279    
 -0.40804568    
  0.70853239    
  0.11182818    
 -0.66289330    
 -0.10462426    
  0.17494078    
 -0.13883664    
  0.35454544    
 -4.58103009E-02
 -0.28768232    
  0.17768075    
 -0.17076156    
  6.66915178E-02
  0.23468989    
 -0.44980016    
  2.37167291E-02
  0.24783538    
 -6.11575972E-03
 -0.41161871    
  0.27369523    
 -0.24629655    
  0.60858953    
 -5.54297529E-02
 -0.41850278    
  0.24340852    
 -2.50022504E-02
 -0.14993954    
 -0.15906458    
  0.41119584    
  5.55706955E-02
 -0.40007511    
  0.10697285    
  0.20264502    
 -0.24709702    
  0.10080510    
  0.13438641    
 -0.17635228    
 -0.11332791    
  0.13453178    
 -0.31845382    
  0.65891445    
 -0.51581341    
  0.30010393    
  0.23052333    
 -0.53899604    
  0.13353205    
  0.11778327    
  0.30710050    
 -0.51725733    
  0.40546528    
 -4.95966114E-02
 -0.22739001    
  0.20453247    
 -0.19044611    
  0.12475106    
 -0.16761471    
  0.60944819    
 -0.27715489    
 -0.49010006    
  0.15048161    
  0.16251822    
 -0.24685931    
  7.56727843E-07
  0.47000387    
 -3.04601155E-02
 -4.21113148E-02
 -0.32047254    
  0.36772475    
 -0.10251625    
  0.18137480    
 -0.54783756    
  0.83433390    
 -0.75555301    
  0.21094877    
  6.11544913E-03
 -0.15110669    
 -9.67294350E-02
  0.40024400    
  6.58462942E-02
 -0.26187354    
 -0.15840657    
  8.57671723E-02
  7.89874718E-02
 -7.89880678E-02
  5.33450730E-02
 -0.37351319    
  0.36699903    
  0.12285443    
 -0.21881792    
  0.28046209    
 -0.49643686    
  0.46888733    
 -0.43379548    
  0.42819414    
 -0.27650940    
  7.38081103E-03
 -0.23982553    
  0.20997290    
  0.34830648    
 -0.31112695    
  0.12987591    
 -0.11538230    
 -7.21950084E-03
 -9.09722298E-02
 -0.20155379    
  2.87104938E-02
  0.18074834    
  9.02865604E-02
  5.59595153E-02
 -0.19464217    
  2.44901981E-02
  0.12847821    
  0.32935509    
 -0.35813299    
 -0.14929698    
  0.31691101    
 -0.11778332    
  3.41336839E-02
  7.12267682E-02
 -0.20763850    
  0.18232237    
 -2.59753298E-02
  6.55762339E-03
 -0.16290264    
 -8.84105116E-02
  0.45731783    
 -0.52691144    
  0.42036855    
  1.75952911E-02
 -0.11054274    
 -6.51450548E-03
  0.23225231    
 -3.69433984E-02
 -0.30576497    
  0.40302923    
 -0.22314438    
 -0.30407605    
 -6.84034005E-02
  0.56591731    
 -0.52262086    
  0.23326232    
  0.13185185    
 -3.59328538E-02
 -4.36199568E-02
 -0.24406178    
  0.45050585    
 -0.22573848    
  0.18340401    
 -0.19647518    
  3.23659591E-02
  0.22186916    
 -0.52452439    
 -6.22424260E-02
  0.16846459    
  8.89473408E-02
 -9.67294350E-02
  9.67295095E-02
 -6.59581795E-02
  7.54720066E-03
 -2.28138287E-02
  0.18232237    
  3.77396494E-02
  0.25951123    
  6.45390376E-02
 -0.52129698    
  0.44718930    
 -0.21954502    
  2.36694720E-02
 -0.36253956    
 -8.77756998E-02
  0.62677187    
 -0.57318717    
  0.22488093    
 -0.19912933    
 -6.11541048E-02
 -6.51394203E-02
   1.0010556    
 -0.62816751    
  5.78932874E-02
 -0.23889232    
  0.17435411    
  0.17675090    
 -0.25291207    
  0.11538296    
 -8.70104879E-02
  0.23011300    
  5.40664382E-02
 -0.45123366    
  0.27938256    
  0.12883306    
 -0.19337061    
 -0.24846196    
  0.28768292    
  8.51009133E-07
 -0.19004355    
  0.39768222    
 -1.04720881E-02
 -0.14715841    
  6.49196282E-02
 -0.13434783    
  1.29873361E-02
  3.17480043E-02
 -3.82220820E-02
  0.10471062    
 -0.15123013    
 -0.40546522    
 -8.51575583E-02
  0.64768434    
 -0.25714538    
  0.10008428    
  9.09718499E-02
 -6.41250461E-02
 -8.28061029E-02
 -5.92767671E-02
  4.47843969E-02
 -0.18378185    
  0.30075327    
 -1.30719701E-02
  0.11191765    
  0.12169616    
  0.16303942    
 -0.36428851    
 -0.26045543    
  0.12419113    
  0.16142346    
 -0.11855887    
  0.14310166    
 -0.20810623    
  4.38016877E-02
 -8.96119401E-02
  0.17840789    
  6.51379442E-03
  0.20479493    
 -0.19832177    
 -0.11617070    
  8.33823234E-02
  0.13685870    
 -0.31917998    
  0.14841919    
  4.05455828E-02
 -0.22978829    
  0.24946003    
 -0.39256188    
 -2.92703155E-02
  0.29015359    
  5.05517386E-02
  0.39128050    
 -0.27820387    
  3.70420776E-02
 -0.36974642    
  0.17645708    
  0.22900839    
 -0.14445141    
 -5.55707440E-02
  0.65677935    
 -0.62860888    
  0.35806251    
  0.43417513    
 -0.60875899    
  0.14001349    
 -0.23705836    
 -0.26875430    
  7.23207369E-02
  0.46319774    
 -4.48950268E-02
 -0.47409406    
  0.55727148    
 -0.56550181    
 -1.66665707E-02
  0.16251802    
  0.35667521    
 -0.11653304    
 -0.42819321    
  0.25704584    
 -6.89938143E-02
  0.26236445    
  3.77409123E-02
 -0.21786638    
  0.21786706    
 -0.32176536    
 -0.26602098    
  0.35667571    
  4.56111394E-02
 -0.21996434    
  0.16093019    
 -3.43667492E-02
  0.22454163    
 -0.29703668    
 -0.18081859    
 -0.11441005    
  0.34652171    
  2.12031081E-02
 -0.20925429    
  0.45041665    
  0.14785215    
 -0.43920258    
  3.61048803E-02
  0.21602616    
 -0.28958884    
 -0.11302391    
  7.41075575E-02
  8.36997330E-02
  0.20398213    
 -0.32817361    
 -3.36171761E-02
  0.12817517    
  0.31913754    
  1.62606798E-02
 -0.50724775    
  4.36744727E-02
  0.29407254    
 -0.25222522    
  0.23293066    
 -3.30056697E-02
  2.64918171E-02
  9.35251340E-02
  0.10178284    
 -0.10775357    
  0.10236286    
  3.71387862E-02
 -0.47837141    
  0.38566256    
 -0.12136068    
  0.20884913    
  0.13679776    
 -0.42622623    
  0.38426301    
 -0.61972040    
  0.39657527    
 -0.27193353    
 -0.10709739    
  0.19670939    
  0.17034633    
 -6.04157709E-03
  0.39531305    
 -0.63372290    
  0.44073379    
 -0.36662614    
 -0.14585201    
 -9.53103676E-02
  0.45281199    
 -0.39111826    
  8.51002615E-03
  0.36511353    
  3.46848220E-02
 -0.26520988    
  0.28211150    
 -0.11221270    
 -0.24685931    
 -0.23319359    
  0.71314842    
 -0.41042840    
  0.26694623    
 -0.47343817    
  7.93360844E-02
  0.25319603    
  0.15790384    
 -0.32197106    
  0.36054423    
 -0.33000675    
  1.49249705E-02
  0.92367107    
 -0.85913259    
 -0.30637383    
  0.31329381    
 -0.10153663    
  5.20571172E-02
 -0.13976221    
  0.38865831    
 -5.81566915E-02
  5.24895117E-02
 -0.15320466    
  3.25770490E-02
 -1.94178652E-02
  0.26286718    
 -5.68634942E-02
 -0.34609288    
  0.30814740    
 -0.16154532    
 -0.20067115    
  0.29951623    
 -0.39959940    
  9.21160206E-02
  0.11332779    
  0.13976200    
 -0.17613028    
  0.17612967    
  0.33913040    
 -0.60025424    
  0.40007511    
  0.14561924    
 -0.59529203    
  0.19216086    
  0.19044778    
  5.61950542E-02
  0.11838967    
 -0.45267904    
  0.12201485    
 -0.27871338    
  0.29878044    
 -0.16524933    
 -5.62398545E-02
  0.57018453    
  0.24715237    
 -0.78481364    
  0.24685936    
 -0.19997668    
 -4.68827784E-02
  0.32497862    
 -0.10986634    
  0.41616076    
 -0.75005496    
  1.78569499E-02
  6.84025735E-02
  0.18094237    
  1.36996517E-02
  0.32768717    
 -9.85174999E-03
 -0.30432069    
  3.30054127E-02
  9.88455266E-02
 -7.95520097E-02
 -0.24406178    
  0.15066110    
  0.19044778    
  0.44513014    
 -0.39441505    
 -7.41079152E-02
 -0.29361725    
  0.29951623    
 -0.15906556    
 -0.10919845    
  0.22621618    
  0.10474636    
 -0.25685555    
 -0.25951093    
  0.49401879    
  2.78571043E-02
 -0.45041636    
 -0.12861817    
 -0.13633615    
  0.17480312    
  0.15684164    
  0.22957532    
 -5.26438802E-02
  3.97394672E-02
  9.29460973E-02
 -0.12595177    
  1.33330179E-02
  8.86664465E-02
  0.12516288    
 -0.49490952    
 -1.76995751E-02
  0.15669823    
  0.35591111    
 -0.55827928    
  0.34445050    
 -6.64376188E-03
  0.13685870    
 -0.11054274    
  0.11633973    
 -0.12285348    
 -1.31585989E-02
  1.96719263E-02
  1.92938279E-02
  5.57429120E-02
 -0.10804086    
  5.23001514E-02
 -0.42151767    
  0.24807276    
 -0.32892436    
  5.12930974E-02
  0.14842010    
 -9.01507512E-02
  9.39022843E-03
  0.47466519    
  0.12550500    
 -0.36034402    
  0.10462447    
  0.34401274    
 -0.32434046    
  7.50360936E-02
  4.13045362E-02
  6.16443492E-02
 -5.44909155E-03
 -0.18560547    
  1.58779358E-07
  8.81082192E-02
  0.54749483    
 -0.82320076    
  0.49159387    
 -0.32392919    
  0.25874394    
 -0.27225682    
  0.22450341    
 -5.01497127E-02
 -0.16757384    
  0.11477647    
  0.25398725    
 -0.20118995    
 -8.96128640E-02
 -0.16251826    
  4.31716070E-02
 -6.54779896E-02
 -5.40676452E-02
  0.20066980    
 -0.10247894    
 -8.24434236E-02
 -3.98461930E-02
 -0.12083662    
  0.11267272    
 -0.10354090    
 -1.83489062E-02
  0.89759851    
 -0.58251774    
 -0.28768173    
  0.81592309    
 -0.67342246    
 -8.98568705E-02
  6.61405623E-02
  0.17563324    
  0.67280740    
 -0.80921853    
 -8.00429732E-02
  0.50077611    
 -0.36828533    
  0.13626553    
 -0.18104871    
  0.10153565    
  0.12921250    
  2.98526734E-02
 -0.18703873    
  0.80381280    
 -0.74862564    
 -4.11008038E-02
  0.11855981    
 -0.26112366    
  3.95309143E-02
  0.34967425    
 -8.55230689E-02
 -0.18232246    
  0.12095172    
 -1.27382213E-02
 -5.94225973E-02
  0.15706147    
  0.18522409    
 -0.18522476    
 -0.27995917    
  0.36890686    
 -7.73875043E-02
  3.94412689E-02
 -0.21489005    
  2.70293839E-02
 -0.12783360    
  9.39310193E-02
 -0.18924224    
  0.49571207    
 -0.58272356    
  0.57251906    
 -0.24911888    
 -6.60117483E-03
  0.11851836    
 -0.23052438    
 -6.10872842E-02
  3.86145785E-02
  0.21094877    
  0.12118579    
 -0.23132876    
  9.15664360E-02
 -0.27115321    
  6.35142326E-02
 -6.35138899E-02
  0.41091490    
 -0.47873667    
  6.20477124E-07
 -1.76995751E-02
  0.12568855    
  0.40808707    
 -0.35443416    
  7.19732270E-02
 -3.53395827E-02
 -7.21950084E-03
 -0.14812975    
  0.19068956    
  0.52735496    
 -0.43457413    
 -0.31766224    
  0.35493350    
 -0.40851864    
  7.08254948E-02
  0.26170674    
 -0.32340035    
  0.32340029    
  0.21786706    
 -0.19189020    
 -0.16705428    
  0.37988836    
  6.03199378E-02
 -0.35319695    
  0.27193427    
  5.15580662E-02
 -0.46499032    
  7.96775240E-03
  0.14732507    
 -0.33921587    
  0.49727234    
 -0.13771656    
  0.21098965    
 -0.23820284    
  0.49973023    
 -0.58611447    
  0.31365773    
  0.13353178    
 -0.49335065    
  0.15975983    
 -9.12907794E-02
  7.77785406E-02
  0.22450341    
 -0.30966166    
 -7.43547315E-03
  9.93722901E-02
  0.13858591    
 -0.15906556    
 -0.10153663    
  0.27229676    
 -6.60900772E-02
  0.11709215    
 -0.14864020    
 -0.19004355    
  0.13062100    
 -7.04508796E-02
  0.25616911    
 -0.31633732    
  0.21536069    
  0.11778378    
 -0.15600513    
 -0.27477929    
  0.52102989    
 -0.29959676    
 -8.57673958E-02
 -3.03045288E-02
  5.24471886E-02
  0.42235258    
 -0.29247743    
 -8.00429434E-02
 -2.81717665E-02
  4.19645980E-02
  2.03403123E-02
  0.18901128    
 -0.13036273    
 -5.86481020E-02
  9.59193036E-02
 -0.12313350    
  0.12921250    
 -0.23841019    
 -7.17440993E-02
  0.53692800    
 -0.16223548    
 -0.39136001    
  0.41937304    
 -0.30814797    
  0.14008901    
 -8.87964144E-02
 -0.28768247    
  0.34998664    
  2.64918171E-02
  0.20600338    
 -0.21256129    
 -0.14868338    
  0.18739685    
 -0.30042171    
  0.18658581    
  0.34454522    
 -0.14581080    
 -0.14354751    
 -9.12907794E-02
  0.13720198    
  8.00427347E-02
  8.50372314E-02
 -0.44425181    
  0.12715460    
  0.28954640    
  0.34600398    
 -0.50950879    
  0.10601822    
  0.27277946    
 -0.65774453    
  2.57518347E-02
  4.14993986E-02
  0.36396563    
 -0.42255947    
  0.15168388    
  7.14581907E-02
  0.21622384    
 -2.81708054E-02
  6.63224235E-02
 -3.81510146E-02
 -0.17567752    
 -0.12693070    
  0.23954961    
 -9.94606018E-02
 -0.14008884    
  0.12693021    
 -2.68463995E-02
  5.29927202E-02
 -0.16062337    
 -3.07714324E-02
  9.67295095E-02
 -0.22137275    
 -8.29970390E-02
  0.51466358    
 -0.28385815    
  0.36655030    
 -0.16657396    
 -0.11232830    
 -0.19216064    
  0.23995139    
 -2.02019271E-02
  0.24067582    
 -0.32583451    
 -0.25131479    
  0.32277259    
  0.24362290    
 -0.27871433    
 -0.22314350    
  0.69314766    
 -0.46288633    
  5.51870726E-02
  0.13771695    
 -0.17881802    
  0.14914414    
  1.79109070E-02
 -0.49517059    
  0.30691254    
  0.26236445    
 -0.37569216    
  0.33647230    
 -0.20194045    
  0.55861658    
 -0.45255730    
 -5.16248383E-02
  5.78932874E-02
  0.10661053    
 -4.01202515E-02
 -0.35417202    
  0.41100481    
 -0.36221558    
  7.90551398E-03
 -5.66956326E-02
  0.13976268    
 -0.26381424    
  0.18859136    
  0.23556541    
 -0.28357577    
  0.42172575    
 -7.24542737E-02
 -0.23330995    
  0.10389974    
 -4.02735062E-02
  0.39629018    
 -0.45264295    
  0.19670935    
 -9.35258418E-02
 -9.59642306E-02
 -1.86365142E-07
  8.28054473E-02
 -0.32593203    
  0.21392624    
  9.19373930E-02
 -0.17693152    
  0.75944823    
 -0.49832547    
 -0.26112366    
 -4.11575623E-02
  0.26430178    
 -0.26430112    
  6.50639609E-02
  1.56253055E-02
  0.10303311    
  0.12475106    
 -0.44320560    
  0.63372409    
 -8.51570815E-02
 -0.25131533    
  0.30538088    
 -0.15327337    
  7.67331272E-02
 -0.22172426    
  0.10748657    
 -0.31131297    
  0.10709835    
 -8.98568705E-02
  0.49532071    
 -0.37469366    
 -7.60477688E-03
  0.10153565    
  0.15906441    
  2.32559890E-02
 -5.91896363E-02
 -0.43642697    
  0.37998617    
 -0.22314435    
  9.97001305E-02
  0.47364691    
 -0.43780109    
 -8.06299672E-02
  2.26419866E-02
  0.23205891    
 -0.40251160    
  0.32246906    
 -0.38641652    
  0.52951849    
 -0.13036273    
 -0.10676860    
 -0.22843996    
  0.57591754    
 -0.40546569    
  0.18975583    
 -0.20479466    
  7.54720066E-03
  0.30814740    
 -0.38631302    
  0.26298869    
 -0.21536136    
  4.54616956E-02
 -5.32442667E-02
  0.80045915    
 -0.55262357    
 -0.13005337    
 -0.21622299    
 -4.40596715E-02
 -0.11441005    
  0.12337907    
  0.38744736    
 -5.60886413E-02
 -6.43072836E-03
 -0.24763471    
  0.43531784    
 -0.39482713    
  0.38946488    
  2.65275817E-02
 -0.12831035    
 -4.87908907E-02
  0.35854840    
 -0.65459800    
  4.83977431E-07
  0.48356676    
 -0.25874326    
  0.21641034    
 -0.24362293    
  0.36080468    
 -0.30058637    
 -0.31845376    
  0.47445869    
 -0.20252346    
  0.20806397    
 -0.32329994    
  0.27809510    
 -0.19044611    
  8.05806816E-02
  0.20884913    
 -0.32501903    
 -0.10697298    
  7.00675622E-02
  0.19724652    
 -0.30847239    
  0.35667467    
  5.15877455E-02
 -0.38336518    
 -5.90882301E-02
  0.23867488    
 -7.83325508E-02
  0.22462401    
 -0.31771469    
  0.28156626    
 -0.18109463    
  7.32680270E-03
  0.16761471    
 -7.24159463E-07
 -0.36020923    
  0.39060527    
 -7.45685175E-02
  3.17480043E-02
  3.68149206E-02
 -0.17034630    
 -0.12945835    
  0.18502770    
  0.46237358    
 -0.66379511    
  0.32220253    
 -0.33886981    
  0.23151255    
  0.13685870    
 -0.24222037    
 -0.15168443    
  0.30265626    
 -0.18871053    
  0.37421310    
 -0.21130891    
 -4.00045328E-02
 -0.10008345    
 -7.54741114E-03
  0.14107877    
 -6.10349961E-02
 -5.01890481E-02
  0.26349518    
 -0.39702579    
  0.15535021    
  3.53391692E-02
  0.16598488    
 -3.59328538E-02
 -0.32074246    
  0.66761351    
 -0.51948303    
  0.19073935    
  0.23859333    
  1.40522672E-02
 -0.38020462    
  2.02034917E-02
 -0.21484494    
  0.46170411    
 -0.20124891    
 -2.58076862E-02
  0.26286718    
 -0.33747834    
  0.10041938    
 -0.11460430    
  5.55697158E-02
 -5.55707440E-02
  0.29479891    
 -0.32378644    
  0.47641632    
 -0.31389865    
 -9.15668085E-02
 -7.09511116E-02
  0.20533819    
 -0.17635228    
 -0.20544331    
  9.21160206E-02
  0.36464384    
 -0.34876940    
  7.84332305E-03
  0.93179536    
 -0.92401272    
  0.27008632    
  5.18856049E-02
 -8.80328491E-02
 -0.22621487    
  0.33096206    
  8.97707418E-02
 -0.39791790    
  0.24544904    
 -0.18703873    
 -3.61043550E-02
  5.01906499E-02
 -8.76474679E-02
  0.26060089    
  0.10594909    
 -0.16034265    
  4.84943539E-02
 -1.79100037E-02
 -0.25995737    
 -3.17494981E-02
  0.56878966    
 -0.17413576    
 -0.15868929    
  0.19077747    
 -0.24981192    
 -0.26982513    
  9.28929299E-02
  0.23596494    
  0.44092244    
 -0.47988892    
  7.64708593E-02
  2.42428910E-02
 -2.42431257E-02
  0.25810862    
 -0.26426247    
 -0.14595486    
  8.87957290E-02
  6.51379442E-03
 -1.96733046E-02
  3.89666669E-02
  7.95523450E-02
 -7.95520097E-02
 -0.11460430    
  0.42899615    
 -0.34675735    
  1.30712185E-02
 -1.96733046E-02
 -0.17309235    
  0.13254578    
  0.17655861    
 -0.20453188    
  0.30873474    
 -0.50390506    
  3.39012966E-02
  0.26875475    
  6.17472455E-02
 -0.15514828    
 -0.23545745    
  0.33520633    
  0.14141178    
 -0.39182261    
  0.11506998    
  0.12260313    
 -0.22957526    
  9.97001305E-02
 -0.14085697    
 -4.29243967E-02
 -7.27590099E-02
  5.50597832E-02
  0.34409523    
  2.50005797E-02
  2.43923571E-02
 -0.33286387    
  8.36802274E-03
  0.23638897    
  8.81082192E-02
 -7.50361010E-02
  0.24625115    
 -0.37054822    
 -5.28424159E-02
  2.29893159E-02
 -2.29894500E-02
 -6.40220195E-02
  0.19464286    
  5.29927202E-02
  6.43176492E-03
 -3.92199606E-02
 -5.48088588E-02
 -0.11163964    
  0.19276460    
 -0.21667190    
  0.46798626    
 -0.13497464    
 -1.16283540E-02
 -0.35417202    
  4.08227853E-02
  7.56727843E-07
  0.48489264    
 -0.22561033    
  1.22692492E-02
 -2.46933363E-02
 -1.89273413E-02
  0.59974641    
 -0.57458735    
  6.60896450E-02
 -0.47466514    
  0.19470648    
  0.14974485    
 -1.33328335E-02
  8.36493298E-02
 -0.16761471    
 -5.24456277E-02
  5.24471886E-02
  0.23331143    
 -0.16285822    
 -0.32699308    
  3.70410606E-02
  0.66081214    
 -0.17390597    
 -6.34227246E-02
 -0.36179063    
  0.34981480    
 -4.93937060E-02
  2.50005797E-02
 -0.11778332    
 -0.15762924    
  0.17824899    
 -0.19464217    
  0.46170411    
 -0.26706198    
 -0.16211806    
 -0.10092659    
  0.35401660    
  3.05843502E-02
  0.27708334    
 -0.37843570    
  0.67972445    
 -0.92818606    
  2.53175814E-02
  8.77054110E-02
  0.65025598    
 -0.52824080    
  0.51217639    
 -0.28364152    
 -0.22853452    
 -1.36052584E-02
 -0.17142262    
  0.26921999    
 -0.13976286    
 -2.89868638E-02
 -0.14197092    
  0.13458945    
  0.12516341    
 -4.68309335E-02
 -2.07611434E-02
  0.15514848    
 -0.39060664    
  9.28929299E-02
  0.32138172    
 -8.54170695E-02
  4.36198041E-02
  8.75198022E-02
 -0.10598139    
  0.27518272    
 -4.83180322E-02
 -0.10426082    
 -0.39182261    
  0.25040972    
 -7.89880678E-02
  0.29450834    
 -0.19671027    
  0.10598184    
 -0.16350512    
  0.23880975    
  0.15341000    
 -0.39221969    
  5.75238876E-02
 -6.41250461E-02
 -6.14533313E-02
  0.21465620    
  8.17902237E-02
 -0.21532169    
 -7.41071254E-02
  9.97495353E-02
 -9.97495577E-02
 -0.27149680    
  0.46770659    
  4.49515991E-02
 -0.43332270    
  3.33359465E-02
  0.10863447    
  0.25213119    
 -4.67928909E-02
 -1.20475376E-02
  9.80613679E-02
 -0.28402498    
 -0.12419055    
  7.94065818E-02
 -7.11766779E-02
  0.17958593    
 -4.19651382E-02
 -0.20544331    
 -8.81133042E-03
  0.24242525    
  0.63230586    
 -0.60490674    
  0.28090271    
 -0.55961579    
  1.77001990E-02
  0.13899866    
  0.53197461    
  0.16498198    
 -0.43049079    
 -0.11778287    
 -0.14868338    
  0.50929815    
 -0.32824859    
  4.97004315E-02
  0.13580208    
 -1.60002224E-02
 -0.19530851    
 -0.20212345    
  7.96775240E-03
  0.95367867    
 -0.43810141    
 -0.57273418    
  9.60736349E-02
  0.10840973    
  0.68971670    
  0.27731904    
  -1.0831072    
  5.24471886E-02
 -0.22863315    
 -9.62277278E-02
  0.74721366    
 -7.79752725E-07
 -0.20067102    
 -0.35417202    
  0.16833477    
 -0.11954560    
  0.34550241    
 -0.34550202    
  8.36997330E-02
  0.14892270    
  0.15145248    
 -9.04571116E-02
  5.74874878E-02
 -0.13113932    
  0.14776103    
 -0.33647135    
  0.14974485    
  8.86664465E-02
 -0.14309998    
  6.10360801E-02
  0.46505752    
 -0.73534745    
  0.57912832    
 -0.57912850    
  6.66905269E-02
  2.39059124E-02
  0.14624627    
 -0.13062011    
  0.28768161    
 -7.85908401E-02
  9.58818793E-02
 -0.12136068    
 -0.13815099    
  8.51586759E-02
 -0.17824851    
  2.40970775E-02
 -0.10889480    
  0.10889368    
  3.89151871E-02
  8.06291997E-02
  0.17407164    
 -0.34240723    
  0.28141192    
  9.01502967E-02
 -0.26870617    
 -9.45587456E-02
  0.24116118    
 -3.30056697E-02
 -0.21645480    
  0.59700376    
 -0.45724067    
  0.49328110    
 -0.58425349    
 -4.04915512E-02
  0.20142157    
 -0.11441054    
  0.80077821    
 -0.80838263    
  0.14208207    
  0.14177467    
 -0.37993130    
  4.91910055E-02
  0.14149933    
 -0.19068931    
  0.25782824    
 -9.09960647E-07
 -0.27477929    
  0.51594108    
  0.21905358    
 -0.57718658    
 -6.79504648E-02
  0.30702424    
 -7.92966546E-07
 -0.28385815    
  0.26646599    
 -9.82382670E-02
 -9.46653411E-02
  0.20453247    
 -5.95409535E-02
  0.13735820    
 -9.53104421E-02
 -0.29161105    
  0.11163933    
  0.11934600    
 -0.16251826    
  0.29135200    
 -0.11641100    
  0.18540309    
  0.51082605    
 -0.21930464    
 -0.51466352    
  9.76380259E-02
  7.28621781E-02
 -0.46676555    
  5.85938320E-02
  7.81646892E-02
  0.39791867    
 -0.30465999    
 -0.10080493    
  0.16705495    
  0.15963067    
  2.16222368E-02
 -0.38692117    
  3.10099795E-02
 -5.49165308E-02
  0.47803608    
 -4.60431539E-02
 -0.45648304    
  5.62399253E-02
  8.96112844E-02
 -9.74549577E-02
  0.20566972    
 -6.43072836E-03
  0.18232173    
  0.11658686    
  0.10008352    
 -0.47260466    
 -2.10535415E-02
 -7.11837970E-03
 -0.20544331    
  0.45675912    
 -0.25131533    
 -0.22314350    
  7.72914886E-02
  1.63935032E-02
 -4.15004566E-02
 -1.70943532E-02
  0.36440286    
 -0.10071445    
  0.34869528    
 -0.44599432    
  4.98321280E-02
 -6.45391792E-02
  0.60411388    
 -0.70536774    
  0.14473867    
  0.24973664    
 -0.50714928    
  0.76823801    
 -0.34159246    
 -0.28171229    
  0.39482644    
 -0.16220497    
  0.10724586    
 -0.11355563    
 -0.17224598    
 -0.17185023    
  0.47999763    
 -0.45356423    
  0.20382762    
  6.85194358E-02
 -0.21325921    
 -2.48970985E-02
  0.48356676    
 -0.37988850    
 -0.11211795    
  1.68068614E-02
  0.20294170    
  8.47405419E-02
 -0.30448985    
  0.17095686    
  0.13353069    
 -0.23098636    
  0.38692123    
 -0.24750160    
  0.11625897    
  5.91880418E-02
 -0.10919841    
  8.00427347E-02
 -7.36522675E-02
 -0.23596509    
 -4.95975800E-02
  0.41670159    
 -0.10598139    
  0.36533260    
 -0.35298672    
 -0.13090466    
  0.14914414    
 -0.12838082    
  5.33450730E-02
  0.13353066    
 -1.14295306E-02
 -3.50921936E-02
 -0.26415154    
  8.18291157E-02
  4.19645980E-02
  3.46710323E-07
  5.98186143E-02
 -0.40869695    
  0.11886133    
  0.24362190    
  9.65384021E-02
  4.20479886E-02
 -0.25299677    
  0.20479375    
  8.85536596E-02
 -0.10097667    
 -0.37469363    
  0.15155008    
  0.28376794    
 -0.10536034    
  0.19530888    
 -0.10178357    
 -6.13698550E-02
 -0.23428059    
  0.49469641    
 -0.24160561    
  2.45418698E-02
  9.25510377E-02
 -0.43632370    
  0.12062779    
  0.73759919    
 -0.53280526    
 -0.18975712    
 -0.13566646    
  0.26170674    
 -4.02735062E-02
 -0.17142262    
  0.64740145    
 -0.30629316    
 -0.13601229    
 -0.18896531    
  0.12044601    
 -0.23922935    
  0.46095312    
 -0.17327188    
 -9.19381604E-02
  0.10536131    
 -9.79797915E-02
  0.29135200    
 -0.12260225    
 -0.16142271    
  8.39660391E-02
 -0.10610706    
  0.23205891    
  0.35489845    
 -0.40339258    
  0.17086984    
 -0.34699932    
  0.11200461    
 -0.15746735    
  0.24613385    
  9.80613679E-02
 -9.20179188E-02
 -0.24445252    
  0.77791202    
 -0.53345811    
  0.11912055    
 -0.30385423    
  0.36605141    
 -0.61117333    
  0.47116113    
 -0.21165010    
  0.78520495    
 -0.57935369    
 -0.31917998    
  0.12044601    
  5.51870726E-02
  0.44279069    
 -0.40331212    
 -0.12344342    
  0.36322287    
 -0.32035825    
 -9.53092873E-02
  0.28575790    
 -0.34927103    
  0.49429655    
 -0.13353133    
 -0.23031226    
 -0.11419315    
   1.3555852    
  -1.2060542    
  0.52735496    
 -0.46673012    
 -0.28550509    
  0.29849315    
  5.64405397E-02
 -0.13702092    
  0.24116227    
  0.36051390    
 -0.29666314    
 -0.16799250    
 -0.23233113    
  0.38996017    
 -0.17609099    
 -0.39927292    
  5.40678464E-02
  0.38776460    
 -0.27977654    
  0.20566972    
 -0.36772451    
  0.25234246    
 -0.17230053    
  0.27477780    
 -0.14660354    
  7.24963844E-02
  2.75888145E-02
  0.10943308    
 -9.59194526E-02
 -0.17563182    
  0.22793274    
 -2.58076862E-02
 -0.11778239    
  0.12429687    
  6.47263136E-03
 -0.22314435    
  0.46798626    
 -0.27763095    
  6.45377561E-02
 -5.78944758E-02
 -0.12693070    
 -1.51520101E-02
  0.23074898    
 -1.21948281E-02
 -0.30625868    
  0.41100481    
 -0.32329994    
  0.28385720    
 -0.33074078    
  0.29564932    
  0.13872628    
 -0.35741612    
  0.49740347    
 -0.63199341    
  0.36511353    
 -0.38220820    
  4.22001705E-02
  7.17447624E-02
  0.15634619    
  0.12361351    
 -0.22024009    
 -2.19796151E-02
  0.13815054    
 -0.19923764    
 -5.66956326E-02
  0.26236513    
  4.38946635E-02
 -0.36636305    
  0.16296129    
 -4.61616851E-02
 -0.19022720    
 -0.15415040    
  0.20972086    
 -0.20972025    
  0.79349542    
 -0.36605042    
  0.49769661    
 -0.51229447    
  0.21130820    
 -0.21130843    
 -6.84674159E-02
  1.56253055E-02
  8.18291157E-02
  0.19415577    
 -0.11851914    
 -0.17309235    
  0.13941987    
  0.16388737    
 -0.43796393    
  0.56858480    
 -0.24116294    
  0.59066874    
 -0.53387040    
 -0.23393773    
  0.46319774    
 -1.47417523E-02
 -0.42546594    
  0.16705495    
  0.12629403    
  2.77178145E-07
 -9.47453603E-02
 -0.31072044    
  0.38260773    
 -7.81185254E-02
 -0.11232830    
  0.21330544    
  0.15172605    
 -0.14609180    
 -0.21197046    
  1.37937190E-02
 -5.63522689E-02
 -1.45981759E-02
 -5.28424159E-02
  0.39246181    
 -0.59831345    
  0.27329406    
  4.94792014E-02
  6.87325094E-03
 -0.10840953    
  0.16175446    
 -0.11697097    
  7.36026493E-07
 -0.11596034    
  5.57913780E-02
  6.01692609E-02
  0.28402594    
 -7.41079152E-02
 -0.10601807    
  0.23361413    
 -0.47000387    
  2.46923361E-02
  7.06173107E-02
  0.14763623    
 -3.32258157E-02
 -0.11441054    
 -0.12921160    
  9.84402522E-02
  8.96112844E-02
  8.87957290E-02
 -6.06248789E-02
 -7.19740242E-02
  0.20810643    
  1.20475730E-02
 -0.16216733    
  0.13176855    
  8.28869268E-02
 -0.35020325    
  0.21667020    
  0.38358214    
 -0.37710971    
  0.10406894    
 -5.98988272E-02
  0.12733959    
 -0.33213404    
 -0.12921160    
  0.33400545    
  1.83498766E-02
  0.13580208    
  8.61287564E-02
 -0.34426916    
  0.24750172    
 -0.55827928    
  0.65504700    
 -0.43752706    
  0.85265440    
 -0.51725638    
 -0.26290113    
  6.10360801E-02
  0.12361351    
 -0.31917998    
  0.41343382    
  1.57475956E-02
 -0.21407011    
 -0.24763471    
  0.10948356    
  7.38081103E-03
 -0.15048151    
  0.59441322    
 -0.31963456    
  0.19948868    
 -0.16753833    
  0.22941345    
 -0.52763343    
  0.35327843    
 -0.23361488    
 -0.15415004    
 -8.81133042E-03
  8.81128199E-03
  0.43995157    
 -0.17220278    
 -0.12114460    
  0.34830648    
 -0.11311554    
 -0.42664599    
  0.22130768    
 -0.32768753    
  0.20252402    
  0.28141192    
  0.40755981    
 -0.49285656    
  0.15219150    
 -0.34000811    
  0.93755037    
 -0.65816820    
 -0.16989970    
 -0.12615076    
  0.60537195    
 -0.61381108    
 -6.11541048E-02
  0.56346929    
 -0.31717309    
  0.89061201    
  -1.0506485    
  0.16705497    
  0.18464944    
 -0.19166800    
  2.77799126E-02
 -1.37935989E-02
  9.27808434E-02
 -0.32639599    
  0.62977660    
 -0.57848448    
  0.36580065    
  0.56373578    
 -0.88074619    
  8.36997330E-02
 -8.36994424E-02
  0.35667565    
 -0.46556970    
 -7.34278709E-02
  0.83497769    
 -0.48499075    
  0.17220372    
 -0.33986828    
  0.63598877    
 -0.59707355    
  2.26419866E-02
  9.93722901E-02
 -0.20972075    
  0.14698200    
  0.11538296    
  0.22314347    
 -0.20409591    
 -0.32397133    
 -1.75449792E-02
  0.42590457    
 -0.17655870    
 -4.22600508E-02
 -2.18183473E-02
 -0.14197092    
  4.95960936E-02
  0.26112285    
 -0.19860266    
 -0.15541476    
  0.24242525    
  0.25054336    
 -1.63489915E-02
  4.30166386E-02
 -0.28417853    
  0.21893975    
 -0.30658638    
  0.54090291    
 -0.46027389    
  0.59324872    
 -0.64380205    
 -0.16907564    
  0.28768221    
  3.23659591E-02
  0.11423748    
 -0.31067154    
  0.19004445    
 -0.12260161    
  0.24889632    
 -0.17220278    
  1.33330179E-02
 -0.17309235    
  0.19923814    
  0.12705821    
 -0.14660333    
 -0.14107879    
 -6.25211596E-02
  0.52205199    
 -0.42967874    
  0.49899170    
 -0.75768614    
  3.73874530E-02
  0.15283959    
  0.15302499    
 -2.04793420E-02
 -0.24934661    
 -1.78572666E-02
  0.51621664    
 -0.42995626    
  0.38035950    
  0.36902741    
 -0.60353589    
  0.36166292    
 -0.10480841    
  0.17678209    
 -0.41243291    
  0.15514848    
 -0.28171229    
  0.87745053    
 -0.66387600    
 -0.30492315    
  5.90884723E-02
  0.27115202    
 -7.20849243E-07
 -6.45377710E-02
  0.10135340    
 -8.15496966E-02
 -7.46114627E-02
 -3.58454250E-02
  0.28950575    
 -8.55230689E-02
 -0.30368325    
  0.15645139    
  0.18232071    
 -0.18232234    
 -4.94793653E-02
 -0.19105463    
  0.17645708    
  2.89866533E-02
  0.33647257    
 -0.10196464    
 -0.38035938    
  0.29796013    
  4.89422519E-07
 -0.28156614    
  2.40970775E-02
  0.34550241    
 -6.97947815E-02
 -0.15616135    
  0.23155913    
  0.10088201    
 -0.11211697    
  1.12364683E-02
 -8.14395398E-02
 -0.36101267    
  0.44802547    
 -0.12405322    
 -0.14164978    
  0.16034193    
  6.15428993E-03
 -0.25746870    
  0.27570680    
  9.03324576E-07
 -0.37578875    
  0.11583199    
  0.47584558    
 -0.13491856    
 -0.31775972    
  0.36655030    
 -0.36654991    
  0.18104920    
  0.14225070    
 -0.29322296    
  0.16362891    
 -0.35937363    
  9.44904014E-02
  0.16579199    
  0.17184998    
 -0.13102749    
 -0.11279608    
  1.48157114E-02
  0.20533819    
 -7.45685175E-02
  6.25211671E-02
 -0.30192491    
  0.72540808    
 -0.67739862    
  0.29546380    
 -1.75957419E-02
  0.19797707    
 -0.37204969    
  0.34249052    
 -0.52763343    
  5.76298460E-02
  3.14987116E-02
  0.19643407    
 -0.21205838    
 -8.20137784E-02
 -5.26433848E-02
  0.46661985    
 -0.53175896    
  0.50310314    
 -1.75957419E-02
 -0.38496590    
  0.52806735    
 -0.36034402    
  0.16251822    
 -9.84408930E-02
 -3.50922346E-02
 -8.96119401E-02
  0.49507737    
 -4.87898923E-02
 -0.47000289    
  0.40279463    
  8.20977762E-02
 -0.28276783    
  0.16805859    
 -0.19455008    
 -0.28544742    
  0.16430283    
  1.50373587E-02
  0.41042843    
 -0.18430461    
  0.41729930    
 -0.10754135    
 -0.22423531    
  0.20216042    
 -0.52884436    
  1.50373587E-02
 -3.03045288E-02
  5.97199090E-02
  7.66932517E-02
  6.49573132E-02
  0.55149692    
 -0.31709555    
 -0.27942428    
 -7.51207694E-02
 -9.67294350E-02
 -8.98568705E-02
  0.25510541    
  0.34869528    
 -0.15104003    
 -7.91376010E-02
  0.24869697    
 -0.47922096    
 -4.54622842E-02
  0.13062100    
  0.14536561    
 -0.23052438    
  9.86722410E-02
 -0.18366557    
  0.10697285    
 -4.44519967E-02
  0.22314435    
 -0.34377214    
  0.22143307    
  5.33450730E-02
  8.10404271E-02
 -0.15514828    
 -0.20925429    
  0.10622223    
  0.23393826    
 -0.21094845    
 -0.20997256    
  0.20997290    
  0.25299627    
 -1.78054124E-02
 -0.34730983    
  0.36511353    
 -0.15219148    
  6.62501976E-02
 -0.36772451    
  0.58572602    
 -0.39266101    
  0.24279580    
 -3.65893915E-02
  0.13895227    
 -0.19647518    
 -7.51207694E-02
  0.13264450    
 -0.22159193    
  0.19643407    
 -0.42151767    
  0.62796128    
 -9.22069177E-02
  0.30598000    
 -0.32896954    
 -5.37438132E-02
  0.18436481    
 -0.56858414    
  0.24629629    
  6.80535808E-02
 -0.17969306    
 -0.18074767    
 -7.84717873E-02
  0.13353141    
  0.11778259    
  0.26358369    
 -0.27958569    
  0.21667020    
 -0.15415092    
  0.13447744    
 -4.74667437E-02
 -7.19740242E-02
  0.26121464    
 -0.29924282    
  0.38193515    
  1.05271824E-02
 -0.28942791    
  0.59011453    
 -0.33802363    
 -1.64392348E-02
 -3.94425876E-02
 -0.29151997    
  9.53110307E-02
 -6.50053322E-02
  0.57443082    
 -0.17896555    
 -8.92979577E-02
 -5.65126278E-02
  2.86555551E-02
  2.78571043E-02
  1.09293144E-02
  3.73384617E-02
 -0.18336979    
 -7.84707665E-02
 -0.17015181    
  0.38920513    
 -0.12808174    
  5.43937832E-02
  0.50255650    
 -0.65474772    
 -6.87373755E-03
  0.20505059    
 -0.33759606    
  6.84683993E-02
  8.45572576E-02
  0.19574533    
 -0.31775972    
  0.12874970    
 -0.16766483    
 -9.13490951E-02
  0.47542453    
 -8.45576823E-02
  5.86478366E-03
 -0.26646641    
  0.10840973    
  0.25283468    
 -0.10654324    
 -9.29470062E-02
  9.29460973E-02
 -9.29470062E-02
 -3.97405177E-02
 -0.27871338    
  3.37705064E-09
  3.50914039E-02
  0.18805130    
 -3.63683030E-02
  5.75707816E-02
 -8.00428689E-02
  0.15414983    
 -0.13911338    
 -0.16164073    
  0.16164079    
 -0.17934093    
  4.36744727E-02
  7.41075575E-02
  0.52030522    
 -0.54440224    
 -1.63940266E-02
  0.13146384    
  3.55917960E-02
  4.11023796E-02
 -4.11008038E-02
  0.35036179    
 -0.20725973    
 -3.07724029E-02
  0.13976216    
 -0.23132876    
  0.12838207    
 -6.21309802E-02
  0.14310159    
 -6.89937919E-02
 -0.38776490    
 -4.48506810E-02
  0.17618744    
  5.97199090E-02
  4.25593406E-02
  0.34339309    
 -0.20725973    
  0.22193031    
 -0.34426916    
  0.18687664    
 -0.22884248    
  2.12031081E-02
 -6.50053322E-02
  0.47743931    
 -0.26328969    
 -0.19200616    
  0.25050238    
 -6.45377487E-02
 -0.27763101    
  0.12751274    
  0.22595724    
 -0.13835825    
  0.14953250    
 -2.24735551E-02
 -0.10788988    
 -9.97495577E-02
 -1.40848458E-02
  0.24973664    
 -9.25508067E-02
 -0.26966402    
 -0.13580176    
  0.15933207    
  4.54616956E-02
  0.12516341    
 -0.18625049    
  3.05602811E-07
  0.27380592    
 -0.25818133    
  0.29924205    
 -5.91896363E-02
  0.14188114    
 -0.21130891    
  0.31189558    
 -0.72721368    
  0.59436619    
 -0.19885010    
  0.27763247    
 -0.17027394    
 -0.22015454    
  0.20202580    
 -0.47489437    
  0.56798476    
 -0.17567752    
 -6.14533313E-02
  0.12557730    
  2.45418698E-02
 -0.36101267    
  8.33823755E-02
 -5.76297827E-02
  0.14929701    
  0.36322287    
 -0.15330502    
  0.34237194    
 -0.55961514    
  0.43920395    
 -0.36142471    
  0.14536561    
 -0.42626795    
  0.11878430    
  0.40812758    
 -0.42425793    
  0.41356242    
 -6.09605946E-02
 -0.44628707    
  0.62860870    
 -0.25335684    
 -0.20340107    
 -9.45587456E-02
  0.46170411    
  0.42267725    
 -0.30027577    
 -0.21511127    
 -0.31275550    
  0.13840316    
 -0.31760320    
  0.42092183    
  0.11573650    
  5.33168077E-07
 -0.21905273    
 -0.18641196    
  1.62596703E-02
 -8.40824470E-02
  0.17645708    
  0.31845352    
 -0.16220497    
 -0.20909172    
  0.24005322    
 -0.32074246    
  4.11572531E-02
  0.25489154    
 -0.13353229    
  0.17635067    
  0.11844753    
 -0.52691144    
  0.32090795    
 -3.32258157E-02
 -0.36248413    
 -9.75691341E-03
  2.89871115E-02
  0.15822372    
  0.36396563    
 -0.38865826    
 -2.53183451E-02
  0.55103248    
 -0.32277256    
  7.84710869E-02
 -0.20136887    
  0.23233114    
 -0.13702092    
  0.23565194    
 -0.27851540    
 -0.26602098    
  0.42744407    
  0.19671060    
 -0.38027540    
  0.10610714    
  8.98043439E-02
  6.11544913E-03
 -1.84620284E-02
 -0.10467146    
 -5.67520857E-02
  0.46451452    
 -0.22544058    
 -0.29151997    
 -0.17618670    
  0.28538504    
 -0.13254631    
 -7.90565461E-03
  7.63736069E-02
  0.10462447    
 -0.46340227    
  0.33647224    
  0.44236943    
 -0.23285316    
 -0.17261204    
 -0.10697298    
 -4.11575623E-02
  0.14813089    
  0.32502052    
 -0.13428035    
 -0.21271969    
 -2.24730093E-02
  0.31569463    
 -0.18121772    
  0.25057745    
 -0.11456577    
 -0.19746515    
  0.77102029    
  -1.0173172    
  0.46661985    
 -0.10097667    
 -6.27017580E-03
 -6.49572015E-02
  6.51157336E-07
 -0.12874919    
  0.26060089    
 -0.17997201    
  0.36229262    
  6.63754418E-02
 -0.56421429    
 -0.16632159    
  0.33647308    
 -0.20294105    
  4.87897806E-02
  3.12533677E-02
 -8.84105116E-02
  0.16251802    
 -0.15415089    
  0.12516384    
  0.34483978    
 -0.24021605    
 -0.14208268    
 -3.10098231E-02
  0.26780158    
 -8.15496966E-02
 -0.17840748    
  0.13840316    
  6.77957153E-03
  0.16757379    
 -0.22314444    
  0.25685412    
 -3.94425876E-02
 -5.76289324E-03
 -0.35750124    
  0.35170349    
  0.13570932    
 -0.34873006    
  8.28054473E-02
  0.11261893    
  0.35074043    
 -0.46335956    
  0.18672706    
 -0.11641100    
 -5.06446436E-02
  5.67980260E-02
  0.25810862    
  0.29004928    
 -0.37404981    
 -0.19895449    
 -3.19524445E-02
  5.06430119E-02
  0.35914063    
 -0.32874432    
 -8.10420588E-02
  0.13353066    
 -0.21465753    
  8.11246410E-02
  0.13919739    
 -0.27831051    
  0.11943951    
  5.16238324E-02
 -9.21712518E-02
 -0.18094337    
 -3.36171761E-02
  0.19365254    
  0.34747824    
 -0.22190054    
 -9.77973789E-02
 -0.14732517    
  0.18759874    
  0.40984169    
 -0.44328856    
  9.71631035E-02
 -0.27541232    
  9.30896923E-02
  0.10536131    
  0.33647227    
 -0.53492349    
  7.06173107E-02
  3.71797681E-02
  1.44927707E-02
  0.15312175    
 -3.77395228E-02
 -6.43072836E-03
 -5.29916808E-02
 -0.11523543    
 -4.68827784E-02
  6.95255250E-02
 -5.73145655E-07
  0.13259831    
  1.99001406E-07
  3.21561880E-02
  4.33511809E-02
 -7.55073577E-02
  6.94276914E-02
 -0.20951733    
  3.69052552E-02
 -0.14812975    
  0.11871577    
  0.37515965    
 -0.50231558    
  0.22652747    
  2.00670753E-02
 -0.14974450    
  0.31424987    
  1.11740753E-02
  0.30830172    
 -0.70546782    
  0.60688764    
 -0.43286431    
 -0.34484124    
  0.69314688    
 -0.13073379    
 -3.40934247E-02
 -0.42590448    
  5.17361648E-02
  0.19760942    
 -0.11692131    
 -0.16846462    
  0.61195749    
 -0.24071081    
  7.90681913E-02
 -0.22900799    
 -6.06243983E-02
  9.67295095E-02
  0.12014373    
 -0.15624863    
  0.13720198    
 -8.00429434E-02
 -2.10535415E-02
  0.63848859    
 -0.85986149    
  1.75450314E-02
 -1.75449792E-02
  0.18526773    
  0.11122581    
 -0.20359977    
  0.33301082    
 -0.31701013    
  0.13353112    
  0.25054336    
 -4.98725511E-02
 -0.48835251    
  0.21570802    
  0.28394452    
 -0.21893801    
 -0.23545745    
  0.65710765    
 -0.21970899    
 -5.88397048E-02
 -3.07724029E-02
 -0.32158351    
  0.32158288    
 -0.31300044    
  8.20135176E-02
  7.57945254E-02
  0.19200779    
  0.15586944    
 -0.14986506    
 -7.45685175E-02
  0.44137210    
 -0.29183939    
 -8.70106071E-02
  9.25510377E-02
 -0.14225058    
  0.16411082    
 -0.44123188    
  0.35077524    
 -0.27786827    
  0.72391915    
 -0.53252381    
  0.58778685    
 -0.41085514    
 -0.15776172    
  0.18442822    
 -0.41870955    
  0.18232231    
 -0.30110478    
  0.18830907    
  9.93722901E-02
 -0.26982513    
  0.32246906    
 -6.62489980E-02
 -4.91329543E-02
  0.20718937    
 -0.24382427    
  0.10610714    
  3.94789539E-02
  8.05379823E-02
 -5.50603457E-02
  3.70420776E-02
  4.73468751E-02
  7.24552050E-02
 -0.29127294    
 -0.20708676    
  0.32246906    
 -1.29042696E-02
  8.10404271E-02
  0.28917813    
 -0.43735871    
 -0.18232177    
  0.15414982    
 -0.23211186    
 -2.73987111E-02
  0.24512315    
 -0.20875482    
 -0.13353157    
   1.0134543    
 -0.60798854    
 -0.39531240    
  0.22516091    
 -3.27900238E-02
 -3.39014120E-02
  0.48815736    
 -0.32176536    
  0.19801213    
 -0.19801213    
 -0.23784946    
  0.18540406    
 -7.17440993E-02
  0.39716706    
 -0.31015512    
  2.24722046E-02
 -0.10125414    
  0.33764219    
 -0.13771656    
 -4.81198467E-02
 -6.20648620E-07
  1.39859673E-02
 -5.71577437E-02
  0.34483978    
 -0.46170500    
  2.44901981E-02
  0.11419217    
  0.22458057    
 -0.24639972    
  0.20533819    
 -0.25045848    
 -3.92199866E-02
  4.68833856E-02
  0.53644925    
 -0.72029829    
  8.77761021E-02
  0.38566256    
 -0.10853948    
  6.77172467E-02
 -1.80177260E-02
 -0.22314377    
  0.24709684    
  5.74874878E-02
 -0.11848216    
  6.26891525E-03
 -0.14070010    
 -5.16721681E-02
 -1.52665963E-02
  0.10227858    
 -0.10227798    
  0.16290365    
 -0.29423884    
  0.10798898    
  0.37616950    
 -0.28588215    
  0.15312175    
 -0.23556592    
  0.20421623    
  5.57429120E-02
  0.18632980    
 -0.44628692    
 -1.57487486E-02
  0.52030522    
 -0.42933190    
  0.22603865    
 -0.34110758    
  1.61300823E-02
  0.11332779    
  0.17034633    
 -0.25995737    
 -0.13353135    
  0.37525177    
 -3.11560500E-02
 -1.91698000E-02
  0.13835925    
 -4.59853485E-02
 -0.11191781    
  0.11778275    
 -0.27412823    
  0.23841177    
  0.13580208    
  3.63679416E-02
 -0.20921104    
  4.30845581E-02
 -8.15496966E-02
  1.99001406E-07
  0.24256153    
 -0.48550805    
  0.17535381    
  0.23011300    
 -8.09681267E-02
 -0.22918610    
  0.17979223    
 -6.53829500E-02
 -6.99578747E-02
  0.34060356    
 -5.83714619E-02
 -0.27501243    
 -4.41247895E-02
  0.20340154    
 -7.64708370E-02
 -4.66660396E-07
  2.61454675E-02
  4.41705659E-02
 -0.23556592    
  0.40546441    
 -0.33024099    
 -2.94144601E-02
  6.50056824E-02
  8.05806816E-02
  0.33185405    
 -0.32542157    
  0.12062730    
 -0.18687700    
 -0.14732517    
  3.12533677E-02
  0.25642860    
 -5.97091252E-03
 -0.14818074    
  3.41336839E-02
 -6.73419703E-03
  5.90342060E-02
 -0.25222522    
 -1.65295601E-02
  0.24946003    
 -0.30075356    
  0.10008302    
  5.40671647E-02
  2.96325367E-02
 -0.11596034    
 -8.23068619E-03
 -4.22002450E-02
 -1.73911229E-02
  0.36366716    
 -3.09627913E-02
  4.30845581E-02
 -0.35839754    
  0.15906532    
 -7.38076260E-03
  0.11200461    
  0.70630503    
 -0.53619891    
 -0.29703668    
  0.10686299    
 -0.26101318    
  0.23361459    
 -0.26028275    
  4.40601073E-02
  0.30900392    
  7.90681913E-02
 -0.15123013    
 -2.06194911E-02
 -0.20763992    
  0.43078366    
  0.20972134    
 -0.27871430    
 -0.13353057    
  0.23531426    
 -0.54361516    
  3.63676511E-02
  0.20875549    
  0.63342828    
 -0.53680098    
  0.43995109    
 -0.38242742    
 -0.11159132    
  6.91963453E-03
  0.19374955    
 -0.46095344    
  0.18830907    
 -0.11034832    
  0.43286493    
 -0.15145221    
 -6.49572015E-02
  1.99343525E-02
 -0.21985991    
  0.31397200    
 -3.65893915E-02
  0.13895227    
  6.28479421E-02
 -0.53827089    
  0.21791339    
 -8.00428689E-02
  2.24722046E-02
  0.14458212    
 -0.31365690    
  0.16907564    
  0.34174857    
  0.10483476    
 -0.15336160    
 -0.33868462    
  7.46612996E-02
 -0.13045330    
 -5.04307747E-02
  0.77979952    
 -0.47714302    
 -0.21205838    
 -7.90565461E-03
  0.18099740    
  8.25858191E-02
 -0.26358494    
  0.21996453    
 -0.11460430    
 -8.85971019E-07
 -8.96119401E-02
  0.21687339    
  9.58818793E-02
 -0.19497290    
 -0.31585336    
  0.14183006    
  0.19464286    
  1.35144200E-02
 -9.86722186E-02
  0.17612967    
  0.18128587    
 -0.20644374    
  9.70465466E-02
 -0.25545236    
  5.09199128E-02
  4.84522246E-02
  0.34989533    
 -0.39834777    
  0.29826340    
 -0.51082498    
  0.54191649    
 -0.37284055    
  7.83322752E-02
  4.02740128E-02
 -7.51207694E-02
   1.2271069    
 -0.88256210    
 -0.30969781    
 -0.18781628    
  0.35750183    
 -0.39111826    
  0.28768292    
  0.20763864    
 -0.42121390    
  0.20714334    
  5.64405397E-02
  0.26142612    
 -0.21379817    
 -0.18464896    
  4.11023796E-02
 -5.51865734E-02
 -0.28532043    
 -4.83185127E-02
 -4.04089838E-02
  0.51903969    
 -0.27346945    
  0.37821499    
 -0.12959342    
 -3.84660400E-02
 -9.59642306E-02
  0.12177258    
  0.10280865    
 -0.41412243    
  0.33024096    
 -0.42121387    
  2.81711463E-02
 -9.71639231E-02
  4.00045663E-02
  0.17904776    
 -4.77263200E-07
  0.46897840    
 -0.53680044    
  0.35755220    
  8.23998600E-02
 -0.22032328    
 -0.18514314    
  0.53262067    
  0.11279527    
 -0.51082629    
  0.18232092    
  6.56959936E-02
 -0.16968462    
  0.15805660    
 -0.28185108    
  0.22778325    
 -0.28357577    
  0.34347296    
 -0.34347388    
  0.40546560    
  0.40728527    
 -0.36449683    
 -0.28942791    
  0.35527512    
 -0.36936027    
  1.40856151E-02
 -4.28629220E-02
  0.22168233    
  0.26550838    
 -0.63648784    
  1.68068614E-02
  0.48550776    
 -0.42881212    
  6.10869601E-02
  0.27087530    
 -0.14571162    
 -4.68309335E-02
 -0.30147517    
 -8.70111063E-02
  0.28768191    
 -0.15541476    
  0.33520633    
 -0.19505978    
 -0.14903559    
  0.13353157    
  0.18492149    
 -0.16941734    
 -7.17440993E-02
  0.53692800    
 -0.45752168    
  0.56288224    
 -0.44764590    
 -3.46060805E-02
 -7.30253682E-02
  0.12783414    
  0.12516284    
  0.23017661    
 -0.40313047    
  6.75935447E-02
 -8.87964144E-02
  0.12095172    
 -7.21616670E-02
 -0.18641196    
  0.22641706    
  0.18449803    
 -0.15868929    
  9.70465466E-02
 -4.73453663E-02
 -0.18596382    
 -5.24456277E-02
 -4.72537391E-02
 -0.23531421    
  0.29022962    
  0.14208207    
  7.64708593E-02
  0.13735820    
 -0.28234887    
 -9.67294350E-02
  0.34092736    
 -0.31775972    
  3.74582708E-02
  0.16251822    
 -0.22314334    
  6.79514334E-02
 -6.79504648E-02
  6.79514334E-02
  0.38828734    
 -0.49608362    
  0.26921999    
 -7.07683414E-02
  0.11332773    
 -0.14035697    
  0.29959714    
 -0.17121503    
 -0.28367335    
 -0.10981484    
  0.56470490    
 -0.52103037    
 -5.26433848E-02
  0.42036855    
 -0.10601807    
 -5.40674515E-02
  0.17184998    
 -0.17881802    
 -2.83708870E-02
  0.13442974    
 -6.49572015E-02
  0.72290105    
 -0.85931242    
  0.35282218    
 -6.70634806E-02
  0.10939864    
 -0.34270856    
  3.58455405E-02
 -0.11163964    
  0.23721726    
 -9.09709781E-02
  4.00055833E-02
 -1.98018942E-02
 -9.79797915E-02
 -0.12516336    
  2.46923361E-02
  1.61300823E-02
  0.20212440    
  0.29743788    
 -0.33744276    
 -6.82554627E-03
 -2.07611434E-02
  6.75935447E-02
 -0.25975397    
  0.39410141    
 -0.31275550    
  0.15860580    
  3.27899419E-02
  0.25489253    
 -0.65392661    
  0.58135593    
 -0.31309110    
 -0.15906458    
  0.24362190    
  0.30110535    
 -9.98208523E-02
 -0.41937310    
  0.30228090    
  0.44404888    
 -0.80695403    
  0.50724792    
 -0.11980039    
 -0.30192491    
  0.31397200    
 -2.42431257E-02
 -7.64708370E-02
 -0.22978829    
  0.18924122    
  0.23275292    
 -0.23275322    
 -0.10153663    
  0.32329926    
 -0.30065781    
 -0.17934093    
  0.10178185    
  0.14256398    
  0.19044778    
  5.61950542E-02
 -3.33361067E-02
  0.12216786    
 -0.19845176    
  0.22314373    
 -0.11352334    
  0.22423607    
 -0.62970138    
  8.16297531E-03
  0.65587580    
 -0.67226976    
  0.13146384    
  0.28768227    
 -0.23132876    
 -0.17142262    
  0.11506998    
  7.21998513E-03
  0.33338338    
 -8.70034853E-07
 -0.38505641    
  7.54720066E-03
  0.56068891    
 -0.27488840    
  1.68078337E-02
  0.14458157    
 -0.52535403    
  0.10779726    
  0.42235258    
  0.23361510    
 -0.49454468    
 -6.41250461E-02
  0.19765617    
 -0.32458666    
  0.37750813    
 -0.12036411    
 -0.41129538    
  0.26774850    
  7.74580762E-02
  6.60896450E-02
 -8.49003494E-02
 -0.15732098    
 -4.54622842E-02
  0.39768222    
 -0.32302168    
 -0.17230053    
  0.46357289    
 -0.26290113    
 -0.13453010    
  9.16679353E-02
 -6.01684824E-02
  0.46806338    
 -0.51569211    
  0.21825372    
 -0.30305079    
  0.40841037    
  0.31523958    
 -0.30937517    
 -0.28185108    
  0.72368437    
 -0.36313966    
  0.22206196    
 -0.70621860    
  0.26774850    
 -0.13641101    
  0.40546501    
 -0.19159515    
 -5.75237125E-02
 -0.11860641    
  0.41773543    
 -0.49469551    
 -0.14618225    
  0.43586183    
 -0.15514828    
 -4.28629220E-02
 -9.16664377E-02
 -2.42931433E-02
  0.17958593    
 -3.48469131E-02
  0.21029457    
 -0.33877453    
 -9.28943977E-02
  8.81128199E-03
  0.25423494    
 -0.17824851    
  2.40970775E-02
  0.24512246    
 -0.27738380    
  0.77947569    
 -0.69314724    
 -7.81650841E-02
  0.45567286    
 -0.10880367    
  0.12921254    
 -0.31153408    
 -2.79740095E-02
  0.19873413    
 -0.45614669    
 -3.73879299E-02
  0.27329406    
  0.19670935    
 -0.11332794    
  0.31237483    
 -2.46923901E-02
 -0.13926291    
 -0.22458155    
  0.18948917    
 -0.44183251    
 -4.74031009E-02
  0.27054513    
 -6.28106079E-07
  0.24221930    
  3.98917459E-02
 -0.33535531    
  0.86170220    
  -1.0223850    
  0.49043646    
 -0.36959946    
  0.69314730    
 -0.59267604    
  0.23483916    
 -0.38532111    
  0.68024391    
 -0.22206107    
 -0.11440960    
  0.26933363    
 -0.21622396    
 -0.24639972    
 -0.19415598    
  1.77001990E-02
  0.25423494    
  7.84710869E-02
 -0.24058968    
  0.23428039    
  7.32030943E-02
 -0.10536034    
  8.15507993E-02
 -7.50361010E-02
 -0.22476859    
  0.18502770    
 -1.40195638E-07
 -0.20142187    
  0.41369614    
  0.12805229    
 -8.00434574E-02
 -0.18859175    
 -0.11307770    
  0.43780074    
 -0.21747753    
 -0.15887041    
  0.17567779    
  5.93173690E-02
 -0.18336979    
  0.13510269    
 -0.26236513    
  1.41840661E-02
  0.12557730    
  0.13895227    
 -0.24362293    
  6.87325094E-03
  5.98186143E-02
  0.71547621    
 -0.72195005    
 -0.17714019    
  0.65764052    
 -0.57581145    
  5.55697158E-02
 -0.11441054    
  0.14107877    
  0.20186631    
 -0.29849225    
  0.17261191    
 -9.59194526E-02
 -2.03393139E-02
  0.30969846    
 -0.11152048    
 -0.15790285    
  0.18560617    
 -0.14689201    
  3.72705534E-02
 -0.28768238    
  0.11506998    
  0.12899275    
 -0.11460430    
  0.22314365    
 -0.34450522    
  0.25489154    
  0.13431287    
 -0.12808174    
  3.05843502E-02
 -2.43921783E-02
 -0.15312268    
  0.14693050    
 -8.41922611E-02
  0.14445101    
 -5.40678836E-02
 -0.35139728    
  2.59748939E-02
  0.20067158    
  0.36987397    
 -0.36987329    
 -5.01890481E-02
 -6.84674159E-02
  0.35981971    
 -0.12260225    
 -0.19860266    
  5.16718030E-02
  8.94067809E-02
 -0.20359977    
 -2.44911518E-02
  0.33410820    
 -0.49517059    
  4.74025086E-02
  0.30147576    
  0.12838207    
 -0.13525490    
 -5.67520857E-02
  0.11045720    
 -0.11045627    
 -0.14085697    
  0.17670298    
  2.77799126E-02
  7.89874718E-02
  0.13590145    
 -0.38631302    
 -0.13935508    
 -0.12953325    
  0.63285524    
 -5.66645572E-03
 -0.28768227    
  0.12783414    
 -2.70283278E-02
 -0.22143330    
 -5.26433848E-02
  4.40601073E-02
 -0.21029465    
  0.66619188    
 -0.34967369    
  0.11000066    
 -2.26450666E-07
  0.18347909    
 -5.34259938E-02
 -0.13702092    
  2.75888145E-02
  0.30788508    
 -0.32850432    
 -0.11778282    
  0.25995851    
 -0.21414857    
 -0.35454425    
  5.18253520E-02
  0.56393462    
 -0.23180087    
  7.21998513E-03
  0.12177258    
 -2.58076862E-02
  0.30710050    
 -0.33359113    
 -4.11008038E-02
  0.21330544    
 -0.20633669    
  0.23419358    
  1.63499992E-02
 -0.18991771    
  0.24256153    
 -0.26905259    
  0.30926007    
 -0.30925900    
 -3.41332592E-02
  0.91906428    
 -0.75307977    
 -0.39959940    
  0.13133684    
  0.12289892    
  0.12155619    
 -0.36705500    
  7.20249204E-07
  0.58294368    
 -0.51569211    
  0.16454850    
  7.95127153E-02
 -0.21996434    
  0.14732507    
  0.11014401    
 -0.43031073    
  0.48985326    
 -0.13601229    
 -6.14533313E-02
  0.22595724    
 -5.18847778E-02
  0.11184883    
 -0.35894531    
 -1.52665963E-02
  0.20136915    
  0.17811912    
 -0.22314337    
  7.59851113E-02
 -8.92303810E-02
  0.51879382    
 -0.51214975    
 -4.74667437E-02
  5.40673845E-02
  0.29912964    
 -0.29912934    
  2.59763394E-02
  1.27381254E-02
  2.50005797E-02
  1.83498766E-02
 -0.23074837    
 -7.94068873E-02
  0.58410627    
 -0.64369822    
  0.77319014    
 -0.47895020    
  0.16251965    
 -0.18232082    
  6.45377561E-02
 -7.20849243E-07
 -5.12931421E-02
 -9.66261253E-02
  0.24889632    
 -8.23990926E-02
 -2.48465408E-02
 -0.14164978    
 -7.52232522E-02
  0.45127511    
 -0.34045944    
 -0.17535308    
 -6.89928159E-02
  3.50914039E-02
  0.15906532    
 -0.12516336    
  0.45425585    
 -0.21786638    
 -4.02735062E-02
 -0.18781628    
  0.25406632    
 -0.12987433    
  1.44927707E-02
  0.12812023    
  6.13679960E-02
 -0.24116226    
  0.14763623    
 -0.21825390    
  0.28156626    
 -0.12393712    
  0.29287696    
 -0.23225208    
  1.29873361E-02
 -0.23124105    
  0.34110796    
 -9.06974897E-02
  3.11555937E-02
  3.61485593E-02
 -5.93566848E-03
 -0.31994340    
  0.21985960    
  6.55762339E-03
  2.58085337E-02
 -0.22793134    
 -0.17435379    
  0.34998664    
 -6.94726184E-02
  0.40785962    
 -0.34512216    
 -9.19381604E-02
  0.30966124    
 -4.44524623E-02
 -0.12062715    
 -0.19782554    
  0.22937416    
 -0.26112366    
  0.17693059    
 -2.04793420E-02
  6.02179766E-02
  0.13919739    
 -0.33986828    
 -2.40978897E-02
  0.32361376    
 -5.43940812E-02
 -3.15475315E-02
 -0.12260161    
 -9.09722298E-02
  0.36772493    
 -0.40821627    
  0.14585097    
 -4.38031480E-02
  0.55748117    
 -0.56497198    
  0.11359784    
  9.59193036E-02
 -1.22707738E-02
 -4.41711023E-02
 -0.37998563    
  0.11568486    
  0.50408030    
 -0.56470484    
  0.39348984    
 -0.12838082    
 -0.17142262    
  0.31177866    
 -1.80177260E-02
 -0.20067139    
  0.12516341    
  0.64288539    
 -0.49153891    
  3.31524536E-02
 -0.15868929    
  4.36198041E-02
 -0.17261204    
 -5.97184151E-02
 -0.17618670    
  0.20649140    
  9.25935730E-02
 -6.31781593E-02
  4.94792014E-02
  0.17076027    
  0.16077378    
  9.89042372E-02
  0.16117300    
 -0.26007620    
 -0.43307054    
  0.49077782    
 -0.57848448    
  8.77054110E-02
  7.35624731E-02
  0.36935982    
 -0.36229354    
  8.75981823E-02
 -0.17588979    
  0.72717655    
 -0.51953828    
 -0.23889232    
  0.68517929    
 -8.77387077E-02
 -1.76217649E-02
 -0.45325485    
  6.10360801E-02
  0.24911897    
 -0.50231558    
  0.21292235    
 -0.13941921    
 -5.66956326E-02
  0.97455961    
 -0.91002089    
  0.32975411    
  0.15093504    
 -0.27647233    
 -0.21205838    
  0.17969353    
  0.10008255    
  5.21860532E-02
  0.36511353    
 -0.49783829    
  6.43176492E-03
 -0.24583541    
  0.32587767    
 -0.13946533    
 -8.51584449E-02
  0.30966124    
 -4.44524623E-02
 -0.13353227    
 -0.19276519    
  0.35981971    
 -0.29135111    
  0.22314329    
 -0.30748400    
  0.22793274    
  0.21675365    
 -0.21040542    
  0.11355496    
 -0.21330424    
  0.17295358    
 -0.13858636    
  0.13858591    
 -0.32361445    
  0.35260165    
 -0.14090529    
  0.12941186    
 -0.17655870    
 -0.13254631    
  0.17309220    
 -0.23815583    
  0.15535021    
 -0.18954106    
  0.19670939    
 -0.20544331    
  0.39959970    
 -0.15906556    
 -9.39320326E-02
 -2.29894500E-02
  0.15746693    
 -0.23815583    
  0.27712297    
 -0.21996434    
  0.35110429    
 -0.28211167    
  0.30966124    
 -0.42744425    
  0.30010393    
  5.40668890E-02
  1.16288308E-02
 -0.30910417    
  0.15975983    
  0.13771695    
 -0.21440914    
 -0.15656976    
  0.25319603    
  0.19647615    
 -0.16410938    
 -0.34671527    
  0.35306394    
  4.93936613E-02
 -7.50361010E-02
 -0.10247894    
  9.59642455E-02
 -2.64909659E-02
  0.17220372    
 -4.03515920E-02
 -0.20854409    
 -0.19986658    
  0.44876224    
 -0.43121693    
  0.55338550    
 -0.26136565    
  0.42263320    
 -0.57678378    
 -0.13786906    
  0.33024096    
 -5.78944758E-02
  0.10668326    
 -0.16111846    
 -2.83708870E-02
 -7.46614411E-02
  0.33868411    
  2.18595956E-02
  5.77591322E-02
 -0.19051902    
 -0.32542300    
  9.76385176E-02
  6.01692609E-02
  4.98321280E-02
  0.10535981    
 -4.47356775E-02
  0.10536023    
 -0.15906556    
  0.65805542    
 -0.61090893    
 -4.71475907E-02
 -7.14596510E-02
  5.75707816E-02
  4.77914512E-02
  0.11332773    
 -0.24116226    
  0.28198415    
 -0.40261260    
  0.94160885    
 -0.45675921    
  0.27443716    
 -0.53102750    
 -0.18641196    
  0.33177710    
 -0.10536034    
  0.12861653    
 -0.18924220    
  0.22314431    
 -0.19574474    
 -4.84525189E-02
  0.36444649    
 -0.18924291    
 -0.18949027    
 -0.12228984    
 -8.47972706E-02
 -6.68532778E-07
  0.34151584    
 -0.20909172    
  0.20909123    
 -2.54789032E-02
  8.64736512E-02
 -0.17407227    
 -2.13533882E-02
  7.16762990E-03
  2.12031081E-02
 -8.76474679E-02
  4.47843969E-02
 -9.16664377E-02
  0.12751274    
  7.01842224E-03
  3.43675315E-02
 -8.45567212E-02
 -7.63733760E-02
  9.09724534E-02
  0.68221825    
 -0.68221748    
  0.37605163    
 -0.12152060    
 -0.10661042    
  9.53094885E-02
 -0.48835251    
  0.67916131    
 -0.27988780    
  0.11709215    
 -0.21489005    
  4.02740128E-02
  1.30712185E-02
  4.44517583E-02
 -3.79791111E-02
 -6.66921660E-02
  0.54871953    
 -0.78925383    
  0.12361398    
  0.45339397    
 -0.45339352    
  0.11692052    
  0.12313187    
 -8.92303810E-02
 -0.23995137    
  0.21974875    
 -0.35570440    
  0.33508408    
  0.45953250    
 -0.54654396    
  0.19237119    
 -0.43078303    
  0.19189057    
 -4.87904251E-02
  0.48036554    
 -0.15586939    
  1.19752381E-02
 -0.11332794    
 -0.36624455    
  0.47360215    
  0.16520999    
 -0.11841771    
 -7.71903023E-02
 -0.10398937    
 -5.63522689E-02
  0.39575645    
 -0.37425026    
  0.32423958    
 -0.28256616    
  5.94242997E-02
  0.41820422    
 -0.63177866    
  0.23889115    
  0.63525319    
 -0.50642014    
 -0.18012598    
 -0.31434998    
  0.35937345    
 -0.12014443    
 -0.35363975    
  0.56966621    
 -0.41985312    
  0.43121791    
 -0.16551371    
  7.10500160E-07
  7.10500160E-07
 -0.28324819    
  0.45439655    
 -8.19178894E-02
 -0.12313350    
  0.12313187    
 -1.22707738E-02
  4.23023626E-02
 -0.29361725    
  7.90551398E-03
  0.45413047    
 -0.40047812    
 -1.50381094E-02
  5.88396192E-02
  5.55697158E-02
  2.66684089E-02
  5.75238876E-02
 -0.18356512    
 -0.10204945    
 -7.72916451E-02
  0.65678024    
 -0.18789220    
 -6.34227246E-02
 -3.02133132E-02
 -6.98695034E-02
 -0.11860641    
  0.23638853    
 -0.28185108    
  3.80268507E-02
  0.16475430    
 -9.97495577E-02
 -0.12656310    
  0.40546563    
 -0.17284341    
 -5.16248383E-02
 -1.33328335E-02
  0.21641034    
 -0.34515873    
 -3.89157832E-02
  2.35305130E-02
  0.36054423    
  5.39096864E-03
 -0.20186597    
  0.19105546    
 -0.19105509    
  0.27443710    
 -0.12783408    
  0.27193382    
 -0.35482207    
 -0.36909747    
  0.31193924    
 -0.35760859    
  2.76513547E-02
  0.41150835    
 -0.22163872    
 -1.51520101E-02
  0.15524086    
  7.55083188E-02
  6.45378083E-02
 -0.18005060    
 -0.17824851    
 -0.15822448    
  6.45385608E-02
  0.64279366    
 -0.24329913    
  8.05027410E-02
  1.09896166E-02
 -0.21905273    
  9.71631035E-02
  0.14351200    
 -0.20722793    
  0.46918121    
 -0.73947108    
  0.43379602    
 -0.29703668    
  0.18482396    
  0.12883306    
 -3.35233547E-02
  2.24735923E-02
 -0.33314440    
  5.28431349E-02
  7.77785406E-02
  0.22992410    
 -0.44123188    
  0.45198488    
 -0.28946710    
  7.11733894E-03
  0.86238080    
 -0.92079186    
 -0.12817577    
 -1.72410887E-02
  7.20249204E-07
  0.63034701    
 -0.66574788    
  0.22494352    
 -0.21597500    
  0.46888733    
  0.12582059    
 -0.33647305    
  3.39022875E-02
 -0.16644788    
  0.17309220    
 -0.24659584    
  0.17095686    
  0.45198542    
 -0.24613354    
 -0.32721373    
  0.19035451    
  9.53109190E-02
 -0.18596382    
 -0.24715160    
  0.40234426    
  0.27193379    
 -0.13217154    
 -0.19105509    
 -2.66683903E-02
 -0.36248413    
  9.26581696E-02
  0.12464266    
  0.11778282    
  4.08227555E-02
 -0.30110478    
 -9.05001629E-03
  0.32340029    
 -9.66261253E-02
  0.10969801    
  6.89936131E-02
 -0.23074837    
 -6.30132258E-02
  0.40817225    
 -0.12049022    
  4.76276018E-02
  9.95288193E-02
  2.08332185E-02
  0.10742100    
 -0.66574788    
  0.35306394    
 -0.12095355    
  0.12095172    
 -0.23428059    
  0.48980597    
 -0.37647849    
  8.22382644E-02
 -3.34471054E-02
  0.31287280    
 -0.38332328    
  0.10389974    
 -0.27894768    
  0.42555118    
  5.66603523E-03
 -0.19254275    
  2.03403123E-02
 -2.03393139E-02
  0.68281972    
 -0.68281972    
  0.14035641    
 -0.21130843    
 -0.17645578    
  0.35139719    
  0.17509387    
 -0.39515492    
 -0.24256243    
  0.11122626    
  0.58192122    
 -0.27469474    
 -3.94781157E-02
 -0.26774722    
  0.37579027    
 -0.17034630    
  4.19645980E-02
  0.20377956    
 -0.16350512    
 -2.66683903E-02
  0.26028237    
 -0.39768293    
  0.64957625    
 -0.59673280    
  0.19933386    
  0.35607237    
 -0.39288703    
 -9.84408930E-02
 -7.88944960E-02
  0.39042798    
 -0.21309392    
 -0.27115321    
  0.19319105    
  0.10265336    
 -4.36199568E-02
  1.26578128E-02
 -0.35937363    
  0.22494352    
  0.14693050    
  9.47456509E-02
 -0.14571162    
  0.68658942    
 -0.54087764    
 -0.45765087    
  9.36851501E-02
 -5.85941151E-02
  0.36440286    
 -0.38179469    
  0.41709390    
 -0.19044611    
 -0.22664550    
  0.42858759    
 -0.29725066    
  0.44567192    
  0.48891205    
 -0.65462434    
 -6.60900772E-02
 -0.22159193    
 -9.76390392E-02
  0.34981480    
   1.0803747    
  -1.2436028    
  8.16782340E-02
 -0.38604715    
  0.32542214    
  0.10535981    
 -0.15519214    
  0.16761471    
 -9.03842524E-02
  0.28599152    
 -0.32035825    
  0.17881867    
 -0.11778287    
 -1.99335422E-02
  0.31906384    
 -0.26676354    
 -5.90336993E-02
 -0.16889776    
  0.14841919    
 -0.14045227    
  0.20066980    
 -3.97405177E-02
 -1.40195638E-07
  0.17893778    
  0.15656881    
 -0.41273713    
  8.39660391E-02
  0.22716206    
  2.11656187E-02
 -0.20241657    
 -7.31230825E-02
  4.05455828E-02
 -0.18099831    
  0.10535958    
  1.41840661E-02
 -0.18514314    
 -4.32975069E-02
  0.25621921    
  0.14035641    
 -0.27977654    
  0.12562592    
 -6.45391792E-02
  0.42260107    
  0.38255084    
 -0.56876373    
  6.78231344E-02
 -0.36529869    
  0.23098595    
  0.61180139    
 -0.42948073    
 -0.34483984    
  0.41035530    
 -8.65686908E-02
  5.68631366E-02
  7.73337409E-02
 -0.37342590    
  0.31599411    
 -8.20975974E-02
 -0.26129556    
 -2.81717665E-02
  0.13353069    
 -0.16989970    
  0.10536131    
 -6.68836106E-03
 -0.12874919    
  0.19997582    
 -7.79616907E-02
  4.62130085E-02
 -0.23124105    
  0.24406205    
 -6.58124164E-02
  0.39863864    
 -0.46181735    
 -5.97184151E-02
  0.28575790    
 -0.30910417    
  0.19276460    
 -0.20863815    
 -0.18392296    
  0.19189057    
  0.22631219    
  0.18442822    
 -0.20359877    
 -0.19139463    
  9.67295095E-02
 -0.29479995    
  0.11672362    
  0.54252172    
 -0.56827313    
  0.59260631    
 -0.16138805    
 -0.15887041    
 -7.56382868E-02
 -5.12933061E-02
  8.63837898E-02
  0.71699822    
 -0.35139868    
 -0.32505494    
 -0.12693070    
 -3.83186676E-02
  0.28963304    
 -0.33764294    
 -0.10354090    
  0.31679896    
 -0.13447808    
  0.29898244    
 -0.13192667    
 -0.29626569    
  0.37037286    
 -0.23361488    
  0.14008901    
 -9.59642306E-02
  0.30727369    
 -0.47106308    
  0.48681000    
 -0.30873564    
  0.27159676    
 -0.18340412    
  3.19509953E-02
 -9.90911126E-02
  0.13613297    
 -0.26175806    
  0.13941987    
 -2.07611434E-02
  0.11232850    
 -2.53169592E-02
 -0.15201674    
  0.17733327    
 -5.12931421E-02
 -6.10349961E-02
  0.17295358    
 -0.30748400    
  0.66885453    
 -0.40957260    
 -6.37157038E-02
 -0.23638900    
  0.16833477    
 -0.36070696    
  0.24906762    
  0.40283614    
 -0.37948874    
  5.24471886E-02
  5.67519888E-02
  0.17655861    
 -0.24063608    
  0.53408211    
 -0.41629925    
  1.94189157E-02
  0.10919847    
  5.73078962E-03
 -0.25951186    
  0.84729797    
 -0.56518638    
  8.04714710E-02
 -0.47206774    
  6.40219077E-02
  0.34419444    
 -0.19337061    
  0.24163890    
 -0.17086902    
  0.10037996    
 -0.20505060    
 -0.37156379    
  0.41871047    
  0.29912964    
 -0.27315316    
 -0.17465888    
 -0.19306579    
  0.65540719    
 -0.32690206    
 -7.61616305E-02
 -0.17230053    
 -5.63477556E-07
  0.20763913    
 -6.96777087E-03
  0.20194146    
 -0.43739882    
  6.84025735E-02
  0.65953046    
 -0.39272699    
 -0.17224598    
  8.63837898E-02
  0.15316498    
 -0.26236343    
  0.16290365    
 -0.12516384    
  0.16362891    
 -0.24862343    
  0.27958408    
  1.81266405E-02
 -8.75556543E-02
  1.29873361E-02
  0.11562938    
 -2.91565247E-02
 -9.94606018E-02
 -0.17062549    
  0.16406827    
  5.12925796E-02
 -0.14070010    
 -0.14698239    
 -0.11466237    
  0.20236830    
 -0.16566673    
  0.68409765    
 -0.28768131    
 -0.18596382    
  1.44927707E-02
  0.11538296    
  0.32542315    
 -0.15492177    
 -0.40007511    
  0.40546528    
 -0.50724775    
  0.44055557    
 -0.28385815    
  0.15524086    
 -4.68309335E-02
 -0.16332592    
  0.30961719    
  6.30588531E-02
  5.93173690E-02
 -0.14028469    
  0.15586944    
 -0.18645373    
  3.05843502E-02
  0.17121597    
 -0.17121503    
 -0.41150767    
  0.45857409    
 -5.91896363E-02
 -0.13702092    
  0.28417870    
  2.08332185E-02
 -0.27742472    
  0.30788508    
 -0.49429679    
  0.12323332    
 -0.30228165    
  7.55073428E-02
  0.58272338    
 -0.42339131    
  0.22159199    
 -0.37187386    
  0.39033544    
  0.33821312    
 -0.16507983    
 -0.17924888    
 -0.35755110    
  0.20544305    
  0.22884090    
 -0.13353227    
  6.29129857E-02
 -1.84620284E-02
 -0.26112366    
  0.30961719    
 -0.18825722    
  0.13353069    
 -0.24685931    
  2.37167291E-02
  0.35197663    
 -0.51265889    
  0.46770659    
 -0.17544825    
  0.19817768    
 -0.33759606    
  0.24340852    
 -0.10398937    
  0.31471097    
 -8.88307095E-02
  9.87821221E-02
 -0.20232143    
 -0.22314377    
 -0.15541476    
  0.72793323    
 -0.49949464    
  3.46063115E-02
  0.19695367    
  0.15972181    
 -0.39128104    
 -0.18514314    
  0.19912840    
  7.36119896E-02
  7.45679811E-02
  2.36694720E-02
 -0.22168186    
 -3.71792093E-02
  3.71797681E-02
  0.14261319    
 -3.87144014E-02
  0.14090554    
 -7.71903023E-02
 -0.13883664    
  2.10531596E-02
  0.14217545    
 -6.85625598E-02
 -0.35207731    
  0.56614679    
 -0.28768232    
  0.16008545    
 -0.24709702    
  0.18610173    
 -9.90911126E-02
 -0.14953254    
 -2.44911518E-02
  0.54174787    
 -0.12805142    
 -0.28950447    
  0.31112745    
 -0.12516235    
  6.04323950E-03
 -0.30796725    
  0.24583578    
 -1.29042696E-02
  0.47647575    
 -0.41356310    
  0.20343891    
 -0.62117344    
  0.70693994    
 -0.29532108    
  9.36360508E-02
 -4.57225293E-02
 -0.17881802    
 -4.28629220E-02
 -0.11596034    
  0.16579199    
  0.17184998    
 -0.12438420    
  0.50017309    
 -0.30251697    
 -0.31709650    
  0.28394452    
 -0.29143441    
  0.21559712    
 -1.21948281E-02
  4.79130857E-02
  6.23433255E-02
 -0.19337061    
  3.92215215E-02
  1.90476347E-02
 -1.26577057E-02
  5.57429120E-02
 -0.29170710    
  0.18366544    
  0.16083974    
 -0.30497351    
  0.25217631    
 -0.20671372    
  0.12516341    
 -0.31193903    
  7.72914886E-02
  0.33410820    
 -0.23205948    
  0.32251683    
 -0.18340412    
  5.67980260E-02
 -0.31462622    
  1.66668966E-02
  0.10204872    
 -5.36523834E-02
  0.25567847    
 -0.30407605    
  0.32817253    
 -0.28768250    
  0.45702317    
 -0.40295571    
  0.10008428    
 -0.15415107    
  0.23262170    
  7.85898566E-02
  0.58907747    
 -0.60667354    
 -0.13268661    
  1.34237790E-02
 -2.02019271E-02
  7.21615776E-02
 -3.21569368E-02
 -2.64909659E-02
 -0.30346614    
  0.35576609    
  4.36198041E-02
 -0.20202717    
  7.88930878E-02
  0.10467064    
 -0.16142271    
 -0.21045040    
  0.26028287    
  6.06248491E-02
 -0.11045627    
  0.27851561    
 -0.47110993    
  0.34778529    
 -3.17485407E-02
 -2.61457507E-02
  2.61454675E-02
 -0.10178357    
 -0.14585201    
  0.13146384    
 -0.13976221    
 -0.16251965    
  0.17081755    
  0.38599381    
 -0.19817652    
  0.16968571    
 -0.10986634    
  0.13835925    
 -0.17783655    
  0.22180051    
 -0.47215635    
  0.35839853    
 -0.29170710    
 -3.27900238E-02
  0.25593355    
 -4.62129638E-02
  0.53221691    
 -0.50554842    
  0.21256082    
 -0.24600856    
  0.16285981    
 -0.21881792    
  3.53391692E-02
 -0.16579269    
  0.20661497    
 -0.31015515    
  0.15155008    
  0.24172042    
 -0.23393773    
  7.46612996E-02
  0.17751484    
 -0.48701578    
  0.72688597    
 -0.36142471    
  0.13353051    
 -0.12675186    
 -0.16889776    
  0.29564932    
  7.45325536E-02
 -0.18121772    
  0.18672706    
 -0.24818018    
  4.81198765E-02
  1.33330179E-02
  0.20846702    
 -0.51621610    
  0.40245855    
 -9.47084948E-02
  0.49210882    
 -0.54654282    
  3.43675315E-02
  0.14445101    
 -4.17979099E-02
 -0.19459233    
 -8.49939883E-02
  0.62213629    
 -0.43847075    
  0.14354771    
 -0.41129538    
  0.15415064    
  0.35667416    
 -0.35667494    
  9.32578743E-02
  7.26398155E-02
 -0.35576564    
  0.12783411    
  0.23428039    
 -0.45742512    
  0.13102889    
  0.16907564    
  0.16989836    
 -0.23098636    
  0.17969353    
 -0.20359977    
  6.25201836E-02
  6.59578443E-02
 -0.23026100    
  0.20875549    
  5.63532859E-02
  0.29450834    
 -0.26083532    
  3.25770490E-02
 -0.18232070    
  0.22621618    
  0.15852405    
 -0.12237468    
 -4.23030853E-02
 -8.36494043E-02
 -0.14413387    
 -0.14131351    
  0.36909676    
 -0.11086345    
 -6.40782118E-02
 -8.43403712E-02
  0.16211967    
  0.13946618    
 -0.24709702    
  0.34294492    
 -0.23531324    
 -0.15415107    
  0.32277253    
 -0.43166813    
  0.43739825    
  0.21511087    
 -0.41008428    
  2.73988359E-02
  0.30110535    
 -0.28103805    
 -0.16524933    
  0.40546441    
 -0.22705725    
 -5.37050180E-02
  7.31230974E-02
 -0.18232070    
  0.51696098    
  4.57612704E-03
 -0.28920612    
 -8.92303810E-02
 -9.06536654E-02
 -0.19259380    
  0.58088046    
 -0.70309770    
  0.48242545    
 -0.10398937    
 -0.26510775    
  0.15669823    
  0.16175446    
  0.23604684    
 -0.30318651    
  9.27808434E-02
  0.10788823    
 -0.22172426    
  4.84522246E-02
 -6.77885721E-03
  0.13946618    
  0.29063606    
 -0.14242001    
 -0.54191560    
  0.32004800    
 -0.22793134    
 -0.18392296    
 -3.92209515E-02
  0.60976577    
 -0.14603212    
  6.26891525E-03
  8.96122381E-02
 -0.37729445    
  0.32449701    
  7.53983930E-02
 -0.26013139    
  2.15060264E-02
  6.18761443E-02
 -7.61616305E-02
  3.53391692E-02
 -0.14953254    
 -7.94677760E-07
  0.72489566    
 -0.58233190    
  4.77914512E-02
  0.25205493    
 -0.42640874    
  0.15415147    
  0.12155619    
 -6.21309802E-02
  6.39046915E-03
 -0.53445750    
  0.48215839    
  6.68972265E-03
  1.32453395E-02
 -0.30538163    
  0.49643707    
 -3.31514217E-02
 -0.26180184    
  0.17988469    
  0.10414044    
 -0.17356852    
  1.94189157E-02
 -0.14458190    
  5.75707816E-02
  2.75888145E-02
  2.68467870E-02
 -0.36331987    
  0.33647308    
  0.32768717    
 -0.46608955    
  0.13157676    
  2.03403123E-02
 -6.94726184E-02
 -0.13868351    
  0.30407509    
 -5.64411543E-02
  0.13272494    
 -0.41397640    
  8.51002615E-03
  3.33359465E-02
  4.80093956E-02
  0.14518188    
  0.12675081    
 -4.25595827E-02
 -0.24512289    
  0.12656358    
 -0.18372062    
  3.30605581E-02
  0.36959994    
 -0.17783655    
 -0.10610706    
  4.38016877E-02
  0.83910090    
 -0.53899598    
 -1.60002224E-02
  0.22099036    
 -0.53408188    
  0.15624876    
 -9.21712518E-02
  1.36996517E-02
 -7.04508796E-02
  4.98321280E-02
 -6.96777087E-03
 -6.50053322E-02
  0.28954640    
 -0.35907128    
  0.25309065    
 -3.15475315E-02
 -0.27073202    
  3.30605581E-02
  0.11506998    
  9.66269523E-02
  4.50231247E-02
  4.90888916E-02
  0.43108201    
 -0.46148047    
  0.28304219    
 -0.34675735    
  0.82544440    
  -1.0618333    
  6.45387545E-02
  2.31668856E-02
  5.92764318E-02
 -9.81924012E-02
  0.37320474    
 -3.33361067E-02
 -0.48480198    
  0.25741187    
 -0.16126838    
  0.38865831    
 -0.39702579    
  0.19068956    
  0.10535981    
 -7.20849243E-07
 -0.27115321    
  0.15882444    
 -0.28071311    
  0.28071427    
  6.96846843E-03
 -0.10227798    
  0.10919844    
  2.04783678E-02
  0.28599152    
 -0.43117329    
  0.17840789    
  5.71577139E-02
 -0.25928187    
 -6.61403686E-02
  0.52102989    
 -0.44692227    
  6.15573227E-02
 -4.58093658E-02
  0.42096925    
 -0.52806669    
  0.25901484    
 -0.26774722    
  0.26774850    
 -0.15975887    
  0.18625100    
  0.32614920    
 -0.25672066    
  6.07982744E-03
  0.15154915    
  0.19354269    
 -0.40118158    
  0.27315417    
 -0.26041588    
 -0.11383533    
  7.51207694E-02
 -0.14868338    
  0.82858545    
 -0.69983554    
 -0.27655917    
  0.33520633    
 -7.89880678E-02
  0.66183984    
 -0.68260133    
 -0.20925429    
  8.26912746E-02
  2.35305130E-02
  0.12379460    
  0.25283468    
 -0.45731801    
 -3.41906473E-02
  0.29201961    
  5.67980260E-02
  9.36360508E-02
 -0.31985047    
  0.16290365    
 -0.27684763    
  0.31531343    
 -0.34151703    
  0.28989154    
  7.64708593E-02
  0.35728788    
 -0.68886507    
  0.26826420    
 -6.75924197E-02
  2.07624137E-02
  3.46710323E-07
 -2.07611434E-02
  0.68964475    
 -0.42674235    
  0.12136096    
 -0.51082605    
  0.22631219    
 -0.14993954    
  0.10462447    
  6.60086703E-03
  0.35139862    
 -0.12825513    
  0.31749651    
 -0.63726598    
  0.38101456    
 -0.29098833    
  0.13601257    
 -7.18872175E-02
 -0.26922035    
  0.87139571    
 -0.16612683    
 -0.52701956    
 -0.13840209    
  0.28963304    
  0.17154285    
 -0.20725973    
  9.25510377E-02
 -0.46229798    
  0.11583199    
  0.33535600    
 -0.21065287    
  0.38455880    
  6.80535957E-02
 -0.40546498    
  0.10601822    
 -0.10601807    
  0.94226664    
  -1.1621262    
  0.16579199    
  0.13005234    
 -0.12313350    
 -4.22600508E-02
  7.61621520E-02
 -0.12783360    
  0.17979223    
 -0.18739796    
  0.18739685    
 -8.58621523E-02
 -0.10153663    
 -0.12160698    
  0.30900392    
  0.92134094    
 -0.94051105    
  3.79793122E-02
  0.52071476    
  -1.0912596    
  0.40179607    
  0.11122581    
  0.26438728    
 -8.42601433E-02
  0.11900350    
 -0.44020829    
 -9.53103900E-02
  4.08227853E-02
  1.58737116E-02
  0.13254578    
  0.33153450    
 -0.41791856    
  3.69052552E-02
 -2.19796151E-02
  4.34850119E-02
 -0.23026100    
  0.34409523    
 -7.89880678E-02
  1.36054642E-02
 -6.99578747E-02
  0.32502052    
 -0.46478191    
  0.38299158    
 -0.51652408    
  0.32277259    
 -0.17271316    
 -6.78219795E-02
  0.16907564    
  0.14458212    
 -0.33135709    
  0.25131416    
 -3.53395827E-02
  0.13442974    
 -8.52971673E-02
 -0.15529217    
  8.43418092E-02
  0.25213119    
  0.17754754    
 -0.45198518    
  7.49012548E-03
 -2.26427093E-02
  0.82858545    
 -0.16644835    
 -0.39567107    
 -0.24382427    
  0.20202580    
 -6.29146919E-02
  0.55029589    
 -0.59681523    
  5.94242997E-02
 -1.29042696E-02
 -7.41071254E-02
  6.10360801E-02
  0.11778275    
 -0.22900799    
 -0.17645578    
  0.42858759    
 -0.22314444    
 -0.26881307    
  0.31077817    
 -7.09511116E-02
 -0.20312433    
  7.79613182E-02
  3.27890329E-02
  0.25489154    
 -0.31300044    
  0.24846211    
  6.45377561E-02
 -0.26298976    
  3.20030376E-02
  0.35981971    
 -0.26953295    
 -2.18183473E-02
  6.76714876E-07
  5.71581945E-02
  0.28246093    
 -0.55179322    
  0.55701423    
 -0.32302168    
  5.59595153E-02
 -4.16728072E-02
 -0.20382705    
  8.33823755E-02
  0.45489004    
 -0.50407976    
  0.10367823    
  0.11441022    
 -0.37224022    
  0.11122626    
  0.23361459    
 -0.21622299    
  0.17366417    
  0.14164992    
 -5.16248383E-02
  4.53143232E-02
  0.10788823    
 -0.43428490    
  1.73918251E-02
  0.42819414    
 -0.39429200    
  0.20294170    
 -0.20294105    
 -8.36773682E-03
  0.35667467    
 -0.41729960    
 -0.17520332    
  0.27698594    
  0.16332547    
 -0.22143330    
  0.47957364    
 -0.27193397    
 -0.18232177    
  0.28768137    
  0.13976216    
 -7.91376010E-02
 -0.39086565    
  0.34881854    
 -0.43979025    
  0.30186614    
 -4.31715511E-02
 -8.43403712E-02
  0.30158499    
 -0.37630844    
  8.58315080E-03
  0.25510541    
  0.42079973    
 -0.27902484    
 -0.23180087    
  0.10969801    
  0.20479493    
 -0.43772644    
  0.40546560    
 -0.12808174    
 -0.28561401    
  1.63935032E-02
  0.12228929    
 -4.41247895E-02
  0.20340154    
 -5.67984469E-02
  8.10404271E-02
 -0.33886981    
 -8.77756998E-02
  0.35850897    
 -0.45473585    
  0.40882716    
  0.18343991    
  0.10088201    
 -7.33310357E-02
 -0.13353136    
 -0.16142271    
  2.16605868E-02
  4.87909988E-02
 -0.40546522    
  0.22721656    
  7.06173107E-02
  0.35363942    
 -3.79454419E-02
 -0.23565154    
  7.41071403E-02
 -0.24116226    
  0.23464759    
  5.71577139E-02
 -0.35139728    
  0.38776460    
  0.27871421    
 -0.59865677    
  6.35142326E-02
 -3.12529914E-02
  0.29361680    
 -3.00331116E-02
 -0.34627613    
  0.25704584    
  1.32453395E-02
 -0.17969306    
 -0.11680000    
   1.2284491    
 -0.93195671    
  0.13517396    
 -0.16862185    
 -0.21130858    
  0.37416887    
 -0.25545236    
  7.88930878E-02
 -0.24934661    
  0.27655917    
  0.22180051    
 -0.44662267    
 -2.55331919E-02
  0.16639145    
  0.58127761    
 -0.38926947    
 -0.26780039    
  0.23098595    
 -0.10536075    
 -2.26450666E-07
  0.11778237    
  8.28869268E-02
  0.20479514    
 -0.47000432    
  0.49288878    
 -0.31056702    
 -0.29180598    
  0.10948356    
 -0.12615076    
  0.11122561    
  0.43752667    
 -0.58294332    
 -8.73302948E-03
 -8.22385326E-02
  0.26602134    
  0.16761471    
 -8.36494043E-02
  0.31417340    
 -0.26826316    
 -0.19782554    
  0.15191673    
 -0.19992572    
  0.10125303    
  7.14581907E-02
 -0.31329429    
  0.48985326    
 -0.33301088    
  0.12135998    
  4.19645980E-02
 -0.21292271    
  0.19912840    
 -2.81717665E-02
  0.10178287    
  5.03255799E-02
  4.20479886E-02
 -0.20132478    
  0.26953298    
 -2.78566200E-02
 -0.53175896    
  0.33921608    
  4.02740128E-02
 -0.14868338    
  0.16175446    
 -6.02197200E-02
 -0.15645301    
  3.95309143E-02
  0.34419444    
 -0.34419420    
  5.28431349E-02
  0.10462447    
 -0.24659584    
 -5.21857515E-02
  0.10178185    
  0.10697285    
  0.42460510    
 -0.18137483    
 -2.88207345E-02
 -0.21440914    
 -2.94144601E-02
  3.66338715E-02
  0.19542484    
  0.56383324    
 -0.48424551    
 -0.19220680    
 -5.44342883E-02
  0.17295358    
 -0.11191781    
  9.41125527E-02
 -0.24279667    
  0.22466835    
 -0.13005337    
  3.41336839E-02
  3.94789539E-02
 -0.28983480    
  0.37630853    
 -0.47593880    
  0.24387893    
 -4.58093658E-02
  0.19782661    
  0.41820422    
 -0.39288703    
 -7.79616907E-02
 -0.10686316    
  0.10008428    
  0.48183814    
 -0.72733784    
  0.66223979    
 -0.77244365    
  3.81003693E-02
  0.43915990    
 -0.24445252    
  0.19505964    
 -6.53829500E-02
  0.24453531    
 -0.45425552    
  0.40546587    
 -0.23011135    
 -4.28629220E-02
  5.67519888E-02
 -6.92069437E-03
 -6.96777087E-03
 -0.10303214    
 -1.56249581E-02
  0.11163933    
 -0.12751260    
  0.14149933    
 -0.14953254    
 -7.94677760E-07
  0.29170719    
 -0.18473344    
  0.16034193    
 -7.03170374E-02
  5.78932874E-02
 -0.35667491    
  0.15669823    
  0.38749298    
 -0.19378658    
 -3.84660400E-02
  1.29873361E-02
 -8.05795714E-02
  0.30501267    
 -0.11456577    
 -0.25545236    
  0.18356457    
 -0.17613028    
 -0.15168443    
 -8.65737349E-03
  0.13786960    
 -4.65204120E-02
  0.51557690    
 -0.53157741    
  7.75577202E-02
 -1.50381094E-02
  0.16705495    
  2.53170896E-02
  0.12332272    
 -0.24973731    
  0.19290337    
  5.68329953E-02
  0.16747804    
 -0.15104003    
 -0.16507891    
  8.00427347E-02
  4.05845642E-02
 -0.12705873    
 -0.10895138    
 -0.20708676    
  0.48209888    
 -0.21227401    
  8.41921344E-02
  2.45418698E-02
  0.68706781    
 -0.36366782    
 -0.41870961    
 -0.19845128    
  0.10779726    
  0.25616911    
 -0.23450823    
 -3.63683030E-02
  0.15731940    
  0.10788823    
 -8.28883499E-02
 -9.03842524E-02
  6.53818622E-02
  9.06972960E-02
 -0.23330995    
 -4.47838083E-02
  4.47843969E-02
 -7.57934824E-02
  0.46901923    
 -0.20121725    
 -0.29170710    
 -0.13815005    
  0.57536340    
 -0.46170500    
  0.28561386    
  0.10037996    
  5.46578094E-02
  4.67618182E-02
 -0.32737729    
  0.19166693    
 -0.19873473    
 -0.11247841    
 -0.10008284    
  0.34520593    
  0.40339279    
 -0.34899881    
 -0.13858636    
  4.62130085E-02
 -0.12344342    
  0.23907353    
  0.50042742    
 -0.32194382    
  4.69573513E-02
 -0.25459632    
  0.29944706    
 -0.53899658    
  0.15950772    
 -0.26236448    
  0.24946003    
 -0.17714019    
 -0.17768092    
  0.30147576    
  0.54184663    
 -0.93033278    
  0.30271944    
 -0.19735965    
  0.21217516    
  6.40780553E-02
 -2.79740095E-02
 -0.15296951    
 -8.29903129E-03
  1.65288839E-02
  0.19319105    
  6.53818622E-02
 -6.34860294E-03
 -8.64327624E-02
 -0.22488044    
 -0.11020397    
  0.39570916    
  5.09664603E-02
 -0.35401726    
  5.17361648E-02
  7.29069784E-02
 -0.16989876    
  0.49401879    
 -5.81566915E-02
 -8.75556543E-02
  9.35251340E-02
 -0.33647248    
   1.0355537    
 -0.46175337    
 -0.47094309    
  0.19724652    
 -2.50022504E-02
  0.13036251    
  2.19791122E-02
 -5.01497127E-02
 -0.36899558    
 -2.51065884E-02
  0.34730843    
 -0.31397319    
 -7.66339302E-02
  0.22137193    
  0.18113884    
 -0.15316582    
  0.13525498    
  0.35607237    
 -0.33816138    
  0.13279152    
 -0.27225682    
  4.00055833E-02
 -0.27684763    
 -0.17887871    
  0.23747309    
  1.61300823E-02
  0.35347059    
  2.77031586E-02
 -0.25365967    
  0.62012231    
 -0.75566834    
  2.39059124E-02
  0.13254578    
 -0.20604980    
  0.72237706    
 -0.53021586    
  9.34018791E-02
 -0.31131297    
  0.30492473    
 -6.62489980E-02
  0.30466115    
 -0.18232076    
 -6.25202209E-02
 -0.10178357    
 -8.96119401E-02
  0.17185043    
 -3.34471054E-02
   1.0498217    
  -1.0363077    
 -0.20815593    
  0.38599381    
 -0.26912796    
  0.25213119    
 -0.45525542    
  0.43796384    
 -0.15706107    
 -4.16728072E-02
  5.51870726E-02
 -0.11359722    
  0.19724652    
 -0.40546489    
  0.30830216    
 -0.10008345    
  0.29703709    
 -0.24574427    
 -1.43880164E-02
  4.25593406E-02
  0.16008545    
  0.27727318    
 -0.51682270    
 -3.23867511E-08
  0.16589734    
 -0.27712184    
  0.12615061    
  0.15731940    
 -0.21840763    
  0.26780158    
 -7.50361010E-02
 -0.10969825    
  0.44802544    
 -0.62168813    
  0.18088348    
 -5.16721681E-02
  0.15414983    
 -0.19276519    
  0.35981971    
 -0.46780756    
  0.46229807    
 -0.21489005    
 -0.18781628    
 -3.36171761E-02
  0.43078366    
 -0.22314380    
 -2.26450666E-07
  1.37937190E-02
  0.11014401    
  3.02128922E-02
  0.13353066    
 -0.41330793    
  0.19276460    
 -0.20067115    
  0.17435411    
  0.13102794    
 -0.42316464    
  0.39949417    
 -0.30580974    
  6.30127117E-02
  8.06291997E-02
 -0.16833559    
  0.39429262    
  4.93248627E-02
 -0.48617578    
 -9.09721777E-02
  0.65924603    
 -0.27625424    
  0.43110755    
 -0.32639685    
 -8.54170695E-02
 -9.34003070E-02
 -0.15066054    
  0.57231104    
 -0.53246456    
  0.28376794    
 -2.38097459E-02
 -5.57413623E-02
  0.14776103    
  0.15728590    
 -0.22549403    
 -0.11851914    
  2.61454675E-02
 -6.66921660E-02
  0.50806344    
 -0.73120666    
  0.25035676    
  0.17220372    
 -8.23990926E-02
 -0.30625868    
  0.26236513    
  0.25344935    
 -0.42810783    
  0.13543877    
  0.20972133    
 -0.47542301    
  0.33647227    
 -0.27738380    
  3.22604179E-02
  0.22631219    
  6.13679960E-02
 -0.24876685    
  0.40291771    
 -0.26747862    
 -0.13543820    
  0.27809510    
 -0.39970133    
  0.54971510    
 -0.54113156    
  5.00101186E-02
  3.20030376E-02
  0.15975983    
 -0.15191585    
  0.15191673    
  3.30054127E-02
  0.26635268    
 -0.43576965    
  0.10227858    
  6.91963453E-03
  6.66915178E-02
  0.13835925    
  3.85731384E-02
 -0.15145221    
 -0.19370705    
  0.30658707    
 -0.15134539    
  0.16805859    
 -0.41937310    
  4.91910055E-02
 -4.91897650E-02
  0.23151255    
 -4.08222713E-02
 -0.15762924    
 -3.30604389E-02
  0.27073336    
 -0.26236448    
  3.27890329E-02
 -0.17589076    
  2.84384247E-02
  0.43915990    
 -0.13525490    
 -1.38882389E-02
  6.75935447E-02
  0.18991871    
  0.59377462    
 -0.87248904    
  0.18232067    
 -0.31177995    
  0.26921999    
 -0.47623444    
  0.13976264    
  0.18954158    
  0.14693050    
 -0.30228043    
  0.44123316    
 -0.35282055    
 -0.16705431    
  0.15155008    
  0.24172042    
 -0.15210865    
  0.21164997    
 -0.22603723    
  0.14791937    
  3.68149206E-02
 -0.10804086    
  0.21641034    
 -3.85715105E-02
 -0.25452912    
 -7.52232522E-02
  4.58090194E-02
  0.24382344    
 -1.17648002E-02
  2.33936310E-02
 -0.22603723    
  0.59420747    
 -0.39156219    
 -8.64734650E-02
 -0.19923764    
  4.61619571E-02
  9.32578743E-02
  9.77977440E-02
 -9.09709781E-02
 -8.51584449E-02
  0.39803061    
 -0.14425047    
 -0.21741374    
 -4.38031480E-02
 -9.38192382E-02
 -4.18477058E-02
 -0.20829639    
  4.12432775E-02
  0.48005328    
 -0.14791942    
  0.30385467    
 -0.28946710    
  0.15822323    
 -8.00205498E-07
 -0.14403996    
  0.16216597    
 -0.11404682    
  6.51157336E-07
  0.12595242    
  3.48873138E-02
 -7.71903023E-02
 -0.16034199    
  0.38595268    
 -0.32959896    
 -0.18781628    
  0.49247727    
 -8.42601433E-02
 -0.27675226    
  0.71110123    
 -0.58849788    
 -3.25766653E-02
  0.13021423    
 -3.55057456E-02
 -0.20671372    
  0.14458212    
  0.34377185    
 -0.53381515    
  0.15746693    
 -0.11944055    
  0.23795834    
 -0.24544938    
 -0.20821765    
  0.28768182    
 -0.11000083    
  0.14413457    
 -0.28544742    
  0.13353157    
  0.21687339    
  3.70420776E-02
 -4.33513671E-02
  3.11555937E-02
  0.13199665    
 -0.46357328    
  0.28768292    
  0.16507997    
 -0.40275171    
  0.36396563    
 -7.62841329E-02
 -6.11575972E-03
 -0.12393712    
 -4.25588973E-02
 -0.12323312    
  0.31994200    
 -0.12675186    
  2.66684089E-02
 -0.36044106    
  0.21175802    
  0.60126668    
 -0.68067318    
 -5.08577004E-02
  0.27234721    
  0.32025862    
 -0.17275204    
 -0.35260192    
  0.19176255    
  7.74580762E-02
 -9.09709781E-02
 -0.20294105    
  0.12516384    
  0.16874953    
  3.05843502E-02
 -7.50361010E-02
  4.44517583E-02
 -0.39927292    
  6.28015921E-02
  0.51256251    
 -0.19490126    
 -0.11383533    
  0.39357361    
 -0.58016092    
  0.11302319    
 -1.53848231E-02
  0.31633762    
 -0.19941683    
 -2.79740095E-02
 -8.12245980E-02
  0.14974485    
  0.11851836    
 -6.68948442E-02
 -1.26577057E-02
 -0.20421536    
  6.79514334E-02
  0.20991780    
  5.18856049E-02
 -0.42819321    
  0.68882757    
 -0.19539443    
 -0.18442991    
  0.14689159    
 -0.26072639    
 -7.11837970E-03
 -5.88406846E-02
 -0.17327136    
  0.30774915    
  1.96719263E-02
  5.67980260E-02
 -3.11560500E-02
 -0.15732098    
  0.24801764    
 -0.35750124    
  3.25239524E-02
  0.18232231    
  0.21511149    
 -8.99484754E-02
  5.71591109E-02
 -0.14953159    
 -0.18361264    
 -7.78194005E-03
  0.30702424    
 -9.64611322E-02
 -1.91698000E-02
 -7.36120269E-02
 -0.10227798    
 -3.12529914E-02
 -0.12675139    
  6.95937797E-02
  0.47315073    
  2.07260568E-02
 -7.45030195E-02
 -0.22176413    
 -0.11692131    
 -3.14979143E-02
 -1.61296912E-02
  0.47101939    
 -0.17725751    
 -0.31015512    
  0.21484549    
 -0.27443624    
  9.21160206E-02
  0.27155188    
  5.34259416E-02
 -9.70451459E-02
 -0.12899144    
 -0.19105463    
  0.26101366    
  0.14445101    
 -5.86537085E-03
 -7.32043535E-02
 -3.21569368E-02
  0.20067044    
  0.18053795    
 -0.42121267    
  7.84710869E-02
  1.86914764E-02
 -3.77395228E-02
 -0.30492315    
  0.27894855    
  0.41419902    
 -0.35667491    
  0.14970399    
 -0.27528214    
  0.24817976    
 -0.18012598    
  5.12925796E-02
  3.68149206E-02
  4.70666364E-02
 -0.17544825    
  0.30466115    
 -0.39042774    
 -0.13566646    
  1.69500429E-02
  0.64141130    
 -0.73840350    
  0.15415025    
 -0.13580176    
  0.14370707    
 -4.83967587E-02
  0.50252706    
  0.15272069    
 -0.63885438    
  0.13657533    
  0.26072678    
  4.80084978E-02
 -0.50390506    
  0.20223625    
  0.20895895    
 -6.49203286E-02
 -0.17988476    
  7.27345655E-03
  0.39086601    
 -0.44292289    
  0.26060089    
 -0.15906556    
  0.30647004    
 -0.54700464    
  0.18378320    
  0.17376973    
 -6.33120388E-02
  6.33127317E-02
 -3.75037082E-02
  9.12482068E-02
 -1.75957419E-02
  6.82272960E-10
 -2.39524841E-02
 -6.89937621E-02
 -0.26626870    
  0.44967201    
  0.32482132    
 -0.52789807    
 -9.72981378E-02
 -0.20148204    
  0.76629829    
 -0.21693972    
 -0.37001887    
  9.93722901E-02
  7.79608265E-02
  4.87892553E-02
 -0.27977654    
  3.86145785E-02
  4.44524884E-02
 -0.13976221    
 -0.15276356    
  0.44044411    
 -0.14791942    
  3.55917960E-02
 -2.12030709E-02
  2.81706527E-02
  6.06248491E-02
  0.43762228    
 -0.23161879    
  5.68631366E-02
 -0.68813485    
  6.76591396E-02
  0.25442556    
  0.10318442    
  0.41629907    
 -0.28195134    
 -0.21602622    
  9.46653709E-02
 -0.23940450    
 -2.48970985E-02
  0.20448351    
  0.12233960    
 -7.55073577E-02
 -9.59642306E-02
  0.29663450    
 -0.13124298    
 -0.24005398    
 -8.91284496E-02
 -8.51128437E-03
  8.98565352E-02
  0.24172042    
  0.14799739    
 -0.39755958    
  0.41330749    
 -0.23361471    
 -8.94068107E-02
  4.22590300E-02
  3.39022875E-02
  0.18786120    
 -0.31569535    
  0.61025983    
 -0.30567518    
 -0.19017367    
 -0.30586448    
  0.21392624    
 -7.69602358E-02
  0.32497862    
 -0.41709253    
  3.44854854E-02
  0.62294316    
 -0.39641544    
  7.79608265E-02
 -0.12641406    
 -0.16963592    
  0.14813089    
 -0.25442436    
  0.41476682    
 -0.14595486    
  0.13976200    
 -7.07683414E-02
 -0.19845128    
  0.23767243    
 -0.42488393    
  0.28768271    
  0.27473137    
 -0.20377879    
 -4.91329543E-02
  0.45002156    
 -0.22544058    
 -0.26870617    
  0.11359784    
  2.64918171E-02
  4.47351523E-02
 -0.22314334    
  5.32438643E-02
  0.11200461    
  0.10668326    
 -8.05387050E-02
 -0.20714360    
  0.37865403    
  0.24889585    
 -0.52219033    
  0.10178287    
 -0.20714360    
  0.35110429    
 -0.28211167    
 -6.89932406E-02
  0.16766503    
  0.31906384    
 -0.50272930    
  6.25201836E-02
  0.28198415    
 -4.67928909E-02
 -0.16923405    
  4.84522246E-02
  7.79608265E-02
 -0.10536075    
 -0.22488044    
  0.37306094    
  2.36694720E-02
  0.10008403    
  0.39304215    
 -0.31177944    
 -0.22925934    
  0.17924930    
 -0.26905259    
  8.36493298E-02
  3.03966906E-02
  0.23859333    
 -0.22078812    
 -0.23052438    
  0.74721462    
 -0.52259046    
 -1.79100037E-02
 -0.49686724    
  0.12981234    
  0.41985393    
 -0.41985312    
  0.29849315    
  0.25988024    
 -0.27286682    
  1.94189157E-02
 -0.12987433    
 -5.24456277E-02
  0.32542312    
 -0.23713039    
  0.28061423    
 -0.50905484    
  0.20708589    
 -1.44922212E-02
 -0.12419055    
  0.39716706    
 -1.68068223E-02
 -0.28580067    
  0.12693021    
  8.25858191E-02
  0.53492278    
 -0.74444050    
  0.43752667    
 -0.20391308    
 -2.40983535E-02
  0.18840137    
 -0.13497464    
 -0.44376108    
  0.44376218    
  0.16482809    
  0.37561196    
 -0.43623754    
 -0.39768293    
  0.45830730    
 -0.35527450    
 -2.12030709E-02
 -8.96119401E-02
  0.59900784    
 -0.48819292    
  8.70122612E-02
 -0.31365690    
 -0.11122642    
  0.22705764    
 -3.17494981E-02
  8.49925652E-02
 -7.43547315E-03
  0.20810643    
  7.59102761E-07
 -0.18596382    
  7.04524741E-02
 -4.16728072E-02
  0.16322884    
 -0.10135179    
  0.17114902    
  3.85731384E-02
 -0.37616840    
  9.74543765E-02
 -0.39834684    
  0.55045587    
 -0.11014317    
 -9.32575539E-02
 -0.17185023    
  0.53899574    
 -0.39768293    
  0.31633762    
  8.65404978E-02
  0.25476268    
 -0.29709628    
 -6.70634806E-02
 -0.25545236    
  9.93722901E-02
  0.35937485    
 -0.57746232    
  0.11122561    
  0.14008901    
 -0.13259868    
  0.13911191    
  0.15043359    
 -0.15694766    
 -0.17062549    
  0.17062573    
 -2.64909659E-02
 -0.34050685    
  0.21936262    
  0.55527765    
 -0.20163798    
  0.42651874    
 -0.77261138    
  0.17855451    
  0.12405342    
 -0.20252346    
  6.58139214E-02
 -0.19643338    
  0.68536478    
 -0.43923116    
 -3.70418578E-02
 -0.28978020    
  0.22482347    
 -0.19176227    
  0.38631213    
 -0.24267058    
  0.22595724    
 -0.13192667    
 -0.26236448    
  0.24294643    
 -0.10318355    
  0.10969801    
  5.67980260E-02
 -0.24956273    
  0.24956353    
 -1.23457778E-02
 -0.11159132    
  2.06201188E-02
 -0.21974860    
  0.34130409    
 -2.43921783E-02
 -0.13176991    
  0.26991972    
  5.74571453E-02
 -0.18333814    
 -0.27155194    
 -0.18392296    
  0.63372409    
 -0.28768125    
  0.14536561    
 -0.30748400    
  0.39743307    
 -0.23531324    
 -1.36996303E-02
  0.10467064    
 -0.23721693    
  0.38692123    
 -6.63225576E-02
 -0.23753157    
  2.85727531E-02
 -0.17670313    
  0.15535021    
 -0.13868351    
  0.18094237    
  0.18232071    
 -0.32277378    
  0.41074136    
 -0.37948874    
  0.23841177    
  1.80175751E-02
 -0.19670959    
  4.25593406E-02
 -9.46161598E-02
 -1.53848231E-02
  7.72289699E-03
 -7.17440993E-02
  0.26680359    
 -0.17979336    
  0.43531781    
 -0.52232963    
  7.94065818E-02
 -7.94068873E-02
  0.45123276    
 -0.27029112    
 -8.33637500E-07
 -4.22600508E-02
 -4.41247895E-02
  0.16589734    
 -0.21996434    
  0.21996453    
  9.70465466E-02
 -0.35750124    
  0.35750183    
 -0.27809450    
  0.28385720    
 -0.29151997    
  0.16290365    
 -6.75924197E-02
  0.24664208    
 -7.95874000E-02
 -0.11926270    
  1.98028032E-02
 -0.14008884    
  5.84106110E-02
 -0.16963592    
  0.34483957    
 -0.12675186    
 -0.14518179    
 -0.11583114    
  0.51607573    
 -0.17086902    
 -0.18356512    
 -0.21570835    
  0.21570802    
  0.17733327    
 -0.19997668    
 -4.68827784E-02
  0.27763250    
  2.98526734E-02
 -0.14536507    
  0.13353051    
 -0.25642869    
  0.10227858    
  0.11778237    
  3.03966906E-02
 -9.41131189E-02
  0.57823867    
 -0.63230580    
 -0.26028275    
  0.35306394    
 -3.21569368E-02
  0.17904873    
 -0.30421203    
  0.23638853    
 -2.36704703E-02
  8.60130712E-02
 -0.48550776    
  0.26510811    
 -0.19611515    
  0.61518651    
 -0.48269570    
 -6.01684824E-02
  0.24005322    
 -0.13005337    
  7.36119896E-02
  0.14953250    
 -0.10536121    
  0.63598847    
 -0.71294910    
 -4.77898158E-02
  0.75418276    
 -0.64185458    
  0.12332272    
  4.32505123E-02
 -0.21130891    
 -0.20212345    
  0.12751274    
 -8.82917866E-02
  0.23841177    
 -0.19328995    
  0.42967865    
 -4.90291752E-02
 -0.37332314    
  0.23907353    
  5.73078962E-03
  0.35266694    
 -0.77252012    
  0.43121791    
 -0.17893763    
 -0.15302481    
  0.15975983    
 -0.24177295    
  0.35581914    
 -0.10735775    
 -6.18755855E-02
  4.16735075E-02
  0.24067582    
 -0.21382926    
 -2.68463995E-02
  7.21615776E-02
  0.18442822    
  8.08517560E-02
 -0.49956167    
 -0.10981484    
  0.38136673    
  0.27077213    
 -0.53435653    
  0.35667565    
 -8.70106071E-02
 -0.12921257    
  8.58603716E-02
 -0.17979336    
 -4.65204120E-02
 -7.96744134E-03
  0.61842328    
 -0.42285672    
 -4.71475907E-02
 -0.17271316    
 -1.65295601E-02
  0.44361666    
  8.70111063E-02
 -0.59073287    
  0.13242464    
  0.11692052    
  9.21698809E-02
 -0.12726265    
 -0.15415089    
 -1.68077555E-02
 -8.85531679E-02
  0.62613702    
 -5.59934527E-02
 -0.34699932    
  0.13815054    
  4.41705659E-02
 -0.25131488    
  8.36997330E-02
  0.17988469    
 -2.46933363E-02
 -0.11232830    
  3.43675315E-02
 -1.40195638E-07
  0.13268648    
 -0.11261940    
  0.10668326    
 -5.97091252E-03
 -0.36440349    
  0.16639145    
 -2.21416745E-02
  6.50056824E-02
 -9.53092873E-02
 -0.14903559    
  0.38744736    
 -0.16430397    
 -6.64452836E-02
  0.16175446    
 -1.96733046E-02
 -2.68463995E-02
  0.16862191    
 -0.21741374    
 -1.43880164E-02
 -7.52232522E-02
  0.55514169    
 -0.21978556    
 -2.25997400E-02
 -0.26694670    
 -5.36523834E-02
  0.29161102    
 -0.31551775    
  0.24862210    
 -5.39888958E-07
  0.15684265    
  0.17693156    
 -0.12967789    
 -0.14310081    
 -0.26236343    
  0.16941725    
  7.50360936E-02
 -0.18473344    
  0.24322958    
 -0.45198509    
  0.27871323    
 -4.13857922E-02
 -0.12751260    
  0.25309065    
  0.25613403    
 -0.44718900    
  0.11359784    
  3.30054127E-02
 -6.02197200E-02
  0.65088761    
 -0.70036668    
 -9.09722298E-02
  4.65197861E-02
 -0.15541476    
  0.34151584    
  6.68939948E-02
 -0.13858636    
  0.20128427    
  0.12451310    
 -0.33257660    
 -1.36996303E-02
  0.35598481    
 -0.21472572    
 -0.22764470    
  0.25131413    
 -0.15123013    
  0.20252503    
 -0.31775972    
  0.20620713    
  4.25586849E-02
  0.27871421    
 -0.49002182    
 -7.63733760E-02
 -0.16345260    
  0.18698363    
  0.19643407    
  1.26578128E-02
 -0.12014443    
 -5.84107973E-02
  9.32578743E-02
 -4.91329543E-02
  0.68954355    
 -0.77983004    
  0.17309220    
  0.15320350    
 -0.22884248    
  0.22314365    
  6.09608628E-02
 -0.15057355    
  0.12332272    
 -0.18121772    
  0.23499443    
 -0.61754525    
  0.46513665    
 -8.25870857E-02
 -0.16524933    
 -7.84278847E-03
  0.17309220    
 -0.13447808    
  0.37988836    
 -0.40287778    
  0.33314517    
 -0.50160909    
  0.37124625    
 -0.21056461    
  6.79514334E-02
 -0.10779689    
  0.43483889    
 -0.35667494    
  0.26870534    
 -0.21029551    
 -0.12847915    
  7.00675622E-02
  0.31365773    
 -0.28402498    
 -4.47838083E-02
  0.42312035    
 -0.26787925    
  0.37673399    
 -0.23102175    
 -0.13272448    
 -0.32492620    
   1.1731453    
 -0.92183119    
  0.20067002    
 -0.22172426    
  0.40309891    
 -0.19280367    
 -0.33074078    
  0.13453178    
  0.15514848    
 -0.10071445    
 -0.11944055    
  0.12604085    
 -0.21169646    
  3.20030376E-02
  0.20566972    
  0.15963067    
 -0.19885010    
 -0.11279608    
 -0.12715587    
 -6.11541048E-02
  0.71981561    
 -0.42539868    
 -4.11008038E-02
 -0.12656310    
 -1.60011947E-02
  0.25489154    
 -9.15668085E-02
 -0.10840953    
  4.47843969E-02
  0.14892270    
  0.26863426    
 -0.47000280    
  0.57488334    
 -0.29492369    
 -5.37438132E-02
 -0.27346945    
  9.23740044E-02
 -0.13353090    
  0.25782824    
 -6.51450548E-03
 -0.25131395    
  0.50408030    
 -0.48741338    
  0.25406632    
  0.12629403    
 -4.03515920E-02
 -0.11191781    
 -0.29649338    
  5.17361648E-02
  0.36837053    
 -4.76288535E-02
  3.00323106E-02
 -0.43855095    
  0.10444251    
 -0.12296120    
  0.10629515    
  0.33286524    
  0.21588798    
 -0.67391622    
  3.73874530E-02
  0.44445029    
 -1.78054124E-02
  3.52985784E-02
 -0.22603723    
  0.36101410    
 -0.27098766    
 -0.11200570    
  9.86722410E-02
  3.30054127E-02
 -0.15415092    
  0.27049047    
 -0.20453188    
  0.19290337    
 -0.20718983    
 -0.10615940    
  0.37569311    
 -0.32880953    
  7.60444952E-03
  0.16062337    
  8.05379823E-02
  0.13872628    
 -0.37234113    
  0.19724652    
  3.03966906E-02
  0.14986347    
  0.14378843    
 -0.33647299    
  3.68149206E-02
  0.24930473    
 -0.38455927    
 -0.13254631    
  0.23721726    
 -0.18356512    
  0.15201703    
  0.17589082    
 -0.21511060    
 -9.79797915E-02
  0.13077040    
  9.82381776E-02
 -0.15805653    
  0.73997819    
 -0.65468150    
 -0.12726265    
 -0.19670956    
  0.26570392    
  0.19337153    
 -0.24116114    
  0.13702103    
 -0.24783596    
  0.47097993    
 -0.65018070    
  0.82433945    
 -0.16444969    
 -0.21472572    
  2.36694720E-02
  4.01208065E-02
 -1.13002136E-02
 -0.17327188    
  0.21227442    
 -0.12189049    
  0.29230046    
 -0.33004048    
  0.12629403    
 -0.28580067    
  6.54773414E-02
  0.16216597    
 -0.14126088    
  0.19941628    
  0.11715535    
 -0.23071070    
  0.10219098    
  1.13640772E-02
  2.23467741E-02
 -0.42781311    
  0.27274063    
  1.28213828E-02
  0.61363477    
 -0.86586034    
  0.56661749    
  0.20151573    
 -0.42466003    
 -0.44701430    
  0.39938524    
 -0.11625942    
 -0.17142262    
 -3.30604389E-02
  4.91910055E-02
  0.22793274    
 -8.64327624E-02
  0.27193427    
 -0.38971657    
 -8.98568705E-02
  0.15780774    
  0.33229330    
  0.15937313    
 -0.44183302    
  1.37937190E-02
  0.51356161    
 -0.46021652    
  0.46021560    
 -0.70137787    
  0.27938256    
 -0.36564326    
 -2.73987111E-02
 -3.77404727E-02
  3.77405658E-02
  0.21570802    
  0.37001744    
 -0.23090640    
  0.11633973    
  5.76285087E-03
 -0.23180087    
  5.63532859E-02
 -0.13157620    
  0.31845307    
 -0.28768227    
 -4.65204120E-02
  7.90551398E-03
  3.05602811E-07
  0.56298476    
 -0.25387940    
 -9.70451459E-02
 -0.21996434    
  0.18759874    
  0.14090554    
 -0.24480429    
  0.19200779    
  0.65320295    
 -0.56118429    
 -0.32880953    
 -3.10098231E-02
  0.19923814    
 -8.05795714E-02
  4.11023796E-02
 -0.15191585    
  0.43623757    
 -0.20067136    
 -0.16034199    
 -3.69046181E-02
  0.20340154    
 -0.10331677    
  0.23531426    
 -0.16950017    
  0.26676434    
 -0.30573067    
  0.25057745    
 -0.12619486    
 -0.22900799    
  0.12429687    
  0.11633973    
 -0.45281145    
  0.48130396    
 -4.01202515E-02
 -0.40546444    
  0.28108087    
 -8.28061029E-02
 -0.20708676    
  0.11679964    
  0.59823066    
 -0.58260524    
  5.28431349E-02
  7.77785406E-02
  0.44328967    
 -0.28622794    
 -0.24222037    
  7.14581907E-02
 -0.16454971    
  0.21169625    
 -0.12604125    
  0.24965420    
 -0.13685843    
 -4.77898158E-02
  0.21893975    
 -2.84911469E-02
 -0.32497713    
  9.16679353E-02
 -3.71792093E-02
  0.21706372    
  0.12049023    
 -0.21640888    
  0.50948209    
 -0.54361564    
 -0.11000083    
  3.05366945E-02
  0.26294324    
  6.16443492E-02
 -9.09726992E-02
 -0.30368325    
  7.00675622E-02
  0.22163960    
 -5.57413623E-02
 -0.26875430    
  0.11778239    
  0.20671400    
 -2.43921783E-02
  0.13276027    
 -0.35282055    
 -8.00429732E-02
  0.51581365    
 -0.33349189    
  0.51912475    
 -0.56168336    
  6.70726308E-07
 -9.89392251E-02
  0.27763250    
 -0.32682154    
  0.87686872    
 -0.86020136    
  0.18094237    
 -0.24934661    
  0.40841037    
 -5.43940812E-02
 -2.51579136E-02
 -8.64327624E-02
 -3.53395827E-02
 -0.14698239    
  0.17535381    
 -0.20067123    
  0.15780774    
  0.40302923    
 -0.19904694    
 -0.29564950    
  0.45995405    
 -0.44407955    
  3.86145785E-02
  8.70111585E-02
  5.40673845E-02
  0.14090554    
  0.24238595    
 -0.52437007    
  0.32668477    
 -3.90028395E-02
 -0.10158037    
  0.42003387    
 -0.74400491    
  0.28550601    
  0.11705609    
 -0.14354751    
 -0.12114460    
  0.36947232    
 -0.31779972    
 -0.23399372    
  0.41751269    
 -4.28206995E-02
  0.13431287    
 -0.31164688    
  4.38016877E-02
  0.20585163    
 -0.30330703    
  0.33196288    
 -0.10724612    
 -5.16248383E-02
 -0.30774927    
  0.30110586    
  3.27899419E-02
 -0.27274114    
  0.20604827    
 -0.10153663    
  0.33428940    
  0.42530304    
 -0.45300525    
  0.15575491    
 -0.12260213    
 -0.38662127    
  3.92215662E-02
  0.34740150    
 -0.19105509    
  0.35139862    
 -0.53109097    
  0.34877044    
 -0.38077280    
  2.40970775E-02
 -2.40978897E-02
  2.40970775E-02
  0.15415147    
 -0.30830106    
  0.27369523    
  0.13792357    
 -0.35755110    
 -4.48506810E-02
  0.24312584    
 -4.41247895E-02
 -9.45587456E-02
  0.18781646    
 -5.63522689E-02
  0.15415068    
 -0.25308990    
  7.56727843E-07
   1.1223285    
 -0.98082948    
 -6.96777087E-03
  0.21330544    
 -0.22739001    
  0.36935982    
 -0.18232185    
  0.85816258    
  -1.0813059    
   1.0008485    
 -0.95065755    
 -0.12656310    
 -0.17284247    
  0.46645963    
 -0.13946533    
 -4.16728072E-02
 -0.14473930    
  4.01663780E-02
  0.10457260    
  8.16782340E-02
 -0.30305079    
  0.10889368    
  6.89921677E-02
  0.44658408    
 -0.22789507    
  8.00428838E-02
  1.09293144E-02
 -0.37865427    
  0.13353112    
 -0.10227798    
  3.77396233E-02
  6.45383298E-02
  0.11159112    
 -7.07683414E-02
  0.14841914    
 -6.53045923E-02
  0.12660648    
 -0.27159610    
 -8.89474526E-02
  0.22778325    
 -0.30847239    
  0.18372202    
  0.25751206    
 -0.10236278    
  6.37905523E-02
 -7.58372620E-02
 -0.24613304    
  7.72289699E-03
  0.16290365    
 -0.13259868    
  7.88930878E-02
  0.23275292    
  1.62606798E-02
 -0.48954755    
  0.20544305    
  0.16430385    
 -0.20067139    
  0.15731940    
 -0.31766224    
  0.81189609    
 -0.26856023    
 -0.29783359    
  2.68467870E-02
  0.21916153    
 -5.46576306E-02
 -0.24014200    
 -8.85971019E-07
  3.50905135E-02
  0.18232071    
 -0.28385815    
  3.00768316E-02
  0.21868834    
 -8.70122463E-02
 -1.30719701E-02
  2.59763394E-02
 -0.29626569    
  0.31531343    
 -5.39888958E-07
  7.85898566E-02
 -0.46536300    
  9.21654236E-03
  8.77761021E-02
 -2.55331919E-02
  0.35839853    
 -0.34130388    
  0.15656973    
  5.63532859E-02
  0.19254337    
 -0.50332040    
  0.46296933    
 -0.17997201    
  0.34249052    
 -0.37833571    
  0.32176664    
 -0.17915292    
  6.73036650E-02
  0.13795853    
 -0.23090640    
 -4.65192348E-02
 -0.27193365    
  0.38136673    
 -0.10943302    
 -2.75870357E-02
  6.10360801E-02
 -0.13353141    
  2.96325367E-02
 -4.47838083E-02
 -8.77057612E-02
  0.17535381    
  0.43078324    
 -0.63145423    
  0.18658581    
  0.27698693    
 -8.99484754E-02
 -5.89974271E-03
 -0.34240723    
  0.53062803    
  0.14146584    
 -0.21256223    
 -0.29119757    
 -3.58454250E-02
  2.87788119E-02
  7.51207694E-02
 -0.22809012    
  0.28561386    
 -0.15414999    
  0.20854445    
 -0.20854409    
 -2.94144601E-02
 -5.73145655E-07
  0.37515965    
 -0.21675308    
  0.13671176    
 -0.13036273    
 -0.17979336    
 -2.29894500E-02
 -5.57918139E-02
  0.26488256    
  0.11288017    
  2.77031586E-02
 -0.17904800    
  0.18449803    
 -0.49643686    
  0.23732758    
 -0.10379662    
  0.12470268    
  3.39022875E-02
 -4.77898158E-02
 -0.28071311    
  0.17768121    
  4.23468514E-08
  9.60140675E-02
  3.46063115E-02
  0.18005075    
 -0.11423753    
 -6.58124164E-02
  0.21357431    
 -0.22727373    
  0.16492951    
 -0.25886181    
 -5.44874072E-02
  0.25928190    
 -0.22006108    
  0.27412879    
 -8.54170695E-02
 -7.95129016E-02
  7.95127153E-02
  0.25696057    
 -0.23803289    
 -7.79616907E-02
  0.69988143    
  -1.0057458    
  2.71510277E-02
  0.33774757    
 -0.15840657    
  9.93722901E-02
 -6.99578747E-02
 -2.19796151E-02
 -4.54622842E-02
  0.21536069    
  6.23058714E-03
  6.02588803E-02
 -0.25886181    
  0.12783414    
  0.13685870    
  2.86555551E-02
 -0.34783527    
 -0.11878319    
  0.48342741    
  3.81515212E-02
 -0.11911988    
  0.12445349    
 -8.89479443E-02
 -0.24965522    
 -3.80273834E-02
 -2.35309172E-02
  0.36221460    
 -0.30065781    
  0.32790700    
 -0.32790738    
 -0.26311168    
  0.55265725    
  5.57179889E-03
 -0.55822873    
  8.37699249E-02
  0.57480621    
 -0.15164156    
 -7.27599040E-02
 -0.23262268    
  0.48183778    
 -0.23671561    
 -0.19860266    
 -0.16430300    
  0.29878044    
  9.47089270E-02
 -0.13525490    
  0.29626572    
 -0.31015405    
 -0.21791175    
  2.57518347E-02
  0.27917221    
 -6.62489980E-02
 -1.37935989E-02
 -0.10227798    
  0.18871199    
 -0.23596509    
  2.39059124E-02
  0.15975983    
 -0.17563182    
  7.56727843E-07
  9.16679353E-02
 -0.17504810    
  0.13786960    
  0.21706372    
  0.12588039    
 -8.99484754E-02
 -8.59416276E-02
 -1.29042696E-02
 -0.35482118    
 -4.74031009E-02
  0.16106142    
  0.19464286    
  0.13353051    
  2.35300492E-02
 -0.29546401    
 -8.98568705E-02
 -5.63477556E-07
  0.70588630    
 -0.61602968    
 -1.57487486E-02
  6.89921677E-02
  0.24801764    
 -0.33301088    
  6.25201836E-02
  2.24722046E-02
  0.80183536    
 -0.42390648    
 -0.47918317    
  0.16579199    
 -0.32542253    
  0.10054193    
 -0.15996480    
 -7.41082877E-02
   1.1345870    
 -0.38275662    
 -0.54419130    
  0.13353157    
  0.15191673    
 -0.11359722    
  0.16589734    
 -0.18871053    
 -0.18540300    
  0.66020226    
 -0.14383775    
 -0.18121772    
 -8.28061029E-02
  0.56269437    
 -0.37320518    
 -1.19752456E-02
  2.38103364E-02
 -0.29161105    
  0.38155967    
 -8.40833783E-02
 -0.15123013    
  7.21615776E-02
 -0.18739796    
  0.12201485    
 -0.25227943    
  0.18954158    
 -8.24434236E-02
  0.43623757    
 -0.48424640    
  0.51409864    
 -0.33451301    
 -0.33921587    
  3.77405658E-02
  0.25234246    
  0.10895138    
  0.13835925    
 -0.29898179    
  0.18610173    
 -0.36842400    
  0.26933268    
 -0.11778282    
  6.06253035E-02
 -4.51195613E-02
 -4.72537391E-02
  0.52682608    
 -0.34316054    
 -0.23326236    
  0.27917221    
 -0.21357451    
 -0.12675139    
  0.71542013    
 -0.46912354    
 -2.85727028E-02
  4.94792014E-02
  0.28595650    
 -0.34270856    
  0.17376973    
 -0.34881735    
  0.11488033    
  0.34967425    
 -9.14930701E-02
  0.23386501    
 -0.63335925    
 -7.41081238E-02
  0.39256081    
  0.11633973    
 -0.21881792    
  0.14069919    
 -5.12931421E-02
 -0.48058495    
  0.33950692    
 -0.20997256    
 -4.78567630E-02
  0.21921462    
  0.30910522    
 -0.27809450    
  0.14868340    
  0.43570533    
 -0.21256223    
 -0.37182692    
 -0.14781013    
 -1.78572666E-02
  0.23922956    
  0.13264450    
  0.10037996    
  0.44942844    
 -0.74086273    
  0.44718930    
 -0.19587483    
 -0.21440914    
  0.37106392    
 -0.34249091    
 -0.16003671    
  0.32220253    
 -0.15514828    
  0.17295358    
  0.23017661    
 -0.33553785    
  0.42488310    
 -0.11778267    
 -0.31365743    
  0.36974731    
 -0.58144355    
  0.32947886    
 -0.15805653    
  0.56935251    
 -0.19637246    
 -0.42211258    
  2.83716246E-02
  0.21893975    
 -6.37904480E-02
 -0.11404682    
  0.10804241    
 -0.24445252    
  7.41070360E-02
  5.55697158E-02
  0.35937485    
 -0.42211258    
  0.14693050    
 -3.79791111E-02
 -0.10178357    
 -0.18805210    
  0.33400545    
 -9.71629694E-02
  0.15706147    
  5.79788955E-03
 -0.36580011    
  0.16833477    
 -8.82917866E-02
  2.28146203E-02
 -2.28138287E-02
 -6.35138899E-02
  0.21985960    
  6.98701516E-02
 -0.18847607    
  8.51586759E-02
  0.12756051    
  5.96927758E-03
 -0.26415154    
  0.33868411    
 -0.10474639    
 -0.40240240    
  0.34560385    
 -5.33456355E-02
  0.11625897    
 -0.30407605    
  0.29796013    
 -0.15210865    
  0.42433268    
 -0.21848197    
 -0.19873473    
  0.31909737    
  0.43592462    
 -0.66035724    
  0.41189593    
 -0.44468507    
 -0.29213643    
  0.39949417    
  0.32008576    
 -0.33821368    
  0.20840183    
 -0.24567355    
  0.31730175    
  5.81822209E-02
 -0.40764117    
  0.20067044    
 -0.20067047    
  0.31666967    
 -0.18232146    
 -0.20895949    
 -5.05529903E-02
  0.41284499    
 -0.30748397    
 -2.70283278E-02
 -0.11607135    
 -2.33470313E-02
  8.30672458E-02
 -0.22677355    
  0.24827936    
 -1.54558663E-07
 -6.59581795E-02
  0.21094877    
  1.82385575E-02
  0.16612716    
 -0.55961579    
  0.31845284    
 -0.19276519    
  3.86145785E-02
 -6.25211596E-02
 -1.62609424E-02
  0.23940420    
 -4.62129638E-02
 -5.55707440E-02
 -0.12945835    
  0.16454850    
  5.37043810E-02
 -2.64909659E-02
 -0.20815593    
  0.10204872    
  4.38016877E-02
 -9.74549577E-02
  0.25567847    
 -0.16539273    
 -0.15534993    
  0.25131464    
 -8.87964144E-02
 -0.23211186    
  0.34032667    
  8.59421641E-02
 -0.30748400    
  0.12044601    
  0.10109695    
 -3.92199606E-02
  0.71621203    
 -0.56206167    
 -0.12136068    
 -0.13815099    
 -0.12615076    
 -5.17363474E-02
  0.19259386    
  0.12344434    
 -8.05795714E-02
 -0.25331405    
  1.78569499E-02
  0.14780931    
  5.92764318E-02
  4.22590300E-02
  0.33153450    
 -0.38828599    
  9.72984061E-02
 -2.68463995E-02
 -3.46060805E-02
  0.27528128    
 -0.11311554    
  0.12375378    
  0.11484008    
 -0.22668755    
 -0.12595177    
  0.26905316    
 -0.13720138    
 -5.43940812E-02
  8.90789181E-02
 -8.90796036E-02
 -0.14693068    
  4.22590300E-02
  0.22727311    
 -2.78566200E-02
 -8.85541067E-02
  0.13276027    
 -0.15145221    
 -3.84660400E-02
 -0.19415645    
  0.64435726    
 -0.52481240    
  8.11246410E-02
  5.67980260E-02
 -0.20340107    
  2.23064106E-02
  2.18188372E-02
  0.22458057    
 -0.35503468    
  0.38336515    
  0.10591932    
 -8.38181451E-02
 -1.09896101E-02
  4.85262387E-02
 -0.15942839    
  0.21072124    
 -0.35667586    
  4.87909988E-02
  0.28768244    
 -0.52452439    
  0.20925529    
 -0.15066054    
  0.20509492    
 -3.36727984E-02
  0.35872686    
 -0.27343065    
  0.77464050    
 -0.80659264    
 -8.11261684E-02
 -0.15180650    
 -5.04307747E-02
  0.20925529    
  0.31527039    
 -3.10913771E-02
 -0.34174994    
  9.19373930E-02
  0.60120952    
 -0.63557643    
  0.13702103    
  0.16282383    
 -5.86833581E-02
 -0.37569216    
  0.32497862    
  3.40946056E-02
 -0.40826181    
  0.13353205    
  0.23483916    
 -0.38532111    
  0.28768292    
 -6.62489980E-02
 -0.15529217    
  0.37569311    
 -0.45907381    
  0.54333568    
 -0.12348095    
 -8.96128640E-02
 -0.14070010    
 -5.92767671E-02
 -3.89157832E-02
 -5.71579635E-02
  9.60736349E-02
  0.22466835    
  8.19179192E-02
  2.77031586E-02
 -0.37320465    
  0.12656358    
 -0.25331405    
  0.37806547    
  0.15415119    
  0.61045510    
  -1.2174743    
  0.48923409    
 -2.40983535E-02
 -6.94282874E-02
 -0.14763622    
 -5.44874072E-02
  7.96775240E-03
  3.12533677E-02
 -0.17618670    
 -7.62272701E-02
  0.61062634    
 -0.49835950    
  0.18526773    
  0.10462447    
 -0.29878092    
  0.59962082    
 -0.24294692    
  6.23058714E-03
 -0.11855887    
  0.11855981    
  1.84612423E-02
 -8.92303810E-02
 -0.20661473    
  0.16579199    
 -0.19068931    
  0.24475718    
 -0.33253273    
  0.27846518    
  2.06201188E-02
 -0.17015181    
  7.75577202E-02
  0.16475430    
 -0.14261341    
  0.18596531    
 -0.29376146    
  0.34687006    
 -0.18232234    
  0.18805230    
  3.92209031E-02
 -0.33647135    
  0.30861557    
 -0.45765087    
  0.59962082    
  0.53120488    
 -0.78042114    
  6.26891525E-03
 -0.37469363    
  0.44701365    
 -0.26469275    
  0.33755475    
 -0.17693058    
  6.43176492E-03
 -8.00429434E-02
  0.14217545    
  0.12445349    
 -0.18019550    
  0.74888963    
  -1.0011144    
  0.21325827    
  0.36721563    
 -0.65710789    
  0.24242525    
  0.12393738    
 -0.21855305    
 -8.77057612E-02
  8.77054110E-02
  0.31218895    
  0.16920133    
 -0.65610611    
  0.61272597    
 -0.21334036    
 -0.24783596    
  0.24783538    
 -6.29146919E-02
 -0.24116226    
  2.44901981E-02
  0.37267604    
 -0.18900989    
 -0.17563182    
 -4.91897650E-02
  0.18372202    
 -0.13453010    
 -0.11878319    
  0.44952428    
 -0.17544825    
  3.36726792E-02
  0.10668326    
 -0.38776490    
  5.12930416E-02
  0.29391268    
 -9.77973789E-02
  0.23674999    
 -3.29696275E-02
  8.04714710E-02
 -0.33338442    
  0.20718937    
  2.88197640E-02
 -0.14004587    
  0.52252120    
 -0.74077553    
  0.18502770    
  3.32258716E-02
 -0.29423884    
  0.24053445    
  3.39022875E-02
  5.82683049E-02
 -0.18610245    
 -0.19145411    
  0.27846518    
  0.17768075    
 -0.29546401    
  0.20421623    
 -0.17344411    
 -0.13786906    
  0.23180079    
  0.40316308    
 -0.24409916    
 -3.59328538E-02
 -1.84620284E-02
 -0.41796494    
  0.48985326    
  0.15001372    
 -0.63047558    
  0.37059644    
 -0.12344342    
  0.51374125    
 -0.58953452    
  0.15975983    
 -0.19176227    
  5.53508922E-02
 -0.12260164    
 -3.54015790E-02
  2.66689006E-02
  0.31365839    
  0.28286257    
 -0.36290574    
 -0.12562583    
  0.16644891    
  0.10135340    
  2.38103364E-02
 -0.35667452    
  0.35667467    
 -0.17997201    
 -9.60146412E-02
  0.39768222    
 -0.17609099    
 -0.22159193    
  8.89473408E-02
  0.26617607    
 -0.12118510    
 -8.31141323E-02
  1.98028032E-02
 -0.35760859    
  0.12296157    
  8.23005196E-03
  0.21985960    
 -0.18759902    
  0.20714334    
 -6.47335593E-03
 -6.02197200E-02
 -7.14596510E-02
  0.35221991    
 -0.33751372    
  0.16761471    
  5.98976538E-02
 -0.22024009    
 -0.22677355    
  0.27625254    
  0.37037385    
 -0.11066619    
 -0.28061551    
 -0.11163964    
 -0.13465659    
  0.41443288    
 -0.14035697    
 -0.18781628    
 -2.51065884E-02
  0.38260773    
 -0.16968462    
 -0.17142262    
  0.23124085    
 -1.95444170E-02
 -0.19556601    
  5.44879846E-02
  0.25299627    
 -3.13392917E-07
 -4.82028276E-02
  3.03966906E-02
  7.49638006E-02
 -9.30912346E-02
 -0.24783596    
  0.46117616    
 -0.40793186    
  8.51586759E-02
  0.17435350    
 -6.49203286E-02
  0.42558685    
 -0.54872000    
  4.05455828E-02
  0.22974350    
 -0.32704237    
  0.27297667    
  0.13005330    
 -0.39575562    
  0.19073935    
 -0.35582042    
  0.43078366    
 -0.23713039    
 -0.12751260    
  0.10615997    
  0.28588277    
 -0.29310146    
  0.14164992    
 -3.19524445E-02
 -1.96733046E-02
  0.16450454    
 -5.78204468E-02
 -5.97091252E-03
 -0.33886981    
  0.44123316    
  0.67954141    
 -0.85004050    
  5.00096232E-02
 -0.22466931    
  0.51387388    
 -0.25327358    
 -7.95520097E-02
  1.26578128E-02
  1.86914764E-02
 -5.06446436E-02
 -0.17714019    
  0.21536069    
 -0.19997668    
 -6.30132258E-02
  0.35829890    
 -0.40831062    
  0.31923047    
  0.33024216    
 -0.70211554    
  4.40601073E-02
  0.57912832    
 -0.26381516    
  0.12959236    
 -0.16154532    
  3.19509953E-02
 -0.17855507    
 -0.18986896    
  7.86435828E-02
  9.60736349E-02
  0.10840973    
  1.36054642E-02
  0.12078080    
 -4.28206995E-02
 -7.79616907E-02
 -6.99578747E-02
  6.99584037E-02
  0.20679460    
   1.0065939    
  -1.1867194    
  0.31845298    
 -0.40786058    
 -0.28051394    
  0.18232116    
  0.50605160    
 -0.42235261    
  2.16605868E-02
 -0.22314350    
  0.28544807    
 -0.12114460    
  8.70111585E-02
  0.13613297    
  7.02045411E-02
 -0.23450823    
  0.27329355    
 -0.35512331    
  0.40287784    
 -0.42640874    
  0.14732507    
  4.68314774E-02
  0.39451239    
 -0.21001406    
 -0.34740046    
  0.10919844    
  4.05455828E-02
  0.41644239    
 -0.33997130    
 -0.24171971    
  0.21056388    
 -6.53829500E-02
 -9.93730053E-02
  7.43427174E-03
  0.33116660    
  0.52245933    
 -0.79605627    
 -0.18372062    
  0.20448351    
 -0.23001637    
  0.56452948    
 -0.17062598    
 -0.15706107    
 -2.06194911E-02
 -8.70115608E-02
  9.39310193E-02
  0.46134579    
 -0.54024005    
  0.20202580    
 -0.25567898    
  7.84332305E-03
 -7.29062632E-02
  5.71580008E-02
  0.69710785    
 -0.68920201    
  0.41330749    
 -0.18859175    
 -5.39888958E-07
  0.16753715    
  0.39834720    
 -0.48729557    
  0.33730271    
 -0.66451621    
  0.22314374    
 -0.21511060    
  0.35347059    
 -0.33759606    
  0.33196288    
  2.77178145E-07
  2.23467741E-02
 -0.47110993    
  0.38460094    
 -0.32449633    
  0.39429262    
 -0.56666291    
 -0.10426129    
 -2.72377463E-07
  0.40179607    
 -6.06243983E-02
  0.40546441    
 -0.15154913    
  0.49617365    
 -0.70427960    
  0.15840665    
 -0.31131297    
  1.72412451E-02
  0.31299916    
 -0.10536075    
  0.22314431    
 -0.31775972    
  0.20620713    
 -0.22937392    
  9.67295095E-02
  4.84522246E-02
  0.13858591    
 -2.38097459E-02
 -8.15496966E-02
 -5.37050180E-02
  0.19941628    
 -9.47453603E-02
  7.76500851E-02
 -0.33074078    
  0.25309065    
  0.17086984    
 -0.11647525    
 -2.38097459E-02
  0.12975974    
 -3.22603695E-02
 -0.22587913    
 -5.63522689E-02
  2.15060264E-02
 -0.12847915    
 -9.28943977E-02
 -4.52563278E-02
  0.21570802    
  7.88930878E-02
  0.30647004    
 -0.17121503    
  8.09697583E-02
 -0.13036273    
 -7.89880678E-02
  0.29450834    
 -0.48232427    
  0.12419113    
  7.72311911E-02
  6.53818622E-02
 -8.58621523E-02
  0.44380105    
 -0.58425349    
 -7.96744134E-03
  0.19556694    
 -0.27029023    
  0.50910002    
 -5.86833581E-02
  0.19415686    
 -0.51536095    
  0.28198415    
 -0.32850447    
  0.14732507    
 -0.35863459    
  0.20334166    
  0.40812758    
 -0.18658511    
 -0.15950690    
  0.13353154    
  0.53294772    
 -0.34189206    
 -0.11507014    
  0.14188114    
 -0.43772644    
  0.42708731    
 -0.22716163    
  0.34791249    
 -0.63335925    
 -4.56695519E-02
  0.56891876    
 -5.43608181E-02
 -0.39989427    
 -3.39014120E-02
  0.28983507    
 -0.28125173    
  0.26826420    
  5.71577139E-02
 -0.37806582    
  0.35937345    
 -0.10605866    
 -0.28071311    
  0.18540406    
  7.41070360E-02
  0.14595325    
 -0.27541232    
  0.15762864    
 -4.98316176E-02
  0.10389974    
 -8.22389945E-02
 -8.85971019E-07
  0.16430385    
 -4.96990234E-02
 -4.56097797E-02
 -0.18232083    
  0.39743307    
 -0.32047254    
  0.20671400    
 -0.18473344    
 -0.11506967    
 -3.30604389E-02
  0.27712297    
 -6.38897019E-03
  5.60902506E-02
 -0.30192491    
  0.19992590    
 -0.19176227    
  0.42956316    
  7.63726681E-02
 -0.37647849    
  0.11460406    
  0.11990421    
 -0.34783527    
 -8.03299528E-03
  0.21667020    
 -0.11697097    
  6.36260733E-02
  6.62501976E-02
 -0.28768262    
  0.12817517    
  0.14008901    
  1.99001406E-07
  1.94189157E-02
 -6.62489980E-02
 -0.18781628    
  0.56079656    
 -0.13622963    
 -1.08691789E-02
  0.27945191    
 -0.65265626    
  0.24512246    
 -0.15414999    
  0.43403885    
 -0.42681849    
 -1.86365142E-07
  0.17751484    
 -0.34130388    
  0.26626709    
 -0.15415092    
  0.14763623    
  0.17356892    
 -4.49521877E-02
 -0.38837132    
  0.59529042    
 -0.37554258    
  4.65191789E-02
  8.70104283E-02
 -0.28768250    
  0.76213986    
 -0.60798854    
  0.19695367    
 -0.36710504    
  8.03295802E-03
  0.26543692    
  5.95421903E-02
  0.14502600    
 -0.27443671    
 -5.40674515E-02
  7.36119896E-02
  6.85636476E-02
 -0.28367335    
  0.12044601    
  7.06657209E-03
  8.11246410E-02
 -9.53111202E-02
  0.34662539    
 -0.49247661    
  0.16705497    
 -0.11081412    
  0.39499307    
 -0.23638800    
  0.11926340    
  2.91557312E-02
 -0.20322879    
  0.88771760    
 -0.69605035    
  3.98917459E-02
 -8.75201672E-02
 -0.12313350    
 -1.38882389E-02
  0.14914414    
  1.79109070E-02
 -0.20264435    
  0.12260313    
 -0.22154151    
  0.17563324    
 -0.10610706    
  9.25935730E-02
  6.77957153E-03
 -0.19319166    
  0.30796766    
 -0.17034630    
  0.12095172    
 -9.46722537E-07
 -0.11383533    
 -0.24827972    
  0.23399332    
 -1.86365142E-07
 -0.14698239    
  0.15414982    
  0.10178287    
  0.36822146    
 -0.58333158    
  0.15529327    
 -5.63522689E-02
  0.22603865    
 -0.25545236    
  4.38016877E-02
 -0.19670956    
  0.14541698    
 -2.28138287E-02
 -0.17618670    
  0.10444251    
 -5.95914498E-02
 -7.27590099E-02
  0.71645772    
 -0.53570986    
  0.57191306    
 -0.47445884    
 -3.63683030E-02
  0.47462210    
 -0.33004048    
  5.00096232E-02
  1.81266405E-02
 -0.22015454    
 -0.20649204    
  0.42664519    
 -7.45685175E-02
 -0.16822797    
  0.23074898    
 -0.22314377    
  2.24722046E-02
  9.86722410E-02
  0.23249501    
  6.68633655E-02
 -0.49112090    
  0.31771433    
 -0.29361725    
 -4.04915512E-02
  0.13146384    
  0.22603865    
 -0.13601229    
  5.78932874E-02
 -7.12268427E-02
 -0.17563182    
  3.92215662E-02
  9.53110307E-02
  0.25209138    
 -0.23132876    
  3.36726792E-02
  0.19220687    
 -0.20553917    
  0.52150697    
 -0.68917143    
  0.21996453    
  0.26676434    
 -0.25410637    
  6.26891525E-03
 -0.29604983    
 -0.19415617    
  0.12456305    
  0.34032667    
 -6.62489980E-02
 -0.10840953    
  0.11523613    
  0.24600877    
  2.10526660E-02
 -0.12759665    
  0.26826477    
 -0.30441201    
 -0.35755110    
 -8.22385326E-02
  0.29479942    
 -9.67294350E-02
  0.14518188    
  0.19574533    
 -0.23713039    
  0.16813597    
  0.22314362    
 -0.47191039    
  0.44292244    
 -4.91362391E-03
 -4.02064994E-02
 -0.58165175    
  0.34560385    
 -0.20067115    
  0.49159387    
 -3.96083482E-02
 -0.10088078    
 -0.34319833    
 -7.35031888E-02
  0.45506218    
  0.27142161    
 -0.38517952    
 -0.12155443    
 -0.29908475    
  0.18384926    
  0.11523613    
  7.21615776E-02
 -0.20278263    
  6.74419850E-02
  0.40062210    
 -0.12386929    
 -0.28402498    
  0.67844081    
 -0.41663757    
 -5.18847778E-02
  2.33936310E-02
 -0.32497713    
  0.29564932    
 -0.14723106    
  2.04783678E-02
  7.16913715E-02
 -0.21687371    
 -1.57487486E-02
  0.25131372    
 -0.33400607    
  0.25704584    
 -0.40546536    
  7.69612789E-02
  0.30830216    
  0.19135179    
 -0.32197106    
  0.37662891    
 -0.39225453    
 -3.20030972E-02
 -6.72515705E-02
  0.29849315    
  9.82381776E-02
 -0.27412823    
  0.36890686    
 -0.32378644    
 -0.24921541    
  0.20409620    
 -1.55040137E-02
 -8.98568705E-02
 -8.00424516E-02
  0.48835206    
 -0.44309685    
  0.57591754    
 -0.56710583    
  5.95919155E-02
  0.17402251    
 -0.11778282    
  0.24172042    
 -3.75037082E-02
  0.16950099    
 -8.99484754E-02
 -0.16598542    
 -0.20763992    
  0.62689728    
 -0.24740846    
 -0.14445141    
  6.73470786E-03
 -8.39646533E-02
  0.12987591    
 -0.14458190    
  0.23638853    
 -0.22168186    
 -6.01684824E-02
  4.54616956E-02
  0.44658408    
 -0.49982765    
 -7.29062632E-02
  4.91910055E-02
 -0.15548439    
  8.07614774E-02
  0.39390382    
 -5.83121506E-03
  0.27887127    
 -0.42332286    
 -4.84525189E-02
 -0.23026100    
  0.19415665    
  0.23483916    
 -0.19873473    
  6.18761443E-02
 -0.19035459    
  0.12135998    
 -0.12136167    
  0.33877292    
 -8.38821679E-02
 -9.84408930E-02
 -0.12470329    
  0.34092736    
 -0.42227289    
  0.57642293    
 -0.19381514    
  5.61950542E-02
 -0.49995559    
  0.37187421    
 -0.31072044    
  1.68068614E-02
 -8.70115384E-02
  0.47000292    
 -0.35020325    
  0.21015660    
 -4.00045328E-02
  0.14536561    
  7.36881942E-02
 -0.24664062    
 -0.11081412    
  6.79514334E-02
  2.16605868E-02
 -0.19670956    
 -1.75449792E-02
  0.18526773    
  0.11778327    
  0.28276846    
 -0.42285687    
  0.31913754    
 -0.21227401    
 -8.45567212E-02
  0.39065048    
 -0.18531187    
 -0.23519208    
  0.58525831    
 -0.52641863    
 -0.14585201    
  0.21484549    
 -0.13543820    
 -0.11302391    
  0.31923047    
 -0.31923103    
  0.11302319    
  0.26646599    
  0.15164158    
 -0.23705836    
  0.27162999    
 -0.56570280    
  0.28768292    
  0.15415086    
  5.34879826E-02
 -0.27388838    
  0.13438641    
 -0.11404682    
 -0.14413387    
 -4.76283617E-02
  0.32361376    
 -0.25299677    
  0.19237119    
 -0.19997668    
  0.14868340    
  6.37151375E-02
 -0.29180598    
  0.13868316    
 -0.13868351    
  0.35750183    
 -0.32497713    
 -5.76297827E-02
  0.27917221    
  6.39046915E-03
  1.26578128E-02
 -0.17106491    
  8.57671723E-02
 -0.14732517    
  3.12533677E-02
  0.40032279    
 -0.61389822    
  0.50509411    
 -7.14596063E-02
  0.39304280    
 -0.46335956    
 -0.29878092    
  0.44628716    
 -0.22314444    
  0.11460406    
 -0.15097173    
 -7.69602358E-02
  0.61842328    
 -0.23725072    
  3.22614275E-02
 -0.29298729    
  0.25524697    
 -0.22039965    
 -0.17958607    
  0.58960676    
 -0.44486782    
 -8.89474526E-02
  0.39246181    
 -0.39246097    
  0.55628783    
 -0.39221969    
  0.64600009    
 -0.70703542    
  0.39374253    
 -0.42933190    
  3.55917960E-02
  0.14914414    
 -0.15616135    
  0.11307655    
 -0.12726265    
 -0.26881307    
  0.29698423    
  0.13613297    
  7.59102761E-07
  0.16705398    
 -0.45271882    
 -0.11980136    
  0.52526641    
 -0.50724775    
  0.37525177    
  8.23998600E-02
 -0.49401829    
  0.43586183    
 -0.32220340    
  0.27311310    
  0.21936363    
 -1.01520233E-02
 -6.86279982E-02
 -7.95874000E-02
 -0.51477814    
  0.57783711    
 -0.23713039    
  0.34747824    
 -0.13282163    
 -0.39136001    
 -0.23582792    
  7.18258098E-02
  0.22906695    
 -9.05968472E-02
  0.44490632    
 -0.21489005    
 -0.14732517    
  0.20714334    
 -7.36120269E-02
  9.90903527E-02
 -8.52971673E-02
  0.26341665    
 -0.10536078    
 -0.15805653    
 -0.28312647    
  0.40546587    
 -0.15011902    
  0.15011916    
 -0.31845400    
  0.18232135    
  0.17768075    
 -0.22024009    
  6.99584037E-02
 -6.99578747E-02
  0.23753233    
 -0.49195662    
  0.29001668    
  1.38883293E-02
  0.22727311    
 -0.14776018    
  0.44908589    
 -0.53551853    
  0.67916083    
 -0.51317608    
 -0.18703873    
  0.51507169    
 -0.24347517    
 -0.26452938    
 -7.30253682E-02
  0.40040189    
 -0.40040204    
  0.16705495    
 -0.27917203    
  0.20604827    
  0.18805230    
  5.69734443E-03
 -0.26520988    
  0.18847594    
 -5.03249057E-02
 -0.25593358    
  0.56436712    
 -0.62447101    
  0.28324825    
 -8.33809450E-02
 -4.44519967E-02
  9.39310193E-02
  9.21698809E-02
 -6.31004898E-03
 -0.27510357    
 -0.10536023    
  0.30147576    
  0.20377956    
 -0.15043406    
  0.10471062    
 -0.10471181    
  1.29042109E-02
 -3.92199606E-02
  0.15415072    
 -0.53005779    
  0.38255036    
 -6.64376188E-03
  1.32453395E-02
 -6.60117483E-03
  1.31583316E-02
  0.51863784    
 -0.53179681    
  0.20307685    
 -0.23674884    
  0.14035641    
 -0.33647248    
 -0.12405225    
  0.36044157    
 -3.34471054E-02
  4.65191789E-02
  6.89936131E-02
 -5.60886413E-02
 -0.35850820    
  0.22863381    
 -7.32538989E-03
  0.31845352    
 -7.20541403E-02
  0.72982234    
  -1.0605634    
  0.16889839    
  0.26028237    
 -0.21407011    
 -0.11617070    
 -7.27204978E-03
  0.11697080    
  1.29042109E-02
  5.00096232E-02
 -3.09627913E-02
 -3.19524445E-02
  0.13353066    
 -0.39980003    
 -7.02044740E-02
  9.53099951E-02
  0.35750183    
  0.47432974    
 -0.43466347    
 -8.09681267E-02
 -0.26780039    
 -4.01665494E-02
  0.19319105    
 -0.26101318    
 -1.76995751E-02
  0.51260948    
 -0.36357331    
  0.10227858    
  0.13005234    
 -0.19459233    
 -0.23244539    
  0.74327141    
 -0.33469597    
 -1.88102573E-02
 -2.56433412E-02
 -0.28336236    
 -6.22424260E-02
  0.32593146    
 -0.16524933    
 -3.17494981E-02
  0.10697285    
 -1.45981759E-02
  0.23483916    
 -0.25714538    
  7.24963844E-02
 -8.76474679E-02
  0.23074898    
  5.88405579E-02
 -0.38566199    
   1.0556874    
  -1.0812204    
  0.37037286    
 -0.37903115    
  0.43121791    
  2.23467741E-02
 -5.68337925E-02
  0.33480045    
 -0.15345341    
 -0.32579789    
 -6.77885721E-03
 -6.31781593E-02
  6.99584037E-02
  0.30110535    
 -9.98208523E-02
  0.13422151    
 -0.39824510    
  0.25848371    
  8.51581246E-02
 -3.10913771E-02
  3.61797474E-02
 -0.13570973    
  0.17062524    
 -0.50593597    
  0.23124085    
  0.40761298    
 -0.68886507    
  0.36772481    
 -0.42036819    
  0.37187421    
  8.33816677E-02
 -0.16083899    
  0.29935902    
 -0.55837208    
 -6.28006384E-02
  0.23052430    
  0.16251822    
 -0.11232830    
 -7.24954903E-02
  0.34609219    
 -0.37662953    
  0.28768161    
 -9.12480056E-02
  0.16950099    
 -7.82526135E-02
  0.38193467    
 -0.46052548    
 -0.25672013    
  0.16454850    
  9.21698809E-02
 -0.17855507    
  0.17855451    
 -2.54789032E-02
 -0.10895138    
  0.26953298    
 -0.43332270    
  0.34130409    
 -0.19933228    
  0.17494078    
  0.20570873    
 -0.21813174    
 -0.11232830    
 -3.55902016E-02
  0.48884651    
 -0.31623474    
 -0.30407605    
  0.13146384    
  0.14164992    
 -0.30673081    
  0.34981480    
 -3.05834319E-02
 -1.88102573E-02
 -8.58621523E-02
 -8.33637500E-07
  0.11701691    
 -0.16649579    
 -4.44519967E-02
 -0.22884196    
  0.17435417    
  0.43954352    
 -0.40032282    
  0.20763861    
 -1.89273413E-02
  0.10854023    
 -0.12136068    
 -0.18361264    
  0.24005322    
  0.22314373    
 -0.46319756    
  3.80268507E-02
  0.35965481    
  0.54159760    
 -0.91629094    
  0.17344457    
  3.13498303E-02
  0.24994205    
 -0.28768125    
 -1.94178652E-02
  0.51473922    
 -0.54123044    
 -0.14413387    
  9.60140675E-02
  0.11307655    
 -5.16248383E-02
  0.27098799    
 -0.41306987    
 -0.20236793    
  0.61037499    
 -0.26592442    
  0.18672706    
 -0.12260225    
  0.21691324    
 -0.37833571    
  0.10389974    
 -8.94068107E-02
  0.12812023    
 -0.31766224    
  0.23867488    
  0.21488987    
  9.48080495E-02
 -0.56591767    
  0.30956393    
 -1.96733046E-02
  0.13021423    
 -0.23483893    
  5.01906499E-02
  0.34542367    
 -0.20232143    
 -0.37855837    
  0.42010623    
 -0.16388747    
  9.77977440E-02
 -0.13976286    
  1.41840661E-02
  0.10041938    
  5.57429120E-02
 -2.43921783E-02
 -8.36494043E-02
  0.32877225    
 -0.28286195    
 -8.70104879E-02
  6.75935447E-02
 -4.00045328E-02
 -0.13840209    
  0.49030328    
 -0.47479898    
  3.03047784E-02
  0.16475430    
  0.14141178    
 -0.42488268    
 -7.86433145E-02
  3.57187055E-02
  0.19105592    
  0.22024031    
 -0.37681052    
  0.46575668    
 -0.60171384    
  0.30691254    
  4.19645980E-02
 -0.16332592    
  0.59581870    
 -0.37914863    
 -0.34560487    
  0.30586424    
 -0.14518179    
  0.18492149    
 -0.19276519    
  0.16644891    
 -0.24846196    
  0.22143307    
 -0.18781628    
  0.22809012    
  0.10601822    
 -0.29361725    
  0.23262170    
 -4.50235046E-02
 -5.40674515E-02
  6.06248491E-02
  0.25782987    
 -0.25782886    
 -0.25131395    
 -0.16400290    
  0.12107860    
  0.56211913    
 -0.41551566    
 -4.65204120E-02
  0.83704144    
 -0.96379268    
  0.50540578    
 -0.37865427    
  0.21357492    
 -8.00429434E-02
  6.06248491E-02
  2.58085337E-02
 -3.23651507E-02
  5.75238876E-02
  0.36963367    
 -0.62272394    
 -4.91897650E-02
  0.43036318    
  0.16115242    
 -0.59151405    
  0.17670298    
  0.10041938    
 -0.31131297    
  0.11488033    
  0.30497363    
 -0.24480429    
 -0.19259380    
  0.26982433    
 -9.93730053E-02
  0.31164685    
  5.44982823E-03
 -9.69427004E-02
 -0.29771304    
 -8.09748936E-03
  0.24406205    
  5.57429120E-02
 -0.10804086    
 -3.41332592E-02
  0.24512269    
 -0.33213404    
 -7.87813067E-02
  3.22604179E-02
  0.29951623    
 -5.43940812E-02
  1.47653356E-08
  0.24160577    
 -0.47097954    
 -0.17920090    
  0.60528618    
 -0.12482230    
 -6.56959638E-02
 -0.36909747    
  0.27193451    
  0.30788508    
 -0.32850432    
  7.36119896E-02
 -0.19923764    
  0.21840699    
  0.25061131    
 -0.64037663    
  0.26164487    
 -1.86365142E-07
  0.23031215    
 -0.11492910    
 -0.15950690    
  0.15950772    
 -0.43473539    
  0.35469255    
  0.23967339    
 -0.42199463    
  0.16833477    
  0.29644713    
 -5.37768900E-02
 -8.05039927E-02
 -0.21271969    
  0.25377974    
 -0.21029551    
 -0.25741211    
  0.42064086    
 -0.35839754    
  0.27684793    
 -0.28550509    
  0.36101413    
 -0.39641497    
  0.20312536    
  0.13720198    
 -4.59090322E-02
  0.14934605    
  1.71916839E-02
  5.52628227E-02
 -0.47215635    
  0.17366417    
  0.27675316    
 -0.11025599    
 -5.67984469E-02
 -1.30719701E-02
 -0.23638900    
  0.30625895    
 -0.21094845    
  0.17979223    
 -0.17979336    
 -1.77769820E-07
  8.70111585E-02
  0.10535981    
 -0.22314334    
  0.44127488    
 -7.29481652E-02
 -0.22314373    
  7.16913715E-02
 -0.11307770    
  0.22595724    
 -7.58372620E-02
 -0.12233849    
  6.82674767E-03
  1.35144200E-02
  1.99343525E-02
 -8.94068107E-02
  0.26402265    
 -0.22868399    
 -0.14149879    
  0.14149933    
 -6.96777087E-03
  0.42165086    
 -0.69314724    
  0.47913542    
  0.17184950    
  9.52451956E-03
 -0.27045372    
 -0.39927292    
  7.14590475E-02
  7.47242793E-02
  0.10615997    
 -2.91997865E-02
 -0.19574419    
  0.21045148    
  7.04524741E-02
  0.20806397    
  0.11470933    
 -0.26978070    
 -6.66921660E-02
 -4.94793653E-02
  0.20264502    
  0.16841888    
 -0.43850493    
 -0.19637294    
  0.34719694    
  0.13102794    
 -0.57731467    
  0.27193329    
  0.33986810    
 -0.23450823    
  8.22382644E-02
 -0.21169646    
  0.12228929    
  0.18351917    
  0.19027446    
 -0.43307054    
  0.21239838    
 -0.29180598    
 -8.62599984E-02
  3.54026519E-02
 -0.10054135    
  2.84384247E-02
  0.72984940    
 -0.38539803    
  2.61454675E-02
 -1.29869515E-02
 -0.15524082    
  0.13543877    
 -0.37590718    
  0.75434220    
 -0.50626999    
 -1.77769820E-07
  3.71797681E-02
  0.14261319    
  7.90681913E-02
 -0.24382427    
 -0.26311168    
   1.1082746    
 -0.86020148    
 -7.06178546E-02
  0.77131236    
 -0.92005688    
  0.50704420    
 -0.14660333    
  0.32797828    
 -0.33457878    
 -6.14533313E-02
 -5.05529903E-02
  0.53714305    
 -0.63839710    
  0.56195402    
 -0.45332044    
 -6.06243983E-02
 -7.29062632E-02
  0.28347063    
 -0.44747448    
  0.24469195    
  0.42845538    
 -0.59691924    
  0.74673170    
 -0.68448901    
  6.66905269E-02
  0.25489154    
 -0.17733455    
  0.46813527    
 -9.29765254E-02
  4.02068309E-02
 -0.27625424    
 -0.28336236    
  0.22314270    
  8.58603716E-02
 -0.30042171    
  0.37362424    
 -0.32361445    
 -6.72515705E-02
  0.33647227    
 -0.36290550    
  0.12568855    
  1.56253055E-02
  0.22159199    
 -0.29391289    
  0.44361666    
 -0.14970420    
 -0.36290550    
  0.23732758    
  0.75128305    
 -0.87879580    
  0.39204291    
 -0.40817180    
 -0.21706428    
  3.15092109E-07
  0.64662772    
 -0.25131363    
  9.09718499E-02
 -0.11159132    
 -4.98316176E-02
  2.16605868E-02
 -0.16251843    
  0.19068956    
 -0.32542253    
  0.47360215    
  2.36694720E-02
 -0.34587315    
  0.34587273    
 -0.25886181    
 -0.12062854    
  0.12817517    
  0.15307614    
 -0.32492620    
  0.26510811    
 -2.77801864E-02
 -6.20648620E-07
 -3.58454250E-02
  0.18596531    
  0.46620825    
 -0.47228843    
  5.34259416E-02
 -0.27809450    
  0.66606599    
 -0.47235993    
 -0.15624863    
  5.01906499E-02
 -0.22664550    
  0.33270517    
  3.70420776E-02
  0.56048089    
 -0.49594343    
 -0.15984796    
  7.07690641E-02
 -8.41922611E-02
  0.11477647    
  2.96754334E-02
 -0.28963307    
  0.10379624    
 -0.21089426    
  0.28550601    
  1.29873361E-02
 -0.16062337    
  0.64662725    
 -0.52548212    
  3.30054127E-02
 -6.02197200E-02
  0.11086190    
  0.16467784    
 -4.27867472E-02
 -0.41369575    
  0.32817253    
 -0.12675186    
 -7.72305951E-02
  0.21581723    
 -3.59328538E-02
  0.13124195    
 -0.32583451    
 -0.19574419    
  0.31435049    
  0.15226953    
 -0.17893763    
  0.10873399    
  9.80613679E-02
 -9.80603993E-02
 -0.14309998    
 -0.27149680    
  0.12083618    
  0.12945710    
  7.11733894E-03
 -0.16963592    
  0.47837114    
 -0.12169722    
 -0.20132478    
  1.42858550E-02
  0.16322884    
 -0.28367335    
  0.32497862    
 -9.06974897E-02
 -0.34409618    
  0.27871323    
 -9.19381604E-02
  0.78170043    
 -0.94204253    
  0.36705661    
  8.09697583E-02
 -0.31015512    
  9.39310193E-02
  7.31230974E-02
  0.10343637    
 -0.48046228    
  0.26881269    
 -0.14585201    
  8.70111808E-02
  0.14107877    
  6.37151375E-02
 -0.46262431    
  4.78565134E-02
  0.41476682    
 -0.23556592    
  0.21056388    
  3.72705534E-02
 -0.27958569    
  6.25201836E-02
  0.30458432    
  1.66210700E-02
 -0.33647135    
  0.47000396    
 -0.17275204    
 -0.18117896    
  0.31471097    
 -0.60696959    
  0.22130768    
 -2.23057661E-02
 -8.63285363E-02
  0.15180540    
 -0.14364305    
 -9.36855152E-02
  0.29878044    
 -0.14208268    
  0.45267853    
 -0.57428586    
  0.18805130    
 -0.16251843    
  0.11871577    
 -0.14424953    
  0.30900392    
 -0.25857449    
  0.33177710    
  0.38965479    
 -0.78925383    
 -6.33691326E-02
  0.17920165    
  7.78221106E-03
  0.28185084    
 -2.96748038E-02
 -0.37578875    
  0.82448351    
 -0.78155768    
  1.66668966E-02
  0.22809012    
 -6.60117483E-03
  0.12438346    
  0.34313366    
 -0.33730295    
 -0.32721373    
  7.00675622E-02
  0.21559712    
 -0.22314377    
  5.88396192E-02
 -0.11332791    
  0.30748442    
 -0.33177790    
  0.29584455    
 -6.29146919E-02
 -0.24116226    
  7.94065818E-02
  0.14868340    
  0.10601822    
 -4.84943390E-02
 -0.23721693    
  0.21840699    
 -6.53829500E-02
 -0.20972075    
 -0.17237110    
  0.54393399    
 -0.36326489    
  0.32817253    
 -0.10008331    
  0.43144050    
 -0.33135805    
 -3.63683291E-02
 -0.13176991    
 -0.10379662    
  0.21687339    
  2.48464905E-02
 -0.18847607    
  0.49740347    
 -0.49740326    
 -0.12615076    
  4.83977431E-07
  0.44662333    
 -6.66921735E-02
 -0.44055638    
  0.31845284    
 -6.71395808E-02
  0.45513701    
 -0.23756380    
  0.33006713    
 -0.71343237    
 -4.18477058E-02
  0.24846211    
 -9.79797915E-02
 -8.43403712E-02
  0.35907248    
  0.15015264    
 -0.13353123    
 -0.29135111    
  0.12429687    
  0.27625373    
 -0.30925900    
  0.75810498    
 -0.67445570    
 -0.20479466    
  0.25299627    
 -0.29951701    
  0.28171113    
 -0.26596332    
 -1.57487486E-02
  1.57485306E-02
   1.0001719    
 -0.70470840    
 -0.25714538    
  0.17855451    
  0.44854873    
 -0.42985728    
 -0.25131488    
  0.20066980    
 -0.12429710    
  0.40055153    
 -0.41536671    
 -0.16164073    
  0.47328821    
  2.69551836E-02
 -0.26662892    
 -0.10227798    
  3.03047784E-02
  0.26121464    
 -4.70665284E-02
 -0.21414857    
  0.58279932    
 -0.17733355    
 -0.48302421    
  0.10697285    
  4.25593406E-02
  8.00435692E-02
  0.52229774    
 -0.35721809    
 -0.40275171    
  0.25040972    
 -8.58621523E-02
  0.18232071    
  3.94412689E-02
 -0.27124268    
 -5.20565957E-02
  0.47191033    
 -0.31015578    
  0.11633973    
 -0.28575632    
  0.26826370    
 -0.20854409    
  0.13534041    
 -5.86481020E-02
 -0.24177295    
  0.20763913    
  0.32850432    
 -0.56211829    
  0.10798898    
  0.32629615    
 -0.25050232    
  9.72984061E-02
 -4.66660396E-07
  0.17567779    
  0.41651514    
 -0.48550877    
 -4.25595827E-02
 -0.31072044    
  0.26626709    
  0.18340401    
 -0.34515873    
  0.18104920    
  0.44501275    
 -0.32510817    
  4.95970622E-02
 -0.20846730    
  0.17010643    
 -0.35110429    
 -4.04915512E-02
  0.27938256    
  9.53094885E-02
 -0.20763849    
 -0.11081412    
  0.34092736    
 -0.24419712    
 -2.15055104E-02
 -1.45981759E-02
  0.21724387    
 -5.93566848E-03
 -0.36179063    
  0.58968490    
 -0.10483484    
 -9.95300189E-02
 -9.76376235E-02
 -0.16705428    
  0.17344457    
 -3.23651507E-02
 -0.11860641    
  5.75707816E-02
 -0.17535308    
  0.11034755    
  0.41042843    
  0.41204417    
 -0.70303237    
  0.14750625    
 -0.44628707    
  0.68867302    
 -0.23668848    
 -0.23601030    
 -0.13868351    
  0.35750183    
 -0.11633988    
 -0.29201981    
  0.47000384    
 -0.10898951    
 -0.14309998    
 -1.40848458E-02
  2.10531596E-02
 -0.29698396    
  0.34445050    
  0.50418139    
 -0.63111180    
  0.36192510    
 -0.24163738    
  6.64400589E-03
  5.78932874E-02
 -0.28768229    
  0.21645527    
 -0.24177295    
  0.19365254    
  4.81198765E-02
 -3.41332592E-02
 -5.71577437E-02
 -2.23057661E-02
  0.38776585    
 -0.24116294    
 -0.19276519    
  0.37616950    
 -0.49296871    
 -0.13226767    
 -1.01525020E-02
  0.40546590    
 -0.12289724    
  0.30861557    
 -0.43121693    
  0.37306094    
  3.52985784E-02
 -0.24063608    
  0.24639960    
  1.70947723E-02
  1.68078337E-02
 -5.12935929E-02
 -0.43213299    
  0.35306394    
 -0.19505978    
  0.23841177    
  0.25534704    
 -0.59911883    
 -5.26433848E-02
  0.27407682    
  2.70293839E-02
  0.13102794    
  5.83049096E-03
 -0.40256163    
  7.20249204E-07
  0.34266353    
 -0.30010486    
  0.21645527    
  0.15510815    
 -0.12861712    
  8.75551328E-02
 -0.17635228    
 -7.41071030E-02
 -9.68505293E-02
  0.42227295    
 -0.26570246    
  0.30918762    
  0.10589153    
 -0.40069276    
  4.19645980E-02
 -0.10080493    
  0.19860250    
  0.10037996    
 -0.21197046    
 -9.46161598E-02
  0.31776032    
  0.11531140    
 -0.19627894    
 -0.37578875    
  0.21256128    
  4.16735075E-02
  0.18005075    
  7.12635666E-02
 -0.40546554    
 -5.71579635E-02
  0.34483957    
 -0.24876685    
 -4.68827784E-02
  0.28367499    
 -0.12838082    
  9.15664360E-02
  9.53094885E-02
 -0.43428490    
  0.10798898    
  0.15302499    
 -1.40195638E-07
 -0.11441054    
  0.20479375    
  0.19051860    
 -0.51594132    
  0.29407254    
  3.13498303E-02
  0.12189030    
 -5.04316725E-02
 -0.34687123    
  0.15066110    
  0.15514848    
 -0.23519208    
  0.18610173    
 -7.84707665E-02
  0.10943308    
 -8.92303810E-02
  0.66953731    
 -0.68973923    
  1.35144200E-02
 -9.12907794E-02
 -0.21217470    
 -9.53104272E-02
  6.76591396E-02
  0.41476682    
 -3.13499048E-02
 -0.29407245    
  0.18658581    
 -0.25741211    
  0.31259909    
  0.11404675    
 -0.27380633    
  0.44408065    
 -3.59927826E-02
 -0.22183529    
 -0.16290264    
  0.23233114    
 -3.72723006E-02
 -9.97495577E-02
 -0.19216064    
  0.21974875    
  0.15123071    
  0.17645618    
  0.34830636    
 -0.65579069    
 -9.79797915E-02
 -0.21217470    
  0.14370707    
  0.11865837    
 -0.10303214    
  0.13739972    
 -0.11441054    
  0.15414983    
  0.30058578    
 -0.26863447    
 -6.49572015E-02
 -0.12874919    
  0.45752129    
 -0.41273713    
  0.26740530    
 -0.16350512    
 -0.26170716    
  1.69500429E-02
  0.33286524    
 -8.81071612E-02
 -0.37948975    
 -0.23767105    
  0.22800890    
  0.41512787    
 -3.92199606E-02
  6.64400589E-03
  3.25770490E-02
  3.15483958E-02
 -0.12557791    
 -0.30186716    
  0.25131378    
 -6.28106079E-07
  0.37284026    
 -0.30830160    
  0.13613297    
 -0.17147179    
  0.36883146    
 -0.19735868    
  4.15485352E-02
 -0.17076156    
  6.87325094E-03
 -0.24740757    
  0.43995157    
 -0.26349422    
  0.24063750    
 -5.79758920E-03
 -0.38532111    
  0.23503819    
  0.23389612    
 -0.47751832    
  0.17366417    
  0.54501694    
 -0.53779697    
  1.42858550E-02
  8.81918296E-02
  0.18340401    
  0.13623127    
 -0.15808976    
 -0.22176413    
  0.23820221    
 -0.42744425    
  0.33647135    
 -5.97091252E-03
 -0.21271969    
  0.50189716    
 -0.33826813    
  1.25002228E-02
  6.60896450E-02
  5.65123819E-02
 -0.43332270    
  0.27917221    
 -4.59090322E-02
  0.22180051    
 -0.37371618    
  0.19139503    
 -0.28125173    
  0.12062779    
  8.70111585E-02
  5.40673845E-02
  0.58559150    
 -0.57903373    
 -0.28550509    
  0.65323138    
 -4.63038683E-02
 -0.21605997    
  1.16955480E-02
  0.30782655    
 -0.30202875    
 -5.95409535E-02
 -0.13792370    
  6.14522435E-02
  5.78932874E-02
 -0.20763850    
  0.27412879    
 -0.33764294    
  8.63280296E-02
  0.38776585    
 -0.10763137    
 -0.12062715    
 -0.22957526    
  0.10697285    
  6.99584037E-02
 -3.43667492E-02
 -0.13453010    
  0.29564932    
 -6.13698550E-02
  0.12479115    
 -0.23862605    
  0.10748657    
 -3.23651507E-02
  0.30883804    
 -0.34228539    
  0.28768244    
 -0.72423714    
 -0.23638847    
   1.0761397    
 -0.45198604    
  0.23450764    
 -0.33196232    
  0.21840699    
 -5.86481020E-02
  6.68972265E-03
  9.53109190E-02
 -0.20067139    
 -0.15168443    
  0.25035676    
  0.13185185    
  5.86478366E-03
  0.19587490    
 -0.32025877    
 -0.11200570    
  0.27087530    
 -0.43121693    
 -6.28006384E-02
  0.13814950    
  3.95309143E-02
  0.24613385    
 -3.70418578E-02
 -5.16248383E-02
 -0.26368952    
  9.84402522E-02
 -1.57487486E-02
  7.90551398E-03
  0.27380592    
 -0.10071445    
  0.28602552    
 -6.68636188E-02
 -0.11844891    
 -3.03981397E-02
 -2.50022504E-02
  7.32030943E-02
  7.36881942E-02
  0.18414170    
 -0.33738109    
  0.24705951    
 -0.28602561    
 -0.16524933    
 -6.45387247E-02
  0.23638897    
 -0.18759902    
  0.38946488    
 -0.11375791    
  0.42140192    
 -0.68920201    
 -0.16205566    
  0.16989923    
  4.58090194E-02
  3.66338715E-02
 -0.23399372    
  0.87924933    
 -6.63014725E-02
 -0.50948173    
  5.23001514E-02
  0.21161143    
 -0.44757739    
  0.10697285    
  0.13534041    
  1.25780171E-02
  0.15593457    
 -0.43531823    
  0.31619820    
 -0.10135179    
  0.16551471    
  0.20374708    
 -0.47462323    
  0.49740347    
 -6.51389360E-02
 -0.36080518    
  0.33647263    
 -0.29592663    
 -0.31679964    
  0.42348269    
 -3.02133132E-02
  1.21960770E-02
 -6.25202209E-02
 -0.23124105    
  0.14364205    
  0.20322737    
  6.66915625E-02
 -5.38999029E-03
 -0.36054340    
  0.38193515    
 -7.12637454E-02
 -0.27264473    
  0.32251683    
 -0.13276020    
 -9.03842524E-02
  0.27064499    
 -8.60737935E-02
 -8.19178894E-02
 -4.36199568E-02
 -0.12177212    
  0.32302076    
 -0.14550665    
 -0.15616135    
  0.86425626    
 -0.45879036    
  0.13176954    
 -0.12242284    
 -0.22314399    
 -0.10406920    
 -0.19923764    
  0.26780158    
  0.34759802    
 -0.32378736    
 -6.06253892E-02
  1.85768548E-02
 -0.13090466    
  0.28942963    
 -9.32189524E-02
 -0.20322879    
 -8.06299672E-02
  1.51518285E-02
  7.94639289E-02
  0.31339049    
 -0.36322209    
  7.36026493E-07
 -0.17504810    
  9.92553309E-02
  1.56253055E-02
  2.29893159E-02
  5.16718030E-02
  0.17751484    
 -4.30841967E-02
  2.48464905E-02
 -7.64708370E-02
 -0.12693070    
  0.38265035    
 -0.19159515    
 -0.30228043    
  0.27712297    
  3.13498303E-02
 -5.71582392E-02
  0.20067044    
  9.67671946E-02
  1.44573562E-02
 -0.41507989    
  1.43878013E-02
 -0.17946903    
  8.98565352E-02
  0.12470268    
  0.43936646    
 -0.29213730    
 -0.21130843    
  7.77785406E-02
 -2.75870357E-02
 -0.22664550    
  0.15415064    
  0.22163960    
  6.97965100E-02
 -0.15134539    
  1.99001406E-07
 -0.17062549    
  0.19643407    
 -0.18871053    
  0.36890686    
 -0.38441151    
  0.49030328    
 -4.40166630E-02
 -0.33547187    
 -0.14256385    
 -4.95975800E-02
  0.25975350    
  0.43762228    
 -0.44417945    
 -8.22389945E-02
 -8.18299577E-02
  0.12379460    
  0.12233960    
  9.25510377E-02
 -0.24973731    
  0.22172341    
  0.10763098    
 -0.17824905    
 -0.30407605    
 -8.62599984E-02
  0.19574392    
 -8.49939883E-02
  9.97001305E-02
  7.27345655E-03
  0.17869253    
  0.11441116    
  5.77591322E-02
  2.02029496E-02
 -0.31471038    
  0.24214016    
  0.20359915    
 -0.60103118    
  0.22154312    
  0.33921519    
  0.27735463    
 -0.40373647    
 -0.26547810    
 -0.10686316    
  0.20340154    
  5.37438504E-02
 -0.11705634    
 -0.24294643    
 -6.01045676E-02
 -2.69076359E-02
  0.82098079    
 -0.44628784    
 -9.84408930E-02
  0.35114205    
 -0.33066404    
  9.65384021E-02
  0.27688837    
 -0.28304237    
 -0.43363643    
 -0.10008279    
  0.45007011    
 -7.66919330E-02
  0.39575645    
 -0.10807405    
 -9.69427004E-02
 -0.38179469    
  5.12930416E-02
  0.30010393    
  0.12189030    
  0.16115242    
 -0.42899650    
  2.81706527E-02
  0.71035933    
 -0.77489853    
  0.13815054    
  0.20884913    
 -0.42395893    
  0.20212440    
 -0.21015720    
  0.33877292    
 -0.36326489    
  0.75716859    
 -0.49036548    
  0.22567272    
 -0.66329497    
  0.39890784    
 -0.14868338    
  0.23074898    
 -0.23841019    
  0.25045860    
  6.37905523E-02
 -7.58372620E-02
 -6.89937621E-02
  3.19509953E-02
  4.90888916E-02
 -0.22764470    
  0.10686299    
  0.23389612    
 -7.78162405E-02
  6.16443492E-02
 -9.69427004E-02
 -0.25818133    
  0.23393826    
 -0.38421965    
  0.22494352    
  5.59595153E-02
  0.36615458    
 -0.60299599    
  0.19516952    
  0.31909737    
 -0.30501261    
  0.32542321    
 -0.21936338    
 -0.38677269    
  0.55431008    
 -0.32378644    
 -6.84674159E-02
  3.86145785E-02
  0.18610173    
  4.30845581E-02
 -0.11477571    
 -0.20142187    
  5.62399253E-02
 -3.98461930E-02
  0.98993361    
 -0.54462373    
 -0.15154913    
  0.10899048    
 -0.29495409    
  2.16605868E-02
  8.22382644E-02
  0.11778275    
 -7.27599040E-02
 -5.39888958E-07
 -0.10605866    
 -6.50053322E-02
 -0.14424953    
  0.44490632    
  0.13422151    
 -0.67875886    
  0.29479942    
 -1.42861959E-02
  0.13442974    
 -0.27311379    
  0.36899552    
 -0.32059851    
  0.30910522    
 -0.20453188    
 -1.42861959E-02
  4.91331145E-02
 -0.23867382    
  0.25901484    
 -0.25035602    
  0.43379602    
 -0.21757273    
 -0.22488044    
 -0.11996006    
  0.80437297    
 -0.27029118    
 -7.14596063E-02
  0.54719281    
 -0.61090893    
 -0.27029023    
 -0.22099106    
  0.25489205    
  0.14698200    
 -9.81924012E-02
  0.18099740    
  6.60086703E-03
 -0.22809012    
 -7.72916451E-02
  0.31845284    
 -0.21667190    
 -9.28943977E-02
  0.30305034    
 -0.37647799    
  0.20585212    
 -0.16846462    
  0.24312584    
  0.17751484    
  0.49013132    
 -0.34462419    
 -0.23361471    
  0.22839372    
 -0.26866642    
  9.15664360E-02
 -0.27115321    
  4.80093956E-02
 -0.20763947    
  0.34604248    
  0.32768717    
  0.33436936    
 -0.55262357    
 -0.12313350    
  6.66915178E-02
  6.43176492E-03
  0.19189157    
 -0.42956299    
  0.37520182    
 -0.15043406    
 -0.28336236    
  0.33400545    
  0.18026088    
 -0.13205996    
  0.10064285    
 -0.28061551    
  0.10041938    
  0.12553851    
 -0.49965203    
  0.48265481    
  0.16308984    
 -0.11838948    
 -0.17904800    
 -0.28550509    
 -7.21027777E-02
 -0.16196962    
  0.45895359    
 -0.22488044    
  7.20249204E-07
  0.78449702    
 -0.71724504    
  0.37520182    
 -8.14395398E-02
 -4.96990234E-02
  0.23202197    
 -0.31845394    
  0.23967339    
 -0.14058250    
  3.09614502E-02
  0.17824855    
 -9.63303298E-02
 -2.84911469E-02
 -0.19746515    
  0.53723466    
 -0.24603811    
 -0.21007231    
  0.17798333    
  0.12739775    
 -0.59740144    
  3.41918506E-02
  4.83977431E-07
 -0.19415617    
  0.57408696    
  0.13424985    
 -0.26942414    
 -0.14107879    
  9.39310193E-02
 -0.14841926    
 -0.10092659    
  0.41427547    
 -5.40678836E-02
  8.85536596E-02
 -9.47453603E-02
 -5.09662479E-02
 -0.15524082    
  8.06291997E-02
  4.13850285E-02
 -6.27385601E-02
 -0.12228984    
  0.66427958    
 -0.43303829    
  0.23468989    
 -9.63303298E-02
 -0.24014200    
  7.11733894E-03
 -0.21256080    
  0.55206931    
 -0.55206794    
  0.21962801    
  3.46063115E-02
 -0.26304540    
 -1.78572666E-02
  0.54274404    
 -0.27554050    
  2.04783678E-02
  0.10873399    
  6.45378083E-02
  8.70106369E-02
 -0.29464987    
  6.75935447E-02
  1.29873361E-02
 -0.28125173    
  0.20067158    
  0.17295358    
  0.33226171    
 -0.62387270    
  0.17969353    
 -0.20359977    
  0.55499762    
 -0.41243291    
  2.07624137E-02
 -4.91329543E-02
  0.12812023    
  9.06972960E-02
 -0.10986634    
 -6.66921660E-02
  5.37043810E-02
 -5.37050180E-02
 -0.46587455    
  0.45895359    
  0.20067002    
 -5.24909310E-02
  0.10236286    
 -0.23674884    
  0.29450834    
 -0.24767654    
 -0.35760859    
  0.18698363    
  0.19004445    
 -0.22154151    
  0.14149933    
  0.16008545    
 -0.36772537    
  0.34377232    
 -6.07986841E-03
 -0.40851864    
  0.81398386    
 -4.14999761E-02
 -0.41397497    
  0.85004127    
 -0.88926131    
 -5.48088588E-02
  3.46063115E-02
  0.19135179    
 -0.16450419    
  0.15887024    
 -0.10097667    
 -3.82220820E-02
 -8.81928951E-02
  0.13264450    
  0.14970399    
 -0.24750160    
  0.64041078    
 -0.74121577    
  5.16718030E-02
 -2.18183473E-02
 -0.20312433    
  0.43213308    
 -0.22168186    
 -0.17504810    
  0.43121791    
 -0.30095264    
  0.66213685    
 -0.62467879    
  0.21130820    
 -0.51879400    
  0.48242545    
 -2.50022504E-02
 -9.46722537E-07
 -0.16475582    
  0.10610714    
  0.31906384    
  8.86365399E-02
 -0.47000456    
  0.20002086    
 -0.29747608    
  8.30672458E-02
 -9.89392251E-02
  0.66885453    
 -0.36726952    
 -0.10601807    
  2.59763394E-02
  0.17050065    
 -0.53822440    
  0.32850480    
  0.80050540    
 -0.74854684    
 -0.35306454    
  0.16566694    
 -4.68827784E-02
  2.37167291E-02
 -3.98461930E-02
  0.10779726    
 -0.12419055    
  0.22809012    
 -0.11860641    
 -0.14310136    
  5.00101186E-02
  0.22476731    
  8.70104283E-02
 -0.31177995    
 -0.11170424    
  7.86435828E-02
  0.15535021    
 -2.91997865E-02
  6.45383298E-02
 -0.14149879    
  0.43437651    
 -0.18751712    
  8.96122381E-02
  0.12851915    
 -8.38181451E-02
 -0.15962929    
 -0.10109626    
  0.40309891    
 -0.32797745    
 -0.27029023    
  0.45589647    
 -1.09896101E-02
 -3.94425876E-02
 -0.18924220    
  4.74660508E-02
 -8.28061029E-02
  0.34364110    
 -0.31526914    
  2.07624137E-02
  0.30969846    
 -0.39546555    
  0.13259831    
  0.15134640    
 -0.22595705    
 -0.12751260    
 -4.91897650E-02
  0.15535021    
  8.28054473E-02
 -0.14974450    
 -8.84105116E-02
  0.18372202    
  1.38883293E-02
  0.15316498    
  0.16340637    
 -0.30287141    
 -0.12289724    
  0.23233114    
 -8.25870857E-02
 -6.85200617E-02
 -2.87782308E-02
  0.25616911    
 -0.16551371    
 -2.70283278E-02
 -0.17958607    
  0.11596060    
  0.40789488    
 -0.52385557    
  0.25857306    
  0.29869747    
 -0.48609507    
  0.18739685    
 -3.87144014E-02
 -0.14868338    
 -5.49165308E-02
  0.56421393    
 -0.67496449    
 -8.45581368E-02
  0.13720053    
  0.37362424    
  0.23484008    
 -0.32078117    
  8.00427347E-02
 -0.24709702    
 -5.44874072E-02
  0.11332779    
  4.87909988E-02
  0.12155619    
 -0.38460070    
  0.50905353    
 -0.56361264    
  5.20713684E-07
  0.23244528    
  0.11200461    
 -7.56382868E-02
 -0.15415089    
  0.18924122    
  0.28595650    
 -0.37234113    
  0.16589734    
 -0.13626416    
  0.29495504    
 -9.69427004E-02
 -0.27380633    
  0.22471650    
 -0.21687371    
  0.49507737    
 -0.25335684    
 -0.24171971    
  4.58090194E-02
 -0.17045268    
  0.36636287    
 -0.28156614    
  0.14364205    
  0.53311098    
 -0.24191442    
 -0.20359877    
  8.64736512E-02
 -0.28571129    
  7.84332305E-03
 -8.98568705E-02
  0.53113121    
 -0.35166329    
  6.23045638E-02
  0.29437131    
 -6.18760549E-02
  2.62482837E-02
 -0.27908322    
 -0.10840953    
 -2.31668055E-02
  0.22314285    
 -0.27938342    
  0.32220253    
 -0.33886981    
 -0.20441198    
  0.27731952    
  0.31845307    
 -0.16653703    
 -0.24177295    
  0.24177304    
  1.99343525E-02
  6.37151375E-02
 -0.36020923    
  0.30956393    
 -3.30056697E-02
 -4.81198467E-02
 -3.58454250E-02
 -0.24715160    
  0.34445050    
 -7.56382868E-02
  8.87957290E-02
  6.33127317E-02
 -3.11560500E-02
 -0.21056461    
  0.20421623    
 -0.30265552    
 -8.65737349E-03
  8.65817536E-03
  6.66905269E-02
  5.49155883E-02
  3.74582708E-02
  0.14993925    
 -0.21840763    
 -0.10798805    
  0.18378320    
  7.27345655E-03
 -0.15656976    
  0.50231481    
 -0.22314270    
  6.39046915E-03
 -0.23596509    
  0.70117968    
 -0.21815558    
 -0.15581091    
  8.36139023E-02
  3.67486589E-02
 -0.47206774    
  9.45585594E-02
  0.29703709    
 -0.16350512    
 -1.99335422E-02
  0.27416867    
 -0.29450765    
  0.31969869    
 -0.36883125    
 -9.81924012E-02
  0.26358369    
 -0.27155194    
  0.30158499    
 -0.14629173    
  0.49703252    
  5.66952638E-02
 -0.40743560    
 -8.64734650E-02
 -0.19139463    
  0.22937416    
 -2.51579136E-02
 -5.22988513E-02
  0.29437131    
 -0.18032432    
 -0.28967929    
  7.56727843E-07
  0.22793274    
  0.39907521    
 -0.68463713    
  1.68068614E-02
  0.77702886    
 -0.48311600    
 -7.74574131E-02
  0.18901128    
 -9.92061943E-02
 -0.14499043    
  0.10109695    
 -0.17465888    
  2.26419866E-02
  0.18975583    
  4.82017919E-02
 -0.17997201    
  0.49090990    
 -0.23180142    
 -0.38662127    
  0.12044601    
  0.45841202    
 -0.49451622    
 -8.43403712E-02
  0.37569311    
 -0.26236513    
  0.18825634    
 -0.42036819    
  0.52691114    
  1.05813229E-02
 -0.46790007    
  0.50914431    
 -0.17027394    
  0.27563405    
 -0.56531310    
 -0.11878319    
  8.96870624E-03
  0.21597481    
  0.20132427    
 -0.43531832    
  0.10354020    
  5.57913780E-02
  0.21536069    
 -6.27017580E-03
  0.19378608    
 -5.32035455E-02
 -3.90028395E-02
 -0.37469360    
  0.28561386    
  1.47653356E-08
  7.76500851E-02
 -7.14596063E-02
  5.98976538E-02
 -6.60900772E-02
  1.23462826E-02
  0.11025669    
  9.43109691E-02
 -1.51135894E-02
 -0.48741338    
  0.57018453    
 -0.35533994    
 -0.31015515    
  0.38711527    
  0.15415119    
 -0.35139793    
  9.32578743E-02
  0.27908361    
 -0.32821652    
  0.12177258    
 -0.31131297    
  0.16034198    
  0.49288878    
 -0.56188118    
  0.78773552    
 -0.64041048    
 -0.36848605    
  0.40215883    
 -0.29878092    
  7.72914886E-02
  0.22148879    
 -0.14974450    
  8.12252611E-02
  0.66436845    
 -0.68587375    
  0.23753233    
 -0.33647147    
  0.94312745    
 -0.60665506    
 -0.28198424    
  0.12114507    
 -2.03393139E-02
 -0.19611515    
  0.42199495    
 -0.19220680    
 -8.28061029E-02
  2.83716246E-02
 -0.19216064    
  0.61381078    
 -0.30309066    
 -6.23129308E-03
 -0.16989970    
  9.86722410E-02
  0.25874394    
 -0.44240949    
  0.21015660    
 -0.22641735    
  0.15180540    
 -0.30186716    
  0.71667820    
 -0.37342590    
 -6.27385601E-02
  8.28054473E-02
  0.20307685    
  0.30110535    
 -0.40947220    
 -0.10135179    
  0.14265704    
  0.12991217    
 -0.43901631    
  0.12562592    
 -0.19068931    
  0.23815584    
 -9.00254175E-02
 -0.27329376    
  0.51652294    
 -0.22884248    
  0.31063181    
 -0.44825283    
  0.41091490    
 -0.13353136    
  7.18879849E-02
 -1.74934510E-02
 -2.38097459E-02
 -0.22163872    
  0.10008428    
 -0.21974860    
  0.29821900    
 -6.31004898E-03
  6.30856259E-03
 -0.35937363    
  0.21045148    
  0.21581723    
 -0.20854409    
  0.14164992    
  0.15684265    
 -0.31309110    
  2.18188372E-02
  0.55032331    
 -0.22210672    
 -0.13872714    
 -0.20398231    
  4.28645834E-02
  4.77914512E-02
  0.10735773    
 -4.90901545E-02
  9.58818793E-02
 -4.08228897E-02
 -0.47957322    
  0.21542153    
  0.11692052    
  2.72132158E-02
 -0.19992572    
  0.46383619    
 -0.55832762    
  0.23211133    
 -8.85971019E-07
  0.48330790    
 -0.57291955    
  0.36290574    
  6.82680234E-02
 -0.29277036    
  3.34481187E-02
  8.81082192E-02
  0.11912055    
 -0.41892457    
  0.18502770    
 -0.29673210    
  0.15155008    
  1.55050661E-02
 -0.12260164    
 -1.75449792E-02
  0.30956393    
 -0.13167854    
  0.34699950    
  0.43470177    
 -0.63711852    
  0.22314347    
 -0.46897897    
  0.28972960    
 -0.19591092    
 -0.21570835    
  0.26662850    
  0.35454544    
 -0.27286682    
 -0.14763622    
  4.44524884E-02
  0.15415068    
  0.14434244    
 -0.18232137    
 -0.23124105    
 -1.63940266E-02
  0.37469277    
 -0.18687700    
 -0.11607135    
  0.56181133    
  0.11583152    
 -0.45758176    
  0.22561000    
 -0.13705595    
 -0.22739001    
  0.63848859    
 -0.60364163    
  0.14035641    
 -0.39657685    
  0.32885867    
 -0.10748608    
  6.85194358E-02
  0.16450454    
  8.09067413E-02
  7.00283423E-02
 -0.10161041    
 -0.34075952    
 -0.11966518    
 -5.21857515E-02
 -0.10337830    
   1.1019069    
 -0.63562328    
  1.23462826E-02
 -6.98695034E-02
  6.55762339E-03
 -5.37050180E-02
  6.87325094E-03
  9.15664360E-02
 -0.51082492    
  0.40546486    
  0.19497277    
  5.01500107E-02
 -6.16433956E-02
 -0.25545236    
 -0.11034832    
 -1.98381329E-07
  4.08227853E-02
  7.69603699E-02
  0.11200461    
  0.12438346    
 -0.15805653    
 -0.13941921    
  7.57945254E-02
  7.36026493E-07
  2.16605868E-02
 -0.15415089    
  0.68897229    
 -0.57862431    
 -7.75590912E-02
  0.40546528    
  0.11179179    
 -0.60133898    
  0.46229807    
 -0.29322296    
  0.14458212    
 -4.59090322E-02
  0.28935879    
 -0.24987955    
  7.45679811E-02
  5.96927758E-03
 -0.24116226    
  5.88396192E-02
  0.10821445    
 -0.12260161    
 -6.74412698E-02
  0.49204639    
 -0.11541681    
  2.62482837E-02
 -0.45050618    
  0.38077319    
 -0.14310001    
  0.28286257    
  0.30563617    
 -0.71837306    
  0.16142346    
 -0.36290550    
  0.20148277    
  8.39660391E-02
 -0.22482234    
  0.39702654    
 -0.22032328    
 -0.29238763    
  0.29238737    
 -0.18514314    
 -4.32975069E-02
  0.23545770    
  7.41071403E-02
  0.11633973    
 -6.56959638E-02
  7.14580938E-02
 -7.92966546E-07
 -7.76508600E-02
 -0.14693068    
  0.15312175    
 -0.25131488    
  0.32277253    
  5.58807068E-02
 -0.37865427    
  0.14045098    
  4.71469164E-02
 -2.66683903E-02
  0.21227442    
 -5.04316725E-02
 -0.40546498    
  0.35839853    
 -0.43915850    
  0.11466269    
  0.18924122    
 -0.22314346    
  0.19516952    
 -0.15296951    
  0.27311310    
 -0.29822022    
  0.64985013    
 -0.55299968    
  0.28575790    
 -6.56959638E-02
  0.17509387    
 -0.23225208    
 -0.25131395    
  0.23815584    
  1.31583316E-02
 -9.59642306E-02
  0.18351917    
 -4.28206995E-02
  1.85768548E-02
 -3.11560500E-02
  0.16315174    
 -0.54361516    
  0.23052430    
  0.16874953    
  0.19671060    
 -0.27416769    
  0.15510815    
 -7.92966546E-07
 -0.17544825    
  5.98186143E-02
 -6.66921660E-02
  2.04783678E-02
  0.89719093    
 -0.89045584    
  9.59193036E-02
  4.76276018E-02
 -5.37438132E-02
  4.79130857E-02
 -0.24382427    
  0.11943951    
 -4.66660396E-07
  0.53567934    
 -0.64768547    
  5.75707816E-02
  0.21330544    
  6.55978099E-02
 -0.14188142    
 -0.26358494    
  0.43157533    
 -0.49717417    
  4.95960936E-02
  0.23596494    
 -0.24406178    
 -0.16779365    
  0.25344834    
  5.09199128E-02
  0.24419770    
 -6.30581230E-02
  0.17340660    
 -0.29266891    
  0.10735773    
 -3.65893915E-02
 -0.36290550    
  0.50724792    
  1.76925980E-07
 -6.66921735E-02
 -0.44055638    
  0.33135796    
  0.18658532    
 -0.46575803    
  0.24659468    
  0.13601257    
  7.24552050E-02
 -0.47215635    
  1.70937404E-02
  0.71825337    
  0.13868365    
 -0.55871743    
 -7.84707665E-02
  4.65191789E-02
  9.29460973E-02
  0.16841888    
 -5.65698110E-02
 -0.30010551    
  6.23045638E-02
 -4.81198467E-02
  0.12557730    
 -6.41250461E-02
 -0.19699906    
  0.49783817    
 -0.17062598    
  3.42898630E-02
 -0.41109955    
 -5.21857515E-02
  0.37525177    
 -0.24956273    
  8.30672458E-02
 -6.74412698E-02
 -6.40220195E-02
  0.13146384    
  0.20854445    
  0.60399407    
 -0.72915691    
 -5.48088588E-02
  0.19746527    
 -7.81185254E-02
 -0.48005366    
  0.38161311    
  4.71469164E-02
 -0.18759902    
  0.15415147    
  0.17435350    
 -0.43739882    
  0.22843866    
  0.13792357    
 -0.18847607    
  0.17612967    
 -0.18356512    
  0.45401898    
 -0.28295448    
 -0.22471672    
  3.05602811E-07
 -0.12568824    
  0.33774757    
 -0.27712184    
  0.33886957    
 -7.23674702E-07
 -0.14818074    
  0.50245738    
 -0.75377178    
  0.55450058    
 -5.26429005E-02
 -0.48415676    
  0.37579027    
 -0.29170710    
  0.20359914    
 -0.13353141    
  0.18482396    
 -0.34778666    
 -4.52563278E-02
  0.33514810    
  6.41245916E-02
 -4.44526523E-02
 -5.33456355E-02
 -0.22143330    
  0.37948933    
 -0.24382427    
  0.59109819    
 -0.48499075    
 -0.15975887    
  0.31486732    
  0.76787108    
 -0.32850429    
 -0.50467128    
 -0.28156614    
  4.76280376E-02
  0.13739972    
  0.17893778    
 -9.47453603E-02
 -2.51579136E-02
  0.12553851    
 -0.25452912    
 -2.94144601E-02
  0.24965420    
 -0.42899558    
  0.27193451    
 -0.10763083    
  0.23519117    
 -0.11404682    
  7.74580762E-02
 -0.38092422    
  0.40546587    
  0.86531621    
 -0.73482054    
 -0.36890668    
  0.22006117    
 -6.37157038E-02
 -1.32444706E-02
  0.11926340    
  0.37135983    
 -0.79172766    
  0.15028226    
 -0.18698306    
  0.81610924    
 -0.20573393    
 -1.02042835E-02
 -0.22957428    
  1.85258017E-07
 -0.10178357    
  0.45652109    
 -0.36121094    
 -6.51450548E-03
 -4.00045328E-02
  0.25659075    
 -0.41074255    
  7.90551398E-03
  0.23721726    
 -0.20620726    
 -0.14781013    
  0.63858730    
 -0.11370178    
 -0.32501903    
  6.99584037E-02
  9.03833881E-02
  4.82017919E-02
 -0.35667452    
  0.13353205    
  0.14359160    
  0.13114040    
  1.11107398E-02
 -0.24267058    
  0.22032294    
 -0.40546581    
  3.33359465E-02
  0.30192518    
  0.26469305    
 -0.48028892    
  0.74086279    
 -0.46642575    
 -0.41119567    
 -9.01507512E-02
  0.39280736    
  0.63748616    
 -0.51758218    
 -0.31633732    
  0.90537840    
 -0.50769651    
 -0.40546492    
  7.78221106E-03
  0.33314517    
 -1.11725144E-02
 -9.41878632E-02
 -0.21239926    
  0.36124405    
 -0.38441151    
  8.24434683E-02
  7.61621520E-02
  0.20972133    
 -0.31508175    
 -0.33056322    
  0.26157054    
  7.90551398E-03
  0.23098595    
 -0.10536075    
  0.37729430    
 -0.34989539    
 -6.99578747E-02
 -9.89392251E-02
 -6.61403686E-02
 -8.93445909E-02
  0.50895554    
 -0.18457140    
 -0.14518179    
  0.49982858    
  4.63053733E-02
 -0.59414208    
 -0.17904902    
  0.17081755    
  2.44901981E-02
 -0.11075100    
  0.47785604    
 -0.18343882    
  0.10804241    
  0.20121856    
 -0.12581976    
 -0.47785524    
  9.44904014E-02
  4.80093956E-02
 -0.12464309    
  0.36636287    
 -0.11014317    
  0.14035641    
 -0.12001701    
  9.59193036E-02
  5.91880418E-02
 -0.22458155    
 -9.81924012E-02
  0.39482644    
 -0.38692117    
  0.42367011    
 -0.43954363    
  0.33647230    
 -0.16083899    
  6.68972265E-03
 -0.22314382    
  0.38865831    
  0.13211851    
 -0.10977115    
 -0.14864020    
 -8.00429434E-02
  6.06248491E-02
 -3.32258157E-02
  0.20128427    
 -0.17461638    
  6.55762339E-03
 -0.44547060    
  0.15123160    
  0.55710661    
  0.18733434    
 -0.64435738    
  0.24512246    
  4.25586849E-02
 -0.14723106    
 -0.20604980    
 -1.70943532E-02
  0.52961355    
  1.01013500E-02
 -0.69818467    
  0.44183192    
  6.29129857E-02
 -6.11575972E-03
  0.32235003    
 -0.34092727    
  3.07724420E-02
 -0.23074837    
 -5.49165308E-02
 -6.66912422E-02
  0.29626665    
  4.38946635E-02
 -0.43979025    
  0.32964668    
 -0.13157620    
 -8.13462809E-02
  0.17095686    
  0.24574383    
 -0.10598139    
 -0.32781410    
  0.23684318    
  0.12756051    
  0.55188680    
 -0.61363447    
 -0.23596509    
  0.22957532    
  9.18072611E-02
 -0.36253956    
  0.21130991    
  8.47405419E-02
  6.06243536E-02
  5.15877455E-02
 -0.47785524    
  0.53221738    
  8.61287564E-02
 -0.40062177    
  0.22603865    
 -0.12941095    
  5.12925796E-02
 -0.16989970    
 -0.10125414    
 -4.77263200E-07
  0.25222540    
  0.31903332    
 -0.16034245    
 -0.10294703    
 -0.29170710    
  0.90656585    
 -0.70956838    
 -0.17309235    
  0.41330749    
 -0.26706198    
  0.12155619    
  0.63101572    
 -0.66159880    
 -0.13264464    
  0.10109695    
  9.18072611E-02
 -0.29747608    
  0.30910522    
  7.78167620E-02
 -0.13735794    
  3.61485593E-02
 -4.23030853E-02
  0.24512218    
 -1.95124075E-02
 -0.38595158    
  6.99584037E-02
 -1.36052584E-02
 -0.20448269    
  0.11122561    
  0.23954961    
  0.10654259    
 -0.25970906    
 -0.10153663    
  0.23679146    
 -0.28367335    
  9.16679353E-02
 -0.12419055    
  8.70111808E-02
  0.16705495    
  3.77396494E-02
 -1.86927412E-02
  0.11848205    
 -0.28211167    
  0.11860594    
 -6.10349961E-02
 -0.29940513    
  0.51834524    
 -0.28394425    
 -5.73145655E-07
 -0.11871586    
  2.48971060E-02
   1.0876231    
 -0.70425802    
  0.31794593    
 -0.25830829    
 -0.23638800    
  6.64400589E-03
 -0.18896531    
  0.81713277    
 -0.70380533    
  0.10821445    
 -0.12260161    
  3.55917960E-02
  8.05806816E-02
 -2.61457507E-02
 -6.64376188E-03
  0.25722194    
 -0.27742472    
  0.16285981    
 -2.93285493E-02
  0.18430428    
 -0.54609430    
  4.18466665E-02
  0.25222540    
 -7.95129016E-02
 -2.09072828E-02
  6.14522435E-02
  0.11851836    
 -0.28376803    
 -5.62398545E-02
  0.38035950    
 -0.33196232    
 -0.15283935    
  0.47913542    
 -0.13353227    
  1.92938279E-02
 -0.27712184    
  0.17670298    
  6.14522435E-02
 -6.64376188E-03
 -0.12028623    
 -1.51520101E-02
  8.06291997E-02
 -0.21089426    
  0.45356441    
 -1.67127158E-02
 -0.11918939    
  5.53979948E-02
  0.66890359    
 -0.53462315    
 -0.18336979    
 -9.90911126E-02
  6.71384484E-02
 -0.30956551    
  0.39657527    
 -5.50603457E-02
  1.86914764E-02
 -0.19724728    
  5.12923859E-02
 -8.85971019E-07
  0.36166292    
 -0.36883125    
 -0.25234240    
  0.31508088    
 -0.16093077    
 -0.10889480    
  0.17788629    
  0.27650961    
  0.49497020    
 -0.67280686    
 -4.11008038E-02
 -1.40848458E-02
 -0.10457245    
  0.29747611    
  0.23823330    
 -0.60077333    
  0.98292780    
 -0.84206969    
  0.11045720    
 -0.32090738    
  0.13465726    
  3.86145785E-02
  0.10080510    
  9.77977440E-02
 -5.75237125E-02
  1.95447598E-02
 -0.16822797    
 -6.30132258E-02
  0.15066110    
  9.34018791E-02
  0.20644443    
 -0.25205418    
 -0.25704503    
  0.23001678    
  0.20935093    
 -0.31775972    
  0.96544439    
 -0.81676102    
 -2.66683903E-02
  3.97394672E-02
  5.67980260E-02
  0.10474636    
 -0.10474639    
 -0.27346945    
  0.33877292    
 -7.92966546E-07
 -0.12210353    
 -0.12429710    
  7.32680270E-03
  0.78712916    
 -0.54232424    
  1.69983841E-02
  3.31524536E-02
 -8.50370303E-02
 -0.28571129    
 -8.20137784E-02
  0.43078366    
 -0.17567752    
  0.12438346    
  0.19587490    
 -0.23159184    
 -1.83498412E-02
 -1.24232862E-02
  4.28192541E-02
 -0.42664599    
  9.13230423E-03
  0.16705492    
  0.21386991    
 -5.09662479E-02
  7.55083188E-02
 -0.31015512    
  0.36899552    
 -1.14935888E-02
 -0.29347917    
 -3.14979143E-02
 -5.76297827E-02
  0.25319603    
  0.28438774    
 -0.29763162    
 -0.39551473    
  0.37531289    
 -0.25423345    
  0.33897462    
 -7.12268427E-02
 -0.18366557    
  0.35586849    
 -0.48480198    
  0.10444251    
  0.23464759    
  0.25276586    
 -0.31339070    
  0.29287696    
 -9.22069177E-02
 -8.90796036E-02
  0.55695057    
 -0.74800563    
  0.30260846    
 -0.15600513    
  6.47263136E-03
 -7.36120269E-02
  6.71384484E-02
  7.50360936E-02
  0.26329130    
 -0.34484029    
 -0.23464756    
  0.18094237    
  0.13525498    
 -9.47084948E-02
  5.16238324E-02
 -0.14892250    
  0.29495504    
 -0.45276240    
  0.45276204    
 -0.25209025    
  0.31527039    
 -0.27416769    
 -6.94726184E-02
  5.59595153E-02
 -4.87910323E-02
  0.32621485    
 -0.59502882    
  0.25442556    
 -6.74412698E-02
  0.33868411    
 -9.86314341E-02
 -6.29146919E-02
  0.17798333    
 -8.50370303E-02
 -8.00418854E-02
 -0.12260161    
  0.12260313    
 -0.26236448    
  0.46478251    
 -0.44008937    
 -0.16779365    
  0.54856670    
  2.19791122E-02
 -0.21098879    
 -0.35955554    
  0.39256081    
 -8.11261684E-02
 -3.58454250E-02
  0.22751309    
 -0.19873473    
  2.79730204E-02
  6.02179766E-02
 -0.10969825    
  0.23753233    
 -5.73148858E-03
 -0.29151997    
  0.26826370    
 -0.13185151    
 -9.12907794E-02
  0.30228111    
 -6.16433956E-02
  1.14944335E-02
 -0.44628707    
  0.38136673    
 -0.10265430    
 -0.27871338    
  0.39949417    
 -0.19801213    
 -1.47068296E-02
  0.36772475    
 -0.42096910    
 -5.62398545E-02
 -6.84034005E-02
  0.95958740    
 -0.44522780    
 -0.16034265    
  6.19126856E-03
  2.43923571E-02
 -0.12155443    
  0.13946618    
 -0.45706940    
  0.68375832    
 -0.54440224    
  0.17142259    
  0.33451307    
 -0.39813834    
  0.22168233    
 -0.19290379    
  0.11383422    
 -0.21840763    
  3.10099795E-02
  0.16822800    
 -0.11617070    
  0.37106392    
 -0.38566184    
  0.22900839    
 -9.18066874E-02
  2.53170896E-02
  0.11778378    
 -1.68068223E-02
 -0.23450823    
 -2.89868638E-02
  0.64030427    
 -0.56252617    
 -0.13062011    
  6.74419850E-02
  4.94792014E-02
  6.02179766E-02
 -0.28336236    
 -0.12861817    
  0.37223929    
 -0.25227943    
  7.20249204E-07
  9.13493708E-02
  0.41074136    
 -4.30171825E-02
 -0.38372591    
  8.03295802E-03
  0.14841919    
  3.39022875E-02
  8.31153318E-02
 -7.64708370E-02
 -6.64376188E-03
  0.20972133    
 -0.18340412    
 -0.12429710    
  0.22900839    
 -0.44118336    
  5.31099103E-02
  0.18805130    
  0.20002086    
 -9.18066874E-02
 -1.29042696E-02
  0.21532159    
 -0.27554050    
  0.22176278    
  0.26956314    
 -0.63974565    
  0.20212440    
  2.58085337E-02
  0.16950099    
 -4.95966114E-02
 -0.19254275    
  0.11625897    
 -0.20951733    
 -1.51520101E-02
 -7.94068873E-02
  3.25239524E-02
  0.20863800    
  0.31963447    
 -0.46623719    
  0.17855451    
 -0.35937363    
  0.12675130    
  0.18099740    
  0.13021423    
 -4.15482260E-02
 -0.27763101    
  0.67701799    
 -0.62252986    
  0.21094877    
 -0.35755110    
  0.30722681    
 -0.28125173    
  0.31299916    
 -6.45377710E-02
  1.98028032E-02
  0.35405752    
 -0.50169331    
 -0.15541476    
  0.25621921    
  0.25283468    
 -0.13657634    
  0.15762821    
  1.55040929E-02
 -0.19782646    
 -9.15668085E-02
 -0.17142262    
 -6.72515705E-02
 -6.28006384E-02
  0.23785043    
  0.14261319    
 -6.34860294E-03
 -0.21996434    
 -7.41085708E-02
  0.29407254    
 -0.15840657    
  0.33860150    
 -4.34843823E-02
 -3.39023881E-02
 -9.01516229E-02
 -9.21712518E-02
 -5.67520857E-02
 -0.17504810    
  0.52292514    
 -0.10307208    
 -0.36076537    
  0.45347357    
 -0.31585386    
 -0.10536092    
  0.23889115    
  0.12883306    
 -0.38372591    
  3.17489319E-02
 -9.84399393E-02
  0.26368913    
 -0.11200570    
 -5.32442667E-02
  9.67295095E-02
 -7.35627785E-02
  9.46157873E-02
  0.85027003    
  -1.1661229    
  0.82667881    
 -0.68484849    
  0.31015572    
 -0.24613304    
  0.17062573    
 -0.17840748    
  0.18492149    
 -0.24946113    
  8.00435916E-02
  0.34195220    
 -0.29683059    
 -2.98531447E-02
  0.47849065    
 -0.47094309    
  7.94639289E-02
  4.08227555E-02
 -0.16644788    
  0.13941987    
  0.19254337    
 -0.24167605    
  6.94730803E-02
 -0.27655917    
  0.43166667    
  3.94412689E-02
 -0.37821633    
  0.35586849    
 -0.35586902    
 -4.95975800E-02
 -0.22738908    
  0.44713861    
  0.24600877    
 -9.47787091E-02
 -0.41427639    
  0.65710765    
 -0.29074439    
 -0.11701725    
  0.15906441    
 -0.34830698    
  0.35417154    
 -6.02591373E-02
 -0.20620726    
 -0.13899818    
  0.32004800    
 -6.58124164E-02
 -6.82554627E-03
 -7.83325508E-02
 -0.10125414    
  0.19319105    
  9.03833881E-02
 -0.13883664    
  1.40856151E-02
  0.11232850    
  0.26715970    
 -0.34512216    
 -1.40195638E-07
  6.73470786E-03
 -0.34050685    
  0.77028310    
 -0.75159049    
  0.32181573    
  0.10199993    
  0.11441116    
 -0.33000675    
  0.14008901    
  0.18449803    
 -0.35512331    
  0.25217631    
 -0.16322808    
 -8.12245980E-02
  0.27412879    
 -0.33764294    
  0.19992590    
  2.64918171E-02
  6.94276914E-02
 -6.11575972E-03
 -0.22621487    
  0.29152000    
  0.11905973    
 -0.20921104    
  5.50588928E-02
 -0.21868987    
 -7.69602358E-02
  0.36464384    
 -0.43936655    
  0.13675888    
  0.50781435    
 -0.56188118    
  0.20066980    
 -3.97405177E-02
 -0.21808828    
  0.24475718    
  7.59851113E-02
  3.00323106E-02
  0.28174782    
 -6.45384714E-02
 -0.39834777    
  0.40782723    
 -0.26283562    
 -0.38421965    
  0.23922956    
  0.30351433    
 -0.28246036    
 -0.22488044    
 -8.73302948E-03
 -0.12107787    
  0.75085461    
 -0.22431274    
 -0.37949017    
  0.52609390    
 -0.45198551    
  0.20066980    
  0.13919739    
 -4.03515920E-02
 -0.18703873    
 -6.59581795E-02
  0.22314435    
  8.14407319E-02
 -0.33535531    
 -0.15155007    
 -4.65204455E-02
  0.63934475    
 -0.46499032    
  0.42918089    
 -0.14550665    
 -0.24445252    
  0.12967764    
 -6.99578747E-02
  0.30385467    
 -0.42708802    
  9.38181877E-02
 -6.15583435E-02
  6.15573227E-02
  7.19732270E-02
  9.27808434E-02
  0.57575989    
 -0.43985820    
 -0.14225058    
 -6.38897019E-03
 -5.94225973E-02
 -4.87910323E-02
  0.15822323    
 -8.00205498E-07
 -6.11575972E-03
 -0.11701725    
 -5.67520857E-02
 -0.13248943    
  0.16126804    
  0.14499077    
  3.02128922E-02
 -0.10668464    
 -5.44342883E-02
 -0.16705421    
  0.16705497    
  0.35036179    
 -0.28932530    
  0.34675804    
 -0.30804390    
 -9.46722537E-07
 -0.28347111    
  0.13353205    
  6.76714876E-07
  0.16251822    
  0.12332272    
 -0.49801689    
  5.31099103E-02
  0.37037286    
 -0.19670959    
  0.15415068    
 -0.37187386    
  0.20312536    
 -6.84674159E-02
  0.10457260    
  0.26617607    
  5.42088831E-03
 -0.20307651    
 -0.21325921    
 -1.65295601E-02
  0.52077657    
 -0.35244119    
 -6.54779896E-02
  0.97894758    
 -0.95664138    
  0.16251822    
  0.36290574    
 -0.38183284    
 -3.89664844E-02
  1.31583316E-02
 -4.00045328E-02
  0.25659075    
 -5.40664531E-02
 -2.81708054E-02
 -0.32059851    
  0.13254578    
  0.18232071    
 -0.15510829    
  8.98043439E-02
  5.95421903E-02
 -0.31701013    
  0.37320474    
  1.62606798E-02
 -0.13199598    
 -7.64708370E-02
  0.10071326    
 -0.19073941    
  7.66932517E-02
  5.23001514E-02
  1.26578128E-02
  0.66766781    
 -0.67397815    
 -0.26680470    
  9.45585594E-02
  5.84106110E-02
  0.49365792    
 -0.60613620    
  0.88730294    
 -0.53062755    
 -0.12405322    
  0.44452423    
 -0.53669578    
 -4.22600508E-02
 -0.13045330    
  0.13045263    
 -5.92767671E-02
  0.23679146    
 -8.81071612E-02
  6.55762339E-03
 -7.46114627E-02
  0.36718306    
 -0.38853630    
  3.53391692E-02
 -9.46161598E-02
  0.12874970    
  5.86478077E-02
  0.13590145    
 -1.11108320E-02
 -1.12357568E-02
  0.12715559    
 -0.25344810    
 -1.94178652E-02
  6.51379442E-03
  3.19509953E-02
 -3.84660400E-02
 -0.11045627    
  0.34787634    
 -0.14389506    
 -0.37903115    
  0.34266353    
 -0.11086345    
 -6.92069437E-03
 -1.39868138E-02
  7.01842224E-03
  0.14914414    
 -0.13525490    
  6.66915178E-02
 -0.30722600    
  0.27443758    
 -0.12028623    
  4.41245697E-02
  0.38364583    
 -0.14196998    
 -8.85541067E-02
 -3.77395228E-02
  0.12629403    
 -7.62841329E-02
 -0.27958569    
  0.37821499    
 -0.33096176    
  0.10227858    
  0.11778237    
  1.83498766E-02
  8.70120972E-02
 -3.96644883E-02
 -0.24801752    
 -9.30906832E-02
  0.38631213    
 -9.86314341E-02
 -0.39033589    
 -1.81824025E-02
 -8.10052896E-08
  0.29225913    
  0.20377956    
 -0.42521241    
 -0.14705333    
  0.62662709    
 -0.10008378    
  2.31225137E-02
  4.47007157E-02
 -0.28950447    
  4.98321280E-02
  0.79223800    
 -0.75810438    
  0.11404675    
  6.37905523E-02
  5.60270995E-03
 -0.38336518    
  0.17958593    
  0.65118253    
 -0.22761767    
 -0.26550850    
 -0.28963307    
  0.15860580    
 -0.17435384    
 -1.60011947E-02
  0.36710468    
 -0.34319833    
  0.13941987    
 -0.13157620    
  6.79514334E-02
 -2.21416745E-02
  0.46813527    
 -0.47562689    
 -7.00683892E-02
 -0.17589076    
  0.19189057    
  0.21357492    
  6.81370646E-02
 -0.48326564    
  0.63827050    
 -4.72527333E-02
 -6.66921735E-02
 -0.34687123    
  0.11506998    
  0.10969801    
  0.15043359    
  0.10591932    
 -0.26942414    
 -3.34471054E-02
  7.21615776E-02
 -0.21056461    
  0.20421623    
 -0.15097173    
 -0.22314325    
  0.33514810    
  9.47089270E-02
  9.03324576E-07
 -0.25217539    
  0.33314517    
 -0.33314440    
  0.12379460    
 -6.87373755E-03
  0.15316498    
  5.74874878E-02
 -5.15876263E-02
 -0.26060137    
  0.11523613    
  0.12756051    
 -0.23519208    
 -0.24807376    
  0.11886133    
  1.70937404E-02
  0.44967201    
 -6.70634806E-02
  0.15001372    
 -0.27286682    
 -8.87964144E-02
  0.21741207    
 -0.12210353    
 -1.30719701E-02
  0.18560617    
 -0.26072639    
  1.40856151E-02
  0.14914414    
 -0.10135179    
 -3.39024104E-02
 -0.18924224    
 -0.10536023    
  0.18540406    
  6.69392198E-02
 -5.16721681E-02
  7.30245709E-02
 -0.13554636    
  0.40546528    
 -1.62599701E-02
  3.22614275E-02
 -0.22446771    
 -4.66660396E-07
 -0.22978829    
  8.77054110E-02
  8.06291997E-02
  0.43324408    
  3.14630680E-02
 -0.30854625    
  7.53983930E-02
 -5.15876263E-02
  8.99483413E-02
 -9.58479047E-02
 -0.30961800    
  0.25489154    
 -0.19237208    
  0.27625257    
 -2.32570954E-02
  0.41327730    
 -0.63642061    
 -9.23741236E-02
  3.95309143E-02
  8.89473408E-02
  0.20453247    
 -0.22603723    
  0.20854445    
  2.32559890E-02
 -0.32277378    
 -5.71579635E-02
  0.28347063    
 -1.91698000E-02
 -2.61457507E-02
  0.17567779    
 -0.14953159    
 -0.10895138    
 -7.21950084E-03
  0.10318442    
  0.10536023    
 -0.33177790    
 -0.17904902    
  1.94179434E-02
  0.21542153    
  0.21536069    
  0.20294118    
 -0.47409406    
  0.23940420    
 -0.19139463    
  0.30702424    
 -7.76508600E-02
 -0.10467146    
  3.39022875E-02
 -0.12028623    
  0.42777058    
 -0.26826316    
  0.11493005    
 -3.48872207E-02
 -8.00418854E-02
  8.59421641E-02
  4.59858626E-02
 -0.50895417    
  0.24715285    
  7.72311911E-02
  0.24453531    
 -0.48815674    
  7.47242793E-02
  0.39743307    
 -0.16950017    
  6.17472455E-02
 -0.32220340    
  4.04909477E-02
  0.23262170    
 -9.90911126E-02
  4.74660508E-02
  0.11261893    
 -0.24709702    
  8.00436139E-02
  0.11855981    
  0.13353159    
 -0.13353136    
  0.42392731    
 -0.50138462    
 -0.12114460    
 -0.11211795    
  0.38836983    
 -0.15510829    
 -1.35129141E-02
  0.45198527    
 -0.29492369    
 -0.20585296    
 -0.23211186    
  0.26028287    
  0.16008545    
 -0.23954964    
  0.19724652    
 -0.13176991    
  7.46110454E-02
  6.51379442E-03
  0.76516539    
 -0.66045511    
 -0.15123013    
  0.60798919    
 -0.49247566    
 -0.26175806    
 -2.39064023E-02
  0.25489154    
  9.53094885E-02
 -3.46858315E-02
 -9.88467485E-02
  0.44368652    
 -0.53899735    
  0.13353069    
 -0.35667491    
  0.37525177    
 -5.67984469E-02
 -9.09960647E-07
 -7.41071254E-02
  6.10360801E-02
 -0.13353141    
 -3.83186676E-02
  6.79514334E-02
 -0.12419055    
  0.38599381    
 -0.16450419    
  0.34401274    
 -0.41965067    
  3.50905135E-02
 -5.67520857E-02
 -1.47068296E-02
  0.23638853    
 -0.12438420    
  3.25770490E-02
  0.21283425    
 -0.32821652    
  0.30196744    
 -0.40812749    
  0.26543692    
 -0.24171971    
 -5.62398545E-02
 -1.66665707E-02
  8.36802274E-03
  0.34240702    
 -0.36772537    
  0.31923047    
 -0.21386908    
  0.14974485    
 -0.18099831    
  9.81917679E-02
 -0.10615940    
 -2.42931433E-02
  0.23293066    
 -5.33456355E-02
 -0.26510775    
 -7.41081238E-02
  0.36624512    
 -2.70283278E-02
  0.26341665    
 -0.31255034    
 -4.41247895E-02
 -0.20821765    
  0.62613702    
 -0.22067203    
  2.43923571E-02
 -0.10135179    
  4.56111394E-02
  1.89272687E-02
  0.20294118    
 -0.24767654    
  9.35251340E-02
 -0.21868987    
  0.30421194    
  1.08705126E-02
 -0.14518276    
 -0.27938342    
 -0.13235109    
   1.0235361    
 -0.55117720    
  8.99483413E-02
 -0.40546590    
  0.27346912    
 -0.12393712    
  0.18347909    
 -7.18872175E-02
 -0.18356512    
 -0.23440036    
  0.44250715    
 -9.53094512E-02
  7.69603178E-02
 -3.77395228E-02
  4.38946635E-02
 -0.28156614    
  0.28768122    
 -0.13005337    
  4.74660508E-02
 -9.00254175E-02
 -9.09722298E-02
 -6.55979812E-02
  0.25319603    
 -0.10389885    
 -1.47068296E-02
  3.63667868E-02
  0.15210827    
 -1.85770858E-02
 -1.89273413E-02
  0.14225070    
 -0.14225058    
 -0.10748608    
 -0.18658653    
  0.61310524    
 -0.41243291    
  0.32542321    
 -0.25782886    
 -0.11778239    
 -7.38076260E-03
   1.4663376    
  -1.4737726    
  0.20810643    
 -0.25391504    
  4.58090194E-02
 -0.17045268    
  4.32961471E-02
  0.31691101    
  0.22561000    
 -0.15415151    
 -5.31090088E-02
 -0.27763101    
  1.58737116E-02
 -0.13465659    
  0.40846288    
 -0.15514828    
  6.75935447E-02
  0.16805859    
 -0.23565154    
 -0.12656310    
  0.43671754    
 -0.39780244    
  0.18739685    
  0.10788823    
  0.20479514    
 -0.39167142    
  7.26398155E-02
  1.26578128E-02
 -1.90473236E-02
 -9.40295309E-02
  9.40297619E-02
 -8.00429434E-02
  0.19497277    
 -0.33647147    
  0.96469957    
 -0.99722320    
  0.15296920    
  0.29298767    
  0.11954550    
 -0.50147974    
  0.38721088    
  0.57305926    
 -0.67258888    
  8.89468491E-02
  1.58322528E-02
 -0.21532169    
 -6.51450548E-03
 -0.14763622    
  0.18610173    
 -0.31531388    
  0.41689309    
 -0.11423753    
 -0.19643338    
  8.89473408E-02
  0.44940361    
 -0.25066864    
 -0.46536300    
  0.30147576    
  6.62501976E-02
 -0.38641652    
  9.87342522E-02
  0.68886417    
 -0.37586534    
 -2.53169592E-02
  0.19189157    
 -0.20479532    
  0.32433990    
 -0.26754153    
 -0.19591092    
  0.24965420    
 -1.75957419E-02
 -0.25470161    
  0.13543877    
 -0.17435384    
  8.36997330E-02
 -6.01684824E-02
 -0.14131351    
  0.66139793    
 -0.41008428    
 -0.14953254    
  8.49925652E-02
  2.19796579E-02
  3.55917960E-02
 -1.40848458E-02
 -0.11247841    
  4.65197861E-02
  0.68554288    
 -6.30127490E-02
 -0.88035953    
  0.58996314    
 -0.58020765    
 -1.96083691E-02
  0.45378312    
 -0.12014443    
  0.29298767    
 -0.19189020    
  7.41070658E-02
 -1.19752456E-02
  0.31735796    
 -0.58515823    
  9.74543765E-02
 -6.64452836E-02
  0.61374074    
  0.24440321    
 -0.68991601    
 -8.05795714E-02
  1.38883293E-02
 -7.88944960E-02
   1.0911211    
 -0.96508074    
  0.18012635    
  1.09293144E-02
 -3.31514217E-02
  0.23875128    
 -0.15267773    
 -0.54935926    
  0.11778259    
  0.30538133    
  0.54191655    
 -0.44183215    
 -0.51435989    
  0.22843866    
 -1.41855720E-02
  0.37647730    
 -1.48146711E-02
  7.65918866E-02
 -0.58410692    
 -7.72916451E-02
  1.77001990E-02
  0.78526270    
 -0.53102750    
 -0.13840209    
  3.07714846E-02
  0.27049047    
  7.50630818E-07
 -7.81185254E-02
 -5.12931421E-02
 -0.22809012    
  0.10204872    
 -0.11871586    
  0.47837114    
 -9.27093327E-02
 -0.35260192    
 -6.72515705E-02
  5.08582629E-02
 -1.57634645E-07
  0.21484549    
 -0.21484494    
 -1.57634645E-07
  0.44595703    
  2.09432133E-02
 -0.41850278    
  0.57634765    
 -0.30254191    
  0.12375378    
 -0.13580079    
 -0.33526155    
 -4.32975069E-02
  0.15541391    
  0.65453225    
 -0.73331374    
  0.37212896    
 -0.21330424    
  0.29465005    
 -7.57110417E-02
 -5.18847778E-02
 -0.26236343    
  0.12967764    
  0.12078080    
 -0.26596332    
  0.17840789    
  8.75551328E-02
 -0.18352009    
 -9.81924012E-02
  4.65197861E-02
  0.27625257    
 -0.14841922    
  3.92215215E-02
 -0.20566855    
 -1.58726498E-02
  0.20212440    
 -0.30305079    
  0.23545770    
 -5.75704873E-02
  0.29873213    
 -0.29873255    
 -6.89932406E-02
 -4.04915512E-02
  0.47720894    
 -0.19159515    
 -0.11159132    
  6.06248491E-02
 -0.37647799    
  0.20585212    
  3.05366945E-02
  1.49249705E-02
  0.13815054    
  7.45679811E-02
 -0.12756039    
  0.22450341    
 -0.31709650    
 -0.13566646    
  8.98565352E-02
  7.78221106E-03
  0.20909123    
 -3.84660400E-02
 -0.38604715    
  0.25344834    
  0.16475430    
 -0.18739796    
  5.92764318E-02
  9.59642455E-02
 -4.68309335E-02
  0.24214016    
 -0.42995626    
  0.46170411    
 -0.24021605    
  0.20846702    
 -0.15057355    
 -0.13353229    
  0.30538088    
 -5.40664531E-02
 -6.30581230E-02
 -0.19542503    
 -9.81924012E-02
  6.15573227E-02
 -0.14424953    
  0.28336152    
  5.06430119E-02
 -1.86927412E-02
 -0.16363007    
 -0.18677583    
  0.40546417    
 -0.25642869    
  3.03047784E-02
 -0.14424953    
  0.30265626    
 -0.10748608    
  9.46653709E-02
 -0.11617070    
 -3.69046181E-02
 -0.10285762    
  8.29867553E-03
  0.58410627    
 -0.32365087    
  0.44501275    
 -0.54543173    
  0.46470770    
 -0.12722988    
 -0.31657189    
 -4.94793653E-02
  6.31796867E-02
 -0.18641196    
  0.33177710    
  0.26687971    
 -0.50483811    
  0.18975583    
 -7.69603327E-02
  0.37386012    
 -0.72105557    
  9.87342522E-02
  2.53175814E-02
 -9.61439237E-02
  0.53976053    
 -0.22716163    
 -0.33111697    
  9.78551358E-02
 -5.21857515E-02
  0.14131355    
  0.55628783    
 -0.48884597    
 -0.24512224    
  0.43586183    
 -0.19801213    
 -0.23784946    
  0.43586183    
 -0.23519208    
 -0.11211795    
  0.38260773    
 -0.55817145    
 -0.10648315    
  0.60511434    
  5.95421903E-02
  0.15991476    
 -0.32959896    
 -0.16332592    
  0.14953153    
  6.91963453E-03
  0.43936646    
 -0.55628794    
  6.74419850E-02
  6.70726308E-07
  1.43878013E-02
 -6.64452836E-02
 -0.10451332    
 -1.70943532E-02
  0.15906532    
  0.26912948    
 -5.63348085E-03
  0.81030208    
 -0.79906577    
 -0.28954652    
  0.32790700    
  7.75586963E-02
 -0.51581341    
  8.00435916E-02
  0.36890686    
 -0.21916263    
  3.89666669E-02
 -6.38897019E-03
 -0.24583541    
  0.42708731    
 -0.53062844    
  0.26933268    
  0.13005234    
 -3.09627913E-02
  2.48464905E-02
 -0.15927647    
  0.31780034    
 -0.15240780    
 -0.39033589    
  0.20312536    
  0.37561294    
 -0.12348095    
 -0.23031226    
  0.21881847    
 -0.34927103    
  0.19319105    
  0.12675081    
  4.65193205E-02
 -0.28013489    
  0.15950772    
  0.10919847    
 -4.70665284E-02
 -0.39348894    
  0.28544807    
 -0.25035602    
  0.19516952    
  6.85194358E-02
  0.55866957    
 -0.53899735    
  0.15043359    
 -0.45118669    
  0.94738162    
 -0.40546474    
 -0.22186820    
 -0.21996434    
  0.11247781    
  0.36935982    
 -0.17645675    
 -0.11122540    
 -0.30305079    
  0.52488643    
 -0.15852275    
  3.61485593E-02
 -0.40251160    
  0.24242525    
  5.40673845E-02
  0.22314279    
 -0.16561964    
  0.13895227    
 -0.17693058    
  0.47000331    
 -0.23022492    
 -0.37792966    
  0.25377974    
 -0.31486782    
  0.50292045    
 -0.64662737    
  4.44524549E-02
  0.53318286    
 -0.58676690    
  0.15283959    
  9.74543765E-02
  0.30538088    
  0.10483476    
 -0.29561165    
  0.27647275    
 -0.42006326    
  0.10462447    
  4.53143232E-02
 -0.32639599    
  0.19105592    
  1.43878013E-02
 -0.11332791    
  0.32497862    
 -0.24801752    
  5.05517386E-02
  0.63515985    
 -0.66373265    
  2.15060264E-02
 -5.84107973E-02
  7.94639289E-02
  4.74660508E-02
  0.13601257    
 -0.23330995    
  4.28645834E-02
  0.23565194    
 -0.11090141    
  0.31056714    
 -0.24487031    
 -0.16968462    
  7.26398155E-02
  2.51585767E-02
 -8.41922611E-02
  0.21772371    
 -0.10898951    
  2.39532441E-02
 -0.27008629    
  3.80268507E-02
  9.25935730E-02
 -0.17824851    
  0.41892397    
 -6.06253035E-02
 -6.97546227E-07
 -7.67333359E-02
 -0.16649579    
  0.31449386    
  2.09432133E-02
 -0.21926494    
 -0.28125173    
 -0.13720188    
  0.25022429    
  0.27229676    
 -0.15028235    
 -4.84525189E-02
  0.22172341    
 -4.65209298E-02
 -0.10668464    
  0.24021484    
  0.25189325    
 -0.36189431    
 -0.42010733    
  0.71069175    
 -0.51082492    
 -9.89392251E-02
 -8.33808929E-02
  0.18954158    
  5.59595153E-02
 -5.59588484E-02
  0.17751484    
 -0.41150767    
  0.57763457    
 -0.24767654    
 -0.17062549    
  0.32757381    
  0.14533277    
 -0.32208276    
  6.64400589E-03
 -0.14974450    
  1.52672417E-02
  0.17344457    
  0.30034131    
 -0.54440224    
  0.53014910    
 -0.27343065    
 -5.16248383E-02
  0.42513800    
 -0.68882740    
  5.85938320E-02
  0.23124085    
 -0.19923764    
  6.84683993E-02
 -0.10047082    
  0.46081507    
  5.11543266E-03
 -0.19051902    
 -0.17494084    
  0.34483978    
 -0.24021605    
  2.61454675E-02
  0.10406894    
 -0.28768203    
  7.46612996E-02
  0.33852559    
 -0.20409591    
  0.80602688    
 -0.79975760    
 -0.10536075    
  1.37937190E-02
 -0.14732517    
  0.54821354    
 -0.42164955    
  0.11232850    
  0.17184949    
 -0.21658590    
  5.71577139E-02
  0.23052333    
 -5.02627455E-02
 -0.19268504    
  6.06243536E-02
 -9.23732072E-02
 -0.23940450    
  0.37776327    
  0.28204811    
 -0.54385018    
  0.70403647    
 -0.75648218    
  7.41070360E-02
  0.22884090    
  2.80125327E-02
 -0.12959342    
 -0.27311379    
 -4.22002450E-02
 -7.14587346E-02
  0.57014298    
 -0.12237468    
  5.18856049E-02
 -0.15790285    
  1.58779358E-07
 -4.71475907E-02
 -0.16454971    
  0.16454850    
  0.21622384    
 -0.16251872    
  2.58085337E-02
 -0.12899144    
 -5.20565957E-02
  0.18739685    
  6.30856259E-03
  0.68999714    
 -0.98821783    
  0.57642293    
 -0.54308695    
  0.22641706    
  0.30710050    
 -0.25613371    
  0.13353159    
 -0.22450235    
  2.02034917E-02
 -5.48088588E-02
 -0.11954560    
  0.20066980    
 -0.14660354    
  0.38265035    
  2.03055572E-02
 -0.47302407    
  3.95309143E-02
  4.23468514E-08
  0.36593440    
 -0.32047254    
 -1.49256308E-02
  0.22163960    
  0.25865072    
 -0.45065635    
  0.29495504    
 -0.15868929    
 -0.27712184    
  0.43581247    
 -0.10294703    
 -2.43921783E-02
 -3.13499048E-02
  0.15324084    
 -0.20553917    
 -5.51865734E-02
  0.27159676    
  6.28479421E-02
 -0.40800664    
 -0.12160698    
  0.44490632    
 -0.28584152    
 -3.74577418E-02
  0.39780220    
 -0.11970718    
  0.61814958    
 -0.90390581    
  0.12289892    
 -2.06194911E-02
  0.22868325    
 -0.41937310    
  0.17670298    
 -8.06299672E-02
 -0.13899818    
  0.37579027    
  0.31296247    
 -0.23756380    
 -0.37520173    
 -0.13935508    
  0.53665787    
 -0.59436554    
  0.17237101    
  0.62860852    
 -0.71562022    
  0.16705492    
  9.53110307E-02
  0.58623117    
 -0.84859598    
  0.66549468    
 -0.21848197    
  0.49086049    
 -0.77854228    
 -9.76390392E-02
 -0.18746242    
   1.1998402    
 -0.63288832    
 -1.77004691E-02
 -0.16813751    
 -0.11954560    
 -4.87904251E-02
 -0.11466237    
  0.25442556    
 -0.10697298    
  0.37267604    
 -2.24735551E-02
 -0.18005060    
  0.38946429    
 -0.40316442    
  7.31230974E-02
 -3.92199606E-02
  6.64400589E-03
 -0.22978829    
  0.24946003    
 -0.24946113    
  0.29391268    
  0.13353159    
 -0.18449762    
  0.31666967    
 -0.44926825    
  0.49578801    
 -0.28768131    
 -0.15011902    
  0.23713049    
  5.93173690E-02
  4.10316885E-02
 -6.21964410E-02
 -0.37129617    
  0.41318706    
 -0.20409591    
 -8.52971673E-02
  0.30466115    
 -0.59691924    
  0.68393129    
 -0.52324796    
  6.06253035E-02
  0.18721075    
  5.34259416E-02
  0.43769529    
 -0.74679959    
 -4.83967587E-02
  0.15296920    
 -2.15055104E-02
  8.33823234E-02
 -0.24846196    
  0.15048161    
  0.25782844    
 -8.28883499E-02
  0.24027942    
 -6.00188859E-02
  0.22931013    
 -0.19386292    
 -0.36883125    
  0.20718937    
 -3.57172824E-02
 -0.36101267    
  0.32397151    
 -8.52971673E-02
 -0.34887850    
  0.56376755    
 -0.14225058    
  0.16411082    
 -0.18991771    
  1.29873361E-02
  0.46596354    
 -0.20608301    
 -0.13282163    
 -9.53109115E-02
 -0.30448985    
  0.23326232    
  8.36493298E-02
 -4.41711023E-02
 -0.34294492    
  0.49247721    
 -0.32542154    
  0.50774467    
 -0.67479825    
 -9.13259760E-03
  0.60195726    
 -0.24987955    
 -0.24763471    
  0.27938256    
 -0.15519214    
  0.14892270    
 -0.25672013    
  0.17142259    
  0.22040020    
 -5.07142879E-02
 -0.48985216    
  0.59925115    
 -0.15674396    
  5.88405579E-02
 -0.30497351    
  0.36054423    
 -0.20971981    
  0.18786120    
 -0.42781311    
  0.14197089    
 -0.10863427    
  0.28357458    
  6.15428993E-03
  0.25810862    
 -0.40309837    
  6.18761443E-02
  0.13685870    
 -0.24965522    
  0.13259831    
 -0.26826456    
  0.34377232    
  2.98526734E-02
  0.56798428    
  -1.0124347    
  0.33909026    
 -0.15524082    
  0.12874970    
 -0.15975887    
  0.42367011    
 -0.19895449    
  0.29707092    
 -0.36202902    
 -0.10610706    
 -0.10204945    
  0.20142157    
  0.19017397    
 -3.40934247E-02
 -0.12285348    
  0.41197988    
 -0.37982360    
  0.19489956    
 -0.42121390    
  0.36221460    
 -0.30814797    
   1.0935869    
  -1.0712807    
  7.09521398E-02
  0.69656599    
 -0.66953659    
 -0.14310002    
  0.30861557    
 -7.62841329E-02
  0.10962025    
 -0.17253441    
  5.67980260E-02
 -3.11560500E-02
 -0.15732098    
 -0.11778322    
  0.51581365    
  0.41700688    
 -0.80033004    
  0.32704237    
 -0.17185095    
 -2.53169592E-02
  2.53170896E-02
  8.96122381E-02
 -0.23753157    
  0.10318442    
 -8.87964144E-02
  0.14595325    
 -3.77395228E-02
  1.90476347E-02
  0.20409530    
 -0.43671808    
  0.39482644    
 -5.36178565E-03
 -0.24901372    
 -0.10919845    
  0.25045860    
 -0.13438679    
  7.26398155E-02
 -0.39280635    
  0.84189260    
 -0.87060344    
  0.30691254    
  0.10821445    
 -0.16705428    
  0.10763150    
 -4.16728072E-02
 -0.33363929    
  0.31935319    
  1.42858550E-02
  0.59641725    
 -0.35221982    
 -0.15600513    
  0.15043359    
 -0.22454028    
  0.16111848    
  0.26510718    
 -0.63548142    
  0.12921150    
  0.40040189    
 -0.25932309    
 -6.60117483E-03
 -1.33328335E-02
  0.10199993    
  0.10899048    
 -0.37074831    
 -3.20030972E-02
  0.56771243    
  1.82661843E-02
 -0.33556855    
  0.10788823    
 -0.18005060    
  0.15706147    
 -0.21302077    
  7.16762990E-03
 -3.63683030E-02
  3.63667868E-02
  0.22314365    
  0.12348185    
 -0.42845455    
  4.23468514E-08
  0.36054423    
 -0.31508175    
  0.43226370    
 -0.18424572    
 -0.14265558    
  0.14841914    
 -0.29151997    
 -0.30318558    
  0.31084892    
 -5.49165308E-02
 -3.27900238E-02
  0.58314687    
 -0.18885368    
 -0.12553705    
 -0.22793134    
 -2.42931433E-02
  0.45347357    
 -0.46170500    
  0.21484549    
 -0.20661473    
  0.10863447    
  0.15624876    
  0.27342933    
 -0.21837121    
  0.10714440    
 -0.22047256    
  1.98028032E-02
  6.51379442E-03
  0.35667518    
 -0.26966450    
 -0.15415092    
  6.06248491E-02
 -0.11778239    
 -1.48156071E-02
  0.10610714    
 -1.35129141E-02
  4.65191789E-02
 -1.96733046E-02
 -2.00676825E-02
  7.79608265E-02
 -0.16989970    
  0.15097174    
 -0.11460430    
  8.22382644E-02
 -0.10389885    
  7.04524741E-02
 -4.87910323E-02
 -0.24116223    
  0.16705492    
  3.77396233E-02
  0.21868834    
 -0.10008331    
 -1.32444706E-02
 -0.15860486    
  5.32438643E-02
  0.11860594    
 -8.94068107E-02
  0.29127294    
 -0.26290113    
  0.14310166    
 -0.46155474    
  0.74010456    
 -0.31559142    
  0.18859047    
  5.57110012E-02
 -0.44567066    
  0.12967764    
  0.21227442    
 -0.18560547    
 -0.41871056    
  0.47000289    
  1.24218408E-02
  6.15428993E-03
 -0.11701725    
  0.17076027    
 -0.31121299    
  0.32277253    
 -0.30702481    
  4.58090194E-02
  0.13911191    
  6.89936131E-02
 -4.33513671E-02
 -6.34860294E-03
  0.13671176    
 -0.18900989    
 -0.22482234    
  4.11572531E-02
 -0.11980136    
  0.41150835    
 -3.68147418E-02
 -0.22314334    
  3.07714846E-02
 -0.10367793    
  4.11572531E-02
  0.18366544    
 -0.17563182    
  3.14987116E-02
  0.13062100    
  8.54570033E-07
 -0.18641196    
  9.38181877E-02
 -0.10204945    
 -1.66665707E-02
  0.19068956    
  0.21197106    
 -0.33759606    
  5.36521152E-02
  5.09199128E-02
  0.14499077    
 -0.14499043    
  4.84522246E-02
 -0.13739981    
  0.11692052    
  1.36996517E-02
  0.21905412    
 -0.17904800    
 -7.46114627E-02
 -8.82917866E-02
  8.82919878E-02
  0.13792357    
 -2.48465408E-02
  0.32016701    
 -0.42622623    
 -2.83708870E-02
 -5.92767671E-02
 -3.89157832E-02
 -2.40978897E-02
  0.12228929    
  0.46820432    
 -0.26101410    
  0.55206841    
 -0.65030694    
 -0.22314435    
  0.65198916    
 -0.46832371    
 -4.11008038E-02
  0.11232850    
  3.68149206E-02
 -0.52702051    
  0.47762662    
 -0.15732098    
  0.47462210    
  0.33713004    
 -0.41871008    
 -0.51082587    
  0.53062803    
 -0.46608955    
 -0.17920090    
  0.34445050    
  3.89666669E-02
  1.89272687E-02
  0.10097622    
  0.14686041    
 -0.41035447    
  0.80765694    
 -0.68987358    
 -0.11778239    
  0.38566276    
 -0.34249091    
 -2.13533882E-02
  0.24731044    
 -0.17114748    
  7.10500160E-07
  0.17114902    
 -0.12553705    
  4.97004315E-02
 -6.89937621E-02
 -3.97405177E-02
  0.13268648    
 -0.10601807    
  0.12361351    
 -0.30330703    
  0.39225417    
 -0.35364026    
  6.59578443E-02
  0.23862633    
 -9.36351269E-02
 -0.11014317    
  2.70293839E-02
  0.98082900    
 -0.61156774    
  0.32054660    
 -0.68316424    
 -7.56382868E-02
 -0.10536092    
  0.66088635    
 -0.60681915    
  0.12028691    
 -0.31928754    
  0.66523927    
 -0.32614815    
 -2.64909659E-02
 -2.03393139E-02
 -0.13157620    
  0.81439614    
 -0.49594343    
 -0.15984796    
 -0.25704503    
  0.56452948    
 -5.54297529E-02
  5.54294959E-02
 -0.32768661    
  0.16862191    
 -0.18232234    
 -0.18094337    
  0.15296920    
 -5.84107973E-02
  0.86222357    
 -0.83991706    
 -1.48156071E-02
  6.50056824E-02
  1.38883293E-02
  0.23820221    
 -0.40275171    
  0.40817225    
 -0.20307651    
  0.28103781    
 -9.43105221E-02
 -0.24818018    
 -5.05529903E-02
  0.41284499    
 -0.58192092    
  0.11583199    
  2.31668856E-02
  0.15524086    
 -8.87964144E-02
  0.16430385    
 -4.33513671E-02
  0.25061131    
  0.20825522    
 -0.76787060    
  0.28983507    
  0.54382342    
 -0.47525990    
  0.35607237    
 -0.61602968    
 -0.13353135    
  0.42316437    
  0.27443668    
 -0.57191294    
 -2.39064023E-02
  4.72537689E-02
  5.24471886E-02
  0.45529822    
 -0.42651868    
  2.79730204E-02
  6.66915178E-02
 -2.61457507E-02
 -0.30774927    
  0.44952428    
 -0.13517459    
 -0.11860641    
 -0.10948434    
 -4.22002450E-02
  0.48285112    
 -0.33860272    
  0.18356457    
 -7.74574131E-02
  0.12595242    
 -0.28571129    
  6.84683993E-02
  8.45572576E-02
  7.16913715E-02
 -3.19524445E-02
  0.19948868    
 -8.89479443E-02
 -7.85908401E-02
 -0.21687371    
  0.13840316    
  0.13353051    
 -0.10668464    
  8.86664465E-02
 -0.14309998    
  0.14914414    
  0.30854696    
 -0.26724261    
 -0.33301088    
  0.21667020    
  0.32902244    
 -0.50616354    
  3.80268507E-02
  0.24965420    
 -1.75957419E-02
 -0.41139984    
  0.38744736    
 -0.19328995    
  5.71581945E-02
  9.90903527E-02
  1.25002228E-02
 -6.23129308E-03
  0.20802999    
 -0.52103037    
  0.14310017    
  0.16362891    
 -0.22471672    
  0.42367011    
 -0.33338442    
  4.91331145E-02
  2.70293839E-02
 -0.23151135    
  0.36253977    
  7.32724294E-02
 -0.27329424    
  9.53093246E-02
 -2.63165999E-02
  4.56111394E-02
 -7.95129016E-02
 -0.10919845    
  2.28146203E-02
 -3.83186676E-02
  1.55050661E-02
  8.82919878E-02
  8.11246410E-02
 -0.16941734    
  0.20763861    
  0.13431287    
 -0.19220680    
 -8.28061029E-02
  0.33852559    
 -0.11394508    
 -7.14596063E-02
 -0.20479466    
  0.14763623    
  9.94608030E-02
 -0.11261940    
  8.86664465E-02
 -3.07724029E-02
 -0.11232830    
  6.10360801E-02
[truncated: 3,096,143 more chars]
