# Supplementary material for: Heavy-Tailed Fluctuations in the Spiking Output Intensity of Semiconductor Lasers with Optical Feedback
Source: PLoS One. 2016 Feb 22;11(2):e0150027. doi: 10.1371/journal.pone.0150027 (PMC4767187; doi:10.1371/journal.pone.0150027)
Supplement: S1 Dataset — (ZIP) [file pone.0150027.s003.zip › S1 Dataset/1.014.txt]

0.38382521
-0.18482471
0.37750813
-0.43157664
0.12656358
-0.49693587
0.40928903
5.21E-02
-7.52E-02
-0.30873466
0.41955072
0.25209138
-0.23820284
-2.80E-02
-2.88E-02
0.14261319
-0.17224598
0.38265035
-0.57251936
-2.77E-02
0.37702802
-0.19782554
0.16524909
0.11851836
-0.29161105
0.13254578
0.14722931
-0.10668464
7.65E-02
-0.18847607
0.21868834
-0.41443345
0.13465726
-7.91E-03
5.41E-02
0.23361394
-0.53899664
0.2825678
-1.55E-02
-4.80E-02
3.23E-02
-4.05E-02
4.84E-02
0.38692123
-0.34075952
6.55E-02
-0.18514314
3.33E-02
-7.66E-02
-0.10241576
0.46877784
-0.39327002
8.70E-02
5.67E-02
0.1927646
-6.71E-02
0.11159112
-0.18356512
-1.50E-02
2.25E-02
-0.25131479
0.6690498
-0.40302834
0.1489227
-0.23262268
0.29951623
0.45145002
-1.0125371
0.6347757
-0.59436554
0.29015359
-0.27054659
8.38E-02
6.90E-02
0.33050135
-0.20533825
0.22314329
-0.26060137
-7.66E-03
0.29725158
-0.10853948
-6.58E-02
3.34E-02
-0.14868338
-8.77E-02
8.77E-02
0.21855339
-0.39327002
0.15933207
6.02E-02
0.12344434
6.86E-02
-0.28367335
0.41870955
-0.32704237
7.27E-03
-3.69E-02
-0.10285762
0.15414982
6.23E-02
-2.72E-02
2.05E-02
-0.2967321
-4.65E-02
0.43363532
0.11090016
-0.22176413
0.1880523
5.70E-03
-9.53E-02
-0.38382602
-2.79E-02
0.14874494
0.17824899
-0.12289724
0.23233114
-0.35493359
0.25228
-4.14E-02
-0.39147821
3.08E-02
0.3677257
-0.158824
0.33764219
-0.27412823
-2.33E-02
-0.10798805
0.13133684
5.24E-02
0.13626553
-0.12899144
-7.27E-03
-0.31481096
0.63657737
-0.32176536
-0.13248943
8.30E-03
0.536928
-0.20282005
-0.17407227
6.81E-02
-0.26170716
2.53E-02
-0.11466237
5.21E-07
0.10629515
0.14813089
4.95E-02
0.20505059
-0.26180184
-2.96E-02
-8.63E-02
-4.77E-07
-4.77E-07
-0.17904902
-0.11411363
0.35667583
-6.35E-02
-0.18890047
0.43473634
-0.16705428
-7.88E-02
0.1159606
1.45E-02
0.15927677
-4.39E-02
3.15E-02
7.19E-02
-0.42590448
0.17788629
0.36772475
-0.41318712
-4.76E-02
0.13657533
-0.18658653
8.20E-02
9.75E-02
-0.15415089
0.33050135
5.82E-02
-0.59118241
0.50262815
-0.325423
0.33769169
-0.32918248
0.21292235
-2.08E-02
-7.02E-03
0.26452956
-5.42E-03
-0.19105509
-1.32E-02
-9.80E-02
9.80E-02
-8.34E-02
-0.21772318
0.51621664
-1.63E-02
-0.10353988
-7.55E-02
-0.25975397
0.31071976
-0.17613028
0.11200461
1.97E-02
0.2860575
-0.31906304
5.23E-02
-0.24406178
-0.19706382
0.38882646
-8.40E-02
0.12987591
-0.38641652
0.3201679
-0.24740757
-2.67E-02
0.21045148
-0.2471516
0.37702802
-0.22154151
0.42918089
0.30702516
-0.79383641
-0.15556405
0.19706355
0.71326888
-0.95074141
0.73849541
-0.38595158
-9.89E-02
0.31334952
-0.10471181
-0.19276519
0.21840699
-0.1067686
-0.1195456
0.52969319
-0.26002973
-0.20810623
0.19591084
-0.18109463
-3.75E-02
-4.69E-02
-0.14618225
0.4477675
-0.12595177
-0.33111697
0.12296157
0.10948356
0.4322637
-0.22554936
-0.12838082
-0.10080493
3.72E-02
-0.21950077
0.16705492
-5.54E-02
0.21825372
1.99E-07
9.35E-02
-0.12675186
0.18457209
-0.44558442
3.45E-02
0.26626709
-0.14660354
2.23E-02
0.63642091
-0.29158148
-0.43721464
-3.28E-02
0.25593355
-0.22314435
1.60E-02
0.11954454
0.25365958
-0.11573547
-0.34881735
0.27234721
-0.27234697
0.1378696
-2.30E-02
-8.07E-02
0.45731783
-0.13049571
0.10899048
-0.33213404
-0.18232173
0.7156198
-0.37267509
1.92E-02
-7.22E-02
-0.16211806
0.37018278
-0.11709266
-0.31072044
0.1991284
6.71E-02
-0.27477929
0.41961041
-0.48130333
0.39327028
0.67769098
-0.95116037
0.2166702
-0.31845376
0.16430283
7.55E-03
0.10686299
0.2231444
-0.27871433
6.90E-02
-0.15082288
-0.10622211
0.25035676
-2.03E-02
-0.11607135
1.53E-02
-0.19145411
0.21392624
-6.11E-02
-0.20945899
0.50693429
-0.13771656
-0.25035602
9.84E-02
-1.57E-02
0.52969319
-0.20692153
-0.29151997
-0.23280634
5.66E-02
0.45031539
-7.91E-02
-6.54E-02
6.54E-02
1.88E-02
-0.51705551
-5.35E-02
0.74663514
-0.4212139
-0.1088948
0.20708589
0.32821637
-0.48356625
0.19068956
-7.95E-02
2.23E-02
0.18721075
-0.37247929
0.24934511
-0.30390441
6.34E-02
0.19105592
7.67E-02
-9.87E-02
4.35E-02
-7.12E-03
0.49643713
-0.77463984
0.3269943
6.58E-02
-0.33774692
0.25131416
-0.22488044
0.30492473
0.23334779
-0.63881296
0.51466358
-0.34687123
0.36396563
-0.43121693
0.4025619
-0.34347388
0.27115202
-7.12E-02
0.13185185
-0.307484
0.35347059
-0.50895417
0.52012879
-6.90E-02
0.10178284
0.22957438
-0.58778578
-0.28256714
0.39176542
-0.16454971
0.29376185
-0.12921257
0.14722931
-0.27977654
0.64061004
0.10618994
-1.0060197
0.52702123
-0.10135179
-9.07E-02
0.26180342
-0.2050506
-0.15645301
-0.27698597
0.15718538
0.36842325
6.69E-02
5.86E-03
-2.37E-02
-0.16923405
5.52E-02
3.30E-02
-1.97E-02
0.20307685
-0.33755413
8.00E-02
-0.30888465
3.74E-02
0.12893288
9.97E-02
-6.80E-02
9.67E-02
6.19E-02
-0.34719586
-2.87E-02
0.17745508
-8.48E-02
0.59073192
-0.26826316
0.21283425
-0.41850278
0.25567847
-0.39033589
0.26720273
6.02E-02
-0.1242971
-0.14197092
-0.24889635
0.32239887
-8.20E-02
0.14310017
7.83E-02
7.90E-02
0.24071026
-0.36883125
0.32302076
-0.29464987
-0.1345301
0.40812758
-0.53596181
0.81294799
-0.76849586
5.91E-02
0.4054656
-0.28223175
-0.12323312
-0.17904902
-9.24E-02
0.11179131
0.57596576
-0.12049022
-0.14403996
-0.17670313
0.25131464
0.14571209
-0.54142159
0.32811654
-0.20067123
-6.17E-02
0.15155008
6.06E-02
-4.51E-02
7.66E-03
9.46E-02
-0.31585336
1.89E-02
-5.77E-02
0.33363923
-4.35E-02
-0.18677583
9.37E-02
0.25040972
-0.33520794
0.10092668
0.28967932
-0.2276447
0.2216396
-8.15E-02
-5.37E-02
-2.80E-02
0.16322884
-0.50681788
0.23901725
0.28571159
-0.24709702
7.55E-03
-7.01E-02
0.43199268
-0.12237468
-0.35921478
0.23995139
-0.10536123
0.2422193
-7.23E-02
0.15593457
-0.42708802
3.23E-02
0.3398681
-0.22032328
0.15011916
-1.22E-02
-0.44935942
0.25344834
5.09E-02
0.13883576
-5.72E-02
-0.13259868
0.13911191
1.29E-02
-3.26E-02
-6.85E-02
-2.15E-02
6.71E-07
-0.24512224
0.70236421
-0.16413839
-0.30037418
-0.11596034
0.1159606
5.68E-02
-0.10153663
0.3978022
7.41E-02
-0.25335684
-0.11701725
-0.27625358
0.31015566
-3.39E-02
4.71E-02
-0.36992058
0.43979034
-0.58289099
0.28493091
-0.10444275
0.22863381
-0.23784946
0.15415025
0.14732507
6.83E-03
-0.22825919
6.61E-02
3.92E-02
-0.11394419
0.17366417
-0.17366342
8.27E-02
4.65E-02
-0.12062854
8.20E-02
0.7355426
-0.89759839
2.74E-02
0.27407682
9.16E-02
-0.23098636
-1.59E-02
7.97E-03
0.20714334
0.12705821
-0.11423753
-0.29407245
1.70E-02
0.26430178
0.61605757
-0.57807785
4.26E-02
-5.51E-02
-0.31531388
-2.62E-02
-0.10241576
0.49302024
-0.33886981
0.10367823
-0.1292116
0.15906532
-0.1335309
0.22482347
-0.13641101
0.29725158
-0.23753157
0.23180075
-8.39E-02
-0.17733455
0.23795834
-0.17997201
0.34249052
-0.57981849
0.33774757
-0.21996434
-7.97E-03
3.92E-02
5.97E-02
-0.22677355
0.17471674
0.14208207
-9.73E-02
-0.16639064
5.86E-02
0.36959994
-0.16450419
8.26E-02
-0.31237492
0.25593355
-0.12344342
-0.11596034
-0.20890093
0.31015429
-0.30010477
0.13976264
8.66E-03
0.36440286
-0.17635228
-0.29725164
0.34604248
-6.32E-02
0.10318442
-0.17840748
7.78E-03
0.28185084
-4.18E-02
-0.19459233
-0.13459077
0.68463635
-0.50656134
-0.33363929
0.20516025
-0.10178264
0.21597481
6.95E-02
-0.29441577
0.48896635
-0.5541063
0.14310059
0.24294643
-0.38604715
0.26826462
0.14993925
0.1685133
-0.53976083
-0.11663636
-1.04E-02
0.45953247
5.75E-02
-0.16142271
-1.47E-02
5.06E-02
4.81E-02
-4.81E-02
-0.1195456
0.14045098
-2.09E-02
-0.45601717
-2.25E-02
0.10763051
0.3986395
0.26866758
-0.45648304
4.84E-02
0.16644891
-0.27443624
0.14660326
-0.19145411
0.46194449
-0.25545236
0.26694623
-0.39410201
0.39979866
-0.26520988
-0.16907564
0.51607573
-0.42395893
0.2776325
-0.12921257
1.37E-02
1.35E-02
-0.22482234
-0.19415617
0.3203066
0.35741553
4.56E-02
-0.42546594
8.00E-02
0.17295358
0.42488351
-0.43671858
-0.3703737
0.26368913
0.1532035
-0.22172426
0.21029457
-0.36326489
6.40E-02
0.10303311
-4.29E-02
-0.10779689
0.25671923
-0.30673081
0.15780774
-0.1750481
0.24550128
-6.83E-03
0.17544781
-5.31E-02
-0.23841019
0.14974485
8.26E-02
1.81E-02
-0.24279667
-0.18384948
0.1606826
-6.45E-02
0.18924122
0.51220429
-0.45198599
-0.18492217
0.39499307
-0.38721159
8.18E-02
0.14595325
-3.77E-02
0.13753022
-0.30458406
7.30E-02
0.16813597
-0.16813751
0.13792357
-0.36636305
0.32246906
-9.40E-02
0.26991972
6.25E-02
-0.49247661
0.22809012
-0.30538163
0.16430283
-0.32892436
0.29031059
0.11163933
0.20322737
-0.33074078
0.3364723
-0.13434783
8.16E-02
0.28617567
-0.50032341
0.13911191
5.68E-02
-0.37525129
0.96508121
-0.73482001
5.52E-02
3.30E-02
-0.1242971
-0.12516336
-6.01E-02
0.3540166
-0.21386908
0.36890686
-0.45731801
0.20448351
-0.32016718
0.31329381
-0.11692131
4.55E-02
-0.19574419
-1.82E-02
0.17618744
7.41E-02
-2.90E-02
0.28030273
-0.14310001
-0.40546522
0.25344834
7.20E-02
-0.16579269
-4.77E-07
-0.25014353
0.45007011
-0.18366557
0.2423126
-0.23428059
0.10615997
-6.69E-02
-4.73E-02
0.28566471
-0.42381403
-6.70E-02
0.49082574
-0.34377214
0.24846211
-0.22314382
0.13976268
7.22E-03
7.17E-03
-0.14585201
0.32817253
-5.51E-02
-0.39607483
0.31077817
-0.14732517
-0.21130988
-0.1251629
0.24512316
0.12260319
5.97E-02
-0.10697298
0.39465442
-0.6505869
0.63965863
-0.33647135
0.14310156
-8.34E-02
-0.13976221
0.11778239
5.06E-02
8.11E-02
-0.42183205
0.18066989
-0.10444275
0.16846459
-6.40E-02
0.27938256
-1.89E-02
6.35E-03
-8.59E-02
5.37E-02
-9.60E-02
2.84E-02
-0.20067123
0.33769169
-0.46513829
0.48326409
-0.23519208
0.27049047
-0.49933168
3.74E-02
-8.10E-08
-7.62E-02
0.23690997
-0.2670629
0.61903936
-0.26236513
-0.15415089
-9.61E-02
-9.62E-02
0.14981301
0.39086604
-0.34000811
0.10204872
-0.17934093
0.23026085
-0.27593055
0.32438329
9.65E-02
-0.16649579
7.00E-02
0.19017397
9.07E-02
-0.46593061
-7.60E-02
5.13E-02
0.30625895
-0.43031073
0.16487539
0.28367499
-0.22163872
-0.10285762
-0.19237156
0.18400414
-2.55E-02
0.10622223
1.54E-02
-1.49E-07
-0.20236793
0.41476682
-1.87E-02
-0.25672013
0.23767243
-8.00E-02
0.31339049
-0.69823641
0.15996535
-1.75E-02
-0.22757788
0.82806611
-0.4300369
0.81918752
-0.78255397
0.47717267
-0.55961561
0.21687339
6.27E-03
-0.23889232
0.2326217
-0.21687371
-0.15155007
0.35576609
-0.1146043
0.65677935
-0.48042884
-0.23519208
-4.65E-02
0.10535958
-0.11332791
6.95E-02
-6.16E-02
-0.14493415
0.36489859
-0.13626416
-0.25654146
0.40546453
-0.25672013
0.1294571
-0.13762181
7.88E-02
-0.29783458
0.41897947
0.16653699
-0.35020325
7.01E-02
0.12028691
-0.27443624
8.73E-03
2.58E-02
8.91E-02
6.74E-02
-7.27E-03
5.68E-02
-0.27625358
0.22677401
-0.21772318
0.28090322
0.16285981
-0.11633988
-0.32742211
9.45E-02
0.27115202
-0.38382602
9.13E-03
-5.61E-02
0.65392673
-0.47000289
-0.18392296
0.47957215
0.40148929
-0.54184592
-0.32016718
0.15684164
-6.67E-02
0.2231427
-0.17271316
0.45347357
-0.67252803
-6.32E-02
0.48884746
0.15984797
-0.50704455
3.51E-07
9.39E-03
0.17135863
-0.10798805
0.59652007
-0.4423697
0.19724652
-7.70E-02
0.44040275
-0.55319917
0.26121464
-0.26121601
3.66E-02
-6.69E-02
-0.10536112
0.39111844
-0.43479273
0.23732758
6.15E-02
-2.68E-02
5.94E-02
-0.17465888
-0.13899818
-8.81E-03
0.25621921
8.53E-02
-5.83E-02
-6.19E-02
-0.30436912
0.20763955
0.22314285
-0.51082492
0.29546425
0.20909123
-0.35937363
0.35937345
-0.18610245
0.13447744
-1.33E-02
-2.03E-02
3.37E-02
-0.21325921
0.10863447
9.80E-02
-0.38566327
0.29500884
-0.16639064
-8.08E-02
0.23244528
0.2422193
2.30E-02
-0.30294868
7.66E-03
0.1287497
0.14934605
-0.2704899
-0.17327136
3.54E-02
0.16034198
0.21868834
-0.37903115
-6.28E-02
0.38677239
4.91E-02
-0.2276447
-0.11122516
0.16251802
0.14595325
-0.16034199
0.92207116
-0.73133171
-0.48326564
6.58E-02
0.28312662
-4.20E-02
0.26784426
-0.37320465
0.2006698
-5.33E-02
2.70E-02
1.98E-02
0.53024405
-0.49808753
-0.25857449
-0.20890093
0.26469263
2.30E-02
0.47378522
-0.49677384
-8.07E-02
0.39135981
-9.53E-02
-0.19997668
-5.49E-02
4.73E-02
-0.14903559
0.51260948
-0.45198464
-0.27931356
-0.1560037
0.74994522
-0.28156614
-1.64E-02
0.35170349
-0.37681052
0.38836983
-0.28385815
-3.89E-02
0.28171113
-1.20E-02
-0.10199852
-4.11E-02
5.44E-02
-0.26368952
0.18088348
-0.32930392
0.43178153
-8.82E-02
-5.09E-02
0.37001744
2.04E-02
2.49E-02
-0.31599385
6.54E-02
-0.56278515
-5.72E-02
0.56129569
-0.10610706
-0.12715587
0.17807509
0.16923317
-0.12756039
-0.17015181
0.26731411
-0.14595486
-2.90E-02
-3.75E-02
-9.61E-02
0.20448351
-2.78E-02
0.13176855
-0.37806582
2.67E-02
0.32639566
-0.23428059
0.17563324
-0.12874919
0.35054955
-0.33539754
-0.19900134
0.22130768
0.17494078
-0.28357577
0.13045263
-6.69E-02
-7.72E-03
0.18361287
-0.2151106
4.69E-02
-0.16566673
0.18830907
9.94E-02
-2.05E-02
-5.68E-02
0.19200779
-2.44E-02
-0.11778332
6.92E-03
7.95E-02
0.44501275
-0.60341895
2.21E-02
-9.17E-02
0.22793274
0.1311404
-0.17010646
-0.14208268
0.83522969
-0.92293549
0.23638897
-0.14107879
6.60E-02
-4.35E-02
-9.31E-02
0.17824899
8.47E-02
-0.31300044
1.70E-02
-8.78E-02
0.42064086
-6.21E-02
0.18658532
-0.23922984
-8.46E-02
-0.22130708
0.42064086
-0.25995737
6.80E-02
0.35813406
-0.3083016
-0.14149879
0.11332779
-0.12136167
0.14256398
-2.12E-02
-7.41E-02
0.23841177
-6.90E-02
3.82E-02
0.11778378
-6.90E-02
-0.21868987
0.86927634
-0.68695593
-0.12475086
-9.53E-02
-0.12260164
0.23867488
7.26E-02
-0.2687543
1.65E-02
-6.78E-02
0.36974779
-0.37855837
0.65250903
-0.32365087
-0.34671527
0.40846288
-0.24279667
0.47666153
-0.41738442
-0.35976237
0.47514591
0.18658532
-0.38441151
-0.28768134
0.66139859
-1.63E-02
-0.40546554
7.88E-02
-0.17327136
0.20312536
0.52976292
-0.3425521
-6.29E-02
3.20E-02
0.22941345
-0.60696959
0.45031539
-7.28E-02
4.31E-02
0.25865072
-0.4954409
-2.32E-02
3.08E-02
-9.53E-02
0.40546587
-0.58778691
0.40546584
7.11E-07
0.27763247
-0.55206794
0.4170939
-9.70E-02
-9.34E-02
0.12475106
-0.13176991
-2.86E-02
-0.19105463
0.21962801
-0.11163964
-0.22906654
-7.18E-02
-4.35E-02
0.3522208
-0.39768386
0.74965954
-0.24818018
-0.17670313
-0.12516356
0.34998664
-9.13E-02
0.32378647
-0.52691144
0.32090795
-9.60E-02
-8.24E-02
-7.84E-03
0.43901664
-0.23334691
-0.21357451
-7.41E-02
-2.60E-02
-1.77E-02
0.25823402
-0.14841926
-0.27443621
0.32892486
1.50E-02
-7.49E-03
-0.11122516
0.13353205
-0.10863427
0.1518054
-0.22843996
0.15541391
-6.25E-02
0.22314374
-0.2071436
9.10E-02
4.26E-02
2.06E-02
4.00E-02
-6.56E-03
-6.81E-02
-0.21089426
0.11488033
-8.91E-02
1.68E-02
0.35417154
-0.43213299
0.31435049
2.60E-02
-0.20566855
6.11E-02
-0.23244539
0.49195722
-9.59E-02
-0.29822022
0.11211707
9.39E-02
2.72E-02
-9.87E-02
-0.10948434
-0.15139978
4.70E-02
0.43855086
-0.43855095
-0.10638054
0.60799009
-0.36464235
0.16211967
0.23531426
-0.52526647
-8.54E-02
0.53817189
-0.51856345
-7.04E-02
0.4260852
-0.38526258
0.37156272
7.31E-02
-0.15201674
0.11943951
-6.85E-02
-8.89E-02
-0.16846462
0.12893288
0.29771152
-0.37306094
0.37903094
-0.24876685
-0.13026443
-0.10054135
-4.93E-02
0.83422595
-0.11122593
-0.28768188
1.30E-02
-8.76E-02
-8.83E-02
-6.35E-02
0.15882444
6.97E-03
-0.20763992
0.50568336
-0.34060374
-0.10697298
0.15645139
0.2436229
-0.51987571
0.34937647
-3.26E-02
-7.56E-02
1.42E-02
-0.19365373
0.48484936
-0.4267433
7.01E-02
2.96E-02
-9.17E-02
0.17563324
-0.12874919
-0.27002731
8.62E-02
-8.10E-08
0.27149764
-0.38813308
0.15267618
0.19986658
0.10318442
0.15694828
3.84E-02
-0.35821134
-0.25241387
0.15556346
0.56203389
-0.25754571
0.17710042
-0.23499408
-6.64E-03
5.83E-02
-0.23262268
0.2006698
-0.30075356
0.13899866
5.21E-02
-0.27329376
0.48183784
-0.14536507
-0.40546522
0.13353141
0.30538177
0.16350572
-0.40826181
0.25131464
6.51E-03
-0.2662687
0.43332222
-0.53117734
0.15548567
0.208638
-8.82E-02
-0.12044541
6.20E-02
0.42285725
-0.3573795
-0.21962801
4.29E-02
-7.86E-02
0.54654288
-0.65190393
-0.15246932
0.52019423
-0.29940513
0.35384023
9.47E-02
0.2445993
-0.58590233
0.17807509
-0.29479995
0.24387893
9.94E-02
3.32E-02
6.94E-02
-0.27155194
-0.13696595
-0.13747032
8.09E-02
0.46513665
-0.44590649
0.20585212
0.37662891
0.16623624
-0.54286492
0.40804484
-0.38505641
0.24116117
-0.19670959
0.12899275
-9.34E-02
-0.14256385
0.16332547
3.37E-02
-2.01E-02
-9.94E-02
-5.73E-07
0.53588235
-0.35854888
-0.21536136
0.19004445
-0.37702665
0.31760457
-0.21130858
0.3022809
-0.3278141
-9.96E-02
8.22E-02
0.47328821
-0.34195083
0.26236427
-0.53477859
0.25691065
0.22314285
-0.16251826
-0.15048151
0.90078682
-0.96248031
0.15155008
0.14518188
0.10873399
-7.55E-02
-0.13259868
0.26694623
-0.41985312
0.18232226
0.10969801
-0.15415092
0.18610173
-0.33270508
0.22664705
-0.15066054
7.82E-02
-0.35774997
0.28768128
0.2166702
-0.15415092
-0.20997256
0.38341764
-0.22793134
0.34783629
-0.44876263
0.17045145
-6.16E-02
0.11954454
-7.30E-02
0.1986025
2.45E-02
-0.28566477
0.2423126
-0.30042171
0.15048161
6.77E-07
-0.15048151
0.22825947
-0.30830106
0.22314286
0.11860594
0.10008255
-0.41443345
0.17327154
-0.13786906
0.34266353
-0.18975712
9.26E-02
0.60427845
-0.74268091
-1.57E-02
-7.41E-02
0.48484936
-0.41870955
0.12044601
-6.60E-02
0.1008051
-7.10E-02
-2.99E-02
0.17979223
-0.35306454
3.53E-07
0.23922956
0.19873413
-0.22751281
-0.1925938
0.11679964
0.42881233
-0.50231558
0.37097862
-5.41E-02
-0.28357577
8.16E-03
-2.47E-02
0.22978763
-0.22148941
0.34000763
-0.13185151
-0.29441577
0.51621664
2.65E-02
-0.3106319
-0.10536092
0.49643663
-0.32208276
-0.30110478
0.28090322
-0.22825919
6.61E-02
0.12044601
-9.67E-02
0.59470677
-0.53408188
0.40546486
-0.38364631
0.24731044
-0.29143441
8.64E-02
0.15316498
-0.14629173
-0.2740761
0.31435049
-4.03E-02
4.03E-02
-0.18759902
0.2006698
-0.19276519
-0.1168
-3.60E-02
0.28538504
-2.80E-02
0.32935509
-1.54E-02
-0.28595731
-0.17271316
0.2394042
-1.30E-02
-0.27684763
7.47E-02
7.97E-03
9.10E-02
-0.17366342
-2.62E-02
0.44876224
-0.43121693
0.1378696
1.50E-02
7.43E-03
-0.29015413
0.42830476
-8.06E-02
0.17295358
-0.307484
0.19556694
-0.17185004
0.21056388
-0.1067686
-0.25534692
0.27625254
-0.13254631
0.7203334
-0.68932325
0.6301344
-0.39938533
-0.45198557
0.24387893
-0.32312831
0.39510211
-0.23361419
-0.1310285
0.33647132
-8.18E-02
-3.15E-02
0.2405899
-0.18610245
-7.60E-03
9.46E-02
-0.13353179
0.22631219
-0.25041103
0.17824899
-0.3557044
-0.10212981
0.31943101
-0.16068245
0.12083618
1.61E-02
-0.17435379
9.48E-03
0.241835
-4.55E-02
0.10303311
-0.49693587
0.14921252
0.57226574
-0.38336518
-9.45E-02
0.35306394
-3.87E-02
-4.71E-02
-4.23E-02
-0.215975
-8.38E-02
0.55265725
-0.35110429
0.11247781
0.16923317
0.11311459
-0.2682631
-0.11865714
-0.14370696
0.24116114
2.12E-02
0.11855981
-0.15414999
-4.45E-02
-6.25E-02
0.2166702
-7.41E-02
0.14310166
-0.318454
-8.70E-02
0.15933207
-0.20585246
0.19022712
-1.59E-02
9.17E-02
7.72E-02
-1.36E-02
-6.87E-03
-0.23180091
0.42555118
-5.25E-02
-7.46E-02
1.92E-02
-2.56E-02
-0.17714019
0.73117453
-0.58704007
6.51E-07
0.28935879
-0.31657189
-1.39E-02
-0.30888465
0.67391545
-0.16309009
-0.41119567
0.45589647
-0.31164688
0.19591084
-3.12E-02
-0.21056461
-0.28768134
0.31845352
3.72E-02
7.05E-02
-0.21130858
0.25782824
-0.32742211
-0.10436023
0.21511054
0.47302356
-0.57480592
0.23026085
-4.35E-02
0.13815054
-3.28E-02
-0.26570249
-5.36E-02
3.60E-02
0.22843866
-0.32109895
2.87E-02
0.37998617
-0.29849225
0.41412234
-0.3799313
0.16963625
0.15718636
-0.33526155
0.17095686
6.23E-02
6.69E-03
-4.08E-02
4.75E-02
-0.17309235
0.13254578
4.05E-02
8.26E-02
-0.35493359
0.49681544
-0.37421173
5.24E-02
4.29E-02
0.75418276
-0.68658954
-0.13259868
-6.95E-02
-6.61E-02
0.35581914
-0.17635228
-7.17E-03
-2.18E-02
3.61E-02
-8.12E-02
0.17589079
0.37710971
-0.68433589
0.23361459
5.41E-02
3.24E-02
-0.35576564
0.31015566
-0.15082288
0.17713933
-2.63E-02
-0.15860486
2.32E-02
0.10840973
-0.10840953
0.2780951
-6.57E-02
-0.24340893
-7.91E-03
0.17435411
-0.22314382
0.2029417
-7.78E-02
-0.2876828
0.46262282
-0.27541232
-5.86E-02
0.69744784
-0.28625238
-0.55961597
0.25464225
0.82376772
-0.62098563
-0.25041103
0.42956316
-0.34390777
-6.95E-02
0.11332779
0.20585163
6.20E-02
-5.62E-02
-5.95E-02
-0.15210865
3.51E-02
1.37E-02
0.24067582
-0.39482713
-0.14493415
-8.10E-08
0.33909026
-0.2182539
-8.16E-03
-4.18E-02
-6.17E-02
0.14370707
2.33E-02
-5.54E-02
0.42425692
-0.48285168
0.10622223
-5.58E-02
0.1999259
-0.22482234
-7.86E-02
0.34937647
-0.45473585
0.37469324
-0.15762924
0.10047113
-0.26826409
0.13473305
-0.15415144
-0.13633615
1.0910934
-0.89759839
-0.20479369
0.54654384
-2.67E-02
0.1207808
-6.81E-02
-5.26E-02
0.49995598
-0.62963295
-2.33E-02
3.86E-02
-5.45E-02
0.14149933
-0.33508515
-0.11294066
0.61400956
-0.36511454
0.27917221
-0.26236448
0.33647135
1.18E-02
-0.47235903
0.26381528
-7.27E-03
-0.16639064
0.2231427
-0.37156379
0.45742393
-5.20E-02
-3.39E-02
-7.89E-02
-6.95E-02
0.2776325
-0.15718575
-0.16126838
0.22314434
0.1192634
0.53652763
-0.77607763
0.2858009
0.56685382
-0.86020148
0.20479375
-0.46262431
2.90E-02
0.24387893
0.10610714
-0.16766483
-2.41E-02
0.22476731
0.27625373
-0.33647305
2.05E-02
1.34E-02
0.38752818
-0.7537719
-2.93E-02
-3.02E-02
0.25921994
0.49335128
-0.32025877
7.65E-02
4.20E-02
0.11122482
-0.21007231
8.10E-02
-0.39949489
-8.38E-02
0.58562768
-7.29E-02
-0.27995917
-3.92E-02
0.3364723
-9.59E-02
2.48E-02
0.1157365
-0.33428901
-9.61E-02
7.29E-02
1.55E-02
-7.17E-02
0.16003592
-0.11163964
-7.91E-03
-1.60E-02
0.28566471
-8.87E-02
-0.47398424
0.66071206
-0.61903936
0.51489812
-0.43642697
-4.83E-02
-7.18E-02
0.19290429
0.41129556
-0.45614669
-9.62E-02
-1.02E-02
-8.52E-02
0.63598847
-0.39086565
0.33647227
-0.21386908
0.18871199
0.73065156
-1.1717768
0.12981234
-0.10054135
0.28286347
0.4246051
-0.38204506
0.27193427
-0.38193458
0.15082364
-6.19E-02
1.41E-02
-0.24434569
-1.80E-02
0.21217516
-3.75E-02
0.17465958
-0.1153823
-0.215975
-8.97E-03
0.43213308
-0.26646641
0.16175446
-3.97E-02
-0.21808828
0.28347063
-0.15732098
7.83E-02
-0.31077731
0.31077817
-4.91E-02
5.60E-02
-2.06E-02
8.64E-02
0.31903332
-0.40546536
-2.82E-02
-0.24116223
0.36842325
0.15145248
-0.33755413
-5.45E-02
-0.21319313
0.31935319
0.48162633
-0.35985389
2.52E-02
0.10037996
-0.21893801
0.27359673
-4.91E-02
-0.15694766
-0.23464756
-5.09E-02
-4.45E-02
0.1035402
0.38336515
-0.28954652
-0.17045268
0.10889368
0.1809974
-1.33E-02
1.33E-02
9.47E-02
-0.21414857
-7.76E-02
-8.10E-03
0.57231104
-0.40776214
-0.15645301
0.2101566
-6.76E-02
-0.11081412
0.40546441
-0.25354841
0.11404675
-0.45455432
0.21175802
0.2838572
-9.65E-02
-8.59E-02
0.37037385
-0.6197204
0.22843866
-5.06E-02
0.25377974
-0.33877453
0.44240871
-0.3798885
0.23519117
-0.30580974
0.1645485
-0.11692131
-9.76E-02
8.20E-02
0.99935752
-0.81310624
-7.46E-02
7.46E-02
6.94E-02
-0.39033589
0.40245855
-0.1352549
-0.19760978
-5.17E-02
0.17045145
-0.32312831
0.26157054
-0.20155379
0.51856339
-6.57E-02
-0.16761471
-7.58E-02
3.10E-02
0.23074898
-0.41459772
0.14493363
-0.182322
0.19022712
9.03E-02
-0.17230053
0.40830937
-9.53E-02
-0.25489306
0.16332547
0.17544781
-0.44952473
0.39033544
-0.42703709
0.62047631
-0.21813174
-0.22314334
0.11778282
-0.14953254
-8.10E-03
0.1294571
4.88E-02
5.94E-02
-0.27073202
0.18372202
0.1123285
-9.16E-02
-0.2214333
0.2682642
-8.17E-02
-0.1951696
-0.15847008
0.60337669
-0.40270668
0.2731131
-0.18610245
0.18610173
-6.31E-03
-0.11383533
-0.11247841
-0.12675139
0.52691114
-4.35E-02
-0.28768274
0.16989836
-2.53E-02
-0.13720046
-0.10047082
-0.3013252
0.23407337
1.72E-02
5.00E-02
3.98E-02
0.21687339
-0.18610245
-2.30E-02
1.54E-02
-0.11302391
0.11302319
-0.1747171
0.34937647
9.76E-02
-0.58314562
0.36290619
-0.16508035
0.2682642
-0.25131395
0.38566256
-0.53005779
0.29974473
-0.34950656
0.11551268
-0.10536025
0.15847047
-0.10919944
9.57E-03
0.25131378
0.25377974
-0.40546498
6.67E-02
-0.14745219
0.63543946
-0.68329561
0.26537627
0.22764394
-0.14818074
-0.21622299
3.39E-02
0.12516384
0.36034462
-0.32423982
5.52E-02
-0.36921817
0.36248314
-3.44E-02
-0.1265631
-0.10008284
-2.67E-02
0.24629629
0.13176855
-0.19724728
-9.46E-02
2.45E-02
8.03E-03
-0.15548439
9.79E-02
-0.11672471
0.25131378
8.52E-02
-3.46E-02
-0.1518065
0.29584455
-0.11625942
0.47597921
-0.3969914
-3.22E-02
0.69966143
-0.48307651
-0.46790007
0.43036318
-0.36529869
0.34319907
3.84E-02
-0.18879491
6.29E-02
-0.19459233
7.83E-02
-1.38E-02
7.36E-02
-0.2898348
-2.62E-02
0.74488288
-0.78092289
6.22E-02
2.55E-02
-0.17395353
0.19885039
0.14473867
2.11E-02
-0.24242614
6.01E-02
0.22314434
-3.39E-02
6.87E-03
4.68E-02
0.17904873
-0.12808174
-5.10E-02
-0.11045627
-9.17E-02
5.45E-02
-2.30E-02
0.35512355
8.34E-02
-0.49429679
0.1999259
-0.33111697
0.59502846
-7.49E-02
-0.14953159
-0.3249262
0.27193451
-0.12289724
-6.35E-02
0.20661497
4.56E-02
-0.14359029
-4.51E-02
0.58778656
-0.37391672
-0.47623444
0.34358954
3.48E-02
3.37E-02
-6.15E-02
-6.55E-02
-0.13675883
0.23001678
0.19817768
5.60E-03
-9.36E-02
-0.46877813
-9.85E-03
0.42830476
-5.30E-02
0.16285981
-0.36580011
0.15414982
-2.90E-02
-4.51E-02
0.10919844
-0.24934661
0.12464266
6.80E-02
-2.96E-02
-0.24595836
0.2308062
-0.10451332
8.13E-02
-0.15155007
0.32995775
-0.28550509
0.18954158
-1.45E-02
7.36E-07
0.12987591
3.15E-02
-0.35401726
0.26304561
-0.28995237
0.15155008
-0.11583114
0.6931473
-0.39890751
-1.32E-02
9.47E-02
-0.24445252
7.41E-02
0.32621485
-0.41582766
0.27193284
5.93E-03
5.90E-03
-0.15906556
-0.18924224
0.11034755
0.17733327
-0.64435649
0.43671849
9.53E-02
-5.76E-02
-0.17788759
9.29E-02
-9.29E-02
3.48E-02
-0.11778316
0.38604721
2.58E-02
-6.39E-03
0.1206273
-0.46095344
0.14250028
-0.16068245
0.17618744
-3.92E-02
0.14149933
0.13613297
-0.39641497
0.18830907
7.20E-02
0.10535981
-0.46005321
0.1889001
-5.91E-02
0.4424541
-0.16350512
-0.35105118
0.54752785
-0.29310146
9.00E-02
0.17567779
-0.448024
-0.21233296
0.38738221
-1.47E-02
-2.25E-02
0.14763623
0.27783033
-0.34542215
-0.2714968
0.31259909
-0.23326236
0.21974875
-2.06E-02
8.00E-02
-0.45473585
-0.14077346
0.19961265
0.4459053
-0.17988476
-0.18378185
-3.57E-02
9.53E-02
8.70E-02
0.16705495
-5.26E-02
-0.30586448
0.29908553
-0.20294105
0.18924122
7.31E-02
0.35731593
-0.17073046
-0.37662953
-0.14131351
0.14903641
4.51E-02
0.1307704
1.85E-07
-0.2898348
6.67E-02
0.2423126
-0.22631359
0.44692186
-0.62924379
0.74871784
-0.49002182
7.10E-02
-0.32016718
0.25654256
0.47818258
-0.29829705
-0.1231335
6.87E-03
-0.3884865
0.17556413
0.26626709
-0.10969825
-0.15656976
0.39979866
-0.50704455
0.18074834
0.1045726
-0.12044541
0.14841919
-0.32277381
-0.11066476
0.44713861
-4.88E-02
4.88E-02
6.78E-03
-0.28768173
-5.56E-02
0.51082569
-0.22314444
-6.64E-02
0.26646599
-0.13771656
-2.03E-02
-0.18781628
0.2731131
-5.40E-07
-0.34151703
9.29E-02
-0.17589076
6.51E-02
-0.12456287
0.29022962
0.19370636
0.54056782
-0.77319038
0.8056255
-0.63796014
-0.17563182
-8.03E-03
0.82516497
-0.81713235
0.28367499
-0.30796725
0.42172575
-0.38155919
0.12562592
-8.70E-02
0.12783414
0.12516284
-0.18703873
-2.15E-02
4.26E-02
-0.34484124
9.76E-03
0.29974473
-4.41E-02
0.30260846
7.34E-07
-0.28768274
9.19E-02
-6.78E-03
-0.30830106
0.34174943
7.60E-02
-5.64E-02
-2.61E-02
-0.26368952
0.10622223
0.22778325
-0.10398937
-4.91E-02
0.11538296
-4.59E-02
-2.03E-02
-0.17142262
-5.86E-02
-0.18924133
0.35563347
0.1489227
-0.35040528
-8.97E-03
-0.11441005
0.24906762
0.11865837
0.53841394
-0.66497672
0.25131372
-0.28357577
-5.04E-02
0.32781419
-1.88E-02
0.1685133
-7.21E-02
0.18805234
-0.55961603
0.18232135
-7.95E-02
0.29143521
-5.63E-03
-0.39702579
6.51E-02
-0.1902272
2.82E-02
0.29460168
0.13525498
-0.12155443
0.13353051
-0.41443345
0.62318838
-0.64137101
0.22863381
0.16142346
0.28923416
-0.45065635
0.24480511
-0.53005779
0.6382705
-0.27578744
3.97E-02
-0.19276519
0.12562592
-0.27846551
0.23590653
-3.69E-02
-0.24595836
0.19189057
0.45702317
-0.67818421
0.1889001
0.13045263
-0.27103442
0.48405492
-3.55E-02
-2.44E-02
0.29689908
-0.50929791
-0.16566673
1.79E-02
-2.69E-02
0.24827936
-0.22137275
0.59562236
-0.27315316
8.59E-02
-2.99E-02
-0.29376146
3.20E-02
0.43901664
-0.52103037
0.22143307
-9.33E-02
-7.82E-02
2.41E-02
0.22631219
-9.28E-02
-0.2513144
0.32492638
-0.24763471
0.42456612
-0.33755413
-0.20997256
5.21E-07
0.21752028
-2.28E-02
-0.14903559
0.35667419
-0.32158351
0.28336152
-0.18492217
-3.17E-02
0.33877292
-7.15E-02
-0.18232228
-2.25E-02
0.1008051
-0.23867382
-0.1599648
0.17720588
-7.08E-02
-9.22E-03
4.53E-02
0.53530246
-0.49200627
0.40546539
2.79E-02
-0.14776018
-0.14359029
-2.99E-02
0.30458432
-0.18343882
0.14354771
-1.76E-02
-0.21724319
0.25782844
-0.12705873
-0.10895138
-3.66E-02
2.94E-02
0.10969801
-0.47260377
0.27193329
5.41E-02
0.15307614
-0.29849225
0.1378696
0.2876814
5.53E-02
-0.6718691
0.86665791
-0.45072192
-4.98E-02
-0.20148204
0.31845284
-0.29201981
8.34E-02
-0.21319313
0.1210786
0.21962801
0.10041938
-7.95E-02
-0.14045227
0.26966432
-0.34377214
-8.00E-02
0.3285048
-0.34719586
0.58883512
-0.18336979
0.11848205
-0.57226521
0.62662709
-0.34390777
0.22612324
-0.14723106
-0.36161315
-8.25E-02
-7.83E-02
0.68145084
-0.28376803
0.14518188
-0.41224495
0.3203066
0.15097174
-7.26E-02
-2.78E-02
2.78E-02
-0.19611515
4.88E-02
9.10E-02
-7.27E-03
-0.12419055
0.21484549
0.29267001
-0.35454521
0.10748657
6.48E-07
-0.19643338
0.18361287
0.22957438
-0.48550805
0.1961153
0.1580566
-0.25131443
-0.15415004
0.35139719
5.99E-02
-0.13021514
1.32E-02
-1.98E-02
0.1013534
-0.29980379
0.19845162
6.64E-03
-0.24659584
8.44E-03
0.16251802
0.20002086
-0.45031574
0.12083618
-0.25830686
0.32132027
3.75E-02
-9.24E-02
-9.29E-02
0.18526773
-0.10863427
0.37776327
-0.3142482
4.51E-02
7.33E-03
-1.47E-02
2.20E-02
0.17261191
-0.17988476
-0.23784946
-0.17127204
0.89631242
-0.59498775
0.1294571
0.21741207
-0.29924282
8.18E-02
8.88E-02
-6.76E-02
0.18464944
-0.31917998
-7.47E-02
-0.17887871
0.3740488
-0.24827972
0.28312662
-0.10080493
-2.30E-02
3.80E-02
-9.38E-02
0.10863447
0.15624876
-0.29822022
8.13E-02
-5.62E-02
-0.19062059
0.16551375
0.2597535
-0.24294643
8.30E-03
0.32817253
5.93E-03
-0.17407227
0.39603171
-0.73673755
0.1889001
0.28357458
-7.24E-07
-0.325423
5.00E-02
0.28156626
-0.2979598
0.402706
-0.47999817
0.55961609
-0.39531294
0.16062337
0.17151088
-0.523588
0.28538504
0.1292125
-0.10873337
-0.13739981
2.30E-02
-0.20997256
3.67E-02
0.34671628
-0.55643588
0.66497636
-0.47343817
6.22E-02
0.27029046
0.24911897
-0.6190396
0.64435726
-0.47000289
0.22154312
-2.60E-02
-0.28768143
0.19105592
-4.45E-02
0.32120496
-0.26236513
0.42433268
-0.36876386
6.54E-02
-0.1067686
-7.30E-02
-0.18232173
7.86E-02
-0.14439535
0.18555178
0.10697285
2.15E-02
-0.33363929
9.44E-02
0.34671628
-4.56E-02
-0.27443624
0.5108248
-0.35667494
-8.63E-02
0.13045263
6.95E-02
-0.15975887
-6.51E-02
0.25782824
-0.23293205
-0.15006113
0.30888519
-0.29940513
0.14874494
0.31177866
-0.26415154
-7.78E-03
0.55064797
-0.61518586
0.146982
-7.47E-02
5.28E-02
-5.28E-02
0.16406827
-4.03E-02
-0.23001637
0.13675888
0.19724652
-0.325423
0.44183293
-0.22039965
7.26E-02
-4.56E-02
0.10735773
-0.24279667
-7.66E-03
0.12289892
0.13946618
-0.33410835
-9.53E-02
0.37469271
0.10661053
0.10142028
-0.3853645
-0.17045268
-0.14242049
0.2108229
7.94E-02
0.10840973
-0.33921587
0.16779312
7.82E-02
-5.41E-02
-8.27E-02
0.27684793
-0.11045627
0.32704237
-0.25659063
0.24600877
-0.28061551
-0.2373282
7.73E-02
7.17E-02
0.24445425
-0.20671372
-6.90E-02
1.57E-02
-0.12464309
8.81E-03
-6.34E-02
0.35105184
-0.16406806
0.29347995
-0.36580011
0.16126804
2.11E-02
6.71E-02
-0.30075356
0.13133684
-3.92E-02
0.12751274
-6.21E-07
-0.25534692
0.16705492
-3.13E-02
0.16766503
0.49731225
-0.53841269
0.12475106
-9.72E-02
0.13946618
-0.28571129
0.28571159
-0.4570694
0.47466519
-0.31917998
-0.19358559
9.27E-02
0.38460094
-0.27570635
-0.17284247
0.26381528
-0.42744377
-4.55E-02
0.48012641
-7.47E-02
-7.23E-02
-8.70E-02
-9.13E-03
-7.62E-02
7.62E-02
0.18384926
3.75E-02
-2.99E-02
0.11441022
3.32E-02
-8.88E-02
-0.17946903
0.25510541
0.17010643
-0.15043406
-0.13911338
5.09E-02
-1.43E-02
-0.22494335
0.34032667
-0.10821448
-0.35667509
-5.24E-02
-8.99E-02
0.77770537
-0.5382244
0.1300528
0.33530962
-0.17768142
0.20067002
-0.28013489
0.36714551
-0.13950232
5.82E-02
-0.43121693
-3.54E-02
-9.44E-02
0.51477826
0.71364594
-0.76213998
-0.19105528
-0.16296199
0.31603748
-0.22314435
0.17015187
-1.37E-02
0.22727311
-0.45041636
0.41119584
-6.49E-02
-3.10E-02
-0.44393212
0.15415114
0.55359507
-0.25754571
1.86E-02
-8.31E-02
-0.20661473
-3.33E-02
0.16378905
0.28588277
-0.13895145
-0.38092422
0.21217516
-2.23E-02
0.10686299
-8.46E-02
0.22900839
5.83E-03
-0.36000296
0.24946003
-0.40222451
0.36248314
0.16184221
-0.44055638
3.38E-09
0.39348984
-0.10135179
-0.33780599
0.19470648
-0.14903559
0.23732758
-0.21962801
0.57206976
-0.59873712
0.27407682
0.1223396
-0.10199852
2.65E-02
-0.15524082
-0.18384948
0.49043646
-0.54705536
0.32109749
0.41014799
-0.57848448
8.77E-02
-0.19306579
0.45953202
4.01E-02
-0.2050506
0.17655861
-0.1765587
6.87E-03
-0.13941921
0.32629615
-0.2360103
-6.69E-02
-0.21357454
0.70262676
-0.53630555
0.12847821
-0.42697158
0.16955921
-0.11663636
0.35976276
-0.28051394
-6.90E-02
0.3203066
-3.01E-02
0.20620713
-2.52E-02
-0.28556186
6.56E-02
-0.15415046
0.20067048
0.27049047
-0.28575632
5.24E-02
-0.20148204
6.06E-02
0.41937304
-0.50714928
0.15283959
0.23721726
-0.10467146
9.22E-02
-1.90E-02
0.13192834
-4.01E-02
-0.26646641
0.32880959
-0.31365755
-0.10285762
2.47E-02
0.83678973
-0.82065976
7.57E-07
-0.10981484
0.10178185
3.17E-02
-0.30873466
0.56265146
5.31E-02
-0.47692379
0.16205621
5.37E-02
-0.20649204
0.9144544
-0.40730551
-0.40270668
1.0302094
-1.0553161
0.19216086
-0.2714968
0.18384926
0.21239838
-0.18232228
-6.90E-02
0.16766503
0.34316128
-0.32982817
-0.20509575
-5.00E-02
7.41E-02
4.65E-02
0.1986025
-0.43701363
9.18E-02
0.21962801
0.22595724
-0.34550202
0.1809974
-9.00E-02
7.67E-02
-1.35E-02
0.10943308
-0.11625942
0.14035641
-0.16813751
-6.55E-02
0.26294324
-0.16285822
-0.3953124
6.83E-02
0.18074834
-0.19979636
0.22314438
0.33096206
-8.65E-02
0.11912055
-0.37129617
0.11000066
-0.32542253
0.35955605
-0.45006877
0.43655655
7.85E-02
-0.30673081
0.3498148
-0.11477571
-6.27E-02
0.18948917
-0.34484002
0.11871577
3.66E-02
-8.24E-02
-0.15155007
0.11980035
0.18366544
-0.2164548
-9.61E-02
7.08E-02
0.3067297
-7.85E-02
2.68E-02
2.61E-02
-0.33389455
6.12E-02
-8.86E-02
4.53E-02
-6.39E-02
0.10724484
0.44967201
-0.44123188
0.25782824
5.68E-02
4.79E-02
-0.15123013
-2.76E-02
6.76E-02
4.47E-02
-0.32158351
-7.15E-02
0.35482049
-0.16175552
0.13543877
-0.15860486
6.80E-02
-9.97E-02
0.15645139
0.2859565
-0.52649111
0.50554907
-0.40546554
0.34550241
-0.16450419
-0.11944055
-0.12715587
0.33526161
-0.15011902
-0.10379662
-1.57E-02
0.16766503
0.19455022
-0.36221558
0.18759874
-3.34E-02
-0.17824851
0.10047113
0.17494078
0.52553201
-0.70047259
9.80E-02
-8.34E-02
-9.10E-02
0.23889115
0.27193379
-0.66497606
-6.70E-02
0.45378312
-2.55E-02
-0.41845304
0.13720053
0.11302319
-7.94E-02
-9.53E-02
0.34937647
-0.41512784
0.24046816
-0.24046913
0.23280634
0.2682637
2.33E-02
-0.10919841
-0.32246885
8.81E-03
0.95753348
-0.55206895
-6.65E-02
-0.36564326
0.20312536
-1.48E-02
-7.49E-03
0.10686299
-9.19E-02
4.35E-02
5.52E-02
-8.40E-02
9.07E-02
-0.27443624
0.22664705
0.49674127
-0.68046153
0.27712297
-1.28E-02
0.10986728
-0.14934465
0.11404675
-6.17E-02
8.54E-02
-0.23638943
0.20067152
1.80E-02
-0.12675186
5.90E-02
-0.10041935
-0.36070696
0.28768191
-0.164303
-4.57E-02
0.50895554
-0.35346901
-0.24334641
0.27484494
-4.76E-02
-0.20701446
0.42526793
0.18449803
-6.74E-02
-0.33531043
0.32947886
-0.37097958
0.38260773
-0.40835878
0.80802703
-0.44097087
-0.20671372
0.20067152
-0.29376146
0.29376185
-7.55E-02
0.10536023
5.72E-02
5.41E-02
-0.37182692
0.22466835
-0.15110669
5.52E-02
-0.17563182
0.39743307
-3.28E-02
-0.14310001
-0.15201674
8.58E-02
-0.12379421
0.15746693
-0.13447808
0.21706372
-0.21706471
-0.17327136
0.11075055
0.51725692
-0.432264
-6.90E-02
0.20714334
-0.13076955
-0.1335309
8.84E-02
7.41E-02
2.12E-02
0.36016557
-0.47882256
6.11E-02
9.87E-02
-0.15975887
0.14624627
-4.88E-02
-0.2231435
0.16430283
2.25E-02
9.19E-02
-3.44E-02
-0.1345301
-8.34E-02
0.29201961
-0.36412331
0.46883443
-0.37949017
5.81E-02
0.33877292
-0.38837132
8.44E-03
0.97661829
-0.84308672
0.27473137
-0.27473024
1.1299779
-1.2063514
6.90E-02
0.15097174
-0.38341647
3.67E-02
0.35937345
0.10724586
-0.26349422
-0.10863427
0.3492713
-0.28575632
6.69E-02
0.29127294
-0.10775357
0.14469646
-0.2654781
0.23389612
-0.2894671
9.53E-02
-6.02E-02
-0.14045227
-0.27193305
0.27983925
3.06E-07
0.2247165
-0.27311379
0.46689972
-0.29287717
0.11159112
0.3479414
-0.56181037
-3.13E-02
-2.41E-02
-4.15E-02
0.3592141
-0.24709702
-0.18232173
0.28995302
-0.41572103
3.05E-02
0.39877677
-4.11E-02
-8.00E-02
0.26469213
-0.43796393
-2.74E-02
-0.10741974
0.34527072
-0.36610338
0.25830719
9.31E-02
-0.10125414
0.41633558
-0.38407436
0.21357492
-0.45473585
3.15E-07
0.77085525
-0.30972952
-0.30265552
0.18088348
-1.45E-02
-0.1925938
0.53530246
-0.22573848
-0.24116226
-0.11365906
2.74E-02
0.28768194
-0.15302481
-0.20945899
0.26311028
-0.10204945
1.2031459
-1.0291235
-0.24242614
-5.46E-02
-0.17301889
0.42744473
0.37106392
-4.60E-02
-0.3770763
-0.21175781
-9.48E-03
9.96E-02
-9.02E-02
2.79E-02
0.27149764
-5.02E-02
5.02E-02
-0.23545745
0.47661906
-0.48550776
-4.57E-02
0.13119178
0.2522254
-5.23E-02
-0.24177295
0.13566533
0.59109819
-0.72676438
0.10536137
0.2564286
-0.25642869
0.23233114
0.12588039
-0.5717867
0.19022712
-7.35E-02
8.91E-02
-0.12361331
0.16907564
7.38E-03
6.41E-02
-0.23180091
9.93E-02
0.11163933
8.11E-02
-0.45198533
0.35667402
-0.31667036
0.41845244
-5.30E-02
-0.15415107
0.42640832
0.30183032
-0.77702886
0.33050135
-0.44516444
0.24715285
0.36322287
-0.37792966
9.87E-02
-0.45006877
0.49597999
-0.16705428
-0.24807376
0.34887803
-0.23001637
0.26368913
-9.00E-02
-0.23590593
0.48480216
-0.55117768
0.49899024
-8.70E-02
-0.13167854
-5.32E-02
9.67E-02
-9.67E-02
0.25995851
-0.14914231
0.28942963
-0.18967929
-0.30900478
-9.96E-02
0.34325179
-6.27E-02
0.1469305
0.52439785
-0.54320794
6.73E-02
0.13279152
-0.68797868
0.3379446
0.11778327
-0.11778239
0.10462447
-0.38255167
-8.25E-07
0.56927788
5.35E-02
-0.17609099
4.26E-02
-0.16111846
0.24664208
-0.49098724
0.12568855
0.1045726
8.17E-02
-0.35760859
0.33111814
-4.11E-02
-0.16705421
0.25406632
-5.94E-02
8.47E-02
-7.21E-07
-0.21536136
-1.56E-02
-0.1902272
5.56E-02
0.47785604
-0.35907128
0.208638
-9.53E-02
-0.12945835
-0.12083662
7.93E-02
4.15E-02
0.48112071
-0.30969781
-0.1315762
0.16524909
3.90E-02
-0.27712184
0.47837114
-0.30873564
0.22172341
-0.16653703
-0.13641101
0.22621618
-0.13090466
0.12475106
-0.19724728
-0.16296199
0.12464266
2.29E-07
0.25391603
-0.17147179
0.14069919
-0.35667491
0.46328545
-0.42819321
8.58E-03
0.18658581
-0.36379257
-7.41E-02
0.1896207
0.37469271
3.68E-02
-0.14217477
0.21757294
-0.16350512
7.60E-02
-0.22466931
0.168228
0.10406894
7.29E-02
-0.38407436
-0.1088948
0.30956393
0.11054139
-0.27229735
0.2427958
0.12375378
-0.49681419
-2.64E-02
0.19415665
0.14993925
-0.48788357
0.38111553
0.15011916
-0.29376146
3.20E-02
2.33E-02
0.3742131
-0.38193458
-0.21542163
0.12629303
0.20604827
-0.29460227
-1.87E-02
0.15684164
0.13554494
0.11307655
-0.5256086
0.44713861
-9.26E-02
-0.11034832
-0.13353176
9.96E-02
0.10622223
0.10303311
-0.31845382
0.4182032
1.88E-02
6.19E-03
0.16467784
0.5796088
-1.1684431
0.46645963
-5.47E-02
-3.82E-02
-0.36412331
0.31077817
-0.29225886
0.14493363
3.89E-02
0.21855339
-0.2897296
0.33764219
-0.26646641
0.75959188
-0.88985676
0.32397151
-0.2897802
0.28347063
-0.22631359
0.14045098
-7.15E-02
0.18847594
-0.36636305
0.25621921
0.19254337
-0.51271027
0.15684164
5.49E-02
3.01E-02
7.83E-02
-9.33E-02
0.34075925
-0.46893525
-0.14705333
-7.18E-02
2.11E-02
0.23967239
0.21325827
-0.13447808
0.20479375
-0.20479466
0.30458432
-0.39159539
-0.18066995
0.39551553
-8.34E-02
0.23180075
0.48639122
-0.47496358
-0.31845352
0.17185043
-6.60E-03
-0.17309235
-2.39E-02
0.56421393
-0.39406165
3.34E-02
-0.21985991
0.50424719
-0.24567355
1.88E-02
-1.25E-02
-0.38677269
0.3351481
-0.21325921
0.32587767
-0.17407227
-0.29238763
0.18859136
1.55E-02
0.69314754
-0.85115111
-2.74E-02
0.18540406
0.22621618
-1.86E-02
-0.19997668
0.15524086
0.17356892
-0.3598192
0.43901664
-0.24625203
-0.17714019
-1.56E-02
0.20566972
5.00E-02
-0.48474583
0.62662709
-0.30010551
-0.12136167
-0.16632159
0.99148613
-1.0402769
0.87962699
-0.83083701
0.28051338
2.14E-02
2.78E-02
0.103989
-0.37806582
0.26028287
-0.32542253
0.26088318
7.15E-02
-0.43343818
-2.15E-02
0.33024189
0.17840789
-0.24294643
8.30E-03
0.70137769
-0.41576385
-0.22159193
-8.91E-02
0.48681
-0.58466601
0.28299764
-5.06E-02
-6.28E-07
-0.13459077
0.39979866
-0.50704455
-0.17480242
0.1460918
0.38255036
0.11261893
-0.21724319
0.21724387
-0.18825722
0.20002086
-0.51669151
0.27286643
-1.50E-02
-6.25E-02
-0.15684207
-2.87E-02
-2.96E-02
-9.43E-02
0.70949715
-0.57596511
0.36624512
-0.16644788
3.86E-02
0.21706372
-0.13702092
-0.11865714
-6.51E-02
4.84E-07
0.11122561
5.84E-02
2.11E-02
-0.11000083
-7.23E-02
4.88E-02
9.82E-02
-8.24E-02
0.24172042
-0.36636305
0.31603748
-0.25593358
-8.70E-02
0.26933268
-0.10227798
-0.30318558
0.13613197
0.36842325
2.48E-02
-0.41161871
-6.70E-02
0.70299923
0.45020074
-0.68691659
3.06E-02
-7.50E-02
3.20E-02
-9.91E-02
-0.18232177
0.25593355
-0.22314435
0.14953153
4.75E-02
0.28602552
-0.60282475
-0.1361315
0.93282002
-0.28768158
-0.5555262
0.15822372
0.57231104
-0.54030758
0.11163933
0.29644713
-0.39246097
0.29347995
-0.30910417
-0.1902272
0.30888519
-3.56E-02
-5.97E-02
0.42073333
-0.31845394
-0.20763992
-3.48E-02
-1.79E-02
0.63280332
-0.68837434
0.25131378
0.16989836
-0.43078303
0.31845459
-2.84E-02
-0.1808836
0.28983507
-8.76E-02
0.42866835
-0.42164955
-5.02E-02
0.28030273
-0.41383287
-6.06E-02
0.11778259
9.10E-02
0.28223297
-0.41369575
0.20815642
0.15510815
0.35839763
-0.41150668
-0.22314377
0.58946878
-0.65198994
0.26112285
-0.31072044
0.17095686
-0.21425526
-0.18409224
1.06E-02
6.12E-02
0.16400348
0.23151255
3.92E-02
-8.00E-02
6.06E-02
0.81310672
-1.2791955
8.00E-02
0.89294326
-0.68530387
-0.15155007
1.80E-02
0.31193924
-0.26826456
2.53E-02
0.44361666
-0.36357331
3.03E-02
-1.50E-02
-0.13786906
0.23180079
-0.24934661
-0.2055995
0.41268513
0.31254941
-0.22314337
-0.42876038
0.41551623
-0.20661473
1.63E-02
-0.15684207
3.51E-07
0.6884197
-0.354646
-4.85E-02
0.17520317
-4.26E-02
-0.13264464
-0.32378784
0.19530791
0.31551662
-0.22314294
-0.15906458
0.26368913
0.60312128
-0.60976487
6.64E-03
-0.37288904
0.13473305
0.19760942
-0.11692131
-5.58E-02
-0.16929293
0.54142106
5.50E-02
8.21E-02
-0.24430235
-0.33270508
4.29E-02
0.49387598
-0.13720138
-0.35667452
-9.70E-02
0.59086823
-0.65787894
0.1384698
0.21622284
-0.19068931
0.31462717
7.67E-02
-0.41689369
0.15168388
0.70419723
-0.72667015
-0.29783458
0.44547063
-0.20212345
-0.14618225
0.14618325
0.12751274
-0.1195456
0.13353112
6.92E-03
-0.30390441
0.52012879
-0.12405322
0.66119522
-0.87028736
0.16406827
-0.37948975
-9.66E-03
0.29252541
-9.89E-02
0.2592819
-0.13176991
-0.3407065
0.42830476
-0.22314435
-0.14745219
0.33111814
-0.31259853
0.27149764
-0.2266455
0.25423494
-0.27193365
-0.12337875
-6.25E-02
-0.10178215
0.43671849
0.19505964
-4.53E-02
0.14177467
-0.30702481
0.8682816
-0.7574662
-7.02E-03
-9.60E-02
0.17062573
-0.37647799
0.34998664
-0.30346614
-2.77E-02
0.17920165
-5.62E-02
8.70E-02
0.16062337
-0.36129361
0.99462247
-0.90606987
2.51E-02
0.63355523
-0.4805859
0.19290337
5.83E-03
0.16077378
-0.59873712
2.67E-02
0.24740854
-0.12379421
-0.17768092
0.36129403
-2.61E-02
-1.33E-02
-0.28544742
0.8305769
-0.84859598
0.24116114
-0.16251843
0.17670298
-0.14364305
-3.31E-02
-0.17395353
0.35065627
-5.80E-02
7.89E-02
6.87E-03
6.83E-03
-0.32699308
4.61E-02
0.16566694
-3.89E-02
5.41E-02
0.15950772
-0.1823207
-4.73E-02
0.19699781
-6.64E-03
-0.18232083
0.12044601
6.19E-02
-4.78E-02
-0.20925429
-7.15E-02
0.57014298
-0.34699932
0.1573194
-0.15732098
0.47000441
-0.36464238
-0.24846196
5.00E-02
0.15762864
4.75E-02
-0.37288904
0.17588982
-0.12893374
0.19145386
0.1076315
5.30E-02
-8.76E-02
-7.30E-02
-0.12062854
0.3498148
-0.39348894
0.35667419
-7.21E-07
-9.84E-02
5.37E-02
-4.68E-02
-0.19611515
0.30010393
-0.15312268
-0.15534993
0.25782824
-0.14660354
4.41E-02
0.18351917
-0.12078167
0.85211265
-0.78673065
-0.40863514
0.32964668
-0.33921587
-3.92E-02
0.24686027
0.31845307
-0.55536342
0.30486116
0.19200779
-0.16322808
0.17520317
2.93E-02
-0.40835878
0.4025619
-0.24222037
-3.01E-02
0.11523613
6.58E-02
-0.34671527
-8.46E-02
0.21921462
0.15975983
-6.73E-03
-0.24362196
-0.13846962
0.27522859
-9.46E-02
-0.15139978
-1.94E-02
0.4054653
6.94E-02
-0.49469647
1.1118572
-0.72659427
0.18571748
-0.29334804
-9.53E-02
-9.61E-02
0.23590653
0.48439285
0.23026133
-0.61802644
-6.60E-03
-0.40215921
0.50287259
-0.10071445
-0.29878092
0.27871323
7.17E-02
-0.37755638
0.35850897
5.61E-02
-0.21559639
0.10008428
-0.23684226
0.39390382
-0.16388747
-7.83E-02
0.11860594
-5.41E-02
-0.21622299
0.14424904
2.21E-02
0.13626553
0.23202197
-0.27763095
-9.07E-02
-0.11596034
3.23E-02
0.34550241
-0.28394425
-4.58E-02
3.08E-02
5.88E-02
-0.1880521
0.38807306
-0.16493061
-2.80E-02
0.83506566
-0.99633366
-0.12405225
0.52394712
-0.27473024
-3.75E-02
-0.18384948
-0.1587487
0.12136047
0.24387893
-6.16E-02
0.2006698
-0.2166719
-0.12893374
0.43855086
-6.73E-02
-0.27510357
-2.53E-02
6.61E-02
0.2021244
3.22E-02
-0.25041103
0.13657533
-0.32378784
0.30228156
-8.31E-02
1.56E-02
0.10303311
5.44E-02
-0.38255167
-1.96E-02
0.14705287
0.59441322
-0.33930695
-0.24659584
0.21974875
-0.11523543
-0.14781013
0.28324825
-0.16644788
0.13254578
-0.10919845
-2.33E-02
0.13941987
-3.48E-02
-6.60E-02
2.99E-02
7.10E-02
-6.87E-03
5.37E-02
-0.37647799
0.31585273
-0.19912933
0.38260773
7.51E-07
-0.12285348
-0.39570978
2.87E-02
0.34719694
-0.19035459
1.60E-02
-0.14493415
-4.70E-02
2.84E-02
0.3576093
-0.17062549
0.50148016
-3.34E-02
-0.46034086
-0.10536112
0.24177304
0.20554036
-0.40546554
0.29584455
-0.26358494
0.16766503
0.14354771
1.73E-02
-0.4026126
0.18658581
4.85E-02
-0.2967321
0.32995775
0.13434811
0.22428522
-0.36519107
0.31365791
-0.13353123
-0.14141253
-0.34409618
0.31845284
-6.51E-03
-5.37E-02
-7.89E-02
8.58E-02
-0.10080493
0.28198415
-0.20194045
0.20194146
-0.32059851
0.24956353
-9.65E-02
0.13858591
-0.50107032
7.48E-02
0.54796445
-0.21407011
-3.28E-02
-9.80E-02
-0.14197092
-0.11672471
0.35667571
-0.27443624
-8.81E-03
0.34778529
-0.15519214
-2.21E-02
-7.49E-03
-0.29522899
3.15E-07
0.60888702
-0.27675226
0.19073935
-0.37306094
0.20382762
0.10748657
-0.35576564
0.19735888
3.66E-02
6.27E-02
-9.19E-02
0.13815054
-0.15307599
0.2858009
-0.53175896
9.18E-02
0.13133684
-3.13E-02
0.2757068
-0.28367335
3.92E-02
0.10227858
-0.42651772
0.62149125
0.12851915
-0.46499032
-4.92E-02
-8.44E-03
-7.02E-02
0.84078288
-0.65091443
-0.19900134
0.15283959
0.14624627
-9.26E-02
0.1647543
-0.22631359
-3.23E-02
0.26488256
-0.20909172
-0.16846462
5.36E-02
0.33647227
-0.50669289
0.11663684
0.12893288
1.60E-02
8.37E-02
1.45E-02
-9.03E-02
-0.22906654
0.28271875
0.18975583
0.11090016
-0.18121772
0.11261893
0.20763969
-0.62800753
3.54E-02
0.29201961
5.68E-02
-0.21094845
0.24116117
4.65E-02
-0.48835251
0.2666285
0.15110573
-5.00E-02
-0.43473539
0.39551553
0.28768229
-0.22314429
-0.25489306
0.44757572
-0.14986506
-0.15514828
-0.10303214
-0.20585246
0.3829914
-0.18492217
7.52E-02
-0.3121331
0.19706355
7.06E-02
-6.25E-02
0.20359914
0.22839372
-0.49868312
8.15E-08
8.58E-03
8.20E-02
9.03E-02
-7.22E-03
-0.29252556
0.27054513
0.2821115
-8.14E-02
-0.15011902
-0.25534692
1.80E-02
0.46328545
-0.35346901
-0.21319313
4.83E-02
0.39280736
-0.17344411
8.00E-02
5.44E-02
0.28103781
-0.19237113
-0.21559639
-7.82E-02
-1.64E-02
-0.10444275
0.52900881
-0.38407436
-6.56E-02
0.22652747
-0.3528215
0.43701348
-1.88E-02
-0.44747448
1.04E-07
0.31935319
0.1469305
-3.80E-02
0.28445071
-0.47584569
2.32E-02
-7.94E-02
0.10204872
-0.29266986
0.27763152
-0.164303
2.64E-02
0.11488033
0.17713933
-0.14660354
-3.05E-02
-0.11487956
0.45356441
-0.33868462
3.05E-02
0.26294324
-0.16285822
-0.17015181
0.26731411
-9.72E-02
-0.34604177
0.2384108
-0.15541476
6.01E-02
0.27510241
-0.24231434
-0.20516093
0.11226664
0.15541391
0.23519117
-0.28967929
3.92E-02
0.20136915
-9.91E-02
-0.37469316
0.22516091
0.18366544
7.75E-02
-7.75E-02
-0.19176227
-6.73E-02
0.14541698
-0.16296199
0.21425371
-2.90E-02
4.32E-02
-0.19365373
0.44183293
-0.48550776
-0.24116135
0.46430472
0.12726124
-0.45378357
-5.08E-02
0.18924209
0.34627542
-0.50474626
0.63598853
0.18053795
-0.61585569
-8.63E-02
0.42036855
-0.16008568
-0.36464334
2.96E-02
0.51856339
8.85E-02
-0.44595665
-1.58E-07
-8.63E-02
8.63E-02
-0.22107904
0.16148813
6.78E-02
1.63E-02
-0.266404
-5.41E-02
0.12516238
0.30228156
0.10969801
0.29092315
-0.53208578
-1.67E-02
-0.17395353
-8.34E-02
0.56580704
-0.13883664
6.19E-02
0.1878612
-0.40270668
-1.67E-02
0.18372202
-0.2266455
-0.2035993
0.15874833
0.29908553
6.78E-03
-0.10686316
-6.20E-02
7.97E-03
0.59306389
-0.39890751
-0.35760859
0.13119178
0.36646223
-0.15984796
0.33647227
-0.46430579
0.2876814
-0.13353227
-6.51E-03
-0.33909014
0.41459838
4.15E-02
-8.49E-02
-0.23428059
-0.16487427
0.60956037
-0.59086806
0.83532166
-0.42370227
-3.75E-02
0.16950099
1.77E-07
-2.17E-02
-0.50352651
0.51987624
5.39E-03
0.23808497
-0.6196444
0.14624627
-6.83E-03
-0.32016718
0.39915502
-3.87E-02
-0.27029023
0.15168388
-0.11778322
0.11778239
0.17612967
8.91E-02
-0.27264473
0.27264348
-5.85E-02
-0.21414857
-6.95E-02
0.38117293
-0.482099
0.29649287
-0.34174904
0.36129403
1.85E-07
-0.26430112
-2.55E-02
0.1880513
-0.31667036
0.17904776
0.22641706
0.11122533
-0.22168186
-0.14929698
0.15656973
7.22E-03
0.10895138
-0.18361264
0.20278172
-6.54E-02
6.73E-03
-3.41E-02
-0.14149879
3.92E-02
0.2857579
-7.81E-02
-0.27938342
-0.14183061
0.47000274
-0.17520423
0.18113884
-0.27786827
0.54613328
-0.25649941
-0.14445141
-0.10686316
0.18482396
-0.19237208
0.17979223
-7.90E-02
-8.58E-02
-0.32312831
5.59E-07
1.2717282
-0.99440831
-0.29815269
0.43655655
-0.15415107
9.10E-02
-4.45E-02
-0.17327136
-4.61E-02
0.31329381
-0.18094337
-4.22E-02
7.47E-02
6.95E-02
0.13259831
6.33E-02
0.23896839
-0.48853135
0.13941987
-4.20E-02
2.82E-02
0.17184998
-0.37097958
9.69E-02
0.10919844
2.05E-02
4.62E-02
-0.2898348
0.20925529
0.29984567
-0.19378658
9.59E-02
-0.1149291
-0.2540656
-0.10444275
0.30586424
-0.2265283
0.40546539
-0.42255947
0.30265626
-0.45107585
0.1484201
0.34627542
-0.33769307
0.15048161
-0.15906458
0.32781419
-0.12557791
1.40E-02
0.3184545
-0.36101261
4.26E-02
-0.2513144
0.32492638
-0.26430112
-0.12516356
-4.88E-02
0.29266906
2.21E-02
-0.10779689
0.19176255
-0.15975887
5.37E-02
-0.19735965
0.15933207
-1.56E-02
-0.24906699
0.15847047
0.34016046
-0.2979598
-0.15139978
0.13473305
0.28347063
-0.17979336
-0.22884196
0.52782398
-8.80E-02
-0.36636305
0.50372058
-0.2543757
4.05E-02
0.25571966
-6.90E-02
8.43E-02
-0.4599525
7.70E-02
7.38E-03
-0.43531731
5.53E-02
-6.67E-02
7.74E-02
0.33950692
-0.22884196
0.2212368
2.26E-02
-3.80E-02
0.15746693
-0.38255167
0.13595499
0.1271546
-0.13566646
0.12817517
-3.83E-02
0.62860894
-0.76213998
0.1718502
4.41E-02
-5.93E-02
0.19997582
0.20294118
-0.39531294
-0.20997256
7.21E-02
-3.54E-02
0.15800512
0.16941725
-0.24946113
-1.68E-02
0.298219
0.27820343
-0.47191039
3.01E-02
0.11860594
-0.40875992
0.42183122
0.22573762
-0.20009609
-0.17224598
-0.11966518
0.51251912
-0.26592442
-0.1497445
0.22006117
-0.36020923
-0.13226767
0.14981301
0.54837298
-0.1934392
-5.00E-02
-0.17465888
-0.13899818
9.21E-02
-0.14618225
0.22314286
7.83E-02
-0.13941921
3.86E-02
0.31569463
-2.23E-02
-0.14571162
0.18991871
-0.30770031
-0.10863427
-7.66E-02
0.21425371
-0.11332791
-9.21E-02
0.12361398
0.15082364
-4.78E-02
-0.1265631
-4.88E-02
0.23638897
-0.13353141
-0.42444041
0.4613463
-0.28286293
0.29008278
-3.66E-02
9.26E-02
-0.10763083
0.17344457
-0.18104871
-0.11302391
0.13566533
3.66E-02
0.21881847
-0.32497713
-8.34E-02
-0.27902341
0.3381125
0.30192518
-0.40546533
0.16705492
0.14310156
-4.08E-02
0.11159112
3.66E-02
-0.33050227
0.17535381
0.13702103
-0.36366734
0.28108087
-0.33514833
0.10536026
0.16833477
6.15E-02
6.60E-03
-0.11860641
0.15097174
0.17486255
-0.22716163
-0.4292348
0.6347757
-0.26072639
0.94288427
-1.1821136
0.1267513
-3.23E-02
0.27738333
-0.35401726
0.18526773
0.18109579
-0.11701725
-0.3517617
0.13720053
0.30042019
-0.14993954
-0.25869492
0.3829914
1.93E-02
-0.18871053
2.28E-02
-0.12817577
-3.48E-02
0.11679964
0.2617591
-0.18596382
7.05E-02
0.2299241
-0.27871433
0.40069109
-0.48252183
-0.11487956
0.21089435
4.81E-02
-0.14413387
0.15746693
-9.00E-02
-0.15656976
-7.93E-02
-9.62E-02
0.48628458
-6.41E-02
8.87E-02
-0.12921257
-4.95E-02
0.14791937
-7.80E-02
-0.12201514
0.168228
-6.47E-03
-8.82E-02
-0.11247841
0.12656358
-1.41E-02
0.28234848
-0.60613656
0.29500884
-0.13248943
0.30625895
4.89E-07
-0.23393773
0.19004445
-0.1823207
0.20136915
-5.16E-02
0.31543875
-0.4423697
-0.15415004
2.60E-02
0.30042019
-0.48788357
0.11663684
-9.62E-02
2.99E-02
0.20334166
0.16889839
-0.2265283
0.13458945
-0.16907564
0.23361459
9.91E-02
3.10E-02
-0.38136753
0.39949417
-0.11404682
-0.20815593
1.64E-02
0.51082575
-0.44020829
0.34830648
-0.40279412
0.2776325
-0.38744661
0.11778259
6.90E-02
-0.16034189
0.23180079
6.87E-03
-6.36E-02
7.27E-03
-6.74E-02
0.130621
0.57024944
-0.39019835
-0.49765465
0.38341764
-3.24E-02
-0.39890847
0.45643157
-4.45E-02
0.18340401
-0.43286434
0.30625895
-0.24171971
0.18492149
-0.25782868
0.11122561
-0.28517917
-4.08E-02
0.51082486
-0.17733455
-0.25344905
1.0080985
-0.53449613
-0.44516444
6.34E-02
0.1837832
-3.72E-02
0.33213407
-0.23132876
0.26866758
-0.1524078
-0.10943302
8.55E-07
-7.05E-02
0.60148025
-0.56563443
0.13792357
-0.33157682
-0.12744579
0.13595499
8.13E-02
0.28376794
-0.3822082
0.1880513
-8.96E-02
0.44127488
-0.5058133
7.23E-02
3.05E-02
5.13E-02
-0.29725164
-0.14458099
0.27087429
0.20604827
0.6253854
-0.4546248
-0.42010733
-8.30E-02
0.94285762
-0.76696789
0.10697285
-5.21E-02
-7.94E-02
0.10204872
-0.20649204
0.17618744
-0.22314371
0.10919938
0.10622223
0.16406827
-0.236389
2.47E-02
0.14364205
0.13176855
-0.41476703
0.37702802
-0.45473585
0.70818549
-0.33349189
-1.40E-02
9.40E-02
2.53E-02
-0.10536075
-0.28768182
0.23785043
-0.1750481
-5.36E-02
0.35207739
-0.25593358
0.23638897
-0.20359977
-8.41E-02
0.37579027
-0.14217477
0.38204551
-0.54783756
0.43242025
-0.16753833
0.1460318
-6.16E-02
-4.73E-02
-0.27763101
2.37E-02
0.21056388
-0.43762302
0.4748928
-0.37247929
9.29E-02
-2.45E-02
6.40E-02
8.18E-02
4.88E-02
0.19695367
-0.10598139
-0.48628426
0.35363993
-0.29479995
0.42744407
7.19E-02
-0.39111826
0.15780774
1.45E-02
0.22458057
-0.10280879
0.14776103
-0.39998606
0.58505011
-0.52153641
6.69E-02
-7.47E-02
-0.21542163
0.19979653
-0.24906699
0.40209231
-0.36248413
0.11886133
-0.11886207
0.29974473
-0.1304533
6.35E-02
-0.23280634
-2.96E-02
1.98E-02
0.4870159
9.75E-02
-0.21905273
-0.12289724
-6.35E-02
2.43E-02
-0.20334168
0.12861747
8.15E-08
-6.22E-02
0.21392624
7.15E-02
-0.42285621
0.19105598
0.29849315
-0.43825513
0.22314429
6.95E-02
7.20E-02
-4.98E-02
4.98E-02
-0.22488044
-8.73E-03
0.16164079
0.13259831
9.35E-02
-0.31177995
0.19176255
-0.16766483
0.2326217
-0.40546471
0.28532064
0.15110573
0.16799083
-0.46383753
0.27738333
-6.41E-02
0.32025862
-0.45473638
-0.14660281
0.33897462
-0.42121387
9.10E-02
9.13E-02
0.24512246
-0.33647156
0.25901484
-4.11E-02
-0.18372062
0.20448351
2.03E-02
-0.23326236
8.13E-02
0.13157676
8.53E-02
-0.14164978
-2.94E-02
-0.12715587
0.26626709
-0.16941734
3.03E-02
-0.11034832
8.30E-03
-0.17081849
5.72E-02
8.86E-02
0.31071976
-0.31923103
0.3498148
-0.34981447
5.00E-02
-5.86E-02
0.39970216
-0.34927103
0.59414244
-0.31056702
-0.26731563
0.2486221
-0.48393685
-0.17824762
0.44531122
0.13157676
-7.83E-02
-0.25131479
7.34E-02
-6.39E-02
0.22691
-3.83E-02
-9.84E-02
0.27684793
-6.06E-02
-4.98E-02
-0.16639064
6.67E-02
-8.41E-02
0.64369833
-0.48205808
-0.17934093
0.35667419
-0.46005321
3.88E-02
0.24387893
6.50E-02
0.43531892
-0.32925904
-0.12014443
-6.60E-02
3.72E-02
2.17E-02
0.34662539
-0.50914305
4.12E-02
0.2486221
-0.24862343
0.22314374
0.24988002
-0.24987955
-0.2151106
-8.03E-03
2.39E-02
6.11E-02
0.25377974
-0.34687123
0.23767243
-0.21357451
0.2757068
-8.81E-02
-0.24475653
-7.86E-02
0.26933268
2.06E-02
-0.21130858
0.10367823
-6.25E-02
-0.18555339
0.32109749
-0.2022368
0.25704584
0.35065722
-0.26142657
-0.11625942
-0.24740757
-0.10147033
0.40869629
-4.62E-02
0.20128427
-0.33868462
-0.13242526
0.25621921
0.19817768
0.10648429
-0.29783359
4.65E-02
-0.13167854
-0.15168443
-5.31E-02
1.1688163
-0.97894782
0.172245
-0.13534069
0.15415068
-0.14693068
0.45915395
-0.589607
-4.77E-07
0.13045263
-2.18E-02
-0.24921541
0.18074834
0.27380592
-0.17635228
7.12E-03
-0.12044541
0.2405899
-0.32397133
0.31131434
-6.58E-02
-0.17015181
0.48798671
-0.37379396
-5.93E-02
-7.12E-02
-7.66E-02
0.22843866
-3.58E-02
-0.14085697
0.33286524
-0.25217539
-0.13242526
0.24934511
-0.16454971
0.20509492
-6.64E-03
-6.90E-02
-0.25029463
-4.70E-02
0.22314438
-0.25241387
0.1033784
0.25131416
6.06E-02
-0.25131395
-3.42E-02
0.19670939
0.24014194
-0.35346901
7.97E-03
-0.10008284
-1.77E-02
0.25823402
4.71E-02
-0.24475653
0.23815584
-0.35384035
0.6788944
-0.14383775
-0.52566773
0.18698363
0.18361287
-0.31603795
-7.34E-02
0.32964668
-7.10E-02
7.10E-02
6.83E-03
-0.10008345
-7.01E-02
3.17E-02
-2.37E-02
0.18232231
-0.11279608
0.42027989
-0.36936027
0.15718636
-0.47121736
0.46513665
-4.36E-02
6.77E-02
-0.13353057
-0.3364726
0.18232116
0.26966432
1.20E-02
-1.81E-02
-0.19459233
0.206714
-0.52702051
7.85E-02
9.87E-02
0.56083626
-0.49469551
0.16889839
0.17893778
1.12E-02
-0.33535531
1.55E-02
0.12967764
0.15028177
-0.22751281
-0.31481096
0.40546584
-0.41551518
0.40209231
-0.18502821
0.36396563
-7.63E-02
-0.47489437
0.39890784
-0.18759902
0.18759874
-0.13353141
-6.20E-02
1.59E-02
0.1045726
0.31909737
-0.60441869
0.2710346
-9.82E-02
0.2326217
-9.91E-02
-2.11E-02
-0.34358993
-8.34E-02
9.33E-02
0.42830476
0.16058177
-0.19337061
-6.90E-02
-0.19670956
0.21791339
4.78E-02
0.17114902
7.57E-02
-0.461705
8.70E-02
0.1986025
-0.39927292
8.86E-02
0.82030225
-0.42620096
-5.73E-03
-0.19620974
7.41E-02
-0.24116226
0.45123276
-0.38721159
0.53381544
-0.44486782
0.26617607
0.34574625
-0.51725638
-0.39903432
0.19189057
6.90E-02
-2.25E-02
-0.15541476
9.29E-02
0.30961719
1.18E-02
-0.27412823
-7.17E-02
2.45E-02
4.73E-02
8.23E-07
2.28E-02
8.64E-02
-5.68E-02
-0.25654146
0.60956037
-0.52806669
9.13E-02
-0.12675139
0.38422048
-3.75E-02
-0.10748608
-0.35363975
0.19237168
0.36000231
-0.17076156
-0.11692131
-0.22508426
0.23280634
0.18871199
-2.58E-02
-0.42526796
0.19885039
5.58E-02
-2.35E-02
-5.72E-02
0.15535021
-0.14698239
-0.23361416
0.36610481
-0.22863315
0.15283959
0.5674594
-0.52129698
9.33E-02
-0.17958607
0.18641233
-0.42608365
0.5045554
-0.25672013
0.28156626
-0.22621487
-3.92E-02
0.25309065
-7.75E-02
0.38512486
-0.27708301
-0.21414857
-5.37E-02
2.33E-02
0.72345245
-0.40920267
-0.21893801
0.10605904
0.16753715
-0.37662953
0.21536069
-0.44044566
0.64847481
-6.83E-02
2.15E-02
-0.10654324
-0.36772537
0.14310017
-2.25E-02
3.72E-02
0.2099178
-4.85E-02
-0.31072044
0.26626709
-6.51E-03
-0.14763622
0.11441022
-0.12967695
8.12E-02
0.20453247
-0.12941095
1.59E-07
5.13E-02
-0.24685931
4.69E-02
0.3397387
9.33E-02
-0.32466066
-4.20E-02
0.23450764
0.11211804
-0.23202054
-0.21996434
0.47692445
-0.4611755
-0.22705819
0.23483962
-0.19637294
0.14874494
-0.23747291
0.44916973
-7.51E-02
-1.55E-07
4.17E-02
0.1155137
-0.29376146
0.26298869
7.23E-02
-0.17768142
0.26662803
-0.34609288
-3.83E-02
5.32E-02
-0.16907564
0.16164079
1.48E-02
-0.11686448
8.23E-03
0.50918531
-0.46901852
0.3205989
-0.50134647
0.241835
0.4883531
-0.69314742
0.18232134
-5.45E-02
-8.03E-03
-0.266404
-0.12305955
6.90E-02
3.28E-02
0.46461266
-0.36248413
0.11886133
-2.62E-02
0.72793323
-0.58012396
-7.66E-03
-3.92E-02
0.41343382
-0.11184831
-0.46645927
-9.48E-03
-1.92E-02
0.14439501
0.32682276
-0.10199852
-0.16766483
0.25746873
-5.03E-02
-3.28E-02
-2.02E-02
5.94E-02
4.39E-02
-0.24956273
0.34319907
0.3380675
-0.50817358
-7.56E-02
-0.24116223
0.28312662
-0.30147517
0.38677239
-0.12726265
-7.17E-03
-0.22494335
0.26720273
0.13525498
-0.52702051
0.39176542
-0.12470329
0.25391603
-0.20810623
0.27264348
-0.24322961
7.22E-03
-9.03E-02
7.58E-02
0.16142346
3.66E-02
-0.12756039
-0.11523543
6.64E-02
0.44285303
0.16458075
-0.62909448
0.21581723
-0.23052438
0.11200461
-0.22978829
0.32449701
-0.29980379
8.57E-02
-7.76E-02
7.76E-02
-3.03E-02
0.2682637
0.42488351
-0.79850829
-2.60E-02
0.16907564
0.65924579
-0.53408223
0.37224028
-0.55848992
0.43901664
-0.57367319
0.37187421
1.48E-08
-0.15414999
-0.13976221
0.17535381
-0.14256385
0.12847821
-0.12044541
0.12751274
-0.21962801
0.25423494
9.10E-02
-0.15414999
-0.23590593
0.47913542
-8.91E-02
-6.23E-03
8.96E-02
-9.59E-02
8.44E-02
-0.41709253
-0.18232092
0.1095626
6.39E-02
0.32885867
9.12E-02
-6.61E-02
-9.78E-02
-0.16332592
-0.35437283
9.84E-02
0.53551739
-5.00E-02
-3.92E-02
0.14265704
0.10939864
-0.32821652
-1.45E-02
9.73E-02
4.53E-02
-0.14993954
0.11122581
7.60E-02
-0.37247929
0.22843866
-7.30E-02
7.30E-02
-0.2022368
-3.51E-02
0.47445869
-0.52012753
0.19470648
-3.92E-02
0.22154312
-0.37702665
7.21E-02
-0.13976216
-8.34E-02
0.55961579
-0.38092422
0.15155008
0.28376794
-0.36511454
0.22652747
-6.78E-03
-7.05E-02
-6.80E-02
0.1586058
-0.10536123
0.36258253
-0.25722209
-0.23995137
8.13E-02
7.52E-02
3.56E-02
9.24E-07
-4.29E-02
0.14261319
-0.3804636
1.83E-02
0.12783411
8.43E-02
0.1435916
-0.23596509
-1.63E-02
0.20661497
0.46582866
-0.8130241
0.24921644
-9.24E-02
0.46798626
-0.37561145
-0.15048151
-4.37E-02
0.32492638
0.28445071
-0.18038212
-0.19873473
5.52E-02
-9.13E-02
0.22314329
0.14231651
-0.21552055
3.12E-02
-0.24956273
0.28571159
-0.26236343
0.3742131
-0.11184831
-0.309618
-4.12E-02
-0.15415144
-4.00E-02
0.36379224
-0.29479995
0.43979034
-1.86E-02
-0.15519214
-0.11596034
-0.12188959
0.14618325
0.17563324
-0.15191585
9.67E-02
5.52E-02
-0.34050685
0.241835
0.2821115
-0.51455647
0.35105184
0.26942459
-0.12851878
-0.34450522
-4.12E-02
0.25782824
-1.31E-02
-0.32340035
0.20479372
-0.28030267
0.32378691
0.15718636
0.1772583
-0.41566846
-0.14014734
0.43739825
-0.59007442
0.36693057
-0.17946903
8.99E-02
0.14518188
-0.13739981
-0.20585246
0.29479942
-0.13657585
0.20509492
-2.68E-02
0.13353051
-0.4326162
7.08E-02
0.16508046
0.19670935
-0.18949027
6.95E-02
-2.03E-02
-0.13941921
9.75E-02
-0.23211186
4.41E-02
0.82990652
-0.6708408
-0.23982553
0.37059644
-0.15307599
0.2216396
-0.33286387
-0.1640029
5.77E-02
0.21752028
-9.46E-02
0.21484549
-0.31015515
0.26236513
6.76E-02
-0.41531733
0.20516025
0.25489154
-0.23889232
0.14732507
-0.16332592
0.33877292
-0.4585751
-2.13E-07
-9.53E-02
0.50681853
-0.2367907
-0.1747171
0.30346659
-0.29441577
0.36564291
-3.82E-02
-0.22476859
0.17824899
-0.13062011
-0.29546353
0.28768227
0.59470677
-0.43610135
8.31E-02
-0.2574687
-7.97E-03
5.45E-02
0.21706372
-0.22466931
0.1486834
-6.60E-03
0.13021423
-0.27995917
-3.13E-02
0.11247781
-0.1951696
-3.51E-02
2.64E-02
0.26570392
-0.19035459
0.35020176
-0.16653703
-6.73E-03
0.2067946
-0.25524691
0.36444649
-0.46901852
0.17969353
0.38329139
-0.58689106
0.22314374
-0.38946515
0.11672362
-7.02E-02
0.21950129
-7.58E-02
-0.15283935
1.82E-02
3.53E-07
0.23922956
-0.1951696
-7.15E-02
0.34830689
0.11705609
5.80E-03
-5.95E-02
5.95E-02
0.5336836
-0.97744483
0.34032667
0.1206273
-0.54551196
0.50492591
-0.1126194
7.03E-02
-7.24E-07
-9.04E-02
0.10873399
-0.30192491
0.13045263
1.43E-02
-0.25741211
0.22863381
-4.48E-02
0.44781289
-0.36016449
-1.41E-02
7.07E-03
0.22595724
-0.19817652
0.50119054
-0.81196761
-3.81E-02
0.22508349
-0.13242526
0.28989154
-0.37288904
0.19189057
0.32277253
-0.38837132
0.18514182
0.6425947
0.29045567
-0.8584398
0.20600338
-0.64132184
0.22516091
0.17693059
0.2067946
-0.18672732
-5.44E-02
0.11855981
-0.19860266
-0.22884196
0.59306294
2.08E-02
-0.2309064
-8.82E-02
-0.15296951
0.23464759
-0.15524082
0.17465958
-0.27917203
0.1271546
0.26121464
7.21E-02
-0.2406752
-0.17015181
0.27958408
0.57688731
-0.58300316
-0.33157682
0.47957364
-0.36654991
-9.61E-02
0.32682276
-0.19328995
-5.28E-02
0.15082364
-0.1354382
-6.30E-02
0.10779726
-2.21E-02
0.13911191
-0.30956551
0.32885867
1.89E-02
-0.18482471
-7.82E-02
-7.60E-02
-9.18E-02
0.11778245
0.34377232
2.99E-02
-0.13858636
6.73E-03
-2.03E-02
0.27388799
-0.32302168
-7.22E-03
7.00E-02
-2.05E-02
-0.13254631
-6.51E-02
0.79303026
-0.63051254
7.12E-03
0.20453247
-0.43479273
0.25823402
9.22E-02
-0.20136887
-0.14903559
0.37525177
-0.5294013
0.60613507
-7.67E-02
5.37E-02
-0.13685843
-0.31928754
5.36E-02
9.93E-02
-0.10798805
9.21E-02
0.15529327
-0.23001637
0.17366417
-0.20875482
2.64E-02
0.15290713
-0.26311168
-0.14609228
0.1653236
0.23638877
-0.15415004
0.17645708
-5.28E-02
-7.78E-03
-3.98E-02
-1.64E-02
-0.18066995
-2.00E-02
0.38161311
-0.54591644
0.21357398
0.50310314
-0.32721373
-5.81E-02
0.29407254
-0.54538661
0.32542202
0.23889115
-0.15519214
-0.20148204
0.33135796
-0.2540656
-4.22E-02
0.5039044
-0.30166891
-0.2373282
0.20875549
7.67E-02
6.50E-02
-0.10605866
9.24E-07
0.23565194
7.96E-02
-0.35086027
6.71E-07
-0.19105463
0.93022788
-0.73917234
-9.89E-02
0.50922471
-0.70280993
9.27E-02
0.41427547
-0.38807324
-9.02E-02
9.02E-02
-9.02E-02
0.7702831
-0.68878913
-0.1599648
0.66730672
-0.2550613
-0.36248413
0.41512787
-0.24583541
-6.78E-02
3.45E-02
0.10451248
0.23074898
-0.25391504
-1.57E-02
-4.88E-02
0.37729433
-0.43739882
2.62E-02
-3.51E-02
0.23732758
0.24817976
-0.41651514
8.77E-02
0.23074898
-0.29376146
-5.86E-02
0.1292115
0.17344457
-0.39280635
0.3269943
0.82965076
-0.81613594
-0.17563182
0.88871366
-0.85721523
0.16406827
-6.10E-02
6.97E-03
0.10535981
-0.30448985
-1.71E-02
-0.1686229
3.02E-02
2.93E-02
0.57596576
-2.74E-02
-0.41383287
3.31E-02
4.76E-02
0.67357737
-0.57054394
-0.30888465
0.64934498
-0.73895603
-4.26E-02
0.25733539
0.59615564
-0.4924767
8.00E-02
0.30501267
-0.25722209
2.63E-02
6.47E-03
-0.2394045
0.1518054
-0.27369562
8.00E-02
0.25510541
-0.18099831
2.35E-02
2.30E-02
0.22314435
-0.27763101
0.12044601
4.85E-02
-0.11441054
4.45E-02
3.56E-02
0.16705415
-3.61E-02
-0.45902205
0.28525269
7.72E-02
-1.40E-07
0.13858591
-0.44445071
0.17618744
-0.12260164
0.18232226
-0.10697298
6.25E-02
0.1076315
0.24067582
-0.49490952
0.24053445
0.49973023
-0.72287327
0.56452948
-0.45830756
-3.95E-02
0.12847821
-0.28532043
0.44854963
-0.2291861
7.55E-03
-4.62E-02
0.2617591
-3.08E-02
-0.36564326
0.17327154
-7.60E-03
-0.10451332
8.13E-02
6.06E-02
2.18E-02
0.17751484
0.12975974
-0.48815674
9.84E-02
7.78E-03
0.21536069
-0.33897471
0.3817946
-3.66E-02
0.16561891
-0.47634009
0.31691101
-0.19724728
0.15307614
-5.30E-02
-0.22825919
0.50568336
-0.46383753
-4.77E-07
0.1159606
-0.1750481
0.611655
-0.5203048
0.25746873
-0.42092085
0.64037758
-0.25061184
-3.22E-02
6.33E-02
-0.24171971
0.34092736
-0.34092638
0.32975411
-0.1845714
-1.36E-02
-4.20E-02
-0.12945835
0.38631213
-0.52566773
0.11466269
8.77E-02
-3.89E-02
0.40546563
-0.12975831
-0.2917071
-8.10E-03
-0.14874496
0.5070442
-0.15320466
-0.21325921
0.313972
-0.35582042
0.11302319
-2.32E-02
0.25995851
-0.18473344
2.86E-02
-0.41253152
0.35454446
0.24382344
0.15665409
-0.49429679
0.2394042
-0.2394045
0.3550334
-0.17544825
0.33940351
-0.27315316
-0.15201674
0.11279621
-0.19035459
0.48798671
-0.53758371
0.33526161
7.59E-07
2.99E-02
-0.22314294
-3.75E-02
0.25470147
-0.39369965
0.22664705
-0.26236442
5.31E-02
-8.08E-02
0.2099729
0.31569463
-0.28584152
7.33E-03
0.38828734
-0.10977115
-0.45356423
1.72E-02
4.18E-02
0.319942
-3.02E-02
-0.2654357
7.57E-07
-4.08E-02
0.11778239
-0.12615076
0.3022809
6.19E-03
-0.26731563
3.17E-02
0.10379624
-0.17670313
0.72213507
-0.6337229
2.28E-02
0.13353154
6.56E-03
-4.68E-02
0.2204002
-0.46780756
0.14660326
-1.78E-07
0.2876814
-0.186877
-4.91E-02
-0.22494335
0.93944395
-0.86148274
0.11778239
0.21271834
-0.19801213
0.33751372
-0.67252803
0.15996535
0.37306094
-9.41E-02
6.56E-03
-0.35760859
0.13119178
0.10863447
-7.38E-03
-0.16907564
0.22664705
-9.53E-02
0.12289892
-3.46E-02
0.14403853
-0.31237492
0.18232135
-3.53E-02
0.16539173
-0.29584584
-0.15006113
-3.88E-02
0.1384698
8.58E-03
8.99E-02
6.80E-02
7.05E-02
-0.20294105
0.13976268
-0.20875482
0.21597481
-0.28051394
0.40228614
-0.41185504
9.57E-03
0.26602134
1.45E-02
0.10895138
-3.95E-02
9.59E-02
-1.23E-02
-9.72E-02
5.94E-02
-8.70E-02
-7.25E-02
0.17855451
-0.40546471
0.44250715
-0.29376146
0.13657533
0.16923317
-0.14126088
-0.22314346
-3.51E-02
0.11778259
0.32277253
-0.12861712
0.2270567
-8.13E-02
-0.38865826
0.16833477
-1.42E-02
-0.28768247
-3.93E-07
0.13353118
0.25593355
-3.95E-02
5.23E-02
0.51209897
-0.61251795
-0.14364305
-8.16E-03
0.10125303
0.10536131
-0.23151135
0.22482347
-0.38882571
0.54393399
-0.46770748
0.27149764
0.47523496
-0.93826938
-2.25E-02
0.7211597
-0.31569535
-0.12062854
-8.58E-03
0.16639145
9.07E-02
-4.78E-02
0.18464944
-0.3683705
0.42488337
-0.56927854
0.22508349
0.25818065
-0.16216733
0.2146562
-0.22172426
7.07E-03
-0.2373282
6.06E-02
0.19068956
0.34830642
-0.48183852
-0.17284247
0.22691
0.1466026
-0.24946113
4.08E-02
0.22154312
5.61E-02
-0.21559639
0.52575105
-0.59581965
0.15645139
3.39E-02
7.70E-02
-5.06E-02
-0.20067115
-1.60E-02
0.31551662
-0.23052438
0.37284026
-0.21552055
-0.17979336
-2.30E-02
0.15082364
-0.34719586
-9.91E-02
0.25593254
6.25E-02
-0.11211795
0.17807509
-0.15296951
0.22148879
0.30573034
-0.40302834
6.36E-02
0.18687664
-0.50704455
0.2710346
-0.27103442
0.29940641
0.19044778
-0.30910417
0.21205933
-8.64E-02
0.27721
-0.50209123
0.20382762
-0.13657585
7.82E-02
-0.13675883
-9.96E-02
0.17435417
9.17E-02
0.2099178
-0.23205948
0.14558545
0.22443217
-0.43954363
7.97E-03
0.16093019
0.15028177
-0.4470143
0.15155008
0.11778282
-0.34484124
0.36546057
-0.25423345
0.10008302
0.16766503
-0.12874919
1.0570477
-0.71188849
-0.31508175
9.87E-02
-0.27655917
0.44876224
-0.43121693
-0.13976216
0.23111129
0.57981831
-0.59581965
-7.95E-07
0.60906428
-0.54654396
-7.06E-02
0.1850277
-0.15302481
-8.20E-02
9.76E-02
0.19643407
9.12E-02
-0.38532111
0.30042019
0.24567318
-0.46408021
0.26780158
0.22555061
-0.13353123
-0.14776018
-0.21205838
0.40808707
5.22E-03
-0.55701518
0.6176393
-0.34138709
-9.39E-02
-7.60E-03
5.21E-02
-4.45E-02
-0.25782984
3.85E-02
-1.90E-02
0.81093013
-0.36157045
0.72038031
-0.82369715
0.2299241
-0.27871433
-0.2231435
0.54935837
-0.54935926
0.68867302
-2.27E-02
-0.43573532
-0.12847915
0.2101566
-0.23464756
0.116865
0.23483916
-4.15E-02
-0.23841019
-3.92E-02
0.11332779
5.56E-02
-0.36248413
-4.98E-02
0.73804265
-0.26041588
-0.32639599
0.13899866
0.27229676
-0.50310373
0.79802692
-0.24946013
-5.13E-02
-0.11778287
-0.17185004
-0.12464309
0.26304561
-0.22825919
0.13566533
-1.50E-02
-7.60E-03
-4.69E-02
-0.12783356
-1.83E-02
0.48265481
-4.68E-02
-0.14818074
-0.1740229
0.54654294
-0.60613519
2.60E-02
0.91799873
-0.72434616
-0.2022368
7.47E-02
0.28367499
-0.17751412
-0.20708676
0.26304561
-0.280902
0.63757741
-0.54308695
0.3317771
-0.11191781
-0.36992058
5.56E-02
0.16566694
-7.12E-02
0.13762045
-0.13762181
0.2198596
0.40106979
-0.42773789
-0.31508079
0.31508088
-0.11441054
0.26469213
-0.22751281
0.1104572
0.3261492
-0.42211258
9.60E-02
-5.37E-02
0.40316308
-0.26190427
-0.13438679
-0.41925776
0.18924209
0.11394509
5.24E-02
-0.1925938
-2.69E-02
9.53E-02
-0.11365906
0.10536026
0.34240702
-0.35077477
5.72E-02
4.65E-02
-0.20997256
-6.77E-02
0.40546584
0.40989947
-0.53018588
-0.25562099
0.22508349
0.1237946
-0.18781628
0.13146384
-9.89E-02
7.70E-02
3.64E-02
0.49643713
-0.49643779
0.24574383
-0.24574427
1.42E-02
8.76E-02
-3.28E-02
-0.1354382
0.168228
0.14396113
-0.30458406
-9.53E-02
0.62415487
-0.14895582
-0.41850278
0.73176223
-0.8938176
0.12188935
-0.25014353
0.79798192
-0.28926399
-0.32639599
0.1837832
0.22168233
-3.57E-02
-0.18596382
-2.21E-02
-1.50E-02
8.70E-02
-2.26E-07
-9.46E-02
0.10153565
0.54871953
-0.71326888
3.20E-02
-6.51E-02
0.3022809
-6.41E-02
0.32025862
-0.58394778
-9.02E-02
0.17284238
0.16093019
-0.15302481
-0.14370696
0.44701365
5.80E-03
-0.34110758
0.17142259
0.17544781
-0.22458155
-5.93E-02
2.26E-02
0.58279932
-0.7015149
0.34483957
-4.26E-02
-0.11855887
2.08E-02
0.16968571
-0.14934465
-0.30346614
0.31679896
5.16E-02
-7.85E-02
-0.24549972
0.23180079
-9.39E-02
0.1076315
-0.28995237
0.42941836
-0.29361725
0.44692186
-0.28599164
-7.72E-02
0.36322287
-0.15330502
0.13279152
-0.42640874
0.11954454
6.15E-02
-0.35384035
-0.13083994
0.34259766
3.75E-02
-0.24921541
0.22691
0.15307614
-0.34294492
-0.10536025
0.44830546
0.16606158
-0.47328705
0.16907564
-3.77E-02
8.83E-02
-7.30E-02
0.14763623
3.85E-02
-7.85E-02
-0.2197486
-1.71E-02
0.13675888
0.13353154
-4.71E-02
4.05E-02
-9.73E-02
0.22751309
-0.39390418
-6.22E-02
0.39624777
-0.16034199
0.11617155
5.03E-02
-5.03E-02
2.55E-02
-9.22E-02
-4.95E-02
-0.21772318
2.67E-02
0.27443758
-4.08E-02
-5.72E-02
0.28584167
-0.36221558
0.16766503
4.59E-02
-0.12260161
-0.20875482
0.49643707
-0.28046206
-4.41E-02
-0.16296199
0.24934511
7.95E-02
0.10280865
-0.23907359
-0.14085697
-0.12516356
9.10E-02
0.26570392
3.92E-02
-0.1595069
-3.83E-02
0.32411981
-0.49401829
0.35482049
-7.41E-02
-3.56E-02
-5.21E-02
-1.49E-07
3.01E-02
-6.28E-07
6.45E-02
-0.23361419
0.13133684
7.41E-02
0.38623339
-0.46034086
-8.00E-02
0.13248996
0.25616911
-0.35586902
2.39E-02
-9.06E-02
-8.08E-02
6.34E-02
-9.18E-02
0.15962967
-0.1596303
6.51E-02
-7.48E-02
0.16106142
0.17402251
-2.26E-07
-9.46E-02
-0.16566673
0.17327154
0.16062337
3.80E-02
-0.2530899
0.13453178
-0.32811645
0.18555178
5.49E-02
0.21239838
-9.04E-02
-0.15302481
0.11865837
0.7442655
-0.66368502
-6.67E-02
0.14722931
-0.17520423
5.52E-02
5.23E-02
-0.24406178
0.19176255
-3.41E-02
0.11159112
-2.52E-02
-0.13626416
-0.1750481
9.13E-02
-0.17284247
0.11568486
0.25782824
-4.65E-02
5.94E-02
-0.34032544
-3.67E-02
0.33780721
-0.22314382
9.53E-02
0.29898244
-0.41109955
0.43332222
-0.35197619
-7.84E-03
-9.06E-02
0.34627542
-9.59E-02
-4.81E-02
7.46E-02
-6.56E-03
5.13E-02
-0.22314334
0.18492149
-0.13911338
-0.17045268
0.22137193
0.31909737
-0.60441869
0.29940641
-0.158824
0.2394042
-0.17588979
-9.69E-02
0.24659468
-0.36331987
0.3829914
-0.1242971
-0.12516336
2.47E-02
-0.16779365
0.31143555
4.14E-02
0.13268648
2.92E-02
-0.27625355
0.12114507
0.23249501
-0.19949023
1.93E-02
-7.26E-02
0.13438641
-0.17635228
0.24014194
-0.49965203
0.41773438
9.31E-02
0.52735496
-0.58451355
-0.24544938
0.32458684
-0.48754862
0.45439655
-7.58E-02
-0.49082491
-3.02E-02
0.17720588
0.20067158
0.17881867
-0.20718983
-0.29008311
0.2972506
-9.75E-02
3.06E-07
-0.27983826
0.31084892
-4.69E-02
0.35347059
-0.24730982
-0.20708676
0.48754817
-0.22450235
8.47E-02
-0.1407001
-0.48012751
0.58260441
8.10E-02
-0.34730983
0.13458945
-5.32E-02
6.80E-02
0.18596531
-8.87E-02
-0.10462426
-6.06E-02
0.12470268
-0.26720321
7.80E-02
0.16833477
-0.13554636
0.17693059
-2.74E-02
0.11159112
-0.10467146
9.22E-02
8.44E-02
-0.32497713
4.69E-02
-4.69E-02
3.92E-02
5.97E-02
-0.17366342
-8.66E-03
0.27894855
-6.10E-02
0.28942963
1.04E-02
-0.55315965
-2.74E-02
0.2666285
0.62339383
-0.55487472
-7.56E-02
-0.30691427
6.58E-02
0.21217516
0.37561294
-0.38299289
-3.01E-02
-0.15669838
0.10178185
-1.63E-02
0.10863447
6.77E-07
-0.32768753
0.18571647
0.94634271
-0.95485431
0.40830937
-1.14E-02
-0.51466447
0.67861927
0.19845119
-0.6539256
0.26236427
-0.309618
0.2101566
7.55E-02
-0.23074837
-0.26007667
0.33363923
0.35454544
-0.17934187
-4.26E-02
-0.31072044
-8.86E-02
0.11365914
0.24763472
1.92E-02
-7.90E-02
-6.36E-02
-6.80E-02
0.14518188
-1.36E-02
-0.36848605
0.12981234
0.25228
-0.16093077
1.57E-02
0.19782661
0.14310159
-0.35667536
0.21357492
-6.62E-02
-0.36848605
-2.00E-02
0.38161311
6.87E-03
-0.25621951
-0.13226767
0.11441071
8.97E-03
0.34409523
-1.27E-02
1.90E-02
-0.29822022
8.44E-03
0.19760942
-3.51E-02
9.53E-02
-0.32742211
0.34032667
-0.46488866
0.4054659
-0.24549972
0.27894855
-1.99E-02
-0.37897426
0.10241431
0.67529041
-0.40546525
5.90E-02
-0.12177212
-2.18E-02
0.29683182
-9.75E-02
-0.27570635
0.5060516
-0.21243554
-1.19E-02
-0.33886981
0.13353205
-0.16772203
-8.15E-02
-6.83E-02
0.44183192
-0.27477929
0.2747778
-0.10969825
7.00E-02
-4.85E-02
5.52E-02
0.34316128
-0.54308695
0.63839674
-0.47957221
-0.158824
0.21325827
-0.24659584
7.35E-02
9.03E-02
-5.17E-02
0.27625257
8.27E-02
-0.58778709
0.26602134
9.73E-02
0.13021423
-0.42899558
8.55E-02
0.39447546
-0.44490677
0.1292115
0.15414983
-0.16175552
0.11523613
-6.83E-03
-0.31077731
0.16345267
0.41074136
-0.27029112
0.1880523
2.26E-02
-0.18343882
0.27416867
-0.55072755
0.36636287
0.33120012
-0.71541947
6.12E-02
0.23326232
-0.35955554
0.31845459
9.34E-02
-0.21205838
0.29747611
-0.23638943
-0.10948434
-2.51E-02
2.51E-02
0.13868316
6.27E-02
-5.56E-02
-0.17095844
-8.51E-03
-0.18746242
0.46224079
-1.31E-02
-0.39890847
0.24256247
0.18871199
-0.1146043
0.12095172
-0.29191113
0.17095686
-8.96E-02
-0.28768134
0.12699959
-9.22E-03
0.55431008
-0.50024289
0.13133684
0.60473621
-0.47505856
-0.26101318
0.10798898
7.84E-03
0.1586058
0.7227056
-0.86580598
0.2682637
-0.28376803
9.67E-02
-0.27593055
0.29001668
-2.12E-02
4.20E-02
-0.23867382
0.17504954
-0.34526941
9.81E-02
0.25442556
0.29849312
-0.18232137
1.28E-02
-0.27712184
0.12615061
-0.16034189
0.19670939
0.41494471
-0.63808739
0.55961609
-0.19051902
-0.25928187
0.12751274
5.48E-02
0.1878612
-7.45E-02
-0.21868987
-3.77E-02
0.15634619
1.95E-02
-1.30E-02
-0.14763622
-0.10367793
0.42488337
-0.54056722
0.23440015
0.47743931
-0.3126843
-0.13534069
0.12899275
-0.24406178
0.19845162
-0.15082288
0.78209502
-0.84611672
-5.09E-02
2.58E-02
0.27274063
-0.19923764
7.58E-02
9.73E-02
-9.00E-02
0.16034193
-0.25131488
0.10535958
4.88E-02
-0.17015181
-3.28E-02
-0.11466237
2.77E-02
0.26933268
6.92E-03
-0.13254631
-5.67E-02
0.16126804
5.52E-02
-0.18366557
0.30961719
-0.23205948
-0.12715587
1.68E-02
0.52077657
-0.52914369
0.28978014
-0.41494423
4.65E-02
0.29673174
0.12675081
-0.21130843
-1.48E-02
-6.16E-02
-0.1088948
7.66E-02
0.1159606
-0.31481096
-3.05E-02
0.29282436
8.12E-02
0.14499077
-8.31E-02
8.92E-02
7.06E-02
-0.30294868
2.28E-02
7.95E-02
-7.95E-02
-3.24E-08
-3.24E-08
-0.21751979
0.15548567
9.89E-02
-7.27E-03
-9.97E-02
-0.12893374
7.08E-02
1.70E-02
0.53408289
-0.2893253
-4.71E-02
-2.09E-02
0.17997107
-0.15219148
-0.3488785
0.33508408
0.18347909
1.72E-02
-0.20763849
0.19620988
-0.4585751
0.21217516
-3.75E-02
2.26E-02
-3.80E-02
0.21536069
-5.79E-02
-0.26368952
0.2231427
-0.37156379
0.13976264
-3.54E-02
0.28090322
-0.3364726
0.70733219
-0.29869807
-9.47E-07
-9.47E-07
5.54E-02
0.38326478
-0.58860266
-0.17645578
0.35139719
-1.87E-02
0.10157913
-0.10158037
-0.24862343
-0.12893374
-9.62E-02
1.1317276
-0.68342245
-0.35207731
-8.62E-02
9.53E-02
-9.13E-03
5.36E-02
-6.28E-02
0.23785043
8.40E-02
-0.14413387
-0.25464246
0.19062018
3.25E-02
0.16889839
1.34E-02
-0.23151135
8.37E-03
0.16833477
-0.18514314
0.10451248
0.19997582
-0.23889232
0.18759874
4.50E-02
-0.51502663
0.46340248
-5.44E-02
-0.16705421
-0.20067041
0.31753573
5.02E-02
-0.45198539
0.444967
0.17997107
-0.3317779
0.45347357
-0.60353541
0.17435417
0.208638
2.56E-02
0.21551991
-0.45783392
-7.95E-07
0.22957532
-0.12260161
6.71E-07
-0.19105463
0.62038863
-0.33930695
-0.24659584
0.24659468
-0.1497445
0.2682637
-4.20E-02
-0.34015989
-6.22E-02
0.28538504
0.52859795
-0.48145092
-0.13353141
7.95E-02
-0.22488044
0.21791339
6.76E-02
-9.60E-02
0.15312175
-0.31691241
0.1271546
-9.38E-02
8.16E-03
0.34110796
-0.24801752
0.40793166
-0.3932243
7.36E-07
0.80360389
-0.50864917
-0.13976267
-6.27E-03
-0.19370705
0.53644925
-0.64096212
0.24659468
-0.14208268
0.17465958
-0.24583541
0.28357458
-0.13176991
0.10041938
0.25202245
-0.52914369
0.13353205
0.34483978
-0.461705
-3.36E-02
-4.37E-02
-8.97E-03
0.33389509
3.17E-02
-0.16251826
-0.17645578
2.60E-02
0.33769169
-0.18721089
-8.43E-02
0.12044601
-0.27593055
7.21E-02
0.30492473
-0.22957526
0.14256398
0.12475106
-0.16761471
0.17988469
1.81E-02
-0.4358623
0.11365914
-6.84E-02
6.01E-02
-6.01E-02
0.45439655
-0.36150277
0.2166702
-8.11E-02
-2.14E-02
1.43E-02
-0.12847915
-0.18555339
0.29252541
3.56E-02
2.76E-02
-0.25423345
0.1837832
-0.23784946
0.12188935
4.02E-02
0.45911819
-0.54971462
7.47E-02
-8.34E-02
0.31131434
6.17E-02
2.37E-02
-0.19290379
-0.16126838
0.16833477
-0.16833559
-2.53E-02
5.00E-02
0.30580866
0.41934037
-0.520055
0.31059599
-0.55719221
3.33E-02
0.26488256
-0.2897802
0.11871577
0.11279621
-0.1278336
7.55E-03
-0.13675883
0.17366417
-0.10697298
-6.67E-02
0.51940924
5.00E-02
-0.37425026
0.17520317
0.14389329
-0.48036662
0.37729433
-0.51082599
0.17435417
0.208638
-0.13167854
-0.19574419
0.57367361
-0.42339131
0.37662891
-0.12445324
0.17627998
-0.19451635
-0.2979598
0.28561386
-0.29391289
-6.01E-02
2.62E-02
0.13675888
0.15950772
-0.12260161
-0.27329376
9.48E-03
0.22691
3.69E-02
-0.25442436
-2.84E-02
-1.43E-07
0.24595818
0.27443692
-0.21602622
-2.15E-02
-0.29252556
0.39570916
-0.27684763
0.28336152
0.1448317
-0.59681618
0.56832486
-0.19746515
-0.37085977
0.11551268
-1.83E-02
0.45953202
7.87E-02
-0.46676555
0.55467802
-0.6448282
0.27820241
0.18825634
-0.26236343
-0.15800394
0.21045148
3.58E-02
-0.2373282
-0.16462135
0.36610481
-0.14929698
0.32306603
-0.5294013
0.4260852
-0.19464217
0.25406632
-5.26E-02
-0.16889776
-5.76E-02
-0.10724518
0.19637334
0.30497363
-0.25213042
9.13E-02
-0.22482234
0.13353205
0.1307704
3.17E-02
-0.23098636
0.24340852
0.1905186
-0.5867669
-5.66E-02
0.1274444
-7.08E-02
0.14493363
-0.28240439
0.57008618
-0.14723106
-0.11692131
-3.95E-02
0.26731411
-1.24E-02
-7.12E-02
-1.35E-02
-0.23684226
0.25704584
-0.37590718
0.16929163
-1.65E-02
-2.53E-02
0.3498148
-3.06E-02
-0.3629055
0.29213715
-0.11279608
-3.03E-02
-5.54E-02
0.20509492
-0.34445047
0.29698423
0.21757294
-3.99E-02
-5.99E-02
-0.4241569
0.19637334
0.130621
-0.27193365
0.20148277
-0.14085697
-5.17E-02
0.2354577
0.21330544
-0.15226908
0.24911897
-0.40546426
-8.84E-02
0.23151255
-0.33780599
0.33111814
-9.87E-02
7.83E-02
-0.17142262
0.34110796
-0.40835878
0.33024096
-0.37469363
0.58272338
-0.61037439
0.2099729
8.00E-02
0.26290223
-0.18879491
6.47E-03
-0.43825513
-0.10536027
0.22757746
0.30956393
-3.30E-02
-0.19176227
9.31E-02
4.35E-02
-0.16126838
0.42744425
-0.23132876
1.36E-02
0.40095124
-0.14588845
-0.33229175
7.27E-03
8.34E-02
3.28E-02
-0.19923764
-5.67E-02
-6.01E-02
0.38460094
-0.46759707
0.12629303
0.1991284
-0.31585336
7.34E-02
0.10092668
0.10615997
-1.86E-07
-0.28051394
-5.88E-02
0.61436683
-0.65560859
-7.65E-02
2.25E-02
0.27931431
0.19760942
0.45698845
-0.53588271
-0.21570835
0.52735543
-0.24664062
-1.41E-02
0.17520317
-0.61310476
0.45895359
-0.30637383
0.19637334
3.05E-02
5.13E-02
-0.20544331
0.32639566
-0.37124729
0.16846459
8.89E-02
0.18703827
5.86E-03
-0.46883419
0.3576093
-0.12516384
-0.11778322
0.11778239
0.30966124
-0.23132876
-0.2214333
8.99E-02
-5.62E-02
-8.30E-03
8.00E-02
5.24E-02
7.36E-07
-0.15780757
-0.16705379
-0.14077346
0.54959965
-0.20815593
0.21484549
-0.24846196
0.2682642
-0.19415645
-0.14493415
0.12083618
7.06E-02
0.30458432
-0.37520173
-0.3013252
0.40179607
7.10E-02
-5.64E-02
-0.25442436
0.48046353
-0.25545236
-0.17045268
3.48E-02
-0.15700397
-5.13E-02
0.45007011
-0.25901347
4.26E-02
4.88E-02
0.37320474
-0.63477463
2.04E-02
0.20890076
7.88E-02
5.88E-02
-7.17E-03
0.15927677
-6.99E-02
-0.16406806
-1.56E-02
-7.91E-03
-0.24116179
0.23319466
4.69E-02
-2.32E-02
0.16524909
0.28103781
-0.25489211
-0.15307599
-4.62E-02
0.1045726
-0.16126838
0.17535381
2.76E-02
-0.10763083
9.39E-02
-0.17271316
0.30796766
-0.42064005
-4.70E-02
0.13473305
0.20448351
-0.24740757
0.58681166
-0.52721965
-5.96E-02
6.78E-02
0.3550334
-0.51466447
5.61E-02
0.31679896
8.87E-02
-0.29376146
0.1294571
-9.75E-02
0.3761695
-0.24362293
-0.36161315
0.347725
-8.76E-02
-5.49E-02
0.2423126
-2.56E-02
-9.53E-02
0.50939566
-0.50939691
-7.17E-03
2.14E-02
-4.32E-02
7.33E-03
2.17E-02
-0.31667036
0.10241431
0.3540166
-0.40857506
0.45113423
-0.4054651
0.1718502
-5.41E-02
-4.05E-02
-0.17081849
0.18721122
8.10E-03
0.2101566
0.1513464
-0.2050506
6.67E-02
-0.37998563
0.51271093
-0.60143822
0.2851015
-0.23484035
0.28030127
-5.32E-02
0.15191673
-9.87E-02
0.23052344
-0.11191781
-0.11122497
-0.15048151
0.33157673
-0.37525129
-0.14378738
0.6982885
-0.33135805
8.22E-02
-0.28768143
0.16164079
-0.15290698
0.34881854
-0.27346945
5.49E-02
4.48E-02
7.36E-07
0.14261319
-0.29191113
0.31071976
-0.11855887
0.27359673
-0.17384784
-0.40863514
0.30186614
0.88190305
-0.95492876
-0.10367793
-0.27931356
0.36000279
0.37129596
-0.32583451
0.131677
-0.30956551
0.29649287
-8.94E-02
-7.47E-02
8.89E-02
-4.35E-02
-0.16034189
0.23867488
-0.14732517
6.16E-02
-6.16E-02
6.16E-02
-0.24387988
0.42744407
-0.31923103
0.28768292
-3.92E-02
7.08E-02
-0.13264464
-5.84E-02
7.49E-03
-0.12715587
0.46042374
-0.45198464
5.72E-02
0.1941562
-0.20212345
9.89E-02
-2.94E-02
-6.16E-02
0.33420137
-0.39136001
0.24475718
-0.29649338
0.32246906
-5.26E-02
8.42E-02
-0.16874884
-9.24E-02
2.39E-02
0.45911819
-0.39803085
-5.32E-02
-0.15155007
0.74625659
-0.80234665
0.11778245
0.26170674
-0.41871056
0.15700316
0.28768292
-3.26E-02
-0.20509575
0.45567286
-0.22443286
-0.12344342
7.72E-02
0.34989533
-0.27193442
0.24783635
-0.54388607
0.38566256
-0.28958884
0.21239838
0.11641049
-0.39998606
-3.33E-02
0.14197089
0.19329138
1.20E-02
-0.11404682
-0.23326236
4.15E-02
0.32947886
0.39959976
-0.80506444
9.21E-02
-3.25E-02
0.116865
-4.51E-02
-0.24256243
-9.24E-02
0.16788071
0.29673174
3.32E-02
0.38566229
-0.50344485
5.72E-02
4.08E-02
-0.34719586
0.11568486
0.23815584
-0.27234697
0.10709835
-8.99E-02
0.30042019
-0.2668047
2.45E-02
0.27958408
-0.15110669
0.10109695
-4.59E-02
-0.11359722
-7.55E-03
0.18610173
0.35163063
-0.43692797
-0.37843668
0.1133287
0.47445869
-0.26570246
-0.22677355
0.22677401
-0.13976221
-0.15276356
0.34887803
-0.17958607
0.45347357
-2.11E-02
-0.39225453
0.23721726
0.41576385
-0.47328758
3.24E-02
-0.21996434
-0.14493415
7.08E-02
-5.63E-07
0.28768292
-9.40E-02
2.78E-02
-0.13941921
-0.24906699
0.24906762
3.06E-07
0.14624627
-5.60E-02
0.38853627
-0.43266091
0.12693021
0.30573034
-0.46319756
4.55E-02
-0.16907564
0.10798898
0.83256656
-0.66611779
3.92E-02
-5.94E-02
-0.3953124
7.77E-02
0.22501044
-0.30271968
0.56966621
9.40E-08
-0.56966579
0.22516091
0.19035451
5.20E-02
-0.12812138
-5.17E-02
-7.06E-02
0.12228929
0.12177258
-0.28556186
0.37097862
-5.87E-03
-0.19415696
4.88E-02
-0.19464217
7.17E-02
-3.92E-02
7.97E-03
7.91E-03
0.20566972
-0.26236448
-1.98E-07
0.21645527
-0.19992572
0.69723749
-0.6337229
8.23E-07
-4.73E-02
0.37267604
-0.16251872
8.76E-02
-0.12078167
-0.28768173
1.79E-02
1.1074231
-1.1904199
0.74923694
-0.62294364
0.68890119
-0.51082575
-7.12E-03
0.13353069
0.3928864
-0.6238727
-8.20E-02
0.17946759
-7.41E-02
-0.16705431
0.11170366
0.15762864
0.16008545
-7.37E-02
0.24207179
-0.33547187
-0.11865714
-0.24906699
1.003302
-0.10125366
-0.33811378
-0.19620974
-5.76E-02
0.2932218
-0.36221558
0.31121209
-0.25714538
-0.18081859
-4.61E-02
0.60441816
-1.04E-02
-5.35E-02
-0.33647135
0.52609336
-0.41689464
-0.38161361
2.00E-02
0.12981234
6.73E-02
0.14364205
7.02E-03
-0.23545745
0.12464266
0.15191673
-0.25035602
2.55E-02
-1.70E-02
6.61E-02
0.12751274
-6.55E-02
2.23E-02
-0.16772203
-8.73E-03
0.24740854
-0.16332592
9.24E-02
-0.27792671
0.10147012
0.4054648
-7.91E-02
9.07E-02
-0.24063608
0.30228111
-0.25910929
0.11307655
-9.91E-02
-0.12562583
0.44408065
-0.35379329
-0.15534993
0.32682276
-0.36101267
0.31131434
-0.4815343
0.64564568
0.20898995
-0.34794125
0.14434244
-0.5717867
0.43979034
0.21451809
-0.49608362
0.17142259
-0.20448269
-7.86E-02
0.22677401
-0.21772318
8.63E-02
0.17402251
-0.27846551
0.21392624
-0.28030267
0.16251868
0.18232135
-0.19912933
0.51251912
-6.83E-02
-0.23132876
3.37E-02
-0.27234697
9.13E-02
0.18759874
-8.94E-02
0.15927677
0.14799739
-0.51435989
-9.27E-02
0.20155253
1.2181573
-1.1946269
-6.40E-02
-7.73E-02
0.28544807
-2.03E-02
-1.38E-02
0.36772513
-0.11718144
-0.23674884
0.38236845
-0.2908029
-0.33024096
-4.45E-02
0.40546587
-8.21E-02
2.60E-02
8.59E-02
-4.82E-02
-0.36909747
0.21597481
-3.66E-02
-0.14424953
0.15168388
0.11860594
-0.11860641
-0.19574419
0.50540578
-0.17151049
-9.47E-02
0.11383422
-0.27510357
-0.10536023
-5.72E-02
0.18721122
-3.31E-02
9.61E-02
9.46E-02
0.30830169
-0.22825782
0.24846162
-0.21072173
-0.40546489
0.21570802
-0.11034832
0.50077611
-7.88E-02
-0.33428901
-0.15669838
0.24434662
-0.18372062
-5.17E-02
0.13242464
0.11000066
3.41E-02
-0.19992572
-8.55E-02
0.18677521
6.45E-02
0.13005234
-0.16539273
9.60E-02
-0.14763622
-0.31845301
5.08E-02
3.88E-02
0.6787582
-0.43487954
0.11279621
-6.19E-02
0.17520317
-0.48923585
0.32109749
-0.17670313
0.44123316
-0.30037418
-0.16639064
0.23001678
-2.08E-02
-1.41E-02
0.12014373
-0.33270508
0.35139719
-0.36909747
0.17934036
0.49123135
-0.30766734
-0.31923103
0.15780774
-0.28525278
0.36248314
-2.74E-02
-0.14149879
0.30748442
-0.15219148
0.16388737
0.17062524
-0.48980552
4.69E-02
0.17465958
-3.26E-02
4.53E-02
-0.21840763
3.06E-07
0.23098595
-9.16E-02
-0.2214333
4.18E-02
-0.12188959
8.86E-02
0.23326232
0.14354771
-0.37681052
0.19216086
-0.25331405
1.79E-02
0.30956393
-0.13167854
-7.44E-03
5.09E-02
-0.12044541
-0.14618225
0.18540406
-2.33E-02
0.30330688
-0.11705634
0.16251965
-0.50160909
-0.11663636
0.14378794
0.1098156
0.23428039
-0.38976574
0.14745192
-0.20516093
0.347725
-0.31845382
-9.66E-03
0.26311028
2.21E-02
-0.16639064
-0.21029465
0.89478475
-0.54773021
-0.16296199
0.24934511
-8.64E-02
0.21559712
-7.55E-02
-0.13259868
0.95436227
-0.8549903
-6.27E-02
-4.41E-02
-6.20E-02
0.24685936
6.06E-02
0.53408211
-0.82569349
0.20566972
-0.15201674
9.26E-02
-0.27193365
0.18677521
8.52E-02
-7.05E-02
0.13626553
-0.10748608
-9.67E-02
-4.80E-02
-0.1035409
0.22677401
0.15415068
0.13353159
-0.23132876
3.37E-02
0.14177467
-0.24639972
7.78E-02
0.1743535
-0.53005779
0.30691254
-0.25951093
2.34E-07
0.12188935
-0.13119173
-0.10847993
0.34830734
9.80E-02
1.32E-02
4.50E-02
-7.17E-02
-0.17693152
2.39E-02
-7.35E-02
0.64985013
0.15541439
-0.75566834
0.26112285
-0.13976286
-3.64E-02
6.45E-02
-6.45E-02
0.18232092
-0.18232228
6.45E-02
0.25054336
-0.28588215
-0.12228984
-4.15E-02
0.34730843
-0.21271969
0.1573194
-0.2668047
0.23464759
-0.33909014
-4.70E-02
0.14310059
0.16833477
-5.06E-02
-0.10948434
0.17402251
-7.20E-02
7.89E-02
-0.24053466
0.1837832
7.05E-02
-0.10008345
0.12028691
-3.39E-02
5.37E-02
-0.20212345
0.35907248
-6.94E-02
-0.12756039
-0.30830106
0.45366693
-0.46296915
0.41476682
0.33735394
-0.4621045
-0.25331405
0.44952428
-0.23907359
0.21581723
-0.31551775
0.12135998
7.12E-03
7.07E-03
6.15E-02
5.79E-02
0.93609357
-0.83511716
-7.63E-02
-0.23233113
-0.185403
0.42985749
-0.64607912
0.46856561
-7.47E-02
0.59122568
-0.59900796
0.10379624
-0.2373282
0.81883526
-0.90260619
0.10147012
0.25423494
-2.06E-02
0.13005234
-0.28768238
4.76E-02
0.34967425
-0.34195083
0.42073333
-0.51758307
0.27274063
-0.28125173
0.55103248
-0.20725973
-0.1786911
1.44E-02
-2.17E-02
2.17E-02
0.24574383
-0.37520173
8.57E-02
0.3386015
-0.50024289
0.26101366
-9.94E-02
-0.14424953
9.06E-02
-5.67E-02
0.18232135
0.12393738
-0.11701725
-0.13254631
8.31E-02
0.39086601
-0.45058471
0.10227858
-4.98E-02
0.30037573
-0.57596511
0.12629303
0.13458945
-0.26088396
0.22314438
-0.12260164
0.47542453
6.79E-02
-0.52609366
0.2747778
-6.02E-02
-8.64E-02
0.23361394
-4.26E-02
-0.26922035
0.26921999
-0.29391289
-0.11466237
4.57E-02
0.30538177
3.24E-02
0.31903332
-0.55499768
0.10697285
5.64E-02
0.26341665
-0.27029112
-0.10919845
-0.3242389
-0.10064428
6.82E-02
5.35E-02
0.3031871
4.51E-02
0.15624876
-7.17E-02
0.17327105
-7.06E-02
-1.85E-02
0.17609026
-0.11000136
3.43E-02
-0.36150277
0.14256398
0.1123285
-0.36564326
4.41E-02
0.36440286
-0.27380633
0.15302499
-0.12967695
-7.17E-02
0.14585097
2.82E-02
-0.19912933
9.69E-02
7.41E-02
-5.13E-02
-0.24595836
4.70E-02
0.55039972
-0.54126686
3.57E-02
-8.81E-03
0.12464266
0.23556541
-0.34266353
0.23180079
-0.23180091
0.25901484
0.25874394
-9.22E-02
-0.49765465
0.40857556
-0.23721693
0.2247165
-6.31E-03
0.10788823
-0.38299248
0.33050135
-6.01E-03
-0.367055
0.3549335
7.63E-02
0.25319603
-0.69314659
5.96E-02
0.26680359
1.88E-02
-3.80E-02
-0.10178357
-0.26881307
-9.39E-03
0.38641775
-8.00E-02
-0.14953254
-0.18555339
0.23280634
0.18871199
0.10280865
-0.55388528
0.23111129
0.28171113
-0.34730983
0.27274063
-0.14558583
-3.80E-02
-3.95E-02
0.15645139
6.02E-02
-0.33647248
0.24827936
-0.36379257
0.53302556
6.38E-02
-0.24730982
-0.18954106
9.93E-02
3.06E-07
-6.51E-02
-8.78E-02
6.22E-02
0.29626665
-0.22957526
0.16332547
-0.31077731
0.26881269
0.20585163
-0.17076156
-3.51E-02
0.10821445
0.15963067
-0.22587913
0.18687664
0.21858718
-0.52925926
0.29924205
-0.25378117
-0.12615076
0.17670298
-0.17670313
0.28978014
-0.45378357
7.62E-02
3.60E-02
0.10092668
7.97E-03
6.16E-02
2.94E-02
-0.14812975
8.37E-03
2.47E-02
0.26921999
-0.41796494
0.19637334
-8.91E-02
0.2597535
0.26286718
-0.52262086
0.21974875
-0.15415107
0.26358369
-0.17261204
-5.21E-02
0.1486834
-0.27029023
-1.74E-02
0.39370027
-0.37630844
6.67E-02
0.18366544
-6.73E-03
-4.85E-02
-1.55E-07
7.07E-03
0.14403853
-0.39033589
3.54E-02
4.26E-02
-3.39E-02
-4.41E-02
0.57367361
-9.58E-02
-6.94E-02
-0.13438679
2.03E-02
-0.13641101
0.24445425
-0.19200616
0.1489227
-0.27311379
5.62E-02
0.21056388
-0.21056461
2.29E-07
-0.10709739
0.30492473
0.24846162
-0.25489211
0.13272494
-0.20633669
-7.95E-02
-0.19900134
-0.19153793
0.12516238
0.51669043
-0.21440914
8.34E-02
-0.1354382
-0.22123733
0.76657444
-0.49328059
-1.46E-02
-9.24E-02
7.01E-02
0.28013417
-7.67E-02
-0.3575511
-0.1310285
0.43825507
8.05E-02
-0.30368325
7.76E-02
-6.16E-02
8.37E-02
0.39813879
-0.52232963
7.17E-02
3.77E-02
8.52E-02
-0.41572103
3.05E-02
0.47000289
-0.13353229
-2.90E-02
5.72E-02
-0.12562583
0.1730922
-0.19699906
0.22314374
9.24E-02
-0.307484
0.22793274
-0.14359029
0.1435916
1.89E-02
-0.44044566
0.29252541
-0.11506967
-0.20701446
0.46373343
0.10724586
-0.30861446
4.51E-02
-2.99E-02
-6.25E-02
0.26731411
-7.03E-02
-4.05E-02
-2.09E-02
0.31717238
-0.43671808
0.16766503
7.75E-02
0.59534931
-0.83256638
-8.20E-02
1.70E-02
-5.17E-02
0.59562236
-0.5027293
-8.10E-03
0.12228929
-8.24E-02
0.23556541
0.20570873
-0.47302407
0.15645139
0.21065247
-0.30458406
2.99E-02
7.10E-02
-3.48E-02
-0.35363975
0.47378382
-0.29822022
-6.12E-02
4.41E-02
8.27E-02
0.26358369
-0.39033589
0.31435049
1.59E-07
0.17461602
-0.47999817
-8.38E-02
-8.25E-07
0.23280634
3.03E-02
5.80E-02
0.10676704
-5.86E-02
-0.11359722
0.15950772
-0.2540656
0.14585097
0.48770338
-0.65022171
0.30847216
-0.29180598
7.17E-02
0.35282218
-0.41633525
0.2198596
-0.12604125
7.89E-02
0.13525498
5.28E-02
-7.72E-02
-0.29180598
-0.21082322
0.37787801
-0.15066054
0.28768122
-2.47E-02
-0.36564326
6.96E-02
0.21130991
-2.76E-02
-9.53E-02
-0.16705431
0.41150835
-7.50E-02
-0.49365708
0.40546495
-9.67E-02
0.13840316
3.34E-02
-6.10E-02
0.1123285
-0.33897471
0.13899866
0.17465958
-9.40E-02
-0.30186716
0.34325179
-0.26101318
0.60133994
-4.93E-02
-0.20067136
-0.18232228
0.16989836
-0.49020648
0.2108229
0.30407509
-0.17261204
-0.17366342
0.25035676
0.23780125
-0.25814003
-0.2740761
4.41E-02
-0.18924133
0.3409259
-2.25E-02
0.19237119
-0.39304233
0.23785043
-0.23784946
2.34E-07
0.28768182
3.41E-02
-0.1211446
0.22314435
-0.37855837
0.24242525
-7.95E-02
0.15307614
-0.40869695
0.6382705
-0.62860876
-3.92E-02
0.3293035
8.28E-02
-0.1497445
7.41E-02
-0.17095844
0.35327843
0.21357445
-0.50125659
0.42640832
-0.29984471
-0.16705421
6.40E-02
0.27008632
-0.39369965
0.52649176
8.44E-02
-0.32322684
-4.03E-02
0.103989
2.44E-02
-0.12155443
-0.436555
0.25014374
-8.55E-02
-3.64E-02
0.36772561
-0.22154151
0.28367499
-0.16322808
-0.23922935
-4.61E-02
0.18074834
0.12562592
-8.70E-02
0.11441022
-0.33377281
0.37998617
6.43E-03
-0.1445819
0.35741553
-0.23880954
3.24E-02
-0.40228587
0.42744407
-0.29391289
0.36000231
-7.86E-02
-0.1130777
-0.13554636
0.47803608
-0.502527
0.21484549
-1.34E-02
-3.44E-02
9.24E-07
0.77372736
-1.0270417
0.10265385
0.38077319
-0.3487694
-0.32239884
0.36101314
5.88E-02
4.88E-02
-0.23684226
0.1880513
0.36662585
-0.46408021
-5.67E-02
9.53E-02
0.47378522
-0.5607959
0.21484549
2.63E-02
-8.82E-02
0.36444649
-0.34339291
-0.2513144
0.25131416
-0.39510179
2.04E-02
0.47378382
-9.91E-02
-0.29698396
0.46883443
-0.25886181
0.13447744
-0.16524933
0.13157676
3.37E-02
9.47E-02
-0.2291861
0.20479375
-0.37806582
0.30774915
0.13601257
-0.18347856
-0.21622299
-0.19971268
0.25014374
3.23E-02
7.64E-02
-0.22130708
1.82E-02
-0.16623461
8.17E-02
5.72E-02
0.22314286
7.83E-02
-0.23001637
0.28983507
-8.06E-02
2.08E-02
-0.32016718
0.45455396
-0.19073941
1.44E-02
2.82E-02
-0.19912933
0.27917221
-9.40E-02
-1.42E-02
-0.15415089
0.11034755
-3.80E-02
-0.33802411
0.33802387
-0.18698306
3.67E-02
0.42626798
5.72E-02
-4.55E-02
-0.34347388
0.319942
-0.22612472
2.21E-02
-0.22863315
0.25741187
0.11383422
-7.22E-02
-0.10008345
0.35139844
-0.27193397
0.13613297
6.04E-03
-0.2291861
7.55E-03
0.20340154
-0.30625868
-6.90E-02
0.29878044
-0.19699906
-0.110751
0.24629629
0.29644713
-0.26184002
9.10E-02
0.18128587
-0.25205418
0.27256846
-0.12991139
-0.10343476
0.33921519
-0.45459804
0.28046209
-0.21772364
0.17327105
-0.47000381
0.24827936
0.1326445
-0.24512289
0.11247781
-0.34358993
-0.12783265
0.88395572
-0.2798878
-0.38092422
0.16705492
-0.20409502
0.26381528
-7.27E-03
9.07E-02
-0.11279608
-8.57E-02
-5.86E-02
0.43379602
-0.10598139
-2.52E-02
-3.24E-02
-0.31434998
0.13465726
3.86E-02
-7.06E-02
-0.10265387
0.27407682
2.70E-02
-0.23995137
5.76E-02
0.27155188
-4.36E-02
-3.90E-02
4.53E-02
-0.23428059
0.31334952
-0.45953205
0.28071427
0.14914414
0.15070243
-0.27908322
-0.2214333
-0.19782504
0.54159802
-0.318454
0.2029417
0.20252503
-6.31E-02
-0.34240723
1.65E-02
0.45866919
-0.23225208
-0.10318355
0.72873849
-0.53799868
1.19E-02
-0.49517059
0.10147012
0.43995157
-0.23450823
-0.37729353
0.56555051
0.16841888
-0.57093024
0.26982433
-0.37224022
0.11122626
0.24053445
0.45698845
0.18667911
-1.0252807
0.25691065
-8.99E-02
-9.87E-02
3.70E-02
0.55701423
-0.35965613
-6.16E-02
0.11247781
0.30873474
-0.49532202
0.39688054
-0.26870617
-8.63E-02
0.32587767
-0.36772537
0.2747778
-0.20067115
0.38946488
-0.45506269
6.56E-02
4.65E-02
0.36947232
-0.41599193
-6.56E-02
9.69E-02
-5.54E-02
0.13657533
-0.22137275
0.46556979
-0.23011135
-0.15066054
8.57E-02
0.15201703
-0.29626569
0.43936738
-0.31015512
-0.11211795
0.48681
-8.13E-02
-7.63E-02
0.13124195
-0.21382926
-0.28108072
4.29E-02
8.37E-03
-0.15276356
0.33508408
0.16008545
-0.10601807
2.60E-02
-7.31E-02
-4.95E-02
0.28768227
-0.27329424
-5.88E-02
-7.88E-02
0.10863447
0.12429687
-0.30075356
0.1837832
7.72E-02
-0.2967321
-0.10536025
-4.12E-02
4.12E-02
0.46747431
1.88E-02
-9.78E-02
0.1223396
-0.43311617
0.24715285
-0.1925938
0.19259386
-3.72E-02
0.16705495
-0.39589605
8.22E-02
0.64829695
-0.32190093
-0.30900478
0.32158288
-0.40234447
0.64529091
-0.45058471
0.11607252
0.16388737
-0.31917998
0.33074072
0.1736633
-0.6142199
0.1718502
-0.12817577
-7.08E-02
9.13E-03
0.14370707
-3.20E-02
0.11506998
7.67E-02
9.59E-02
-0.20951733
6.55E-02
-0.13554636
0.31551662
-7.96E-02
-0.19643338
0.23393826
-0.1379237
-3.58E-02
-0.14085697
-0.13473272
6.51E-02
0.15028226
0.1237946
0.26866758
-0.3106319
0.15822323
-0.33769307
-3.48E-02
0.31603748
2.55E-02
-6.50E-02
0.12595242
-3.61E-02
-0.1379237
-0.2022368
0.12160691
0.1287497
-0.12874919
9.46E-02
-0.18232177
0.2029417
-0.17015181
0.33877292
-8.39E-02
-0.19237208
-7.60E-03
4.48E-02
-0.18378185
0.3877646
0.54935938
-0.76066768
-4.51E-02
0.18871199
-0.15097173
0.1573194
-0.31766224
-6.28E-02
-2.82E-02
0.18232116
0.11247781
-0.16963592
0.4138341
-0.31015512
0.26469213
3.99E-02
-0.35907128
8.43E-02
0.36034462
-0.43671808
-1.60E-02
0.2486221
-5.83E-02
-0.19845128
8.10E-03
-0.18555339
3.81E-02
0.35105184
6.37E-02
-0.50262904
0.39176542
-6.92E-03
-2.11E-02
-7.36E-02
0.1486834
-0.13353141
-7.01E-02
-4.96E-02
0.1991284
-6.45E-02
-0.12615076
0.18372202
6.76E-02
0.29743788
-0.63652837
0.19145386
-7.60E-03
-0.14781013
0.22137193
-0.12044541
-9.21E-02
0.63908064
-0.69314694
0.47692323
-8.39E-02
-0.15519214
-0.1750481
3.42E-02
0.15535021
8.28E-02
1.97E-02
-0.25782868
1.67E-02
0.402706
-0.48896652
0.54796445
-0.40546492
-0.28768134
0.16303894
6.84E-02
0.35750183
-0.1765587
-1.39E-02
-0.11081412
0.28963304
-0.13771656
0.52548283
-0.52548212
5.23E-02
-0.47127849
0.57981855
-0.23753157
3.56E-02
-0.29940513
0.43642652
-0.30407605
-0.17081849
0.21130866
-0.20155379
0.42786515
-0.21840763
-0.25921983
0.33501416
-0.10779689
-0.13935508
-1.89E-02
0.12516364
0.16963625
-0.15296951
0.39159569
-0.30458406
5.17E-02
4.23E-02
0.32657158
-0.59377438
7.80E-02
0.22314434
-0.36624455
0.2308062
-0.20236793
7.21E-02
4.26E-02
0.50077611
-0.64387625
0.24595818
0.24544904
-0.51082641
0.28030127
-0.13459077
0.28556183
8.54E-02
-0.14445141
-0.20972075
4.08E-02
-0.17435379
0.25869521
8.46E-02
6.54E-02
3.73E-02
-9.59E-02
0.10804241
-0.22163872
-3.83E-02
-0.16068245
0.26447859
-0.28299776
0.22501044
0.2496542
-0.32721373
0.42674175
-0.53749353
0.44952428
-0.51466447
0.25344834
4.38E-02
-0.16251843
-0.13473272
0.15139946
-1.58E-07
4.84E-02
-0.24906699
0.41551623
-8.34E-02
0.21440955
-0.10471181
0.13353066
-0.14660333
-0.11860641
7.38E-03
-6.85E-02
0.13254578
4.05E-02
-0.21325921
0.34347296
-0.27995917
3.77E-02
0.10536131
1.32E-02
-0.20359977
0.48302379
-3.54E-02
-0.59502882
0.27593091
-0.26662841
0.48265481
-0.41119567
0.12160691
0.21239838
-5.06E-02
-0.40222451
0.37590706
-0.37590718
0.78580582
-0.50055331
-0.1925938
3.48E-02
0.12062779
-0.21936244
0.14058149
9.38E-02
0.15840665
-0.36489803
9.61E-02
0.36000231
-0.23483893
3.61E-02
6.85E-02
4.53E-02
6.14E-02
-0.4326162
-3.74E-02
0.12516364
4.92E-02
0.22793274
-0.12177212
-0.15534993
0.23151255
-0.15860486
-0.16989876
3.64E-02
3.38E-09
1.2679529
-1.250253
0.16164079
9.26E-02
0.13946618
-0.3849659
-0.10054135
0.2972506
7.12E-03
-4.35E-02
7.38E-03
0.4103553
-0.46319756
-1.56E-02
-8.20E-02
3.36E-02
9.46E-02
-7.01E-02
-0.12893374
0.35850897
-0.50656044
0.37668687
-0.20148204
0.20148277
6.36E-02
-0.18781628
-0.28493133
0.69314736
-0.31365755
3.69E-02
4.95E-02
-0.16454971
6.30E-02
-0.2308065
0.44935974
-0.24956273
0.34319907
-0.19017367
-0.20972075
9.53E-02
-0.20997256
0.58466583
-0.33751372
2.88E-02
2.80E-02
1.37E-02
6.78E-03
0.66921413
-0.79122961
0.15524086
1.94E-02
-0.2540656
0.94078141
-0.94908077
-0.11466237
0.23244528
6.45E-02
-0.20763992
0.5801596
-0.68837434
0.38946494
-0.35207731
0.55567545
-0.51963693
-6.39E-02
0.18074834
0.30330688
-4.76E-02
-3.73E-02
-4.53E-02
-0.28989267
0.11679964
0.21205933
-0.30265552
0.41689309
-0.53575587
-2.96E-02
0.31481147
-0.28525278
0.67847741
-0.35036045
0.10605904
-5.40E-07
-0.50455528
8.00E-02
9.18E-02
0.13899866
0.19997582
-0.58653712
0.58653677
-0.39304233
0.11365914
0.1529692
0.22739014
-0.26349422
5.72E-02
9.28E-02
-0.39915562
3.70E-02
0.21950129
0.1169708
-0.24116226
-0.13235109
0.2040962
-0.22314371
0.60788333
-0.49868312
8.27E-02
0.3398681
-0.22032328
0.17997107
5.72E-02
-0.29511759
0.31164685
-0.60431617
4.88E-02
-5.88E-02
0.13226731
0.30956393
0.13353066
-0.41689369
0.45041665
-0.35197619
-0.22705819
0.26537627
0.19105527
-9.10E-02
0.10331812
-0.14499043
0.10109695
-3.26E-02
-0.11944055
4.38E-02
2.82E-02
0.40082526
-0.75551742
0.11226664
0.36020786
-0.37806582
0.42036855
5.19E-02
1.12E-02
-0.11778377
-7.21E-07
-0.26298976
0.17824899
-0.2197486
-3.45E-02
0.320048
-0.25222522
0.20661497
-0.30110478
0.33389509
5.03E-02
3.02E-02
-0.3199434
7.88E-02
-7.06E-02
0.32947886
-0.41427639
0.22137193
-4.35E-02
-0.10948434
1.64E-02
-2.47E-02
0.25593355
1.28E-02
-0.21205838
-0.15283935
0.61195749
-0.51581341
0.93282014
-0.94118774
0.16963625
7.07E-03
-0.30186716
0.47000274
-0.34484002
0.14085817
0.12344434
-0.23124105
0.19845162
-9.07E-02
0.95775485
-0.90100288
0.1292125
1.20E-02
-0.5536449
0.41238472
0.3315345
-0.39561212
6.77E-07
-0.25869492
-3.88E-02
3.88E-02
-9.57E-03
0.26826462
0.10462447
-0.1497445
8.23E-07
0.11607252
2.70E-02
-0.33780599
0.28299764
-5.80E-02
2.94E-02
-5.97E-02
0.26236427
-0.13946533
0.2299241
-0.34515873
0.21855339
-0.2654357
0.27155188
-0.43642697
0.58358419
-0.29119757
-0.25534692
-1.83E-02
0.3285048
3.28E-02
0.13835925
-0.3142482
0.14310156
-0.22314382
0.33050135
-0.19073941
6.71E-07
-4.45E-02
-0.18232173
0.24116114
-0.14585201
-4.22E-02
0.9468537
-0.73759806
2.08E-02
-0.13941921
-0.12568824
8.55E-02
0.18641233
-0.19464217
0.48741326
-0.10705373
-0.10097667
-0.22314334
0.35197663
-0.11025599
-7.65E-02
0.21382858
-0.18125175
-0.21357451
-4.47E-07
0.79493004
-0.64760482
0.23132931
-0.34740046
-0.13133539
-0.17184958
0.15415069
0.24434662
4.11E-02
-3.41E-02
-5.72E-02
7.10E-02
0.40546453
-0.39185962
-3.44E-02
-0.21791175
0.60217547
-0.16532317
-0.45439637
8.81E-03
0.37579027
-0.4580279
0.25131378
0.17612967
-0.41796494
0.25654256
-0.12419055
-5.96E-02
5.96E-02
6.40E-02
0.130621
8.55E-07
-9.26E-02
0.18356457
-0.10467146
-0.17271316
0.45866919
-0.39515492
0.39515579
6.52E-02
-0.45267904
-0.22123733
9.96E-02
0.81093031
-0.21266159
-0.28926399
-0.19505978
8.12E-02
8.17E-02
-6.56E-03
-0.22809012
0.35170349
-0.3683705
0.29604959
-8.47E-02
-4.88E-02
-8.86E-07
0.49207979
-0.6715486
0.31923047
-0.11855887
-3.56E-02
-2.94E-02
0.62761343
-0.76327956
0.2747778
-0.39256188
0.27559075
-0.14085697
8.84E-02
7.66E-03
-0.16566673
1.79E-02
0.20708589
0.21881847
-0.43479273
0.19415665
0.21724387
-0.28571129
0.11865837
-0.11081412
2.29E-07
1.55E-02
3.03E-02
-0.13566646
0.26170674
0.32322708
-0.58493418
2.53E-02
9.53E-02
5.88E-02
0.43825442
-0.23240329
-0.36000296
-0.10536023
-0.14953208
0.59729928
-0.12595177
0.17783803
-0.42819321
-0.13846962
0.1384698
4.22E-02
0.25406632
-6.43E-03
0.13835925
-0.11287988
-0.31531388
4.22E-02
-0.11365906
-3.77E-02
0.31845459
3.44E-02
8.42E-02
-0.10467146
0.1292125
-0.13613243
6.92E-03
4.05E-02
-0.35384035
1.87E-02
0.19306588
0.49077782
-0.21268363
-0.30126116
5.32E-02
9.87E-02
-0.10610706
-0.23440036
0.5070442
9.74E-02
-0.42367068
5.37E-02
0.27264348
-0.34216949
7.57E-07
2.37E-02
-0.18859078
-1.90E-02
-6.97E-02
0.56695229
-0.38807324
0.57912832
-0.22677253
-0.12921257
-2.80E-02
0.15110573
-0.20202717
0.22612324
-0.18949027
-1.45E-02
0.16761471
-0.36020923
-6.69E-07
8.81E-03
0.36366716
-0.29584584
6.35E-02
0.26236427
-0.31771469
0.1506611
0.38426301
-0.22911444
-0.22015454
0.22015324
-0.28171229
0.30538133
-0.21440914
-0.19986658
0.10092668
0.35347059
0.30301368
-0.48085001
-0.34050685
-4.83E-02
-3.02E-02
4.98E-02
9.66E-03
4.70E-02
0.23590653
-2.20E-02
0.20067152
0.17216949
-0.39531294
-0.14660281
-4.49E-02
0.14493363
-2.41E-02
-0.15822448
7.34E-02
3.48E-02
0.83253711
-0.29140604
-0.40546569
-9.38E-02
-1.65E-02
1.65E-02
-7.66E-02
0.44309551
-0.17327188
-0.33377281
0.34050786
9.59E-02
-0.1026543
-0.2967321
2.69E-02
0.46556979
-6.31E-02
-0.17407227
-0.10379662
0.2954638
-0.18464896
-0.20925429
9.84E-02
7.52E-02
0.24322958
-0.47000381
0.16705492
-0.16705431
0.34294489
-0.307226
0.62038863
0.44553173
-0.89684427
-0.10125414
1.63E-02
8.03E-03
-7.47E-02
0.15906532
0.23483916
0.11519578
-1.04E-02
-0.26184002
0.23531426
0.62645549
-1.2370819
0.19706355
0.32361376
-0.5306285
7.70E-02
0.1300528
2.41E-02
-0.20155379
1.92E-02
0.28768119
-9.75E-02
7.58E-02
-7.58E-02
-7.35E-02
0.96910787
-0.95230144
0.27510241
-9.97E-02
-8.00E-02
-0.13786906
0.55837321
-0.53262097
3.33E-02
0.28357458
-0.45286822
0.11886133
0.36440286
-0.44516444
0.3960748
-8.53E-02
-0.23001637
-0.13846962
0.37531289
-0.37531194
0.18066989
-8.30E-03
0.31845453
-0.18596382
-3.72E-02
-7.06E-02
-0.12083662
-1.85E-02
0.30390409
-2.80E-02
-4.35E-02
0.10536131
-8.34E-02
-5.97E-02
0.18871199
-0.26045543
0.20142157
-9.94E-02
0.22015324
-0.10735775
0.15984797
-0.42555115
0.24550128
0.21357431
-0.1541498
4.39E-02
-0.43979025
-3.88E-02
6.70E-02
0.20821786
-1.52E-02
0.2838572
-0.21029551
-9.67E-02
0.18492149
-6.71E-02
-1.40E-02
0.16813597
-0.32817361
0.27938256
-0.16251826
6.77E-07
-0.19415598
6.06E-02
0.41937304
-5.54E-03
-0.28768274
0.28768286
4.35E-02
-0.41616124
0.11419217
-0.18954106
0.27234721
-0.1269307
-9.46E-02
0.14585097
4.88E-02
-0.16211806
-4.08E-02
8.00E-02
7.66E-03
5.93E-02
-7.47E-02
8.18E-02
-0.23211186
0.30774915
6.60E-03
0.10008255
-0.39657685
-6.39E-02
0.30637395
-0.12562583
0.23721726
-0.40857506
0.21752028
0.172245
-0.1067686
0.15011916
0.26933363
-0.17127156
-0.35197619
0.23556541
-3.77E-02
-0.13720046
-0.23982553
0.27593091
-7.36E-02
-0.1747171
0.41150835
-0.26780039
-0.1902272
0.25869521
0.21724387
-3.00E-02
5.34E-02
-0.48046228
0.23982672
0.22900839
-0.25131443
9.33E-02
-0.11607135
0.16290365
-0.13259868
0.11943951
3.90E-02
0.14776103
-0.27675226
6.71E-07
-7.52E-02
0.22314285
0.27193379
-0.25335684
-0.42092085
8.08E-02
8.27E-02
0.62330395
-0.53233111
8.34E-02
0.32208323
-0.49643731
0.35667565
-0.55822873
-6.00E-02
0.11663684
0.19900124
-0.20821765
0.23785043
-6.02E-02
-3.95E-02
2.39E-02
0.38692123
-0.36357331
0.23233114
-0.21706471
-0.20997256
0.30390409
0.16492951
-0.1243842
-0.19699906
-0.12893374
0.27149764
-0.18372062
-4.29E-02
0.14660326
-0.14660281
0.1837832
-0.15780757
2.53E-02
8.77E-02
0.10840973
-0.21292271
6.56E-02
-0.13580176
0.24827936
-0.18658653
0.12817517
1.49E-02
0.42744383
-0.3491118
5.98E-02
-9.47E-02
-0.22137275
3.48E-02
-2.60E-02
-0.1310285
0.90421844
-0.80890816
0.41751269
4.68E-02
5.02E-02
-0.16507891
0.11493005
-0.32850447
0.13353112
-9.46E-02
0.19370636
-0.15624863
-0.22130708
0.80991071
-0.35959494
-9.18E-02
-4.59E-02
0.20554036
-6.20E-02
-8.49E-02
-0.14993954
-0.16772203
0.14541698
0.31365773
-0.58888608
0.23690997
0.1586058
-0.27443624
0.21256128
-1.43E-02
-0.19827481
0.30722681
-0.38946515
-7.92E-02
0.22930963
-0.1035409
0.12783411
0.16211967
-9.26E-02
-5.73E-07
-0.34396228
0.45007011
0.23249501
-0.33116788
5.06E-02
-0.27369562
0.65540719
-0.32025877
-0.23815583
-6.06E-02
1.77E-02
0.39370027
0.16340637
-0.27602547
-0.18099831
-0.12675139
0.28768194
-0.19319166
0.13045263
3.53E-02
-0.15762924
-0.18721236
9.76E-03
0.1274444
0.88327259
-0.90924776
0.19827524
-0.1808836
0.21622284
-8.70E-02
-2.30E-02
-7.23E-02
-9.61E-02
0.21392624
0.16362891
-0.39607483
0.24715285
0.36322287
-0.42339131
0.24005322
-0.26358494
0.10535958
0.10178287
-0.31603795
0.56088001
-0.75566787
0.10212868
8.38E-02
3.38E-09
6.06E-02
1.67E-02
0.24763472
0.10986728
-5.95E-02
-0.23393773
-0.10622211
0.23684318
0.12756051
-0.35582042
2.53E-02
0.40546587
-0.43078348
0.24177304
-3.41E-02
-0.1740229
0.34000763
-0.10536034
-2.65E-02
-0.13641101
2.28E-02
-7.82E-02
0.29980433
-0.19200616
-6.80E-02
0.59900784
-0.70610559
0.14541698
-8.63E-02
0.36646223
-0.19375108
-0.33234298
0.2972506
0.13353069
6.23E-03
7.77E-02
1.14E-02
-0.29528686
0.40800652
-0.29277036
-0.27193365
1.77E-02
-7.28E-02
0.37998617
-0.31603795
0.29649287
-0.19556601
-0.26396486
1.1158245
-0.611269
-6.50E-02
0.12001675
-4.88E-02
-0.27938342
0.50252706
-8.88E-02
-0.41369575
-1.58E-07
0.13146384
-0.36290482
0.55364484
4.68E-02
-0.16083899
-2.72E-02
-0.15645301
0.25489154
-8.47E-02
-0.34604177
0.38604721
-0.25975397
0.19216086
0.20763871
-0.20067094
-0.44802499
0.36101314
-7.06E-02
5.54E-02
0.27995956
-0.31121299
6.16E-02
0.25545254
-0.53817099
9.85E-03
0.12861747
-0.15847008
0.31015429
-6.90E-02
5.41E-02
0.93269628
-1.0272555
1.0930871
-0.89166582
-9.19E-02
-0.16034189
0.27894855
0.49758068
-0.50418156
8.26E-02
-0.16539273
0.10247784
-0.30956551
0.74488288
-0.79944134
0.35105184
-0.17969306
0.21840699
0.25061131
-0.18924291
-5.51E-02
-0.28141266
0.146982
0.16539173
-0.44590649
0.13353118
0.11034755
7.43E-03
-0.10948434
0.21484549
-8.34E-02
-8.31E-02
0.25567847
0.12049023
-0.31508175
-3.01E-02
-0.1747171
0.44118288
0.15665409
-9.43E-02
-0.23419359
0.18924119
-0.16862185
-0.11523543
0.23074898
-0.15718575
-0.16963592
0.23151255
-0.27443624
0.20544305
-0.11332791
0.1889656
-0.40215921
0.40876016
-0.236389
8.77E-02
2.26E-02
0.5993284
-0.49322128
0.37133282
-0.29387403
-0.47623444
-2.37E-07
0.19885039
0.10125303
-0.17788759
0.3540166
-0.26112366
-5.81E-02
0.19365254
-0.3407065
0.19706355
0.14364205
-5.80E-02
0.10610714
-0.32181484
0.15415025
0.68517929
-0.6311118
-0.28517917
0.50681853
-9.47E-02
7.65E-02
-0.16649579
3.56E-02
-0.25331405
0.30774915
6.41E-02
0.48694038
-0.71631396
0.39499307
-0.21007231
-8.82E-02
-6.60E-02
0.22314435
-0.33526155
0.51758313
-0.29105487
-9.19E-02
0.14458212
-0.37702665
-7.77E-02
0.5866645
-0.2050506
-0.40202224
0.26157054
9.82E-02
-0.18954106
8.66E-03
0.16639145
0.14261319
0.43457317
-0.29867172
-0.29322296
9.19E-02
2.67E-02
-8.22E-02
-0.2231435
8.89E-03
0.15541391
-8.70E-02
-3.36E-02
-5.63E-07
5.00E-02
4.76E-02
0.16406827
9.41E-02
-0.16216733
0.79674566
-0.8850373
0.33096206
-0.3464666
7.78E-03
-7.78E-03
-2.37E-02
0.41343382
-0.46262306
-0.14439535
-0.14609228
0.64716184
-0.11191781
-5.41E-02
-0.11778282
0.1586058
-0.33780599
-9.39E-03
0.2040962
-0.24256243
0.31666869
1.42E-02
-0.24629655
0.34671628
-0.16589673
1.49E-02
7.38E-03
5.72E-02
-0.26933312
0.39327028
7.10E-02
0.24686059
-0.52884436
-7.88E-02
-0.1596303
0.20763955
-0.1424997
-7.48E-02
0.20945849
0.49335128
-0.58394778
-0.1686229
0.47762662
-7.22E-02
8.55E-07
-0.30830106
0.55961633
-0.58778709
0.46403274
-6.81E-02
-6.62E-02
-0.18781628
0.14585097
0.28410441
4.73E-02
-0.60956007
0.46052396
-0.27977654
6.11E-02
0.37284026
-0.44183317
-0.15415046
0.48265481
-0.22314444
-0.27820295
0.3269943
-0.2197486
-4.33E-02
0.30305034
-0.28550509
0.83479762
-0.60299695
-0.25823486
0.20875549
0.4006221
-0.28445089
0.18768328
-0.15593551
-6.27E-03
-0.30673081
0.22143307
-0.26510775
0.14131355
3.80E-02
0.49578801
-0.41002056
0.28425062
-0.54935926
0.21597481
0.40306455
-0.45473638
2.25E-02
7.83E-02
-1.38E-02
0.46826625
-0.46134639
-0.19760978
0.35077524
-9.95E-02
-0.38604715
0.11778245
6.61E-02
6.95E-02
0.11279621
-2.70E-02
6.63E-02
-0.40546522
6.51E-02
1.79E-02
0.76978046
-0.48653221
7.70E-02
-0.25928187
0.14149933
9.28E-02
-1.92E-02
-1.95E-02
-6.81E-02
-3.58E-02
8.40E-02
-0.35955554
0.18392357
0.22793274
-0.37411433
-5.72E-02
0.29500884
-0.21950077
0.47000292
-0.25782844
6.77E-07
0.11122581
-0.28768143
0.3877646
-0.18949027
0.16539173
-2.47E-02
-2.53E-02
-1.94E-02
-0.32090738
0.36564291
-0.24685931
7.97E-03
-0.24116179
-5.18E-02
9.14E-02
6.58E-02
0.12783411
0.22154312
-0.36772451
0.34174943
-0.22809012
1.0986127
-1.0502154
-0.22906654
-7.18E-02
0.35454446
0.41536656
-0.49292523
-0.15684207
2.79E-02
0.29225913
0.14629208
-0.29361725
0.70105225
-0.89294356
3.77E-02
0.40546441
-7.70E-02
-0.41551518
8.70E-02
0.22314286
0.17612967
0.14970399
-0.52157807
-6.51E-02
0.332342
-4.95E-02
-6.74E-02
4.23E-08
-3.95E-02
0.10697285
0.33543655
-0.48356625
0.66329432
-0.66329372
0.17670298
-0.51317656
0.47000423
4.32E-02
-0.13554636
0.30961719
0.1734066
-0.45127448
9.67E-02
-0.1951696
4.22E-02
0.31015572
0.11441116
-0.40007511
7.76E-02
2.94E-02
0.16649695
0.15327312
-0.27029112
-0.10919845
-3.13E-02
0.25131372
2.44E-02
1.79E-02
0.10654259
-0.1801955
6.17E-02
-0.23519208
0.2876814
-0.54551196
0.20334166
-0.21319313
0.18066989
-0.10444275
0.19900124
-0.33647159
0.48954841
-0.45845777
0.36379224
0.47177491
-0.7384035
0.20821786
-0.11122516
0.31462717
-0.24956273
-1.59E-02
-0.13696595
0.46770659
-0.11562999
-0.2071436
9.82E-02
0.93764383
-0.90927225
0.23565194
2.19E-02
-0.25751033
-5.02E-02
-3.75E-02
0.43800911
-0.5510326
-8.58E-03
-0.12861817
0.28030127
8.52E-02
0.12756051
0.10236286
-0.20971981
-0.29213643
0.22314262
0.17034633
-0.32449633
-7.80E-02
0.14250028
5.32E-02
-0.30010477
1.98E-02
0.25782889
0.29898244
-0.1845714
-3.44E-02
-0.1265631
-0.15415046
0.14618325
0.41343382
-0.42146629
-1.63E-02
0.27115202
-8.47E-02
-0.22825919
0.16508046
-0.12323312
0.13045263
0.28046209
-0.50540525
0.16566694
0.93594342
-0.76771569
0.28929347
-0.38395905
0.22739014
-0.24167605
0.55032331
-0.54315543
0.15822323
6.08E-03
-0.1786911
0.29849312
-0.56230718
0.17284238
0.29951623
-7.96E-02
-0.18871053
0.11607252
3.37E-02
9.47E-02
5.28E-02
0.31167802
-0.50665051
2.74E-02
0.68296039
-0.75291824
0.47991821
-0.47991738
6.32E-02
-2.06E-02
-0.34484124
0.10241431
0.29649287
-0.21169646
-3.65E-07
-0.13005294
0.2666285
0.55249864
-0.71376669
0.11034755
6.50E-02
-0.18372062
0.39702654
-0.23450823
-3.64E-02
-3.01E-02
0.2838572
-0.18232234
6.67E-02
-6.67E-02
-0.32277381
8.22E-02
-9.18E-02
0.30436882
8.17E-02
-0.26826456
0.79850811
-0.2279631
-0.39107728
1.0245048
-1.3609768
0.13976264
0.34881854
-0.28156614
-8.48E-02
-0.10241576
0.36546057
4.00E-02
-0.16290264
0.14974485
0.14177467
-8.39E-02
0.19782567
-0.45271882
9.97E-02
0.19801213
0.11844753
-0.53596181
5.31E-02
0.17366417
-4.45E-02
-3.86E-02
0.17969353
-0.13353141
0.1466026
-0.24116226
0.24763472
-0.19923764
4.62E-02
-0.18986896
0.49801615
-0.11090141
-5.72E-02
-6.76E-02
0.16111848
-0.11332794
6.45E-02
-5.79E-02
-0.18896531
-0.14618225
0.54897714
-0.47751832
0.19516952
7.07E-03
0.47789511
-0.68013167
0.17366417
4.95E-02
-0.18924224
-3.39E-02
-0.10919944
1.0010556
-0.62816751
-0.20509575
0.1506611
0.14310166
6.45E-02
-0.3746936
-0.17081849
0.10241431
0.34151584
-1.27E-02
-0.37411433
-5.72E-02
-0.15906411
0.45407358
-0.22863315
0.32593146
-0.19699906
0.14953153
-0.29698396
0.53117806
-0.29873255
-9.31E-02
-0.10265387
0.28090322
-0.16211806
-6.61E-02
0.6583609
-0.75709552
0.13235128
0.18781646
-1.38E-02
-0.36464334
0.43825507
-0.36129361
0.2305243
-0.10863427
0.13045263
6.95E-02
5.86E-02
-0.27510357
0.61067182
-0.45652115
-5.88E-02
0.16705495
-6.43E-03
-0.40869695
0.5747577
5.32E-02
-8.65E-02
-0.30095264
0.37182602
-0.45123366
-0.1229612
0.48046353
-0.24801752
-0.10125414
5.58E-02
-0.13242526
0.17788629
0.44658408
-0.52354366
-3.25E-02
0.32817253
-0.21130843
5.02E-02
0.14310166
-0.48097345
0.25782889
2.99E-02
-2.23E-02
0.12028691
7.70E-02
-3.13E-02
-0.30265552
0.18088348
6.27E-02
0.56346977
-0.50443518
-0.27712184
-7.86E-02
-3.70E-02
0.23440015
-9.38E-02
-0.22930956
0.32312831
7.43E-03
7.83E-02
0.19254337
-0.22739001
0.10109695
9.18E-02
-0.25886181
-0.164303
0.3629055
-0.11159132
-0.19912933
0.27274063
-9.47E-02
-0.22137275
0.40251094
-0.27008629
-2.35E-02
3.13E-02
0.29152
-0.25378117
-0.24183527
0.10724484
1.68E-02
0.12516384
-2.99E-02
-0.21936244
6.39E-02
-6.69E-07
0.22843866
-1.42E-02
-6.64E-02
-9.61E-02
0.38566256
-0.29725066
0.10919844
5.37E-02
0.14004536
0.66432691
-0.79138547
-7.36E-02
0.13613297
4.15E-02
-0.41129538
-0.16148695
0.11663684
0.23590653
-1.46E-02
-0.23052339
8.00E-02
0.6583609
-0.63304347
2.47E-02
0.10047113
0.15624876
3.10E-02
-0.24005398
-0.20585246
0.30186614
-0.28299776
0.29698423
7.36E-02
0.80301398
-1.3138397
-5.53E-02
0.27625349
5.86E-02
0.25040972
9.07E-02
4.52E-02
-0.38631302
0.85424197
-1.1446384
0.53445786
-0.18104871
0.3978022
-0.51940924
0.66250998
-0.17965905
4.68E-02
-0.3853645
-6.95E-02
-5.76E-02
0.17095686
2.82E-02
-0.11000083
0.19643407
-0.13626416
0.17988469
-0.33769307
8.51E-03
0.33526161
-0.22314377
-0.32892436
0.15565369
0.60858953
-0.53899604
0.96066904
-0.54683536
0.10536076
-0.35667586
-0.16251843
0.58216906
-0.68846285
3.67E-02
-5.56E-02
-0.16532364
0.21184383
0.51445556
-0.58020765
0.13595499
0.19216086
-0.16705421
0.43531784
-0.45198464
4.84E-07
0.11871577
0.14558545
-6.67E-02
-0.33234298
0.16779312
-8.48E-02
0.21425371
7.12E-03
0.34955773
-0.502527
6.40E-02
7.72E-03
-0.14014734
9.29E-02
3.17E-02
-1.57E-02
-0.20155379
9.66E-03
0.62860858
-0.27578744
-0.32438293
-0.14022966
0.35020226
0.73396951
-0.58633292
1.94E-02
0.41820422
-0.5193004
0.69668657
-0.88327348
0.29407254
-0.21205838
-0.1713578
0.60528618
-0.66299409
0.19706355
9.31E-02
-0.30010477
0.54232383
-2.95E-02
-0.12756039
8.47E-02
-0.32158351
0.19516952
-0.36379257
1.02E-02
0.25691065
3.08E-02
0.12114507
-4.11E-02
1.39E-02
-0.10919845
5.24E-02
-4.48E-02
-0.16566673
0.30110586
7.70E-02
-0.15312268
0.10247784
-0.15415092
-7.06E-02
-4.15E-02
0.21292235
4.03E-02
0.31845298
-0.16054994
-0.19135012
0.16862191
-0.22458155
-0.26164454
0.13119178
0.3317771
-0.5306285
0.23901725
-0.18074767
1.1326183
-0.93624526
-0.14131351
3.38E-09
-6.45E-02
0.22884139
8.00E-02
0.13702103
5.34E-02
-0.22603723
-0.35254219
-1.04E-02
0.23144218
0.116865
-0.27792671
-1.96E-02
0.44112596
-8.64E-02
2.74E-02
0.14445101
-0.5364936
0.16551375
1.68E-02
0.33647135
-0.25642869
0.14974485
-0.18099831
0.17435411
0.1767509
-0.21065287
-0.14841926
0.42918089
-0.18232229
-0.2076385
-4.73E-02
0.12135998
0.42433268
-7.77E-02
-0.18232076
-0.43311617
-8.79E-02
0.45845777
-5.30E-02
-0.11523543
0.19997582
-4.47E-02
-0.24294643
-0.28768179
0.61818337
-0.42664599
0.31928816
-0.48884702
-1.09E-02
8.43E-02
0.40882716
-9.87E-02
-2.25E-02
0.14107877
-0.24475653
-0.18400335
0.23319466
-8.34E-02
0.25901484
0.31906384
-0.49469551
-7.47E-02
-8.66E-03
0.18954158
-0.24312611
0.32593146
0.20846702
0.15874881
-0.47922096
-0.33056322
0.17022188
4.26E-02
-2.53E-02
-2.60E-02
0.27443758
-0.12028623
0.28013417
-6.45E-02
-0.25391504
-0.1792009
-2.84E-02
9.18E-02
0.45118776
1.11E-02
0.13422151
-0.53692842
-4.22E-02
0.13675888
8.64E-02
0.31153405
-0.36101261
-0.12323312
0.32587767
-0.31771469
0.1850277
-0.10686316
0.20340154
-7.65E-02
-0.25510645
0.11302319
0.1287497
-0.25901347
0.40836024
-0.29347917
-0.18698306
0.26881269
-0.25029463
0.12893288
0.30368152
-1.80E-02
-0.46155474
-0.14458099
0.27931431
0.52914476
-0.51247728
1.64E-02
-0.12083662
0.12083618
0.42425692
-0.36890668
0.15634619
-0.29649338
6.01E-02
0.27510241
-0.47762775
-3.11E-02
0.53371876
-0.19724728
0.2095165
-0.24783596
0.24783538
-0.1026543
-0.13739981
0.17062573
-6.06E-02
9.91E-02
-0.1489225
-0.10779689
3.20E-02
-0.15283935
0.1606826
-0.2173021
0.24046816
0.11523613
-0.3364726
0.32964668
3.47E-07
-0.19611515
0.24946003
0.1448317
-0.2765094
-0.15168443
-5.31E-02
0.23399332
0.15312175
-0.22778393
0.22159199
-0.43701363
0.31143555
7.02E-03
-5.76E-02
0.29873213
-3.35E-02
-0.12705873
1.28E-02
8.54E-02
-0.20002201
-0.33647245
0.29266906
0.13259831
-0.14763622
2.99E-02
-4.51E-02
-8.00E-02
-0.15276356
-9.14E-02
0.80856401
-0.13692217
-0.25910929
-7.30E-02
-0.30809039
0.40889606
0.28425062
-0.18026248
-1.24E-02
-0.27115321
0.1518054
0.3324407
7.77E-02
-0.18419166
-0.51834404
9.87E-02
8.20E-02
0.25567847
-0.41773495
0.20821786
0.27443692
-0.35260192
0.25040972
-0.42786694
0.20155253
-0.11778304
0.35040474
-0.17106491
-5.73E-07
0.52711046
-0.76151055
0.14058149
0.21325827
-0.29878092
0.59470749
-0.59470707
0.15669823
-1.49E-07
1.52E-02
0.18482396
-0.29604983
0.16963625
-0.16963592
0.32682276
-0.27763101
0.12044601
-5.84E-02
2.23E-02
0.25213119
-0.52039516
0.24595818
0.33000752
-0.31508175
0.16989836
-9.16E-02
-0.3488785
5.66E-02
0.12893288
3.17E-02
3.83E-02
1.49E-02
0.2422193
-0.17768142
-0.18232177
-0.1723711
0.17237101
6.45E-02
0.39499307
-0.29119757
-0.1195456
0.71667725
-0.88013023
0.31077817
-6.87E-03
2.05E-02
-0.11441054
0.28198415
-5.88E-02
-1.83E-02
-9.04E-02
-6.78E-03
-0.38526258
3.92E-02
9.57E-03
0.15822372
0.47101939
-0.1894531
-0.12393712
8.00E-02
-0.10821448
4.88E-02
-0.37531194
0.26768121
-3.08E-02
3.08E-02
0.22314435
-0.19328995
-0.25869492
8.22E-02
0.17645708
0.14993925
-0.25041103
-8.16E-03
0.13762045
-9.75E-02
0.29161102
-0.51082641
0.24256247
3.77E-02
-0.24183527
-1.90E-02
0.35955605
0.13771695
-0.14445141
-5.56E-02
4.88E-02
-0.3557044
0.1274444
0.31299916
-6.45E-02
-0.32850385
0.14618325
-2.43E-02
-4.77E-07
0.24583578
9.76E-02
-5.99E-02
-0.24340893
0.3205989
-0.41119567
0.19516952
0.16322884
-0.4580279
0.82667881
-0.50390595
2.05E-02
-0.18502821
0.1645485
-3.51E-02
0.30010515
-0.42956299
0.40817225
-0.42456546
-4.22E-02
-8.66E-03
9.13E-02
0.18759874
0.45258346
-0.60126644
8.76E-02
-0.30888465
-0.11066476
0.14805299
0.24312584
0.22458057
-0.11562999
6.43E-03
-0.1823207
7.41E-02
0.51367861
-0.50656134
0.1326445
-0.15414999
4.26E-02
-0.14149879
0.18232231
-3.39E-02
2.05E-02
-8.46E-02
0.32909271
-0.65677971
5.94E-02
7.41E-02
0.26510811
-0.36848605
2.93E-02
0.33921608
3.47E-07
-0.31077731
0.27593091
-0.17807594
0.21292235
2.70E-02
5.83E-02
-0.4245134
0.19979653
-1.59E-02
0.38117293
-0.21905273
-0.24549972
0.40836024
-0.41709253
0.30075327
-0.18492217
0.21056388
-0.46747494
0.58103019
-0.46661922
0.15028226
8.89E-02
-0.23922935
-0.17693102
0.47134751
0.27925748
-0.51251978
0.30448845
-1.89E-02
-0.18104871
0.1486834
-0.14868338
-0.2308065
0.2384108
-0.27763194
0.3293035
-0.19827481
0.320048
-0.12899144
-8.31E-02
-9.06E-02
0.65805632
-0.61585569
0.13146384
6.71E-07
-0.12323312
-0.1035409
0.11170366
-5.00E-02
1.70E-02
3.31E-02
-0.13935508
0.2099729
5.17E-02
0.11538296
0.21800126
-0.13795939
-0.39369965
1.74E-02
0.20223625
-0.27369562
0.42381501
-0.13613243
8.64E-02
-3.24E-02
4.50E-02
-5.40E-07
0.36481804
-0.58953452
7.58E-02
-0.38738176
0.37267464
9.87E-02
-0.25035602
0.55961615
-0.50918537
0.17271185
9.84E-02
-0.29604983
7.29E-02
0.10379624
0.23713049
-9.92E-02
-0.44935942
2.84E-02
0.15548567
-8.34E-02
0.20382762
0.27159676
-0.20971981
7.70E-02
-0.17494084
7.33E-03
9.73E-02
-0.32593203
-5.66E-02
0.38915169
-0.29649338
6.84E-02
-1.67E-02
0.3022809
-0.50669289
0.30048618
3.75E-02
-6.06E-02
6.80E-02
-0.15780757
5.00E-02
-0.15822448
0.51652294
-0.45198509
0.75377178
-0.54501629
4.26E-02
0.21757294
-0.12479167
8.49E-02
-0.191668
5.48E-02
-0.40546536
0.21511054
0.28566471
-0.50077552
1.98E-02
0.43127364
-0.34671527
0.15800512
-7.72E-03
-0.14131351
0.41729927
-0.23052438
-8.50E-02
0.17693059
-0.16093077
-3.23E-02
-0.1596303
5.61E-02
-0.12576887
0.14378794
0.23732758
-0.33085504
0.36546057
-5.60E-02
-0.24312611
0.29225913
-0.2214333
2.53E-02
0.60157949
-0.23001726
-0.40546498
6.67E-02
0.16332547
0.103989
-0.36020923
-5.46E-02
2.77E-02
9.53E-02
0.16003592
-9.60E-02
-8.91E-02
0.52262044
-0.44911736
-7.91E-03
0.13353112
-0.26028275
-0.15565264
0.29815361
0.10379624
7.02E-03
0.20194146
-0.32850447
0.10535958
6.90E-02
0.23638797
-0.20359877
0.17693156
-0.36832538
0.16524909
-4.05E-02
4.71E-02
-4.03E-02
-0.17958607
0.313972
-0.15514828
-6.50E-02
0.77891386
-0.83256638
0.26780158
-0.18473344
0.927818
-0.81164664
-0.14558583
-7.49E-03
-7.01E-02
-2.45E-02
-7.73E-02
0.1098156
-7.47E-02
0.32158288
-0.19997668
-0.19306579
0.37411523
-0.34671527
-0.13481867
5.59E-07
0.68797928
-0.23225208
-0.39570978
0.99289238
-0.51563233
-0.2917071
0.19699781
1.32E-02
-8.17E-02
7.07E-03
2.09E-02
-0.12470329
-0.1980703
0.32964668
0.59989011
-0.62065083
-7.25E-02
-7.01E-02
0.11419217
0.16539173
-0.48474583
0.61062634
-0.4135626
0.25040972
-0.21840763
0.693147
-0.5003826
0.11054139
-0.33531043
6.30E-02
0.10840973
2.70E-02
0.10735773
-0.37306094
0.3549335
-0.39938626
0.12783411
7.70E-02
-0.23244539
0.12296157
-0.11365906
0.42381501
-2.45E-02
-9.10E-02
-0.23684226
0.16639145
-0.12419055
7.17E-02
0.18871199
-0.17344411
-0.23841113
0.11778245
0.15780774
0.21581723
-0.35667452
0.30847216
0.16467784
-0.5160743
0.48954836
-0.4808138
0.14541698
-0.14541629
0.36705661
-1.21E-02
-0.13005337
0.32850432
-0.52763343
-6.12E-02
0.39641607
-9.53E-02
-0.23995137
0.28556183
-5.90E-02
0.34032616
-0.24378742
-5.68E-02
0.18879418
-2.73E-02
-0.40270668
0.24763472
-0.10895138
0.11538296
-0.16705428
-0.13786906
0.27234721
-0.29878092
-7.41E-02
0.39256081
5.06E-02
-0.14595486
-0.16251843
2.49E-02
1.63E-02
7.01E-02
-1.52E-02
0.19370636
-5.83E-02
0.40546489
-0.60391635
0.20509492
-0.1269307
0.50781435
-0.56188118
0.16766503
0.25354832
-0.27388838
0.11625897
0.13124195
-0.41082788
0.29170719
7.54E-02
-0.35110429
0.25131372
-0.37806582
0.39641607
-0.23074837
0.32329926
-0.33868462
-8.07E-02
-0.21477461
0.34830734
0.1307704
-0.2898348
0.16639145
-0.13248943
0.38865831
-0.4139764
0.22143307
-0.13941921
0.23098595
-0.32158351
0.55961615
-0.21945532
-4.39E-02
-0.19004355
6.02E-02
2.17E-02
0.16430385
-0.55206794
-2.13E-02
0.41616029
-0.13657585
0.23124085
-0.37998563
9.02E-02
0.36440286
-0.51282382
1.98E-02
0.74100226
-0.47562689
0.34075925
0.25368857
-0.51498389
-0.26933312
7.86E-02
0.33886957
-0.19073941
0.18473502
-0.2367907
-8.77E-02
-2.53E-02
0.22143307
-6.36E-02
-1.47E-02
0.1573194
-0.23428059
-0.13696595
0.33909026
-0.11778239
-0.25869492
0.33647308
6.78E-03
-0.23503889
-1.72E-02
8.66E-03
-7.15E-02
0.34174943
-0.36992058
0.19022712
-0.25921983
0.31287175
1.48E-02
0.16251822
0.15593457
-0.58671784
0.44935974
0.10474636
-0.22176413
0.32657158
-0.25987968
-5.98E-02
-4.20E-02
0.39107615
-0.17942642
-0.39111826
0.23503819
0.10265336
0.11506955
-0.49643686
0.1718502
1.0204477
-1.0587661
7.78E-03
0.17713933
-0.13911338
0.22612324
-0.15415092
0.14217545
9.75E-02
-0.12808174
-0.28561401
-1.67E-02
-0.12516356
8.22E-02
0.10008302
6.90E-02
0.37792906
-0.40800664
-0.15669838
-0.16462135
0.2168071
0.19216086
-4.29E-02
-6.02E-02
0.22159199
-0.14693068
0.11538296
0.24344911
-0.13425036
-6.53E-02
0.13199665
-0.33539754
-3.05E-02
3.80E-02
-1.50E-02
-1.78E-07
-0.17327136
-0.12456287
0.11551268
0.50352645
-0.26953295
0.21881847
-0.38260767
0.45506218
-0.44662267
-8.44E-03
0.56685376
-0.56685412
0.36511353
-0.46296915
0.38976529
-7.90E-02
0.11625897
7.63E-02
0.32101849
-0.48653221
8.31E-02
-3.75E-02
5.57E-02
-6.04E-03
0.18735962
-0.38803071
-0.20479456
0.28995302
-6.32E-02
-0.10697298
-0.17589076
0.96141136
-0.6018551
-0.26774722
0.320048
-0.37411433
0.12188935
0.30796766
-0.2917071
0.22957532
3.15E-02
-0.10467146
-5.68E-02
5.68E-02
-7.89E-02
-0.30271968
7.77E-02
-1.89E-02
-8.96E-02
0.60043782
-0.52039516
0.10054193
0.58778644
-0.54522729
0.12516384
6.77E-07
0.27473137
-0.11848216
-0.16363007
0.23638853
-0.13771656
-0.10610706
-0.12715587
0.16378905
5.60E-02
6.78E-03
6.73E-03
-0.49308711
0.47957394
-9.26E-02
-1.50E-02
-7.60E-03
0.12201485
-0.28768173
-2.74E-02
0.20821786
-9.46E-02
-8.63E-02
0.48342741
-0.42227289
0.11966445
-0.17185023
0.39949417
0.1290295
-0.53749353
0.36564291
-4.47E-02
-0.11045627
-8.37E-02
-0.22116134
0.32652101
-8.18E-02
-7.23E-02
-0.12405225
-8.87E-02
0.25360355
5.45E-02
2.25E-02
-0.29015413
0.28271875
3.66E-02
4.91E-02
-0.26510775
-5.51E-02
-7.85E-02
0.813196
-0.36121094
-0.45198533
0.3986395
-0.13941921
1.56E-02
-0.23484035
0.97714633
-0.72692174
0.21239838
-0.30010486
0.48036554
-0.48036662
0.43286493
6.79E-02
-0.49247661
-2.51E-02
0.38836983
-0.43166813
0.26304561
9.10E-02
-0.16874884
-0.12516336
0.16126804
8.82E-02
-0.17714019
-3.95E-02
-8.10E-03
0.40817225
-0.38407436
-7.41E-02
0.10536137
1.53E-02
-7.60E-03
0.16175446
-0.10969825
-0.27329376
0.12516364
6.51E-02
9.03E-02
4.91E-02
-0.30147517
0.31508088
-0.15302481
0.16644891
-7.62E-02
-0.27103442
0.50134695
-7.10E-02
9.36E-02
-0.18343882
0.33359212
-0.36080518
-0.13254631
0.36529952
-0.47328705
0.19827524
-0.1061594
3.15E-02
0.11000066
-0.26933312
0.70219779
-0.50483811
-5.37E-02
-7.35E-02
-7.02E-02
0.48130396
-0.38599312
-7.73E-02
0.28544807
-0.37897426
0.57903403
-0.44183329
0.2682642
-0.30305079
0.12464266
-0.15155007
0.34294489
-0.24763471
2.45E-02
-7.53E-02
-4.45E-02
0.39938524
-0.27958569
0.13554494
-0.35065714
0.45107627
8.54E-02
-4.18E-02
-0.49469647
0.18232131
0.12516384
0.11122581
0.35601631
-0.40316442
-4.23E-02
-7.22E-03
0.21440955
-0.26646641
0.13543877
-0.17435384
1.0581212
-0.75860465
-2.38E-02
0.12975974
-0.59735626
0.19979653
1.56E-02
0.11692052
4.05E-02
-0.1497445
0.69698608
-0.58778745
-0.17271316
-8.23E-03
-0.21082322
0.47127897
-0.41185504
0.87306201
-0.53384596
9.16E-02
0.51207471
-0.59681523
-0.2197486
0.11211707
0.25886136
-0.32947949
0.12228929
-0.16378994
-3.45E-02
0.24740854
0.20377956
-0.25291207
-0.19827481
0.2677485
8.36E-02
-0.30847239
8.84E-02
-3.92E-02
0.18232231
3.92E-02
0.19189157
-0.24453492
-4.85E-02
-0.230261
-0.13353157
0.59681684
-5.78E-02
-0.3199434
-6.78E-02
0.22664705
0.34542367
-0.47198617
0.39482644
-0.2894671
-0.16251843
0.32074213
0.34687057
-0.44952527
-0.28768173
0.30774915
-0.30774927
0.63757741
-0.25951186
-0.18975712
0.10610714
4.59E-02
0.10919847
-0.23180087
0.28768227
-0.41091517
-0.16929293
0.39570916
-0.20212345
-2.43E-02
-0.13119173
0.22501044
0.31164685
-0.41369575
0.29796013
-0.2979598
-1.67E-02
0.23151255
-1.34E-02
-0.12967695
0.2857579
-0.2116501
0.27871424
-0.43286434
0.21645527
3.30E-02
-0.14660354
-3.83E-02
0.13157676
4.03E-02
-8.22E-02
2.82E-02
-0.31585336
0.19022712
-1.59E-02
0.74763566
-0.72391862
0.12470268
-8.64E-02
0.18482396
-5.79E-02
-0.25510645
-8.58E-03
0.16639145
9.07E-02
-7.62E-02
-2.18E-02
-6.06E-02
0.13157676
-0.15529217
0.12751274
-0.1518065
-1.65E-02
-0.13353176
0.52218968
-0.47566959
0.14370707
0.39225417
-0.30918759
-7.52E-02
-0.13353135
0.41139984
0.33816147
-0.30900565
-0.37156376
0.30625895
-0.34881735
0.29849315
-0.16822797
-0.22123733
0.28051338
-7.47E-02
6.02E-02
-0.29500887
0.34484023
0.17768075
-0.30330703
0.29161102
-0.18703873
0.19290337
-0.38807324
0.25704584
7.11E-07
5.20E-02
-0.22631359
0.14045098
0.24901307
-0.38946515
-0.12675139
0.23922956
-0.15296951
0.116865
1.46E-02
-5.97E-02
-4.73E-02
-0.14745219
0.3960748
-0.29822022
-0.10724518
0.2040962
-0.185403
0.23785043
-3.72E-02
0.1986025
0.21190073
-0.22440119
-0.17855507
-2.28E-02
-3.92E-02
-4.92E-02
0.45731783
0.21459611
-0.3884443
-0.12095355
-0.21425526
2.62E-02
0.51940924
-0.28939256
-8.58E-02
0.27264348
-0.25050232
6.36E-02
0.19254337
-0.38865826
0.22314434
0.18232226
0.10034825
-0.24344797
4.39E-02
-0.20340107
-7.55E-03
-4.65E-02
6.90E-02
0.11200461
-0.1120057
-3.01E-02
0.10153565
0.10467064
-0.51705551
0.33349106
-2.26E-02
-4.69E-02
0.11332779
0.12726124
1.25E-02
0.3653326
-0.57920212
9.53E-02
0.10605904
-5.40E-07
-0.37755638
2.72E-02
0.17934036
-0.20649204
0.22863381
0.12344434
-0.16062337
-0.17327136
0.25331533
-0.2714968
0.42064086
-0.2367907
5.93E-02
0.2360094
-0.2360103
-0.41268557
0.48215839
0.32392949
-0.36503065
-0.29940513
8.15E-02
7.53E-02
8.03E-03
8.43E-02
-0.16772203
-7.21E-02
0.37059644
-0.37059575
0.33111814
-6.73E-03
-0.19319166
0.16579199
-0.15762924
6.30E-02
-0.15669838
3.51E-02
-7.15E-02
3.64E-02
-1.80E-02
0.26236513
1.39E-02
0.19374955
-0.10158037
4.91E-02
-0.14818074
-0.20763992
-5.26E-02
0.13465726
0.29747611
-0.22168186
6.36E-02
-0.11607135
0.50310409
-0.21158355
3.94E-02
-0.22868399
0.13005234
-0.50474626
9.62E-02
0.36489859
-0.12899144
4.26E-02
0.11778237
-8.36E-02
0.14354771
-0.40256163
0.16772342
-0.10863427
-8.55E-02
0.45198441
-0.4342849
-4.49E-02
4.49E-02
0.320048
-0.28556186
0.78614354
-0.46307737
-0.12393712
-1.40E-02
-0.14364305
0.12228929
4.91E-02
-0.10840953
8.76E-02
0.77049631
-0.41033113
-0.40302834
0.1489227
0.15684265
-9.58E-02
-0.14629173
-6.36E-02
0.34270933
-0.23880954
0.13517396
-0.53408319
0.4054653
-5.37E-02
-0.10919845
8.23E-07
0.19505964
7.32E-02
-0.40841135
0.16296129
-1.52E-02
5.93E-02
6.95E-02
-0.15191585
0.12470268
0.11701691
-0.27346945
-7.53E-02
5.91E-02
0.4377265
-0.40546554
-7.97E-03
0.24685936
-0.23098636
5.37E-02
0.26121464
-0.30702481
-3.98E-02
0.23124085
-0.17588979
9.53E-02
-5.02E-02
6.77E-07
9.13E-02
-0.18366557
0.3615028
-0.68197358
0.41284588
-6.06E-02
0.19139503
0.20884913
-0.22183529
0.34484121
-0.53899693
6.90E-02
-3.01E-02
3.01E-02
-6.90E-02
-7.97E-03
-0.20334168
0.41845244
-0.2898348
0.25704584
7.11E-07
-0.28324819
6.84E-02
0.35750183
-0.52831954
0.4748928
-0.32074246
0.10367823
-6.25E-02
0.60025328
-0.32066935
-9.59E-02
-0.4292348
0.30809078
0.19237119
-2.53E-02
-0.12260161
7.00E-02
-0.21808828
0.14085817
0.12344434
-0.37998563
0.92005765
-0.7632156
0.37821499
-8.05E-02
-0.33886981
0.16963625
0.2982634
-0.14107779
-0.37855837
-7.34E-02
0.15822372
0.29376185
-0.12233849
-8.58E-02
-0.16164073
9.21E-02
8.43E-02
0.82391709
-0.72593623
-0.45675778
5.13E-02
0.42526793
0.12861653
-0.42285618
-8.22E-02
0.37647781
-0.23464756
0.18781646
-0.1315762
0.11778282
-0.32542253
0.38604721
-0.33909014
0.33253279
1.59E-07
-0.36992058
0.46403274
-0.14126088
9.22E-02
-0.37755638
-8.10E-08
0.35850897
-0.29626569
-3.51E-02
8.55E-02
-0.1035409
0.39327028
-0.43979025
-3.88E-02
0.41531762
-0.22641735
0.1999259
-0.15975887
3.10E-02
7.36E-02
5.52E-02
-5.52E-02
4.85E-02
-5.56E-02
8.22E-02
-0.26170716
0.47957364
-0.231111
-0.425668
-1.65E-07
0.34228688
-0.19105463
-0.15123114
0.19415648
0.83764791
-0.57334578
-0.33389455
0.41443288
-0.22612472
0.26121464
-0.16862185
0.20252503
0.1153114
0.11226712
-0.67560214
0.15290713
7.43E-03
-7.70E-02
0.16211967
-0.14624511
-8.20E-02
0.17946759
-0.27820295
0.18074834
-0.19979636
8.30E-02
0.32246906
-0.1823207
0.13641249
5.23E-02
0.50827473
-0.8640402
0.27625254
-0.14045227
0.35667565
-0.26570246
0.16034193
-0.13883664
-0.12044541
0.16211967
4.00E-02
-0.25131395
0.37416887
0.23120382
-0.50929791
-0.14781013
0.50372058
-0.49490952
-1.77E-02
-0.11332893
0.45742393
-0.17224598
7.95E-02
7.36E-02
-3.95E-02
-0.16766483
6.90E-02
5.76E-02
2.08E-02
-0.32016718
-1.90E-02
0.22314438
8.23E-07
-9.69E-02
0.34130409
-0.34981447
0.15048161
-0.22130708
0.39624777
-2.50E-02
-9.97E-02
0.18464944
-4.76E-02
-0.32074246
-6.06E-02
0.33774757
-0.2687543
-0.11466237
0.42703679
0.26610866
-0.5701856
-1.67E-02
0.23815584
-0.36331987
0.18232116
0.2006698
-0.1242971
0.1435916
-0.36489803
0.47343817
-9.59E-02
-0.14164978
0.51516408
-0.6141032
-0.26396486
8.96E-02
0.43979034
-8.31E-02
-0.23995137
0.23326232
-0.38882571
0.36161241
-4.23E-02
0.24731044
-0.15134539
-0.32995775
0.29673174
-4.14E-02
9.40E-02
3.15E-02
-0.3278141
0.90240198
-0.65877962
-2.74E-02
-0.11000083
6.74E-02
9.00E-02
6.60E-03
-0.38915238
0.19358553
0.12751274
-0.26447931
0.16846459
-0.11487956
0.21089435
4.81E-02
0.10199993
-0.23841019
0.16941725
0.50038153
-0.55372733
4.68E-02
-4.00E-02
6.58E-02
8.54E-02
-2.37E-02
1.19E-02
0.49050236
-0.72256166
0.21414891
-0.34130388
0.15656973
-7.52E-02
-7.84E-03
0.15302499
-0.13739981
0.37129596
-0.37907815
0.13157676
-0.10840953
-0.24046913
0.59101784
-0.2084673
-0.17309235
0.38155967
-0.44662267
0.49387598
-0.24911888
-0.34174904
0.2666285
0.34955773
-0.18032432
-0.12078167
-0.32438293
0.3641229
-0.45198533
0.18571647
0.21292235
0.23132931
-0.38662127
2.37E-02
0.24783538
-0.25567898
-1.59E-02
8.43E-02
0.11122581
-0.18759902
0.39482644
0.41786551
-0.50148022
-0.42899558
0.32492638
-0.27274114
-6.12E-02
-6.51E-02
-2.93E-02
6.70E-02
0.36772561
0.10343637
-0.30126116
0.20421623
1.89E-02
-7.21E-07
-5.79E-02
-0.1269307
-7.55E-03
-0.25782984
0.28768271
0.1307704
1.92E-02
-7.90E-02
-0.11607135
-0.10536112
8.51E-03
0.15656973
3.56E-02
-0.26236442
0.11980035
0.19699781
-0.11944055
-0.20649204
0.52900881
-0.57596511
-2.93E-02
0.56666386
-0.41109955
0.46575668
0.16172154
-0.38088334
0.10668326
-0.25642869
0.38473976
-0.42395893
0.43954352
-0.29804507
-1.40E-02
-5.80E-02
-0.17934093
0.42899513
-0.58314562
0.29546425
-0.11487956
0.11488033
-8.91E-02
-8.86E-02
0.14618325
0.16211967
6.78E-03
0.1207808
-0.13438679
6.63E-02
-4.59E-02
-0.27655917
-0.1526763
0.6563974
-0.44361711
-8.70E-02
0.20479372
0.39304289
-0.26787925
6.33E-02
-9.65E-02
-0.15302481
-0.35555047
1.2118076
-0.55878031
-0.17881802
-9.53E-02
9.53E-02
-5.02E-02
-0.18526773
0.18526773
0.10462447
-4.05E-02
0.4828521
-0.80562556
0.23638877
0.15307614
8.65E-02
-0.25470161
-0.18384948
9.13E-03
0.20479372
0.5063718
-0.19671011
-1.09E-02
-0.26236513
-5.88E-02
0.42546636
-0.35244119
-8.06E-02
-0.22123733
0.2212368
0.10840973
0.24214016
-0.47215635
0.10622223
-6.40E-02
0.14585097
8.22E-02
-0.25319657
6.56E-02
0.47198632
-0.31105554
0.19574533
0.49401835
-0.73821563
0.18113884
-0.4025116
8.48E-02
0.1645485
-4.23E-02
0.15312175
-0.11778332
-0.11778282
6.80E-02
0.58535075
-0.70131099
-8.55E-02
0.19415665
-0.19415598
0.12568855
0.42367011
-0.36258402
0.14458212
3.77E-02
-0.15312268
-0.13868351
0.12419113
-0.39819261
-6.74E-02
0.32477668
-9.70E-02
0.30147576
0.29959714
-0.21430013
-0.18610245
-0.11211795
0.32918099
-1.23E-02
-0.26731563
-0.20516093
0.89426816
-0.64957589
0.62912565
-0.71825379
0.38836983
0.35033336
-0.70536774
6.35E-02
8.12E-02
0.11383422
-9.28E-02
0.74391913
-0.90971226
-3.33E-02
-7.93E-02
0.12893288
0.2166702
-0.24946113
4.88E-02
0.28171113
-7.24E-07
-2.42E-02
-0.30625868
0.11778239
-6.11E-02
0.11865837
1.39E-02
0.1292125
-0.36974642
0.27443758
-0.36624455
0.37288842
-0.28989267
-4.53E-02
0.51082635
-0.14310001
-0.1823207
-0.185403
0.44183183
5.93E-03
-0.12595177
0.30926007
-0.47692448
-0.13580176
0.15155008
0.28963304
-0.16493061
6.67E-02
-0.15307599
-0.19900134
0.25741187
-0.28532043
0.53505743
-0.45356423
0.3549335
-2.47E-02
-0.39304233
0.32181573
-0.19176227
0.28768122
-0.26358494
7.91E-03
0.24956353
-0.58289099
0.32542202
0.11954454
-0.16833559
8.77E-02
-3.10E-02
0.45911819
-0.36883125
-0.16378994
4.15E-02
8.10E-03
0.19035451
0.27763247
-7.33E-02
-0.22450235
4.00E-02
8.76E-02
-6.81E-02
-6.62E-02
6.83E-03
-0.10763083
0.11441022
-0.38209167
0.43473634
-0.1153823
-0.34950656
-0.11905877
0.53130406
-0.33377281
0.33377302
-0.2967321
0.30346659
-0.22482234
0.27073336
-0.33135709
0.17934036
-0.25344905
0.10919938
-0.17887871
0.44916973
-0.14107879
-7.06E-02
0.1506611
0.3203592
-0.24625203
-3.97E-02
-0.25227943
9.93E-02
5.37E-02
0.43969861
-0.47772565
-0.13242526
0.33520633
-0.40863514
0.22884139
8.00E-02
9.34E-02
-0.2687543
0.41100481
-0.33868462
0.22159199
-0.14693068
-2.92E-02
2.20E-02
3.56E-02
8.70E-02
0.1206273
-0.21465753
-0.13554636
0.42146602
-0.38193458
-0.21542163
0.50890148
-0.10343476
-0.2540656
0.12419113
-1.47E-02
-0.17788759
-7.34E-02
0.21357498
8.83E-02
-7.30E-02
6.60E-02
5.52E-02
7.12E-02
-0.10536075
9.91E-02
-8.53E-02
-7.10E-02
2.18E-02
0.22458057
1.14E-02
-0.1800506
-0.280902
0.19574392
0.2708753
-0.28580067
9.33E-02
-0.20448269
0.28978014
4.91E-02
-0.14126088
-0.12470329
0.27193284
-0.24116226
0.14763623
-0.25131395
0.21130991
9.72E-02
0.1218903
-0.27501243
0.10247784
-0.2662687
0.36511353
-0.26060137
6.64E-02
0.19415577
-0.37362513
0.22143307
-0.21292271
-0.15556405
0.41531762
-0.22641735
0.313972
-0.34730983
-8.86E-02
0.1381495
0.7744295
-0.78252733
-5.86E-02
-8.08E-02
0.17135863
0.14624627
-7.78E-02
-1.48E-02
0.31164685
-0.1922068
0.10071326
-0.30580974
0.17824899
5.30E-02
0.10986728
-0.16285822
-6.32E-02
-4.45E-02
-3.86E-02
-0.10798805
0.1837832
-6.02E-02
0.43349269
-0.73942727
0.45007011
-0.15975887
0.3205989
-0.55961597
0.41871047
7.60E-02
1.81E-02
-0.19073941
9.00E-02
-0.1120057
9.87E-02
-0.18366557
3.17E-02
0.11081528
4.78E-02
2.63E-02
-0.33647248
0.38092402
-0.2773838
-0.11267328
0.51813883
-0.28223175
0.76983994
-0.65366822
-0.22314435
0.29170719
-6.21E-02
-0.3585082
0.48480216
-0.27831051
-2.26E-02
-1.54E-02
0.31067088
-0.29528686
-0.18384948
-9.62E-02
0.53477889
-0.35077477
0.27073336
-0.26236448
0.20972042
0.26547799
-0.44240949
2.39E-02
-0.15283935
5.36E-02
-6.28E-02
0.59086823
-0.19159515
-0.39005661
-0.11663636
0.3740488
-0.34358993
0.63657737
-0.23780008
6.69E-03
-0.23151135
0.60994768
-0.71624237
0.32438329
-0.34325233
0.38946494
0.19301623
-0.21916263
0.20846702
-0.16315252
3.12E-02
-5.03E-02
-2.61E-02
-0.27234697
-4.45E-02
0.21217516
-7.64E-02
3.89E-02
-0.13026443
0.37903094
-8.70E-02
-6.02E-02
-1.39E-02
-0.20067123
0.51594108
-0.31526914
0.23565194
-0.25685555
4.88E-02
-0.28995237
0.55179381
-0.20884815
0.17151088
-0.57054502
0.85277736
-0.71804428
-0.14439535
0.45286667
-0.39624858
0.2064914
1.48E-02
-9.24E-02
0.19035451
-0.17435384
0.57536465
-0.61585569
-5.96E-02
3.45E-02
0.31691101
-0.25928187
0.28367499
-0.367055
0.17504954
-0.11596034
0.38893652
0.25378016
-0.76460594
0.21570802
0.71163213
-0.95551193
0.20585212
0.29347995
-0.14265558
-0.39551473
0.19706355
-8.48E-02
-0.14242049
0.37787801
-8.76E-02
0.16175446
-0.28336236
0.25704584
-0.16644788
0.15302499
-9.19E-02
7.83E-02
-7.10E-02
0.1435916
-0.28556186
-4.33E-02
8.81E-03
0.28108087
0.425138
-0.19539443
-0.50209123
0.22488093
-6.97E-03
0.14310166
0.18735962
-0.10591859
-0.32757333
0.14413457
0.12595242
-0.4570694
0.58466583
-0.28768232
-0.26028275
0.33389509
-1.95E-02
-1.99E-02
-3.41E-02
3.41E-02
-0.15975887
-0.16205566
0.10536026
2.47E-02
-8.48E-02
8.48E-02
0.5349232
-0.37037459
-3.51E-02
-0.16251843
4.84E-07
8.37E-03
0.23638897
5.13E-02
8.39E-02
-0.39688191
0.18658581
-4.35E-02
3.64E-02
4.20E-02
-0.37843668
0.57661414
-0.25452912
0.14164992
-6.31E-03
0.11918927
-0.41109955
0.20604827
-2.09E-02
0.14403853
0.17824855
-0.42608419
3.08E-02
0.36947232
-0.38473812
0.10227858
-3.53E-02
-0.18954106
0.1378696
-0.2676813
0.43473634
-0.15201674
-0.12715587
1.68E-02
8.00E-02
0.18871199
1.27E-02
0.2040953
-0.23604782
-4.65E-02
2.68E-02
-0.38255167
-0.11294066
0.52163666
-0.15307599
0.32458684
-0.38662127
0.11332779
0.31585222
-0.56614757
0.47343817
-0.41985312
8.34E-02
-0.24334641
0.43891317
0.52907866
-0.51600784
-0.24946113
-6.01E-02
0.10092668
0.70111543
-0.51879305
-0.31015515
1.80E-02
-8.38E-02
0.38915169
-4.71E-02
-0.25823486
0.49098778
-0.482099
0.14014749
-8.84E-02
7.29E-02
-3.98E-02
-9.37E-02
-0.19671059
0.54080552
-0.36211491
0.44701365
-6.61E-02
-1.25E-02
-9.91E-02
-2.11E-02
-0.11247841
-0.21130988
0.32378691
-0.32378784
0.18721122
0.11506998
0.27124283
-0.33096176
3.77E-02
0.16989836
0.10097622
-0.26349422
-6.06E-02
-8.13E-02
-3.45E-02
1.0689369
-0.9299379
8.06E-02
4.14E-02
2.67E-02
4.50E-02
0.10157913
-0.45198509
0.35667419
-0.16251826
-0.15906458
0.1292115
-0.1292116
0.15906532
0.15624876
0.6281895
-0.79181939
-9.31E-02
0.10047113
0.2406375
-0.60999602
0.13883668
0.76028657
-0.40546599
0.220542
-0.34483984
4.32E-02
0.119346
-0.22314334
-0.1424997
0.19574392
-0.16034189
9.93E-02
0.13941987
0.26341665
-0.2297447
9.47E-02
-6.21E-02
-0.12260161
0.19670935
-8.05E-02
-0.23124105
3.98E-02
2.32E-02
-0.14781013
1.0926955
-0.69018418
-0.37630844
9.06E-02
3.10E-02
-3.89E-02
-0.15415046
-1.87E-02
0.14874494
0.38631213
-0.18121772
-0.35384035
-9.48E-03
0.16632041
-0.266404
0.51502675
-0.20136887
8.83E-02
-5.80E-02
0.11279621
-0.37590718
0.45286667
8.86E-02
-0.14571162
-0.22641735
0.1999259
-0.17563182
0.3364723
-0.1949729
3.41E-02
-0.39877635
0.1484201
-6.22E-02
0.62185854
-6.62E-02
-0.6026333
0.24595818
0.22764394
-8.10E-02
-0.37351319
0.21175802
-9.61E-02
0.94772387
-0.97325742
0.29626665
0.13753022
-0.29703668
-0.10285762
4.08E-02
0.16211967
0.30287257
-0.22440119
-0.16363007
0.25377974
-0.36326489
0.44065079
-0.21916263
-0.19699906
9.24E-02
0.27473137
-0.20377879
0.40546453
-0.3784357
-0.39551473
0.1889001
4.80E-02
-0.28768134
0.37729332
-1.44E-02
7.22E-03
-0.4458372
0.19349514
-5.72E-02
0.37223929
-0.46461311
0.21233338
2.58E-02
0.40546539
0.29612091
-0.72733784
0.25228
-0.16889776
0.37569311
-0.38372591
0.12847821
-0.12847915
0.20359914
-4.71E-02
-4.95E-02
0.16034193
-0.25928187
0.33074072
-0.29151997
0.62963378
-0.49322128
-0.1211446
0.20479375
2.44E-02
-0.24445252
0.16941725
-9.53E-02
-8.18E-02
-6.40E-02
-2.51E-02
0.39410141
-0.14750662
-0.32593203
0.68393129
-0.59615445
0.43036318
-0.51813835
0.12083618
1.61E-02
-0.12783356
0.34294489
0.19832247
-0.28592056
-0.30186716
0.48770294
-0.38807324
0.18088348
-0.32930392
0.23111129
-6.56E-02
-0.1457126
0.59538382
-0.44123188
9.61E-02
0.34515938
-0.46676555
0.11394509
0.33647239
-5.51E-03
-0.19455008
-0.20815593
0.47720894
-0.36034402
-0.27792671
0.36248314
-0.32438293
0.2099729
2.25E-02
0.54146224
-0.40978566
-0.27477929
0.44183293
-9.81E-02
-0.32682154
0.14813089
-0.19986658
-1.79E-02
-9.05E-03
0.60778785
-0.34542215
-0.30888465
0.77538544
-0.4805859
-0.11247841
0.51082569
-0.384262
-0.11081412
-3.17E-02
0.12135998
0.83290869
-1.1895843
8.79E-02
0.21752028
-2.28E-02
-0.14014734
0.15541391
9.39E-02
-0.40202224
0.10742053
0.43586183
-0.25818133
0.29924205
-0.31486782
0.17969353
3.24E-02
-5.90E-02
0.10873399
-0.21559639
4.41E-02
0.27501279
-0.30421203
0.18232092
-0.17494084
0.2463996
-0.13517459
-4.71E-02
0.8223592
-0.5364024
-0.53530306
-0.11226721
0.26768121
0.17979223
-1.92E-02
6.25E-02
-0.11551209
-0.46864423
0.30652592
-0.20334168
-7.73E-07
0.4376213
-0.46747494
0.51686889
-0.4580279
0.34998664
-0.12874919
-0.12160698
0.13675888
9.33E-02
0.26866758
-0.57944405
-9.81E-02
0.85901123
-0.39677024
-0.14660354
-0.12817577
0.22825947
-4.88E-02
-0.20544331
0.2677485
-0.18366557
0.36710468
-0.13113932
-0.42151767
0.36921799
-8.40E-02
-6.80E-02
0.12470268
4.71E-02
-3.34E-02
-0.13062011
7.47E-02
8.94E-02
-0.1563452
-0.21357454
0.48770294
-0.30538204
-4.05E-02
0.18781646
-2.08E-02
-0.21791175
0.31131434
4.97E-02
1.20E-02
-0.48326564
1.92E-02
-0.11066476
0.29298669
-8.27E-02
0.37630853
-0.19542503
0.10247784
-0.1242971
0.2113082
-0.45113465
-0.16196962
0.35667583
-0.43671715
0.57313019
0.17220372
-0.31633732
6.74E-02
0.17261191
0.34687057
-0.53408188
-0.11686448
-6.84E-02
0.22137193
-0.2125608
0.2677485
-0.13641101
0.11607252
6.63E-02
-0.36772451
0.48835206
1.69E-02
-7.54E-02
-0.2367907
0.1486834
-5.41E-02
9.91E-02
-0.47378403
-1.02E-02
-1.65E-07
0.19415648
4.92E-02
-4.08E-02
-0.11466237
5.46E-02
0.47661906
5.48E-03
-0.43036216
-8.78E-02
0.29225913
-0.31077731
9.79E-02
0.27917221
-0.28768262
-8.58E-03
0.17366417
0.17869253
-0.30192491
7.12E-02
-0.37538734
8.52E-02
4.00E-02
0.84308738
-0.38046446
-0.36909747
0.12568855
0.16644891
-0.16644788
0.1045726
-2.15E-02
0.17261191
-0.21706471
-1.78E-07
0.41551572
-0.33547187
-0.1345301
-0.26396486
0.74885815
-0.35036045
-0.30888465
0.41494331
-0.21687371
-0.13353135
-0.15415001
0.5045554
-0.33270508
0.3877646
-0.4054651
-0.1033783
0.45378312
-0.29822022
0.53758359
-0.61691988
0.13696663
0.14149933
2.74E-02
-0.39204231
0.29266906
-0.25344905
-0.10109534
0.44031221
0.27388799
-0.35222128
-9.31E-02
6.30E-02
0.23679146
-3.68E-02
-0.31300044
0.33157673
-0.21094845
-1.53E-02
5.24E-02
-2.21E-02
0.2496542
-0.24965522
-8.57E-02
-3.65E-07
-0.22721709
0.80410367
-0.25327358
-0.15906556
-0.26720321
1.79E-02
4.33E-02
0.58590245
-0.6203872
0.19827524
-0.15534993
0.19760942
-0.21456039
-1.72E-02
0.21089435
-0.18514314
0.16378905
-5.17E-02
-0.2676813
0.37531289
2.68E-02
0.42945719
-0.5050959
-0.24116223
0.36211374
0.11918927
-0.28394425
0.46345273
-0.6427933
1.77E-02
0.28108087
0.21382858
-0.46042466
0.17095686
-1.44E-02
-0.13976221
-1.98E-07
-0.12405225
0.13235128
-0.10444275
0.11267272
-6.78E-02
0.1837832
-0.18378185
0.33897462
3.68E-02
-0.14914231
-0.2714968
0.39624777
-0.325423
0.39111844
-0.55817145
0.39531359
0.1155137
-0.21559639
-0.15415004
0.19827524
-0.15534993
0.40826273
-0.42521241
0.21455899
0.50390542
-7.35E-02
-0.59498775
-0.13935508
0.26881269
-0.31667036
0.51082534
6.27E-02
-0.4363237
0.17229977
0.16539173
-2.47E-02
0.2181313
-0.44127434
-0.16068245
0.36489859
1.89E-02
0.16126752
-0.11844891
-8.10E-02
-9.10E-07
-0.16175552
0.30095276
-0.17220278
-0.25035602
8.27E-02
0.13353112
-0.22488044
0.27894855
-0.28768143
-7.28E-02
9.39E-03
0.14745192
0.77814025
-0.61481494
-4.20E-02
0.24014194
-0.43685067
0.29849315
-0.36129361
0.12188935
0.37776327
-0.16450419
-0.1269307
0.2095165
-3.10E-02
-0.34151703
2.62E-02
9.84E-02
-0.15155007
0.34294489
-0.31603795
0.24934511
-1.39E-02
-0.32811645
0.20155253
0.25131372
-0.38711619
0.44118288
4.01E-02
-8.80E-02
-0.18847607
5.06E-02
9.40E-02
0.14310159
-0.28768274
-0.20479456
0.26236513
-5.76E-02
4.35E-02
0.1326445
-0.43701363
0.2308062
0.2487658
-0.22612472
7.43E-03
0.24801764
-5.95E-02
6.53E-02
-0.47692379
0.1381495
0.25489154
-0.36564326
0.29441679
6.51E-07
-1.35E-02
0.19135179
-0.25452912
-0.11506967
0.25040972
-0.28347111
-0.12516356
6.45E-02
-1.80E-02
0.32340029
-0.37948975
0.2308062
0.58863431
-1.0094855
0.7330389
-0.1122127
-0.27938342
0.20815642
-6.95E-02
0.17147236
-0.37855837
0.25621921
9.78E-02
0.17609026
-9.27E-02
-0.55961597
0.50681853
-0.22163872
-3.24E-08
0.25131413
-0.1112254
-1.98E-02
-4.08E-02
-0.18232177
0.18232135
-0.28768182
0.21570802
9.94E-02
-0.19319166
8.63E-02
3.69E-02
6.71E-07
-0.22677355
0.32340029
-9.66E-02
0.14791937
-0.25489306
8.03E-03
0.19556694
-0.28768143
-6.34E-02
0.13119178
0.23293066
4.45E-02
-6.41E-02
-2.68E-02
-0.2630454
-1.79E-02
0.14250028
0.19139503
1.92E-02
-0.21840763
4.62E-02
0.33000752
-0.33000675
-3.05E-02
0.15082364
-0.1354382
6.64E-02
-0.34652227
0.34652171
-1.44E-02
0.90755719
-1.0390203
-6.84E-02
0.46556979
-0.14953159
-0.44830495
1.2965244
-0.70425802
-0.10598139
-0.23721693
-3.20E-02
1.186752
-1.0789549
-0.30486032
7.62E-02
0.31928816
5.83E-02
-8.53E-02
7.90E-02
-0.2668047
0.20815642
-6.95E-02
-0.26164454
2.77E-02
-0.1361315
0.38441154
-0.230261
1.77E-02
-1.77E-02
0.28544807
0.29437131
-0.52763343
0.1991284
-7.20E-02
-0.14424953
-9.02E-02
0.36699903
-6.56E-03
-0.16406806
3.05E-02
0.172245
0.14141178
-0.22727373
-0.13254631
0.35981971
-0.62929517
-2.08E-02
0.19971344
0.16639145
-0.2471516
0.40857556
-1.25E-02
-6.31E-03
-7.22E-02
-5.60E-02
-0.11419315
0.7365467
-0.73654729
0.16332547
1.36E-02
1.34E-02
-0.27443624
0.76096976
-0.74357796
0.21622284
6.06E-02
-0.25131395
0.11871577
0.67810953
-0.76376504
-0.14874496
-5.83E-02
0.20701385
-0.21706428
0.47378382
3.10E-02
-0.27155194
0.42918089
-0.20124891
2.52E-02
0.16561891
0.36974737
-0.91629088
0.15933207
0.22778325
-0.15312268
-6.69E-02
-0.13133539
0.3575522
-0.12393712
-0.21622299
8.27E-02
0.26966432
-0.16430397
2.12E-02
6.76E-02
-0.17840748
-9.84E-02
0.16639145
-0.3350136
0.18571647
4.96E-02
3.95E-02
0.34419444
-0.45041636
9.84E-02
2.29E-07
-2.37E-02
0.12751274
-5.06E-02
-0.12615076
-9.70E-02
3.64E-02
0.38136673
-0.15110669
-0.24827972
0.28312662
-2.08E-02
9.34E-02
-0.21205838
-0.1902272
0.37647781
-0.18625049
-8.20E-02
0.5260939
-0.63430709
0.28051338
3.53E-02
-2.82E-02
-0.17095844
8.13E-02
1.55E-02
2.28E-02
0.3619251
-0.47314945
5.72E-02
0.12656358
-8.76E-02
-0.11302391
0.12817517
-7.82E-02
-9.37E-02
0.52324867
-0.37421173
0.30294883
-0.28768227
-0.18232173
1.80E-02
4.37E-02
0.71429008
-0.72287327
-3.51E-02
6.06E-02
0.21130991
0.25131503
-0.51435989
-8.89E-03
0.13353157
-0.31943107
0.26319093
0.402706
-0.4193731
0.39702654
-0.30095264
5.93E-02
-0.22494335
0.34032667
-0.15201674
7.20E-02
-0.15762924
0.20509492
-0.22148941
0.2731131
-1.90E-02
-0.37702665
-7.77E-02
0.66757041
-0.28595731
0.27554047
-0.45648304
0.57948858
-0.55499768
-8.41E-02
0.30075327
5.68E-02
-8.98E-02
-9.87E-02
0.11200461
-6.64E-03
-1.34E-02
-7.00E-02
-0.19986658
0.16296129
-3.83E-02
0.24783538
-3.10E-02
-0.30673081
0.59441322
-0.58590233
0.15656973
-0.11506967
0.19176255
-0.2164548
0.33050135
0.18032382
-0.37106299
-0.15656976
0.23326232
6.50E-02
-8.53E-02
-6.36E-02
-3.72E-02
-0.27763194
0.3784368
-0.3488785
0.20945849
3.06E-07
0.23098595
-0.1407001
0.30727369
-0.32909149
-0.17645578
0.25423494
-2.06E-02
0.18347909
-0.34110758
3.98E-02
0.13840316
2.68E-02
-0.22978829
0.27510241
9.65E-02
-0.25378117
-0.24183527
4.61E-02
0.51621664
-0.44662267
0.28978014
-3.85E-02
-0.10318355
0.17869253
-0.22314377
4.45E-02
-0.19105463
0.3877646
-0.23361488
5.84E-02
-0.12847915
-5.81E-02
-0.11778316
0.86094081
-0.76913249
0.12361398
7.47E-02
-0.1808836
3.39E-02
0.33647135
-0.16813751
-0.21962801
-0.1310285
0.13976264
7.53E-02
5.49E-02
9.46E-02
0.26129508
-0.52157807
0.26720273
6.87E-03
0.18687664
-0.35829994
0.21169625
-0.35105118
0.6695047
-0.32505494
-0.25510645
0.3067297
-4.50E-02
-0.36044106
0.3201679
-0.11607135
-2.33E-02
5.37E-02
6.50E-02
-3.56E-02
0.12260313
-0.22154151
0.26543692
-0.16649579
-5.97E-02
2.28E-02
0.172245
5.54E-02
-0.28171229
-0.25131461
5.94E-02
0.25344834
7.89E-02
0.15906441
-0.14536507
-0.2197486
4.96E-02
0.15645139
0.37985337
-0.57746232
4.92E-02
0.77748853
-0.5120514
0.23896839
-0.30883813
-0.11122497
0.53408211
-0.51226372
0.18948917
0.21836953
-0.33838731
0.28935879
-0.37332314
-0.32486078
3.96E-02
0.32811654
8.70E-02
-0.1595069
-0.28517917
0.1484201
0.21622284
-0.10227798
-0.185403
3.64E-02
0.25131416
-4.26E-02
-9.89E-02
9.17E-02
0.31112745
-0.44361711
-0.11466237
1.1793733
-1.0481819
-5.91E-02
0.11488033
0.44349292
-0.39064941
-8.43E-02
0.33074072
-0.14841922
-5.48E-02
0.10041938
-0.19643338
0.15082364
1.98E-02
-1.32E-02
0.11261893
7.41E-02
-0.32120493
0.4054659
-0.32542148
6.97E-03
0.27721
-0.12306098
-0.3877649
0.23361459
0.26662803
-0.33860272
0.20810643
-0.32682154
0.14813089
9.66E-02
0.13517396
4.50E-02
1.09E-02
2.04E-07
-0.51445562
0.50900626
-0.12189049
-0.15312268
-0.23399372
0.27625254
0.30138123
-0.14821593
-0.4759388
0.33647308
-0.17824851
-8.16E-03
2.43E-02
-2.43E-02
0.30796766
-8.81E-02
-0.11860641
-0.29015413
-2.00E-02
0.23319466
7.57E-07
-0.16487427
0.58358419
-0.58358461
-0.10956157
0.22524711
0.75821066
-0.84598655
-0.11663636
0.59007508
-0.14090529
4.50E-02
-0.22471672
-2.39E-02
0.28566471
-0.42381403
0.16989923
-0.16989876
0.1300528
-9.37E-02
0.21597481
0.22458057
-0.24639972
5.72E-02
8.64E-02
-0.2687543
3.28E-02
-4.12E-02
-0.1640029
-5.08E-02
0.15415069
0.18677521
0.53714305
-0.52243602
0.23331143
-0.16968462
-0.32016718
0.41173398
2.47E-02
-0.17261204
0.4198539
-0.28451338
-2.56E-02
-0.24116226
-0.11365906
0.19306588
0.13543877
3.28E-02
-0.37059575
0.14745192
-0.14745219
0.42092183
-8.31E-02
-2.02E-02
-0.30830106
-6.70E-02
0.35469255
-0.19912933
0.49717262
-0.43157664
-3.23E-02
0.21325827
-0.1120057
-0.33056322
0.38111553
0.41481146
-0.26469177
3.57E-02
1.74E-02
-0.25378117
0.17612967
-0.22159193
0.35512355
-0.47000292
-0.10054135
0.48550782
-0.35077477
-0.19415617
0.2108229
-0.11365906
0.43586183
-0.25045848
0.17589079
-0.10895138
-2.18E-02
0.26912948
-0.32975304
-0.15155007
-1.83E-02
-5.72E-02
0.20334166
-0.25360224
0.17887934
0.57912832
-0.58778596
0.15290713
-0.24387988
9.48E-03
5.51E-02
0.38744736
-0.20067139
-2.25E-02
0.12783414
-0.30110478
1.2943567
-1.1836064
0.11419217
-6.69E-02
9.53E-02
-0.21791175
0.5073421
-0.42395893
4.69E-02
0.56288224
-0.1447742
-0.15750666
-0.43531832
7.86E-02
0.56321001
-0.26092988
-3.15E-02
-0.29626569
5.04E-02
0.55727148
-0.25534594
-0.1786911
-1.46E-02
-5.28E-02
-6.40E-02
0.32817253
-0.10008331
-0.14107879
-3.86E-02
9.75E-02
-0.17095844
-7.02E-02
0.36211374
0.19489956
-0.47837141
0.13353205
0.18721075
-0.29584584
0.37212896
-0.27831051
-0.19735965
7.02E-02
0.24659468
-0.11944055
0.11279621
-6.19E-02
0.22172341
-0.41689369
8.58E-03
2.53E-02
0.20972042
-1.40E-07
-5.56E-02
8.22E-02
6.56E-03
-0.27684763
0.11394509
-0.15800394
6.12E-02
0.26626709
-6.02E-02
-9.39E-02
-7.88E-02
-8.55E-02
0.58976936
-0.23309459
-0.15519214
0.1104572
-0.39570978
0.24807276
-0.1292116
0.26368913
-0.18896531
7.57E-07
4.69E-02
-0.2308065
-1.94E-02
0.41845244
-0.17588979
0.10227858
-0.11000083
0.61665159
-0.38886791
-0.14595486
3.51E-02
-9.39E-02
-1.53E-02
-6.35E-02
0.16579199
-0.20763992
5.00E-02
-1.64E-02
0.25406632
-0.24583541
-0.12188959
0.2305243
-6.85E-02
0.12562592
-2.11E-02
0.12014373
7.86E-02
-3.55E-02
8.65E-02
-0.51636559
0.20821786
0.12028691
-0.24846196
0.29407254
-5.90E-02
-0.26982513
1.0656254
-1.177893
0.31213388
-7.27E-03
-3.72E-02
-4.65E-02
0.36772493
-0.10414103
-0.10943302
-0.10763083
0.20479375
0.23052333
-0.32768661
0.13353051
-0.2876825
8.37E-02
-0.11596034
0.1999259
-9.13E-02
-0.2121747
0.22677401
0.19073935
0.24329875
-0.54101145
0.20359914
1.31E-02
-3.97E-02
0.10873399
-0.23074837
-0.10451332
0.13458945
0.21271834
-0.24279667
1.52E-02
-6.20E-02
0.11332779
-0.20544331
0.46229807
-0.12959342
-0.46373421
9.95E-03
0.42830476
-7.36E-02
-4.98E-02
-0.25654146
7.28E-02
0.62038863
-0.23859322
-0.51282382
-3.05E-02
0.53727776
-0.42064005
0.31259909
-8.40E-02
0.26180342
-0.46328461
-4.57E-02
5.21E-07
0.25442556
0.38101456
-9.33E-02
-0.29495409
9.73E-02
6.60E-03
-0.51302129
0.23407337
7.53E-02
0.53157729
-0.32797745
-0.16406806
-4.76E-02
0.15762864
9.91E-02
-1.27E-02
0.21675365
-0.40546426
0.15634619
-3.34E-02
-0.40546522
0.243347
0.17563324
-0.29441577
0.30774915
1.32E-02
5.10E-02
6.19E-03
-3.13E-02
-0.10748608
0.16322884
-0.4580279
-8.96E-02
6.06E-02
0.25782889
6.60E-02
-0.35363975
0.55817252
-0.23330995
-0.1750481
-4.45E-02
7.86E-02
8.37E-03
-6.90E-02
0.36909676
8.86E-02
-0.18571635
0.1743535
-0.41985312
0.51775813
-0.12689205
-6.06E-02
-0.29604983
-9.70E-02
-7.70E-02
0.45742393
0.10219098
-0.64299762
0.44105694
-3.56E-02
-0.17366342
-0.13846962
0.22116099
0.11247781
0.1326445
-7.08E-02
3.28E-02
-0.19139463
-8.13E-02
0.15656973
-0.12323312
0.1999259
-0.32181484
0.30147576
-0.12379421
0.10303311
0.52195257
-0.73986411
3.42E-02
0.32074213
-0.50474626
0.27241549
0.38996017
-0.42918089
-5.76E-02
7.35E-02
0.34319907
-0.17674975
-0.10536123
0.13815054
9.82E-02
-0.13102749
-0.12028623
-7.55E-03
0.19237119
-0.26298976
8.57E-02
0.64733732
-0.70098996
3.06E-07
0.60685092
-0.29198396
-0.43166813
8.48E-02
-3.31E-02
-0.1640029
0.22116099
-4.05E-02
3.25E-02
-1.61E-02
0.11506998
-8.31E-02
0.24340852
-1.24E-02
-0.27938342
-2.51E-02
0.3592141
-0.37630844
-0.15847008
0.51686889
-8.15E-02
-0.11778239
0.27473137
-0.47785524
0.34671628
-0.10041935
-0.21089426
1.72E-02
-0.11778316
0.26088318
0.1573194
-3.22E-02
-0.25131395
0.37416887
0.2032955
-0.20329392
-0.32497713
-0.12783356
0.11170366
-0.23747291
0.6982885
-0.33852586
-9.82E-02
0.46203569
-0.43850493
0.130621
8.47E-02
5.47E-02
-0.25470161
-5.49E-02
0.29170719
-0.25995737
0.12470268
5.37E-02
0.46673033
-0.62197113
-0.16566673
7.80E-02
0.32449701
6.01E-03
0.13950084
-0.22705725
-0.17062549
-0.13242526
0.10889368
0.17435411
-0.12028623
0.15307614
-0.24763471
-7.73E-02
0.17934036
-0.36524066
0.13084
0.50134695
-6.49E-02
0.11506955
-0.40275171
0.26921999
-0.42744446
0.23638877
-0.18986896
0.36842325
0.60784954
-1.1124049
0.3701255
0.58698732
-0.60147923
-2.21E-02
0.10610714
-0.30346614
-0.17869207
0.44802448
-0.36464334
0.53649306
-0.38807324
0.19516952
-7.12E-03
8.22E-02
-0.22809012
0.20142157
-0.28768173
0.18830907
-0.24387988
7.34E-02
-8.89E-03
0.10178185
4.73E-02
5.24E-02
2.17E-02
0.28410441
-0.16315252
0.11918927
-0.46328461
0.20148277
-0.22863315
0.19145386
0.11441022
-1.40E-07
0.16757379
-0.45525542
0.19574392
-6.90E-02
-0.21130988
1.0754712
-0.64419711
1.27E-02
-0.29822022
0.46575668
-7.74E-02
-0.70470887
0.66364574
-0.25045848
0.20136915
-0.30673081
0.28125134
1.92E-02
-0.14261341
-7.58E-02
-2.39E-02
-0.15684207
-9.91E-02
2.06E-02
0.55083066
-0.46296915
6.34E-02
0.45675912
-0.28768274
-3.77E-02
-7.72E-03
-0.18698306
0.43311742
-0.26175806
0.15975983
-0.30346614
0.29673174
-4.85E-02
5.52E-02
3.30E-02
-0.24946113
5.67E-02
0.1730922
-0.32593203
0.19145386
-0.18232173
0.50900626
-0.10962051
8.19E-02
-0.19817652
6.63E-02
-0.19782554
0.16524909
-4.67E-07
-0.11944055
-7.76E-02
0.17693059
7.80E-02
-8.47E-02
-0.13840209
-0.11583114
-1.77E-02
-6.45E-02
0.10821303
0.15780774
7.72E-02
2.67E-02
-0.20359977
0.39465442
0.18322775
-0.31056702
-6.37E-02
1.59E-07
8.21E-02
-0.1786911
4.95E-02
-0.13254631
1.56E-02
0.16406827
1.31E-02
-0.11697097
0.25050238
-0.19375108
-0.21456039
0.20763913
0.13613297
3.57E-02
-0.32947949
0.23124085
0.20884913
-0.23499408
0.11261893
-6.73E-02
-0.41820431
0.18392357
5.45E-02
-7.60E-03
2.26E-02
-0.17934093
0.24434662
-2.84E-02
-9.82E-02
-9.13E-02
0.29201961
-0.27477929
0.5849337
-0.22314444
-0.53899664
0.41224462
-0.10686316
-7.55E-03
-7.60E-03
0.38229737
-0.43721464
0.22957532
-0.38641652
0.26381528
4.26E-02
-0.14953254
-9.29E-02
0.14014749
-0.10536112
8.20E-02
-0.10798805
0.31365839
-0.23767196
-0.14874496
0.48985326
0.18424681
-0.47772565
-8.07E-02
3.31E-02
-5.86E-02
0.33400545
-0.26731563
-0.10178264
-1.80E-02
2.69E-02
0.41427547
-0.28185108
2.30E-02
2.99E-02
0.10462447
-5.44E-02
0.37948892
-0.24858361
0.12660648
7.29E-02
-0.33747834
0.14403853
-0.22466931
0.23679146
-0.28367335
0.17563324
7.12E-02
-0.49020648
0.49020559
-0.18482471
0.15950772
-0.20566855
3.86E-02
-0.14660281
0.3877646
-0.30368325
0.12135998
-0.38776487
7.11E-02
-7.73E-07
-7.73E-07
0.32378691
-3.61E-02
-0.10047082
7.06E-02
-0.33950633
0.27698594
-0.12893374
0.47343817
2.26E-02
-0.31218866
-9.61E-02
-0.19415617
-3.11E-02
-8.80E-02
0.3381125
0.30192518
-0.13613243
0.19497277
-5.88E-02
-0.35235521
0.15906532
6.77E-07
-0.18526773
0.14014749
8.12E-02
-1.43E-02
-1.45E-02
-3.72E-02
4.45E-02
0.13534041
-5.86E-02
-9.87E-02
-0.13459077
3.33E-02
-0.15006113
0.11672362
-0.18571733
0.41224462
-0.28768173
0.25331533
4.78E-02
0.1013534
-0.10135179
-0.22314382
-0.13353176
0.34325179
0.20128427
-0.42781311
0.298219
-0.21687371
-0.15155007
0.1035402
-0.1035409
9.05E-03
0.31435049
-0.36044106
0.19637334
0.4583073
-0.43531829
0.23519117
-0.12756039
-0.14624511
-0.14370696
0.19735888
0.15840665
-7.26E-02
-0.19611515
0.24294643
-9.60E-02
-0.20708676
0.44309551
-0.25782844
6.77E-07
1.46E-02
-0.19986658
0.19986658
0.13534041
0.13590145
-0.52566773
0.37702802
-0.16705428
0.25886136
-0.47822407
6.39E-02
0.28324825
-0.28324819
0.79806548
-0.44404849
-8.42E-02
-0.24362196
0.21622284
-0.16579269
1.63E-02
0.33877292
-0.20322879
7.46E-02
2.58E-02
-0.2687543
0.30010393
6.15E-03
-0.32306623
-0.1457126
0.30228156
-9.89E-02
-0.13696595
0.26447859
-0.16003671
-0.1229612
0.22501044
0.14558545
-0.16062337
-0.11211795
-5.22E-02
0.32492638
-8.06E-02
0.13090608
3.61E-02
-6.73E-02
-0.11383533
-0.12847915
7.01E-02
0.29143521
-0.43685067
0.31131434
-7.26E-02
-0.21292271
0.16378905
6.95E-02
0.21641034
-0.52900809
0.72918695
-0.58425349
-0.19189116
0.42451271
-2.55E-02
-0.40869695
0.39570916
-8.88E-02
-0.21425526
9.29E-02
3.95E-02
-5.58E-02
0.12323332
4.95E-02
6.02E-02
0.26136497
-0.55338454
7.53E-02
0.10697285
9.66E-02
-7.51E-02
-0.31403175
-4.98E-02
0.47127897
-8.64E-02
3.41E-02
-0.29441577
0.40846288
-0.46403384
0.25869521
0.1435916
-0.32004672
-9.18E-02
0.30436882
-2.88E-02
-2.21E-02
4.38E-02
-0.16251843
0.16963625
4.17E-02
-0.280902
0.42626798
-0.16598542
8.64E-02
-4.56E-02
0.15415072
-0.13434783
-9.60E-02
0.10895138
-3.28E-02
-0.27443624
4.29E-02
0.28347063
-0.18739796
-0.14781013
0.38460094
-0.33286387
0.37993097
-0.30702481
0.13840316
0.19135179
-0.15790285
-0.14868338
0.41810784
-0.23705836
-7.95E-02
-0.22314346
0.61704832
-0.63443893
0.19105592
0.4754245
-0.3089267
-0.27346945
-6.67E-02
0.2436219
-0.31508079
0.38046288
-0.35306454
0.15028226
7.72E-03
0.17589079
3.17E-02
-0.29604983
0.21130991
0.16862191
-0.33877453
-7.53E-02
-0.18058324
0.19782516
0.26170674
-0.14868338
0.44292244
-0.31417304
-5.52E-02
8.82E-02
-4.65E-02
-0.16211806
0.12044601
-2.88E-02
0.12344434
-0.36129361
9.22E-03
0.12893288
0.45271793
-0.10251625
5.67E-03
-2.87E-02
-0.22024009
0.38595268
-0.20121725
-0.37578875
0.15415064
-0.24595836
0.82366931
-0.82366937
0.15139946
0.1529692
-0.31403175
0.6382705
-0.47720918
0.35170349
-0.17076156
-0.14841926
0.13453178
1.39E-02
0.15316498
-0.37630844
-0.12861817
0.15415114
7.29E-02
0.12470268
-0.19760978
9.61E-02
0.31776032
-0.26570246
-3.69E-02
-3.83E-02
9.67E-02
4.85E-02
6.73E-03
-5.52E-02
-0.20382705
0.18232226
-0.15656976
3.33E-02
9.38E-02
5.09E-02
-0.17807594
0.42227295
-5.57E-03
-0.30458406
0.16062337
-2.61E-02
-8.28E-02
-0.13868351
4.84E-02
0.186251
0.28768179
-0.50593597
-0.21706428
0.11441071
7.80E-02
-0.19237156
0.20890076
0.36646223
-0.25782844
0.16251822
-0.30448985
-0.21680711
0.74942845
-0.11034735
-0.25848314
-0.17230053
0.15048161
0.26349518
-0.13919802
-3.97E-02
2.01E-02
6.41E-02
2.45E-02
-0.318454
-0.11466237
0.14745192
0.22957532
1.27E-02
0.29399204
-0.70262635
0.34998664
-0.19176227
0.10047113
-6.06E-02
8.24E-02
-0.15534993
0.13353205
-7.38E-03
0.49288878
-0.478181
0.54807925
-0.74067301
0.11679964
0.13254578
-0.39176643
0.2108229
0.29180512
-3.77E-02
-0.19782554
-0.22705819
0.25782889
0.4690569
-0.36142471
-7.78E-02
-0.34830597
0.51082486
-8.47E-02
-2.06E-02
0.14217545
-5.57E-02
-0.42151767
0.23280634
0.45547569
-0.26676354
-0.20421536
-0.1980703
-1.92E-02
0.40869629
-6.47E-03
-0.20067115
0.23889115
-0.19237208
-0.11211795
0.21974875
-2.06E-02
2.74E-02
-9.19E-02
3.64E-02
0.27329355
-0.28046206
0.30727369
-0.12975831
-6.21E-02
-0.37702665
0.24715285
0.25616911
-0.13919802
-0.42183205
2.93E-02
0.61310375
-6.45E-02
-0.49247667
0.55179381
-0.2550613
-0.12967695
-3.13E-02
-7.41E-02
0.5896849
-0.31490639
-0.45198533
0.36379224
-8.89E-02
-0.19637294
-4.83E-02
4.83E-02
0.22691
0.15950772
0.33921519
-0.56879097
5.49E-02
-0.13026443
8.66E-03
-3.51E-02
0.33774757
-0.15840657
-0.28271922
2.93E-02
0.20763955
0.35745645
-0.49098724
1.0435524
-0.6744557
-0.40546489
-7.70E-02
0.47000289
-0.19997668
-7.12E-02
-8.55E-02
-0.1033783
0.56102955
-8.86E-02
-0.22006108
5.24E-02
7.27E-03
-7.52E-02
0.26596284
-0.16216733
-6.55E-02
-0.16296199
-8.30E-02
0.4182032
-0.14993954
0.11122581
1.95E-02
1.28E-02
-0.32004672
1.3182408
-1.0986129
8.76E-02
-0.27274114
4.15E-02
-7.60E-02
-0.1310285
-0.11653352
0.33164442
0.39465442
-0.15234163
-0.29191113
0.14197089
-9.24E-02
-8.41E-02
0.16164079
0.1647543
2.50E-02
-0.13883664
-5.09E-02
-0.17934093
0.15669823
-0.22123733
0.2212368
-1.49E-07
0.19997582
3.68E-02
-0.25995737
-0.1792009
0.31760457
-0.12289724
-0.10536112
0.36178914
-0.13353057
-6.83E-03
-0.23001637
0.30900392
-0.14261341
-0.25654146
0.55149686
-0.1211851
-0.4024024
0.25029364
-0.27820295
0.33377302
-0.27871338
0.36909676
-0.23556592
-4.80E-02
3.23E-02
5.41E-02
0.26294324
-0.39970133
5.04E-02
0.46383619
-0.34060374
5.64E-02
0.16388737
-0.23483893
8.46E-02
-7.72E-02
0.18596531
-0.11551209
-0.3557044
0.14439501
-1.70E-02
0.13566533
0.23795834
-0.11851914
-0.28108072
0.24740854
-0.21292271
0.39979866
-0.20763849
0.36987397
-0.18522476
-0.20585296
-7.41E-02
-0.16705431
0.1035402
0.28357458
-0.13176991
9.40E-02
1.27E-02
-3.22E-02
0.10536023
-0.34000811
0.55131704
-0.74193758
0.54232383
-0.45614669
0.28538504
6.02E-02
0.38358214
-0.36428851
-0.28556186
0.21974875
-0.21130858
0.11122561
-0.16296199
0.19986658
-2.20E-02
9.87E-02
0.14354771
0.17062524
-0.69314796
-8.17E-02
0.58660394
-0.51477814
0.66808331
-0.35594937
0.23753233
-4.68E-02
-0.31397319
-2.49E-02
6.51E-02
-4.02E-02
0.33764219
-0.25131443
-3.83E-02
6.06E-02
-0.19415598
0.23732758
-7.07E-03
0.12014373
0.16220421
-0.22716163
0.11404675
-8.76E-02
-1.98E-02
-0.33780599
0.40234426
-0.22314334
0.28376794
-0.19415696
0.17635067
-7.24E-07
-0.52287364
0.90613872
-0.41985381
7.77E-02
-0.42285618
0.26101366
0.30609307
-0.39803085
-7.70E-02
0.28367499
-0.39348894
0.38744736
-0.26966402
5.41E-02
0.1466026
5.06E-02
4.23E-02
-0.3849659
5.91E-02
0.26488256
-6.50E-02
-6.73E-03
4.62E-02
-0.10895138
-7.47E-02
-0.25464246
0.35767531
-2.84E-02
7.17E-03
-0.10536092
0.29951623
-0.34830698
0.30010393
7.15E-02
-0.34687123
-1.64E-02
-5.09E-02
0.10709835
8.24E-02
0.10247784
0.11633973
-0.1560795
-0.20972075
7.23E-02
0.16406827
-0.16406806
-1.56E-02
-0.16205566
0.41773438
0.22800937
-0.51569211
0.10047113
1.46E-02
-1.46E-02
0.28584167
0.36602348
-0.6086939
0.1255773
8.34E-02
-0.27443686
0.28013417
-0.30294868
0.20136915
-0.45378357
7.62E-02
-1.85E-02
7.21E-02
-3.54E-02
4.41E-02
0.90240198
-0.9286046
0.33520633
-0.13534069
-0.16508035
-3.48E-02
0.11679964
0.20566972
-0.1595069
-0.32600024
5.08E-02
0.70788968
1.93E-02
-0.34512216
-0.20142187
0.16705497
-7.02E-03
-0.18514314
0.2597535
-0.29423884
-0.14107832
0.23319466
3.15E-02
0.37662891
-0.43242139
0.27738333
5.44E-02
-8.59E-02
-0.24583541
-5.04E-02
0.36440286
-0.54328227
0.2851015
0.42845538
-0.54333419
0.29849315
5.64E-02
-0.48474583
0.6159879
-0.33326936
0.17106381
0.17811912
-0.50209123
0.4424541
0.3885636
-0.90311974
0.33780721
-0.32850385
0.34830689
-0.28550509
0.17504954
-0.10779689
1.61E-02
-9.21E-02
-0.14107832
0.21706422
0.1506611
-0.17535308
0.20972042
-0.20142187
0.21484549
-2.02E-02
-3.46E-02
-0.16003671
0.35170349
-0.25714538
0.15307614
0.18232173
-0.32790738
-0.11034832
0.1961153
-0.16332592
7.76E-02
-7.49E-03
0.12028691
-6.90E-02
-0.12136167
0.26112285
-7.75E-02
-0.33111697
0.15548567
0.44980124
-0.11332862
-0.16757384
-0.20972075
4.08E-02
-0.22314377
0.67803359
-0.13570973
-0.17768142
-0.10227798
-6.35E-02
0.62092924
-0.64582604
0.14085817
3.58E-02
-8.83E-02
0.20136915
-6.50E-02
0.10199993
0.18735962
-0.35883111
-0.19827481
0.29423967
-0.25975397
0.14929701
-0.14085697
-6.96E-02
0.32090795
2.58E-02
-0.12899144
0.10969801
-0.53714269
0.37538746
-4.69E-02
0.67701799
-0.71784008
0.30010393
-0.4432056
0.15139946
-0.14183061
0.54453617
-0.32329994
-0.28007713
0.54654342
-0.16493061
-6.92E-03
-1.40E-02
-0.18514314
0.17095686
0.20585163
-0.22024009
0.35595009
-0.32737729
0.2911962
-0.36422232
8.00E-02
-0.37787727
0.38484555
-0.26028275
0.52691114
-0.35364026
0.26469213
-0.36000296
0.41100481
-0.19455008
9.59E-02
-0.20951733
0.33000752
-0.36832538
-9.84E-02
0.35839853
-4.31E-02
-0.2897802
0.15535021
0.15927677
-0.47862959
0.1033784
0.20875549
0.12899275
-0.10748608
-0.1447393
7.88E-02
-0.164303
6.06E-02
4.92E-02
0.48980597
-0.62677222
0.2064914
-1.50E-02
-0.17327136
-0.17693102
0.35774964
-3.05E-02
7.47E-02
-0.23399372
0.27625254
-7.15E-02
-8.50E-02
-5.81E-02
0.28768292
-0.38641652
0.79188192
-0.39907464
-0.17344411
7.30E-02
-0.29238763
0.27820241
0.18232067
-2.41E-02
-0.32074246
6.51E-02
-0.10798805
0.20544305
4.88E-02
-0.17824851
-0.22721709
0.13353141
0.25131416
0.29804397
-0.35520259
0.31845352
-0.45198464
0.16251802
7.12E-03
0.13883576
-0.43363643
0.21357498
9.53E-02
4.78E-02
6.64E-03
-0.1269307
-1.52E-02
-4.69E-02
0.27155188
-0.14403996
0.20895895
-0.46430579
0.33647135
-6.02E-02
0.25970757
-0.13049571
0.23638801
-0.46713716
0.53644925
-0.31789541
0.62983465
-0.75377208
-4.98E-02
0.19801213
-3.04E-02
-7.24E-07
0.42179227
-0.45314187
-7.26E-02
0.1223396
-0.20810623
-1.50E-02
1.50E-02
8.58E-02
6.63E-02
0.29725161
-0.22911444
0.11311459
-1.62E-02
-0.43581179
9.61E-02
0.17465958
-0.22154151
6.20E-02
-0.13675883
-0.34687033
0.33821359
0.3549335
-0.13702092
-0.20067123
0.41961041
-0.240142
0.10821445
0.10343637
-0.2116501
-0.43078321
0.74141473
-0.60788262
0.90078628
-0.45758176
0.16989826
-0.20763853
-0.4855071
0.14518234
0.6036762
-0.65924603
0.47000274
-0.34484002
0.32074213
-0.43642697
-4.83E-02
-0.10426129
0.35667583
0.19505964
-0.25041103
-0.12083662
1.82E-02
1.79E-02
0.37855846
-0.39641497
0.14250028
0.25391603
-0.20810623
0.3386015
4.17E-02
-0.56858414
0.53221738
-0.27193397
-0.14149879
8.43E-02
4.32E-02
-0.10379662
0.26596284
-0.3222034
0.18094237
-0.19760978
-0.15415144
0.49899024
-0.21868987
1.0348963
-1.1694872
0.2597535
-0.13259868
-9.38E-02
7.88E-02
-1.53E-02
0.43577087
-0.60282475
0.37469271
-0.40234447
0.8486324
-0.73396939
0.58778745
-0.38484502
-4.17E-02
-0.230261
-0.1033783
4.83E-02
0.18859136
0.12470268
0.27554047
-0.33229175
0.13626553
-0.51295024
8.17E-02
0.27286643
-4.58E-02
0.27786851
-4.23E-02
-0.50262904
-7.41E-02
0.56431359
6.65E-02
-0.48770359
1.89E-02
0.35105184
0.15226953
3.33E-02
-0.25365967
0.10676704
-0.33520794
3.48E-02
0.3067297
-7.17E-02
0.13268648
-0.19542503
7.62E-02
-0.31015515
7.02E-02
-8.51E-03
0.69314712
-0.45137414
6.51E-07
0.46832436
-0.72733784
9.13E-02
0.32277253
-0.35503468
-0.12188959
0.23785043
7.27E-03
-6.74E-02
0.53381544
-0.6574285
0.14660326
0.12783414
8.31E-02
3.61E-02
-0.16008568
3.41E-02
-5.52E-02
-2.88E-02
1.45E-02
5.60E-02
-0.17015181
0.40546528
-0.13815099
3.64E-02
-0.12675186
-1.40E-07
-2.05E-02
-0.13254631
0.13254578
2.05E-02
4.62E-02
6.86E-02
-0.37578875
0.6297766
-0.63858885
-7.34E-02
0.52218968
-0.23450823
2.12E-02
0.77049631
-0.84299219
0.10008428
-0.32699308
0.2710346
-0.27103442
0.71184003
-0.48492932
0.24544904
-0.14536507
-0.10008345
9.33E-02
-0.10840953
-0.18384948
9.13E-03
0.52526641
-0.22853452
9.04E-02
-0.46262431
0.58451384
-0.179048
-7.46E-02
0.38171133
-0.4700028
-0.34574616
0.37605068
0.38027516
-0.29450765
-0.32016718
0.28532064
-0.35363975
0.49247584
-1.24E-02
-0.16251826
-0.18526773
0.17045145
4.38E-02
0.6151858
-0.70479757
0.41066003
-6.42E-02
-0.2785154
9.73E-02
-0.13447808
-9.53E-02
0.10285739
-3.24E-08
-0.22690967
0.22691
0.14008901
-0.14008884
0.172245
0.3264761
-0.38512477
0.17220372
-0.42255947
0.28336152
-0.32742211
0.13465726
0.21205933
-7.95E-02
-0.14841926
6.20E-02
-2.28E-02
8.83E-02
-0.22843996
0.30305034
-0.25975397
-0.11672471
-4.88E-02
0.21511054
-3.28E-02
0.54038411
-0.14048992
4.91E-02
-0.48285168
0.39390382
-0.17076156
7.95E-02
-7.26E-02
-0.24740757
0.19827524
-0.15534993
0.19068956
0.13005234
-5.00E-02
-3.92E-02
-6.69E-03
-0.34998637
-3.93E-07
0.25131378
-7.70E-02
0.1889656
1.97E-02
-0.20067115
-3.23E-02
0.18641233
5.94E-02
-2.60E-02
-0.24475653
-0.13473272
0.25344834
0.13911191
0.11054139
-0.17076156
0.15316498
-0.10601807
-0.19556601
0.17563324
-0.25901347
-2.64E-02
8.89E-03
0.57591754
-0.27286682
-1.32E-02
-0.32593203
0.27149764
5.44E-02
-0.10462426
0.16251822
7.23E-02
-0.4470143
0.26236513
-8.76E-02
7.60E-03
0.12114507
-4.11E-02
-0.14256385
-8.10E-03
-0.10265387
0.18830907
2.94E-02
2.86E-02
0.41014799
-0.5296945
-2.41E-02
0.31771433
2.92E-02
-0.22458155
-0.26164454
0.48622563
-0.34687123
0.22476731
-0.17714019
6.02E-02
0.12344434
-3.28E-02
7.11E-07
0.1878612
-0.25685555
-0.15415089
0.24294643
-0.19415645
0.39482644
-0.37129617
0.17713933
-0.15415092
7.30E-02
-0.13554636
0.61344069
-0.58953452
0.48368865
-0.3580631
0.3184545
-0.18840139
-1.85E-02
0.12260248
-0.41651514
-8.37E-03
1.67E-02
3.25E-02
-8.34E-02
1.72E-02
0.17946759
-5.13E-02
-0.12817577
0.28768292
0.13192834
-0.32975304
6.80E-02
0.1169708
-0.14660354
-4.62E-02
-0.10798805
0.39370027
-5.47E-02
-0.24685931
0.13453178
-0.30888465
0.3829914
0.48050025
-0.54072005
-1.39E-02
0.17295358
-0.17997201
-7.07E-03
4.85E-02
0.10873399
0.17216949
-0.3083016
0.35319686
-0.22925934
-0.3575511
0.19827524
-2.18E-02
-0.17645578
0.33897462
-0.1123283
-0.17535308
0.1961153
4.03E-02
0.19105546
-0.21098879
-0.15191585
0.26596284
-0.19801213
-7.33E-03
-2.99E-02
0.18610173
-0.14164978
0.10318442
-0.25975397
8.91E-02
3.80E-02
0.2496542
-0.15028235
-0.31508079
0.11365914
8.23E-03
-0.15006113
0.29479942
-1.55E-07
0.7072323
-0.59339762
0.14141178
-0.26236513
-0.12945835
0.30580866
-0.2276447
-0.11122516
0.25131464
-0.22641735
-0.15006113
-5.88E-02
0.28007731
0.12201485
-0.13739981
0.17062573
-0.11045627
0.1489227
-0.24058968
-4.08E-02
0.30625895
-0.32306623
7.35E-02
-1.59E-02
-2.43E-02
0.23293066
-0.38299271
0.47000274
-0.14723106
0.2436229
-0.36832538
-4.80E-02
-0.20890093
0.19237168
0.20972042
-2.74E-02
-0.12562583
0.17969353
6.99E-02
-0.32306623
8.13E-02
0.66139817
-0.40143999
5.28E-02
-0.23753157
0.20264502
-0.28571129
0.32629615
-7.06E-02
-1.23E-02
6.15E-03
-0.4024024
0.22130768
0.14993925
-0.17224598
-3.05E-02
-0.29546353
0.31845352
2.99E-02
0.13720198
-0.42488393
0.39230651
-0.17309235
6.85E-02
-2.99E-02
-0.164303
0.14131355
-0.14131351
8.55E-02
0.50424719
-0.53758371
0.19216086
0.32542321
-0.3979179
-0.11122516
-1.70E-02
9.76E-02
6.74E-02
3.56E-02
0.230113
-0.55822873
0.83333123
-0.81410021
0.33647308
0.44328967
0.44960046
-0.85288429
-0.19415645
0.1941562
6.51E-03
-0.14660354
0.15950772
-4.59E-02
-0.28544742
6.90E-02
0.13248996
3.58E-02
6.15E-02
-0.1120057
0.18847594
-0.11014317
-0.33921587
-6.97E-02
0.42250118
-3.44E-02
-0.26236442
7.86E-02
-6.06E-02
-7.41E-02
0.51466358
-0.5639351
5.88E-02
0.43979034
-0.51903868
0.52515465
-0.17988476
7.72E-02
-1.36E-02
-0.11607135
8.23E-07
0.27995956
-0.32721373
0.32721248
-0.25714538
-0.19900134
0.50160974
3.82E-02
-2.16E-02
-0.20553917
0.49731225
-0.30276167
-0.22176413
-3.51E-02
0.25685412
-0.18121772
-0.18896531
1.1326911
-0.67780155
-0.32737729
-7.07E-03
-0.17807594
0.24659468
-0.20509575
0.30580866
-0.45455432
-0.1416508
0.49549076
-0.40215921
-3.02E-02
0.29022962
-7.66E-03
0.17589079
-0.2071436
-0.182322
0.16632041
9.97E-02
-6.80E-02
0.19782661
0.13192834
-0.37776291
0.45347357
-0.43721464
-0.16632159
0.47593841
0.27277946
-0.40546525
-0.17693152
-8.10E-03
-0.10265387
0.54274404
-8.18E-02
-0.20763849
-8.00E-02
0.22314435
-0.24613304
0.22778325
-0.22006108
8.83E-02
-0.2022368
0.20925529
3.44E-02
0.12675081
-0.15415092
-0.22488044
-7.21E-02
0.19470648
5.97E-02
-0.13976221
8.30E-03
9.46E-02
0.11359784
-9.13E-02
-0.23052339
0.23785043
-0.22863315
0.18384926
5.21E-02
-6.74E-02
-1.56E-02
7.58E-02
-2.21E-02
5.09E-02
0.21602616
-0.12783423
0.24625115
-0.56470484
0.39348984
-0.24445252
0.39515579
-0.35741612
6.45E-02
-0.15762924
-5.86E-02
8.27E-02
-0.10008284
0.56211913
-0.64435744
0.66415936
-0.20613128
-0.28367335
6.95E-02
7.43E-03
-0.11778322
0.37156275
-0.26121601
0.13259831
-8.88E-02
0.43825442
-0.28003171
-0.32074246
0.40826273
-0.27473024
0.2463996
0.2115833
-0.44338363
0.33024094
-0.31585386
0.10821445
-2.60E-02
-0.17185004
8.96E-02
-2.17E-02
7.72E-02
-9.19E-02
-0.18677583
0.35667419
-0.12641406
4.85E-02
0.34989533
-0.47957221
0.10919844
-0.10919845
0.20136915
-1.90E-02
-0.22957526
0.12847821
7.51E-02
-0.26170716
5.00E-02
3.20E-02
8.31E-02
-0.3121331
0.46628389
6.19E-03
-0.19724728
-6.20E-02
-9.21E-02
-0.11122642
0.50492591
-0.23954964
0.17855451
-0.35937363
0.1187843
-0.14618225
0.48265481
-0.4026126
0.23503819
0.29105553
-0.23202054
-7.26E-02
0.22588001
5.32E-02
-0.28595731
-0.32277381
0.3829914
-0.2662687
2.51E-02
0.34587273
-2.37E-02
1.78E-02
-0.5306285
0.47000289
-0.26298976
7.82E-02
0.15950772
5.61E-02
-0.19328995
-0.3800557
6.25E-02
0.55817252
-0.38260767
-4.33E-02
0.25621921
-6.87E-03
-8.34E-07
0.12313187
-0.53551751
0.3409259
0.41284499
-0.19415694
1.18E-02
-0.18703873
-0.17807594
-5.22E-02
0.14903641
0.18871199
-1.28E-02
-2.61E-02
-6.64E-03
-3.39E-02
7.31E-02
-0.22957526
0.23596494
-0.42151767
0.40222275
0.11054139
-0.37681052
-0.10724518
0.13235128
0.35170349
-0.42899558
0.23026085
-0.26662841
8.86E-02
0.17807509
0.25524697
0.84572715
-1.3312346
0.1718502
-0.24595836
-9.66E-03
1.0690538
-0.79112697
0.11122581
-0.13353141
-0.22690967
0.15684164
0.11419217
5.60E-02
-3.46E-02
7.02E-03
5.44E-02
-0.11944055
0.31164685
-0.12808174
-0.20620726
-0.13026443
0.18232226
-7.52E-02
-1.57E-02
0.29951623
-0.20132478
-0.15534993
0.35667467
-0.54067832
-8.43E-02
0.27663204
1.65E-02
0.10125303
0.1573194
-6.54E-02
0.15028177
-0.18464896
0.20194146
-0.41119567
0.18088348
7.17E-03
-0.29725164
0.2972506
0.12095172
1.26E-02
-0.30448985
0.53262067
-0.47499046
-9.21E-02
0.3995997
-0.29951701
0.1941562
-0.32995775
0.33647135
-0.25782868
0.19760942
0.15316498
0.2637291
-0.54159713
7.78E-03
0.33314517
-0.448024
-8.73E-03
0.35139719
-0.25928187
0.18232231
0.1368587
-0.54232454
-4.08E-02
0.38441154
-5.09E-02
1.48E-02
0.59267682
-0.76039875
0.11488033
-3.95E-02
7.01E-02
-0.24595836
0.18392357
0.35347059
0.27353752
-0.47171411
-0.32016718
1.87E-02
0.18540406
0.11607252
0.11014401
-0.36636305
0.27655917
3.30E-02
0.37021926
-0.73434246
-0.10847993
-0.12169769
0.31093898
0.21622284
0.10535981
-0.17733455
-0.18830928
0.29441679
-0.16766483
-0.28240439
6.12E-02
-9.33E-02
0.18774197
0.13465726
-4.84E-02
0.16705497
0.21893975
-0.48130333
0.21950129
0.37332419
-0.27602547
-0.11944055
-3.03E-02
-0.40162575
0.2345721
0.22677401
-7.52E-02
4.58E-02
-0.18830928
0.68863332
-0.52296555
9.46E-02
-0.19068931
0.22482347
-6.95E-02
0.13442974
-0.12014443
2.11E-02
0.10535981
-0.29604983
0.16963625
-0.12044541
0.1889656
-5.44E-02
-5.76E-02
1.47E-02
-9.17E-02
0.24685936
-1.89E-02
-5.23E-02
-0.18366557
3.17E-02
0.1586058
-0.10536123
-7.70E-02
0.18232231
-0.20661473
-4.77E-07
-0.14058161
0.47235906
-0.42626795
9.45E-02
-0.17904902
0.16251868
4.08E-02
9.89E-02
0.31449386
-0.25814003
0.14035641
-3.02E-02
-0.2574687
0.11247781
-0.15296951
0.16705497
-0.28071311
0.41161942
5.37E-02
-0.24965522
-0.27286777
9.35E-02
-2.72E-02
0.25029364
-0.14585201
3.25E-02
4.69E-02
-0.28007713
0.31015429
0.2422193
-0.20585296
-8.18E-02
8.18E-02
-0.19670956
0.33647227
-0.23721693
0.33196288
-0.22032328
0.19166693
-0.51276636
0.34200394
-0.31329429
-5.83E-02
0.2851789
-7.55E-03
0.22314435
-0.10873337
-0.27871338
0.14131355
0.17713933
-0.46224114
0.53123528
-0.27763101
0.19556694
-3.34E-02
-0.20294105
0.11034755
0.21414891
-0.34981447
0.46893445
-0.16851448
-0.14261341
0.22751309
3.43E-02
-0.12553705
-0.12899144
0.19073935
-9.41E-02
-0.33253273
0.45031539
-0.48770359
7.34E-02
0.20708589
-0.370125
0.27193329
2.35E-02
0.11692052
-2.09E-02
-0.32109895
0.22508349
0.19004445
-0.3585082
0.32593146
-0.11944055
0.42517033
-0.58681095
0.64369833
-0.44542363
-8.24E-02
0.60755563
-3.91E-02
-0.71100444
0.23922956
-1.43E-02
-0.1808836
8.58E-03
-0.18746242
9.81E-02
0.19470648
0.22006117
-5.72E-02
-0.26826456
0.42521229
-0.25291207
0.19542484
-0.33410835
2.45E-02
0.27958408
0.21825328
-0.19415694
-0.24116226
0.12114507
-0.24177295
-5.26E-02
-6.51E-02
0.19979653
4.62E-02
0.10008428
-0.18641196
-6.78E-02
0.13899866
0.21239838
-0.31691241
-7.93E-02
0.39005652
-0.16874884
-0.26826409
0.2972506
-0.21425526
-0.19478865
0.44413346
8.59E-02
-0.12812138
-2.18E-02
-0.14197092
0.3592141
-0.29361725
0.22631219
-0.32639599
-2.67E-02
0.22494352
-0.16378994
0.29190949
-0.27510357
0.13976268
-0.16508035
0.31299916
-0.14791942
0.77652901
-0.81343341
0.18482396
-0.35667491
0.33774757
-0.17344411
0.14107877
-8.94E-02
-9.03E-02
0.11163933
-4.32E-02
0.22900839
-0.25131443
0.37234113
-0.53530306
-0.14242049
7.85E-02
0.10724484
-0.10724518
0.36044157
-0.44916901
0.32312831
-0.25344905
4.70E-02
0.33253279
-0.18759902
3.13E-02
0.29725158
-2.90E-02
-0.25299677
2.25E-02
-1.49E-02
5.84E-02
-0.16963592
7.29E-02
0.14518188
-0.24362196
9.06E-02
-0.1168
0.66624004
-0.36974689
-9.66E-02
2.86E-02
-3.58E-02
-2.21E-02
-0.16164073
0.12361398
0.17713933
8.10E-02
-0.37306094
0.23180079
6.87E-03
-0.36848605
0.31213388
0.31976959
-0.41074255
-7.97E-03
-0.10092659
0.36636287
-0.11014317
-0.10080493
0.21094877
-1.86E-02
-4.47E-02
9.35E-02
-0.27977654
0.1927646
-0.24946113
0.30625895
-0.21094845
-0.23841113
0.31143555
-0.45601717
0.62415338
-0.52884382
4.93E-02
0.19979653
0.31486732
-0.43166813
-0.10241576
9.35E-02
-4.57E-02
0.13119178
7.88E-02
-0.10367793
0.25131464
1.30E-02
-0.29849225
-0.1599648
0.51489812
-0.27155194
0.40279463
-0.60613656
0.4870159
-6.86E-02
-0.16062337
0.27625257
0.1736633
-4.45E-02
-1.53E-02
7.89E-02
-0.43920258
0.16874953
-9.78E-02
0.20377956
-0.18343882
-4.11E-02
-4.29E-02
0.1104572
0.14571209
-0.11355563
9.65E-02
-0.54393464
0.24469195
-0.19637294
0.41796529
-0.37187386
8.97E-03
0.27871323
2.67E-02
-5.41E-02
-4.98E-02
-0.14929698
0.17095686
-8.96E-02
3.08E-02
0.14107877
-2.67E-02
-2.05E-02
0.44821656
-0.24879999
-0.44876263
0.54046947
-0.24397746
-0.236389
7.23E-02
-0.21542163
-5.94E-02
6.90E-02
0.13353118
0.27510241
-0.29191113
0.14929701
2.88E-02
-0.16126838
0.1961153
-0.10840953
-0.29022995
1.02E-02
0.58103019
-0.51271027
0.30637395
0.21197106
-0.40265954
-0.14439535
0.25562012
-7.82E-02
-8.16E-03
0.319942
0.1490355
-0.37516031
2.94E-02
-0.18232088
0.33647227
-0.14693068
4.91E-02
-0.11607135
0.10227858
-0.10227798
-0.19470514
0.23982672
7.78E-02
0.10943308
0.16282383
-0.31393048
3.48E-02
-0.23867382
3.42E-02
9.61E-02
3.01E-02
-4.55E-02
4.55E-02
-0.16907564
0.33897462
-0.31300044
0.12062779
-0.11211795
0.27917221
6.21E-02
-0.2367907
9.46E-02
-7.20E-02
2.94E-02
-0.12323312
7.88E-02
0.1076315
-0.28995237
0.45281199
-0.36580011
-4.26E-02
2.58E-02
0.31691101
-0.25131488
3.89E-02
0.29528603
-0.55536342
0.35469255
-0.20763992
6.61E-02
-0.17435379
9.10E-02
0.4808147
-0.16950017
-0.20421536
-0.15155007
0.33647135
-0.20863815
-0.20334168
0.14571112
-0.24889635
0.64299744
-0.13434783
-5.37E-02
-4.95E-02
0.31976959
-0.34174994
0.22462401
2.34E-02
-0.19746515
2.78E-02
-5.64E-02
-7.52E-02
-1.57E-02
0.15415147
0.13353051
-9.35E-02
-0.14763622
-3.86E-02
9.75E-02
0.63430697
-0.72391862
0.21056388
-7.90E-02
-0.3884865
0.47378382
-0.12014443
0.2441977
-0.24419712
-2.15E-02
0.28768227
-0.25910929
-6.21E-07
-8.06E-02
0.12201485
3.97E-02
-0.16941734
0.29152
-0.29924282
-1.56E-02
0.31486732
-0.47692379
0.59598374
-0.50743073
0.17095686
-7.17E-03
6.27E-02
-0.50857556
0.26495397
0.20925529
-0.158824
0.10863447
-2.99E-02
0.23519117
7.50E-02
-0.43078348
0.22143307
-0.2740761
0.2177242
-5.21E-02
0.10153565
-0.30390441
0.50895554
0.55800903
-0.91147846
9.89E-02
0.12899275
-0.2687543
2.47E-02
0.15762864
3.41E-02
-0.15975887
0.1045726
0.18113884
2.92E-02
-0.51466447
0.46155533
-7.55E-02
-0.2101572
-0.18555339
0.23280634
5.24E-02
-0.27559015
0.31845459
0.36987397
-0.47290635
-0.20585246
0.70262676
8.58E-02
-0.69748485
0.11488033
0.3659344
-0.60077459
0.21921462
-2.39E-02
0.12847821
-8.89E-02
0.24005322
-7.60E-02
-0.30538163
0.31193924
-0.17840748
7.52E-02
9.00E-02
-4.67E-07
-4.67E-07
-0.10462426
-0.14197092
-5.22E-02
6.90E-02
0.38865831
0.76402122
-1.0573695
1.50E-02
0.11943951
-0.13447808
0.20479375
0.25473714
-0.35872728
-0.32016718
9.87E-02
8.20E-02
-5.67E-02
8.30E-03
9.46E-02
0.16589734
-0.10748608
-7.36E-02
3.75E-02
0.19933386
-0.1352549
-0.10153663
0.2838572
-0.38837132
-0.12629388
0.12629303
7.35E-02
0.15302499
-8.46E-02
-0.19415598
0.30538177
6.56E-03
-0.39570978
0.24807276
0.22918683
-0.2917071
0.17693059
1.34E-02
-0.23995137
0.37097862
-0.15123013
0.52702034
-0.35266688
-0.21602622
-1.43E-02
0.11538296
-0.12260161
-0.18232088
-7.21E-02
0.24715285
-6.80E-02
0.21687339
0.25410599
-0.28605828
-0.38299271
9.10E-02
-0.19105458
0.39488289
0.1326445
-0.17613028
-0.22314325
0.43586183
-6.81E-02
5.61E-02
-0.28566477
0.25489154
-0.39304233
8.00E-02
0.20763913
-2.82E-02
0.13353069
-0.27938342
0.24763472
-5.30E-02
8.47E-02
-9.16E-02
0.20377956
-0.17010646
0.6663003
-0.79323065
-0.14541629
0.21089435
-6.21E-07
6.15E-02
0.18672706
-0.24116114
-0.24434569
3.51E-02
-0.10919944
0.30436882
0.1326445
-0.30228043
0.26430178
0.21406955
-0.47837141
-8.44E-03
2.51E-02
-0.20067041
0.40882716
-2.03E-02
-7.83E-02
-9.31E-02
3.20E-02
0.27380592
5.82E-02
-0.30861446
0.23841177
-0.48097345
0.31666869
5.56E-02
-7.00E-02
-0.10697298
0.38920513
-0.32668442
-2.30E-02
0.15746693
0.17567779
1.65E-02
5.45E-03
-4.45E-02
-0.38299248
3.28E-02
9.24E-02
0.14993925
-0.41820431
0.40546593
-0.32246885
0.37247783
-0.26358494
-0.12675139
0.69764173
-0.43735871
-4.26E-02
-0.19105463
0.10798898
0.47882301
-0.62252986
0.11980035
0.20359914
-5.41E-02
-7.95E-02
-0.20821765
3.64E-02
0.14903641
5.97E-02
-0.11506967
-4.15E-02
0.31691101
-0.36909747
0.44055557
-0.1892422
-0.20763992
-6.17E-02
0.18232134
8.00E-02
-0.158824
0.2394042
-0.307226
0.45675912
-0.38893625
0.48928404
-0.41810769
-0.3319017
0.48714334
0.3071005
-0.38877836
-0.41616073
0.45100754
-0.19611515
0.67209417
-0.63930476
0.14953153
-0.22488044
0.20382762
-0.15296951
0.42995629
-0.66139776
-0.12169769
0.29354778
0.66647971
-0.46820366
-2.92E-02
-0.10125414
0.10863447
0.2406375
-5.95E-02
-5.03E-02
2.55E-02
-0.22471672
0.1045726
0.44031128
-0.49872264
1.49E-02
7.15E-02
-8.34E-07
0.12313187
-0.34627613
7.47E-02
0.22793274
-0.29407245
0.17946759
0.28946596
-0.48617578
-2.64E-02
0.25131416
0.30830169
-0.41057935
-4.73E-02
0.31551662
-0.21581681
5.68E-02
-0.21456039
0.86903805
-0.73337257
0.22612324
-0.24876685
0.17465958
-1.29E-02
-0.24946113
0.28141192
-0.21687371
0.24783538
-3.73E-02
-0.33520794
0.24934511
-5.68E-02
0.2099178
-0.13946533
5.30E-02
-0.16822797
0.22466835
-0.10943302
-1.37E-02
-4.95E-02
-3.69E-02
-0.14541629
6.73E-02
4.76E-02
0.19004445
-0.28768262
0.37362424
-6.69E-02
-0.19370705
2.26E-02
-7.49E-03
-5.41E-02
0.33420137
-0.38299248
0.41651514
-0.4333227
0.16378905
-7.47E-02
0.28185084
1.16E-02
-4.73E-02
-0.32682154
-6.06E-02
-0.12337875
0.39531359
-8.52E-02
0.33647284
-0.231111
-0.19035459
4.73E-02
0.14310156
-0.15860486
0.25995851
-0.42064005
0.31259909
0.12001675
-0.27977654
0.11163933
0.18583617
-0.13771656
0.36669225
-0.40779251
-0.17535308
0.33050135
-0.18352009
-0.33935374
0.47378382
-0.31531388
0.29626665
-0.12987433
0.27851561
-0.4363237
0.12062779
-7.60E-03
1.52E-02
-0.22690967
0.11568486
0.19068956
-0.23361419
0.37579027
-0.2917071
-0.10178264
-9.35E-02
0.30228156
9.66E-02
-0.11122497
6.41E-02
0.1880523
-0.38566199
0.12615061
0.37284026
-0.35813299
-0.12419055
0.20815642
7.75E-02
-0.22937392
0.21056388
-0.23428059
7.97E-03
9.10E-02
-2.20E-02
1.47E-02
4.98E-02
0.26662803
-0.64132184
-0.14077346
-9.29E-07
9.95E-02
0.13747093
8.78E-02
-9.70E-02
0.34830689
-0.32995775
-5.61E-02
4.70E-02
0.61692041
-0.20232143
-0.36974642
-3.57E-02
0.38092402
3.66E-02
-0.14126088
-0.33234298
0.60788333
-8.18E-02
-0.14004587
-0.31193903
0.14903641
9.53E-02
-8.76E-02
0.12201485
-9.19E-02
-6.28E-07
0.23052344
-0.3317779
-0.27142191
0.62069291
0.66381913
-1.0213208
0.10948356
-3.01E-02
-0.15669838
0.31845284
0.79492956
-0.73813182
-0.18109463
-0.15048151
0.12817517
0.12028691
0.11332773
-0.47000405
0.11672362
0.49200562
-0.44240949
0.17693059
-4.14E-02
4.14E-02
-0.12201514
-2.32E-02
0.55961633
-0.47717237
3.53E-02
-0.19068931
0.48356676
-0.21926494
-0.24763471
0.3161982
-0.37578875
0.21256128
0.19290337
-0.20718983
2.14E-02
-0.35065714
0.20701385
0.41356242
-0.36593419
3.80E-02
7.43E-03
0.3311666
-0.33860272
0.10610714
-0.19176227
0.12228929
-5.17E-02
0.1076315
-0.14624511
0.24340852
-0.39624858
0.1606826
0.44127488
-0.15164156
-0.51669151
0.30950087
0.45915395
-0.68409705
0.1267513
8.37E-02
0.14261319
-0.16475582
-7.76E-02
0.10697285
-0.17366342
0.30265626
0.40334004
-0.631271
0.12044601
-8.89E-02
0.19004445
-0.10821448
0.12095172
-0.33520794
-8.89E-03
0.20875549
-0.38395813
0.18409234
0.16296129
0.21559712
-3.70E-02
-0.15624863
7.78E-02
-2.76E-02
-0.25331405
6.96E-02
0.13353205
0.10462447
-9.00E-02
-0.19986658
7.66E-02
0.22641706
-6.06E-02
-0.14149879
0.28967932
-0.35582042
0.81377548
-0.81377572
-0.11778316
3.77E-02
0.32181573
-0.28544742
0.23732758
-4.32E-02
0.58451337
-0.56269455
3.53E-02
0.5436151
-0.30942187
-0.22039965
0.23674999
-0.13895145
-3.80E-02
-3.28E-02
-2.70E-02
7.90E-02
6.31E-03
-0.1489225
1.45E-02
-0.11419315
0.25489154
-0.27938342
8.70E-02
0.15414983
-0.29201981
0.19670939
0.11460406
-0.18871053
0.30861557
-0.46661922
2.67E-02
0.5108248
-0.34174994
7.83E-02
-7.10E-02
-0.16772203
-6.28E-02
8.86E-02
-0.13595651
0.17745508
-0.19706382
-2.00E-02
-4.12E-02
0.40896866
0.25209138
-0.38662127
2.37E-02
3.83E-02
-8.63E-02
0.29584455
-0.52515489
0.40889606
-0.19611515
-1.98E-07
0.26875475
-0.18104871
4.48E-02
-7.33E-03
0.11778327
-0.43531778
-3.08E-02
-7.57E-02
0.21184383
0.12783411
7.97E-03
-4.05E-02
0.402706
-0.24973731
0.21602616
-8.96E-02
7.81E-02
7.78E-02
-0.22716163
-0.28544742
0.3629055
8.34E-02
-0.37729445
0.16126804
-0.1447393
-1.65E-02
0.11034755
0.23205891
-6.73E-02
9.07E-02
-0.30910417
9.75E-02
-1.44E-02
0.42933342
-0.37985337
0.11701691
-0.20340107
4.41E-02
-4.41E-02
-0.19900134
0.27149764
0.29465005
-0.30873564
-0.1447393
0.3317771
-0.37362513
0.26170674
-0.236389
-1.68E-02
0.28556183
6.35E-03
-0.17224598
-5.41E-02
0.13353112
6.06E-02
-0.28550509
0.41412234
-0.10280879
9.12E-02
0.18038133
0.14439453
-0.33060741
-0.45031574
0.1606826
8.24E-02
-0.29008311
0.20763955
0.47097993
-0.29257187
-0.35760859
0.26164487
-2.92E-02
-8.50E-02
0.19699781
-0.34445047
0.62548882
-0.55338454
0.4808147
-0.54361516
-3.77E-02
0.332342
-0.27625358
2.69E-02
0.37247783
-0.47489437
0.10241431
0.33520633
6.31E-03
-0.30673081
8.20E-02
1.56E-02
-0.20585246
0.52218968
-0.24889536
-0.20875482
7.73E-02
0.19464286
-0.21130858
-2.55E-02
0.15906532
-6.85E-02
-0.13465659
0.10265385
5.54E-02
-7.72E-03
0.86049944
-0.82247245
0.15201703
-0.36772451
0.1300528
0.50102198
-0.18924291
-0.5913648
0.24652451
0.16251802
-0.15415089
-6.90E-02
0.27871323
-0.17693152
0.2486221
-0.20909172
0.34419444
-0.56927854
0.20155253
0.26966432
-0.36974642
0.33270517
-0.37755638
2.72E-02
2.64E-02
0.7103889
-0.26793489
-0.36710504
8.50E-02
-0.15168443
9.06E-02
0.32629615
-8.29E-02
-0.26731563
0.40007511
-0.20971981
-0.1278336
-0.1292116
-9.96E-02
0.2212368
9.46E-02
1.38E-02
2.03E-02
-0.31259853
-0.11663636
0.29282436
-8.00E-02
0.10285739
-0.10285762
0.18232135
0.23419358
-0.23419359
-0.13353179
0.32277253
-8.39E-02
-0.45020175
0.49899024
-2.41E-02
-3.10E-02
-0.20136887
0.24445425
-0.12155443
0.18005075
-0.27264473
0.34918347
-0.31976965
-0.19986658
0.17788629
0.51967555
-0.64582604
0.43036318
-0.34967369
0.24005322
-5.64E-02
-0.28125173
0.24177304
-3.41E-02
-0.12562583
0.1045726
-0.47142234
0.16705395
-1.43E-07
0.2384108
0.15414983
0.29576591
-0.32208276
0.1192634
9.05E-02
-0.30037418
0.27297667
-0.34092638
0.13840316
-9.26E-02
-2.26E-02
0.16175446
-0.16941734
0.18232237
9.18E-02
-2.97E-02
-0.28367335
0.22154312
-0.30492315
0.15290713
0.10610714
0.10199993
-0.16430397
0.14595325
0.16989826
-0.59405589
3.70E-02
0.14370707
0.29161102
-0.45366701
0.59598374
-0.59598321
0.18540406
-0.20409502
0.16487539
-0.10981484
-9.35E-02
0.39230651
0.10668326
0.22314362
-0.53492349
0.22476731
-0.16175552
0.50469953
-0.67036676
0.51082647
-0.25751033
-0.1345301
0.11332779
0.19415577
-0.3317779
0.1999259
-0.30346614
-8.54E-02
0.47247514
-0.325423
-6.17E-02
0.21217516
0.30228111
-0.32458666
0.12028691
-9.80E-02
-0.18526773
0.26982433
4.62E-02
0.2035982
-7.65E-02
-0.28768227
0.34294492
-4.40E-02
0.10142028
-0.49571225
-3.39E-02
2.55E-02
0.14085817
5.68E-02
-8.34E-07
6.67E-02
-0.25593358
-0.25489256
0.33493584
-8.84E-02
0.42488337
-0.16705492
-0.22476859
0.32947886
-0.32947949
0.36959994
-0.13835825
6.43E-03
5.00E-02
-0.20951733
-7.82E-02
-0.20701446
1.98E-02
0.39230651
-0.29878092
0.5285244
-0.30538252
0.17635067
-0.27380633
-0.24906699
0.35363993
-0.18658653
8.51E-03
0.11966445
-0.20821765
0.31508088
0.10873399
-0.27763101
5.45E-02
-0.10367793
-7.86E-02
2.69E-02
3.48E-02
7.41E-02
0.47692445
-0.2697807
6.25E-02
-0.26966402
-7.97E-03
-6.61E-02
0.17946759
1.42E-02
-8.06E-02
-7.66E-03
6.69E-02
-0.14698239
0.13248996
6.36E-02
7.26E-02
-5.90E-02
-4.85E-02
-0.37404838
2.04E-02
0.51686889
-0.15616135
-6.55E-02
0.10008428
-2.76E-02
0.10605904
6.69E-02
-0.22314294
-0.20312433
-4.61E-02
0.38641775
-0.19004355
-0.23484035
0.45020026
-0.27938342
-7.73E-02
0.20875549
-0.3121331
0.26007661
0.37182602
-0.48485067
-0.24038562
0.70395821
-0.34294492
7.55E-03
-0.10285762
0.25593355
-0.46871358
0.56108719
-0.14536507
-0.28995237
0.28995302
0.10943308
-0.24005398
-6.40E-02
9.46E-02
5.13E-02
1.42E-02
-0.37085977
0.3986395
-2.78E-02
2.09E-02
-0.16454971
2.41E-02
0.3398681
-0.10724612
-0.24862343
-7.53E-02
0.86087012
-0.6858204
3.58E-02
-0.35065714
0.50681853
-0.25995737
0.27786851
1.76E-02
-0.40256163
-2.64E-02
3.51E-02
-1.74E-02
0.27443758
-0.22314382
0.24294643
-0.37647799
1.89E-02
0.17135863
-6.51E-02
0.19068956
8.00E-02
-0.22957526
0.22314374
-5.98E-02
0.22588001
-0.22587913
-2.08E-02
6.10E-02
-0.52407056
0.17301966
0.19470648
0.12967764
-7.72E-02
0.2674053
7.01E-02
0.16303942
-0.38358325
-0.20863815
0.31334952
-0.34587315
0.29180512
-0.36909747
8.89E-03
-8.30E-02
0.48550782
-0.29361725
-0.21130988
0.25782889
-0.13786906
0.21089435
-0.30186716
-0.13217202
2.15E-02
0.59836847
-0.18583706
0.26452956
-0.39204136
0.26543692
-0.21855305
0.21239838
-9.04E-02
-2.74E-02
-0.15762924
0.28768122
-0.26358494
9.82E-02
-0.28051394
5.56E-02
0.52691114
-0.1801955
-1.28E-02
0.20884913
-0.22183529
6.51E-03
-0.13911338
0.13259831
0.20600338
-0.27359647
-0.2266455
2.60E-02
0.19365254
-2.14E-02
0.22458057
-2.92E-02
-8.00E-02
-0.10109626
-0.18658653
0.15048161
-9.24E-02
0.23596494
-0.17344411
0.34294492
-0.24901372
6.02E-02
-0.16941734
0.12289892
-0.50179589
3.32E-02
0.11293956
0.73590958
-0.36669105
-0.18366557
0.14256398
9.24E-07
0.34542367
-0.67353952
0.16106142
-7.73E-02
6.06E-02
-0.14439535
0.20945849
9.75E-02
0.31585222
-0.22054365
-0.11697097
1.45E-02
-0.29008311
0.26826462
-7.38E-03
-3.01E-02
-0.11302391
0.36772481
-3.61E-02
-0.1379237
0.13176855
-0.35139728
0.15415064
0.2571449
-0.27995917
0.18232237
-0.12987433
0.40789488
-0.59167707
0.10008302
0.4670234
-0.42050323
0.24709684
1.76E-02
-0.30330703
-0.15283935
0.33909026
-9.60E-02
0.28046209
-0.19105509
-0.14107879
-0.35020274
4.21E-02
-3.14E-02
0.44031221
-0.1315762
0.27193284
-0.21130843
-3.75E-02
-0.16566673
-0.16623461
7.18E-02
2.93E-02
0.27559075
-7.58E-02
0.29161102
-0.14536507
0.12155619
-0.4391585
0.40857556
-0.52752686
0.43655655
-0.17015181
0.2423126
-0.47762775
0.27484494
-0.21542163
0.41185555
-0.16589673
6.55E-02
0.10676704
-0.17224598
-3.83E-02
-6.45E-02
-4.26E-02
-0.21233296
6.25E-02
0.14107926
0.21962801
-0.1518065
0.42708731
-0.46893525
-9.87E-02
0.24921644
-9.24E-02
0.35020176
-0.35829994
3.98E-02
0.17185043
-0.37948975
0.25344834
0.22612324
-0.62415403
0.13491847
0.40222275
-0.10969825
5.64E-02
-0.12379421
0.17713933
-1.97E-02
7.65E-02
-8.31E-02
0.1013534
0.16612716
-0.41057935
-0.1761867
0.12893288
-0.22516139
0.29522929
2.23E-02
0.11778327
1.94E-02
-0.27917203
4.15E-02
0.10779726
7.05E-02
-0.13840209
0.13840316
2.68E-02
-0.32593203
0.10444251
0.27938256
-0.18482471
-2.28E-02
0.33647239
-0.36772516
-2.41E-02
-8.48E-02
-0.17351027
0.79798192
-0.55606776
0.26680359
-0.16475582
0.26121464
-0.21029551
-5.09E-02
-0.10204945
0.35170349
-0.41129538
0.22664705
-0.24434569
-6.45E-02
0.78411919
-0.14981151
-0.29783359
2.68E-02
-0.1120057
6.45E-02
8.64E-02
-0.21996434
4.65E-02
-0.22884196
0.28768119
-0.34652227
0.56393462
-0.14841922
-0.26570249
8.34E-02
7.97E-03
0.16093019
-0.47542396
0.65999573
-0.51834404
0.26381528
-0.18232088
-8.73E-03
0.15415064
2.23E-02
-1.48E-02
0.10610714
0.13771695
-0.18583706
0.23713049
-0.4834263
-1.82E-02
0.57650942
5.14E-03
-0.24911888
0.16907708
-0.53899693
0.15822372
-0.26888883
0.2850197
-4.92E-02
0.37993097
-0.49561581
0.97135007
-0.55961651
-0.24685931
1.59E-02
0.24956353
-0.16649579
0.16649695
-0.20340107
-0.18081859
0.23211133
5.56E-02
0.28599152
-0.19560811
0.1218903
-0.23275322
-0.2060498
0.20604827
0.11701691
-0.2574687
0.2757068
-0.22163872
0.41295621
-0.64934498
-4.88E-02
0.35065627
0.119346
-0.26298976
0.10047113
0.17494078
-7.70E-02
0.80349517
-0.8443175
-0.10227798
2.28E-02
5.13E-02
0.75880152
-0.92975962
7.35E-02
0.94577342
-0.73371375
-0.37411433
-0.17127204
0.11411258
-0.13633615
-9.42E-02
0.75884318
-0.56832427
0.1063803
-6.64E-02
8.46E-02
0.48896635
-6.27E-02
-0.12516244
0.20972133
-0.14518276
4.28E-02
-0.19801213
0.19200779
-0.4772597
0.16929163
0.22641706
5.72E-02
0.12733959
-0.19105509
6.56E-03
0.20600338
-0.67209309
0.23967239
-0.1596303
0.52039516
-0.43739882
-0.13226767
0.65190345
-0.29826429
-3.61E-02
9.80E-02
-0.38566327
0.49899024
0.39348891
-0.4054642
0.35607237
-0.19506064
6.93E-02
-0.38650781
0.27528128
-0.26129556
9.91E-02
-0.28141266
0.27510241
-9.97E-02
6.10E-02
-0.29649338
2.62E-02
0.13675888
0.23361394
-0.34484002
-4.29E-02
0.422856
-0.32277378
6.90E-02
-0.10948434
0.20142157
-0.16093077
0.14732507
0.18687664
2.25E-02
-0.24419712
3.48E-02
-2.08E-02
0.38426301
-0.13762084
-0.29683059
0.32378647
-0.40812749
0.55158311
-0.33004048
0.56691539
-0.64695799
-0.11778282
6.80E-02
-0.10779689
0.23124085
-0.44830495
-1.02E-02
0.3053816
-2.28E-02
9.53E-02
-0.35767463
0.33647132
-1.44E-02
-0.11506967
0.29980433
-6.04E-03
-0.34377214
0.31299916
-0.10536075
0.42835021
-0.54613221
-1.57E-02
-7.97E-03
7.70E-02
0.18232092
-0.25928187
8.43E-02
0.17494078
1.23E-02
5.34E-02
-0.44376108
0.14250028
-0.20763947
4.70E-02
0.35207739
1.28E-02
6.17E-02
-0.42664599
0.29225913
-0.32016718
0.29940641
-5.02E-02
6.41E-02
0.23275292
-0.34967369
0.59977347
-0.64740145
-5.00E-02
6.61E-02
-0.23319359
0.91830856
-0.6230796
5.13E-02
6.23E-02
-0.15975887
-0.16205566
0.54897714
-0.26129556
-0.1740229
6.40E-02
-4.76E-02
0.1645485
7.95E-02
-0.29407245
0.14310017
-0.16034189
0.23867488
-3.48E-02
0.1326445
-0.28561401
8.23E-03
0.57125807
-0.47743917
0.3386015
-0.17384784
5.54E-02
-0.25045848
0.33647239
-0.24116114
-0.46303466
0.15415026
0.63934475
-0.36605042
-0.19986658
0.37855846
-0.21559639
-0.11122516
0.40266085
-0.28394425
-0.33349094
0.43286392
6.54E-02
-0.18739796
8.06E-02
0.11307655
-0.37755638
0.17618744
0.3474015
-0.19105509
-0.14868338
-5.49E-02
0.35020176
-0.27264473
0.25545254
-0.24063608
-0.23052339
0.38677239
-9.91E-02
8.64E-02
-8.64E-02
-0.30637383
0.17284238
0.79133946
0.21881801
-1.155091
0.53439897
-0.35054952
2.26E-02
0.19591084
-6.33E-02
-0.2101572
-0.11980136
7.86E-02
0.27073336
-0.42488393
0.58996314
-0.37074831
0.38155967
-0.5529173
-0.14022966
0.24652451
0.10367823
-0.17327136
3.53E-07
0.22494352
-1.86E-07
-9.03E-02
0.24956353
-4.39E-02
-1.94E-02
-3.32E-02
-0.34325233
0.18232116
0.37320474
-0.1988501
-0.20661473
0.1999259
-0.35955554
0.332342
-8.34E-07
1.37E-02
0.13946618
-0.23954964
0.12028691
-0.29213643
-0.24116135
0.26759604
-8.73E-03
0.21962801
0.34249052
-0.30788398
-0.20294105
0.24294643
0.49501535
-0.84332144
0.17768121
0.22159199
-0.16874884
0.2113082
-0.2876825
0.11247781
6.85E-02
-9.00E-02
-0.19105463
-4.49E-02
0.19900124
0.4895477
-0.60921335
-0.17556451
-0.11778228
2.25E-02
0.4700034
0.16598488
0.10064285
-0.52691144
8.97E-03
-1.80E-02
-1.83E-02
0.30147576
0.41455686
-0.42834961
-0.34484124
-5.03E-02
0.40889606
-0.19611515
0.25593355
-0.37998563
0.34050786
-1.35E-02
-0.3557044
-4.98E-02
0.44547063
-0.12516384
-0.26088396
-0.15575424
0.20271145
-0.11663636
0.44256839
-0.19699906
0.2486221
-0.15624863
-8.43E-02
0.56984979
-0.65322983
0.29201961
1.29E-02
-1.94E-02
0.17904873
-0.30421203
-0.23244539
-0.10847993
0.45953247
-8.22E-02
0.10821445
-0.12987433
0.4366062
-0.41494477
-0.10536092
-0.12675139
0.27407682
-0.37843668
-5.13E-02
0.14660332
0.31679896
0.19765617
-0.27329424
0.12095172
-0.1067686
-0.30186716
0.28768119
-5.88E-02
0.29334813
-0.42255947
-0.13846962
0.14705287
-6.17E-02
0.56220984
-0.5441913
0.43479347
-0.2780945
3.01E-02
-0.26088396
0.30436882
2.80E-02
-0.18924224
9.53E-02
-0.28768176
0.79850799
-0.44486782
-4.35E-02
7.83E-02
0.19817768
-0.36959946
6.30E-02
-0.12160698
0.20223625
6.15E-02
0.29592657
-0.32277256
-0.17824851
0.21169625
-0.17969306
0.13941987
3.47E-07
-3.48E-02
-5.09E-02
-6.16E-02
0.18759874
0.16907708
-2.82E-02
-7.10E-02
-0.33157682
-0.13720188
-0.14763528
0.46430472
-3.64E-02
-0.29015413
0.347725
4.11E-02
9.59E-02
-3.10E-02
-0.30673081
0.18658581
2.11E-02
0.64331508
-0.39819214
-0.18449762
-7.46E-02
-0.33085504
-0.18232232
0.56798476
-0.25704503
0.35235605
-0.11551209
0.19135179
-0.53739274
0.46155533
-0.26966402
0.69314724
-0.53221697
0.18457209
-3.43E-02
0.19961312
-0.66497606
0.34830689
0.35863325
-0.35212001
-0.24946113
0.89608842
-0.95619261
0.21425371
0.32104784
-5.20E-03
-0.22705725
6.33E-02
6.12E-03
-0.20951733
7.25E-02
2.76E-02
-5.60E-02
-2.18E-02
-0.2121747
0.27625254
-2.80E-02
0.22739014
-0.37212917
0.10125303
-6.11E-02
-9.93E-02
-0.10054135
-9.05E-02
0.30593559
-7.78E-03
0.21687339
-7.85E-02
5.94E-02
5.61E-02
-0.28566477
0.2166702
1.93E-02
7.37E-02
-0.32587814
5.58E-02
0.36054423
-0.26452938
-2.86E-02
-0.11506967
0.25040972
-4.53E-02
5.16E-02
0.16220421
-0.26129556
-0.20763992
-9.87E-02
0.44250715
-0.28566477
-4.12E-02
4.84E-07
0.44662333
-0.26992017
-0.16833559
9.53E-02
2.99E-02
0.13720198
-0.34937581
-2.77E-02
0.37702802
3.15E-02
-0.18356512
0.36485043
-0.31393048
-2.88E-02
-0.12419055
0.13868316
0.22458057
-0.43166813
3.48E-02
0.45276204
-0.22450235
-0.12289724
-8.00E-02
0.13248996
0.12987591
5.00E-02
-2.47E-02
-0.35667491
0.39949417
-6.81E-02
-0.2540656
0.10948356
-0.15168443
0.17366417
-2.94E-02
0.4004778
-0.43850493
-8.07E-02
-9.70E-02
8.00E-02
0.2682642
-0.23464756
0.66804105
-0.61180139
6.80E-02
0.1104572
6.94E-02
-8.92E-02
-1.34E-02
2.01E-02
-0.26368952
0.2436219
0.14445101
-0.11778287
0.13517396
-0.38837132
8.13E-02
8.96E-02
0.10178287
-0.19139463
3.08E-02
-0.13786906
0.39673114
-9.82E-02
0.24988002
-9.48E-02
-0.19455008
-0.19992572
-0.28223276
0.13217136
0.15822372
-8.48E-02
0.14014749
0.22621618
-0.15927647
6.95E-02
-7.67E-02
-0.17366342
0.39390382
-0.3683705
0.10367823
0.22918683
0.1402864
-0.22839275
-0.24475653
0.10367823
0.16705495
-8.70E-02
2.76E-02
-0.38526258
0.3293035
-0.24312611
0.59691995
0.32120499
-0.61903846
8.55E-07
-0.25423345
0.27443758
0.35533977
-0.48317426
-0.2676813
0.42830476
-0.3249262
0.20148277
0.12987591
-0.24583541
-5.04E-02
0.40546426
-0.19620974
-0.20925429
0.28336152
-7.41E-02
-7.25E-02
7.25E-02
0.10605904
-0.19370705
-5.49E-02
0.2166702
-0.34560487
0.66523927
-0.41494477
-0.24116223
-0.18962118
0.20763943
0.34409523
-0.25041103
0.1294571
0.17034633
-0.18473344
7.00E-02
-7.00E-02
-0.33213356
0.97703391
-0.80998069
0.25510541
-6.15E-02
0.13792357
-0.41161871
-9.30E-03
5.46E-02
0.21425371
-0.5108251
0.81093079
-0.24453492
-0.12201514
0.12201485
-0.23503889
0.16508046
-7.52E-02
-0.25691009
-1.02E-02
0.26706296
9.67E-02
0.71072274
-0.76913315
-3.83E-02
0.21056388
-4.53E-02
-6.85E-02
4.17E-02
-7.05E-02
-0.26602098
8.22E-02
0.15415064
0.15307614
-9.47E-02
0.16322884
-0.19933228
-7.64E-02
0.21996453
-0.17344411
-1.78E-07
3.72E-02
-2.21E-02
-7.76E-02
1.60E-02
-0.27193305
0.26396629
-0.11878319
0.43213308
-0.44118336
0.25534609
-4.32E-02
4.32E-02
-0.42322794
0.40904206
-0.16251843
8.84E-02
-0.29282296
0.53123528
-0.13613243
0.24512269
-0.54210645
-0.15104051
0.33024189
0.16524909
-0.34445047
0.64037758
-0.31599385
5.90E-02
-4.56E-02
-0.23151135
0.39702654
-0.30095264
-3.10E-02
4.62E-02
5.84E-02
-0.16963592
0.10367823
2.25E-02
-0.26088396
0.14310059
0.25593355
-0.31603795
0.32246906
-0.1823207
7.41E-02
-0.12945835
0.11506998
-0.16508035
-6.17E-02
5.31E-02
-8.08E-02
0.31760457
0.20806397
-0.31569535
-2.30E-02
-0.12361331
0.2677485
-9.13E-02
0.1435916
-0.37411433
0.3351481
-0.18896531
0.28367499
-0.42064005
-9.22E-03
0.3351481
-9.73E-02
0.36322287
-0.33444402
-2.15E-02
-0.23590593
-0.20271118
0.45300519
-0.13762181
0.1999259
0.27416867
-0.26747862
-0.24846196
0.64947265
-0.63252211
-0.15415144
0.41845244
-0.23124105
0.47101939
-0.58272356
0.24827936
-5.84E-02
-9.46E-02
9.46E-02
-0.15415004
0.26101366
-0.39204231
-3.05E-02
0.2694765
0.68126613
-0.68917143
-7.97E-03
-2.43E-02
0.20661497
-0.1354382
-0.18384948
0.50714868
0.52181476
-0.87612426
8.31E-02
-0.12323312
-5.91E-02
0.5533855
-0.26136565
0.17253403
-0.4645533
0.4424541
-0.28211167
-0.18677583
0.46328545
-0.34550202
0.32850412
-0.25213042
7.10E-02
-0.13941921
-4.84E-02
1.0390204
-0.95961362
0.19997582
-0.17733455
3.66E-02
-8.24E-02
0.19139503
-0.28125173
-8.93E-02
1.0175309
-0.84617198
0.56298476
-0.72504032
0.3285048
9.53E-02
-2.45E-02
-7.75E-02
-8.40E-02
-1.47E-02
-9.31E-02
0.20509492
-0.28108072
-3.57E-02
0.82497287
-0.80695403
7.73E-02
-0.1229612
0.3641229
-0.19276519
0.13941987
-0.23867382
0.31131434
7.96E-02
-0.11851914
0.11851836
-9.24E-02
0.17151088
3.21E-02
-0.65190393
0.30271944
0.17106381
1.25E-02
6.03E-02
-0.43213299
0.33389509
-0.24763471
0.20142157
-0.26101318
0.4787375
-2.20E-02
-0.28768274
0.40299353
-0.40299356
-0.16034189
0.27894855
-6.10E-02
-6.50E-02
0.13259831
-0.23464756
4.84E-02
0.35430938
-0.41100556
-7.80E-02
3.54E-02
0.47542453
-0.5382244
0.31508088
-0.28768173
7.80E-02
0.30010393
0.1218903
-0.50900596
-1.83E-02
0.45366693
-0.34000811
0.35750183
-3.53E-02
-0.36440349
0.20925529
-0.30888465
-7.92E-02
0.99744278
-0.63051254
-4.38E-02
-6.95E-02
-6.61E-02
0.23503819
0.23922907
-0.24600856
6.58E-02
-0.17344411
0.13447744
-0.31679964
0.29673174
-0.30586448
0.21392624
-0.23244539
0.23982672
4.32E-02
0.75459993
-0.74758148
0.25209138
-0.25209025
0.22454163
0.21077771
-0.478181
2.17E-02
7.56E-02
-3.37E-02
-7.10E-02
0.22900839
-0.22168186
-0.2471516
0.24715285
0.35813406
0.54196864
-0.92224365
0.96579111
-1.2992823
0.43959877
0.11404675
-0.39060664
0.45999843
-0.15694766
-1.32E-02
-0.1269307
1.49E-02
0.30421194
-0.50900596
0.27625254
9.22E-02
-0.29822022
0.21974875
-0.42608365
6.85E-07
0.35563347
-0.14929698
8.91E-02
4.55E-02
-0.23244539
-5.77E-02
0.56102955
-0.19254275
-0.33921587
0.43701348
-0.28561401
-1.58E-07
-0.1229612
0.14745192
0.2486221
-0.21687371
-0.16989876
3.64E-02
0.29878044
0.11851836
-4.82E-02
-0.39624858
0.22863381
-0.25654146
9.39E-03
5.21E-07
-8.79E-02
0.44547063
-5.37E-02
4.05E-02
-4.05E-02
-0.23180091
-7.21E-02
0.32438329
0.74579132
-0.61904013
-0.21130843
0.27473137
-0.26013139
-0.30228165
2.90E-02
8.22E-02
0.16164079
-1.50E-02
0.18610173
-0.21687371
0.3464663
-0.35430962
0.24956353
-0.2897296
8.16E-03
0.1294571
0.139762
-0.3278141
0.20223625
-6.21E-07
-2.14E-02
7.17E-03
2.12E-02
-5.76E-02
0.20067152
7.59E-07
-7.55E-02
-0.25131395
0.15535021
0.23031215
7.17E-02
-0.13049571
-9.53E-02
7.70E-02
-0.33400607
9.06E-02
0.14624627
5.94E-02
-0.45473585
0.28007731
-0.18384948
0.12083618
0.1294571
0.57981879
-0.49758026
1.59E-07
-0.39890847
0.24256247
-0.1761867
-7.62E-02
0.56102955
-0.46661922
0.18830907
9.26E-02
7.22E-02
-9.97E-02
-4.29E-02
-2.21E-02
0.20810643
-0.11551209
-8.52E-02
6.45E-02
-4.26E-02
0.12899275
0.13671176
0.16833569
-0.59911883
0.33157673
-0.45902205
0.5963794
-0.37907815
0.38971734
-0.19832177
-7.36E-02
-0.28768182
-2.82E-02
1.0531498
-0.83191317
-5.49E-02
0.25489154
-0.2076385
0.53062904
-0.32298958
3.08E-02
-0.19328995
-0.18526773
0.22137193
-5.09E-02
0.18975583
-0.27541232
0.41356242
-0.3130911
0.18109579
-0.23393773
-0.12361331
0.16907564
-0.11778322
0.16833477
-0.45601717
0.42017201
-0.39819261
0.73048562
-0.3694717
0.43531781
-0.34138709
-0.33234298
-1.94E-02
0.63252181
-0.39768293
-1.56E-02
0.32629615
-0.12705873
0.22443217
-0.60441869
-0.2207886
0.44015041
0.14107877
4.50E-02
-0.4245134
-0.28768173
0.46357191
0.46292225
-0.3853645
-6.16E-02
-3.23E-02
0.41633558
-0.15776172
-5.86E-02
8.98E-02
-0.34881735
-1.75E-02
6.84E-02
6.40E-02
0.33314517
-0.30260774
8.64E-02
-0.10153663
0.27229676
-0.22751281
7.72E-02
-0.12967695
0.13641249
0.17783803
-0.15134539
0.12861653
-0.38837132
8.13E-02
5.32E-02
0.18232092
-4.42E-02
0.10406894
-2.35E-02
-0.52884382
0.3677257
0.29465005
-0.30166891
9.40E-02
-0.12987433
0.27297667
-0.29511759
0.11279621
-0.19035459
-0.10178264
0.41139984
0.21720886
-0.23511878
-0.2367907
0.11523613
-6.32E-02
0.17261191
-0.44590649
0.57178646
-0.30576497
1.45E-02
0.33852559
-0.24911888
-0.21169646
0.42956316
-0.49681419
5.91E-02
0.3317771
-0.39086565
0.60217547
-0.45675841
0.10686299
9.65E-02
-0.21855305
-1.54E-02
-0.11487956
0.41412234
-0.29924282
5.28E-02
-0.26826409
0.37948975
-0.39890847
0.25782889
0.42546636
-8.25E-02
-0.12588102
-8.92E-02
-0.14310002
7.41E-02
-0.19670956
0.28550601
-0.25975397
1.68E-02
0.32449701
-0.1703463
0.11460406
-0.14359029
-7.38E-03
0.10536131
0.3269031
-0.62800753
0.40846288
0.2291138
-0.25951186
9.42E-02
-0.17114748
1.32E-02
-0.33253273
7.93E-02
0.17807509
6.19E-02
-0.22314382
0.11034755
-6.95E-02
3.92E-02
8.12E-02
1.41E-02
-0.20067123
0.24846211
-0.26570249
0.61636043
-0.48609507
0.14208207
-0.38255167
0.35570443
-4.17E-02
-0.15296951
-0.18066995
0.1384698
0.20223625
-0.2373282
0.59962082
-0.66416007
0.3829914
-0.37351319
0.21175802
-0.25022522
0.45020026
-0.29604983
0.10367823
0.16705495
0.18658532
-0.36124486
-0.18384948
0.55567545
-0.10536078
-0.23638943
0.22462401
-0.14629173
-5.64E-02
7.67E-02
0.10804241
-0.29980379
-2.47E-02
-1.98E-07
0.29391268
-0.30228043
-0.1640029
0.35469255
1.38E-02
0.103989
0.32405019
-0.7111659
0.18986872
-0.12817577
-5.63E-07
0.80617088
-0.75616038
-0.11170424
0.34937647
-0.23767196
7.82E-02
0.47094342
-0.49375689
0.47000396
-0.24378742
4.89E-07
-0.49863005
0.24906762
0.81180507
-0.78079462
3.01E-02
0.3311666
-0.45731801
-4.29E-02
0.13899866
-2.32E-02
-0.15155007
0.24827936
0.12014373
-0.27311379
0.1529692
-7.12E-03
0.3516627
-0.53113145
0.4139761
-0.1262929
-1.29E-02
-0.33647248
0.47000292
-0.49765465
0.62548882
-0.41551566
2.25E-02
0.17612967
-6.41E-02
-0.18099831
0.3398681
-0.27087566
1.47E-02
-0.14085697
8.07E-02
-0.16846462
-9.22E-03
0.53280473
-0.59981519
-5.08E-02
0.7731902
-0.60133898
0.12361398
0.17062573
-6.56E-03
-6.10E-02
3.44E-02
4.62E-02
-6.67E-02
-0.10919845
-0.1761867
0.15283959
0.1045726
0.11383422
-0.39915562
0.45455396
-0.12756039
5.30E-02
-5.30E-02
-7.05E-02
7.36E-07
-0.23784946
3.64E-02
0.20148277
-0.15780757
-0.13720188
0.4748928
-3.73E-02
-0.24231434
-0.13815005
0.56489205
-0.2165859
-4.00E-02
8.55E-07
-0.23684226
0.13675888
0.12028691
6.64E-03
0.13021423
-0.43796393
0.20312536
-9.24E-02
0.20359914
-0.20359977
-3.28E-02
4.08E-02
8.43E-02
0.22314329
-0.27598605
-6.40E-02
1.64E-02
-9.37E-02
0.25823402
-2.80E-02
0.33950791
-0.41306987
-5.49E-02
-8.10E-03
0.45050585
-0.22573848
-0.24116226
0.16705497
0.21893975
-9.42E-02
-0.19724728
2.96E-02
0.16761471
-0.11778332
3.41E-02
-0.2164548
9.53E-02
0.33213407
-0.3170965
-3.03E-02
0.19505964
0.19489956
-0.36714628
4.41E-02
-0.26164454
3.67E-02
0.30774915
-0.33514833
0.20821786
0.15950772
-0.1823207
-8.00E-02
-0.20252438
0.36379224
-0.36379257
-6.32E-02
0.51516312
-0.32742211
0.11075055
0.19699781
1.97E-02
4.45E-02
-0.35401726
0.20708589
0.44080526
-0.77010846
0.19885039
-0.11267328
0.1606826
0.10379624
-0.35065714
-2.37E-07
6.77E-02
0.13935523
0.15762864
-0.13353179
0.2326217
-7.85E-02
0.16285981
-0.34927103
0.10863447
0.2113082
-0.12001701
-2.72E-02
-8.64E-02
-6.20E-02
-6.61E-02
1.70E-02
0.18372202
0.18464944
8.36E-02
-0.2406752
-0.10763083
-0.19145411
0.13696663
0.37018278
-0.26402336
-1.45E-02
0.38828734
-0.26484239
-0.16822797
0.1810492
-0.22793134
8.43E-02
5.72E-02
-1.40E-02
-0.36070696
-1.02E-02
0.26706296
-2.37E-02
0.24685936
-0.1698997
0.131677
-0.30956551
0.15541391
0.37469274
-0.19490126
-7.22E-02
-0.11523543
0.12201485
2.01E-02
-2.01E-02
-9.19E-02
0.76460582
-0.59470785
0.22813153
-0.29935798
-3.41E-02
0.14217545
-0.14914231
6.97E-03
-1.40E-02
-0.28299776
0.13935523
-0.24783553
6.85E-07
0.39849731
-0.29001525
0.32438329
-0.2265283
7.35E-02
9.03E-02
-0.14698239
0.65058786
-0.47523379
-0.26236442
0.24827936
-0.20382705
0.36705661
-1.82E-02
-0.28156614
0.23124085
-0.2151106
0.24685936
-9.16E-02
-6.36E-02
-0.15780757
0.15048161
9.13E-02
-0.25035602
0.23684318
-5.60E-02
0.19542484
-0.27008629
-8.07E-02
-2.55E-02
2.55E-02
0.39135981
-0.22172426
0.72456342
-0.22228517
-0.48122537
7.36E-02
1.28E-02
-0.39280635
-0.10956157
0.38059685
-1.45E-02
-0.20148204
1.77E-02
7.60E-02
-0.16779365
0.40546593
-0.15201674
0.2496542
-0.31121299
-0.12675139
-9.05E-03
-9.53E-02
0.3784368
-0.2740761
0.29441679
-0.28544742
0.30538177
-7.51E-02
-0.22137275
0.60533077
-0.18522476
-0.21302077
-0.14698239
0.30625895
-0.30625868
0.1961153
-0.39863932
0.2825678
-1.55E-02
2.32E-02
-0.18384948
2.72E-02
5.22E-02
0.18514182
2.09E-02
0.18232071
5.04E-02
-0.13431305
-0.30448985
0.1991284
-5.72E-02
-6.06E-02
6.80E-02
-5.24E-02
-5.54E-02
0.21825372
-0.31193903
0.14131355
0.29924205
-0.57408792
0.32768804
-5.28E-02
-0.14131351
0.41139984
5.90E-03
-5.44E-02
-0.16874884
-0.26826409
0.34604248
-0.16211806
-0.18392296
1.90E-02
0.60441816
-0.48036662
-1.98E-07
0.46478251
-0.17086902
-0.20620726
-0.18384948
0.55039972
-0.54126686
0.26236513
-0.26236442
0.44118288
-0.44118336
0.20479372
-0.22314325
0.1381495
-4.96E-02
5.76E-02
0.30158499
-0.34240723
0.16126804
-0.29479995
0.27329406
-9.10E-02
-9.13E-02
9.13E-02
3.13E-02
0.26236427
-0.309618
-4.12E-02
0.35667467
-2.38E-02
9.75E-02
-0.24664062
-0.16705421
0.14585097
-0.30691427
0.39570916
-0.17062549
-0.23484035
5.72E-02
0.16205621
-0.24906699
1.01E-02
0.43178153
-0.30075356
-0.11122642
0.4376213
-0.12812138
-0.1808836
0.46134576
-0.35512331
-1.56E-02
-8.20E-02
0.20067158
9.34E-02
-0.37411433
0.38677239
-0.17106491
3.66E-02
0.24167614
0.17095785
-0.47957221
0.14974485
0.2297435
-0.31255034
-1.45E-02
0.12344434
-7.36E-02
-0.49247575
0.6346519
9.75E-02
5.32E-02
0.19263081
-0.41836938
-0.35482118
0.14618325
0.23428039
-0.12812138
6.95E-02
3.95E-02
-0.23124105
8.57E-02
-3.80E-02
-0.20585246
0.23638877
-0.14541629
5.09E-02
0.22148879
8.87E-02
-0.24613304
1.54E-02
-7.66E-03
0.20763861
0.22813153
-0.47499046
-0.14618225
0.42381501
-0.20810623
-0.10204945
0.18094237
-5.68E-02
-0.14929698
0.23995139
-0.23151135
5.72E-02
7.64E-02
-1.48E-02
-0.18830928
0.47785604
-5.60E-03
6.00E-02
0.59889466
-0.71074295
-0.30158424
1.1631505
-1.1472771
-3.20E-02
0.26298869
1.86E-02
6.53E-02
-0.11562999
2.55E-02
-2.55E-02
-0.24763471
0.22148879
-0.14208268
0.23679146
1.20E-02
-0.14035697
-4.91E-02
0.20718937
-0.1243842
-9.00E-02
4.95E-02
-0.17271316
0.10863447
6.77E-07
-8.43E-02
-4.92E-02
0.35667467
2.33E-02
-1.74E-02
-0.23638943
-0.12615076
0.26430178
-0.19139463
6.80E-02
-7.33E-03
-5.28E-02
0.19004445
-3.92E-02
-0.28324819
8.48E-02
0.6215378
-0.72419143
0.23922956
7.51E-02
-0.17969306
-0.12568824
0.17934036
-0.34396228
0.74444073
-0.45412993
0.23721726
-0.19105528
6.55E-02
6.15E-02
-0.19699906
0.30961719
-0.55518723
0.66703659
-0.60701889
-0.14609228
0.27353704
0.22143307
4.68E-02
0.22183628
-0.44825283
0.10125303
8.52E-02
-6.83E-03
2.70E-02
-4.08E-02
-2.82E-02
0.14595325
-0.11086345
-3.51E-02
-2.90E-02
0.1307704
1.28E-02
-0.29407245
0.12062779
-0.18232173
0.38092402
-5.75E-02
-0.32340035
0.28312662
-0.52926028
0.21848205
0.18698363
9.60E-02
1.40E-02
-0.27846551
9.13E-03
0.29673174
0.11477647
-8.81E-02
-1.32E-02
-0.43592381
9.81E-02
0.11466269
0.27510241
-0.23428059
-5.76E-02
0.14197089
-0.2121747
8.70E-02
0.27510241
-0.35306454
0.23211133
-0.17946903
0.11302319
-0.10451332
0.15656973
0.24889632
-2.29E-02
-0.39970133
0.20925529
-8.00E-02
-0.14660281
0.42858759
-0.16083899
-7.67E-02
8.34E-02
6.64E-03
5.16E-02
0.44452423
-0.88845664
0.20334166
0.12044601
-0.20382705
0.36101413
2.40E-02
-0.55518723
0.21278055
0.16833477
4.81E-02
9.59E-02
-0.13702092
0.16111848
-3.02E-02
-0.15927647
9.60E-02
-0.18625049
0.11163933
0.16216597
-3.04E-02
-0.11778332
-5.72E-02
-0.15906458
-0.14842026
0.65232444
-0.56614757
0.48480216
-0.57097977
0.23901725
-0.18074767
9.02E-02
-0.17887871
-6.39E-02
0.43790027
0.36444649
-0.18924291
0.26966384
-0.6574285
4.29E-02
0.37993097
-0.10919841
-0.41512784
0.41512787
-0.34032544
0.46661985
-0.15887041
-0.13447808
-6.25E-02
0.14256398
-6.50E-02
0.15201703
-0.42488393
0.14571112
-6.94E-07
-9.79E-02
0.15548567
3.92E-02
5.97E-02
-0.12323312
0.1999259
4.59E-02
-0.21357451
-0.22116134
0.14705287
0.2747778
-0.20863815
-0.16487427
0.43642652
-0.39938626
0.1035402
0.23293066
1.29E-02
-0.13720046
1.46E-02
-9.10E-02
7.64E-02
-7.38E-03
-0.28030267
-5.03E-02
0.54925209
-0.50884336
0.26768121
1.50E-02
-0.14424953
-0.13846962
0.14705287
5.00E-02
-5.00E-02
0.31923047
-9.78E-02
-0.14732517
0.2006698
2.56E-02
-0.20278263
-0.20585246
-8.96E-02
5.08E-02
0.36161241
4.05E-02
-0.22978829
0.38865831
4.96E-02
-0.54361516
0.16205621
3.10E-02
4.48E-02
0.23331143
-0.39970133
-4.41E-02
0.46095312
-0.12705873
0.24484271
-0.34662548
-2.17E-02
-9.97E-02
-7.53E-02
0.16034198
1.47E-02
-1.47E-02
-6.90E-02
0.1941562
6.33E-02
-0.43031073
8.15E-02
0.20382762
-2.88E-02
0.37332419
-0.60195702
-2.79E-02
0.40546453
-0.48393685
8.79E-02
0.76525074
-0.54024005
0.46813527
-4.68E-03
-0.33741152
-0.21169646
-0.11170424
0.26236513
8.70E-02
1.27E-02
-0.36211491
-9.53E-02
0.71294951
-0.42028075
0.13911191
-7.41E-02
-0.24434569
-0.13353157
0.13353141
3.38E-09
0.23732758
-6.55E-02
1.49E-02
8.52E-02
-6.83E-03
-8.58E-02
-0.37605152
0.15104076
0.16345267
-4.05E-02
0.25406632
8.00E-02
-4.85E-02
-7.75E-02
-0.11359722
4.41E-02
-0.19827481
0.21962801
-0.27369562
0.18540406
0.37948883
-0.2165859
-0.32090738
-4.61E-02
0.52394712
-0.23155932
-0.19365373
0.43078366
2.74E-02
-0.40007511
-3.28E-02
0.11034755
-4.58E-02
-0.30873466
0.38395959
-9.10E-02
0.15415147
-2.76E-02
-0.20925429
-8.66E-03
0.16034198
0.11200461
-0.22148941
0.19464286
6.58E-02
0.20644443
0.83087927
-1.0183967
-0.1123283
-9.53E-02
-3.13E-02
9.10E-02
0.11617155
-0.307226
-0.11122642
0.30950087
-0.1808836
0.27684793
-0.12516384
0.53714305
-0.53714359
1.47E-02
0.17376973
-0.28156614
-0.18721236
0.32378691
-5.84E-02
0.13353154
-0.38915238
0.26311028
0.17106381
6.69E-02
-0.42626795
-6.51E-02
4.70E-02
-7.62E-02
-0.11531056
0.14458109
0.39903435
-0.19139463
2.29E-07
0.19782661
-0.23767196
0.22476731
-3.97E-02
-0.26101318
6.78E-02
0.12323332
-0.4163945
0.61903924
-0.25470161
0.2780951
-0.58894271
1.0001724
-0.77702886
0.42744425
-0.47873667
0.1837832
-2.21E-02
-0.12715587
0.55232549
-0.60451114
-5.51E-02
0.29940641
0.18464944
-0.40256163
0.18954158
-8.24E-02
-3.98E-02
-5.86E-02
0.42819414
-0.17114748
-4.78E-02
-0.15066054
0.10047113
0.31309196
-0.29849225
5.64E-02
-8.58E-02
0.33326855
-0.30385423
7.67E-02
-0.11359722
0.3081474
0.50194687
-0.54715121
-7.81E-02
-0.26298976
0.21169625
0.44417968
-0.71446985
0.34016046
-0.37525129
0.36909676
-6.19E-03
0.10037996
-0.28394425
-0.30271968
0.20890076
0.18641233
5.94E-02
-0.1595069
-0.29522899
0.24116166
-5.72E-02
0.19760942
-0.15645301
-4.12E-02
0.14085817
-0.18378185
0.62038863
-0.41494477
9.53E-02
0.11054139
-0.21302077
-0.22494335
1.79E-02
0.33520633
5.54E-02
-0.31397319
0.23293066
-0.24946113
-1.68E-02
0.34730843
-0.12078167
-9.94E-02
-0.24387988
0.27329406
7.67E-02
-4.11E-02
0.6281423
-1.0162755
3.05E-02
3.92E-02
0.50890148
-0.21881792
-1.86E-07
-0.14698239
0.13976268
0.23753233
-0.1149291
-0.29626569
0.11394509
0.84619796
-0.70309681
-6.90E-02
-0.29725164
0.3528212
-0.33377281
-2.87E-02
-3.96E-02
0.13226731
0.21425371
-0.15415089
-8.37E-03
8.84E-02
4.51E-02
-0.15906458
0.16639145
-0.20148204
0.25131416
-5.72E-02
-8.43E-02
0.28367499
-0.4391585
-0.11895128
0.11895248
0.37059644
-0.16822797
0.19370636
0.29238838
-0.19080889
-0.30294868
-9.69E-02
0.1271546
-0.22501048
7.21E-02
0.16772342
-0.35877731
0.45007011
-0.52660877
-8.29E-02
0.48835254
0.21706372
-8.92E-02
-5.48E-02
-0.11163964
0.33196288
-0.2561681
-0.14929698
-0.13595651
0.33508408
-0.24242614
0.2354577
-0.1265631
3.13E-02
-0.11394419
0.38220796
-0.11851914
0.17010643
-0.23155932
-0.2373282
0.1718502
0.19105527
-0.39927292
0.64087892
-0.69803798
0.28768271
3.61E-02
7.07E-03
0.3912805
-0.51879305
-2.43E-02
0.47918272
0.48198703
-0.97769964
0.12516384
0.28030273
-0.15600513
-0.24946113
0.22314434
0.54232383
-0.86161178
0.51265901
-0.29873255
-0.19574419
0.20312536
2.18E-02
-0.30950183
0.16251868
0.23638897
1.95E-02
-1.95E-02
-0.24475653
0.31462717
4.20E-02
-0.32361445
-1.64E-02
8.70E-02
0.67015725
-0.49671313
-0.14359029
-5.28E-02
-0.15933223
-9.13E-03
0.33253279
0.10008255
0.11778359
-0.52324814
-5.51E-02
0.15684164
0.33877292
-0.29151997
-0.16705431
0.14370707
0.32629615
-0.16653703
-4.81E-02
0.15616164
-0.30796725
0.48424673
-0.29105487
6.54E-02
0.1685133
0.47267413
-0.75502276
-0.16126838
0.13248996
4.98E-02
-0.22488044
-6.28E-02
0.52187562
-0.39182261
0.36396563
-7.63E-02
-0.50474626
0.23319466
-0.10981484
0.28544807
-0.17563182
6.95E-02
5.09E-02
-1.55E-07
0.1326445
-9.78E-02
-0.36848605
0.1889001
-4.18E-02
0.22825947
0.35190096
-0.23638803
-0.318454
-6.01E-02
0.19259386
8.40E-02
5.23E-02
4.97E-02
-8.87E-02
-0.41210985
9.53E-02
6.17E-02
0.34377232
-0.30192491
0.15882444
-0.25331405
2.67E-02
0.31365839
0.13753022
-0.46888688
0.18677521
0.16989836
-6.27E-03
-9.91E-02
-0.14953254
5.49E-02
7.60E-03
-6.25E-02
0.17693059
-0.15302481
-5.67E-02
0.24946003
-0.15415092
0.16062337
-0.52163678
5.29E-02
0.33056316
0.131677
-0.38299271
0.14183006
-0.19062059
1.98E-02
9.76E-03
0.27792656
0.19933386
0.14550681
-0.12759665
-0.10601807
-0.14868338
-7.12E-02
-0.22930956
0.15267618
2.62E-02
0.10622223
3.05E-02
0.12693021
-0.27234697
-7.21E-02
1.85E-02
0.14493363
-8.27E-02
0.20223625
-0.30186716
-9.57E-03
0.40546593
-0.30492315
-8.15E-02
0.11568486
0.14813089
-0.13976221
-0.16251965
0.28030127
0.96119338
-0.93199432
-0.17230053
0.44183293
-0.38372591
4.73E-02
7.41E-02
0.22314365
-0.28198424
0.12114507
-0.22482234
0.10367823
0.20479375
0.27369618
-0.40546572
-0.11163964
0.11163933
-6.21E-07
-0.21962801
9.21E-02
7.70E-02
0.1945909
-0.14403996
-4.32E-02
6.41E-02
8.59E-02
0.30338001
-0.38236898
-8.58E-02
5.80E-02
-7.30E-02
3.72E-02
8.40E-02
-0.26774722
0.30075327
-0.19276519
0.14624627
0.16285981
8.85E-02
-0.43772644
-0.20890093
0.40209231
-0.34325233
0.2212368
-0.15669838
0.23732758
-0.11163964
0.33759719
-6.98E-02
-0.50681788
0.31481147
0.2099178
-0.18825722
7.56E-02
-7.56E-02
4.88E-02
2.02E-02
4.56E-02
-0.27712184
0.16251802
-0.11332791
0.31334952
-0.22900799
0.291352
-0.25524691
0.12014373
-8.53E-02
-9.33E-02
7.49E-03
-5.73E-07
-6.16E-02
0.26358369
-0.26358494
9.10E-02
0.18473502
-0.12155443
-0.40546522
7.85E-02
-5.83E-02
4.88E-02
0.24387893
4.38E-02
0.24014194
-0.36150277
0.38920513
-7.96E-02
-0.12595177
-0.15191585
-0.12464309
8.48E-02
0.32361376
-0.42626795
-0.11441005
0.23319466
-8.34E-02
0.37903094
-0.17520423
5.52E-02
-4.81E-02
-8.83E-02
7.41E-02
-8.96E-02
-4.80E-02
-0.15006113
0.20585212
0.50148016
-0.74617159
0.22116099
0.11247781
0.23862633
-0.31218866
0.93594342
-0.6753428
-0.26060137
-0.10451332
0.21292235
-5.64E-02
0.13534041
0.15776157
-0.54752654
0.22501044
7.43E-03
0.10536131
-0.27443624
0.3575522
-0.15927647
7.62E-02
-0.21484494
7.94E-02
7.36E-02
-6.60E-02
-6.25E-02
-7.95E-07
-0.15684207
0.15684164
0.2486221
7.28E-02
-0.46883419
0.86450535
-0.61735266
-0.16639064
-9.02E-02
0.21175802
0.10153565
5.37E-02
-1.32E-02
0.19220687
-0.27501243
0.73195249
-0.95689619
0.17327154
-0.14660281
0.22664705
4.78E-02
-1.34E-02
2.01E-02
1.32E-02
-0.19415645
-0.23111197
0.17395377
-0.12516356
0.45802841
-4.31E-02
-0.34151703
0.31603748
-0.41845304
7.55E-02
0.18232134
0.1076315
-0.34604177
0.29008278
-2.18E-02
0.17494078
7.15E-02
-0.19620974
-0.14256385
0.18366544
-9.87E-02
-0.10948434
-0.1229612
4.57E-02
-8.97E-03
7.80E-02
-9.61E-02
-7.62E-02
0.17237101
0.30010393
-1.87E-02
-0.1130777
-0.1195456
9.82E-02
0.49487191
-0.35417256
-0.27938342
3.25E-02
-2.43E-02
0.2394042
-0.22314435
0.18366544
-0.26774722
-8.22E-02
0.28051338
0.15927677
-0.14499043
-5.09E-02
7.20E-02
-3.53E-02
-0.13868351
0.10204872
6.50E-02
-0.28071311
0.17768121
0.13739972
-0.3528215
0.41185555
-0.27712184
-6.06E-02
0.18677521
0.3469995
-0.66730607
0.3986395
-5.64E-02
0.22603865
-0.48046228
0.13935523
0.32361376
-0.307484
0.18232231
0.1368587
-9.12E-02
-0.12899144
0.14164992
-0.30673081
6.61E-02
0.11332779
-0.11332791
7.97E-03
0.26358369
-0.46513829
0.22508349
6.74E-02
6.32E-02
0.12756051
0.12375378
5.28E-03
-0.64185411
0.54232383
-4.76E-02
-0.29584584
2.43E-02
0.34216955
-0.13353227
5.06E-02
-0.18975712
0.2020258
-0.27155194
-9.21E-02
0.12361398
-7.23E-02
0.33050135
-0.3222034
-8.30E-03
0.20972042
-0.24362196
0.28983507
-0.43825513
5.83E-02
0.5070442
-0.22172426
0.1326445
-8.42E-02
-0.20972075
0.33050135
-4.91E-02
-0.34151703
0.17045145
0.34390774
-0.21130891
-3.32E-02
-0.2967321
6.17E-02
-2.60E-02
0.16164079
0.20810643
-3.08E-02
-0.23889232
4.65E-02
0.12114507
-0.13641101
0.16290365
6.51E-03
-0.29201981
-8.15E-02
0.3201679
-0.23867382
0.22488093
0.14217545
-0.35839754
-4.41E-02
-6.51E-02
8.30E-02
0.45439655
-0.29898179
8.00E-02
-0.17535308
7.23E-02
0.19004445
-7.31E-02
-0.2060498
0.31691101
-5.06E-02
-0.40222451
0.40222275
-0.11697097
1.45E-02
-0.30950183
0.60077399
-0.18879491
-0.24946113
-0.14310093
0.46155533
-8.87E-02
-0.18896531
0.39204291
-0.30770031
7.78E-02
0.1743535
-0.22314444
0.30538088
-0.19077757
-8.64E-02
3.41E-02
6.69E-03
-0.425668
0.65147382
-0.15503757
-9.78E-02
-0.15529217
7.57E-07
0.99176961
-1.0664926
0.56452948
-0.17645675
-0.40546444
0.37579027
0.12445349
-0.60171384
0.2173015
-0.22705819
0.20334166
0.38662222
5.29E-02
-0.31203166
0.19166693
-0.27995917
0.15634619
-2.67E-02
-0.24362196
0.16639145
0.19801213
-0.22015454
0.17106381
-0.38677269
0.23785043
-0.14929698
-0.24889635
0.11293956
0.32109749
-6.21E-07
-5.06E-02
-4.55E-02
1.54E-02
-5.49E-02
0.15645139
-7.89E-02
0.31164685
-0.49098724
0.22314262
0.23450764
-0.11355563
-0.22631359
0.37865403
-0.46134546
0.34627542
0.17313305
-0.4209691
0.19139503
-2.61E-02
7.65E-02
-0.28156614
-4.15E-02
0.10451248
-4.69E-02
0.11332779
-0.21425526
0.24934511
0.1108619
-0.27541232
0.28156626
-0.34881735
-6.28E-02
0.41161942
-0.41161871
0.3351481
-8.28E-02
-0.20708676
0.3540166
-0.48628426
-0.11778228
0.20479466
7.15E-02
0.27684793
-0.38604715
-0.19004455
0.19961265
3.74E-02
0.58676714
-0.32935491
0.19290337
-5.41E-02
-9.72E-02
-0.25423345
5.96E-02
0.25406632
-0.26236448
0.33647135
-0.54925245
0.38813457
-8.00E-02
0.25886136
-0.47822407
6.39E-02
-4.53E-02
0.57014298
-0.33229175
0.12344434
-0.26430112
0.10367823
-0.19145411
7.93E-02
0.51251912
-5.75E-02
-0.26992017
-0.32109895
0.34200394
-9.39E-02
-0.22884196
0.90672165
-0.19938911
-0.44131052
4.29E-02
-0.20067123
0.15048161
-0.31753471
8.70E-02
0.32181573
-0.24177295
7.41E-02
0.11247781
2.80E-02
0.17655861
-0.14934465
-0.24177295
6.61E-02
0.28967932
-0.33886981
0.17670298
-0.16003671
0.35170349
-8.49E-02
-2.56E-02
-0.4119806
-1.98E-02
0.48242545
5.41E-02
-0.23638943
-2.25E-02
-3.86E-02
3.86E-02
-5.45E-02
0.16211967
1.35E-02
-9.87E-02
0.10536131
-0.22314382
0.23638897
-0.31434998
8.63E-02
0.10948356
-7.44E-03
7.43E-03
0.25377974
-0.3799313
0.21130991
4.00E-02
-6.06E-02
-0.18232177
0.34240702
0.34237194
-0.58192158
7.95E-02
-0.24242614
0.49835902
-0.53439885
0.29225913
3.37E-02
-0.18896531
0.23428039
-0.15732098
0.2708753
4.96E-02
-0.47215635
0.20223625
1.40E-02
8.00E-02
-0.13720046
7.33E-03
0.16142346
-0.39927292
0.44183183
-8.70E-02
-0.4119806
2.90E-02
-7.92E-02
0.50669342
-1.88E-02
-0.37124729
5.36E-02
3.42E-02
-0.11568402
9.87E-02
-0.18746242
7.92E-02
0.37647781
-1.32E-02
-7.56E-02
-0.12136167
-0.16632159
0.34325179
-0.2265283
0.37680939
-0.59361696
-7.65E-02
0.28483656
0.34377232
-0.20067139
-0.17788759
0.16296129
-0.22690967
0.13235128
0.55131704
-0.42712584
0.1169708
3.82E-02
-9.84E-02
8.59E-02
-9.97E-02
-0.21791175
0.41985393
-0.16083899
-0.22482234
0.36253977
-0.22900799
-5.28E-02
-8.91E-02
0.36511353
-0.14536507
-0.32699308
0.28532064
-2.88E-02
-3.72E-02
2.25E-02
-3.77E-02
-3.13E-02
-4.88E-02
0.29391268
0.30766678
-0.40546474
-0.10080493
-0.11211795
5.76E-02
0.49469641
-0.24160561
-0.2530899
0.16889839
0.23922907
-0.35364026
0.1076315
-0.3176032
0.33111814
-0.17563182
-1.61E-02
0.33530962
-0.191668
-0.41253152
0.48058587
-3.34E-02
-0.28995237
0.56220984
-0.41065976
-0.18859078
-2.87E-02
0.10147012
0.3575522
-0.32306623
-8.51E-03
0.40830937
-0.186877
0.24214016
-0.10178357
-0.48923585
-1.96E-02
6.70E-02
0.16205621
0.7870248
-0.51922309
-0.24445252
-6.35E-02
0.36076498
-0.25213042
0.25782844
-0.29528686
0.13543877
-0.19035459
-0.23531421
0.45198423
6.90E-02
-1.83E-02
-0.24340893
0.23098595
-0.32158351
0.34627542
-0.30407605
0.63793164
-0.33385634
-0.35493359
6.73E-02
0.1850277
7.17E-02
-8.53E-02
-0.14732517
0.26966432
-0.23074837
-0.18384948
0.13696663
-8.34E-02
-8.15E-02
0.18074834
0.5171054
-0.15180552
-0.25365967
2.78E-02
-0.20448269
0.28347063
-0.22631359
-4.47E-07
-0.20155379
0.29252541
-0.19986658
0.27655917
-6.23E-02
4.88E-02
-4.17E-02
6.85E-02
-0.19699906
0.25489154
-0.28768229
7.23E-02
-0.23484035
6.64E-02
0.93266958
-0.44223315
-0.49043572
8.78E-02
8.07E-02
8.18E-02
-0.17095844
0.20604827
-0.23180091
-0.10054135
0.33921608
-0.30147517
0.5753634
-0.47000387
3.28E-02
0.17693059
0.59003627
-0.72743618
3.05E-02
6.55E-02
7.02E-03
0.24116227
-0.38372591
-0.22516139
0.16705354
0.29407254
-0.34671527
0.57873762
-0.12348095
-0.12136068
-0.17588979
-3.92E-02
0.35907248
-0.28211167
-0.11778322
0.22978763
-0.41210985
0.24686027
0.24783538
-0.34627613
-5.31E-02
0.17471674
-8.77E-02
0.24294643
-6.06E-02
0.24512269
-0.18449762
-1.32E-02
-4.05E-02
-0.21456039
0.13566533
-0.28271922
-5.08E-02
-2.11E-02
-3.24E-02
0.18048832
0.37124625
-0.2668047
-0.38907066
0.61716145
-0.29649338
0.46556979
-9.31E-02
-0.20202717
0.13911191
-1.97E-02
-0.10462426
3.61E-02
0.14499077
-1.86E-02
5.47E-02
-0.37630844
-8.08E-02
-1.89E-02
4.65E-02
-3.70E-02
0.36699903
-0.2101572
3.95E-02
-1.56E-02
0.1045726
0.10748657
-3.90E-02
8.26E-02
-0.21706471
6.60E-02
-0.1951696
-7.15E-02
0.56489205
-0.36422232
5.17E-02
7.62E-02
0.1368587
-0.40256163
7.53E-02
-0.110751
0.1267513
0.14045098
0.10467064
-1.88E-02
-0.37124729
8.78E-02
-1.70E-02
1.0667719
-0.77269918
1.27E-02
-1.90E-02
0.10343637
0.4707258
-0.87042719
0.1292115
-0.14660281
0.10798898
7.58E-02
-0.12419055
0.12419113
-5.24E-02
0.11607252
-9.33E-02
-7.01E-02
0.43721309
-0.53899646
0.51260948
-0.2475016
-0.1315762
0.20421623
-4.56E-02
0.33169818
-0.5465439
0.34587273
-0.13771656
0.13771695
-0.42316464
0.33774757
4.97E-02
-0.26966402
-0.1634526
0.26164487
-0.28051394
0.31585273
-0.28768182
-8.70E-02
0.82983047
-0.78055924
-9.66E-03
0.36248314
-0.28768173
0.32742155
-0.23293205
0.43242025
-0.41616124
0.18366544
-0.19992572
0.36646223
-6.45E-02
-0.17147179
0.17751484
-0.14914231
-8.76E-02
0.10153565
-1.39E-02
0.40779397
-0.21158355
6.67E-02
-0.33539754
-0.28517917
0.23111129
0.45702317
-0.57480592
0.1718502
-7.82E-02
-3.31E-02
-0.14439535
0.28525269
0.14261319
0.22060871
-6.83E-02
-0.28768137
-8.31E-02
7.84E-03
3.83E-02
0.31913754
0.46383721
-0.84500873
0.27155188
-3.73E-02
-0.37124729
2.72E-02
0.57480621
-0.45702332
2.35E-02
0.79267699
-0.80830175
-9.93E-02
-6.28E-02
0.63598847
-0.36936027
-4.35E-02
0.11860594
0.15790384
-0.36959946
0.1506611
-0.2266455
0.27443758
-0.23151135
8.84E-02
0.23233114
-0.20951733
0.29703709
-0.50525433
0.19306588
-5.49E-02
0.22314374
-0.15307599
0.14008901
9.95E-02
-0.43855095
9.61E-02
2.47E-02
8.57E-02
1.48E-02
1.46E-02
3.56E-02
-2.12E-02
-0.33647245
0.62593818
-0.46042466
5.76E-02
-4.92E-02
3.31E-02
1.61E-02
9.89E-02
-6.74E-02
0.1237946
7.90E-02
0.12479115
-0.42521241
-0.10821399
0.15822372
3.20E-02
7.84E-03
-3.98E-02
0.11506998
0.33543655
-0.29984471
-2.12E-02
0.15210827
-0.24956273
-0.16205566
7.15E-02
-0.15847008
0.59226638
-0.19017367
-0.19319166
8.63E-02
-0.18081859
0.18830907
-0.27286777
-8.17E-02
0.48714334
-0.29423884
0.84353125
-0.63808835
-7.41E-02
0.11607252
0.1580566
5.83E-03
-0.28768203
-9.76E-02
-4.37E-02
0.20148277
-3.72E-02
-5.45E-02
-0.17435379
0.68357807
-0.3539311
0.94598234
-0.86699504
-0.32639599
0.19827524
-1.45E-02
0.16761471
-0.24340893
9.75E-02
0.26784426
-0.43880218
0.11211707
-9.53E-02
0.17535381
0.31015489
-0.3530179
-0.16639064
9.84E-02
5.32E-02
-8.50E-02
0.50759429
-0.39340246
9.60E-02
6.94E-02
-0.32918248
0.82773709
-0.8888914
-0.11441005
0.40882716
9.59E-02
-0.27155194
0.22154312
0.39256182
-0.41853705
-2.67E-02
-1.40E-07
-0.2265283
0.19216086
4.11E-02
-0.29441577
0.15028226
0.25818065
-6.81E-02
-0.51725686
0.44413346
0.19941628
0.16138868
-0.49335065
-1.59E-02
0.28967932
-0.37306094
0.130265
0.15524086
-0.30305079
3.48E-02
0.35581914
-0.39949489
0.22314262
0.51794344
-0.30053106
-0.17544825
-0.23001637
0.10622223
-0.2446918
0.1033784
0.45198441
-0.39980003
-8.86E-02
0.41773438
-0.37247929
0.68871242
-0.54090327
0.10153565
-0.15645301
3.95E-02
-0.26469228
0.77551872
-0.35335869
-1.33E-02
9.59E-02
0.18840137
-9.53E-02
-0.53899693
0.68357807
-0.66470873
-6.77E-02
0.43825507
-0.2151106
0.23428039
-0.19505978
0.45058525
-0.14196998
-0.36396572
-3.31E-02
0.60537195
-0.49414596
-0.21751979
0.90690094
-0.5757829
-2.72E-02
4.71E-02
2.60E-02
-0.33135709
0.30538177
0.19647615
-0.5382244
0.28768182
0.48550773
-0.40546426
-0.43473539
0.20516025
0.37267604
-0.14953159
-0.37059575
8.93E-02
0.26170674
-0.236389
0.24294643
0.13434811
-0.4026126
0.3067297
-0.21687371
0.30126214
-0.24801752
-4.55E-02
-1.56E-02
0.29161102
-0.37362513
0.36772481
-0.43855095
0.55567545
-0.20359877
-0.1161707
7.22E-03
-0.1304533
0.24583578
-0.16705428
0.29334813
-0.14571162
-8.17E-02
9.47E-02
0.12705821
0.12783362
-0.55338454
-0.10054135
-2.93E-02
0.26768121
0.29334813
-0.3241193
6.80E-02
0.33751372
-0.16989973
-0.13176991
-0.38111559
0.22930963
0.62970114
-0.60540748
5.45E-02
0.29334813
-0.10724612
-0.51502663
-0.13503578
0.59843868
-4.67E-07
2.61E-02
-0.19139463
0.3844111
-0.27359647
0.66477674
-0.509628
-0.39060664
0.47110873
-0.4193731
0.21808863
0.23922907
-0.18658511
4.39E-02
-0.10331677
6.58E-02
-1.93E-02
0.12210183
-0.24639972
-0.25869492
0.22884139
5.17E-02
-0.4458372
0.5739578
-6.35E-03
6.35E-03
-0.2668047
-0.17081849
0.15415114
-0.32477713
0.5428648
-0.17693152
-7.53E-02
0.45356441
-9.86E-02
3.00E-02
-0.1126194
-0.22148941
7.94E-02
0.12201485
-3.44E-02
4.78E-02
-0.11279608
0.21414891
-0.1352549
-3.51E-02
-0.31667036
0.19530791
7.76E-02
-5.37E-02
0.46901923
-0.31599385
5.26E-02
-0.28768262
0.11302319
0.2487658
-0.12675186
-7.72E-02
0.16761471
-0.22006108
0.22006117
2.44E-02
-0.2367907
7.36E-02
-1.43E-02
-2.18E-02
2.90E-02
0.10821445
8.59E-02
0.22078864
-0.40782654
-2.88E-02
0.23907353
-0.17544825
-2.08E-02
-7.02E-03
-0.21962801
0.35139719
0.64897561
-1.0270417
0.15800512
0.19505964
8.49E-02
-5.99E-02
-0.23556592
0.13157676
-0.30147517
0.40546441
-0.22778393
0.42339137
-0.45488927
9.89E-02
-0.29252556
0.25562012
-0.20821765
0.38677239
0.11288017
-0.26912796
-0.20312433
-1.82E-02
7.93E-02
7.35E-02
6.85E-02
9.80E-02
5.83E-02
-0.12014443
0.18113884
-0.14629173
-0.1315762
0.30126214
-0.35750124
0.22148879
-0.10462426
0.54266614
-0.86020094
0.31015429
-0.14310136
0.20763913
-9.46E-02
-6.30E-02
3.98E-02
-9.84E-02
0.2436219
-0.18502821
0.27541125
-4.42E-02
-4.62E-02
0.28599152
-0.44692227
0.11954454
9.40E-02
-0.44468603
0.3784368
0.72682035
-0.9919281
0.31845284
-0.30075356
0.33897462
-7.80E-02
-0.28768173
-1.82E-02
0.19145386
4.45E-02
-3.69E-02
-0.33647159
3.11E-02
0.23531325
0.18366544
-0.28544742
2.64E-02
0.33024096
3.68E-02
-0.37578875
0.29423967
0.11705609
-4.76E-02
-6.12E-03
0.20456745
-0.47000289
-0.11878319
-8.46E-02
-1.98E-02
0.2851789
0.2095165
-0.17261204
-7.27E-03
0.40789488
-0.45267904
0.42312035
-0.42312026
-0.13026443
9.93E-02
0.49814636
-0.26092988
-1.88E-02
2.50E-02
-0.11086345
6.67E-02
-0.19923764
3.10E-02
0.38229737
-0.15154913
-0.47121736
0.42151749
-0.29407245
0.3067297
0.11288017
-0.38599312
0.20815642
4.59E-02
-0.16705428
-0.23841113
7.41E-02
0.12568855
0.19923814
3.80E-02
-9.78E-02
-0.17142262
3.98E-02
0.44628739
-0.23572326
-0.40863514
0.3829914
0.2713156
-0.58088052
0.12464266
-8.13E-02
0.21974875
-0.38526258
0.3852632
0.38946429
-0.46724179
-0.20312433
0.16566694
7.36E-02
0.1326445
-0.10467146
2.05E-02
-0.36248413
0.48326409
-0.10071445
-0.29878092
0.23026085
-0.29479995
0.30888519
-0.11081412
-0.18859078
3.70E-02
0.26236513
4.78E-02
-6.69E-03
0.26391095
-0.63313001
0.30691254
-0.26881307
0.64529091
-0.11962347
-0.22868399
0.13613297
-0.49082491
0.43473634
8.51E-07
4.39E-02
-3.12E-02
-0.19505978
-0.11394419
0.15906532
0.1435916
-0.28556186
8.44E-03
-3.42E-02
0.130265
1.52E-02
0.17855451
-0.15624863
-0.18526773
1.75E-02
0.23180079
-9.39E-02
0.15414983
5.68E-02
4.20E-02
-0.22314294
0.23483916
-0.42010733
0.12464266
0.13840316
-0.11523543
6.64E-02
-0.28768247
0.2212368
-1.49E-07
8.06E-02
-0.1518065
0.29584455
-0.46513829
0.47121727
6.04E-03
-0.19200616
-1.47E-02
0.17612967
-0.30228043
8.37E-03
0.59240514
-0.43825582
-0.12945835
0.38077319
-0.43078348
-1.72E-02
-0.1599648
-4.17E-02
0.30873567
-0.27731872
5.59E-07
0.42923602
-0.11359722
3.69E-02
0.10969801
0.32902244
-0.6746282
0.12893288
0.2486221
-0.10605866
0.1123285
4.88E-02
-5.51E-02
0.12959236
-0.30065781
-0.37605152
0.35340855
-0.26007667
0.51477826
-6.10E-02
4.31E-02
-0.28367335
0.2592819
-0.25131488
-2.41E-02
0.25040972
-8.59E-02
-4.23E-02
-3.66E-02
3.66E-02
7.17E-03
0.35667521
-0.52763343
0.31691101
-7.70E-02
-0.32850385
0.35482049
1.93E-02
-0.39280635
0.241835
0.21868834
-0.10008331
6.37E-02
-0.13883664
0.19290337
-0.46883419
0.29001668
-5.02E-02
6.77E-07
6.77E-07
-5.28E-02
8.89E-02
2.80E-02
-0.10153663
0.28958878
-0.10853948
-0.37411433
0.15415025
0.18759874
6.56E-03
-0.25975397
0.13458945
0.20067152
6.04E-03
-0.2917071
-0.12893374
0.63166231
-0.62252986
0.32995775
-4.68E-02
2.70E-02
8.31E-02
0.12660648
-0.38407436
-5.72E-02
0.48356676
-0.52649111
0.24053445
0.47858727
-0.38641748
-0.35040528
0.45765114
-0.14571162
-1.98E-02
-0.22314382
-9.61E-02
-1.85E-02
0.33780721
-0.30110478
5.26E-02
0.37948933
-5.41E-02
3.04E-02
-0.33050227
0.32449701
0.12975974
-0.53221649
0.42036855
-0.1126194
0.12438346
-0.17881802
-8.00E-02
-0.38299197
0.11531092
0.35469255
6.92E-03
0.12313187
7.06E-02
-0.3342025
-6.56E-02
0.50743032
-0.19051902
-4.42E-02
-0.33389455
0.21045148
0.25616911
-0.49401829
-6.70E-02
0.11226664
-6.39E-02
0.33377302
-0.12967695
0.18232237
0.30200282
-0.65137798
0.41751269
-0.24279667
0.21855339
-0.27346945
-0.16632159
0.42744407
-0.31923103
0.14310017
5.76E-02
-8.00E-02
0.44991666
-0.53692842
0.13868316
-7.47E-02
-3.95E-02
4.73E-02
3.77E-02
3.64E-02
4.20E-02
-0.11607135
-0.12260164
0.130265
0.10153565
-0.25823486
-0.17520332
0.56869394
-0.30796725
-0.17904902
0.65823096
-0.47101972
-0.23747291
0.55518776
-0.30158424
0.17563324
-0.39877635
0.39877677
-9.13E-02
-0.12516336
0.18924122
4.71E-02
-0.236389
0.22978763
-0.17309235
-3.20E-02
-0.17745627
-4.98E-02
0.35667402
-0.16251843
0.28347063
-0.35306454
8.97E-03
0.27871323
-3.44E-02
-4.29E-02
0.23907353
8.27E-02
-0.42956299
6.30E-02
0.54975301
-0.40767068
-0.30774927
0.28090322
2.02E-02
-0.23995137
-0.10724518
-0.12014354
0.15718538
0.28312662
-9.33E-02
-0.20821765
4.53E-02
0.25621921
-0.28312647
0.38092402
-0.21386908
-9.69E-02
0.34130409
-0.24445252
0.31985176
-0.44245294
0.21791339
2.76E-02
6.78E-03
0.28090271
-0.32228819
-7.07E-03
-8.12E-02
0.27995956
-0.465363
0.31508088
-0.2967321
0.22677401
7.00E-02
0.15028177
0.15581086
-0.39803085
-3.01E-02
2.26E-02
0.49578801
-0.2578294
-0.15219148
0.20935093
-0.16251872
3.22E-02
-0.17224598
-0.3053818
0.41897947
-0.36921817
-3.96E-02
0.30271944
0.13259831
-5.37E-02
-0.11692131
0.22159199
-5.10E-02
0.24256153
-0.28256616
3.34E-02
2.60E-02
-0.21357451
0.2326217
-0.28141266
0.11034755
0.41042843
-0.40299356
-0.21392694
0.25029364
-1.44E-02
0.14791937
-0.33024096
0.25228
-2.05E-02
-0.31329429
0.17284238
-7.41E-02
0.20763913
-3.53E-02
-1.45E-02
-0.11596034
-5.04E-02
0.27684793
-4.00E-02
-6.83E-03
0.16388737
-0.61489534
0.24652451
0.15535021
0.30196744
-0.22580592
0.32208323
-0.23896812
-0.62784147
0.10880343
0.47514591
-0.17465888
0.38749298
-0.53530306
-4.53E-02
0.23785043
-0.22863315
6.22E-02
0.39390382
-0.29546401
-5.62E-02
-5.96E-02
0.25423494
0.12155619
-0.4024573
0.52157819
-0.52157807
0.1187843
7.57E-07
0.31918028
-0.41129538
-5.41E-02
-2.82E-02
5.56E-02
0.27407682
0.103989
-0.39624858
9.61E-02
8.00E-02
-0.19470514
0.2099729
-0.18232173
1.0925329
-1.0656265
0.2354577
-5.76E-02
-0.16907564
0.16164079
-0.19735965
-2.13E-07
-3.70E-02
0.44854963
-0.26780039
6.85E-02
0.32378647
-0.32378644
0.28584167
-0.52566773
0.23244528
-0.25131479
0.38946494
0.31316203
-0.15257943
-0.27675226
-0.21772318
-9.05E-03
0.24116114
8.22E-02
6.99E-02
0.19955494
-0.38064927
0.11122581
-4.71E-02
1.37E-02
0.13946618
0.27727318
-0.72504032
8.00E-02
0.13566533
9.26E-02
-2.06E-02
3.41E-02
-0.1211446
0.21094877
-0.15210865
0.14595325
-3.13E-02
-0.18104871
5.21E-02
0.30385467
-0.33326936
0.17106381
-0.17855507
7.25E-02
-0.16705421
0.24116118
-0.16941734
0.16290365
-0.19415645
-4.88E-02
-0.28768179
3.28E-02
0.17693108
0.23211133
-0.17946903
0.17946759
2.12E-02
-8.76E-02
3.01E-02
-0.16034189
0.31131434
-1.93E-02
-0.14660354
2.96E-02
-3.72E-02
-0.164303
0.1718502
0.32458684
-7.91E-02
-3.59E-02
-0.27155194
-0.10981484
1.77E-02
6.20E-07
0.25423494
5.30E-02
0.10406894
-0.24222037
-0.13459077
0.25319603
-0.31434998
0.10265385
7.82E-02
3.69E-02
0.23753233
-0.12136068
-2.61E-02
-0.30774927
0.20312536
0.22900839
-0.16493061
0.1880523
-0.18117896
-0.30147517
0.22314286
0.10536131
-0.15082288
1.54E-02
3.75E-02
-8.43E-02
-0.15548439
-5.77E-02
0.33363923
0.44031128
-0.45459804
-8.24E-02
-4.80E-02
-0.16929293
0.19358553
-0.11878319
-6.51E-02
9.57E-03
0.12516364
0.3022809
-0.14693068
0.12177258
-1.93E-02
4.45E-02
-0.17613028
-0.18677583
-0.16462135
0.18232223
0.24053445
-0.25823486
0.27193451
-0.45783338
0.13084
0.82135808
-0.52195144
-0.10303214
-3.15E-02
-0.31745455
0.60112923
-0.10135179
0.1192634
-0.27008629
4.23E-08
0.33868411
-0.11709266
-0.2530899
-8.34E-02
-6.28E-02
0.28071427
7.41E-02
-0.34560487
0.24312584
4.23E-02
-3.51E-02
-7.41E-02
9.53E-02
0.19620988
-0.29151997
0.26236427
0.19311142
0.32596412
-0.98553479
0.16487539
0.45489004
-9.58E-02
6.49E-02
-0.17086902
-0.28561401
0.402706
-0.11090141
-0.25928187
0.34783629
-0.2561681
4.29E-02
-0.11865714
-5.67E-02
2.47E-02
3.20E-02
0.12562592
-7.95E-02
6.55E-02
-0.16003671
6.40E-02
0.56072241
-0.36428851
-0.16589673
-7.55E-03
0.45953161
-0.50605279
-7.41E-02
5.00E-02
4.76E-02
-0.12361331
-6.34E-02
9.79E-02
1.68E-02
-4.26E-02
0.84231639
-0.53100216
3.75E-02
-0.16649579
-5.21E-02
0.1810492
-0.21996434
0.1809974
-7.56E-02
0.3516627
-0.27602547
-0.1497445
0.10919844
-2.09E-02
-0.11163964
0.15975983
5.23E-02
3.13E-02
-0.30847239
0.4138341
-0.25131533
-0.17095844
0.34130409
-0.16322808
7.07E-03
8.76E-02
-0.31603795
0.44309551
-6.45E-02
-0.27763101
-8.03E-03
3.17E-02
8.96E-02
0.25131518
-0.35667536
7.64E-02
7.10E-02
-0.19611515
0.26236513
-0.1445819
-3.77E-02
-0.14903559
0.43479347
-0.42590448
0.28989154
-6.64E-03
-9.07E-02
-0.34526941
0.34527072
0.13626553
-0.20421536
8.24E-02
0.12177258
-0.30265552
-8.08E-02
0.12296157
0.13146384
0.17261191
-0.15822491
-0.17095844
3.33E-02
0.17958593
-0.2214333
0.10536137
-0.16705431
1.80E-02
0.20148277
-0.2471516
-9.81E-02
0.30809078
0.5639351
-0.5050959
-8.96E-02
-0.3522203
0.12516238
0.78219908
-0.47269806
-0.22494335
-0.11441005
0.48005328
5.47E-02
-0.37630844
0.25035676
0.4384715
0.16705427
-0.63965881
-0.3546927
0.40876016
-0.11860641
0.20067152
1.80E-02
-0.18949027
-0.1304533
-0.13119173
0.95838314
-0.83542144
-1.58E-07
-8.63E-02
-3.67E-02
0.33111814
-6.73E-03
1.34E-02
5.83E-02
-0.17855507
0.86855215
-0.76846838
6.58E-02
-6.39E-03
6.81E-02
2.37E-02
-0.20718983
-1.45E-02
2.17E-02
0.23450764
-0.58102959
1.2599519
-1.0347912
0.26731411
-4.42E-02
0.16058177
-0.22727373
-0.14045227
0.26966432
-6.25E-02
1.92E-02
-6.54E-02
0.20128427
-0.22868399
-0.16579269
3.23E-02
-0.13580176
0.24827936
-0.28532043
-6.83E-02
0.33213457
-0.11506967
0.22476731
-0.37351319
0.23440015
-0.25344905
0.24595818
-0.24595836
0.2308062
-3.10E-02
0.24956353
-0.19591092
0.20810643
0.52526647
-0.77918136
0.20421623
-8.64E-02
-7.95E-02
2.96E-02
-0.13248943
0.12516384
5.02E-02
-0.14256385
0.2486221
-0.27311379
-0.15139978
0.71690166
-0.44131052
5.68E-02
4.05E-02
0.18672706
-0.13510302
-0.12014443
-5.84E-02
-0.24595836
0.32542214
0.26129508
0.1112249
-0.60613519
8.73E-03
0.52292514
-0.27742472
-1.37E-02
-0.28538597
0.31928816
-0.17435384
-0.17284247
0.42415655
-0.53371882
0.19105598
7.20E-07
0.47542453
-0.18991771
-0.26826456
5.00E-02
0.32947886
-0.23638943
-0.33056322
0.38111553
8.11E-02
-0.10969825
0.16649695
-0.30625868
0.146982
0.12812023
-0.20278263
0.19643407
0.15869014
-0.39465502
-6.67E-02
0.17366417
-4.45E-02
0.19237119
-0.27115321
-0.16929293
0.40222275
-0.1242971
0.53408211
-0.69314712
0.13675888
0.14008901
-9.60E-02
0.16539173
-3.10E-02
-0.41494423
0.4086338
9.65E-02
-0.34687123
9.31E-02
0.11200461
-0.22148941
0.3161982
-0.1352549
-3.51E-02
5.56E-02
-3.44E-02
0.67551035
-0.45657039
-0.2765094
3.64E-02
-0.14585201
8.70E-02
-0.12062854
-5.26E-02
-5.56E-02
0.6787582
-0.22677253
-0.32682154
0.14085817
7.05E-02
-7.05E-02
-2.21E-02
2.94E-02
0.14164992
-0.24862343
0.89345092
-1.1085628
-4.08E-02
0.10848114
9.30E-03
0.82725739
-0.71359795
-6.84E-02
0.22843866
0.10676704
-2.56E-02
-0.34560487
0.60696977
-0.32158446
-2.09E-02
-2.86E-02
-0.19105463
0.33270517
1.25E-02
-0.16142271
-0.1925938
0.21425371
-0.17946903
0.31299916
-0.16251826
-0.11686448
4.84E-02
4.62E-02
7.95E-02
0.11778237
-0.35139728
0.17645708
-5.28E-02
-2.35E-02
-0.21130988
-0.17062646
1.16E-02
0.43193117
2.94E-02
-7.27E-03
-1.47E-02
-0.10948434
0.10204872
-2.26E-02
-7.66E-03
-0.13133539
0.21256128
6.85E-02
0.10668326
4.08E-02
-0.22314444
0.36662585
-0.41791856
-0.22690967
0.10724484
0.25319603
-0.22809012
0.34587273
-0.15123013
0.13946618
-0.31771469
-3.31E-02
0.21808863
-3.44E-02
-0.1345301
0.14149933
5.41E-02
-5.41E-02
0.17184998
-3.57E-02
-5.61E-02
6.21E-02
1.79E-02
-0.26236343
-0.27241433
-5.18E-02
-1.07E-02
0.64355057
-0.42255947
0.7557984
-0.92442101
0.67772275
-0.24541087
-3.37E-02
0.19254337
-0.42255947
0.35235605
-0.39641497
0.18081892
-0.11122516
-0.11568402
0.29238737
0.17407164
-0.17407227
-0.19365373
0.15780774
7.27E-03
0.22024031
-0.57278299
0.6347757
-7.96E-02
-0.41139984
-4.57E-02
8.93E-02
0.17946759
3.51E-02
2.72E-02
-0.20815593
1.1177129
-0.98624867
-0.11506967
0.22476731
-0.36412331
0.49195722
-0.16083899
-2.03E-02
-0.17958607
4.02E-02
0.54488403
-0.39185962
-1.36E-02
4.68E-02
0.63598841
-0.98429525
2.74E-02
0.70211637
-0.38120794
0.24767704
-0.28768125
-0.32699308
0.2710346
-7.47E-02
0.42339137
-0.29277036
0.10331812
-0.16649579
-0.34228638
0.52702123
-0.12155443
-0.18641196
0.10863447
-0.20312433
0.34032667
-1.29E-02
-0.10969825
-2.94E-02
0.1647543
-8.59E-02
-0.18094337
-4.22E-02
8.15E-08
-4.41E-02
0.23922956
0.3344439
-0.26592442
-0.41210985
0.3784368
4.03E-02
8.21E-02
3.57E-02
-0.49727276
0.88106239
-0.37795886
0.37396672
-0.70927685
0.19176255
-0.33111697
0.11466269
-8.70E-02
-0.11551306
0.243347
0.51879388
-0.32322684
-6.10E-02
-7.25E-02
0.29703709
-0.6126743
2.04E-02
0.47378382
-0.29822022
0.31071976
-0.17613028
0.11860594
-0.30538163
0.20875549
0.80284566
-0.83226055
0.26694623
-0.44628707
8.55E-02
0.34347296
-0.1236138
6.37E-02
-0.26731563
-0.10178264
-3.64E-02
0.34174943
-0.25319657
0.21974875
-0.280902
7.80E-02
0.57380086
-0.2861191
-0.18482471
-0.20821765
3.64E-02
0.20875549
3.56E-02
-0.21791175
6.73E-02
-4.15E-02
-8.51E-03
-6.17E-02
0.26933268
2.74E-02
0.21227442
-0.47328705
-3.57E-02
0.84859538
-0.83954561
-0.11441005
0.44830546
5.03E-02
-0.15210865
0.18232067
-0.10668464
-0.18099831
0.11954454
-0.33085504
0.30950087
9.60E-02
-0.17840748
-9.84E-02
0.63548094
-0.70694023
0.38046288
6.31E-03
0.19895309
-0.16191188
-0.318454
0.5784834
-0.27838033
-0.18975712
0.25545254
6.71E-02
-0.36832538
3.08E-02
-0.12062854
-8.00E-02
-8.70E-02
0.56966621
-0.1149291
-0.45473585
0.42876086
7.60E-02
-0.17988476
4.98E-02
0.32349181
-0.48112077
0.43483889
-0.26341704
-0.14732517
-8.27E-02
0.34016046
-7.65E-02
-0.16524933
8.96E-02
1.42E-02
-2.86E-02
-2.20E-02
-0.29015413
0.22116099
0.2006698
-0.29201981
-2.64E-02
0.20875549
-0.16508035
0.2747778
-0.2166719
0.16332547
3.47E-07
2.03E-02
-0.25901347
0.32397151
-0.14164978
3.56E-02
-8.76E-02
-7.66E-03
9.53E-02
-0.1265631
0.21996453
-0.17344411
0.22314435
-0.21559639
-0.17185023
0.29878044
0.14750625
-0.21602622
-2.15E-02
-0.24512224
-1.87E-02
0.23440015
-3.80E-02
-0.14131351
-8.97E-03
0.57367361
-0.49571225
0.13248996
2.17E-02
-0.12945835
-0.13935508
0.33111814
-0.12874919
5.93E-02
-0.19827481
0.21256128
-0.23922935
-5.56E-02
0.10821303
6.61E-02
9.17E-02
0.1104572
-0.30305079
0.17788629
-0.18677583
0.25131416
0.10535981
-0.11934734
-2.86E-02
-0.23590593
3.60E-02
0.24242525
-4.98E-02
7.72E-02
-0.13739981
-8.07E-02
0.23151255
1.98E-02
0.14571209
-0.44876263
0.30305034
-0.12516384
-0.20479456
3.57E-02
0.25423494
-0.10008345
2.23E-02
-0.26826409
0.59735668
-0.48815674
0.21622284
8.64E-02
-0.16589673
-0.25562099
0.11886133
0.45041665
-0.4333227
-0.13595651
-1.96E-02
0.213194
0.1889656
6.60E-03
-0.1563452
-8.00E-02
9.53E-02
4.45E-02
-4.45E-02
-7.88E-02
-0.19885111
1.98E-02
0.46262282
4.23E-02
-0.42941856
9.53E-02
4.05E-02
8.37E-02
1.45E-02
-0.1061594
0.38117293
-0.21227401
0.35937485
-0.54440224
0.17824899
6.78E-03
-0.12967695
0.27995956
-0.35170409
-0.17081849
-9.85E-03
0.22906695
0.29747611
-1.77E-02
-3.64E-02
3.64E-02
-0.12001701
0.71636552
-1.0107812
1.79E-02
0.15541391
0.1986025
0.12260248
-0.19337061
-0.14310002
0.15634619
1.59E-07
-0.48058495
0.48714334
-0.2182539
-4.15E-02
0.13458945
-7.44E-03
-0.11871586
-1.70E-02
0.10536137
0.12967764
-0.36248413
7.48E-02
6.12E-02
0.56203389
-5.97E-02
-0.30318651
0.22314431
-0.38893625
0.13045263
0.14069919
0.45425534
-0.52548212
-0.15191585
0.2954638
-5.99E-02
-6.37E-02
-1.99E-02
-0.36921817
6.58E-02
0.34294489
0.28929347
-0.30883813
-6.60E-03
0.11261893
-0.13268661
-1.36E-02
-6.36E-02
0.55648303
-0.70577961
9.69E-02
0.22006117
1.83E-02
-0.16430397
-0.13762181
0.2394042
-9.47E-02
0.43573555
-0.37385902
-7.62E-02
-0.14698239
-6.01E-02
0.21425371
-0.12136167
0.73267764
-0.89899963
0.37647781
-3.32E-02
-7.72E-02
2.88E-02
0.11383422
-0.25041103
-0.26888883
-8.89E-02
0.16077331
0.14705287
7.41E-02
0.11247781
0.6752575
-0.71136194
-1.48E-02
0.66284215
-0.53680098
-7.51E-02
0.16322884
-0.24445252
0.26236427
-0.20264435
6.32E-02
6.78E-03
5.26E-02
-7.31E-02
0.16492951
-0.29747608
0.13254578
-0.10919845
-4.73E-02
9.24E-02
0.44393227
-0.27518189
-0.3278141
0.35235605
0.22677307
-0.28286195
-0.23767196
-7.60E-02
3.45E-02
-0.11672471
0.38946494
-0.19139463
-0.18859078
0.36699903
-0.18625049
7.58E-02
0.36322287
-0.27925679
-0.18366557
0.11419217
0.10247784
-2.63E-02
0.3269031
-0.32025877
2.61E-02
-0.14558583
-0.20649204
0.21392624
-0.21392694
0.12893288
-8.10E-03
0.48613322
-0.28768134
0.60613608
-0.7569586
0.41318706
-0.25572023
-0.15746735
-0.20585246
0.25131378
-0.27054659
0.82485688
-0.8444649
3.88E-02
7.34E-02
0.40251094
-0.309618
0.17693059
0.34989533
-0.30368224
-0.16822797
4.48E-02
0.17988469
0.30730549
-0.4032248
-5.52E-02
-0.31403175
0.38255036
-6.64E-03
-0.44628644
0.3260009
-0.15415004
0.28108087
0.14750625
-0.38566199
7.29E-02
6.80E-02
-0.23784946
0.51082635
-0.38893625
0.18641233
7.85E-02
-0.17106491
0.31164685
-0.17253441
-0.22476859
-5.00E-02
6.61E-02
-0.23319359
-3.08E-02
1.122627
-0.78170127
-3.01E-02
1.52E-02
0.3081474
0.41463131
-0.98815608
6.64E-02
-8.10E-08
0.37755576
1.87E-02
2.44E-02
-0.39348894
0.49098778
-6.78E-02
0.20544407
-0.29725066
-0.1823207
3.03E-02
0.11943951
0.24021484
-0.56614757
0.27149764
0.11855981
-0.3278141
4.22E-02
8.70E-02
-0.24807376
0.54142106
-0.44876263
0.11679964
0.13254578
0.71024144
-0.51649207
-5.85E-02
6.01E-03
-0.22015454
0.13911191
-0.25782868
0.28347063
-0.16475582
-0.14424953
0.11394509
0.33096206
7.45E-02
-0.6190396
6.45E-02
0.38136673
-0.53551751
3.08E-02
0.46112666
-0.15097173
0.2422193
0.36189416
-0.67310685
-0.11778304
0.17934036
3.66E-02
0.15312175
-0.27541232
0.23124085
-0.26430112
0.21130991
0.1743535
-0.38566199
0.11122561
-0.25562099
0.23280634
0.31985176
-0.30458406
-2.30E-02
0.17062573
-9.60E-02
-0.22494335
4.41E-02
0.25035676
-3.41E-02
-2.26E-07
-0.19912933
-8.51E-03
0.25510541
0.13601257
-0.2780945
-9.61E-02
0.19068956
-7.95E-02
-3.83E-02
-8.13E-02
-0.19597314
0.48153552
-0.12899144
8.34E-02
-0.16644788
-9.06E-02
-8.08E-02
0.41476682
-0.43363643
-2.90E-02
0.19530791
0.14256398
6.97E-03
3.41E-02
0.19455022
-0.18121772
-6.85E-02
-0.1447393
0.2198596
-0.31434998
0.1267513
0.37865403
-0.39465502
9.24E-02
0.42967865
-0.26092988
-0.3278141
0.18088348
-0.26164454
0.29001668
-0.37787727
0.2108229
0.50751477
-0.60282475
0.28312662
0.11014401
4.79E-02
-0.20002201
0.139762
-0.33647156
0.18954158
-9.03E-02
9.75E-02
7.12E-03
0.30873474
-0.65232539
-1.01E-02
0.32486185
7.27E-03
4.26E-02
-0.10227798
-1.55E-02
5.32E-02
5.06E-02
2.78E-02
-7.83E-02
0.12516341
-0.26826456
-8.93E-02
0.46883443
-0.26646641
-0.19306579
0.16989923
-3.17E-02
0.19035451
5.20E-02
-1.27E-02
1.90E-02
-0.34151703
-0.14242049
0.64077932
-0.4135626
0.11506998
0.37605163
-0.40546569
-0.19735965
-0.14660284
0.75439137
0.46005309
-0.77110887
6.73E-03
-0.1211446
-1.53E-02
4.51E-02
7.78E-02
-0.44713697
0.12014467
0.19637334
-1.56E-02
-1.59E-02
0.12044601
-5.84E-02
-2.28E-02
-2.33E-02
0.15975983
-0.27655917
0.38460094
-3.68E-02
-5.13E-02
-0.39890847
0.36546057
-2.76E-02
1.39E-02
-0.24053466
0.28108087
8.26E-02
-0.28768238
0.24406205
0.16411082
-0.35282055
3.77E-02
-0.10125414
0.2198596
-7.51E-02
-0.20382705
0.52806735
-0.33135805
-7.41E-02
5.97E-02
5.64E-02
-0.30147517
0.64087892
-0.34627709
0.22176278
-0.17461638
-0.28768143
0.32639566
-0.31766224
-7.21E-02
0.12296157
0.10204872
0.13911191
0.10471062
-0.15805653
-4.20E-02
-0.30691427
0.54142106
-0.31633732
0.44349292
-0.32657203
-0.10153663
0.19370636
-0.25672013
-2.47E-02
0.55961591
-0.41985312
-3.69E-02
0.15307614
-0.37059575
0.14745192
4.73E-02
-0.10536112
0.21455899
0.23820221
-7.91E-02
-0.14536507
4.00E-02
-0.22641735
-0.15006113
0.33647308
-4.88E-02
-5.88E-02
-0.2676813
0.49686822
-0.4024573
0.33389509
-0.15307599
6.55E-02
4.14E-02
7.80E-02
-0.33024096
7.53E-02
0.18366544
-1.35E-02
5.30E-02
-0.16822797
0.40800652
-0.63881296
0.30436882
5.52E-02
-1.35E-02
0.16862191
-0.16184314
-0.41224495
0.14241965
-1.79E-02
0.34032667
0.17589082
-0.23531324
-0.30830106
0.6931479
-0.45529675
-0.30486032
0.93783867
-0.53568023
-0.18099831
0.2006698
-9.10E-07
-0.14660354
2.96E-02
0.48719099
-0.54735935
0.19643407
-0.29407245
0.25510541
1.32E-02
6.51E-03
2.56E-02
-0.24231434
0.3615028
0.62335193
-0.69918877
-6.25E-02
7.46E-02
-7.46E-02
-5.30E-02
-0.41572103
0.12576921
0.53596091
-0.53596181
-9.53E-02
0.17395377
4.84E-07
-8.78E-02
0.21392624
0.25377974
-0.44952473
-6.51E-02
0.17588982
-0.16632159
0.18232116
0.14045098
-4.95E-02
0.13534041
-6.54E-02
0.34032616
-0.55004656
1.65E-02
0.3317771
-4.82E-02
-0.11778332
-0.14149879
0.2405899
-0.10605866
6.10E-02
-9.66E-02
0.10318442
-0.31193903
1.77E-02
0.21256128
0.15110573
-0.24783596
0.17185043
8.21E-02
0.29673269
-0.4826957
0.18596531
-8.87E-02
-0.1269307
5.84E-02
6.85E-02
-0.26368952
0.23001678
0.2204002
-0.26953295
-0.26164454
0.19470648
7.66E-03
9.46E-02
8.00E-02
-0.29626569
0.42819414
-0.17114748
-0.21484494
2.45E-02
2.39E-02
-2.39E-02
7.76E-02
0.22015324
-0.21271969
4.35E-02
-0.13657585
-3.65E-07
-4.15E-02
0.33526161
-0.38744661
0.48550797
-0.26236513
0.11460406
6.48E-07
0.38183373
-0.49643779
-0.2231435
-2.72E-02
7.93E-02
0.52262044
-0.57480592
2.64E-02
0.1378696
8.70E-02
-0.14149879
-7.47E-02
0.23684318
-0.15415107
-9.13E-02
0.18954158
-0.19827481
0.21256128
9.47E-02
6.25E-02
-0.39641497
0.775267
-0.50806403
-8.34E-07
-0.14841926
1.59E-02
-6.51E-02
0.29604959
-0.26298976
-0.11170424
6.17E-02
0.37948933
-0.17185047
4.08E-02
-0.1278336
0.26469213
-0.13685843
-0.18232083
0.24685936
-0.28768229
-0.12405225
0.22691
-7.82E-02
0.57688677
-0.42622623
1.39E-02
-0.32277381
5.56E-02
6.12E-02
0.39979866
-0.39136001
0.15535021
-0.19827481
0.44558588
-0.34550202
0.12656358
8.06E-02
-1.95E-02
-0.12604125
9.94E-02
-6.78E-03
-7.05E-02
4.29E-02
-0.25331405
0.18830907
0.11943951
6.41E-02
-0.24512289
0.12656358
-0.2714968
7.93E-02
8.13E-02
0.24783538
0.59722728
-1.0721215
0.32378691
3.48E-02
-0.1315762
-0.27731872
0.22930963
-8.55E-02
0.10178185
-2.45E-02
0.26680359
-0.36211491
-9.13E-03
-0.10638054
0.1063803
0.41459838
-0.59508628
0.63663453
-0.28768203
-0.12361331
0.19105592
4.26E-02
0.63230586
-0.50225323
-2.47E-02
-0.26298976
-0.13005294
0.17768121
-9.76E-02
0.44731274
-0.40546554
0.1159606
2.17E-02
-0.12136167
8.03E-03
-0.11878319
0.33389509
-0.29849225
0.20382762
-2.15E-02
-0.29252556
0.13595499
0.18514182
-0.11163964
-0.21921508
0.49302024
-0.24279667
-2.32E-02
0.30126214
-0.18347856
-4.98E-02
-0.35563204
0.17185089
2.60E-02
0.45276204
-0.22450235
-0.280902
0.15028226
2.30E-02
0.11441022
0.46661934
-0.74533296
8.89E-03
0.54561168
-0.57251936
0.38092402
-0.40857506
0.11466269
0.17535381
-8.76E-02
-0.27002731
1.0473192
-0.69666272
0.23713049
-0.448024
0.69748569
-0.39899245
-0.16822797
-0.24046913
2.87E-02
0.57300222
-0.37662953
8.89E-02
8.82E-02
-0.16175552
5.21E-02
8.34E-02
-0.18232083
0.31334952
-0.15123013
-0.11523543
-0.19306579
0.12188935
5.58E-02
-0.23484035
0.50492591
-0.42941856
7.86E-02
-0.13473272
0.15962967
0.313972
-0.29771304
-0.110751
0.18830907
-0.12715587
-0.12629388
0.31143555
-0.31143633
0.41185555
5.57E-02
0.80690569
-1.0747063
-1.59E-02
0.19556694
-9.66E-02
1.44E-02
-0.12136167
0.26731411
-0.22778393
0.25818065
-0.39060664
-7.34E-02
0.24387893
-0.28271922
0.17237101
0.13248996
0.3783367
-0.28103805
-0.22978829
-1.68E-02
0.33526161
-0.16430397
0.31585222
0.36652204
-0.87042719
-3.51E-02
0.31193924
-2.65E-02
-0.30346614
3.57E-02
2.60E-02
3.36E-02
-7.73E-02
9.37E-02
0.10047113
4.32E-02
-0.22843996
0.37855846
0.10354118
-0.56509537
-1.43E-07
0.10054193
3.42E-02
8.84E-02
0.2504586
-0.14126088
-0.13254631
-0.16205566
-1.87E-02
0.47822416
-0.24382427
0.73694932
-1.0098175
0.51669043
-0.25131443
-0.3053818
0.66730672
-0.18336979
-0.26488358
-8.23E-03
0.49751458
-0.18735857
4.73E-02
-0.2704899
0.16705495
0.10919847
-7.77E-02
-0.14693068
6.27E-02
-0.48635307
0.17127201
0.39927316
1.85E-02
-0.1026543
-0.49740234
0.13491847
0.48326409
-0.33050227
0.20972042
0.10873399
7.02E-02
9.17E-02
-0.27742472
0.18571748
-0.31633732
2.30E-02
-0.23841113
-6.97E-02
0.30048618
0.21855339
-2.48E-02
-0.35040528
0.26510811
-5.64E-02
-0.23590593
0.40851775
-0.10943302
-0.10763083
-0.1292116
0.31531343
-0.33270508
0.29423967
-9.60E-02
8.94E-02
-0.27029023
0.46134576
-0.37074831
0.30910522
-8.44E-02
-0.12014443
2.80E-02
-0.14045227
0.25746873
-0.15210865
0.28946596
-0.13735794
-0.16649579
-5.97E-02
-0.23280634
-4.98E-02
0.11551268
-7.55E-02
-9.85E-03
0.31213388
6.71E-07
-2.20E-02
0.10536131
-9.80E-02
-0.22130708
-0.13747032
0.1095626
0.51834524
5.60E-03
-0.31985047
0.26236427
-0.37630844
6.67E-02
-0.110751
0.16566694
0.25470147
-0.1126194
-0.24659584
0.45506218
-0.2151106
6.45E-02
-0.11934734
-0.13554636
7.01E-02
0.2216396
-0.16322808
0.20453247
-8.44E-02
-0.41494423
0.17435417
-9.21E-02
-5.41E-02
-4.74E-02
0.40222275
-0.55961508
0.31015471
0.1961153
0.17544781
0.11394422
-0.51940924
0.28336152
0.15043359
-0.30458406
0.13447744
-9.73E-02
-0.22863315
7.08E-02
0.31299916
4.88E-02
6.90E-02
-0.30260774
0.35139844
0.31121212
-0.61848587
6.95E-02
-0.15191585
-0.16068245
-9.62E-02
0.20067056
-0.13235109
0.30637395
-0.31585336
0.71201473
-0.41014951
-2.86E-02
0.17869253
-0.40546533
0.31015566
-0.29213643
0.35040474
0.27342933
-0.22434121
2.95E-02
-0.19873473
0.12014373
-8.53E-02
3.47E-07
-6.87E-03
-9.39E-02
0.21706372
-0.15110669
-3.61E-02
5.72E-02
3.41E-02
-0.17563182
-0.14618225
0.27369523
-0.14364305
0.24406205
-0.19643338
-0.13242526
1.75E-02
0.28550601
-0.28550509
0.23867488
-7.10E-02
0.5638091
-0.64814907
0.1889656
7.65E-02
-0.50878286
0.12456305
4.41E-02
0.31531343
-0.21687371
-0.2670629
0.8617695
-0.39688054
-0.20566855
0.29747611
-7.91E-02
-0.39915562
-8.87E-02
0.56695229
-0.17881802
-8.76E-02
0.26060089
-0.57144958
0.3701255
0.14069919
-0.21536136
0.16406827
1.59E-07
2.60E-02
-0.42488393
0.52831954
-4.73E-02
-8.21E-02
-0.4389132
0.34228688
-0.19105463
0.13899866
2.26E-02
-8.57E-02
-0.18721236
-8.17E-02
0.23582917
0.18372202
6.97E-03
-0.10227798
7.41E-02
-0.13762181
0.27115202
5.47E-02
8.50E-02
1.62E-02
-0.23389648
-0.10686316
5.84E-02
-4.35E-02
-0.28030267
0.32378691
-1.55E-07
6.19E-02
-0.30110478
0.20312536
-4.51E-02
0.15634619
-0.22809012
-0.30715385
0.43861806
-0.19105463
0.33897462
-0.43078303
0.26088318
7.15E-02
-0.31329429
0.1240524
-6.01E-02
0.26304561
-0.36546049
0.54551047
0.28055409
-0.76890695
0.47692323
-5.31E-02
-0.53123397
-0.18026106
0.78733516
-0.607072
0.59577233
-0.13353227
5.06E-02
-0.14595486
-3.64E-02
0.16989836
0.15057302
-0.50724775
7.73E-02
0.20142157
-0.33377281
0.35384023
5.79E-02
-0.23098636
-0.29030961
0.40194961
1.40E-02
-6.45E-02
0.38299307
-0.4599525
0.2405899
-0.18610245
0.24709684
-0.18825722
6.90E-02
-9.07E-02
-0.14085697
0.31462717
-0.14499043
-0.1447393
0.14473867
8.82E-02
-8.11E-02
-3.58E-02
-0.1750481
0.27894855
-0.14107879
-7.06E-02
-0.18721236
0.4054653
7.55E-02
-0.28566477
-0.11980136
0.11170366
0.54440272
-0.49677384
0.15746693
1.97E-02
-0.24946113
-5.13E-02
0.15415064
-0.11966518
0.55232549
-0.26676354
0.14776103
-0.1541498
-0.22154151
0.70902044
-0.62467879
-4.51E-02
0.13641249
0.12001675
-0.41443345
0.25331533
0.11855981
6.19E-03
-0.33400607
0.42819414
-0.21197046
-0.13353179
-5.72E-02
0.23151255
-8.34E-02
-0.10697298
-9.29E-02
6.84E-02
8.70E-02
-0.15541476
0.24242525
-0.22488044
-5.36E-02
0.25741187
-2.15E-02
-7.27E-03
8.40E-02
0.32877225
-0.36987329
2.76E-02
-0.10008345
0.10008428
-0.2197486
-6.12E-02
0.26720273
7.95E-02
-5.90E-02
-0.28768173
-0.12456287
0.2825678
0.14974485
3.90E-02
-0.46112567
0.16705354
0.19365254
-0.19365373
0.20763913
0.13005234
-0.21706471
0.18610173
-0.10605866
-0.32811645
0.44667542
-0.22937392
0.7969439
-0.69314778
-9.60E-02
-0.15933223
0.18986872
-0.10285762
0.27510241
7.32E-02
-0.46296915
0.17920165
0.16524909
-0.35384035
6.39E-02
0.10092668
0.2592819
-0.13176991
0.32228789
0.16862233
-0.65094703
-6.84E-02
0.11679964
0.11163933
-0.10379662
-3.17E-02
0.30961719
1.76E-02
-0.17076156
-0.11692131
7.72E-03
0.30294883
-0.55536342
0.38882646
-0.13641101
0.18232237
-0.13720046
7.10E-02
-2.08E-02
-0.28071311
-0.10741974
0.12576921
0.53596091
-0.5543105
6.28E-02
-6.28E-02
-9.30E-03
0.50332123
2.77E-07
-0.10097667
-0.42121387
0.27329406
7.67E-02
-0.25035602
-0.14842026
-6.19E-02
0.47398454
0.27098799
-0.4599525
0.38662222
-0.30228022
0.43445274
-0.27820387
-1.27E-02
-0.29407245
2.53E-02
0.32449701
5.28E-02
-0.24480429
0.3322933
-0.36192432
-0.18986896
-0.22314283
8.70E-02
-0.24685982
0.75141549
-0.23262268
9.10E-02
0.19073935
-0.14126088
-5.68E-02
0.1169708
7.50E-02
7.54E-02
-0.42521241
-0.10821399
0.37647781
-6.76E-02
-1.41E-02
-3.61E-02
-0.26826409
0.35955605
-0.20815593
0.24116118
-1.97E-02
-0.40215921
0.41531762
-0.37647799
0.61903912
-0.15500648
-0.39949489
0.31193924
0.11122533
-0.21440914
-3.69E-02
0.15307614
-0.37059575
3.67E-02
0.34032667
-0.1445819
0.22462401
-0.44776726
0.35482049
-0.54831594
0.1653236
0.43363532
-0.40546489
0.15415025
6.90E-02
0.14458212
0.20763864
-0.56614757
-4.70E-02
0.13473305
-0.20441198
0.35254344
9.00E-02
-0.25510645
-4.37E-02
-6.45E-02
0.31585273
-4.26E-02
-5.97E-02
-8.84E-02
0.47315073
-0.63715279
0.34070596
-0.10379662
0.24783538
-0.1026543
3.32E-02
-0.27684763
0.2436219
6.54E-02
-0.25857449
-0.1596303
0.85686767
-0.64922774
0.11081528
0.10605904
-0.29822022
0.34730843
0.10775303
-0.11375791
-0.18473344
-0.10697298
0.32721248
-0.15028235
9.65E-02
-5.68E-02
8.10E-02
-0.26596332
0.335356
-0.15043406
4.45E-02
-0.15414999
-5.97E-02
0.10227858
0.57536387
-0.73299336
-0.23747291
0.29282436
8.23E-07
0.16941725
-0.17714019
-0.23484035
0.67334479
-0.42312026
9.46E-02
-9.46E-02
0.19997582
-3.17E-02
-0.23124105
-0.25830686
0.2168071
0.48158959
-3.73E-02
-0.54210645
0.61037499
-0.41566846
-3.92E-02
0.22793274
-0.32004672
0.19827524
-0.31935328
0.54393399
-0.23907359
0.13626553
-0.21996434
0.40546563
-0.30727333
-1.45E-02
-0.12419055
0.46689972
-0.11519619
-0.42010733
0.11679964
0.46901923
-0.29592663
-0.34445047
0.19470648
8.23E-07
-0.14903559
0.48550797
-0.39182261
0.41356242
-0.30576497
-0.21950077
0.28312662
3.47E-07
9.78E-02
3.06E-02
-0.19933228
0.10462447
-0.26368952
0.11394509
-5.54E-02
7.82E-02
-0.10285762
0.10285739
-9.46E-02
0.21484549
-2.02E-02
-0.13062011
0.58260542
-0.47260466
-0.21622299
0.27029046
0.10008255
-4.88E-02
4.28E-02
-0.45455432
0.34719694
0.29267001
-0.36166343
5.56E-02
-1.40E-07
0.20128427
-0.24973731
0.53603727
-0.45435885
-0.14763622
-0.12062854
0.22825947
-0.23684226
0.30900392
-3.87E-02
0.19647615
-0.44967189
0.16378905
-7.47E-02
-0.16846462
0.54509348
0.14345486
-0.37595037
-0.28544742
0.62383461
-0.52205354
0.23596494
0.11990421
-0.44876263
5.17E-02
0.3022809
-0.2530899
-6.61E-02
0.24177304
-9.13E-02
-0.15048151
2.53E-02
0.28768137
-0.15519214
0.19200779
-0.30796725
-1.65E-02
0.18232135
4.08E-02
-0.16644788
2.33E-02
-3.92E-02
-5.76E-02
0.1991284
-0.11778282
4.58E-02
-0.17934093
6.06E-02
4.12E-02
0.36710468
-0.35907128
-3.25E-02
8.70E-02
0.16705495
3.77E-02
-0.16034199
-0.22677355
0.30346659
2.65E-02
-0.29423884
0.14660326
-0.24807376
0.11886133
0.40546426
-0.14177592
-7.56E-02
-0.14585201
8.70E-02
-3.08E-02
3.83E-02
0.12693021
-0.26368952
3.39E-02
0.26875475
0.1960284
-0.45648304
0.50252706
-0.34249091
0.2146562
-0.186877
0.23132931
-0.1211851
-0.21855305
7.36E-02
-0.17807594
0.29190949
-7.90E-02
-0.2740761
0.34032667
8.51E-07
-6.43E-03
-0.31603795
6.01E-02
0.39429262
-0.36959946
-8.16E-03
0.27115202
-0.29604983
-4.29E-02
0.84729826
-0.44769815
-0.51082641
0.50492591
-8.65E-02
-0.37998563
0.3269943
-1.37E-02
-4.23E-02
0.51226312
-0.5639357
-0.29783458
0.26706296
0.1586058
8.31E-02
-1.86E-02
-2.53E-02
-0.24583541
0.13762045
9.53E-02
-0.10247894
-1.45E-02
-0.11596034
0.19319105
6.73E-03
0.11404675
-9.41E-02
-0.32340035
-3.70E-02
0.2710346
7.17E-03
-5.88E-02
-7.88E-02
0.16579199
5.41E-02
-0.21169646
9.31E-02
0.25377974
-0.10919841
-0.10821448
1.42E-02
0.2911962
-0.50209123
0.12260319
0.42577064
-0.35883111
7.17E-03
0.27871424
-0.43286434
-7.80E-02
2.67E-02
0.36366716
-8.92E-02
5.20E-02
0.10219098
-0.16757384
-5.56E-02
-0.25029463
8.78E-02
9.61E-02
5.93E-02
-0.28051394
0.15822372
-0.11170424
-3.70E-02
0.46052396
-0.11332794
3.28E-02
-0.16062337
0.17979223
-3.22E-02
-8.88E-02
4.88E-02
-0.3364726
0.14183006
0.29180512
-0.45286822
0.27792656
0.17494078
-0.23556592
-0.23690964
0.36161241
-0.21456039
0.10536137
-0.13133539
4.29E-02
0.11122561
2.96E-02
0.16761471
6.15E-03
4.20E-02
-0.42626795
0.23211133
0.16430385
1.20E-02
-0.14126088
0.4349128
-0.51380682
0.77891386
-0.54095566
-0.3995994
-7.28E-02
0.6884197
-0.14237146
-1.10E-02
-0.18786101
-0.34719586
0.43642652
-6.94E-02
1.94E-02
-3.92E-02
-9.80E-02
-0.20312433
0.26028287
0.18347909
-0.30910417
0.29747611
-0.1112254
-0.24294643
4.08E-02
0.11332779
-0.1880521
0.34627542
-0.13005337
0.13005234
8.19E-02
-0.33759606
6.85E-02
0.31845352
-0.37907815
-8.99E-02
0.17229977
0.18948917
0.12305932
-0.45953253
0.16833477
0.31717238
-0.15500648
0.32442403
-0.68024433
8.20E-02
-4.02E-02
0.27738333
-0.14693068
-0.17230053
0.15780774
-0.14085697
-6.96E-02
0.19574392
9.19E-02
-0.25227943
0.14541698
0.34609219
-0.32378644
-0.18526773
0.32885867
0.25696057
-0.25061184
-0.21056461
-0.44531035
5.92E-02
0.66399068
6.82E-10
-0.18825722
2.12E-02
-8.76E-02
0.12201485
-0.30586448
0.16846459
-8.07E-02
0.11122561
4.41E-02
0.13442974
0.18337005
-0.31779972
-0.28051394
0.34325179
-0.17693152
0.13554494
-0.16833559
0.24294643
0.12285443
-0.10986634
-4.62E-02
-0.31508079
0.44183183
-0.63532728
0.29885519
7.23E-02
3.80E-02
0.18975583
-6.19E-03
-0.39005661
0.24312584
-0.1304533
-4.77E-07
0.34347296
-0.11054274
-0.25782868
2.49E-02
-8.55E-02
0.45765114
-0.38865826
0.26236513
-0.1823207
-7.17E-02
0.12419113
0.16761471
-0.14595486
0.11460406
-0.29407245
0.47957364
-0.59735626
0.31143555
0.1255773
-0.11855887
-0.30888465
0.20585212
0.25818065
6.94E-02
-0.42521241
2.53E-02
0.22978763
-0.27234697
0.130265
0.1486834
-0.12604125
-9.38E-02
-0.21905375
0.4054659
-0.12289724
-3.92E-02
-5.76E-02
-0.19597314
9.81E-02
0.46296933
-0.24544938
-0.18081859
0.25331533
-5.76E-02
0.26520857
-0.1800506
-9.26E-02
0.17733327
-0.15519214
0.34270933
-0.11519619
-0.24222037
-0.26088396
-1.43E-07
0.42451271
-6.50E-02
-0.15191585
0.21056388
-9.97E-02
-0.14256385
0.81093043
-0.5686177
0.17915249
-0.12375398
-0.50287318
0.15556346
0.298219
-8.53E-02
4.03E-02
1.95E-02
-0.12344342
0.2099178
-0.43855095
7.93E-02
0.11966445
9.33E-02
-0.14732517
4.65E-02
-5.45E-02
6.20E-02
0.23954961
-0.31771469
0.10047113
0.10462447
-0.17309235
0.1045726
-0.13657585
0.5859791
-0.42834961
0.13005234
-0.31237492
-0.14310093
-1.43E-07
0.12629303
0.21292235
-0.28312647
4.45E-02
2.58E-02
0.45506218
-0.2084673
-0.10462426
-0.23982553
0.88399941
-0.82062894
0.15415064
-0.29522899
0.3677257
0.1123285
-8.47E-02
0.12756051
-0.36440349
0.26368913
-4.75E-02
0.13613297
-0.26175806
0.3205989
-2.31E-02
0.26101467
-0.45391762
0.1326445
0.18128587
0.23447804
-0.40341759
-0.11014317
-0.21292271
0.37097862
3.45E-02
6.03E-02
-0.21916263
-0.30774927
0.11075055
0.17693059
0.33066353
-0.60048902
0.24934511
-0.41238487
0.6118018
-0.27087566
-0.23244539
0.74327141
-0.2981073
-0.21271969
0.28768286
-0.23713039
-0.26447931
0.29225913
-0.16332592
-0.23531421
0.3053816
0.45198438
-0.18327981
-5.31E-02
-0.28566477
-0.10178264
0.39949417
-0.18352009
-0.14698239
-3.39E-02
2.55E-02
0.64582682
-0.41431397
6.45E-02
-5.13E-02
-0.14868338
-0.11302391
-8.00E-02
0.29460168
-0.33234298
0.2972506
-0.26881307
0.3444505
-0.14208268
-2.32E-02
0.37907815
-0.34830689
7.30E-02
-1.42E-02
-0.16251843
0.32074213
-0.13005337
8.64E-02
-6.58E-02
-7.05E-02
-1.47E-02
-0.20479456
0.38092402
-8.42E-02
2.01E-02
-0.24659584
0.11966445
-0.18081859
3.53E-07
0.58878744
-0.14502501
-0.14265558
0.20972133
-0.52900809
9.13E-03
1.80E-02
0.27871323
-0.46461311
2.13E-02
7.11E-02
-4.00E-02
-2.06E-02
0.28768227
0.25995851
0.36028284
-0.66008663
0.34110796
-1.16E-02
-2.74E-07
-0.14445141
-0.19319166
-0.16929293
0.86243927
-0.62197113
-0.21175781
0.15684164
-8.41E-02
0.17645708
2.90E-02
0.15210827
-0.14499043
-2.15E-02
7.67E-02
-2.72E-02
-0.13254631
0.57634765
-0.53773326
0.22918683
-0.33286387
0.11871577
-2.26E-02
8.06E-02
-0.18514314
-3.45E-02
0.24053445
0.14125931
-0.64065623
0.62860942
-0.39641497
0.17327154
0.44991666
-0.67875886
0.52218968
-0.20633669
7.36E-02
0.13835925
-0.35346901
9.89E-02
0.17869253
-0.27763101
3.92E-02
0.10227858
4.08E-02
-0.21484494
0.53208524
-0.53208578
0.10204872
5.80E-02
-4.32E-02
0.16874953
-1.25E-02
0.21936363
-0.26438633
-6.81E-02
2.78E-02
-2.08E-02
-3.56E-02
-7.52E-02
-0.11583114
7.60E-02
0.25671923
3.70E-02
6.04E-03
-0.19933228
0.18109579
0.19955494
-0.1934392
-0.31237492
9.53E-02
0.6386593
-0.95711201
0.57731503
0.73607224
-0.73607254
-0.38807324
0.35839853
-0.48701578
0.31666869
-0.33647245
-0.16251969
3.47E-02
0.18610264
-3.85E-02
2.90E-02
0.66415936
-0.64529067
0.17920165
-0.24686028
0.30748534
-0.24921541
0.21936262
8.00E-02
0.30501267
-0.34787646
-2.21E-02
-0.32312831
0.57278305
6.74E-02
-0.28768137
0.15415068
-0.15414999
4.95E-02
-0.38161361
0.28007731
-4.69E-02
0.93687707
-1.0923618
0.29001668
-0.40896705
0.37337753
-0.33213356
0.26469263
-0.14131351
0.26510811
-9.33E-02
0.19724652
-0.25928187
0.13453178
2.76E-02
5.94E-02
-0.32246885
0.33520633
-0.40863514
0.31585273
0.34830642
-0.48183852
0.28768113
-0.30368325
-0.110751
0.1187843
9.89E-02
-7.27E-03
-6.80E-02
8.24E-02
0.26953298
9.43E-02
-0.33547187
-0.40896705
0.43655655
-6.32E-02
0.32502052
-0.15852275
-0.2574687
0.16766503
-0.15975887
0.20566972
-0.27073202
0.27712297
-0.10748608
0.19873413
-0.41129538
-4.49E-02
2.72E-02
0.20148277
7.27E-03
-0.16508035
0.37948933
-1.18E-02
-0.18113899
-4.35E-02
7.15E-02
1.37E-02
-4.17E-02
-5.09E-02
0.17733327
-0.2076385
0.22621618
-0.17376851
-0.18378185
-8.22E-02
0.62924343
-0.10705373
2.79E-02
-0.23419359
0.17768075
-0.15028235
-4.14E-02
-0.19365373
0.17229977
-0.29008311
0.332342
-5.68E-02
-0.26602098
0.2212368
-0.13899818
-0.19290289
1.2405308
-1.0924774
0.27846518
4.75E-02
-0.20509575
0.12228929
0.31780034
-0.2550613
0.28599152
-0.58272356
0.51987624
-0.10836712
-0.2367907
0.23679146
0.10836882
-0.19647518
-2.67E-02
-0.27871338
0.23732758
-0.10379662
0.3464663
-0.58337647
0.44747362
0.17384624
-0.52691144
0.15028226
0.34967425
0.15648896
-0.84418768
-2.20E-02
0.3980296
0.2020258
9.31E-02
4.35E-02
-0.24600856
7.22E-02
-0.33520794
0.34151584
-0.10605866
-9.53E-02
0.16941725
-6.71E-02
0.36290526
-0.19105552
0.41901848
-0.72440016
0.11247781
0.14499077
-0.13090466
-0.1345301
-4.08E-02
0.33050135
-0.18352009
-0.2523424
0.28071427
-0.25331405
0.19574392
-0.16907564
0.36974779
7.02E-02
-0.10097667
-0.27115321
-3.33E-02
0.1991284
5.41E-02
-1.32E-02
0.11332773
-0.34484002
-6.06E-02
0.35040474
-0.368424
0.31679896
-2.01E-02
-0.49740234
0.64768434
-0.11054274
-0.24116226
2.45E-02
0.40546528
-0.16315252
-1.92E-02
7.46E-02
-3.04E-02
-5.72E-02
0.62555426
-0.9110589
9.93E-02
0.38155967
-6.10E-02
-0.37729445
3.28E-02
0.69314688
-0.52982169
-0.17142262
-0.19706382
0.42830476
-0.18361264
0.28768161
-0.13021514
-0.21325921
0.22641706
-0.14763622
0.12114507
0.21641034
-0.29310146
-0.14812975
0.23151255
-3.39E-02
-0.18094337
4.84E-02
0.41330749
-0.53010821
-0.10241576
-0.14763528
0.42050245
-0.25344905
0.34604248
0.37086001
-0.37085879
-0.23684226
1.71E-02
0.27917221
-0.2540656
0.32817253
-0.15415092
-0.27846551
4.49E-02
0.22664705
0.28942963
-0.33229175
-0.12419055
-5.96E-02
0.3817946
0.14469646
-0.45866963
0.14473867
-0.2125608
0.13133684
0.15634619
-3.34E-02
2.02E-02
8.92E-02
-9.59E-02
6.51E-07
0.14354771
-0.30330703
-7.35E-02
0.42781189
-0.19455008
-0.26774722
0.75686324
-0.56580698
-0.29252556
0.53005707
-0.30497351
6.02E-02
0.6173532
-0.63949507
-0.11034832
0.36000231
-0.16388747
0.14629208
-0.16705322
-0.25331405
0.33389509
-1.95E-02
-8.22E-02
7.12E-03
1.41E-02
0.13702103
-9.59E-02
-0.25901347
0.23867488
-0.45100749
0.51082581
1.0342171
-1.2178298
6.74E-02
-7.52E-02
-0.2173021
1.1304618
-0.69628751
7.86E-02
-0.38532111
0.59441322
-0.60299599
3.39E-02
0.37156275
-0.46770748
0.10444251
0.2731131
-5.16E-02
1.32E-02
2.58E-02
-0.14359029
7.10E-02
-0.28312647
0.26933268
-4.98E-02
0.1104572
-0.19415645
8.37E-02
-0.14929698
8.44E-03
0.25782824
-6.71E-02
8.00E-02
0.14310159
0.10034825
-0.26286668
0.22183628
-0.22839275
-4.71E-02
-0.18094337
0.402706
-0.25685555
0.21164997
-0.30126116
-6.45E-02
8.00E-02
-0.26236451
-7.26E-02
0.55499619
-0.12475086
3.44E-02
-7.00E-02
0.34060356
-0.41582766
-2.37E-02
0.37018278
-0.18121772
-0.18896531
0.3364723
-0.53005779
0.27792656
-0.12516336
9.53E-02
0.39531308
-0.5419156
0.15415064
-4.62E-02
-0.19979636
0.22314438
0.12289892
-0.30830106
-0.10741974
-1.04E-02
0.26396629
0.22154312
-8.00E-02
-9.46E-02
-7.94E-02
0.18094237
-8.34E-07
-0.16454971
-0.13005294
-8.70E-02
0.14107926
-8.22E-02
0.40228614
-4.56E-02
-3.39E-02
-0.31329429
0.22691
-3.83E-02
-0.12464309
0.80204135
-0.74193758
0.42744425
-0.19765642
-4.05E-02
-6.92E-03
0.10535981
-0.31300044
7.41E-02
0.2006698
0.16705422
-8.00E-02
-9.35E-02
4.47E-02
0.29546475
-0.57484764
-2.51E-02
0.11966445
-0.18081859
0.20312536
-0.23982553
-4.79E-02
0.46262282
-0.31691241
3.33E-02
0.1159606
-0.10779689
-0.17745627
0.46513665
1.21E-02
-0.12155443
0.2670621
-0.49532202
0.50051636
-0.29287717
-0.23361419
6.78E-02
0.319942
-0.12001701
7.75E-02
-7.08E-02
-0.33780599
0.29698423
-0.12562583
-0.30089158
0.16623574
-0.11441005
8.70E-02
0.21570802
0.12604085
3.24E-02
-0.40228587
0.50509411
-0.37156376
-5.13E-02
0.28108087
1.97E-02
-0.11697097
0.4366062
-0.56909478
0.146982
-5.93E-02
0.39265999
-0.36258402
9.87E-02
-0.10610706
2.21E-02
0.10389974
-6.81E-02
-4.32E-02
2.90E-02
6.90E-02
-4.78E-02
0.1123285
-0.2076385
-1.55E-02
-1.57E-02
0.31121209
-0.34347388
0.26488256
-0.21687371
0.25995851
-0.14914231
-7.02E-03
-1.42E-02
0.24574383
-0.25291207
0.17147236
-8.21E-02
-0.40875992
0.38209161
5.26E-02
-0.30492315
0.70180488
-0.76460594
-2.82E-02
0.28768119
-3.64E-02
0.57952243
-0.41589335
-3.85E-02
-0.17062549
0.25818065
-0.24279667
-7.94E-02
0.55606824
-0.58968478
6.61E-02
0.11332779
0.10178287
-0.23124105
-1.64E-02
6.40E-02
-0.12361331
0.46229807
0.16747804
-0.36876386
-0.11441054
-7.88E-02
-0.17904902
0.32378691
-0.2125608
0.43995157
-0.17893763
0.11477647
-6.86E-02
-0.37998563
0.21936262
-4.65E-02
4.65E-02
9.39E-02
0.62168801
-0.59447497
-0.27655917
0.16296129
0.39791867
-0.18232076
-0.1786911
2.15E-02
-0.12044541
5.45E-02
0.29334813
-0.55117768
-0.10318452
0.27400181
0.3341082
-0.20991707
-6.80E-02
-3.17E-02
-0.110751
5.26E-02
4.18E-02
0.32587767
-0.37630844
-0.1686229
0.2190531
-0.15006113
0.27329406
0.18473502
5.85E-02
-5.85E-02
-0.12155443
-6.83E-03
0.103989
-0.33400607
0.16639145
0.1489227
-0.27311379
0.44065079
-0.39225453
-0.21921508
0.21921462
0.41850311
-0.70881265
0.38059685
-5.93E-02
-0.22123733
-9.57E-03
0.18392357
0.1889656
-8.28E-02
-0.13868351
0.16003592
-0.29238763
0.21936262
0.96363717
-0.97124165
0.10840973
0.14629208
-4.85E-02
-0.58159447
1.10E-02
-0.1041396
0.12587991
0.14022988
0.2023683
0.12201485
-0.16093077
0.11954454
0.41481146
-0.40082496
0.17768075
-0.17076156
-3.51E-02
5.56E-02
-7.00E-02
0.16649695
4.89E-07
-0.41161871
0.35482049
0.26635268
-0.27942428
-6.81E-02
8.11E-02
-0.20863815
-1.61E-02
3.20E-02
3.10E-02
-0.18384948
0.52358812
-0.50540525
0.46095312
-0.24322961
0.28223297
-6.20E-02
-0.41129538
0.22664705
2.76E-02
-0.18641196
-8.55E-02
-8.38E-02
0.55265725
-0.24574427
-3.64E-02
0.11860594
-8.22E-02
-0.24116223
0.18232134
0.27625257
-0.21029551
0.27698693
-2.73E-02
-0.18786101
-1.34E-02
3.32E-02
-0.18625049
0.38692123
-0.30385423
-0.33213356
0.11441071
0.48896635
-0.27124268
7.67E-02
-7.67E-02
-9.10E-02
0.13353112
-0.2513144
6.90E-02
-4.26E-02
-9.10E-02
0.15006027
0.23293066
-1.97E-02
-0.28108072
0.13133684
0.20763861
-0.13353229
8.88E-02
5.72E-02
-0.22006108
-0.23280634
1.92E-02
0.42744407
-0.35401726
0.37247783
-0.23233113
-6.35E-02
4.02E-02
0.34319907
-7.54E-02
6.42E-02
-4.63E-02
-3.61E-02
-0.2979598
6.40E-02
-3.95E-02
8.03E-03
0.36464384
-0.16907619
-4.71E-02
0.51632798
-0.5372349
-0.1195456
0.18759874
-0.1563452
1.53E-02
0.19237119
0.24294591
-0.20012695
9.15E-02
-0.50900596
4.45E-02
0.51775813
-0.36485097
-6.95E-02
-0.17435379
1.89E-02
-0.16196962
0.27663204
0.39989451
-0.17010646
5.79E-02
-0.40234447
9.30E-03
0.15415025
0.31701043
-6.57E-02
3.64E-02
-5.97E-03
0.10236286
-0.36832538
0.27786851
-0.18113899
-0.28532043
0.37351263
-0.18492217
-0.3522203
0.48379734
-0.15529217
0.32497862
-0.14265558
-9.07E-02
-0.10779689
9.31E-02
3.64E-02
-0.16251843
0.44662333
-0.35821134
-9.69E-02
0.37680939
-0.38532111
0.37948933
-0.54654342
0.34652171
3.51E-02
0.1108619
-1.87E-02
-0.12014443
-7.36E-02
7.60E-03
0.33213407
-0.13353136
-0.19105528
-0.26537707
4.79E-02
0.15548567
9.17E-02
0.21581723
-2.99E-02
-0.26966402
-0.22116134
0.57226574
-0.41670182
-9.79E-02
0.12296157
-3.36E-02
0.47426739
-0.30918759
-9.89E-02
0.12751274
-0.16833559
0.23638897
0.35139862
-0.41243291
0.10605904
-0.47378403
0.17556413
0.15656973
2.15E-02
-1.43E-02
0.33338338
-0.37750903
-0.19900134
0.22130768
0.36546013
-0.3083016
0.13005234
-3.10E-02
-0.47378403
0.31015429
5.76E-02
-0.1265631
0.26358369
-0.1026543
6.73E-03
-0.37897426
0.10241431
0.29649287
-0.17185004
-0.25691009
-0.12921111
0.31321588
0.25782824
-6.51E-03
-0.11778239
-0.22130708
0.46770659
-0.16862185
-6.83E-03
0.35393178
-0.65540659
0.94549012
-0.89142197
0.21256128
-0.10457245
3.10E-02
-0.13026443
5.09E-02
0.70137769
-0.54134178
-6.21E-07
0.17997107
-0.12516244
5.83E-02
-0.28141266
0.11778239
-0.11778322
0.15414982
-0.12136167
-3.28E-02
8.00E-02
0.22006117
8.29E-02
-0.15320466
-0.26368952
0.45589647
-0.28223175
0.26013252
-0.27473024
-0.2121747
0.16705492
-6.35E-02
0.28357458
-0.37806582
1.79E-02
-0.10241576
6.64E-02
0.47913542
-0.34216949
0.2405899
-0.12014443
0.27159676
-0.17693058
-4.62E-02
-2.05E-02
-0.17271316
-0.14058161
0.18074834
0.81529552
-0.89730889
0.45276204
-0.58996373
0.19530791
0.12847821
-2.15E-02
-7.52E-02
-0.1792009
2.77E-02
0.16705492
-2.33E-02
3.10E-02
0.12201485
-6.27E-02
-9.03E-02
-0.14370696
4.45E-02
-0.17022061
0.36693057
-7.17E-03
2.84E-02
-0.15066054
8.57E-02
7.89E-02
-0.24934661
0.20708589
0.15312175
-0.24340893
0.1045726
-0.26662841
0.18540406
-1.55E-02
2.29E-07
0.71249032
-0.84602147
0.26510811
-0.33921587
9.18E-02
0.55206931
-3.08E-02
-0.16989973
-0.22778393
8.18E-02
0.28410441
-0.46357328
0.39688054
3.94E-02
-0.37018257
-6.61E-02
0.77908939
-0.93609357
0.21511054
0.12847821
-1.43E-02
-2.92E-02
0.63598853
-0.5043118
-0.16175552
-0.25022522
0.29500884
0.15519215
-0.2076385
-0.10536112
-8.00E-02
0.42381501
-0.20810623
0.18356457
-0.2773838
-8.55E-02
0.57480621
-0.1934392
-0.28768238
8.10E-03
-7.53E-02
0.26570392
-0.17435384
-0.17284247
0.2040962
0.2682637
-0.23052438
-6.28E-07
7.15E-02
-0.28538597
3.60E-02
0.14780931
-0.32131973
0.11895248
0.13935523
-7.60E-02
0.320048
9.12E-02
-0.22751281
0.14261319
-6.35E-03
-1.28E-02
0.2397787
-0.3853645
0.20810643
-0.36101267
0.27234721
-0.19699906
0.16332547
-0.23001637
0.16639145
0.18596531
-0.20067139
-0.14310136
0.31299916
-0.13353229
-0.17946903
-3.48E-02
0.19986658
6.71E-07
2.15E-02
2.11E-02
2.74E-02
-0.2967321
0.42348269
-5.51E-02
-9.91E-02
-7.95E-02
0.24544904
-0.10536034
-0.43531778
0.19237168
0.41100481
-0.20806365
-0.15415107
3.89E-02
0.16175446
-0.13167854
0.12516341
-0.18625049
0.53109199
-0.37133145
-0.27655917
0.45439655
-0.17114748
-0.16644788
3.86E-02
0.44020826
-0.3885363
-8.24E-02
0.20421623
-0.19643338
0.19004445
7.41E-02
-0.24876685
0.49077782
-0.53766149
-0.11878319
0.71542013
-0.87107247
-1.06E-02
0.59250337
-0.35667452
-8.44E-03
0.2597535
-0.29423884
-2.67E-02
0.28090322
6.58E-02
0.31439275
-0.40082496
0.23967339
-0.14689201
-2.56E-02
-1.97E-02
0.12438346
-0.20002201
4.88E-02
-0.13840209
0.41066003
-0.30686375
-0.1195456
-2.41E-02
0.11506998
-0.25442436
0.32438329
0.16757379
-0.56966579
0.52884322
-0.26415154
0.32197192
-0.44558442
0.24053445
8.59E-02
-0.50871754
0.19971344
0.20223625
0.32737669
-0.20179936
-0.13264464
0.15110573
-0.43642697
0.23440015
0.5138067
-0.65805578
2.55E-02
0.19068956
2.74E-02
-0.28768173
0.48896635
-0.4363237
1.5144695
-1.5671129
0.2177242
-0.13976221
-0.13353176
0.32964668
-5.64E-02
-5.21E-02
0.10840973
0.103989
6.15E-03
1.22E-02
-0.21559639
0.23361394
-0.27193353
-8.13E-02
0.22652747
-0.27871338
0.23026085
0.21602616
-0.1949729
-0.31585336
0.32277259
-4.95E-02
-0.22677355
0.36842325
-0.14164978
-5.21E-02
0.45267853
-0.46034086
-7.17E-02
8.70E-02
0.24116117
-0.2956495
0.42396048
-0.65715325
0.56393462
-0.18232234
0.17076027
-0.1236138
-0.31434998
0.1267513
0.63598877
-0.78092289
0.31259909
3.30E-02
0.16154389
-0.4193731
-0.25733519
0.28223202
8.63E-02
0.12028691
-0.1354382
-7.94E-02
0.13146384
-0.12323312
0.33764219
6.23E-02
-0.66071111
0.40546495
-5.84E-02
-0.21751979
1.85E-02
0.24312584
-0.17230053
-6.17E-02
0.22677401
-5.21E-02
-2.32E-02
0.15191673
-0.1211446
0.12114507
-0.31259853
0.15283959
-0.1713578
-2.84E-02
0.3528212
0.60490692
-0.89258832
-8.46E-02
7.55E-02
0.39327028
-0.32306623
0.39410141
-0.4026126
0.24846211
7.08E-02
-0.39005661
-8.10E-08
0.33253279
-0.36992058
0.48183784
-0.32361445
0.31771433
-0.42036819
0.26720273
-2.80E-02
0.22172341
-0.28768227
-0.24807376
-0.14609228
0.5085758
-9.19E-02
-4.55E-02
8.89E-02
-6.60E-02
0.34830648
-0.44361711
0.13248996
-0.21950077
0.50900626
-0.37320465
0.10535958
-2.90E-02
-6.85E-02
-7.91E-03
0.24512246
5.44E-02
-0.26060137
-0.26007667
0.1033784
0.12568855
-1.59E-02
0.16211967
2.68E-02
5.79E-02
-0.27115321
0.29584455
-6.94E-02
-4.68E-02
-0.12379421
0.27008632
-0.16008568
-0.11778282
-0.16068245
0.15283959
-0.16205566
0.25951028
9.53E-02
-0.16175552
8.76E-02
-0.20067123
0.12062779
-0.11211795
3.33E-02
0.18641233
-0.25423345
1.74E-02
0.38220796
-0.36511454
8.44E-03
2.49E-02
0.28357458
-0.13883664
-9.67E-02
-0.16989876
0.18540406
-4.73E-02
-8.10E-03
8.10E-03
-9.29E-02
0.31603748
-3.28E-02
8.31E-02
-0.2574687
0.28171113
4.68E-02
-0.23031226
-1.45E-02
-2.21E-02
-0.25344905
0.32542214
-4.26E-02
-0.16508035
-0.20829639
0.61090916
8.75E-02
-0.28246036
-0.31585336
-9.57E-03
0.24595818
7.25E-02
-0.45198539
0.45198604
-0.33787253
0.42488402
-0.34032544
0.24629629
-8.06E-02
-0.36433807
0.37194225
0.12783414
-0.23995137
0.21292235
-0.20448269
8.07E-02
0.4385052
-0.38566184
-0.23052339
-3.77E-02
0.6388129
-9.02E-02
-0.47445795
0.38744736
-0.32682154
0.31462717
-0.37525129
0.46888733
-0.19017367
-0.14518179
9.67E-02
0.39357361
-0.62383538
0.24434662
-0.14256385
-0.22516139
0.22516091
0.2486221
0.10157913
-0.53575587
0.32109749
-2.14E-02
3.53E-02
-7.20E-02
4.38E-02
-8.86E-07
-0.17095844
-0.12629388
0.61310375
-0.38229826
0.14208207
-0.32593203
8.78E-02
4.92E-02
2.37E-02
0.15191673
1.99E-02
-0.16406806
-1.56E-02
0.15302499
0.41888794
-0.62031001
0.16003592
-0.16833559
0.22314434
-0.18232083
-0.20334168
-5.03E-02
2.04E-02
0.24906762
-0.10798805
0.12361398
-6.40E-02
0.18781646
7.26E-02
-0.17344411
0.22918683
-0.4391585
0.24715285
-0.21950077
0.28995302
0.43891326
-0.70195854
-8.89E-03
0.55961609
-7.96E-02
-0.33868462
0.13739972
0.23389612
-0.56766915
0.26381528
-0.26381424
0.31329381
2.72E-02
-0.27655917
0.45439655
4.93E-02
-0.29663491
0.15927677
0.1373582
-0.18768333
3.17E-02
-0.5643146
1.09E-02
0.18774197
-7.48E-02
0.17745508
0.14364205
1.40E-02
-0.13353179
0.26966432
-6.25E-02
-0.16822797
0.13543877
-0.11279608
-0.13566646
0.12817517
-5.41E-02
-9.13E-02
0.39086604
-0.61401016
0.37605068
0.15840665
-0.55643588
0.3522208
-8.13E-02
0.31071976
-3.80E-02
3.17E-02
7.81E-02
-0.43479273
0.12568855
6.11E-02
-0.24183527
0.39280736
-7.26E-02
0.1521915
-8.59E-02
-0.27917203
-4.33E-02
0.48209888
-0.29683059
0.25782844
-0.4791362
0.27149764
0.18464944
-0.24222037
0.26520857
-0.14004587
-0.2182539
-0.15822448
-5.88E-02
6.83E-02
-2.87E-02
0.14439501
0.14085817
-0.28525278
0.14439501
-2.55E-02
0.10622223
0.130621
-0.19464217
9.46E-02
0.13353154
5.13E-02
6.65E-02
3.45E-02
-0.15887041
-0.38255167
0.27054513
0.26520857
-7.06E-02
-0.31237492
0.32449701
-3.68E-02
8.39E-02
-0.15510829
2.65E-02
-8.17E-02
-8.12E-02
0.27412879
-0.48770359
8.22E-02
5.13E-02
-5.13E-02
7.60E-02
0.19845162
-0.19845128
0.19845162
-6.90E-02
0.12726124
-0.1130777
-4.32E-02
7.10E-02
2.70E-02
-0.14310002
8.23E-07
7.41E-02
0.44285303
-0.47922096
-0.22314325
0.44183183
-0.2876825
-4.88E-02
0.15414982
-5.88E-02
-7.60E-03
0.22466835
-0.27155194
-5.76E-02
0.52262044
-0.18131609
-3.06E-02
0.12260248
-0.29135111
0.29683182
-0.28223175
-6.74E-02
6.02E-02
-5.24E-02
8.12E-02
-0.24827972
-0.14660284
0.32892486
-9.53E-02
7.23E-02
9.60E-02
-5.80E-02
-6.95E-02
-8.34E-02
0.31131434
-0.50236827
0.35139725
5.06E-02
-0.31143633
0.44935974
-0.34015989
0.26368913
0.15887024
-0.39702579
0.13353205
-0.11686448
0.39716706
-8.70E-02
-0.40546533
0.41751269
-8.10E-02
-5.33E-02
0.11625897
-0.15822491
-0.25951093
0.2305243
-0.15906458
1.71E-02
-6.94E-07
2.51E-02
3.25E-02
-0.17435379
0.19022712
-0.15283935
0.34560385
-0.10247894
6.95E-02
5.23E-02
-0.34671527
0.39033544
-0.39033589
0.35306394
-0.21840763
0.1927646
-4.65E-02
-0.32699308
0.16487539
0.37569311
-0.53117734
1.2460647
-1.0062382
-0.17645578
9.21E-02
-0.17435379
0.51652294
-0.12062715
-0.17465888
0.23074898
-0.18596382
-3.72E-02
-0.18232173
0.12783411
0.16889839
-0.2265283
-7.02E-02
0.21217516
7.10E-02
4.68E-02
-0.47656038
0.40194961
4.14E-02
-0.33377281
-0.10956157
0.91418332
-0.85293955
0.53237355
-5.37E-02
-0.3575511
-5.41E-02
0.38046288
-0.22631359
0.58866841
-0.37509316
9.18E-02
-0.38807324
0.15906532
0.12429687
-0.17714019
0.15082364
-6.69E-03
-0.28544742
0.97186089
-0.75588572
8.28E-02
4.53E-02
-1.92E-02
-0.2394045
9.38E-02
-8.57E-02
0.1506611
-0.11865714
-5.67E-02
0.65058786
-0.27329326
-9.59E-02
3.70E-02
-0.36101267
8.34E-02
2.37E-02
0.22314285
-0.13353229
0.12095172
-0.28347111
0.88383722
-0.92676139
0.29423967
-0.13259868
-0.11034832
-4.26E-02
0.29201961
0.13353066
-0.24322961
-0.13976221
0.26236513
-0.38641652
2.79E-02
-0.16955955
-7.91E-02
0.82003897
-0.20644374
-0.20421536
0.34092736
-0.23713039
0.25365958
2.16E-02
-0.22716163
-0.14413387
0.13739972
-0.12201514
-5.49E-02
0.17015187
0.13946618
-8.65E-02
-0.24763471
0.10948356
-0.16907564
0.27443758
-0.36624455
-4.93E-02
0.66757041
-0.39515492
5.97E-02
2.15E-02
0.1264132
-0.50046229
0.4359251
2.63E-02
1.29E-02
-0.32246885
0.26304561
-0.14624511
0.1045726
-0.18658653
0.28768292
-0.37702665
9.79E-02
0.1271546
-0.21570835
0.16205621
0.17969353
-4.03E-02
0.34911191
-0.52053475
3.20E-02
-0.14370696
8.70E-02
0.68056852
-0.67226976
0.31015572
-5.61E-02
-0.1595069
-7.55E-03
0.25299627
-0.37362513
0.31299916
-0.22314334
0.22937416
-0.29391289
-0.11466237
0.55291802
-0.2151106
-9.07E-02
2.17E-02
0.12726124
0.10157913
-0.35829994
0.21825372
-1.32E-02
-1.33E-02
-0.29441577
0.13465726
5.37E-02
0.29511777
0.39429167
-0.57661259
0.27256846
-0.28599164
-0.15302481
0.33196288
-0.16551371
-0.25704503
0.25035676
8.98E-02
-0.34015989
5.04E-02
7.12E-02
-0.28007713
0.38161311
-0.36161315
0.26007661
0.23679146
5.28E-02
-0.54966533
0.33363923
-0.2125608
-0.15123114
0.41224462
3.32E-02
-0.25975397
0.38836983
-0.41412243
5.09E-02
0.12419113
-0.11596034
0.34347296
-0.1236138
-0.10389885
-0.31481096
0.39877677
-0.19176227
0.45567286
-0.34060374
-6.74E-02
5.28E-02
-0.2121747
-9.53E-02
0.41871047
-0.12604125
-2.26E-02
0.2487658
-5.51E-02
-0.14164978
0.3610141
-0.56976813
0.35040474
-0.28141266
-0.16251965
0.29500884
-7.58E-02
-0.20945899
0.37590706
0.13102794
-0.22168186
-0.28525278
0.16106142
1.64E-02
8.57E-02
3.66E-02
-0.1304533
0.1159606
-0.1925938
0.26304561
-0.10008345
0.13353154
-0.21169646
5.54E-02
8.23E-07
-1.55E-02
0.13840316
-6.83E-03
-0.10840953
3.01E-02
9.19E-02
6.73E-03
-0.28544742
0.14131355
-8.91E-02
5.76E-02
0.15529327
-0.13941921
2.33E-02
0.13641249
0.34791249
-0.72688609
0.4870159
-0.44854838
3.51E-07
0.55691755
-0.35282055
-9.69E-02
-4.33E-02
0.25621921
-0.29225886
0.11267272
0.39998579
-0.37569216
-4.92E-02
8.37E-03
3.28E-02
7.76E-02
-7.49E-03
0.39791867
-0.12348095
-0.23753157
-7.52E-02
-5.62E-02
0.23464759
-0.29423884
2.60E-02
0.21455899
6.02E-02
-7.41E-02
0.22454163
-0.12479167
-0.1067686
-0.1195456
7.91E-03
-0.1713578
9.30E-03
0.18540406
0.22621618
-3.75E-02
-6.58E-02
-0.34604177
2.84E-02
0.3960748
-8.53E-02
3.37E-02
-0.21325921
0.13045263
-0.12228984
-4.15E-02
0.23326232
-0.27655917
0.40841037
-0.20854409
-0.27329376
0.39589652
0.20241822
-0.3694717
-5.45E-02
1.0605638
-1.0446905
0.49814636
-0.45953256
-0.20067042
0.24512315
-2.20E-02
-2.25E-02
2.99E-02
0.17494078
1.23E-02
-0.23233113
8.12E-02
3.48E-02
-0.10840953
-0.28007713
6.83E-02
0.19637334
-7.23E-02
9.53E-02
-0.19145411
0.12893288
-1.63E-02
4.80E-02
0.40546441
-0.60353541
-0.12136117
0.32721299
-7.78E-03
-0.11583114
0.21256128
0.15110573
-0.11625942
-0.4297291
0.53987378
-0.14499043
-2.15E-02
7.22E-03
-0.1061594
-5.76E-02
0.55719113
-0.17458378
-0.48046228
0.30390409
-0.31329429
0.14874494
0.41356242
-0.42995626
0.34000763
-0.13858636
-7.72E-02
0.22751309
8.89E-02
0.13883717
-0.32542157
-5.26E-02
-2.74E-02
-0.23361419
0.33897462
-9.84E-02
-0.12470329
0.40546441
-0.57536387
0.41773438
-3.73E-02
-0.38976574
7.21E-02
0.1378696
7.30E-02
8.76E-02
0.10406894
-0.24222037
-9.31E-02
-2.47E-02
0.51082593
-0.49429679
0.27738333
-0.3278141
0.77186304
-0.6426512
0.14107877
-0.45953164
0.12699959
0.44445029
-0.25299677
-0.164303
0.82667828
-0.51473927
0.10536023
0.11647575
-0.12831035
-0.25642869
-7.72E-03
4.55E-02
0.1945909
-0.11625942
-4.91E-02
4.23E-02
-0.10153663
0.11523613
2.68E-02
0.10071326
-0.27380633
-0.19979636
0.58671749
-0.12516235
-9.53E-02
0.74826598
-0.70265532
0.28608769
-0.31845361
-6.60E-03
6.41E-02
-6.41E-02
-0.21325921
-0.16929293
0.27054513
-0.3203074
3.02E-02
0.41531762
-0.30305079
0.30956393
-0.19276519
0.40808707
-0.61754525
0.22508349
0.42845538
-0.12348095
-0.28958884
9.46E-02
4.75E-02
-0.21325921
-0.1596303
0.51466358
-0.32277378
0.23889115
-0.11934734
-0.2022368
-0.24273102
0.72024888
-0.46893525
0.19365254
-0.21089426
0.18954158
0.37379438
-0.47198617
-5.72E-02
0.21130991
9.72E-02
0.15415119
-0.12975831
0.15586944
-0.42367068
0.15302499
-4.85E-02
3.48E-02
0.16388737
-0.24222037
0.30966124
-0.11507014
-7.60E-02
6.37E-02
-0.23556592
0.27786851
-0.12595177
-3.41E-02
-5.72E-02
-7.38E-03
-0.12615076
0.35667467
-0.34000811
-0.23144166
0.3031871
0.10919844
3.39E-02
-0.1278336
-0.2676813
5.77E-02
0.3576093
-0.32090738
0.2177242
0.12899275
-0.25222522
0.14473867
0.27159676
-0.33000675
-0.10285762
0.45425585
-0.21130891
0.5716812
-0.81462735
0.11034755
-2.26E-02
0.28958878
-0.42858687
-2.67E-02
0.58377492
-0.33747834
-0.16833559
-4.26E-02
0.27234721
-0.26368952
0.30900392
-9.47E-07
-6.54E-02
-0.16889776
7.70E-02
-4.55E-02
8.89E-02
0.16322884
-6.04E-03
-0.30192491
7.88E-02
0.1986025
-0.13976286
6.23E-02
-0.22482234
-2.55E-02
0.2231427
0.1292125
-0.12233849
-0.12379421
-7.23E-02
0.45953158
-0.46790007
8.84E-02
9.53E-02
-0.158824
8.63E-02
0.31365773
-9.20E-02
-0.21414857
-0.19735965
8.70E-02
0.34240702
-0.27008629
0.50148016
-0.59911883
0.71846527
-4.17E-03
-0.64814907
-0.12783356
0.44118288
0.20544407
-0.51879305
0.1889656
-0.19699906
0.12135998
2.12E-02
-5.02E-02
2.90E-02
-0.25951093
0.22314286
-0.12615076
0.27712297
-0.1146043
-7.41E-02
-8.00E-02
0.79223806
-0.4264375
5.76E-03
-0.41412243
0.24550128
-6.32E-02
-0.24512224
0.16989923
0.32975411
-2.85E-02
-0.11633988
-3.97E-02
-0.40209213
-5.18E-02
0.16623574
3.54E-02
0.27234721
-0.15746735
-7.78E-03
2.32E-02
-7.94E-02
0.29796013
-0.2979598
0.39716706
-0.56798482
0.5511772
-0.17893763
0.20128427
-0.48896652
-9.44E-02
0.46628389
-0.45643234
0.41845244
-0.15307599
-7.82E-02
1.61E-02
0.10615997
-0.20708676
0.49835902
-0.16950017
6.35E-03
0.16315174
-0.32790738
9.26E-02
-0.10763083
5.17E-02
9.60E-02
2.58E-02
-0.28556186
0.37680939
-0.13685843
0.38299251
-0.38968059
-5.52E-02
0.22739014
7.61E-02
-0.19602695
-0.2687543
0.146982
-0.12228984
-8.16E-03
3.23E-02
-8.27E-02
5.86E-02
0.15762864
0.17768075
-0.30330703
-0.16205566
0.10536026
0.29391268
-0.31923103
-0.12744579
0.40869629
0.26978129
-0.24430235
-5.83E-02
6.64E-03
-0.13447808
0.12783414
-0.1354382
-7.66E-03
-7.17E-02
-7.73E-02
0.47445869
-0.45675775
0.23361459
-2.11E-02
0.19873413
-0.29546401
0.27786851
-0.18113899
-0.1951696
2.55E-02
-2.55E-02
-9.02E-02
0.18859136
-0.12464309
0.20708589
0.29127294
-0.44662267
6.51E-02
4.62E-02
0.172245
-0.33520794
3.48E-02
0.44731274
-4.47E-02
-0.14090529
3.24E-02
-0.14359029
-0.20312433
0.41443288
-0.18949027
-0.1304533
-0.20890093
0.32486185
-0.23784946
0.72951531
-0.47717237
0.30196744
-0.34609288
3.69E-02
-0.19986658
2.62E-02
0.45041665
-0.39182261
0.46593058
-0.63372391
0.69314754
-0.22554936
-0.19933228
0.28584167
-0.37018257
-0.12783356
0.14370707
-5.67E-02
0.13248996
5.68E-02
0.30647004
-0.22060964
-9.97E-02
8.06E-02
0.21926516
-0.41065976
-0.15155007
0.12783411
-3.25E-02
0.37469277
-5.85E-02
-0.29980379
0.19176255
0.31906384
-0.64087856
2.34E-07
0.57014298
-0.58883393
0.14874494
0.10047113
-0.31753471
0.79850799
-0.66624045
-8.89E-03
2.64E-02
4.26E-02
-0.1723711
0.70299923
-0.3552745
-0.17535308
-0.13353176
0.33647308
-0.38526258
0.41871047
-0.20359977
-8.10E-03
-0.15822448
0.51652294
-0.31845352
0.41066003
-0.20009609
-0.14993954
-0.2876828
0.20334166
8.43E-02
0.27473137
-0.22454028
5.44E-02
-0.15746735
0.25217631
-0.10804086
-0.31259853
0.44445029
-5.44E-02
-0.10467146
-4.23E-02
0.29127294
-0.25593358
-8.70E-02
0.14107877
-0.236389
0.146982
-0.23399372
0.68401504
-0.58870465
2.45E-02
7.01E-02
0.21559712
-0.29376146
3.20E-02
1.56E-02
0.17062573
0.64973468
-0.95278549
0.11679964
-1.59E-02
0.27155188
-0.24005398
0.52468306
-0.26053199
-0.22612472
-0.17934093
-4.57E-02
0.18698363
0.1237946
3.47E-07
-0.10840953
-0.25022522
0.32378691
3.48E-02
0.11014401
-5.03E-02
-0.22314435
0.15645139
7.95E-02
-0.1146043
5.56E-02
0.41443428
-0.45581961
0.15616164
-0.39348894
0.38744736
-9.53E-02
-0.27443624
-3.57E-02
0.69314742
-0.61450362
0.17670298
-9.60E-02
0.24613385
-0.23841019
0.35282218
-0.3761684
-9.93E-02
0.18954158
2.14E-02
2.78E-02
-0.26510775
0.35040474
-0.18610245
-7.88E-02
0.23293066
0.17253403
-7.96E-02
-0.309618
0.19035451
-0.15082288
0.1237946
-9.33E-02
5.13E-02
-8.96E-02
0.38971734
-0.23780008
-6.23E-02
0.11460406
-0.1146043
0.13353069
-0.27938342
0.25406632
-0.38641652
0.22691
1.49E-02
-6.11E-02
0.16644891
-0.1354382
0.89624387
-0.84418672
4.26E-02
4.75E-02
-7.56E-02
-0.31667036
0.4439308
-0.31531388
0.43936738
-0.14310001
1.90E-02
-0.25672013
0.1645485
4.05E-02
-0.13447808
0.14763623
0.12861653
-0.47692379
0.32181573
-7.67E-02
-0.35254219
0.25360355
0.14841919
-0.30390441
3.67E-02
0.32090795
-0.16290264
5.97E-02
-0.33213356
0.39531359
4.65E-02
-0.2166719
-0.12893374
-6.64E-02
0.42488402
-0.39589605
0.69789845
-0.36142471
5.94E-02
-0.22957526
-0.12893374
0.16846459
9.60E-02
-5.06E-02
-7.44E-03
0.11943951
-0.21325921
0.38336515
-0.36710504
0.38372532
-0.31365755
0.11359784
-0.11359722
-4.62E-02
1.56E-02
-0.14131351
0.34409523
6.73E-02
-3.00E-02
4.18E-02
-2.97E-02
-0.42985636
0.21570802
6.50E-02
9.24E-07
-0.20067123
-8.00E-02
0.25234246
0.25848371
-0.2803013
0.12429687
-0.10247894
-5.17E-02
0.12783414
-0.30110478
0.28768194
-0.16889776
0.22793274
0.12553851
-0.25452912
-0.24512224
0.11365914
0.26045594
1.27E-02
-0.19370705
5.93E-02
-0.27103442
0.39915502
-0.29191113
6.56E-02
-7.97E-03
-0.14618225
0.22314286
0.33647284
-0.16657396
-7.12E-02
-0.24177295
0.22825947
0.12756051
-0.3222034
0.35170349
-0.21302077
-0.370125
-8.70E-02
0.50627017
-0.10840953
0.11523613
-0.17015181
0.19035451
4.56E-02
-0.10041935
0.31203017
-0.23741999
1.94E-02
-1.94E-02
1.94E-02
-7.31E-02
-0.13254631
0.186251
-0.20212345
-0.16487427
-9.48E-03
0.30888519
-0.1265631
-4.88E-02
-7.80E-02
0.18081892
-0.13675883
0.21622284
0.10535981
-0.23889232
0.14732507
-0.2214333
-2.60E-02
6.20E-07
0.26101366
0.15608011
-0.24801752
0.5063718
-0.36178923
6.21E-02
0.22555061
-0.4700028
0.14310156
-8.34E-02
0.12899275
-0.37411433
0.16989923
-0.20763947
0.2308062
0.3342894
-0.17253441
0.25131515
-0.21309392
-0.13353229
0.25131518
0.90511775
-1.3885437
0.42626798
-0.28376803
8.24E-02
-0.12228984
0.1850277
-6.78E-03
0.13946618
-0.34240723
-7.80E-02
0.2177242
-6.74E-02
1.54E-02
0.23074898
-0.24613304
0.19004445
-0.28768262
0.24846211
-0.12028623
-7.01E-02
6.25E-02
0.15414983
-3.97E-02
-0.16093077
0.10535958
-5.13E-02
0.1466026
-6.71E-02
-0.23361419
-0.19290289
0.36936074
-5.28E-02
-0.13242526
0.24934511
-0.28538597
-9.62E-02
0.29522929
0.31365773
-0.55961591
0.27559075
0.12344434
8.05E-02
-0.53899664
0.35667402
-0.12136167
1.60E-02
0.14045098
0.15906441
-0.46296915
8.08E-02
0.45041665
-0.3598192
0.3205989
-0.12783423
-0.10247894
-0.28051394
0.28768119
-8.18E-02
0.10303311
-6.50E-02
-9.38E-02
0.4054656
-0.22587913
-9.33E-02
0.25131413
-6.65E-02
3.08E-02
-0.32682154
0.27712297
-0.1146043
-0.20544331
0.27443758
-0.17435384
8.37E-02
-0.11596034
2.43E-02
-8.03E-03
-2.45E-02
0.18781646
-1.38E-02
-7.20E-02
0.34390774
-6.56E-02
0.32101849
-0.8721962
-2.99E-02
0.37469324
-0.12562583
0.15302499
-8.46E-02
3.61E-02
8.17E-02
-0.20212345
0.2592819
-2.50E-02
-0.34409618
0.16430283
3.72E-02
0.19200779
-0.41150767
3.57E-02
0.16907564
-9.31E-02
-0.10265387
0.15800512
-0.13133539
0.3877646
-0.42348382
0.27625254
0.15906441
0.15246932
-0.7032997
0.66205579
-0.38721159
-0.18698306
1.85E-02
0.36489859
7.96E-02
-0.12516244
6.45E-02
-0.29604983
0.4678998
-7.65E-02
-0.42555115
0.48617625
-0.35591149
5.21E-02
-0.10697298
-1.63E-02
5.58E-02
5.28E-02
7.10E-02
-0.20448269
0.14085817
0.14261319
-0.36211491
0.39327028
-0.33157682
0.11302319
0.31218895
-0.18343882
0.46411389
-0.63177866
-4.05E-02
0.20815642
6.51E-07
0.17783803
-0.23302378
-0.29479995
0.53899723
-0.13036273
-0.12095355
0.21741207
-0.42285618
5.96E-02
1.64E-02
0.1506611
0.36503121
-0.38623464
-0.29725164
0.36624512
-3.39E-02
-1.39E-02
-4.29E-02
-6.02E-02
6.02E-02
-0.27559015
0.47957215
-0.18232246
-0.24116223
8.70E-02
0.146982
-0.1808836
0.21622284
-0.2513144
0.39348984
-0.22163872
0.33539769
-0.43825513
0.24946003
0.3746939
-0.43491316
6.02E-02
-0.10969825
0.12260313
-0.36772451
0.25234246
9.60E-02
-0.46608904
0.51082486
-0.1123283
-0.18372062
0.36837053
-0.40256163
-0.1599648
4.00E-02
0.39230651
-0.11944055
0.28394452
-0.19817652
4.03E-02
0.15226953
-3.45E-02
-0.35417202
3.28E-02
0.13554494
-0.2022368
-0.28768149
1.14E-02
0.76441073
-0.35139793
0.12693021
1.32E-02
0.41197988
-0.50077617
-0.26881307
0.33780721
-0.10536123
-2.25E-02
0.12783414
1.98E-02
-0.26826456
0.34377232
8.14E-02
8.05E-02
-0.31203166
0.15011916
-0.29376146
-5.86E-02
-0.25378028
-2.25E-02
7.31E-07
0.56608844
-2.61E-02
-0.18099831
5.41E-02
-3.05E-02
-0.12361331
0.4170939
-0.53817099
0.41531762
-0.24294643
0.10285739
0.3081474
-0.32329994
-7.94E-02
5.62E-02
-1.57E-02
4.65E-02
-9.53E-02
0.28768137
-0.29604983
0.45198488
-0.2406752
-0.41572103
1.03E-02
0.1063803
0.2064914
0.24382344
-0.39673069
-5.36E-02
0.14493363
0.31121209
-0.17768142
9.28E-02
9.07E-02
-5.34E-02
-0.26358494
5.41E-02
-0.13675883
0.17366417
0.16649695
4.79E-02
-0.32138279
0.15645139
0.3845588
-0.42681849
0.31780034
-0.38473812
0.37948883
-0.41870955
0.2405899
-0.39607483
0.17920165
0.34092736
-0.24419712
-5.84E-02
0.39285466
-0.46292302
-0.19530948
0.41845244
-0.2151106
0.15529327
-7.10E-02
-6.85E-02
-6.51E-02
-8.78E-02
0.52358812
-0.25910929
-2.14E-02
-0.215975
0.17934036
0.1647543
-7.90E-02
-0.17142262
0.26298869
-0.19237208
-0.28768176
0.60888702
-0.18012598
-6.10E-02
0.14914414
-0.19200616
4.29E-02
0.18464944
-4.15E-02
-6.08E-03
-6.94E-02
0.20067044
-0.45198464
0.27712297
-0.20421536
-5.62E-02
5.62E-02
-7.84E-03
8.31E-02
0.35595009
-0.42339131
8.18E-02
-0.17095844
7.35E-02
6.85E-02
0.16874953
0.13895227
-0.46676555
0.13675888
4.41E-02
-2.18E-02
-0.12516336
5.67E-02
0.47882301
-0.4177359
-1.49E-02
-7.55E-03
-0.10367793
0.18372202
-1.41E-02
-9.67E-02
0.13157676
-4.91E-02
3.53E-02
0.15414979
-0.13353057
-4.88E-02
0.26784426
-0.1988501
-4.78E-02
-1.41E-02
-0.23922935
0.19574392
0.44183287
-0.30368224
-4.62E-02
-0.24362196
0.10622223
0.20278172
-2.56E-02
0.16154389
-0.24267058
-0.21962801
0.19105592
-0.23590593
0.25029364
0.28946596
-0.30385423
0.11617155
-0.38946515
0.31585273
-0.19912933
3.33E-02
0.319942
-0.14035697
0.1223396
3.57E-02
-0.23638943
0.15097174
-0.27712184
0.32074213
-0.30407605
4.05E-02
4.65E-02
0.14763623
-7.46E-02
-8.83E-02
8.23E-07
-2.33E-02
5.37E-02
0.13911191
7.50E-02
-0.10135179
0.1192634
-0.18825722
-3.64E-02
-0.13459077
0.64096189
-0.69314718
0.14903641
0.62140357
-0.42634359
-0.58525753
1.0320518
-0.45314187
-0.15840657
5.09E-02
-7.12E-03
-0.17946903
0.45818272
-0.54752654
0.12296157
-0.11365906
7.15E-02
0.15906532
-2.99E-02
-0.10367793
9.61E-02
-0.20236793
0.11466269
8.30E-03
0.2731131
-7.85E-02
-8.52E-02
-5.32E-02
8.24E-02
-5.93E-02
0.35054955
-0.56230718
0.44250715
-0.318454
-8.37E-03
7.29E-02
-0.11583114
0.42858759
-0.12783423
-6.71E-02
0.11778237
-0.17494084
-0.12516336
0.23638897
6.99E-02
-0.34015989
0.19516952
-0.10457245
9.03E-02
0.33338338
-0.45567408
0.30580866
-0.10071445
-0.28108072
0.4054648
-0.35417202
-6.01E-02
0.13242464
2.30E-02
0.17344457
-0.24406178
0.31177866
0.12305932
-0.13503531
0.29965872
-0.40101004
3.28E-02
-0.26430112
-8.44E-03
-0.13595651
-2.96E-02
0.47000289
-0.28768229
-0.15276356
0.24046816
0.21855339
-0.2897296
-8.55E-02
0.39348984
-0.35839754
9.84E-02
-0.2173021
0.40869629
-0.22314435
-9.29E-02
0.29649287
-2.67E-02
-0.20142187
0.3161982
-0.34130388
0.38836983
-0.44952473
0.37187421
0.1967106
-4.17E-02
-7.17E-02
5.02E-02
-0.23132876
-0.10080493
0.16062337
-0.16822797
9.46E-02
-1.40E-02
0.27528128
-0.19415687
2.56E-02
-0.37124729
0.25741187
-3.61E-02
-0.15048151
0.28768292
0.15963067
-0.36529869
0.50767165
-0.3890126
-0.26236442
0.41751269
-0.28171229
4.65E-02
0.1008051
-0.21292271
0.14197089
0.19933386
-0.17751412
-0.16378994
0.18514182
0.13176855
0.60613561
-1.0590041
0.22508349
3.80E-02
0.15840665
-0.26045543
0.10204872
9.26E-02
1.35E-02
0.18901128
-0.52012753
0.17135863
-0.23901717
0.12221694
0.2354577
-0.23545745
0.19986658
-9.89E-02
0.17563324
-0.10610706
-6.95E-02
-0.10981484
0.50724792
0.20797557
-0.43650985
0.54796493
-0.74938703
-0.28493133
3.24E-02
0.39834672
-0.27820295
0.29238737
0.3324407
-0.59691924
-0.11663636
0.4359251
1.32E-02
3.87E-02
0.2104044
-0.38265046
0.25131413
-2.97E-02
-0.27570635
2.35E-02
0.27598575
-0.20132478
-0.13868351
0.22148879
-0.10462426
0.11122581
0.10601822
-0.4759388
0.40228614
-0.13626416
2.88E-02
-0.23922935
0.35937345
-0.18610245
-0.28768176
2.99E-02
0.23483962
0.11000066
1.38E-02
9.16E-02
-0.11934734
7.46E-02
1.99E-07
-0.15524082
0.10840973
-8.58E-02
0.40546551
-0.29935798
-0.34998637
0.15822372
0.32947886
-0.15123013
4.65E-02
-0.35482118
0.29460168
0.10467064
-0.22159193
0.15082364
0.15984797
-0.16653703
1.99E-02
-0.11860641
0.21868834
-0.18949027
0.18948917
-0.12001701
4.59E-02
-3.92E-02
4.56E-02
-0.27712184
9.61E-02
0.41307053
-0.27098766
-0.30774927
0.1187843
0.1889656
-0.45293093
0.59470624
-0.14841922
1.98E-02
-0.16290264
0.12289892
-0.37531194
0.22116099
0.36772493
-0.19337061
0.1192634
-0.36772537
0.7058863
-0.38665572
-1.25E-02
-0.20136887
0.22006117
-0.4432056
-5.94E-02
0.29783422
-0.10367793
-7.86E-02
0.21217516
0.13720198
9.76E-02
-0.11054274
-2.63E-02
-0.27443624
0.91629088
-0.52852613
7.45E-02
0.33883709
-0.34437674
-0.28768274
0.18232092
-0.24340893
0.24956353
-0.2979598
0.17402251
-0.19912933
0.24659468
1.97E-02
0.26635268
-6.69E-02
-0.16126888
-0.27115321
4.80E-02
8.96E-02
-0.10536092
0.26966432
-0.59508628
0.30132458
2.41E-02
-0.10008284
0.30075327
-0.10969825
9.66E-02
4.50E-02
-2.55E-02
5.03E-02
-0.21855305
-0.13026443
0.25901484
-0.4292348
0.17022188
0.5073421
-0.18967929
-0.30900478
-9.96E-02
6.45E-02
-3.64E-02
0.24512315
-0.14812975
1.67E-02
0.36899552
-6.49E-02
-0.41773495
8.00E-02
-6.17E-02
3.57E-02
0.25423494
-0.280902
0.22494352
-0.26164454
5.21E-07
4.57E-02
0.26510811
0.14035641
-0.46052453
-0.20909274
0.17062476
0.29500884
0.2099178
-0.22462463
0.31508192
-0.29310146
-0.33213356
0.18400414
0.11871577
-6.16E-02
-0.1088948
0.36020786
-0.4824264
0.19885039
0.42172575
-0.39743215
3.92E-02
4.51E-02
7.78E-02
-0.3364726
0.22884139
0.14763623
0.19530888
-0.46357328
0.12062779
0.22918683
-0.39348894
0.17934036
7.20E-02
-0.32542253
0.32542214
-0.18232177
0.29391268
0.25131416
-0.42006326
0.40546486
-0.36936027
1.41E-02
-0.18372062
0.11122561
-9.46E-02
0.16003592
0.119346
-0.11934734
2.78E-02
0.14629208
-9.95E-02
8.76E-02
-1.81E-02
-0.40851864
0.41459838
-0.36101267
0.44802547
1.11E-02
-0.31365755
7.25E-02
-0.32811645
0.1274444
-5.26E-02
0.18081892
0.21559712
4.15E-02
-3.55E-02
-0.42064005
0.65575975
-0.47191039
-0.3319017
7.18E-02
0.40215883
0.17010643
-0.25291207
-9.82E-02
9.82E-02
-0.13868351
0.34000763
-0.307484
0.88541871
-0.50972599
-0.44183329
0.2682642
-0.16290264
7.66E-03
-3.10E-02
-7.35E-02
-5.22E-02
7.73E-02
-4.22E-02
0.11394509
9.53E-02
0.32542321
-8.98E-02
-0.33096176
1.53E-02
0.21094877
-0.2979598
0.20142157
5.26E-02
8.00E-02
-0.35921478
0.13458945
-6.28E-07
7.15E-02
9.84E-02
-0.28768229
4.88E-02
-4.88E-02
9.53E-02
-0.11211795
-7.02E-02
0.54654288
-0.29826429
4.85E-02
-0.3528215
0.58135593
-0.52526647
0.18986872
0.23361394
-0.4326162
0.16846459
5.28E-02
1.46E-02
0.22603865
-0.37416765
3.31E-02
0.42425692
-0.25970906
-0.32277381
7.34E-02
3.48E-02
0.13566533
7.43E-03
0.14458212
0.57054508
-0.88420182
-0.12107787
0.11226664
-0.13226767
0.86446601
-0.6555649
0.18641233
0.47762766
-0.64777941
-7.53E-02
7.53E-02
2.39E-02
0.1927646
-0.20863815
9.17E-02
6.36E-02
-0.33921587
0.86094081
-0.76913249
0.36366716
-0.17261204
-0.22677355
0.78015876
-0.72704858
-0.1686229
4.00E-02
0.14571112
5.76E-02
-0.12783356
0.24827936
0.16923317
-4.91E-02
-0.35040528
9.37E-02
0.29376185
-0.48097345
0.33787268
-0.23545745
1.2715485
-1.1237395
7.60E-03
0.43040448
-0.56827313
-0.11996006
0.17081755
6.40E-02
0.15082364
-0.21484494
3.25E-02
-0.10092659
0.39657527
-0.10008331
-0.34174904
0.23785043
-0.1925938
0.30305034
0.1513464
-0.38599312
0.18781646
-6.36E-02
-3.72E-02
-0.10367793
0.54875231
-0.46034086
0.2682637
-0.14536507
-8.52E-02
0.39304289
-7.26E-02
-0.38946515
9.82E-02
6.95E-02
5.86E-02
0.36675072
-0.24756131
-0.26180184
2.88E-02
-0.13657585
7.82E-02
0.19724652
-0.11086345
1.37E-02
-1.37E-02
-0.17271316
0.61207914
-0.34092727
-0.1698997
7.15E-02
-0.15645301
7.01E-02
-0.3053818
-6.32E-02
-3.32E-02
5.47E-02
0.36197931
9.19E-02
-0.25227943
0.15290713
0.11279621
-0.15082288
9.60E-02
4.81E-02
1.33E-02
-2.68E-02
0.30287257
-0.46499032
-0.11878319
3.54E-02
-0.11020397
0.38915169
-0.26170716
0.10536137
5.24E-02
0.23331143
-0.16285822
0.1155137
-0.26966402
1.57E-02
-0.12464309
-8.89E-03
0.45765114
-0.40546581
0.22652747
0.13858591
-0.14536507
0.13353051
-0.17520423
-8.89E-02
0.13739972
-1.40E-07
4.62E-02
-3.28E-02
-0.19035459
0.12847821
-0.2125608
0.27443758
-6.90E-02
0.12726124
-4.50E-02
8.21E-02
-0.44250605
0.39915502
-0.33520794
-0.10241576
0.15415114
0.49387598
-0.33135805
0.37156397
-6.09E-02
-0.28942791
-0.20067123
0.22825947
0.12756051
-0.14818074
0.18347909
-0.14934465
-0.29441577
0.16566694
-0.27002731
9.53E-02
7.86E-02
0.26430178
-3.28E-02
-0.45675778
0.51502675
-0.15624863
-7.64E-02
0.21996453
-0.1146043
-0.32652181
0.17237101
0.22314434
-8.34E-02
-7.27E-03
6.36E-02
-6.87E-03
-0.14045227
6.16E-02
-0.15290698
9.93E-02
0.12562592
-1.40E-02
0.13792357
-0.24171971
6.80E-02
0.1489227
0.1460318
-0.34740046
-0.10536112
0.3498148
-0.367055
0.17504954
-7.33E-03
8.46E-02
0.19574533
0.1397617
-0.31543946
-1.33E-02
6.51E-07
-0.41897899
0.45198423
6.47E-03
-3.95E-02
-0.32181484
8.86E-02
0.1271546
0.31709614
-0.2451227
-4.26E-02
4.26E-02
-0.24242614
2.62E-02
0.14424904
2.94E-02
-0.13976221
-9.61E-02
-3.74E-02
0.10821303
0.10536137
0.46518409
-0.35598588
-0.18094337
8.70E-02
0.22314435
-0.26966402
2.35E-02
5.28E-02
0.29683182
-0.15962929
-0.1823207
-7.72E-03
-7.78E-03
0.21687339
-0.30673081
9.76E-02
-0.18698306
-8.79E-02
0.2825678
-0.13133539
0.24053445
1.37E-02
-0.14624511
0.21205933
-4.56E-02
0.14265704
-0.42590448
0.14780931
-9.61E-02
0.20448351
-5.64E-02
-0.26381424
0.39915502
0.21551991
-0.27416769
-0.12874919
4.48E-02
0.13626553
-0.12177212
8.94E-02
-0.49128136
0.20359963
0.48954836
-0.16950017
-0.19643338
1.54E-02
0.37182602
-0.32704237
-0.14929698
-3.45E-02
-0.12107787
0.32652101
0.44742876
-0.82472283
0.73396939
3.92E-02
-0.19587483
-0.46883419
0.53665787
-0.37320465
4.65E-02
-0.22884196
0.16632041
-9.29E-02
-1.79E-02
-7.48E-02
1.92E-02
7.34E-02
0.20708589
-0.15534993
0.5868516
-0.68384451
0.30147576
0.1223396
-0.54159659
0.16303894
0.22843866
0.10676704
-3.87E-02
-4.71E-02
-0.24053466
0.33897462
-0.36564326
-0.10436023
2.96E-02
0.40869629
-0.1161707
6.32E-02
-0.22825919
0.3067297
-0.20136887
0.23841177
-2.45E-02
-6.41E-02
9.47E-02
-0.32449633
0.29391268
0.13353159
9.33E-02
-0.32466066
9.16E-02
-0.1123283
0.13090608
-3.75E-02
-0.17344411
0.11441022
-2.05E-02
-0.42285621
0.50236958
-0.15840657
-0.13566646
0.10536137
0.30861557
-0.31633732
-7.78E-03
-3.17E-02
7.01E-02
5.84E-02
-0.37404838
8.87E-02
0.36044157
-6.60E-03
0.15887024
-6.42E-02
-9.47E-02
5.16E-02
6.27E-03
-0.37469363
0.57763457
-0.59598321
5.41E-02
-0.16148695
0.59007508
-5.88E-02
-0.34377214
-8.00E-02
0.40546441
-0.325423
0.2747778
-6.71E-02
7.36E-02
-2.61E-02
2.61E-02
-0.18361264
4.55E-02
1.47E-02
-0.21950077
1.80E-02
0.14131355
-5.58E-02
8.16E-03
-0.21706428
0.47378382
0.10157913
-0.22172426
0.32423958
-0.1082135
-0.13434783
-0.17840748
0.25995851
6.42E-02
-0.18571635
-0.40546522
0.37085897
0.10676704
6.73E-02
-0.309618
7.01E-02
-1.52E-02
-1.54E-02
-0.19637294
0.41796529
-0.2530899
6.20E-02
-0.23638919
0.4459053
-0.21706471
0.1008051
6.83E-03
0.10331812
5.37E-02
-0.15706107
0.10943308
-0.33769307
0.24846211
3.28E-02
-5.98E-02
-0.18781628
7.94E-02
3.01E-02
-0.16907564
0.422856
-5.76E-03
-0.39111826
0.5801596
-0.31845361
-0.14107879
-0.30809039
0.4359251
0.30748439
9.80E-02
-0.46734062
4.85E-02
-4.85E-02
0.21029457
-0.12861712
-2.65E-02
-0.34050685
0.241835
0.59189349
-0.74357796
0.11394509
4.51E-02
-0.15048151
0.41961041
-0.44558442
-5.41E-02
9.70E-02
0.55841494
-0.70280993
0.27792656
0.12429687
-0.18492217
-8.13E-02
-0.12629388
0.2972506
-0.28768247
-3.88E-02
0.37531289
0.82965076
-0.90742737
-0.10863427
0.13762045
-0.21425526
-8.89E-03
0.15669823
-0.18384948
-2.79E-02
-7.85E-02
0.52702123
-0.37578875
0.36974779
-0.29376146
0.28156626
0.14799739
-0.61677498
0.22705764
0.13157676
-7.83E-02
7.15E-02
0.2859565
-0.24541087
-6.15E-02
0.16216597
0.637748
-1.1307702
0.4376213
-3.22E-02
-0.14008884
-0.23638919
9.48E-03
0.41796529
-0.39927292
0.17768121
8.89E-02
-1.55E-07
-0.12847915
0.48302379
-0.31287155
-0.29908475
0.42064086
-5.57E-02
-7.95E-02
-8.34E-07
-8.64E-02
7.49E-03
-0.32312831
0.56695229
-0.25886181
0.20479375
8.86E-02
-0.27087566
9.19E-02
0.2757872
-0.36034402
6.41E-02
0.27028954
-0.52852517
0.11778259
0.14045098
-0.46587455
2.17E-02
0.47803658
-7.62E-02
7.62E-02
-0.40546536
0.18232131
-0.11466237
0.2099729
-0.11211795
6.56E-02
0.28768113
-0.48923585
0.32109749
-8.83E-02
0.42577064
-0.39546555
0.17106381
2.48E-02
-0.28156614
0.29980433
-0.42985636
0.53280473
-0.29495409
0.18596531
-0.16430397
0.21741207
-0.39688191
0.50568336
-0.19895449
3.10E-02
-0.13005337
4.75E-02
-2.68E-02
0.13946618
-0.27008629
7.47E-02
-2.92E-02
-0.27054659
0.38255036
-9.00E-02
-0.11506967
-9.37E-02
0.17934036
-4.58E-02
5.32E-02
-7.70E-02
0.2592819
0.21570896
-0.60282475
0.26236513
-7.25E-02
-0.23638919
8.22E-02
0.3575522
0.22436954
-0.5306285
7.23E-02
0.20909123
-0.16363007
3.64E-02
7.56E-02
-0.38255167
0.65857613
-0.43349236
0.16406827
-0.44916901
-4.21E-02
2.13E-02
0.52752751
-0.13976286
-0.16251843
0.69314718
-0.57443142
0.20810643
-0.22314377
-0.2676813
0.38209161
-0.2967321
0.54126716
-0.36654991
0.21855339
-8.98E-02
-0.36921817
0.29974473
6.95E-02
0.14354771
-6.61E-02
-0.10467146
-1.39E-02
-0.15066054
0.37520182
-6.94E-02
5.97E-03
-0.13353057
-0.23684226
-0.18924133
0.18924209
0.26368913
-0.31679964
0.60282493
-7.76E-02
-0.24901372
0.1108619
-0.11778332
-0.20763992
8.51E-03
0.19216086
0.13090608
-5.03E-02
-0.15307599
0.12693021
0.31059599
-0.58294332
0.18232226
-0.26381424
-0.1525799
0.12386867
0.36921799
0.32877225
-0.27012467
-0.16475582
7.20E-02
7.36E-02
1.85E-07
-0.39903432
0.35955605
-0.19176227
0.25671923
-0.18610245
-7.06E-02
-0.12083662
-9.62E-02
0.33213457
-0.16508035
0.5801596
-0.45198518
0.15307614
-0.34294492
9.53E-02
-4.22E-02
8.58E-03
0.25510541
-0.28108072
-0.12107787
0.48474512
-0.15822491
-2.90E-02
-0.12516336
0.49571207
-0.62924379
0.12516364
8.07E-02
-0.22508426
0.1274444
0.24177304
-0.20815593
0.10204872
0.18975583
-0.15312268
-6.69E-02
0.40546501
-0.10251625
-0.16653703
-0.11359722
-3.05E-02
0.24005322
-0.39938626
-9.53E-02
8.62E-02
0.6931476
-0.40088806
-0.26510775
0.22314262
2.82E-02
-0.16579269
-6.78E-02
0.14660326
0.11441022
-0.26982513
-2.69E-02
-0.2118437
0.46012342
0.30351433
-0.31779972
-5.17E-02
-0.30809039
0.16148813
9.21E-02
1.59E-02
3.06E-07
0.24956353
4.20E-02
-0.4172996
0.28544807
-0.19992572
0.3550334
-0.22458155
-0.13868351
0.41914544
-0.12734011
-0.19724728
7.25E-02
-0.20925429
0.25704584
-0.1278336
2.99E-02
0.1435916
0.38183373
-0.32609057
-6.86E-02
0.25489253
-0.40047812
-0.24387988
0.20585212
2.30E-02
-1.78E-07
0.37469274
-0.53899646
-5.51E-02
5.51E-02
0.28544807
-0.26774722
0.2677485
3.95E-02
1.85E-07
-0.37059575
0.43311742
-0.29376146
0.44531024
-0.24685934
-9.07E-02
7.27E-03
-0.13146333
0.536928
-0.41273713
-0.10779689
8.10E-03
0.35020176
-0.44309685
9.29E-02
0.14953153
-7.95E-02
-5.41E-02
0.14732507
-0.23867382
0.15290713
0.10610714
8.36E-02
-0.16761471
7.27E-03
-0.33213356
-8.43E-02
1.0304039
-0.49783829
-0.29849225
9.93E-02
0.186251
-0.16290264
-3.92E-02
0.18232231
-9.07E-02
4.29E-02
-9.53E-02
0.11607252
-8.58E-02
6.50E-02
-0.16705421
0.59328061
-0.3784357
-9.80E-02
9.80E-02
-0.36624455
0.35955605
-0.31259853
0.27846518
-0.14953254
7.76E-02
-0.13566646
0.52102989
-0.57367319
0.49995649
9.88E-02
-0.34542215
-0.14256385
0.12847821
2.80E-02
2.72E-02
0.10199993
0.23159294
-0.53351748
0.3492713
-0.48985216
-0.16362917
3.28E-02
0.31943101
9.67E-02
0.23862633
-0.31218866
-0.11302391
-1.72E-02
0.21089435
-1.42E-02
8.88E-02
1.99E-07
1.99E-07
-4.00E-02
0.1155137
-0.15011902
-0.37085977
0.7429083
-0.29743803
-1.32E-02
0.14177467
-0.43166813
0.71934921
-0.63455337
0.10047113
0.28030273
-0.18900989
-0.10610706
-0.17045268
0.30956393
-3.97E-02
-0.10686316
0.45675847
-0.51879305
3.92E-02
0.10227858
-0.13353179
0.28768113
-0.10008331
-0.21985991
-9.45E-02
0.43796384
0.15082315
-0.32850432
-2.82E-02
-0.28768247
0.17435417
0.14149933
-0.10227798
0.22621618
0.18436481
-0.25423399
-0.21169646
0.24406205
-7.95E-02
-2.09E-02
-0.19365373
0.2747778
-3.30E-02
-0.11359722
-0.17185023
-8.97E-03
0.13465726
0.34319907
-0.15694766
1.30E-02
-0.14558583
-0.10204945
0.22809012
-6.60E-03
-0.13447808
0.90715867
-0.95367873
3.89E-02
-0.12160698
-9.96E-02
0.16632041
-0.29849324
0.37605068
0.13911191
0.15043359
-1.12E-02
4.42E-02
-0.51987571
0.24116114
0.11460406
-0.1146043
-0.16251843
0.26430178
-0.26430112
4.12E-02
0.23596494
-7.95E-02
0.19941628
-0.33196232
0.44408065
-0.45198551
0.32850412
-7.72E-02
-0.19724728
7.95E-02
4.75E-02
-6.15E-02
-4.32E-02
-0.10863427
-0.1035409
0.24116114
0.21164997
-0.24063608
0.12429687
0.31015494
-0.29086104
-0.21205838
0.13254578
1.37E-02
-0.21130858
2.49E-02
8.63E-02
0.18482396
-0.26298976
-0.13005294
0.16989923
0.14518188
4.62E-02
-0.24763471
0.13146384
-0.20875482
0.14903641
-4.73E-02
-8.41E-02
0.14660326
0.47378522
-0.63808739
0.44055557
-0.18232234
4.05E-02
-0.32593203
6.22E-02
0.49868402
-0.52488625
1.121937
-1.029044
-7.53E-02
1.72E-02
5.00E-02
0.79361784
-0.5819214
5.13E-02
-3.82E-02
4.45E-02
-0.13264464
-7.36E-02
-1.54E-02
0.14413457
-0.23326236
0.40546539
-0.34783527
-7.47E-02
8.15E-08
0.11394509
0.22006117
-5.06E-02
-0.24116226
3.25E-02
4.69E-02
6.64E-02
-8.86E-07
-0.32652181
-0.16077413
0.5223856
0.36080468
-0.34032598
0.12675081
-0.2876825
0.17435411
-5.48E-02
0.13792357
-0.24171971
-0.12464309
0.25621921
7.90E-02
-0.52999592
0.48467988
-0.38255167
3.81E-02
0.35105184
-0.19556601
0.2405899
-0.12726265
0.29479891
-0.39225453
0.28571159
-0.33410835
1.64E-02
0.3582989
-0.55536342
0.31935319
-9.82E-02
-0.25131461
0.23531325
0.20359914
-6.10E-02
2.08E-02
0.27388799
-0.28076246
4.05E-02
-0.22978829
0.53062803
-0.22436935
6.53E-02
-0.38837132
-0.28204796
0.10648381
0.28768191
-0.1292116
0.35235605
-8.87E-02
-8.28E-02
-0.17230053
9.76E-02
0.17713933
-0.19276519
0.80125934
-0.7856344
-0.15028186
-8.46E-02
-0.10318452
0.10318347
0.17904776
0.2897296
-0.16649579
6.71E-07
-2.94E-02
5.09E-02
-6.60E-02
0.17344457
-0.10041935
0.20895895
-0.20194045
0.22454163
-0.46888688
0.23732758
0.46912321
-0.97060364
0.62082577
-0.40234447
-9.81E-02
0.60143906
-0.15887041
-0.23815583
0.60077333
-0.38946393
4.00E-02
1.99E-07
-8.88E-02
0.18825634
-0.24709702
0.25299627
-0.20132478
-0.26164454
0.58466583
-0.44531134
0.19176255
-0.27655917
-0.10241576
-4.00E-02
0.18571647
8.13E-02
-0.11583114
6.20E-07
0.70621932
-0.59038723
0.16524909
4.53E-02
-0.32639599
0.97753394
-0.68329471
0.12285443
-0.22603723
8.34E-02
-9.07E-02
-6.80E-02
0.31275582
-0.18805304
-0.18094337
0.1529692
0.23862633
-0.29703668
-0.15415004
-0.10147033
0.16106142
0.16003592
-7.07E-03
-0.29479995
0.25131378
-7.44E-03
-2.26E-02
-4.69E-02
6.95E-02
0.17733327
-0.30448985
-0.10724518
0.37351263
0.43531802
-0.72733784
5.09E-02
6.40E-02
-1.56E-02
-5.67E-02
0.13976268
-0.13146333
0.44595703
-0.55039924
0.18384926
0.18739685
-0.1067686
0.19746527
-0.19044611
-8.00E-02
-0.30809039
0.3379446
8.46E-02
0.34032616
-0.21954502
-0.16216733
-0.18514314
0.14197089
-0.26826409
0.18392357
0.23428039
-0.25041103
0.29980433
-0.52702051
0.3203066
0.38803038
-0.32349175
-2.82E-02
-0.11332791
0.22154312
0.20763864
-0.68278384
0.83246094
-0.40995964
-0.39204231
0.65232444
-0.29464987
-0.16705421
0.34000763
-0.26826319
0.12967764
-5.56E-02
7.12E-03
-0.25741211
0.17618744
0.27995956
-7.23E-02
-2.53E-02
0.95895755
-1.0961577
0.15624876
-1.27E-02
0.12553851
-0.10661042
-6.45E-02
-6.69E-03
0.25354832
-0.34483984
1.46E-02
-0.27329376
0.21357498
0.41566932
-0.66808313
0.37531289
0.37086001
-0.2798878
-0.11855887
-7.02E-03
-0.29238763
0.29940641
-0.26236442
0.14370707
0.15975983
-4.81E-02
-2.86E-02
0.18473502
-0.4024573
0.18830907
6.50E-02
8.70E-02
-0.27073202
0.22482347
8.98E-02
-0.37525129
0.1098156
6.20E-02
-0.3053818
0.44547063
-0.15524082
-1.54E-02
3.80E-02
-2.26E-02
-0.10451332
0.43332222
-0.11025599
-0.11014317
4.03E-02
-0.11122497
-7.64E-02
0.2757068
-6.21E-02
-0.27073202
0.16251802
0.5007754
-0.27193442
-0.2360103
0.10895138
-0.43825513
-0.12783265
0.916291
-0.2519643
0.11061069
-0.22183529
-1.98E-02
-0.23995137
0.60459447
-0.52324796
0.20421623
5.57E-02
-0.26780039
0.24340852
-0.28357577
0.33764219
-0.43213299
0.32090795
0.16805859
-0.5350576
-4.83E-02
8.54E-02
2.69E-02
0.57092983
-0.41551566
0.32668477
-0.44731277
0.15780774
-5.24E-02
0.11607252
-4.91E-02
0.12177258
-0.30265552
5.04E-02
0.23293066
3.82E-02
0.15593457
-0.50372148
-1.79E-02
0.49995649
-0.30421203
-3.77E-02
-8.00E-02
2.47E-02
0.1506611
-0.11081412
2.29E-07
0.13157676
4.68E-02
0.17904873
-0.17253441
-4.65E-02
-2.76E-02
-0.28071311
-4.74E-02
0.29252541
-5.97E-02
4.51E-02
0.14993925
-0.17224598
0.12693021
-2.68E-02
-0.30830106
0.30147576
-0.35863459
0.25782889
0.33755475
-0.4081718
0.25671923
0.33377403
-0.45391762
0.30873474
-7.01E-02
-0.36710504
-0.10178264
0.29878044
-4.05E-02
-0.29460227
6.28E-02
0.11488033
7.72E-03
-0.13133539
0.5108248
4.12E-02
-0.23841016
-3.92E-02
-0.30110478
-9.05E-03
7.02E-02
-8.86E-02
0.59086823
-0.28256616
4.00E-02
-0.2182539
8.10E-03
0.11419217
8.28E-02
1.97E-02
-0.24116226
-5.96E-02
7.60E-02
-2.47E-02
0.39429262
-0.38599312
-7.73E-02
0.46328545
-0.23302378
-0.12847915
-1.63E-02
0.26488256
-0.5256086
0.3470543
0.40295598
-0.41810769
0.1810492
-4.56E-02
0.19337153
-0.18672732
1.32E-02
0.21130963
-0.35894531
-3.86E-02
0.5403083
-0.36061439
0.13517396
-0.48622593
0.12296157
0.20142157
-0.20972075
2.47E-02
-0.13005294
-9.30E-03
0.53665787
0.37024361
-0.22314274
-0.61165345
0.25228
5.90E-02
0.31439275
-0.33368629
-0.14660354
-9.46E-02
1.64E-02
-3.65E-07
0.17824899
-0.27193365
0.38744736
-0.27763101
-0.14618225
-2.82E-02
0.53899723
-0.45675775
0.11583199
-0.24686028
0.20701385
0.49608386
-0.52914369
0.23815584
-0.26368952
0.60770231
-0.5250107
0.13353112
-4.26E-02
-0.17366342
0.57428557
-0.52385557
-8.23E-03
0.2731131
-0.17855507
-6.20E-02
-4.92E-02
0.6502223
-0.32339939
-0.53123397
0.48153552
-0.37411433
0.15415025
0.69710785
-0.42744324
-4.34E-02
-0.49824619
8.96E-02
0.45198593
-0.37855837
0.36020786
-0.31691241
-1.71E-02
-3.51E-02
0.16430283
2.25E-02
-4.55E-02
0.33868411
-0.11090141
-3.13E-02
0.17486255
-0.46893525
0.2747778
-3.97E-02
6.73E-03
-0.24177295
7.41E-02
0.17435411
-6.19E-02
-2.15E-02
0.19670935
-9.11E-07
5.22E-02
-3.45E-02
-0.23638943
0.11860594
-0.31434998
0.37187421
-0.20620726
-0.1747171
1.80E-02
0.20875549
0.16649695
-0.33157682
7.41E-02
-6.56E-02
0.64541554
-0.57191294
4.62E-02
-0.12817577
0.22143307
-4.91E-02
0.26402265
-8.65E-02
-0.21414857
-3.80E-02
9.60E-02
5.48E-02
-5.48E-02
-0.37085977
0.11551268
0.30346659
2.65E-02
-6.76E-02
0.16705415
0.27727318
-0.14967714
-0.54796481
0.27407682
-7.83E-02
5.06E-02
-5.06E-02
-0.13459077
0.74676824
-0.83532149
9.22E-03
0.39005652
1.48E-08
0.20179941
-0.25932309
-0.16406806
7.47E-02
7.62E-02
-0.11279608
-0.11034832
0.24294643
0.16251965
-0.39716646
0.26045594
-0.45107585
0.59332633
-0.52566773
0.2099729
5.88E-02
-0.17095844
-0.16551469
0.58221602
-0.37520173
-0.17745627
0.24807276
-0.28768176
7.77E-02
0.53665787
7.37E-02
-0.15924069
5.22E-02
-0.17893763
0.12675081
2.35E-02
0.26860574
-0.2803022
-5.90E-03
-0.24709702
-0.2676813
0.89426816
-0.42798394
-0.28561401
0.29180512
-0.17494084
-0.23052339
4.53E-02
0.17045145
0.12604085
-0.11122497
-6.06E-02
0.24783538
-0.25567898
-6.51E-02
-8.44E-03
0.29190949
-0.20278263
0.25818065
-0.19801213
7.36E-07
-0.15780757
0.44731274
0.50094086
-1.1778278
1.0508972
-0.50832325
-7.12E-02
-0.35955554
6.51E-02
0.48896635
-1.11E-02
-0.40826181
8.07E-02
0.17062573
-6.06E-02
0.18924119
-0.41412243
0.28550601
-0.34830645
0.22314286
0.13815054
-3.28E-02
-0.23995137
5.76E-02
9.89E-02
0.18473502
-0.22163872
0.75862497
-0.72899258
5.68E-02
5.37E-02
0.19530888
-0.19530851
0.1513464
-0.37776291
0.2897296
-3.12E-02
-0.24231434
5.49E-02
0.11523613
-0.3364726
0.30186614
8.76E-02
-0.1161707
-5.21E-02
-7.94E-02
0.13868316
7.17E-03
-6.64E-02
-0.12160698
0.1292115
0.21706372
-0.23233113
0.23233114
-0.1026543
-0.28768173
0.16566694
-0.11302391
0.25510541
-0.30774927
0.40846288
0.20501636
-0.6134795
-3.67E-02
0.31077817
-0.31077731
0.18698363
-0.25464246
0.33647132
-0.20544331
0.21256128
-0.39488235
0.36610481
1.45E-02
0.10247784
-0.15415092
-0.23841113
0.27559075
-0.11596034
-4.18E-02
0.2682642
-4.68E-02
-7.10E-02
-0.31753471
0.9343093
-0.47318265
0.15869014
-0.1211851
-5.68E-02
-0.10969825
-1.46E-02
3.61E-02
-1.55E-07
-0.11247841
2.35E-02
0.70470816
-0.68932325
-0.15669838
0.25131416
0.14217545
-0.35839754
-9.96E-02
0.59306294
-0.25659063
9.10E-02
-0.35401726
0.46556979
-0.4834263
0.46095312
-0.56531405
-7.26E-02
0.27142113
0.16579199
-0.19912933
0.49200562
-0.51775736
0.30492473
0.17589082
-0.30576497
8.40E-02
-0.20815593
0.32817253
-0.20398231
2.17E-02
2.82E-02
-0.27846551
0.76823801
-0.45563856
-0.29441577
0.28768194
5.26E-02
-0.34032544
3.53E-07
0.10265385
0.1645485
0.27028954
-0.51082498
0.32639566
-7.22E-02
-7.05E-02
-8.37E-02
5.41E-02
0.25131413
7.33E-02
-0.50540525
0.6036762
-0.50102192
0.26298869
0.19268346
-0.42367068
-0.21921508
0.5225212
-0.17768142
-4.26E-02
-9.89E-02
-4.92E-02
-4.29E-02
0.2677485
-2.72E-02
0.23820221
-0.46134546
0.21622284
-0.21622299
6.67E-02
0.15645139
-2.09E-02
-8.83E-02
0.21386991
-0.38092422
-2.13E-07
0.45857409
-0.12210353
0.11633973
-0.51856345
0.34887803
0.11014401
4.89E-07
-0.43979025
0.21357498
0.45547569
-0.58681095
0.31365839
-0.16705428
0.57251912
0.16507998
-0.79208642
0.41870955
-0.29119757
0.19166693
-0.4470143
0.38092402
-8.42E-02
-0.17693152
3.95E-02
-5.58E-02
0.20661497
-0.35667539
0.15822372
-0.14874496
0.10724484
0.55719113
-0.37204969
-3.58E-02
-0.13248943
0.11034755
1.48E-02
-0.23052339
5.41E-02
4.29E-02
0.10367823
8.70E-02
6.06E-02
0.19530888
-0.14434224
-0.3629055
0.54935837
-0.45567408
-5.86E-02
0.25704584
-0.21484494
0.56079656
-0.37985337
-0.24053466
-2.67E-02
0.39033544
-0.26358494
0.2006698
-0.20863815
0.14841919
0.1292125
-0.19328995
2.90E-02
-7.17E-03
0.2966345
-0.57714868
0.30186614
-0.11163964
3.06E-07
3.86E-02
0.1008051
0.23132931
-0.32458666
-0.29522899
3.96E-02
0.55822861
3.28E-02
-0.35821134
0.10227858
-0.29698396
0.6742788
-0.40546599
0.139762
-0.48628426
0.27241549
3.03E-02
-0.15290698
0.4808147
-0.15057355
-0.29604983
4.84E-07
0.25131464
-1.32E-02
-4.75E-02
-4.98E-02
0.1489227
-0.47378403
0.74241859
-0.59260523
0.34266353
-0.23556592
0.69704556
-0.50565088
-0.43825513
-6.19E-02
-1.07E-02
0.37267464
-0.43936601
2.27E-02
0.70432127
0.43466452
-0.509628
-0.24279667
0.13543877
-2.70E-02
0.31471097
-0.35667586
-8.18E-02
0.73860937
-0.49247566
-7.55E-02
6.94E-02
-0.28768238
0.31177866
0.78139788
-1.3203945
0.4054659
6.58E-02
-0.23596509
0.17015187
-9.26E-02
8.58E-02
0.51356161
-0.33811378
-0.47692379
-6.70E-02
3.88E-02
9.10E-02
6.73E-02
0.1850277
-0.31508079
-0.1282537
0.39488289
-0.17807594
9.69E-02
0.33647239
-0.16705492
-0.22476859
2.41E-02
0.1809974
0.56244993
-0.63097012
7.07E-03
-0.17670313
-6.06E-02
1.0245047
-1.042523
0.48130396
-0.21197046
-1.40E-02
0.11307655
-0.13443047
0.25848371
-0.24419712
2.11E-02
0.27721
-0.1781204
-0.19370705
0.13543877
-0.17435384
1.57E-02
0.51860833
-0.51082557
8.18E-02
-0.10536092
6.16E-02
0.20810643
-0.39641497
-7.48E-02
0.33508408
-7.95E-02
0.83323568
-0.64841205
-0.26298976
-0.19706382
0.39551553
-0.23151135
7.29E-02
0.37371659
4.21E-02
-0.29804507
-0.26933312
5.31E-02
-2.62E-02
0.39657527
-0.23361488
0.27443692
-0.34450522
0.16332547
0.16388737
-0.40256163
7.53E-02
0.15645139
-5.68E-02
7.27E-03
-0.28286293
0.3528212
-0.10686316
9.33E-02
-0.39863932
0.31287175
-0.26311168
0.45902169
-6.99E-02
-1.32E-02
-0.35667539
0.28768119
8.22E-02
-0.236389
-1.68E-02
0.14197089
5.02E-02
-0.25331405
0.17327154
-0.10367793
8.37E-03
0.24294643
0.1513464
-0.54705536
0.1274444
0.30042019
0.11355496
-0.11355563
0.29869747
1.40E-02
-0.3780663
7.80E-02
-0.1123283
-0.24434569
0.1098156
-6.61E-02
0.14310017
-4.55E-02
5.28E-02
-0.10047082
-0.16779365
0.32542214
-6.45E-02
0.3311666
-0.19949023
-0.19276519
-0.26947564
0.33056316
0.16989836
-0.42121387
0.21357498
-7.72E-03
0.15082364
-0.40546536
0.3852632
-5.60E-02
2.84E-02
-0.28071311
0.34174943
0.14660279
-0.41689369
0.27684793
0.28768179
-0.32090789
-0.2265283
0.11966445
0.2571449
-0.28768203
-2.35E-02
-0.17284247
0.41796529
-0.22937392
8.24E-02
-0.1808836
6.67E-02
-7.53E-02
-1.75E-02
0.56591731
-0.41050309
0.25886136
-0.20002201
3.51E-02
0.1108619
-0.41476703
9.30E-03
-4.74E-02
0.65353882
-0.47608295
-0.16779365
0.32542214
-0.18232177
-0.21278019
0.30809078
0.12114507
0.21098965
-0.56097585
0.62415463
-0.41057935
3.77E-02
-0.16034189
0.44802547
-0.49247667
0.1035402
0.25857306
0.14689159
-0.35745567
-0.12464309
-0.13226767
0.64132148
0.15262921
-0.27708301
-0.32449633
-1.68E-02
0.36511353
-0.4172996
0.24434662
-4.29E-02
7.27E-03
2.86E-02
-8.83E-02
0.20763861
0.19268346
-0.205264
-9.97E-02
-2.12E-02
-5.88E-02
-1.78E-07
-0.17327136
0.58878744
-4.08E-02
-0.39768293
0.24005322
-0.50474626
0.58103019
-0.33986828
-0.17284247
0.97491586
-0.41799808
-0.57596511
0.33921608
5.33E-02
-2.63E-02
-0.35667539
7.34E-02
0.9830392
-0.64152336
3.70E-02
-0.36974642
0.29423967
9.35E-02
-0.37903115
-4.45E-02
0.15933207
0.25217631
-0.18473344
-0.13146333
-1.67E-02
4.92E-02
0.14149933
-0.24242614
0.30956393
0.17253403
-0.54604667
0.30637395
-0.39510179
0.12576921
0.18232134
-0.12062854
-8.93E-02
2.77E-02
0.27625254
-3.51E-02
-0.12136167
-0.18555339
0.56927788
-0.16705492
0.12210183
-0.13517459
-0.35105118
0.33111814
-4.11E-02
-0.14256385
0.41082683
-0.37907815
-9.84E-02
0.50910002
-0.63771814
5.72E-02
-0.17127204
0.31745502
0.41343382
-0.67739815
-4.26E-02
0.37605068
0.1647543
-0.39915562
0.52951849
-0.49247667
5.31E-02
1.0053111
-0.93058729
-8.03E-03
-0.20516093
0.32652101
0.33135706
-0.28939256
-7.83E-02
6.45E-02
-5.72E-02
4.32E-02
-0.21962801
0.21256128
1.41E-02
5.44E-02
-0.1120057
2.20E-02
-0.36290482
-7.57E-02
0.30715406
8.23E-03
0.30796766
-0.17751412
1.43E-02
-2.15E-02
-0.26381424
0.17284238
8.37E-02
0.17988469
7.63E-02
-0.24167605
-0.4458372
0.29048765
5.72E-02
0.41074136
-0.34174994
0.3311666
-8.89E-02
-0.1236138
6.56E-03
-0.29423884
0.19827524
-8.24E-02
-7.84E-03
0.37074882
-0.18449762
-0.23464756
0.26680359
-5.86E-02
4.59E-02
8.51E-07
-0.34032544
0.28768194
-0.27871338
-4.57E-02
0.42703679
-0.25567898
8.31E-02
-1.46E-02
-0.12516336
0.20972042
0.12675081
-4.88E-02
-7.21E-07
1.24E-02
-0.325423
0.36178914
-0.18949027
-2.92E-02
0.11200461
2.61E-02
-0.38946515
0.63934475
-0.43349236
5.28E-02
-2.23E-02
-0.19900134
3.60E-02
-3.60E-02
0.35850897
-0.16705428
0.2876814
-0.47000381
0.47000292
-0.17327188
-0.27871338
0.27193451
-0.21130858
0.32074213
-0.13702092
-8.00E-02
-0.18232173
0.42941836
-0.50492668
0.41845244
0.25489253
-0.17435431
-0.24876685
-0.13899818
0.10008302
5.41E-02
1.49E-02
-0.10948434
8.70E-02
2.99E-02
0.19329138
9.26E-02
-0.37018257
0.31918028
-0.3683705
5.72E-02
0.13353112
-7.20E-02
0.27264348
-0.50704455
0.24921644
0.10462447
-0.23815583
0.27073336
-0.47514448
3.05E-02
0.51282287
0.23386501
-6.87E-02
-0.22060964
-0.3804636
0.44183183
-0.18232246
6.90E-02
-0.12028623
3.69E-02
-0.39465454
0.24652451
0.24475718
-4.03E-02
-8.58E-02
0.15201703
-0.22957526
0.26731411
3.64E-02
2.93E-02
-0.12941095
-0.20359977
-3.28E-02
0.2029417
8.47E-02
-7.80E-02
1.34E-02
-0.12028623
-1.52E-02
-0.19306579
0.39927316
0.24647142
-0.55719221
0.32918099
4.18E-02
-0.20718983
0.28046209
-0.13976267
-0.32158351
0.15906532
0.16251822
-0.1123283
9.24E-07
-0.36772445
5.88E-02
3.74E-02
0.34560385
-0.28336236
0.27029046
-0.27894768
0.16034198
-5.32E-02
0.31275582
0.10307131
-0.37750903
0.16589734
8.54E-02
-0.42316464
4.37E-02
0.44731274
-0.45589584
-8.08E-02
0.12296157
-0.30715385
0.78436315
-0.11394508
-0.3799313
0.43036318
-0.34967369
-3.95E-02
0.43721309
-0.33751372
-5.24E-02
-0.12260164
0.14541698
-0.11122516
0.21808863
-0.15302481
8.31E-02
0.13534041
0.5057497
-0.79766047
-5.22E-02
-9.35E-02
0.27286643
0.28394452
-0.52782357
0.37647781
0.14004536
-0.25050232
-8.37E-02
9.10E-02
-0.33213356
0.38848719
-0.14732517
9.10E-02
-0.13146333
0.36326393
-0.53408319
0.19530791
-5.81E-02
-0.19782504
6.06E-02
0.14571112
0.33526161
-0.32682154
0.11871577
-0.22501048
0.40234426
-0.28768229
0.34830645
-5.90E-03
-7.37E-02
-0.15097173
2.92E-02
0.12177258
3.13E-02
-0.30010486
-0.10536023
-1.87E-02
0.24921644
-2.99E-02
0.48783666
-0.32721275
-0.31603795
8.81E-03
0.3817946
4.68E-02
-0.32850447
-0.12675139
0.27407682
-0.17142262
-0.23747291
0.62929589
-0.45907381
0.21791339
-0.26236442
0.57763457
-0.20294158
-0.33897471
-6.34E-02
0.24715285
-0.30486032
0.36161241
-0.18924224
0.18232135
-0.15762924
-5.86E-02
7.47E-02
3.15E-02
0.25818065
0.29365277
-0.32405043
-0.20479466
7.30E-02
-0.21089426
7.53E-02
3.17E-02
4.58E-02
0.13259831
-1.98E-02
5.83E-02
-8.53E-02
7.26E-02
-0.21996434
9.10E-02
0.23180075
-0.19620974
-5.02E-02
-0.15906458
0.39390382
-0.465363
0.45953202
0.41129562
-0.52252144
-1.98E-02
8.31E-02
-8.31E-02
-0.34719586
1.87E-02
0.28071427
-3.56E-02
-0.18232088
8.34E-02
-4.92E-02
0.33886957
-0.28171229
-3.23E-02
0.24583578
-0.39589605
0.46403274
-2.42E-02
2.42E-02
1.78E-02
0.11647575
-0.3106319
0.16430385
-2.45E-02
-0.23721693
0.21840699
-0.3804636
5.41E-02
-0.15123114
0.56832486
-0.40835878
0.4808147
-0.2769869
-0.230261
-8.38E-02
0.42786515
-7.22E-02
-0.27193365
3.51E-02
0.1880513
-2.90E-02
6.77E-07
2.90E-02
0.17034633
-0.29980379
0.17824899
-0.20294105
3.28E-02
0.95115966
-1.0800933
0.7975902
-0.35903898
-0.16705322
5.44E-02
-0.52864313
0.21184383
0.13580111
0.24512246
0.28923416
-0.67929024
0.22863381
7.27E-03
-0.27329376
0.39589652
1.90E-02
1.87E-02
-0.23556592
2.32E-02
-4.69E-02
-0.10092659
0.83713275
-0.30702576
-0.30166891
-0.1275126
-0.16487427
0.18859136
5.32E-02
0.25951132
6.63E-02
-0.2475016
-5.64E-02
5.64E-02
-0.15529217
0.32497862
-0.46194384
0.64619058
-0.45473638
-0.12062854
0.12817517
0.17855451
-0.28141266
-2.53E-02
0.13566533
8.58E-02
5.98E-02
-0.13076955
-0.26826409
-0.11179175
0.20359963
1.74E-02
0.18088348
0.45459729
-0.68859154
0.26236513
-0.21791175
0.67560267
-0.72005481
0.28312662
1.36E-02
-0.33377281
9.39E-03
0.31760457
5.30E-02
0.16058177
-6.82E-02
-0.36511454
6.56E-02
0.41074136
-0.13503531
-0.2367907
0.2487658
-0.13353057
-0.14624511
2.33E-02
-0.20409502
-5.83E-02
1.1378334
-0.83034766
-0.18526773
0.36636287
0.25810862
-0.64232761
0.28768194
2.67E-02
2.60E-02
-0.10821448
3.51E-02
-2.80E-02
-0.27593055
8.08E-02
5.04E-02
0.2198596
-0.29649338
3.48E-02
0.32542172
-0.43363643
0.17435417
4.69E-02
-7.12E-02
-7.66E-02
9.29E-02
-0.14745219
0.11466269
0.31237391
-0.15110669
0.12014373
-0.22471672
0.15302499
-0.16093077
0.13353112
0.22868325
-0.28584152
-0.14197092
9.69E-02
0.22006117
-1.87E-02
-0.21687371
-2.37E-02
4.69E-02
-5.49E-02
6.25E-02
-0.15541476
0.44876224
-0.19254275
-0.39863932
0.12456305
0.23922956
-0.26662841
8.86E-02
-2.58E-02
0.18954158
-2.18E-02
2.90E-02
0.25131518
-0.14310001
0.16507997
-0.25910929
-0.26447931
0.31259909
-9.87E-02
-0.28030267
0.33085364
-0.21962801
0.30075327
-0.14660354
-0.23638919
2.82E-02
0.34174943
-0.10389885
-0.23784946
3.64E-02
0.21597481
7.62E-02
-0.18232083
-5.76E-02
6.56E-02
0.71279389
-0.1554483
-0.61450362
-8.78E-02
0.21392624
-0.10125414
-0.19885111
4.88E-02
0.29479942
7.07E-03
-0.21962801
0.30722681
0.39029711
-0.7332418
3.57E-02
0.10798898
-4.84E-02
5.62E-02
-0.1792009
0.68375832
-0.24459755
0.11375899
-0.46357328
0.12817517
0.10008428
-0.28995237
-9.13E-03
0.19145386
6.60E-02
6.85E-02
-0.18896531
0.34216955
-0.13353227
-0.11697097
-0.18378185
0.21962801
0.30166754
-0.40546492
0.51860833
-0.50310272
0.48432434
-0.36142471
-0.13840209
0.31275582
-0.16083899
-5.52E-02
-0.30436912
0.4554747
0.69619101
-0.60310012
-0.16907619
9.41E-02
-1.20E-02
-0.23841019
0.66979969
-0.71705359
-8.10E-03
0.23124085
-0.28125173
-5.63E-07
0.19365254
7.46E-02
1.94E-02
-0.39589605
0.37647781
0.14004536
-0.44309685
0.55581599
-5.75E-02
-0.4983595
0.19986658
2.86E-02
2.09E-02
-0.10153663
-6.30E-02
8.10E-03
0.29771152
0.14986347
5.14E-03
-0.60956007
-0.16362917
0.58159471
-0.24512289
-4.88E-02
6.45E-02
8.24E-02
-0.16378994
-6.12E-02
0.88518083
-0.5512861
-0.16062337
-7.06E-02
0.19845162
-0.425668
0.41897947
-0.32181484
0.35482049
-6.71E-02
0.28768134
-0.4212139
-4.88E-02
0.16126804
0.19290337
-0.35417202
0.16126804
0.17520317
-9.35E-02
-0.45572641
0.35976276
0.14069919
-0.19997668
-7.12E-02
-0.22930956
0.42923602
-3.41E-02
-0.16579269
0.33764219
-0.45953205
0.19306588
-2.32E-02
-0.18859078
0.26381528
5.64E-02
-0.26510775
0.29878044
-4.67E-07
7.65E-02
-0.17376851
-0.1925938
0.15541391
0.21706372
-0.44590649
-4.88E-02
0.33647132
0.10821445
-0.10109626
4.85E-02
2.67E-02
-0.16406806
0.49204639
-0.28926399
-0.14261341
-7.33E-03
-0.2121747
0.15155008
-9.84E-02
0.58394819
-0.31365743
-0.1563452
0.14310156
-8.34E-02
0.16649695
-6.99E-02
-0.27029023
0.31531343
-0.32397133
0.34881854
-0.27346945
-0.13815005
-0.10741974
0.59007508
-0.1949729
6.92E-03
-0.21456039
0.2747778
-4.65E-02
-0.27193365
0.25823402
-0.28538597
0.22863381
8.40E-02
-6.95E-02
4.91E-02
0.14629208
-6.10E-02
-8.53E-02
9.16E-02
-0.21536136
0.31067088
-0.36646339
7.12E-02
-0.20236793
0.3641229
5.06E-02
-0.11778332
-0.16579269
0.319942
-8.70E-02
-8.82E-02
-8.12E-02
0.27412879
-6.65E-02
-0.35667491
4.37E-02
-0.13720188
0.53981322
-5.73E-03
-9.02E-02
-0.4245134
7.41E-02
0.31193924
-0.18625049
0.50292045
-0.28451338
-0.18739796
3.01E-02
3.64E-02
5.56E-02
3.97E-02
-0.10969825
-1.46E-02
-0.20312433
0.2177242
-2.20E-02
-0.10125414
0.95172071
-1.0462117
6.12E-02
-5.22E-02
0.11778259
0.10535958
-2.90E-02
3.61E-02
-8.89E-02
-0.15028186
0.29441679
-4.81E-02
0.24817976
-6.23E-02
-0.45031574
0.14493363
1.57E-02
0.26596284
-0.29771304
8.50E-02
9.87E-02
-0.39877635
0.33647132
-0.20544331
-2.67E-02
0.15028226
0.42339137
-0.54700464
0.14660326
0.30458432
5.96E-02
-0.15942839
-0.16761471
-0.15780757
0.37362424
-0.15219148
-0.16332592
9.24E-02
-6.06E-02
0.51860833
-0.42187828
-6.60E-02
5.88E-02
-0.11332791
0.2021244
3.22E-02
0.17915249
-0.61677498
0.27286643
0.327907
-7.25E-02
-0.22603723
0.11617155
-0.10895138
2.84E-02
-0.1265631
-9.13E-02
0.26570392
-0.15082288
6.74E-02
5.64E-02
-0.3884865
0.38161311
6.67E-02
-0.26430112
0.20448351
4.03E-02
-0.14107879
0.11441022
0.15608011
-0.24063608
-0.15906458
8.58E-03
-5.26E-02
-6.51E-02
0.42451271
-0.43417603
6.58E-02
0.32340029
-0.30538163
8.89E-03
0.80204135
-0.75874513
7.35E-02
0.46408111
-0.46408021
-0.12568824
0.30538177
-0.26170716
0.22143307
0.19817768
-6.98E-02
-0.10135179
-0.1278336
-0.25782984
0.28030127
7.83E-02
-0.14732517
0.14732507
6.83E-03
0.37086001
-0.30504572
6.48E-07
3.75E-02
-0.17376851
7.05E-02
0.21357431
-0.39998606
-0.15006113
0.17435417
0.16889839
-0.41224495
0.47127897
0.1311404
-0.56241375
0.37223929
-0.23503889
-4.37E-02
0.13353157
-0.16989876
0.36129403
-7.36E-02
0.14217545
9.03E-07
-0.52702051
0.62996846
-0.43581179
0.16963625
0.15718636
-0.25391504
0.25391603
-0.40546533
0.30346659
-0.15975887
3.06E-07
5.37E-02
0.14558545
-0.17588979
8.23E-07
5.97E-02
0.97810811
-1.160429
-0.11020397
0.23280634
2.28E-02
-0.11122516
8.37E-03
0.37156275
-0.3799313
-0.19415617
-8.52E-02
3.28E-02
-2.17E-02
6.39E-02
0.34527072
-6.80E-02
-4.80E-02
0.42172575
-0.35054952
0.23074898
-2.45E-02
-0.26112366
-0.12893374
2.72E-02
0.15669823
6.64E-02
-0.15415089
0.39429262
-0.13192667
-0.3585082
0.22863381
-5.24E-02
4.51E-02
-5.28E-02
-0.17768092
0.23785043
7.72E-02
-0.11441054
-0.1292116
8.27E-02
0.79493004
-0.53746116
-0.45902205
0.33508408
0.18924119
-0.10280879
-7.26E-02
-0.24740757
0.16164079
-0.25344905
0.2308062
0.1287497
-0.31259853
0.22863381
0.35301855
-0.53680044
0.41129556
-0.21302077
0.16539173
-0.54598886
0.25014374
-4.18E-02
0.2682642
-1.98E-02
-2.70E-02
0.11014401
-0.31462622
6.51E-02
0.1927646
-9.10E-07
0.7156201
-1.0891331
0.26381528
0.64109105
-0.4623982
-0.36101267
-2.64E-02
-0.12337875
0.63598853
-0.48617578
0.1378696
0.4054659
-0.30465999
-0.2740761
0.67954099
-0.22428568
-0.28958884
0.11523613
0.68632114
-0.5647651
-0.1352549
4.71E-02
-8.22E-02
-0.21425526
0.11679964
0.28571159
-8.00E-02
-0.34032544
0.15800512
2.28E-02
0.2095165
-0.36366734
0.19827524
0.34872991
-0.22695729
0.49282998
-0.64380205
0.18847594
-4.39E-02
6.39E-03
1.27E-02
2.48E-02
-0.3575511
0.1837832
-7.33E-03
5.02E-02
0.13702103
-0.19459233
0.21868834
-0.3877649
0.10798898
-6.51E-02
0.10367823
0.13447744
-0.20509575
7.06E-02
-0.11211795
0.10451248
-3.89E-02
0.65677983
-0.92871249
0.31845352
0.22314435
-0.15011902
0.17407164
0.30818081
-0.81310725
0.20334166
-4.92E-02
-5.17E-02
0.11679964
7.84E-03
0.17185043
3.87E-02
-0.29191113
0.30448845
4.88E-02
5.78E-02
8.27E-07
-0.16450419
0.34401274
-0.35065615
0.6383388
-0.59272778
-0.34671527
-0.12456287
0.3495062
-0.22494335
0.1187843
0.31334952
-0.1243842
8.26E-02
-0.13702092
-0.1265631
0.10535958
-0.35667509
0.33501416
-0.38738176
0.24652451
0.35077524
-8.65E-02
6.25E-02
-0.22314377
-7.88E-02
0.32587767
-0.3849659
0.10709835
0.16524909
-2.68E-02
3.34E-02
-6.60E-03
0.10071326
-6.17E-02
-0.4815343
0.35254344
0.42933342
-0.59441292
0.14310017
4.35E-02
8.82E-02
-0.37351319
0.16487539
7.70E-02
0.17612967
-0.15414999
-0.22677355
0.13580111
-0.21130988
-7.11E-02
0.35877869
0.33436844
-0.31255034
-2.92E-02
0.12516341
-1.32E-02
-0.27234697
0.53318286
-0.42608419
-0.16068245
-8.10E-08
1.0986127
-0.95367873
0.33420137
-0.13353227
0.60140234
-0.52036166
-0.31397319
0.39447546
-0.16154532
-0.14660354
-0.19900134
3.60E-02
0.13242464
0.11000066
-0.42651772
4.17E-02
0.46488935
-0.27073202
0.25131464
-0.40546587
0.66833228
-0.23705836
-2.58E-02
-0.12516384
-0.23244539
0.2023683
0.37182602
-0.61229593
8.38E-02
-0.21868896
0.2623637
0.53113121
-0.26942414
-0.17185004
7.52E-02
-0.3121331
0.53237355
-3.55E-02
0.11912055
-0.2894671
-0.12136167
-4.12E-02
4.92E-02
0.46499136
-0.25635308
-8.82E-02
0.11383422
-4.53E-02
-0.14208268
0.30658707
-0.49965203
-7.70E-02
0.16551375
-7.02E-02
0.87167335
-0.68180496
0.21559712
-0.24613304
0.3659344
-0.47215635
0.30900392
-8.59E-02
-0.19760978
-4.29E-02
0.21962801
-0.33085504
0.25022429
0.21855339
-0.36636305
0.22843866
-4.32E-02
5.72E-02
-0.14149879
-0.14618225
0.58572602
-0.1679925
-0.15110669
0.28234848
5.33E-03
-0.34609288
0.6109094
-0.2180544
-0.37792966
0.20067152
-0.12921257
-0.11692131
0.40287784
-0.16893955
-0.2897296
0.30796766
-0.2367907
-0.10451332
0.17095686
-0.21425526
0.50905353
-0.16126888
0.12332272
-0.47110993
0.58581859
-0.41536671
-2.26E-02
0.31218895
-6.94E-02
1.78E-02
1.17E-02
-0.37681052
0.38836983
-0.57408792
4.00E-02
0.27286643
0.1647543
-4.53E-02
-0.20509575
0.33530962
-9.12E-02
-0.47127849
7.85E-02
0.40546453
9.59E-02
-0.14090529
-9.66E-02
-2.20E-02
-1.49E-02
-0.32600024
0.31084892
3.01E-02
9.87E-02
0.12595242
-0.18825722
0.23450764
-0.33986828
-4.88E-02
0.32449701
-3.68E-02
-0.24685931
0.208638
-8.11E-02
0.10676704
-7.22E-02
0.18005075
-0.47000381
0.35576609
-0.26045543
0.24116118
-0.10969825
9.66E-02
-5.41E-02
-4.98E-02
5.68E-02
-0.11692131
-5.58E-02
0.36076498
-0.24480429
2.88E-02
0.11383422
1.88E-02
0.37391663
-0.60329062
0.19782661
-3.92E-02
0.47830272
-0.668657
-4.96E-02
-1.71E-02
0.18088348
-0.23399372
0.33647135
-5.33E-02
-0.2740761
8.97E-03
0.53377533
0.54378402
-0.84729797
0.34955773
-0.27443671
0.13517396
-0.21741374
0.3764773
-0.31417304
-0.12874919
-0.14781013
-4.53E-02
0.15415025
0.20714334
-8.76E-02
-6.55E-02
0.10008428
-0.27193365
0.42316437
-0.36253956
-9.70E-02
8.00E-02
0.28768292
0.15415086
-0.67140752
0.26319093
0.47720894
3.53E-02
-0.42546594
-1.53E-02
0.19505964
-0.19505978
0.2564286
2.35E-02
-0.465363
0.22314286
-6.90E-02
0.14732507
3.37E-02
0.38539839
-0.3787967
-0.19556601
0.17563324
-0.15975887
-0.26947564
4.04E-02
0.70788968
-0.48672852
0.1809974
-0.14208268
-0.10451332
0.32918099
-0.13005337
-0.23361419
5.13E-02
0.26236513
-0.1823207
-7.17E-02
-0.13235109
0.18074834
-9.93E-02
0.31131434
-3.90E-02
0.10071326
-7.46E-02
-0.23124105
0.32361376
-0.24544938
4.41E-02
-0.20708676
1.75E-02
0.3549335
8.19E-02
-0.10661042
2.47E-02
2.41E-02
-0.12001701
3.30E-02
-7.41E-02
-9.53E-02
0.23841177
0.26002958
-0.51394552
-0.1980703
0.24387893
-5.73E-07
9.26E-02
0.10943308
-7.60E-02
-0.21169646
0.28156626
0.2722249
-0.42433447
-0.24116223
0.20479372
0.13815054
-0.10178357
0.11460406
-7.26E-02
0.36350095
-0.37037459
0.11701691
0.14269115
-0.27359647
6.10E-02
8.81E-02
-7.50E-02
-0.30956551
0.17045145
-7.76E-02
-0.110751
-2.74E-02
5.41E-02
0.34520593
-0.18356512
5.80E-02
0.19166693
-0.26469275
0.20479375
-0.51288486
0.38111553
0.17407164
0.11184883
-0.38193458
6.74E-02
-0.14812975
0.31462717
-0.24956273
3.86E-02
-7.06E-02
0.20509492
-0.18896531
7.57E-07
-3.25E-02
3.25E-02
-3.25E-02
0.2731131
-0.45378357
0.22116099
0.14732507
3.47E-07
-0.13941921
-5.67E-02
9.53E-02
8.70E-02
0.14217545
-0.2917071
0.17015187
0.23531426
-0.26992017
-0.30186716
0.25131378
-7.70E-02
-4.92E-02
-0.19415617
-1.03E-02
0.2851015
-2.35E-02
9.10E-02
0.16034193
8.29E-02
-0.10158037
-0.1489225
-0.30486032
0.22116099
-4.05E-02
-4.22E-02
8.27E-02
0.1941562
-0.32995775
-2.13E-07
-0.11551306
-3.11E-02
0.54598874
-0.22466931
0.23074898
1.80E-02
-0.36179063
0.76327938
-0.84332144
0.56489205
-0.28417853
0.14914414
-2.44E-02
6.15E-03
-0.24171971
8.24E-02
0.10247784
-0.2166719
0.30961719
-3.00E-02
-0.32918248
0.26626709
5.06E-02
2.44E-02
-6.86E-02
-0.28125173
0.31299916
-0.29604983
0.71393824
-0.59522212
-6.16E-02
0.18759874
0.12361351
-0.53237391
0.57783711
-5.72E-02
-0.45366701
8.86E-02
0.42781189
0.11470933
-0.28276783
-8.17E-02
-0.22137275
-9.27E-02
0.24807276
7.55E-03
-0.32600024
0.43959877
-6.23E-02
6.23E-02
-9.13E-02
0.33436844
-0.31976965
-4.45E-02
-0.25782984
9.76E-03
0.76794922
-0.52748024
0.10840973
-5.64E-02
-0.10697298
-2.45E-02
0.31015572
0.10899048
-0.6505869
0.38441154
0.1326445
-0.3629055
0.45765114
-0.23450823
-7.17E-03
-0.13868351
0.29180512
-5.72E-02
-0.16290264
-0.33493531
0.16788071
0.44118288
-0.28185108
8.18E-02
-0.19670956
0.18232226
-3.69E-02
-8.63E-02
0.1159606
0.18596531
-0.18596382
-9.97E-02
0.19699781
-7.56E-02
-4.38E-02
-0.15290698
-6.28E-02
0.19306588
0.1486834
-0.37948975
0.22314438
-0.22314371
0.2972506
0.21741207
-0.26121601
0.26121464
-0.12210353
-0.27477929
0.33157673
-0.24171971
0.31275582
-0.18805304
-0.21456039
0.10536137
0.21386991
-0.33647156
-8.15E-02
0.11568486
-5.17E-02
1.75E-02
0.70610595
-0.34509218
-0.23841019
-0.27241433
0.24906762
0.23721726
-9.78E-02
0.26341665
-0.45953253
0.47000292
-4.80E-02
-0.40546554
0.13762045
-9.75E-02
-0.18074767
0.24921644
-0.20312433
-0.15565264
0.70881337
-0.62796205
0.60171235
-0.16753833
-0.21687371
-0.12464309
0.32246906
3.15E-02
-0.13976286
-2.90E-02
-0.2121747
0.21217516
9.80E-02
-0.22314382
6.45E-02
0.10379624
-0.10379662
0.24172042
-0.23393773
0.31633762
-0.44876263
1.75E-02
5.91E-02
8.16E-03
0.44531024
-7.44E-07
-0.33751372
-0.14085697
9.61E-02
8.76E-02
-0.24434569
0.13353157
-0.1424997
0.2177242
-0.13976221
0.47000292
-5.90E-02
-0.20806365
-4.17E-02
-0.22137275
-0.10241576
0.96227568
-0.65277493
0.39824468
-0.4274447
-6.28E-07
-2.25E-02
-0.25782984
0.48097342
-0.45198557
0.37647781
-9.60E-02
0.16539173
5.34E-02
-0.19044611
0.17295358
-0.31551775
0.14953153
-0.22488044
7.20E-07
0.18954158
0.18351917
-3.04E-02
0.1218903
-0.39730209
0.48613322
-0.37106299
-0.32208374
0.60976577
-0.51445562
0.27625254
-0.27625358
9.53E-02
-1.58E-07
-7.73E-02
0.23026085
4.85E-02
-7.72E-02
-0.20148204
9.37E-02
0.26921999
0.37391663
-0.21357355
-0.38971657
0.400244
0.48751912
-0.8799805
0.11000066
-0.29698396
-0.15104051
0.75632638
-0.18436401
0.19955494
-0.40295571
0.11359784
-0.14413387
0.18361287
-0.13815099
4.35E-02
-7.12E-03
-6.64E-02
4.48E-02
-2.96E-02
0.27443692
-0.16083899
-0.19176227
0.25671923
-0.28141266
0.21645527
0.20006055
-0.53117734
0.24715285
4.29E-02
0.24116227
-0.53117734
0.12296157
0.21484549
-0.19845128
0.1850277
-0.24362196
0.25035676
0.4032256
-0.5788573
5.45E-02
0.51082593
-0.4736459
7.05E-02
-0.20294105
0.10285739
-0.11122516
0.21808863
-0.37224022
0.10241431
0.14780931
0.23679146
-0.34981447
0.26170674
-0.13353141
0.59858888
-0.6767537
-0.11170424
0.67479873
-0.4924767
-9.53E-02
0.12516384
-0.22130708
0.45031539
-0.42316464
0.15669823
1.52E-02
0.12028691
0.15415072
-6.49E-02
8.75E-02
1.66E-02
-0.16705492
0.12210183
0.37037387
-0.32542226
-2.22E-02
-0.56666291
0.11226664
-0.18409224
0.57469827
-0.14818074
0.34830642
-0.21825439
8.75E-02
-0.37520173
0.26921999
-0.11159132
0.11778237
-0.21239926
3.01E-02
0.2708753
-0.24167605
0.41738492
-0.56436664
0.58314687
-0.55845398
0.17142259
-0.28312647
0.43531778
-0.22314294
0.30228111
-0.1211851
-0.32306623
0.15656973
0.10969801
-0.20863815
0.34783629
-0.48480198
0.16846459
-0.16846462
4.49E-02
0.57206976
-0.27782953
-8.17E-02
9.47E-02
1.92E-02
-0.31766224
0.39086604
-0.51082641
0.33787268
6.97E-03
-5.72E-02
-0.15048151
2.53E-02
0.37156275
-5.76E-03
-0.30126116
-2.37E-02
0.49469641
-0.26041588
-7.90E-02
-0.46181834
0.45494434
-7.15E-02
0.24801764
-0.31701013
0.32850412
-0.3127555
-8.99E-02
0.63598961
-0.58597863
0.1645485
-0.30390441
0.26164487
-2.18E-02
-3.75E-02
-8.77E-02
0.13976268
-0.10697298
0.27346912
1.82E-02
-0.44854838
0.38641775
5.00E-02
-0.35493359
0.65323138
-0.26826394
-4.23E-02
-7.70E-02
-0.32850385
0.16205621
5.37E-02
-7.49E-03
-0.13675883
0.39970216
-0.24063608
6.41E-02
-0.19760978
0.33886957
-6.81E-02
-0.1595069
-0.24595836
4.70E-02
0.37124625
3.73E-02
-0.23233113
-0.23280634
0.88673222
-0.97816533
6.19E-02
0.45107627
-0.33774692
4.37E-02
0.4363226
-0.33096176
0.17589079
-0.39903432
0.39256081
7.50E-02
-0.24445252
-7.72E-03
0.46806338
-0.48368871
-0.1902272
-5.88E-02
0.3677257
4.11E-02
-0.25035602
-0.11886207
0.36248314
-7.00E-02
-9.89E-02
6.20E-02
-0.24595836
0.10054193
0.70610595
-0.64701784
-8.55E-02
0.43479347
-0.26294252
-0.12817577
-1.72E-02
0.25901484
-0.2164548
0.37729433
-0.37729445
2.47E-02
0.38631213
-0.30814797
-5.41E-02
0.26966432
-0.36974642
0.12361398
-0.10622211
7.47E-02
6.95E-02
-0.16164073
0.16907564
0.30966124
-0.55149633
-1.90E-02
0.2308062
0.10840973
-0.17958607
4.02E-02
0.21840699
-0.21056461
1.0614731
-1.0772215
0.31121209
-0.32721373
0.26731411
-0.11778332
-2.11E-02
-0.1447393
0.93577147
-1.0484451
-0.12699898
0.28768227
4.58E-02
7.20E-02
8.00E-02
-0.15201674
9.26E-02
-4.88E-02
7.56E-02
-2.01E-02
-0.13739981
1.0123053
-1.0680972
0.17958593
-0.19611515
-2.53E-02
-4.37E-02
3.51E-02
5.86E-02
0.10047113
-1.48E-02
0.25545254
-0.42590448
0.14780931
0.15524086
8.76E-02
-0.28967929
-4.08E-02
-4.26E-02
0.11488033
-0.2446918
0.20516025
0.12847821
5.52E-02
-0.34050685
0.21175802
0.17465958
0.2633504
0.20825522
-0.35667488
-0.2669467
-2.26E-02
-7.94E-02
0.3803595
-0.17220278
7.75E-02
-0.37187386
0.43796384
-4.76E-02
0.12049023
6.79E-02
-0.46798626
0.13554494
-0.33085504
0.53408164
-0.15510829
-0.14413387
-0.12361331
-8.81E-03
-8.89E-03
0.23026085
-5.84E-02
0.12693021
9.47E-02
-0.19200616
-0.26602098
0.67391545
-0.58294332
9.93E-02
-9.06E-02
0.35839853
-0.2917071
0.14953153
-0.11778282
0.21056388
-0.46747494
2.99E-02
0.754924
-0.80518579
0.17887934
-0.10919944
4.70E-02
0.34560385
-5.33E-02
-0.10080493
-0.13786906
0.67116809
-0.4462873
0.11778237
0.14884494
-0.17384784
0.28926373
-0.24591188
-0.10873337
-9.94E-02
-0.28271922
0.42830476
-6.47E-03
-0.14660354
0.14008901
0.76561946
-0.72088462
-0.31300044
0.28125134
-0.23124105
-7.60E-02
0.10008302
0.20714334
-0.2151106
6.95E-02
-0.25344905
0.15962967
4.02E-02
-6.51E-02
7.29E-02
1.55E-02
-7.72E-03
0.1237946
-0.14732517
0.52501065
-0.73632014
0.36546057
-0.27193365
0.20875549
-0.30228165
-4.00E-02
0.52702123
-0.19933228
7.78E-02
3.34E-02
1.59E-07
-0.27894768
0.22488093
-8.70E-02
0.4690569
-0.44658402
-6.11E-02
0.20566972
-0.27917203
8.13E-02
0.45127511
-0.36166343
-0.12945835
-0.20701446
0.2851789
-8.63E-02
-5.04E-02
0.44490632
-0.30814797
0.33000752
6.79E-02
-5.72E-02
-0.18125175
-7.31E-02
4.05E-02
9.47E-02
6.01E-03
-0.12756039
-7.78E-02
-0.31753471
0.82098037
-0.54090327
0.2427958
-0.11404682
-0.26774722
-4.49E-02
0.55039972
-0.31449264
-0.19986658
0.17045145
0.1647543
-5.86E-02
-0.16766483
0.24512246
-0.44667625
0.73124611
-0.82268041
0.47398454
-9.73E-02
0.28950575
-0.41369575
-5.96E-02
0.13899866
8.76E-02
-2.84E-02
7.17E-03
-0.24116223
0.36842325
-1.90E-02
-0.24583541
7.88E-02
-3.86E-02
0.3205989
-0.33647147
0.1889656
-0.14208268
-8.77E-02
3.28E-02
9.24E-02
0.29683182
-4.47E-02
-0.32850447
0.4212127
-0.39768293
-8.07E-02
-0.24652433
1.1233927
-0.69314623
0.24116227
-0.50352651
0.53596091
-0.59205121
0.21542153
0.130621
-0.13062011
0.22778325
-0.15312268
0.20132427
1.75E-02
-0.49933168
0.20585212
-8.91E-02
0.32306603
-0.21855305
0.23074898
-0.1786911
7.00E-02
-0.16093077
-0.17284247
0.13235128
0.19464286
-0.280902
0.14250028
0.41066003
-0.35003468
-0.15906458
0.33400545
4.23E-02
-0.27786827
-2.37E-02
0.22154312
-0.19004355
-7.78E-03
4.58E-02
-0.14424953
5.04E-02
5.58E-02
0.15746693
-9.00E-02
0.48884651
-0.45325485
-0.28071311
0.18540406
-2.33E-02
7.58E-02
-0.3350136
0.60241872
1.11E-02
-0.27124268
0.23180075
-0.36326489
0.17402251
-0.24242614
0.37247783
-0.24783596
0.11778282
-1.40E-02
2.78E-02
-0.11607135
3.03E-02
2.94E-02
0.10969801
-0.32742211
0.59873807
-6.12E-02
0.40195009
-0.45047775
-6.86E-02
-0.22462463
-0.42793718
0.11778332
0.54654342
-8.54E-02
-8.64E-02
-0.20763992
0.33157673
-0.10331677
-0.28995237
0.45281199
-0.24063608
0.15624876
-0.23262268
0.54821354
-0.414682
8.00E-02
-0.34032544
6.12E-02
-8.51E-03
0.12062779
1.50E-02
7.43E-03
0.2932218
-0.33096176
-0.14903559
0.53377533
-0.15852275
-0.14499043
-0.12044541
0.85866147
-0.58710974
-0.32074246
0.11122561
-1.52E-02
0.32880959
1.09E-02
0.23180124
-0.63455337
-9.37E-02
0.21597481
-0.15534993
8.84E-02
0.24445425
-0.27570635
-1.60E-02
0.38920513
-0.13431305
-7.21E-07
-0.39304233
0.20821786
0.14008901
-0.13259868
2.94E-02
0.10318442
-0.12516384
0.2422193
-0.17768142
0.12393738
-0.31462622
-4.29E-02
0.16907564
0.36772475
-0.42881212
2.33E-02
-7.17E-02
-0.10444275
0.30586424
-0.16093077
0.25746873
-0.24956273
-0.21921508
0.27286643
0.2020258
1.21E-02
8.10E-02
-0.3807728
0.27541125
-8.36E-02
-4.11E-02
6.10E-02
-0.34174904
2.74E-02
2.67E-02
0.16907564
-0.16034189
9.93E-02
0.15302499
-0.11441054
-5.45E-02
0.15529327
7.90E-02
2.50E-02
0.11641049
-0.47661951
0.25621921
-7.10E-02
-0.16772203
0.16034198
-3.01E-02
0.27229676
-0.22751281
0.10389974
0.11191765
-0.17997201
0.15616164
-8.81E-02
0.21786706
-0.40546554
-0.1088948
0.15541391
0.79395181
-0.77891457
-0.19735965
7.02E-02
-5.22E-02
0.12568855
0.31486732
-0.49561581
0.28532064
-0.11247841
0.18759874
-0.1563452
0.17589079
-8.76E-02
-0.11163964
4.62E-02
9.33E-02
-0.17958607
0.21325827
9.47E-02
-0.11477571
-1.40E-07
0.82878768
-0.73224944
-8.98E-02
-0.4292348
0.17887934
-3.51E-02
-4.57E-02
2.77E-02
0.22677401
-8.31E-02
3.06E-07
-3.20E-02
0.23124085
-0.3249262
-3.64E-02
0.32181573
0.13185185
-0.3995994
0.57700789
-0.41536671
-8.57E-02
0.26298869
-0.25489306
0.16332547
-0.28312647
1.80E-02
0.11778259
-0.14493415
0.14493363
6.16E-02
-0.33349094
0.29546425
0.1237946
-0.10840953
-7.94E-02
-0.14183061
0.47593841
-0.16008568
-7.20E-02
-0.11871586
0.15535021
4.91E-02
-0.20448269
0.36253977
-0.28963307
-0.27731872
0.12576921
0.28995302
-5.60E-02
-0.2523424
-2.82E-02
-1.92E-02
0.54142106
-0.38035938
0.28561386
-0.41796494
1.87E-02
-0.17127204
0.30132458
-0.10265387
6.96E-02
0.12615061
0.22462401
-5.47E-02
4.28E-02
-0.12756039
-0.15415107
0.2757068
-0.31619745
-0.15139978
-0.10109534
0.45391732
-0.49740234
-0.10535978
0.64250255
0.25131515
-0.52609366
0.13566533
-3.80E-02
9.60E-02
-0.13554636
0.12135998
0.32104784
-0.21283336
9.18E-02
-0.26646641
5.21E-02
-2.94E-02
0.18356457
-5.10E-02
-8.17E-02
-0.15296951
7.94E-02
0.35054955
-0.2084673
-0.28989267
-0.14242049
1.0675219
-0.55262357
-0.27958569
0.23596494
6.35E-03
-0.34409618
0.52324867
-0.32909149
-0.30748489
0.41871047
-6.81E-02
-0.16003671
7.17E-02
8.23E-07
-0.15800394
0.20312536
0.26912948
-0.2050506
-8.34E-07
0.19941628
-0.39702579
0.83400488
-1.0698326
0.30873567
-0.12464309
0.14014749
0.24445425
-0.4024573
0.15800512
0.23233114
-0.24005398
0.33868411
-0.28584152
-0.11686448
4.05E-02
9.10E-02
0.47991821
-0.61138141
0.13868316
-1.86E-07
0.29127294
-0.24901372
-0.32277381
0.13353118
-3.39E-02
0.41119584
-0.38566199
0.11122561
0.12693021
0.11261893
-5.47E-02
-5.13E-02
0.13517396
-0.25378117
0.30966124
-0.38662127
0.27155188
-0.43642697
0.27820241
0.20585163
-0.27995917
0.19505964
0.24071026
-0.30609283
-1.36E-02
0.11625897
1.21E-02
-0.24445252
-0.185403
0.39927316
0.12260248
-0.59883672
-4.08E-02
0.93691033
-0.53144515
-0.21622299
0.23684318
0.14536561
-0.3822082
9.06E-02
1.56E-02
3.05E-02
7.25E-02
6.76E-02
-6.06E-02
0.19497277
-0.41119567
0.34016046
-0.24956273
-7.91E-03
-0.35894439
0.80077815
-0.37284055
-0.16034189
-2.64E-02
-0.26415253
0.19961265
-3.88E-02
0.22906695
-0.13465659
0.21045148
0.66351581
-0.44769815
-0.23795922
-0.17934093
0.20148277
-0.15780757
-4.37E-02
-6.45E-02
0.45802841
-0.53727633
5.59E-07
5.03E-02
3.85E-02
0.14874494
-0.26888883
0.24419671
6.45E-02
2.32E-02
0.13543877
7.11E-07
-7.62E-02
-0.14698239
6.45E-02
-7.84E-03
3.86E-02
-8.70E-02
0.36326393
-0.13517459
-0.1563452
0.3742131
-0.29298729
-1.55E-07
0.27159676
-0.25054279
-0.21622299
0.34016046
-0.43979025
0.24387893
-2.26E-02
0.168228
2.55E-02
-0.34151703
0.27655917
-0.31259853
0.14493363
3.89E-02
-0.18384948
0.12083618
0.1645485
-9.39E-02
0.24116117
-0.10668464
-0.43231249
0.43231183
5.16E-02
-0.19370705
2.26E-02
3.66E-02
-0.31935328
0.1210786
0.21962801
-6.21E-07
2.09E-02
0.17076027
-0.191668
-0.24629655
0.16566694
0.65025598
-0.56260741
4.11E-02
-8.40E-02
0.52675605
-0.36533299
-7.08E-02
-0.19035459
0.16332547
-2.08E-02
0.25751206
-0.3605434
0.24005322
-0.13702092
2.76E-02
-0.13062011
0.39246181
-0.11061016
-0.51669151
0.26537627
0.23954961
-0.16705322
-0.40896705
8.09E-02
0.92979157
-0.29152092
-0.37516031
2.94E-02
0.12260313
9.76E-02
-4.76E-02
-0.1231335
-4.95E-02
0.17261191
-8.92E-02
0.17114902
-0.26180184
-2.96E-02
-0.19900134
0.37124625
-8.59E-02
7.95E-02
7.96E-02
-0.54067832
0.48628458
-0.26112366
-0.10178264
-8.97E-03
-7.48E-02
0.17745508
-2.47E-02
0.22978763
-0.13447808
7.30E-02
-0.18514314
0.24659468
0.10071326
-0.19073941
-2.20E-02
0.17612967
-0.11855887
-7.02E-03
0.42866835
-0.56421429
-8.41E-02
0.14660326
-0.20067042
0.11365914
0.62474424
4.42E-03
-0.34977692
9.53E-02
-0.41689369
6.67E-02
0.16332547
0.30466115
-0.22567289
-5.86E-02
4.59E-02
-0.20566855
0.17969353
7.60E-02
-0.16539273
-7.22E-03
0.10318442
-0.22641735
-1.65E-02
0.16833477
0.97906721
-1.1065798
0.18232231
-0.10536123
0.1945909
-0.1231335
2.72E-02
1.99E-02
-6.81E-02
-0.2373282
0.18677521
-4.55E-02
-4.76E-02
0.19845162
-0.15082288
7.47E-02
1.43E-02
-2.88E-02
-0.23784946
-0.11778236
0.40546486
-6.97E-03
-0.21791175
0.16034198
0.16989836
-7.21E-07
-0.1698997
0.42744383
-0.33550668
7.17E-02
-0.22471672
0.29747611
-0.35417202
0.13248996
0.1169708
-0.17714019
-0.23484035
0.16251868
0.65492612
-0.6061362
-0.17284247
-3.85E-02
0.42488402
8.00E-02
-0.55518723
0.53123528
-0.28566477
6.25E-02
2.99E-02
2.90E-02
-8.86E-07
-6.64E-02
0.2487658
-0.12001701
0.10804241
-0.18473344
-9.89E-02
8.43E-02
0.33961937
-0.47314945
0.19068956
-0.19912933
-9.79E-02
5.21E-07
5.21E-07
0.38341764
-0.21205838
0.21840699
-5.86E-02
-0.41897899
5.94E-02
-0.13353172
1.0536611
-0.35503373
-0.27501243
-0.1304533
7.88E-02
0.11441022
4.62E-02
-0.19923764
-9.93E-02
0.51775813
-0.34270856
-0.15780757
0.11302319
-0.10451332
-8.51E-03
0.31299916
-0.43078303
0.39903435
-0.15307599
0.14008901
-6.56E-03
-0.25319657
0.28556183
-0.42151767
4.74E-02
-4.74E-02
3.81E-02
0.82842976
-0.55249846
-0.12044541
0.208638
-6.71E-02
0.29804397
-0.68289083
0.71833783
-0.15581091
-4.15E-02
-0.32682154
0.18372202
-0.2266455
0.46229807
-0.47999817
0.14903641
0.20763861
4.88E-02
-0.21868987
0.17612967
-0.31923103
0.34377232
-0.39641497
-8.46E-02
0.4748928
4.76E-02
-9.76E-02
0.22314347
-0.39780244
8.76E-02
-0.2266455
-5.41E-02
0.34174943
6.37E-02
9.42E-02
-0.38599312
0.10204872
0.24382344
-0.31334904
-0.18392296
-3.92E-02
0.53649306
0.36366817
-0.5780772
0.24322958
-0.35020325
0.42674175
-0.45953253
-8.37E-03
0.12615061
0.131677
-3.97E-02
-6.78E-03
0.21905412
-0.23275322
-0.3517617
0.29500884
0.16142346
-0.21386908
8.12E-02
-0.11247841
6.16E-02
0.30065671
-0.10474639
-0.24171971
-3.17E-02
0.14953153
-0.19912933
4.15E-02
-0.17745627
9.66E-03
0.48550782
-0.27786827
0.10379624
-4.32E-02
-0.10863427
0.10125303
5.06E-02
8.11E-02
-0.14660354
7.25E-02
-8.76E-02
-2.32E-02
-0.15155007
9.53E-02
0.1529692
-0.1951696
7.47E-02
-0.10092659
0.17045145
0.4004778
-0.28103805
-0.10462426
0.26912948
-0.40265954
-8.78E-02
0.42064086
-2.44E-02
-0.22006108
0.31985176
0.12088247
-0.50424707
0.38893652
-0.5485661
0.26826462
6.77E-07
0.31309196
-0.47215635
0.38220796
7.91E-02
-0.50540525
4.41E-02
-0.1686229
0.49643689
-0.35401726
0.28989154
7.03E-02
-0.41476703
-8.79E-02
0.42566854
-0.34719586
-1.90E-02
0.36624512
-0.36624455
3.77E-02
3.64E-02
0.40546417
-0.41443345
2.67E-02
0.4170939
-0.34110758
0.98082888
-0.74315673
-0.39589605
-0.14310113
4.30E-02
0.54598874
5.34E-02
5.62E-02
-0.56509537
0.53739345
-0.47225296
3.54E-02
0.28550601
-8.17E-02
0.12014373
6.10E-02
-0.39369965
0.29423967
-0.2182539
0.1294571
-0.17946903
1.70E-02
0.10367823
0.14763623
-0.13259868
4.38E-02
-8.86E-07
-0.26881307
0.29698423
-2.82E-02
-8.18E-02
-0.11487956
-7.21E-02
4.57E-02
-8.38E-02
0.72656357
-0.21379817
-0.18464896
0.10605904
0.12959236
-0.29322296
-6.90E-02
0.10535958
-0.32652181
-9.95E-03
0.21511054
-2.45E-02
8.23E-03
-5.04E-02
0.14424904
0.15201703
6.21E-02
-0.11477571
0.25506195
-0.2755405
2.05E-02
-0.32438293
4.57E-02
0.41139984
-0.25470161
-3.89E-02
0.35110429
-0.36710504
0.28566471
-0.48097345
2.90E-02
0.23638877
0.19105527
-0.16874884
0.1435916
-0.45107585
0.32208419
8.34E-02
0.225806
-0.30196828
-0.11419315
-0.18555339
0.77244294
-4.59E-02
-0.20799983
0.20800093
-0.30504572
-8.64E-02
-0.30637383
0.14058149
-9.45E-02
0.29441679
-0.32181484
0.48265481
-0.20895949
-0.21089426
0.21089435
0.37204871
-0.27162969
-0.26045543
0.66804105
-0.61180139
1.55E-02
-5.54E-02
0.39182246
-0.60888654
0.22516091
-0.17589076
8.30E-02
0.37855846
-0.34377214
5.81E-02
-3.28E-02
0.55004674
-0.42488256
-6.85E-02
0.15975983
0.39873189
-0.54286492
0.31067088
-0.25050232
-3.72E-02
-6.25E-02
0.12847821
0.27698693
-0.13815099
5.99E-02
-0.36000296
0.41100481
0.29867119
-0.6529808
0.23098595
0.53795457
4.64E-02
-0.54749352
-0.2917071
-0.110751
0.17327154
0.32668477
-0.37320465
-0.26157042
0.25360355
-0.17435379
0.49933204
-0.29347917
-0.26469228
0.37469324
-4.26E-02
0.22603865
-0.24063608
-1.48E-02
-8.57E-02
0.17824899
-0.13840209
-7.29E-02
0.37416887
-0.18347856
-2.26E-07
-0.20763992
0.22143307
-8.58E-02
-0.15290698
6.73E-02
0.41356242
-0.56230718
0.26381528
0.10318442
9.35E-02
-0.50884336
0.22116099
-4.05E-02
0.50751477
-0.33349189
-7.20E-02
2.94E-02
0.10969801
-0.11697097
-0.16639064
-0.10919944
-0.14458099
2.20E-02
0.55338448
-7.21E-07
6.23E-03
1.85E-02
-0.1231335
-0.25823486
0.10178185
0.12135998
-0.12136167
0.30368152
-2.41E-02
-0.33769307
0.4363226
-7.45E-02
-0.13353057
9.10E-02
-0.22159193
-0.17768092
-4.74E-02
0.40222275
8.70E-02
-0.34484002
-8.44E-03
0.31071976
-0.48628426
2.00E-02
0.22116099
0.23889115
0.12332272
-0.10474639
-0.2654357
-0.16487427
0.29238737
-7.07E-03
-0.2125608
0.33270517
-0.17106491
-3.03E-02
-2.33E-02
-0.12568824
0.17934036
0.17733327
-7.21E-07
-5.13E-02
-0.22809012
0.10204872
-7.76E-02
7.01E-02
2.23E-02
-0.25869492
0.4086338
-0.23428059
0.14841919
0.19941628
-0.27831051
2.94E-02
-0.3121331
0.1033784
8.89E-03
-8.30E-02
0.19979653
1.56E-02
-3.15E-02
0.26543692
-0.22621487
0.2682637
0.23484008
-0.38020462
0.44328967
-0.80874991
0.15415114
-4.29E-02
0.14660326
-0.14660281
3.45E-02
0.23995139
-4.78E-02
-2.84E-02
-0.20708676
0.27655917
-7.67E-02
-0.11506967
-8.16E-03
0.3492713
-0.23330995
-0.37668535
0.16623574
-1.82E-02
3.60E-02
0.45999843
-0.23155932
-0.2022368
-1.74E-02
0.20544305
0.52641779
-0.74067301
0.47110873
-0.29322296
-0.17788759
1.75E-02
-6.28E-02
0.1381495
0.2486221
-0.29822022
0.1991284
0.27193427
-0.34390777
-5.73E-07
0.33326855
-0.2894671
-0.12945835
0.38631213
-6.86E-02
-0.16705322
-0.21791175
0.3549335
-0.28768238
-8.16E-03
0.1999259
-0.30346614
0.12783411
7.70E-02
0.34174857
-0.3343685
8.46E-02
7.80E-02
-0.27115321
0.37776327
-0.36150277
7.76E-02
-0.16164073
-0.21441016
0.24038479
6.61E-02
-0.25360224
1.03E-02
0.89567167
-0.87546891
0.30748534
-0.30748489
0.3852632
-7.78E-02
-0.19415598
-5.51E-02
0.23440015
-0.14424953
0.45041665
8.43E-02
-0.21309392
-0.21536136
0.22778325
-0.37806582
-1.82E-02
0.33253279
-7.51E-02
8.82E-02
-5.33E-02
-4.91E-02
-0.17230053
0.29407254
-0.15097173
0.11860594
-0.39890847
9.35E-02
0.35667419
7.81E-02
0.20800093
-0.32434046
-8.11E-02
-0.38111559
0.3740488
0.24973664
-0.44490677
0.30900392
6.31E-03
-0.18610245
0.24709684
-0.46645927
0.18859136
0.3844111
-0.1801955
-0.44112521
2.93E-02
7.41E-02
0.22314262
-0.26881307
-9.81E-02
0.38813457
-9.53E-02
-0.20409502
0.23440015
9.26E-02
-6.32E-02
0.19073935
4.11E-02
-0.55388528
0.41871047
-9.66E-02
-0.3121331
0.29753503
7.33E-03
2.17E-02
-0.19670956
5.09E-02
0.13146384
0.33543655
0.18834786
-0.78759897
0.24921644
0.19329138
-1.22E-02
0.11025669
-0.11025599
-0.19591092
-5.73E-07
0.15201703
-2.60E-02
-0.24475653
0.3022809
3.06E-02
-0.44854838
6.39E-02
-7.34E-02
0.39589652
-6.43E-03
-8.76E-02
0.10676704
-0.12812138
8.28E-02
-0.30774927
0.52691114
-0.47426862
0.24177304
-0.15975887
-7.91E-03
7.91E-03
0.23721726
0.30309105
-4.22E-02
-0.49814683
0.34877044
-0.55822873
-1.96E-02
0.27522859
2.96E-02
-0.30486032
0.35469255
-0.19068931
8.37E-03
-0.12405225
0.21936262
0.22314435
-1.22E-02
7.10E-02
-0.36076537
-2.49E-02
8.84E-02
8.83E-02
0.20895895
-0.10219183
-0.15732098
0.30421194
-0.33428901
0.16175446
-4.65E-02
-3.46E-02
4.14E-02
-0.26982513
1.75E-02
0.20382762
-1.55E-07
0.10109695
-0.17465888
-0.13026443
0.76039958
-0.42392719
-3.15E-02
8.51E-07
1.27E-02
-0.14261341
-1.47E-02
-2.25E-02
0.16062337
0.21926516
-0.21926494
-0.27274114
0.19216086
0.22454163
-0.29703668
-0.10285762
-0.11466237
1.85E-02
0.42064086
-0.12155443
-0.23684226
0.90240198
-0.9110589
-6.28E-02
0.56489205
-0.7037285
0.71939546
-5.87E-02
-0.38372591
0.37821499
5.38E-02
-0.2550613
2.01E-02
-1.33E-02
6.50E-02
-0.18610245
2.99E-02
-0.20312433
0.2177242
-0.10697298
0.20359914
-0.236389
0.15414982
-0.33647245
-4.08E-02
0.65058774
-0.25209025
-0.20925429
-9.96E-02
0.25131378
9.19E-02
2.67E-02
5.13E-02
-0.25489306
0.14953153
-2.11E-02
-8.12E-02
2.28E-02
0.33539769
-0.26290113
0.21893975
-0.10037912
0.17609026
-0.38229826
0.13543877
-0.17435384
0.28768113
-4.26E-02
-0.22937392
-3.17E-02
0.2486221
-9.22E-02
-5.68E-02
-0.2104504
-0.11441005
0.24116166
0.10535958
0.20585163
-3.55E-02
-0.12838082
-6.36E-02
-0.14929698
0.18514182
8.11E-02
-8.11E-02
-0.19365373
4.18E-02
-1.65E-02
-5.13E-02
0.44558588
-0.52782357
0.25131378
-0.10125414
-6.78E-02
0.3995997
-0.19415696
-0.29725164
0.47360215
-0.15514828
-0.15066054
-0.34627569
0.28768221
-2.62E-02
8.48E-02
-0.12083662
0.15283959
0.1045726
8.82E-02
0.1448317
-4.01E-02
-0.47822407
0.35384023
0.32505369
-0.56321031
0.37993097
-0.44055638
6.90E-02
0.37156275
-0.32277378
-4.47E-07
-0.26157042
0.34527072
-0.14085697
0.13353205
-0.32768753
0.45198423
0.48850062
-0.48850116
-0.20863815
4.69E-02
0.35054955
-0.30576497
4.98E-02
-0.30637383
0.2040962
0.74193752
-0.48550877
-0.4054651
0.33774757
-2.58E-02
0.17904873
-0.49098724
0.29878044
-6.64E-03
8.92E-02
-6.12E-03
-0.11014317
-9.33E-02
0.11359784
-0.14413387
-0.10622211
8.58E-03
-6.17E-02
0.40546587
-0.12233849
-6.36E-02
0.2674053
-0.35110429
0.10535958
7.12E-03
-3.61E-02
-6.85E-02
0.38155967
-0.4135626
-3.31E-02
6.51E-02
0.24340852
-0.16761471
0.12987591
-0.12987433
-0.32486078
0.21706422
0.26298869
-0.26298976
-0.24783553
0.39147827
-0.14364305
7.06E-02
-1.53E-02
0.19505964
-0.19505978
0.22621618
0.21451809
-0.65430772
0.30888519
-0.11081412
0.13157676
-8.58E-02
0.10610714
-0.12874919
7.60E-03
-0.24807376
0.26311028
-0.16164073
0.23361459
0.19497277
-0.22314444
-8.18E-02
-2.35E-02
0.2936168
-0.16705322
-4.29E-02
0.3322933
-0.28942791
-0.40896705
0.44333526
0.32090744
-3.49E-02
-9.58E-02
-0.19017367
-0.37224022
0.35863417
7.26E-02
4.97E-02
-7.55E-02
-0.24294643
8.30E-03
-0.37694946
1.0576234
-0.38886791
6.15E-03
-0.39327002
0.34294489
-3.28E-02
-0.10536123
-9.31E-02
0.1294571
-0.13762181
-0.17904902
0.4870159
-0.2367907
0.32880959
-0.41651514
0.33050135
-0.34730983
0.27917221
-0.49597844
0.19105598
0.26570392
-8.34E-02
0.20264502
-3.61E-02
-0.16649579
5.64E-02
0.18117939
-0.53981388
0.28030127
0.18232092
-0.52324748
0.66676015
-0.12516235
-0.20067139
-0.13459077
0.58117414
-0.44658402
-0.23244539
0.26164487
4.23E-02
-0.40202224
0.38111553
-6.55E-02
0.25131413
-0.14445141
-0.14518179
0.25391603
-0.318454
0.24946003
-0.11697097
0.32176664
-0.33647293
9.87E-02
-0.38882571
0.6159879
-0.48617578
-8.15E-02
9.39E-03
0.26164487
-0.24312611
0.23590653
0.43872139
-0.69314665
0.17135863
-5.67E-02
0.16833477
2.09E-02
-4.95E-02
0.27675316
-0.51265889
-8.62E-02
0.58221602
0.14049001
-0.27162969
-0.2687543
0.44894961
-0.40812749
0.1889656
0.46335936
-0.62082642
0.39246181
-0.22839275
-0.17185004
6.80E-02
-7.58E-02
7.58E-02
-1.47E-02
0.21271834
-4.91E-02
-0.12726265
-0.25029463
0.22863381
-0.14085697
-0.13473272
0.36624512
-0.29213643
6.90E-02
0.28141192
-0.35040528
-8.97E-03
0.25331533
0.21893975
-0.29898179
-0.17327136
-3.67E-02
-9.81E-02
0.17887934
0.10622223
0.20909123
-0.35040528
8.55E-02
0.47409391
-9.63E-02
-0.10037912
0.27045441
-0.16447191
-6.94E-02
-6.81E-02
6.21E-02
0.1402864
-0.26866642
0.13438641
-0.38179469
-1.77E-02
0.51794243
-0.38441151
-0.24686028
0.23111129
9.10E-02
0.19670935
-0.19670959
0.43872139
-0.10328574
-9.22E-02
-6.45E-02
-7.55E-02
-0.38604715
0.11778245
8.51E-03
-8.86E-02
-9.30E-03
0.75651699
-0.34794125
0.13895227
-0.25751033
5.44E-02
6.60E-03
-0.29649338
0.16296129
-0.26537707
0.39890784
-0.20359977
-0.110751
0.20312536
0.13720198
-0.12260161
-7.27E-03
-6.80E-02
3.08E-02
0.18610173
4.31E-02
-4.94E-02
-0.15732098
0.51082546
-0.50344485
-8.43E-02
0.2405899
-0.27311379
-9.53E-02
0.36211374
-0.16475582
-0.17934093
0.29213715
-6.69E-03
6.69E-03
-0.16644788
6.11E-02
-0.23244539
9.79E-02
-5.22E-02
0.11778259
0.23889115
-9.16E-02
0.46743143
-0.17803895
-0.24256141
-3.32E-02
0.10265336
-1.85E-02
-0.3278141
8.58E-03
0.21455899
0.27028954
-0.2165859
0.63598841
-0.61018026
-0.10041935
-6.21E-07
-0.35065714
0.3001039
-6.90E-02
-7.41E-02
0.3853201
-0.26469275
3.72E-02
-0.26602098
0.39589652
-0.36772451
7.15E-02
0.34627542
-0.18721089
-8.43E-02
-0.12783356
0.31679896
0.20846702
-0.34294492
-7.60E-03
0.10153565
2.72E-02
-6.95E-02
3.53E-02
-3.53E-02
-0.11419315
0.18366544
-0.12874919
-7.94E-02
-0.18066995
0.97959054
-0.44141901
-6.57E-02
-0.29180598
1.64E-02
0.12228929
-0.14698239
0.15414982
-9.75E-02
2.33E-02
3.77E-02
0.44658408
-0.57273418
0.16963625
0.10748657
8.54E-02
-0.13771656
-0.17563182
-6.61E-02
0.71846527
-0.80780953
0.16345267
3.13E-02
0.30294883
-0.25050232
-8.37E-02
0.15415147
-0.21130858
0.13353205
-8.43E-02
1.3094137
-1.2856966
-8.13E-02
-0.15556405
0.43473634
-0.30492315
0.26570392
-0.14310002
0.14974485
-0.33514833
0.14618325
-0.17435379
0.30186614
0.78074491
-0.80209857
6.95E-02
-0.2164548
0.30010393
0.15942691
9.53E-02
-0.43706018
-0.18677583
-3.64E-02
-0.16034293
1.0691984
-0.95625889
0.72656357
-0.25534594
-0.1786911
-0.47290733
0.21848205
0.56361252
-0.44895047
9.53E-02
-4.65E-02
3.89E-02
-0.25022522
-0.15906411
0.26147905
-8.89E-03
0.12568855
6.11E-02
0.46536383
-0.32721275
-0.19923764
0.186251
5.72E-02
0.11641049
-8.60E-02
-6.81E-02
6.21E-02
-0.50681788
0.16551375
0.14929701
-0.34526941
0.85463482
-0.28768238
-0.1112254
-0.35760859
0.23244528
-0.16907564
6.20E-07
6.78E-02
0.20661497
-2.70E-02
-0.10840953
0.2780951
-0.25545236
-0.10204945
-6.84E-02
0.2354577
-0.23545745
-6.69E-07
0.17788629
-0.12615076
0.11871577
0.12604085
0.13517396
-0.13517459
-0.40875992
0.55536282
-9.53E-02
-0.18482471
-7.55E-03
0.22918683
-0.4580279
-0.10008279
0.27443764
-4.08E-02
0.36000231
-8.49E-02
-0.21840763
-0.32239884
0.58415765
-0.31015512
0.41914544
-0.21772364
-6.78E-03
-0.16211806
0.16889839
1.34E-02
0.14265704
3.97E-02
-0.30260774
2.96E-02
-7.58E-02
0.27977592
2.35E-02
-0.11054274
-0.10969825
-5.97E-02
-0.24256243
0.5735237
-0.35430962
0.15302499
-9.19E-02
-7.44E-03
7.20E-02
6.71E-02
1.29E-02
-0.27917203
0.26626709
-0.42183205
0.19706355
0.20509492
-0.28108072
-0.17184958
0.39147827
-0.11163964
-6.51E-02
-4.29E-02
8.41E-02
-0.13815005
-6.70E-02
0.62132084
-0.20600383
-0.25975397
-9.79E-02
0.64037758
-6.09E-02
-0.34699932
0.16362891
-0.32397133
-4.45E-02
0.28312662
-0.16332592
0.17693059
-0.13739981
0.40804484
-0.34787646
3.58E-02
-0.2022368
0.1880513
-5.13E-02
1.49E-02
-0.27054659
0.44044411
-7.80E-02
-0.15302481
0.17969353
-0.35105118
0.37059644
-0.16062337
0.19237119
3.68E-02
1.79E-02
-0.27786827
0.23556541
-0.46262431
6.64E-02
4.49E-02
-4.49E-02
-0.10638054
0.1063803
0.46770659
-0.33074078
-0.16487427
0.18859136
0.11778282
-2.26E-07
0.10535981
-7.12E-02
8.36E-02
-1.87E-02
-0.21687371
0.24172042
-0.16649579
-0.24512224
0.36772561
-0.21357451
0.21996453
-0.15097173
-3.01E-02
-0.13026443
0.20382762
-3.61E-02
-0.19415598
4.37E-02
0.10536137
-4.73E-02
8.50E-02
0.24801764
-0.33301088
0.39465442
-0.28768137
0.46181747
-0.48379764
1.47E-02
0.24480511
-0.42858687
1.1636988
-0.13470659
-0.56669462
-0.4363237
-0.22957477
0.54257363
-0.35667491
0.35040474
-0.20909172
0.6249848
-0.48085001
-0.31259853
9.13E-03
0.34937647
0.30673113
-0.28768265
-9.91E-02
-9.46E-02
2.26E-02
0.21414891
-0.11477571
2.67E-02
-0.28768143
-2.67E-02
0.31435049
0.32797828
-0.23386507
-0.10071445
0.79086256
-1.144703
0.48405492
-0.55237436
0.23319466
-0.10092659
0.32885867
-0.13626416
0.20398213
-0.18232246
-2.90E-02
0.12429687
-0.10247894
-5.17E-02
-0.11211795
0.19216086
-8.76E-02
-7.12E-02
0.4377265
-0.41343254
-0.15548439
0.42703679
9.86E-02
-0.10474639
-0.18847607
-0.15168443
0.32781419
-9.78E-02
-0.21292271
-2.58E-02
5.09E-02
-7.73E-02
0.27871323
-0.14518179
5.32E-02
-0.17788759
0.44876224
-0.17220278
-1.35E-02
-0.28995237
-9.13E-03
0.66523927
-0.5203048
9.82E-02
-0.16378994
0.1271546
6.50E-02
-6.50E-02
-0.16164073
0.19827524
-0.15534993
-0.11568402
0.37351263
-0.25782868
0.16251802
5.56E-02
5.26E-02
-0.46488866
0.18571647
0.23995139
-6.69E-03
-0.14413387
-0.28510091
0.21278055
-0.12405225
0.241835
-0.17788759
0.43166667
-0.32277378
-4.88E-02
-6.90E-02
2.64E-02
0.59740138
-0.49030381
0.31275582
-0.30497351
-5.58E-02
0.14473867
-1.43E-02
0.13442974
-1.90E-02
-0.21357451
-1.60E-02
-7.53E-02
0.69314742
-0.570544
-0.11394419
-0.23180191
0.21441051
-9.18E-02
0.51466358
6.67E-02
-0.46357328
0.2682642
-0.10318355
0.13534041
-0.25041103
0.12228929
-0.18954106
0.20382762
-8.89E-02
-0.14131351
0.1098156
-2.43E-02
0.23293066
-0.45198533
-4.17E-02
0.6271885
-0.22172426
7.07E-03
-0.30186716
0.24387893
0.13911191
8.70E-02
-0.27977654
0.26780158
-0.16322808
0.10109695
-0.33135709
-0.12337875
0.33935389
-0.1061594
0.44468573
-0.42881212
8.31E-02
0.18473502
-0.27570635
-0.1088948
0.12464266
-6.45E-02
5.67E-02
9.03E-02
0.18351917
-0.15514828
-0.29001525
0.3960748
-0.37755638
0.22863381
-0.1925938
0.11679964
-0.1902272
0.42121276
-0.12641406
-0.22137275
0.26304561
0.45198527
-0.47957221
-0.18372062
-8.78E-02
0.24312584
-1.86E-07
-6.69E-02
0.17589079
-9.47E-02
-5.09E-02
1.48E-02
-0.17645578
0.46229807
0.35833114
-0.64417249
0.17494078
4.23E-02
-0.309618
0.13554494
-0.19365373
8.99E-02
0.43623757
-0.50077552
-6.90E-02
-8.97E-03
-5.56E-02
-3.93E-07
3.74E-02
0.16846459
0.11692052
0.11701691
-0.17376851
-0.32486078
0.49863085
-3.75E-02
-0.10041935
-2.86E-02
0.23180075
-0.22458155
0.11538296
-0.12987433
4.98E-02
-0.16579269
0.21325827
-0.10462426
-0.23982553
0.22501044
-4.58E-02
0.35197663
3.24E-02
-0.33116788
-3.01E-02
5.21E-02
9.00E-02
-0.23815583
0.21130991
-0.21130858
9.61E-02
0.19997582
-0.1698997
2.20E-02
-0.19986658
4.33E-02
-0.10724518
0.25654256
-0.31481096
0.3001039
-0.3203074
0.59118253
-0.21330424
0.31015489
-0.46081552
0.46081507
-0.16101082
-0.22163872
-0.11122516
0.23151255
-7.62E-02
0.2360094
-0.22884248
-0.16251843
0.28347063
-3.87E-02
-0.11860641
7.38E-03
4.32E-02
-0.32109895
0.11020387
0.16034198
-0.19574419
0.1267513
0.25131372
7.72E-02
-0.46430579
0.45281199
-3.53E-02
-3.04E-02
-6.37E-02
1.31E-02
-0.55961508
0.20479466
6.28E-02
0.18954158
-1.86E-07
-0.17230053
0.33769169
0.16799083
-0.29112521
-0.14841926
-0.17435379
-7.92E-02
5.03E-02
0.65823096
-0.22695729
6.77E-02
-0.14723106
2.72E-02
-9.13E-02
-0.33794335
0.42923602
-0.31259853
0.47913542
-0.39136001
0.20448351
0.12838207
-0.2917071
-9.29E-02
1.75E-02
-0.14981198
0.31753573
-6.85E-02
0.11865837
-0.19216064
4.96E-02
7.76E-02
0.13259831
-4.00E-02
0.9418124
-1.0344059
-8.57E-02
-8.16E-03
2.43E-02
-2.43E-02
4.80E-02
0.36832643
-0.38407436
0.21357492
-0.17465888
0.31218895
-0.21757273
-9.46E-02
-0.2308065
0.50310314
-0.465363
0.2666285
-0.26662841
0.42985749
-0.2917071
-5.81E-02
0.24177304
-0.35955554
-1.43E-07
0.59735668
-0.31449264
9.00E-02
0.22446777
-0.34390777
-6.95E-02
0.10615997
-0.17230053
0.16508046
-0.10697298
3.17E-02
-0.13353135
0.38744736
-0.10199852
1.33E-02
-0.4425683
0.13481958
0.1187843
0.18232231
-6.90E-02
-8.18E-02
0.28185084
-6.65E-02
-0.45020175
5.72E-02
0.11365914
0.10204872
0.10610714
-0.20815593
0.32220253
-0.31397319
-9.45E-02
0.31435049
-5.41E-02
-6.45E-02
0.23052344
-8.59E-02
0.1206273
-0.28013489
0.10686299
0.23389612
-0.43531823
0.13146384
-1.46E-02
-0.30748489
6.77E-02
0.17135863
0.19923814
0.30368251
-0.384262
-0.29001525
9.30E-03
0.12188935
5.58E-02
0.52468306
-0.43573532
0.21029457
-0.37156376
0.15414982
7.56E-02
-2.01E-02
-9.94E-02
-2.26E-02
-0.15669838
0.19415665
-0.20312433
0.1187843
3.92E-02
8.83E-02
1.40E-02
-0.26028275
9.45E-02
-0.17904902
0.50492591
-0.309618
-0.23531421
0.243347
6.95E-02
0.2496542
-0.20585296
0.28946596
-0.53976083
7.93E-02
6.56E-02
0.44183305
-0.61467522
5.51E-02
0.19415665
7.33E-03
-0.20148204
0.31193924
-2.65E-02
0.14354771
-0.26469275
0.27625257
-0.58434373
0.10742053
0.36129403
-0.27274114
0.34130409
-0.33286387
4.84E-07
0.26430178
3.80E-02
-0.31072044
9.69E-02
2.28E-02
0.19724652
-0.11778332
-8.70E-02
0.15414983
-0.44183251
3.96E-02
0.61754525
-0.38473812
-0.14014734
-8.89E-03
5.22E-02
0.10451248
3.01E-02
-0.12615076
9.61E-02
8.06E-02
-0.16003671
3.25E-02
0.79570371
-0.67525774
0.21029457
2.83E-02
-0.44245294
8.66E-03
0.1880513
0.24574383
-0.45118669
7.60E-02
-3.65E-07
0.19176255
1.33E-02
4.53E-02
-3.87E-02
-0.16406806
5.28E-02
-9.24E-02
-8.41E-02
0.39370027
-0.27786827
0.28963304
-0.45031574
2.72E-02
0.46888733
-5.16E-02
5.72E-02
-0.17567752
-0.28108072
7.60E-02
-0.15822448
0.36992034
-0.236389
1.65E-02
0.13045263
-9.03E-02
1.56E-02
0.1237946
-0.10080493
0.17344457
-0.27712184
-0.19415617
0.5855158
-0.15984796
-0.15860486
2.32E-02
0.14208207
-0.13447808
-6.25E-02
-0.12893374
0.37755576
-0.21687371
0.3464663
-0.30814797
2.96E-02
-0.23784946
0.18540406
-0.14903559
0.30538177
4.50E-02
-0.44393212
0.20334166
0.1889656
-0.21325921
0.19319105
0.17893778
-0.39702579
0.46262407
-0.33647293
-7.70E-02
-0.11878319
-0.13481867
0.16148813
0.13899866
-1.49E-07
9.46E-02
0.25054336
-0.15145221
-0.18610245
0.14763623
0.20600338
-0.24600856
-0.41572103
-0.16799109
0.48362985
-0.22690967
0.18074834
0.1045726
-0.1447393
-8.23E-03
0.60237294
-0.3547374
1.85E-07
-0.24763471
0.22809012
-6.60E-03
3.90E-02
-0.32885867
0.33520633
-0.40863514
9.96E-02
-0.13846962
0.26007661
-0.25022522
0.4054653
-0.28550509
-0.1599648
0.99476224
-0.98460972
0.11441071
0.18081892
8.64E-02
-0.37156379
0.30748534
-0.10047082
0.39730227
-0.20553917
0.34316128
-0.51082605
-0.12675139
0.26720273
-0.2060498
0.2597535
-0.33909014
0.27149764
0.14310166
-2.45E-02
-0.26112366
-8.41E-02
-0.19290289
0.24419671
0.11034755
1.48E-02
-2.99E-02
0.27049047
-0.24801752
-0.25131479
5.56E-02
8.63E-02
0.12419113
0.96889663
-0.69038141
-0.46229798
7.60E-02
-2.47E-02
-0.10536023
0.36129403
-0.38946515
0.5500465
-0.28402498
-6.02E-02
-7.78E-03
-2.37E-02
0.30748442
-0.26060137
-3.89E-02
0.29951623
-8.59E-02
-0.28768262
3.36E-02
-0.13235109
0.34050786
-2.72E-02
-1.39E-02
-5.02E-02
-4.51E-02
0.19505964
-0.28347111
9.61E-02
-0.11302391
-0.12744579
0.50106919
-3.59E-02
0.32947937
-0.78495491
6.51E-02
-8.46E-02
0.27286643
0.17106381
-0.10605866
0.17881867
-0.25886181
-6.25E-02
0.13554494
-0.11163964
5.37E-02
-1.50E-02
-0.25782984
0.49302024
-5.54E-02
0.14689159
-0.40546554
4.02E-02
-1.59E-02
-0.23319359
-4.12E-02
5.13E-02
0.45107627
-0.24406178
0.14364205
0.3324407
-0.58778685
-1.83E-02
0.23785043
-0.28525278
0.54142106
-0.10097667
0.23803258
-7.15E-02
-0.29298729
-0.16126838
-3.39E-02
9.06E-02
-0.1168
0.19259386
2.17E-02
0.17635067
-0.11404682
6.51E-07
5.23E-02
-0.22793134
9.17E-02
-0.15780757
-0.22957477
0.11179131
0.34604248
0.15123071
0.13133594
-0.39019784
-0.10367793
-0.12516356
0.23638877
-0.18986896
0.11170366
0.21169625
-3.34E-02
-0.12289724
-5.54E-02
0.1645485
0.36080468
-0.27494398
-0.38976574
3.67E-02
0.54274404
0.24898514
-0.82842886
-7.77E-02
0.48628458
1.23E-02
-0.28156614
0.21169625
-6.60E-03
0.21916153
-8.89E-02
-0.17076156
0.11701691
4.79E-02
-0.19290379
0.13883576
0.24512218
-0.35598588
-8.34E-07
0.14722931
-0.10008331
8.21E-02
-0.14309998
0.41243455
-0.47743917
0.30065671
-0.48896652
0.16566694
0.77377683
-0.33085456
-0.15906554
-1.16E-02
-0.15028235
3.97E-02
0.11633973
0.10420302
-0.44531134
0.17824899
-0.28995237
0.31015566
-1.34E-02
-0.26101318
-0.14107832
0.42215952
-0.40215921
0.17237101
0.30010393
-5.72E-02
-0.31193903
9.37E-02
-7.60E-02
4.29E-02
0.25782824
3.82E-02
-0.42121387
7.34E-02
0.20708589
-0.22494335
1.79E-02
0.21425371
6.90E-02
-0.15860486
0.16524909
-5.44E-02
7.41E-02
-0.23293205
0.16579199
-9.46E-02
7.36E-02
0.2441977
-0.32542154
-4.73E-02
0.37267604
-0.20252346
5.30E-02
-0.26430112
3.31E-02
1.61E-02
0.10615997
0.10247784
-0.42183205
0.55536282
-0.25782844
7.33E-03
0.15519215
-0.32158351
-2.62E-02
0.10889368
0.16093019
-0.16889776
-0.13696595
0.16846459
-0.11487956
0.27894855
-0.10389885
9.07E-02
0.14841914
-0.4585751
0.82497287
-0.78052008
0.45356441
-0.10474639
-0.37525129
0.91629028
-0.61090893
0.46505752
-0.5762822
-0.15048151
0.31299916
0.16126752
-0.50905484
9.29E-02
1.60E-02
0.2757068
-0.42064005
0.15283959
-4.84E-02
0.14585097
-0.20544331
0.4678084
-0.54056722
0.37998617
-0.39903432
0.36624512
3.28E-02
-7.36E-02
5.41E-02
-0.236389
0.36000231
-5.37E-02
-0.32306623
0.17807509
-0.2125608
0.10008302
-7.41E-02
-5.63E-07
-1.72E-02
0.38496661
-0.44776726
0.23785043
9.07E-02
-0.27443624
0.48415819
-0.27871433
0.28410441
-0.48954755
0.15415064
-9.46E-02
4.05E-02
6.90E-02
-0.25131479
0.42744407
-4.45E-02
-4.65E-02
0.12155619
-9.47E-02
-0.1120057
-8.50E-02
0.42146602
-0.46262306
1.67E-02
-0.17081849
0.61677474
-0.42956299
-0.13005294
9.70E-02
8.84E-02
7.41E-02
-6.64E-02
-0.16566673
-5.56E-02
0.34998664
-0.29441577
-4.61E-02
3.51E-07
0.39280736
0.18550174
-0.23780008
-0.20815593
0.21484549
-0.29213643
3.38E-09
0.43479347
-0.37416765
-0.15415144
0.12861747
-0.11886207
0.22508349
0.26415065
-0.41443345
0.31435049
5.13E-02
-7.80E-02
-0.16889776
-7.47E-02
0.18088348
7.17E-03
-7.41E-02
-2.33E-02
-8.20E-02
0.33157673
3.61E-02
-2.40E-02
-0.36101267
0.47000384
-0.49643686
0.14131355
-3.95E-02
-0.110751
0.28768194
-3.44E-02
0.11855981
-0.2773838
8.63E-02
0.31365773
-0.31365755
-0.18986896
0.41751269
-0.49302173
0.38566321
-4.08E-02
-0.19912933
0.47106293
-0.35139793
-6.20E-02
0.30748442
-0.27598605
1.54E-02
0.1810492
-0.17344411
-0.12062854
0.34377232
-0.20067139
-0.17788759
0.14014749
0.10227858
-2.82E-02
5.56E-02
-6.27E-02
-3.66E-02
0.31709614
-0.2451227
-7.20E-02
0.15840665
0.10854023
-0.32850447
-0.1634526
0.45113423
-0.17520423
-0.10457245
-3.20E-02
0.21169625
0.14090554
-0.24480429
0.16142346
-0.13976286
-5.13E-02
7.49E-03
9.26E-02
-4.88E-02
-0.10536092
0.23889115
-0.37469363
0.36842325
-0.28141266
0.5257147
-9.28E-02
-0.41633525
4.80E-02
-8.13E-02
0.32306603
0.39931154
-0.53021586
-0.24434569
0.29878044
-0.21325921
0.27738333
-0.3629055
0.20875549
3.56E-02
-4.29E-02
0.2674053
-0.17010646
-4.05E-02
-4.95E-02
0.21440955
-6.65E-02
-7.80E-02
-4.85E-02
0.1326445
-0.10467146
-2.09E-02
8.11E-02
0.13353066
-8.91E-02
-0.19105528
-4.62E-02
4.62E-02
2.23E-02
-7.64E-02
1.57E-02
-0.16989876
-0.10741974
0.42250118
-6.27E-02
-8.24E-02
-8.99E-02
0.21455899
6.87E-03
-0.31077731
9.30E-03
0.3351481
-0.40215921
9.85E-03
0.20334166
7.57E-07
0.12044601
-9.67E-02
-9.84E-02
0.46134576
-0.48754862
0.84095699
-0.82341158
5.91E-02
0.14473867
-7.12E-03
-7.41E-02
0.53963745
1.39E-07
-0.32576737
0.20686342
-0.52609366
8.99E-02
0.16524909
0.11261893
-0.16008568
-2.11E-02
-0.31403175
0.48326409
-0.17635228
0.13353069
-0.1123283
-8.76E-02
-6.30E-02
0.51082575
-0.3885363
-0.11419315
0.29170719
-0.15616135
-0.30186716
0.29479942
-4.35E-02
-6.11E-02
0.24340852
-0.50262904
0.52097875
-0.23841019
0.12289892
-0.22825919
0.12817517
0.18482396
4.88E-02
0.19904618
-0.60451114
0.62383461
-0.30538255
-4.65E-02
-0.3364726
-3.93E-07
-8.96E-02
0.3260009
0.18482396
-0.14791942
4.26E-02
-0.15762924
0.25040972
-6.35E-03
-0.14359029
2.18E-02
-0.27103442
0.48405492
-0.11054274
-0.23293205
-0.14058161
0.2040962
0.2682637
-0.17997201
1.40E-02
-9.46E-02
-0.13899818
0.16907564
0.13815054
-4.62E-02
-3.44E-02
-9.53E-02
-0.29282296
0.2694765
0.47882301
-0.6501807
0.10629515
0.31462717
-0.3575511
0.25423494
-2.76E-02
-4.29E-02
-0.14085697
0.11122561
0.21559712
-0.26175806
0.45911819
-0.26635322
6.47E-03
-0.37998563
0.18074834
0.39225417
-0.14884631
-0.22778393
0.25217631
-0.3846007
0.26982433
-0.18502821
0.11506998
0.18473502
-0.1352549
-0.15645301
0.2423126
-0.20278263
0.19004445
7.41E-02
-4.88E-02
-0.19237208
8.70E-02
2.74E-02
-0.13739981
-0.20585246
0.17435417
0.32497862
-0.39111826
0.3067297
0.11848205
-0.23155932
-0.27369562
-0.16034293
0.40546581
2.15E-02
-5.84E-02
0.31365773
-0.37569216
0.58333284
-0.59136534
0.10697285
-9.10E-02
0.21996453
6.35E-03
-0.24231434
-0.23531421
0.3203066
0.2422193
-3.55E-02
-8.81E-02
-0.236389
6.45E-02
8.24E-02
-5.93E-02
-0.12160698
-8.66E-03
0.18954158
-2.92E-02
-0.18677583
0.32492638
-0.13076955
-0.12516336
0.16126804
5.52E-02
-4.81E-02
-0.11163964
-0.22906654
0.19706355
-0.15822448
0.4086338
-0.18739796
0.2838572
-0.30702481
-0.22705819
0.48097342
-0.15718575
-0.24827972
0.24116114
0.139762
-0.11855887
0.26290223
-0.33539754
-0.29522899
0.27241549
1.53E-02
-0.12062854
0.17946759
0.3516627
-0.3304593
-0.16705421
0.42456612
-0.45818248
-0.10821399
0.32277259
-0.22314346
0.25035676
0.28935879
-0.33747834
5.48E-02
0.1192634
-0.22462463
4.35E-02
2.80E-02
6.67E-02
-0.19923764
6.85E-02
-0.12516336
-0.10536023
-3.77E-02
1.0220355
-1.1231312
0.36197931
-0.13459077
4.15E-02
-7.60E-02
9.21E-02
-9.21E-02
-0.15123114
0.45845777
-0.15307599
0.11359784
-0.16766483
0.12656358
-5.02E-02
7.10E-02
-0.2740761
0.87771833
-0.42246258
-0.41119567
3.39E-02
0.12516384
0.14993925
-0.34409618
-0.11332893
0.43825507
-0.2151106
-0.11878319
0.24629629
-0.2022368
0.65805632
-0.1386466
-0.51940924
0.15906532
-0.1335309
0.35077524
-0.16008568
-0.26933312
0.55179381
-0.34699932
-3.01E-02
0.22466835
-0.24005398
-1.56E-02
0.49335128
-0.21954502
-0.19801213
0.15519215
1.86E-02
-0.13090466
-7.25E-02
-5.41E-02
-0.27193305
6.85E-07
0.3409259
-0.18677583
-0.17520332
-7.74E-02
0.12921207
0.54067832
-6.69E-02
-9.22E-02
-0.17271316
0.37776327
-1.13E-02
-0.21465753
0.2146562
-0.25782844
0.18109579
-0.14499043
-3.61E-02
-8.43E-02
0.14841919
0.18232071
-2.33E-02
-5.90E-03
-8.00E-02
-0.2540656
0.31015572
-0.23841019
2.28E-02
5.84E-02
3.48E-02
-9.33E-02
-0.29522899
-0.10648315
-2.27E-02
-0.13517506
0.31365743
0.48550782
2.34E-02
-0.46194384
0.11267272
3.23E-02
-0.22116134
0.42830476
-0.39903432
0.85277736
-0.57718658
-2.21E-02
-0.19735965
0.54126716
-0.26501411
-0.22314346
-9.96E-02
0.92576939
-0.59612286
-0.10840953
-0.27002731
0.17395377
0.16251802
-2.17E-02
0.32176664
-0.20479532
-1.97E-02
-0.18896531
0.37018278
-0.45356423
0.25228
0.30110535
-0.36384368
-0.11419315
0.11419217
-7.47E-02
-0.16846462
0.80582041
-0.32668495
-0.45198509
0.17934036
0.24382344
-0.37949017
0.32542172
-0.33400607
0.14424904
9.26E-02
0.18005075
-0.36646339
0.19319105
-4.14E-02
-0.13554636
0.2423126
-0.37124729
0.27149764
-0.1345301
0.19556694
-0.33253273
0.29225913
-2.78E-02
0.14403853
-0.13005337
-3.53E-02
-0.1061594
-6.61E-02
0.17229977
0.37379438
-0.47995317
8.43E-02
-0.16772203
0.130265
0.35591111
-0.36357331
-8.00E-02
-0.20252438
0.1063803
-9.22E-03
0.27369523
2.78E-02
-0.16332592
0.27346912
-0.1379237
0.37204871
-0.49956167
-9.21E-02
0.1837832
-2.21E-02
-0.10204945
-0.10444275
0.33909026
-0.33909014
0.22130768
-0.2876828
0.43127364
6.48E-07
-5.23E-02
-0.30346614
-3.70E-02
0.16487539
0.42396048
-0.11647525
-0.23795922
-7.49E-03
4.41E-02
-0.2523424
7.15E-02
0.10622223
0.31633762
-7.63E-02
-0.55657083
0.46734124
-6.69E-03
0.21098965
-0.49643686
8.89E-03
0.76567394
-0.50945437
-0.12379421
0.32197192
-0.13835825
-7.36E-02
-0.39510179
0.24556978
9.97E-02
0.20398213
0.30098632
-0.62915963
-6.84E-02
0.57591754
-0.54113156
0.21455899
6.87E-03
-0.18781628
0.22809012
4.50E-02
0.21936363
-0.40546528
-0.17327136
-2.74E-02
-1.87E-02
0.23440015
-0.36524066
0.51725739
4.39E-02
0.15852405
-0.43199268
5.49E-02
0.21239838
-0.22778393
-3.95E-02
0.14256398
-4.29E-02
-5.24E-02
3.03E-02
-5.37E-02
0.30330688
-0.22024009
-2.20E-02
0.18232092
-0.28357577
0.53351736
-0.55004656
-2.53E-02
0.62689728
-0.14732416
-0.30727333
0.56678468
-0.14467107
-1.90E-02
-0.59260523
0.18954158
0.20132427
-0.50107032
0.26311028
0.11279621
-8.34E-02
-7.27E-03
-0.2104504
0.18830907
5.09E-02
-0.16963592
0.36253977
-0.18583706
0.25365958
-0.35745567
0.27193284
0.1071444
3.67E-02
-0.27742472
-2.76E-02
-0.18372062
-0.15415144
-2.99E-02
0.22516091
8.03E-03
5.45E-02
-0.21936244
0.30637395
0.21197106
-0.607072
6.00E-02
0.89866078
-0.62811536
-0.10125414
0.34347296
0.21379808
-0.24329913
-7.46E-02
0.13835925
-0.46328461
0.1098156
0.2021244
-6.76E-02
0.11855981
1.85E-02
-0.25567898
1.56E-02
-9.76E-02
8.99E-02
8.24E-02
-0.19827481
2.60E-02
0.18658581
-9.67E-02
-0.28768134
0.4192588
-0.12379421
5.28E-02
6.41E-02
-0.17271316
-9.45E-02
5.26E-02
-0.10821399
1.89E-02
-9.39E-03
-6.83E-02
0.45473704
-0.30492315
0.27234721
4.53E-02
-0.18739796
0.168228
-1.30E-02
-3.32E-02
-4.14E-02
0.14403853
5.92E-02
-0.1892422
-0.18232177
0.27510241
-0.45742512
0.2851789
-8.63E-02
-0.14058161
0.11568486
0.50914431
-6.79E-02
-0.15145221
0.12405342
-0.38893625
0.25857306
0.25552464
-0.24921638
-0.47378403
0.55817252
-0.31701013
-0.17284247
0.26381528
1.44E-02
9.53E-02
-6.71E-02
-0.18232177
0.47000292
-0.18232229
-9.84E-02
-0.10153663
4.48E-02
0.16142346
-6.41E-02
-0.1120057
9.87E-02
-6.73E-03
0.14445101
-0.43213299
-4.61E-02
0.56766927
-0.11311554
-0.29771304
0.14953153
0.18924119
-0.25378117
9.19E-02
-0.18502821
0.17824899
-0.2197486
0.31691101
-0.17494084
-0.19415598
7.73E-02
-3.36E-02
0.17946759
-9.75E-02
0.2617591
-4.97E-02
-0.25222522
-8.23E-03
0.50252706
-0.39304328
-2.25E-02
0.1076315
-2.06E-02
0.27193427
-0.27890152
-7.02E-03
7.46E-02
-0.14763622
2.25E-02
1.47E-02
6.36E-02
-2.78E-02
-1.42E-02
-0.38776487
0.27443764
0.58333284
-0.29365301
8.60E-02
-0.20679453
-0.32438293
0.54752785
-0.32251659
0.11279621
-6.90E-02
-2.90E-02
0.16874953
-0.34520531
0.24740854
9.78E-02
-0.37187386
0.1187843
0.17563324
-0.19992572
5.58E-02
-0.26469228
0.12337907
0.21597481
7.17E-03
-0.19670956
0.21791339
-0.17535308
4.08E-02
-0.10092659
5.17E-02
0.33286524
-0.15616135
0.10041938
-1.28E-02
6.86E-02
-9.47E-02
0.19765617
-0.41914538
9.46E-02
8.64E-02
-0.25823486
8.89E-03
2.62E-02
0.27029046
6.56E-03
-0.12516384
-0.20479456
0.18232134
-9.53E-02
-4.26E-02
0.130265
0.29528603
-0.20067094
0.53957534
-0.69720429
-8.48E-02
-8.89E-03
0.32492638
-0.18361264
0.24005322
-6.94E-02
-1.32E-02
-0.13447808
0.25886136
-4.18E-02
-8.26E-02
-6.15E-02
-0.18514314
0.16378905
0.18351917
-0.18352009
-0.1304533
0.41633558
-0.3605434
-0.16846462
0.69772333
-0.6015802
0.22314434
0.16551471
-0.30095264
0.12201485
-5.56E-02
0.12726124
0.1460318
-0.23132876
-0.19611515
0.18924122
0.10467064
-3.80E-02
-5.30E-02
-0.27193365
1.77E-02
0.4170939
-0.37416765
0.13353205
5.72E-02
-0.24242614
-7.34E-02
0.40228614
3.13E-02
-0.39624858
-4.70E-02
0.24595818
0.12028691
-0.19845128
0.14364205
-0.29238763
0.15684164
0.12847821
0.20453247
-0.16968462
-0.18781628
0.24763472
-6.67E-02
0.23820221
-0.16507891
-0.1823207
0.20763861
0.30010533
-0.36464238
-9.80E-02
-6.85E-02
0.13941987
-0.10840953
0.18739685
-3.87E-02
-0.32340035
0.17471674
0.16175446
1.29E-02
-8.00E-02
-1.40E-02
-6.55E-02
3.69E-02
-2.94E-02
5.80E-02
-0.39147821
0.33349106
-1.50E-02
0.20479375
-7.70E-02
-0.23995137
8.13E-02
0.22937416
-0.2530899
-0.30652544
0.24038479
0.68024391
-0.31251898
-0.22462463
2.92E-02
-0.34950656
0.29022962
0.10840973
-0.32964671
-0.12136117
0.25489205
0.18924122
-0.30390441
0.35105184
-6.10E-02
9.34E-02
-7.95E-02
-0.44413459
0.44413346
-8.34E-07
-8.34E-07
-8.34E-07
-0.21456039
0.25510541
-0.13447808
0.1076315
4.65E-02
-8.82E-02
-0.17807594
0.10451248
-0.14781013
-6.69E-07
0.22843866
7.46E-02
3.85E-02
3.70E-02
-0.10199852
-0.25035602
0.13675888
-0.15415004
0.23361459
-0.19912933
0.24659468
-3.37E-02
0.74324071
-0.73641431
-0.3557044
-6.00E-02
0.17887934
0.18088348
9.60E-02
-0.18625049
0.13254578
8.59E-02
0.14689159
-0.57475799
0.11020387
-8.73E-03
0.15415064
-0.10285762
0.17535381
-0.11081412
0.21056388
-0.30900478
-1.74E-02
0.41129556
-0.43796393
7.80E-02
0.26236513
-0.17465888
-0.11302391
0.26170674
-9.66E-02
2.86E-02
-1.42E-02
-0.31667036
0.36546057
-0.15415107
0.74344784
-0.50455678
0.42608476
-0.34220374
-0.5050953
0.18232116
0.14732507
-1.38E-02
2.74E-02
7.17E-02
-0.40546471
0.29238737
0.31717238
-0.49387559
0.13353205
0.10462447
-6.15E-02
0.24266943
-0.33096176
8.83E-02
-0.22843996
3.48E-02
0.13566533
-7.49E-03
-4.62E-02
-4.02E-02
0.10863447
7.10E-02
-0.14732517
0.1809974
6.60E-03
-0.39890847
0.51669043
-0.26646641
-8.77E-02
0.20972042
-1.40E-07
-0.17693152
0.33877292
-5.76E-03
-0.24801752
0.666879
-0.71234161
0.21536069
5.47E-02
-4.85E-02
-0.28561401
0.13868316
4.23E-02
6.87E-03
-2.78E-02
0.16813597
-2.41E-02
-0.31237492
-2.53E-02
-0.12744579
-9.76E-03
0.4870159
-0.39348894
0.20875549
-2.94E-02
0.24382344
-0.45031574
1.82E-02
-3.67E-02
0.50895554
-0.41961014
0.10536137
-0.12260164
0.49681544
-0.22446771
4.53E-02
1.26E-02
-0.19237208
0.1008051
0.11014401
-0.1379237
-0.25534692
0.40546587
-0.23841019
-0.16705431
3.57E-02
8.73E-03
0.36101413
-6.90E-02
-0.16941734
-5.54E-02
0.40275156
-0.13353136
-0.37187386
5.26E-02
0.26170674
-0.47000298
0.4159362
-9.46E-02
0.79122907
-1.0713066
0.19237168
0.18924122
0.37037385
-0.37037459
-6.92E-03
-6.45E-02
0.206714
-0.1352549
0.13525498
-7.50E-02
9.29E-02
-0.28571129
-0.14370696
1.80E-02
9.37E-02
0.28156626
-0.34881735
0.16772342
4.32E-02
-0.24629655
8.97E-03
-3.64E-02
0.1381495
-0.22516139
0.12337907
0.23026085
-8.12E-02
0.46518409
-0.36290574
0.18924119
-0.26121601
-6.95E-02
-8.34E-02
0.31131434
0.10280865
-0.22458155
0.39824468
-4.95E-02
-0.37054822
-0.11686448
0.10948356
0.26520857
-0.30294868
-3.13E-02
0.1809974
-0.21325921
0.1518054
7.46E-02
-0.46608904
0.35563347
0.28950575
-0.37320465
-4.05E-02
-7.73E-02
5.22E-02
-8.51E-03
-4.37E-02
0.48550797
-0.29873255
0.12516341
2.58E-02
-0.10748608
-0.25741211
0.10444251
0.32817253
-3.64E-02
-0.16761471
2.88E-02
0.23862633
-0.1122127
-0.1698997
-1.49E-02
0.12028691
-0.18232083
-3.25E-02
-0.1229612
7.21E-02
0.74812961
-0.85833323
6.58E-02
0.19735888
0.18975583
3.64E-02
-9.35E-02
0.26286718
0.24402933
-0.63949507
7.43E-03
-0.12615076
8.07E-02
0.17062573
-4.68E-02
-0.16332592
9.24E-02
7.10E-02
0.17544781
-0.36326489
0.32817253
-0.16813751
-0.21962801
0.19105592
-0.13146333
0.41369614
-0.17253441
7.50E-02
-3.06E-02
4.85E-02
-0.10601807
-0.17969306
-0.20945899
-6.00E-02
0.27731952
1.55E-02
9.53E-02
9.34E-02
0.12553851
-0.36150277
-0.10178264
0.41729927
-0.34830698
0.4382551
-0.29849225
-0.13146333
8.23E-03
0.2394042
-0.16062337
-0.12062854
4.18E-02
-9.45E-02
-3.67E-02
0.23982672
-0.18526773
0.15541391
0.28198415
-0.22314444
7.12E-03
7.51E-02
-4.03E-02
0.34911191
-0.52869821
-0.1035409
0.34294489
-0.26430112
-6.96E-02
0.44952428
-0.30702481
0.30702424
-5.92E-02
-0.27958569
0.30368152
-8.70E-02
5.68E-02
-0.15210865
0.13353069
5.47E-02
4.63E-02
-9.47E-02
-0.13976286
-1.44E-02
9.00E-02
-0.13447808
7.55E-03
-3.24E-08
6.55E-02
-4.32E-02
-0.12516336
0.33050135
-0.22015454
5.09E-02
-0.28532043
-9.48E-03
0.12516364
0.21808863
0.47505841
-0.62808323
3.06E-07
0.21205933
-0.24406178
0.24406205
8.54E-02
-0.13771656
-7.67E-02
-0.26381424
0.29238737
5.48E-02
0.24685931
-0.48681143
-0.12629388
0.39256081
-6.51E-03
7.55E-02
-0.1786911
4.26E-02
5.41E-02
-0.11860641
0.17612967
-9.78E-02
-4.20E-02
-0.17095844
1.68E-02
0.28141192
-6.50E-02
-6.95E-02
-0.215975
0.54419136
-4.78E-02
-0.22450235
-4.88E-02
0.10178287
-7.36E-02
2.74E-02
-1.36E-02
0.1223396
-0.44250605
-4.83E-02
7.62E-02
0.15283959
-0.33332795
0.17127201
4.53E-02
6.01E-02
8.30E-03
0.31015572
-0.19328995
-0.15906458
0.18088348
-9.82E-02
0.16093019
-7.00E-02
-0.13976221
0.26236513
0.3161191
-0.73124784
2.87E-02
0.14874494
0.14364205
0.16813597
-0.22612472
0.18356457
-9.10E-02
-9.26E-02
-8.57E-02
0.1850277
-5.56E-02
-8.86E-07
7.12E-03
0.18703827
-7.96E-02
-0.22793134
-3.25E-02
0.18781646
-2.78E-02
-0.10379662
-0.1792009
0.15548567
0.13453178
-0.2266455
0.76506007
-0.71376669
-8.70E-02
9.05E-03
8.63E-02
-8.30E-03
-0.13353176
0.46403274
-0.28967929
0.26543692
-0.14499043
2.11E-02
4.08E-02
-0.14310002
-5.54E-02
0.27541125
-0.37806582
0.10265385
-0.15822448
0.30888519
-0.45198539
0.16196987
0.10629515
0.3022809
0.24160577
-0.46319756
1.54E-02
-0.21175781
0.14874494
0.29376185
-0.26175806
0.29747611
-0.45031574
0.16846459
2.30E-02
0.23519117
-0.42664599
-3.74E-02
-3.88E-02
0.23690997
0.16524909
3.90E-02
-2.58E-02
0.18991871
-0.40007511
2.39E-02
-0.29030961
0.35877869
-6.85E-02
6.85E-02
-0.12516336
0.24294643
-6.76E-02
-0.26236442
0.20479372
2.20E-02
4.26E-02
9.91E-02
0.62145561
-0.56046069
-0.41139984
0.24434662
8.70E-02
0.19189157
-0.23780008
-0.30346614
0.38711527
-4.42E-02
7.46E-02
-0.20533825
2.18E-02
4.91E-02
-6.87E-03
-4.23E-02
-3.66E-02
0.11279621
-0.26570249
0.47000384
-0.13353136
6.61E-02
0.13570932
-0.17121503
-0.29980379
0.5904938
-0.3787967
9.41E-02
0.17531131
-0.27602547
0.29098845
-0.65430772
4.65E-02
0.15933207
0.37129596
-0.36357331
0.21386991
-0.22937392
2.29E-07
0.30126214
-0.12285348
-0.32090738
0.65644491
-0.5701856
0.44065079
-0.25970906
-0.39176643
0.32768804
-0.1335309
-2.55E-02
-2.62E-02
0.17788629
0.21868834
9.10E-02
-0.22450235
-6.83E-03
2.70E-02
7.11E-07
0.27256846
-0.44692227
8.37E-02
0.10389974
-0.1563452
-0.12260164
0.1378696
-0.11211795
0.11966445
-0.26537707
0.51669043
-0.20718983
0.10247784
-4.65E-02
7.85E-02
-0.35937363
0.21045148
-7.58E-02
-0.16205566
0.19306588
0.1287497
-0.17563182
0.22793274
-0.17344411
-7.88E-02
0.38336515
-0.25291207
-1.86E-07
-0.1808836
5.86E-02
0.14364205
-2.14E-02
0.14069919
0.10097622
-0.33196232
0.14624627
-6.83E-03
0.3776859
-0.2798878
-5.10E-02
-0.45572641
-0.10880224
2.27E-02
0.58026731
-0.24862343
0.18366544
0.28432149
-0.46798626
6.25E-02
0.37988836
-0.2654781
-0.40209213
0.45473704
-0.19004355
6.74E-02
-5.21E-02
3.01E-02
-7.70E-02
-4.08E-02
0.28768137
[truncated: 2,040,721 more chars]
