# Supplementary material for: Heavy-Tailed Fluctuations in the Spiking Output Intensity of Semiconductor Lasers with Optical Feedback
Source: PLoS One. 2016 Feb 22;11(2):e0150027. doi: 10.1371/journal.pone.0150027 (PMC4767187; doi:10.1371/journal.pone.0150027)
Supplement: S2 Dataset — (ZIP) [file pone.0150027.s004.zip › S2 Dataset/0.957.txt]

  0.70148033    
  0.33824894    
 -0.31974888    
  0.17858042    
  0.85191125    
 -0.99842542    
  0.73467880    
 -0.49084392    
 -0.51134133    
  6.72727451E-02
  1.43542755E-02
  0.29064646    
  0.67973578    
 -0.31969196    
  0.74799645    
 -0.96281081    
 -0.98134136    
   1.0234528    
 -0.52416909    
 -3.80278416E-02
  0.30497319    
  0.53677136    
 -0.20712511    
  0.10399000    
 -0.25768349    
  0.11315773    
  0.12709162    
 -0.25149411    
 -0.19762345    
  0.20726998    
  3.19466484E-03
  -1.0749714    
  0.36087137    
   1.2816578    
 -0.71508563    
 -0.76399016    
   1.4299698    
  0.24102634    
 -0.88145643    
  0.93944401    
 -0.87321764    
 -0.47711170    
   1.2026136    
 -0.36193618    
 -0.12868653    
  4.30591367E-02
 -0.46668848    
  0.16658415    
  0.27815449    
 -0.33673340    
 -0.45512393    
 -7.78836012E-02
  0.75651652    
  4.15236652E-02
 -0.26503265    
  0.18930528    
  0.37213734    
 -0.45901096    
 -0.28878298    
  0.42004281    
 -0.10198960    
  0.57145011    
 -0.40095058    
  0.16069302    
 -7.77434483E-02
  -1.1174456    
  0.80116528    
 -1.54776322E-02
 -0.63753039    
   1.5381004    
  0.29434961    
  -1.8967699    
 -0.25331357    
 -8.94709826E-02
   1.2234854    
 -0.26192969    
   1.1811149    
  -1.3805310    
  7.09835514E-02
 -0.25468507    
  0.74430269    
 -9.05967876E-02
 -0.13846953    
 -1.32893724E-02
  0.32903948    
 -0.46496257    
  0.51769894    
 -0.27708396    
 -0.28567606    
 -9.01136175E-02
  0.44978967    
 -0.37583831    
  0.68906510    
 -0.15210772    
 -0.43078318    
 -9.20184553E-02
 -0.69717175    
  0.14953201    
 -0.11388467    
   1.1491915    
  0.19030434    
 -0.23700050    
 -0.21062559    
  0.35810921    
 -0.57251942    
  0.63307840    
 -0.38572392    
  4.52568494E-02
 -0.24626987    
  0.60647905    
 -0.65479720    
   1.3261024    
 -0.90817404    
 -0.13670307    
 -0.33408383    
  0.15623625    
  0.41612250    
 -0.78822225    
 -7.81015977E-02
  0.48873425    
  0.30429611    
  0.11482164    
 -0.41226834    
  0.61139631    
 -0.25608745    
 -0.62383538    
  0.38136768    
  0.49018684    
 -0.65737963    
  9.28501263E-02
  0.41364190    
  6.49369787E-03
 -0.69422609    
  0.54061550    
 -0.24379595    
 -1.12994798E-02
 -0.45709985    
  0.64991802    
  0.23193982    
 -0.22793223    
 -0.34531137    
  0.52652055    
 -0.18789907    
 -0.13334018    
 -0.68703127    
   1.6088282    
 -0.47919819    
 -0.78707933    
  0.71350157    
 -0.48431569    
  3.55070271E-02
  0.12916121    
 -0.13917843    
 -8.57918859E-02
  0.24948499    
 -0.72205126    
   1.3203865    
 -0.69080049    
  0.24417138    
  0.31276271    
 -0.14316940    
 -0.56349725    
  5.64527549E-02
  0.20129442    
 -5.77362850E-02
 -5.18409312E-02
  0.41222373    
 -1.88292768E-02
 -0.31371331    
 -0.15607949    
 -0.22441114    
  0.11189279    
  0.56419635    
 -0.57943422    
  0.75275546    
 -0.75083792    
  0.74721402    
 -0.42424250    
 -0.31154305    
 -4.45377193E-02
  0.35885060    
 -0.38087392    
  5.51317222E-02
 -0.17316851    
  0.48498216    
  0.37074101    
 -0.56179619    
 -0.11502834    
 -0.74193710    
  0.67090160    
  0.27222538    
 -0.12953416    
 -0.44894996    
   1.2832463    
 -0.45275563    
  8.69108140E-02
 -0.10647073    
 -6.19193027E-03
 -0.55311483    
  0.16305870    
 -0.34754279    
  0.76335108    
 -0.32635441    
  0.34316128    
 -6.39037192E-02
 -0.39285466    
 -3.83186638E-02
 -0.65482783    
  0.57559913    
  2.11152085E-03
  1.67365950E-02
 -5.54516502E-02
  0.72445071    
 -0.49605709    
  7.07362294E-02
 -0.33484769    
 -0.16519663    
 -0.33432993    
  0.83599842    
 -1.80186741E-02
 -0.23981112    
  0.18546821    
 -2.47361045E-02
  0.21054190    
  3.41909416E-02
  4.51817587E-02
 -0.22414824    
 -6.57674596E-02
  0.31894130    
 -0.68666667    
  0.52315193    
 -0.13945530    
 -9.21465382E-02
  0.26917237    
 -0.35372990    
  0.20960666    
 -0.29052573    
  0.47794500    
 -0.49633572    
  0.31570756    
  0.79901558    
 -0.77065617    
 -0.13918670    
  0.87892890    
 -0.32554296    
 -0.45618606    
  0.19284391    
  7.36030266E-02
  0.46786627    
  -1.0646282    
  6.91520199E-02
  0.30643564    
  0.28850135    
 -0.28033835    
  1.13179637E-02
  2.85282880E-02
  0.66702771    
  -1.4147636    
   1.3603836    
 -0.98961776    
  0.41829076    
 -7.52436696E-03
 -0.77823818    
   1.4146706    
  -1.1706935    
  0.13256416    
  0.58351392    
  0.25536463    
 -0.71584201    
  0.25264430    
 -0.39160818    
  0.16846459    
  0.20436387    
  0.11901112    
 -0.67232788    
 -5.94237149E-02
  0.70185530    
 -0.19394989    
 -7.04220915E-03
  0.70281804    
 -0.62304646    
  0.34089020    
 -0.75536835    
  0.78170091    
  -1.6497895    
   2.3258417    
 -0.47785029    
 -0.51920205    
 -6.10145628E-02
 -0.16524933    
 -0.40937877    
   1.0808078    
 -0.37161326    
  0.10173622    
  0.16251877    
 -0.63487834    
  0.88779628    
 -0.38835624    
 -0.50153941    
  0.27233362    
  0.27155289    
 -3.34814489E-02
  0.30332246    
 -0.60412079    
  0.16744679    
 -0.29636514    
  0.31633765    
  0.36511353    
 -0.21825340    
 -0.66905010    
 -0.40189973    
  0.65321469    
  0.37284026    
 -0.17065494    
 -0.26130554    
  6.83376789E-02
  0.18079087    
  0.32635739    
 -0.58139849    
  0.49729615    
 -0.83772814    
  0.54200101    
 -9.30511504E-02
 -5.46580851E-02
  8.26324373E-02
  0.41689408    
 -0.24033615    
 -0.74962538    
  0.55742872    
  0.57328200    
 -0.27428085    
  5.92490546E-02
 -0.16316749    
 -0.93666971    
  0.78443831    
 -0.32878333    
  0.44582120    
  1.77521035E-02
  -1.1590546    
   1.1442823    
 -3.48252803E-02
 -0.17281404    
  0.17895761    
 -7.46969953E-02
 -3.52677517E-02
  0.40489522    
  0.28739655    
 -0.16216706    
 -0.34780335    
 -0.29244196    
  0.35991368    
 -8.02171603E-03
 -4.95284125E-02
 -0.43480557    
  0.58511996    
 -0.58730161    
  0.12310576    
  0.54349107    
  4.47382871E-03
  -1.4273019    
  0.94109684    
  0.18050480    
  2.69077308E-02
 -0.15957324    
  -1.1125506    
   1.4413311    
 -0.13584661    
 -0.99567962    
  0.34032553    
 -0.22383049    
  0.92926419    
  0.23259687    
 -0.64692003    
 -0.11062202    
  0.17426197    
  1.14939492E-02
  8.22377801E-02
 -0.15942793    
  3.63672748E-02
  0.59744030    
 -0.80874896    
  0.81636161    
  0.24224523    
  -1.1244532    
   1.2535108    
 -0.94510251    
  0.40674675    
 -0.76617193    
  0.86601198    
 -5.47751710E-02
  7.42831007E-02
 -0.51652402    
  0.53454167    
  6.48179129E-02
  -1.0546155    
  0.60038650    
  0.58356780    
 -0.60185605    
  0.24701756    
 -0.22379950    
 -0.17708911    
 -0.78533149    
   1.1142269    
 -0.52263218    
  0.10155287    
  0.27906144    
  -1.0160751    
   1.4482366    
 -0.89182991    
  0.70845366    
 -0.80273622    
  0.76927072    
 -0.55863488    
  0.79529917    
 -0.13589540    
 -7.23799989E-02
 -0.17320268    
 -0.64155173    
  0.33400598    
  0.41366181    
  3.60764191E-02
 -0.20622694    
  1.28204329E-02
 -0.26252395    
  0.25452951    
  0.26248801    
  0.10424832    
  -1.6654849    
   1.1613108    
  0.14702225    
  0.73670036    
 -0.88741165    
 -0.23196197    
  0.16902487    
  0.44407970    
  0.55672532    
 -0.76203668    
  0.27363020    
 -0.18468297    
  0.13512601    
 -0.45110020    
 -0.13520035    
  0.18824297    
  0.45114598    
 -0.14518178    
 -0.89412004    
   1.5470675    
 -0.86058724    
  0.21305934    
 -0.11592689    
 -0.11911131    
  2.36496124E-02
  0.10151378    
  9.76385102E-02
 -0.31401730    
  3.49620692E-02
  0.54530609    
  -1.3926035    
  0.81046110    
 -0.18044679    
  0.81864101    
 -0.45056981    
 -1.25193680E-02
  9.02866572E-02
 -0.43688887    
  0.49827486    
  8.55444521E-02
 -0.78275961    
  0.48884651    
 -0.19845128    
  0.10597003    
  4.46900986E-02
  0.28680798    
 -0.13016284    
 -0.39653614    
  0.58407623    
  6.70911297E-02
 -0.24422161    
 -0.36772442    
  0.59676784    
 -0.37533498    
  0.10398995    
 -0.16034293    
  0.34830639    
 -0.33928895    
  0.79220438    
 -0.60451102    
 -0.16462226    
  0.14508696    
 -0.20472552    
  0.23019500    
  0.14821625    
  0.17613728    
  -1.0784953    
  5.20791411E-02
   1.2792739    
 -9.67227519E-02
 -0.88965857    
  0.66720110    
 -0.26545516    
  0.25742298    
 -0.23823406    
  0.19226238    
  -1.0031928    
   1.2583863    
 -2.45990660E-02
 -0.49091038    
  0.14268294    
 -8.63947868E-02
  0.54170513    
 -0.90516537    
  0.69421089    
 -0.23759417    
 -0.18286066    
  6.72656372E-02
  0.28389290    
 -0.67508775    
  0.50273919    
  8.80259126E-02
  7.40732905E-03
  2.78977305E-02
 -0.34850580    
  0.57832557    
 -0.71817237    
  0.36231160    
  -1.0116010    
  0.27264395    
  0.38827303    
 -0.22603771    
  0.34060407    
  4.86265272E-02
  0.48361775    
 -0.19552590    
 -0.30127096    
  0.17176341    
 -0.38541558    
 -0.62374359    
  0.71961421    
 -0.37877235    
  0.23882385    
  0.90767014    
 -0.44250661    
  0.33184120    
 -0.13104780    
 -0.61982751    
  0.51776838    
 -0.33647180    
  0.38415661    
  -1.0420365    
  0.92875439    
 -0.61903912    
  8.52479758E-08
  0.55996138    
 -2.66306419E-02
 -0.26520893    
  0.11860594    
 -6.27859384E-02
  0.15390085    
  0.31325281    
  4.50721681E-02
 -0.73931772    
  0.83719993    
 -0.52616602    
  0.51948380    
  0.18008438    
  -1.0062157    
  0.58705682    
 -0.56541079    
  0.38600478    
 -0.23522499    
  2.18591653E-02
 -0.66647869    
  0.31621858    
  0.55778718    
  0.12119372    
 -5.87623157E-02
 -0.26098961    
  0.38623339    
  6.68875128E-02
  -1.2165371    
  0.93826979    
 -6.02501594E-02
 -0.94537193    
  0.83965778    
 -0.32555833    
  2.42139753E-02
  0.40227002    
  0.56894386    
 -0.33973864    
  0.10612376    
 -1.49859032E-02
  -1.1859407    
   1.0412300    
 -0.11660891    
  0.68861234    
 -0.80526417    
  0.11514311    
 -0.25498950    
 -0.15577672    
  0.48217264    
  0.84064543    
  -1.1612109    
 -0.32185072    
  0.77401185    
 -7.42572360E-03
  0.13895135    
 -0.37932310    
  0.35856932    
  -1.2406945    
 -4.28911746E-02
  0.60794485    
  0.78232545    
 -0.45113561    
 -0.15467015    
 -0.36974728    
   1.3796937    
  -1.0602837    
  7.72446021E-02
  0.78523380    
 -0.48218378    
 -0.48501751    
  0.18373607    
  7.97711387E-02
 -0.88497519    
  0.93740970    
  0.82017481    
 -0.65240711    
  6.33924976E-02
  0.42813772    
 -0.45553729    
 -0.56753844    
  0.60350043    
 -3.09236553E-02
 -0.43737572    
  0.81222641    
 -0.24983495    
  -1.0394237    
  0.76568663    
  0.39176571    
 -0.27885389    
  -1.2232549    
  0.81191331    
  0.61979413    
 -0.84097522    
 -0.79633123    
  0.92710131    
  0.48335522    
 -0.28151199    
 -9.19762477E-02
  0.53931737    
 -0.39930454    
  3.45714800E-02
 -0.15928827    
  0.18327010    
  0.10488625    
  0.67809844    
  -1.2854205    
 -0.27128133    
  0.81548584    
 -2.76519768E-02
  0.12845668    
 -0.10840949    
 -0.34259814    
  0.15874833    
 -1.47876991E-02
 -0.30711275    
  0.38758427    
  0.43258533    
 -0.16837226    
  1.95953716E-02
 -0.64639217    
  0.41773489    
  0.21037936    
 -0.14279670    
  0.10520858    
 -0.25758743    
 -0.53169030    
  0.67337459    
  9.23728719E-02
 -0.33647203    
  0.20494005    
 -0.80099535    
  0.28857160    
  0.73108506    
  -1.1405581    
 -0.42985728    
   1.8989699    
 -0.24368596    
 -0.43114579    
  0.18504047    
  0.15995158    
 -0.24819756    
  0.23526116    
  0.26196310    
 -0.17592952    
 -4.64633256E-02
 -0.17608282    
 -0.18830925    
  1.25335837E-02
  0.24774911    
 -0.68484807    
 -0.25604787    
  0.21671702    
  0.46389654    
  0.13465731    
 -0.10974462    
 -5.41649722E-02
 -6.71396926E-02
  0.59744030    
 -0.39676929    
  0.30896384    
 -0.22046554    
 -0.44796005    
  0.96352965    
  -1.3168875    
  0.71444225    
  0.85237902    
 -0.93336737    
  8.74892343E-03
  0.22523208    
  0.82702649    
  -1.3387792    
  0.14849983    
 -0.15548535    
  0.30734688    
  2.54465193E-02
  5.69723360E-02
 -2.40201838E-02
 -2.29518749E-02
 -0.25988007    
  0.52746075    
 -0.31165597    
  0.18750755    
 -3.21195871E-02
 -0.10800175    
  0.18094331    
 -0.50395280    
  0.48163691    
  9.82505362E-03
 -0.24395899    
  0.21992999    
  6.90881014E-02
  -1.1464683    
  0.32074261    
  0.57345647    
  0.31689033    
 -0.59431571    
  0.22812022    
  0.26624435    
 -0.25905061    
  0.32462564    
 -1.43508492E-02
 -0.50558341    
  4.47356515E-02
   1.3245294    
  -1.2522091    
  0.47652346    
 -0.20643672    
  0.23957539    
  6.53386414E-02
 -0.48428145    
  0.14628156    
  0.19145383    
 -3.99276391E-02
 -0.33752409    
 -0.12332344    
  0.14518242    
  0.46661988    
 -0.75250119    
  8.28059092E-02
 -8.76140893E-02
  0.52707821    
  6.60484061E-02
  0.24239790    
 -1.47369439E-02
 -0.61858445    
  0.76894122    
 -0.19480774    
  7.26816282E-02
 -0.11456669    
 -0.16285913    
 -0.60341847    
  0.25737658    
  0.81263816    
 -0.27300069    
 -0.70442092    
  0.34870660    
 -0.46394172    
  0.40461665    
  0.14953141    
  0.33480045    
 -0.45918423    
 -0.11943959    
  0.38282242    
  5.32635003E-02
 -2.81361174E-02
 -0.40422508    
  -1.0355843    
   1.1107548    
  0.63821709    
  -1.3313650    
  0.96343768    
  0.41332933    
 -0.90246159    
  0.52911198    
  0.61220896    
 -0.44496027    
 -0.35134146    
 -0.14532453    
  8.42246190E-02
  0.28606492    
 -3.20619196E-02
  0.47094348    
 -0.57102638    
  0.41830933    
 -0.35524368    
  3.19927149E-02
 -5.56781702E-02
 -0.53690660    
  0.34683195    
  0.30444929    
  -1.0797879    
  0.96940088    
 -0.95896596    
  0.76006186    
  0.23536600    
  0.20403646    
 -0.17380702    
 -0.24161310    
  0.34523505    
 -0.17164065    
 -0.52599061    
 -0.17918079    
 -0.22180015    
  0.94278258    
  0.46015099    
 -0.62613624    
  0.93099713    
  -1.6365669    
  0.74193740    
 -0.99280542    
 -4.02453821E-03
  0.63290089    
  0.59063751    
  0.66974336    
 -0.99325216    
  0.20927773    
  0.17520364    
 -0.29665041    
 -0.17872393    
 -0.36156034    
  0.35796317    
  0.13937037    
  0.20479406    
 -0.32807860    
  0.13729176    
  0.24787402    
  0.34453884    
 -0.92487437    
 -0.61443132    
   1.4620374    
  0.51248658    
 -0.57930535    
 -0.96483451    
 -0.36485049    
  0.69687164    
  0.57907498    
  0.15682535    
 -0.75277072    
  0.19671038    
  0.54351521    
 -0.51142693    
  0.20462701    
 -0.84934264    
  0.20871332    
  0.23332411    
  0.38499928    
  0.43833545    
  -1.6954941    
  0.65498286    
  0.24083485    
 -0.82770652    
  0.78170049    
  0.13046628    
 -6.31067082E-02
 -0.10771050    
  0.81049466    
 -0.50531936    
 -0.41490290    
  0.11364144    
 -0.12685752    
 -0.36846378    
  0.98562562    
  -1.1641082    
   1.0515443    
 -0.15616080    
 -0.28403768    
  0.53951603    
 -0.30850327    
  0.42722902    
  0.19054058    
 -0.91985583    
  0.85270405    
 -0.39646634    
 -0.21189179    
  0.17442319    
 -0.24316616    
  0.38783205    
 -0.36195314    
  0.13467100    
  4.36884910E-02
  0.50470048    
 -0.65961409    
  0.24953014    
 -1.68068185E-02
 -6.71784431E-02
 -0.21299921    
  0.47930574    
 -0.44802499    
  0.46067593    
 -0.25951090    
 -1.94470547E-02
  0.67331421    
  -1.4647971    
  0.96698403    
  4.46169041E-02
  0.19536769    
  -1.4554297    
   1.2292908    
 -0.61156726    
  0.60025311    
  6.48542568E-02
 -0.26735333    
  0.32266679    
 -0.22118363    
 -0.50849730    
 -1.64126810E-02
  0.48350564    
 -0.86099708    
   1.0587479    
 -0.39890748    
  0.12390452    
 -0.84782273    
  0.99270743    
 -0.64526612    
  0.22054256    
  4.15782537E-03
  7.39600435E-02
  0.21889523    
 -0.12691912    
 -1.23787774E-02
  0.65043235    
 -0.71283859    
  9.04777721E-02
 -9.99926403E-02
  0.11203083    
  0.62415451    
 -0.84090787    
  0.28129217    
  5.00105806E-02
 -1.69103965E-02
  1.53847467E-02
  0.43899328    
  0.19681533    
  -1.0660051    
  0.79250419    
  0.20577760    
 -0.98198354    
 -0.14114875    
  0.14805301    
  6.85684104E-03
 -0.11323770    
  0.42399964    
  0.54786104    
 -0.74871713    
  0.40953815    
 -0.19376877    
  6.21711463E-02
  0.16491199    
 -0.18363264    
 -3.15435184E-03
  0.18809719    
 -0.42196193    
 -0.44205499    
  0.37605146    
  0.22100946    
 -0.42096958    
  0.84729743    
  -1.0327497    
  0.43328729    
  0.42558634    
  0.28568828    
  -1.1764123    
 -0.25687730    
  0.26332897    
  0.38269955    
  0.27443662    
  0.39877582    
 -0.19176222    
 -0.16459301    
  0.11173008    
  0.44285306    
 -0.16847280    
 -0.20538698    
 -8.91954675E-02
 -0.59334171    
   1.0113609    
 -0.81116980    
  0.50606292    
 -0.22705725    
 -1.48151275E-02
  0.15059088    
  0.34721491    
  -1.5621847    
   1.4626316    
  0.55227143    
 -0.32601410    
 -0.60317981    
 -3.80525105E-02
  0.15149701    
 -0.27902430    
   1.1250788    
  -1.4114848    
  0.45684323    
 -0.19762345    
  0.72415763    
 -0.25637117    
 -0.51411957    
  0.42654765    
  8.04281142E-03
  0.48868644    
 -0.52956402    
 -0.23398101    
 -0.22358331    
  2.81712823E-02
  0.50051636    
 -0.29114243    
 -0.19452770    
  0.10767335    
  0.79633117    
  -1.2093871    
  0.56368887    
  0.18502784    
  0.15260491    
 -0.19822420    
  0.14338337    
 -7.50506446E-02
 -0.19321300    
  0.22698201    
  0.14480175    
 -0.22590968    
  0.18301404    
 -5.69551401E-02
  -1.0109904    
  0.89183253    
  6.39367551E-02
  0.39899275    
 -0.87391168    
  0.45931408    
  7.81252086E-02
 -0.35235512    
  0.32532704    
 -0.77755785    
  0.37706205    
  0.56965554    
 -0.95488071    
  0.51246363    
 -0.82784849    
  0.49039352    
 -2.29652505E-03
  0.56191218    
 -9.62283909E-02
 -0.40980375    
  0.33647227    
 -0.39696118    
  0.34762746    
 -0.88103080    
   1.0180224    
  0.40972307    
  8.46247934E-03
 -0.79767621    
  0.13768059    
 -0.13560419    
   1.3341272    
  -1.6772603    
 -4.17974330E-02
  0.48738256    
  0.46484029    
  0.20940280    
 -0.23321310    
 -0.11072917    
 -0.98307467    
 -0.38587350    
  0.84729820    
  0.22269000    
  1.44147910E-02
  0.66961688    
 -0.68949109    
  0.38083342    
 -0.15186776    
 -0.24367183    
  0.21271929    
  8.87567922E-02
  -1.1292130    
  0.49459246    
  0.66696793    
 -0.12711020    
  2.96754371E-02
 -4.02739346E-02
 -0.15974717    
  0.50509459    
 -0.15217724    
 -0.22722927    
  0.12840025    
  0.32672989    
 -0.19337152    
  0.59716976    
 -0.72638166    
 -2.65568178E-02
 -0.25699651    
 -0.55004632    
  0.66579258    
  0.53531957    
 -0.22505535    
 -0.46904737    
  0.10172065    
 -0.62796158    
   1.1346327    
 -0.72593725    
  0.42604035    
  0.18419254    
  0.13630204    
 -8.84027779E-02
  2.85421088E-02
 -0.59626377    
  0.53834176    
 -1.15342895E-02
  0.13237081    
 -0.51830661    
 -4.35986258E-02
 -4.37228121E-02
  0.85445493    
 -0.54194349    
  0.26110598    
 -0.81460935    
  0.64459437    
 -6.81939870E-02
 -9.78435278E-02
  0.20626144    
 -0.59859782    
  0.45769954    
 -0.37632030    
  0.59863853    
 -0.60668629    
  4.15490605E-02
  0.24005418    
  0.42259422    
 -0.29402900    
 -0.19147857    
 -0.10068126    
  0.42502165    
  6.36581182E-02
  7.83465430E-02
  0.27898851    
  4.88632582E-02
 -0.73128253    
  0.39113536    
  0.23340046    
 -0.75458872    
  0.44739798    
  -1.0573021    
  0.58351803    
  9.02741477E-02
 -0.17971887    
  0.20067050    
  0.41971752    
 -0.29258594    
  7.44093582E-02
 -0.14722115    
 -0.95400226    
  0.67733645    
 -0.37795839    
  3.14760506E-02
  0.48918429    
  0.28118473    
 -0.56484467    
  0.83111280    
  -1.3557956    
  0.98662621    
  0.26391962    
 -0.15064207    
 -0.28125075    
 -0.19159563    
  0.87270409    
 -0.88940656    
  0.98817033    
 -0.89381826    
 -0.26121554    
  0.88495916    
  -1.4742395    
   1.0636274    
  0.21630922    
 -0.37901008    
  0.43005380    
 -2.51963548E-02
 -0.53917032    
  0.14337902    
  6.46509379E-02
  8.74343663E-02
 -0.36000246    
  0.29763255    
  0.48677644    
  0.46771914    
  -1.3163699    
   1.5417979    
 -0.57019371    
 -0.50635135    
  0.53899676    
 -0.43051597    
  -1.2621518    
  0.60183799    
  0.33499485    
 -0.17973685    
 -8.78159478E-02
  0.52664208    
 -0.12440279    
 -0.57878035    
  0.98693478    
 -0.23774977    
 -0.14646010    
  0.14099598    
 -0.11915358    
  0.21321797    
 -0.15768994    
 -0.37456051    
  0.42716715    
 -0.30162895    
  0.53414667    
 -0.46715394    
 -1.75310846E-03
  0.23638888    
  0.12116349    
 -4.51769941E-02
  0.23868284    
 -0.65836948    
  0.32129025    
 -0.18629587    
 -0.57726240    
  0.25367612    
  0.42723882    
  7.12470189E-02
  2.54614744E-02
 -0.54299504    
  0.82787979    
 -0.21999739    
  9.12079681E-03
  0.33610177    
 -0.44131833    
 -0.30024850    
  0.42473331    
  0.21342738    
 -0.51219654    
 -0.33990908    
  0.37031609    
 -0.38978139    
  0.48342651    
  0.39836961    
 -0.56804335    
  0.19066475    
 -0.41291144    
  0.36271062    
 -0.30817112    
  0.41040727    
  0.21238177    
 -1.49172163E-02
 -0.20737283    
  0.63607287    
  -1.1850762    
  0.32692617    
  0.12818876    
 -0.15701938    
  0.46977517    
 -0.44450274    
  0.45812446    
 -0.23533691    
 -0.15724638    
  8.63150731E-02
  8.79044756E-02
  0.45694554    
 -0.56183898    
 -0.17116871    
  0.59106755    
 -0.20740299    
  0.15810128    
  0.36299914    
 -0.78145105    
 -0.12146644    
  0.31003174    
 -0.15957846    
 -0.15600432    
 -0.23998171    
  0.16687238    
  0.81601787    
 -0.74476552    
  9.73359346E-02
  0.95693696    
 -2.89110709E-02
 -0.58818698    
 -0.32810420    
 -5.83355427E-02
  0.24343120    
  0.16907609    
 -0.54856610    
   1.0925205    
 -0.90817678    
 -0.28208610    
  0.38136768    
  0.12588041    
 -0.45506173    
  0.43743446    
 -6.20794222E-02
 -0.19197491    
  0.64805424    
 -0.69869775    
  4.17861305E-02
  0.36429667    
 -0.70433462    
  0.38355994    
 -0.14257652    
  0.14257646    
 -7.24061057E-02
  6.89932406E-02
  1.35826254E-02
  3.96748781E-02
  0.23185751    
  0.27572155    
 -0.16510463    
 -0.29499713    
 -7.87556246E-02
 -0.81764138    
  0.34025317    
   1.0895875    
 -0.58579403    
  0.43330395    
 -0.18126605    
 -0.58072275    
  0.48932970    
   1.0237575    
 -0.74268508    
 -0.59640992    
  0.99872893    
 -0.34533501    
 -0.46035677    
 -0.26393303    
  0.94366729    
 -0.55052316    
 -0.74111092    
 -0.34110710    
 -0.13469303    
   1.3519921    
 -0.33238944    
  0.10048264    
  0.10505652    
  0.20215946    
 -0.67325735    
  0.72755879    
 -0.11527577    
  -1.1311647    
  0.47413084    
  0.12260212    
 -1.83870289E-02
  0.19427741    
 -0.58236879    
  0.93017548    
 -0.21448822    
  -1.1936256    
 -6.06253706E-02
   1.0775588    
 -0.43515697    
  0.28218737    
  0.42861161    
 -0.26330709    
 -0.20750453    
  0.43658456    
  6.73203543E-02
 -2.77250055E-02
  6.10184930E-02
 -0.42517927    
  0.28478745    
 -0.91267413    
  0.77789968    
 -0.45911789    
  0.70877254    
  0.41574770    
 -0.91458726    
 -0.19172779    
 -0.30851594    
   1.0433095    
 -0.29057062    
  0.49751455    
 -0.31657097    
  0.50223750    
 -0.87780815    
  0.63101524    
  0.23756878    
 -0.80254090    
  0.36584374    
 -6.04615845E-02
 -0.64185417    
  4.87897061E-02
  0.38946488    
  4.64430228E-02
 -4.81422283E-02
 -0.27416810    
  0.14741634    
  0.83425111    
 -0.82082856    
  0.50048691    
  0.26520282    
 -0.77333719    
  0.60491401    
 -0.48393688    
  2.02025417E-02
  0.10436034    
  7.51794502E-02
  0.48486471    
  -1.1920376    
  0.48333243    
  0.85892767    
 -0.84336913    
  0.58835840    
 -0.61618608    
 -0.55961597    
  0.65700793    
  0.30158505    
 -0.21284193    
  0.19372542    
 -0.23711286    
  0.31706229    
 -9.94390771E-02
  9.38557535E-02
 -0.79317158    
  0.43793595    
  0.28448248    
  0.23366486    
  -1.3665105    
  0.67810905    
  0.21858770    
  0.15088363    
  1.04168402E-02
 -0.10507293    
 -0.30754203    
  0.78471398    
 -0.57219452    
  0.61158657    
  -1.2674631    
  0.75806683    
  9.66082588E-02
 -0.26587272    
 -0.21639864    
  2.48971097E-02
  4.99606170E-02
   1.1767037    
  -1.0730993    
  7.00560724E-03
 -0.67413205    
 -8.57669190E-02
  0.68565643    
  0.36584374    
  0.31215233    
 -0.39078298    
  0.15877467    
 -0.36826000    
  0.17504862    
 -0.11105362    
 -0.30911705    
  0.39504084    
 -0.48813128    
 -0.17842707    
  0.92961276    
  0.13740739    
 -0.40646866    
  5.13686687E-02
  0.53289807    
 -0.24093321    
 -0.66574866    
  2.66681276E-02
  0.58305246    
  0.10806877    
  -1.3964882    
   1.9610176    
 -0.26149967    
 -0.17025958    
 -0.43750080    
 -0.88848251    
   1.2417129    
 -0.76837081    
 -0.38382551    
   1.2662147    
 -0.61842382    
  0.17428955    
 -0.27521497    
  0.77223617    
 -0.20431162    
 -0.27803352    
 -0.33700225    
 -9.12371352E-02
  5.72715960E-02
  0.81751949    
 -0.65490454    
  0.51213002    
 -0.93903041    
  0.32930350    
  5.93545996E-02
  0.47739154    
 -0.26173398    
 -0.66088623    
 -0.59256071    
  0.71445006    
  0.25676379    
  0.10154887    
 -0.19252114    
  0.47692445    
 -0.29262024    
 -0.79375166    
 -0.43134376    
   1.1932410    
  0.10808248    
  1.81826521E-02
  4.11819182E-02
 -7.94423819E-02
 -1.88978724E-02
  6.31468967E-02
 -0.26117092    
  0.49441248    
  0.14089192    
 -0.14920053    
 -0.95146739    
  0.39720035    
  0.60424781    
  0.17815579    
  0.58557045    
 -0.67482662    
 -0.46917418    
  0.22612379    
  0.29657131    
  0.13156250    
 -0.72467363    
 -0.21120475    
 -0.20679404    
 -0.70401639    
  0.97259861    
  0.74154359    
 -0.43290538    
  0.48469043    
 -0.89777184    
 -0.80464274    
   1.1774710    
  4.93165962E-02
 -0.85787964    
  0.40072569    
 -0.36246023    
 -0.24645039    
   1.1187861    
  0.58158612    
 -0.76077443    
 -6.34016767E-02
  0.71294963    
 -0.68074626    
  0.29906115    
  0.16121237    
 -0.43249336    
  0.49285734    
 -0.16202693    
 -9.13821310E-02
 -8.13916102E-02
  0.67022580    
 -0.59424001    
 -8.47962201E-02
  3.62094119E-02
  0.25257757    
  3.79452966E-02
 -0.58438838    
  0.27519974    
 -0.25629538    
 -0.44266570    
  0.55250990    
 -0.43959838    
  7.76354969E-02
  0.13713889    
  0.11871672    
 -0.61425364    
  0.46568358    
  0.15600452    
  0.56594503    
 -0.25900456    
  1.75556727E-02
  0.47567704    
 -0.68156707    
  7.44601935E-02
  0.15262300    
 -0.33463934    
  0.54538596    
  -1.4012682    
   1.4201962    
 -1.89282428E-02
 -0.55643582    
  0.38046393    
 -7.48872012E-02
 -0.13880722    
 -0.32277378    
  0.32433948    
 -9.00030956E-02
  0.19958055    
 -0.32531440    
  0.55933869    
 -5.56531688E-03
 -0.93147230    
  0.38543618    
  0.49568298    
  5.59190474E-02
 -0.51937073    
  0.15361729    
  0.34783635    
 -0.53561276    
  0.62938088    
 -0.41945139    
  1.55285951E-02
 -0.36618486    
  0.22580655    
 -0.15090576    
  0.93710387    
 -0.61696404    
 -0.43355060    
  0.58727342    
 -0.98125732    
  0.66184032    
 -0.10026922    
  0.53589940    
 -0.15548506    
 -0.31979001    
 -0.89177734    
  0.94719803    
 -0.26532480    
 -9.75805447E-02
 -2.53174249E-02
  0.69186443    
 -0.45345297    
 -0.82466090    
  0.90796137    
  1.85692683E-03
 -0.20294100    
  0.31015471    
  0.14842010    
 -0.23725112    
 -9.74978656E-02
  0.62135357    
 -1.08459629E-02
 -0.20370476    
 -5.49585670E-02
  0.15898161    
  1.20453886E-03
 -9.45888460E-02
 -0.19510122    
 -7.50979632E-02
  0.53885168    
 -0.30228087    
 -0.13764380    
 -0.18956952    
  0.40862238    
  0.20044103    
 -0.20930798    
 -0.11587636    
  0.33647260    
 -0.47409403    
  0.11741886    
 -0.36756313    
  0.79513329    
 -0.79724151    
  0.74654824    
 -9.32127982E-02
 -0.28512421    
 -0.47263446    
   1.0257648    
 -0.94698405    
  0.42404994    
 -7.95711353E-02
 -0.17742585    
  8.92979205E-02
 -0.38556403    
  0.65294069    
  9.76380557E-02
 -0.46351284    
  0.40361524    
  2.31860075E-02
 -0.98364818    
  0.42674226    
  0.39630002    
  -1.1705440    
   1.5355409    
 -0.60204667    
  0.14357994    
 -0.18201019    
  0.69221342    
 -0.60816050    
  0.15096045    
  0.10358936    
  6.68633729E-02
 -0.41107807    
  0.13329680    
 -0.39322475    
  5.67524843E-02
  0.17655815    
  0.15001324    
 -4.92878072E-02
 -0.51781851    
  0.27443716    
  0.12516339    
  0.40937921    
  0.22105810    
 -0.68690389    
  0.45009682    
 -5.43608144E-02
 -0.85009533    
  0.50689667    
  0.55284339    
 -0.28203514    
 -0.66940749    
  0.85147828    
 -0.33247492    
 -0.93478554    
  0.14072783    
  0.67758292    
 -5.43945096E-02
  0.45066693    
 -0.21395089    
  0.44811556    
 -6.35651723E-02
 -0.26894897    
  0.35215256    
 -0.64811689    
  0.42164156    
 -0.43345252    
  0.44873917    
 -0.55080545    
  0.95837462    
 -0.70244169    
  0.64800078    
 -0.46964821    
 -0.31455490    
  0.15969387    
  0.21146677    
  0.10562868    
 -0.21322940    
 -0.21978597    
  0.17858978    
  0.20617828    
 -0.48455790    
  0.61061561    
 -0.31677967    
 -0.25548598    
  9.62096304E-02
 -0.92260474    
  0.98703182    
 -0.18875015    
  0.19379629    
  0.44063348    
 -0.34929758    
  0.59507704    
 -0.38456979    
 -0.69812268    
  0.22861443    
  8.73418227E-02
  0.12783323    
  0.24310288    
 -0.77277201    
  0.44802448    
  0.70179057    
 -0.72107190    
 -0.20126121    
  0.19948921    
  0.47288021    
 -0.32942531    
  0.34586427    
 -0.39950442    
 -0.20826319    
  0.21633412    
  3.32051069E-02
 -0.38850260    
 -2.32029725E-02
  0.31546199    
 -0.28312647    
  0.61518550    
 -0.17108256    
 -0.40182769    
  0.88486552    
 -0.61698598    
  0.58407569    
 -0.41997468    
  2.82513187E-03
 -0.11496609    
 -0.26474094    
  2.05957144E-03
  0.10350690    
  0.26279253    
  0.48452017    
 -0.45638809    
 -0.40893894    
  6.46692142E-02
  0.24520704    
  0.13046409    
 -0.23022538    
 -0.13570921    
  0.61874110    
 -0.57698911    
 -0.61453521    
  0.55912507    
  0.42684579    
 -6.89926893E-02
  0.44935915    
  -1.1647292    
  0.82457006    
 -0.32959896    
  -1.0816332    
  0.76617223    
  0.59971321    
 -4.75024320E-02
  0.11598000    
  7.86527693E-02
 -0.18924184    
 -5.24261557E-02
 -0.29241502    
  0.31897128    
  0.11701694    
 -0.12393714    
  0.69522834    
 -0.24716470    
 -0.93600434    
  0.61799467    
 -2.84498632E-02
  0.40085396    
  -1.1232843    
  0.66961628    
  0.11601787    
 -0.85518163    
  0.31365740    
  0.41753751    
 -0.10388014    
 -0.82246113    
 -0.43623754    
  0.87373090    
  0.73362136    
 -0.39404860    
  -1.1724819    
   1.8664029    
 -0.24800502    
 -0.53828877    
  0.19943528    
  0.25301278    
 -0.49759489    
  0.24179617    
 -4.85811196E-02
 -0.23492543    
  0.83129728    
 -0.36477214    
 -0.10652255    
 -0.40159696    
 -3.53672989E-02
  0.71098691    
 -0.39763761    
  0.40838501    
 -0.67485130    
 -0.15669838    
  0.34567738    
  0.35081214    
 -0.56491321    
  4.77649942E-02
  0.10106030    
  0.72794735    
 -0.59399450    
 -0.22388141    
  0.36786637    
 -0.38273653    
  0.25193822    
  0.27449486    
 -0.56072253    
   1.0960245    
  -1.7853036    
  0.96084327    
  0.17565252    
 -0.16536604    
  7.86921680E-02
 -0.44333568    
 -0.30824310    
  0.82703668    
 -0.17782018    
  0.50240731    
  3.38413343E-02
 -0.31071258    
 -0.38068518    
 -0.83571053    
  0.80011910    
  0.52378434    
 -0.47086275    
  0.49942073    
 -0.46896160    
  0.21913505    
 -0.39945933    
   1.1006067    
 -0.93708956    
 -0.53368348    
   1.1905892    
 -4.21777591E-02
 -0.19023520    
 -8.90902616E-03
 -0.10610605    
  0.26979962    
 -9.45506692E-02
  0.13091859    
 -0.56927758    
  0.53385937    
 -0.37832248    
 -5.55598177E-03
  0.24136114    
 -0.80411512    
  0.11968262    
 -9.07653049E-02
  0.27993289    
  0.61474848    
 -0.88287485    
 -0.55318081    
   1.5753959    
 -0.69145930    
  7.93935061E-02
  3.82018983E-02
 -0.43900478    
  0.16866308    
 -0.57995868    
   1.8715327    
  -2.0025601    
  0.53999645    
  0.58233303    
  0.65870690    
 -0.53400308    
 -0.92494857    
   1.3087246    
  -1.4551752    
  0.82205409    
  0.29209739    
 -0.54594296    
 -0.56151849    
   1.1579287    
 -0.66934884    
  3.35842221E-09
 -0.27078438    
   1.0157353    
 -0.64020479    
 -0.29322243    
   1.0418899    
  0.53492302    
  -1.1804420    
 -4.99597052E-03
  0.13269608    
 -0.10633591    
 -1.80485286E-02
  0.30938196    
 -0.34134394    
  0.49009934    
 -0.60404408    
  2.45987512E-02
 -2.07753107E-02
  0.67387855    
 -0.35611948    
 -0.27480242    
  0.11391636    
 -6.57355562E-02
 -8.74905381E-03
  0.18553820    
 -0.15951744    
  0.80711782    
 -0.55561346    
  -1.1491350    
   1.0986118    
  3.98135260E-02
  0.14507246    
 -0.13836619    
 -0.16063331    
  0.77812856    
 -0.53416741    
 -4.01555151E-02
  0.27284762    
 -0.31201768    
 -0.13829839    
  5.93642145E-02
 -2.62788516E-02
  0.17589092    
  0.32989243    
 -0.85866189    
  0.11520643    
 -0.20547692    
 -9.92345959E-02
  0.55268508    
 -0.86006850    
   1.2221457    
 -0.39330676    
  0.41048729    
 -0.24517772    
 -0.27201417    
 -0.41475153    
  0.60265952    
 -0.72714472    
  0.70318329    
  0.25763437    
 -0.24206471    
 -8.49706009E-02
  0.64056575    
 -0.32908589    
 -0.29479954    
  9.05141607E-02
 -0.93430877    
  0.55460882    
 -0.15851071    
  0.93262696    
 -0.43506542    
 -6.65434599E-02
 -6.80104345E-02
  0.29420754    
  0.62893403    
 -0.86898774    
  0.16800793    
 -0.48665503    
  0.19503328    
 -5.59208803E-02
 -0.26143748    
  0.44252068    
  6.00782894E-02
 -0.93989074    
  0.70243251    
 -0.16436934    
 -0.18362929    
  0.38072905    
  0.39527625    
 -0.15898128    
 -0.76335114    
  0.83290893    
 -0.96557540    
   1.1437155    
  -1.0639393    
   1.9729271    
 -0.74184859    
 -0.22735032    
  0.39762768    
 -0.88797796    
  5.39663658E-02
  2.68113203E-02
 -3.22607532E-02
 -0.58778661    
   1.1621257    
  0.10597602    
 -0.81462735    
  0.15057258    
  0.11977258    
 -0.70112771    
   1.0986122    
 -0.71912295    
  2.16929000E-02
  0.40403378    
 -0.21849795    
  0.11122542    
  0.28408691    
 -0.36373156    
 -0.15876716    
 -0.82725638    
  0.79850745    
 -0.57166690    
  0.16307195    
  0.85621417    
  0.34650385    
 -0.63818806    
 -0.72024888    
   1.0092670    
 -0.42637646    
  0.12660599    
  0.38544598    
  0.28122777    
  -1.5606916    
   2.0694802    
 -0.91240495    
  0.48187840    
 -0.53594637    
 -0.39673164    
 -0.90011811    
   1.3902967    
  0.71683276    
  -1.2537391    
  0.77511567    
 -0.27897534    
 -5.12204692E-02
 -0.56327164    
  0.41058010    
 -8.33073631E-02
  4.87024710E-02
 -7.68200383E-02
  0.39910811    
 -0.34905115    
 -1.82486996E-02
  0.29593563    
 -0.39660034    
  0.30484596    
  0.10940682    
 -0.29714823    
 -0.67875892    
  0.92765480    
  0.18748693    
  -1.3517677    
   1.0020951    
 -3.32799414E-03
 -2.87420768E-02
  0.26513147    
  0.36974737    
 -0.41827357    
 -0.15024523    
  0.37669814    
 -1.21886199E-02
  0.10869969    
  0.28893119    
 -0.37122640    
 -0.13710485    
 -7.63135031E-02
 -0.24901277    
  0.60016167    
 -0.95437640    
   1.8267664    
  -1.5894724    
 -0.36278433    
 -0.10257911    
 -0.34266400    
  0.83479810    
  0.35516393    
 -0.21294446    
  0.96702760    
 -0.77818078    
 -0.33864239    
  0.11482162    
  0.22246484    
  1.35565177E-03
  3.72388102E-02
 -0.83303982    
   1.5462197    
  -1.7375909    
  0.82894838    
  0.76436007    
 -0.45082453    
 -3.78295258E-02
 -0.10268684    
 -1.61515474E-02
  5.15646972E-02
 -0.18180647    
  0.26105571    
 -0.61971939    
  0.59684116    
 -0.33720380    
 -0.36943290    
  0.87855035    
 -0.49555787    
  0.89450669    
 -0.57330185    
  -1.3421090    
   1.2686577    
 -0.19848312    
 -0.97231877    
   1.2107294    
  0.49478897    
 -0.12357300    
 -0.52810532    
   1.1675720    
  -1.6378710    
  5.29464670E-02
 -0.45487246    
  0.89124453    
 -0.16679020    
 -0.29685652    
  8.81624073E-02
  0.31883678    
  0.90145731    
  -1.0880823    
  0.56829190    
 -0.59072316    
  0.45764044    
 -0.30214006    
  0.27301228    
  4.45589386E-02
 -0.49408427    
  0.24830694    
 -0.59838492    
  0.34620944    
  0.32337481    
 -0.28348339    
  0.52854437    
 -0.44122353    
  0.13693860    
 -0.24495693    
 -0.17625599    
  0.26184118    
  3.76752019E-02
  0.64582682    
 -0.76151055    
 -0.80481684    
  0.11543664    
  0.59237045    
  0.47828537    
 -3.40794660E-02
  -1.0328248    
   1.1437691    
 -3.27504613E-02
  2.67654080E-02
 -7.73450658E-02
  0.15136743    
  2.22672336E-03
 -0.47156185    
 -0.13735837    
  0.17582512    
  0.23168325    
  0.28768241    
 -0.99039900    
  0.95825452    
  1.98235810E-02
  -1.0172993    
 -0.38566247    
  0.72823811    
 -0.30061191    
 -0.24740800    
   1.2809336    
 -0.43063283    
  3.82396020E-02
 -0.12266482    
 -0.50756812    
   1.1925251    
 -0.96775752    
  0.29254016    
 -0.26689833    
  0.22735366    
  0.13058615    
 -0.21836154    
  0.24743363    
  -1.0510509    
   1.1697884    
  3.86827737E-02
 -0.39572099    
  0.27349079    
 -0.30301309    
 -0.36419356    
  0.40456602    
  0.21302015    
 -0.36000296    
 -0.29325315    
  0.53292555    
 -6.43199906E-02
 -5.57194017E-02
  0.23891473    
 -0.34406975    
  0.49133530    
 -0.39920300    
   1.0739664    
  -1.2836248    
  6.90443069E-03
  0.97767061    
  -1.5062370    
   1.4439389    
 -0.39997014    
 -0.40889606    
  0.11480009    
  1.27856387E-02
 -0.14631748    
  0.44123220    
  0.10143360    
 -7.87203312E-02
  5.27046248E-03
 -0.38852659    
  7.28617162E-02
 -0.26687869    
  0.36953282    
  0.25797725    
  3.45709883E-02
 -0.13076149    
 -1.25267534E-02
  9.09714773E-02
 -0.67791867    
  0.26410648    
 -7.63426647E-02
  1.45078516E-02
  0.63707721    
 -0.35403574    
 -0.34895319    
  0.20226835    
  0.18321846    
 -0.34036663    
  0.14631702    
 -5.59844933E-02
  0.39840254    
 -0.24727240    
 -0.77566808    
  0.93546021    
  5.73927015E-02
  0.35321605    
 -0.70818532    
 -0.27264422    
  0.82792181    
 -0.78650260    
  0.54967892    
  0.48147377    
 -0.70255333    
  0.19456063    
  -1.0042025    
 -0.53954870    
   2.2992682    
 -0.93473256    
  0.68890816    
 -0.88245952    
  0.12528363    
  2.50460692E-02
 -0.16272725    
  0.20085961    
  0.23933783    
 -0.33193061    
  0.17420426    
  0.15772642    
 -0.14526603    
 -0.58747709    
 -0.37799072    
   1.5830775    
 -0.55026871    
  -1.1131896    
  0.88314849    
  0.57638842    
 -0.42458227    
 -0.20607576    
  7.94504806E-02
  7.02940449E-02
 -0.35148478    
  6.38029575E-02
  0.49883363    
  2.12213211E-02
 -0.56752074    
   1.0282958    
 -0.65896988    
  0.68188369    
 -0.59901464    
 -6.85721338E-02
  0.33917236    
  0.19534476    
 -0.44553685    
 -5.78916771E-03
  0.48316056    
 -0.50220871    
  -1.1271219    
   1.2283310    
 -0.33140492    
  0.54918665    
 -0.36129361    
 -0.27338195    
  0.18973118    
  0.42977589    
 -0.38707614    
  0.14074047    
  0.47644278    
 -0.17903094    
  2.35788636E-02
 -8.67355913E-02
 -0.83922720    
  0.50054288    
  -1.0531501    
  0.81043607    
 -0.13522644    
  0.12729013    
  0.57710540    
 -0.24319769    
 -5.72421812E-02
 -9.10460018E-03
 -0.16001113    
  1.77308898E-02
  0.24779311    
  0.55667192    
 -0.42692000    
 -0.21863551    
 -0.25088584    
   1.0246527    
 -7.31513500E-02
 -0.43836635    
 -0.50164109    
  0.62721115    
 -0.30720004    
 -3.37584056E-02
  8.23508501E-02
 -0.35348052    
  3.68364640E-02
  0.37424168    
 -6.42066747E-02
  3.90169993E-02
 -0.90235776    
  0.92005724    
  0.12582591    
 -0.87039900    
  0.40282318    
  0.25268570    
  8.78099576E-02
  -1.0318805    
  0.67179382    
  0.19246179    
 -2.40250062E-02
  1.35852657E-02
  -1.0866898    
   1.5173224    
  -1.0927813    
 -6.60905540E-02
   1.2129388    
 -0.18398467    
 -0.96286362    
 -9.12484825E-02
   1.2998620    
 -0.29232284    
 -0.51860756    
 -0.61430717    
   1.1694487    
  5.24140820E-02
  2.00112853E-02
  -1.1925677    
  0.36454782    
  3.05549167E-02
 -9.71639156E-02
  0.38484558    
  0.14217450    
  2.67476570E-02
  0.52855605    
 -0.83498579    
  0.93679607    
 -0.56922448    
 -0.16130242    
  8.83609876E-02
 -0.38200381    
  0.38792109    
 -0.18409316    
  0.70372945    
  -1.2862108    
  0.92828190    
 -0.19469371    
  0.53313559    
 -0.72034770    
  0.78191823    
  8.37566424E-03
 -0.17054804    
  6.78710416E-02
 -0.47630811    
 -0.55183405    
  0.35149342    
  0.15155016    
  0.57115579    
 -0.45476273    
  0.23558342    
  7.61463493E-02
  0.35249105    
 -0.72293478    
 -0.39665478    
 -9.90451276E-02
  0.36679277    
 -0.83728153    
  0.60824734    
  0.10788879    
 -0.91723746    
   1.2534397    
 -0.33053601    
  0.22201329    
 -0.51536047    
  0.55672580    
  0.38253132    
 -0.23605949    
  0.16974282    
 -0.23695174    
 -0.52835774    
  0.33744371    
 -5.83008453E-02
 -0.25893927    
   1.2348255    
 -0.41065010    
 -0.19290374    
 -0.28689393    
  0.53847164    
 -0.62048417    
 -0.19366796    
  0.26936123    
  0.48903707    
 -0.67485130    
  0.28242001    
  0.11409932    
 -0.37387648    
 -0.37877235    
   1.2094078    
  -1.4799802    
  0.95413643    
 -0.30666012    
 -0.97399855    
   1.2255207    
  0.26303533    
  0.29325336    
 -0.69148231    
  0.12202606    
 -0.20707330    
 -0.35254315    
 -0.49717370    
  0.61381030    
 -0.45724115    
 -0.16936283    
  0.79118502    
  0.15136734    
 -0.32516488    
  0.25772405    
  0.47846526    
 -0.34158495    
 -0.41329560    
  0.60054529    
 -0.73677570    
  0.22853407    
 -0.40546542    
   1.0226829    
 -0.28536427    
 -0.58778644    
  0.60310102    
  0.38912123    
 -7.48208240E-02
 -9.90912020E-02
 -0.21977930    
  0.24279672    
  0.62629056    
 -0.83457470    
 -0.51526040    
 -0.70058173    
   1.3508476    
 -4.48035337E-02
  0.36699840    
 -0.25371790    
 -0.22736415    
  0.15112509    
 -0.10104071    
 -0.31290132    
  0.36742234    
 -0.67829239    
  0.78772610    
 -0.14122662    
  0.33466518    
 -0.25375816    
  0.26872066    
 -0.59693754    
  0.46368867    
  0.60942161    
  -1.1023089    
  2.73993928E-02
 -0.15565355    
  0.26479024    
  0.39735490    
 -3.08731701E-02
 -0.55626172    
  7.70332739E-02
  0.29264244    
  0.59466058    
 -0.93356514    
  0.83010560    
 -0.50478828    
  0.10014821    
 -0.22686328    
  0.40856555    
 -0.89232856    
  0.20021220    
  0.60819590    
  0.12733968    
 -0.16975279    
  -1.2988931    
  0.77549803    
  0.23805122    
 -0.75085586    
  0.55725533    
  1.31461881E-02
 -0.25104770    
  0.20523863    
 -0.68149638    
   1.0685647    
  0.47875145    
 -0.24034050    
 -9.18682143E-02
 -4.45035659E-02
 -0.45644352    
 -0.17516348    
  0.58251798    
 -0.34328800    
 -0.13251892    
  1.40703227E-02
  0.22593381    
  0.43989724    
 -2.07262933E-02
 -0.27141014    
 -0.74965930    
  0.88198853    
 -0.24412021    
 -0.12066748    
  6.70270175E-02
  7.19062909E-02
 -0.15113889    
 -0.23195390    
 -0.29359883    
  0.79865593    
 -0.92837918    
  0.61408937    
  0.34064195    
 -0.12446995    
 -0.82352746    
  0.87098426    
  0.65885818    
 -0.76546758    
  0.49602914    
 -0.42225656    
 -0.32866520    
  0.82781237    
  -1.0429237    
  0.21309352    
  0.50474679    
  0.24819294    
 -0.65122229    
 -0.73032594    
  0.39531261    
  0.61628801    
  0.28664860    
 -0.41586006    
 -0.61769664    
  0.31209090    
  0.38250813    
  0.25822502    
 -0.40827164    
 -3.37874726E-03
  0.31274566    
  0.15025388    
 -0.46638924    
  0.61642367    
 -0.53651148    
  2.62967534E-02
 -0.97930354    
  0.90154850    
 -0.14348213    
  0.34864289    
  0.49538440    
  -1.6020938    
   1.3595163    
 -0.31376734    
  0.39493379    
 -0.54409689    
 -9.38186795E-02
 -0.12601368    
  0.23137364    
  0.46897849    
  0.14132109    
 -0.26450378    
 -0.27767861    
 -0.28106830    
 -0.63216442    
  0.71017683    
 -7.19453469E-02
  0.65408820    
 -0.12607251    
 -0.71599811    
  0.55648261    
 -0.27245712    
  0.68579447    
 -0.26578298    
  9.95678008E-02
 -0.63598895    
  0.49965271    
 -8.46306160E-02
 -4.16152775E-02
  0.41953051    
 -0.70626789    
  0.45694673    
  0.32203165    
 -0.65826494    
 -0.21772394    
   1.7600780    
  -1.3877257    
 -0.32366058    
  0.39684689    
 -0.24979341    
   1.0123771    
  -1.1244082    
  0.17174992    
  0.12828372    
  5.51105663E-02
  0.33895889    
 -0.65106547    
 -5.65122068E-02
 -8.06893855E-02
  -1.3696275    
   1.5498456    
  0.16759367    
  0.25296208    
 -0.24116184    
 -0.18643552    
  0.47265062    
 -0.20594662    
  0.26163566    
  0.10941438    
 -0.12093973    
 -0.34515044    
 -1.95350181E-02
 -0.15922190    
  0.24913765    
  2.76989327E-03
 -0.57705617    
 -0.21333987    
  0.33166948    
 -0.47219402    
  0.17055626    
  0.93852663    
 -0.40199876    
  0.43836606    
  0.33215761    
 -0.31995627    
  0.55377078    
 -0.62339431    
 -0.28532037    
  0.34719604    
 -6.54279366E-02
  0.97681791    
  -1.7922065    
  0.21181934    
  0.61770314    
 -0.86499715    
 -0.35667488    
   1.1104469    
 -0.93943191    
  0.58182275    
  0.14583828    
 -0.30123633    
  0.49984813    
  0.12555270    
 -0.42433351    
  0.29213625    
  0.14149931    
  0.64998317    
 -0.70836771    
 -0.39873934    
  0.56144232    
 -0.73902214    
  0.26504779    
  0.40936548    
 -0.78512615    
  0.33472887    
 -0.49295300    
  0.32001075    
  0.40130684    
 -0.94446206    
   1.3591439    
  0.23300311    
 -0.81840700    
 -0.94469720    
 -0.11197302    
   1.3562257    
 -0.28483701    
  0.24243645    
 -0.63499856    
  0.70628154    
 -5.36062047E-02
 -1.13279503E-02
 -0.26021475    
  0.14779660    
  0.46947253    
 -0.74869138    
 -0.50895464    
  0.81748492    
 -0.30292839    
 -2.83308532E-02
   1.0876976    
 -0.77168423    
 -6.78964034E-02
 -0.19223623    
  0.54186028    
 -0.53824371    
  0.89881080    
  -1.5530143    
  0.81401181    
  4.95223217E-02
 -0.17386548    
  0.32822508    
 -0.14416328    
 -6.89928085E-02
   1.0813837    
 -0.83734250    
 -0.29011843    
 -0.65330148    
  0.60329127    
  0.53113121    
 -0.81596828    
  0.41601542    
 -0.34369457    
  0.50019842    
  0.40802568    
  -1.4289649    
   1.1506169    
 -2.04783678E-02
 -0.25823483    
  4.50983495E-02
 -0.73231149    
  0.91154528    
 -0.69672054    
 -0.43944916    
   1.5801238    
 -0.11721117    
  0.24250889    
 -0.46651077    
 -0.50227869    
  0.19290337    
  0.15289661    
  -1.0006820    
  0.36956123    
  0.42723882    
  8.54720250E-02
 -0.19597407    
  0.23747312    
  0.46932575    
 -0.46526927    
  0.37114507    
 -0.68203598    
 -5.10025062E-02
 -0.14803214    
 -0.15265338    
  0.49233088    
 -0.69474804    
  0.49727288    
  6.59992844E-02
  0.24337557    
  0.19910920    
 -7.67265484E-02
 -0.42786592    
  4.74024974E-02
 -0.16251913    
  0.18086790    
 -2.02027671E-02
  2.38322560E-02
 -8.70116130E-02
 -0.89866084    
  0.25937235    
  0.66850173    
  0.18519624    
 -0.22633867    
 -0.39452475    
  0.34323162    
 -8.45651980E-03
  0.57973313    
  0.39790586    
 -0.99046040    
 -0.23667556    
  0.26005551    
  0.44796610    
 -0.17883807    
 -0.67249525    
  0.42415708    
  0.35337719    
  4.24392633E-02
 -2.80913059E-02
 -0.11298715    
 -0.16806917    
  0.86995065    
 -0.46700451    
 -0.62373388    
  0.68250203    
 -3.63239832E-02
 -0.13159603    
 -0.73186147    
  0.46597502    
 -6.05097078E-02
  0.10536028    
  0.47873756    
 -0.83792186    
 -0.53971499    
  0.73120648    
  0.34414837    
 -0.21217473    
  0.48690593    
  0.31713241    
 -5.86432591E-02
 -0.77304655    
 -0.29581499    
  0.57881337    
  1.53745869E-02
 -0.28537327    
  0.50378972    
 -0.45693409    
  3.46053615E-02
  5.08871069E-03
  0.20020922    
  6.69595078E-02
 -0.40676114    
 -0.19248948    
  0.71183908    
 -0.12957120    
 -0.14431781    
 -5.15337363E-02
  0.47858039    
 -0.37225932    
  0.13335097    
 -6.24392964E-02
 -0.34050685    
  0.57830751    
  0.67822134    
  -1.9421580    
   1.0166949    
 -4.71651815E-02
  0.51139379    
  -1.0842359    
  0.74588746    
  0.34174886    
 -0.66634506    
 -0.63067740    
 -0.22937439    
   1.0762279    
 -0.25493562    
 -0.12619437    
  0.20226409    
  0.62563199    
 -0.23837835    
 -0.32400998    
  0.16498251    
 -0.31465891    
 -0.27846548    
 -0.17228039    
 -0.26700690    
   1.1584694    
 -0.12605721    
 -0.36814764    
 -1.83329079E-03
 -0.57393837    
  0.79229987    
 -0.13058631    
 -0.95921564    
   1.1705247    
  0.25025547    
  -1.0389855    
  0.66275001    
  0.13275933    
 -4.70353663E-02
 -0.31739175    
   1.2043620    
 -0.45817155    
 -0.19158903    
 -0.17541844    
 -0.54376352    
  0.95762628    
  -1.4940053    
  0.94642043    
 -0.16691594    
  7.11486861E-02
  6.95512965E-02
 -9.49981213E-02
  0.17311536    
 -0.34110758    
 -4.14994992E-02
  0.22314385    
 -0.15161200    
  0.31970844    
  0.17079382    
 -0.36812711    
  0.29809886    
 -0.25539395    
  0.15606013    
  0.22685635    
 -0.52653205    
  0.72637242    
 -0.72251940    
  0.40032375    
 -8.46709311E-02
   1.2179004    
  -1.3134911    
 -0.94843745    
  0.88307607    
 -0.48963526    
  0.29771203    
 -0.67142892    
  0.89576888    
 -0.99420959    
  5.45211658E-02
  0.44938409    
  0.45623752    
  0.25369558    
 -0.34521726    
  0.67581928    
 -9.14541110E-02
 -0.22895654    
  0.40419695    
 -0.50268072    
 -1.40003336E-03
  0.59306383    
 -0.56543720    
 -7.20143691E-02
  0.23969729    
  0.27784109    
 -0.47035235    
 -0.59226567    
  0.56823665    
 -0.43375862    
  0.21204469    
  0.36909777    
 -0.61253518    
  0.51264638    
 -0.87356085    
 -0.43028000    
   1.4601328    
 -9.37861670E-03
 -0.71097273    
 -0.16945525    
  0.32668379    
  0.63622999    
 -0.31926709    
  9.39525887E-02
  0.40637037    
 -0.47818199    
  0.37933621    
 -5.22925779E-02
 -0.51082593    
  0.36000320    
 -0.32551625    
 -9.59879830E-02
 -0.68571246    
   1.1084403    
 -0.20707528    
  0.22644612    
 -0.32763883    
 -4.94560301E-02
 -0.51432800    
  0.67097300    
 -0.20683508    
 -0.11068467    
   1.1175960    
 -0.60882550    
  2.55959425E-02
 -0.21237144    
 -0.14723010    
 -0.17681968    
  0.23378645    
  0.17441855    
 -0.83867168    
 -0.14627026    
  0.98767388    
 -0.10642235    
  0.85593200    
 -0.74678475    
 -1.50786713E-02
 -0.12176184    
 -0.14767157    
 -0.39377990    
  0.66872281    
 -0.14776114    
  0.24830216    
  7.53498524E-02
 -0.21511127    
 -0.28577891    
  1.86787162E-07
  0.26411742    
 -0.14253917    
  0.34174946    
 -1.93241257E-02
 -0.60005653    
  3.06371041E-02
  0.38073644    
 -0.15071973    
  0.17831838    
  8.11446086E-02
  0.47313640    
 -0.46786562    
  0.14073311    
  9.09082405E-03
 -0.48550808    
  6.06248043E-02
 -4.24088277E-02
  8.80636424E-02
  0.10204966    
 -0.46464497    
 -2.40393598E-02
 -0.15496226    
  5.66556025E-03
  0.63499147    
 -0.36656070    
 -0.17930275    
  0.65495926    
 -0.12570029    
 -0.10417751    
  2.99519133E-02
 -0.16348399    
  0.69988126    
  4.78269253E-03
 -0.11623349    
 -0.49101630    
  0.30029938    
 -0.31618667    
 -0.59170938    
  0.37167412    
  0.34373161    
  0.30405658    
 -0.12989153    
 -4.04372402E-02
  0.16451125    
 -0.38525027    
  0.39106798    
  0.16437326    
 -0.19499986    
  3.41007113E-02
 -0.38091388    
  0.40715560    
  0.44808757    
 -0.55369824    
  -1.2897332    
   1.3205426    
  0.19458450    
 -0.76028609    
  0.27802029    
  0.15137304    
 -0.29746521    
  0.37117612    
 -0.96799177    
  0.40319481    
  0.57763457    
 -0.84729832    
  0.13613181    
  0.92611277    
 -0.50774348    
  0.14753573    
 -0.26917237    
  0.63859719    
  0.16674039    
 -0.87944609    
  0.19574505    
 -2.07258072E-02
  0.34738189    
 -0.63914531    
   1.0588927    
  -1.0706437    
  0.24419726    
 -0.35139814    
  0.51187772    
  8.46424177E-02
  0.57726461    
 -0.56717104    
 -0.31041563    
  8.79890695E-02
  0.48136392    
 -0.14131321    
 -0.37469354    
  0.17487234    
  0.27474841    
  -1.6273478    
   1.7317619    
 -0.30560997    
 -0.13291153    
  0.11833365    
 -0.23014279    
  8.83963034E-02
  0.33477840    
 -0.85580868    
  0.36377227    
 -0.70710552    
  0.89927953    
 -0.76424295    
  0.67901248    
  0.78894210    
 -0.95712984    
  0.33947533    
  0.32375538    
 -0.62400991    
  0.35990888    
 -0.21680804    
  0.29031059    
 -0.77516043    
  0.12314977    
  0.53077668    
  0.24801663    
 -0.66465491    
 -0.49227205    
   1.0418866    
 -0.44717956    
  0.32890946    
  0.30361256    
 -0.42945805    
 -0.28547716    
  0.40546495    
  0.52134305    
  0.81528020    
  -1.4699447    
 -0.90130264    
  9.45590362E-02
   1.0258527    
  0.22583552    
 -0.13938600    
 -0.21575488    
 -1.85761284E-02
  0.53062844    
 -0.70238096    
  6.11705147E-02
  0.10588390    
  0.23033901    
 -0.20859899    
  0.26672646    
 -0.27753758    
  8.48093182E-02
  0.12078974    
  0.23245490    
 -0.28568026    
  0.30748442    
 -8.48744139E-02
 -0.55482459    
  0.37782490    
 -2.55133677E-03
  0.51845896    
 -0.76813340    
  0.30555400    
 -0.10161041    
  0.10160996    
 -0.48656487    
  0.27781034    
  0.13092427    
 -0.43058163    
 -0.57224518    
  0.98836255    
 -0.44877383    
  0.41646931    
 -3.62157747E-02
 -0.29861653    
  0.13233551    
 -0.36605090    
  0.17869212    
  0.58328760    
 -0.29560533    
  0.10626964    
 -0.38390115    
  0.20863895    
  0.17662339    
 -0.55486500    
  0.68122786    
 -0.94858092    
 -0.40237316    
 -0.12300420    
   1.5162200    
 -4.22600284E-02
 -0.23096772    
 -0.69617260    
  0.81697208    
 -0.13143012    
 -0.10790844    
  0.64970005    
 -0.37744221    
 -0.19378562    
 -0.65308052    
 -0.32565439    
  0.92545360    
  0.68815994    
 -0.61310458    
 -4.62635281E-03
  0.48989749    
 -0.28013486    
 -0.97168159    
   1.1095896    
 -0.31423259    
  -1.0251448    
  0.84012920    
  0.39824468    
 -0.73005223    
  0.55782366    
  0.16129838    
 -0.19189095    
 -0.13268661    
 -0.87007821    
   1.0490156    
  0.22540121    
  0.47338042    
  -1.1974398    
  0.58260542    
 -3.30065377E-02
  0.23249596    
 -0.26108804    
  0.64649528    
  -1.2832521    
 -0.69576079    
  0.93804157    
  0.31247473    
  0.43840039    
 -0.88206726    
  0.13119178    
  0.51898909    
 -9.86078680E-02
 -0.32656145    
  0.10106030    
  0.19959748    
  3.66138965E-02
  5.94488345E-02
  -1.1317788    
  0.81395209    
  2.21663751E-02
 -0.17660415    
 -0.13094783    
  0.11062233    
  0.34842721    
 -0.24327202    
 -0.30445838    
 -0.54222441    
  0.73327881    
  0.15503743    
 -0.63127154    
  0.51282334    
  0.22274472    
  0.24651097    
 -0.14051116    
  9.45264548E-02
  5.96249364E-02
 -0.26174885    
 -0.13513294    
  0.72646868    
  -1.7158812    
  0.89337009    
  0.16161172    
  0.45401049    
 -0.49426058    
  0.99126536    
 -0.71390468    
 -0.11913694    
  0.10001103    
 -0.80851918    
   1.4687158    
 -0.81664848    
  1.44121153E-02
  0.23797734    
  0.26004794    
 -0.27520007    
 -0.54227370    
  0.13489789    
  0.88245469    
  -1.1307693    
  0.84729785    
 -0.13113306    
 -1.08372951E-02
 -0.33477917    
  0.35870323    
  0.53879917    
 -0.26181254    
 -0.66662014    
  0.20731193    
  0.18586148    
  0.49945363    
 -0.68389809    
  2.10243408E-02
 -0.22106510    
  0.90445626    
 -0.72878933    
 -9.74897742E-02
 -1.44138326E-07
 -1.93864349E-02
  0.85472798    
 -0.30706850    
  -1.4485713    
   1.4837923    
  -1.1040920    
  0.84336537    
 -0.33034429    
  0.15790288    
  0.10900580    
 -0.66581613    
   1.0986121    
 -0.26826409    
  8.29972401E-02
 -0.21775028    
  2.41554528E-02
  0.15346876    
  -1.4038475    
   1.0930417    
  3.02633848E-02
  2.27734763E-02
 -5.16419001E-02
 -9.81035158E-02
  0.16159527    
 -0.39440075    
  0.40481770    
 -3.42588015E-02
 -0.29575714    
  0.14250033    
 -0.16251922    
  0.25782940    
  5.25706038E-02
  0.46052524    
 -0.81412375    
  0.15606816    
  0.14496037    
 -8.28873888E-02
 -7.69612864E-02
  0.46163535    
 -0.37852097    
  4.59052762E-03
  6.21498153E-02
  2.12923139E-02
  0.22538841    
 -0.41334328    
  6.71828315E-02
 -9.99168977E-02
 -0.13678862    
  0.32898566    
  0.23005562    
  0.10352191    
 -0.69937795    
  0.53673726    
 -0.11610966    
 -0.25935936    
  0.39715657    
  0.38984883    
 -0.71024162    
  0.58942699    
 -0.46600476    
  0.20053917    
  0.12802354    
  0.14379710    
 -0.60237229    
  9.90598872E-02
 -0.20533919    
  0.25640747    
 -0.24725841    
  0.38770017    
 -0.67720544    
  0.33751419    
  0.42495039    
 -0.43893585    
  0.11150394    
 -0.26331002    
   1.4536462    
  -1.7143730    
  0.41253263    
 -5.61233982E-02
  0.45215410    
 -0.83825523    
  0.38796130    
  0.39800274    
 -0.48130286    
  0.64874113    
 -0.41714883    
 -0.10464869    
 -0.52636647    
  0.73589462    
 -0.18145597    
  0.49794018    
  0.11509230    
 -0.21916851    
 -5.85097494E-03
 -0.35399592    
 -8.91419351E-02
  0.24377057    
 -0.51513261    
  0.23600988    
  0.54873449    
 -0.46172315    
  0.26263121    
 -0.66290200    
  0.21167903    
  0.69104850    
  0.23567010    
 -0.19653004    
 -0.49082485    
  0.25625238    
  0.28384367    
 -0.33225024    
 -0.72032243    
  0.45996699    
  5.74481711E-02
 -0.17544845    
  0.11973784    
  0.56752086    
 -0.69118041    
  0.48172212    
 -0.42817247    
  0.13562389    
 -0.28822446    
  0.41482133    
 -0.13804407    
  2.11564731E-02
 -9.45050865E-02
 -4.71102409E-02
 -0.33129126    
  2.58022803E-03
   1.5901819    
 -0.72572672    
 -0.18167005    
 -0.31228808    
  0.19352795    
  0.31337565    
 -0.66046131    
 -0.17900778    
  2.69296542E-02
 -9.70911048E-03
  4.29655574E-02
  0.38500839    
 -0.31073350    
  0.49992055    
 -0.22150019    
  0.27029034    
 -0.28019139    
 -0.11591913    
  0.20926757    
 -6.87769577E-02
  0.64762795    
 -0.11187308    
 -0.31715268    
  0.66746217    
 -0.59474885    
 -0.54193789    
  5.85437380E-02
  0.47245142    
 -0.22681825    
  0.39828160    
 -5.61288074E-02
  4.36937623E-02
 -0.74120796    
 -0.22205001    
  0.35503393    
  0.16882101    
  0.23792090    
  8.66921768E-02
 -0.32461289    
  0.11886133    
  -1.3579634    
   1.6826673    
  -1.2281461    
  0.59641773    
 -0.10492683    
  0.17287701    
  0.58535075    
 -0.23876274    
 -0.22475795    
  0.14277725    
 -9.85369608E-02
  0.68694568    
 -0.38278484    
 -1.14048843E-03
 -0.29073104    
 -0.25022429    
  0.53752446    
 -3.61551009E-02
 -0.38664111    
  0.12783334    
  0.15766136    
  0.12462173    
  7.37761185E-02
 -0.39049187    
  1.42294718E-02
  0.34673589    
 -0.30975118    
 -0.30754539    
 -0.12010016    
  0.56193292    
  0.13815074    
 -0.39457941    
  0.13117830    
 -0.16773593    
  0.44713768    
 -0.28390992    
 -0.14914326    
  0.12937066    
 -0.54361534    
   1.4232998    
 -0.86141843    
 -0.17420922    
  0.49417067    
 -0.34284493    
 -0.46507716    
   1.0447725    
  -1.2605724    
  0.61386651    
  0.41095075    
  0.37284583    
 -0.99016720    
  0.60963303    
  -1.0387013    
   1.0474826    
 -0.33276311    
  0.24843042    
 -6.50934726E-02
 -0.68053716    
  0.40295556    
  0.30881387    
 -0.26138029    
  -1.0100045    
   1.1485158    
 -0.13214195    
 -0.20544375    
  0.44183278    
 -0.29522893    
 -1.52671067E-02
  6.13283291E-02
 -0.15254395    
  0.42156446    
 -0.22038370    
 -6.15820698E-02
   1.0490886    
  -1.0186132    
  0.36954612    
 -0.23522449    
  0.21091409    
 -0.25035596    
  8.53339881E-02
 -0.22710969    
  0.80428553    
 -0.80594271    
  0.68565655    
 -0.70575804    
  0.18203981    
 -9.46051478E-02
  0.20024784    
 -0.53393358    
  0.12973651    
 -0.28388673    
  0.11666044    
  0.13240750    
  0.10987790    
  0.21357456    
  2.67061125E-02
 -4.39477488E-02
 -5.97192757E-02
  3.07170604E-03
  0.42671064    
 -0.70827639    
  0.18840086    
  0.68129277    
 -0.82789594    
  5.86731546E-02
  0.14359066    
  0.23705930    
 -0.23070973    
 -0.52999592    
  0.26731461    
  0.35770306    
 -0.94179267    
  0.36658892    
  0.50363851    
  0.19461036    
 -0.15818803    
 -0.34335178    
  0.40546465    
 -8.16779062E-02
 -0.28061467    
 -0.37085986    
  0.57736647    
  0.41036317    
 -0.25738227    
 -0.95860589    
  0.64819539    
  0.79071873    
 -0.84585106    
  0.36554223    
  1.39473639E-02
 -0.54654396    
  0.28528661    
  0.23173982    
 -0.21568182    
 -0.44518152    
  0.69452757    
  3.25671732E-02
  0.23350322    
 -0.74077553    
  0.90603894    
 -0.70214832    
  0.14141165    
 -0.10414033    
  3.42502147E-02
 -3.94904353E-02
  8.39421600E-02
  0.22539543    
 -0.30235672    
  0.56432509    
 -0.68821341    
  0.13254674    
 -0.78329837    
  0.65859497    
  0.32975316    
 -0.34947789    
  0.38940039    
  -1.2098371    
   1.1327151    
 -0.33239925    
  0.17484057    
 -0.97969198    
  0.90899110    
  0.46472421    
  -1.1876134    
  0.56873882    
  0.59911865    
 -6.92440271E-02
  0.20512049    
  3.72085609E-02
 -0.16723377    
  0.28006822    
 -0.75874460    
   1.0045564    
 -0.82726985    
  -1.1487436    
   1.1964821    
 -5.88407740E-02
  0.25855419    
  5.16008697E-02
  1.73918977E-02
 -6.16310611E-02
 -3.23011130E-02
 -0.50704497    
  0.14603128    
  0.62667435    
  -1.3455114    
   1.4861561    
 -0.70754862    
  0.41902497    
  5.88401146E-02
 -0.56891859    
 -0.32642984    
  0.14448123    
 -0.72968042    
  0.81557041    
  0.30754551    
  8.41076523E-02
  -1.4902657    
   1.4418223    
 -2.36350559E-02
 -3.49848643E-02
  0.31817213    
 -3.08772326E-02
  -1.1783648    
   1.0769967    
 -0.26480961    
  0.56367570    
 -0.47554857    
 -0.20905636    
  0.18106058    
 -0.38131142    
  0.50294286    
 -0.36508992    
  0.23712945    
  0.16766416    
 -0.19828731    
 -0.12167744    
  0.19730401    
 -8.38434771E-02
  0.34187993    
 -0.34850180    
  1.65972242E-03
  0.23926543    
 -0.31324536    
  0.55244738    
  -1.0281820    
  0.50042695    
  0.32193178    
 -0.22725597    
 -0.16130777    
 -0.13966851    
  0.85946018    
 -0.41823918    
 -5.66722304E-02
  5.94235659E-02
 -0.12571314    
  0.18180236    
  0.49168217    
 -0.37765825    
  0.16222866    
 -0.61819506    
 -7.00378790E-02
  0.57352376    
 -1.55901629E-02
  3.85297127E-02
 -4.19026054E-02
 -0.13353169    
  -1.0350393    
  0.74090117    
 -0.27908367    
  0.84140962    
 -0.18310945    
  0.24604692    
 -0.37452531    
 -4.67756353E-02
  0.50969833    
 -0.82498831    
  0.40030354    
 -0.34583026    
  0.45248315    
 -0.22169155    
 -0.36563057    
  0.24056429    
  0.26816764    
 -0.90379101    
   1.3855176    
  0.12817472    
  -1.9176059    
  0.98546940    
 -0.32302114    
  0.37048748    
  0.50418139    
 -0.42159432    
 -5.00105247E-02
  4.38937135E-02
  9.92064625E-02
 -5.56890741E-02
  0.88071710    
 -0.66968793    
 -7.52977878E-02
  0.26728338    
 -0.30517176    
  -1.2277778    
   1.4733059    
 -0.10074110    
 -0.30316210    
  0.13684095    
 -0.46647274    
 -0.69967586    
 -0.20797516    
   1.1181337    
  0.92294687    
 -0.76253897    
 -0.17278647    
  0.27108550    
  0.35965586    
 -0.96330708    
  0.74394399    
  0.12613380    
  -1.2522430    
  0.33906591    
  0.40200475    
  6.05229549E-02
 -0.39734146    
 -0.36503112    
  0.34046027    
  0.72858137    
 -0.15836161    
 -0.45742452    
 -0.67990178    
  0.83595574    
 -2.69763991E-02
   1.0841858    
  -1.3112431    
  9.57557634E-02
  0.17711169    
  0.16475525    
  0.18574430    
 -0.67362845    
  0.74218327    
 -0.14499046    
  1.54827982E-02
  0.75672477    
  -1.0186703    
  0.40606976    
 -0.37392434    
  0.54977602    
 -0.53581423    
 -0.30810842    
  0.24553239    
 -0.36567703    
  0.73609430    
  -1.1603520    
  0.69111264    
  3.60042006E-02
  0.24759603    
 -0.26743838    
  0.21872523    
  0.41879484    
 -0.27505037    
 -0.47475719    
  0.46916261    
  0.47367871    
  5.68668284E-02
  3.80454883E-02
 -0.36270654    
 -0.28920516    
 -0.21896060    
  0.55717337    
 -2.97868140E-02
 -0.97747582    
  0.73110825    
 -4.84320745E-02
  0.48214719    
 -0.28366700    
  0.25732476    
 -0.33818990    
 -0.24579071    
  0.35101834    
 -0.10790405    
  0.24803273    
  7.29507999E-03
 -0.59341002    
  8.29305351E-02
 -0.83811271    
  0.41343334    
  0.84047228    
 -0.70694023    
  0.64453053    
 -0.29949766    
  0.53735602    
 -0.59470731    
  0.33349207    
  0.29419079    
 -0.77519971    
 -2.65052263E-02
  0.49625763    
 -9.90911201E-02
 -9.46161523E-02
 -8.93737748E-02
  0.11945144    
  0.28211144    
  -1.0379225    
  0.74688196    
 -0.16190366    
  9.70658436E-02
  0.70818490    
  -1.6357032    
   1.1198899    
 -0.43483999    
   1.0123392    
 -0.94742060    
  0.74239117    
 -0.79118115    
  4.49731797E-02
 -0.13708892    
  0.49891248    
 -0.10373437    
 -0.12074183    
  0.52472854    
 -0.15316479    
 -0.44234356    
  0.33057708    
 -6.50529787E-02
  0.23378639    
  3.20540778E-02
 -0.35923192    
 -0.46759707    
  8.74117389E-02
  0.38018495    
 -0.20301633    
  0.63522893    
  0.46829152    
 -0.91262531    
 -0.42237553    
  0.40391356    
 -5.09662442E-02
 -6.93433657E-02
  0.32717201    
 -0.64147490    
  0.44542339    
  0.32499596    
 -0.24530759    
  0.80698192    
 -0.28263131    
 -0.42325476    
 -0.34393603    
   1.1141633    
  -1.0821320    
  6.11398071E-02
 -9.49809998E-02
 -0.32961205    
  0.34042236    
 -0.27462515    
  0.40546548    
  0.56856006    
 -0.55917102    
  0.36412391    
 -0.39416590    
  0.44480956    
 -0.47412744    
 -0.47830218    
  0.72076249    
 -0.15848327    
 -9.89645123E-02
 -0.98756248    
  0.49172580    
  0.55131662    
  1.57486070E-02
  0.12745786    
   1.1091027    
  -1.0134172    
  0.24000096    
 -0.62566346    
  0.23483917    
 -0.69897789    
  0.29423925    
  0.54929233    
 -0.21219690    
  0.39136934    
 -0.72411633    
  0.43467969    
  0.26387584    
 -0.33367139    
 -0.10636525    
 -0.63934439    
  0.17435370    
  0.11807945    
  0.14530964    
  0.48171759    
 -7.62528628E-02
  0.30796677    
  -1.0544224    
   1.0908977    
 -0.68064117    
  0.25956616    
 -0.31055707    
  0.24974847    
 -0.51816738    
 -0.51963645    
   1.1901615    
  1.99875813E-02
 -0.35969520    
  2.05810331E-02
  0.25951132    
 -0.42421141    
  0.33927608    
  7.19952509E-02
 -2.04685647E-02
 -0.19331263    
  0.32332960    
 -0.89829516    
  0.93771571    
 -0.34674919    
 -0.14595398    
 -6.53554052E-02
   1.1080091    
 -0.66617650    
 -0.24294613    
  0.23591907    
 -0.33731908    
  0.34294492    
 -0.14948644    
  0.12103473    
  0.37964118    
 -0.10832626    
 -0.26556003    
 -0.50415266    
  0.82845867    
 -0.50462127    
  5.51515669E-02
  0.10193991    
 -0.19028302    
 -0.25563750    
  0.51265901    
  1.36425216E-02
 -0.18069676    
  0.66349131    
  -1.0113922    
 -0.56595743    
  0.64970714    
  0.73354632    
 -2.57081520E-02
 -0.42439336    
  -1.0626434    
   1.1108260    
 -2.48482536E-07
 -4.02529351E-02
 -0.80856305    
   1.8837332    
  -1.1835182    
  0.54441011    
 -2.69165989E-02
 -0.43961987    
 -6.91088513E-02
  0.64212924    
 -0.61628830    
  5.78192696E-02
 -0.82141817    
   1.3105004    
 -0.75611228    
  0.44720927    
 -0.16267665    
 -0.31432152    
   1.1952957    
 -0.73179269    
  0.24145338    
 -0.16686034    
 -0.60277879    
  0.36150166    
  0.12223209    
  0.18728091    
 -0.25637522    
 -0.17594914    
  0.32026672    
 -6.81459233E-02
 -0.13736695    
  7.77999237E-02
  0.24094796    
  9.10232142E-02
 -0.29522961    
 -0.27193391    
  0.74301893    
 -0.35796270    
 -0.32621565    
  0.41965014    
  0.42022264    
  -1.3506985    
  7.72920102E-02
  0.55606782    
  0.52494353    
 -0.37554359    
  -1.0986120    
  0.76213968    
  0.16954190    
  0.47581491    
  -1.0198772    
  0.64199984    
 -1.17300758E-02
 -0.25765580    
   1.0523957    
  -1.0697198    
  0.31261170    
 -0.26891968    
  0.63478482    
 -0.34339285    
  0.12638833    
 -0.46147206    
  0.19358456    
 -3.41779254E-02
 -0.37529612    
   1.3337321    
 -0.38472930    
 -0.31032476    
 -0.24533479    
  0.59319186    
 -0.66567546    
 -8.77955183E-03
  0.65906346    
 -0.98815513    
  0.64802665    
 -0.14162262    
  0.37699893    
 -0.14591013    
 -6.16508648E-02
 -0.69564426    
  0.56246924    
  0.26280248    
 -0.26280209    
  0.11175002    
 -0.15097071    
 -7.43457349E-03
 -1.35236448E-02
 -1.06465649E-02
 -0.28057203    
  5.51317222E-02
  0.48874441    
 -0.78283322    
  0.38380957    
  0.15089296    
  0.14940639    
 -2.22957171E-02
  -1.0418956    
   1.5679889    
 -8.92938152E-02
  -1.5209284    
   1.0393760    
 -0.35608059    
  0.64549458    
 -0.24864815    
 -0.75210893    
  0.28130606    
  0.44244215    
 -0.15689428    
 -0.84143937    
  0.56226790    
 -0.68470836    
  0.83400440    
  0.10389974    
 -0.12417682    
  0.26222128    
  0.18874769    
 -0.20900935    
 -0.22168282    
  0.29902247    
 -0.14539351    
 -0.26142606    
  0.13657534    
 -0.80960101    
  0.69314706    
  0.51955211    
 -3.56129883E-03
 -0.15395208    
 -0.17706543    
 -0.15166996    
 -0.64243197    
  0.88730347    
 -2.28839926E-02
 -0.24340892    
  1.75612681E-02
 -0.57816225    
 -0.28538549    
  0.86161178    
 -4.15486842E-02
  0.59002912    
  0.12904194    
 -0.69314688    
  0.58625442    
 -0.54009241    
  0.35007378    
  4.40488271E-02
  7.68205747E-02
 -0.70971549    
  0.34732357    
 -0.36174667    
 -0.11265079    
  0.44877741    
 -0.25478065    
  5.85212782E-02
  0.16462202    
 -8.18299502E-02
  0.41830260    
 -0.15713088    
  0.17483085    
 -5.93719222E-02
 -0.70653409    
  0.45369932    
  9.31285545E-02
  0.13138403    
 -0.10217380    
  0.12649898    
 -0.15104020    
 -4.93335538E-02
  0.19636084    
  0.12224118    
  7.75755122E-02
 -0.39454785    
 -0.56206214    
  0.59726584    
  8.43872428E-02
 -0.42148897    
  0.15289097    
  0.40861109    
 -0.34277314    
  0.29121527    
 -5.43608144E-02
 -9.51705351E-02
  0.31158730    
 -0.40321758    
  0.34294441    
 -0.39477000    
  0.48277649    
 -0.17795449    
 -6.55719824E-03
 -0.38721159    
  0.12721257    
  0.26524785    
  -1.2313958    
   1.5503255    
  0.26433840    
 -0.77136517    
  0.21393891    
 -0.25588003    
 -0.54774266    
   1.1620816    
 -0.90037555    
 -0.33866724    
  0.50217289    
  0.35909265    
 -0.38934061    
 -0.11586539    
  0.33091459    
 -3.78592946E-02
 -8.73040408E-02
 -0.29119709    
  0.73114860    
  0.29863864    
 -0.39338410    
 -6.28013164E-02
 -1.60002187E-02
  -1.0865877    
   1.1052307    
  -1.3836601    
  0.18669817    
   1.1130631    
  0.53827918    
 -0.25203294    
  2.23766249E-02
 -0.53105015    
 -0.44662318    
  0.78922081    
 -0.47869220    
  0.86185879    
 -0.65152794    
  0.33480701    
 -0.24419680    
  -1.0085658    
   1.1618483    
 -0.91238743    
  0.66181713    
  0.23480017    
  0.33552602    
  -1.0247074    
 -0.75575185    
   1.3149918    
 -0.20891629    
  0.56438363    
 -0.13564816    
  1.68071669E-02
  -1.3128670    
   1.7278106    
 -0.27933127    
 -0.78451532    
  0.87774438    
 -0.53737420    
 -0.19635847    
 -0.16240256    
  0.96120679    
 -8.22636262E-02
 -0.54313397    
 -0.12715532    
 -0.20865363    
  0.10975873    
  5.26433550E-02
  7.59378225E-02
  0.51009363    
 -0.28512421    
 -0.29109398    
  0.45251775    
 -0.46826643    
  0.28021386    
 -0.28618419    
 -0.50617909    
 -0.26800919    
  0.87113011    
  0.13058348    
  0.21259530    
  0.34906292    
 -0.36591297    
 -0.28203365    
  0.19037716    
  9.03485194E-02
 -0.44212356    
  0.82195771    
 -0.49778080    
  0.13095084    
 -9.05408189E-02
 -0.24026264    
  0.32171899    
 -0.40416199    
  0.32129025    
 -0.23346555    
 -7.61745572E-02
  0.31246918    
  0.10451250    
 -3.23230475E-02
  0.35929999    
  -1.5733981    
  0.10491829    
   1.7864336    
 -0.36779940    
 -0.47638839    
 -0.11855982    
 -3.37810777E-02
 -0.46315590    
  0.13926189    
  0.50077510    
  0.73469621    
 -0.62706560    
 -0.72775280    
   1.4215802    
 -0.73266667    
 -0.18260445    
  0.16835885    
  0.38468611    
 -3.27570476E-02
 -0.91982913    
  0.31268364    
  0.94836366    
 -0.89254367    
 -0.57283807    
  0.84151316    
 -0.21414801    
 -0.64934444    
  0.69631684    
 -0.19698523    
  0.10593823    
 -8.11987668E-02
  0.14008901    
  3.37383375E-02
 -0.23586254    
  0.54232389    
  4.64015873E-03
 -0.19771695    
  0.59543639    
  5.07879183E-02
 -0.71783996    
 -0.13787003    
  0.41756514    
 -0.40032327    
 -0.45271835    
 -0.45506221    
 -6.56683221E-02
  0.98871696    
  0.30396298    
 -0.29391283    
  0.39541507    
 -0.26146665    
  4.83733416E-02
 -0.33120844    
  0.14387408    
 -3.92877348E-02
 -5.36804646E-02
  0.13077042    
 -0.44578344    
  0.27181408    
  0.10209211    
 -0.25752363    
  0.58429301    
  0.45187116    
 -0.81751472    
  0.12833731    
 -0.67586464    
  0.97966009    
  0.13645147    
 -0.73482001    
  0.47795090    
 -0.32258487    
 -0.33939067    
  0.70711541    
  0.16686025    
 -0.41781402    
  0.20844957    
 -0.55109960    
  0.15415089    
  8.61961618E-02
  0.17270039    
  0.19557680    
 -7.07692653E-02
 -7.47234598E-02
  0.12541692    
  0.26070520    
 -0.82667851    
  7.52229765E-02
  0.38242772    
  0.86588889    
  -1.8336222    
   1.0412356    
 -2.65976116E-02
  0.35289451    
 -0.31067151    
 -9.90638062E-02
 -0.74737239    
  0.31954807    
  0.42066640    
  1.14289979E-02
 -4.65199724E-02
  4.50983495E-02
  0.21886708    
 -0.35749140    
 -0.16868952    
  0.29298678    
 -0.11940802    
  0.20244288    
  0.35601032    
  0.20227584    
 -0.62699538    
 -0.42195913    
  0.37686032    
 -0.72951502    
  0.75884223    
 -0.32697985    
  0.44025710    
 -7.77224870E-03
 -0.71816462    
  0.41519573    
 -0.22182430    
  3.45609002E-02
  0.20817016    
 -0.28309524    
  3.15338522E-02
  0.18931837    
 -0.27733806    
  0.90900046    
 -0.62434936    
  0.13125236    
  8.27421993E-02
 -0.76635104    
  0.86299658    
 -0.31064045    
  0.40970621    
 -0.54819399    
  0.51375002    
  0.31697348    
 -0.15765095    
  0.51869226    
 -0.70464885    
 -0.94629955    
  0.10668375    
  0.77181488    
 -0.27537864    
 -0.27806690    
  0.27079362    
  0.59747195    
 -0.65377235    
  0.28961056    
 -0.12612744    
  0.62004721    
 -0.75498521    
 -0.35694328    
  0.33032575    
  0.51082540    
 -2.69490853E-02
 -0.76707226    
  0.32471204    
 -0.47928882    
   1.0641955    
 -0.19121772    
 -6.43719509E-02
 -0.49151009    
  0.43825507    
  0.34822381    
 -0.48315942    
  0.28083670    
 -0.14310086    
 -0.33005908    
  0.30312648    
 -0.65647203    
  0.56317103    
 -0.67439651    
  0.77199852    
  2.85732583E-03
  0.64417863    
 -0.20827304    
 -0.42879835    
 -0.30386484    
  0.42384943    
 -0.25472993    
  0.13616201    
  2.37611439E-02
 -0.24973731    
  0.48496231    
  0.41560292    
 -0.90056503    
 -0.66862792    
 -6.06244877E-02
   1.1546128    
 -0.30521578    
 -9.21702981E-02
  0.31782639    
  0.12707981    
 -0.80404806    
  0.26331308    
  1.87975112E-02
  0.41226953    
  9.07035470E-02
 -0.72751439    
 -0.10561998    
 -0.19064660    
  0.85221159    
 -0.17327140    
  1.26383984E-02
  6.23778850E-02
  0.58499652    
 -0.39850453    
  0.43481395    
 -0.82509512    
  0.19490038    
  0.41238505    
 -0.48329306    
 -0.37556505    
 -0.17768091    
  0.38677338    
  -1.0579411    
   1.3849347    
 -0.42817032    
  0.58639389    
  0.39025116    
 -0.70739943    
  5.88404685E-02
  0.41196057    
 -0.64834940    
  4.28767800E-02
  0.19200686    
  0.21831222    
 -0.44371739    
  0.27677381    
 -0.20929134    
  0.24994197    
  0.13353178    
 -0.40126672    
  0.21267556    
  0.28258950    
 -0.51704484    
 -0.80361748    
   1.4391747    
  -1.2325600    
 -0.23995090    
   1.0464265    
  0.40942580    
 -0.29164284    
 -4.60161641E-02
 -6.58320114E-02
  0.33816147    
 -0.32932463    
 -0.31643945    
 -2.03254167E-02
  0.59052032    
 -0.51538706    
  0.21664578    
  0.13735820    
  0.25368857    
 -8.33298638E-03
 -0.45752960    
 -0.39887542    
  0.33576864    
  0.18144070    
  -1.1482832    
   1.2737062    
  -1.0070772    
  0.38154063    
  0.17706117    
  4.17142436E-02
  0.23474899    
  0.17589085    
  0.24484177    
 -0.68509877    
  7.89633021E-02
  0.33647189    
  0.77684647    
 -0.39638206    
 -0.30777422    
 -0.12009154    
  4.07661870E-02
 -0.16306722    
  0.41171470    
 -0.46813628    
 -3.03049199E-02
  0.24846117    
  0.18564966    
 -0.26903117    
 -0.63405818    
  0.40364176    
  0.45181921    
 -0.11170387    
 -6.71394989E-02
  0.45160654    
 -0.84054250    
  0.23778963    
 -0.29254073    
  0.11633930    
  0.19222763    
 -0.20385520    
  0.39698243    
 -0.64579374    
  0.50681758    
 -8.97531956E-02
 -0.53359777    
  0.31743181    
  0.53984833    
 -0.20133293    
  0.61903965    
  -1.5892348    
   1.1100849    
 -0.40356615    
   1.0093561    
 -0.22817016    
 -0.89778340    
 -8.91454518E-02
 -0.88530689    
   1.2743208    
 -0.33237344    
  0.48449022    
 -0.14738894    
  0.17151874    
 -1.73687525E-02
  0.57603806    
 -0.51970357    
 -0.43914726    
  0.12957077    
  0.39147928    
 -0.25990260    
 -0.13157658    
  0.38677290    
 -0.18043625    
 -0.97894734    
   1.0885367    
 -3.60860080E-02
 -0.35930312    
  0.48261163    
 -0.10510267    
  0.10394201    
 -0.33160591    
  9.41325501E-02
 -0.88226616    
   1.1185772    
 -0.53833240    
  0.44580927    
 -0.13207500    
 -0.20976856    
 -0.15295459    
  0.60575575    
 -0.37843665    
  0.20294070    
 -0.55249798    
 -0.62242186    
  0.87215930    
 -3.42029516E-09
  0.16122913    
 -0.16307245    
  0.34461007    
 -0.49140713    
 -0.72351795    
  0.85544616    
  0.31947458    
 -0.18150534    
 -0.12864946    
  0.76300520    
  -1.0587600    
  0.58528960    
 -0.65499520    
  0.48920274    
 -1.32011371E-02
 -0.22439066    
  4.47230898E-02
  0.72830683    
 -0.50159186    
  0.45644143    
 -0.57402611    
  0.64288551    
 -0.30183968    
 -1.91943981E-02
  0.13288504    
  0.11828601    
 -0.41963550    
 -4.69571203E-02
  0.26826373    
  0.34744138    
 -0.17147142    
 -0.23659419    
  8.96122232E-02
 -0.43998232    
  0.55987954    
 -0.28522134    
  0.46982849    
 -0.17724189    
 -0.72509921    
  0.71350157    
 -0.12283307    
 -0.20856209    
  3.19795795E-02
 -0.17803848    
 -6.89931735E-02
  0.28493086    
 -0.46505752    
  0.46505705    
 -2.79351640E-02
  0.47477305    
 -0.61114091    
 -0.31399912    
  0.32690272    
  0.69794357    
 -1.20342206E-02
 -0.76421767    
  0.13439743    
   1.1459587    
  -1.3228405    
 -5.00565991E-02
  0.29431361    
  8.41747448E-02
  3.45527865E-02
 -0.85529667    
  0.94314623    
  4.83507961E-02
 -0.47771683    
  0.28457960    
 -1.47556104E-02
 -0.41224495    
 -0.33933365    
  0.76366693    
 -0.55495369    
  0.47000319    
 -0.32923076    
  0.10536036    
 -0.15082277    
  0.23783407    
 -6.72085285E-02
  0.25091869    
 -3.96094844E-02
 -1.89374760E-02
 -0.98082954    
 -0.35387734    
 -9.97901410E-02
  0.41773534    
  0.43746769    
  0.62527835    
 -0.26545918    
 -0.10617480    
 -0.86856830    
  0.10146964    
   1.6943275    
 -0.58698136    
 -0.30818099    
  0.37543258    
 -2.33042520E-02
 -0.13016850    
  0.14939995    
 -0.54074776    
  0.11674361    
  0.42672020    
 -8.17441568E-03
 -0.21598719    
 -0.42258927    
  0.36313108    
  0.28632966    
  0.22988687    
 -0.51982671    
  0.29936776    
  -1.0734624    
  4.22331989E-02
  0.97470134    
  0.35055721    
  0.13265730    
 -0.52374035    
 -0.62326813    
   1.0012802    
 -0.94243973    
  0.22884144    
  0.10204967    
  0.44449463    
 -0.14521962    
  0.34903884    
 -0.67478061    
  3.57519723E-02
 -2.62191352E-02
  9.58276913E-02
  0.28466046    
 -0.36729217    
  0.51307046    
 -0.29367909    
 -0.41756824    
  0.11218636    
 -0.25686944    
  0.79705501    
 -0.37674949    
  0.19180863    
 -0.44933212    
  0.37665334    
  5.53616695E-02
 -0.30382374    
  0.61203533    
 -0.50904489    
 -0.31047845    
  0.49368966    
 -9.14656818E-02
  0.59783655    
 -0.51679558    
 -0.10071445    
 -5.79380840E-02
 -0.45123318    
   1.1729168    
 -0.36781910    
  -1.1941687    
  0.51569188    
  0.83016121    
 -8.61457810E-02
 -0.20968227    
 -0.74122643    
 -0.11368663    
  0.76102483    
  0.19654298    
  0.19634351    
  0.17207250    
  -1.0274905    
 -9.97563545E-03
  0.59721041    
  9.09120142E-02
 -0.18030815    
  0.20518531    
  0.21969789    
 -0.47435275    
  0.26807740    
 -0.64695752    
  0.32683587    
  0.17281620    
 -0.55681050    
  0.53981322    
  1.55917192E-02
 -0.21056499    
 -0.22488140    
  0.48081470    
  8.49935412E-02
 -0.34092686    
 -0.83865476    
  0.37695023    
  0.85200918    
 -0.29121315    
 -0.23659855    
  4.86001037E-02
  9.23734829E-02
  1.13715174E-07
  0.26714337    
  0.30083993    
  0.36205265    
 -0.84072107    
 -0.28557491    
 -7.65402839E-02
  0.64185405    
  0.54654330    
 -0.90527093    
 -0.57080805    
  2.84170284E-07
  0.54478770    
  0.61075872    
  0.20698294    
 -0.18995310    
 -0.86910981    
  0.34633088    
  0.16315176    
  0.91629046    
 -0.70070297    
 -2.96892878E-02
 -0.20901440    
  0.44193131    
 -0.45578164    
 -0.17814636    
  0.29886889    
 -0.49326360    
  0.59205133    
 -0.13657543    
 -0.25941649    
  0.45891914    
  -1.0767708    
  2.73988172E-02
  0.30332458    
  0.62312382    
  4.41928320E-02
 -0.11310147    
  0.26968643    
 -0.58973444    
 -0.37182644    
  0.65423137    
  0.19197516    
 -0.45354629    
  0.57084334    
 -0.56228960    
 -0.75100738    
  0.89954466    
  1.45776756E-02
 -0.38116059    
  0.79766011    
 -0.45035043    
  0.71021581    
  -1.5832925    
  0.90112221    
 -2.69721085E-07
  0.40400860    
 -0.98570049    
  0.87373137    
  -1.4127271    
  0.63572645    
  0.42806092    
 -0.74209183    
  0.49714053    
  0.47147876    
 -0.60613543    
  0.41443384    
 -6.13688976E-02
  1.72557943E-02
  0.16057251    
  0.27501920    
 -0.31006360    
 -0.15552349    
 -6.11258559E-02
  4.17076983E-02
  0.81093043    
 -0.63188243    
  7.75170922E-02
 -7.07105473E-02
 -0.13178873    
  0.44591585    
  0.74104053    
 -0.90431750    
 -0.85354060    
  0.14983645    
  0.23066270    
 -3.42889912E-02
  0.64856344    
 -0.88340271    
  0.45798320    
 -0.21542160    
  0.55078590    
 -0.14403896    
 -5.93447946E-02
 -0.39263991    
 -0.38259006    
  0.57092935    
  0.43069911    
 -0.34452197    
 -0.15695773    
  0.28723449    
  2.51833852E-02
 -2.78712753E-02
  -1.0500140    
  0.94957674    
  5.93476137E-03
 -0.13946629    
  0.22586051    
  0.37095499    
 -0.96718991    
  0.27778143    
   1.2888826    
 -0.73675764    
 -0.50297993    
  0.20196119    
  3.42403054E-02
 -0.17924108    
 -5.69613576E-02
  0.60014307    
 -0.13102840    
  9.32882652E-02
  0.16993074    
 -5.62047102E-02
 -0.72341090    
  3.47699635E-02
  0.17600709    
 -0.38088283    
  0.55360597    
 -5.61141595E-02
 -9.42366645E-02
 -0.95846528    
  0.49844110    
  0.60783345    
  0.25667176    
 -0.27594012    
 -4.37448062E-02
  7.81647861E-02
 -0.12675187    
 -0.19578288    
  5.22443019E-02
  0.15344712    
 -0.48762280    
  5.79222851E-02
 -0.33647195    
  0.29898196    
  0.38196978    
 -0.41393611    
 -0.16347469    
  0.68353850    
 -2.93930452E-02
  -1.0353172    
  0.52591163    
  0.52210939    
 -0.16260137    
 -0.37139884    
  0.78889245    
 -0.18319105    
  0.12039034    
 -0.56921029    
 -0.43346119    
  0.44767427    
  0.16161172    
 -6.88505499E-03
 -0.33061737    
  0.89490974    
 -0.97495294    
  0.69704604    
 -0.91434741    
  0.56192458    
  0.64204770    
 -0.60937726    
  0.33901983    
 -2.70806998E-02
  0.19638374    
  2.44048126E-02
 -0.32397231    
  0.16894798    
  0.17268704    
  0.31985730    
  -1.0223168    
  0.21604973    
  4.90291826E-02
  0.36477634    
 -0.34113467    
  0.30275497    
  0.10270985    
 -2.07946962E-03
 -0.58383977    
  0.36355439    
 -3.02856006E-02
  0.56570888    
 -0.91971385    
  0.15333420    
  0.17219374    
  0.12524371    
 -0.90903509    
 -0.37141281    
   1.9270175    
  -1.0562911    
  0.63383573    
 -0.61034763    
 -0.16462223    
  0.26801652    
 -0.12323262    
 -0.35485545    
  7.74418190E-02
  0.99485290    
 -0.46309397    
  0.14074449    
 -0.32986879    
 -7.07010999E-02
 -1.29035423E-02
 -0.52139479    
  0.65004420    
 -4.16381173E-02
 -0.25204381    
  0.43493146    
 -0.19658697    
  0.52452481    
  -1.3040558    
  0.52575153    
  6.66192397E-02
  8.18000361E-02
  0.41689363    
  0.11102661    
  0.16714127    
 -0.51018876    
  -1.0626434    
  0.12136124    
 -0.18313847    
  0.89848584    
  5.62713258E-02
  0.12071359    
  0.51815689    
 -0.63135111    
  9.80304629E-02
  0.24961476    
 -0.30727333    
  0.50794393    
  9.59006324E-02
 -0.69216412    
  0.92216706    
 -0.95410657    
  0.27646309    
 -0.44869432    
  0.13503604    
  0.61660737    
 -7.91909397E-02
 -0.26297960    
  0.11332879    
  0.66415989    
 -0.84876996    
 -6.56846911E-02
 -0.29937080    
  0.74617207    
 -0.41076052    
 -0.53169030    
  0.96105713    
  -1.8174319    
   2.1134317    
  -1.5092325    
  0.49204591    
  0.67882746    
 -0.36253038    
 -0.29984516    
  0.16111891    
 -0.31994292    
  0.10863405    
  1.94179472E-02
  0.57731521    
 -6.12155721E-02
 -7.19965994E-03
 -0.21164913    
 -0.13557427    
  8.05149078E-02
 -4.04287614E-02
  0.35647798    
  0.92805058    
  -1.0186951    
 -0.34554964    
  0.83568084    
 -0.27302995    
  3.45476940E-02
 -0.27449813    
  0.37257227    
 -0.89216828    
  0.52420670    
 -0.23782109    
 -0.18076596    
  0.46796170    
   1.0010613    
 -0.92113101    
 -2.87096910E-02
 -0.83443600    
  0.43381307    
  0.42663339    
 -0.13895145    
  0.21064378    
 -0.22629316    
  0.10472966    
  5.66603895E-03
 -2.28583384E-02
 -0.52831858    
  0.46262378    
 -0.18789268    
  0.69034952    
 -0.59622526    
 -0.68302888    
   1.0410587    
 -7.88586512E-02
 -0.59783655    
  0.92140621    
 -0.34822899    
 -6.37508780E-02
 -0.18400334    
 -0.31845352    
  0.27016854    
 -0.24051942    
 -0.15790336    
  0.25423405    
  0.46872699    
 -0.38273653    
  0.18107261    
 -0.33678508    
  0.11168641    
 -4.40070853E-02
  0.15852356    
 -0.24832696    
  0.17408489    
  0.14497849    
  0.37743354    
  5.31863123E-02
 -0.26331654    
 -5.65924197E-02
  0.14222690    
  2.49393806E-02
  4.57357727E-02
  -1.1768916    
  0.61374032    
  9.45585594E-02
 -0.62415409    
  0.94602031    
  0.36940047    
  -1.5607373    
   1.1899740    
  0.18957146    
 -0.44812280    
  0.12755118    
 -7.80630950E-03
 -0.29924282    
  8.89473855E-02
  0.11325923    
  0.42541462    
 -9.46329385E-02
 -0.37491867    
 -0.10255678    
  0.49103147    
 -0.23329307    
  9.57314894E-02
  0.17480266    
 -0.37813008    
 -0.81179160    
  0.33591798    
   1.0503756    
 -0.85020870    
  0.36458051    
 -0.20751818    
   1.2822247    
 -0.83377010    
 -0.26645696    
 -0.30780810    
  0.17496847    
 -0.13405912    
   1.0957953    
  -1.0284921    
  0.51436955    
 -5.95198870E-02
 -0.18809530    
  0.59147274    
  0.38916817    
  -1.0066556    
 -0.19448845    
  0.34130269    
  7.84964785E-02
  1.96081307E-02
 -0.16309009    
  0.46103486    
  -1.5356513    
   1.2699485    
 -0.35282147    
 -4.27046753E-02
  7.39834905E-02
  0.48588201    
 -0.35967034    
 -0.15248574    
  0.58519518    
 -0.89701539    
   1.6638401    
  -1.2182807    
 -0.20439747    
  0.18825634    
   1.2888737    
  -1.0812342    
  0.11564384    
 -0.16491525    
  7.06747398E-02
 -0.72178864    
  0.29010019    
  5.12024947E-02
  8.72982144E-02
  0.37232494    
 -0.74673152    
  0.78616136    
 -0.94490987    
  0.81807297    
  0.31661874    
 -0.42819315    
 -0.33197281    
 -1.30231436E-02
  0.17007484    
  8.04073364E-02
  0.39668000    
 -0.27469471    
 -0.69702607    
  0.42597821    
  0.23290975    
 -0.13009055    
  0.11659508    
 -8.94849598E-02
 -0.21647945    
 -0.31132999    
  0.22263975    
  0.68097705    
  -1.2073799    
   1.3725481    
 -0.57421148    
 -0.17956068    
  5.88929318E-02
 -0.80876642    
   1.5027796    
 -0.53714257    
  0.33010319    
 -0.66894871    
  0.39080483    
  0.13896714    
 -0.50310373    
 -0.74721450    
  0.41960993    
  0.75046194    
  0.17811327    
 -0.25099722    
 -0.17748335    
 -0.10403662    
  0.43709543    
 -0.16849828    
  0.24373893    
 -0.14869146    
 -0.10229935    
 -8.18636715E-02
  0.59181613    
 -0.69489717    
  0.24428438    
 -3.06427088E-02
  0.37044084    
 -0.93005681    
  0.68818486    
 -6.95262700E-02
 -0.28147909    
 -2.86759343E-02
  0.13262163    
 -0.13992149    
 -0.69314706    
   1.7352468    
 -0.80080742    
 -9.34411883E-02
 -8.57198685E-02
 -0.50681800    
  0.68885195    
 -0.12191619    
 -0.32231024    
  0.62007165    
  0.18011323    
 -0.65276790    
  0.11821242    
  0.45727301    
 -0.60288417    
 -0.19429824    
  0.32260758    
 -0.52488583    
   1.1587161    
 -1.30473636E-02
 -0.53072232    
 -0.80615741    
   1.0950342    
 -0.33958372    
  4.75108027E-02
  2.83936020E-02
 -0.53921843    
  0.26543644    
  0.36441612    
 -0.24323057    
  0.17717524    
  0.51325011    
 -0.41780227    
 -0.96940023    
  0.30480707    
  2.90638600E-02
  0.46117565    
   1.1256123    
  -1.1848007    
  0.30794615    
 -0.39717725    
 -6.49198890E-02
 -0.25567949    
  0.66789711    
  0.15549612    
 -0.40834951    
  0.41294757    
 -0.29535636    
 -0.22738996    
  0.34910288    
 -3.89479883E-02
 -0.24103270    
  0.37615913    
 -0.30308327    
 -4.81188893E-02
  0.39957938    
 -0.10575379    
  0.34598768    
 -0.51268429    
  0.23148067    
 -0.55440152    
  0.80160743    
 -0.39400327    
  0.31611955    
 -0.43390319    
 -1.77851710E-02
 -0.64692378    
  0.29001626    
   1.0476049    
 -0.86489511    
  7.11909533E-02
 -0.26326862    
  0.59300160    
  -1.1077569    
   1.6601008    
 -0.76610398    
 -0.84408259    
  0.55908096    
  7.62465820E-02
  0.32133535    
  0.18352014    
  0.15603091    
 -0.41266346    
 -0.41167673    
  0.39764649    
  3.54699641E-02
 -0.37855738    
  0.25278789    
  0.38463077    
  0.59812903    
 -0.90192544    
  0.12357668    
 -0.90445662    
  0.81514990    
 -0.32884452    
  0.30560574    
 -0.68068588    
  0.67281830    
 -0.80502397    
   1.3053681    
 -0.89169198    
  0.72533375    
 -0.48183835    
  9.11584403E-03
 -0.68052292    
   1.4555265    
 -0.58695090    
  5.12933508E-02
 -0.55462825    
  0.76627725    
 -0.21594445    
 -6.52088076E-02
 -0.28309867    
   1.0486017    
 -0.62700760    
 -0.51082540    
  0.20067056    
  0.39816558    
 -0.50757527    
  5.71580455E-02
 -0.22698244    
  0.64261234    
 -0.82975328    
  0.47542411    
  0.20165293    
 -0.10062608    
 -0.60288417    
 -0.44183204    
  0.83932948    
  7.51073807E-02
  0.23531431    
 -0.27698690    
  3.60917225E-02
 -0.46108875    
  0.58712912    
  0.59198111    
 -0.25574395    
 -0.31992352    
 -5.31691238E-02
  0.88509226    
 -0.85153204    
  0.29630861    
  8.23998377E-02
 -0.27980393    
  6.36975393E-02
 -0.18260182    
  0.54946351    
 -0.50985420    
  0.13170923    
 -0.22314368    
 -3.79449427E-02
  0.19513035    
  0.30458432    
  -1.3762890    
  0.58335191    
 -0.11224290    
  0.51853079    
 -9.84400064E-02
  0.38158894    
 -8.26271549E-02
 -0.15079165    
 -0.67607886    
 -6.17273757E-03
   1.1270982    
 -0.69014287    
  8.43408555E-02
 -0.48481873    
  0.52269548    
 -5.26911430E-02
  4.38026451E-02
  6.23036139E-02
 -0.63449889    
  0.73952341    
 -0.24915873    
  0.14245419    
  0.44554758    
 -0.66449809    
  0.57444853    
  -1.1057042    
   1.1573508    
 -0.40211511    
  0.17729178    
 -0.82148981    
 -0.55089647    
  0.85359234    
  0.48315167    
 -8.63518119E-02
 -9.53863934E-03
  0.25024939    
 -0.61195713    
  0.44445029    
 -0.68145114    
  0.62238789    
  0.36134449    
 -0.29058528    
 -0.91701740    
  0.53383195    
  0.52648085    
  0.49457380    
  0.24652432    
 -0.53676957    
 -0.24022874    
 -5.23526827E-03
 -0.56060088    
  0.23638882    
  0.46704960    
 -0.42441511    
  0.24004343    
  -1.2053423    
   1.1241583    
 -0.22166066    
 -4.15941775E-02
  0.22699709    
  0.30748454    
  4.85743321E-02
  -1.0159210    
  0.10714488    
  0.57402635    
 -0.28768164    
  0.21102187    
  0.18232131    
 -0.28677872    
 -0.22359522    
  0.11502044    
  0.18165040    
 -0.54091579    
   1.3458625    
 -0.61454779    
 -9.75318477E-02
 -7.12891668E-02
 -4.87900041E-02
 -0.18508422    
  0.40269539    
 -2.24414412E-02
  0.55249870    
  0.12923659    
 -0.72521961    
  0.33329228    
 -0.27014378    
 -0.59392536    
  0.46495315    
  0.60036564    
 -0.94223189    
  0.36067587    
  0.15901853    
  3.89657430E-02
  1.64248757E-02
  0.39960006    
 -0.83754158    
  0.17419827    
 -8.18989798E-03
  8.50908011E-02
  0.19681849    
  0.33078411    
 -0.36614150    
 -0.15393639    
 -0.90436828    
 -0.24183479    
   1.9302901    
 -0.86200720    
  0.11327096    
  0.19526210    
 -0.54719341    
  0.40957150    
 -0.23967308    
 -0.11194061    
 -5.18044271E-02
  0.18436432    
  0.57504547    
  -1.2152002    
  0.69314736    
 -5.12931831E-02
 -0.54654402    
  0.43341893    
 -0.85812932    
   1.4095641    
 -0.67900842    
 -9.74727347E-02
  0.68237549    
 -0.12958488    
  0.12354986    
 -0.21380463    
  0.23061192    
 -0.42895308    
  4.64372300E-02
  0.15639240    
 -0.25344902    
 -3.72229889E-02
 -0.67927194    
  0.83085328    
  0.38641691    
  0.33380502    
 -0.80427414    
  9.42920744E-02
 -0.65157884    
  0.68824923    
 -8.71601552E-02
 -0.32404989    
 -9.58044156E-02
  0.90095681    
 -0.50276428    
  0.15675429    
  0.20010294    
 -1.80419534E-02
 -0.16504689    
  0.20456745    
  0.23901677    
 -0.28899497    
 -0.37314191    
  0.44169697    
 -0.22161151    
  4.34527583E-02
 -0.10829717    
  0.46467897    
  -1.0092937    
  0.52314371    
 -0.57221609    
  0.62900305    
  0.66272068    
 -0.84567332    
 -0.83975047    
   1.2170449    
  5.43404929E-02
 -0.33770284    
  0.67663205    
 -0.45625132    
 -0.24128747    
 -0.36070696    
  0.19652970    
  0.53136039    
 -0.35146222    
 -0.98256308    
   1.0282953    
 -1.65699515E-03
  0.28892517    
  5.90887517E-02
 -0.20458141    
 -0.22999175    
  0.33233055    
 -0.35057902    
  0.30818844    
 -8.46768767E-02
 -2.98977811E-02
  0.24029420    
 -0.34077772    
 -0.10238200    
  0.54947388    
 -0.93469942    
  0.68353850    
  0.14484611    
 -0.35429129    
 -0.80457318    
   1.2705295    
 -0.70928550    
  0.27183026    
  9.60615352E-02
  3.53067435E-07
 -0.45155585    
  0.39439809    
 -8.28291699E-02
  0.29670864    
  0.21308050    
 -0.42062071    
  3.15494626E-03
  8.45150203E-02
  2.85321753E-02
 -0.29191053    
  0.63299352    
 -0.38419312    
  0.22870807    
 -0.19833656    
 -0.55499709    
 -0.52666587    
  0.73430538    
  0.12847821    
  0.16172108    
  0.55594575    
 -0.50164068    
  0.12095270    
 -5.07633528E-03
 -0.39596859    
  0.60010314    
  7.87651390E-02
 -0.46369550    
 -0.41311631    
  0.35344407    
  0.47826207    
 -0.45428017    
  2.18755733E-02
 -0.82689977    
  0.93519270    
 -0.41943222    
  0.33405837    
  0.77643788    
 -0.86152869    
  0.16907613    
 -0.19912837    
 -0.48571938    
 -4.79637571E-02
  0.82432777    
 -0.22982004    
 -0.33169869    
  0.42889246    
 -0.42889199    
 -0.67552537    
   1.0898402    
 -0.11668224    
 -0.29541293    
  0.46778366    
  0.15415074    
 -0.27820292    
  0.36699909    
 -0.19019581    
 -0.20875472    
 -0.30294985    
 -0.26236466    
   1.2856842    
 -0.96153289    
  0.63465101    
 -0.34130284    
 -0.25087419    
  0.27372372    
  1.49478447E-02
  4.21266109E-02
  -1.0540984    
  0.43098676    
  0.55847818    
 -0.30451512    
  0.12370954    
 -1.30754358E-07
 -0.33865654    
  0.39863953    
 -9.89128426E-02
  0.40483454    
  0.11764302    
 -0.45841202    
  0.30873570    
 -0.17764452    
 -6.42275885E-02
  0.17315863    
 -0.61665154    
  0.48729473    
  2.66262162E-02
 -2.50408724E-02
 -0.33141372    
 -2.91176178E-02
  0.77179027    
 -0.48013878    
  0.73308569    
 -0.91100335    
  0.52091652    
 -0.23222061    
  0.34705466    
 -0.42773026    
  -1.0758102    
   1.0233886    
 -0.12957118    
 -0.28373736    
   1.0474576    
 -0.58833933    
  0.55367565    
 -0.56200200    
  0.60309112    
  -1.1189457    
  0.78411865    
 -0.37585664    
  0.36039251    
 -0.14810835    
  0.28277582    
 -0.22854957    
  3.09011657E-02
  8.26430041E-03
  0.10412482    
  -1.1743377    
  0.64185363    
  0.57602185    
 -0.21284193    
 -0.29208389    
  0.43254587    
 -0.25185981    
 -0.24758057    
  0.69628704    
 -0.10803490    
 -0.10937831    
 -0.37919033    
 -1.91577729E-02
  6.18752614E-02
  0.14055239    
 -0.25199205    
  0.43615496    
  0.22812496    
 -0.48094231    
 -0.33444348    
  0.12014426    
  0.47105113    
  7.56023899E-02
 -0.22193085    
  0.36632520    
 -0.22656344    
 -0.13071173    
  0.58041894    
 -0.54356861    
 -0.26337799    
  0.34130269    
  7.84964785E-02
 -0.13778342    
  0.37566975    
 -0.72587180    
  0.42146507    
 -6.55970052E-02
  0.12341718    
 -0.66970408    
  0.57825625    
 -0.27005482    
  0.30235830    
  0.15320449    
  -1.7110183    
  0.99952167    
  0.58701444    
 -0.16168629    
 -0.18020605    
  0.49549171    
 -0.18364671    
 -0.11513396    
  0.10848050    
 -9.07813311E-02
  9.74347293E-02
 -5.73145971E-02
  0.16055095    
 -0.49421769    
  0.46632025    
 -0.36390504    
  0.63014156    
 -0.70929992    
  0.32019392    
 -0.45317829    
  0.42210168    
 -0.26078737    
  5.08279316E-02
  9.28939134E-02
 -0.28553373    
 -0.58350360    
 -4.32287566E-02
   1.3588114    
 -0.69832069    
  0.38450024    
 -7.47601539E-02
 -6.44369498E-02
  0.50333029    
 -0.55838943    
  4.36310731E-02
  0.16743276    
 -0.12878059    
 -0.69472867    
  0.91248560    
 -0.25313127    
 -0.31702235    
  0.21728356    
 -0.14365782    
  0.11243399    
 -0.55079329    
  0.42151701    
 -7.26392418E-02
  0.75296587    
 -0.12710077    
 -0.15415025    
 -0.38223326    
  0.36932907    
 -0.30075395    
  0.37310815    
  0.59002084    
 -0.74193710    
 -0.13890243    
 -0.15504886    
   1.1556538    
  -1.5332102    
  8.77756029E-02
  0.58216858    
  0.62348360    
 -0.49308664    
 -0.42909411    
  0.28133258    
  0.82498521    
 -0.72074032    
 -0.35238016    
  0.31137836    
  0.16117258    
 -0.97998160    
   1.0676286    
 -2.33371533E-03
 -0.35700887    
  0.29682246    
  3.89340296E-02
  0.16365209    
 -0.32518849    
 -0.13815011    
 -0.41517428    
  0.37072244    
  8.39197934E-02
 -6.22704960E-02
  0.85129088    
 -0.26496971    
 -0.43381888    
 -0.33647215    
  0.36848652    
  1.89966355E-02
 -0.12588006    
  8.05112496E-02
 -0.16641463    
  0.13643393    
  0.29956800    
 -0.14169760    
  -1.1933035    
  0.39863908    
  0.55844110    
 -0.17420374    
 -4.77643944E-02
 -5.84256873E-02
  9.30440202E-02
 -0.36562654    
  0.95320314    
 -0.55961609    
  7.09521398E-02
  2.36896202E-02
 -0.23449525    
 -1.06267072E-02
  0.45411912    
  0.10915232    
  -1.0349867    
  0.67413223    
  0.37174445    
  -1.2011687    
  0.83464652    
  0.12852742    
 -8.93737748E-02
  0.11499683    
  0.14389424    
  -1.2881774    
   1.9637737    
 -0.57398123    
 -0.21041915    
 -0.48156434    
  0.48443419    
 -6.66424856E-02
  -1.0177455    
   1.0038669    
  0.22190095    
 -0.40174064    
  0.27599728    
  0.10055381    
 -0.80077809    
  9.47931036E-02
   1.3587881    
 -0.67602980    
  0.15003912    
 -0.22736566    
  0.32165366    
 -0.15210772    
  0.30975828    
 -0.60221368    
 -0.29890946    
  0.57455701    
  8.91281068E-02
 -0.44788039    
 -0.42825326    
  0.84919530    
 -0.40717268    
  0.24979346    
 -0.13068235    
  4.88622077E-02
 -5.49509116E-02
  8.76472518E-02
  0.69104666    
 -0.44768947    
 -0.33253273    
  1.66796613E-02
  0.79865837    
  -1.5177017    
 -0.15312219    
  0.47717220    
  0.47306824    
  0.59686291    
 -0.54668331    
  6.03137538E-02
 -9.39412192E-02
 -0.48294640    
  0.25328323    
  0.55789262    
 -0.42737818    
 -0.17090689    
  0.48908582    
 -0.80217719    
  0.95002860    
  0.16398692    
  -1.0826503    
  0.20540991    
 -0.28189573    
  0.36713260    
  0.44208685    
 -0.19611509    
  0.23419358    
 -0.63342834    
  0.12990144    
  0.78348625    
 -0.75304520    
  0.18759838    
 -0.29944733    
  0.36863479    
 -6.62678927E-02
  0.22721684    
 -8.60614702E-02
 -0.12095253    
 -0.36076537    
  0.24583483    
  0.12629403    
 -9.16449577E-02
 -0.37723002    
  0.72316617    
  3.28068179E-03
 -0.60141635    
  0.11112109    
  0.11122542    
 -1.59578025E-03
  0.42758322    
 -0.11466284    
 -0.57225412    
  0.32127336    
 -0.16978800    
 -0.43985772    
  0.90629572    
 -0.43318987    
  0.34211141    
 -0.35947338    
  7.90994018E-02
 -3.96088287E-02
  0.18260220    
 -0.28162277    
  0.58634007    
 -0.47726905    
  0.14121032    
  0.24970546    
 -0.86358893    
 -0.30385470    
  0.30385515    
  0.75910497    
 -0.37162611    
 -0.83109570    
  0.94908077    
 -0.33164483    
  0.22269376    
 -0.82770652    
   1.2002624    
  0.51970780    
  -1.0560523    
  0.26138619    
  -1.0430858    
   1.2340705    
 -0.50010139    
  0.66497642    
 -0.16487494    
 -0.30856350    
  0.81641960    
 -0.52827948    
 -5.51743805E-03
 -0.38087392    
  0.51042062    
 -6.91662356E-02
 -9.27093253E-02
 -2.89877877E-02
  0.33857125    
 -2.09866115E-03
  0.21045877    
 -0.40589103    
  3.14289480E-02
  3.40667851E-02
 -0.44076997    
  0.50560772    
 -0.44083676    
 -0.73585802    
  0.78845727    
  0.58778650    
 -0.91766942    
  0.37037340    
 -2.08505522E-02
  0.33322546    
 -0.43552876    
 -0.25413942    
 -0.95043254    
   1.5740902    
  0.23645429    
 -0.64814162    
  8.95055681E-02
 -0.13353121    
  0.33870623    
 -5.59424935E-03
  0.13860236    
  -1.0591099    
  0.61251724    
  0.35591111    
 -4.01900848E-03
  1.33330291E-02
  6.78439513E-02
 -0.30264509    
  0.19149192    
 -0.12350488    
 -0.20032319    
  8.78074989E-02
  9.03622955E-02
 -7.30010495E-02
  0.95775968    
 -0.85636520    
  7.19952509E-02
 -0.36435398    
  0.13976173    
  0.85734051    
  -1.0728139    
  4.39627916E-02
   1.0448633    
 -0.62163568    
  0.65657085    
 -0.41279602    
 -0.22701409    
 -0.21383750    
  0.18574667    
 -0.26979887    
  8.40534270E-02
 -0.91714907    
   1.0871016    
  0.39039817    
  -1.1664865    
  0.72867197    
 -0.41308141    
 -3.26367207E-02
  0.45478174    
  2.81705614E-02
  2.02614944E-02
  0.33831242    
  3.11736111E-02
 -0.47198617    
 -0.12136115    
  0.67870677    
 -0.31098139    
 -3.66437063E-02
 -0.25021204    
  5.93593754E-02
  1.69883650E-02
 -0.51542997    
  0.45710033    
  8.10413808E-02
 -0.37960505    
  0.49805325    
 -0.23249595    
  0.23647660    
  0.57370716    
  -1.0889579    
  0.16705389    
  0.12505229    
  0.13166668    
 -0.52152580    
  0.56831008    
  0.47673333    
 -0.72903699    
  0.20406753    
  0.76600891    
 -0.19073549    
 -0.60927510    
  0.28805825    
 -0.23676457    
 -3.19327340E-02
  8.81035067E-03
  7.73398578E-02
  0.24058233    
 -0.72778285    
  0.31644899    
 -0.17305504    
  9.98104513E-02
  0.36971527    
  0.19064012    
 -0.23954956    
 -0.21130940    
  0.22870126    
  0.31081146    
 -0.88781935    
  0.52778590    
  8.90576169E-02
 -0.54493135    
  6.10340945E-03
  0.65700489    
 -0.26036832    
  0.14100654    
 -0.28452709    
 -0.81527001    
   1.0106299    
 -0.17818542    
  0.32042184    
  -1.0291702    
 -0.18232161    
  0.65859497    
 -0.86304545    
   1.3043211    
 -0.29947633    
 -0.63391942    
   1.5413570    
  -1.2076278    
  0.27269614    
  0.68351930    
 -0.63257480    
 -0.22148941    
  0.17748913    
 -9.42725018E-02
  9.77270082E-02
  0.17366326    
 -0.42300910    
  0.55200130    
  3.50472741E-02
 -0.48014078    
  0.15783605    
  0.26796439    
 -0.16328321    
 -0.63666832    
  0.33976963    
  0.19560705    
 -3.09299659E-02
  0.34738189    
 -0.39381927    
 -0.11618427    
  0.90014499    
 -0.16576536    
 -0.61636877    
  0.11208989    
  5.39810844E-02
 -0.38330102    
  0.47339952    
  0.28449944    
  0.30061573    
 -0.39062729    
 -5.83118526E-03
 -0.51865315    
  0.17608094    
  0.60987300    
 -0.60330486    
  0.44451806    
 -0.21712765    
 -0.31992108    
  8.76097530E-02
  0.39333072    
 -0.22703615    
 -0.84312868    
  0.73124659    
 -0.88109154    
   1.1941504    
 -0.14038832    
  0.27349302    
 -0.36972111    
  0.15229380    
  -1.0621117    
  0.70738232    
 -0.15857781    
  0.37534001    
  0.30425814    
 -3.09027117E-02
 -0.73063743    
  0.45870432    
 -0.55042529    
  0.90340036    
  -1.3002813    
   1.6698467    
  -1.3391479    
  0.76424283    
 -7.50506446E-02
  0.60481405    
  -1.0459126    
  0.41432324    
 -0.10280085    
 -0.14367965    
  0.24783589    
  4.11469676E-02
 -0.38934061    
  0.24704011    
 -0.82946670    
   1.0986120    
 -0.23669469    
  0.40498120    
 -0.73768711    
 -0.76011771    
  0.84915173    
  0.45836195    
 -0.42199436    
 -0.17307846    
  0.33889601    
  -1.0048158    
 -0.17573133    
   1.0075620    
  2.31121145E-02
 -1.75865996E-03
  0.34623370    
 -0.32360411    
  0.20332700    
 -9.72787216E-02
  0.85237086    
 -0.75368917    
  0.16392051    
  -1.0430421    
  0.91222799    
 -0.20732641    
  1.98353902E-02
 -2.82173585E-02
  0.43095139    
  0.20414561    
  -1.0583975    
  0.45966768    
 -6.02187626E-02
  0.57816231    
 -0.33995971    
  0.16841146    
  -1.2683834    
  0.63213956    
 -0.75350124    
  0.77919817    
  2.11152085E-03
  0.16135845    
 -0.15925075    
  0.47786778    
 -0.21631296    
 -0.47683409    
 -0.26445493    
  0.47762719    
  8.40338785E-03
  0.15832609    
  4.19646017E-02
 -9.51391533E-02
  0.36772519    
  0.13970512    
 -0.35247242    
  0.16058178    
 -0.14935473    
  0.12572546    
  0.17502843    
 -0.48787200    
  0.37288845    
 -0.17624708    
 -0.73673803    
 -0.49879685    
   1.3849347    
  3.34480926E-02
  2.21216362E-02
  0.34489408    
  -1.2351437    
  0.57163489    
  2.44763661E-02
  0.27857357    
 -0.86222339    
  0.15988365    
  0.65276504    
  0.57904935    
 -0.87963456    
  0.33700174    
 -0.89014572    
  0.49193829    
 -1.97450607E-03
 -0.75426596    
  0.67619801    
  0.27315369    
  0.17279124    
  -1.0260687    
  0.98701227    
 -0.40475389    
   1.2681782    
 -0.99067581    
  0.74661905    
 -0.71481991    
 -9.00030956E-02
  0.38935411    
 -0.41361916    
 -0.17185049    
 -0.48005411    
  0.70152926    
 -0.21317680    
  0.35750088    
 -0.44827577    
  0.43664777    
  0.20425293    
 -0.27544105    
 -0.22825913    
  0.51082569    
 -0.10601800    
 -0.20844916    
 -0.20626906    
  0.51718032    
 -0.24809608    
 -5.95789328E-02
  0.79007131    
 -0.37229663    
 -0.18915333    
 -0.41061974    
 -0.53237432    
   1.3135821    
 -0.51556939    
  0.24052510    
 -0.11501212    
 -0.75115377    
 -0.29139301    
 -0.33721673    
   1.1427624    
  0.48627409    
  0.83923995    
  -2.0593450    
  0.99158442    
 -5.95015511E-02
  0.13727136    
  0.23963395    
 -0.63329220    
 -0.74000227    
   1.2616848    
  1.14290183E-02
  1.12994583E-02
 -0.32408723    
  0.25866345    
 -0.47898570    
 -0.11954560    
 -0.10008379    
  0.61920798    
 -0.28807533    
  0.12145083    
 -0.63490486    
  0.92049283    
 -0.41653213    
 -0.42797440    
  8.41614306E-02
  0.48032060    
 -0.13016850    
 -4.75101406E-03
  0.15278970    
 -8.23159590E-02
 -0.16705418    
 -0.50269985    
  0.58489257    
  0.68181062    
  -1.0105833    
  0.47669244    
  -1.5230048    
   1.1462895    
  0.12896614    
 -2.23633918E-07
 -2.70531029E-02
   1.0047636    
  -1.2088938    
  0.34857050    
  0.35128021    
 -0.45804828    
 -0.34318510    
  0.85330564    
 -0.49440041    
  0.16277878    
 -0.17498502    
  0.76178902    
 -0.36690629    
  -1.0202075    
  0.99507153    
 -0.15011799    
  0.32940525    
 -0.13425528    
 -0.17286484    
 -0.10138907    
 -0.28362545    
  0.19938163    
  0.31588745    
 -0.13577947    
 -0.10967910    
  0.30530047    
 -0.88600236    
  0.46272558    
 -9.86196771E-02
   1.0208067    
 -1.25262747E-02
 -0.91314411    
  0.23804027    
  5.35607785E-02
  9.09151360E-02
  2.12021768E-02
 -0.60827452    
  0.31357512    
  0.21717921    
 -0.38922480    
  0.21192849    
 -0.18081859    
 -0.75828606    
  3.83888721E-03
   1.5112888    
 -0.79167426    
  0.77290285    
  -1.0986127    
  0.54286534    
  5.26441298E-02
 -0.49014819    
  0.44944483    
  -1.1951103    
   1.5704525    
 -0.38728240    
 -0.78097785    
  0.85336888    
 -0.55996472    
  0.16630109    
  0.81299835    
 -0.83391964    
  1.05152987E-02
 -0.10350233    
  0.83663499    
  0.31396702    
 -0.79508752    
 -0.14874482    
  4.78910170E-02
 -0.80733985    
   1.1823698    
 -0.28891885    
  0.41531762    
 -0.41696909    
 -0.17869204    
  0.12085228    
 -0.15502669    
 -0.13557816    
  0.16579182    
  0.25900033    
  2.12130751E-02
  0.29179680    
 -0.11122581    
  4.99418564E-03
 -0.41547728    
 -0.44099486    
  0.32085007    
  0.87546909    
 -0.49296060    
  0.11891133    
 -0.15737715    
 -0.88730299    
   1.3307506    
 -0.56519794    
  0.54069871    
 -0.49735829    
  7.84104094E-02
 -0.23528348    
  0.21085438    
  0.12343382    
  0.53271538    
 -0.24298674    
 -0.58840036    
   1.0378723    
  -1.0106232    
  0.21667066    
 -0.14743936    
  0.46287146    
 -0.41233045    
 -2.57660653E-02
 -0.18199514    
  1.74591299E-02
 -0.39875710    
  0.58587438    
  -1.2876542    
  0.91281682    
  0.30379331    
 -0.10650314    
  9.27091241E-02
  0.70608401    
 -0.32878971    
 -0.66035736    
 -0.49709514    
  0.82264549    
  0.11759815    
 -0.26044273    
  9.51360092E-02
 -0.78254098    
 -5.49160540E-02
   1.0433499    
 -7.06174150E-02
  0.10825268    
  -1.0414543    
   1.0869164    
 -0.63352275    
  0.91135210    
 -0.51911104    
  4.87104356E-02
 -0.65124840    
  0.48994035    
  0.37713426    
  0.13592304    
 -2.94142831E-02
 -0.14956895    
  0.16211870    
 -0.67963326    
   1.0227244    
 -0.52133960    
  0.36019203    
 -0.31385681    
 -5.44989780E-02
 -0.20554012    
 -0.33815128    
  0.49326062    
  0.10363500    
  0.10561948    
 -9.53102857E-02
  0.16072266    
 -0.81366324    
  0.27964491    
  0.22574706    
  0.44670281    
 -0.79513389    
  0.64792985    
 -0.17136830    
 -0.17062542    
  8.32577497E-02
  0.19742319    
 -0.40780941    
  0.19890819    
 -0.64662683    
  7.68588632E-02
  0.47920880    
  0.23663826    
  4.97542974E-03
  -1.1706226    
   1.1118577    
 -0.37948969    
  0.54967678    
 -0.68540829    
  0.10447865    
  0.54706532    
 -0.45609418    
  0.74606961    
  -1.2306718    
  0.23716275    
  0.26004159    
  1.24446740E-02
  0.30128202    
 -6.20143153E-02
  -1.2646550    
   1.1910824    
 -7.94189051E-02
 -0.50061303    
  0.25161099    
  0.46139103    
  0.23175642    
 -0.31365770    
 -0.42630693    
  0.14382719    
 -0.53308451    
  0.97437721    
 -0.57644308    
  0.62268776    
 -0.29271597    
 -0.64465332    
  0.34865427    
  0.37221107    
 -0.17059249    
 -5.25517203E-02
  0.46932870    
 -0.19158772    
 -0.98538071    
  0.77375150    
 -0.20273086    
 -0.26525533    
 -0.22853404    
  0.72309911    
 -0.25436345    
  4.14133929E-02
  0.86681038    
  7.64344260E-03
 -0.27590743    
 -0.52429402    
 -0.18571681    
  0.59931028    
 -0.26348543    
  0.23185751    
  0.32334900    
 -0.56334347    
  0.22575495    
 -0.34170109    
  0.14810368    
  8.05292204E-02
 -0.17853275    
 -0.18127507    
  0.48582929    
  7.91508108E-02
 -0.27939269    
  0.55691665    
  -1.3561231    
  0.11544940    
  0.20490941    
  4.70967628E-02
   1.0127012    
 -0.34530619    
 -0.38639349    
 -0.21087936    
  0.35847917    
 -0.21177292    
  0.70477509    
  4.97987568E-02
 -0.92411238    
  0.23918039    
 -0.27683175    
  0.48310688    
 -3.46164666E-02
  6.10687351E-03
 -0.27708343    
 -0.31070283    
  0.76578611    
  -1.2451489    
  0.69093210    
  0.20208044    
  0.39453575    
  -1.1786549    
   1.0442514    
 -0.14234881    
 -2.61027999E-02
 -4.56544720E-02
 -4.06054296E-02
 -3.11094150E-02
 -0.56101120    
  0.70125735    
  3.33631486E-02
  0.90813279    
  -1.0082986    
 -0.45866913    
  0.27945143    
  0.77350789    
 -0.38191205    
 -0.23685412    
  7.82712251E-02
  0.29542634    
  0.35338038    
 -0.12174749    
 -0.36987418    
  2.79327249E-03
 -0.24002171    
  0.45279106    
  -1.4551264    
  0.94204307    
 -2.09333319E-02
  0.47240436    
 -0.59283561    
  0.39309663    
  5.69141656E-02
 -9.26859379E-02
  0.55418181    
 -0.45323157    
 -9.94341001E-02
 -0.12921162    
 -1.03987409E-02
  0.30666441    
 -0.34755903    
 -7.14588091E-02
  0.22586943    
 -0.99387407    
   1.1895838    
 -0.46337628    
 -0.73464715    
   1.2624013    
  -1.0807869    
  0.73297942    
  0.41839793    
  0.20168632    
  0.12435669    
 -0.45718318    
 -0.18104865    
  0.11251049    
 -0.23930351    
 -3.88737507E-02
 -0.80957943    
  0.47706348    
 -0.20262641    
  0.59629768    
 -2.05485318E-02
 -1.56935509E-02
  0.25734988    
 -0.11354616    
  0.31359860    
 -0.20413728    
 -0.65960974    
  0.92207885    
 -0.44451794    
 -0.28604701    
  0.92539954    
 -0.70706075    
 -0.21182467    
  0.53139174    
 -8.63172263E-02
 -0.10674816    
  0.18283582    
 -0.31109047    
  0.31877300    
 -0.21710365    
 -0.95013756    
   1.2035627    
 -0.28563413    
  0.44766137    
  -1.2496295    
   1.3443692    
  0.21339121    
 -1.15965456E-02
 -0.81190300    
 -0.26974705    
  0.57908434    
 -0.46641159    
  0.72639990    
 -0.33192319    
 -0.31569535    
 -0.11000078    
  0.25436315    
 -0.15963019    
  2.09330246E-02
  0.27774602    
  8.34390819E-02
  0.20886934    
 -0.61433369    
  6.66278154E-02
  7.10783005E-02
  0.19425726    
 -0.19425650    
  0.49978685    
 -0.72808969    
 -0.77859205    
 -0.14635623    
  0.19223616    
  0.62110627    
  0.70987374    
 -0.83825523    
  0.94278616    
  0.43939042    
  -1.3471794    
  0.64157492    
 -0.24853277    
  0.73596674    
  -1.0749431    
  0.12028649    
  0.67294437    
 -0.10133754    
 -0.37457958    
  0.22168234    
 -0.63355476    
 -0.45632330    
   1.3165247    
 -0.32649904    
 -0.15146179    
  0.29002854    
 -0.72894228    
  0.49377120    
  1.77742529E-03
  0.34128156    
  0.38419709    
 -0.34458798    
  0.38420546    
 -0.83688420    
  0.26060089    
  2.46922262E-02
 -5.75579703E-03
 -0.24392068    
  0.39373302    
 -0.10881706    
  0.45500290    
  -1.3365837    
  0.51616228    
 -0.34448838    
  0.67035383    
  0.24987280    
 -0.19247405    
 -0.16853918    
  0.20854495    
  0.44602612    
  -1.3888078    
   1.1975766    
 -0.27326474    
 -0.13372171    
 -4.19645682E-02
  1.73097719E-02
  0.15570940    
 -0.27310288    
  0.19827528    
  2.87324400E-03
  5.17240614E-02
 -0.19659190    
  6.57815784E-02
  0.12397482    
 -0.70835131    
  0.22814465    
  0.66503972    
 -0.14582337    
 -0.54618430    
  0.22541872    
 -8.33817869E-02
  4.82252091E-02
 -0.16996878    
  3.07712629E-02
   1.1902424    
  -1.4851658    
  0.59390450    
 -1.60633400E-03
  0.30402669    
 -0.10233324    
 -0.34121385    
 -0.22499347    
  0.47116017    
  0.22660618    
 -0.13024475    
 -0.21432459    
  0.37184405    
 -0.27875313    
 -0.18677589    
 -0.91629022    
  3.50909270E-02
   1.0037333    
  0.39965552    
 -6.56692684E-02
 -0.47818196    
  1.44927744E-02
  3.70739065E-02
  0.16277878    
  8.87278616E-02
  0.14874525    
 -0.66904926    
  0.33420217    
  0.48050028    
  -1.1199217    
  0.61310428    
 -3.04596443E-02
  9.34339613E-02
 -0.63685900    
  0.33393335    
  0.63984513    
 -0.51830250    
 -0.83610362    
   1.1547281    
 -0.30557626    
 -0.38348642    
 -0.37865379    
  0.86916548    
 -0.12383309    
 -0.56102961    
  0.98699814    
 -0.48612317    
  0.26082498    
  0.32362303    
 -0.19511233    
 -0.20701435    
 -0.80221868    
   1.0671431    
 -7.43048340E-02
 -0.33950725    
 -0.12994584    
 -0.29505175    
  0.84008646    
  3.39018255E-02
 -7.96315297E-02
 -0.15125774    
 -0.37257528    
  0.26427236    
  0.74958318    
 -0.43792737    
 -0.31861207    
  0.29420501    
  0.22392349    
  8.27580094E-02
  -1.6435039    
   1.4381443    
  0.20822704    
  -1.3636519    
   1.6631907    
 -0.75439084    
  0.66105843    
 -0.40857551    
 -0.42791170    
  0.48798624    
 -0.70978630    
  0.84345555    
 -0.17752066    
 -0.30546364    
  0.43770137    
  -1.5347556    
   1.2647076    
  0.54786229    
 -0.74079400    
 -0.89648831    
   1.0324171    
 -0.24395899    
 -0.73129910    
  0.16047940    
  0.89008284    
 -6.83450252E-02
  0.34101909    
 -0.62639230    
  0.55591851    
 -0.54673612    
  0.61622232    
 -0.40595847    
 -9.47177112E-02
  2.57245228E-02
  0.70262587    
 -0.63511568    
 -0.42645553    
   1.1495645    
 -0.34166914    
 -0.80110061    
   1.0649439    
 -0.68308097    
 -0.39779058    
  0.36648932    
  0.54980212    
 -0.91400003    
  0.66999781    
 -0.29630581    
 -2.06847936E-02
 -0.85699075    
  0.76793128    
  0.68165773    
  -1.1039603    
 -0.30117735    
  0.70932025    
  0.12704879    
  3.69843990E-02
  0.11154391    
 -6.71578795E-02
  0.13642135    
  7.06747398E-02
 -0.35499597    
 -0.14607364    
  0.63415921    
 -0.25293380    
 -1.73918810E-02
 -0.13565461    
  0.74583030    
 -0.80964786    
 -0.14894752    
  0.22352585    
  0.37965098    
 -0.10234313    
  3.19300368E-02
 -6.75646774E-03
 -0.69654244    
  0.45342672    
 -0.10312116    
  0.53231859    
 -0.40078607    
  0.23151161    
 -7.73612633E-02
 -0.41511554    
 -7.15934187E-02
  0.45127511    
 -0.28768215    
  0.21414755    
  3.80873941E-02
 -0.54935926    
 -0.69762135    
   1.0941182    
 -1.36057185E-02
  -1.0070448    
  0.80349571    
  0.11446038    
 -0.71842229    
   2.0192165    
  -1.1906207    
 -0.20798342    
  0.35722539    
 -0.41384402    
 -0.64945590    
  0.61387885    
  0.44942117    
  0.59545910    
 -0.81732011    
  0.34263411    
  0.19569351    
  2.49438733E-02
 -0.52707648    
  5.70723936E-02
 -0.32486072    
  0.28007731    
  0.42910177    
 -0.74832004    
  0.39419699    
 -0.99893320    
  0.72345293    
  0.54565942    
  0.14655390    
 -0.19870138    
 -0.41807255    
  0.55515683    
  -1.0258534    
  0.17257941    
 -0.32811603    
  0.70120490    
  0.16123356    
 -9.74983573E-02
 -0.20671277    
  0.21570906    
  -1.1045996    
   1.5811127    
 -0.39761811    
 -2.93930452E-02
 -0.17835210    
  0.49058822    
  0.11755186    
 -0.38805699    
 -0.45432332    
 -0.19354331    
  0.66139865    
 -0.48517209    
  0.44959998    
 -0.13871813    
  0.25433239    
 -0.41544029    
 -0.13031390    
  0.40475115    
  0.20817481    
  0.32998836    
 -0.85679489    
  0.38495469    
  2.50842702E-02
 -1.04852365E-02
  0.17814046    
  0.29235721    
 -0.49991193    
  2.14772262E-02
  0.24702634    
  0.10338710    
 -0.54475921    
 -0.54918653    
  0.39422891    
 -0.94204348    
   1.6026514    
 -0.62182271    
  0.14165087    
  0.21683449    
 -0.44549650    
  0.50805455    
  6.55780286E-02
 -0.15377943    
 -0.64497554    
  8.76303762E-02
  0.62754953    
 -0.53244632    
 -0.38505590    
  0.91629058    
  1.56344231E-02
 -0.56140745    
 -0.57118899    
 -0.31521812    
  0.22212794    
  8.09680857E-03
  4.33994941E-02
  0.21461315    
   1.1472541    
 -0.50196272    
  0.59448165    
 -0.55916500    
  5.37347868E-02
 -0.23858385    
  0.18956912    
 -4.82407063E-02
 -0.16436176    
  0.20945847    
  0.19406359    
 -6.84373379E-02
 -0.26028273    
  0.12833731    
  5.24812154E-02
 -1.51520008E-02
 -0.57113189    
  0.51782829    
  0.24196647    
 -0.35073221    
  0.79382849    
 -0.74992412    
  -1.0582021    
   1.2598101    
 -0.30849659    
  0.69027501    
 -0.90960217    
   1.1428572    
 -0.58460224    
 -0.88808209    
  0.31785107    
  0.72515923    
  0.14123231    
 -0.17565714    
 -0.49842286    
  0.69513327    
 -0.42803952    
  0.10124203    
  0.37047249    
 -0.22957474    
 -0.61393195    
  0.39436623    
 -5.03539592E-02
  0.36555567    
 -0.40709484    
 -0.17225812    
  0.47531897    
  0.38271815    
 -0.51384282    
 -0.30058554    
  0.54115862    
  0.31825727    
 -0.44471750    
 -0.53689796    
  0.23771180    
 -6.31067082E-02
  0.46470770    
 -0.20831984    
 -0.34275869    
 -6.33875504E-02
  0.59885883    
 -0.34075084    
  0.26612395    
 -0.39762631    
 -0.14726789    
  0.25154647    
  0.29576594    
 -0.18959449    
 -0.15951744    
  0.15951765    
  0.50055397    
 -0.23650663    
  5.24140820E-02
 -0.21519627    
 -0.86549258    
  0.96821082    
 -0.13625613    
  0.34790522    
 -0.55313420    
  0.66425782    
 -0.13058031    
 -0.50886273    
  0.71416682    
 -0.75077593    
 -0.11863107    
  0.29812321    
 -0.32716691    
  0.46087575    
 -0.29973301    
  0.19945422    
  8.18578247E-03
  0.34092638    
  0.24323064    
  3.86374481E-02
  -1.7146362    
  0.97065574    
 -0.10843228    
  0.42967072    
  2.09146068E-02
 -3.43520828E-02
 -0.54173815    
  0.62498480    
 -0.55032325    
 -0.64401454    
 -9.32570770E-02
  0.22464606    
  0.95804965    
 -0.11461975    
  0.23086554    
 -2.70291269E-02
 -0.45847937    
 -0.15276265    
  0.17908013    
 -0.23293205    
  0.13404322    
  0.12768999    
 -0.17165279    
 -0.49349844    
  0.51021194    
  0.34928131    
 -0.22476850    
  0.19978309    
 -0.35610425    
 -0.13843231    
  3.01101133E-02
  0.37826183    
  0.34411484    
 -0.65281928    
  0.20800953    
  0.14331497    
  7.50018358E-02
 -0.11327724    
  0.18424682    
 -0.55422175    
  0.65801805    
 -0.54349470    
  0.42638913    
 -0.74181539    
  0.21130870    
  0.69624764    
  0.24982230    
 -1.21311368E-02
 -0.29612532    
 -0.71080762    
 -5.49334809E-02
  0.64494538    
 -0.11917277    
 -0.39371288    
  0.54806197    
 -0.11213767    
 -0.27795145    
  0.74878824    
  -1.6659596    
  0.91540939    
  5.27682342E-03
  5.62808104E-02
 -4.06150930E-02
  1.37220006E-02
 -0.40121490    
  0.72075206    
  0.86447585    
  -1.0487798    
 -0.15241618    
  6.70270175E-02
  0.55613631    
 -0.61110437    
   1.0951818    
  -1.9638242    
   1.2989115    
  0.21823175    
 -0.57268238    
 -0.64966238    
  0.99740857    
 -5.62081393E-03
 -0.71710742    
 -0.34389037    
   1.2915541    
 -0.51261806    
 -7.76789561E-02
  0.22604732    
 -0.18645373    
 -0.73759937    
  0.83375603    
 -0.18712872    
 -0.76725495    
  0.72380745    
 -1.97318550E-02
 -0.38395908    
  0.31263429    
  0.23166767    
 -4.90214862E-02
 -5.49676754E-02
  0.14481199    
  8.51576626E-02
 -0.32510865    
  0.18357641    
  0.21874537    
 -6.31694077E-03
  1.13422535E-02
 -0.95852375    
  0.82749528    
 -0.18977822    
  1.88203435E-02
  5.76289222E-02
  0.13172993    
 -0.87574947    
  0.72788978    
  0.23510432    
 -0.57908440    
  0.32593146    
 -8.64090770E-02
 -0.14964826    
  0.46711722    
  0.20055138    
 -0.11255437    
 -0.55092961    
 -0.16781370    
 -0.64729995    
  0.81302440    
   1.1588268    
 -0.87481201    
 -0.34883171    
 -0.47000408    
  0.81883579    
 -0.15100630    
 -0.36772475    
 -0.75874418    
  0.72100383    
  0.15257999    
  0.18663633    
  0.10222457    
 -8.86191353E-02
  0.31105584    
 -0.12327922    
 -0.36701408    
 -0.46126574    
  0.86287415    
 -0.17339730    
  0.33173439    
 -0.27284122    
   1.2628630    
 -0.56022906    
 -0.58196670    
  0.19478796    
 -2.82071885E-02
 -0.35723230    
  0.19982541    
 -2.30961237E-02
 -0.25801221    
 -0.28768238    
   1.0164764    
 -0.52519548    
 -0.17185004    
 -2.17187461E-02
 -3.99993686E-03
  0.26897052    
  4.78415675E-02
  -1.1044685    
   1.0443003    
  2.29893457E-02
 -1.98938362E-02
  0.30187774    
 -0.33327761    
  0.33670017    
  0.36676040    
 -0.27539274    
 -0.31936353    
 -8.81823301E-02
  0.11639333    
 -0.13372982    
  0.13511975    
 -0.10690520    
  0.24182391    
  0.31491721    
 -0.29687673    
 -0.15574157    
  0.48228884    
 -0.61145276    
  0.14847426    
 -0.75223583    
 -0.27902383    
  0.76698130    
  0.44043326    
 -0.13993394    
  7.48604015E-02
 -9.88618582E-02
 -0.11727732    
 -0.88492131    
  0.67084140    
  0.17698190    
 -0.68843418    
  0.64333785    
  0.20082016    
 -0.35359886    
 -0.23230235    
  0.97323424    
  -1.3441921    
  0.89142245    
 -0.44135302    
 -0.14672162    
  0.49146798    
  0.10662798    
 -0.26793540    
  0.43903536    
 -0.36719149    
 -0.90680414    
  0.28875411    
  0.46476513    
  0.12516341    
 -0.13531560    
  0.64507091    
 -0.50088233    
 -0.33965769    
  0.66419584    
 -7.83408731E-02
 -6.41704053E-02
 -0.58308518    
  0.88900924    
 -0.48090917    
  0.35263130    
  4.92054410E-03
 -0.30293036    
 -0.14259019    
 -3.90675925E-02
  0.47348395    
 -5.48255071E-02
 -2.65615322E-02
 -5.67622185E-02
  0.74247968    
 -0.83338368    
  0.16765417    
 -0.33173442    
  0.36034462    
 -8.98123533E-02
  3.03889439E-02
 -0.10611642    
  0.29409149    
  0.35577235    
 -0.25504524    
 -0.35333160    
  0.18497902    
 -3.31114344E-02
  0.30774128    
  -1.3112699    
   1.1875118    
 -0.24305035    
 -0.10447926    
 -0.15195008    
 -0.16907652    
  0.91790849    
 -0.99576128    
  9.59069133E-02
 -0.30438796    
   1.0307744    
 -0.69700110    
  0.25580853    
  0.18505831    
 -0.56179231    
  0.50163341    
 -0.18973710    
  5.73355705E-02
  0.40345472    
 -0.13785194    
 -0.39227265    
 -7.45025501E-02
  0.23084831    
 -0.27798298    
  0.10439463    
 -0.24734709    
  0.58877569    
  0.19277345    
 -0.60630608    
  0.25152159    
 -2.35304534E-02
 -0.91183656    
   1.2850407    
 -0.50503635    
 -7.58075342E-02
 -0.67140710    
   1.8042260    
 -0.85479850    
  0.96316379    
  -1.5399160    
 -0.57016486    
  0.84103990    
 -0.41397589    
  0.22143258    
 -0.45820150    
   1.1705693    
 -0.43155834    
 -8.63846466E-02
 -0.22455409    
  9.20965672E-02
 -0.26086318    
  0.43744564    
  0.99644452    
 -0.82194674    
 -6.07193597E-02
  7.27316290E-02
  0.13128990    
 -0.10042777    
  1.86387580E-02
 -4.20653597E-02
  0.37385967    
  0.41527078    
  -1.0992851    
  9.25515592E-02
 -1.29747428E-02
 -0.11034831    
  5.47244996E-02
  0.31683883    
  0.60299605    
 -0.70262629    
 -0.30368268    
  0.38005513    
 -0.70498210    
   1.1657519    
 -0.36679798    
  0.24773839    
 -0.36552125    
 -0.28768164    
  0.47025439    
  0.51132756    
  -1.0309752    
 -6.31326735E-02
  0.21909077    
  0.47405666    
 -0.23302381    
 -7.35627264E-02
  0.54179174    
  -1.3428468    
  0.77161920    
 -8.35862756E-02
  0.19646589    
 -0.20850384    
  0.57967961    
 -0.53568023    
 -6.14523739E-02
 -0.23065437    
 -6.64618462E-02
  0.83332080    
 -0.35476428    
 -0.50011462    
  0.22652730    
 -0.34461337    
  0.74232668    
 -0.25409770    
 -2.88401581E-02
  0.48854810    
 -0.65889382    
  0.67564762    
 -0.51916742    
  9.16541219E-02
 -6.75156787E-02
  0.20144433    
 -0.37799120    
  0.28768218    
 -0.39033589    
  0.72419202    
  -1.1129062    
  0.62794381    
 -8.31500590E-02
  0.34114102    
 -0.21461828    
 -0.10743805    
  0.43097189    
  0.26122946    
 -2.84211128E-03
 -0.27949321    
  0.21886811    
 -0.69516498    
  0.29221758    
  7.96941742E-02
  0.13891363    
  0.11764801    
 -0.22638169    
 -0.19483200    
 -0.13705638    
  0.67605287    
 -0.55555326    
 -0.17666157    
  0.43038455    
 -0.22411533    
  9.72234830E-02
 -0.17997105    
  0.22595631    
 -2.56062783E-02
  0.17654097    
 -0.43115449    
 -0.23576915    
  0.47000337    
  0.87362927    
  -1.1613107    
  0.68724751    
 -0.20385353    
  -1.3017045    
  0.66154176    
  2.49165725E-02
  0.34949040    
  0.27896881    
 -0.70999467    
  0.55405247    
 -0.23295403    
  0.97043169    
  -1.1201910    
  0.40478325    
 -0.15142624    
 -0.20155276    
  0.12915242    
 -7.80539289E-02
 -0.41753021    
  0.44662285    
  0.78224719    
 -0.78944099    
  0.48077530    
 -0.24686001    
  -1.2039727    
   1.0986120    
  0.18232118    
 -5.01799062E-02
 -0.11016262    
 -0.20049857    
 -0.28326452    
  0.48995468    
 -0.20101333    
  0.14385545    
 -0.55594617    
  7.67496973E-02
  4.13491577E-02
  0.55635506    
 -0.24182171    
  0.15705132    
  0.20110150    
  6.25982955E-02
 -0.29092348    
 -3.13300602E-02
  0.16059096    
  0.46140787    
 -0.66827935    
 -0.78495437    
  0.70841444    
  0.27481538    
  0.26291734    
 -0.13987273    
 -0.21175782    
  0.19378608    
  5.29756956E-02
  0.60591215    
 -0.33996329    
  8.99890065E-02
  -1.0081640    
  0.81093061    
  4.40868326E-02
 -0.45112541    
  0.13392489    
  0.32320103    
 -0.84696549    
  0.80314833    
 -0.49532098    
  9.76385251E-02
  0.42339140    
 -0.17968555    
 -9.68914554E-02
 -8.51874128E-02
  0.32663643    
 -0.48761269    
 -0.63656008    
  0.11598361    
  0.58842671    
 -0.15923038    
  0.59671098    
  -1.1747881    
  0.64167821    
  0.26046595    
  0.15318060    
 -0.81559801    
  0.26438686    
  0.41150698    
 -2.57639624E-02
  0.41003343    
  3.84492837E-02
  -1.7917602    
   1.4199326    
 -0.30220619    
  0.22417527    
 -0.35844463    
  0.21205838    
  0.58032769    
 -0.23389643    
 -0.66647923    
  0.54827368    
 -4.27253582E-02
  -1.0149131    
   1.0371506    
  0.20301978    
 -0.87441373    
  0.74614769    
 -0.87859458    
 -3.82964239E-02
  0.92644870    
  2.35028695E-02
  -1.2129173    
   1.2813680    
  -1.2430485    
  0.48492953    
  0.82927918    
 -0.14660373    
  -1.1489823    
  0.65363151    
 -0.85758656    
   1.0849446    
 -0.21022998    
  5.14816009E-02
  0.37020269    
  0.18067037    
  0.52599937    
  -1.1078117    
  0.46351266    
  0.38193470    
  0.39268506    
 -0.86078584    
  3.97569798E-02
  7.39337876E-02
 -8.12684298E-02
 -0.29630804    
  0.18616493    
  -1.1292130    
  0.14197043    
   1.0301449    
  7.45767429E-02
  0.15641041    
 -0.11583205    
 -0.16492964    
  0.34138599    
 -0.31955746    
 -0.18475358    
  0.34179217    
 -0.23562030    
  0.46451458    
  -1.8348784    
   1.5053540    
 -0.32935491    
 -0.38441196    
 -0.12464264    
  0.37247831    
  0.24087203    
  9.15274471E-02
 -0.62551582    
  0.59892648    
  0.38835359    
 -0.26195806    
  7.88425095E-03
 -0.39052501    
  0.20872679    
 -0.13780122    
  0.10102693    
 -0.11737622    
 -0.93664396    
   1.3248663    
 -0.35048288    
  0.17435375    
 -0.77170914    
  0.99869764    
  -1.3993672    
   1.1128646    
 -6.32815957E-02
  0.11685164    
 -4.26239260E-02
 -0.28820086    
  0.76710677    
  4.70454991E-02
  -1.1059921    
  0.41834477    
 -0.24766448    
 -0.55961579    
   1.2492437    
 -0.12101948    
  0.31192139    
 -0.42112100    
 -0.75100231    
  0.68527949    
  7.74871856E-02
  0.20782253    
  0.17297497    
  0.22852351    
  -1.1583930    
  0.11468370    
 -0.83607513    
   1.3545458    
 -0.25246698    
  0.79660237    
  -1.1400198    
  0.37240377    
 -0.95921564    
  0.19467178    
 -0.35101801    
   1.2282904    
 -4.13852967E-02
  0.52666181    
 -0.72316861    
  9.09715295E-02
  0.19813803    
 -0.11796167    
  -1.0008243    
   1.6198637    
 -0.55229574    
  0.31215513    
 -0.68221831    
  0.10709835    
  0.24478269    
  0.63328636    
 -0.45453972    
 -0.24675776    
 -0.23508076    
  0.56991440    
 -0.24265304    
 -0.26117092    
  1.34745110E-02
   1.3108615    
  -1.2863086    
  0.26121560    
  0.23229711    
 -5.50163612E-02
 -8.40621889E-02
 -0.36757961    
  0.20135763    
 -0.16242814    
 -0.15505995    
  0.73371434    
 -0.44762614    
  0.93930882    
 -0.42466295    
 -0.75914842    
  0.18706240    
 -7.54081160E-02
 -0.88314813    
  0.80749828    
 -0.80749774    
   1.2330611    
  0.47368726    
 -0.97049159    
  0.41943225    
 -6.44460246E-02
 -1.19047118E-02
  0.41341710    
 -0.54609334    
 -0.28256664    
  0.17053641    
 -0.15478817    
  0.14324951    
  0.43029967    
 -4.50235084E-02
  0.29521963    
 -0.38031843    
 -0.21849795    
  1.24009205E-02
 -6.54779896E-02
  0.37234113    
  6.27556294E-02
 -3.97073813E-02
 -0.41054147    
  0.19527802    
  0.53899664    
 -0.85803872    
  0.27080196    
  0.23656197    
  -1.2026732    
  0.71667778    
 -0.36608210    
  0.33385530    
  2.58634016E-02
  0.71835887    
 -0.76853251    
 -4.11012284E-02
  0.31866589    
  0.86481887    
 -0.71844685    
  2.88618356E-02
  2.84077669E-03
 -0.61277688    
 -0.55634940    
  0.94952244    
  0.46934041    
 -0.49983642    
  0.51518732    
 -0.52066743    
 -0.11641058    
  0.14529310    
  0.76273322    
 -0.32001084    
 -0.16218272    
  -1.2745025    
 -0.26236501    
   1.1995881    
 -8.64974856E-02
 -0.63918835    
  0.89981329    
  0.40967560    
 -0.40493965    
  0.27020782    
 -0.84051001    
  0.20798779    
  0.45690954    
  3.10318861E-02
 -0.24597190    
  0.47576013    
  -1.1814179    
 -0.16803521    
   1.0034441    
 -0.14226137    
  0.13443071    
  0.37891048    
 -0.21004364    
 -4.34256718E-02
   1.0478787    
  -1.2101525    
  0.25871876    
 -0.49087504    
 -0.68494999    
  0.99400747    
  0.18809523    
  0.45153025    
 -0.13638081    
 -0.77791935    
  0.47149381    
 -0.23061533    
  0.16921544    
 -0.45689750    
 -0.21020718    
  0.74450445    
  2.17397176E-02
 -0.46833262    
  0.11012062    
  0.90839618    
 -0.45454812    
  0.10503495    
 -0.70198417    
  0.73088795    
 -0.54758030    
  0.42013547    
 -0.58584672    
  0.17876248    
 -0.17489412    
 -9.72426385E-02
  0.72456348    
 -0.86113918    
  0.38410059    
  0.13643393    
  0.28441602    
 -0.30787745    
  0.62404817    
 -0.57201308    
 -0.23198564    
  0.40131155    
  0.13338237    
  0.41958582    
 -0.75960302    
 -0.56695300    
 -0.65273708    
   1.0582024    
  0.10742055    
  0.55961537    
 -0.85556257    
  0.15355752    
  0.69403625    
 -0.48162672    
 -0.48245448    
 -0.31206378    
   1.6345960    
 -0.71830601    
 -8.22746977E-02
 -0.44784474    
  0.37469348    
 -3.48252803E-02
  0.75946552    
  -1.1212159    
  0.29649287    
  0.50256747    
 -0.63609928    
 -0.67084122    
  0.57834643    
  0.15444529    
  0.69314682    
  0.39480743    
  -1.2321438    
 -0.76945508    
  0.97031146    
 -0.39384660    
  0.69438374    
 -0.46531713    
  0.50172931    
  0.37439549    
 -0.55409801    
 -7.86168873E-02
 -0.63616061    
 -0.26938570    
  7.60492822E-03
 -0.20997399    
   1.7373457    
 -0.57829219    
 -4.03946042E-02
  6.07145354E-02
 -0.19272025    
  0.21825309    
 -0.33255816    
  0.31845403    
 -0.38299248    
  0.34388521    
  0.18059637    
  0.21745545    
 -0.70111555    
  8.98406953E-02
 -1.65901538E-02
  0.15149224    
 -0.29302073    
  0.40475115    
 -0.36693183    
  0.15267718    
 -6.96255416E-02
  0.69882357    
 -0.73948777    
  7.42490739E-02
  0.25029466    
 -0.10694876    
  9.97803882E-02
 -0.65780753    
  0.53551793    
  0.16592765    
  0.12783323    
 -0.54368317    
  0.24992140    
  0.31296897    
 -0.36640403    
  0.57106638    
 -3.45034115E-02
 -0.56792474    
 -0.11822574    
   1.0213326    
 -0.55657184    
 -0.13514158    
 -0.90277261    
  0.58503497    
  0.24802811    
  0.13353156    
  -1.0986125    
  0.47050729    
  0.92381924    
 -0.31471032    
 -0.70972210    
  0.71382332    
 -0.21871941    
  0.64888865    
 -0.79683274    
  0.58515865    
 -0.68659002    
  0.32771942    
  0.13627525    
 -0.46181831    
  0.64299750    
 -1.49687808E-02
  0.23742662    
  -1.4476057    
   1.0562216    
  2.80207284E-02
 -0.13956431    
  2.09591556E-02
 -0.72169942    
  0.63509148    
 -0.16852398    
  9.65259895E-02
  0.50455642    
 -0.26488361    
  0.80300575    
  -1.1016769    
 -6.26983643E-02
  0.12516329    
 -0.10190666    
  0.22084203    
  0.12407777    
  0.16360426    
 -0.65916872    
  0.16396528    
 -0.18421385    
  0.52257419    
  0.31918880    
 -0.20350435    
 -0.38115329    
 -0.60408789    
  0.42772347    
  0.42140952    
 -0.24680467    
  0.40546545    
 -0.73631918    
 -0.68825704    
  0.97409928    
  0.30412102    
 -0.73193341    
  0.38837031    
 -0.76049930    
   1.3624468    
 -0.48459038    
  8.33136514E-02
 -0.30560574    
  0.64966190    
  0.24076541    
 -0.63463098    
  0.23526116    
 -0.46792296    
  0.79298359    
 -5.66060189E-03
 -0.29496208    
  0.28736460    
  2.26213206E-02
 -8.45573246E-02
 -0.83687204    
  7.66137466E-02
  0.23478955    
  -1.0599189    
  0.92221415    
  0.17474683    
 -0.84454650    
   1.0213436    
  0.13577950    
  4.82550636E-03
 -0.15595779    
 -0.56525743    
   1.2218810    
  -1.0726928    
  0.32174322    
 -0.31748796    
  0.31439230    
 -0.30804342    
 -4.75248434E-02
 -0.68433636    
  0.51607525    
  0.71001947    
 -0.23057114    
 -0.12042025    
 -3.53527404E-02
  0.19704896    
  -1.0544982    
  0.72391844    
  0.12401638    
  0.33892807    
 -0.13392119    
 -0.26610985    
  0.24246752    
 -0.17945509    
  0.73244178    
 -0.67496443    
 -0.27396259    
  0.86374968    
 -0.49693656    
  0.29992196    
  8.28464478E-02
 -0.15471050    
 -0.27684757    
  0.32781422    
 -0.31071943    
  0.10145407    
 -0.29126212    
  8.63280296E-02
  8.63847435E-02
  0.12160695    
 -0.10790844    
 -0.71376622    
  0.31592488    
  0.16099890    
 -0.21830645    
  0.18988864    
  0.49112007    
 -9.23295021E-02
 -0.10337825    
  0.64410979    
 -4.79236394E-02
 -0.18414177    
 -0.71413082    
  0.13743019    
  0.47920242    
  0.20613198    
  0.22471115    
 -0.77045327    
 -0.11841814    
  1.51229501E-02
  0.10329422    
 -0.33918324    
  0.31173697    
  0.66403174    
 -0.53835773    
  2.42438484E-02
 -0.10237098    
 -0.24918462    
  0.25744233    
  0.52227324    
 -0.25788665    
 -0.80526465    
 -0.29714319    
  0.96743172    
 -6.10763617E-02
 -0.92943382    
   1.2342488    
  0.14030333    
  -1.3105003    
   1.2057955    
 -0.71190113    
  0.61680990    
 -0.28768221    
  0.55778301    
  8.10303465E-02
 -0.88464826    
 -0.34387636    
  0.92435104    
 -0.41468200    
  -1.0882504    
 -5.83714619E-02
   1.7072291    
 -0.89084882    
  0.47392106    
 -8.79688486E-02
 -3.33919786E-02
  0.15536217    
  0.34040979    
  -1.2429866    
  0.97408593    
 -0.28813279    
  0.22097532    
 -0.18551049    
  1.38406297E-02
  0.79979575    
 -0.84729743    
 -9.83777866E-02
  0.49963006    
 -0.83134258    
  0.61241210    
 -0.10436023    
 -0.14695477    
  0.45443887    
  -1.2838795    
  0.19986610    
  0.99967211    
  1.06103672E-02
  -1.1969612    
   1.0735562    
 -3.03054526E-02
  0.78214353    
 -0.98059487    
  0.20152266    
  -1.0595098    
   1.6058919    
 -0.88009727    
  0.30414137    
  0.46227187    
 -0.76001018    
  0.83290946    
 -0.56890935    
 -0.19415644    
 -7.41076097E-02
 -0.12502059    
  0.58320242    
 -0.34515873    
 -6.30132258E-02
 -0.39334333    
  0.49381393    
  0.62270898    
 -0.63566011    
  0.43542761    
 -0.23831840    
 -1.54086184E-02
  5.14488406E-02
 -2.69076135E-02
 -0.37414283    
  7.42652938E-02
  0.65032101    
 -1.61378365E-02
 -0.56505376    
  4.47834469E-02
  0.45760992    
 -0.48912305    
  0.46339017    
 -0.22492246    
  0.33901212    
 -0.25646248    
  0.16463429    
 -0.48565286    
 -0.12415904    
 -0.57465345    
  0.98649532    
 -0.10253973    
  0.49949446    
  5.18154502E-02
  0.19812584    
  -1.1714692    
  0.26840416    
  0.22168234    
  0.54106587    
  -1.5967528    
  0.57036209    
 -0.34890088    
  0.86588264    
 -8.53479560E-03
 -0.16926469    
 -0.20594923    
  0.27460343    
  0.10772724    
  0.59328735    
 -0.42285666    
 -0.55484277    
  0.32750395    
 -0.31714118    
  0.10184919    
  0.33274072    
 -0.24883759    
 -1.03269890E-02
  0.46913826    
 -0.46052447    
  0.62666273    
 -0.71820647    
  0.15468785    
  0.21635745    
 -0.33958983    
 -0.14478390    
  0.39912957    
 -0.48709843    
  0.58778632    
 -0.40546545    
  0.15250745    
  1.79301929E-02
  0.84151155    
 -0.84636974    
  0.33135706    
 -0.43203837    
 -1.44667746E-02
  0.17653663    
  0.42011529    
 -0.75201821    
  0.13883671    
  0.46768603    
 -0.65000737    
  0.10536035    
  0.17395286    
  0.32196188    
 -0.34749490    
  9.68762711E-02
  0.23589411    
 -0.35543954    
 -0.79909599    
  0.74473453    
  0.31658930    
 -9.68041420E-02
  0.18629999    
 -0.29682228    
 -0.71168143    
   1.2181572    
 -0.26710343    
 -0.73199999    
  0.76813322    
 -0.18156126    
  0.11473864    
 -0.50138497    
   1.1097357    
 -0.54026145    
  0.33194071    
 -0.25756210    
 -0.27252114    
  0.22314382    
  0.82590705    
 -0.97043288    
 -0.38080767    
  0.89220291    
  -1.4691930    
   1.1035563    
  7.37148710E-03
 -5.14865145E-02
 -0.12912264    
 -0.49434453    
 -0.34371009    
  0.40433484    
  0.66445863    
 -0.22198054    
  5.37610352E-02
 -1.24741960E-02
 -0.29280949    
 -7.50493258E-03
  0.85293180    
 -0.83427417    
 -7.08434656E-02
 -0.80204147    
  0.61733609    
  0.52739441    
  0.51812309    
  -1.6584375    
   1.1803477    
 -0.11913694    
  0.53759784    
  0.28411359    
 -0.88138419    
 -2.45712921E-02
 -0.51581287    
  0.46652535    
 -3.54643315E-02
  0.21662371    
  0.15331987    
  -1.0206822    
   1.0379874    
  0.10352010    
 -0.42105529    
  0.32729080    
 -0.70045507    
  0.73269683    
 -0.47353470    
 -0.71604884    
  0.65176219    
  0.70812535    
 -0.46308964    
  0.21078436    
 -0.24278705    
 -5.51521815E-02
  0.51596701    
  0.10412875    
  -1.0411456    
  0.31607088    
  0.27953801    
  0.65640509    
 -0.86593366    
  0.74683928    
 -0.65671957    
  9.16078016E-02
 -0.53181559    
  0.82652026    
 -0.66589785    
 -0.77139884    
  0.47580105    
  0.35000542    
  0.90440762    
 -0.20922586    
 -0.29039562    
 -0.33402994    
 -0.70267999    
   1.2511197    
 -0.59504968    
  0.26404485    
 -0.14427584    
  0.77359688    
 -0.76656717    
  0.34345314    
 -0.51082605    
  0.97771889    
 -0.44965163    
 -0.21584439    
  4.53548413E-03
  0.88472688    
 -0.21523571    
 -0.74627090    
  0.44276345    
 -0.30172688    
 -8.40584114E-02
  9.25091878E-02
 -0.25593364    
  0.10807391    
  0.45361018    
  3.45214270E-02
 -0.12078165    
 -2.73991823E-02
 -0.47000337    
  0.66497648    
  -1.4350842    
  0.43696335    
  0.55924660    
  0.46981910    
  6.34995401E-02
 -0.80294663    
 -1.36319045E-02
  6.45382106E-02
  0.21428081    
 -0.98777682    
  0.88472211    
  3.55445594E-02
  7.49012083E-02
 -0.44068822    
 -0.54259908    
  0.93655664    
 -0.40778232    
 -1.40186641E-02
 -0.11455321    
  0.66776156    
 -4.14420478E-02
  0.55091411    
 -0.71451163    
  -1.0531498    
   1.0431329    
 -0.10238200    
 -0.23107421    
  0.12323221    
  0.17782548    
  0.17884915    
 -0.93088931    
 -0.39631537    
   1.2072463    
 -0.23464754    
  4.12353408E-03
  0.47308525    
 -0.48759371    
  2.88081970E-02
 -0.82987064    
   1.6786170    
 -0.59562945    
 -6.67453557E-02
  8.08193982E-02
 -6.08186536E-02
 -0.76497263    
  0.94701892    
  0.23870234    
 -0.55853319    
  0.41551572    
 -0.31814170    
  0.56304610    
 -0.83594728    
  0.34097639    
  0.38873923    
 -0.52802026    
  0.28398499    
 -0.31966993    
 -0.11539570    
  0.60808480    
 -0.39269632    
  0.30100167    
 -7.99355805E-02
  0.29252476    
  6.51207343E-02
 -0.32088175    
  0.28634429    
 -0.93760014    
  0.22416823    
 -0.50334024    
  0.74112970    
 -1.79302245E-02
  0.16907613    
  8.00426230E-02
  0.29439062    
 -0.77574027    
 -2.94754710E-02
 -8.93455371E-02
  0.37542301    
  0.26372111    
  0.31923825    
 -0.36981758    
  -1.3149698    
   1.2465322    
 -2.24725977E-02
 -4.27029375E-03
 -0.39130095    
  0.45753154    
 -0.24541962    
  0.31876424    
  4.36966792E-02
  -1.3152453    
  0.72579461    
  0.56419402    
 -0.27758294    
  0.46375379    
 -0.75680965    
  0.26203260    
 -0.11405851    
  0.13538849    
  0.14201836    
  3.86785716E-02
 -0.41773537    
  0.40409264    
 -0.67679763    
  0.24770388    
  0.74153572    
 -0.45069382    
  0.51303101    
 -0.19543882    
 -0.15894547    
  0.27685690    
  0.63862646    
  -1.6019229    
   1.2161973    
 -0.65581793    
 -8.27180818E-02
  1.80778392E-02
  8.12951252E-02
  0.19944131    
 -0.18898593    
 -0.36114231    
  0.31242678    
 -0.46409306    
  0.87835962    
 -0.37450588    
  0.98885548    
 -0.83106989    
 -3.38578485E-02
  0.41644242    
  -1.3595798    
  0.60613573    
  0.15758985    
 -0.70751327    
  0.61631447    
  0.14518239    
 -2.43173875E-02
  0.13237660    
 -0.66654998    
  0.83028114    
 -0.58687198    
 -4.63239178E-02
 -0.19708529    
  0.31102931    
 -0.12043107    
 -0.18797714    
  0.79745996    
 -0.42571557    
 -0.19686754    
  0.47137615    
  0.15120678    
 -0.15947163    
 -0.36281896    
  0.17467126    
  0.14576809    
 -0.36308610    
  0.17468522    
  0.11506934    
  0.14165021    
 -0.36130646    
  0.27991477    
  0.64369935    
  -1.9621701    
  0.62824398    
 -0.15415037    
 -5.95623031E-02
   1.0998152    
 -0.41391435    
   1.0026349    
  -1.2099947    
  0.66248059    
 -0.36478117    
 -0.27557436    
  0.32736558    
  9.41944774E-03
  0.22314382    
  2.95584276E-02
  0.30243933    
  0.14965644    
 -2.10702624E-02
  -1.5467744    
  0.72054654    
  0.39520207    
 -9.01053995E-02
 -0.18311892    
  0.80755776    
  -1.4225042    
  0.41816694    
 -1.56563539E-02
  0.57610375    
 -0.18454151    
 -0.12028620    
  0.49046990    
 -0.22637129    
  -1.2667166    
   1.7855930    
 -0.23611341    
 -0.93296486    
  0.16483907    
  5.61316824E-03
  7.19732344E-02
  0.48122481    
 -0.60882223    
  0.74128014    
 -0.21285871    
 -0.19307655    
  0.65064842    
 -0.78639930    
  0.44505864    
  0.24970248    
 -0.76675922    
  5.24213463E-02
  0.96860522    
 -0.62837380    
  0.10770262    
 -7.08740279E-02
 -0.71024197    
  0.29112402    
  0.11050187    
  0.90452951    
 -0.98457241    
  0.17114806    
 -0.97709095    
   1.1146525    
 -0.34261087    
  0.25837719    
 -0.11263692    
 -0.50983280    
  0.13446119    
  0.22790402    
  7.00288415E-02
  -1.1583316    
   1.6032647    
 -0.48100314    
 -0.24040325    
 -7.03590065E-02
  0.63088387    
 -0.49280751    
  0.19415620    
 -0.91547376    
  0.63430631    
  0.17616996    
  0.30164909    
 -4.39026877E-02
 -0.27606189    
  0.84306359    
 -0.45437461    
 -0.30368230    
  0.42062953    
 -0.57251942    
 -0.18866558    
  0.41259971    
  0.21266194    
 -0.38461146    
 -0.65450400    
  0.10932343    
 -0.62739503    
   2.3956888    
  -1.4471952    
 -3.58458795E-02
 -0.51326150    
  0.30580914    
  0.52568507    
  0.57292777    
 -0.58898520    
  0.44542390    
 -0.41530561    
  0.90541106    
 -0.89672321    
  0.54216301    
 -0.68712926    
  2.37167329E-02
 -0.10709835    
 -0.37865376    
  0.52594864    
  6.88675269E-02
  0.23463605    
 -0.74721420    
 -0.56181127    
   1.2894448    
 -3.44864912E-02
 -0.49247673    
  0.14246243    
 -0.79804730    
   1.3232913    
 -0.26383734    
  0.36304426    
 -0.49429622    
  4.97437268E-02
 -2.10161973E-02
  9.61144716E-02
   1.0486156    
  -1.0664587    
  0.32542226    
  -1.1273910    
  0.62128282    
  0.43635580    
  0.23398420    
 -0.18332508    
 -0.75271791    
  1.01778368E-02
  0.49962384    
  1.52444653E-02
 -0.20775579    
  0.36039251    
 -0.41787994    
 -0.27267399    
  0.66290146    
 -0.22180951    
  0.15842700    
  0.11032655    
  2.64003091E-02
 -0.47947761    
  0.93966293    
 -0.79096681    
  0.12790257    
  3.43572460E-02
 -0.92144316    
  0.54848415    
  4.78756092E-02
  5.34254275E-02
  0.55603051    
 -0.32025096    
  0.35925958    
 -0.21890216    
 -0.12675138    
  0.11209428    
 -0.31076556    
  0.44614092    
 -0.25651991    
  0.16448669    
 -4.20007668E-02
 -0.80358487    
  0.63139892    
  5.87498508E-02
  3.24987136E-02
 -0.55237430    
  0.77784091    
 -0.35237515    
 -5.42506389E-02
 -0.72141749    
   1.1009990    
 -0.40070903    
  0.48742175    
 -0.74818653    
 -0.30241698    
  0.39077449    
  0.95078379    
 -0.65468055    
 -0.37985283    
  0.39854494    
  0.36021829    
 -0.17995617    
 -0.40610972    
 -0.76324564    
   1.0299160    
  0.12646988    
  0.24840872    
 -0.62428987    
 -0.21321182    
 -0.67681003    
  0.66020274    
   1.1010014    
 -0.43575221    
  -1.1060201    
   1.0529772    
 -8.24229717E-02
 -0.26447922    
  0.68485641    
 -0.72797459    
 -0.10706457    
  0.15018293    
  0.43618104    
  4.18174937E-02
  0.23602916    
 -0.78630382    
  0.63738018    
  0.63850033    
  -1.1362040    
  9.48424339E-02
  0.42145744    
 -0.38620451    
 -0.16500287    
 -0.21518263    
  0.61292058    
 -0.53661287    
  0.48141754    
 -0.34967360    
  0.86150759    
 -0.84729779    
  0.15188041    
  9.11691636E-02
  0.61027694    
 -0.50408614    
 -0.92754799    
   1.1615771    
  -1.6353608    
   1.4379662    
 -0.59066886    
  0.23604736    
  6.81439880E-03
  4.31957617E-02
  6.14850484E-02
  0.30811396    
 -0.11666028    
 -0.67067450    
 -0.13176939    
  1.67597961E-02
  0.40454161    
  9.17751715E-02
  0.34939682    
  6.22325353E-02
 -0.21203190    
  0.21871419    
  3.81101072E-02
 -0.38171110    
  0.16945925    
  9.56702009E-02
 -0.15415114    
  0.18837215    
 -0.75044167    
 -0.64752060    
   1.1622699    
  0.43678552    
 -0.97893322    
  0.48783621    
  0.50429255    
  -1.1564323    
  0.29435590    
  0.42956230    
 -0.18318784    
  5.06867580E-02
 -0.57958299    
  0.10329930    
 -2.96117887E-02
  0.74505526    
  -1.0755346    
  0.59745663    
  0.12565511    
  0.14886554    
 -0.23554103    
  3.16860750E-02
 -0.91240001    
   1.4689480    
 -0.38172680    
  0.80234617    
 -0.62576991    
 -0.15072747    
 -0.31626347    
  0.25204343    
  0.19974223    
 -0.20999956    
 -0.85708177    
   1.1434748    
 -0.18361263    
 -0.11314289    
  0.69227862    
 -0.45671284    
 -5.20879850E-02
  0.55713540    
 -0.38133809    
 -0.29538834    
  0.69802105    
 -0.41974857    
 -0.36854690    
  7.55074546E-02
 -2.00340115E-02
  0.28683865    
 -0.27677149    
 -0.20289905    
  0.44620514    
  -1.3106920    
   1.0773522    
 -0.89583987    
  0.86733848    
  0.38484564    
 -0.27846551    
 -0.31349668    
  0.31196588    
 -0.13243817    
  0.47087762    
 -9.25843790E-02
  0.31572846    
 -0.33263665    
 -9.57973525E-02
 -5.36945648E-02
 -0.22775139    
  1.23564238E-02
  0.41129562    
 -7.60778785E-02
  0.13368782    
 -0.19180623    
  0.16285165    
 -0.20217864    
  1.91781502E-02
 -0.11795282    
 -6.13882020E-02
  8.25367421E-02
 -3.65336314E-02
 -0.26469225    
  0.18568262    
  0.21640939    
  -1.1260110    
  0.73596698    
  0.14642216    
  0.24226964    
  7.17857927E-02
 -7.31399432E-02
 -5.28633855E-02
 -0.14090528    
 -0.80070287    
 -0.61903846    
   1.5563525    
  5.85123152E-02
  9.17366594E-02
  0.12079648    
 -0.42090112    
 -0.33082128    
  0.24016701    
 -0.10576651    
  0.81968170    
 -0.54629976    
  0.13680577    
 -0.99756765    
  5.32982573E-02
 -0.14496553    
 -0.23319311    
   1.0432347    
  0.21384789    
 -0.98466760    
  0.78319871    
  0.22279158    
 -0.80777109    
  0.33466768    
 -0.18277295    
  0.32752821    
  0.12297749    
  0.41634423    
  0.39247337    
 -0.60485417    
 -0.19194563    
  0.22246030    
  7.24473596E-02
  0.67001021    
  -1.0940711    
  0.35570347    
 -0.52682602    
  0.65558434    
 -0.51002866    
 -0.14325437    
  0.17269672    
  5.82322255E-02
  9.23192725E-02
 -0.48239270    
  0.40276644    
 -0.24362238    
 -0.88238847    
  0.60916114    
  0.80046904    
 -1.36618577E-02
  0.32481056    
 -0.90985054    
  0.53569871    
 -3.52975912E-02
  8.60130712E-02
  6.84473058E-03
 -0.51037115    
  0.60033393    
 -0.24935712    
  0.28608117    
  7.52233118E-02
 -0.17631923    
 -0.12596099    
 -0.88000357    
  0.74625719    
  0.40316403    
 -0.21797229    
  5.84309474E-02
 -0.61768925    
  0.74444056    
 -0.50489128    
 -6.94154948E-02
 -5.65365888E-02
  0.20917629    
  0.21914291    
  0.21082318    
 -0.71101558    
  0.43545994    
  0.42548132    
 -0.68102539    
  2.18481719E-02
  9.77539923E-03
 -0.42511258    
  0.39348939    
  0.34333369    
 -8.46830457E-02
   1.2062961    
  -1.9229733    
 -0.10008325    
  0.51502723    
  0.21260633    
 -0.81560200    
  0.83240908    
  0.84372020    
  -1.0565013    
  0.41979468    
 -2.33042520E-02
  -1.0433049    
 -9.49165151E-02
   1.1256601    
 -0.35346997    
  0.71978933    
 -0.34960541    
 -0.14864115    
 -1.12811122E-02
 -1.46940099E-02
  -1.3475808    
   1.2418537    
 -2.03142520E-02
  0.45401803    
  0.10879108    
 -0.60861832    
  0.18816400    
  2.55605057E-02
  -1.0767698    
  0.22314334    
  0.74896699    
  -1.1270325    
   1.6244601    
 -0.50093514    
 -0.91893011    
  0.62242252    
  0.41409627    
 -0.20188689    
 -1.55151767E-07
  0.12054142    
 -0.25107259    
  0.61146903    
  0.41253272    
 -0.62071759    
  0.26225254    
 -1.58021096E-02
 -0.32831430    
 -0.41738397    
  0.15517835    
  6.36400282E-02
  0.52460313    
 -0.28730190    
  0.37668628    
 -0.11830413    
 -0.17670405    
  0.63326597    
 -0.87442809    
 -0.14145631    
  0.36851445    
 -0.31845352    
  4.01966497E-02
 -0.13219182    
  0.42174849    
  0.46366298    
 -0.58443582    
  0.59498078    
 -0.33542398    
 -0.11108224    
 -0.29316181    
  0.36306444    
 -0.14506270    
 -2.23389585E-02
  4.85028774E-02
 -1.44513994E-02
 -0.16586426    
  0.25226840    
 -0.18419278    
 -6.44146279E-03
 -9.83840972E-02
 -0.12516278    
 -0.48097292    
   1.4850156    
 -0.84213030    
 -0.51426828    
  6.93756789E-02
  0.77422017    
 -0.15188731    
 -0.56502646    
  0.22567232    
  0.46112570    
  2.54414510E-03
 -0.50913274    
 -0.12361422    
  0.63907975    
 -0.12348095    
 -6.79730400E-02
  0.18002500    
 -0.17240940    
  0.18761896    
  -1.3264834    
   1.3087175    
 -0.10806707    
 -0.15059069    
  0.49881363    
 -0.39494687    
 -0.15489797    
 -0.80570859    
  0.89417338    
 -0.32345819    
  0.37483117    
  0.55418181    
  0.30817723    
 -0.71451426    
 -0.83644974    
 -0.36839616    
  0.78088593    
 -0.35097712    
 -0.28390142    
  0.95260417    
 -0.15051869    
  0.77358013    
 -0.64068329    
 -0.65964097    
  0.74343759    
  0.73058456    
 -0.63205922    
 -0.12755270    
 -0.15438451    
  9.21811610E-02
 -0.26505429    
 -4.37448993E-02
  0.69314730    
 -0.38136756    
 -0.24305816    
  0.16734564    
 -3.42887528E-02
 -0.26685968    
  0.64196843    
  -1.2741076    
   1.1490206    
  9.49570462E-02
  0.26687884    
 -0.95065790    
 -0.56839520    
  0.94469011    
 -0.18584743    
 -0.10557434    
  0.43013987    
 -0.20656824    
 -1.55311897E-02
 -0.97909093    
  0.66735435    
 -0.53730118    
   1.4074107    
 -0.65316147    
  6.83554038E-02
  0.52641779    
 -0.44912615    
  0.77864248    
  -1.2489765    
  0.28768164    
  0.32420877    
  0.38663733    
 -3.77399772E-02
  0.41352969    
 -0.97771072    
  3.55221308E-03
 -0.60171336    
  0.63827097    
 -0.41318759    
  0.69443852    
  0.29411337    
  -1.4831444    
  0.43057135    
  0.96100557    
 -0.27893969    
 -0.29420328    
  7.38406256E-02
 -0.72848630    
   1.1223099    
  0.15481934    
  -1.0554259    
   1.1582757    
 -0.39153591    
 -4.79874350E-02
 -0.26912892    
  0.14040157    
 -0.14408447    
  0.35112461    
  0.16485418    
 -0.21137398    
  0.30186641    
 -0.61947083    
 -0.15539788    
  0.44120860    
  3.99225913E-02
 -0.43838996    
  0.16366857    
   1.4327132    
  -1.3960917    
 -8.01855400E-02
 -0.50588995    
  0.35605946    
  0.33708772    
  0.42677489    
 -0.62335110    
 -0.11287938    
  0.22272386    
  0.27544278    
 -5.10813762E-03
 -0.21644357    
  0.43728000    
  0.36638156    
 -0.71837395    
 -0.38308921    
  0.46839651    
 -0.28322396    
 -0.54154134    
  5.64788729E-02
  0.51658946    
  0.42142880    
  0.39941394    
  -1.3847778    
  0.79941684    
  0.12050387    
 -0.37689137    
 -0.87406123    
   1.0407087    
 -0.70363373    
  0.93301719    
  -1.3220522    
   1.4414138    
 -3.96833159E-02
 -0.36420518    
  0.14488451    
 -9.72190276E-02
  0.10940682    
  -1.1053643    
  0.89824212    
  0.54724073    
 -0.11133846    
 -0.52774161    
 -0.10314464    
  0.27145410    
  8.23998600E-02
  0.64837390    
 -0.47622725    
 -0.38196227    
 -0.63889700    
  0.89021069    
  -1.0317900    
  0.16118687    
  0.90391695    
  2.05110808E-07
 -0.19790724    
  0.33029127    
 -0.12715474    
 -3.58367600E-02
 -0.11592689    
   1.1324298    
  -1.3809296    
  0.55571663    
 -0.39602327    
  0.13622282    
 -0.35605511    
  0.49499878    
 -0.27020338    
  0.66214377    
  -1.5636917    
  5.91889583E-02
   1.1300412    
 -0.13920535    
  0.15394761    
 -0.38673863    
  0.77332830    
  8.79777819E-02
 -0.81055140    
 -0.12527701    
  0.42525473    
  0.66298735    
 -0.45077649    
 -0.52940226    
 -0.18649696    
  0.22230619    
  4.74336855E-02
  0.73230696    
 -0.62630701    
  5.99481314E-02
  9.66623873E-02
 -0.31845385    
  0.42221627    
 -0.45135272    
  0.31766298    
 -0.62229913    
  0.71530569    
  0.40584967    
 -0.64293087    
 -0.20359924    
 -4.77155186E-02
  6.72368705E-02
  4.29991819E-02
  8.70116055E-02
  0.22684026    
  0.55486000    
 -0.26165792    
 -0.52004194    
  3.33874188E-02
 -0.32312924    
  0.24072039    
  0.50952834    
 -0.93794525    
  0.53150553    
 -0.97499877    
  0.50616318    
  0.40234524    
 -4.96499538E-02
  0.43406197    
 -0.42101064    
 -0.59298688    
  0.74458665    
 -9.03086588E-02
  0.66767329    
 -0.84028602    
  0.39819214    
  5.21448068E-02
  -1.1149107    
  0.55153453    
  0.31272084    
 -0.19066434    
  9.08932537E-02
 -6.95785508E-02
 -0.33016500    
 -0.72544736    
   1.1700715    
  1.56607060E-03
  0.11377613    
 -0.21410613    
 -0.22400939    
  8.70109573E-02
  0.28768209    
  0.34725577    
 -0.67957020    
  0.21564649    
 -0.71341813    
  0.52236271    
  0.12718563    
 -1.78403151E-03
 -0.13762181    
  0.41362810    
  0.86113906    
  -1.4661463    
 -0.14961168    
  0.92718232    
  -1.3738288    
   1.0221919    
  4.74769734E-02
  0.46981025    
 -0.53692836    
  0.22281247    
 -0.24961515    
  0.50401121    
 -0.45594892    
 -6.49344129E-03
 -0.75703418    
  0.48977208    
  0.24252877    
  0.62492937    
  -1.4329422    
  0.13633622    
  0.64631623    
 -0.94055521    
   1.2452155    
 -0.15689006    
  0.16943742    
  8.59719440E-02
 -0.62461174    
  0.45682946    
 -0.51625264    
 -0.58778632    
  0.99098146    
 -0.21747799    
  0.16936952    
  0.15301450    
 -0.31114763    
  0.49732679    
 -8.38244334E-02
 -0.39688164    
  0.35410753    
 -0.21259499    
 -0.18454997    
  0.19718823    
  0.61988443    
 -0.72926486    
  8.71823542E-03
  2.73988396E-02
  0.39185986    
 -0.23289450    
  0.87810671    
 -0.91928887    
  2.37401687E-02
 -0.37229711    
 -0.19948974    
  0.58778632    
  0.33832610    
  -1.0300308    
   1.4237682    
 -0.48637548    
 -0.31128389    
  0.53758270    
 -0.68686610    
 -0.19709951    
 -0.42860630    
   1.2759041    
  -1.0467591    
 -0.42020053    
   1.4073269    
 -0.55368680    
  0.18088353    
  5.73903508E-03
 -3.19794416E-02
  5.18102832E-02
  0.10128509    
 -0.11540965    
 -7.83846155E-02
 -0.17618664    
  0.69498062    
 -0.71349984    
  0.12461329    
 -0.16077320    
  0.41830260    
 -2.58413963E-02
 -0.33961883    
  0.11614772    
 -8.35953206E-02
  7.09225237E-03
  0.15818129    
  0.14701499    
  0.13157675    
 -0.93182141    
   1.0450280    
 -0.70855618    
 -7.52234086E-02
  0.20694160    
  0.56452942    
  9.82138366E-02
  -1.3115182    
  0.62675500    
 -0.44617087    
  0.33439952    
  0.33528587    
 -0.47535899    
   1.1647903    
 -0.12263487    
 -0.50914407    
  0.48010683    
 -0.43358669    
 -0.38495469    
  0.11143231    
  0.18845358    
 -8.66148770E-02
  0.28887141    
  5.92760509E-03
 -0.31079969    
  0.13835831    
  0.45300567    
 -0.10635321    
  8.37791413E-02
 -0.55915886    
  0.77662516    
 -0.59991032    
 -6.78457990E-02
  3.24204341E-02
 -0.46695668    
  0.39210159    
  0.72839326    
 -0.82894886    
 -8.26627538E-02
  1.79337244E-03
  0.51404631    
 -0.51943672    
 -0.13070352    
  0.25108662    
  0.33715677    
  -1.2834452    
  0.94308889    
 -0.75939667    
  0.43913829    
  0.13601205    
 -0.17426178    
  0.61939234    
 -0.57235116    
  0.33522099    
 -6.46429881E-02
 -0.75335413    
   1.0612816    
  0.67081404    
 -0.21005502    
 -0.19509587    
 -0.55867535    
  0.12506597    
 -9.74897742E-02
 -0.55721867    
  0.43663213    
  0.37986988    
  0.10647134    
 -7.60733187E-02
  0.32528904    
 -8.95313025E-02
 -0.50642031    
 -0.88082033    
   1.1739820    
 -8.42477456E-02
 -0.44310787    
  0.19741872    
  0.91563904    
  -1.5862409    
  0.50251120    
  0.81285501    
 -8.58410168E-03
 -0.37156332    
 -0.48005366    
 -4.54622768E-02
  0.17595872    
 -0.49150959    
  0.60058719    
 -0.48312634    
  0.46871433    
 -3.27899940E-02
  0.31481051    
 -0.68829268    
 -0.98002237    
   1.9394381    
  -1.3956143    
  0.48579586    
  0.35506055    
  0.83522397    
 -0.62214702    
 -0.29029614    
  0.76062614    
 -0.62078881    
 -8.71498659E-02
 -0.47398520    
  0.65933686    
 -0.55105537    
  0.28109756    
  0.20459406    
 -1.92739479E-02
  7.63513967E-02
  0.26204437    
 -0.85874724    
  0.64145631    
 -0.14842005    
  0.54945463    
 -0.25908360    
 -0.24525061    
 -0.12017567    
  0.34684277    
  0.45538938    
 -0.59614879    
 -0.18475358    
 -7.06176311E-02
  0.28593820    
  0.17597470    
 -0.43103638    
  0.14882742    
 -2.05891449E-02
 -0.22574726    
  0.25358766    
  0.17215423    
  0.99577218    
  -1.3290858    
 -0.73297971    
 -0.11205711    
   1.1310198    
 -0.66052216    
  0.33823469    
 -0.10967316    
  0.19404054    
 -0.30839145    
  0.50197583    
 -2.97720172E-02
  9.68076885E-02
  0.14376555    
 -0.54115874    
 -0.78438383    
  0.68087685    
   1.0889634    
 -0.93305051    
  0.43095908    
 -0.19661127    
 -0.39026117    
  0.21072088    
 -2.87420768E-02
  0.43420744    
 -0.27151695    
 -0.55452716    
  0.53390747    
  -1.2953224    
   1.1952393    
  0.15085618    
  1.12517979E-02
 -0.23192315    
 -3.77405658E-02
  0.53256571    
 -0.57369310    
 -0.76842988    
  0.61840570    
  2.21510581E-03
  0.32406932    
 -0.10269751    
  0.37302956    
 -0.36420369    
  0.23537055    
  2.73988470E-02
  0.33840069    
  0.16401079    
 -0.91058373    
  7.62830973E-02
 -0.78170031    
   1.2902635    
 -0.27306679    
  8.82511586E-02
  0.29818484    
 -0.28869388    
 -9.32876393E-02
 -6.58232868E-02
 -8.93154070E-02
  0.50735962    
 -0.40702885    
  0.24695769    
 -0.97352141    
   1.0374485    
 -4.69566137E-02
  -1.1291214    
  0.93616641    
 -0.29060161    
 -5.81910498E-02
  0.10948452    
  0.13005289    
  0.75080276    
 -0.58625275    
  0.67715758    
  -1.0567536    
  0.11778276    
  0.31943098    
 -0.56844401    
  0.66162074    
 -0.47929972    
  0.80452412    
  -1.0883818    
  0.23879655    
  0.13827994    
 -6.11702800E-02
 -0.22825819    
 -0.47047004    
   1.4608687    
  0.12210291    
 -0.39973429    
 -8.09001029E-02
  2.81020626E-02
 -0.23526473    
  0.28920570    
  8.10960978E-02
 -0.12783317    
 -0.55068475    
  0.19878267    
  0.44110385    
 -0.73789769    
  0.50485861    
 -7.90076703E-02
  0.41093132    
  -1.4613941    
 -0.16201600    
  0.85302478    
 -5.50190620E-02
   1.0710872    
 -0.43496555    
  0.18331935    
 -0.68224019    
  0.68820435    
 -0.24341744    
 -0.13950956    
 -8.96572769E-02
 -0.12877338    
 -0.10676780    
 -0.50480723    
   1.3288414    
 -0.39799049    
 -3.06898542E-02
  0.51407218    
 -0.93800002    
  0.17086938    
 -5.19368052E-02
  0.71766061    
 -0.32701001    
 -0.13851888    
 -0.86410511    
  0.47212011    
  0.28025541    
  9.29837078E-02
 -3.55589688E-02
  2.67871805E-02
  0.47677213    
 -0.40182495    
  0.28495356    
 -0.20010185    
 -0.20025370    
  0.19019021    
 -0.17501581    
  7.95793086E-02
  0.72058403    
 -0.52765524    
 -0.31559047    
  0.20793384    
 -0.21741329    
  0.77538550    
 -0.15123060    
 -0.91714156    
  4.24656924E-03
  0.25647953    
  0.32232150    
 -0.23599300    
  0.42875096    
  0.53539872    
  -1.0277864    
  0.24344911    
 -0.75267285    
  0.48160294    
  2.92226821E-02
  0.11189923    
 -0.79707801    
  0.79564679    
 -9.93296728E-02
 -0.38510418    
 -0.34020036    
 -0.43531731    
  0.95395643    
  0.38846031    
 -0.93695140    
 -0.62482858    
   1.5227693    
 -0.13020535    
  0.78916764    
 -0.35900944    
 -7.59857893E-02
  -1.1252803    
  0.59563863    
  9.24281552E-02
  0.16115956    
 -0.15102501    
 -0.97246122    
  0.18970187    
   1.2898810    
 -0.31782120    
  0.22342122    
 -0.64430374    
  0.21120861    
 -0.24131823    
  0.50513244    
 -0.18153113    
 -0.14419536    
 -0.63984895    
  0.72549021    
 -0.51698607    
 -0.44120848    
  0.92412019    
  0.34901991    
 -0.12483709    
  0.11747564    
 -7.41631258E-03
 -0.59625882    
 -0.25227988    
  0.40835983    
 -1.74929816E-02
  0.61253285    
 -0.16860060    
 -0.80622441    
 -0.42107973    
  0.53792250    
  0.37406686    
 -0.39944923    
  0.70082998    
 -7.54830018E-02
  0.20901351    
  5.00645712E-02
  0.30895111    
  -1.2273674    
 -5.33311535E-03
 -0.53976035    
   1.0452245    
 -0.33389455    
  0.42332304    
  0.63624889    
 -0.46953499    
 -0.11918891    
  0.68183196    
  -1.0664194    
  0.26522049    
 -0.21485753    
  6.09714985E-02
 -0.12590289    
  0.55028808    
 -0.17821893    
 -2.63559427E-02
  0.30896756    
 -0.64425349    
  0.25016090    
  0.24012260    
  6.33299258E-03
 -0.39791790    
  0.22314355    
  0.16462228    
 -0.36362329    
 -0.87143993    
   1.7822114    
 -0.77061045    
  0.12993594    
 -0.29423952    
 -0.28019145    
 -0.59828860    
   1.0955914    
  8.96551758E-02
 -0.41589284    
  0.27342978    
  0.68594426    
 -0.32895085    
 -0.48439264    
  0.86880368    
 -0.67060691    
 -7.88051188E-02
  4.86365110E-02
  5.22113033E-02
 -4.15491760E-02
  -1.1356528    
  0.68366802    
  0.26236400    
  0.39811197    
 -0.41101560    
  0.27695650    
  0.78576910    
 -0.42782837    
 -0.44303581    
  -1.1344695    
   1.5229455    
 -0.59529161    
 -7.62836337E-02
  0.23767149    
 -0.16327296    
  7.27590322E-02
  0.46119282    
  -1.1404030    
  4.40002605E-02
 -0.31226349    
  0.73088729    
  0.15880845    
  9.39570665E-02
 -3.79356593E-02
  1.39617072E-02
  0.66591638    
 -0.32425815    
 -2.87337955E-02
 -0.33748701    
  0.34882894    
  1.98517088E-02
  5.38081527E-02
 -0.26808497    
 -0.10080437    
 -0.69990420    
  0.84826547    
 -0.40184349    
   1.4349810    
  -1.1322290    
  0.29963008    
 -0.24809608    
 -1.99852381E-02
 -2.99472623E-02
  0.36464295    
 -0.21209352    
 -0.47661856    
  0.29154617    
  0.28685552    
 -0.31876442    
 -0.17687556    
  0.20048536    
 -0.19035363    
  0.93308467    
 -0.48293376    
 -0.79025841    
 -0.36929977    
   1.0931330    
  0.11288759    
 -0.25113916    
  0.39701748    
 -0.64249021    
  0.74996966    
  -1.2561015    
  0.44374219    
  0.31728280    
 -0.32807040    
  0.32022732    
  0.19276564    
 -0.26966369    
  0.36497393    
 -0.79105842    
  6.55142963E-02
  0.39237180    
  0.43841478    
 -0.33075005    
 -0.48310661    
  0.31954315    
  0.31432718    
 -0.28345028    
 -0.61206543    
  6.62890375E-02
  0.11551249    
 -0.51082551    
  0.86020100    
 -0.70419729    
  0.72414380    
 -0.55424452    
   1.0679386    
  -1.0868661    
   1.1112710    
 -0.48054084    
 -0.85466927    
  0.87480485    
  0.39656672    
  -1.0765120    
 -0.21905316    
  0.94763124    
 -0.76530933    
  0.38020554    
  0.11829954    
  0.12783322    
 -0.14030756    
  0.92793840    
  -1.0407645    
  0.56728107    
 -0.23382483    
 -3.36104701E-03
 -0.20273086    
  0.42385161    
 -0.13565461    
  0.39666820    
 -0.57190508    
  0.31895542    
 -0.70798254    
  0.54396600    
 -0.20594215    
  0.60719210    
 -0.82985139    
 -0.46276560    
  4.87903245E-02
  0.73088753    
  0.21357456    
  0.12942733    
 -1.25238125E-03
 -0.13245770    
 -0.86607063    
  0.75257051    
 -0.10642920    
  0.71431190    
 -0.66560668    
 -0.24719997    
  0.80802703    
  -1.2762933    
   1.2008431    
  0.15906447    
 -0.62427348    
 -0.23528042    
 -7.65402839E-02
  0.74948478    
 -0.48887032    
  5.24018519E-03
 -5.24048554E-03
  0.39313003    
 -0.48476896    
  0.38412604    
 -0.22641727    
 -0.25647965    
  0.82588410    
 -0.16722256    
 -0.33406338    
  0.51327276    
  -1.2518464    
  0.63202131    
  7.86005929E-02
  0.61454719    
 -0.41273195    
 -0.35649142    
  0.36290523    
 -0.34830689    
  0.46067593    
 -0.13696566    
 -0.12402800    
 -9.97715443E-02
  0.29462489    
  0.35923553    
 -0.62477994    
 -0.55366260    
  0.45148146    
  0.25405422    
 -2.91480944E-02
  -1.0804678    
  0.80306172    
  1.84165277E-02
  0.16915777    
  0.21665129    
 -7.33449087E-02
 -0.16354001    
 -0.22866207    
 -0.10623951    
  0.57178664    
 -0.12260219    
  0.10760223    
  4.55467291E-02
  0.58188576    
  -1.9108881    
  0.73105550    
  0.49538964    
 -0.43386480    
  9.97894779E-02
  0.23167320    
 -0.97249413    
   1.2759302    
  0.11814602    
 -0.44097179    
 -0.18111710    
  0.16594259    
  0.61195743    
 -0.58928061    
  5.96114248E-03
  7.58045614E-02
 -0.34727398    
  0.17482115    
 -0.56577212    
  0.51370347    
  0.23820221    
  7.83693492E-02
  0.14477473    
 -0.57439876    
  0.15525313    
  7.63481334E-02
 -0.46298358    
  0.57991630    
  0.13845773    
 -0.36877936    
  0.21660471    
 -0.77664906    
  0.33604324    
   1.3300191    
  -1.5881006    
  0.63451695    
 -0.35101041    
 -1.47524411E-02
  0.66406560    
 -0.36845341    
 -5.68798073E-02
  9.98297054E-03
 -0.85449839    
   1.1504246    
 -0.27787834    
  0.15901732    
 -0.34819084    
 -0.71901965    
  0.95271653    
  0.22096394    
 -1.38110006E-02
 -0.11794127    
 -0.79016614    
  0.96463263    
 -0.20186646    
 -0.24382332    
  1.66515373E-02
  0.26024529    
 -3.45360115E-02
  9.75702554E-02
  0.35508049    
 -0.34846169    
 -0.53711390    
  0.63864106    
 -0.33029354    
 -0.39310360    
  0.31195492    
  0.45345575    
 -0.31431952    
  0.36011210    
 -0.39191127    
  0.21177082    
  0.24050835    
 -0.47350404    
  0.84800440    
 -0.61893791    
  5.23603661E-03
 -0.24926527    
 -0.36363906    
  0.66504532    
 -0.76107872    
 -0.56160659    
  0.59294087    
  0.88123655    
 -0.20886856    
  1.69166401E-02
 -0.64159566    
   1.0551999    
  -1.1693134    
 -0.35981968    
 -0.22906606    
  0.69808543    
  0.31261533    
  8.29490796E-02
  0.15628050    
  4.16726023E-02
 -5.45207337E-02
 -3.80714685E-02
 -0.16515595    
 -0.15385689    
  3.43116820E-02
 -0.86598915    
   1.1801051    
 -0.16507931    
  0.26826420    
 -0.98039317    
  0.21825357    
  4.91905287E-02
  0.10375907    
  0.96416461    
 -0.98358256    
  0.50492591    
  8.83675087E-03
 -9.69246030E-02
  0.55290014    
 -0.20335901    
 -0.50476915    
  0.19326818    
 -0.20465328    
 -0.30565467    
  0.56183392    
 -0.30106542    
  0.49025607    
  3.60182077E-02
 -1.18628750E-02
  0.25923887    
 -0.13590193    
 -0.59860414    
  0.10209211    
  0.31292430    
 -0.12111548    
  8.36678743E-02
  4.87901866E-02
  7.13291392E-02
 -0.13336486    
 -0.19845125    
  0.18232131    
  0.51163840    
 -0.21888828    
 -0.75036472    
 -0.24096744    
   1.8448219    
  -1.4186825    
  0.22811295    
  0.25382960    
 -0.19604184    
 -0.40279508    
  0.14149933    
 -5.71586937E-02
  0.52759618    
  -1.2244262    
  0.11819299    
  0.51213658    
  0.37013936    
  -1.2554803    
  0.42744359    
  0.51330709    
  0.35983002    
 -0.38048816    
  0.81450808    
 -0.53779697    
  5.05016483E-02
 -9.61313173E-02
  0.19380184    
 -0.61903924    
 -0.18694021    
   1.0502388    
  0.24904455    
 -0.51082581    
 -0.12348095    
  0.49556741    
 -0.47997525    
 -0.23161830    
  7.67639577E-02
  0.74902725    
  -1.1134734    
  0.37911645    
 -0.33971393    
 -0.70227933    
  0.81804031    
 -0.54305285    
  0.77986854    
  5.89318126E-02
 -0.12838082    
 -5.15044434E-03
 -2.79247127E-02
 -0.21652858    
  0.41058037    
  4.97618914E-02
  0.16929191    
 -0.67228907    
 -0.33784971    
  0.84637886    
 -0.29831299    
  0.43717492    
  -1.1490842    
   1.2709945    
 -0.66899925    
  0.80399013    
 -0.28366700    
 -0.21822399    
  0.19577838    
  6.35134205E-02
 -0.33245653    
 -0.24567311    
  0.33556804    
  0.28428307    
 -0.35133800    
  0.31904048    
 -0.33039439    
 -0.12309907    
  8.31602439E-02
  0.49886993    
 -0.55293739    
 -0.34042296    
  0.43931076    
 -0.61510462    
  0.65488708    
 -0.15311132    
  0.53596199    
 -0.20731224    
 -0.37136760    
  0.58609831    
 -0.54885030    
  0.35996053    
 -0.58447617    
  0.95445502    
 -0.65426511    
  9.06765983E-02
 -9.91872251E-02
  0.40603486    
 -0.30684742    
  0.21506181    
 -0.18757880    
 -0.88515383    
 -0.20148155    
  0.98027086    
 -9.11313817E-02
  0.64426517    
 -0.52018189    
 -0.11495093    
 -7.29955407E-03
  0.51192343    
 -0.22424164    
  0.13832781    
 -0.64185411    
  0.44846609    
  0.11374336    
  -1.0806398    
  0.47190985    
  0.33306465    
 -1.70752825E-03
  0.27347890    
  0.18794040    
  -1.1666054    
  0.19435942    
  0.37362468    
  0.48580953    
 -0.75407302    
  0.23638861    
 -0.38542479    
  0.77593380    
  0.30667821    
 -3.02918185E-03
 -8.98651704E-02
 -0.25289553    
  -1.0126702    
  0.77770495    
  0.19129030    
 -0.20763965    
  0.97945464    
 -0.26636118    
 -0.32735729    
 -0.37661982    
 -0.23638916    
  0.22910275    
 -0.64845663    
 -0.25782827    
  0.28881252    
  1.34685533E-02
 -0.24085769    
   1.8635849    
 -0.82488859    
 -0.76494128    
  0.76794875    
 -1.51287364E-02
  0.32947937    
 -0.20629105    
 -0.82860595    
 -0.30010438    
   1.0443909    
  0.29716796    
  -1.2017963    
  0.58818930    
 -0.12637115    
  0.59988970    
 -0.36314008    
  0.19426195    
  1.76477004E-02
 -0.23009193    
  1.09491097E-02
  0.44053555    
 -0.32578176    
  3.18499878E-02
 -4.81632762E-02
  0.55206889    
  5.97327426E-02
 -0.35756704    
 -0.80362290    
  0.75259769    
  5.86487725E-02
 -0.48582453    
 -6.81115612E-02
 -0.23477478    
  0.16641140    
  0.22125471    
  0.55338550    
 -9.21628401E-02
  1.77203454E-02
 -0.50965518    
  7.32720047E-02
  1.43887587E-02
  0.28410441    
 -0.14434224    
  3.20882984E-02
 -7.97920451E-02
 -0.41364181    
  0.36696619    
  0.36601689    
 -7.62042329E-02
 -0.54283559    
  0.66302752    
 -0.20546369    
  0.30457604    
 -0.33565244    
  0.19136678    
 -0.10351876    
  -1.2229868    
  0.40546465    
  0.83057743    
 -5.05425967E-02
 -0.27998060    
  3.89427431E-02
  0.32850435    
   1.0595248    
  -1.4507171    
  0.24036908    
 -0.16560122    
 -0.12402010    
  0.59637940    
 -0.58096528    
 -2.12566014E-02
 -0.16297889    
  2.27285828E-02
  0.50315601    
 -0.14132574    
 -7.97816142E-02
  3.38392588E-03
  0.19990240    
 -3.23288478E-02
  -1.2329606    
   1.5192125    
 -0.79232728    
  0.62322253    
  0.16803133    
 -0.89872330    
 -0.39627293    
  0.16584656    
   1.4699086    
 -0.14881702    
 -0.41750494    
 -5.39827440E-03
 -0.10701574    
  0.23154159    
  5.35008162E-02
 -0.30789211    
  0.22406802    
 -0.13142258    
 -0.10660947    
 -4.31029797E-02
 -0.65004420    
  3.12018022E-03
  0.69158846    
 -9.14171785E-02
 -0.12356909    
 -0.14101991    
 -5.96503541E-02
  0.52491033    
 -0.17202477    
  0.32116827    
  2.85053737E-02
 -0.28223243    
  5.87959476E-02
  1.45347863E-02
 -0.13414991    
 -0.31556979    
  0.30561960    
  0.18509555    
 -0.12682617    
 -3.52035165E-02
 -0.66742218    
  0.36552438    
 -0.22369404    
  0.11931263    
  0.30525333    
  0.50540584    
 -0.14477418    
 -0.72376221    
  0.44275716    
 -0.29380170    
  0.72066689    
  0.13298811    
 -0.16050844    
 -0.48258257    
  0.19490038    
 -9.51613933E-02
  0.49764535    
 -0.45283839    
  0.79780287    
 -0.85579050    
 -6.68630749E-02
  3.14157903E-02
 -0.10307254    
 -0.26446193    
  0.10138205    
  0.70982325    
  3.14729214E-02
 -0.93625361    
  0.31919667    
  0.24933253    
  -1.0939939    
   1.0103431    
  8.35388806E-03
  0.22944602    
  0.13005309    
  0.21451187    
  2.22436450E-02
 -0.54596049    
 -0.86164093    
  0.52864349    
  0.95398229    
 -0.32699355    
  6.39485121E-02
 -0.79556197    
  0.27659148    
  0.70882332    
 -0.53834307    
 -0.26802334    
  0.24423075    
  0.27597678    
  4.29145806E-02
 -0.42550105    
 -0.14172833    
  0.53762424    
 -0.38877836    
  0.29166302    
 -0.19217153    
  0.30360568    
 -0.48817757    
  0.18617506    
 -0.15950690    
 -3.05366796E-02
 -0.29546446    
  0.91211581    
 -0.77371269    
  0.79133928    
 -0.10959433    
 -7.37548620E-02
 -0.28193733    
  0.12448879    
 -1.01673212E-02
  2.73598172E-02
 -0.26520893    
  9.53105390E-02
 -0.14077255    
  0.12208085    
  0.22211409    
  -1.0068042    
  4.77156341E-02
   1.2963458    
 -0.45058563    
 -7.88375942E-08
 -4.08221073E-02
  0.71455085    
 -0.54135251    
 -0.22246961    
  5.40669225E-02
  1.59330666E-03
  0.24456853    
 -0.51332271    
  0.16657333    
  0.66633618    
 -0.57054502    
  0.62002456    
 -0.86381280    
   1.0681601    
  -1.0124798    
  0.11153118    
  0.70689309    
  -1.5291328    
  0.96094781    
 -0.36055475    
  0.10254901    
  0.26849294    
 -0.83544582    
  0.90870202    
 -4.96910736E-02
 -0.14209393    
  0.21505708    
  0.27302825    
 -0.83807212    
 -0.47190991    
  0.99551141    
 -0.55996865    
  0.72354490    
  0.57775617    
 -0.85788280    
 -1.75861921E-02
  0.21407051    
 -0.33569124    
 -0.39459506    
  0.23496565    
  0.56205505    
 -0.69192964    
  0.67720538    
 -0.42292154    
  0.43886316    
 -0.55053347    
  0.50702053    
  0.14960253    
 -0.10609037    
  3.34957056E-02
 -0.33013940    
  0.25058648    
 -1.66990943E-02
 -0.35003564    
  0.50787991    
 -0.41491240    
  0.26609403    
  -1.0973290    
  0.12629353    
  0.94238836    
  0.19283436    
 -0.12763573    
 -0.23309363    
  0.36507726    
 -0.26551419    
  6.17059395E-02
  0.34517318    
  -1.2027184    
  0.54654372    
  0.50061035    
  -1.0757731    
  0.81021279    
 -0.19241561    
 -6.28006235E-02
 -3.71041731E-03
  0.53324902    
 -0.17601673    
 -0.57898253    
  0.76584566    
 -0.50223237    
 -0.16640633    
  0.16818686    
  0.32007003    
  6.38113692E-02
  0.25628555    
 -0.91722935    
  0.74461639    
 -0.36290562    
  3.15483995E-02
  0.16693498    
  0.17108952    
  0.15935741    
 -0.35978264    
 -0.42528164    
  0.39645246    
  1.39189395E-03
  0.40870488    
 -0.45568871    
 -0.23376834    
 -6.66275024E-02
  0.84954482    
 -0.40168402    
 -0.72250515    
 -0.58986229    
  0.96552569    
 -1.61440223E-02
 -3.87145504E-02
 -0.69691372    
 -0.12869179    
  0.69314730    
  0.82842076    
 -0.20411286    
 -0.11950860    
  0.57649714    
 -0.62289405    
  0.14499903    
  0.19650018    
 -0.29380840    
  0.14542644    
 -0.19856001    
  0.38292986    
 -0.36267319    
 -0.16220401    
  1.86924338E-02
 -0.25131488    
 -0.57712978    
  0.61795104    
  0.14677674    
  0.13517492    
 -0.19971354    
  0.16759367    
 -0.47059730    
  0.71080482    
  9.29146539E-03
  0.10107406    
 -0.29012281    
 -1.83234606E-02
 -0.43067381    
 -2.66087651E-02
  9.22406465E-02
  0.80819464    
 -0.44742924    
 -6.64452538E-02
  0.42810708    
 -0.71833748    
 -0.12829696    
  0.59190309    
 -0.37948981    
  0.27255902    
 -0.13271512    
 -0.14737676    
  0.27723101    
 -0.52962559    
  0.85042125    
  -1.7332163    
   1.3965355    
 -0.53588229    
  0.31346598    
  0.32602870    
 -0.12717783    
  0.74470097    
 -0.98059297    
  0.82467210    
  -1.4844204    
  0.25616863    
  0.27058771    
  0.12541685    
  6.62004426E-02
 -9.70909446E-02
  9.53104198E-02
 -0.74999112    
   1.5382861    
 -0.82830077    
  0.76387018    
 -0.41109854    
 -0.43188626    
 -0.24445298    
 -0.77876049    
   1.4564042    
 -0.49532107    
  0.42939320    
  0.41973507    
 -0.21767381    
 -0.46637413    
  5.63532896E-02
  0.43803346    
 -5.80038764E-02
  6.78995475E-02
 -0.21253282    
 -0.59403050    
   1.6230700    
  -1.4773580    
  0.20086315    
 -0.12539394    
  0.49138474    
 -0.32690302    
  0.10285735    
  0.17097947    
 -0.15014532    
  2.94104125E-03
  4.87201698E-02
  0.43983266    
 -0.95767599    
  5.70276938E-02
  0.58061665    
  0.13120203    
 -7.68741369E-02
  -1.1080571    
  0.68600392    
 -0.23758444    
  0.47849062    
 -8.36883336E-02
  0.16091014    
 -0.58570248    
  0.66944915    
 -0.38940737    
 -0.74957722    
  0.79287422    
 -0.60557145    
 -0.36737964    
   1.3380643    
 -4.94377576E-02
 -0.34142911    
  8.33814368E-02
 -0.82827961    
  0.87210476    
  3.31359096E-02
 -5.63742779E-02
  0.27267948    
 -0.72220457    
  0.37300247    
  0.31150779    
 -0.14653860    
 -7.13523775E-02
  0.19025072    
  0.36782238    
  -1.7452387    
   1.0485591    
 -0.26148000    
 -0.51466405    
  0.98610342    
  0.15271531    
 -0.42473847    
  0.53317243    
 -0.11709258    
 -0.25629610    
  0.26864207    
 -0.13792278    
  0.23824064    
 -0.87391633    
  6.93472102E-02
  0.16227034    
  0.92553097    
 -0.33330020    
 -0.11617965    
 -0.61623460    
  1.44578349E-02
  0.21449345    
  0.26028317    
  0.14260487    
  -1.2323282    
  6.01041801E-02
   1.1000006    
 -0.72270638    
  0.42620143    
 -0.66373312    
 -0.30228117    
  0.14994019    
  0.64783198    
  0.36261746    
  5.38244061E-02
  0.20936653    
  0.22620881    
  -1.0172669    
  0.63276649    
 -0.14405847    
  9.15274471E-02
  2.59009600E-02
  0.84689164    
  -1.0286458    
  0.81338757    
 -0.90801656    
  0.34896791    
  0.21225213    
 -0.18617542    
  0.40331808    
 -0.23983447    
 -0.34041443    
  0.25489232    
  0.53691113    
  -1.1112174    
  0.73658758    
 -3.18791345E-02
 -0.47021276    
  0.13582793    
  0.32914624    
  0.17405893    
  -1.3288414    
  0.34359002    
   1.1158003    
 -0.82811826    
  0.19436440    
  8.72120541E-03
 -0.85455978    
  0.61352956    
 -0.79994106    
  0.48928356    
 -0.24024886    
 -0.34352496    
  0.74579132    
 -0.36464271    
  0.64266342    
 -0.22395311    
  0.40546495    
  0.44903642    
 -0.92147249    
 -0.37351361    
  0.57122797    
  0.35756269    
  0.49757010    
 -0.83404291    
  0.26169470    
 -0.40948913    
  0.68910712    
 -0.65931290    
 -0.12712172    
  0.72915775    
  -1.3745736    
   1.1441686    
 -0.36383361    
  0.11020291    
 -0.25181124    
  0.74544644    
 -0.58270383    
 -0.97199613    
  0.76113445    
 -0.14364254    
 -0.27958468    
  0.71792710    
  0.16260621    
  0.47851166    
 -0.68947077    
  0.18232152    
 -0.12699996    
 -0.30873510    
  0.46882096    
 -0.30760288    
  0.17322564    
 -7.00811595E-02
 -0.14421844    
  0.14058198    
 -3.33365649E-02
  1.86575036E-02
  9.00871679E-02
 -0.20972075    
  0.49951151    
 -0.26972425    
 -0.33746576    
  0.58546388    
 -0.83446115    
   1.0785718    
 -0.41563863    
 -0.35755202    
  0.34830633    
  3.09148105E-03
 -0.18789268    
  0.48134512    
  6.99892864E-02
 -0.59122598    
  0.14581017    
 -0.19751184    
  0.75257099    
 -0.46386874    
  0.12624158    
  0.53505772    
 -0.56515622    
  5.93164191E-02
 -0.27899376    
  5.38846217E-02
  0.23811303    
  -1.2266215    
  0.84225017    
  -1.1024145    
   1.0234786    
 -0.14800987    
  2.37807445E-03
 -0.79560959    
   1.8082888    
  -1.5788488    
  0.73011249    
 -0.42892346    
  0.58018982    
 -0.92849642    
  0.97091210    
 -0.58017409    
  0.32410282    
  0.40546525    
  6.77520037E-02
 -0.12516330    
  0.13182525    
  0.43898284    
 -0.43236458    
 -9.25433785E-02
  0.94622910    
  -1.0594994    
 -3.29521038E-02
  0.70645887    
 -0.63067693    
 -3.79791074E-02
  0.23596402    
  0.90681911    
 -0.94181931    
 -0.17863442    
  0.35699081    
  0.30247256    
 -6.92255273E-02
 -0.80591631    
 -0.69119239    
  0.49745536    
  0.40149871    
  0.13094456    
  0.30015659    
 -9.75853503E-02
 -0.11579212    
 -9.51826721E-02
  0.32901061    
  7.12845847E-02
 -0.36437976    
 -0.70818472    
  0.53370225    
 -8.42248946E-02
  0.10816852    
  0.21617889    
  0.22238123    
  -1.0241410    
  0.58242142    
 -6.70738146E-02
  0.62939793    
 -0.31171322    
 -0.74107605    
 -0.34895271    
  0.53041279    
  4.22001742E-02
 -9.30396691E-02
  0.18759860    
  4.23249900E-02
 -0.19647558    
  0.33897558    
  0.29894662    
 -0.11013597    
 -0.41783077    
  0.22432160    
  3.09142601E-02
 -0.38066104    
  3.07045635E-02
  0.51771301    
  0.14138378    
 -0.29854161    
  0.35607237    
 -0.16475478    
 -0.29266986    
 -4.43003178E-02
  0.71383756    
  -1.4829702    
  0.91025776    
  6.16028495E-02
  0.27443674    
 -0.40168867    
  0.55475789    
 -0.64250332    
  9.09720883E-02
  0.15069412    
  0.52211869    
 -0.69561505    
 -0.36352327    
  0.64210337    
  8.13847706E-02
 -0.48622689    
 -0.33423185    
  0.71764845    
 -0.36123493    
  7.28603685E-03
 -0.29314137    
  0.55088836    
  0.10255157    
 -0.39538950    
 -0.21985915    
  0.52662498    
 -0.34508443    
  0.38574052    
 -0.31779015    
  0.22168234    
  0.56627721    
 -0.58695668    
  0.16980594    
 -0.23295192    
 -0.31290501    
  0.79436851    
 -0.31086946    
 -0.20455058    
  0.24911897    
  -1.0571748    
 -0.15538184    
   1.5876509    
 -0.46210548    
 -4.72526960E-02
 -5.26836514E-02
 -3.94060686E-02
 -0.24057762    
  0.35010910    
 -7.01259375E-02
  0.15304637    
 -0.23013087    
 -0.29943666    
  0.52157819    
 -5.36178192E-03
  -1.0099218    
  0.71684963    
 -0.13481958    
 -2.08343342E-02
  0.46340245    
  1.70722418E-02
  0.27193376    
 -0.43108842    
  0.28270799    
 -0.34409609    
 -0.53436941    
  0.32172263    
  0.76013035    
 -0.46196133    
 -3.95187624E-02
  0.21411045    
 -0.35185930    
 -2.15837806E-02
 -0.21860804    
 -0.12260211    
  0.41479897    
 -0.64371407    
  0.72945744    
  0.34089190    
  0.24603248    
 -0.76460588    
 -6.70105517E-02
  0.52067769    
  0.23576903    
 -0.52110136    
  7.67869130E-02
  0.75700647    
  -1.2775409    
  0.39730135    
  0.15882359    
 -0.55368906    
  0.40465382    
  0.21269993    
 -0.33332789    
  0.44496790    
 -0.16972506    
 -0.13691509    
 -7.61960000E-02
  0.59274656    
 -0.64939886    
  0.44533929    
 -0.89550513    
  0.19415626    
  0.72669530    
 -0.42789888    
  0.40488273    
 -0.45498320    
 -0.40363219    
  0.72691125    
 -9.33944434E-03
  3.94269638E-02
  7.70196132E-03
 -0.36106896    
  0.14810368    
 -0.39445019    
  0.80517566    
 -0.29434952    
  0.10296290    
 -1.27160642E-03
  0.43224511    
 -0.83200157    
  0.58926165    
 -0.30395395    
 -0.22278669    
 -0.12921208    
  3.19390818E-02
  0.27781034    
  0.22907834    
  9.47724059E-02
 -0.19685051    
  0.36216471    
 -0.85523677    
 -0.24978244    
  0.61138093    
 -0.73123294    
  0.39923432    
  0.81093007    
  0.53876483    
  -1.2910330    
  0.44715142    
 -0.45306271    
  9.60290879E-02
  0.13106011    
 -0.13285692    
  0.44311696    
  -1.1617657    
  0.63620597    
 -0.80460238    
  0.67774510    
  0.65010518    
  0.18924212    
 -0.26996025    
 -0.19164959    
 -0.18475610    
  0.24805924    
 -0.23173979    
  5.76580130E-02
  0.16835885    
  1.56589597E-02
   1.0258791    
 -0.70999759    
 -0.53796703    
  0.61236966    
 -0.34068742    
  0.11897677    
  -1.0508455    
 -0.12721345    
  0.85061413    
  0.19083931    
  0.22887231    
 -0.26508844    
 -0.54938424    
  0.29013580    
 -0.32006386    
  0.55635506    
  0.48584229    
 -0.37599319    
  0.10132103    
  0.54388034    
  -1.0005773    
  0.29369348    
 -0.20159364    
 -0.16321604    
 -0.51148999    
  0.54093248    
  0.12698165    
  1.35361599E-02
  0.21266890    
  -1.1985519    
  5.26436530E-02
 -0.17211732    
   1.8799686    
  -1.6417112    
   1.5843251    
 -0.51411253    
  -1.4857275    
   1.6142747    
 -2.44215559E-02
  0.13938580    
 -0.59296113    
   1.1399013    
  -1.0905550    
  0.40916190    
 -0.15538131    
  0.30477637    
 -0.26120016    
  0.31882912    
  -1.2873542    
  0.99967211    
 -3.80480029E-02
  0.17723000    
 -0.23863424    
 -0.16277894    
  0.21583836    
 -0.13432936    
  5.89318126E-02
  0.33905023    
  0.28230250    
 -0.44003618    
 -0.81596822    
  0.69030261    
  0.40261209    
 -0.66312593    
  0.16648507    
  0.70636171    
  7.69255543E-03
 -0.50192529    
 -1.91697348E-02
 -0.10464363    
  0.10464410    
 -0.19766407    
 -0.69000775    
  0.22376980    
  0.77145338    
 -0.49892324    
 -0.66678059    
   1.0709721    
 -0.12754370    
 -3.83528210E-02
  9.46264043E-02
  -1.2007856    
   1.3516085    
 -0.87311864    
  0.73453230    
 -0.58320248    
  0.66987616    
 -0.13512598    
 -0.20556842    
  0.23492046    
  0.20142160    
 -0.57037175    
  2.75067370E-02
  0.14915471    
  0.54302305    
  0.13243970    
 -8.78609270E-02
 -0.54351193    
 -0.27393293    
  0.14994003    
  0.33750519    
 -0.19923763    
  4.61620539E-02
 -0.15590671    
  0.14987364    
  0.14350440    
  0.33628485    
 -0.36419404    
 -0.12777261    
  5.51142879E-02
  5.49819954E-02
 -0.62296599    
  0.68286443    
 -0.90856832    
  0.42869702    
  1.45078516E-02
  4.23019901E-02
  0.46233138    
  0.14649014    
 -0.43541563    
 -0.42050266    
  0.20890076    
  0.39998579    
 -0.15095022    
 -4.40888554E-02
  0.19503967    
 -6.82084858E-02
 -0.20673497    
  0.74425972    
 -0.85708225    
  0.19938163    
 -3.03049199E-02
  0.16362898    
 -0.10713619    
 -4.29107696E-02
 -0.70502174    
  0.45971206    
  0.40976629    
 -0.24520195    
  0.34582993    
  0.50433606    
 -0.90657258    
  0.83029836    
 -0.60909116    
  0.17584045    
 -6.58399612E-02
 -0.22488140    
  0.61165404    
 -0.42067444    
  0.26919287    
 -0.22975102    
 -0.44490677    
  0.59351736    
 -0.17946807    
 -0.15367566    
  0.99300611    
 -0.73396927    
  8.93394835E-03
  -1.0334390    
  0.70203644    
  0.11047967    
  6.59242049E-02
  0.61606783    
 -0.58971179    
  -1.0800002    
  0.98136079    
 -0.10058717    
  0.24994197    
 -0.28220251    
  0.23437317    
 -0.12410676    
 -3.82420830E-02
  0.35327941    
 -0.47000399    
  0.40609986    
 -0.39285466    
  3.69043052E-02
  0.38471958    
 -5.57808243E-02
  0.20551819    
 -0.27292946    
 -0.32317162    
  0.77629781    
 -0.38701883    
 -0.23430212    
  0.15979202    
  0.17502843    
 -0.52509487    
 -0.21519111    
  0.59845555    
 -0.31387246    
 -9.15928409E-02
  0.23692597    
  0.18339466    
 -0.94140226    
  0.95471776    
 -0.19028993    
  0.23680958    
 -0.68560046    
 -0.19290397    
  0.61903924    
 -0.46706203    
  0.58720583    
  0.15062004    
 -0.16818964    
 -0.13585566    
 -0.19560759    
  0.16118036    
  0.76003623    
 -0.49807656    
  0.22798319    
 -0.50405347    
 -0.43612608    
  0.94446152    
  0.44594470    
 -0.67149591    
 -0.31711623    
  0.26349518    
 -0.23272295    
 -0.14145631    
  0.47359028    
  0.13161157    
 -0.36536106    
  0.18527870    
  -1.0565560    
   1.1860526    
 -0.45316517    
  0.17953485    
 -0.12011139    
 -8.77955183E-03
  6.48690686E-02
 -4.97072516E-03
 -4.41500247E-02
  0.22591759    
 -0.62618816    
  0.31325868    
  0.34428769    
 -0.11811858    
  0.21037401    
  0.52781630    
 -0.61739069    
 -9.39726606E-02
 -0.45598441    
  0.87120569    
 -0.35114229    
  0.22727314    
  -1.3286474    
   1.4108860    
 -0.40952176    
 -0.27958474    
  6.03024568E-03
  0.21872523    
  0.56443524    
 -0.33775505    
 -9.41552147E-02
  0.28308803    
 -0.44006306    
  4.20094319E-02
 -0.14810370    
  0.29088780    
  0.56606179    
 -0.77591980    
  0.19604547    
  -1.3467530    
   1.1180303    
  0.14006612    
  3.43572460E-02
 -0.30297202    
  0.15443429    
  0.15293282    
  0.59812897    
 -0.18586485    
 -0.26566124    
 -0.22251239    
 -0.14943027    
 -0.54371774    
  0.12997580    
 -0.40823877    
   1.0325911    
 -0.12803559    
  0.39586365    
 -0.21861324    
 -0.17556448    
 -0.75925803    
  0.75588542    
  0.27962574    
 -0.12644134    
  0.13280658    
 -0.29447362    
 -0.32293540    
  3.01296748E-02
  0.76578611    
 -0.26875427    
 -8.85278955E-02
  2.25064661E-02
 -0.62158591    
  0.61264414    
 -0.45455432    
 -0.55667174    
  0.60949743    
  7.12272972E-02
 -7.34674484E-02
  0.91808283    
  -1.2102594    
  0.81326282    
 -0.35420549    
  0.37789023    
 -4.65814658E-02
 -0.77250916    
  0.10358889    
  0.71550161    
 -9.83058959E-02
 -8.53170305E-02
 -0.15701938    
  0.46519276    
  0.10352191    
  -1.3397741    
  0.66508895    
  0.39319479    
 -0.34556696    
  0.19483952    
  0.26957676    
 -0.73163778    
  0.48414379    
  0.29506508    
 -0.46837902    
 -5.33457436E-02
  0.17872736    
 -9.79319066E-02
  0.37367767    
 -0.17022128    
 -0.20707330    
 -5.20565920E-02
 -8.97914469E-02
  0.38080749    
 -0.76561046    
   1.0031996    
  0.14430019    
 -0.28800663    
 -0.12136065    
 -0.68148500    
  0.76310569    
 -0.10086647    
  -1.0547459    
   1.2069727    
 -0.46769610    
  0.49179316    
  0.16801742    
  -1.3286650    
  0.95858318    
 -7.64708370E-02
  0.91297388    
  -1.1119901    
  5.31095006E-02
  0.38090006    
 -0.59593499    
 -0.16209993    
 -0.24217801    
  0.86143231    
  0.35562131    
 -0.35863349    
  0.51353681    
 -0.64041048    
 -3.66216972E-02
  0.39055315    
 -1.08763166E-02
 -0.62164599    
 -0.27717936    
 -0.26895338    
   1.2791965    
 -0.15487550    
 -0.32035920    
  4.27779891E-02
 -1.68926008E-02
  0.33427972    
 -0.45355400    
  0.24403699    
 -0.37291816    
  0.47571826    
 -8.78748894E-02
 -0.38784382    
  0.19748949    
  0.80333483    
 -0.94767749    
  0.29849294    
  0.17306231    
 -9.19570252E-02
   1.0215946    
  -1.1514902    
 -0.22921066    
  0.94783646    
 -0.42692000    
 -0.27888578    
  9.12482068E-02
 -0.18990847    
 -0.12528047    
  0.90507305    
 -0.79573590    
  0.68687731    
 -0.93259555    
  0.29110041    
  0.38011792    
 -0.73241442    
  4.97142188E-02
  0.32952005    
  0.17621168    
  0.10689116    
  4.52678502E-02
 -0.36905462    
  0.57967961    
 -0.29026932    
 -0.47728440    
  0.46686706    
 -0.16159549    
 -0.46815881    
  2.66680084E-02
  0.83768243    
  1.64270774E-02
 -0.56882322    
  0.15312272    
 -9.54644755E-02
 -0.76895422    
  0.48183838    
 -0.62747824    
  0.75874400    
  0.96053559    
 -0.72008216    
 -0.36945996    
  1.78972911E-02
  6.62966445E-03
   1.0151985    
 -0.38805988    
  0.20077777    
 -0.63246626    
  0.21440955    
 -0.14445141    
  5.10395579E-02
 -0.31205404    
  0.87601721    
 -0.45029026    
  0.20521860    
  0.28271085    
 -0.38199595    
 -0.22928324    
 -1.96407177E-02
  1.63934864E-02
  0.25167537    
  0.69251502    
 -0.69125164    
 -0.41306987    
  0.55852497    
 -0.49924827    
  4.74193655E-02
  0.16850424    
 -0.17022152    
  0.59766543    
 -0.49643680    
  5.58633991E-02
  0.14466552    
 -0.93165624    
  0.70277852    
  9.53911338E-03
 -0.18930815    
  0.58523446    
 -0.32125336    
 -7.36923143E-03
 -7.04736635E-02
  0.65595591    
 -0.55489093    
 -0.25706995    
 -0.40918261    
  7.78913051E-02
 -0.47778553    
   1.0281298    
 -0.33082527    
  0.23223089    
  0.23491590    
 -8.68932754E-02
 -0.19001018    
 -0.85475874    
   1.4563624    
 -0.93430948    
  0.58459157    
 -2.70282961E-02
 -2.49667969E-02
 -0.99212849    
  0.98082954    
  0.32051781    
 -0.43316448    
 -0.65111798    
  0.29829660    
  0.15673292    
 -9.31845531E-02
  0.84547639    
  -1.5322742    
  0.83638865    
  0.41093442    
  0.54302871    
 -0.64771563    
 -4.68401909E-02
 -0.33731908    
  0.54997045    
  -1.0399350    
  0.47201794    
  0.72580743    
 -0.81190479    
  0.33584562    
 -0.96117008    
  0.74699879    
  0.92364228    
 -0.55174446    
 -0.31895587    
 -0.24737549    
  0.10936201    
  0.39483842    
 -0.18918286    
  0.34333307    
 -0.24349618    
  9.92675722E-02
 -0.34724969    
  0.70208907    
 -0.55912119    
  0.59792340    
  -1.2081043    
  0.32134455    
 -9.69278142E-02
  0.14208253    
 -6.64428156E-03
  6.45383224E-02
  0.53062803    
 -0.66416007    
  0.47889289    
  0.11679966    
  3.86146381E-02
 -0.45198551    
  0.29065374    
  0.21539874    
 -0.11122590    
 -0.11611293    
 -0.19684088    
  0.30490014    
  0.26484939    
 -0.30612075    
  6.52407333E-02
 -0.11122587    
  0.18964736    
 -0.61142176    
  0.39796320    
 -0.61217791    
  0.22536303    
  0.76582879    
  3.64409648E-02
 -0.69513744    
  0.23028937    
  3.87945287E-02
 -6.44369498E-02
 -0.13911243    
 -1.12567870E-02
 -0.29399168    
 -0.20744459    
   1.2514268    
 -0.57714862    
  0.47297537    
 -0.39513308    
  0.29317361    
 -0.75062746    
  0.99522626    
  -1.3055925    
  0.68997717    
 -0.76213968    
  0.32030717    
  0.38299254    
  5.56605123E-02
  5.12139164E-02
  0.12364890    
 -0.11161922    
 -0.59498721    
  0.24618265    
 -5.89043833E-02
  0.79151660    
 -0.76929414    
 -0.48194245    
   1.0054352    
  -1.2501619    
   1.1314023    
 -0.39163190    
  0.65105885    
  0.12229812    
 -0.63576663    
  0.20135763    
 -2.45765506E-07
 -5.72493151E-02
  0.58249944    
 -0.94550663    
  0.47878861    
  0.89149582    
  -1.1234248    
  1.83650362E-03
  0.63652802    
 -0.67964685    
  0.37827936    
 -0.20461524    
 -0.34455660    
 -0.62718892    
   1.3884195    
 -0.53445745    
  0.37605163    
 -2.13714391E-02
  -1.0192541    
  0.41945156    
  0.70694089    
  -1.4282585    
  0.96099097    
  0.18716724    
 -0.69013011    
   1.2024655    
 -0.56984913    
  0.24059090    
 -0.52560955    
  0.44168076    
 -0.71667767    
  0.14571190    
  0.29010019    
  0.58010834    
 -0.76025862    
  0.56610268    
 -0.62645584    
  0.19225691    
  0.36406249    
 -0.37745908    
 -0.64610171    
  0.74508399    
  0.16678554    
 -0.81722736    
  0.98666513    
 -0.45662677    
 -1.58735998E-02
  0.65336591    
  0.46635497    
 -0.57044417    
 -3.64529416E-02
 -0.45833561    
 -4.85059582E-02
  0.29708108    
  0.16694070    
 -7.66112730E-02
  0.51969320    
 -0.54290187    
 -0.15346007    
 -1.61148934E-03
  0.67688674    
  0.11668979    
 -0.58866197    
  2.20931582E-02
 -0.40675163    
  5.26434891E-02
  0.34765974    
  0.10315865    
  4.00283895E-02
 -0.52247798    
 -0.66886926    
  0.21796449    
  0.79999012    
  0.36556891    
  0.32357052    
  -1.0553837    
 -0.40450394    
   1.0207282    
 -0.34943244    
 -8.28696191E-02
 -6.44322857E-02
  0.19194558    
 -0.14364298    
  4.60765325E-02
  0.91005993    
 -0.92728829    
 -7.03475922E-02
  0.20328645    
 -6.86962605E-02
 -2.96756299E-03
  9.76036489E-02
 -0.11862592    
  0.41000724    
  0.40445727    
 -0.39643317    
 -0.71843982    
  0.48171759    
 -0.41820425    
  0.52267826    
 -0.50741088    
  0.27337533    
 -0.34196317    
  4.17142436E-02
  1.92681793E-02
  0.21085438    
 -0.66721082    
  0.63899654    
  0.10551960    
  0.50479901    
 -0.81417364    
  0.44683290    
 -0.37719047    
  3.62955360E-03
  0.73396939    
 -0.42611191    
 -6.03746213E-02
 -0.43416178    
  0.53370643    
 -0.26031736    
  0.14077219    
  7.63727352E-02
  6.47056252E-02
 -0.46550271    
  0.39139438    
  0.15009387    
 -0.31714821    
 -0.32505444    
  0.23847768    
 -6.65113702E-02
  0.71974194    
 -0.43252483    
  6.87141493E-02
 -0.42918184    
  0.50561219    
  -1.1711444    
   1.0616204    
  0.32370138    
 -0.60111797    
 -7.94509426E-02
  0.16453634    
 -0.67536139    
  0.74923646    
 -0.14135380    
  0.31224662    
 -0.52109563    
 -0.18361312    
  0.72493607    
 -0.15833113    
 -0.44968396    
  0.23457207    
  0.26655090    
 -0.32071924    
  0.43260512    
  0.21539259    
 -6.74877465E-02
 -0.34705418    
 -0.51539499    
  0.26646644    
  0.76913285    
 -0.84399158    
  2.48971097E-02
  0.39447641    
  0.28837246    
 -0.35697076    
 -3.76834832E-02
  0.19225691    
 -0.32688597    
 -0.10165700    
 -0.17611489    
 -8.97575691E-02
  0.81599385    
 -5.65640144E-02
  3.15631926E-02
  0.12529859    
 -0.87161821    
  0.74401581    
 -0.51699620    
  5.09060994E-02
  0.62762803    
 -0.18724038    
  0.10866839    
 -0.41506508    
 -0.43152514    
  0.34070694    
  0.37204871    
 -0.83643472    
  0.15054226    
  0.36698300    
 -0.20289905    
  8.14628974E-03
  0.42753178    
 -0.15415044    
 -0.22972369    
  0.73590863    
 -0.10794774    
 -0.77855867    
  0.11502044    
 -4.10735533E-02
  0.18685330    
  0.65141940    
  -1.2500473    
  0.84820127    
  0.57154632    
 -0.10476555    
 -0.44136032    
  0.70757341    
  -1.5079911    
  0.39956492    
  0.63633686    
 -0.42549697    
  0.56098413    
 -0.71806812    
  0.47350168    
 -0.18348643    
  0.13090606    
 -0.28645563    
 -0.93609315    
   1.0944369    
 -0.20688820    
 -0.34232092    
  0.42302346    
  0.67155457    
 -0.58956659    
  0.75050843    
 -0.72177082    
 -0.41114652    
  0.72262329    
 -0.20923688    
 -0.25003648    
 -0.53408241    
   1.0419483    
 -0.74798363    
  0.35039195    
  0.22783820    
  0.40858254    
 -0.56684047    
 -8.26474186E-03
 -0.48983979    
  0.13098876    
  0.52537262    
 -8.55218545E-02
 -0.32758299    
 -0.39140478    
  0.17047152    
 -0.62695414    
   1.0183405    
  8.43958184E-02
 -0.13333531    
  0.13880743    
 -0.38253778    
  0.86877996    
 -0.98531324    
 -0.12936656    
  0.34302735    
 -0.11529063    
  0.25718132    
  0.78199428    
  -1.0270289    
  0.30315518    
  0.56152427    
 -0.86669368    
  2.97939014E-02
  0.19335005    
 -6.66912124E-02
  0.24226964    
  0.31636035    
 -0.52639669    
  0.39032641    
  -1.6918370    
  0.45532560    
  0.91551173    
  0.65747124    
 -0.47048792    
 -3.68460976E-02
 -0.33432946    
  0.35292280    
 -3.89049351E-02
 -0.91765976    
  0.79559219    
  7.73045942E-02
 -8.81823301E-02
  9.24656391E-02
  -1.0165993    
   1.1888989    
 -0.44396707    
  0.16978218    
  0.64384460    
 -0.22584020    
 -0.95655012    
 -0.30037466    
  0.84207082    
  0.40964931    
 -0.79411024    
  -1.0601016    
   1.3350008    
 -7.08744898E-02
  0.72648317    
 -0.54762024    
 -0.13285692    
 -0.19171828    
  3.63671593E-02
 -5.17353900E-02
 -0.89874619    
   1.2574103    
 -0.27386785    
  0.49360526    
  0.22760038    
 -0.94079846    
  0.37025315    
 -0.91979313    
   1.3596259    
  4.40596342E-02
 -0.42615166    
 -4.96284245E-03
  0.96768379    
 -0.80152297    
  2.35956870E-02
 -0.19307919    
  0.11611804    
  5.05526401E-02
 -0.26264626    
  0.22533861    
 -0.10146931    
  5.66188172E-02
 -0.91858685    
   1.4303294    
  -1.3890477    
  0.45332071    
  0.55022579    
 -0.41494396    
 -0.53492272    
   1.2611890    
 -0.65347129    
  0.40609705    
 -0.15562665    
 -0.10914229    
 -3.01025361E-02
  0.41054538    
 -0.54092896    
 -0.53101546    
  0.53487653    
  0.56483197    
 -0.42649552    
 -0.11547881    
  0.85453588    
 -0.84329951    
  0.43301481    
 -0.68592668    
  0.40786007    
 -3.57182473E-02
  0.59236795    
 -0.57272679    
  7.94193372E-02
  6.79943487E-02
  0.51026624    
 -0.70073295    
 -2.39738654E-02
  8.62893313E-02
 -0.12336319    
  0.63004667    
 -8.80564079E-02
 -0.62248188    
 -0.17881845    
  0.34707204    
 -4.89547700E-02
 -0.26149929    
  0.44583735    
 -0.25049227    
  0.61333585    
 -0.39352477    
  0.34638497    
 -0.50698549    
  8.51220638E-02
  4.07579876E-02
 -0.39401057    
  0.61006230    
  4.71387990E-02
 -4.59021404E-02
 -5.72313182E-02
 -0.55634892    
 -0.58915716    
  0.58687150    
  0.63545001    
 -0.26018441    
  0.28886074    
  0.29384717    
 -0.53062779    
 -0.23818165    
  0.11271936    
 -0.56470531    
  0.48916391    
 -3.65660107E-03
  0.17435327    
  0.13102810    
 -3.29248235E-02
 -0.25971794    
  9.31709781E-02
 -0.36589602    
  0.39831343    
  0.32869503    
 -0.52547491    
  0.21730149    
  0.51207471    
 -0.23776256    
  0.46613637    
 -0.89381784    
  6.18029386E-02
  0.16243303    
 -0.86937362    
 -1.39863351E-02
 -9.60151181E-02
   1.4168315    
 -0.13675931    
  4.52943705E-02
 -0.38004428    
 -7.50351399E-02
 -9.17453319E-02
  0.25190711    
 -9.26859379E-02
  0.76133037    
 -0.37475777    
 -0.67071998    
 -0.56112939    
  0.91558421    
 -0.58722079    
  0.38921863    
  0.11548150    
  0.41413209    
 -0.52961344    
 -0.22314346    
  5.65596484E-02
  0.32564846    
  7.32581643E-03
 -0.62952149    
  0.86398786    
 -5.82453534E-02
 -0.74206018    
  4.76880111E-02
  0.40546530    
  0.36772463    
 -0.44233525    
 -0.19365276    
  0.14124718    
  9.88454148E-02
  0.60353518    
 -0.39631632    
 -8.99967551E-02
 -1.65789500E-02
  0.45295161    
  1.53406318E-02
 -0.34277162    
 -0.52115613    
  0.43876424    
  0.15352699    
 -0.44753611    
  0.25088048    
 -8.89471173E-02
  0.50949609    
 -0.43432021    
 -0.31211820    
  9.81766656E-02
 -0.79343140    
   1.4604779    
 -0.86011195    
  0.59598374    
  9.94761810E-02
 -0.33255357    
 -0.38159731    
 -0.13893664    
  0.38998911    
  0.22717187    
 -0.60370189    
  0.88146710    
 -0.19907250    
 -0.41224495    
  0.12275971    
 -7.10578710E-02
  0.55294901    
 -0.17101489    
 -0.16970296    
  0.16040052    
  0.12884796    
  4.13850509E-02
 -0.65340722    
  0.28443012    
 -0.31967628    
  0.80242407    
 -0.24344894    
 -5.80635779E-02
  -1.1040618    
   1.7017632    
 -0.67831022    
 -0.26487073    
 -2.72394828E-02
  0.50845581    
 -0.40903014    
 -6.83554858E-02
  0.34706864    
 -0.14206234    
  0.12020358    
 -4.15186677E-03
 -6.95853820E-03
 -0.54781395    
  1.43883321E-02
  0.30186710    
 -0.19151844    
  0.32944128    
 -6.15356723E-03
  0.51452279    
 -0.78587788    
  0.16907673    
  0.85314125    
  9.37859043E-02
  -1.0841286    
  7.36877620E-02
  0.51627547    
  5.70376031E-02
 -0.74801356    
  6.50803372E-02
  0.75996935    
 -0.18995504    
 -0.47322735    
  3.08836326E-02
 -0.21468240    
  0.54268521    
 -0.44757643    
  0.21991269    
 -0.10392272    
 -3.28497998E-02
 -1.30720781E-02
 -0.67452431    
  0.42132887    
  0.85590845    
 -0.47578207    
 -0.27889109    
  0.31626290    
  0.41866848    
 -0.23289761    
  2.22669058E-02
 -0.56448549    
  1.58192292E-02
  0.47754255    
 -0.64296710    
  0.29558760    
  0.54944068    
 -3.46858203E-02
 -0.95222306    
   1.2073208    
 -0.46074867    
 -0.13435765    
  0.32578927    
 -0.38538203    
  1.75257516E-03
 -5.02798706E-02
 -9.66005325E-02
  1.40986964E-02
  0.95628053    
 -0.80786026    
  0.33153355    
 -0.14634265    
 -0.41916916    
  0.51082587    
  0.49978474    
 -0.84994483    
 -2.06194576E-02
  0.89794141    
 -0.74216866    
  0.27463171    
 -0.12581974    
  0.19481321    
 -0.47138390    
  0.39373302    
 -0.34696192    
  0.35191813    
 -0.72709119    
  0.20299266    
  0.15265806    
  7.92147219E-02
 -0.10278843    
  7.42387548E-02
  0.34880799    
 -0.39768282    
  0.11320132    
 -4.74333912E-02
 -0.18131654    
  0.46774241    
 -0.40924603    
  0.21094781    
  7.63942441E-03
 -0.26709369    
  0.52816969    
  -1.1690298    
   1.0679587    
  0.23474908    
 -0.41940793    
 -0.34493241    
  0.24837284    
 -0.17002620    
  0.75724041    
 -0.67516291    
 -3.75954295E-03
  0.26337796    
 -0.64649570    
 -0.62378699    
   1.3562070    
 -0.52374661    
  8.17657933E-02
  0.40821633    
  0.27454683    
 -0.24477473    
  9.04500708E-02
  0.35338038    
 -0.35094786    
 -0.41953665    
 -0.24841380    
  0.71308917    
 -0.19989681    
 -0.21783839    
  0.28104606    
 -0.18525541    
 -0.89488709    
   1.6509187    
  -1.0829343    
  0.75141650    
 -0.44556674    
  0.14168163    
 -5.84962144E-02
 -0.68714148    
  0.91509223    
 -0.61698550    
  0.53844100    
  -1.2450101    
  0.72637260    
  0.54424739    
 -7.47884586E-02
 -0.29589036    
  7.29909446E-03
 -3.70408408E-02
 -3.45522203E-02
  0.33395791    
 -0.26236442    
 -0.48097241    
  0.96002597    
 -0.26247704    
 -6.97252005E-02
  0.11691089    
 -0.26558164    
  0.31596670    
 -0.22380744    
  0.12770018    
  0.37277290    
 -0.17090684    
 -0.16174634    
  0.43680370    
 -0.35979128    
 -8.97342712E-02
 -2.88622193E-02
  0.93686849    
 -0.95907468    
  7.49628469E-02
  3.41327414E-02
 -0.10909586    
  7.45701324E-03
 -3.32356989E-02
 -2.01711841E-02
  0.20607103    
  -1.1349798    
  0.95520598    
 -0.34475058    
  0.19694147    
 -0.86876553    
   1.2400237    
 -0.22650743    
 -0.35035083    
  4.25593928E-02
  0.38582876    
 -8.41821507E-02
 -0.92247361    
  0.83054692    
  0.28217682    
 -9.76059660E-02
  0.13633621    
  0.24640055    
  1.14289885E-02
 -0.18005151    
 -0.47227395    
  0.55074584    
 -0.26351795    
  0.16442688    
 -0.54496694    
  0.45162177    
  5.44019938E-02
 -0.35615978    
  0.27862033    
  -1.2837985    
   1.0171341    
  3.17488089E-02
  1.46943768E-02
 -0.94422990    
   1.1939223    
  9.50802192E-02
  0.13410529    
 -0.16322806    
 -0.34358987    
  0.72189689    
 -0.60708112    
  0.16155228    
 -0.31372392    
  0.38566220    
 -0.50886655    
  0.66737771    
 -0.31619743    
 -0.12452044    
  0.32029548    
  0.10830089    
  -1.2046508    
   1.2856309    
  0.12742057    
 -0.61845058    
 -0.53354216    
 -0.30612764    
   1.1493143    
 -0.63424224    
  0.44696453    
  0.57460189    
 -0.73441392    
  0.59902889    
 -0.43786222    
 -0.24054731    
  0.43318921    
 -0.58733988    
 -6.42705262E-02
  0.49485335    
  -1.2940747    
   1.1466466    
 -1.52442288E-02
 -0.13815023    
  0.26898971    
  0.12761755    
 -0.23868483    
 -2.13098992E-02
 -7.33986720E-02
 -2.17585415E-02
  -1.0299572    
   1.1862819    
 -0.39825520    
  0.57792002    
  8.57009068E-02
 -0.30522314    
  2.82125007E-02
 -0.12457769    
  0.21012400    
  0.45442599    
 -0.83993053    
 -9.09721404E-02
  0.18700084    
  7.93518871E-02
 -0.11034776    
  0.19763598    
  0.11338252    
 -0.18585539    
  0.24640009    
  -1.1024507    
   1.0017627    
 -0.65164727    
   1.2978041    
 -0.35530150    
  -1.2043250    
   1.0688304    
 -0.74654299    
   1.0883559    
 -0.55233943    
 -0.44582039    
  0.79710811    
 -0.24250029    
  0.46143296    
 -0.44813430    
 -0.55172110    
 -0.64829642    
   1.6967412    
 -0.53716129    
 -0.68356460    
  0.60638326    
  0.37580761    
 -0.64338553    
  0.96812737    
 -0.73225039    
  0.24618866    
 -0.31935331    
 -0.13400261    
  0.33647192    
 -0.11408357    
  0.25466549    
  0.31140313    
 -0.56909466    
  0.37573415    
 -0.31261766    
 -8.30108896E-02
  4.53250334E-02
 -0.11079119    
  0.62397772    
 -0.63894051    
  0.40378839    
  9.28666517E-02
 -0.26053146    
 -0.16189618    
  0.17634247    
 -0.47706944    
 -0.92367029    
 -0.16034265    
   1.3515358    
 -0.24467556    
  0.34115449    
 -0.40912166    
 -0.35824612    
  0.71645826    
  0.33163258    
 -8.75122547E-02
 -2.06695478E-02
 -0.52194411    
 -0.44344470    
 -0.18361311    
  0.77319008    
  0.59846324    
 -0.51443738    
  0.18287008    
 -2.74332473E-03
 -0.17520407    
 -0.48285201    
  0.81181413    
  0.25809678    
 -0.57405084    
  0.51405126    
 -0.43786830    
 -0.12926364    
  0.15000504    
 -0.13311273    
  0.23744662    
 -0.13409759    
  9.02284123E-03
 -0.68717742    
  0.91748005    
 -0.10390802    
 -0.34096789    
  0.33168977    
  0.22234404    
 -0.45015934    
  0.31814948    
 -0.42947409    
  8.59208182E-02
  0.59405661    
 -0.45198506    
 -0.33024210    
  0.22190049    
  0.43219185    
 -0.13584110    
  0.24001652    
 -0.82681739    
  0.77404183    
 -0.75864077    
  0.48517203    
 -0.55760175    
  0.51644313    
  0.71187830    
 -0.73168075    
  0.15087996    
 -0.49942499    
  0.51647741    
 -0.21922611    
 -0.14367965    
  0.28115061    
 -0.27595595    
  0.59142643    
 -0.53763169    
  0.39614770    
  -1.4359653    
   1.3862941    
  8.53707790E-02
 -0.11592536    
 -8.46274793E-02
  -1.0442713    
  0.78979808    
  0.28768235    
 -0.61117333    
 -0.42651820    
  0.94976646    
  0.62430173    
  -1.5022426    
  0.96837574    
  0.38776591    
 -0.65150893    
  5.24342246E-02
 -0.28253493    
 -0.12447891    
  0.49865919    
 -0.11831255    
  0.19705136    
 -0.33673340    
  0.34582993    
 -0.61240798    
  0.26840416    
  0.48157004    
  9.66418833E-02
 -0.39832571    
  4.76276055E-02
  9.95297730E-02
 -0.16561964    
 -3.95936780E-02
 -0.10553952    
 -0.68777609    
   1.0634781    
 -0.52240127    
  0.61310440    
  0.40019596    
 -0.56377512    
  -1.0159204    
  0.39441505    
  0.99462301    
 -0.81642491    
  2.04504374E-02
 -0.12260265    
 -0.12409626    
  0.44773629    
 -4.74667400E-02
 -0.21838020    
   1.0231184    
 -0.96033716    
  0.62711960    
 -0.76850653    
  0.35924202    
 -0.17419790    
 -1.36851100E-02
  0.32629710    
 -0.11264680    
  0.31628352    
  0.25798708    
 -0.71578312    
  0.34895292    
  0.65764052    
 -0.57581043    
 -9.74549353E-02
  0.18842733    
  -1.2371252    
   1.7854975    
 -0.40013999    
 -0.58741176    
  0.30440533    
 -0.38515052    
 -0.20862392    
  0.44952524    
 -0.27436143    
 -0.20487997    
   1.2714800    
 -0.73635739    
 -0.33783224    
  0.44346386    
  0.13795359    
 -0.34653336    
  0.31626028    
  5.75853288E-02
 -3.90967652E-02
 -0.22908822    
 -0.30867794    
  0.18016703    
 -0.31422582    
  0.91206223    
 -0.77800387    
  0.44051442    
  2.69493163E-02
  -1.4156219    
   1.0809976    
 -0.25431937    
  6.64899796E-02
  0.18134619    
  0.32713771    
 -0.35016501    
 -0.12383309    
  0.27202302    
  0.33770144    
 -0.33483580    
 -0.14939296    
 -0.12926927    
  0.28720930    
  0.31909835    
 -0.12036408    
 -6.98236823E-02
 -0.44100177    
  0.56843573    
 -0.35307446    
 -0.11232924    
  0.74093819    
 -0.54329181    
  0.37190974    
 -0.75327784    
  0.22482254    
  0.96667737    
 -0.93529630    
  2.56831609E-02
  3.73292379E-02
  0.10153656    
 -0.21970162    
  0.20581208    
  2.21309271E-02
 -0.41854668    
 -0.10975880    
  0.89991605    
 -0.48751462    
 -0.23823358    
  0.20861365    
 -0.22235297    
  0.44549638    
 -0.25530046    
  3.68930921E-02
 -0.54012161    
  0.51298553    
  0.35683644    
  0.59004945    
 -0.40923846    
 -0.54903865    
 -6.24676161E-02
  0.75806707    
 -0.81912673    
  9.19373930E-02
  0.13564096    
  0.12594350    
 -0.11275692    
 -0.19550827    
 -1.60576534E-02
  0.11698323    
 -0.67885029    
  0.83002424    
 -0.82060570    
  0.33647227    
  0.42023659    
 -0.25593358    
 -0.34751815    
  0.21181934    
  0.13190335    
  0.27572840    
 -0.19539392    
 -1.05822487E-02
   1.0470704    
 -0.90208024    
  7.67340809E-02
 -0.19893621    
  0.71457952    
  0.10306816    
  -1.0185105    
  7.74319395E-02
 -0.74134898    
  0.62943113    
  5.95919192E-02
  0.50377637    
 -0.29729998    
  0.23017740    
  0.28199184    
 -0.49881345    
 -6.33230358E-02
  0.57016098    
 -0.28203750    
  0.60745960    
 -0.58260524    
 -0.16999525    
 -0.24325226    
  0.38041425    
  -1.1893932    
   1.2026559    
 -0.15811080    
 -0.53371978    
  0.31941006    
  0.57989484    
  0.22442706    
 -8.01138803E-02
 -7.80370831E-02
 -0.25547454    
  0.21038501    
 -0.83479750    
 -0.77359176    
   1.7562321    
  -1.1563030    
  0.15906493    
 -8.16782042E-02
  0.41429120    
 -0.22578344    
  0.19545059    
 -0.14184789    
  0.19820078    
 -0.93617880    
   1.0585177    
  0.56909448    
  -1.1451321    
  0.15222378    
  0.21009564    
  0.34288391    
  0.19642508    
 -0.10366040    
 -7.82235712E-02
 -0.14370692    
  0.17216949    
 -0.53535908    
  0.29419681    
  9.29460973E-02
  0.42014980    
  0.22061361    
 -0.99364179    
  0.57127637    
 -0.42831656    
 -6.79504648E-02
  0.80133557    
 -4.66453359E-02
 -0.36762246    
 -6.43612966E-02
  3.88396904E-02
  0.52782333    
 -0.82874477    
  8.96117315E-02
 -3.07192784E-02
 -0.12736042    
  6.84674531E-02
  0.19177410    
  0.93701530    
  -1.3432398    
  0.31076208    
 -0.22565086    
  0.50495046    
 -0.90001029    
 -0.16507958    
  0.82507432    
  0.60248148    
 -0.70374829    
 -0.39048037    
 -0.23901665    
 -0.31471133    
   1.9986376    
  -1.4344662    
  0.54503882    
 -0.60940462    
  0.64926207    
 -6.11675717E-02
  0.16941826    
 -0.19591986    
 -9.61006135E-02
  0.10709836    
  3.98218632E-02
 -0.25324690    
 -0.50183970    
  0.80344772    
 -0.38633621    
  0.65451592    
 -0.15597612    
 -0.23213507    
  0.49292392    
 -0.93870783    
 -0.10620050    
  0.87336540    
 -0.14445139    
  0.71652019    
 -0.58620393    
 -0.11689394    
  2.50175260E-02
 -0.19304200    
 -0.33395195    
  0.47357637    
  0.90830308    
  -1.0463512    
 -2.55199224E-02
  0.21046238    
 -0.13878074    
  1.64060351E-02
 -0.12427615    
  1.67353055E-03
  0.75867832    
 -0.92969304    
  0.99925953    
 -0.58983421    
 -0.45613497    
 -0.61518520    
   1.0791944    
 -0.10899803    
 -1.61646605E-02
 -8.92898161E-03
 -0.65071231    
  0.85788423    
 -9.28831622E-02
 -0.41551515    
   1.3269943    
  -1.1771826    
  0.65774512    
 -7.77178630E-02
 -0.13757309    
  -1.3544060    
  0.54654324    
  0.75979853    
 -0.97731841    
  0.72231299    
  4.14869972E-02
  0.45777375    
 -0.10342416    
 -0.13498722    
 -0.50077540    
  0.22927843    
  9.19684321E-02
 -0.25071716    
 -0.24214014    
  0.92266268    
 -0.55125666    
  9.60258693E-02
 -8.04003477E-02
 -2.51187552E-02
 -2.57660653E-02
 -1.63243338E-03
 -0.66733915    
  0.74888915    
  0.28163999    
 -0.33897564    
 -0.29461697    
 -5.72840385E-02
  0.21905364    
  0.61158568    
  -1.0252807    
  0.73891580    
  0.55433863    
  -1.6987191    
  0.84078342    
  0.22563583    
 -0.43946478    
  0.81362432    
 -0.27923802    
  -1.0555681    
  2.20600385E-02
   1.1878437    
 -0.29883078    
  1.18872747E-02
 -0.30908105    
  0.89883542    
 -0.61065018    
  0.71993482    
 -0.91592377    
  0.11757944    
 -0.14360307    
  0.25757200    
 -0.36901978    
 -8.79691169E-02
   1.1588312    
 -0.77270877    
 -9.67175961E-02
  0.51357538    
 -0.46650821    
 -9.28497538E-02
  4.57824841E-02
  0.23783666    
 -0.33159971    
  0.10743788    
  0.20498280    
  0.17816329    
 -3.47828795E-03
 -0.21130943    
 -0.11063518    
 -3.21016670E-03
 -0.11217205    
 -0.17443866    
 -0.47990289    
  0.96293700    
  1.44266896E-02
 -0.27903917    
  0.17772084    
 -0.18810213    
 -0.26987097    
  0.96649045    
  -1.6438175    
  0.40695873    
  0.50483793    
  0.49776784    
 -0.56676096    
  0.46782941    
 -0.70653731    
 -0.64062864    
   1.6540112    
 -0.40324375    
 -0.12916601    
  0.26236421    
 -0.33623892    
 -0.51846766    
 -0.40683565    
  0.52065408    
  0.74785739    
 -0.15357232    
 -0.14653222    
  2.31668931E-02
 -0.69467467    
  0.37124670    
  0.82443482    
  -1.0143802    
 -0.24767701    
  0.51669091    
 -8.32965225E-02
 -0.40758583    
 -0.26045495    
   1.0819448    
  0.31870794    
  0.15182079    
  -1.2124658    
  0.20173948    
  0.48993573    
  0.13739005    
 -0.13739005    
  0.43210784    
  0.19797263    
 -0.66301751    
  0.15740676    
  0.27459314    
 -0.52609318    
 -0.19714651    
 -0.23801981    
 -0.33080333    
   1.0148661    
 -0.53992802    
  0.41658902    
  8.07231143E-02
 -0.15098108    
  0.70572567    
 -0.60926557    
  0.15783899    
 -8.98041800E-02
 -0.16291362    
 -0.26220590    
 -1.23973787E-02
  0.12124210    
 -0.14864063    
  0.84912819    
 -8.78424942E-02
 -0.52963042    
  8.13458487E-02
  7.23202229E-02
 -8.48993957E-02
 -0.13172434    
  1.25564812E-02
  9.02741477E-02
 -2.47334316E-02
  0.81703275    
  -1.0016938    
  0.62135357    
 -0.54038411    
  0.65058744    
 -0.72754878    
  0.11332874    
   1.4088069    
  -1.0129110    
 -3.05086561E-02
 -0.50711524    
  0.42583260    
 -0.17910081    
  0.16420563    
 -0.80413240    
  0.32287851    
 -0.48827079    
  0.38119251    
  0.46043724    
 -8.91274661E-02
 -0.12821837    
  0.40224865    
  0.12463197    
  4.23226468E-02
  0.11134060    
 -0.97920489    
  0.30250704    
  0.46688017    
 -0.10522708    
 -0.53976083    
  0.77354234    
 -0.35743085    
  0.23007895    
 -0.35393110    
 -0.28085577    
  0.74613988    
 -0.23940450    
  9.38192010E-02
 -0.11731680    
  0.17059799    
  0.31587780    
 -0.26978654    
 -0.33850110    
 -5.18758781E-02
 -0.78912294    
  0.16507927    
   1.2483163    
  0.45756036    
  -1.4939765    
 -0.30969828    
  0.84239376    
 -0.16651790    
  0.11506934    
  0.40753368    
 -0.12764516    
 -0.70733225    
  0.64685398    
 -0.16943730    
 -0.26769635    
  0.51159734    
 -0.46078706    
  0.54721928    
  -1.0828145    
  0.80429041    
  0.13493262    
  0.88086671    
  -1.0750227    
  0.59059340    
 -0.70059413    
 -0.72350371    
  0.99906909    
 -0.17904791    
 -0.25066814    
  0.15746693    
  0.34986353    
 -0.19950408    
  0.31091440    
 -7.25030079E-02
 -0.15246837    
  9.23350155E-02
  0.31704438    
 -0.23033117    
 -0.57670063    
  0.31739154    
 -0.52893007    
 -0.22254290    
   1.1607083    
  -1.0286795    
   1.1029890    
 -0.76651651    
  5.66358268E-02
  0.20486036    
 -0.34987530    
 -0.32179603    
  0.28200066    
   1.0254902    
 -0.58503228    
  -1.0674653    
  0.49713257    
  0.82409030    
  3.19695612E-03
  -1.4078003    
   1.0028670    
 -6.76272362E-02
  0.11740353    
  0.33582187    
 -0.87330228    
  0.40112650    
  6.39951453E-02
  0.44125012    
 -0.33165726    
  0.47601578    
 -0.27774090    
 -0.24312611    
  1.21582914E-02
  0.11946023    
 -0.23290999    
  0.17638166    
 -0.15296946    
  0.24634343    
 -0.31829256    
 -0.25563750    
  0.67462820    
 -0.76330942    
 -0.36134002    
  0.84162933    
 -0.67623705    
  0.14715734    
 -7.65402615E-02
  0.75510764    
  0.33494556    
 -4.78709582E-03
 -0.61917609    
  0.19969779    
 -2.06500553E-02
 -0.12188952    
  1.66943334E-02
  3.57766300E-02
 -0.36170816    
  0.61815637    
  0.15432702    
 -0.32803366    
  0.43540448    
 -0.67897612    
  0.84836942    
 -0.98056126    
 -3.48622017E-02
  0.38228676    
  1.05345417E-02
 -7.29568079E-02
 -0.34911230    
  0.22769921    
  1.81661884E-03
 -0.62137508    
  0.53221643    
  8.18725005E-02
  6.20212220E-02
  0.63750327    
 -0.86193699    
  0.19832200    
  0.11168971    
  0.32559776    
  0.51128119    
 -0.42826360    
 -0.56909430    
  0.31101832    
  9.07359123E-02
  -1.1403645    
   1.1353955    
  3.90772745E-02
  1.19712134E-03
  0.20088786    
 -0.38273171    
 -0.39618242    
  0.42864820    
 -0.18901084    
 -0.74126655    
   1.0844277    
  1.18932128E-03
 -0.23030324    
  2.36694776E-02
  0.40546486    
 -0.58778691    
 -3.20885591E-02
  0.35213539    
 -0.18410708    
  0.23259307    
  4.04335409E-02
 -0.54802805    
  0.76977175    
 -0.16841364    
 -0.37018344    
 -5.25571369E-02
  0.18007100    
  0.24927752    
  0.50598395    
 -0.43093607    
 -0.13265930    
 -0.48028892    
 -4.22325432E-02
  3.08906753E-02
  0.83224791    
 -0.63140357    
 -0.10139418    
 -5.84756695E-02
  3.93607877E-02
 -0.76968700    
   2.0244534    
 -0.48157576    
 -0.49608961    
  0.57694179    
 -0.96135354    
 -0.54459262    
 -0.51758218    
   1.0738251    
 -5.35309799E-02
  0.41962066    
  3.93748544E-02
 -1.28780236E-03
 -0.47000399    
  0.42789233    
  0.35020274    
 -0.44015092    
 -0.18526681    
  0.36758837    
  2.06191018E-02
 -5.80770336E-02
 -0.61017245    
 -0.68150491    
  0.91443706    
  0.19186109    
  0.10044815    
 -0.43569553    
 -0.55908078    
  0.98922050    
 -0.12916422    
  1.57237444E-02
  4.27543111E-02
  0.14836855    
 -0.28083315    
  0.24808553    
  0.65307391    
 -0.85448450    
 -0.18167008    
 -0.90560603    
   1.0164201    
  0.29595181    
 -0.18989201    
 -7.16920495E-02
 -0.15894808    
  0.28867161    
 -5.95192518E-03
 -0.92378098    
  0.65872711    
 -0.16000447    
  0.29790393    
  0.64719230    
 -0.64719170    
  0.48681098    
  -1.1532009    
  0.59981495    
  0.24748297    
  0.16280209    
 -0.41209760    
  0.26194572    
 -0.34516957    
  0.22195967    
  0.22282715    
 -8.02530125E-02
 -6.65498599E-02
  0.30653653    
 -0.68029922    
  0.15354237    
  0.32440832    
 -0.48864627    
  0.86193627    
 -0.53008312    
  0.40546536    
 -8.36502537E-02
 -0.16238715    
 -0.77824670    
  0.21335390    
  0.27721047    
  0.17792578    
 -0.32711810    
  0.36317077    
 -0.12667501    
  0.46678266    
 -0.22390015    
  -1.0737041    
 -0.15108077    
 -0.17292345    
  0.66730624    
  0.51134908    
   1.0542078    
  -1.2687542    
 -0.32871994    
   1.1665233    
 -0.15051004    
 -0.75990605    
  0.51249784    
  0.86697388    
  -1.1826127    
  0.30556259    
  -1.1913937    
   1.6185629    
 -0.79110324    
  -1.0248946    
  0.12396815    
  0.54086316    
  0.43208781    
 -5.75568154E-02
  0.23136853    
  0.23503818    
 -0.10561097    
 -0.85147876    
   1.2413870    
 -0.41397589    
  0.18552200    
 -0.56441933    
  0.30162942    
  0.36398900    
 -0.60565466    
  0.77033722    
 -0.90816081    
  0.62183839    
 -0.73080420    
  0.47169557    
 -0.20396288    
   1.0294957    
 -0.45251396    
 -0.38008681    
 -9.20525640E-02
  0.26606607    
  0.59819424    
  7.83321075E-03
 -0.97348756    
  0.10449964    
 -0.20394890    
 -7.29387328E-02
  5.95417060E-02
 -0.15158531    
  0.50633109    
 -0.19977012    
  0.89088827    
 -0.99514955    
 -0.20904955    
  0.99983472    
  -1.3440114    
  0.60323638    
 -0.40459448    
  0.69445223    
 -0.11306817    
   1.4371680    
  -1.4667996    
  0.15822408    
 -0.17185012    
 -0.15110667    
  0.54017812    
  -1.7277380    
   1.4233880    
 -0.21130894    
  0.22797596    
 -0.11675085    
 -0.22275671    
 -9.74398479E-02
  2.10973900E-02
  0.22522886    
 -0.57684636    
  0.20094056    
  0.41672814    
  0.38553414    
 -0.11398160    
 -0.89219368    
  0.45198491    
 -7.06178471E-02
  0.20011580    
  7.37510622E-02
  0.31211066    
 -0.69995797    
   1.0253798    
 -0.82388145    
  0.15972133    
 -0.95678174    
  0.59328109    
  0.49425021    
 -0.28861094    
  0.20891678    
 -6.38347641E-02
  -1.0858325    
  0.40546522    
  0.52969372    
  0.83979273    
 -0.64508754    
  0.63045305    
 -0.45585358    
 -0.12069409    
  0.39373505    
 -7.97965229E-02
 -0.51153618    
  0.25012937    
 -0.83083653    
   1.5377198    
 -0.51037067    
  -1.0929468    
  0.52763253    
  0.35767442    
  5.17825671E-02
 -6.87085316E-02
  0.51196265    
 -9.75287184E-02
 -0.72951460    
  0.38112950    
 -0.17886579    
 -0.84782916    
  0.84782851    
 -0.50236923    
  0.87546891    
 -0.49487194    
  0.27227670    
 -4.11852309E-03
  0.13490634    
 -0.10242714    
 -1.47556104E-02
 -0.55927765    
  0.16723575    
 -2.63435394E-02
  0.28098622    
 -6.73331469E-02
  5.79872020E-02
 -0.25332841    
  0.35868946    
  0.40452617    
 -0.22573140    
 -9.63706151E-02
 -0.58157992    
 -0.14452995    
 -0.32686743    
   1.0412356    
  3.64640385E-07
 -0.16514742    
  0.36438528    
 -0.35514051    
  1.52211357E-02
  0.16531004    
 -0.10949472    
  0.50939572    
 -0.76890689    
  0.33514819    
 -4.05458994E-02
 -0.31897148    
 -0.18955839    
  0.46338740    
 -0.20952833    
 -1.78073358E-03
 -8.74974206E-02
  0.51004708    
 -0.63417333    
  0.57025796    
 -7.50017818E-03
 -2.54146177E-02
 -0.25352320    
 -0.21983244    
  9.64363441E-02
  0.13000758    
 -6.64070100E-02
 -0.54302847    
  0.69314700    
 -7.06178695E-02
  0.40600657    
  -1.3101764    
   1.5344028    
 -0.18805200    
 -0.20194894    
 -0.25332570    
 -0.70474607    
  0.87268662    
  0.37912321    
 -0.59084207    
 -3.68139111E-02
 -0.50193685    
  0.32885820    
  0.40899774    
 -0.18034905    
 -6.81487471E-02
  5.96664920E-02
  -1.0471489    
  0.32109797    
  0.71577632    
 -0.19096488    
  0.71172315    
 -0.83107042    
 -0.10640443    
  0.15452377    
  0.25874352    
  0.46849114    
 -0.61119378    
  0.59813583    
  1.09486037E-03
  0.25459117    
 -0.13219948    
 -0.19970323    
 -0.98794663    
  0.79707825    
  -1.0607127    
  0.57251960    
  0.62938541    
  0.27988821    
 -0.39009053    
  0.62276596    
 -0.98879761    
  0.53649312    
  0.10008309    
 -0.16407624    
 -2.52541397E-02
  0.19249986    
  0.59106261    
  -1.0060668    
  0.28927851    
 -0.91748792    
  0.88218284    
 -0.26360402    
 -0.12344437    
 -0.31481096    
  0.32208323    
  9.82701406E-02
 -1.48887886E-02
  0.36116481    
  6.62794188E-02
  -1.2112453    
   1.0215056    
 -0.41404310    
  0.20103177    
 -9.80401505E-03
  0.95904160    
  -1.0234712    
 -0.46965340    
  0.24694729    
  0.47246236    
  0.12307461    
 -0.54227626    
  0.78996539    
 -0.64355057    
 -0.40815672    
  0.48902628    
  0.34000760    
 -0.62493920    
  0.35821220    
  0.42523763    
 -0.45012191    
  6.99371547E-02
  0.38619119    
  -1.3490713    
  0.56400144    
  0.14061803    
 -8.94344375E-02
  0.22936112    
  1.65158941E-03
  0.10635003    
  1.17997685E-02
 -8.56788754E-02
 -0.23884155    
  0.32890946    
  2.30892636E-02
  0.45418760    
 -0.34484079    
  7.39257187E-02
 -0.36075553    
  1.35361599E-02
 -0.26606894    
  0.63560164    
 -0.16094875    
  0.19744118    
  -1.0841596    
  0.64568043    
  0.87445521    
  -1.1190960    
  0.35778305    
  -1.0139292    
   1.0652999    
 -9.09014642E-02
  0.52300948    
 -0.61413449    
  5.83354048E-02
  0.46791816    
 -0.15432444    
 -7.19554946E-02
 -0.90522683    
  0.51663363    
  0.47024506    
  8.55027586E-02
  0.14891659    
 -0.49630037    
 -0.42285714    
  9.35685039E-02
 -0.47305802    
  0.97072554    
  0.20631365    
 -0.23180142    
  -1.0958984    
   1.3330737    
 -0.46850386    
  2.03393623E-02
  0.18204182    
 -0.44979003    
  0.94992888    
 -0.55770892    
 -0.21209404    
 -0.73046529    
  0.66421574    
  8.43984857E-02
  0.47269803    
 -0.23243508    
 -0.33054888    
 -4.01665457E-02
  0.57817793    
 -0.25378022    
 -0.80428571    
  0.78785515    
 -0.45564944    
  0.38385573    
  0.42363751    
 -0.33097860    
  1.46411154E-02
  0.11648992    
 -0.14449532    
  0.21443625    
 -0.24632917    
  0.40546536    
 -0.24078812    
 -0.34145847    
 -9.05332565E-02
  0.24389474    
 -0.19856624    
  0.28043011    
  0.47617123    
 -0.76239836    
  0.21848111    
 -1.25392992E-02
  0.36687469    
  0.11741886    
  0.23069490    
 -0.94644761    
 -0.36265746    
  0.49469623    
  0.24315067    
  2.02842355E-02
 -0.38952872    
 -0.68527335    
   1.1668203    
  2.88827382E-02
  0.18961030    
 -0.41780832    
 -0.37104172    
  0.24239582    
  0.10908251    
 -0.15770322    
  0.13308598    
 -0.16380253    
  0.38257501    
 -0.12516329    
 -0.47597897    
  0.49285689    
  0.57484150    
 -0.86765057    
  0.26164484    
  0.11281472    
  4.76875342E-02
  6.52272180E-02
 -3.62400115E-02
  0.16025457    
 -1.53302606E-02
 -0.83095390    
  0.18899764    
 -0.36707285    
 -0.80039328    
   1.1810707    
  0.39900941    
  0.38010314    
 -0.41436177    
 -0.17697413    
 -0.11160197    
  3.86011004E-02
  3.88229527E-02
  0.40656805    
 -0.74868512    
  2.07618903E-02
  0.36825171    
 -0.27877027    
  7.44062290E-02
  0.10128216    
 -2.12395359E-02
 -0.84968549    
   1.3102536    
  0.16505544    
 -0.62920642    
 -7.06610829E-02
 -0.70282817    
  0.41707101    
  0.20136969    
  0.20580281    
 -2.24337317E-02
  0.20447093    
 -0.28815672    
  0.37658942    
 -0.26876524    
 -0.64168388    
   1.0282313    
 -0.11388421    
 -0.34873939    
  0.68298501    
 -0.52830929    
 -0.43260151    
  0.60701764    
  0.51636559    
 -0.74249005    
  0.25480938    
  -1.2495546    
  0.83310425    
  0.49787641    
 -0.10351876    
 -0.24104275    
  0.58462322    
  -1.0095060    
  0.33756757    
  0.49611929    
 -0.13162820    
 -0.32513025    
 -7.84361735E-02
 -0.48645723    
   1.1418998    
 -0.47217321    
 -1.58100051E-03
  0.40440941    
 -0.15011047    
 -0.68216467    
  0.31403077    
  8.49407613E-02
  0.31697190    
  -1.2035772    
   1.1424334    
 -0.38796458    
  0.63379967    
 -0.51642984    
  6.58971490E-03
  0.51671982    
 -1.28143094E-02
 -0.56833452    
   1.2333105    
  -1.0014488    
  1.37937292E-02
  0.12958567    
 -7.88398683E-02
 -3.71396802E-02
 -0.37616840    
  0.21523793    
  0.24512254    
 -0.50463384    
 -0.30288616    
  0.69870281    
 -8.37429687E-02
  4.85028774E-02
  2.12923139E-02
 -0.31424916    
  0.62552726    
 -0.33832613    
  -1.1428665    
  0.77144802    
  0.35834688    
  3.73074710E-02
 -0.31336075    
 -0.11633942    
 -5.56320213E-02
  0.85153830    
 -0.16989923    
 -2.46059895E-02
 -0.52837676    
  0.52481198    
  3.56492400E-03
 -0.52235907    
  0.47995359    
 -0.46211374    
  0.19565701    
  -1.4174693    
   1.1714494    
  0.39438424    
 -0.19974279    
 -0.22612390    
  0.40617582    
  0.23668791    
 -4.82300296E-02
 -0.11060261    
  0.18647419    
  0.20086868    
 -0.79543996    
 -1.59360897E-02
 -0.28634408    
   1.6826289    
 -0.92352384    
 -0.17608282    
 -0.51331669    
  0.93261588    
  -1.2776029    
  0.93027675    
 -0.25131437    
 -7.98939914E-02
  0.55546278    
 -0.19550481    
  0.13841136    
 -0.81416714    
  0.59131700    
 -0.30496234    
  0.19649687    
 -0.86991984    
  0.94706225    
 -0.78845710    
   1.0055220    
  9.30902064E-02
 -0.41551509    
 -4.12432887E-02
 -8.03349391E-02
 -0.22266845    
  5.31920493E-02
  0.21045053    
  6.87492117E-02
 -0.58201152    
  0.52053422    
  0.59520692    
 -0.41047263    
  -1.1416950    
  0.71415126    
  0.96365052    
 -4.22913618E-02
  0.29409525    
 -0.27949628    
  -1.0691593    
  0.53943610    
 -0.21930511    
 -0.15734896    
  0.45929590    
 -7.49801472E-02
  0.32550699    
 -0.14318585    
 -0.76705950    
  0.69177622    
 -0.24253483    
 -0.83168602    
   1.0307665    
  8.37824717E-02
  5.88405766E-02
 -0.96399492    
   1.1997296    
 -0.70598674    
  0.30443963    
  0.10565394    
 -0.20743634    
  0.24878602    
 -0.52999586    
 -0.49306327    
  4.81194034E-02
  0.49322146    
 -1.02992021E-02
  0.73570687    
 -0.36607262    
  0.22571576    
  0.42505875    
 -0.96994311    
  0.60792381    
  0.10471734    
 -0.79893667    
 -0.60685146    
  0.85792714    
 -0.20699699    
  0.58824295    
 -0.29953468    
 -1.23844938E-02
  7.49975145E-02
 -0.17828389    
 -0.18543571    
  0.69002396    
 -0.37516773    
 -0.19730403    
 -0.81278014    
   1.2002156    
 -0.22408500    
  0.22031398    
 -0.38181761    
 -0.57168120    
  0.42060062    
  0.14552987    
  0.74643320    
 -0.73536277    
 -0.66599655    
  0.73852974    
 -0.40205809    
  0.18359645    
  0.49153253    
 -9.81711075E-02
  0.30507973    
 -0.25615335    
 -4.46376093E-02
  0.23983690    
 -0.37561193    
  0.31069967    
 -0.38707229    
  0.27168193    
 -5.39094023E-03
  0.40275845    
  -1.1040471    
  0.22803588    
  5.89644238E-02
  0.84378624    
 -0.48506811    
 -0.35871783    
  9.92069244E-02
  0.64185369    
 -0.33355260    
 -0.24202837    
  8.46976489E-02
  5.87498508E-02
 -0.76794875    
  0.31166422    
  0.95715064    
 -0.61864942    
 -0.32438388    
  0.92281109    
 -0.59842819    
 -0.23290361    
  0.22100946    
  0.11454908    
  0.13124196    
  0.10160996    
 -0.24666713    
 -0.11971689    
  0.91629022    
 -0.55474991    
 -0.16166244    
 -0.34190729    
   1.1507754    
 -0.80176055    
  0.73544085    
 -0.81501234    
  0.19451667    
 -0.39229503    
  0.13935520    
 -1.62721099E-03
 -0.52009761    
  0.96911711    
 -3.81402411E-02
 -0.17801100    
  0.39985773    
 -0.10382402    
  -1.3176852    
  0.67688668    
 -9.95082110E-02
  0.47602201    
 -0.17584300    
 -0.12188952    
  0.21026638    
  0.10971649    
 -0.34728828    
  0.32503808    
  2.34720781E-02
  0.16404414    
 -0.34417051    
  0.15915081    
 -0.11063946    
 -0.29607344    
 -0.59342062    
  0.80677873    
 -0.24184965    
  0.40610722    
 -0.62013996    
  3.74747775E-02
  0.40162626    
  0.21262734    
  0.68628258    
 -0.82337409    
  0.44782659    
 -0.85400486    
  0.78318721    
 -0.78104806    
 -0.14458141    
  0.64768487    
 -0.13242429    
  0.20708592    
 -0.21448822    
  0.32451424    
 -0.64594430    
  0.39998579    
 -0.11179140    
 -0.24606134    
  0.27034211    
   1.0630037    
  -1.0033489    
  0.16498785    
 -0.52085567    
  7.56904334E-02
  0.26451826    
 -0.25336587    
  0.10849785    
 -0.49655533    
  0.41360661    
  0.47561875    
 -0.18658611    
 -0.53035849    
  0.55567640    
 -8.79686177E-02
  0.17124479    
 -0.54698414    
 -0.49973017    
   1.2022473    
 -0.35150713    
  3.47355902E-02
 -0.46178743    
  8.64464492E-02
   1.1857963    
  -1.0236911    
  0.26182207    
 -0.13624504    
  0.14434244    
  4.59701456E-02
  1.28278765E-03
 -0.20566852    
 -0.66979939    
  0.64911503    
  0.13091572    
 -0.85012311    
  0.51280361    
  0.25809842    
  7.35624358E-02
  0.67091644    
 -0.75214154    
 -0.58256918    
  0.72966230    
 -0.30509675    
 -0.44967136    
  0.42781237    
 -5.48858680E-02
  0.44986072    
 -0.46950790    
  0.82667881    
  4.33190055E-02
 -0.56461608    
  9.87593830E-02
  1.83730535E-02
  0.58691961    
 -0.92209226    
  2.69077905E-02
  0.76402599    
 -0.43644258    
 -1.54244108E-02
  0.16226010    
 -0.49407929    
 -0.39023834    
 -0.57981849    
  0.77976137    
  0.68106532    
 -0.85209799    
  0.51186138    
  0.20433427    
  0.45566088    
 -0.68197429    
  0.51936018    
 -0.48810810    
  0.79125017    
 -0.73734522    
  0.13480580    
  -1.1976235    
  0.56742102    
  4.44514118E-02
  0.28136885    
 -4.18979965E-07
 -0.48356670    
 -6.06250688E-02
  0.27645829    
  0.27290025    
  0.24287854    
 -0.38479069    
 -0.14921273    
  0.96431410    
 -0.53537196    
 -0.23898673    
 -1.53263127E-02
  0.16838999    
  0.23449828    
 -3.01263742E-02
 -0.30737847    
 -0.22404779    
  0.18533361    
  0.59237099    
 -0.20715994    
  -1.0671437    
 -7.32501745E-02
 -0.37979767    
   2.1499927    
 -0.92690569    
  0.17049009    
  0.13931996    
 -5.06321294E-03
  0.20263007    
  3.96195129E-02
 -0.54527724    
 -0.88167322    
 -8.66334662E-02
 -0.10485756    
   1.8407891    
  -1.1886728    
  4.35403325E-02
  0.52129698    
 -0.31177992    
  0.22314322    
 -0.36718297    
 -0.73631966    
  0.76409882    
 -0.64413935    
  0.59979177    
  0.34900871    
  0.20890072    
  0.18980747    
 -0.35264748    
 -7.33660907E-02
  5.55230342E-02
  0.10846515    
 -0.27745551    
 -5.57918102E-02
  0.13045263    
   1.1483152    
  -1.2994732    
 -0.14133269    
  0.37529522    
 -0.33746576    
 -0.49776328    
  0.46474203    
  0.11538247    
  0.52229828    
 -7.08959475E-02
 -0.27372086    
  0.18112868    
  0.18107742    
 -0.14300489    
 -0.23907454    
 -0.14506838    
 -0.16724625    
  0.68689311    
 -0.15435997    
  0.16186030    
 -0.52714777    
  0.73244911    
 -0.69314760    
  0.93915135    
  -1.6102312    
  0.91470248    
  0.33692676    
 -0.20737705    
 -7.23901168E-02
 -0.23789179    
  3.55506539E-02
  0.12267276    
  0.30700660    
 -0.38650686    
 -0.40458551    
   1.0171030    
  0.30377325    
 -0.56756979    
 -0.39189333    
  9.79802236E-02
  4.72018719E-02
  0.27367336    
 -0.70408922    
  0.49951488    
 -0.15886025    
  0.31766298    
  -1.0480155    
   1.2665919    
 -0.24551830    
  3.45085077E-02
 -0.20108956    
  0.21605204    
 -0.50629747    
  0.43845311    
 -0.13903375    
 -0.34564689    
  0.96865910    
  -1.2556244    
 -0.47057649    
  0.64137119    
  0.54361558    
  0.25597870    
 -0.43689907    
  6.82082176E-02
 -9.89275426E-02
 -0.21365650    
  1.91289186E-02
  0.38203496    
 -0.10121806    
  0.22790177    
 -0.45144266    
  0.11446389    
  0.38516602    
 -0.23101507    
 -6.92098737E-02
  0.42055142    
  7.81486258E-02
 -0.86425596    
 -6.29750565E-02
  0.24686027    
  0.34922528    
 -0.27581516    
  0.23217678    
 -0.72382849    
 -0.19606547    
 -4.80681211E-02
  0.21706420    
 -0.18354163    
   1.2267877    
 -0.39850777    
 -2.26546768E-02
 -0.10517888    
  0.20627485    
  0.12368298    
 -0.62860847    
  0.40546530    
  0.30950090    
 -0.35804579    
  0.23032236    
 -0.19991450    
  0.40379962    
  0.58097345    
 -0.71641153    
 -0.48901287    
  2.86319051E-02
  4.02466860E-03
  0.15415046    
  6.65805936E-02
  0.45825979    
 -0.94942033    
 -0.53299934    
   1.3309804    
 -0.50178272    
  0.74184442    
 -0.54688239    
  6.54442161E-02
 -0.57251894    
  0.39651227    
  8.94067809E-02
 -0.50481302    
  0.89925283    
 -0.17922191    
 -0.89205140    
  0.38695586    
  0.10623906    
  0.35687238    
 -0.17652917    
  1.31150084E-02
  0.52698147    
 -0.34710562    
 -4.45138291E-02
  9.75063071E-02
 -0.31250361    
  9.09720883E-02
  0.46333906    
 -0.97577655    
  0.59136456    
 -8.37697536E-02
 -0.16118704    
 -0.16947632    
  2.00675707E-02
  0.24368188    
 -0.67940128    
   1.1804914    
 -0.32542285    
  0.20645958    
  -1.2610615    
  0.91295177    
  0.21035281    
 -0.14874485    
  0.33938831    
 -0.37622139    
  0.27990273    
  2.67654080E-02
  0.21325094    
 -0.19069758    
 -0.27678740    
  0.26735273    
 -0.44104317    
  0.54983425    
 -0.38079792    
 -0.56624746    
   1.4086455    
 -0.75460899    
  0.73840368    
 -0.50336558    
 -0.75828660    
  0.15139948    
  0.81093007    
 -0.76253331    
  0.10102017    
  5.32414019E-03
  0.95414859    
  -1.0275768    
 -0.17662376    
 -0.17057249    
   1.2106888    
  -1.5662088    
  0.73642766    
 -9.86309052E-02
 -3.93832959E-02
  0.95241648    
 -0.66104150    
 -0.25199205    
 -6.50810003E-02
 -0.55366832    
   1.1619710    
 -0.31521213    
  1.28623322E-02
  0.41921473    
  0.12244035    
 -0.67838705    
  0.45431295    
 -0.21446079    
 -3.37032042E-02
  0.57293946    
 -0.45631599    
 -0.56160706    
  0.43900496    
  0.77859604    
 -0.88279110    
  0.23735198    
  0.68722379    
 -0.93125379    
  3.34436796E-03
 -0.41891107    
  0.20366529    
  0.80469948    
 -0.49247661    
 -8.70115310E-02
 -0.11180895    
  0.12820268    
 -4.48954143E-02
 -0.19051847    
  0.70846164    
 -3.50550264E-02
 -0.25974450    
  3.73877212E-02
  -1.2035358    
  0.80850148    
  2.49768738E-02
  0.36216319    
 -0.26978925    
 -0.45421207    
  6.07852489E-02
  0.71596187    
 -3.76603496E-03
 -0.11448628    
 -0.48621339    
  0.18575566    
 -0.24480480    
 -0.72027558    
   1.0079577    
  0.24623278    
 -0.35606363    
  0.34746757    
  0.18112165    
 -0.66124839    
  0.18038183    
  0.51856244    
  5.51012382E-02
  6.76786304E-02
 -0.33157587    
 -0.16537248    
  0.41937304    
 -0.32789084    
   1.0082488    
 -0.96767247    
  0.25360289    
 -0.44272223    
 -0.97491479    
   1.2405595    
 -0.52410120    
  1.14545673E-02
 -0.16292128    
  0.25636545    
  0.15355752    
 -0.38085961    
  0.42267677    
  0.16626599    
 -0.83914202    
  0.91562116    
 -4.09893729E-02
 -0.16161728    
  0.11741886    
  0.16615689    
  0.53062850    
 -0.90330386    
 -8.79891813E-02
  8.25989023E-02
  0.37063161    
 -0.32141170    
 -0.79603338    
  0.63038129    
  0.24318390    
  6.60253614E-02
  0.18157849    
 -0.97959125    
  0.83161694    
 -0.21207030    
  0.46466032    
 -0.24116181    
  0.43531826    
 -0.43389872    
  0.11130036    
 -0.27090356    
  5.34540117E-02
  0.91565990    
  -1.8382794    
   1.2099075    
 -0.12729543    
 -2.31149774E-02
 -0.63828415    
  0.59326911    
  0.10636693    
 -0.30639869    
 -3.57819460E-02
  0.20809467    
  0.56299114    
 -0.14868939    
 -0.52361465    
  0.35700521    
 -0.19300239    
  9.22494009E-02
  0.23759808    
 -0.25824338    
 -0.37339073    
  0.24116212    
 -8.70112926E-02
 -0.23088451    
   1.1101341    
  -1.0109270    
  5.05526960E-02
  3.96941677E-02
  0.30029258    
  0.27633956    
 -0.51590854    
 -1.92931332E-02
 -0.20664115    
  9.69417244E-02
  1.80979469E-03
  0.41565976    
 -0.23877844    
  0.15933208    
  0.12948614    
 -0.43893585    
  9.40288082E-02
  0.65058792    
 -0.58394778    
 -0.17664039    
  0.35595912    
 -8.63284841E-02
  0.28665692    
 -0.33135709    
 -2.31226906E-02
 -0.22900894    
  0.13238212    
  1.43883042E-02
 -0.21720923    
  0.90398651    
  -1.0757132    
  0.18932278    
  0.18522458    
  0.20461582    
 -0.18864119    
 -0.13014074    
  0.58155006    
 -0.28801802    
 -0.34539461    
 -0.85365468    
   1.5886884    
 -0.72557259    
 -0.40546530    
 -0.34384367    
  0.85805357    
  0.48965725    
 -0.41639420    
   1.0071669    
 -0.92290694    
  5.61157390E-02
 -0.70550150    
  0.70686525    
 -0.15437751    
  0.40068465    
 -0.43464047    
  2.91759204E-02
 -3.74331623E-02
 -0.88446426    
   1.4746437    
 -0.50746137    
  0.20371991    
 -3.74270161E-03
 -7.79616758E-02
 -0.71224701    
  0.51412618    
  0.13682099    
 -0.23361476    
 -2.57368051E-02
  0.38222975    
 -0.28472173    
  2.33734678E-02
  0.45483121    
  -1.1187078    
  0.85958421    
 -0.39802980    
  0.26778826    
  0.33337665    
 -0.58911669    
  0.12551571    
  0.50588357    
  0.46588203    
 -0.68320328    
  0.50420785    
  -1.5401798    
 -0.40732515    
   1.3302855    
  3.62625308E-02
  0.94160879    
 -0.97787064    
 -0.24668311    
  0.78346133    
 -0.76473421    
 -0.21897799    
  0.31614190    
  8.08193982E-02
  0.19031240    
 -5.81406578E-02
 -0.18641199    
 -0.15387763    
 -2.51704808E-02
  0.32803366    
 -1.70943309E-02
  0.36140555    
  0.16736163    
 -0.69230121    
 -0.19355147    
  0.26536122    
  0.16911165    
  0.36752063    
 -0.47554350    
  0.10802391    
 -0.11695258    
 -2.57399455E-02
 -0.26944396    
  0.26483294    
 -0.58655518    
  5.91570176E-02
  0.12270252    
  0.22637159    
  0.27237225    
  0.13738070    
 -0.10156457    
 -0.49827492    
  0.42821795    
  4.34452156E-03
 -0.52831858    
  0.22705764    
  0.18492246    
 -0.23293205    
 -0.65692568    
  0.66508895    
  0.56540644    
 -0.17909305    
 -0.46449429    
 -0.19337107    
 -0.22314331    
 -0.15082335    
 -0.33260295    
   1.1443948    
 -8.06161761E-02
  0.21264115    
  0.19158019    
  2.82397196E-02
 -5.85836507E-02
  0.18467245    
 -0.37343287    
  1.53847467E-02
 -0.97120684    
  0.84787339    
  0.40488964    
  -1.6128993    
   1.7663925    
 -0.73141927    
  0.24145547    
  6.70558885E-02
  0.88410413    
  -1.2694119    
 -0.53173763    
  0.63087070    
  0.12090155    
  0.11580350    
 -6.21113367E-02
  0.14276326    
 -7.90684521E-02
 -0.77900887    
  0.67925799    
  0.35036179    
 -1.11451792E-02
 -0.35863352    
  0.22563583    
  0.17685391    
  -1.0284280    
 -0.20252395    
  0.79952753    
   1.0256796    
  -1.1737330    
 -0.81039917    
   1.3472654    
 -0.50545079    
  0.25039732    
  5.92075698E-02
 -0.94467807    
 -7.68054500E-02
   1.0439224    
  2.33926810E-02
 -0.13270588    
 -0.24567311    
  0.36675033    
 -0.38807324    
  0.54722410    
  0.45571911    
 -0.59891582    
 -5.77508770E-02
  1.36262560E-02
 -0.18262199    
  0.23105471    
  0.35853603    
 -0.25002825    
 -0.90415382    
  0.42537126    
  0.59742236    
  0.61419815    
 -0.95501781    
 -0.21993862    
  0.17730884    
 -9.29681584E-02
  0.86344784    
 -6.23707026E-02
 -0.53617138    
 -0.24128979    
  0.28813124    
 -0.71354246    
  0.37572357    
  0.21632802    
 -0.17928678    
 -7.55072981E-02
 -0.12738779    
  0.38370043    
 -0.25435376    
  0.53212380    
 -0.17819199    
  1.49967391E-02
 -0.72756207    
 -0.37240410    
  0.89159787    
 -0.61310410    
 -0.13837869    
   1.0227810    
  0.14411700    
  0.52133095    
 -0.93341857    
  0.15652117    
  0.51733804    
 -0.29875034    
 -8.95047933E-02
 -0.41109908    
  0.35327893    
  0.35944897    
 -0.46392813    
 -0.34977645    
  0.20972042    
  0.15173422    
  5.78036904E-02
 -3.48468646E-02
 -0.35363972    
   1.0816339    
 -0.13001545    
 -0.92964017    
  0.61293966    
 -0.35331550    
  0.57087630    
 -0.74167913    
 -0.48641220    
   1.1492683    
 -0.82974505    
  8.98565426E-02
  0.67839074    
 -0.48538369    
 -0.27012423    
   1.3941742    
 -0.79380941    
 -7.69608021E-02
 -0.65874553    
  0.11186147    
  0.74162906    
 -0.75248682    
 -0.77501035    
  0.80723733    
  0.41598043    
 -0.22070599    
  0.92149425    
  -1.2237751    
  0.61994386    
 -0.50242227    
 -6.92921206E-02
  0.67504752    
  0.56026787    
 -0.84491068    
  0.42400718    
  -1.0341980    
  0.71524709    
  0.22423607    
  3.01096383E-02
 -0.23272344    
  0.14648224    
 -0.83429593    
 -0.42425746    
   1.0877134    
 -0.33921584    
  0.29295623    
  0.38566267    
 -0.30705523    
 -0.45787594    
  0.69419467    
 -0.50908196    
  0.64222044    
 -0.45237833    
  0.28840220    
 -0.56938273    
  0.27229676    
 -7.29414774E-03
 -0.49340835    
  0.89054233    
 -0.90018100    
 -0.38154021    
   1.2934631    
 -0.54345357    
  8.04289058E-02
 -0.22623944    
  0.46806341    
 -0.12937866    
 -0.18619685    
  0.27974758    
  0.31742424    
 -0.26953301    
 -0.31605837    
  0.39996734    
 -0.81867814    
  0.41045260    
 -0.59377480    
 -1.25674390E-07
  0.36146820    
  0.15474790    
  0.81132853    
  -1.9153308    
  0.92382985    
  0.53415692    
 -0.37939316    
  0.69773263    
 -0.34124148    
 -7.61893839E-02
 -0.34484026    
  0.66732621    
 -0.48011518    
 -0.23953748    
  0.56667501    
 -0.64173663    
  0.61440283    
 -0.28047937    
  0.39852974    
  0.23886473    
 -0.69652593    
  0.20435579    
 -0.37557110    
  0.48272368    
 -0.40732560    
  0.19404598    
 -0.68095160    
 -0.25391549    
   1.2415397    
 -0.32681257    
 -2.21529845E-02
  5.44880368E-02
  0.23159294    
 -0.10776772    
 -0.46546218    
  0.17375585    
 -0.47791991    
   1.0643122    
 -0.56336182    
  0.84779811    
 -0.74313837    
  -1.2263021    
   1.1021901    
  0.74871737    
 -0.70846617    
 -8.40525627E-02
  0.56599176    
  8.71875584E-02
 -0.45880449    
  0.22590445    
  0.18109484    
 -0.46388769    
 -0.11352373    
  0.36772451    
 -3.33107863E-07
 -5.17581441E-02
 -0.15636645    
  0.37070659    
  3.99209000E-02
  0.34788293    
 -0.55925238    
  0.10497840    
 -0.40032327    
  0.45818177    
 -0.35282144    
 -0.95951945    
 -7.07159340E-02
   1.0590464    
 -2.11489573E-02
 -0.73843211    
  0.63052368    
  0.73560035    
  -1.1436197    
  8.57317299E-02
  0.11517131    
  4.17513261E-03
 -0.21278115    
  0.36156043    
  0.57007647    
  -1.5266666    
   1.0056362    
 -0.58778626    
  0.65232509    
  0.30200186    
 -2.03478746E-02
 -0.47947988    
  9.85014364E-02
  0.16296132    
 -0.28918651    
  0.24144885    
  0.13550091    
 -0.89719021    
  0.62318838    
  0.29983589    
 -0.32366878    
  0.23677915    
 -3.72897834E-02
   1.5118152    
  -1.5411156    
  0.32906714    
 -9.44100618E-02
 -0.41791856    
  0.26294228    
 -0.39754888    
  4.41710316E-02
  0.10165010    
  5.56099787E-03
  0.19578576    
 -0.39789468    
  0.53937376    
 -4.03821617E-02
  6.51390254E-02
 -0.70740545    
  0.51186937    
  0.69314760    
 -0.20896490    
 -0.85277694    
  0.17399156    
  8.73281434E-02
  0.55812162    
 -0.35824269    
  0.42197058    
 -0.62359279    
 -0.26638669    
  0.29052511    
 -0.12891799    
  0.84063154    
 -0.60057700    
  0.40139213    
 -0.45944750    
  0.10713558    
 -8.00423026E-02
  0.46941417    
 -0.21897289    
  6.10110909E-03
  -1.1133187    
  0.81994325    
 -0.85768294    
  0.75286615    
 -0.25442532    
 -0.54973453    
  0.24318437    
 -0.16158570    
  0.86578262    
 -0.21649365    
  0.37444997    
 -0.21779616    
  0.18232131    
 -0.13990043    
 -0.17595245    
  0.27618748    
 -0.34110758    
  0.58597815    
 -0.12388146    
 -0.31318620    
  0.54118323    
  -1.2186918    
  0.45698798    
 -1.98462084E-02
  0.20289522    
  3.04411538E-02
  0.16840950    
 -9.85941142E-02
 -0.35573563    
  0.41945159    
  0.14884591    
  -1.1589047    
   1.0146778    
  7.39984289E-02
 -0.16562822    
  4.60608266E-02
  0.51883227    
 -0.58015990    
  0.26433507    
 -0.27119601    
 -0.11864394    
 -3.14988643E-02
  0.75799829    
 -0.52847469    
  0.48048145    
 -0.75500172    
  0.11638732    
  0.59541315    
 -0.53227240    
  6.96847215E-03
  0.59182906    
 -0.66380250    
 -0.14209709    
  0.23298711    
  0.13820523    
  0.49617860    
 -0.54794055    
  0.21813130    
 -0.36786431    
  0.62460804    
 -7.56786913E-02
 -0.41335830    
  4.94695120E-02
 -0.53835070    
  0.30115658    
 -0.41603675    
  0.61948520    
 -0.29341874    
  0.41656107    
 -0.26900658    
  8.98497086E-03
  0.11639041    
  8.83375928E-02
  0.15996468    
 -9.09719020E-02
  5.42820618E-02
 -0.33879462    
  0.35032544    
 -0.60422635    
  0.17099135    
  0.28226495    
 -0.91629094    
  0.69684392    
  0.47895798    
 -6.98098242E-02
 -5.80237433E-02
  -1.0296191    
 -0.14450039    
   1.1437941    
  0.43405774    
 -0.39984375    
 -0.32412940    
   1.3297149    
  -1.3405061    
  1.43631473E-02
  8.20973441E-02
  0.55703259    
  -1.4433972    
  0.89127958    
  0.93056697    
 -0.75837368    
 -0.47745937    
  0.20750113    
  9.93971005E-02
  0.15671088    
  0.96395111    
 -0.71356690    
 -0.25317752    
 -0.11081413    
  4.43155766E-02
 -0.14103346    
  0.84901792    
 -3.82781923E-02
 -0.62870467    
  7.86071867E-02
 -0.15769358    
  0.38981536    
 -0.91997814    
  0.59042144    
  0.66872853    
  -1.8076154    
   1.0161566    
  0.12855989    
 -0.93536705    
 -0.31015411    
  0.70818502    
 -0.26960477    
  0.84683287    
 -0.47336152    
  0.24004044    
  0.42928234    
  3.93978059E-02
  0.26253363    
 -0.18811078    
  -1.3580093    
   1.2713712    
 -0.52583557    
  0.15388086    
  0.36184809    
 -0.46955186    
  0.43976730    
 -0.59361786    
  0.31057614    
  0.37411427    
 -0.24949576    
  -1.0037980    
   1.1010872    
  0.11213552    
 -0.33250186    
  0.61547691    
  -1.1965067    
  0.45648322    
  0.25305778    
  -1.1233046    
  0.88066322    
 -5.86838126E-02
  0.60112822    
  0.21831223    
 -0.24064860    
 -0.51666075    
  0.31861001    
  -1.0886500    
  0.87763464    
  0.24060988    
 -0.52880770    
 -2.08343342E-02
  0.26801652    
 -0.24924637    
 -0.84936637    
  0.92303157    
  0.50118190    
 -0.16938251    
  0.23355757    
 -0.56727880    
  0.16126810    
  0.37499997    
  0.30330727    
 -0.42517677    
 -0.23368204    
  0.10359348    
  0.17966476    
  2.86072828E-02
 -0.70377934    
 -0.51320374    
  0.72054583    
  0.74762124    
 -0.30924085    
 -0.27817965    
 -0.24896796    
  0.61871487    
 -4.65199649E-02
 -3.63673270E-02
  4.34849635E-02
 -0.69314682    
  0.59641778    
 -0.35779169    
  0.41473287    
 -0.19494735    
  8.99960622E-02
 -0.34003013    
  0.15442498    
  0.16350572    
 -0.89692646    
   1.2595891    
  -1.3232144    
 -0.30485985    
  0.55536330    
  0.38053587    
  0.47966588    
 -0.33359209    
 -0.62504989    
  0.50957072    
   1.0654247    
  -1.0579205    
  9.78560522E-02
  9.37684104E-02
  0.52553201    
 -0.17831489    
 -0.14907448    
 -0.20900337    
 -0.38081059    
  0.53250688    
 -0.43057713    
 -0.43475568    
  0.60149306    
  0.49286395    
 -0.36217335    
  0.21050693    
 -0.36058208    
  0.47532725    
  8.58123824E-02
 -0.55051988    
  0.45581850    
 -8.74171183E-02
 -0.95795041    
  0.93203938    
  0.17605233    
  -1.0615708    
  0.23159246    
  0.36957249    
 -0.49217477    
  0.33414051    
  0.88144982    
 -0.53474671    
 -4.13461030E-03
 -0.38834721    
  0.73795331    
  1.35394605E-02
 -0.57121027    
 -1.02568623E-02
  0.16877042    
  0.14561325    
 -0.28392521    
  7.38694668E-02
  8.88153613E-02
  0.12249338    
 -3.96213271E-02
  0.19054455    
 -0.75768608    
  0.64124835    
 -0.10589829    
 -0.23908377    
  0.15488283    
  7.29353726E-03
  0.11907437    
 -0.85377008    
  0.41150790    
  0.12090155    
  5.70590645E-02
  0.84561586    
  -1.1588315    
  0.55137122    
  0.23184733    
  9.60741192E-02
 -0.41939798    
 -0.36982387    
  0.38709021    
  0.20558664    
 -0.36617756    
  0.25706750    
  6.63986653E-02
  1.68274697E-02
 -7.29168579E-02
 -0.38077265    
  0.35479721    
 -0.24140146    
 -0.14581029    
  0.67850596    
 -0.59667557    
 -0.17733376    
 -0.70386583    
  0.98298222    
 -0.15495758    
  0.22652799    
  0.28880727    
 -0.66322827    
  0.28494906    
  7.43427053E-02
  0.43451038    
 -4.44071963E-02
 -0.16940244    
  0.10658248    
 -0.37090471    
  0.23580235    
  0.24725287    
 -0.25736737    
 -9.17590857E-02
  0.37625933    
 -0.38324705    
 -0.19786920    
  6.77389279E-02
 -6.41013542E-03
 -0.84569162    
 -0.54382336    
   1.6585352    
  0.12891382    
 -0.41577727    
 -0.14789681    
  0.47803557    
 -0.11984371    
 -0.23683138    
  0.28093672    
 -2.05134992E-02
 -0.33181950    
  0.92777675    
  -1.8650447    
   1.4973989    
 -0.94770706    
  0.31263429    
 -0.74096477    
  0.96954095    
  0.85698092    
  -1.5847770    
  4.38941903E-02
  0.29532146    
  0.81951803    
 -0.11502003    
 -0.48044187    
  0.20546988    
  0.24866948    
 -2.82038972E-02
  0.44785893    
  -1.1811335    
  0.32542208    
  0.20213571    
  0.11729510    
 -3.30932401E-02
  4.21671867E-02
 -0.15759735    
 -0.26675498    
 -0.34240666    
  2.19786372E-02
  0.88426179    
 -0.35459295    
  0.62272441    
 -0.65855914    
 -3.88889425E-02
  4.22002114E-02
  0.20277196    
  0.14660342    
 -2.35863477E-02
  2.82370131E-02
 -0.36232579    
  0.17814612    
 -4.85811196E-02
  0.37019905    
 -0.36290595    
  0.43975404    
 -0.68197358    
 -0.14738336    
  0.51638997    
  0.11136004    
 -0.77299917    
  0.41616037    
 -0.15169911    
  0.24834687    
 -0.19819751    
  0.20707293    
  4.18232977E-02
  0.13211755    
 -0.20232238    
  0.68706781    
 -7.35219344E-02
 -0.65373713    
 -0.12769032    
 -0.17375597    
  0.14834616    
  0.23192856    
  5.66722155E-02
  0.22809015    
 -0.56373578    
  0.21424130    
  -1.1190372    
   1.1252385    
  0.71228290    
 -0.81130981    
 -0.10422371    
  0.25299627    
 -0.96913368    
   1.2582850    
 -0.18585175    
  0.11038808    
 -0.57457310    
  4.13280390E-02
  0.32395917    
  0.82658750    
 -0.59847784    
 -0.26236445    
  1.20485304E-02
 -0.14818072    
  0.69661307    
 -0.50307024    
  0.18850148    
 -0.79535323    
  2.84622964E-02
  0.47445759    
 -0.29298723    
 -0.22847667    
  0.11361529    
  0.69790947    
 -0.39895400    
  0.18820412    
 -0.43598443    
 -0.36873305    
  0.39337072    
  0.60412246    
 -0.18111333    
  0.51343137    
  0.13979955    
  -1.0161363    
  4.15782537E-03
 -8.66339430E-02
  0.17208803    
  0.11841732    
  0.86881977    
  -1.1237665    
  0.35164046    
  5.81817441E-02
  0.33957273    
 -0.33235297    
  0.10766011    
  0.21951967    
 -0.52721095    
  0.86397928    
  -1.1510756    
  0.56061870    
 -7.78171867E-02
 -0.19570561    
 -0.10555562    
  0.31987309    
  0.40120113    
 -0.20479447    
 -3.07713300E-02
 -0.31695238    
 -0.51247686    
  0.33607897    
  0.64784461    
 -0.93552715    
  0.33007801    
  0.31742418    
 -0.23072699    
  0.15957367    
 -0.16826122    
  3.09298653E-02
 -4.14566249E-02
  0.28104606    
  0.47944605    
 -0.13200113    
 -0.25832707    
  0.46036547    
 -0.58333862    
 -0.17737497    
  0.27193370    
  6.19507097E-02
  4.70074406E-03
 -0.52024901    
 -0.28834000    
  0.87765950    
  1.95018668E-02
 -0.45382631    
 -0.32438388    
  0.58336407    
 -6.04615845E-02
 -0.69038093    
  0.11224265    
  0.15520838    
  0.36739931    
 -8.23632926E-02
 -0.72054642    
  0.41629955    
  0.13110361    
 -0.68373990    
  0.30439556    
  0.51853079    
  0.61891288    
 -0.55211526    
  0.21758930    
 -0.24409141    
  0.15075989    
 -0.13043097    
  0.27796045    
 -0.94362414    
   1.2807670    
 -0.40128946    
  0.45900559    
 -0.81746799    
   1.0848027    
 -0.72509056    
  0.24365556    
 -0.31882027    
  0.25415182    
 -0.66433901    
  0.21785599    
 -3.31704430E-02
 -0.19692981    
  0.23498288    
 -0.39256185    
  0.74010456    
 -0.50169331    
  0.19549161    
  3.97001207E-02
  0.17027307    
 -1.14289895E-02
 -0.15287434    
 -0.10337825    
  6.23703785E-02
  0.28651816    
 -0.39274070    
  0.11394418    
  0.44764033    
 -0.39958259    
  1.74419284E-02
  0.18136084    
 -0.43969789    
 -0.72730601    
  0.72730654    
 -0.38150081    
  0.63115507    
 -1.02266967E-02
 -0.22094364    
  0.31478372    
 -5.07309288E-02
 -0.26772344    
  0.69956082    
 -0.66168362    
  0.74404174    
 -0.89465952    
  0.60501277    
  -1.4633456    
   1.2303215    
  -1.1244756    
   1.0008242    
  -1.0363830    
  0.83820713    
  0.26642057    
  0.29179680    
 -0.45776054    
  1.75441075E-02
   1.1516721    
  -1.2331648    
  5.86246215E-02
  0.42659259    
 -0.54950428    
   1.3736393    
  -1.0197848    
 -0.38035938    
  0.57018548    
  4.34351452E-02
  0.33279014    
 -0.24094301    
 -0.67094672    
 -2.22008117E-02
  0.35524547    
 -0.17633140    
  0.11284115    
  5.48688546E-02
  -1.0438617    
   1.4155741    
 -0.71833748    
  0.38345611    
  0.17440903    
 -0.23459907    
  5.04064746E-02
  6.78690597E-02
 -0.12568820    
 -0.11332889    
  0.31966472    
 -0.47631875    
  0.21806265    
 -0.79191196    
   1.1666046    
 -0.88238949    
  0.34830639    
 -0.12100533    
  0.42464325    
 -0.24128580    
 -1.74221415E-02
  0.58073229    
 -0.11667797    
 -0.23565242    
 -0.10148338    
  0.10427633    
  7.64961317E-02
 -0.15479654    
  0.24846114    
 -7.95528814E-02
 -0.15989996    
 -0.11554364    
 -0.95216113    
  0.82912087    
 -0.16464174    
  0.12199996    
   1.2278444    
  -1.2518936    
  0.21948582    
  0.18123542    
  0.17299387    
  0.32909784    
 -0.45953208    
 -0.95005774    
 -0.31845304    
  0.98082900    
  2.90868431E-02
 -5.90447187E-02
  0.27508086    
 -0.13664225    
  3.82018983E-02
 -0.12947071    
 -5.25517203E-02
  0.48051435    
 -9.31992009E-02
  0.56500888    
 -0.36733976    
 -0.51216269    
  0.32421389    
 -0.16529664    
 -0.18775728    
  0.32111055    
  8.72195885E-02
 -0.26879200    
  3.52976285E-02
  0.13497524    
 -5.58225289E-02
 -0.28368485    
  3.65580022E-02
  0.59629768    
 -0.62754983    
 -0.57516849    
  0.24607624    
  0.73631972    
 -4.93189134E-02
 -0.48967785    
  0.18667150    
  3.76786366E-02
  0.30876073    
  0.22337925    
 -0.19429059    
 -0.62445980    
  0.16721852    
 -0.43581226    
  0.26859379    
  0.63359290    
 -0.43428585    
 -5.03704958E-02
  0.22535498    
  0.17641345    
 -0.47644398    
 -0.89758009    
   1.1737653    
  0.13917197    
  0.17088258    
 -0.52456301    
 -0.19776772    
  0.45364061    
  3.55407260E-02
 -0.19355731    
 -3.39574483E-03
  6.58129677E-02
  0.57406968    
 -0.24467453    
  0.22107947    
  -1.0268680    
 -0.92272145    
  0.30843371    
  0.89036530    
  0.63816082    
 -0.55961609    
 -0.90466803    
   1.4653109    
  0.10145178    
 -0.22129017    
  0.28681350    
  -1.3958970    
   1.2165253    
  0.11755186    
  0.76791453    
  -1.4176555    
  3.30756493E-02
  0.19677103    
  6.40112013E-02
 -8.38983208E-02
 -6.36781603E-02
 -0.13047801    
  5.25989085E-02
  0.36326486    
 -0.31644425    
 -8.72983858E-02
  0.16174394    
  0.27811989    
  0.11704370    
 -0.42941847    
 -4.01908867E-02
  0.11743260    
  0.16867076    
 -0.30682114    
  0.38430902    
 -0.56373578    
  0.39578465    
 -0.39964557    
 -0.19595346    
   1.2690995    
  -1.7007875    
  0.47316858    
  0.66684502    
  0.15232761    
 -0.13168475    
 -0.90893990    
  0.38171092    
 -0.60838234    
  0.68960726    
  0.88605100    
 -0.70639205    
  0.19337109    
 -0.47957349    
  0.40874729    
  0.10680124    
  0.17166433    
 -9.89875421E-02
 -0.86609358    
   1.0405347    
 -0.79269844    
 -0.22721708    
  8.55224878E-02
  5.02389297E-02
  0.61078173    
 -2.20061205E-02
  0.43829501    
 -0.57589608    
 -0.15131770    
 -3.69786434E-02
  0.15659368    
 -0.22204606    
  0.27896020    
 -0.15046906    
  0.13513763    
 -0.24192822    
  0.42378157    
  -1.1664344    
  0.47328803    
  0.30105814    
  0.11913006    
  8.96996632E-02
 -0.48217332    
  5.96863404E-02
  0.49699700    
 -0.45909745    
  0.38177094    
  0.41062289    
  -1.4610505    
 -0.49614939    
  0.92289114    
  0.41071483    
  0.90470535    
 -0.60272807    
 -0.37246683    
  0.20728816    
  0.26692006    
 -0.31206423    
  0.31322831    
 -0.56956053    
  0.34903225    
 -0.70043033    
  0.38179514    
  0.16012074    
  0.19555560    
 -0.66692072    
  0.39358708    
  0.48663875    
 -0.11608952    
 -0.26096913    
  0.14255162    
  0.45561513    
 -0.21659832    
 -0.27538422    
  0.17984894    
 -0.22841682    
 -0.17087890    
 -0.99196070    
   1.4720615    
 -0.53509003    
  2.88202893E-02
  2.06192192E-02
  2.02025715E-02
  0.89423072    
  -1.0097440    
  0.73511112    
 -0.30279949    
 -0.42823932    
  0.80185568    
 -0.54670906    
  0.23597471    
 -0.25184783    
 -6.42027985E-03
 -6.48610741E-02
 -0.28653756    
  0.55338538    
  4.37652767E-02
 -0.36716536    
  3.74706872E-02
  5.94909042E-02
 -0.77209085    
  9.85513404E-02
  0.89997733    
 -0.62450486    
  0.84448570    
 -9.75305960E-02
 -0.22781131    
 -0.26075771    
 -0.46508253    
  0.66246951    
 -0.56195492    
  0.88633829    
 -0.34325230    
  3.43242735E-02
  0.26636747    
 -0.32804692    
 -9.40062776E-02
  0.33749548    
 -0.46949220    
 -0.57559109    
  0.83685434    
 -9.57828313E-02
  0.15092652    
  0.13762148    
  0.13806643    
  2.01576985E-02
 -0.56824476    
   1.2586167    
 -0.68815702    
 -0.29806060    
  0.66977650    
 -0.18920976    
 -0.26790956    
  0.36363894    
 -0.61891907    
  0.15125798    
 -8.50689262E-02
 -0.26893643    
  0.38169247    
 -0.28551695    
  0.23620617    
 -0.34967369    
 -0.44398874    
  0.70067179    
 -0.55475509    
  0.33796301    
 -0.26984125    
  0.24914423    
 -0.46924382    
  0.80788583    
  0.61789203    
 -0.88500977    
 -3.60399894E-02
  0.15911862    
 -0.94647604    
 -0.35437426    
   1.3467284    
 -0.42128494    
  0.35485139    
 -0.34127569    
  5.67839891E-02
 -0.36184481    
   1.1276575    
 -0.20165855    
  0.51299739    
 -0.86554033    
  0.11050187    
  8.26424733E-02
 -0.65971792    
  0.56469053    
  0.41579589    
 -0.53474808    
  0.29293129    
 -0.23168769    
  9.59101543E-02
 -0.58928668    
  0.50811893    
 -0.39093709    
  0.35282120    
  0.12227713    
 -0.24238615    
  0.51879364    
 -0.76847661    
  0.43675548    
  5.82983010E-02
 -0.73111671    
  0.61760914    
  0.38466063    
 -0.35181686    
 -7.19978362E-02
  0.39147928    
  0.62578809    
  -1.0652758    
  0.31197461    
 -0.25188562    
 -6.37383461E-02
  0.14917657    
  0.42778629    
 -0.26400861    
 -0.84596181    
  0.42092142    
  0.46179008    
  0.31469831    
 -3.05658057E-02
 -0.39149943    
 -7.28944689E-02
 -8.70111063E-02
  0.14981201    
 -0.17884941    
  0.52868932    
 -0.24274167    
 -0.23690966    
  7.92809352E-02
  0.27656856    
 -0.74901408    
  0.20687516    
  0.92065531    
 -0.81509542    
  0.73002547    
 -0.57920301    
  0.52609342    
 -0.83345473    
 -0.33479983    
   1.1302693    
  6.04577549E-02
 -0.39485475    
 -0.40810752    
 -3.63678597E-02
 -3.13502774E-02
  0.35688707    
 -0.24834743    
  0.18549114    
  9.44901630E-03
 -0.19494043    
 -8.96124244E-02
  0.55364591    
 -0.13028596    
  0.64350420    
 -0.80931836    
 -4.10907455E-02
  0.89320725    
 -0.54174733    
 -0.10969914    
 -0.37625140    
 -1.15830116E-02
 -0.62014949    
   1.3015774    
 -0.97756028    
  0.24432747    
   1.0938292    
 -0.89260107    
  4.73555587E-02
  1.11023933E-02
 -0.38594055    
  0.31739843    
 -0.38954559    
  4.62928899E-02
  0.40705070    
  3.58014517E-02
 -1.53074996E-03
 -0.83966970    
  0.44940314    
  0.44247854    
  0.33210233    
 -0.15172088    
 -0.60048807    
  0.55835086    
 -3.60860080E-02
 -0.28855765    
  0.23601983    
 -0.29927468    
  1.66515373E-02
  0.45148465    
 -0.13486762    
  0.41962504    
 -0.77744633    
  0.26103958    
  1.75189059E-02
  0.69024861    
  -1.2622412    
   1.2192405    
 -0.77192849    
 -0.46803799    
  0.63244092    
 -0.27891243    
 -9.23374761E-03
  0.15600389    
 -0.23511924    
  0.12622592    
 -0.21652858    
 -0.97863412    
   1.7126911    
 -0.32639685    
  4.01198566E-02
 -0.24551213    
  0.22851513    
  0.49730596    
 -0.80227959    
  0.36995798    
  3.03254388E-02
 -9.13225580E-03
  -1.1278694    
  0.65602905    
  0.97186041    
  -1.3201677    
  0.74815422    
  -1.2974077    
   1.1920463    
 -7.80888423E-02
  0.12844236    
 -9.18931514E-02
  0.17604853    
 -0.54467964    
   1.0073036    
  -1.6957444    
  0.59195077    
  0.34202254    
  0.20752414    
  0.26224911    
 -0.72240621    
  0.71429908    
 -3.06991972E-02
 -0.82359999    
 -0.58451360    
   1.7852018    
 -0.49128085    
 -0.28231984    
  0.51934558    
 -0.25465280    
 -4.61940691E-02
 -0.63742226    
  0.27951834    
  0.40955496    
 -0.16211905    
  5.29716946E-02
  6.17844947E-02
  0.21253130    
 -0.10959892    
 -0.13334785    
 -9.39877778E-02
  0.11292438    
 -0.43623674    
 -0.61173153    
   1.4653867    
 -0.54008323    
 -0.74848437    
  0.71193469    
  0.28003845    
 -0.40227342    
  0.49851307    
 -0.66226959    
  0.94733560    
  -2.0192792    
   1.9211704    
 -0.21761915    
 -0.64293265    
  0.36439005    
 -0.18930815    
  0.29149899    
  9.79043022E-02
  -1.3506670    
   1.0367367    
  0.16473278    
 -0.42904952    
   1.1883782    
 -0.94195104    
  0.56424659    
  -1.2184507    
  0.81401181    
 -0.16705425    
  0.36084831    
 -0.29234007    
  0.14366631    
 -9.88457948E-02
  0.23347954    
 -0.31460476    
 -3.95027623E-02
 -0.39725718    
  0.42791745    
  0.24179617    
  0.23616886    
 -0.33273476    
  0.25608155    
 -0.58612293    
  0.38677254    
 -0.36145538    
  0.17884330    
 -0.27041060    
  0.83151811    
 -0.35695878    
  0.18374087    
 -0.40724000    
  0.13286558    
 -0.25956869    
  0.66451567    
 -0.30582598    
  0.59790748    
 -0.77797788    
  0.35177243    
 -0.16328639    
 -0.22105078    
  2.91862041E-02
  0.94727761    
 -0.23901664    
 -0.65072608    
 -0.20298053    
 -0.74330783    
  0.91711366    
  6.06242865E-02
  2.74826549E-02
  3.69586498E-02
 -4.75572944E-02
  0.34210965    
 -0.10476026    
  0.26614362    
 -0.93908745    
 -6.31282330E-02
  0.52870989    
 -0.10914229    
  7.30478317E-02
  0.19802238    
  0.33341628    
 -0.77664596    
  0.55034757    
 -0.21024783    
 -0.14031935    
 -1.94178615E-02
  3.84666547E-02
  0.51834434    
 -0.26301968    
  7.61939958E-02
 -0.38479978    
  0.26376629    
 -0.32708958    
 -0.65842140    
  0.74469662    
  4.59301136E-02
 -0.50722063    
  0.86188078    
 -0.59497821    
  0.40677673    
  -1.0425470    
   1.2121178    
 -0.19882888    
  0.26205236    
 -0.14382027    
 -0.11150762    
 -0.49223313    
  0.40692583    
 -0.49393764    
  0.66524953    
 -0.24082671    
  0.31887999    
 -0.27001619    
  7.60226995E-02
 -0.34842163    
  0.72397828    
 -0.32047164    
  0.10418347    
 -0.39492026    
  0.53943348    
 -5.76982759E-02
 -0.36162382    
 -0.15933220    
  0.24969660    
  0.27664435    
 -1.73356049E-02
  0.43029079    
  -1.8024781    
  9.05967578E-02
  0.63645154    
  0.22647171    
 -0.31348291    
  9.53100026E-02
  0.80632859    
 -0.60490674    
  8.26386064E-02
 -0.18762352    
  0.54802400    
 -0.17368203    
  0.11907215    
 -7.73738623E-02
 -0.39377630    
  0.20499799    
 -9.23254862E-02
  0.24455224    
 -0.17032710    
 -0.35863402    
  0.44602558    
  8.33320990E-03
  0.32634425    
  6.09772354E-02
  0.27848476    
 -0.76153111    
  0.27157113    
 -0.44389737    
  0.17839609    
 -0.53532958    
  0.59550911    
 -5.71580976E-02
  0.42192021    
  0.11657328    
 -0.70021451    
 -0.47142330    
  0.97155356    
  0.24820346    
 -0.22587377    
 -0.14091966    
 -0.25825635    
  0.52452481    
 -0.58260494    
  0.83102930    
  -1.0106968    
 -0.19472399    
  0.85451818    
 -0.98873997    
  0.49355024    
  7.93935061E-02
  0.22749576    
  9.35042277E-02
 -0.46842259    
  0.37491935    
  0.45940140    
 -0.79537809    
  9.43629891E-02
 -0.77714711    
  0.94274151    
  0.27657655    
 -0.41875070    
  0.41264081    
 -5.45779206E-02
 -0.17651349    
  0.45688692    
 -0.16727653    
 -0.71654058    
  0.77727848    
 -0.50150067    
  0.23977113    
 -0.35046855    
 -4.62017991E-02
  0.31062195    
 -4.46270928E-02
 -0.50859100    
   1.1465521    
 -0.96721041    
 -0.45225200    
  0.52769154    
 -0.14097393    
  0.15130129    
  0.51356161    
  3.72085609E-02
 -0.20165855    
  6.43117577E-02
 -0.50480396    
  0.45606980    
 -0.81301349    
  0.13987891    
  0.53295654    
  0.70538425    
 -0.40007463    
 -0.24299653    
  -1.3191881    
   1.1145109    
  0.25969124    
 -0.19851036    
 -1.49479350E-02
 -0.44384295    
   1.2385787    
 -0.84254706    
  4.72850865E-03
  9.01512504E-02
 -0.35914117    
  0.85520351    
 -0.48747781    
 -0.15367566    
 -0.44701448    
  0.75117075    
 -0.11000090    
  0.83984375    
 -0.50964463    
 -0.46784279    
  -1.2638121    
  0.87546897    
 -8.95402431E-02
  6.84867650E-02
  0.26617566    
  0.11132117    
 -0.14447287    
 -4.20709737E-02
  0.32270646    
  0.27307832    
  -1.1303260    
  0.44895005    
  0.50656116    
  -1.0720454    
   1.2543668    
  0.51338667    
 -0.74027610    
  0.28600517    
 -0.10726434    
 -0.63860786    
  0.43131372    
  2.85541136E-02
  0.27282730    
 -0.48895800    
  0.17368755    
 -0.49234965    
  0.67233717    
 -0.35201257    
 -0.33647218    
  4.76818644E-02
  0.16705389    
  0.47957310    
  8.03108290E-02
 -0.39109984    
  0.27652696    
 -0.14458145    
 -0.27297613    
  0.49723032    
 -0.47378412    
  0.42953426    
 -0.46030629    
   1.0262001    
 -0.14889401    
 -4.61565070E-02
  -1.6963763    
  0.88884377    
  0.22134636    
 -0.77872103    
  0.66452849    
 -0.17589073    
  0.16779314    
 -0.30573010    
  0.93769354    
 -0.64670569    
  0.52165800    
 -0.74438930    
  0.22107947    
 -0.10077970    
  0.22642896    
 -0.14063728    
  0.21370286    
 -0.43015793    
  0.66782933    
 -6.39687404E-02
 -0.10814842    
  0.41388991    
  -1.6366508    
   1.5021597    
 -0.51917762    
  0.83080310    
 -0.38839439    
 -0.63185209    
  4.38587777E-02
  -1.0111347    
   1.3430651    
  0.39334348    
  -1.0279944    
   1.2411522    
  0.12150703    
 -0.87482250    
 -0.18511574    
  0.41659680    
 -8.60053152E-02
 -0.98351365    
 -2.54095551E-02
  0.58040637    
  0.88281524    
 -0.69741112    
 -0.61587006    
  0.29399157    
  0.21936262    
  0.34294492    
 -0.37176496    
  0.34589601    
  0.38549724    
 -0.73725766    
   1.1269648    
  -1.3452185    
  0.89956629    
 -0.82441324    
 -0.87095320    
  0.96379262    
 -0.10880316    
  0.75983870    
 -0.28983480    
  -1.1292495    
   1.0776538    
  2.53937412E-02
 -0.85618657    
  0.54562974    
  0.90128922    
 -0.50458175    
 -0.17396654    
 -0.17942692    
  8.13753903E-02
 -0.50727975    
  0.53702813    
  0.27815449    
  0.30000824    
 -0.91291195    
   1.2701669    
  -1.1393496    
 -0.53507799    
   1.2986258    
 -0.35316229    
 -0.38327301    
 -8.36497769E-02
  0.48636746    
  0.35997063    
 -0.11910359    
 -0.45818147    
 -7.26629123E-02
  0.16563866    
  0.34445152    
 -0.36649945    
 -0.20031673    
  0.64736760    
 -0.36309657    
 -0.70938414    
 -0.38776538    
   1.0116006    
 -0.15494852    
  0.30292791    
  0.11671309    
 -0.49704888    
  7.74080828E-02
  7.42144370E-03
  9.17751715E-02
  0.39131272    
 -0.34678733    
  8.20257142E-02
 -0.30718723    
 -0.32123533    
  0.48828983    
  0.96792549    
 -0.97306764    
 -0.50853765    
  0.41116294    
 -0.31067199    
  0.42676979    
  4.29106951E-02
 -0.44921988    
  0.91881901    
 -0.64966214    
 -0.50503927    
 -0.37702808    
  0.37381655    
  0.66212422    
 -0.14424993    
 -3.31090353E-02
  0.21159182    
  0.36846438    
 -0.36846426    
  0.23841085    
  0.45793614    
 -0.66169834    
  3.34888957E-02
  7.91208670E-02
 -0.20498300    
  0.52431685    
  -1.0448101    
  0.92312491    
 -0.35133800    
  0.16606064    
 -0.15164894    
  0.47555286    
 -0.25655144    
 -0.22538124    
 -0.44879070    
 -0.64662790    
   1.5318643    
  1.94579400E-02
  -1.1129131    
   1.0778215    
 -0.80412579    
  0.17997158    
 -7.74314702E-02
  0.40687683    
 -0.53076905    
  0.37379387    
  0.47555742    
 -0.10137948    
  0.32718697    
 -0.77141815    
 -0.26378122    
  0.23505400    
  6.18029386E-02
  0.14332902    
  0.41039845    
 -0.40006655    
 -0.36870402    
  0.33586523    
 -0.93004155    
   1.0337318    
 -0.10672950    
 -0.27107814    
 -0.80943418    
   1.0480272    
 -0.12369686    
  0.29918170    
 -4.58915383E-02
 -0.15992217    
  0.42313597    
 -0.33923653    
 -0.19703428    
  8.85229185E-02
 -5.81356585E-02
  4.81189266E-02
  5.70647120E-02
 -0.37656829    
  0.76337129    
 -0.25903293    
 -8.73918459E-02
  0.21304698    
 -0.34810171    
  0.16799159    
  2.18504947E-02
 -0.10152566    
 -5.57520837E-02
 -0.10855091    
  0.31640145    
 -6.87273452E-03
  0.15316501    
 -0.42397875    
  0.85783374    
 -0.64962959    
  7.76680037E-02
 -0.48754767    
  2.88950844E-07
  0.27655822    
  7.27888942E-02
 -9.48418230E-02
 -0.35447168    
  0.58615524    
 -0.29542172    
  0.15858075    
 -4.79324870E-02
  5.57021685E-02
  0.24700513    
 -0.28165445    
 -8.87614265E-02
  0.84102321    
 -0.95990217    
  0.35766086    
 -0.47027954    
 -4.51546051E-02
  9.25768092E-02
  0.30593556    
  0.51453978    
  -1.0976856    
  0.37919739    
 -0.45416051    
  0.56558585    
  0.24201193    
 -0.61980259    
  0.56350785    
  0.13828687    
 -0.93867981    
  3.70416045E-02
   1.2656662    
 -0.16907604    
 -0.75579804    
 -0.65924543    
  0.76933604    
 -0.86547977    
   1.0157627    
 -0.32721296    
  0.46219632    
  0.27600342    
  -1.0061090    
   1.1997466    
 -0.68771696    
  0.43743938    
  -1.0180322    
 -0.26851207    
   1.5881149    
 -0.26495397    
 -8.55819434E-02
 -2.98161730E-02
 -0.27889380    
 -0.14117932    
  0.59119350    
  4.67133038E-02
 -0.44318575    
 -0.62152463    
  0.51317614    
  0.21038662    
 -0.25908831    
  0.23599935    
  0.19801316    
 -0.62263846    
  0.25131416    
  0.12546898    
  0.11556866    
  7.61519223E-02
 -0.65227449    
  9.70736891E-02
  0.39957410    
  0.47166446    
 -0.21055081    
 -0.61968946    
  0.68890959    
 -7.72154480E-02
  0.33908978    
 -0.50593597    
  0.45050594    
  -1.2255038    
  0.34899825    
  0.53865027    
  6.33274019E-02
 -0.36155674    
 -5.18948846E-02
 -0.30734769    
  0.42551190    
 -0.11988468    
 -0.39094085    
  0.37532932    
 -0.17535308    
  0.49062327    
 -0.44580904    
  0.16490641    
 -0.14128317    
  0.22857586    
  0.17299047    
  -1.2966821    
   1.0124665    
 -2.27478798E-02
  5.17352410E-02
  0.12910986    
  0.27803424    
 -0.96970582    
  3.47860530E-02
  0.54609382    
  0.38658628    
  -1.0440730    
  0.92769068    
 -0.82201177    
  0.58587438    
 -0.42723110    
  0.79200774    
 -0.49217474    
 -0.55149680    
  0.57122797    
 -5.10133281E-02
  -1.1289744    
   1.5149362    
  0.23250258    
 -0.69617254    
  0.25534663    
 -0.39844713    
  0.36016503    
 -1.14471959E-02
  0.32679191    
 -0.56110018    
  7.02395961E-02
  0.51546580    
 -0.15492272    
 -3.43677104E-02
 -0.45639041    
  0.63520902    
 -0.16907622    
  0.12483705    
  2.17664987E-02
  0.23171920    
 -0.19993293    
  -1.0335673    
  0.78043044    
  0.25660747    
 -0.72601384    
 -0.14071736    
  0.64531773    
  7.17890495E-03
 -0.60422981    
  0.56036317    
  0.85368317    
 -0.87330669    
  0.81093043    
  -1.2403066    
  0.73780280    
 -0.11247798    
 -0.86499786    
  0.30538133    
 -0.12604079    
  0.87360090    
 -0.52617311    
  0.56187242    
 -0.73405313    
  0.46030101    
 -9.38617513E-02
 -0.36852917    
  -1.0221167    
   1.0262914    
  0.61855870    
 -0.59590024    
 -1.85001940E-02
  0.69210887    
 -0.43390319    
  0.64303386    
 -0.58997929    
 -6.75829053E-02
  0.18637824    
 -0.28006381    
 -0.74068826    
  0.70801723    
  0.41769013    
 -4.87237610E-03
 -0.70666909    
 -0.48798645    
  0.99085969    
  8.05036947E-02
  -1.1554456    
  0.81676114    
  0.36189371    
  5.76828197E-02
 -0.44310787    
  0.15074304    
  0.15901425    
  -1.3228476    
  0.26697785    
  0.39283317    
  0.64985067    
 -9.59002301E-02
 -0.71946424    
 -0.39551425    
  0.95322382    
  4.11270596E-02
  0.22533861    
  1.45136993E-02
  0.18256152    
 -0.23582858    
  0.32093734    
 -0.58955216    
  0.36833581    
 -0.68902916    
  0.61333269    
 -0.65244395    
 -0.13393889    
  0.85517752    
 -0.70149219    
 -4.86507826E-02
   1.0319210    
 -0.15571958    
 -0.48749375    
  8.01955089E-02
  0.19145390    
 -1.37302401E-02
 -0.15057279    
 -0.19888680    
  0.65879512    
 -0.57123911    
 -1.00300200E-02
  0.11778276    
  6.58814013E-02
 -2.72124410E-02
  0.55170262    
 -0.50950259    
  0.11391909    
 -0.35794038    
  0.43457279    
  0.15415055    
  0.48135552    
 -0.99296224    
   1.0326836    
 -0.52694929    
 -5.44594899E-02
 -2.51899511E-02
 -0.48854223    
 -7.10739568E-02
  0.14711094    
  0.36950138    
  3.78881656E-02
  0.13864605    
 -0.72489595    
  0.20171736    
  0.76314431    
 -0.57020718    
  9.89732891E-02
 -0.11304702    
 -0.22708853    
  0.32597142    
 -0.18260649    
  1.86599419E-02
  7.60264397E-02
 -0.12422886    
  2.26689819E-02
  0.21483338    
 -5.72403669E-02
 -0.35941419    
  0.36088523    
 -0.25869495    
  7.34277368E-02
 -0.63638180    
  0.38860169    
  0.58045328    
 -2.44073514E-02
 -8.12351257E-02
 -0.18373269    
  7.50763938E-02
  9.87352729E-02
 -9.71637815E-02
 -7.15752095E-02
 -1.35821085E-02
  8.82925168E-02
  0.20194998    
 -0.27161431    
  7.90097117E-02
 -0.33152288    
  0.69206661    
 -0.58562672    
  0.58670723    
 -4.30288948E-02
 -0.42827097    
 -1.04349907E-02
  1.04350783E-02
 -0.25478065    
 -0.29965782    
   1.4239793    
 -0.60239655    
  0.70826393    
 -0.30944374    
 -0.11778279    
 -0.31745404    
  3.11042983E-02
 -2.97321118E-02
  3.10628805E-02
 -0.41414613    
  0.49337029    
 -1.73483510E-02
  -1.2081478    
   1.0803151    
 -0.65414500    
  0.55883509    
 -3.98461819E-02
  0.34916759    
 -5.17764837E-02
 -0.77097821    
  0.64911073    
 -0.20188420    
 -0.45509061    
  0.80741566    
  0.13996637    
 -0.52625048    
 -0.24100536    
  0.46311161    
  0.19878268    
 -0.12803946    
  0.35525617    
  -1.0229571    
 -0.47302359    
  0.51001900    
 -0.32971564    
  0.89381766    
 -0.16430296    
 -0.41197962    
  0.58451289    
   1.1799151    
  -1.3989689    
   1.0324095    
  -1.1268702    
 -3.74554843E-03
  0.43686184    
 -0.41459763    
 -0.16738799    
  0.18195981    
 -0.21279921    
  0.91405129    
 -0.10585866    
 -0.33567494    
 -4.19330178E-03
 -0.20785473    
 -0.66593444    
  0.74225730    
 -5.92274815E-02
  0.48576862    
 -0.94163501    
  0.42837358    
  1.38406297E-02
  0.26024684    
 -0.16837926    
 -8.33138078E-02
 -0.28371459    
  0.32050836    
  0.14353845    
 -0.25824758    
  0.27796650    
 -0.32896900    
  0.14748387    
  0.19945422    
 -0.73225838    
   2.0086155    
  -1.2308341    
 -4.68942188E-02
 -0.24603768    
  0.12516280    
 -0.14107832    
  0.59685642    
 -0.23449303    
 -0.39313480    
  0.38566276    
 -0.43078303    
 -0.84218228    
   1.6573777    
  -1.4130312    
 -0.13053849    
  0.91549337    
  0.63147515    
 -0.49039671    
 -0.14908493    
  7.43380338E-02
 -0.47179657    
 -9.00605321E-02
  0.28506121    
  0.17969353    
  5.90755194E-02
 -0.28923410    
  0.86576039    
  -1.3124356    
  7.77994469E-02
  0.79280257    
 -0.83875299    
 -3.83437723E-02
  0.20804654    
  0.76829439    
 -0.16794731    
 -0.33676285    
 -0.57446134    
 -0.42552096    
   1.1850095    
  0.12526213    
  0.25280339    
  0.15712237    
 -0.12747389    
 -0.15658776    
 -0.38659063    
  0.24873248    
 -0.17600690    
 -0.13455981    
 -0.13176931    
  0.64997470    
  7.09521249E-02
 -0.30147514    
 -0.15853286    
  0.44041047    
 -0.30846354    
 -0.10166975    
  0.15113898    
 -5.90234809E-02
  0.58333194    
 -0.54873794    
  0.10690474    
 -6.45382181E-02
 -0.23057815    
 -0.10204944    
  0.34294495    
  8.75872374E-03
  0.26526693    
 -0.26091588    
 -0.19425949    
 -0.46334752    
   1.0567808    
 -0.43602407    
  0.36980188    
 -0.59821391    
  7.80090094E-02
  0.26249820    
 -0.15035468    
  0.69392693    
  -1.0322733    
  0.60514039    
 -0.37545428    
 -0.28363249    
  0.28014833    
  0.23941547    
 -0.38574293    
 -0.16192499    
 -0.50136960    
  0.84055209    
  0.23558672    
 -0.35782170    
 -0.16827121    
  0.32868516    
  0.83559620    
  -1.7960055    
   1.4679722    
  8.78498424E-03
 -0.67104137    
 -7.63397617E-03
  0.43193212    
 -8.97289068E-02
  0.67183292    
 -0.99882632    
  0.66831338    
 -0.81214005    
 -1.09532075E-02
  0.13380699    
  0.31617382    
 -5.78194894E-02
 -0.45347399    
 -0.37661138    
  0.74307442    
 -0.19473644    
  0.52142006    
 -0.25466552    
 -0.40622032    
  0.62269533    
 -8.90037566E-02
 -0.19140498    
  0.40277788    
 -0.27449390    
  0.18444407    
 -0.43596068    
  0.57945448    
 -0.37729418    
 -7.09075481E-02
 -6.41013542E-03
  0.13513763    
  0.37793624    
 -0.46137896    
 -9.43948701E-02
  0.28935879    
  6.32813498E-02
 -0.39549172    
  0.24153684    
 -2.36610919E-02
  0.14281885    
 -0.43144059    
  8.11986625E-02
 -0.27334318    
  0.69200772    
 -0.13141622    
 -1.97327509E-07
 -1.96983404E-02
 -0.12260219    
  0.27371705    
 -9.56524760E-02
 -0.72243041    
  0.46806389    
 -5.31691238E-02
  0.13395837    
  -1.1319987    
   1.1758020    
  0.29266939    
 -0.27989414    
 -5.35971485E-02
  5.07727116E-02
  0.33970010    
 -0.53254300    
 -2.25510634E-02
  0.37095806    
 -0.44560662    
 -0.52798486    
   1.2591528    
 -0.24755187    
 -0.51043707    
 -0.71473777    
   1.6399212    
  -1.2694527    
  0.71079916    
  0.21909761    
 -0.33755407    
  0.28654462    
 -0.22485112    
 -0.11618195    
  0.46297917    
  0.38682956    
 -0.94543886    
  0.72945154    
  0.16188197    
 -0.29517084    
  -1.0746535    
  0.61487842    
  0.28421971    
  0.41276059    
 -0.49840608    
  0.13195629    
 -0.12317804    
 -0.37231314    
  0.38841221    
  0.37638086    
 -0.15668333    
 -0.29892150    
 -0.44272012    
  0.49958280    
 -0.48112077    
 -0.91021097    
  0.74960405    
  0.23500648    
  0.45095575    
 -9.05138403E-02
 -0.74167424    
  0.38311762    
  3.87857556E-02
 -0.10697202    
  1.59999561E-02
  0.69512898    
 -0.14348163    
 -0.34128371    
 -0.25085536    
  0.38035950    
  0.21063642    
  -1.1858319    
  0.95953643    
  0.10478650    
 -6.54000565E-02
  0.17424312    
 -0.48377126    
  0.20951745    
 -0.28768238    
  0.12228930    
  0.53041631    
 -0.89017999    
  0.68148190    
 -0.64107186    
  0.83053887    
  0.21295184    
 -0.48954844    
 -0.44610903    
  0.31885752    
 -7.19978362E-02
  5.89893013E-02
 -9.25312489E-02
  6.26292080E-02
  0.72794735    
 -0.55211103    
  8.53599235E-02
 -0.74923694    
 -0.41651466    
   1.0325911    
  0.44140908    
 -0.41649881    
 -0.37062344    
   1.2127389    
  -1.4694589    
  0.40997145    
 -0.57456511    
   1.1413498    
 -0.42764819    
 -0.46594343    
  0.11528646    
  0.63951236    
 -0.88229144    
  0.48616135    
  0.41009992    
 -0.34763256    
  0.78830808    
 -5.97881787E-02
  -1.0211251    
  0.15415064    
  0.67512894    
 -0.75126338    
  0.13985020    
  9.41869244E-02
 -0.71751916    
  0.24655120    
  0.94916296    
 -0.42353770    
 -0.17203981    
  1.78894289E-02
  0.46288571    
 -0.33179522    
 -0.14897968    
 -0.12480219    
  0.38271332    
 -0.11204623    
 -0.18826757    
  0.37032872    
 -0.57898253    
  0.51314294    
  0.18347813    
  -1.2452766    
   1.0576229    
  0.52081776    
 -0.37206039    
 -0.24072517    
 -0.12180530    
 -3.46034952E-03
  0.31292430    
  7.68205747E-02
 -0.31143630    
  0.16507997    
 -9.09717381E-02
  0.10580640    
 -0.58538008    
  0.82261360    
 -0.29085469    
  0.23326139    
 -0.18097998    
  0.31185165    
  2.32794117E-02
 -0.66759014    
 -0.10640001    
  0.76144654    
  -1.3169130    
   1.2691901    
 -0.22009312    
 -0.83176798    
  5.11470996E-02
   1.3973137    
 -0.46945581    
 -0.13965221    
 -0.64399701    
  9.37827006E-02
  0.84760928    
 -0.39522788    
 -0.18733428    
  0.30635053    
  0.92878968    
  -1.9002100    
  0.41303694    
  0.76285845    
 -0.39546463    
  0.18728393    
 -0.23309363    
  0.37479138    
 -0.84729832    
  0.60954809    
 -0.48482659    
  8.81033204E-03
  0.16164175    
  0.18666497    
  0.34154573    
 -0.70532215    
  2.22498807E-03
  0.52538615    
 -2.79833265E-02
 -7.72315562E-02
 -0.14085785    
  0.25131464    
 -0.52398372    
  0.72679132    
 -0.40974307    
 -0.30171385    
  0.71995807    
 -0.57642305    
  0.25757200    
 -0.21878651    
 -1.82822160E-02
  0.47207722    
 -0.31057349    
 -0.13420396    
  0.45508146    
 -0.22228988    
  0.42378882    
 -0.41811424    
  0.25680006    
  -1.2963693    
   1.0210106    
  1.43969315E-03
  0.18352014    
 -0.84969592    
  0.62205124    
  0.17981240    
 -0.46699303    
  0.23628333    
  0.53397369    
  -1.2239615    
  0.82727003    
 -0.81162053    
  0.99279165    
 -0.23210230    
  7.81427026E-02
 -0.29261619    
  0.16995507    
  0.31610560    
 -0.47710818    
  0.35238773    
 -0.42635819    
  0.17558129    
  0.22410892    
 -0.31331858    
  0.16066872    
  0.47449124    
  -1.1965381    
  0.26426196    
  0.33511755    
 -0.39870805    
  0.79850799    
 -0.14528820    
 -1.58945508E-02
 -0.23692334    
  0.48094234    
 -0.19962554    
  2.77096182E-02
  0.25997263    
 -6.73521385E-02
 -4.72030602E-02
 -0.83980721    
 -2.26422120E-02
  0.48765880    
 -0.27731967    
  0.54088461    
 -0.15695590    
 -0.65187562    
  0.52474421    
  1.26788169E-02
  0.46704620    
 -0.87329894    
  0.46437302    
  0.29618916    
 -1.11107547E-02
 -0.26158291    
  0.29238755    
  0.17725232    
 -0.95514822    
  0.48985231    
 -0.82585353    
  0.71437222    
 -0.71767825    
   1.2355871    
 -0.67881387    
  0.38048804    
 -1.29771582E-03
 -0.48097312    
 -9.69920084E-02
  0.35156941    
 -0.15659703    
 -0.23995060    
  0.43332204    
 -0.74965960    
  0.65935975    
 -9.73743349E-02
 -0.19375056    
   1.0038382    
 -0.41860878    
  0.25017592    
 -0.59178227    
 -0.16836508    
  0.40475389    
  9.23316702E-02
  2.56092511E-02
  0.15973341    
 -0.45290890    
 -2.22804043E-02
  0.39325896    
 -0.37097862    
  2.01352146E-02
  8.43776166E-02
 -3.73298600E-02
  0.53648430    
 -0.49306661    
 -0.19361426    
  0.36218452    
 -0.24911888    
 -0.17969306    
 -0.50689667    
  0.26537582    
  0.71299887    
  0.12891382    
  4.74519096E-02
 -0.55576068    
 -6.48980290E-02
  0.56561822    
 -9.34623480E-02
  7.14585036E-02
 -0.21511121    
 -0.47914872    
  0.28656775    
   1.1002835    
 -0.91323435    
  0.24915451    
  -1.0097104    
 -0.42645508    
  0.49525002    
   1.2578942    
 -0.28610808    
 -0.29680786    
 -0.68332261    
  0.48249528    
 -0.26270950    
 -5.53134456E-02
  0.70959872    
 -0.14525516    
  4.03471757E-03
 -0.23326141    
  0.47949249    
 -0.67135030    
  0.11983433    
  0.27945146    
 -5.52477129E-03
 -0.33398235    
  0.54989713    
 -0.56549215    
  0.82458901    
 -0.49177161    
 -0.14364298    
 -2.46927775E-02
 -0.10907102    
  0.61287224    
 -0.26478368    
  4.36528996E-02
  0.24402934    
 -0.16437356    
 -6.71712235E-02
 -0.14961214    
  8.82116556E-02
 -4.45115715E-02
 -9.09059942E-02
  9.91479233E-02
 -0.12826823    
 -2.99944952E-02
  8.29972252E-02
  0.37450916    
 -3.04693542E-03
 -0.56984103    
  7.11486861E-02
  0.29643804    
  0.36436605    
 -0.57114446    
 -0.63513803    
  0.76828700    
 -0.15013774    
 -0.27222577    
  9.17720795E-02
  0.27831021    
 -8.24000388E-02
 -0.15747879    
  0.18022488    
  7.64609650E-02
 -2.96003595E-02
 -0.28815925    
  3.92940976E-02
  0.84204197    
 -0.79719138    
   1.3396070    
  -1.0732024    
 -0.33916360    
  0.70905721    
 -0.34598771    
  0.53186262    
  0.25695226    
 -0.87941200    
  7.73870200E-02
 -0.24431007    
  0.16404538    
 -0.36038721    
  0.53450948    
 -0.51608604    
   1.0767388    
  -1.7597948    
  0.73252195    
  0.21461268    
 -3.64831984E-02
  0.10568313    
  0.56953293    
 -0.60353500    
  9.59930196E-02
 -0.20386356    
 -0.27382010    
 -2.90519670E-02
  8.26553181E-02
  0.42952976    
  0.30151293    
 -0.29879925    
  -1.0548680    
   1.2466294    
 -0.13385130    
 -0.80392194    
  0.75946963    
  1.32806432E-02
 -0.87811065    
  0.79564679    
 -0.46372005    
 -0.16024336    
  8.94596726E-02
  0.58343059    
  0.49126345    
 -0.27606353    
  -1.3110865    
  0.45716608    
  0.19855458    
  0.29032639    
 -0.21682401    
  7.21371919E-02
  0.22971502    
 -0.15560749    
 -2.58408543E-02
  0.32619792    
 -0.43486002    
  0.35900703    
  -1.1588123    
   1.1214381    
  7.73270726E-02
 -0.23760851    
 -4.22720760E-02
 -6.78829551E-02
 -4.73125055E-02
  0.26860625    
 -0.39441559    
  0.39441559    
 -0.24941131    
  3.18080857E-02
  0.31493187    
 -0.40345079    
  0.75554585    
  -1.0452421    
  0.29571408    
  0.97832662    
  -1.6322522    
   1.2571491    
 -0.42591363    
  0.16628058    
 -0.36993325    
 -0.12215576    
  0.37164342    
  0.15254959    
  0.23624441    
 -0.22667485    
 -5.16511276E-02
 -0.68458813    
  0.61487842    
 -8.49189982E-02
  0.28600875    
  0.15343219    
 -0.43111458    
 -5.62811010E-02
  0.22664614    
  0.34740159    
  -1.4643629    
  0.81755632    
  0.37481153    
 -0.76158404    
 -0.57289767    
   1.4980386    
 -0.10193986    
 -0.58243549    
  0.59214377    
 -0.31048417    
  0.44477007    
 -0.23589633    
  0.47766185    
 -0.43833780    
 -0.25646877    
 -0.48946062    
  0.41714022    
  0.44970995    
 -7.69155845E-02
  0.17036046    
  0.30974028    
 -0.71003205    
 -1.54909818E-03
  0.26296049    
 -0.22942054    
 -0.35646045    
  0.31513914    
  3.53071690E-02
  7.55075440E-02
 -0.25151446    
  0.23031217    
 -0.14585198    
  0.26172811    
 -0.37353721    
  0.64970326    
 -0.98469812    
 -0.67522091    
   1.1719952    
 -8.01740289E-02
  0.22484559    
 -0.25248158    
  0.32337734    
 -0.22822645    
 -6.58133700E-02
  0.37437430    
 -0.43936661    
  0.48620510    
 -0.27144575    
 -0.16002481    
  6.00181669E-02
 -0.23617350    
  4.08983557E-03
  0.22721662    
 -0.13190675    
  0.76559728    
  -1.0440454    
  2.66038831E-02
 -2.41554715E-02
  0.66210777    
  0.23293176    
 -0.23419355    
 -0.35020271    
 -0.64760530    
  0.34426963    
  9.92738158E-02
  0.78445315    
 -0.38560322    
 -1.78572442E-02
 -0.13826144    
  0.84557259    
 -0.91149104    
  0.66133881    
 -0.41022903    
 -0.10249969    
  0.69789755    
 -0.34233505    
 -0.45564693    
  5.79373427E-02
  0.20172359    
  4.10927422E-02
 -0.11989581    
 -5.87384403E-03
  8.19663107E-02
 -0.48009539    
  0.56336844    
  9.51970741E-02
  -1.0158669    
 -8.84374231E-02
  0.78939140    
 -0.49233484    
  0.68034297    
  -1.0896319    
  0.97650927    
  0.18998778    
 -0.15454897    
  0.26941061    
 -0.23518337    
  3.17912102E-02
  0.26025623    
  0.16542938    
 -0.65635377    
  0.17848298    
 -0.35981920    
  0.44155151    
  0.44354922    
 -0.48754120    
 -0.23948045    
 -0.58342600    
 -0.12155490    
  0.71334970    
 -0.17039323    
  0.36924344    
 -0.45589584    
  0.97244269    
 -0.38130966    
  -1.1106170    
  0.33024141    
  0.44961521    
  0.32717451    
  0.35595635    
 -0.89307290    
  0.50795221    
  5.40023483E-02
  0.27593142    
 -0.63127196    
 -0.12405229    
 -0.24459898    
  0.36865097    
  0.15700412    
 -0.65677989    
  0.37572357    
 -0.31963408    
  0.81754649    
 -0.12310083    
 -4.64580096E-02
 -9.24613774E-02
  0.65362793    
  -1.2959293    
  0.48441803    
  0.15340263    
  -1.1383131    
 -0.36876386    
   1.4904717    
  0.15480323    
  5.57808243E-02
 -0.17323822    
  0.68357104    
 -0.51033270    
  0.29106766    
  0.18001506    
 -0.58594102    
  0.12711406    
  0.32474536    
 -0.85940182    
  0.72183758    
  -1.2278243    
  0.42594397    
 -0.44685042    
  0.82027614    
  0.15746696    
 -0.16368814    
 -3.81601863E-02
  5.21032475E-02
 -0.29076394    
  0.62393367    
 -0.15470243    
  0.15800442    
 -0.54056716    
  0.16647375    
 -0.21677448    
  7.82094374E-02
  0.63943672    
  0.45917606    
  -1.2256122    
  0.94746667    
  -1.1373165    
  0.86406869    
 -8.99107605E-02
 -0.39679241    
 -0.54717201    
  0.73408884    
 -0.31184933    
  1.16731878E-02
  4.90664616E-02
  0.11962318    
  0.62292784    
 -0.39587039    
 -7.15072379E-02
 -0.24792390    
 -0.10975108    
  0.91308576    
 -0.80512798    
 -0.34621477    
  0.47253850    
  0.23196508    
  0.45084366    
 -0.63794440    
 -0.71301055    
  0.86694503    
 -0.34690261    
  0.67649555    
 -0.50339043    
 -0.54164577    
  7.92578515E-03
  0.59070653    
 -0.46709239    
 -0.57484716    
  0.47977003    
  0.61193204    
 -5.85465953E-02
  0.44581670    
 -0.48939961    
  0.11727045    
 -0.32668442    
 -0.16653746    
  0.62007165    
 -0.15595779    
 -0.11620177    
  0.60051936    
 -0.54073101    
 -7.41080791E-02
  5.30547090E-02
  4.02137600E-02
  0.28182587    
 -0.41431493    
  0.42853045    
 -3.26239038E-03
  -1.1592367    
  0.85913205    
 -0.15390523    
 -0.69830656    
  0.85953772    
 -0.87342656    
  0.60740614    
  4.28767800E-02
  2.52263788E-02
  0.20373894    
 -1.16791138E-02
 -0.31497210    
  0.55644917    
 -0.46977308    
  9.18277353E-03
  0.30355164    
 -0.22112100    
 -0.15050957    
  1.93807837E-02
  8.81303176E-02
  3.50848329E-03
  0.61390662    
  -1.3518240    
  0.42839924    
  0.28109756    
 -0.22539862    
  0.44167104    
 -0.42821831    
  0.64641482    
 -0.31408709    
 -0.60162020    
   1.2696949    
 -0.67448533    
  0.20169361    
  -1.1878964    
  0.83739716    
 -0.91349566    
   1.1124692    
 -2.94819903E-02
  0.30910438    
 -0.11115757    
 -1.82532631E-02
  0.11309358    
  4.68909740E-03
 -0.47070530    
  0.59586847    
 -0.68185931    
  0.44808185    
  3.96217667E-02
 -0.21752068    
  8.07615221E-02
 -0.40762216    
  0.47699875    
  0.26771179    
 -0.66383755    
 -0.11828145    
  0.80041182    
 -0.71658212    
  5.41759655E-02
 -5.21161631E-02
  0.12552629    
 -0.15052795    
  0.90781647    
 -0.29479942    
 -0.37562934    
 -0.37031689    
 -0.45612472    
   1.6282709    
 -0.67246729    
 -0.17707184    
  6.25727773E-02
 -0.12188949    
 -0.83624804    
   1.3336505    
 -0.39873135    
  0.19039887    
 -2.52824370E-02
 -0.42848799    
  0.43980289    
 -0.54080617    
  0.95048165    
  -1.4710164    
  0.68087685    
 -0.39931121    
   1.4544687    
 -0.20697804    
 -0.89450330    
  0.64908701    
 -0.77770436    
 -2.73311678E-02
  0.36169979    
  0.12206241    
  0.11571027    
 -2.52115745E-02
  0.47795093    
 -0.69051242    
  0.33018658    
 -0.20967802    
  0.43559217    
 -0.56845784    
 -0.92610776    
  0.95413029    
  0.30310684    
 -0.90550774    
  0.91944075    
 -0.25672013    
 -1.63939036E-02
  0.15580255    
  0.20054184    
 -0.27388883    
 -1.99852381E-02
  -1.0695353    
   1.0955914    
  0.40395096    
  8.05090442E-02
 -0.29610518    
 -0.21440980    
 -0.17058943    
 -0.14437675    
  0.36198029    
  0.50637084    
  -1.4189647    
  0.61448699    
 -0.25302720    
  0.53319597    
 -0.29829654    
  0.26766646    
  0.61472273    
 -0.86027765    
  0.14931116    
 -4.55423668E-02
  0.56929743    
 -0.57649130    
 -0.10857446    
 -0.62134147    
  0.86322200    
 -0.73673803    
  0.73831612    
 -0.18674755    
 -0.10409432    
 -8.47474020E-03
 -7.05138668E-02
  3.80782299E-02
  0.33647224    
 -1.74189080E-02
 -1.77283417E-02
  0.20774150    
 -0.21426632    
 -0.10154919    
  0.66373318    
  -1.3039581    
  0.62009633    
 -0.34538436    
  0.17006199    
  0.47631627    
 -5.91726229E-02
  9.54423547E-02
  9.19269212E-03
 -0.34645626    
  0.22425199    
 -0.49422356    
  0.64858538    
 -0.32464403    
  2.07984280E-02
 -3.49078216E-02
  0.91094744    
 -0.55462778    
  0.33505002    
  -1.2594583    
  0.80988467    
 -0.15345383    
  0.51277518    
  0.20843044    
  -1.5481164    
  0.39675295    
 -0.30110478    
  0.81542432    
 -0.18142538    
 -0.61062658    
   1.0113007    
  -1.0346738    
   1.3044904    
 -0.51480585    
 -0.22237729    
  0.18963781    
 -0.58367485    
  0.17662312    
  0.13561210    
  0.37378365    
  -1.2715358    
  0.97763568    
 -7.70727871E-03
  0.82607359    
 -0.76966804    
 -0.16888431    
  7.90430084E-02
  0.66165620    
 -0.54121047    
  0.20163712    
  0.16526870    
 -8.58955979E-02
 -8.06472171E-03
  0.31955701    
 -0.56108785    
  0.16731797    
  0.95450455    
  -1.5560485    
 -0.19890425    
  0.17474139    
  0.24677536    
 -0.72113585    
   1.7516654    
 -0.55602330    
 -0.12208512    
 -3.49317268E-02
  0.57430148    
 -0.71692616    
  7.21962973E-02
  0.39378834    
 -5.40049188E-02
 -0.58896816    
  0.85486782    
 -7.41778836E-02
 -0.56010365    
 -6.70447126E-02
  0.44949320    
 -0.59245443    
 -5.18477485E-02
  0.86860818    
 -0.42756787    
 -0.21745375    
 -0.11446396    
 -0.67932695    
  0.84393096    
  9.02386904E-02
  -1.0637861    
  0.93399000    
 -0.85257465    
   1.2981600    
 -7.46270865E-02
 -0.36048737    
 -0.40807268    
  0.12039082    
  0.60739732    
 -0.54677331    
  0.52896094    
  9.07488838E-02
 -0.11412584    
 -0.10667576    
  0.11452934    
 -0.27429920    
  0.31392145    
  3.32746767E-02
  0.47302902    
  -1.0615438    
   1.1116273    
  -1.0900282    
 -1.29037732E-02
  0.56762373    
 -0.15927650    
 -0.51322669    
  0.29903588    
  0.18053752    
 -0.22799201    
  0.40359449    
  0.39332330    
  -1.0294505    
  0.38159788    
 -0.74775100    
  0.32030717    
   1.1157482    
 -0.27481973    
 -0.48870808    
  0.15860535    
  2.19786502E-02
  3.13861854E-02
  0.13265312    
  0.43972197    
 -0.53650945    
 -0.21370342    
 -7.85058141E-02
  0.19105530    
 -0.46015728    
 -0.17900190    
  0.38247564    
  0.22314362    
 -0.78567022    
  0.89010084    
 -0.51222283    
  0.28593197    
  0.44158241    
 -0.11820519    
 -0.19996718    
 -0.17369017    
 -7.25507736E-02
   1.0588895    
  -1.0972397    
  0.80588806    
 -0.67854863    
 -4.25599031E-02
  0.11082724    
  4.95153219E-02
  0.20854495    
 -0.44547054    
 -0.15177260    
  0.58673084    
 -0.32857755    
  0.89664936    
 -0.13267636    
 -0.33374128    
 -0.10828146    
 -0.22414176    
  9.93403979E-03
  0.69561499    
 -0.22684792    
 -0.49886978    
  0.25093749    
  0.63746405    
 -0.65076262    
 -0.18312499    
  3.63102704E-02
 -0.22508328    
  0.19037926    
 -0.31865442    
   1.4784889    
  -1.0490314    
  -1.2223395    
   1.4970065    
 -0.25616050    
  0.12822849    
 -0.47547790    
 -0.25818181    
  9.13091302E-02
  0.50704515    
 -0.65141654    
  0.43323228    
 -0.40369979    
  0.55734545    
  0.70594388    
 -0.75087816    
  0.14983992    
 -7.50531405E-02
  0.16750686    
  0.89517349    
  -1.1550535    
  0.63332862    
 -0.33561623    
 -0.66597438    
  0.32710400    
  0.41049433    
 -0.46222985    
  0.19550832    
  0.12695953    
 -0.69314677    
 -0.22957475    
  0.68016022    
 -0.98738652    
   1.2248069    
 -0.23090544    
 -0.18492217    
  0.17349362    
 -0.30702499    
 -0.24116230    
  0.76705241    
 -0.52589011    
  0.81587791    
 -0.63467342    
 -7.53975436E-02
  0.35607192    
  0.13036214    
  0.15732031    
 -0.39758483    
 -0.16705422    
  0.87190622    
 -0.89442182    
  3.17484066E-02
  0.29135200    
  0.60713410    
 -0.86771417    
  0.32829028    
 -0.50527847    
  0.68459976    
 -0.21993005    
 -0.64869523    
 -0.13097741    
   1.0060192    
  -1.1500180    
  0.79242873    
 -0.21706469    
  4.62616123E-02
  0.29264244    
  0.11703283    
  0.33630067    
 -0.52609348    
 -0.19488186    
  0.86304581    
  -1.1189065    
  0.19776693    
  0.16503860    
 -0.19347711    
  0.31705368    
 -0.78705740    
  0.77861923    
  0.24327879    
 -0.12989964    
  6.11435436E-02
 -0.28491801    
  3.10583189E-02
 -0.13222133    
  9.00605321E-02
  0.35810921    
 -0.15266524    
 -0.49365795    
  0.75001037    
 -0.43194363    
  7.74199069E-02
  0.37343910    
 -0.27396956    
 -0.41917777    
  0.20763929    
  0.60087764    
 -0.74731213    
  0.34491819    
 -0.29427400    
  0.32405010    
  0.13909657    
 -0.31430021    
 -2.93005146E-02
 -0.61346537    
   1.0482314    
 -0.70846164    
  0.38607392    
 -0.30888465    
  0.71760708    
 -0.75052392    
  0.58515865    
 -0.45953259    
 -0.24242519    
  0.45860034    
 -0.16210751    
  8.35792273E-02
  0.29296330    
  9.16091651E-02
 -0.49651080    
  0.81711537    
 -0.66223985    
  0.23180179    
  0.10467067    
  -1.1430645    
   1.0888238    
 -0.30866566    
 -0.20398326    
  0.13626459    
  4.36207615E-02
  0.39422336    
 -0.16864394    
  0.25711039    
 -0.48421532    
  5.35047576E-02
 -0.26526245    
  5.68441115E-02
  0.28768188    
  0.57778430    
 -0.36107829    
 -0.56312060    
  0.79973578    
 -0.50827968    
 -0.47566959    
  9.94336903E-02
  0.18369280    
 -0.42186606    
  0.42698947    
 -8.55475198E-03
  0.35615978    
 -0.16159877    
 -0.25475562    
  0.49611929    
 -0.55049056    
  9.37321484E-02
 -0.15737180    
  0.27943459    
  2.15063281E-02
  0.13883609    
  0.19741873    
 -0.36555564    
 -3.34158763E-02
 -0.44507396    
  0.68554240    
 -0.68050498    
 -2.51597865E-03
 -0.12600355    
  0.36860332    
  0.54997045    
 -0.31191909    
  1.08447950E-02
  3.77972946E-02
  0.27911469    
  0.13619359    
  0.59169698    
 -0.76563054    
  0.11441033    
 -0.58861822    
 -0.88676798    
  0.96247983    
  0.42267683    
 -0.29110098    
 -0.33282569    
  0.72140622    
 -0.96006233    
   1.3258803    
 -0.66979986    
  0.11107823    
 -0.62892169    
  4.68337070E-03
  0.15748267    
  0.38053966    
 -0.61826032    
  0.66750485    
 -0.96281040    
   1.3499264    
 -0.10692916    
  0.18002914    
 -0.36254683    
 -0.19870940    
  5.17961234E-02
 -0.23067562    
 -0.13010062    
  0.38769552    
 -0.38574040    
 -0.48893142    
  0.20124930    
  0.77918124    
 -7.30975419E-02
 -0.17975426    
 -2.96669789E-02
 -0.32700869    
 -0.40327004    
   1.5055386    
  -1.4573752    
   1.1395594    
 -0.81118131    
  0.16792171    
   1.0233296    
 -0.96765584    
 -0.22585447    
  0.80538404    
 -0.22973771    
 -0.36800781    
 -0.25631645    
  0.60245788    
 -0.16045590    
 -0.51337355    
  0.15123065    
   1.4438177    
 -0.80705589    
 -0.40314782    
 -0.18232177    
 -2.31830627E-02
  0.61328238    
  6.90490939E-03
 -0.26351127    
  0.49396747    
 -0.47328797    
  0.34933826    
 -4.85838689E-02
 -9.88883004E-02
 -0.19313271    
 -0.22314377    
 -0.54522735    
  0.67421889    
 -0.46112567    
 -0.47202554    
   1.1839354    
 -0.75315273    
  0.77035207    
 -9.57973525E-02
 -8.23915750E-02
  5.93392551E-02
  2.30520163E-02
 -0.13621600    
 -0.11720755    
  0.18691689    
  0.74275523    
 -0.81400245    
 -0.30736169    
  0.91879839    
 -0.62850434    
  0.53311056    
 -0.80680668    
  0.10721097    
  0.15862966    
 -0.18106079    
  6.22909330E-02
  0.24318948    
  0.87477160    
 -0.96660662    
  0.14868337    
  0.92676181    
  -1.4031012    
  2.30372194E-02
 -0.35401675    
  0.96970540    
  0.11803126    
 -0.59657234    
  0.39700550    
  2.39817053E-02
  0.77610177    
 -0.88753742    
 -0.27583167    
  0.18870002    
 -4.13038321E-02
  1.64308082E-02
  0.11728886    
  0.18254071    
 -0.89834058    
  0.74052447    
 -0.70869160    
  0.74404901    
 -6.14001378E-02
  1.31820317E-03
  0.55035001    
 -0.41500884    
 -0.44477740    
  0.13890313    
  7.78221898E-03
  0.17584045    
  0.28442553    
 -0.16910197    
 -6.33801743E-02
  9.19373408E-02
 -8.82407427E-02
  0.67327106    
  -1.5391909    
  0.78925437    
  8.40185955E-02
 -0.38731599    
  0.47940141    
 -0.40992969    
  0.11254948    
 -0.61946762    
 -0.76532936    
  8.05027410E-02
   1.1799293    
 -0.14794441    
  3.86145823E-02
  0.57251912    
 -0.71256548    
  0.47624752    
 -7.73402601E-02
 -0.10471085    
  0.62687594    
 -0.44889218    
  0.52002257    
 -1.05559351E-02
 -0.91018736    
  7.61342570E-02
 -0.80437279    
  0.56560040    
  0.74545395    
 -0.39813069    
  0.10248959    
 -4.51441184E-02
  1.10852076E-02
  0.33083194    
 -0.67520916    
   1.3512424    
  -2.0009046    
  9.33736339E-02
   1.0207210    
  0.64156002    
  -1.5733327    
  0.48496184    
 -0.55471539    
   1.2726619    
 -0.27673775    
 -4.89302911E-02
  0.28546745    
  2.84168329E-02
 -0.51586670    
  0.19458048    
 -0.31938282    
  0.40068245    
 -0.25976524    
  0.38573328    
 -0.96011186    
 -0.10290956    
  0.69489431    
 -1.74683216E-03
   1.0880671    
  -1.0319780    
 -0.39887542    
  0.63482946    
 -0.38351494    
  8.79685059E-02
  0.30593559    
 -3.88329779E-03
  0.28084970    
 -0.30846480    
 -8.77392069E-02
  0.58568162    
  -1.0109932    
  0.13130194    
 -1.17881354E-02
  0.80255109    
  -1.6354598    
  0.70219731    
  0.25854528    
  7.04992041E-02
 -0.71113664    
   1.4837023    
 -0.45573449    
 -0.33812702    
 -0.65100145    
  0.83772862    
 -0.22383097    
 -0.12814559    
 -0.17920184    
  0.30562741    
  0.50009710    
  0.65212923    
 -0.92530364    
  0.24027996    
 -0.48281461    
 -0.59339714    
  0.18179370    
  0.91576266    
  0.43971896    
  -2.0512702    
  0.94033772    
  0.93755037    
 -0.57572401    
  0.29234773    
  4.61781509E-02
 -0.59830296    
  0.46813622    
 -0.24798198    
 -0.17278647    
  1.77742529E-03
 -0.49554953    
  0.96577513    
 -0.12265077    
 -0.77549285    
  0.95739645    
 -0.48603112    
  0.24866572    
  4.28355113E-02
 -0.16095006    
 -0.12039811    
  0.67958760    
 -0.36450669    
 -0.25148970    
 -0.39838105    
  0.36300778    
 -0.26023868    
 -0.75217986    
   1.2706202    
  4.93322536E-02
 -0.53026730    
  0.87068558    
 -0.85849011    
  0.22677359    
  4.10148911E-02
  0.20221496    
 -9.39218178E-02
  0.22840065    
 -0.68874222    
  0.13736986    
 -0.18693003    
  0.89905339    
  -1.4285274    
   1.1753309    
 -0.20188180    
 -6.42420948E-02
 -0.15152149    
  0.30770084    
 -0.30403152    
 -0.33391127    
  0.75392270    
 -0.64728409    
  0.35275903    
  0.22604732    
 -0.47620860    
  0.30973980    
  0.23494621    
  7.41943419E-02
 -0.43035370    
 -0.61707723    
  0.70894545    
 -0.28663811    
 -0.41595879    
  0.78239775    
  0.48828712    
  0.22420898    
 -0.67416638    
 -0.58500528    
 -0.79296803    
   1.2891870    
  0.66693109    
 -0.66086125    
 -2.76086163E-02
  0.27673578    
  0.36208522    
 -0.28167966    
 -0.21124494    
  0.17354697    
  0.15656884    
 -0.76837081    
  0.68267614    
 -3.20880897E-02
 -0.72405505    
  8.79456028E-02
  0.40340939    
 -0.28722498    
  0.59628195    
 -0.30768567    
 -0.28494605    
 -1.09891128E-02
  5.02796136E-02
  8.39421600E-02
 -0.35598543    
   1.0287977    
 -0.56745267    
 -0.27139014    
  5.72645143E-02
  6.09412082E-02
 -0.15499605    
  2.72393990E-02
  0.41247782    
 -0.27296674    
 -0.11861809    
 -6.60429299E-02
  0.78699630    
 -0.98878247    
  0.21772331    
  7.42490739E-02
 -0.44285300    
  0.76613200    
 -4.20399830E-02
  0.19448197    
 -0.21689214    
 -0.86588323    
  0.77396655    
 -9.43794101E-02
  0.39747003    
 -0.23120363    
 -0.24432011    
  0.27421555    
  5.32551929E-02
 -0.72558278    
  0.60112828    
 -6.53419942E-02
  0.54992300    
 -0.33129078    
 -0.41129583    
 -0.59836841    
 -0.26201025    
   1.3828321    
 -0.34927097    
 -0.21092357    
  0.30175287    
 -0.32013965    
  0.36978495    
 -0.67619765    
  0.76083183    
 -0.35256973    
  0.30430311    
  0.33135721    
 -0.51312917    
  0.31410143    
 -0.39648017    
  0.20763892    
  1.72915757E-02
 -0.19845094    
 -0.13602357    
  0.75130343    
  -1.2313372    
  0.31551713    
 -0.68145061    
   1.3398852    
 -0.38258630    
  0.92198855    
  0.11462190    
 -0.61578709    
  4.02120426E-02
 -0.70219719    
  0.26411131    
  0.38251621    
  3.62397134E-02
  -1.0395426    
  4.13413495E-02
  0.26404008    
  0.53680104    
 -3.55911665E-02
  4.94802482E-02
 -0.15806660    
  0.25650674    
 -3.17485258E-02
 -0.16213970    
  0.41000724    
 -9.72250104E-02
 -0.24530759    
 -0.62860882    
  0.48386937    
  3.06726489E-02
 -0.23152511    
  0.17090037    
  0.15607916    
  0.34796694    
  -1.2491976    
  0.25879884    
  0.40912125    
 -0.38201925    
 -0.57714820    
   1.4902250    
 -0.13906515    
  6.14601560E-03
  4.08217385E-02
 -2.62234155E-02
  0.47617412    
 -0.84255797    
 -4.08945531E-02
  0.36911964    
 -0.23990837    
  1.11023933E-02
 -8.90207216E-02
  0.26501286    
 -2.13913396E-02
  0.23389611    
  0.41856936    
  -1.6423447    
 -8.73419195E-02
  0.80562502    
 -0.40015998    
  0.60034662    
  5.78036904E-02
  0.28733960    
  -1.0514383    
  0.65873832    
  0.12166496    
 -0.20246916    
  1.79892369E-02
 -8.27472582E-02
  0.35860953    
 -2.11316198E-02
 -0.16045159    
 -0.38574952    
  0.47864312    
 -0.39943486    
  0.41807750    
 -0.20743634    
  0.16842656    
  0.85956746    
  -1.4979987    
  0.73635638    
 -0.10480745    
 -0.12332301    
  6.50265217E-02
 -0.16174428    
 -0.20354384    
  0.73548657    
 -0.14325662    
 -0.28109187    
  0.82812667    
  -1.2990578    
  0.51920617    
  0.12706748    
  0.39109540    
 -0.91410047    
  1.52012706E-02
  0.28336248    
  0.28116709    
  0.38815945    
 -0.75045192    
 -0.27369562    
  0.75594831    
 -0.64850688    
  0.23922974    
 -0.40138152    
   1.1978420    
  -1.5590674    
  0.19683571    
  0.41025651    
 -0.20749202    
  1.16961040E-02
 -0.24965471    
 -0.72653490    
   1.0282958    
  0.65260118    
 -0.46770748    
  0.36106870    
 -0.12952067    
  0.32202026    
 -8.12739432E-02
 -0.17049299    
 -0.22756338    
 -7.60758445E-02
  0.42488357    
 -0.39233080    
  0.26700759    
 -0.23375849    
 -0.87995356    
  0.71773839    
  0.37254030    
 -0.35647583    
  0.47596160    
 -0.69810998    
  0.59659284    
 -4.62594852E-02
 -0.18031539    
  5.18947691E-02
  0.24348952    
 -0.68296933    
  0.57076508    
  0.19910920    
 -0.45904410    
  3.82212959E-02
  0.75124747    
 -0.63664448    
 -0.19063598    
  6.52611554E-02
  0.27588028    
 -0.20448358    
  2.48971004E-02
 -0.19485892    
 -0.17122754    
  0.48058549    
  0.16412613    
 -0.35172436    
 -0.10791097    
  0.12365937    
 -0.27388880    
  0.62464327    
 -0.44728103    
  0.10344680    
 -0.11112391    
 -0.80086589    
   1.1406351    
  0.57072335    
 -0.23288099    
 -0.87507749    
  0.64997470    
 -0.53899699    
 -0.64395666    
  0.44724682    
  0.92596269    
 -0.75478542    
  0.65470225    
 -0.17852184    
 -0.15459678    
  2.31668931E-02
 -0.34475058    
 -0.67182440    
  0.95518690    
  0.27255160    
  0.11984121    
 -0.10633549    
  -1.1258076    
   1.0026755    
 -0.12158379    
 -0.14382020    
   1.0148656    
  0.19108385    
  -1.2883928    
  1.55041162E-02
  0.57812488    
 -4.41082157E-02
 -0.15716137    
 -0.48221469    
 -8.58362857E-03
  0.23684224    
 -0.22186860    
  0.19602798    
 -0.89129990    
   1.0341686    
  1.35243107E-02
 -8.07891563E-02
 -9.85516235E-02
  0.49317080    
 -0.96317476    
  0.28195152    
  0.40690050    
 -0.13005294    
  0.51961058    
 -0.23684202    
 -0.54889733    
  0.53025168    
  0.16396126    
 -0.66894871    
  0.90668160    
 -0.62734962    
 -0.11131817    
  0.59246248    
 -0.61737430    
 -0.33503208    
  5.02462918E-03
 -0.55523920    
 -0.16586472    
   1.4016401    
 -8.33263025E-02
 -0.24229130    
  8.74892343E-03
  0.13353153    
 -0.44115528    
  0.49458048    
  0.10810260    
 -0.21958327    
  1.92001313E-02
 -0.69791263    
  0.87599963    
 -0.84773988    
 -0.25619110    
  0.94312698    
 -0.94312710    
   1.5876009    
 -0.86295533    
  0.62394625    
 -3.11992830E-03
 -0.37015790    
  0.74028432    
  -1.4470984    
  0.46194398    
  0.36013725    
  0.11058921    
 -0.91148907    
  0.64248443    
  0.15302508    
  1.60864294E-02
  1.18973972E-02
 -0.26302114    
  0.26170674    
 -0.45330217    
 -0.21901175    
 -6.66021481E-02
  0.83780801    
 -0.71605384    
  0.70767558    
 -0.66939318    
  0.13587558    
  0.44431829    
 -0.27505937    
  0.44946587    
 -7.68285096E-02
 -0.56889617    
  0.47131890    
 -0.86008227    
  0.29387429    
 -0.15762877    
 -0.71230012    
  0.79546398    
  0.67807162    
 -0.37676710    
  0.22240527    
 -0.99221802    
   1.2521938    
 -9.42858085E-02
 -0.45682451    
 -1.59360897E-02
  4.13040817E-02
  0.45251015    
  9.12911370E-02
 -0.47854066    
 -0.35358578    
   1.3965249    
 -0.74940747    
 -0.54923868    
 -0.47047004    
   1.4001902    
  -1.5884987    
  0.57873714    
  0.44991717    
  0.19935249    
  -1.5126903    
   1.4330866    
 -0.39622203    
  0.63972878    
  0.13395146    
 -0.66895652    
  0.50083333    
 -8.14431161E-03
 -0.47939295    
 -1.52097968E-02
 -0.35503420    
 -0.38920492    
  0.59136456    
  0.46748924    
  -1.1169615    
  0.70588583    
 -2.78095324E-02
   1.0374905    
 -0.37294850    
  0.18492271    
  9.71636176E-02
 -8.60931575E-02
 -9.92627367E-02
  -1.0030259    
 -0.18121724    
  0.35335827    
  0.33647257    
 -2.52329390E-02
  2.85489000E-02
  0.62196398    
 -0.76978797    
  9.16388854E-02
  0.66201949    
 -0.64983493    
 -0.28193176    
  0.65218157    
  0.79958218    
 -0.92005748    
 -0.18448000    
 -0.52497178    
  0.36159411    
 -0.13462272    
  0.99599719    
 -0.61260825    
 -0.33439153    
  0.25867897    
  0.12930931    
  -1.1747843    
  0.85120434    
 -0.30538154    
  0.55431086    
 -0.45372373    
  0.44302815    
  5.96303754E-02
 -4.59001996E-02
 -0.30397528    
  0.49259034    
  0.11820111    
 -0.30228055    
 -0.23910771    
  0.11394469    
  8.51577893E-02
  6.97249919E-02
 -2.93271220E-03
  0.69461423    
 -0.57308608    
 -0.24151726    
  3.30592599E-03
  0.52751738    
  -1.1353043    
  0.41551524    
 -0.72981089    
  0.77478433    
 -0.61060733    
   1.0306252    
  7.03318641E-02
 -0.52339476    
 -0.71714801    
  0.19439439    
  0.56531358    
  0.81931287    
 -0.76764065    
  0.22888261    
 -0.21637142    
  0.43865553    
 -0.51426828    
 -0.41993746    
 -0.35709131    
   1.1165068    
 -0.21533005    
  0.40264091    
 -0.86287892    
  0.55999821    
  -1.0654769    
   1.0280312    
 -9.15018842E-02
 -0.14202885    
  0.30114505    
  2.92843282E-02
 -0.17455995    
  0.31814155    
 -0.14792037    
  0.13786964    
 -0.39604011    
 -0.51020068    
  0.99325156    
  0.24512267    
 -0.20875530    
 -0.99280500    
  0.41545528    
  0.13725194    
 -0.86067396    
   1.0652761    
  0.42689160    
 -0.97317839    
  0.15762869    
  0.85175210    
  5.78496903E-02
 -0.51953202    
  4.54934277E-02
 -0.25150707    
  0.94868940    
  -1.0280101    
  7.41079673E-02
  0.23904414    
  0.31207350    
  -1.3664131    
  3.10104582E-02
  0.59075105    
  0.11378202    
  0.20563257    
  0.49128148    
 -0.67637110    
  0.21236444    
  0.58678979    
 -0.37356079    
  -1.0735667    
  0.89558280    
 -0.19539392    
  5.95919676E-02
  0.24892408    
  0.29378423    
 -0.40546548    
 -0.34399354    
  0.27541220    
 -0.19912887    
  0.40106088    
 -0.49580702    
  0.43067983    
 -0.81463861    
  0.55133122    
  2.76353192E-02
 -8.53093192E-02
  0.21307462    
  0.10790647    
 -0.40816069    
  0.37254030    
  0.53480339    
 -0.63753349    
  0.21101451    
 -0.45485041    
 -0.30158463    
 -0.46734020    
   1.3647884    
 -0.22178625    
  0.55670404    
 -9.71002653E-02
 -0.58368206    
  0.45588776    
 -0.22265705    
 -0.22253533    
  1.05821453E-02
 -0.35774997    
  0.51853818    
  0.14956710    
 -0.21027207    
 -0.12443746    
 -7.73397787E-03
  6.60896450E-02
  9.29284394E-02
 -0.88371414    
 -0.58971083    
 -5.79758920E-03
   1.2593856    
  2.60601826E-02
  0.27880010    
 -3.97073813E-02
 -0.48994821    
  0.28250298    
  9.92675722E-02
  1.67840160E-02
  0.46600860    
 -0.54686028    
  0.44526383    
 -0.28191873    
  -1.0684217    
   1.0425469    
 -8.76071751E-02
 -8.04003477E-02
  0.33425528    
 -0.35778585    
  0.45198500    
 -7.98741803E-02
 -0.32256490    
  0.14722170    
 -0.36022049    
 -7.36765787E-02
 -0.40345454    
  0.52991909    
 -0.19516960    
  0.45589551    
 -0.14215511    
 -0.33994251    
 -2.91830990E-02
  0.32072893    
 -0.86396521    
  5.34474552E-02
 -0.27170122    
  0.89159787    
  0.43954450    
  0.27242479    
 -0.29853609    
  6.59232587E-03
  0.12578140    
  -1.0905341    
  0.84186423    
 -5.96156716E-03
  1.33635625E-02
  6.28779605E-02
 -5.55598177E-03
  0.36665297    
 -0.54286462    
 -0.29993883    
 -0.55905569    
  0.83034873    
  0.22825854    
 -0.12752451    
  0.11106276    
  0.15592742    
 -0.11527150    
 -6.87085316E-02
 -0.25090811    
  0.37263486    
 -0.51798803    
  0.74765974    
 -0.59320700    
 -0.11710385    
  0.29427925    
 -0.31902337    
  0.17393549    
  0.13747092    
  -1.2049924    
  0.74047881    
  0.21188860    
  0.25109512    
 -0.47769019    
  0.46381167    
 -0.46134564    
  0.52598089    
 -0.13041714    
  0.71771812    
 -0.61385190    
  0.10356494    
 -0.32708290    
 -9.60583612E-02
   1.1329936    
 -0.74412662    
  2.88677253E-02
 -0.11473873    
 -0.36233598    
  0.73484206    
 -0.10710731    
 -0.46303469    
 -0.54217589    
  0.74888915    
  -1.0689363    
   1.3730489    
 -0.31623378    
 -0.25174984    
  0.38432810    
 -0.11594880    
 -0.42974555    
  0.57852745    
 -0.33802408    
  0.56065053    
  0.15222847    
 -0.75166500    
  3.69728208E-02
  0.44403362    
 -4.76851165E-02
 -0.37480474    
  0.29740396    
 -0.21395089    
  9.64977369E-02
 -9.97715443E-02
  0.33881149    
 -0.37045473    
 -0.56470531    
  0.98971802    
 -0.13606280    
 -0.37181738    
  0.51559323    
 -0.29245034    
  0.44393128    
 -0.26406395    
  0.11587042    
 -0.51338178    
  0.86950964    
 -0.47445753    
 -0.19073159    
 -0.16488878    
 -8.81300792E-02
  -1.0627924    
  0.99735808    
 -0.24489450    
  0.93906629    
 -0.42928770    
  0.20152801    
  0.22262955    
 -0.30707327    
 -0.26418403    
  0.10699852    
 -0.43368247    
  0.88551933    
 -0.42758244    
  0.12872742    
  0.14730537    
 -0.17003357    
  0.56289500    
 -0.55573612    
  2.95173842E-02
 -7.02799484E-02
 -0.25407806    
  0.21776548    
 -3.92824784E-02
  7.85626397E-02
  0.13297585    
 -0.10377669    
  0.11922055    
 -0.24803577    
 -6.56799786E-03
  -1.0425537    
  8.07610005E-02
   1.0679756    
 -3.31360959E-02
  0.16740753    
 -0.22087951    
 -5.82038909E-02
  0.11473405    
 -0.18752593    
  0.23813152    
  0.14561325    
  0.18190369    
  -1.4334121    
   1.3785888    
 -0.82904959    
  0.39272648    
  0.18232195    
 -0.17890893    
  4.00721468E-02
 -5.37949018E-02
 -2.98008341E-02
  0.34053111    
 -0.26515287    
  0.84941679    
 -0.78704685    
  0.10443027    
 -7.69048110E-02
 -0.42142925    
  0.64003718    
 -7.28961155E-02
  0.35602325    
 -0.28191525    
 -0.49203625    
 -0.28702247    
  0.66233420    
 -0.14624514    
 -6.50640279E-02
 -1.68180326E-03
 -0.15050957    
 -0.66421580    
   1.0398872    
 -0.19530851    
 -0.82948381    
   1.0986127    
 -0.38691199    
  0.72570008    
 -0.54001403    
 -1.52797066E-03
  0.38694564    
 -0.25131461    
 -0.20364201    
  0.11869140    
  0.32792237    
 -0.35145298    
  0.42413908    
  0.42188278    
 -0.70729530    
 -0.34819886    
  0.27429006    
 -0.23119545    
  0.22700205    
 -0.80256224    
  0.55961585    
  0.18677624    
 -0.28620216    
 -0.49193898    
  0.95053643    
 -0.29519165    
  0.35684282    
 -0.42260993    
 -3.08836121E-02
  9.32949409E-02
 -0.29951620    
  0.61414373    
 -0.46096468    
 -3.36330906E-02
  0.37481904    
  0.18967128    
  0.45965305    
 -0.72994298    
 -0.33737266    
  0.65241289    
 -0.54306871    
  0.60870057    
 -0.67890453    
  0.19403681    
  0.95384657    
 -0.93898255    
  0.51605761    
 -0.62324166    
  0.22021940    
 -0.35270897    
  0.27193335    
 -0.26157129    
  0.20104563    
  0.42605031    
  0.15383559    
 -0.11495442    
  7.35023320E-02
 -0.35555094    
 -6.22941293E-02
 -0.32576779    
  0.52806717    
 -0.14281869    
  0.25802082    
  8.24667215E-02
 -0.21615359    
  0.39797440    
 -0.59685034    
  0.14127801    
 -0.12621802    
  0.21804877    
 -0.15716042    
 -0.19164790    
  0.69993848    
 -0.59491915    
  3.31854969E-02
  0.14862438    
 -0.59342885    
  1.83489304E-02
  0.48830107    
 -0.16325760    
 -0.13894084    
 -0.63808787    
   1.0308939    
 -9.48012099E-02
 -0.17228840    
 -5.82355559E-02
  -1.0776690    
  0.18834786    
  0.87152731    
  0.90872145    
 -0.67735326    
  -1.0858732    
  0.85450560    
 -0.82130671    
 -0.14939938    
   1.2695472    
 -0.59072053    
  0.92395389    
 -0.27881590    
 -1.14139076E-02
 -0.76177567    
 -0.68227667    
  0.35937390    
   1.0160502    
  0.11352402    
  -1.0673970    
  0.61384326    
 -1.15830116E-02
  0.52547467    
  0.20950374    
 -0.58221585    
  5.82692623E-02
  0.16886657    
 -0.33249581    
  0.44302210    
 -0.32771155    
 -3.69786434E-02
  0.19817674    
 -0.83150589    
  0.50759476    
  0.87708580    
  -1.3282392    
  0.40952173    
  0.55787927    
 -0.10240357    
 -0.32473174    
  0.15744367    
 -0.29836106    
 -9.20438766E-02
  0.33422723    
  0.19349445    
 -6.13693669E-02
  0.39840758    
  -1.1302695    
  0.54700488    
  0.72642857    
 -0.42238286    
 -0.13764155    
 -7.74199590E-02
  0.39613405    
 -0.53721207    
 -0.63598889    
 -1.35595547E-02
   1.6489210    
  -1.4541627    
  0.26495397    
  0.72077948    
 -0.70580542    
  1.47526087E-02
  0.18127531    
 -5.19368052E-02
  0.58040684    
 -0.12242379    
  0.22870976    
 -0.59205121    
  0.18566027    
 -0.58279920    
  0.96862787    
 -0.38028854    
  0.43539947    
 -0.80758458    
  0.24101928    
  0.45313019    
  -1.6337553    
   1.2402304    
  2.49099303E-02
  1.47017090E-07
  0.32566372    
  -1.6220558    
  0.70889527    
  0.25995800    
  0.15070197    
  0.29026943    
 -0.16999525    
 -6.81185499E-02
 -0.26927319    
 -2.60885954E-02
  0.39364797    
 -0.21279636    
  0.90296715    
 -0.72957033    
  0.67678523    
 -0.44717130    
  0.49397653    
 -0.75818574    
  0.94125640    
  -1.3726550    
  0.31081194    
  0.43860382    
 -0.51744413    
  0.13669991    
  0.19024056    
  0.20322840    
 -0.69544876    
  0.14156340    
  0.14323406    
  0.33919230    
 -0.29346058    
   1.0055623    
  -1.1945286    
  0.41078454    
  0.67845088    
 -0.78765011    
 -0.70805073    
  0.32308376    
  4.87897471E-02
 -0.13028285    
  8.36642981E-02
  0.53355855    
  0.17358954    
  0.14416960    
 -0.36197963    
  0.80381233    
 -0.61861455    
  0.36908391    
  -1.8204317    
  0.82135761    
  0.25338718    
 -0.29360369    
  0.45394653    
  0.15591316    
 -0.22109187    
 -6.81564063E-02
  2.32383199E-02
 -0.29949233    
  0.76489145    
 -0.56854975    
  0.75885206    
 -0.31944770    
 -0.20042783    
  0.73118472    
 -0.98383701    
 -0.59955996    
  0.14289154    
  0.38533661    
  1.46791879E-02
  0.34734163    
 -0.34008250    
  0.64118755    
 -0.50292009    
 -0.29031044    
 -0.68267566    
   1.5350735    
 -0.27874565    
 -0.28966159    
  0.60541493    
 -0.96367586    
 -0.62945902    
  0.78069055    
  0.18459345    
  6.73706159E-02
  0.12649898    
 -9.07813311E-02
  0.28658459    
  1.95661504E-02
 -0.39316246    
 -0.15123110    
  0.20856661    
  0.10294814    
 -0.14603117    
 -0.30034024    
  0.58920121    
 -0.42329112    
 -0.78737849    
 -7.93619547E-03
  0.56359231    
  0.87225091    
 -0.58117318    
 -0.48847836    
  0.65800661    
 -0.20401466    
  0.49597904    
  8.49618092E-02
  0.10957168    
 -0.32806471    
 -0.48154759    
  0.26114732    
 -7.25870505E-02
  7.56263286E-02
 -0.22162749    
  0.80077821    
 -0.81029284    
  0.20500645    
 -2.52374727E-02
  0.83651400    
  -1.2237751    
  0.38726163    
 -7.11627156E-02
  6.79631233E-02
  0.21412839    
 -0.34218055    
  0.46954831    
 -0.49912533    
 -0.19174688    
 -4.41419780E-02
 -0.68604577    
   1.4699591    
 -0.39039499    
 -0.12260256    
 -0.84548789    
  0.88282591    
  0.12300521    
  0.26307607    
  0.22338086    
 -0.42946994    
 -0.16269004    
  -1.1532512    
   1.5385020    
 -0.62875479    
  0.18523473    
 -3.13969962E-02
 -0.22878759    
  0.44250619    
 -8.04216415E-02
 -9.90107190E-03
  6.88819736E-02
 -0.41636023    
  7.46105835E-02
  0.20954393    
  0.22526179    
 -7.01014400E-02
  1.65045429E-02
  0.31411558    
 -0.55149627    
  6.74823523E-02
  2.26689819E-02
 -0.16251934    
  0.51729542    
 -0.49324617    
   1.1272413    
  -1.2381175    
   1.1176045    
  -1.7138342    
  0.95334619    
  0.73334944    
 -0.52204067    
 -0.20053193    
 -0.26497123    
  0.64824176    
 -0.71851820    
 -2.82322560E-02
  0.53088742    
 -0.38178441    
 -0.11873186    
 -0.32246837    
  0.63546830    
  2.46927720E-02
  0.10138909    
 -0.16918482    
 -0.82737803    
  0.73157871    
 -0.78130198    
  0.77770495    
  0.35053006    
 -0.18029305    
  0.34166926    
 -0.21883303    
 -7.24552274E-02
 -0.42811891    
  0.31340191    
 -0.12592009    
  0.22900841    
  0.14533970    
 -0.83265626    
  0.54117393    
  4.30532247E-02
  0.10016080    
  2.46211886E-02
 -0.15941036    
  0.51751488    
 -0.30381173    
  -1.4165576    
  0.90618366    
  0.31660524    
 -8.94068033E-02
 -0.24542254    
 -0.56595743    
   1.3193238    
 -0.20067111    
 -0.72540802    
  0.71743971    
 -0.37979719    
 -0.81532550    
   1.3435433    
 -0.41586384    
 -0.11040597    
  0.99267495    
 -0.56160080    
  5.05348369E-02
  0.83311784    
  -1.4454834    
  0.21825381    
 -0.76520032    
   1.1435634    
 -0.88208413    
  0.45064336    
  0.88885021    
 -0.42497420    
 -0.16405021    
 -0.25930452    
  7.30756968E-02
  7.27888942E-02
 -0.50460517    
 -0.49883884    
  0.82454908    
 -0.41483745    
  0.80904561    
 -0.13875635    
 -0.40185854    
 -0.15127522    
  0.54150563    
 -0.18759850    
  0.25678650    
 -1.36559026E-03
 -0.32101864    
  0.23846799    
  0.39152047    
 -0.29675034    
 -3.01391408E-02
 -0.40407550    
  0.50832254    
 -0.53577900    
  0.18872483    
  0.40428242    
 -0.19398683    
  -1.1747111    
   1.0009742    
  0.19646589    
  0.42309940    
 -0.61956459    
 -0.75484043    
  0.70399702    
  0.48384649    
 -0.41102389    
  0.37260142    
  -1.3412414    
  0.62478381    
  0.55961549    
 -0.98172790    
  0.61265498    
  0.21177317    
  0.66839504    
 -0.60425127    
  0.36829376    
 -0.60596544    
 -0.73725814    
 -0.33177689    
   1.2394032    
  0.31383991    
 -0.64904708    
  0.84571677    
 -0.23556572    
  0.24407707    
 -0.69692105    
  0.35440424    
  8.02472010E-02
 -0.10169556    
 -0.98717237    
   1.4263891    
 -0.29205877    
 -1.65102705E-02
 -9.08016711E-02
 -0.25019911    
 -0.95986855    
   1.3032448    
 -0.29761618    
 -0.24290611    
  0.31381431    
  0.22314362    
 -0.31994334    
  0.40108356    
 -0.68767393    
  0.35776591    
 -0.18384951    
  0.27568337    
 -8.57462808E-02
  0.58846068    
 -0.19061196    
 -0.40699580    
 -0.57894373    
  0.52223593    
  0.15853998    
 -0.43280625    
 -4.58095409E-02
 -0.12590790    
  0.73770863    
 -6.89062178E-02
  -1.0717390    
  0.99072295    
 -0.70873964    
  0.95220912    
 -0.33317018    
 -0.49303636    
  0.25633976    
 -0.80655360    
  0.81044507    
  0.48326504    
 -0.44143364    
  0.39736265    
 -0.13085291    
 -0.65810466    
 -0.36101308    
   1.1462100    
 -0.14435834    
 -0.13166755    
  0.22049095    
 -0.26449120    
  0.11585914    
 -0.25683275    
  0.15471926    
  0.36008218    
 -0.43261614    
  3.42683531E-02
 -0.64132231    
  0.51686835    
 -0.38755468    
  0.54685545    
  0.50739515    
  0.54865754    
  0.27479452    
  -1.1482397    
  -1.0802372    
  0.75821114    
  0.30330688    
 -0.32318828    
  0.18131682    
 -0.85065383    
  7.18648136E-02
  0.83576131    
  0.25675011    
  -1.2003074    
 -0.18721187    
  0.84097546    
  0.45428857    
 -7.81434104E-02
 -0.19311947    
 -0.19365276    
  0.89556450    
 -0.25056666    
 -0.29971203    
  0.67251229    
 -0.45452574    
  0.20000724    
 -0.68718874    
  0.33505642    
  7.10683987E-02
  0.41422200    
  3.34360488E-02
 -9.82660055E-02
 -0.54874462    
  0.13674663    
 -0.48585904    
  0.28768244    
 -5.09325340E-02
  0.61737484    
 -0.32969269    
 -7.86925852E-02
 -0.15977028    
  0.18574667    
  4.86539751E-02
 -5.86762391E-02
 -0.34340304    
  6.85868785E-02
  0.52324849    
 -0.50448579    
  0.28302395    
  0.54875231    
 -0.87935960    
  0.16329791    
  0.28103781    
  0.12332273    
  9.38020051E-02
 -9.26973745E-02
 -0.84546047    
  0.68799257    
  5.52902855E-02
 -0.27714267    
  0.29771250    
 -0.28330013    
 -9.84951779E-02
 -0.10146932    
  0.92287076    
 -0.74216866    
  0.19253370    
 -9.40250047E-03
 -0.26236457    
  0.64554089    
 -0.16571674    
  8.32949951E-02
 -0.27807117    
  9.43500847E-02
 -0.22825831    
 -0.36772498    
   1.9158971    
  -2.4842651    
   1.1486229    
 -0.24783596    
 -0.27731967    
  0.34088099    
  6.11421466E-02
 -0.41865525    
  0.26220313    
  0.36710471    
 -0.42179924    
  0.65229005    
 -0.41393057    
 -8.10502097E-02
 -0.76401359    
 -0.37924981    
   1.3443302    
 -0.29086199    
  0.56052560    
  -1.0394865    
  0.90647364    
 -0.67564821    
  0.12275971    
  0.38356632    
 -0.50632584    
  0.57063377    
 -9.68111008E-02
 -0.32610643    
  0.41131625    
 -0.25064772    
 -0.79236305    
  0.92420673    
 -9.79420096E-02
 -0.78094977    
  0.19229271    
  0.41843501    
 -0.37750950    
  0.26294282    
  0.70273519    
  -1.4615771    
   1.1376222    
  0.19260238    
 -5.82469702E-02
 -0.18162994    
 -0.15854001    
  0.43264505    
 -0.75272083    
  5.43022230E-02
  0.86910635    
 -0.46293607    
 -0.19536360    
  6.14303276E-02
 -3.44016738E-02
 -0.16251874    
  0.44393179    
  3.21811959E-02
 -6.67331740E-02
 -0.40937880    
  0.46385691    
 -0.49978966    
  0.21825373    
 -0.11594657    
  9.78088155E-02
  0.35600910    
 -0.49311262    
  7.71025121E-02
  0.30779657    
 -0.12429797    
 -0.25869495    
  0.23488384    
  0.55443853    
  1.71533786E-02
  -1.2263294    
  0.12771730    
  0.44383511    
  3.69519778E-02
 -0.93058777    
   1.0688403    
  0.51876092    
  -1.0020392    
  0.19925219    
  0.77122283    
 -0.72835910    
 -0.80006313    
  0.43988481    
   1.3621964    
  -1.1128334    
 -5.62398508E-02
  0.58410722    
 -0.11980106    
 -0.45198524    
  2.02025305E-02
  0.16381817    
 -0.33342072    
  0.44419977    
  0.91446513    
  -1.0847018    
  0.32482186    
 -0.37469366    
 -0.77603453    
   1.3862947    
 -0.19349445    
 -0.28893149    
  0.93347526    
 -0.71300250    
 -0.30748487    
 -1.28089301E-02
  0.24967575    
  0.21478711    
 -0.22488141    
 -1.45072967E-03
  -1.3257546    
   1.9028411    
 -0.65712845    
  0.21683449    
  -1.4145383    
  0.29933283    
   1.2718842    
 -7.64416680E-02
 -0.55786508    
  0.12636270    
 -0.65780753    
  0.39382386    
  0.52385551    
 -0.72843701    
  0.68013161    
 -6.30839169E-02
  0.26771647    
  0.64266473    
  -1.9073615    
   1.0260115    
 -0.29372412    
  0.54185426    
 -0.77006161    
  0.11947396    
 -8.94714594E-02
  0.28706640    
 -9.08839777E-02
 -6.04984276E-02
  0.93207902    
 -0.76056904    
  0.71730965    
 -0.47124261    
 -1.57035645E-02
 -2.88218050E-03
 -3.22612599E-02
 -0.42883629    
  0.41079009    
 -0.41079068    
 -6.37763590E-02
  0.20443311    
  0.19286832    
 -0.19685306    
  0.87596774    
  -1.0057992    
  0.81395602    
  0.50111121    
  -1.0632474    
  5.66674285E-02
 -0.21524532    
  0.52684551    
 -0.40424362    
 -0.33904013    
  0.42498159    
  0.19761038    
 -0.23180184    
 -9.09721628E-02
  0.99501377    
 -0.64100939    
 -0.39086652    
  0.11028938    
 -5.26911430E-02
  0.62960279    
  -1.1771654    
  0.52109498    
  0.21003118    
  0.24768449    
 -0.25547898    
  0.11097804    
  9.73448828E-02
 -0.41439950    
  0.39774311    
 -0.26975626    
 -0.14153998    
  0.39829183    
 -8.32110867E-02
  7.13603720E-02
 -0.14974542    
 -0.16523750    
  0.47272205    
 -7.63732195E-02
 -0.41466451    
  0.16961026    
 -7.83048198E-03
 -0.49677426    
   1.1011931    
 -0.52003181    
 -0.44376108    
  0.33550680    
 -0.11236264    
 -2.55485401E-02
  0.14752698    
  0.76022404    
 -0.85028487    
  0.13222152    
  0.15546025    
 -0.40611950    
  -1.1448524    
  0.99917817    
 -0.27264425    
   1.0058860    
 -0.20529056    
  0.35035434    
 -0.20235105    
 -0.20453183    
  6.98431879E-02
 -0.45425552    
  7.03809708E-02
  0.48923504    
  1.76993310E-02
 -0.32947949    
  0.98082900    
 -0.66075069    
  2.10286323E-02
 -0.53817099    
  0.55876648    
 -0.23654012    
  0.26335680    
 -0.18607736    
  0.33628261    
 -0.24254310    
 -0.23316965    
  1.06304232E-02
 -7.36435577E-02
 -0.22111344    
  0.10758930    
  0.27531061    
  5.51583730E-02
 -3.19177173E-02
  0.13268647    
 -0.22610658    
 -0.69909960    
  0.38027471    
 -0.13528262    
  0.70129162    
 -0.74914736    
  0.36375731    
 -0.32058555    
  0.42713726    
 -0.63803244    
 -0.52542466    
   1.9687564    
 -0.65883547    
 -0.46472687    
  0.58895558    
 -0.31772417    
 -0.13559757    
 -4.31988575E-02
  0.65300494    
 -0.51349330    
  0.44314376    
 -0.18812647    
 -0.25168449    
  0.67382681    
 -0.43385431    
  0.36085495    
 -0.69680381    
  0.28493086    
 -0.33372131    
 -0.85566533    
 -7.02868700E-02
   1.5898291    
 -0.70109975    
  0.65862632    
 -0.62332791    
 -0.83136916    
  0.61015016    
  0.40546498    
 -0.93489182    
  0.69722021    
  0.50102198    
 -0.22099072    
 -0.91782761    
  0.73273790    
 -0.45277762    
  0.41126254    
  0.46831635    
  0.23441900    
 -0.10982289    
 -0.89678055    
  0.61863703    
 -0.50056398    
  0.59318578    
 -0.26905352    
 -5.34146428E-02
  0.70108062    
 -0.31167278    
 -0.24772377    
  -1.1361761    
   1.2588960    
  0.17641661    
 -0.23373492    
  -1.2015783    
   1.1112911    
  0.11585657    
 -0.37711895    
  0.19955444    
  0.68895036    
 -0.38013694    
 -0.31217012    
 -0.33882761    
  0.45605028    
 -0.33199814    
  1.85764283E-02
  8.80336761E-02
  0.10984458    
 -0.11171943    
 -7.19453469E-02
  0.12136094    
  0.59765822    
 -0.30020261    
 -0.48120663    
 -3.49377394E-02
  3.70820351E-02
  0.17083581    
  0.12855475    
  4.80342954E-02
  0.51565480    
 -0.52936488    
 -0.41393611    
  0.60084856    
 -0.43254581    
  0.31380865    
  8.50994959E-02
 -0.34732035    
 -0.15477185    
 -7.44421408E-02
 -0.19315307    
  0.84078288    
 -0.74599010    
  0.64551884    
  0.10779640    
 -0.18817826    
 -5.58635704E-02
 -5.75237088E-02
 -0.31886467    
  0.48515928    
  0.10061408    
 -0.25221422    
  0.92371863    
 -0.57094085    
 -0.44970974    
  0.13509281    
 -0.31884369    
  0.26434338    
  0.40601370    
 -0.21467248    
  0.53979003    
 -0.25722289    
  0.16421023    
 -0.64473015    
  0.42462826    
 -0.61393911    
  6.40373453E-02
 -8.01992714E-02
 -0.45344052    
  0.61310422    
  0.39966086    
  7.07764924E-02
  0.30914229    
 -0.73377019    
  0.67304611    
 -0.19457905    
  -1.3873224    
   1.2355675    
 -8.40836857E-03
 -0.31499180    
  0.27437097    
 -0.11011762    
  0.77717412    
  -1.4358584    
  0.33724615    
  6.91222325E-02
 -1.08896019E-02
  0.59344745    
 -0.66335326    
  0.55260205    
 -0.29521763    
  0.58290029    
  -1.3563420    
 -0.10718336    
  0.73601079    
 -3.74040864E-02
 -0.43961716    
  0.21919243    
  7.41075277E-02
  0.51040506    
 -0.30592188    
  0.17112863    
  0.23205054    
 -0.75692356    
 -0.30904707    
  0.86657029    
  0.79149956    
 -0.53430599    
 -0.11670405    
  0.39897120    
 -0.59842908    
  -1.1302173    
  0.98882431    
 -1.89499594E-02
 -0.41683409    
  0.66776156    
  4.49808724E-02
  0.12850539    
 -0.16808842    
  0.25727797    
  0.15578423    
 -0.67812282    
  8.73038396E-02
  4.09508497E-02
 -0.21622348    
 -0.35230574    
  0.77925009    
  0.69377160    
 -0.85188901    
 -0.33823028    
  0.18676034    
  0.15730923    
 -0.86245376    
  0.77900851    
  0.39165688    
 -0.26407740    
 -0.31307173    
  0.17435318    
  3.14987637E-02
 -0.35778326    
 -0.21982317    
  0.64649576    
 -0.31358132    
  0.51832211    
 -0.53027451    
  0.16751674    
 -0.43470162    
  0.27913794    
  0.21957313    
 -4.55366895E-02
  0.15391311    
  0.29867670    
 -0.26777592    
  0.23332667    
 -0.59614557    
  0.20265684    
 -0.11151214    
  0.43232441    
 -0.42689410    
  3.72051485E-02
  0.20666102    
  0.10592591    
 -0.64593333    
  0.98113263    
 -0.46112630    
  0.17919028    
 -0.57175148    
  0.22995797    
 -0.50069040    
  0.18604946    
  0.75404555    
 -0.51338178    
  0.53930086    
  -1.0002053    
  0.81831008    
 -0.59806943    
  0.33813196    
  0.32551479    
 -0.39415237    
  4.85359654E-02
  0.17069204    
 -6.78727925E-02
  0.46617967    
  -1.0619372    
 -0.11743676    
   1.0723087    
 -0.68043548    
  4.72857431E-02
 -6.85630143E-02
 -3.50144543E-02
   1.0715228    
 -2.70603336E-02
 -0.99239004    
  0.63437086    
  5.66598400E-02
  0.10737112    
 -0.60835844    
  0.18755242    
  0.31555063    
  3.22442949E-02
 -0.14870624    
 -0.15098819    
 -0.63414913    
  0.64377093    
  7.76195601E-02
 -3.34653109E-02
 -8.60597119E-02
 -0.22814921    
  0.13554540    
 -0.69471365    
  0.55377734    
 -0.59538323    
   1.3976676    
 -0.22556944    
 -8.11402276E-02
 -0.49377480    
  0.36008626    
 -0.18861499    
  0.32777673    
  4.06477377E-02
 -0.27311382    
 -3.50419432E-02
  0.18327257    
 -0.24809608    
   1.0718756    
 -0.98448366    
  0.45489693    
 -0.25689235    
  0.25866047    
  -1.0107177    
  0.50839531    
  5.95072247E-02
  0.28630596    
 -0.51912469    
  0.22730137    
 -8.96551609E-02
 -0.25738403    
  8.43984857E-02
  0.45801622    
  -1.0422130    
  0.42252320    
  0.64218718    
 -0.34137863    
 -0.70100313    
  0.37014818    
  0.64288497    
  1.14500744E-03
 -0.70929515    
  0.87352854    
  -1.5620350    
  0.90511775    
  0.17794265    
 -7.86767527E-03
  0.49938601    
 -0.55961609    
  0.30308312    
 -0.93442237    
  0.24251318    
  0.72001088    
 -0.58154100    
  0.22314367    
 -3.50912772E-02
 -0.12742798    
 -4.06498462E-03
  0.44734588    
  -1.0197723    
  0.46502775    
 -0.78077662    
  3.40658277E-02
   1.0172397    
  0.25916493    
 -3.67137194E-02
 -0.31862724    
  0.11841732    
  0.41052875    
 -0.25565305    
  2.85737980E-02
 -0.82869297    
 -0.35667545    
   1.2281032    
 -0.17506044    
 -0.25499621    
  0.51909041    
  1.83489714E-02
  0.14423168    
  0.39526954    
 -0.79654640    
  0.12507071    
 -0.78431630    
  0.61436588    
  0.28972968    
 -5.03249280E-02
 -5.02756052E-02
  2.54530944E-02
 -4.32495549E-02
  9.35511142E-02
  0.18127291    
 -0.32582650    
 -0.28188464    
  0.59077954    
 -0.20150065    
  -1.0099703    
  0.71442425    
  4.62805815E-02
 -0.10778254    
 -0.16383705    
  0.42648765    
  0.15394555    
 -7.53384680E-02
 -0.33753368    
 -9.14143324E-02
  0.45641914    
  0.29507372    
 -0.46636045    
  0.19676544    
 -6.30910136E-03
  4.93927747E-02
 -0.47338289    
  0.38527575    
  0.23465559    
 -0.64143789    
  0.47049791    
  -1.2720840    
  0.12800913    
   1.0094848    
 -0.23808546    
  0.34259763    
  0.18104823    
 -0.27992752    
 -0.94045651    
   1.4773448    
 -0.51879358    
 -0.83359891    
  0.62585366    
  0.34660724    
 -0.53471869    
  0.22967958    
  0.24696170    
 -0.18844716    
 -0.16677476    
  0.60001278    
  0.17080155    
 -0.37446478    
 -0.23883367    
 -0.10622208    
  0.58298600    
 -0.52276701    
  0.68581492    
 -0.57237077    
  4.81002815E-02
 -0.99754292    
   1.2921075    
  0.54182184    
  -1.2005872    
  0.22512922    
 -0.23914374    
  0.70517176    
 -0.20610771    
 -0.33916906    
  0.10277997    
  0.12789543    
  9.61781293E-02
 -0.61110485    
  0.25814047    
  0.84654152    
 -0.72387147    
  0.23400511    
 -0.13317843    
  0.15031463    
 -0.20540176    
 -1.95640810E-02
 -0.14006597    
  0.16853234    
  0.54537678    
 -0.30495369    
 -0.95295906    
  0.80016273    
 -0.23882784    
 -0.47482625    
 -0.54453665    
   1.0414535    
  0.17388296    
 -0.28392288    
  0.10835823    
  2.82175802E-02
  1.94491912E-02
 -0.81414545    
  0.66931456    
 -0.19614607    
  5.70332259E-02
  0.82294005    
 -0.65999520    
  0.59420747    
  0.16805391    
 -0.43201891    
 -0.30873564    
  0.12485012    
  0.28415480    
 -0.46179286    
  0.26020479    
 -8.88465643E-02
  8.01634043E-02
 -7.54503906E-02
 -0.12328421    
  0.27564225    
  0.17827559    
 -0.67750466    
  0.44531128    
  0.13282134    
  8.91851634E-02
 -0.38185549    
 -0.67334485    
  0.93570870    
 -0.36587435    
 -0.40454173    
  0.88191187    
 -0.45362434    
 -0.25804192    
  0.71852356    
 -0.44792542    
  6.72085807E-02
  0.11778331    
 -0.15341064    
 -0.21497291    
  0.14338620    
  0.14483064    
 -0.20209824    
 -0.23848701    
  0.91977561    
  0.10913047    
 -7.20531344E-02
 -0.43610176    
  0.29322174    
 -0.60135889    
  0.25176254    
 -0.14842020    
 -2.02027671E-02
  0.18108362    
  0.10566965    
 -2.68187467E-02
  5.42927980E-02
  0.32752773    
 -0.52129674    
  0.94482726    
 -0.49433780    
 -0.45048866    
 -0.14107879    
 -0.32892531    
  0.60374039    
  0.52766114    
 -0.66965622    
 -7.93514401E-02
  0.58818579    
  0.31327373    
 -0.91410673    
 -0.53226578    
   1.4383231    
  -1.0401082    
  0.70657021    
 -0.13250646    
 -0.36980835    
  0.21565752    
 -0.13744205    
  0.18935026    
 -0.14339995    
  4.24969159E-02
 -0.13496722    
 -2.49603573E-08
 -0.59768772    
  0.43777364    
  0.24185017    
 -0.21523260    
  1.11940699E-02
  0.74643320    
 -0.57781005    
  0.28218094    
 -0.26200971    
 -0.85449219    
 -0.38226992    
   1.3981290    
 -0.27340576    
  0.17887937    
 -0.61045533    
  0.51557642    
 -0.90139467    
  0.11388459    
   1.2397826    
 -0.90629077    
  0.10162251    
  0.14414914    
   1.1216899    
 -0.98379070    
 -0.29562348    
  0.14005914    
  0.12283050    
  0.33221027    
  -1.0591981    
  0.68221778    
  0.13673177    
  0.65737104    
 -0.60448170    
 -0.24613304    
  0.28768164    
  3.84936631E-02
 -0.39641574    
  0.47311741    
  0.77458388    
 -0.41959479    
 -0.83436340    
  0.14755434    
  0.65637821    
 -0.54382336    
  0.52777785    
 -0.45171365    
 -3.80852595E-02
  0.19671060    
  0.38397726    
 -0.72761834    
  0.36008626    
 -0.47226444    
 -0.34780383    
  0.16266145    
  0.28647050    
  9.69618410E-02
  0.53237349    
 -0.34074444    
  0.21932168    
  0.16224498    
 -0.99613994    
  0.28894112    
  0.21328390    
 -0.10943397    
 -0.27640828    
  0.78314364    
 -0.54840851    
 -2.15064604E-02
  0.10318442    
 -0.90330392    
   1.2128044    
 -0.22494335    
  0.25796545    
 -0.37574875    
 -0.14713682    
  0.14713690    
 -4.31472249E-02
 -8.26920047E-02
  0.96708554    
 -0.48660120    
 -0.56020862    
  0.11362527    
 -0.13247362    
  0.38912401    
 -0.54680413    
  0.53091919    
  0.56851739    
 -0.54691809    
 -5.86677641E-02
  0.52938378    
 -0.77467418    
  0.22391577    
 -0.47000384    
  0.25378016    
 -0.87317210    
 -2.79079266E-02
   1.2391938    
 -0.31538433    
  0.46130502    
 -0.30876052    
 -0.27808180    
 -1.28209768E-02
 -0.44159347    
  0.56485784    
  -1.1178071    
  0.82376719    
  0.47604355    
 -0.48115870    
  0.59770912    
 -0.54283208    
  0.73358071    
 -0.71434981    
  0.67633969    
  6.55971467E-02
  0.13946618    
  -1.0439223    
  0.73564816    
  0.23036546    
  7.49451816E-02
 -0.53181559    
 -0.96192908    
  0.38619071    
  0.36264491    
  8.38811845E-02
  6.13009073E-02
 -0.30525264    
  0.49057323    
  0.30032659    
 -0.23093395    
 -0.31792977    
  0.45233378    
 -0.16994405    
 -0.27855858    
  0.30709061    
 -0.19164790    
  9.11204293E-02
   1.1022344    
  -2.0469182    
  0.91308528    
  8.75460058E-02
 -0.51327926    
  0.17739528    
  0.48455796    
 -0.14867380    
  0.30119294    
 -0.25661409    
  0.21551953    
 -0.39531243    
  0.52884412    
  0.21597484    
 -0.82359999    
  0.81476790    
 -0.96588737    
  0.76664948    
 -0.76664943    
  0.32153061    
  1.67560391E-02
 -0.77495372    
   1.5310336    
 -0.29766044    
 -0.48909628    
  0.10769424    
  0.28101632    
 -0.36105943    
 -0.32262915    
  0.27133554    
  -1.0382683    
  0.66343105    
  0.71494997    
 -0.12690505    
 -0.26223555    
  0.19425471    
 -9.39320028E-02
 -0.31637305    
 -0.20205730    
  0.81853515    
  -1.7109400    
   1.8010330    
 -0.32992944    
 -3.48365568E-02
 -4.44124267E-03
  0.48801515    
 -0.77668709    
  0.19380675    
 -3.48584466E-02
 -4.84525152E-02
  0.47619042    
  2.20041838E-03
 -0.31516245    
 -0.10636525    
  5.06227724E-02
  0.74738187    
 -0.81489766    
  0.14116830    
 -0.17583370    
 -0.26042637    
  0.50761664    
 -0.39314476    
  0.31287277    
  0.40943760    
  -1.2297399    
   1.0780637    
 -0.35815886    
 -0.29763213    
  0.47554430    
 -5.39136380E-02
 -0.39315021    
  0.65124458    
 -0.65340722    
 -0.51154745    
  0.52871507    
  0.51422393    
 -0.25842777    
 -0.30373552    
 -4.56705019E-02
  0.54887730    
  0.13605864    
  0.22102079    
 -0.34767765    
 -0.92030931    
  0.46200198    
  0.64662749    
 -0.64030516    
  0.63697672    
 -0.37752548    
  1.60772465E-02
 -0.14568071    
  0.15678294    
  0.81128025    
 -0.94616455    
  0.28134483    
  0.17228074    
  -1.4825217    
  0.96556169    
  0.38473880    
 -0.17709938    
  0.67501473    
  0.25800961    
 -0.91752082    
  0.36464301    
 -0.17465885    
 -0.47255149    
  0.40818202    
  2.70986930E-03
 -0.39872181    
  0.62753314    
  6.05614483E-02
 -0.16963659    
 -7.21704289E-02
 -0.21351223    
 -5.92274815E-02
 -4.86208871E-02
  0.55707049    
 -0.90463638    
 -0.67072994    
   1.6366504    
 -0.45157430    
 -9.47084874E-02
  0.23760845    
 -0.49057919    
  0.25627729    
 -0.14729874    
 -0.13271251    
  0.41560245    
  0.12448466    
 -0.32483497    
  0.44909987    
 -0.88858813    
  0.75922114    
 -7.98294693E-02
  5.52331284E-02
 -0.37195662    
  0.31810778    
  0.70415092    
 -0.67686415    
  0.17036200    
 -0.11664829    
 -8.79398957E-02
 -0.41949034    
  0.65536618    
 -0.31406295    
  0.17501540    
 -0.18561399    
  0.10398956    
 -6.22551069E-02
 -0.19969764    
 -0.43531770    
 -0.14183010    
  0.76214039    
  0.82936031    
 -0.70681465    
  0.20968553    
  0.31467861    
 -7.40482956E-02
 -0.49179360    
 -0.25190014    
 -0.29414663    
  0.65590608    
 -0.58314657    
  0.18012586    
 -9.00128782E-02
  0.54548836    
 -0.42481518    
 -0.20205340    
  0.38939452    
 -0.18911943    
 -0.12291168    
  0.13704610    
 -0.16769247    
  0.48646519    
 -0.30830160    
 -1.57482475E-02
  0.19488159    
  4.26202416E-02
  3.82033587E-02
 -0.81092978    
  0.49197429    
  0.89281273    
  -1.1762067    
  0.63397342    
 -0.76436591    
  0.82598209    
 -0.90116203    
  0.84601009    
 -0.32621565    
 -0.22091381    
 -0.36401933    
  0.76278055    
 -0.10055570    
  0.20681268    
 -0.38946515    
  0.24667409    
  0.77854258    
 -0.65886658    
 -3.21478397E-02
  0.41018894    
  0.23046792    
 -0.88570046    
  0.50609589    
  0.53972548    
  -2.0345461    
  0.91921341    
  0.24241176    
  0.42312032    
 -5.55130951E-02
 -4.54134047E-02
 -0.27595156    
  -1.0378159    
  0.85782468    
 -3.01176887E-02
  0.19542485    
  0.11580849    
 -0.39172572    
 -9.82386917E-02
  0.38592023    
  0.66722935    
 -0.63133150    
 -3.44368778E-02
  4.42617871E-02
  0.71045440    
 -0.98702550    
  3.61700021E-02
  0.29343763    
 -6.85200319E-02
 -2.73200125E-02
  0.42280686    
 -0.17489971    
 -0.28654528    
  6.04228955E-03
  0.24341865    
 -0.28493106    
  0.64737409    
 -0.23825291    
 -0.46066272    
  0.34235841    
 -0.62509406    
  4.50235903E-02
  0.51082599    
 -0.21064337    
  0.34684375    
  0.74136221    
 -0.78626353    
  6.01516664E-02
 -0.40007409    
 -0.58328038    
  0.48684052    
  0.25702158    
  0.26194116    
 -0.60419983    
  0.23964110    
  0.23253627    
  3.78743596E-02
 -0.46282864    
  0.76349241    
  6.08771592E-02
  -1.4428819    
 -6.72818497E-02
  0.58084309    
  0.50671911    
  0.12516336    
 -0.57609057    
  0.27304083    
 -0.97007149    
  0.67943442    
  0.51436955    
  -1.5610963    
   1.0368165    
  0.20464697    
 -0.79203504    
   1.3488637    
 -0.54713577    
 -5.28172702E-02
  0.14637212    
  8.95698816E-02
 -0.10878704    
 -7.43375495E-02
 -0.35072127    
  4.55562444E-03
  0.72005439    
 -0.12472076    
 -2.79559847E-02
  0.86010176    
 -0.72979778    
  0.38103664    
  -1.0148904    
  0.48927328    
  -1.0526273    
  0.91853511    
 -0.20316534    
 -0.10008368    
  0.17589073    
  0.24164681    
  3.66533063E-02
 -5.41391335E-02
 -5.86762391E-02
 -8.55733752E-02
  0.11394419    
  -1.0310192    
   1.0828016    
 -7.72801563E-02
 -0.91916406    
  0.36633998    
  0.52223170    
  0.52434349    
 -0.83396029    
 -0.52640325    
  0.87802505    
 -0.64469445    
  0.54952651    
 -0.32530198    
  0.20086712    
  0.93865407    
  -1.1702248    
  8.86923727E-03
  0.63754553    
 -0.24317950    
  0.94040209    
 -0.53493726    
 -0.36178967    
 -0.25131476    
  0.19867101    
 -0.17156851    
 -0.72391862    
   1.0624259    
 -0.27296674    
  0.59038061    
  0.21999292    
 -0.47223318    
 -0.34820738    
 -0.13908756    
 -0.49036497    
  0.57040739    
 -0.35488778    
 -1.54248895E-02
  0.89216763    
 -0.32151058    
  0.28254494    
 -0.62902313    
 -0.41482589    
 -0.37611994    
  7.05141202E-02
  0.41253218    
  0.15856735    
  0.70746696    
  2.57327147E-02
 -0.32933873    
 -0.67564523    
  0.38098288    
 -3.95659544E-02
  0.67390501    
 -0.73396957    
  0.45652065    
  0.10716858    
  8.09738226E-03
  0.17015094    
  -1.3750201    
  0.97802269    
  0.53646386    
  0.39156255    
  0.24790123    
  -1.1012172    
 -0.86891752    
   1.4363278    
 -0.85770386    
  0.23064703    
 -0.84342921    
   1.2001040    
  0.58649403    
 -0.85879117    
  7.35624358E-02
  9.20809656E-02
  0.29477185    
 -0.47735235    
 -0.92252159    
  0.78454375    
 -7.78166726E-02
  0.44389465    
  0.59381163    
 -0.71035951    
  0.30421141    
 -0.12189006    
 -0.17954755    
 -0.24519908    
  2.62025166E-02
  0.27291882    
  0.14511144    
 -0.47843894    
  0.18810430    
 -4.56262659E-03
  0.37973037    
 -0.52025497    
 -0.46790054    
  8.84113386E-02
  0.42911476    
  7.55375996E-02
 -0.72459638    
  0.27966306    
   1.2061446    
  -1.1361854    
  0.54796541    
 -0.32482126    
  0.15337794    
 -0.40392041    
  0.29632497    
  0.37695009    
 -0.32824218    
  0.30676135    
  0.43673626    
 -0.66471666    
 -2.76519768E-02
 -0.66549534    
  0.92353755    
  4.81599867E-02
 -0.15071638    
 -0.98528409    
  0.55552536    
  0.50176859    
 -0.10315772    
 -0.21731420    
  0.20206873    
  2.07333174E-02
  2.96516493E-02
  0.18276395    
  0.20708638    
 -0.68597859    
  0.36290556    
 -0.54237360    
  0.34528580    
 -0.56416488    
  0.31651765    
 -4.96625453E-02
  6.69537932E-02
  0.18707234    
 -0.37742597    
  0.35020253    
 -0.15415092    
  0.77319032    
 -0.34648755    
  0.38758910    
  8.35436676E-03
 -0.68486202    
  1.96085759E-02
  0.31639206    
 -0.18610203    
 -0.34617779    
  0.48396155    
  1.59612801E-02
 -0.34577256    
  0.43430501    
 -0.14748393    
 -0.26975626    
  0.49238262    
  -1.2537974    
  0.36353514    
   1.6308687    
  -1.3571380    
  0.51883954    
 -0.43438518    
 -3.40229496E-02
  0.22859295    
 -0.74979419    
  0.86596584    
 -0.29502085    
  0.91107744    
 -0.74535793    
  0.88010770    
  -1.0286458    
 -2.76358686E-02
 -0.10128237    
  0.32896906    
  -1.0029221    
  0.41429776    
  0.21608335    
 -1.01730321E-02
  0.43832111    
 -0.12191464    
  0.16199739    
  -1.3428905    
   1.1130701    
  0.69871396    
  -1.0689228    
  0.66266423    
 -0.12405291    
 -0.97456008    
  0.94723564    
  0.33071721    
 -0.34607074    
 -3.72160457E-07
  0.14506780    
  0.44209364    
 -0.86226439    
  0.14297709    
  0.21443810    
 -0.18908019    
  0.56829733    
 -0.84818518    
  0.18128541    
  0.77597576    
 -0.92267054    
 -6.82785064E-02
  0.40760455    
  0.19833697    
 -0.41899103    
 -0.21078715    
  0.33897558    
  0.19268441    
 -0.43555251    
  0.30496207    
 -0.10194034    
  5.07237874E-02
 -0.28613782    
  0.39996323    
  0.45786110    
 -0.67413157    
  0.26604593    
 -0.16514742    
 -0.28665099    
  0.47129118    
  4.65198904E-02
 -0.31004339    
 -8.56420323E-02
  6.87492117E-02
 -5.78597151E-02
  0.68499130    
 -0.53912634    
  0.45566574    
  0.15964597    
 -0.80546415    
  5.68441115E-02
  0.13486701    
  6.48303926E-02
 -0.98424160    
  0.45623755    
  0.86134350    
  -1.7152638    
  0.90459490    
  0.22455430    
  0.11359689    
  0.36202973    
 -0.28612512    
 -0.27378225    
  0.54341793    
  0.17097512    
 -0.71643984    
  0.24583483    
  0.11493006    
 -0.25397101    
 -0.70612240    
  0.69501102    
 -0.43379599    
   1.2159697    
  -1.3219688    
  0.65239143    
  0.26198062    
  0.37293097    
 -0.86599004    
  2.27984358E-02
 -0.26605940    
  0.34673238    
  0.54793525    
 -0.43036309    
  0.31585264    
  3.25524285E-02
 -0.26462096    
  0.16228747    
 -0.45461717    
 -0.28561351    
  0.33213362    
  0.44676095    
  -1.1968340    
  0.84250492    
  0.54483551    
 -0.10223084    
 -0.62384534    
 -0.63239533    
   1.6327411    
 -0.57421720    
 -0.50473279    
  0.52012783    
  0.64404464    
 -0.80493051    
  0.16918494    
  6.78900331E-02
 -0.85030496    
  0.34546798    
  0.42725870    
 -0.36726081    
  0.57385677    
  8.55959654E-02
 -0.76303053    
  6.25878051E-02
   1.2112684    
 -0.68014801    
 -0.37458143    
 -0.11154157    
  0.96774369    
 -0.48408443    
 -0.10659450    
  0.16989879    
  8.32431316E-02
 -0.10429627    
 -0.14200984    
 -0.41642430    
  0.47335514    
 -0.38824019    
  0.11630594    
  0.32823357    
 -0.47732946    
  0.59969831    
 -0.97047782    
  0.13530518    
  0.43078306    
 -0.18749599    
  0.43486038    
  0.29270765    
 -0.37674573    
 -7.38969669E-02
 -0.27498025    
 -4.36581410E-02
  0.57599789    
 -0.37957752    
 -8.70115757E-02
  6.34010881E-02
 -0.34504172    
   1.0105052    
 -0.12107829    
 -0.96706331    
   1.0748956    
 -0.40014574    
 -0.38706753    
 -0.64733768    
 -3.80278565E-02
  0.78563458    
  0.13683902    
 -8.01712647E-02
 -0.64586836    
  0.78729838    
 -4.74864952E-02
  0.41051787    
  -1.6165193    
   1.0339613    
 -0.39827114    
 -0.57656032    
   1.1943570    
 -0.42966861    
  0.60106093    
 -0.19633889    
  0.22165665    
 -2.40973532E-02
 -0.14544854    
  8.64232183E-02
 -0.13113149    
  0.37146217    
  -1.1476055    
 -0.66783011    
   1.5408909    
 -1.89194418E-02
 -7.35835284E-02
 -0.14513607    
  0.41727927    
 -0.11485124    
 -0.38928524    
  0.36772475    
 -0.28597456    
  0.29997781    
 -0.52482927    
  0.49009934    
 -0.76363671    
  0.97942388    
 -0.55724519    
  0.37238884    
 -0.78339380    
  0.41651466    
  0.13032117    
  0.18979652    
  0.46734077    
 -0.41047740    
  -1.2859714    
  0.85827661    
 -0.68738341    
  0.82739657    
  0.56748182    
 -0.55914074    
  3.31625482E-03
 -0.31000471    
 -0.61293060    
  0.87546855    
  0.41811636    
 -0.21177951    
 -0.67079991    
  0.32296365    
 -0.48776072    
  0.50560057    
  8.10997486E-02
  0.21440955    
 -0.11449936    
 -0.15963019    
 -0.10536016    
  0.88327259    
 -0.46366349    
  0.48982036    
 -0.26892632    
 -7.11671114E-02
 -0.72384363    
  0.63935721    
 -0.21007136    
  9.29460973E-02
 -0.52723217    
 -0.62298632    
   1.0409040    
  0.70218188    
 -0.63517118    
  0.54271913    
 -0.71950042    
 -0.77965641    
  0.88942713    
 -8.61119404E-02
  7.78263137E-02
  2.95101125E-02
  4.42407578E-02
 -0.16242814    
  0.21511160    
 -0.65856153    
  0.76816571    
  1.43512301E-02
 -0.43437669    
  0.17227153    
  4.12256978E-02
 -3.61883193E-02
  0.46559697    
 -0.93325806    
  0.70510793    
 -0.18682338    
 -0.62840968    
 -0.32933336    
   1.3996899    
 -0.38319662    
 -0.21902335    
  0.13772823    
 -0.84784114    
  0.49627179    
  0.31339002    
  8.74343663E-02
  0.32421595    
 -0.55319011    
  0.47389436    
  0.18957676    
  -1.6997404    
   1.1828730    
 -0.84954524    
  0.26175863    
  0.47566921    
  0.69596845    
 -0.12591416    
  -1.0922427    
  0.98201859    
 -0.26844642    
  0.40286970    
  -1.1585875    
  0.96665668    
  5.86969443E-02
 -0.30123386    
  0.34423792    
  -1.0135942    
   1.0656830    
 -7.86038116E-02
 -0.30496496    
  6.88872710E-02
 -0.26236439    
 -0.13133635    
  0.45397630    
  0.21923590    
 -0.86081147    
  0.66361529    
 -0.29223397    
  0.45297983    
 -0.58755505    
  0.44837245    
  0.23005274    
 -0.47851393    
 -6.16937503E-02
  4.27111275E-02
  0.17240043    
 -0.25404149    
 -0.70646787    
  0.54027289    
  0.19965553    
  0.21174428    
  2.95448746E-03
  0.80929023    
 -0.77592933    
 -0.16731337    
  0.31430638    
 -4.02064957E-02
 -0.10536011    
 -0.61376250    
   1.3703792    
 -0.90037513    
 -1.99344922E-02
  0.44171304    
  -1.1551999    
  0.28167045    
  0.34236103    
 -9.82504115E-02
  0.16221504    
  0.13653928    
  0.44086683    
 -0.86681098    
  0.41537729    
 -0.31485677    
  0.13040787    
  0.66069198    
  -1.5159291    
   1.0695826    
  4.32347357E-02
 -0.20082730    
 -0.14642227    
 -0.21271919    
 -0.36909792    
   1.7125098    
  -1.2742552    
  0.96046162    
 -0.12375293    
  8.05037171E-02
 -9.25517082E-02
 -0.48424640    
 -0.18101062    
  0.14427876    
  0.37086001    
 -0.41964972    
   1.0089999    
  -1.0565407    
  0.26638925    
 -1.59076601E-02
 -0.39099300    
  6.66914806E-02
  0.11058919    
  6.29581660E-02
 -0.54531163    
   1.0237544    
  0.67405891    
  -1.5872027    
  0.24078783    
 -0.51978219    
   1.6320187    
 -0.76320422    
 -0.25484508    
  0.14285125    
 -0.16175552    
 -0.67799485    
   1.2473779    
 -0.11306960    
  -1.0444814    
  0.99870980    
 -0.15731995    
 -6.74073398E-02
  0.60194927    
 -0.23142408    
 -0.54873449    
  0.12949830    
  0.31192836    
 -0.49791700    
  0.29168227    
 -3.81429233E-02
  6.47330210E-02
 -0.18524158    
  0.47764942    
 -0.45338476    
  0.13138902    
  0.68938673    
  -1.5452296    
  0.15968858    
  0.82686657    
 -0.17366332    
  9.70183760E-02
 -0.45279810    
 -0.73658347    
   1.5477610    
 -0.28569642    
  0.16878276    
  0.26451057    
 -0.84672642    
  0.21349697    
 -9.12792236E-02
  8.31692964E-02
  4.61503193E-02
 -0.17642929    
 -0.18492228    
  0.88638401    
 -0.21011886    
 -0.41802940    
  0.53770268    
 -0.48073560    
 -0.11371983    
  0.38952330    
 -0.44197023    
 -0.23767199    
  0.31712213    
  0.11876931    
  0.15999222    
 -0.44243032    
  8.99705365E-02
 -7.74966851E-02
  0.43665394    
  0.29499805    
 -7.64049590E-02
 -0.35728872    
  0.31342176    
 -5.41294590E-02
 -0.30318636    
  2.99948659E-02
 -4.77795675E-02
  9.18934569E-02
 -6.77184612E-02
 -0.92911178    
  0.77442998    
  0.14989293    
  2.37167832E-02
 -1.41627807E-02
 -0.25494334    
  0.15677643    
  0.45436665    
 -0.46491113    
  0.21533976    
 -0.27541220    
   1.0124530    
 -0.61389107    
 -0.66581613    
  0.60479754    
 -0.26169536    
 -0.77464032    
   1.1655062    
 -3.95967923E-02
 -0.27430776    
 -0.92599940    
   1.1526796    
 -0.21229163    
  8.07748884E-02
 -6.19069785E-02
 -0.50616401    
  0.17497307    
  4.86866757E-02
  0.32070526    
 -0.20752418    
  0.14248545    
  0.54139411    
 -0.17342238    
  0.40657175    
  -1.0898019    
  0.10798898    
  0.63122970    
 -0.42076507    
 -0.48510960    
  0.68010956    
 -0.35742533    
  0.12505229    
  0.16028167    
 -0.11496609    
  0.17118360    
 -0.11279509    
  0.69687122    
 -0.24380144    
  0.19270432    
 -0.74782330    
 -0.75273913    
  0.83671588    
 -0.52819997    
 -0.69831508    
   1.0251684    
  3.11099328E-02
 -0.14726789    
 -0.54048866    
  0.46009842    
  0.28541696    
 -5.23682609E-02
  0.60221827    
  0.41749594    
  -1.1765565    
  0.56111228    
 -0.28768235    
 -0.12921171    
  0.15129471    
 -0.15493093    
  0.18414123    
  0.25769120    
 -0.55145282    
  0.33385527    
  0.53327912    
 -0.37601367    
 -0.63516003    
  0.66215503    
 -0.52833027    
  0.55932277    
 -0.28144133    
 -0.67313147    
  0.57688779    
  5.00940010E-02
  0.87709630    
 -0.14953211    
 -0.68297136    
  0.10769424    
 -8.76474753E-02
  2.41334978E-02
  0.22819765    
 -3.13274190E-02
 -0.37948945    
  0.27508086    
  -1.0139816    
   1.3673905    
  -1.2847582    
   1.2135817    
  -1.4154024    
 -0.12572661    
  0.62124461    
  0.65248537    
 -0.12382553    
  5.74110039E-02
 -1.29593629E-02
 -0.97986335    
   1.5636160    
 -0.24624574    
 -0.36991012    
  8.94188415E-03
  0.63354200    
  0.10315315    
 -0.99802136    
  0.82390523    
 -0.56257880    
 -0.25747970    
 -0.10514704    
  0.30144617    
 -4.02307436E-02
 -0.74193764    
 -0.22314394    
  0.80901295    
 -0.10514704    
  0.60749167    
 -0.29194927    
 -0.52860880    
  0.45438072    
  0.74377042    
 -0.41667444    
 -0.47097039    
  0.22120753    
  0.35185724    
 -0.56152624    
  0.92656308    
 -0.52556872    
 -8.96926224E-02
  0.30744314    
 -0.72559386    
  0.31961331    
  0.10967898    
  0.31567967    
 -0.46315876    
  0.20663609    
  0.19507734    
  9.61888358E-02
 -0.80776477    
  0.19967526    
  0.41260782    
 -0.58210868    
   1.0596459    
 -0.36862415    
 -0.35971895    
  0.16670243    
 -0.16670208    
  0.37973037    
 -0.35712230    
 -0.73111671    
 -0.18294129    
   1.8065201    
 -0.93976283    
 -0.16989875    
   1.5561937    
  -1.4830120    
 -0.39860362    
  0.45221847    
  0.15531565    
 -2.68950853E-02
 -0.40474832    
  0.18052834    
  0.76584387    
 -0.14625223    
 -0.55865020    
 -0.24577917    
  0.61804146    
  0.15198663    
  0.60157996    
 -0.85647207    
  0.54157370    
 -0.71592724    
  0.35989568    
 -0.23989573    
  0.11687418    
  0.46087158    
 -0.54557097    
  -1.1132305    
  0.96565431    
  0.57651031    
 -0.77548301    
  0.18511620    
 -0.28923410    
  0.50459534    
  0.23605943    
 -0.44987231    
  0.11950174    
 -0.19170645    
 -0.39224187    
 -0.52155596    
  0.30210039    
  0.18436433    
 -0.21236055    
  0.45169878    
  0.25554511    
 -8.09502676E-02
 -0.41138446    
  0.53346854    
  0.52799076    
 -0.36197105    
  6.12932369E-02
 -0.57549614    
 -0.64970678    
  0.82211334    
 -0.12896655    
  1.00706127E-02
 -0.20871922    
  0.72234613    
 -7.98427686E-02
 -1.17567675E-02
  0.12113510    
 -0.46050307    
  0.31003174    
  0.57400978    
 -0.80598861    
 -0.14087150    
  0.34541345    
 -0.20624912    
  0.13417189    
 -0.74688274    
  0.48332167    
  0.63918793    
 -0.39068803    
  6.05176855E-03
 -0.10653458    
  0.29935902    
 -0.68818432    
 -0.34892547    
  0.80897921    
  0.63938355    
 -0.56997412    
 -4.01543379E-02
  9.40682814E-02
 -0.25328976    
  0.28322387    
  4.45682220E-02
  -1.0138475    
  0.90990984    
  0.74848628    
 -0.76715183    
  0.37505609    
 -0.55217326    
  0.48630631    
  7.57783428E-02
 -0.44622508    
 -9.28751379E-03
 -0.78256464    
  0.88168561    
 -0.49915653    
 -0.33276713    
  0.37812579    
  0.31986400    
  3.01372819E-02
  9.53104496E-02
  4.44519743E-02
  0.24995443    
  -1.2790312    
   1.3215024    
 -0.42131037    
 -0.71344495    
  0.59720564    
 -0.58778691    
  0.55961585    
 -0.17733376    
  0.29986784    
  0.27095526    
 -0.27729410    
 -0.88344926    
  0.79020441    
 -0.47314996    
  0.38184547    
  0.41118512    
 -2.04875804E-02
 -0.38497764    
  0.33864230    
 -0.75461888    
  0.62147439    
  3.94588970E-02
  0.74037749    
  -1.9374291    
   1.0532640    
 -0.13402213    
  0.21802258    
 -0.69156915    
  0.83960772    
  0.26005599    
  -1.1317177    
 -0.30189741    
  0.86661941    
  0.38299212    
 -0.25131431    
  0.33832556    
 -0.16034245    
 -7.62002766E-02
 -0.49434453    
  4.92476039E-02
 -3.44107178E-07
  0.27095282    
  0.65399581    
 -0.75683928    
  0.40996829    
 -0.22346488    
  0.49104846    
  -1.5365241    
  0.76153129    
  0.10130140    
  0.30629376    
  7.77491480E-02
  0.30136716    
 -0.28187406    
 -0.31331858    
 -1.41846146E-02
  7.56369382E-02
  0.10965587    
  0.11216255    
 -0.20377035    
  0.18502784    
 -9.49050486E-02
  0.20847496    
 -0.23405920    
 -6.77955970E-02
 -0.15496705    
 -5.48080802E-02
  8.11255053E-02
  0.32501024    
 -0.31761631    
  0.13583088    
 -3.10229510E-02
  0.19659232    
 -0.93902642    
   1.0087457    
 -0.28472173    
 -0.76310551    
  0.98354262    
  7.31398761E-02
 -0.31233290    
 -0.63790339    
   1.2924486    
 -0.11354381    
 -0.24517772    
  -1.4402184    
  0.30110535    
   1.4417288    
 -0.50172156    
  0.26476502    
 -0.51362723    
 -0.51551247    
  0.70648021    
 -0.20103882    
  0.53798372    
 -0.63127148    
  0.27256808    
 -0.23334734    
 -0.75939709    
   1.3116592    
 -0.34115705    
  0.33374989    
 -5.21410480E-02
  0.21527998    
 -3.75383385E-02
 -0.81503719    
  0.81175309    
  0.14943996    
 -0.43129200    
 -1.31678283E-02
  0.26947585    
 -0.36037758    
  0.46089000    
 -0.40140399    
 -0.79211122    
   1.1130487    
 -0.55247521    
 -0.16184267    
  8.62601995E-02
  0.28561386    
  0.18902780    
 -0.32344723    
  0.49543253    
 -0.43345061    
  0.16859429    
 -2.57155262E-02
 -0.12304291    
  0.32778355    
 -0.15947163    
 -0.24481511    
  0.24619780    
  0.31392330    
 -0.48525599    
 -2.99524274E-02
  0.87420070    
 -0.21193065    
 -0.29818967    
  8.22070837E-02
 -0.31804857    
  0.13074192    
  0.16323608    
 -0.41716158    
  0.30723715    
 -0.60448873    
 -0.46368849    
 -0.12228937    
  0.67881691    
 -0.15828264    
 -0.23590539    
  0.38590658    
  0.69729668    
 -0.56871504    
  0.89223760    
  -1.0963680    
  3.30788121E-02
  0.57834214    
 -0.14506836    
 -0.40546548    
  0.49294528    
 -0.98427194    
   1.1123110    
 -0.73245823    
   1.0243829    
 -0.51308578    
 -0.99268591    
  0.73427427    
  0.19113508    
  0.90196824    
 -0.53401041    
  4.40414846E-02
 -0.14071414    
 -0.23270492    
 -0.20976856    
  2.48236526E-02
  0.36678097    
 -0.19354950    
 -0.23462304    
  0.26365274    
 -5.74110746E-02
  0.19362144    
 -0.63142169    
  0.57227790    
 -0.84597439    
  0.79989600    
  4.20975164E-02
 -0.32747048    
  0.33805260    
 -0.29826429    
 -0.37147537    
 -0.62124586    
  0.83353251    
  0.35355145    
 -0.32284275    
  0.28717819    
  1.51182909E-03
 -0.44553173    
   1.0243829    
 -0.56385845    
 -0.46762556    
 -0.17900190    
  0.70444655    
 -1.69974603E-02
 -0.22493066    
  0.20763892    
  0.33626416    
  0.19811870    
 -0.39740545    
 -0.36814764    
  0.20316473    
 -0.21606855    
  0.21157449    
  0.72273481    
 -0.21551931    
 -0.58525813    
 -4.82224934E-02
  0.53273076    
 -0.44005650    
 -0.31923005    
  0.43770352    
 -0.32850441    
   1.1087776    
  -1.0103377    
  0.49401835    
 -0.17809317    
 -0.26185793    
  0.75454539    
 -0.37913239    
  4.50927950E-03
  0.14430019    
 -0.69802749    
  0.24673769    
 -0.31349668    
  0.78978819    
  -1.1363531    
  0.51731348    
  0.20786014    
 -0.15797873    
  0.22045583    
 -8.42013359E-02
 -0.20572679    
  0.25291234    
  0.47557494    
 -7.10408539E-02
 -0.33833769    
 -3.18753459E-02
 -0.14653222    
  0.16126847    
 -0.87973279    
 -9.66225192E-03
  0.73435748    
 -5.91697507E-02
   1.1079047    
 -0.87917507    
 -0.42665747    
  -1.3354030    
   1.6687144    
  -1.1826192    
  0.98258817    
 -0.22798833    
  0.43661591    
 -0.10678843    
 -0.55684221    
  0.59880602    
  0.22527213    
 -0.37967688    
 -0.29302534    
  0.53760678    
 -0.10242832    
  9.40488204E-02
 -2.41316631E-02
 -0.36326486    
 -0.71402472    
  0.74854571    
  0.29662395    
  7.84434825E-02
 -0.63324946    
 -0.40934891    
  0.95071089    
 -0.36422256    
  0.20479450    
  0.15490642    
  0.42540562    
 -0.49256641    
  0.17040424    
 -9.42206755E-02
 -0.14644599    
  0.54188055    
 -0.70531780    
  0.13531579    
 -0.22492760    
  0.55578232    
 -3.78384851E-02
 -0.54969186    
  4.59764898E-03
 -8.86812955E-02
 -3.05371061E-02
  0.14859825    
  0.28656775    
 -0.31365785    
  6.42525107E-02
  0.15660012    
 -9.62276682E-02
  0.16362986    
  0.27820349    
 -0.44588172    
  1.60966441E-02
  0.45669150    
 -0.95627058    
   1.1715447    
 -0.35333160    
 -0.13498348    
  0.17481837    
 -0.29843235    
 -0.11966422    
  0.30292538    
 -0.22745618    
  0.76056695    
 -4.12426926E-02
 -0.58015990    
  0.26170674    
 -0.14411333    
 -3.24352421E-02
  0.69784540    
  6.06248379E-02
  -1.0046395    
  8.46657455E-02
  3.08836326E-02
 -0.74265271    
 -0.17184976    
  0.33135748    
  0.31611958    
  0.11048751    
  0.39000410    
  6.17901012E-02
  9.27644968E-02
  6.11959845E-02
 -0.47458038    
  0.60896778    
  0.35637593    
 -0.39400056    
  4.16088775E-02
 -0.44603863    
  0.11985113    
 -7.87812620E-02
 -3.64231355E-02
  0.56380248    
 -0.31231573    
 -0.38171068    
  0.19601856    
 -0.15632424    
  0.20435579    
 -0.60223562    
  0.10283823    
  0.42050341    
  2.36000344E-02
  0.10638058    
 -0.14957407    
  0.81211370    
 -0.71500552    
  0.12329240    
 -3.98561992E-02
  0.43919718    
  -1.3969985    
 -0.40215874    
  0.91232264    
  0.63587195    
 -0.49343377    
  0.67224038    
 -0.17880644    
 -0.24173622    
 -0.14083464    
  2.73992959E-02
 -7.48010948E-02
 -8.61290619E-02
  0.27837959    
 -0.14330590    
  8.98326263E-02
 -9.29189473E-02
 -0.66120553    
  0.66120505    
  0.11932730    
 -0.13647480    
 -0.37985283    
  5.37039265E-02
  0.77168059    
 -3.58827747E-02
 -0.41437712    
  -1.0523069    
  0.80234611    
 -6.71114400E-02
  0.23821419    
  0.54411167    
 -0.65614218    
  3.01340465E-02
  0.10721391    
  0.30257106    
 -8.88038352E-02
 -0.30259752    
 -9.14925784E-02
  0.50962710    
 -0.42178461    
  0.31429002    
 -0.33460438    
  0.29094163    
 -0.43951130    
  0.40257511    
 -0.13622269    
 -6.68630749E-02
  -1.0317489    
   1.3712562    
 -0.23042980    
  4.20296863E-02
  0.63023299    
 -5.93571179E-02
 -0.61290544    
  0.13650830    
  0.68479103    
 -0.53321892    
  0.11897386    
 -0.31885090    
 -0.94134742    
  0.76512039    
 -7.19730705E-02
  0.11778298    
  6.61181239E-03
  -1.0472362    
   1.5077223    
 -0.20972055    
  0.36890787    
 -0.18979612    
  -1.4267586    
  0.63808775    
  0.29238832    
  0.17997108    
 -0.12516339    
 -5.65702915E-02
 -0.60378730    
  0.22957487    
  0.31424946    
  0.23727550    
  0.28915790    
 -0.33757895    
 -0.61131757    
  0.30958328    
 -0.53630459    
  0.76571763    
  0.15842700    
 -0.13862441    
  0.28153536    
 -0.16012806    
  0.75215256    
 -0.43805069    
 -0.28276101    
  0.86595643    
 -0.73347777    
  0.24019617    
 -0.44689101    
 -0.86764419    
   1.0986121    
  0.63259774    
 -0.99408031    
 -0.68117064    
 -4.87905517E-02
  0.82040936    
 -0.35487992    
  0.48309007    
 -0.91008592    
  0.15562259    
 -0.23423465    
  0.92885077    
 -0.19028302    
 -0.80782640    
 -0.13638172    
   1.3431391    
  0.43944657    
 -0.81208277    
  0.20569146    
  0.11809580    
  0.36328676    
 -0.91542107    
  5.70380762E-02
  0.10884514    
 -9.86309052E-02
  0.43220484    
 -9.39920098E-02
 -0.27139014    
   1.2651789    
  -1.2370604    
   1.1331294    
 -0.88119924    
  6.26508445E-02
  0.27135545    
  0.10257850    
 -0.76932853    
  0.85300732    
  -1.0518979    
  0.63526946    
  0.27857307    
 -0.48025253    
  0.31888631    
  2.16536392E-02
  0.17629085    
 -0.28453609    
  0.11834078    
  6.06246069E-02
 -0.41921425    
 -0.23076011    
  0.47477078    
 -0.31689093    
 -6.89639244E-03
 -0.13898361    
  0.21074113    
  0.17666934    
 -0.12949102    
  6.25200048E-02
 -0.81744516    
  0.51863831    
  0.52281582    
  0.28595087    
 -0.43492469    
  0.64866495    
 -0.54934692    
 -0.67037785    
  0.33001921    
 -7.24061057E-02
 -3.54188383E-02
  0.16413081    
  0.16308235    
 -0.43109894    
  0.25178212    
  0.48361775    
 -0.63341308    
  0.97678107    
 -0.79795080    
  0.74276954    
  -1.1046822    
  6.41106814E-02
  5.21491356E-02
  0.72809851    
 -0.57394767    
  0.32571310    
 -0.16659696    
 -0.14527526    
  6.96798414E-02
 -0.12441549    
  0.22495651    
 -0.15318508    
  5.05433744E-03
 -0.11757326    
 -2.29456164E-02
 -0.13215074    
  0.52005476    
 -0.38404238    
  0.47672489    
 -0.28608876    
  2.98058353E-02
  0.18438029    
 -0.23023796    
  0.20022883    
 -0.41011187    
 -0.11181282    
  0.36445713    
 -0.13065617    
 -3.59753557E-02
  0.71935713    
 -0.39658377    
 -7.71729574E-02
  0.16108541    
 -0.47882256    
 -0.73741978    
  0.59371316    
  0.89794135    
 -0.64612210    
 -0.71819293    
   1.5404446    
 -0.63581610    
  0.50671118    
 -0.40900460    
 -0.18979613    
  0.13232525    
  0.51560253    
 -0.55291033    
 -0.10633591    
 -0.36718297    
  9.40292999E-02
  0.32233086    
  0.56005824    
 -0.58355206    
 -0.59223408    
  0.55015641    
  0.31015474    
 -0.30520833    
 -4.02735025E-02
 -0.12962496    
  0.24130084    
 -0.12546967    
  2.73988396E-02
  0.29860196    
  0.10573675    
 -9.32833105E-02
 -0.10977019    
  8.47067386E-02
 -0.23334786    
  0.18924226    
 -0.27800342    
 -8.01890045E-02
  0.28530753    
  0.29230806    
 -0.15770680    
 -3.55366543E-02
 -0.15028185    
 -0.32750380    
  1.44784888E-02
   1.2536424    
 -0.95727170    
  1.96531359E-02
 -0.30784392    
  0.40478626    
  0.30251715    
 -0.50681782    
 -6.68931101E-03
  0.58797330    
  -1.3724115    
  0.24352285    
  0.59162152    
 -0.51135761    
  0.31068689    
  0.18459345    
  -1.0312412    
 -0.25196430    
  0.81676072    
  0.60119015    
 -0.68187940    
  0.81806278    
  4.23532613E-02
  0.20497008    
  -1.0738256    
  0.63049012    
 -0.66205692    
  0.52873957    
  0.57472003    
 -0.38015899    
 -0.34842455    
  0.38043883    
 -0.54803902    
  0.31456873    
  0.40776932    
  7.53403530E-02
  7.50219822E-02
 -0.15729083    
 -0.38880247    
  9.91872922E-02
 -0.21697077    
 -8.84114578E-02
 -4.95257266E-02
  0.53179640    
 -0.43508220    
  0.26897052    
  0.69620562    
 -0.86423463    
  0.11132117    
  0.50855368    
 -0.88841748    
   1.3157341    
  -1.2876954    
  0.41919515    
 -3.07714455E-02
  0.87481713    
 -0.98017824    
 -0.47000334    
  0.53389096    
  0.12965594    
 -0.40546501    
  0.46381485    
 -2.87496373E-02
 -0.65232491    
  0.59663606    
  0.31269723    
 -0.31416672    
  1.45985372E-02
 -0.15996476    
 -0.20294103    
  3.48041505E-02
  0.78350663    
 -0.65527040    
 -0.12221782    
 -0.12783356    
  0.26411131    
 -0.23499364    
  0.75208181    
 -5.89345843E-02
 -0.22563031    
  0.11362529    
 -0.40731880    
  0.34885210    
 -9.20405518E-03
 -0.51568079    
  0.49970180    
 -0.37310821    
  7.76697416E-03
  0.11325923    
 -3.69438529E-02
 -0.56230772    
 -0.32832915    
  0.94130254    
 -1.89173780E-02
 -7.01095909E-02
  0.46627229    
 -0.13353153    
 -0.28545964    
 -0.14091715    
  0.15502644    
 -0.67063546    
  0.94598281    
 -0.11844794    
 -7.45685175E-02
 -0.23735695    
  0.79881477    
 -0.46468219    
  0.99644643    
  -1.7831484    
  0.87894589    
 -0.54569447    
  0.41616055    
  9.83449817E-02
 -0.16268076    
  0.18313143    
  0.12421019    
  4.42963876E-02
 -0.34678733    
 -0.95325547    
  0.81880230    
  0.43813595    
 -0.61310470    
  0.32700798    
 -0.52841228    
  0.76571816    
 -0.43463683    
 -0.18386678    
 -0.14721455    
  0.57031125    
  0.67783278    
 -0.39167142    
  -1.0682560    
  0.50147992    
  0.76775765    
  0.17278337    
 -0.82119471    
  0.35417181    
 -0.70069408    
  0.49555811    
  0.11470119    
  0.57690603    
  -1.6632482    
  0.88322937    
 -0.26606894    
  0.31205335    
  9.19481665E-02
  0.20809634    
  -1.2333331    
  0.75257051    
 -1.16053894E-02
 -7.89087787E-02
  0.84789914    
  -1.5995674    
   1.4738631    
 -0.36931658    
  0.17340660    
 -0.25987968    
  0.54288691    
 -0.73428142    
 -0.67380404    
   1.5978767    
 -0.74403232    
  0.12554671    
  1.85325760E-02
 -0.25252602    
  0.42704856    
 -0.21047229    
  0.11468776    
  0.87252754    
  -1.1051803    
  0.48309729    
  3.78905535E-02
 -0.36003521    
  0.26247227    
 -0.57428628    
 -0.21503481    
  0.33579341    
  5.45139685E-02
  0.42035875    
  0.20889260    
 -0.91158867    
  0.29986784    
  0.17624684    
 -7.99326524E-02
 -0.37299955    
  0.72492868    
 -0.88744712    
  0.45953196    
  1.07771419E-02
  0.23743583    
  2.41256924E-03
  0.20023255    
 -0.51477808    
  0.59890944    
  0.19388907    
 -0.66153836    
  0.18809333    
 -0.28688261    
  5.28893322E-02
 -9.69783813E-02
  0.36746779    
  0.10836204    
 -0.35934618    
 -0.18917957    
 -0.39032030    
  0.41339090    
  0.12979670    
  6.41530380E-02
 -0.31701013    
  0.61153275    
 -0.50617194    
  0.60840613    
 -0.43655571    
 -0.19900134    
  0.33647248    
 -0.58047372    
  0.19125874    
 -0.23677549    
  0.53408259    
 -0.10599883    
 -0.25726557    
  0.20647606    
 -0.20029688    
 -2.49496400E-02
 -0.45288783    
  0.46543980    
  0.11570220    
  0.38677344    
 -0.17255838    
 -0.45134476    
  0.40389907    
  0.82029068    
 -0.16956705    
 -0.61228681    
  0.20025958    
 -0.22160120    
  0.13391623    
  0.21175833    
 -0.55390733    
 -0.92486703    
  0.99802512    
  0.83894837    
  -1.0678409    
  0.69425553    
  0.15462528    
 -0.42365634    
 -0.15996476    
 -0.10008345    
  7.94639289E-02
  0.18347813    
 -1.01673212E-02
 -0.40692630    
  0.52259791    
 -0.90208739    
  0.34604207    
 -0.36873305    
  8.78306404E-02
 -0.30688393    
  0.39589536    
  0.52284116    
 -0.42853057    
   1.4626768    
 -0.87073207    
 -0.54792809    
  9.79163051E-02
 -0.10031158    
  0.63004619    
 -0.45655665    
  0.17015092    
 -0.66961682    
  0.95984632    
  0.30564961    
 -0.37956128    
 -0.25976524    
  0.66523039    
 -0.97023159    
  0.50550991    
 -0.24593017    
  0.34808838    
 -0.15897429    
  7.12470189E-02
 -0.37027523    
  0.48901245    
 -0.21333139    
 -0.92023522    
   1.6942732    
 -0.70704150    
  5.02614081E-02
 -8.31990167E-02
 -6.76889792E-02
  0.34041989    
 -0.31946844    
  0.22218581    
 -3.77400964E-02
 -0.31365749    
  0.21914291    
  0.66580880    
  3.31524797E-02
 -0.53033799    
 -0.34339291    
  -1.0330975    
   1.4068137    
 -0.53134567    
  4.05656919E-03
 -0.30538195    
  0.81822938    
 -0.39461529    
 -0.31935328    
  0.53672516    
  0.14145961    
  0.17052680    
 -0.71024156    
 -0.64682287    
   1.3769916    
 -0.59906530    
  0.62368178    
 -0.23537622    
 -0.15950687    
  0.43558308    
 -0.16802725    
  0.18824968    
 -0.62944299    
 -0.29546434    
  0.62860858    
 -0.42488295    
 -5.90017205E-03
  0.15836866    
  0.85305333    
 -0.81993759    
 -1.80777386E-02
 -0.25988007    
  0.72385377    
 -0.33065021    
 -1.75699610E-02
 -0.26576707    
  0.14502552    
  4.08217907E-02
  0.26420864    
  -1.1451322    
  0.80274600    
  0.33126843    
 -0.17169471    
  4.89304736E-02
  0.31127822    
 -0.53723395    
  7.01747229E-03
  0.19189069    
 -0.79163682    
  0.87599963    
 -0.32460663    
  5.53216673E-02
  0.44850710    
 -0.38136747    
  0.31134421    
  -1.0308089    
  0.32208371    
  0.69314694    
 -8.96494240E-02
 -0.32857755    
  0.40973756    
 -0.20923309    
  7.51794502E-02
 -0.51268435    
  0.31972128    
  0.36055264    
 -0.56197447    
  0.46948704    
 -7.64960572E-02
  0.71862221    
 -0.62801427    
 -0.14212157    
 -1.18171684E-02
  8.67641866E-02
 -0.70686489    
  0.28837198    
  0.69314724    
 -0.52752775    
 -8.41448680E-02
 -0.70080960    
  0.90078676    
 -1.25787277E-02
  0.10361863    
 -0.78418708    
  0.93486762    
 -0.31294775    
  5.38908839E-02
  0.16925271    
  0.36669129    
 -0.52330631    
 -0.71697718    
  0.66378075    
  6.10137135E-02
 -3.64831984E-02
 -0.14958401    
  0.81654340    
 -0.70818472    
 -1.69779994E-02
  0.56254709    
 -0.31772208    
  0.23434083    
 -0.64450818    
 -0.54507506    
  0.61150593    
 -0.13110372    
   1.1435634    
 -0.28859833    
 -0.30028826    
 -0.37920415    
 -3.68367657E-02
  0.28392300    
  2.23477315E-02
 -0.12488703    
  0.56117910    
 -0.12337916    
 -0.38447490    
 -0.54196841    
  0.33501324    
  7.21509680E-02
  0.37966827    
 -0.62252998    
  0.25635204    
 -0.20160215    
 -0.18890047    
  0.89830792    
  0.15645187    
 -0.49231946    
  0.17666370    
  0.12223902    
 -0.57675987    
  0.69593614    
  -1.2230333    
 -0.23744059    
  0.96926242    
 -0.66472363    
  0.80204087    
 -0.51214927    
  0.19402596    
  0.25111282    
 -0.89115012    
  0.78531802    
  8.29414725E-02
 -0.92136848    
   1.9950718    
  -1.4527469    
  0.55020911    
 -0.16971859    
  0.15868168    
 -0.19098991    
 -0.26117092    
  -1.0366201    
   1.7052445    
 -0.76412791    
  0.32328817    
 -0.17494178    
 -0.76952010    
   1.2829161    
 -0.38909805    
  3.03783901E-02
 -8.20127279E-02
 -0.36772498    
 -0.19274637    
  0.63139892    
  0.17486256    
 -0.91695905    
  0.46707287    
   1.1234578    
  -1.3693966    
  0.79622620    
 -0.42808923    
  0.67158026    
 -0.89751077    
  0.49157149    
 -0.27309057    
 -0.80162764    
   1.0340741    
  0.69388801    
 -0.65182173    
  0.31742027    
  -1.1604661    
   1.2167622    
 -0.99824977    
  4.15647402E-02
  0.68291694    
 -0.39332867    
  0.71201569    
  5.54437749E-02
 -0.62232846    
 -1.99678391E-02
 -0.94182444    
 -0.12861767    
  0.68081635    
  4.13177386E-02
  6.00639246E-02
  1.55731654E-02
  0.11851880    
  0.22549364    
  0.17472926    
 -0.36364523    
 -0.76159978    
  0.87917262    
  9.30151939E-02
 -0.38575217    
  0.45953214    
 -0.14682792    
  8.67368728E-02
 -0.13569151    
  0.65524018    
 -0.43973857    
 -0.52063656    
 -0.13018334    
  0.40010285    
 -0.79890573    
  0.14442769    
  0.85368121    
 -0.15537472    
  0.71436167    
 -0.53004050    
 -0.39130095    
  0.15956077    
  0.59495527    
 -0.51546568    
 -7.41077960E-02
  0.64832896    
 -0.50522846    
  0.42339140    
 -0.43744272    
  1.71474814E-02
  3.19421217E-02
  -1.0489671    
  0.72054571    
  0.20425564    
  0.61655933    
 -0.76227057    
  0.28768179    
 -0.15562280    
  4.20585722E-02
  6.38172179E-02
 -0.83399129    
  0.51224828    
 -0.24796942    
 -0.23967260    
   1.0439017    
 -0.21008699    
 -1.36676831E-02
 -0.22544013    
  0.74630612    
 -0.47455543    
  4.84426953E-02
 -0.18594444    
  0.55697995    
 -0.56708163    
  0.25936660    
 -0.35146672    
  0.50934023    
 -0.79024231    
  0.80132908    
 -0.48578382    
 -7.63162076E-02
 -7.76680699E-03
  0.37712693    
  -1.0919497    
  0.89291227    
 -0.19182847    
  0.21918277    
  0.82110751    
 -0.85500914    
  0.26147935    
 -0.56183088    
  0.40176269    
  1.48292002E-03
 -0.32644817    
  0.67135090    
 -0.45604119    
 -0.15166996    
  0.31336144    
  0.26991981    
 -0.13938600    
 -0.23433055    
 -0.12110877    
  2.78283600E-02
  0.21383810    
 -8.22380707E-02
  4.26845327E-02
  4.31311363E-03
  0.28084338    
 -0.26943156    
 -1.04330638E-07
  0.25304687    
 -0.35919541    
  0.13962460    
 -0.24078770    
  0.24489433    
 -9.90051627E-02
  0.14310111    
  0.10182503    
  0.24763501    
 -0.19811395    
 -0.20092027    
 -0.19004324    
  0.26159701    
 -0.18488242    
  0.19252579    
 -0.12271305    
 -0.16327895    
 -5.02273031E-02
  0.30266729    
 -0.62713301    
  8.92614722E-02
  0.53260928    
  0.93821263    
 -0.34123290    
  -1.0210865    
 -0.65750009    
  0.50536311    
  0.43628395    
 -0.34225488    
 -6.43118564E-03
 -5.52628674E-02
 -0.65305257    
  0.63470387    
  2.96490174E-02
   1.6776212    
  -1.3443644    
  0.16989921    
  5.29224575E-02
  4.53482531E-02
 -0.37335068    
  0.18112868    
 -0.33141094    
  0.52240044    
  0.14654785    
  0.24275821    
  -1.1500378    
  0.22998022    
  0.15504922    
  0.48757696    
 -0.26623082    
 -7.46614337E-02
  0.11554153    
  2.32090503E-02
 -0.14966218    
  0.32611862    
  0.10818470    
 -0.36030763    
  0.37241623    
  -1.0048535    
  0.74649328    
  0.14483084    
  0.14317591    
 -9.17137563E-02
 -0.36263919    
  0.18308784    
 -0.17240940    
  0.20754407    
 -0.31814522    
 -0.51365441    
  0.92137730    
 -0.31704584    
  4.24305461E-02
  4.07037288E-02
  0.20183505    
  -1.0453420    
  0.67645264    
 -0.11589119    
  0.46360281    
 -0.32113311    
  0.83504546    
 -0.18974565    
 -0.57565087    
 -0.30102262    
  0.71763784    
 -0.41203910    
  0.16904254    
 -0.38196468    
  0.22201329    
 -0.18141709    
  0.17839609    
  6.58610016E-02
  -1.1659874    
  0.39633301    
  0.44445074    
  4.59854342E-02
  0.25048196    
  -1.1237057    
   1.3952228    
  0.24859507    
  -1.3274046    
  0.74100274    
 -0.32255116    
  0.70384282    
  0.48583540    
 -0.97560751    
  0.48550776    
 -0.62500960    
  0.36264491    
 -0.59279943    
  0.63628465    
 -0.25112408    
   1.1166815    
  -1.4721366    
   1.0111576    
 -0.20294063    
 -0.39626861    
 -0.97278422    
  0.34679690    
  5.58143929E-02
  0.49295291    
 -2.65271049E-02
  0.21955267    
  1.28667969E-02
 -4.35483232E-02
 -9.16080922E-02
  0.15901732    
 -0.14769894    
 -0.16954224    
  0.27039009    
 -0.16388747    
 -4.55423668E-02
  0.66128314    
  -1.9486902    
   1.5669909    
 -0.32542256    
 -0.16927354    
 -0.17171161    
  0.73828673    
 -0.48755869    
  0.31901398    
 -0.15813881    
  0.47305867    
 -8.87954384E-02
  0.21837053    
  0.12656905    
 -0.69146192    
 -0.10274479    
 -0.49417362    
  0.77248418    
 -0.11197348    
 -0.13150196    
   1.1501154    
  1.69683434E-02
 -0.71068615    
 -0.32331714    
  5.37347868E-02
  1.33635625E-02
  0.27543956    
 -5.61496103E-03
 -0.18097126    
 -6.40889928E-02
  0.30727273    
  0.13815078    
 -0.15522626    
 -0.30032036    
 -7.23204315E-02
 -1.57487411E-02
  0.21613465    
 -0.35923600    
 -0.14141211    
  0.37258109    
 -0.59625286    
 -2.67393738E-02
  0.94986743    
 -0.30958328    
 -7.10362419E-02
 -0.19032906    
 -0.65136057    
  0.65136075    
  0.46721643    
 -0.46907371    
  0.17517102    
 -0.18263327    
  0.21486987    
  0.66480362    
 -0.87967306    
  0.23727550    
  0.13001730    
 -0.38429046    
  0.34325176    
 -0.19319168    
  0.31277427    
  5.14133386E-02
 -0.43376622    
 -4.49314974E-02
 -8.63430873E-02
  0.59973907    
 -0.15305124    
  8.59421939E-02
 -0.20565057    
 -0.19394989    
 -0.63852626    
 -0.10868850    
   1.3797921    
 -0.26890925    
 -0.46513733    
  0.45286763    
 -0.28850529    
  0.77685851    
 -0.68710488    
  0.28956312    
  0.26314482    
 -0.51284939    
  0.13008800    
 -0.15203512    
  0.46202087    
  -1.3152530    
   1.3599074    
 -0.70932025    
 -0.66810161    
  0.74311411    
 -0.14245462    
  0.21692280    
  0.30316272    
 -0.38437605    
  3.49164754E-02
  0.58814925    
 -0.50209188    
  5.97870769E-03
 -0.13034289    
 -0.24502845    
  0.29470700    
 -0.58166617    
  0.60876018
[truncated: 403,122 more chars]
