# Supplementary material for: Heavy-Tailed Fluctuations in the Spiking Output Intensity of Semiconductor Lasers with Optical Feedback
Source: PLoS One. 2016 Feb 22;11(2):e0150027. doi: 10.1371/journal.pone.0150027 (PMC4767187; doi:10.1371/journal.pone.0150027)
Supplement: S2 Dataset — (ZIP) [file pone.0150027.s004.zip › S2 Dataset/0.964.txt]

 -0.46823567    
  0.56515372    
  5.84959686E-02
  9.73737910E-02
 -0.16191234    
  0.22838244    
 -0.17527287    
 -0.30442461    
  0.29286349    
 -0.82557195    
   1.0986125    
 -0.88793534    
  0.57938874    
  0.10294768    
  6.99584112E-02
 -0.18910135    
 -0.24637042    
 -0.13092430    
   1.1327453    
 -0.81212902    
  0.27244800    
 -6.80530816E-02
 -0.17460503    
  0.37062350    
 -2.34268624E-02
  0.16864803    
  0.34395388    
 -0.78314751    
  3.62292491E-02
  0.15895499    
 -0.51777220    
  0.75298280    
 -0.27264419    
  0.17176341    
 -0.79602772    
  0.53226578    
 -0.11143984    
 -2.88680829E-02
  0.41241449    
 -0.53701961    
  2.80391742E-02
  0.33383557    
  0.25752935    
 -0.97404927    
  0.93104589    
 -0.20304048    
  7.38747343E-02
  -1.1216013    
   1.3909345    
 -0.52129674    
 -0.41132998    
  0.46076983    
  0.41958898    
 -0.55870140    
  0.43832323    
  -1.3631797    
   1.4576141    
 -0.64548987    
  0.37065807    
 -0.13565139    
 -0.21141970    
 -0.58499295    
  0.49479812    
 -0.11905973    
  0.58234376    
 -2.93182023E-02
 -0.24402159    
 -0.26405373    
 -0.19337109    
  0.61518598    
  3.01708356E-02
 -8.95576701E-02
  0.49034962    
 -0.68847388    
 -0.16705377    
  0.38599333    
  6.69931322E-02
 -0.44475582    
 -0.93282026    
  0.50665069    
 -0.17315823    
  0.85579056    
 -4.23708931E-03
  0.33738157    
 -0.15718575    
  8.81927907E-02
 -0.23909850    
  0.10556661    
 -0.14767843    
 -5.07271923E-02
 -0.59414160    
  0.78135300    
 -0.30981365    
 -0.16658951    
 -0.40849054    
  0.93073106    
 -0.10376868    
  0.20751485    
 -0.71767825    
  0.66969585    
  5.12087867E-02
 -0.27223566    
 -9.29869711E-02
  0.25645769    
 -7.83982426E-02
 -5.59023656E-02
  0.15737191    
 -0.39760140    
  0.42186633    
 -0.35130751    
  0.15727358    
 -3.59825529E-02
  0.21100149    
 -0.12830991    
 -0.86128372    
  0.18388498    
  0.61602950    
  0.29869708    
 -0.93844324    
  0.53062850    
  0.23204541    
  7.43522914E-03
 -0.67844069    
  0.37332371    
  0.22414857    
 -0.78125435    
   1.2439519    
 -8.98889378E-02
  -1.1280882    
  0.79465383    
 -0.27362472    
   1.1178842    
  -2.0379884    
   1.2390200    
  0.43813595    
 -0.55131710    
  0.35315594    
 -0.44167179    
 -0.34736666    
  9.53863468E-03
  0.14415504    
  0.52982229    
 -0.16632156    
 -0.13000053    
 -0.73071986    
  0.95343006    
  7.03809410E-02
 -0.19797789    
  0.26675472    
  -1.0104684    
  0.65293050    
  0.74059910    
 -0.52221900    
  0.25593355    
 -0.43409711    
  8.35473314E-02
  5.20561673E-02
  0.32108566    
 -5.53823896E-02
  0.33647230    
 -0.66961664    
 -9.55037624E-02
  0.43142244    
 -0.48170650    
 -0.65790117    
   1.1948406    
 -0.27768400    
  0.19435990    
  0.13690890    
 -0.72726339    
  0.45478582    
  -1.2884662    
 -9.29470062E-02
   1.8131733    
 -0.47000334    
 -0.13014765    
  2.29022019E-02
 -0.63096964    
  0.81329185    
 -0.12547737    
  0.21419078    
 -0.48947257    
  0.37204921    
 -0.88522518    
  0.73161387    
 -3.78096430E-03
  2.80130561E-02
 -0.65520191    
 -0.44341055    
  0.76765007    
  0.96532482    
 -0.13912702    
 -0.50077504    
 -0.95885050    
   1.3240077    
 -0.91052341    
  0.76998997    
 -0.35287857    
 -0.41074210    
  0.56097519    
  5.46395369E-02
 -1.55577697E-02
  1.55581972E-02
  4.52713929E-02
  0.44405517    
 -0.90427113    
 -0.40028417    
  0.30211213    
  0.80036813    
 -0.60335100    
  0.36464334    
 -0.32316282    
  0.36945978    
 -0.23058115    
  0.72600007    
 -0.60234100    
  5.24213463E-02
  9.83639155E-03
 -0.16453622    
  0.35011470    
 -0.19376877    
 -0.30761608    
  1.11238835E-02
 -0.44725579    
  0.27899420    
  0.48429903    
 -0.26851255    
 -0.55173534    
 -0.56604660    
   1.1968510    
  0.18782927    
 -0.48007029    
  0.19829457    
 -8.02208558E-02
  0.32748258    
  0.34811011    
 -8.24068859E-02
 -0.35484511    
 -2.59275790E-02
 -0.84044188    
  0.38792062    
 -2.95465486E-03
  0.50310373    
  1.24446740E-02
 -5.25959916E-02
 -0.59902292    
 -0.38865775    
 -0.38566184    
   1.2272298    
  0.40976629    
  0.17658246    
  -1.0807869    
  0.74814379    
  0.45759383    
 -0.41663876    
 -0.98780954    
  0.84112126    
 -0.18529975    
  0.62607026    
 -0.45575124    
 -0.16585410    
 -2.70900074E-02
  0.22451557    
  2.34880093E-02
 -0.33148474    
 -0.52418143    
   1.1741199    
 -0.58493316    
   1.0269521    
 -0.87180287    
 -0.46086431    
  0.10788871    
  0.38441160    
  0.30731383    
  -1.0747178    
  0.18232183    
  0.52530408    
  0.14501515    
 -0.17207274    
  0.60383183    
 -0.33370760    
  8.33818763E-02
 -0.73396939    
  0.73544955    
 -0.77640057    
 -1.62080992E-02
  0.41197941    
  0.35818920    
 -0.14286779    
 -0.17709988    
  0.43286398    
  0.15607914    
 -0.18904893    
 -0.19017367    
 -0.57837117    
 -0.15968852    
  0.91133177    
 -0.55042529    
  0.99762052    
 -0.81982559    
 -0.19268453    
 -0.57536435    
   1.1742009    
 -0.99187922    
   1.2292069    
 -0.46978709    
  0.23245899    
 -0.55721450    
 -0.18954153    
 -0.29058522    
  0.24613337    
  0.87924987    
 -0.96131474    
  0.52324837    
 -0.44118285    
  0.17471723    
  0.42644817    
 -7.05362856E-02
 -0.77289265    
  0.99139136    
 -0.97226971    
  0.70631725    
  4.92348745E-02
  0.35809779    
 -0.37243423    
 -0.11260660    
 -0.33244005    
 -0.21263511    
  0.34193271    
  0.21119128    
 -0.38956067    
  0.68572283    
 -0.59526581    
  0.31894526    
 -0.29491210    
   1.1160495    
 -0.41109854    
 -0.56944233    
  0.44166848    
 -0.34301254    
 -0.72066253    
  0.74132407    
  0.41293526    
 -0.18856539    
 -0.23258379    
 -0.10650671    
  0.16846459    
 -0.11923786    
  0.77687812    
 -0.35409644    
  0.10707581    
 -0.10850715    
  0.43649700    
  -1.1499053    
  0.69897765    
  0.10084489    
 -0.44636884    
 -0.68700558    
  0.95708025    
  7.80691532E-03
 -0.22586872    
  0.48835301    
 -0.48058587    
  0.15718547    
  0.13146287    
 -2.04984676E-02
 -0.24709702    
 -0.32892531    
  0.15113899    
  0.45116174    
 -0.79307878    
  0.35092562    
 -4.49404959E-03
  3.75732183E-02
 -0.62806636    
  0.74271119    
  0.17844573    
 -0.24647222    
 -0.60406727    
 -0.21465653    
 -0.44131052    
   1.2134168    
 -0.46351749    
  0.37275183    
   1.1290244    
 -0.81902742    
 -0.11625962    
  0.27686045    
 -0.99176890    
  0.97682124    
  0.37488168    
  -1.1794319    
  0.87574935    
 -0.37507617    
  0.30838478    
 -3.35396491E-02
 -0.96799177    
  0.31585252    
  3.79605740E-02
  0.31453875    
 -4.71182391E-02
 -0.28768191    
  0.57371825    
  0.31289694    
 -0.67169183    
 -4.58465852E-02
  0.72354490    
 -0.86949897    
  0.53398383    
  0.20931323    
 -0.88749772    
  0.56478840    
 -0.60864085    
  0.91491091    
  0.53079075    
 -0.42598248    
 -0.64222676    
 -0.87688887    
  0.82098031    
  0.72996116    
 -0.85212892    
  0.86529428    
 -0.74813980    
  0.30511743    
 -7.69611895E-02
  0.22314338    
 -0.94881356    
 -0.31278768    
  0.24438505    
  0.53270799    
  0.62878191    
 -0.20020950    
 -0.16122572    
  6.35443553E-02
  0.13586083    
  0.42375481    
 -0.51760036    
  1.06765619E-02
 -2.14678477E-02
 -0.18630804    
  0.45987579    
 -0.49535698    
 -0.42024645    
  0.32561311    
 -0.96198481    
  0.46837905    
   1.2585536    
  -1.1078926    
   1.0071406    
 -0.76872957    
  0.97044504    
 -0.66231245    
  0.42152959    
  -1.2961894    
  0.63312876    
  0.45245323    
 -0.47065964    
  0.60541999    
 -0.70757741    
 -0.43346974    
 -8.90520588E-02
  0.12861699    
   1.3274866    
 -0.13959017    
  -1.0251614    
 -0.14141163    
 -0.44417945    
  0.90836447    
  0.44787768    
  0.14783506    
  2.45501678E-02
 -0.16394690    
 -0.54791975    
  0.60507774    
  -1.0385479    
  0.80743611    
  0.69214708    
  -1.0068575    
  0.88794798    
 -0.29863992    
  -1.0002669    
   1.0183405    
 -0.46940666    
 -2.90573575E-02
  0.25648826    
  0.31810778    
  0.22563052    
 -0.83015400    
 -0.38417476    
  0.83015788    
  0.32271788    
 -0.98868525    
  4.92405929E-02
  0.65488708    
 -3.00892405E-02
 -0.84195322    
  0.26408473    
  0.36551836    
 -0.69912905    
  0.33361080    
  0.37343863    
  0.16507967    
 -0.99996293    
   1.2210982    
 -0.40613541    
 -0.74052978    
  0.53829294    
 -2.49386504E-02
  0.35717997    
 -7.90127739E-02
 -0.33265510    
  0.41166809    
 -0.63148391    
  0.46250042    
  0.48968309    
 -0.77318960    
  0.83049035    
 -0.54907840    
  4.50896174E-02
  0.17090037    
 -0.40209213    
  0.17768128    
  0.25600156    
 -0.69478518    
  0.49629411    
  0.54958606    
 -0.17589046    
  0.46931669    
  -1.5873469    
  0.20448305    
  0.71850765    
  0.17281620    
 -0.35747731    
  0.19792888    
 -0.84784681    
  0.85931337    
  0.50363362    
 -0.96779174    
   1.1932940    
  -1.0157338    
 -0.62806636    
   1.0211631    
 -0.43292537    
  0.20537917    
 -0.32006386    
  0.21142919    
 -0.55196047    
  0.54166150    
  0.24970296    
  9.38426927E-02
 -0.18850823    
  0.38032898    
 -0.94394219    
  0.10629472    
 -9.39102098E-02
 -5.04842624E-02
  0.96492636    
 -1.11593585E-02
 -0.26386154    
 -0.32742208    
  5.90337515E-02
 -0.46112612    
  0.80605483    
 -0.59988976    
  0.48022547    
  0.17665605    
 -0.67624545    
  0.10088153    
  0.55527717    
 -0.38822287    
  0.25178948    
 -0.66368544    
  0.33877343    
 -0.14045177    
 -0.53221601    
  0.91448772    
 -2.18988173E-02
 -0.40916172    
  8.51576552E-02
  0.20460494    
  0.13586766    
 -0.53099155    
   1.0861900    
 -0.59028977    
  0.19570252    
 -0.39930177    
  0.12746428    
 -0.24208492    
  9.13091302E-02
  5.50597869E-02
  0.62741756    
 -7.41995499E-02
 -0.15822402    
 -0.93144226    
 -0.17471662    
  0.89608788    
 -0.23059279    
  0.59502941    
 -0.73795027    
  0.29640409    
 -0.71954441    
  0.39581618    
 -0.39993989    
   1.3975939    
 -0.64236462    
  0.18232167    
 -0.15550028    
 -0.56387830    
   1.0094842    
  0.17197761    
 -7.07416832E-02
  -1.3582447    
  0.93734396    
 -0.15276265    
  0.18555272    
 -0.10356980    
  9.38455462E-02
  -1.2214984    
   1.0762649    
  0.32646829    
 -0.62487966    
 -0.20490977    
  0.28768167    
 -0.77085537    
  0.64662725    
  0.27771193    
  0.38590339    
 -0.67961556    
  0.22099084    
 -0.88761038    
  0.29680237    
 -0.10233913    
  0.89889866    
 -0.30776528    
 -0.52041805    
  0.46648309    
 -7.31394738E-02
  0.45223162    
 -0.49373138    
  0.20374756    
  7.32850879E-02
 -0.19049232    
  0.11950830    
 -0.10663829    
   1.0038989    
 -0.26941761    
 -0.50470972    
  0.54085791    
 -0.49711317    
  0.11735072    
 -0.11540688    
  9.66179091E-03
 -0.12260259    
 -4.35756752E-03
 -5.61316088E-02
 -3.52565572E-02
 -0.44823295    
  0.12648381    
  0.69149548    
 -0.30490988    
 -0.45134482    
 -0.10771098    
  0.50847030    
  4.15767394E-02
  0.28371465    
 -3.29030119E-02
 -0.34318510    
 -0.28520414    
  6.39196187E-02
  0.76769745    
  2.27281302E-02
  3.85721885E-02
 -0.59538281    
  0.84308738    
 -0.72312826    
  0.83006930    
 -0.26921201    
 -0.28026554    
 -0.25908569    
  0.35155568    
  0.13689446    
 -0.51213223    
 -0.50864911    
  8.00430328E-02
  0.39538136    
 -8.45571756E-02
 -0.68339139    
   1.5158736    
 -0.54664069    
 -0.21261024    
 -0.19839510    
  0.23857905    
 -0.52997237    
 -0.32685411    
  0.65371996    
 -0.27613196    
  0.47265014    
  3.25058028E-02
 -0.54113084    
  0.48409763    
 -0.74646217    
 -0.12136070    
   1.2919246    
 -0.12240981    
  5.67874089E-02
 -0.38131142    
 -0.41824836    
  0.55610102    
 -9.26978514E-02
  0.11655614    
 -3.93748330E-03
 -0.29626599    
  2.61791125E-02
  0.31067139    
 -0.10788935    
 -0.24231377    
 -0.30942184    
 -2.22233273E-02
   1.1073130    
  0.53889334    
 -0.99708563    
  0.19978067    
 -0.79424298    
   1.1638159    
  0.26839387    
 -0.38327450    
 -0.82437414    
  0.77862275    
 -0.40286753    
 -0.20196900    
  0.47000369    
 -0.30368227    
 -0.17109473    
  0.25978440    
 -3.69659858E-03
  0.39927325    
 -0.33647245    
  0.21931055    
 -0.92470604    
  0.79674518    
 -0.97344911    
  0.82114887    
 -0.34017634    
 -0.21023975    
   1.4737066    
  0.25066119    
  -1.1832365    
  3.48342918E-02
  5.43512478E-02
 -0.10422371    
  0.33349115    
 -0.22586107    
 -0.18436441    
  0.29836082    
 -0.72240281    
   1.0318487    
 -0.54441971    
 -0.32085577    
 -8.26920941E-02
 -0.10280927    
  0.48108882    
 -6.29650801E-02
   1.0455149    
  -1.0227166    
 -0.18890047    
  0.24662791    
 -8.26254711E-02
  0.25457716    
  0.10649978    
 -0.87752074    
   1.0529860    
 -0.24205595    
  0.37742797    
 -0.99378812    
  0.28113872    
  0.15196007    
  0.78297424    
 -0.85505950    
  0.36352000    
 -6.22941293E-02
 -0.32163551    
  4.82994244E-02
  0.17112565    
 -0.10462521    
  1.64086465E-02
 -0.53770554    
  0.22623459    
  0.43226317    
 -0.30710039    
  0.66217113    
 -0.34550205    
 -0.31232202    
  0.57834214    
 -0.15212555    
 -0.19831312    
 -0.21283382    
  0.10536043    
  0.39515579    
 -6.69593364E-02
 -0.78293216    
   1.0499737    
  3.23450081E-02
  6.26753867E-02
 -0.89199775    
 -0.53062797    
  0.84672672    
 -0.56004477    
 -0.17335331    
  7.23205283E-02
  0.30660519    
  4.77422029E-02
  0.19044726    
  2.28579324E-02
  0.61482888    
 -0.51968992    
 -4.91329506E-02
  0.44657499    
 -0.97128576    
 -0.37995750    
  0.81438142    
  0.55510646    
 -0.59527272    
 -0.69314718    
  0.75280666    
  0.17164679    
 -0.56942010    
  0.86801785    
  4.01946492E-02
 -0.52013868    
  2.88202893E-02
  0.18767339    
 -0.83999830    
  0.82894838    
 -0.11599864    
  0.78667289    
 -0.95729870    
  1.88485049E-02
  0.33824894    
  9.18073729E-02
 -0.27827948    
 -9.72725824E-02
 -0.38890338    
 -0.29058522    
  0.16077285    
  0.21585615    
   1.1571492    
  -1.6271521    
  0.81140268    
  0.33566168    
 -0.40007415    
  2.58723926E-02
  -1.0339515    
   1.3279977    
 -9.03445929E-02
 -0.15575419    
  -1.0439545    
  0.77237159    
  1.22103058E-02
  0.49368966    
 -0.55113381    
  0.29217100    
 -0.79191846    
  0.85333323    
 -0.21460588    
 -0.14672162    
  0.40546468    
 -0.38241714    
  0.41804367    
 -0.59783673    
  0.53950149    
  0.35348997    
 -0.20897646    
 -2.32029986E-02
  4.28856984E-02
  0.33024132    
 -0.61443180    
  1.38482135E-02
 -7.54687786E-02
 -0.33986828    
  0.39949468    
 -0.22764514    
 -4.87904325E-02
  0.71912259    
 -0.48135000    
 -0.55032277    
  0.23031169    
  5.82691208E-02
  0.10966416    
  0.34745336    
 -0.12721297    
 -0.36837095    
 -0.49324036    
  0.72475284    
  0.17488702    
 -0.75074446    
 -0.47714302    
   1.4804455    
 -0.35667533    
 -0.19860217    
  0.14545472    
  0.46205688    
  3.77908200E-02
 -0.39426944    
 -0.59765887    
  0.77538544    
  3.23650092E-02
 -0.82941180    
  0.74297929    
  0.14367940    
 -0.54136276    
 -0.30593532    
  8.08517486E-02
  0.28037417    
 -0.17017047    
  0.56663066    
  0.40436760    
 -0.29982987    
 -0.98132294    
  0.33872822    
  0.23490517    
 -0.83402342    
   1.8474444    
 -0.48844278    
 -0.23507231    
  1.65288430E-02
 -0.36845341    
  0.13914318    
  7.73426220E-02
  0.36257347    
 -0.47987950    
 -0.55693710    
   1.4030083    
  -1.6289639    
   1.0356373    
 -3.21791172E-02
  1.36755146E-02
 -0.91459459    
  4.22837632E-03
  0.66966730    
  3.39731500E-02
  0.16865881    
 -0.11778340    
 -0.29564998    
  0.73492837    
 -0.14862467    
 -0.74490935    
  0.53612781    
 -0.38019279    
  0.27014947    
  0.13353147    
 -0.23662655    
  0.97002447    
  -1.7334585    
 -0.20988308    
   1.4040987    
 -0.45366699    
  0.38046384    
  -1.1606216    
   1.0270909    
  0.61023700    
  -1.0619643    
  0.65846133    
 -0.21035798    
  0.33724976    
 -4.36868258E-02
 -0.33620179    
 -0.19835871    
  0.44397527    
 -0.35139820    
  0.13747092    
  9.61437002E-02
  3.27899456E-02
  0.19699784    
 -0.35572955    
 -0.59423470    
 -5.27364090E-02
  0.31087679    
  0.25131422    
  0.44973835    
 -0.21107733    
 -0.59005815    
  0.22897455    
 -0.17490762    
  0.45851099    
  8.71823542E-03
  -1.0429013    
  0.21224730    
  0.83584917    
 -0.60556072    
 -0.30470419    
  0.87152731    
 -0.35898638    
  0.44164896    
 -0.19663829    
  0.56905675    
 -0.49351200    
 -8.56557786E-02
 -0.17020071    
 -2.19254028E-02
   1.1560439    
 -0.68696445    
 -0.45683923    
 -0.38380405    
  0.35667473    
  0.14193320    
  0.12999982    
 -0.47650093    
  0.56398869    
  0.66122943    
 -0.66122919    
 -7.61238933E-02
 -0.94204348    
   1.5859764    
 -0.60877711    
  8.70112032E-02
 -0.16644788    
 -0.33883733    
  0.28422254    
  3.27230059E-02
  7.92687014E-02
  1.85692683E-03
 -0.16066557    
 -0.36072949    
  0.65816760    
 -0.32616985    
 -8.90515819E-02
  0.53695220    
 -0.69028634    
 -0.68178308    
   1.6394904    
 -0.55414850    
 -0.46847835    
 -8.59034881E-02
  0.41538224    
 -0.44232020    
  0.78441525    
  0.57507187    
  -1.5843393    
 -9.87339839E-02
  0.49561584    
  0.75714654    
 -0.73161346    
 -0.49324036    
   1.0040659    
 -0.30862856    
  0.28481734    
 -9.56546664E-02
  0.29898149    
  0.26818168    
 -0.94185609    
  0.95360219    
 -0.51117921    
 -0.14651076    
 -0.32384729    
  0.42510140    
  0.92660749    
  -1.3019745    
  0.25549814    
 -0.16534750    
  0.43936628    
 -0.96508062    
  0.32147911    
  0.88124239    
  -1.0134804    
 -0.33234251    
  0.76053655    
  0.10040410    
 -0.20951784    
  0.34963277    
 -3.04955449E-02
  0.29719934    
 -0.47407162    
  0.40110755    
 -0.73324138    
  0.26701576    
  0.31739843    
 -0.60895550    
  0.22933532    
  0.50637132    
 -0.21130939    
 -0.78149635    
  0.58734030    
  0.15669823    
 -8.77057612E-02
 -0.37166807    
  0.41648161    
  4.67013381E-02
 -2.11341903E-02
  0.45286763    
 -0.32200977    
 -0.25253230    
 -8.70116651E-02
  0.33098859    
 -0.31438103    
  0.25418591    
 -0.48619196    
 -0.61607605    
  0.74923629    
  0.20373596    
  0.28715256    
 -0.18263976    
  0.17305455    
  0.34764540    
 -0.29755700    
 -8.10615495E-02
 -0.94398832    
  0.72249925    
 -0.37094417    
  0.27107787    
  0.57579225    
 -0.60827720    
  5.95143996E-02
 -8.33813325E-02
  0.22988440    
 -0.71057290    
  0.68530440    
  0.25109512    
  -1.0262561    
  0.61078733    
  0.73850667    
 -0.25639513    
 -0.41049168    
  0.36055511    
 -0.64608008    
  0.14921252    
  0.18890010    
  0.26173353    
  0.15864754    
 -0.92372084    
  0.61013395    
 -0.19679070    
 -0.31957564    
  0.50897193    
 -6.91252425E-02
  0.38335332    
  0.47017261    
 -0.43293422    
  -1.1237293    
  0.57837194    
 -4.60907221E-02
  0.17284238    
 -0.35327956    
  0.23995094    
  0.38147578    
 -0.76387620    
  0.58670008    
 -7.91371241E-02
  6.26985729E-02
  0.19815636    
 -0.50380123    
  0.20089793    
  0.31042767    
 -6.01470051E-03
 -0.39870033    
  0.17856915    
 -0.19442466    
 -0.54488474    
 -0.20461576    
  0.90560603    
 -0.33569121    
  0.45347410    
  0.33349207    
 -0.42620143    
  2.07362771E-02
 -6.15583397E-02
  0.54246289    
 -0.44787386    
  0.20050661    
  6.29682690E-02
 -0.17046410    
 -7.15807229E-02
  2.95935664E-02
  0.13009501    
 -0.32449633    
  0.35709170    
  -1.1602391    
  0.66004711    
  0.70390594    
 -0.37674949    
  0.38267699    
 -0.28218088    
  0.11254419    
 -0.42455339    
  0.40332159    
 -0.41842449    
 -0.29349637    
  0.51663935    
  -1.0216515    
   1.2630613    
  0.34347302    
 -0.59361786    
 -0.51375419    
  0.54824036    
  -1.1816261    
   1.1059518    
  0.25232980    
 -0.49532101    
  0.28242341    
  0.23119536    
 -0.45258331    
  7.39513934E-02
 -0.69111240    
   1.1488210    
 -0.98772615    
 -0.28193128    
  0.35207692    
  0.57697552    
 -0.67519313    
  0.42543054    
   1.0908298    
 -0.98919797    
  6.89930990E-02
 -0.27340582    
  0.76762348    
 -0.27500325    
 -0.12212332    
  0.30049968    
 -4.85927425E-02
 -0.77226853    
  0.83394980    
 -0.25485060    
 -0.10984451    
 -0.13192712    
  0.12440912    
  0.27103460    
 -0.62770957    
 -0.57386857    
   1.0857707    
 -0.13283940    
  6.60360679E-02
  0.13396317    
 -6.71604797E-02
  -1.0390341    
  0.89878696    
  3.11099328E-02
 -0.27159557    
 -0.26354656    
 -5.04842624E-02
  0.28525221    
  0.20398264    
 -0.64284652    
  0.80208576    
 -0.10517256    
  0.20032880    
 -0.63924223    
  0.12069380    
  0.36951214    
 -0.12136070    
 -0.15213664    
  0.42099369    
 -0.97826451    
  0.56195450    
  0.90312058    
 -0.97077912    
  0.70926642    
  9.94385630E-02
 -0.46334404    
 -0.71280831    
  0.12537567    
  0.62221926    
 -0.15500601    
 -0.44516492    
 -0.12953368    
  9.78854597E-02
  0.57012516    
 -0.51995766    
  0.36064279    
  5.19325398E-02
 -0.34746379    
 -0.77989882    
 -9.15668085E-02
  2.70293839E-02
  0.94778895    
  0.30877548    
 -1.72256287E-02
  0.41315717    
 -0.73620641    
  0.11807945    
  0.22787209    
  0.22389829    
 -0.25845012    
 -0.24436355    
  0.17773877    
 -0.83416218    
   1.2931455    
  -1.0175550    
  0.32176617    
  2.61106994E-02
 -0.15586987    
 -0.56869370    
  0.62718898    
  0.43163469    
  0.19241793    
 -0.55278975    
  0.65127760    
 -0.71970350    
  0.13494693    
 -7.98367411E-02
 -8.67675170E-02
 -5.71582653E-02
  0.21630874    
  0.25408137    
 -0.26915750    
  0.21142919    
   1.0460238    
 -0.88023192    
 -0.26933309    
  0.56091380    
 -0.19879889    
 -0.28557491    
  8.47279504E-02
  0.13883677    
  7.14590847E-02
 -0.56393516    
  0.19464241    
 -0.69541705    
   1.2130225    
 -0.89622319    
  0.26083469    
 -0.24441449    
  0.18123494    
  0.41088554    
  0.18681566    
 -0.37673405    
  0.34484074    
  0.60529351    
 -0.64946473    
  0.16469403    
 -0.56132698    
 -0.11958285    
 -0.24362245    
  6.02184571E-02
 -0.10247846    
  0.94186050    
  0.32620156    
 -0.34317464    
 -0.22100618    
 -0.12694381    
  -1.0340744    
  0.86977029    
  7.78423250E-02
  0.68873197    
 -0.50421065    
 -0.15843329    
  0.19793618    
  0.17110859    
 -8.35104436E-02
  0.34107035    
 -0.11534937    
  3.78834158E-02
 -0.50300872    
  0.24903536    
  8.71443599E-02
  5.41446954E-02
  5.66191152E-02
 -0.82312757    
  0.66437906    
 -0.37371638    
  6.69069365E-02
 -0.54048866    
  0.47581115    
 -0.54634088    
  0.86256540    
 -0.27906126    
 -0.25254142    
  0.20418067    
 -0.25518286    
  0.81351089    
 -0.45567408    
 -9.36855078E-02
 -2.94475481E-02
 -0.49184927    
   1.3202510    
  -1.3703575    
  0.51161605    
 -0.57694513    
  0.84003836    
 -0.25131407    
 -0.26988664    
  0.55346203    
 -0.27193341    
 -0.10484672    
 -0.17975378    
   1.0470489    
 -0.52459913    
 -0.44548914    
  0.47071540    
 -0.57260060    
   1.1388030    
 -0.48752990    
  0.31605831    
 -0.13868351    
  -1.3300554    
  0.54159760    
   1.0403836    
 -0.69743937    
 -0.70831519    
  0.87801290    
 -0.31528282    
  0.34566966    
 -0.37085977    
  0.11778338    
  0.38175428    
  0.28845564    
 -0.96929467    
  0.87061536    
 -0.12969735    
 -0.22460258    
 -0.95441651    
  0.56434411    
 -0.35168150    
  0.93526667    
 -0.65624237    
   1.0160706    
 -0.72621709    
 -0.18015510    
  0.21217407    
  0.52666616    
 -0.11005851    
 -0.28123939    
 -0.15018275    
  8.18454921E-02
  7.38270283E-02
 -9.16597806E-03
  0.11634922    
 -0.44219723    
  0.40035042    
 -9.68500003E-02
  0.57853681    
 -0.88203740    
  0.66337186    
 -0.78819430    
  0.40353611    
 -0.47542411    
  0.61568880    
 -0.23750812    
 -0.77283585    
   1.1032100    
 -1.53074996E-03
 -0.11338947    
 -0.17582464    
  0.37571526    
 -0.49273217    
 -0.38161406    
  0.43313673    
  2.18080683E-03
 -0.12269714    
  0.25704473    
 -0.60043758    
  0.47043729    
  0.18376702    
 -0.71136242    
  2.01782370E-07
   1.0288317    
  0.35008273    
 -0.92093098    
   1.2427464    
  -1.1731336    
  0.74801320    
 -0.28154096    
 -0.41778576    
 -0.67269629    
  0.49202663    
  0.40050232    
 -0.20547296    
  0.33588997    
 -0.10422924    
  0.86695081    
  -1.0586866    
 -0.96337008    
  0.80464262    
 -0.14274795    
  0.97685343    
 -0.95850432    
  0.51910269    
  0.34548450    
  -1.4061840    
  0.70203638    
 -0.28179997    
 -0.19709331    
 -3.57763958E-03
  0.93123257    
 -0.60660714    
 -0.20009561    
 -0.13897084    
 -9.53098685E-02
  0.57885772    
  0.36582628    
  0.57439184    
  -1.0795314    
 -0.54935879    
  0.84218264    
 -9.47333649E-02
  0.12503919    
 -0.52523291    
 -0.26173353    
  0.61651421    
 -6.63096383E-02
  0.19290389    
  0.35959458    
 -0.30092156    
 -0.13353184    
  0.73832941    
 -0.86349297    
 -0.38426247    
  0.58817530    
 -0.20391262    
  0.78411919    
 -0.96074271    
 -0.37883398    
  0.54828954    
 -0.23096819    
  0.43032992    
 -0.59054065    
 -0.41079870    
   1.3012254    
  0.17697021    
 -0.21403870    
 -0.42222106    
  0.23505400    
 -3.14549655E-02
  0.36584374    
 -0.29685074    
  6.78221807E-02
 -4.92991973E-03
  0.14966889    
 -0.61016285    
  0.33796301    
 -0.19017319    
  0.42036855    
  1.75952949E-02
  -1.0784678    
  0.26826373    
  0.42914745    
  0.35752568    
 -0.34274191    
  0.14058198    
  0.42886838    
 -0.61009806    
 -0.60141587    
   1.1453136    
  0.20755979    
  -1.2579254    
  0.56168383    
  0.11686405    
  0.24927017    
 -0.68458813    
 -0.18005107    
  0.65501440    
 -8.47653374E-02
 -0.18540300    
  0.46245217    
  0.22139275    
 -0.40663427    
 -0.47070530    
  0.14122617    
  0.13017240    
 -0.28554311    
  0.51594055    
 -0.88366520    
  0.20738253    
 -6.92316070E-02
  0.45328727    
  0.22359911    
  0.37024412    
 -0.61455685    
 -0.39735883    
  0.37144434    
  0.32687965    
  0.41857415    
 -0.28957108    
 -0.14112447    
 -0.46652514    
  0.18924166    
 -0.50700128    
   1.3901037    
 -0.42757064    
 -5.84781216E-03
 -0.27698690    
 -0.71070868    
   1.1522654    
 -0.62349087    
 -0.32953608    
  0.64524335    
 -0.37054864    
  0.31129855    
  8.76097530E-02
  7.90302008E-02
 -0.41846734    
   1.0033787    
 -0.74618000    
 -8.57133120E-02
 -0.16917881    
  0.36630628    
  1.74193252E-02
 -0.98030573    
   1.0717559    
 -4.54289541E-02
 -0.13288867    
 -0.88510382    
  6.03801981E-02
   1.5440662    
 -0.62154442    
 -9.60864872E-02
  0.17946856    
  9.95073561E-03
  0.15435253    
  -1.2389194    
 -0.10118442    
  0.70694041    
 -3.48463841E-02
  0.66679800    
 -0.16451965    
 -0.29582202    
  0.29152095    
 -0.34281427    
 -5.62059395E-02
  3.18135591E-07
 -0.78035420    
  0.53392130    
  1.89961568E-02
 -0.25246745    
  0.74210227    
  0.11650105    
 -5.88208437E-03
 -0.25956601    
 -0.68363208    
  0.66432697    
 -0.86037898    
  0.90423727    
  0.54565942    
 -0.50543511    
  2.47799419E-02
  0.25073144    
 -0.21467604    
  1.83793325E-02
 -0.83142042    
  0.57844895    
  0.62818164    
 -0.36532640    
 -9.08931717E-02
 -0.80511236    
  0.58062166    
  0.24580605    
  0.37633982    
 -0.59335124    
  0.25494647    
  0.12695272    
 -0.21165983    
 -0.58999920    
 -0.63193721    
  0.50077558    
 -0.17778558    
   1.1656932    
  0.16835529    
 -0.92406833    
  0.77940738    
 -0.31845394    
  0.19860250    
  0.36533263    
 -0.95810074    
  5.19956276E-02
  9.40973982E-02
 -0.53622615    
   1.0776474    
  4.82523851E-02
  6.89034462E-02
 -0.42577046    
 -9.89705399E-02
  0.48501799    
 -0.52177882    
  0.45418531    
 -0.12023357    
  6.96100244E-09
  0.17599201    
 -0.72540802    
 -0.84638685    
   1.2278887    
  5.97461723E-02
 -0.47741231    
 -0.47284019    
  0.14370659    
  0.73176175    
 -0.34484023    
  0.84653401    
 -0.99004608    
 -3.13503817E-02
  0.26676387    
  9.70902853E-03
  0.43560243    
 -0.44287467    
  0.27667263    
  9.18277353E-03
 -0.87949854    
  0.82695419    
  2.66173165E-02
 -4.41104583E-02
  0.25022432    
  3.30360457E-02
  0.31643775    
 -0.22206756    
 -0.51847154    
  0.38800684    
 -0.45571086    
  0.44802499    
 -0.58778644    
  0.30010441    
  0.16989885    
 -0.32542250    
 -4.67492528E-02
  0.38938305    
 -0.42267749    
 -0.41330841    
  0.89881593    
 -0.30928144    
  0.34238124    
 -0.50054258    
  0.17976116    
 -6.85354099E-02
 -2.78438199E-02
 -0.39260650    
   1.4471240    
  -1.5972174    
  0.23361520    
  0.55410612    
  -1.1672106    
   1.8867111    
  -1.3094996    
  0.26415142    
  0.74654275    
 -0.87426001    
  0.56002933    
  0.30816603    
 -0.11323090    
  -1.0416808    
  0.79754180    
 -0.47104761    
  0.59825420    
 -0.52833414    
  0.12439884    
  0.33909026    
  0.17768118    
  0.12821676    
 -0.25028381    
 -0.42025685    
  0.47000337    
  0.35003537    
 -0.33398813    
 -0.56432998    
 -1.53853167E-02
  0.39071423    
 -0.15473369    
 -0.16131888    
  0.25104836    
 -9.38192308E-02
  0.26645422    
 -0.37912756    
 -4.59774118E-03
 -0.36926177    
 -4.77902927E-02
  0.65210676    
 -0.15536587    
  0.37376198    
 -0.54760951    
  0.21142919    
  0.54546499    
  -1.2468420    
   1.1522449    
 -0.44270378    
 -0.19459188    
  0.17612913    
 -0.59651989    
  0.89501327    
 -0.55693150    
 -3.82560082E-02
  0.59056854    
 -0.13176894    
 -0.22182430    
  0.77132869    
 -0.79355133    
  0.18232186    
  0.34366930    
 -0.86201394    
  0.46843046    
  2.90997736E-02
  0.32934460    
 -0.12122770    
 -0.25509259    
  0.33990195    
 -0.29675749    
  0.37361369    
 -0.14472820    
 -0.68251723    
  0.38819659    
 -0.66486216    
   1.1144232    
  1.81353372E-02
 -0.27788821    
 -0.63711900    
   1.1081814    
 -0.42307988    
 -0.12731953    
  2.17799898E-02
  0.23563240    
 -0.49674046    
 -0.20067079    
  0.45998180    
  8.95291194E-03
  8.53760764E-02
 -0.25178245    
 -5.62918708E-02
 -0.28693956    
  0.22492261    
 -0.62890512    
  0.65232545    
  0.44034314    
 -5.82985170E-02
  0.15617962    
 -0.26982418    
  0.14168389    
 -0.41705230    
 -0.63650662    
   1.2240345    
  0.40027049    
 -0.80703139    
  0.23474899    
 -0.31787691    
  9.08795297E-02
 -0.31243926    
  0.79348159    
 -0.33742747    
 -2.71206833E-02
 -0.56737745    
  0.56909496    
 -0.56606913    
 -5.59152290E-02
  0.65072632    
  0.43286395    
 -0.12293157    
 -0.36650291    
 -7.07993470E-03
 -0.14707121    
 -1.65978875E-02
  0.29029363    
  -1.0349542    
   1.1160796    
 -0.24761045    
 -0.44698024    
  0.41314247    
 -0.41603675    
  0.14791994    
  0.48396850    
 -0.28716817    
  0.51369613    
 -0.92740923    
 -0.24116181    
  0.79276019    
 -9.17385221E-02
 -0.66606593    
 -0.10451284    
  0.52261996    
 -8.10901597E-02
  0.48655507    
  0.44755918    
  -1.2410547    
  0.98360330    
  0.11129869    
  -1.0585345    
  0.83600956    
 -0.17553362    
 -0.10086075    
 -8.19693692E-03
  0.39165291    
  -1.1529111    
   1.1762803    
  -1.2979248    
  0.96389526    
 -3.86899784E-02
  0.27427921    
  -1.3669919    
   1.4037873    
 -0.27238581    
  1.87975112E-02
  0.28768247    
 -0.36710408    
  0.35303894    
  0.13370860    
 -0.38887486    
  0.94689649    
  -1.4987723    
  0.43363580    
  0.50587547    
 -0.24636431    
 -0.24724139    
   1.1673342    
  -1.2632540    
 -0.17563225    
 -0.16487476    
  0.26381487    
  1.43883321E-02
 -0.65575927    
  0.99562782    
  2.51057651E-02
 -6.84024617E-02
 -7.34278411E-02
 -0.48574585    
  0.10008349    
  0.75294781    
  7.88425095E-03
 -0.42796722    
 -0.19933274    
  0.61013812    
 -0.29704702    
  0.82241309    
 -0.81349283    
  0.19028249    
  0.15226059    
 -0.27889380    
 -0.31015515    
  0.63585544    
  3.54646742E-02
 -0.41421413    
  0.26412001    
  0.13487990    
  -1.2580835    
  0.98754907    
  -1.2359049    
  0.46400195    
  0.10167446    
   1.1807448    
 -0.78845745    
  0.52942741    
 -0.63705790    
   1.1247823    
 -0.55226290    
 -0.90672117    
  0.63430703    
 -0.74497199    
 -5.46585657E-02
  0.90650547    
 -0.31166908    
  0.22644410    
 -0.47363451    
  0.38767153    
 -0.28708410    
  0.56029862    
 -0.52735466    
  0.19687581    
  0.61918563    
 -4.93019037E-02
 -0.10178262    
 -0.23211184    
 -0.45865691    
  0.11222544    
  0.50699639    
 -0.72960973    
  4.41053286E-02
 -0.93939918    
  0.69314677    
  0.40329796    
 -0.59606391    
   1.4192113    
  3.00207753E-02
 -0.21234250    
 -0.35749140    
 -5.71582690E-02
 -0.29811656    
 -0.32811603    
   1.1673895    
 -0.51216966    
 -0.71868086    
   1.2809340    
  -1.8632191    
  1.22692492E-02
  0.89159793    
 -0.15373445    
   1.6672112    
  -1.0021518    
 -0.56789577    
  0.37865359    
  0.24464960    
 -0.13495074    
 -0.38061422    
  0.75864971    
  4.67219874E-02
 -0.77036309    
  0.30586424    
 -1.70365740E-02
 -0.18852653    
 -0.10951831    
 -0.27236819    
  6.06029714E-03
  0.59813941    
  0.21178374    
 -5.81071936E-02
 -0.42270720    
 -0.23958229    
  0.31895632    
 -0.23424962    
  0.19534925    
  0.15802057    
 -0.54282349    
  0.16113760    
  0.36006346    
 -0.17253391    
 -0.59823072    
  0.33759671    
  0.13142240    
  2.91280076E-02
  0.30134457    
 -0.45908991    
  0.11622525    
  0.27323878    
  0.35287249    
 -0.17594168    
  0.86508113    
 -0.72028637    
 -0.19199701    
 -3.73556614E-02
  0.24436963    
  -1.0705540    
  0.67116863    
 -0.96811640    
  0.87280589    
  0.15415032    
  0.22276264    
 -0.77242833    
  0.20516069    
  5.74566722E-02
 -0.61037582    
   1.2660255    
 -0.92821902    
  0.59700322    
 -0.23004821    
  0.33943731    
  0.18287008    
 -0.15369375    
 -0.24087192    
 -0.14169443    
 -0.77358025    
   1.2820616    
 -0.17502458    
 -7.12721944E-02
  0.21772330    
 -0.39896411    
  3.60588357E-02
 -0.64039630    
   1.4222033    
  -1.1295928    
   1.3464249    
 -0.88456589    
  0.90206349    
  -1.6927539    
  0.44825268    
 -0.18022981    
  0.24607624    
 -0.50593549    
 -0.64551914    
  0.94832999    
  0.80658329    
  -1.0932645    
  0.74573928    
  0.43475974    
 -0.80480677    
 -0.33647183    
  0.15305077    
  0.60162503    
 -0.16262545    
 -8.43068585E-02
  6.28006458E-02
  0.69531894    
  -1.2430485    
  0.43995139    
 -7.80266896E-02
 -0.45235887    
  0.99766195    
 -0.28414750    
  0.37544933    
 -0.55857742    
  0.43958196    
  0.65336430    
 -0.80465931    
 -0.70961571    
 -0.26458040    
  0.90856874    
  0.21536164    
 -3.12972255E-03
 -0.40860447    
  0.54877603    
 -0.64786679    
  0.21477482    
  0.61336660    
 -0.75050688    
 -0.51888984    
  0.50676852    
  5.68872951E-02
  0.89580631    
  -1.1788899    
  0.25267255    
  0.78282726    
  -1.2457303    
  0.51158035    
 -0.13806689    
 -0.27307069    
  4.99267802E-02
  0.72194916    
  0.13550091    
 -0.40960613    
  0.27094528    
 -0.69631672    
  0.34774598    
  0.57297862    
 -0.55520093    
 -0.72446936    
  0.74840951    
 -0.27274066    
 -0.41397592    
 -0.32542238    
  0.87151623    
 -2.00003497E-02
 -0.11778323    
  0.54982734    
  0.17821465    
 -0.25661966    
  0.11383519    
  0.23071004    
  -1.2371814    
  0.75606072    
 -2.26119794E-02
 -0.67053550    
   1.1475316    
 -0.21992283    
 -0.17335884    
  4.66936454E-02
  0.20991781    
 -0.21357441    
 -0.12053427    
  0.21317658    
 -0.56337935    
  7.34793544E-02
 -0.17202096    
  0.77244246    
 -0.61413985    
  0.28214163    
  1.24223670E-02
  0.12552629    
 -0.25261211    
 -0.41721576    
  0.83506519    
 -2.33469792E-02
  0.19146578    
 -0.80736083    
  0.58551657    
 -0.10608192    
 -0.28168350    
  0.30839890    
  7.12165013E-02
 -0.46967605    
 -0.57014143    
  0.78381705    
  0.87176234    
  -1.2942855    
 -0.19530897    
  0.56129527    
 -0.60130000    
   1.1281055    
 -0.83027029    
  0.18484335    
   1.0236642    
  -1.6463081    
  0.99481523    
  0.27852610    
 -0.31027475    
 -0.46357283    
  0.21455945    
  0.30984846    
  0.18848622    
 -5.60239889E-03
 -8.95682648E-02
  -1.2106524    
   1.1488744    
 -0.98738652    
   1.3028651    
 -0.13234031    
 -0.47300160    
  0.13271211    
  -1.0610849    
  0.80291790    
  0.66426861    
 -0.95195127    
  0.86412865    
 -0.62982643    
  0.43547145    
  4.29819636E-02
 -0.32169521    
  9.36851576E-02
  0.14364302    
  0.52481210    
 -0.96977967    
  0.37383434    
 -0.31256410    
  0.82035977    
 -4.77671511E-02
 -0.16575274    
 -0.48762280    
 -0.21970947    
   1.6541382    
  -1.4934777    
 -0.12694903    
  0.35057920    
  0.24088398    
 -0.23313247    
  0.61799878    
  -1.3545460    
  0.72684735    
  0.23207022    
 -0.16242814    
  0.29402530    
  3.06899268E-02
  0.12693916    
  -1.0058310    
  0.49230051    
 -0.82750803    
  7.25267455E-02
  0.86130846    
  0.23317984    
 -0.90737736    
  0.89210987    
 -0.15066056    
  -1.0055220    
  0.86429578    
 -0.24252473    
 -0.12436757    
  0.22422442    
 -0.95034081    
  0.82388157    
  0.10682983    
 -0.30695647    
  0.46550250    
 -0.59647083    
 -0.27300069    
  0.88624775    
  0.80660748    
 -0.76143306    
  0.23088752    
 -0.96000946    
  0.65010941    
  0.35245976    
 -0.12740594    
 -0.97524661    
  0.54034549    
  6.61586523E-02
  0.57495016    
 -0.62705702    
  0.16275126    
  1.17881754E-02
 -6.87139109E-02
  0.10515112    
 -9.68181491E-02
  0.23715280    
 -0.29041389    
  0.28219670    
  2.76661702E-02
 -0.60560071    
  0.53924197    
  9.48424339E-02
  3.37459035E-02
 -0.38088283    
 -8.28056633E-02
  0.13861398    
  0.11429747    
 -9.97896716E-02
  0.36629948    
 -0.16900137    
 -0.18706240    
 -0.19999205    
  0.70427889    
 -0.99694836    
  0.75141644    
 -0.72835118    
 -0.16616572    
  0.71971452    
  0.36988294    
 -0.46613055    
  0.30960524    
  7.71286637E-02
  -1.0102010    
  0.80062044    
  0.12638146    
 -0.39637378    
   1.1378044    
 -0.74447876    
 -0.37984198    
  1.98898390E-02
 -0.22205001    
  0.33373648    
 -0.66042018    
  0.50169307    
 -0.30932149    
  3.37970220E-02
  0.90596545    
 -0.72666955    
  0.29898199    
 -0.10660993    
  0.19268398    
 -0.22443332    
  0.12136047    
  0.50164086    
 -0.15299778    
 -0.67979604    
  0.70238858    
 -0.49906889    
  5.88403679E-02
  0.21247472    
 -0.52914423    
  0.31870842    
  0.90275776    
 -0.38260737    
 -0.49005833    
 -0.47079486    
 -0.39915514    
  0.82549846    
 -0.57628268    
  0.54480094    
  0.13539526    
  9.24281552E-02
  -1.0360928    
  0.92486590    
  0.35420477    
 -0.52558076    
  0.13071191    
  0.20156841    
 -0.53370208    
  0.89681852    
  0.23431666    
 -0.37784979    
  0.20031667    
  -1.5496876    
   1.4194872    
 -0.17101964    
  0.43978083    
 -0.82958722    
 -0.69739318    
  0.14621672    
  0.14677069    
  0.41703805    
  0.37141889    
  -1.1428665    
  0.97515666    
  0.15317491    
 -0.73653430    
  0.37545717    
  0.10934401    
 -9.06135440E-02
 -4.21117619E-02
 -0.45845729    
   1.0245041    
  -1.0949557    
   1.5097382    
  -1.4599059    
  0.91211534    
 -0.55891895    
  0.19845071    
 -0.26657313    
  0.11575024    
  0.42996889    
 -0.76041293    
   1.2420727    
 -0.60894394    
 -0.20526351    
  0.12479076    
  0.28348345    
  0.28487313    
 -0.48616686    
  0.10415888    
 -0.23597646    
  0.10398982    
 -0.61025989    
  0.36121041    
 -0.20520556    
 -0.55338550    
  0.85348964    
 -0.78353035    
 -0.36572564    
 -1.96733046E-02
  0.34869528    
   1.2379675    
 -0.27244213    
  0.42193580    
 -0.77202338    
  0.96170837    
 -0.74058706    
  0.28057176    
 -0.68098938    
  0.75323832    
  -1.1571934    
   1.2598485    
 -0.22990599    
  7.76784867E-02
 -0.47269753    
  2.76227297E-07
 -0.13868304    
 -0.29228368    
 -0.17277305    
   1.6565562    
 -0.41007853    
 -0.25745806    
 -0.63146758    
  0.34432888    
 -0.15741657    
  0.34875613    
  0.10230397    
  -1.0221908    
 -0.51232827    
   1.0339069    
  0.17381884    
 -7.94808120E-02
 -0.41279098    
  0.94527835    
 -0.37313643    
 -0.17652918    
  0.13414966    
  0.46294460    
 -0.90477711    
  0.40658644    
  7.76249394E-02
  0.39991733    
  0.35945237    
 -0.91629064    
  0.19158281    
  3.92980836E-02
  0.28912571    
 -0.40114534    
  0.33708772    
 -7.17440471E-02
 -0.87579936    
  0.75656897    
  8.39032605E-02
 -0.55577052    
  0.60096639    
 -0.49620345    
  0.37082165    
  0.21756262    
  2.36000344E-02
 -4.77703810E-02
 -0.11320601    
 -1.55311897E-02
  5.20398514E-03
 -0.51602924    
 -0.34228581    
  0.80136049    
  0.11083952    
 -0.48920289    
  0.28835034    
  6.77900538E-02
 -0.25452960    
  0.34232163    
  0.23846292    
 -0.91967499    
 -0.39367026    
  0.60932857    
  0.31994253    
 -0.33093211    
 -0.97166258    
   1.6466911    
 -0.35808218    
 -0.23988223    
  0.36988664    
 -7.51961693E-02
  5.73697686E-02
  0.34491521    
 -0.59957528    
  0.70123518    
 -0.44119349    
 -6.65681958E-02
  0.33346352    
  0.15805666    
 -0.52852559    
 -0.47318313    
  0.87732428    
 -0.63525337    
  0.69813514    
 -0.99923950    
  0.49995551    
  0.56428862    
 -0.35103041    
 -0.50367689    
  0.42803946    
  0.43479258    
 -0.41534057    
  0.55635810    
 -0.65958023    
 -4.36581410E-02
 -0.60579818    
  0.66868651    
 -1.14941001E-02
 -0.30386898    
 -1.31407538E-02
 -0.35894483    
 -0.18687791    
   1.0598177    
 -8.93154070E-02
 -0.80661476    
  0.77319008    
  9.38455462E-02
 -0.28226745    
 -7.16186240E-02
  0.29346597    
  -1.0814589    
   1.0779928    
 -0.32062647    
  0.10870427    
  0.85523713    
 -0.79486442    
  0.19403681    
 -0.25012627    
  0.46222821    
 -0.58967257    
  0.35400116    
 -0.31590205    
  4.78997715E-02
  0.23861319    
  0.68875188    
  -1.2818153    
  0.22884189    
  0.20067056    
 -3.14818956E-02
  0.55503672    
 -0.33061460    
  0.25697678    
 -0.35348052    
  0.43200192    
 -0.33549863    
  0.14853734    
 -0.26207083    
  -1.1081992    
  0.67859060    
 -7.93097615E-02
  0.14183055    
 -0.31845346    
  0.48783618    
 -0.15842336    
  0.64285749    
 -0.25110981    
  0.15178013    
  0.33330250    
 -4.16728146E-02
  1.05818706E-02
 -0.87056851    
  0.15015216    
 -0.16138853    
  0.24659519    
  3.04374360E-02
  0.10749944    
  0.38211811    
 -0.41535628    
  0.81379801    
  -1.2143047    
  0.33901256    
 -0.17768088    
  0.39870867    
 -2.40151379E-02
  0.14818074    
 -0.44984889    
   1.1141404    
 -0.89759177    
 -0.96272016    
  0.73198664    
  0.70498139    
 -5.19125424E-02
 -0.36717400    
  0.18112868    
 -0.24007756    
 -0.41499841    
  0.47751871    
  2.93182637E-07
 -7.58921579E-02
  0.16616617    
 -5.69666699E-02
 -0.47692382    
  0.51912427    
 -0.92876452    
   1.1892200    
 -0.25550869    
 -0.36754212    
  7.54641593E-02
 -7.78428987E-02
 -0.36693135    
  0.83096516    
 -0.19618964    
 -0.92360300    
  0.80171341    
  0.16467749    
 -0.68792504    
  0.54159760    
   1.0077366    
  -1.0322782    
  9.09715071E-02
 -0.46585295    
  1.19757168E-02
  0.37525132    
  0.11391258    
  0.25475577    
 -0.65839732    
  0.16579252    
  0.51082540    
 -0.38077280    
  0.95065272    
 -0.58810049    
  0.58731496    
  -1.0939064    
  0.77859199    
  -1.5807575    
  0.29680237    
 -0.35057959    
 -0.20806365    
 -6.31781593E-02
   1.4545619    
 -0.64847511    
 -0.32169473    
  0.75587034    
 -0.14892302    
  0.54667217    
  0.51644367    
 -0.64876842    
 -0.54683584    
  0.31643131    
  0.37948972    
  0.31466877    
  5.41205779E-02
 -0.28258690    
 -0.57465875    
 -0.92308646    
  0.24561621    
  0.51082593    
  0.70902085    
 -0.44154131    
 -0.32228768    
  0.10676758    
 -8.17321986E-02
 -0.47220352    
   1.0897629    
 -0.58246773    
  0.38672331    
 -0.30770072    
  0.65823096    
 -0.42727467    
  0.51121438    
  -1.0630782    
 -0.46461263    
  0.87457198    
  6.92917332E-02
 -0.30031401    
 -0.34384367    
  0.67910516    
 -8.11353046E-03
 -0.15857302    
   1.2077838    
  -1.7443964    
   1.5720114    
 -0.54239196    
 -0.33239925    
  7.25094080E-02
  0.16676310    
 -0.96128762    
  0.52495140    
  0.33363926    
 -0.33363929    
  0.37190449    
  0.32618096    
 -0.75932938    
  0.31365749    
 -0.93570912    
   1.2156684    
 -0.83000606    
 -4.08217944E-02
 -0.25578856    
  8.17662701E-02
   1.2818521    
  -1.1288821    
 -0.41079870    
   1.0623109    
  0.12982774    
 -0.99829668    
  0.88132507    
 -0.12625906    
  0.10598139    
  0.30155176    
 -0.51450551    
 -0.18694021    
 -0.34092686    
   1.6172197    
  -1.2039732    
   1.0491759    
 -0.44940296    
 -0.24646293    
 -6.56280443E-02
  7.10583180E-02
  0.15980761    
 -0.68395907    
 -0.15465865    
  0.70903420    
 -0.46128491    
 -8.09685960E-02
  0.90416950    
 -0.99887741    
  0.43375874    
   1.0636741    
 -0.61618632    
  -1.2303813    
   1.0120271    
  0.28725579    
 -0.16682103    
 -0.52249217    
 -0.87139624    
   1.2422553    
  0.35491309    
 -0.82491654    
  0.44143000    
 -0.93826896    
   1.2205017    
  0.34347302    
 -0.55237430    
 -0.62797809    
  0.89008284    
 -0.28595635    
 -0.38667762    
  0.70324856    
  0.23314315    
  -1.5374637    
   1.0640724    
 -0.36630583    
  0.32887265    
 -0.73895645    
   1.1372092    
 -0.46157593    
  3.47252898E-02
  0.30753472    
  -1.3055755    
   1.4248912    
 -0.56968826    
  0.66418868    
 -0.73769081    
 -0.68051505    
  0.15115780    
   1.0161688    
 -0.91369033    
  0.21269946    
  0.61113441    
 -0.31171000    
  0.31028476    
 -0.77795672    
 -0.38548037    
  0.81750435    
  5.10913581E-02
 -0.89637500    
  0.75017488    
 -4.44440171E-03
 -0.58156961    
 -0.38965473    
  0.90683430    
  0.28708830    
  0.25507098    
 -0.50257260    
 -0.11607178    
  0.86903805    
 -0.63670617    
  0.19008219    
 -0.55083132    
 -0.34879243    
   1.0506481    
 -0.39540026    
 -0.30645549    
 -5.84829086E-03
  0.39859933    
  0.60039264    
 -0.83442217    
   1.0700148    
 -0.71209717    
  8.01761374E-02
  0.51722586    
 -0.51562190    
 -0.63101494    
 -0.13870864    
   1.0622021    
 -0.57377034    
  0.79211831    
  -1.2840153    
  0.61368299    
 -0.41585734    
 -0.38851559    
  0.68470860    
  0.78903508    
  -1.0571364    
  6.69590309E-02
  0.13093714    
  0.38865831    
 -0.23906294    
 -3.92129458E-03
 -0.15940356    
   1.0885773    
  -1.7020361    
 -1.28485216E-02
  0.66028553    
  0.95001417    
 -0.80320829    
  0.16941820    
  3.35226543E-02
 -0.27882582    
 -0.36083344    
  0.44055608    
 -0.86859637    
   1.4482607    
 -0.24978292    
 -0.47830215    
 -0.18499152    
  0.33149457    
 -9.87707749E-02
  1.05374102E-02
  0.20921029    
 -2.58408543E-02
 -5.56198955E-02
 -0.32911888    
  0.14753573    
 -0.74304360    
   1.2141538    
 -0.56863457    
  0.45464197    
 -7.05417097E-02
  4.06888425E-02
  0.60570115    
  -1.0111661    
  0.11937684    
  0.34643194    
  0.31105554    
 -0.71427047    
  0.24580605    
  8.74508992E-02
 -0.22879578    
  0.10373955    
 -0.94968820    
  0.91629112    
  0.13400304    
 -0.90971178    
 -0.53432274    
   2.0733042    
 -0.71538043    
  5.76580130E-02
 -0.16381831    
  0.36325341    
  -1.0484322    
  0.95673186    
 -9.75998268E-02
 -0.64555788    
  0.16507949    
 -4.16148044E-02
   1.2818776    
  -1.6031685    
  0.53246474    
 -0.36390981    
  0.76323944    
  0.21882622    
 -0.31398332    
 -2.39738654E-02
 -0.46619806    
 -9.25512761E-02
 -0.40092915    
  0.92260540    
 -0.18088359    
 -0.54517359    
  0.65526354    
  0.57873696    
 -0.68667495    
  4.82775532E-02
  0.64808989    
 -0.63992679    
  0.44920981    
 -0.40741229    
  0.15665366    
 -0.41804433    
  0.35794026    
 -9.85008925E-02
 -0.38039184    
  0.11077461    
  8.33818763E-02
  0.71294999    
  -1.3851421    
   1.4963670    
 -0.92042762    
  0.32829717    
  0.44329777    
 -0.52692294    
 -0.11146397    
 -8.02313015E-02
 -0.28196579    
  0.17304955    
  0.26341715    
  5.52851632E-02
 -0.21224698    
 -0.26015002    
 -0.28237155    
   1.3352239    
  -1.1053239    
  0.94221473    
 -1.31284492E-03
 -0.55013430    
  0.38164583    
 -0.87889624    
  0.74603069    
 -4.54209819E-02
 -2.63670646E-02
 -0.60549939    
  0.97072554    
 -0.24321122    
 -0.94108880    
   1.2668868    
 -0.19904599    
 -0.69314760    
  0.36909726    
  0.29383549    
 -4.22930568E-02
  0.21897492    
 -0.21578026    
 -0.45449474    
 -7.83693269E-02
  0.24889633    
  0.43880108    
 -0.34773773    
  3.23533192E-02
 -0.24252473    
  0.52739441    
 -0.71882588    
  0.31687573    
  0.32132024    
  0.20247346    
 -5.51070049E-02
 -0.26038951    
 -0.10821398    
  0.35400444    
 -0.36549878    
 -0.23818848    
  0.49505359    
  0.16579206    
  -1.2809335    
  0.95900178    
  0.46738714    
 -0.10221172    
 -0.45631322    
 -8.77057612E-02
  0.24457912    
 -0.28063747    
 -0.32061630    
 -0.59136432    
  0.89455050    
 -0.11888244    
  0.70788968    
 -0.57157695    
  5.05375192E-02
  0.16610566    
  0.67471766    
 -0.73566800    
  0.19730401    
  0.12266039    
 -0.26774818    
 -0.14512758    
 -0.98557323    
  0.79633158    
 -7.90222213E-02
  0.28036097    
  0.80937004    
  -1.1442406    
  0.20448303    
  0.58727926    
 -0.91059679    
  0.65619516    
 -0.85826880    
  0.77110881    
 -0.85566610    
 -0.16896532    
  0.84088081    
  0.29835427    
 -0.13626510    
 -0.36610433    
  0.83061856    
 -0.41468200    
 -6.08417839E-02
  0.26576504    
 -0.82768977    
 -0.55155694    
  0.84166420    
 -0.12629405    
 -0.13196304    
  0.44339910    
 -0.30869269    
 -0.29777822    
  6.08418770E-02
  0.16303946    
  0.34778577    
  8.57952088E-02
 -0.16601196    
  0.19614570    
  1.29031492E-02
  0.26123682    
 -0.57740372    
 -0.18735904    
  0.38711578    
 -8.26468132E-03
 -0.55392671    
   1.5108737    
 -0.61869776    
 -0.30961704    
 -0.33727917    
 -0.14244957    
 -0.72290075    
 -7.66919330E-02
  0.14164992    
   1.3429140    
  3.23133208E-02
 -0.91470212    
  0.32850364    
  7.69611374E-02
 -0.53221601    
  0.65176189    
  0.42407024    
  -1.0447874    
  0.97645307    
 -0.39158139    
  0.22557382    
 -0.54707325    
 -0.87681276    
   1.1066447    
  0.84844041    
  -1.2459370    
  0.65883547    
  0.25745526    
 -0.56518686    
  0.19939990    
  0.11447205    
 -7.85132498E-02
  0.36415192    
 -0.50369406    
 -0.45488974    
  0.36741665    
 -0.97622240    
  0.76066846    
  0.39510259    
 -0.14684749    
 -0.50104362    
 -4.43477556E-03
  0.83964998    
 -0.74232167    
   1.1146122    
  0.60324532    
  -1.4112037    
  0.45843834    
  0.19691165    
 -0.60050172    
  0.27353799    
  0.47027054    
 -0.62477791    
 -0.24456824    
 -0.32004720    
  0.72125733    
  2.12976127E-03
 -0.43900028    
 -0.30208626    
  0.70865107    
 -0.40987042    
  0.52789783    
  0.61391759    
 -0.37989655    
 -0.19007993    
 -0.49230623    
  0.50345933    
 -0.48527694    
   1.3734492    
  -1.4258502    
  2.19101999E-02
 -1.24615189E-02
   1.0859934    
 -0.87737501    
 -0.20236842    
  0.17920122    
  9.67299640E-02
  0.44940320    
  0.26826420    
 -0.16789322    
  -1.1165065    
  0.74391967    
  0.80009091    
  3.32491547E-02
  -1.1829668    
  0.15334737    
 -9.33842212E-02
  0.37320429    
 -0.17470066    
  0.69097584    
 -0.75826526    
 -0.19963993    
  0.35013783    
 -0.74433541    
  0.10745908    
  0.31467330    
  0.27311358    
  0.53321445    
 -0.11180507    
 -0.63828415    
  0.83268237    
 -0.70110637    
 -0.33282575    
  0.11423796    
  0.70725131    
 -0.25011492    
 -0.26632899    
  0.53586185    
  0.35088941    
 -0.52773148    
  0.12901269    
 -0.32387197    
  0.53367031    
 -6.64090589E-02
 -0.34373915    
 -0.40987650    
 -0.22513506    
   1.0094842    
 -0.58754486    
 -0.10802677    
 -0.56998527    
 -7.57592916E-02
   1.0183122    
 -0.35571966    
 -0.21778759    
  0.49527496    
 -0.15204348    
  0.19798727    
  1.71237569E-02
  0.34299949    
 -0.46952146    
 -7.73689337E-03
   1.2362615    
  -1.1191262    
 -0.39004081    
  0.54048330    
 -0.72484791    
  0.10750581    
  0.41914496    
 -0.32709625    
  0.39197427    
  0.22957425    
 -0.26587886    
 -0.14975895    
 -0.44296932    
 -0.16214448    
  0.24463357    
  0.76389760    
 -0.34967369    
  0.44349295    
 -0.33175716    
  0.56480116    
 -0.86820459    
  0.43324459    
 -0.56342798    
  5.20947091E-02
  0.47253850    
  1.10149495E-02
 -0.19650659    
  0.50048691    
 -0.94975442    
   1.0253457    
 -0.29556480    
 -0.69458693    
 -0.66193855    
  0.80157512    
  0.30630448    
 -7.40734534E-03
 -0.86732376    
  0.99128324    
 -0.24011806    
 -0.33981839    
  0.31444710    
  0.55563098    
 -0.45585352    
  0.25217539    
  0.47713178    
 -0.78100872    
  0.21247472    
 -0.75790590    
  0.13792309    
  0.18691255    
   1.0797762    
  9.08212215E-02
 -0.91392541    
 -0.75821084    
  3.30610350E-02
  0.49855530    
  0.34699896    
  0.60661155    
 -0.77748114    
  0.44271997    
 -0.47213334    
  0.26285574    
  3.38464789E-02
  0.39002660    
 -0.43210447    
 -0.56458682    
  0.34762290    
 -0.38012180    
  0.36146820    
  0.57914919    
 -0.78005183    
  0.50672555    
 -0.69160718    
  0.43278065    
 -0.46721292    
 -0.32444268    
   1.5907624    
 -0.68599129    
  0.25230438    
 -0.15230548    
  0.10261459    
 -0.62697250    
  0.16768260    
  0.42674252    
 -0.32808688    
  7.05228671E-02
  0.29301754    
 -0.30870479    
 -0.18628235    
 -0.28451291    
  0.56142282    
 -0.10857446    
 -0.18272376    
 -0.30555415    
  0.37776288    
  0.14220174    
 -0.22168230    
  0.30397251    
  0.40606356    
 -0.43336278    
 -0.67849463    
  0.88901269    
 -0.23102216    
  8.48119855E-02
  -1.1666163    
 -1.68068223E-02
   1.0543320    
 -0.11018436    
 -0.42320374    
  0.75179595    
 -0.28347206    
 -0.21738289    
 -7.87382871E-02
  0.34130362    
 -7.93738663E-02
 -0.43078256    
  0.41765347    
 -0.56126899    
 -0.44483930    
   1.5875130    
  -1.1311556    
  0.71579015    
 -0.41201648    
  0.99793524    
 -0.41485450    
 -0.27725464    
 -6.42616972E-02
 -0.17878790    
 -4.87899296E-02
  0.45072201    
 -0.47319475    
  0.12282064    
  0.32346612    
 -0.22541918    
 -3.94938812E-02
 -0.59396726    
  0.32661402    
   1.0412713    
  0.26278457    
 -0.35427666    
 -0.69915366    
  0.70750195    
 -0.66273552    
  0.60529804    
 -0.39048344    
 -0.12665164    
 -3.21573354E-02
 -0.25131443    
 -7.26003572E-02
 -0.29170662    
  0.53866071    
  0.22830701    
  0.36339414    
 -0.84773231    
   1.0250498    
 -0.30048648    
 -0.47798833    
   1.1389588    
 -0.81340432    
 -0.21332884    
  3.34064774E-02
 -0.27206191    
  0.57148188    
 -0.37400153    
  0.13048486    
 -0.38053596    
  0.86499763    
 -0.53422338    
  0.12816037    
  0.28137827    
 -0.38933590    
  0.32208329    
 -0.25442523    
  2.21819952E-02
 -0.59402186    
  0.32744408    
  0.30776516    
 -8.03349391E-02
  0.49511355    
 -0.23392002    
 -0.93178385    
  0.85259402    
 -0.69791263    
  0.94516867    
  9.85204242E-03
 -0.64997512    
  0.27883995    
 -0.17207274    
 -7.44327605E-02
  0.31015471    
 -0.34484029    
 -1.18348561E-02
  3.96781825E-02
 -0.37948930    
   1.1486229    
 -0.58757478    
  0.55852497    
 -0.65040565    
 -9.65662524E-02
 -0.44183257    
  0.37514129    
  0.62564844    
 -0.68396682    
 -0.28507432    
 -0.63252234    
  0.98815554    
  0.56619865    
  0.18140073    
 -0.28003073    
 -0.17261298    
 -5.01501970E-02
  0.12179619    
  5.89371920E-02
  0.11406643    
 -0.22847663    
  7.05369040E-02
 -0.53947127    
 -0.61376297    
  0.16014788    
   1.2534038    
 -0.46006635    
 -6.49446920E-02
  0.28443012    
 -0.47982395    
   1.0182769    
  -1.5512764    
  0.22761740    
  0.10178239    
 -0.52163631    
  0.57196158    
  0.55169678    
  0.40664205    
 -0.30269647    
  1.57982670E-02
 -0.40389904    
 -0.34732926    
  0.59550840    
 -0.35719809    
 -0.28245988    
   1.0799201    
  -1.0903913    
  0.54191607    
  0.10086049    
 -0.11939923    
  0.11939865    
  0.12960322    
 -0.20626906    
  6.55345023E-02
 -0.12292728    
  0.49808654    
 -0.23280533    
 -8.43666717E-02
  0.51644361    
 -0.52884388    
 -0.34830636    
  0.36947188    
 -0.31063145    
  0.22504672    
  0.23448582    
  -1.1719112    
  3.34164016E-02
  0.75239027    
 -0.19478865    
 -0.44662315    
  0.78155804    
 -0.40738976    
 -9.06970128E-02
 -0.75853014    
   1.5581445    
 -0.46404669    
 -0.31675875    
  0.51330709    
 -6.33000135E-02
  0.28867161    
 -0.62435251    
 -0.10813462    
 -0.63908029    
  0.23361561    
   1.0640724    
  -1.0188155    
  0.32885820    
 -7.60696605E-02
  0.36930951    
   1.0169848    
 -0.59347236    
  0.52134562    
  -1.0794076    
  0.28836128    
  0.10983099    
  0.15206316    
 -0.21806227    
 -4.58705314E-02
 -6.75364584E-02
  0.77587390    
  -1.0110986    
  0.37934393    
  0.47542360    
 -0.52383626    
 -0.37325141    
  0.75054562    
  7.21625015E-02
 -0.47152418    
 -0.23693031    
 -0.32522440    
  0.80418515    
 -0.70274764    
  0.55362660    
  7.81929418E-02
 -0.41577491    
  0.26475289    
  0.10376843    
 -0.41085562    
  0.40004477    
 -8.10997859E-02
  0.25675702    
 -0.15237886    
 -0.13024966    
 -0.82667905    
  0.99852896    
 -8.52485653E-03
  0.14184415    
 -0.83842194    
  6.32487386E-02
 -5.63996360E-02
 -6.70442358E-02
  0.80196881    
  5.87939806E-02
  0.11778282    
 -4.48886976E-02
 -0.70905530    
  0.39668047    
  0.27435800    
 -0.80498642    
  0.36000276    
  6.52647540E-02
 -0.40220287    
 -1.97376106E-02
  0.10403046    
  0.23623157    
 -0.20964204    
  0.84061205    
 -0.54494435    
 -0.28407317    
  0.64442933    
 -0.31788704    
 -5.33747114E-02
  0.33270612    
 -0.33930641    
  0.49749181    
 -0.74975330    
  0.17423989    
 -0.10033498    
  0.16725706    
 -0.85251904    
   1.2815150    
  0.20080236    
 -0.33433387    
  0.53511274    
 -0.59324872    
 -0.99501383    
  0.13768968    
  0.47362730    
  0.91266686    
 -0.42537192    
 -0.35440958    
 -0.58192122    
  0.69718772    
 -0.68112260    
  0.19157448    
  0.49758020    
 -0.38566226    
  0.21605985    
 -2.64118146E-02
 -0.91872758    
   1.3893386    
 -9.39434171E-02
 -2.87915096E-02
  0.27471218    
  -1.2752072    
  0.70244986    
  0.80370259    
 -0.39208406    
  0.70230722    
  -1.6608909    
 -2.02023555E-02
   1.1201471    
  -1.3956589    
   1.0145293    
 -0.43815780    
  0.86737978    
 -0.41183087    
 -8.18007812E-02
  0.40199429    
 -0.24635971    
  0.20952775    
  6.29135296E-02
 -0.86094022    
  0.69953668    
  0.11990421    
  0.16857366    
 -0.73208177    
  0.27958468    
  0.36135468    
 -0.49569008    
 -0.33005512    
  0.12604038    
  0.13287327    
  0.43423364    
 -0.26117092    
  0.12721257    
  -1.0167327    
  0.89145648    
 -9.31845531E-02
  3.13503556E-02
 -0.69727051    
 -0.15139928    
  0.18392311    
  0.17563276    
  0.57578391    
  0.35251558    
 -0.16705389    
 -0.22001348    
  6.79504797E-02
  6.19123243E-02
  3.20706330E-02
 -0.86292326    
  0.72606355    
 -0.35531563    
  0.45666763    
 -0.74797934    
  0.66922700    
 -0.25051695    
  0.13830441    
  6.25837296E-02
  0.15554735    
 -0.14775006    
 -0.67201316    
  0.43419904    
  0.40874380    
 -0.33516410    
 -0.59929407    
 -0.21794863    
   1.3784924    
 -0.37969071    
 -2.31668018E-02
 -0.14249969    
 -0.50483763    
   1.2633675    
  -1.2559327    
  8.17507207E-02
  0.37661174    
  0.53762943    
 -6.49948046E-02
 -0.78641522    
 -0.61904013    
   1.2712975    
 -0.48717889    
  0.32828686    
   1.0028450    
  -1.3670973    
   1.3320311    
 -0.91815120    
  0.14372154    
  9.38426927E-02
 -0.99017256    
   1.2212145    
 -0.18092354    
 -0.20892958    
 -0.23788184    
 -9.61840227E-02
  0.57461250    
 -0.61133683    
  0.16513406    
 -0.58314604    
  0.65256149    
 -0.97623676    
 -9.89810526E-02
  0.76021177    
 -0.15776125    
  0.36894083    
  0.90882272    
 -4.41707112E-02
 -0.15738156    
 -0.80367547    
  0.30854756    
 -0.39665475    
  0.35324833    
  0.15388608    
  0.26686433    
 -0.55931222    
 -0.82213950    
  0.44802451    
  0.30830169    
  0.32441366    
 -0.13493766    
  0.42834076    
 -0.37536064    
  0.70200419    
 -0.90882337    
  0.11754006    
  0.61739171    
 -0.59051877    
 -0.67438525    
  0.97477019    
 -0.43608367    
 -0.25007564    
 -0.66838646    
  0.44454691    
  0.75561470    
  0.43820187    
 -0.89746213    
  1.79725084E-02
  0.38921863    
 -0.17681968    
  0.23866068    
  0.50366896    
 -0.52662063    
 -0.84508896    
  0.24830742    
  7.53979161E-02
 -0.37927440    
  0.59005201    
 -0.67520964    
  0.29763207    
   1.2206646    
 -0.61183155    
  0.11037491    
  0.58546168    
 -0.74552441    
  0.38384950    
 -0.57679367    
  5.77942282E-02
 -0.15379101    
  0.38253376    
 -0.31203118    
  0.18778408    
 -0.22119984    
  0.44822705    
 -0.54767221    
  0.58867997    
 -7.09075481E-02
 -0.18168308    
  0.76875943    
 -0.79989040    
  0.48154718    
 -0.73682237    
 -5.11471694E-03
 -0.31015450    
  5.77406622E-02
  0.68984085    
 -0.62592173    
  0.53408253    
 -0.33032036    
  0.31015524    
 -0.13247362    
 -0.79780287    
  0.27706277    
  0.64950395    
  0.17984021    
 -0.39005658    
  0.36966315    
  0.22472720    
 -0.96825022    
  0.68309712    
  0.20890072    
  2.96121240E-02
 -0.61167687    
  0.21282132    
 -0.37433451    
 -5.31094819E-02
   1.3555224    
  -1.2824976    
  0.92246908    
  0.14563587    
  -1.5557270    
  0.16068213    
  0.59900832    
  3.37582827E-02
 -5.32610603E-02
  0.36452168    
 -0.54116994    
  0.49450484    
 -0.12718230    
  0.18893038    
  1.19049503E-02
  0.11844064    
 -0.65574801    
  0.31638008    
 -0.42314830    
  0.99481577    
 -0.82906216    
  1.89134143E-02
 -0.22490184    
   1.1150938    
 -0.82010710    
 -0.65880895    
   1.1358835    
  -1.3006384    
  0.93697113    
 -0.76381183    
   1.2254968    
 -0.95895678    
  0.81093061    
 -0.36361849    
 -0.29316187    
  0.28286240    
  0.91753250    
 -0.93845332    
 -1.70582868E-02
  0.59729928    
 -0.22759145    
 -0.28916946    
  0.74815422    
 -0.65537220    
  0.33750519    
  0.44633886    
  -1.0733355    
  0.56443524    
  0.13353178    
 -0.53556788    
 -0.67081124    
  0.83691686    
 -0.26759550    
 -0.14923880    
  0.68253684    
 -0.53329873    
  0.37312964    
 -0.45601758    
  0.74721414    
 -6.02591261E-02
 -0.61779779    
 -0.11203958    
  0.14601764    
  0.15827852    
 -0.64128381    
  0.84368128    
 -0.28975484    
  0.65938830    
 -0.91040647    
  0.29366425    
  0.33334360    
 -0.62967741    
  0.73247075    
 -0.53204346    
   1.1724079    
  -1.9987733    
  0.94195867    
 -0.34587264    
  0.61436594    
 -0.30017895    
 -2.23815385E-02
 -4.20228466E-02
 -0.42387378    
  0.15461932    
  0.52366388    
  -1.1255955    
   1.1711320    
 -2.25092676E-02
 -6.55148104E-02
  0.10848023    
 -0.77085632    
 -0.33243963    
   1.2317528    
 -0.63720757    
  0.20747714    
  0.37047356    
 -0.40473887    
  0.29419681    
 -0.68667501    
 -0.54361469    
   1.4257820    
 -0.37846291    
  0.29205823    
 -0.51861888    
  0.24011357    
  9.53100845E-02
  0.30501363    
 -0.34423438    
 -0.37238228    
 -0.10272528    
  0.50024337    
 -0.14064899    
  1.01527106E-02
 -0.33808962    
  0.68031704    
 -0.56790006    
  0.39443356    
  1.01866974E-02
  0.36055264    
  0.62301737    
 -0.30317351    
 -0.91971827    
  0.52784741    
  5.05073229E-03
  0.29645941    
 -0.49503338    
  0.16917895    
 -0.27436900    
  -1.0503097    
   1.2520658    
 -0.19664955    
 -0.12652202    
  3.84643488E-03
 -0.99825543    
  0.27589437    
  0.99017268    
 -7.94307664E-02
  0.43625289    
 -0.78681469    
 -0.35699782    
   1.1520002    
 -0.83883858    
  0.25654161    
  8.89861807E-02
  0.33336726    
 -0.19775087    
 -0.82045066    
  0.64220238    
 -0.24338154    
  5.40669747E-02
 -0.22051553    
  0.10693444    
 -0.30353034    
  0.58885098    
  0.12171540    
 -0.72667032    
 -0.13167806    
   1.0595893    
  -1.2781142    
  0.66983652    
 -0.44761431    
  0.88556510    
 -0.16871552    
 -0.29069003    
  4.70672101E-02
   1.3671471    
  -1.0372645    
 -0.43396682    
  0.53002816    
  0.38421953    
  2.82273348E-02
  -1.0360016    
  0.27073288    
  9.37551633E-02
  0.27839771    
  4.88604605E-02
 -1.27028301E-02
 -0.35626957    
 -0.80234569    
  0.28881252    
  0.18232135    
  0.57800847    
  0.30145410    
 -0.22813855    
 -0.88940918    
  0.44183269    
  0.12339972    
 -0.85411060    
  0.69792002    
  9.96299684E-02
 -0.58305639    
  0.91706294    
 -5.71582355E-02
 -0.55026418    
 -6.73750713E-02
  0.51987582    
 -0.24823053    
 -0.82371444    
  0.65833777    
 -0.15915875    
  0.16459368    
 -0.46405962    
  0.84483200    
 -0.43078294    
  0.32129848    
  0.44198021    
  -1.3717910    
   1.0299929    
  0.42581701    
 -0.10685372    
 -0.37469366    
  0.10318451    
  0.19823676    
 -0.20539215    
 -0.43092108    
  0.49523538    
  0.11290768    
 -0.33436969    
  7.29069784E-02
  0.43370843    
 -0.35848516    
 -6.93810359E-02
  0.23434269    
  0.34368798    
  -1.2538526    
  0.70829904    
 -2.66685765E-02
 -0.39777309    
  0.53803796    
  0.46094388    
 -0.40071431    
 -3.04754246E-02
 -0.34464920    
  0.63151610    
 -0.52065390    
 -8.26468132E-03
  0.25499603    
  0.70433813    
 -0.18934171    
  5.60365841E-02
  -1.4986424    
  0.61935151    
  0.24692887    
 -0.88681465    
  0.35874769    
  0.69169647    
 -5.36646247E-02
 -0.22774838    
  6.87369034E-02
 -0.61545515    
  0.90627366    
  4.01849207E-03
 -0.12364887    
 -6.72652572E-02
  0.11454118    
 -0.52976263    
 -1.98028628E-02
  0.33289409    
 -0.48954806    
  0.50731105    
  0.47132334    
  0.15352271    
 -0.53081691    
 -0.91869748    
  0.16612718    
  0.88168561    
 -0.31722218    
  0.26815024    
 -0.30358696    
  0.24101928    
 -0.19787462    
  0.58693343    
 -0.29017520    
  0.23420927    
 -0.47316915    
 -0.50540572    
   1.1291713    
 -0.72671354    
 -0.63465077    
  0.57465392    
  0.60865229    
 -0.70013249    
 -0.61670536    
  0.28768167    
  0.19682650    
  0.44980076    
  5.94233498E-02
  0.19189061    
 -0.18232198    
 -0.51082551    
  0.27570635    
  5.08913696E-02
  0.37182698    
  1.30722215E-02
  0.44618332    
 -0.85620391    
 -4.81050238E-02
  0.13070431    
  0.15183108    
 -0.20740160    
 -8.75315070E-02
 -5.77701963E-02
 -3.58783677E-02
 -0.42273626    
  0.60771793    
 -0.11022127    
  0.45506218    
  -1.1826952    
 -0.58515823    
   1.2288574    
  0.54836082    
 -0.66556871    
 -0.15977998    
  0.44031209    
  0.49584123    
 -0.90916526    
  0.52434301    
 -0.36597469    
 -0.51335400    
   1.0481330    
 -0.65540695    
  0.27477825    
  0.28930435    
  6.73706159E-02
  0.37677461    
  -1.3759527    
  0.99309957    
  0.29262367    
 -0.35067987    
 -8.42248946E-02
 -0.54478747    
  0.50535613    
 -0.25235942    
 -4.57360707E-02
  0.79604143    
  -1.2378742    
  0.97650927    
  0.11698114    
 -0.60592163    
  0.75584531    
  -1.0088420    
  0.11441068    
  0.43037733    
 -0.53573805    
  0.42036808    
 -0.42941800    
 -0.28163975    
  0.71695799    
  0.39890787    
 -0.14715746    
 -0.15465911    
 -0.22447895    
  6.46773055E-02
  0.34004459    
 -0.44796005    
 -0.57898802    
  0.35293314    
  0.17108309    
  0.54512066    
 -0.49714911    
  0.18154080    
  0.47341561    
 -0.63869590    
  0.81756496    
 -0.80839026    
 -0.17142208    
  0.19399664    
  0.32492638    
 -0.51892263    
  0.89934558    
 -0.31186032    
 -0.40471274    
  4.84673232E-02
  8.84444043E-02
 -7.56231993E-02
  0.53100324    
 -0.11778320    
 -0.33956730    
 -5.26441745E-02
  0.23922974    
  0.33717343    
  0.44066435    
  -1.0026193    
  0.97440481    
  -1.0356704    
 -0.24294592    
  0.39616230    
 -0.93993330    
   1.2507106    
 -0.93008381    
  0.62860894    
 -0.37536684    
  0.10966416    
  0.54641652    
 -0.50617415    
  0.41699922    
 -0.24869643    
  0.11122534    
  0.69577569    
 -0.89080864    
  0.11659738    
 -0.87357271    
   1.0940564    
 -6.10736851E-03
 -0.69775152    
  0.78284687    
 -0.22455062    
  0.12867771    
  0.14793935    
 -0.88863957    
  0.35211903    
 -0.51769835    
  0.36506858    
  1.05818016E-02
  0.30593559    
  1.93600496E-03
  5.09060994E-02
 -0.21217468    
  0.18042544    
 -9.34146717E-02
 -0.60544127    
  0.86137521    
  9.96992067E-02
 -0.99208462    
  0.56298429    
  0.52639830    
 -0.62778133    
  6.01861849E-02
  0.13323931    
  4.40073051E-02
  0.58691621    
 -0.65997159    
  0.55206841    
 -0.48490155    
 -0.16669624    
  3.65334116E-02
  0.14578785    
  0.45585352    
 -0.17986780    
  9.12911147E-02
  -1.1285870    
 -0.15692118    
  0.69557154    
  0.50743014    
 -0.29450786    
  7.71782175E-02
 -3.62996361E-03
   1.3501958    
  -1.2681974    
 -0.56297129    
  0.61835974    
 -0.17631765    
 -0.18648931    
  0.69882554    
 -0.13434057    
  -1.6251040    
   1.6963397    
  -1.3683614    
  0.30762455    
 -0.45547539    
   1.4893172    
 -0.44915661    
 -0.12167442    
 -0.65022218    
  0.89247990    
 -0.25106829    
  0.33836681    
  0.28847027    
 -6.72217384E-02
 -0.31892812    
  1.55313239E-02
 -0.54685557    
  0.31468153    
  0.19732708    
 -0.44341007    
  0.63338560    
 -0.23346025    
  0.11200461    
 -0.49007082    
 -0.92989606    
  0.23674999    
  0.54796487    
   1.1582563    
  -1.5329492    
   1.4898350    
 -0.93542767    
  0.43715945    
 -0.20104587    
  0.18746340    
 -2.42229309E-02
  0.28197452    
 -0.62054968    
 -0.87301499    
  0.81484383    
  0.24171993    
  0.34866714    
 -0.17800176    
 -0.18716133    
  5.85437380E-02
  3.27894427E-02
 -0.75781190    
   1.0459683    
  -1.3404210    
  0.46864435    
  0.83851278    
 -0.88018543    
  0.58265144    
 -0.11531056    
  0.22934659    
 -0.46085826    
 -0.46163559    
  0.61698610    
  4.68466654E-02
  0.58192122    
 -0.63840699    
 -0.57671064    
  0.51168686    
  0.58548695    
 -0.66898078    
  0.20041502    
  0.18232121    
  0.15742937    
 -0.52345282    
  0.41280454    
 -2.21825000E-02
 -3.42240259E-02
 -2.34843139E-02
  0.72145569    
 -0.95705312    
  0.28013471    
  0.23369390    
  3.39013375E-02
 -0.23224278    
   1.1473732    
 -0.83308339    
 -0.53196442    
 -9.53104198E-02
  0.40879321    
 -0.17768160    
  0.26966336    
 -0.73649806    
   1.1708350    
 -0.94012523    
  0.25577146    
  0.15303817    
  0.45274344    
 -0.66385674    
 -0.53870237    
   1.2297856    
 -0.66062421    
 -0.84396952    
   1.3781219    
  -1.5726095    
  0.70995456    
  0.81831002    
 -0.76687843    
 -0.51700139    
  0.96128064    
  0.10890730    
 -0.36604047    
 -0.21118003    
  0.84459144    
 -0.33160591    
  0.13595594    
  0.79383594    
 -0.93303287    
  0.37021929    
  -1.1876639    
  0.75204009    
 -0.79332167    
 -0.49561676    
   1.1477016    
  0.42588115    
  4.08739410E-02
  -1.4684250    
   1.2908480    
 -0.18501596    
  0.97767717    
  -1.3220946    
 -0.25603911    
  0.91432202    
 -0.90129244    
   1.5299879    
  -1.8122916    
  0.40974772    
  0.66130626    
 -0.27598602    
 -1.16958153E-02
  9.75629967E-03
  0.53461754    
 -0.79233313    
  0.50881368    
 -0.86764419    
 -0.45713776    
   1.5521462    
 -0.92353684    
  0.19984369    
  0.62113649    
 -7.76016489E-02
 -0.30219591    
  0.32075524    
  -1.2478243    
  0.40710586    
  0.27614030    
  0.37173548    
 -8.40525627E-02
  0.41782609    
 -0.37223917    
 -0.15385407    
  0.59492260    
 -0.17774446    
 -0.14415510    
 -0.16103075    
 -0.70436180    
 -0.20821717    
   1.5803144    
  -1.3949107    
  0.57704580    
 -3.96524146E-02
  0.16912587    
  0.21896040    
  0.24127118    
 -0.76385283    
  0.71852922    
 -0.34351441    
  0.47265062    
 -0.88431805    
 -0.25017235    
  0.39398372    
  2.50871852E-02
 -3.43672037E-02
  0.25390092    
   1.1502970    
  -1.2176126    
 -0.37030706    
  0.36058903    
  6.61241934E-02
  0.16169640    
 -0.36582613    
 -3.18931118E-02
 -8.19737911E-02
  0.36093694    
  7.42328018E-02
 -0.63166165    
 -8.28500837E-02
  9.19826925E-02
 -0.21559592    
  0.52129692    
 -0.58333206    
  0.17563276    
   1.0725480    
 -0.39974061    
 -0.77891409    
  0.74760711    
  0.63588440    
  -1.5320611    
  0.61670506    
  0.11882071    
  0.14462160    
 -6.87365681E-02
  0.36223590    
  -1.1066766    
   1.7124474    
 -0.97766876    
  3.87584930E-03
  0.16868964    
 -0.11778335    
 -1.48146497E-02
 -8.15988481E-02
  0.17248897    
  0.29953641    
  0.33484730    
 -0.86737186    
  5.44068180E-02
  0.11891378    
 -0.53461468    
  0.57536387    
  0.18203236    
  -1.2549361    
   1.4125948    
 -0.33969152    
  0.20350720    
 -0.25151670    
 -0.82330126    
 -0.55032325    
  0.54616529    
  0.63082820    
  0.11110850    
  0.32420877    
  0.38566267    
  -1.1005657    
  0.68726510    
 -0.13564079    
  0.14591204    
  -1.2667285    
 -0.15070148    
   1.4333620    
  0.11394422    
 -0.16101177    
 -0.92233282    
 -0.44015092    
  0.61994332    
  0.41595793    
  0.46555766    
 -0.26053122    
 -0.19051847    
  0.17854200    
 -0.70875853    
  0.54045248    
 -0.24580179    
  0.17622635    
  0.88344264    
 -0.29371744    
 -0.40123692    
 -0.52234471    
  0.56135625    
 -4.44519296E-02
 -0.60947430    
  0.48164120    
 -0.46835247    
 -0.37139931    
  0.34464091    
  0.61013395    
 -1.84345583E-03
 -0.29137912    
 -0.31352732    
  0.39641508    
 -0.24613306    
 -0.32721326    
   1.2092015    
 -1.94412153E-02
  -1.6342845    
   1.1733192    
 -0.74916160    
  0.80588758    
  0.17184994    
  4.98215221E-02
  -1.0316831    
  0.49499831    
 -0.40420654    
  0.85802162    
 -3.58344577E-02
  3.58343013E-02
  0.11189923    
  0.12238228    
 -0.71619600    
 -0.94520134    
   2.0368822    
  -1.3571575    
  0.54796541    
 -4.39193323E-02
  8.22380930E-02
  6.19506538E-02
  0.12131033    
  0.24450961    
 -0.21217470    
 -0.46155471    
  0.13473211    
  0.57154894    
  -1.4090911    
 -0.29743803    
   1.3010638    
  9.01200920E-02
 -0.11170412    
 -5.60895316E-02
 -0.17848314    
 -0.72348726    
  0.84458607    
 -2.26582140E-02
  0.38865831    
 -0.35990879    
 -0.43734473    
  5.78543097E-02
  0.56719446    
 -0.55542976    
 -0.51669103    
  0.10241479    
  0.90918618    
 -0.16640633    
 -0.34026939    
  0.58877230    
 -5.91888689E-02
  7.38591701E-02
 -0.10932337    
  4.05364375E-07
 -0.42552048    
 -0.49801642    
 -0.41689464    
  0.17076027    
  0.29492334    
  0.78411877    
  0.14336471    
 -0.42973006    
  0.35877773    
 -0.40730503    
  0.22645278    
 -0.22094364    
  0.22533867    
  3.66026461E-02
 -0.41930285    
  0.70433861    
 -0.60058659    
   1.3071568    
 -0.43774536    
  -1.2836103    
  0.70405209    
 -0.28985339    
  0.22488146    
  0.47692418    
 -0.26495343    
  0.15093555    
 -0.33325651    
  0.11453183    
 -4.01589647E-03
 -4.31725904E-02
 -0.68477869    
   1.5511019    
  0.48251304    
  -1.1223377    
 -1.67672732E-03
 -0.96529037    
   1.3917859    
 -0.75062746    
  0.19347320    
  0.65316087    
 -0.61747688    
 -0.56516665    
  0.45816475    
  0.12709370    
 -0.23542513    
  0.19858803    
  0.30211815    
  0.24482101    
 -0.96467388    
  0.82257450    
 -0.53062838    
 -0.22048774    
  0.48774984    
 -3.64884213E-02
 -0.19935812    
 -0.69108713    
  0.37623534    
   1.0728595    
  -1.2484246    
  0.89656901    
 -0.77617049    
  0.34496492    
  7.92294443E-02
  6.97739050E-02
 -4.47005481E-02
  0.22428566    
 -0.59603983    
  0.34080404    
  0.39426923    
  -1.0893836    
   1.0488375    
 -0.18094334    
  0.23464757    
 -0.82873511    
  0.17279506    
  0.21250792    
  0.39660087    
 -0.69041115    
  0.69995409    
  -1.0574107    
  0.40024352    
  4.85404469E-02
 -0.27037656    
 -0.45058563    
   1.2709121    
 -0.76316851    
 -0.22778440    
  0.49441293    
 -2.63486914E-02
  9.92738158E-02
  0.89631248    
  -1.1788796    
  0.57572806    
 -6.95785508E-02
  0.44958583    
 -0.64073360    
 -0.59590447    
  0.18617554    
  0.57956254    
 -9.20834690E-02
  8.66835862E-02
  0.27038521    
 -0.91079628    
  0.40088832    
  0.23227589    
 -0.44913208    
  0.10792150    
  0.21750091    
  0.41637883    
 -0.59870100    
  0.87855035    
 -0.51940930    
 -0.39432037    
  0.38566232    
 -0.10246585    
   1.0197995    
 -0.83075744    
 -0.17945509    
  0.19213375    
 -0.43017727    
  0.22459516    
  0.31015483    
 -0.19001018    
  0.38874483    
 -8.23711753E-02
 -5.58225289E-02
 -0.23185933    
  0.59505486    
  -1.2104934    
 -0.60095781    
  0.91173482    
 -0.11095722    
 -3.63675766E-02
  0.66904932    
 -0.56131101    
 -0.50136960    
 -0.74547315    
   1.4026879    
 -0.98899209    
   1.2720904    
 -0.76454973    
  0.92545956    
  -1.2811943    
   1.3565124    
  6.66522160E-02
 -0.18731129    
 -0.54977316    
 -0.41616020    
  0.58139431    
 -0.92940235    
 -9.02461708E-02
   1.0355537    
  0.46852359    
  0.32939270    
  -1.4096555    
  0.60182893    
  0.39209643    
  0.11313677    
 -0.32025877    
 -0.36570311    
  0.43756214    
 -0.86230439    
  0.43424442    
  0.92710626    
 -0.51457447    
  0.12488738    
 -0.91836506    
  0.98772585    
 -0.77922148    
  0.24756181    
 -0.70195806    
  0.75533181    
 -0.62290806    
  0.72368389    
  0.44478223    
 -1.09023564E-02
 -0.71905881    
  5.82692660E-02
  0.45155656    
 -0.14866030    
  0.25671953    
  -1.1800034    
  0.49223247    
  0.47201219    
 -0.12828931    
 -0.78050405    
  4.46321741E-02
  0.52969366    
 -0.11370225    
  0.20304808    
 -0.12987480    
  5.67524843E-02
 -9.14100185E-02
  4.67488356E-02
  6.51396289E-02
  4.62125540E-02
 -5.07271923E-02
  0.39637411    
 -0.34995654    
  0.84048694    
 -0.97927737    
 -0.26559564    
  0.47323477    
 -0.17829783    
   1.1387591    
 -0.98495317    
 -5.95923997E-02
  0.24397722    
 -0.10688914    
 -0.36517826    
  0.32220301    
  0.27411723    
  0.16600297    
 -0.24984646    
 -0.57793421    
  0.56798381    
  0.46058440    
 -0.54396629    
 -0.29252461    
  0.12316240    
 -0.29486072    
  0.28840268    
  0.19732708    
  0.13574490    
 -8.72929990E-02
 -0.22864832    
  0.26187441    
 -0.35294703    
  0.66364676    
 -0.24892209    
 -0.90256023    
  0.69314700    
  0.15900880    
  -1.0528262    
  0.29804492    
  0.60707295    
   1.0112604    
 -0.99639040    
 -1.84647040E-03
  4.51748297E-02
 -0.54863346    
  2.71505266E-02
  0.90310913    
 -0.57389057    
  0.10364565    
  -1.0135338    
 -9.47787091E-02
   1.6750724    
  2.05965471E-02
 -0.58735788    
  0.23313208    
  0.21885289    
 -0.36336619    
  0.40428647    
 -0.40075886    
 -0.71450007    
  0.61070377    
 -0.22705722    
  0.52542418    
 -0.68736666    
  0.47503388    
 -9.78225172E-02
 -6.95573837E-02
 -0.21155807    
  0.17926249    
  0.24521798    
 -3.66216972E-02
 -7.75292888E-02
 -4.31439094E-02
 -0.23879620    
 -0.25349778    
  0.74271786    
 -0.23058115    
  0.83316541    
 -0.54499239    
 -0.59904301    
 -0.13468106    
  0.61501980    
  4.69722636E-02
 -2.56423838E-02
 -7.93666393E-02
  2.25895997E-02
 -0.23742045    
  0.15508436    
  4.55869697E-02
  0.12232810    
  0.19693565    
 -0.92867273    
  8.18062797E-02
  0.22615971    
  0.10944895    
 -0.22422367    
   1.2340559    
 -0.76913297    
  1.34907151E-02
  0.29394418    
 -0.51834452    
 -3.62902731E-02
 -0.60577321    
  0.62087667    
 -0.12046305    
  2.62234304E-02
 -0.61400962    
  0.97209573    
  0.13229673    
 -0.45342672    
  2.68472508E-02
  6.41240776E-02
 -0.15656897    
  5.41945361E-02
 -0.89585787    
 -0.15134539    
  0.41197988    
  0.62600815    
 -4.49779034E-02
  0.37514696    
 -0.82264555    
  0.59575111    
  7.05228671E-02
  9.46027264E-02
 -0.15474097    
  9.26769599E-02
 -0.25616854    
 -0.18086310    
  0.51315558    
  0.33746940    
 -5.24077490E-02
 -0.24906695    
  4.76668142E-02
  0.38982737    
 -0.63201118    
 -0.46551514    
  0.41518939    
 -1.29874395E-02
  0.42203018    
 -0.59265602    
 -6.95471168E-02
  0.61840022    
  0.35652584    
  0.11627216    
  -1.1901153    
 -6.13461481E-03
  0.11057798    
  0.19464241    
   1.0710243    
 -0.81970984    
  0.89525998    
 -0.83039081    
 -0.51635092    
  0.77553141    
 -0.54191655    
 -0.15634570    
  0.46195835    
 -0.14024659    
  0.27458584    
 -0.35788605    
 -4.12432216E-02
 -2.55873725E-02
  4.43577096E-02
 -0.72676390    
  0.78495497    
  9.30035263E-02
 -8.71728435E-02
 -0.12142368    
 -0.44451076    
  0.50397587    
 -0.12269152    
  0.31015530    
 -0.26458892    
  0.18824297    
  0.33012661    
 -0.34499618    
  0.62535703    
  -1.1250100    
  0.49777770    
 -4.80395965E-02
 -9.70837325E-02
 -0.26128036    
 -0.13232525    
  0.72323662    
 -0.44443592    
  8.39655772E-02
  0.13381122    
  0.20617029    
 -0.42394668    
  0.12344388    
 -7.36115649E-02
  0.62613606    
 -0.68820894    
  6.66913316E-02
  0.45928952    
 -0.33182552    
 -0.28161567    
 -6.38220906E-02
   1.1695774    
 -0.89559913    
  0.22879194    
  1.54771041E-02
  5.63998483E-02
 -0.21111946    
  0.19976512    
 -2.31034569E-02
 -6.91119060E-02
 -0.33218843    
  0.47838461    
 -0.17708039    
  0.34330162    
 -0.20402160    
  0.46214736    
 -0.73127693    
 -0.69735765    
  0.65223700    
  0.59265876    
 -0.47854525    
 -0.11631373    
  0.80257398    
 -0.27428085    
 -0.17404447    
 -0.25974011    
  8.63428339E-02
 -0.48481873    
  0.41831774    
  2.52192020E-02
  0.75804490    
 -0.23465444    
 -0.77224404    
  0.16705364    
  0.46662003    
  -1.3243672    
   1.4583871    
  1.47143472E-02
 -0.79228514    
  0.37267569    
 -8.56138095E-02
  3.71737266E-03
 -0.18492228    
 -2.25744173E-02
  0.13438694    
 -7.24203438E-02
  0.56022847    
 -0.88136894    
   1.1781993    
 -0.29683152    
 -0.39631587    
 -0.78663725    
  0.87380058    
 -0.11674031    
 -0.18495195    
  0.26253763    
 -0.83865476    
  0.62027448    
  0.15569252    
  0.24616647    
 -0.32697985    
 -6.20031096E-02
  0.21414778    
  0.33966333    
 -0.35178500    
  0.53083318    
 -0.82667828    
  0.15782388    
  0.47374707    
 -0.19914961    
 -7.73866773E-02
  0.13496682    
  2.68951505E-02
 -0.26558164    
 -0.34195128    
  0.50310367    
 -0.50824541    
 -0.13795987    
  0.21720839    
  9.96299684E-02
 -0.22099105    
 -0.51172191    
   1.6820718    
 -0.38238105    
 -0.59983939    
 -1.34534175E-02
 -7.49762803E-02
 -0.50516480    
  0.61996907    
 -0.20380908    
  0.47232801    
 -4.75473516E-02
 -6.98111160E-03
 -0.16944529    
  0.13379072    
 -0.29557800    
  4.06271480E-02
 -0.21034496    
  9.89821330E-02
  0.33871397    
 -0.40639839    
  0.52583790    
  0.18397571    
  0.14823042    
 -0.53730160    
 -0.25567949    
  0.83256710    
 -0.20869406    
 -0.36211431    
  0.44053301    
 -0.67894381    
  0.13641207    
 -0.26482844    
  0.30430663    
 -0.50724822    
   1.3545462    
 -0.75492430    
 -0.12961748    
 -0.34589195    
  0.14373159    
  0.33569151    
 -0.21004653    
 -0.80792183    
   1.8705539    
 -0.91089362    
 -0.17612979    
  0.68322164    
  5.22280857E-02
 -0.60377210    
  0.30218658    
 -3.41779254E-02
 -0.45033121    
  6.29135445E-02
  0.75806677    
 -0.50512779    
 -0.80103606    
 -0.22103682    
   1.3308375    
 -2.39275694E-02
 -0.58012354    
 -0.11017863    
  0.34092692    
 -0.42381445    
  0.75739646    
  9.12238657E-02
 -0.60349703    
  0.93732381    
 -0.70169848    
  0.33973870    
  7.71124065E-02
 -0.24379595    
 -0.26076066    
  0.13613205    
  0.45165431    
 -0.55701470    
  0.28768191    
  7.86426514E-02
 -5.17353937E-02
 -0.99768609    
 -7.47239143E-02
  0.96672112    
 -0.41204396    
  0.40215886    
 -3.02548259E-02
  1.01866974E-02
 -0.44597068    
  0.26499912    
 -0.42798442    
  0.56404257    
  2.78759990E-02
  0.22383080    
  8.20848532E-03
 -0.46728280    
  0.16955926    
 -0.85404873    
  0.89889866    
  0.20544405    
 -0.25029460    
  4.48503233E-02
 -0.33436897    
 -0.11686402    
 -0.19062008    
  0.94908071    
 -0.52381307    
  0.19530843    
 -0.64418638    
  0.73655987    
 -2.64919158E-02
  -1.1275505    
  0.43775371    
  0.24759141    
 -0.41464528    
  0.92494899    
 -0.18169485    
  0.16430280    
 -0.12017851    
 -0.37012595    
  0.41238567    
 -0.14642227    
  0.57123923    
  -1.3282591    
   1.0639766    
 -2.22723000E-02
 -9.11146477E-02
 -0.29207787    
 -0.30098647    
   1.0083489    
 -0.59694946    
 -0.10601847    
  2.38367599E-02
 -0.47644868    
 -0.62645566    
  0.77962035    
  0.68869925    
 -0.67110360    
  0.88198853    
 -0.13370380    
 -0.33317608    
  0.28094134    
 -0.12981148    
 -0.26699534    
  0.30900487    
 -0.56835651    
  5.96379824E-02
 -0.52852470    
   1.5776896    
  -1.2147841    
  0.45000699    
  0.77486432    
  -1.4859941    
  0.80373639    
  1.43369911E-02
  0.17428185    
  0.51082581    
  -1.2897624    
  0.47972834    
  0.49292484    
 -0.26816899    
 -0.10160996    
  5.37856184E-02
 -0.59968102    
  0.47000352    
 -0.13793673    
 -3.27302239E-08
  0.29756638    
 -6.78228363E-02
 -2.66678724E-02
 -0.15987261    
 -1.92107297E-02
  0.78865343    
  -1.1385772    
  0.12354316    
  0.37991652    
  0.25623155    
  2.68183928E-02
 -0.40895319    
  3.70415598E-02
 -0.33526102    
   1.0151899    
 -0.47431162    
 -0.48859677    
  0.40278021    
  7.58987963E-02
 -0.44961515    
 -0.29465035    
  0.45325610    
 -2.93146782E-02
  0.67583525    
  -1.1950870    
  0.47000349    
  0.37288842    
  8.41097981E-02
 -0.91933924    
  0.52973020    
 -0.39096418    
   1.1291493    
 -0.66874284    
  0.28453246    
 -0.34725571    
  0.63454342    
  -1.6455859    
  7.10358769E-02
   1.7339288    
 -0.69617915    
  0.76160032    
 -0.90035033    
 -0.25564283    
  0.48712337    
 -6.47842064E-02
  0.14624532    
  7.53220543E-02
  0.20724487    
  -1.2840148    
   1.2711122    
 -0.40806568    
  0.53016877    
 -0.83095729    
  6.63506836E-02
 -0.51908988    
  0.99217534    
  0.43477526    
  -1.1066118    
  8.65091756E-02
  0.14383693    
  0.20479459    
  8.76610428E-02
  0.16278656    
  -1.0184529    
  0.97503471    
  0.24229388    
 -0.10895975    
 -0.54755265    
 -0.48790905    
   1.1076858    
 -0.68671590    
  0.57199329    
 -0.66602218    
 -0.44716749    
  0.52569228    
 -0.13055924    
  0.94033188    
 -0.28652376    
  -1.0893953    
  0.19900171    
   1.0923266    
 -0.21905360    
 -0.47031790    
  0.63095075    
  0.21239068    
 -0.37932310    
 -0.53426820    
   1.2034333    
 -0.91507757    
 -0.90624011    
   1.2470324    
 -0.98852140    
  0.75852984    
  0.12718187    
 -0.22394019    
  0.20464697    
 -0.48044771    
 -0.22906697    
  0.55346733    
  0.44453967    
 -0.28525183    
 -0.67391574    
  0.53156197    
 -0.19056472    
 -2.05252934E-02
  0.44166848    
 -0.86573857    
   1.0306252    
 -0.39360112    
  0.64937204    
 -0.78476751    
  0.16475508    
 -0.35177913    
  0.21850538    
  0.26045498    
 -0.23193961    
  3.93747985E-02
 -3.33693512E-02
  7.12525994E-02
  8.88682604E-02
 -0.94738114    
  0.24740806    
  0.98125732    
 -0.26945010    
 -0.39960051    
 -0.30538127    
 -0.42608508    
 -3.17485631E-02
   1.1338273    
  0.18001187    
 -0.34927103    
  0.76908350    
 -9.87344384E-02
 -0.62038767    
  0.51432824    
 -0.35268694    
 -0.25131416    
  0.58754939    
 -0.58117324    
 -0.80512023    
   1.3586652    
 -0.43387967    
 -0.33122256    
  0.15937266    
 -0.69314671    
  0.85745001    
  0.11441023    
 -7.35885054E-02
 -6.96422011E-02
 -3.57177146E-02
 -0.30740419    
  0.27245685    
  0.49352163    
  0.39390436    
  -1.0096644    
  0.30699769    
 -0.29058477    
  1.84336249E-02
  0.68627447    
 -0.10663877    
  -1.3388445    
 -0.23541436    
  0.30603147    
  0.72886491    
 -0.17445788    
  0.29028979    
  0.66742826    
  -1.7017465    
   1.3341334    
  0.12754360    
 -4.29470725E-02
  -1.0023352    
 -0.11506920    
  0.10047065    
   1.1626914    
 -0.73540676    
  0.17951994    
 -2.02436186E-02
  9.17720795E-02
 -0.74287093    
  0.31666920    
  0.96752703    
 -0.30483902    
 -0.26871690    
  0.63768697    
 -0.63001001    
 -0.11325184    
 -0.46274915    
  0.83704126    
 -0.70053780    
  0.84941524    
 -0.73196214    
 -0.15063883    
  0.75988770    
 -0.17005862    
  0.14389411    
 -0.35101041    
 -1.90077368E-02
  0.30930158    
 -0.29238805    
 -0.16610156    
  0.41040337    
  -1.0046463    
  0.51975453    
 -0.57981849    
  0.89511591    
  0.20349613    
 -0.71237886    
  0.78137171    
 -0.34301254    
  0.12724836    
 -0.86086971    
  0.76849675    
  0.24072950    
  0.50828701    
 -0.68083078    
  -1.0383208    
   1.5901035    
 -0.52943593    
  3.97167169E-02
 -0.14651076    
  0.99809694    
  -1.9309181    
   1.0542395    
 -0.91357136    
  0.38873470    
   1.2061176    
  -1.4208614    
 -0.41886169    
  0.84066945    
  0.45492804    
 -0.44747448    
  0.22906695    
 -0.36401337    
 -0.69031799    
  0.71825343    
   1.0012802    
 -5.72773889E-02
 -0.13399115    
 -0.71796256    
  0.73014241    
 -0.74278492    
   1.2024454    
 -0.92050421    
  6.14150353E-02
 -0.64384133    
  0.79282200    
   1.0908055    
  -2.0597823    
  0.88971138    
  8.54666531E-02
 -0.87763524    
  0.53651488    
  0.98921752    
 -0.75914228    
  0.14746624    
 -8.38999003E-02
  0.22799417    
 -1.03757791E-02
  -1.0515000    
  0.43729106    
  0.20220332    
  0.70391589    
 -0.40497860    
 -0.44948593    
  0.25334609    
 -0.28119025    
  0.26145864    
 -0.17151098    
  0.12516278    
  5.17679378E-02
  0.32742253    
 -0.20703970    
 -7.28802830E-02
  0.60800803    
 -0.86079639    
 -0.29657143    
 -8.05391818E-02
  9.82386544E-02
  0.11061022    
 -5.24964649E-03
   1.3737161    
  -1.6405635    
  6.96803182E-02
  0.98442876    
  0.15089442    
 -0.43102103    
 -5.37151881E-02
 -0.48550805    
 -0.44849709    
   1.2009901    
 -5.12261651E-02
 -0.60793430    
  0.25048935    
  0.35339382    
  0.45946109    
 -0.37889776    
 -0.60821879    
 -0.61805636    
  0.52937543    
  0.47873738    
 -0.11332892    
 -7.96081796E-02
 -0.32411975    
  0.72012401    
 -0.70461923    
  0.28189605    
 -1.93604245E-03
 -0.74893850    
  0.74505520    
  7.85447583E-02
 -2.55023874E-02
 -0.21762387    
  0.19334595    
  8.16409886E-02
 -0.18301873    
 -3.18832919E-02
  0.26419014    
 -0.79611492    
  0.89097327    
  0.19282474    
  -1.3763930    
 -0.14272268    
   1.1155140    
  0.28768247    
 -0.56241280    
  0.32732695    
 -0.12598790    
  0.31827167    
 -0.20651901    
  0.26456705    
 -0.58257335    
 -0.11194999    
 -2.79346891E-02
  0.36401379    
 -0.56405514    
   1.1337429    
  -1.0225176    
  0.36007515    
  0.25418991    
 -0.26069087    
  0.40691352    
  8.72527659E-02
  -1.3421886    
  0.89888102    
  0.46300587    
 -0.51386470    
  0.20559956    
 -0.69491833    
  0.15415034    
  0.88354176    
 -0.32175702    
  0.17449181    
 -0.62153751    
 -0.70678979    
   1.4843485    
 -0.89839411    
  0.40444505    
 -0.73057377    
  0.48420313    
  0.31154624    
  7.90127143E-02
  0.96187890    
  -1.1562871    
  0.28714573    
 -8.21921974E-02
 -0.50269985    
  0.91397601    
 -0.13767807    
  2.36542933E-02
 -0.41002071    
 -0.41925886    
  0.96621376    
  -1.1203644    
 -0.25131392    
  0.82472372    
  8.43984857E-02
 -0.39117926    
  0.20163710    
 -0.39465451    
  0.39899224    
  0.18700084    
 -1.26471641E-02
 -0.96758473    
   1.3706218    
 -0.73154169    
 -0.12634246    
   1.0013902    
 -0.64385587    
 -0.29102799    
  0.50814122    
  9.38426927E-02
 -0.69168013    
  0.75428933    
 -0.76608831    
 -0.74490982    
   1.1454165    
 -0.83609480    
  0.56874794    
  0.68793929    
 -0.91108280    
   1.2793088    
  -1.6575501    
 -9.52462852E-03
  0.71678847    
  3.44462879E-02
  0.10490863    
 -0.40546548    
   1.7675873    
  -1.3682386    
 -2.27518044E-02
  0.13483804    
 -0.14746955    
  0.14196995    
 -0.25157669    
  0.42497388    
 -0.54541993    
  0.49632099    
 -0.95097631    
   1.6760750    
  -1.1847668    
 -0.68546438    
   1.0245041    
 -0.41097483    
 -0.37419134    
  2.77242344E-02
  0.41324687    
  5.15419524E-03
  0.12319517    
  4.44515049E-02
  0.43544555    
 -0.17141093    
 -0.16477974    
 -0.65453213    
  0.66821796    
  0.37723839    
 -0.19815862    
  4.85806447E-03
 -0.21951504    
  0.72580743    
 -0.49664578    
 -0.58842671    
 -4.11823988E-02
  0.85115135    
 -0.32423979    
  0.45391735    
  -1.0851890    
   1.0018570    
 -0.69192362    
 -0.31327122    
  0.77960050    
  0.22803928    
 -0.52187562    
 -9.71633419E-02
  0.54558885    
 -0.48616472    
 -0.23226604    
  0.62338370    
 -0.30910417    
 -0.25921983    
 -8.79394263E-02
  0.44282722    
 -0.42078763    
  0.27878663    
  0.24395621    
 -0.55880851    
  0.63199311    
  0.33496988    
 -0.77947491    
 -0.20458190    
 -2.87754973E-03
  0.72015679    
 -0.75237072    
  0.23732810    
  0.24266994    
 -0.16371155    
 -0.34038478    
 -6.11623470E-03
  0.22437002    
  0.15834349    
  0.15295500    
 -0.74283552    
  3.33985053E-02
 -0.36610481    
   1.3350012    
 -0.24343097    
  0.34726724    
 -0.18007720    
  0.28656074    
 -0.53467721    
  0.10363451    
 -0.82396835    
  0.77802354    
 -7.50819668E-02
 -0.55330062    
  0.88949376    
 -0.66026735    
 -0.21575813    
  0.53200471    
  0.23213983    
  1.54558104E-02
 -0.14854287    
 -0.77081990    
   1.1088165    
 -0.43117329    
 -0.62519622    
  0.60547185    
  0.45089808    
  -1.0747871    
 -0.13087976    
  0.68677115    
  0.29986784    
 -0.53967363    
  0.55223292    
 -9.48418230E-02
 -0.47103357    
  0.43790027    
 -0.50610846    
  0.30445212    
 -0.15451270    
  0.85306793    
 -0.79408246    
  6.24476932E-02
  0.35958543    
 -0.68225199    
  0.37295070    
  0.46412298    
 -0.38031468    
 -0.45985964    
  0.48119882    
 -0.37521711    
  0.47730920    
 -0.26201734    
 -0.16093028    
  0.81151778    
 -0.88278115    
  0.38441160    
  0.30017653    
 -0.82463425    
  0.43972942    
 -0.81145602    
  0.95441693    
  5.67529462E-02
 -8.63846466E-02
 -0.86947155    
  3.52460332E-02
  0.96940053    
 -0.43546775    
  0.14394620    
  0.22884153    
 -8.95576701E-02
  4.12042961E-02
 -0.14592746    
 -0.46449831    
  0.54405153    
 -3.18753980E-02
  4.55072410E-02
 -0.48285207    
   1.0471541    
 -0.72103488    
  8.03903341E-02
  0.28663787    
  0.10692705    
  1.39860371E-02
 -6.15799204E-02
 -0.16330145    
 -0.20590135    
 -0.85516316    
   1.5504448    
 -0.68465453    
  0.22441110    
 -0.14518179    
 -0.11364151    
 -0.18714744    
  0.76687789    
 -0.31249744    
 -0.76429576    
  0.34618884    
  0.15741666    
  8.33814219E-02
  9.16669816E-02
 -0.49813291    
 -0.20234025    
   1.0075819    
 -0.47781974    
  0.21007118    
  0.12516280    
 -0.27232108    
  0.43877947    
 -0.21889284    
  0.25997761    
 -0.80904537    
  0.60921270    
 -0.32365134    
  6.37419075E-02
 -6.79970682E-02
  3.35456990E-02
 -0.27878702    
  0.36562631    
 -7.86258876E-02
  0.78491879    
  -1.1079847    
  0.57642251    
 -0.16719855    
 -0.38136783    
 -0.11025646    
   1.5101938    
 -0.97094131    
 -0.10754949    
  3.71502899E-02
  0.11243757    
  8.54382515E-02
  0.37183517    
 -0.49395835    
 -0.59816098    
  0.87465918    
 -0.51895541    
  0.44037378    
 -0.78002560    
 -0.56760865    
   1.2201337    
 -0.21776868    
  0.14200079    
 -0.62570554    
  0.61310422    
  0.10807391    
 -0.19706368    
  0.11403571    
 -1.60283055E-02
  0.14202259    
 -0.96742004    
  0.95645714    
 -0.71062142    
  8.88790041E-02
  0.39465398    
  0.34853917    
 -0.36849976    
 -0.14279063    
 -0.32721323    
 -0.52708560    
   1.0820832    
 -0.52012789    
  0.49005041    
 -1.15167163E-02
  0.14194174    
  0.57221872    
 -0.35075161    
  -1.2107060    
 -0.36572564    
  8.70104283E-02
  1.18341874E-02
   1.4406706    
  0.11063910    
 -0.20553197    
  7.52015337E-02
 -0.36033413    
 -8.27616304E-02
  0.10292368    
  0.13950135    
 -6.26880974E-02
 -0.95588088    
   1.0759205    
  5.57914786E-02
 -5.08851297E-02
 -0.71125484    
  0.79267675    
 -0.41985419    
  0.33516371    
 -0.36300758    
  0.60335088    
 -0.30805144    
  0.37041542    
  -1.0723583    
   1.0061251    
  1.02825807E-02
 -3.11710965E-02
  0.21519683    
 -0.97094882    
  0.84287393    
 -0.17677507    
  -1.0771984    
 -7.93363824E-02
   1.4409651    
 -0.58518398    
  0.33480000    
 -0.25071716    
 -0.13404402    
 -0.92245817    
   1.2468549    
 -0.41215393    
  0.41363454    
  6.85987547E-02
 -0.78569847    
  0.76335174    
 -0.34583828    
 -0.74854589    
  0.19490060    
  0.46390843    
 -0.56618714    
 -0.27747786    
  0.76180178    
 -0.66050988    
   1.4333357    
 -0.52997190    
  0.14347279    
 -0.14533307    
  2.57367585E-02
  0.11313439    
 -0.62275106    
  0.28010046    
  0.54978269    
  0.11792929    
 -0.67919368    
 -0.75261801    
   1.3776786    
 -0.89066350    
 -2.43916996E-02
  0.13275981    
 -0.30770078    
  0.83832949    
 -0.80222386    
  0.92897540    
  -1.0374932    
  0.61721355    
  0.18267652    
 -9.30036083E-02
  0.29205823    
 -0.30579785    
  0.52339441    
 -0.93879050    
  0.27335811    
  0.28197065    
 -0.46110860    
  0.30924603    
 -5.55126220E-02
 -6.77851737E-02
 -0.27419913    
   1.0906444    
 -0.60513657    
 -0.63965833    
 -5.34884781E-02
  0.38199249    
  0.65102267    
 -0.35835224    
 -9.58696306E-02
  0.93298858    
  3.17996033E-02
 -0.94044548    
  1.19524263E-02
 -0.23810662    
  0.22213823    
  0.11934686    
  0.19855793    
 -0.66286391    
   1.0198314    
 -0.73499393    
  0.13566628    
  9.08903182E-02
  0.29953641    
 -0.27763191    
 -0.76930833    
  0.43616420    
 -0.24370188    
  0.28023571    
  0.31477800    
 -0.21053891    
  2.59240605E-02
  0.14624532    
  -1.0248681    
 -0.15336160    
 -0.14225058    
   1.0440727    
  0.41735235    
 -0.66546917    
  0.19517009    
  0.23489417    
 -0.16196965    
  0.26658222    
  0.44399479    
 -0.51370913    
  0.37739700    
  -1.1651329    
  0.70889574    
 -0.11583210    
 -0.30538210    
 -0.34484050    
  0.55359554    
 -0.63223815    
  0.62982011    
 -0.71024126    
  0.15062563    
   1.2257679    
  -1.2824274    
   1.2534038    
  0.35423896    
 -0.91898948    
  9.85807180E-02
 -7.63083547E-02
 -2.00225785E-02
  0.43571410    
 -0.36208865    
 -0.32526150    
  2.28579417E-02
  0.66594392    
  1.86925512E-02
  0.45366704    
  -1.4166137    
 -4.97237183E-02
  0.66933703    
  0.37970111    
 -0.62672210    
  0.49319029    
  0.13764377    
  0.10508729    
 -0.29427201    
  0.34470254    
 -0.26529613    
 -0.13200587    
 -0.57807833    
  0.68378687    
  0.67893994    
  -1.2567455    
  8.04719478E-02
  0.50513989    
 -0.35467768    
 -0.72239619    
  0.86090320    
 -0.14295225    
 -0.49025148    
  0.50791204    
  0.68766183    
 -0.66387641    
  0.21800175    
 -0.22443332    
 -0.98298293    
   1.3556577    
 -0.32235023    
 -0.91424751    
  0.40205798    
  0.47468570    
 -0.37411478    
 -0.56038690    
   1.5481375    
 -0.58434474    
  0.12758601    
 -0.17833710    
  0.61887234    
 -0.67005152    
  5.76657467E-02
  0.64570338    
  -1.2443243    
   1.0225923    
 -0.21471661    
 -0.17327216    
 -0.37374920    
 -0.30085981    
 -0.19795285    
  0.89110035    
  0.70531738    
 -0.57000190    
  9.02741477E-02
 -0.87091911    
  0.49592939    
  0.81879824    
 -0.39455301    
  -1.2543143    
   1.2291958    
 -2.08842065E-02
 -3.80525105E-02
 -0.16460407    
  0.11800393    
  0.13375197    
 -0.18634820    
 -8.14400241E-02
  0.28007731    
 -0.10790844    
 -0.32228765    
  0.34747779    
  0.59567928    
 -0.39229825    
 -0.56981671    
 -0.27029067    
  0.56808817    
 -0.30500159    
  0.36865097    
  0.16268516    
 -0.35303915    
  0.31109539    
  0.12611867    
 -2.37167124E-02
 -0.19196817    
 -0.34133071    
  0.91082168    
 -0.48436597    
 -3.01227998E-02
  0.25504485    
  -1.0211251    
  0.33034483    
   1.0986122    
 -0.99325192    
  0.11256871    
  0.30277652    
 -0.83797848    
  0.93430954    
  -1.1672407    
  0.59414196    
  0.55896890    
 -0.83913833    
  0.52213836    
  0.31570497    
 -0.20167919    
  0.33601907    
 -0.56273490    
 -2.82277223E-02
 -0.39630508    
  0.38602704    
 -0.17327133    
   1.0360922    
 -0.87529445    
  0.52989000    
 -0.47891003    
  3.89910601E-02
 -0.36517826    
  6.14341311E-02
  0.11720709    
 -0.26190379    
  0.56898189    
  -1.0377891    
   1.1438266    
 -0.16719230    
  0.28226224    
 -0.51673108    
  8.51112977E-02
 -0.79897219    
  0.69547039    
  0.58546388    
  0.15082270    
  -1.0185691    
  2.73155365E-02
  0.87970138    
 -0.42744440    
  9.79037881E-02
 -0.13674396    
  0.48474610    
 -0.76388347    
  0.12531695    
  0.26254159    
 -0.21298251    
 -0.67356038    
   1.0302349    
  0.62881368    
  -1.1788597    
 -0.23995087    
  0.72319967    
 -7.86731988E-02
 -0.38870263    
  0.73554313    
 -0.87320668    
  0.29518360    
  0.61990130    
  0.26171413    
  -1.6443962    
 -0.19004406    
   2.3915324    
  -1.7042161    
  0.94738120    
 -0.96508133    
  0.29878095    
 -0.12442783    
  0.34181476    
 -0.48684058    
  0.48684052    
  0.18881288    
 -0.70200950    
  0.62880653    
 -0.47253895    
  0.27169183    
  9.40789357E-02
  0.31717238    
  0.47639364    
 -0.74042588    
  9.24224034E-02
 -0.23001675    
 -0.11133798    
   1.3210415    
  -1.2894272    
  7.39600435E-02
 -0.56492877    
  0.85116464    
  0.14396873    
 -0.62532425    
 -0.62743825    
  0.70188057    
  5.08582667E-02
  0.50002366    
 -0.29354760    
 -0.97691488    
  0.58976889    
 -0.35596836    
  0.68605483    
 -0.60791707    
  0.21658583    
  0.89823407    
 -0.24536029    
 -0.39253578    
  0.62277657    
 -0.38393533    
  4.52847332E-02
 -0.12333316    
  2.05131155E-02
 -0.94373649    
  0.99164033    
 -0.24351101    
  0.36772522    
  -1.0567652    
   1.1440144    
 -0.20183142    
 -0.64025736    
  0.19735937    
  0.16686241    
  5.32910302E-02
 -1.00300200E-02
 -0.31769833    
  0.49293768    
  0.35277519    
  -1.0208592    
  0.78454930    
  0.21588798    
 -0.17314087    
 -0.53221643    
 -0.41782624    
 -0.21570787    
  0.11365962    
  0.26363501    
  0.27329358    
  0.87082791    
 -0.33002231    
 -0.22455062    
 -0.44496790    
  0.80848569    
 -0.28239205    
 -0.28551954    
  0.24915260    
 -0.11211750    
  0.19603711    
 -0.25020918    
  0.22671518    
 -7.91182145E-02
 -0.60299635    
  0.59783709    
  0.15020192    
 -0.19246201    
 -0.25465983    
  0.14248215    
 -0.10603117    
 -0.56916881    
 -0.29694816    
  0.72970515    
  0.24244349    
  2.01059016E-03
 -0.26517919    
 -0.41996732    
   1.3600563    
  -1.1750827    
 -0.20509528    
  3.59317027E-02
  0.83205581    
  0.34810594    
 -0.25839609    
 -0.19393335    
  0.40420133    
  0.35844290    
 -0.96331537    
  0.38046384    
 -2.88944133E-02
 -0.53389060    
 -0.14631151    
   1.0263993    
 -0.72118616    
 -0.46150854    
  0.25131461    
  0.40351412    
 -0.25438857    
  0.51735371    
 -0.19684088    
 -0.13903144    
 -0.41602468    
  0.83815688    
 -0.25961319    
 -0.23211186    
  0.57367361    
 -0.39662072    
 -4.04287614E-02
 -0.30552173    
  0.11332824    
  0.66660744    
 -9.34783667E-02
 -0.36534148    
  2.48345491E-02
 -0.21141970    
  0.70703644    
 -0.47507367    
 -0.23429656    
 -4.29663174E-02
  2.88483184E-02
  0.39434549    
 -0.30378580    
  0.36572513    
 -0.15040362    
 -0.75989884    
  0.68000114    
  0.72477794    
  -1.0118302    
  0.51735371    
 -0.62075675    
  2.48288698E-02
  0.27465436    
 -0.34228656    
  0.36074793    
 -0.64165056    
   1.0751736    
 -0.35723990    
 -0.46063155    
 -0.27679640    
  0.81005460    
 -0.56973672    
  0.34921661    
 -0.28332448    
  9.92548913E-02
 -0.22577202    
 -9.30102617E-02
  0.42807192    
  0.63252282    
 -0.22314334    
 -0.48511767    
  0.58609349    
 -0.11197348    
 -0.92501718    
  0.85805357    
 -0.14518179    
   1.0116007    
  0.36142233    
  -1.8524464    
 -5.17916642E-02
  2.94617116E-02
  0.84959954    
 -0.22486958    
 -0.16894001    
  8.23993683E-02
  0.51082593    
 -0.12757652    
 -0.66404998    
   1.0613514    
 -0.82877642    
  5.19845933E-02
 -0.34893242    
  0.91202623    
 -0.68040854    
 -0.76757950    
  0.99661279    
 -0.15582973    
 -1.18348869E-02
  0.32277349    
 -0.17544825    
 -0.24960387    
 -0.31516197    
  6.69826940E-02
  0.46116152    
 -0.85681570    
  0.58499378    
  0.31186238    
 -0.59876871    
  0.49643663    
  1.12779401E-02
  7.90352896E-02
 -0.28595680    
 -0.76707780    
  0.72001040    
  0.45023113    
 -0.21511175    
 -0.79956669    
  0.98663878    
  0.29946059    
 -0.21905342    
 -9.95463133E-02
 -0.68193793    
  0.46120757    
  0.14202926    
 -0.15009408    
 -0.16944905    
  0.43771294    
 -0.15183100    
  3.88740674E-02
  0.34779730    
 -0.76283979    
  0.39579475    
  3.47252898E-02
 -0.43314883    
  0.29031059    
  0.37886745    
 -0.21408777    
  0.16151707    
 -0.11742757    
 -1.44810816E-02
  0.22670290    
 -0.72999376    
  0.52414101    
 -0.25131452    
 -4.80757840E-02
  0.40332159    
  -1.0241975    
   1.1971773    
  -1.2503592    
  0.41937351    
 -0.43205839    
  0.53437555    
  0.37078917    
 -0.30096549    
  0.24431330    
 -0.45589629    
  0.23001640    
 -9.17442515E-03
 -0.20941354    
  0.19549157    
  0.50895458    
  0.20156372    
 -0.73895681    
  0.48402771    
  0.30530384    
 -0.52290702    
 -0.80404758    
  0.30905661    
  0.67331469    
  0.59359103    
 -0.92913872    
  0.70386511    
 -0.78462726    
  0.27237850    
 -0.26076436    
  0.30087453    
  0.26826420    
 -0.12516281    
  0.19581059    
 -0.12849788    
 -0.60061061    
 -6.79108277E-02
   1.4003843    
  -1.5057445    
  0.31435001    
  3.23654711E-02
 -0.28274038    
   1.1692942    
 -0.97298580    
  0.12597966    
  0.43231189    
 -0.20022912    
 -0.12753950    
  0.51009053    
  -1.3796935    
   1.2489969    
 -0.25023705    
 -0.25016135    
  0.10057709    
 -0.82320040    
  0.76526922    
  0.22671518    
 -0.21879525    
  0.42435226    
  -1.1805923    
  0.22146131    
  0.56966567    
  0.90672165    
  -1.3924671    
  1.23082642E-02
  0.54154146    
  0.14854218    
 -4.71043438E-02
 -0.17527287    
  0.48403326    
  1.63937751E-02
 -0.72022343    
  0.74318707    
 -0.64117295    
  0.32626066    
  0.76079130    
  -1.7462969    
   1.0589468    
 -0.31304953    
 -0.52275389    
 -0.39057612    
  0.79826111    
  0.17824812    
  0.25706953    
 -0.37299955    
 -5.34889251E-02
 -4.03645225E-02
  0.32364047    
 -0.32593203    
 -0.19710930    
  0.99676317    
 -0.37300766    
 -0.73596740    
   1.0036142    
  -1.5957855    
  0.91967517    
  5.69080114E-02
 -0.55802166    
   1.0425469    
 -0.44489554    
  0.63959122    
  0.12839431    
  0.11715042    
 -0.93546093    
  8.84444043E-02
  0.44911796    
 -0.55710667    
  0.75480330    
 -0.61771476    
 -0.78311747    
  0.37860817    
  0.48528746    
 -0.14799675    
 -0.19342613    
  6.71718493E-02
  7.59290382E-02
  0.47268838    
 -0.52568036    
  0.29107797    
  0.34730941    
 -0.30743667    
 -7.43588284E-02
  7.43586645E-02
 -0.21341886    
  0.20524232    
  -1.0319214    
   1.0120196    
  0.48640901    
 -0.46650821    
  0.21886536    
  -1.3731887    
  4.08222377E-02
  0.84371972    
 -0.80449897    
   1.4217170    
  0.10035979    
 -0.12979111    
 -0.46262392    
  -1.0097059    
   1.6700623    
  -1.1592371    
  0.94341922    
 -0.49913427    
  8.26597437E-02
 -0.17716901    
  0.44575864    
 -0.34326524    
  0.14416036    
 -0.98485392    
   1.0069823    
  1.17152007E-02
 -0.10887948    
 -0.28090197    
  0.21969742    
  0.31107482    
 -0.35337755    
 -1.24227013E-02
  0.22314338    
 -3.39014530E-02
 -0.18094337    
 -0.16836944    
 -9.82825644E-03
  0.74252492    
  -1.1742584    
 -0.16050750    
   1.0083489    
  0.26336586    
 -0.27813265    
 -0.59708613    
 -0.34855664    
   1.0173868    
 -0.91629034    
  8.82924721E-02
  0.69666183    
 -0.22974424    
 -3.82500030E-02
 -0.19710930    
 -2.54612379E-02
  0.54018956    
  -1.0061904    
  0.79301304    
  0.43798813    
 -8.77392069E-02
  6.34457767E-02
 -0.23275226    
 -0.49655998    
  0.26909649    
 -9.29321274E-02
  0.20153418    
 -0.30136764    
 -0.46633542    
  0.33467716    
  0.76811004    
 -0.13990043    
  -1.0188155    
   1.1219366    
 -0.20387781    
 -0.43323222    
  0.31522843    
  0.34889135    
 -0.31950653    
 -0.13187818    
 -0.64163321    
   1.0337949    
 -0.55701536    
 -0.17250000    
  0.92734027    
  3.65614588E-03
  0.21090297    
 -0.32549810    
 -0.48567861    
  0.45801422    
 -0.41674888    
 -0.63527977    
  0.42008302    
  0.61354423    
  0.18470012    
 -0.75942951    
  4.22425605E-02
 -0.20148249    
  0.48733762    
  0.82884687    
 -0.42643383    
  -1.3693238    
 -0.57536471    
  0.39111844    
   1.2200277    
  0.20175603    
  0.37382126    
 -0.79191798    
  5.76288961E-02
 -0.17435379    
  0.13768920    
 -0.16422869    
  0.77300197    
 -0.74884588    
  0.75447381    
 -0.81853455    
  0.38403255    
  3.74192409E-02
  -1.0919563    
 -0.11034735    
  0.97665381    
 -0.67654902    
 -0.39319578    
  0.71426409    
   1.0124148    
 -0.39039499    
  0.33693019    
 -0.96794498    
  0.78653854    
 -0.69727057    
  0.39901671    
  9.19937529E-03
 -0.18232188    
  0.46862862    
 -0.24153753    
 -7.02978857E-03
 -0.20047459    
  0.18626508    
 -0.47971040    
  0.42265728    
 -0.44901294    
  0.52379745    
 -0.79480463    
  0.80703127    
  0.23419358    
 -0.24642065    
 -0.71266848    
  0.65105450    
 -0.24678563    
 -9.53105092E-02
 -0.32704285    
  0.37332371    
  0.36443406    
 -0.17294186    
 -0.21693923    
 -7.49010220E-02
 -0.22314332    
  0.27983880    
  0.43222511    
 -6.87497184E-02
 -0.81733727    
  0.98803455    
 -0.41086397    
  0.12215649    
  0.10884514    
  0.43510151    
 -0.60752761    
  0.68876141    
  7.41083473E-02
  -1.0824171    
  0.47899956    
 -2.45529152E-02
 -7.13168755E-02
  0.29789677    
 -0.20389445    
 -0.41297007    
  0.53096086    
 -0.24965444    
  0.23290369    
  7.16923326E-02
 -0.28349835    
 -0.39095727    
  4.23018858E-02
  2.04987545E-02
  0.57318813    
 -0.77128583    
   1.1161257    
 -0.79031110    
  0.74047834    
  -1.0733855    
 -0.68252826    
   1.0179828    
 -1.79726351E-02
 -0.64263099    
  0.43618721    
  0.20124930    
 -9.84404385E-02
  0.43379560    
  0.24779029    
  0.45738843    
 -0.34608611    
 -0.57898253    
  0.86731470    
  1.73919350E-02
 -0.81093007    
 -0.78802580    
  0.65202874    
  5.98981753E-02
  0.24613291    
 -1.28089301E-02
 -0.88993740    
  0.16877760    
 -0.35020226    
  0.62932509    
  0.51654035    
  2.69827042E-02
 -0.86520517    
  0.55110961    
  6.81082066E-03
 -0.53835070    
   1.1575637    
 -0.36840135    
 -0.82869303    
  9.23735350E-02
  0.69314688    
  0.44157001    
 -0.87122262    
  0.24217014    
 -0.63082820    
  0.17185049    
  0.21397896    
  0.13246833    
  0.28519800    
 -0.59715903    
  5.28171547E-02
   1.5593287    
  -1.3775433    
  0.38833967    
 -0.63659489    
  0.45135984    
 -0.15342170    
 -1.28375711E-02
  0.58404690    
 -2.48006564E-02
 -0.58542633    
  0.34439829    
  7.49108335E-03
  4.02244590E-02
 -3.31012046E-07
 -0.23758444    
  0.62981963    
 -0.45510331    
 -0.14339462    
  5.15134856E-02
 -0.66022211    
   1.1473382    
  -1.2630987    
  0.88676858    
  0.28627622    
 -0.77977502    
  0.28844833    
  0.67692435    
 -0.58265966    
  0.23561758    
 -0.50807494    
 -0.27313641    
 -0.24873836    
  0.92183089    
 -2.61211433E-02
  0.72018886    
 -0.34089813    
 -0.68670017    
   1.0619588    
  -1.1619074    
  6.86137900E-02
   1.1727207    
  -1.8954787    
   1.2551017    
  0.10489330    
 -0.61105716    
 -4.14656228E-07
 -0.60183758    
  0.91817558    
 -5.21861911E-02
 -0.23612449    
  4.90291640E-02
 -4.15204205E-02
  0.38446486    
  0.20359902    
  0.10757459    
 -0.59602982    
 -0.82571250    
  0.89334875    
 -0.10208455    
  0.27059799    
  5.20947538E-02
 -0.37300244    
  0.19977707    
 -4.03189007E-03
 -0.44565645    
  0.32331705    
 -0.62263304    
   1.2237753    
 -0.30663416    
 -0.97856343    
  0.82043731    
  0.39478388    
 -0.46919852    
  0.21711648    
 -0.44240898    
  0.21233243    
 -0.19369052    
 -7.96034485E-02
  0.33647212    
  0.45198524    
 -0.47887409    
 -0.78302109    
  3.97736528E-07
  0.81804031    
  8.53231475E-02
  0.26464951    
 -0.71186614    
  0.66364670    
 -2.27115192E-02
 -0.81169653    
  0.85514891    
  -1.1133832    
   1.7136369    
 -0.52677363    
 -0.48926118    
  -1.1464020    
   1.2213039    
  0.45179808    
 -0.36685050    
  0.47260457    
 -0.33647239    
 -0.70813483    
 -3.36152571E-03
  0.68129230    
 -0.11544352    
  0.30849633    
 -1.84270181E-02
 -0.29582202    
 -0.10964311    
  6.44046068E-02
 -7.95400068E-02
  0.53024364    
 -0.68803221    
 -0.27416816    
  0.52746505    
   1.3708287    
  -1.2800294    
 -0.42648044    
 -0.40823877    
  0.23967294    
  0.85754979    
 -0.49564254    
  0.43545237    
  1.17473789E-02
 -0.17157665    
 -0.71948725    
  0.40189958    
  0.44590625    
 -0.75281984    
  0.26061976    
  0.33218825    
 -0.32721311    
  0.61041242    
 -0.91225559    
 -0.48215753    
   1.2635739    
 -7.99150690E-02
  0.10269508    
  6.39756843E-02
  0.60945934    
 -0.82035446    
 -0.12981150    
  1.96086038E-02
 -0.18738258    
  0.39368662    
 -0.53157693    
  5.99915385E-02
 -0.56723922    
  0.11778308    
  0.57536417    
  0.16430283    
  0.16384393    
 -0.16006272    
  0.74462926    
 -0.64589393    
 -8.56138095E-02
 -0.91535956    
 -0.65213913    
   2.0534363    
 -0.11907232    
 -0.15608768    
 -0.25649890    
 -0.30273986    
 -0.34282520    
  0.29693282    
  0.50695032    
 -0.73563421    
 -0.30166793    
 -0.21962893    
   1.4903381    
 -0.50731868    
  0.30018586    
 -0.52771550    
  0.34117100    
 -0.44531131    
  0.57859868    
 -0.40290412    
  -1.0342338    
   1.6585710    
 -0.39050922    
  3.77405174E-02
  0.14828517    
  0.56512308    
 -0.47057688    
 -0.49414644    
  0.57489443    
 -0.25212067    
  5.81665076E-02
 -5.63532189E-02
  0.93779725    
  -1.1443220    
 -0.32012552    
  0.63959122    
 -1.61921210E-03
  -1.0087688    
  5.61702996E-02
  0.13720132    
  0.42121330    
  0.48846230    
 -0.41435403    
  0.31030369    
 -0.24339680    
 -0.28282300    
 -0.70709360    
   1.0268067    
  0.10857511    
  0.10770456    
 -4.30534221E-02
 -8.65501612E-02
 -3.69659858E-03
 -0.19349447    
  0.19164117    
 -0.12219913    
  0.18859090    
 -0.28076193    
 -0.64600027    
  0.21610084    
 -0.61500871    
   1.5277598    
 -7.20368475E-02
  -1.0879973    
  0.11526573    
 -7.97065049E-02
   1.1634238    
  6.59867078E-02
 -0.89169157    
   1.0231458    
  0.13981083    
 -0.44064316    
 -0.28516361    
  0.16131139    
 -0.17958605    
  4.08983557E-03
 -0.42608464    
 -2.42107404E-07
  0.71172309    
 -0.77626181    
   1.3541157    
  -1.1942669    
 -7.36706033E-02
  6.51115328E-02
 -0.52235335    
 -4.84298868E-03
   1.1749140    
 -0.27427948    
 -0.20991747    
  0.45529774    
 -0.68087745    
  0.35758939    
  0.37148973    
  0.18476932    
 -0.25639167    
  0.21266194    
 -8.80569071E-02
 -0.61923885    
 -0.73548073    
  0.97404939    
  5.36373965E-02
 -3.94526348E-02
 -9.93421003E-02
  0.60976535    
  1.55780427E-02
 -0.81033558    
   1.0179007    
 -0.21832389    
 -0.72738039    
  0.67937082    
 -0.29570040    
 -0.53368348    
  0.77230006    
 -0.44287217    
  0.41991287    
 -0.29867119    
  0.28768253    
 -0.48223263    
  2.86676753E-02
  0.23867489    
 -0.18575251    
 -0.11341131    
  0.89999276    
  -1.3947806    
  0.46192199    
 -0.15176663    
  0.67209363    
  1.68780237E-02
 -0.31549454    
 -0.90772265    
  0.90197057    
 -0.68548405    
   1.1299232    
 -0.63215965    
  0.46184957    
 -0.10633591    
 -0.33257699    
  0.38175428    
 -0.34393057    
 -0.11315370    
  3.36573869E-02
  0.18899764    
  3.90646420E-03
 -0.85578036    
 -0.28462943    
   1.2316352    
 -0.56631112    
  0.28218141    
 -0.23922978    
  0.49447620    
  0.38573614    
 -0.57467222    
  1.10009219E-02
 -0.41095096    
  0.63540608    
 -0.31845382    
  0.75603187    
 -0.58014089    
 -0.10401709    
  0.38054872    
  -1.3893567    
  0.45142698    
  0.64308715    
 -0.14325866    
  0.19527073    
 -0.46883464    
  0.21751985    
  0.27634004    
  0.34942454    
 -0.69583207    
  0.16103905    
 -0.59513605    
  0.91046453    
 -0.66516215    
  0.58886868    
  3.71393338E-02
  0.11778332    
 -8.19737986E-02
  0.39253980    
 -0.60651314    
 -9.80112776E-02
  0.48673880    
  0.13651620    
 -0.66770697    
  0.18709439    
  8.55222121E-02
  -1.0350989    
   1.6447057    
 -0.58265150    
  0.51613027    
 -0.79909551    
  0.35148454    
 -0.95253611    
  0.66042864    
  2.62600966E-02
 -0.11427934    
  0.42068395    
 -7.42298886E-02
  0.16823900    
 -0.18203244    
 -0.92676187    
   1.5441972    
 -0.60879242    
  8.56858864E-03
  1.35598434E-02
 -0.97970748    
   1.1538593    
  0.18538128    
  -1.2910911    
 -4.36745547E-02
  0.50724745    
  0.28364152    
  0.38225633    
 -0.87105900    
   1.1583954    
 -0.53884882    
  -1.0200733    
 -0.21334036    
  0.44920936    
 -3.35525556E-07
  0.42218557    
  0.94940931    
 -0.40595847    
  -1.0809906    
   1.1357596    
 -0.19616212    
 -0.63352728    
  0.45868546    
 -9.81601477E-02
  0.34222093    
 -0.12537509    
 -2.74492018E-02
  0.42080778    
 -0.65373880    
  0.51829177    
 -0.41386890    
 -0.58905357    
 -9.56900641E-02
  0.99896950    
 -0.46661916    
  6.88290000E-02
  0.60070032    
 -0.73817116    
  0.50236863    
 -0.61359435    
 -0.73519498    
   1.7030740    
  -1.4123284    
  0.77036327    
 -2.14603115E-02
 -0.53868705    
  0.64945567    
 -0.91629112    
 -0.30399549    
   1.7272207    
  0.15565370    
 -0.26296484    
  -1.3014562    
 -0.32505494    
  0.40325499    
  0.36942559    
 -0.33037436    
  4.98031117E-02
 -9.32881385E-02
  0.68421823    
  2.87310109E-02
  0.10731957    
  0.12838098    
 -4.03920971E-02
 -0.49835905    
 -2.69071385E-02
  0.55701476    
  0.42948034    
 -0.25179929    
 -0.38745925    
 -0.23553245    
  0.32557318    
  0.52520299    
 -0.71894002    
  0.20927134    
 -0.89061141    
   1.0239023    
  7.15752840E-02
 -0.12349038    
  0.19759813    
 -0.10925567    
  0.17688727    
 -0.71240479    
  0.59547257    
  2.12130751E-02
  0.12127507    
 -0.13790427    
 -0.45307431    
  0.33338383    
  0.17600118    
  0.22946322    
 -0.59606874    
 -0.54465526    
 -0.17162594    
  0.77873933    
 -0.29028964    
 -0.83604628    
  9.20190290E-02
  0.75441760    
   1.0838619    
 -0.18372110    
 -1.05600227E-02
 -0.99293351    
  0.57947427    
 -0.18071781    
  0.16941820    
  5.67970760E-02
 -0.96259165    
  0.65633291    
 -0.20507832    
  0.74788690    
 -0.67634052    
  0.32449588    
  9.51536298E-02
 -0.17390642    
 -0.10184961    
  0.63804877    
 -0.81338382    
  0.15660423    
 -0.70158625    
  0.67605281    
 -0.39688101    
   1.1506532    
 -0.60208696    
 -8.70110095E-02
  0.18232188    
 -0.84954524    
 -0.22412793    
  0.24362223    
  0.79405802    
  -1.2510201    
  0.60391635    
  0.71131444    
 -0.10336213    
  0.85992241    
 -0.20186569    
 -0.96837568    
  0.29015458    
  0.42138705    
 -0.37967688    
  9.48254094E-02
 -9.48259383E-02
 -0.57122838    
  0.50704473    
 -0.56531352    
  0.77626157    
  0.19703914    
  -1.2789199    
   1.1514882    
 -0.30548370    
  0.13764870    
  9.51562673E-02
 -4.24261875E-02
  0.26986754    
 -0.54531890    
  0.19701204    
 -0.13353179    
 -0.31177947    
 -0.13314417    
  8.59786496E-02
 -0.62718987    
 -0.16753833    
   1.1849245    
 -0.21119608    
 -0.81688607    
  0.80973452    
  0.67382306    
  7.96672404E-02
  -1.3379337    
   1.2031142    
 -0.48663607    
  0.24265851    
  9.11151618E-02
 -0.59320700    
 -0.69859630    
  0.93469959    
  0.20670044    
  0.10431319    
 -0.24459797    
  0.14724204    
  1.03453826E-02
 -3.66854705E-02
 -0.92433000    
  0.43055835    
  0.51315558    
 -0.15444154    
 -8.71962160E-02
  0.29763255    
 -0.81216902    
  0.33221495    
  0.40457562    
  1.41341835E-02
 -0.40546539    
 -3.75378467E-02
  0.36835486    
  0.12092856    
 -0.15164106    
 -0.30010486    
  0.50077504    
  3.90975028E-02
 -0.31252810    
 -6.04935735E-02
   1.1155435    
 -0.51937735    
 -0.53987360    
  0.28715581    
  0.27095526    
 -0.75016397    
  0.12905677    
  7.76249394E-02
 -0.60579038    
  0.39399308    
  0.10689776    
 -0.52396870    
   1.0881821    
 -0.26223353    
 -0.11162692    
 -0.15637535    
  0.46245867    
 -0.19275464    
  0.46702281    
 -0.58992130    
 -3.85392481E-03
  0.10613222    
 -0.26028273    
 -8.21090937E-02
  0.19487508    
 -0.24244285    
  0.25045913    
  0.86845851    
  -1.2129465    
  0.32024470    
 -0.72430229    
  0.33707532    
   1.5868964    
 -0.67543715    
 -0.92663425    
  0.50898874    
 -0.19863060    
  2.43641362E-02
 -0.17664844    
   1.1345137    
 -0.76719069    
 -0.83056080    
   1.1602938    
 -0.38742372    
 -0.72033340    
  0.73742753    
 -0.97145671    
   1.5954098    
 -0.94029021    
 -0.16236728    
 -0.27459651    
  0.92584449    
 -0.27351996    
 -0.40859529    
  0.50957072    
  0.25611573    
 -0.37601936    
  0.12366317    
  0.23322375    
 -0.48587909    
 -4.84250998E-03
 -0.21288095    
 -0.25518334    
  0.17388777    
 -0.42354238    
 -5.10307141E-02
  0.61702335    
  0.25975302    
  0.32142040    
 -0.16820411    
 -3.03625986E-02
 -0.48046276    
  0.37916192    
  0.26776239    
 -0.13984369    
 -0.94098300    
   1.0028213    
 -5.80929294E-02
 -0.12528752    
 -0.15309212    
  0.70297509    
 -0.73815459    
  0.44965768    
 -0.69151759    
 -0.30631292    
  0.78805524    
  -1.1334169    
   1.3768752    
  0.33466816    
 -1.02098733E-02
  -1.0019559    
 -0.46134517    
  0.80268615    
  0.34869573    
 -5.44132292E-02
  1.95447635E-02
 -0.14000396    
  0.13190645    
 -0.34627652    
  0.22360291    
 -2.79610511E-02
 -0.63619924    
   1.1485354    
  -1.3851616    
  0.28881252    
  0.95681459    
  0.52324796    
  -1.0871050    
  0.64629996    
  -1.3463366    
   1.1881804    
  -1.1256601    
  0.42121324    
 -5.84957413E-02
   1.0214105    
 -0.56696397    
 -0.56922168    
  0.24981152    
  0.30010483    
 -0.43213344    
  0.10536086    
  0.45124754    
 -0.36086386    
  0.55431062    
  -1.1691266    
   1.2269930    
 -0.41352984    
 -0.82725638    
  0.79013896    
  0.43172789    
 -0.12325470    
 -0.66875529    
  3.25951092E-02
  5.94230853E-02
 -0.70419627    
  0.73928809    
 -4.06009778E-02
 -0.29693323    
  0.92443621    
 -0.62474412    
  0.52069414    
  6.80102855E-02
 -0.79613221    
  0.58022481    
  0.12972891    
  0.33050227    
 -0.68717742    
  0.18232116    
 -0.22363994    
  0.44519499    
 -0.20190780    
  0.54674828    
 -0.70903885    
  0.15054859    
  0.28423148    
 -4.39135693E-02
 -0.43771300    
  0.23790197    
  0.12594107    
 -0.17435384    
  0.28768209    
 -0.23927017    
  0.41861132    
 -0.19887598    
  0.25215697    
 -0.17059815    
  5.31100817E-02
  0.23212175    
 -0.38208100    
 -0.12629381    
  -1.1021156    
  0.47982332    
  0.11088239    
  0.16615641    
  0.14884546    
  0.37376198    
 -0.26500335    
  0.16983971    
 -0.42744425    
  0.15097120    
  0.39479277    
  -1.2463454    
   1.1424145    
  0.36442244    
 -0.66381288    
  0.40189013    
 -0.78616780    
  0.78616804    
 -0.14133902    
  0.55914408    
  -1.0232249    
  0.24956310    
 -1.02777444E-02
 -0.21593776    
 -0.26236397    
  9.53104496E-02
  0.25064117    
 -0.18326533    
  0.95790589    
 -0.55338550    
 -0.11189291    
  0.19179067    
 -0.12040395    
  0.67727405    
 -0.50252694    
 -0.35549468    
  0.14874494    
  9.49407816E-02
 -0.26755309    
 -0.52053428    
  0.48613274    
  0.16974235    
  0.19490013    
  0.68879771    
  -1.5642660    
   1.1233046    
 -0.29220894    
 -0.80234623    
 -8.44380409E-02
  0.68873245    
  0.77182704    
  -1.0864167    
  0.92112762    
  5.62869497E-02
  0.25080788    
 -0.82680577    
  0.39663655    
  0.71005636    
  -1.7350485    
 -7.49857947E-02
  0.18300438    
   1.3990116    
  -1.0224000    
 -6.28229752E-02
  7.44644329E-02
  0.10118508    
 -0.34361082    
  0.29868299    
  0.52817982    
 -0.74478036    
  6.31787479E-02
  0.35667500    
 -0.33647245    
  0.45584083    
 -0.18200441    
  1.32200206E-02
 -0.41773525    
  0.34780395    
  0.28969216    
  -1.0689363    
  7.59860575E-02
  0.83679020    
 -0.93494952    
  0.78109276    
 -0.21700248    
  0.27290520    
 -0.29352462    
  0.61743522    
 -0.15461934    
 -0.71972692    
  0.52884364    
  0.25131467    
 -0.27338195    
  0.17791706    
 -0.31000039    
  0.13005280    
 -0.49469602    
  0.30503106    
  0.57597870    
 -0.81960064    
 -0.40389857    
  0.15616071    
 -0.25476268    
  0.85099226    
  0.46417934    
  9.66998339E-02
  -1.3370229    
  0.54019773    
  0.49045181    
 -0.12402010    
  0.58778679    
  -1.2946194    
   1.2242383    
  -1.2893021    
  0.70151520    
 -0.11466332    
 -6.51621372E-02
  0.96922839    
 -0.31809917    
  0.24041824    
  -1.6125102    
  0.25245371    
  0.55676591    
 -0.57688719    
   1.6143037    
 -0.64420259    
 -0.43995157    
 -0.11927921    
  0.30438825    
  0.15102205    
  8.51098541E-03
 -0.12054128    
  0.12054142    
 -0.16351672    
 -0.39060616    
  6.56440929E-02
  0.82373899    
 -0.22466004    
  0.84621310    
  -1.4343035    
  0.61798769    
 -8.87593720E-03
 -0.36327663    
 -0.16958293    
  0.70071369    
 -0.34100503    
  0.56012070    
 -0.87284827    
  0.27124333    
  0.13583088    
  3.63102704E-02
  0.17714031    
  -1.1953524    
   1.1057402    
  0.15130545    
 -0.68221784    
  0.36101365    
 -0.42845508    
  0.45339352    
 -0.23180202    
  0.29387429    
 -0.15672565    
 -0.17512758    
   1.0635973    
  -1.2116741    
 -6.97053745E-02
  0.17156912    
  0.62439573    
 -0.46446976    
   1.0798839    
  -1.0514995    
  0.22314397    
 -0.32726151    
  0.19500783    
 -2.76358686E-02
  0.51012492    
 -0.79605675    
  0.56526035    
 -0.46551082    
  9.64599550E-02
  4.49511148E-02
 -0.55322587    
  0.33282584    
 -6.60620481E-02
 -0.22925982    
 -8.98036808E-02
   1.0667917    
 -6.19246289E-02
 -0.39386183    
 -0.22816555    
  0.12865700    
 -0.23988223    
   1.0407012    
 -0.16886261    
 -0.49491045    
 -0.66888267    
 -0.63332856    
   1.3196032    
 -0.60728633    
  0.23821880    
  0.22264443    
  0.12903000    
 -2.30706129E-02
 -0.51442289    
  6.95933029E-02
  0.84609699    
 -0.92171443    
  0.79639113    
  -1.1054473    
  0.51575220    
  0.84554142    
 -0.54443640    
  0.11818682    
  0.30052358    
 -0.18040925    
 -0.62932557    
 -0.13199645    
  0.61169720    
  5.18756807E-02
  3.72135155E-02
  -1.2512426    
   1.4034342    
 -0.24628517    
 -0.26890764    
  9.78924632E-02
 -0.10668417    
  0.25913236    
  2.19046511E-02
 -0.82098031    
   1.2603105    
 -0.96979111    
 -0.11707485    
  0.81022185    
 -0.95014322    
  0.44261757    
  0.75805306    
 -0.98709702    
  0.63842249    
 -0.51866889    
 -0.64448178    
   1.1999648    
 -0.89616305    
 -0.17716853    
  0.86476547    
 -9.94005874E-02
 -0.70137739    
  0.47206721    
  0.29666194    
  0.62168854    
 -0.32257715    
  7.39052519E-02
 -0.30811763    
  -1.0495658    
   1.0813702    
 -0.69837785    
  6.75930679E-02
 -0.35294655    
   1.3495822    
 -0.29050049    
  0.24104710    
 -0.97703439    
  0.62162566    
   1.0383643    
 -0.83752918    
  0.19554710    
 -0.22101708    
 -0.11740423    
 -0.20161960    
 -0.20555346    
  0.32171196    
  0.42022526    
 -0.37480474    
 -0.37227473    
  0.17455921    
 -0.37037411    
  0.52080691    
 -0.63350874    
  0.69489974    
  0.15089296    
 -5.25627583E-02
 -0.50292051    
  0.11865795    
 -0.64092213    
  0.81778985    
  0.40546536    
  0.23659441    
  -1.1832905    
  0.48705500    
  7.54324123E-02
  0.42377934    
  0.33414534    
  -1.4453524    
  0.85595101    
 -0.28606814    
  0.33800668    
  0.14402057    
 -0.20407020    
 -0.63616931    
 -0.48051986    
   1.6970295    
 -0.96724796    
  0.28588226    
  0.15800421    
 -5.37253208E-02
 -0.77075762    
  0.19971295    
  0.50737160    
 -0.57574832    
 -0.39932975    
  0.63652843    
  0.90457165    
  -1.6733210    
  0.92359340    
 -0.13086170    
 -0.49204615    
 -3.95311862E-02
  0.24231307    
  0.64783144    
 -0.55713511    
 -0.84249181    
   1.3590819    
 -0.24053562    
  0.19647565    
  0.17023699    
 -0.38218194    
 -0.47940153    
  0.54824573    
  0.34769493    
  6.67388961E-02
 -0.57903361    
 -0.13353139    
  0.30228043    
  0.59990555    
 -0.54551095    
 -0.95120692    
  0.71821123    
 -0.12088193    
  0.25069329    
  0.35645747    
  0.21673007    
  1.45985568E-02
 -0.77884221    
 -0.44300297    
   1.5555525    
  -1.3489383    
  0.84729791    
  0.29904565    
 -0.65776372    
 -8.98036957E-02
  0.34474683    
  0.50063092    
  -1.7549795    
  0.58159423    
  0.23180152    
  0.40710539    
  0.65981066    
 -0.77800387    
  0.20301612    
 -0.10972123    
 -0.33412218    
  0.37366569    
  0.16767482    
 -0.41991371    
  0.39080483    
  6.26913160E-02
  1.83253102E-02
  0.11965489    
  -1.7769097    
   1.7465342    
 -0.94700640    
   1.5351890    
 -0.43759602    
 -0.77166045    
 -0.75459963    
   1.0635771    
 -8.45096484E-02
  0.57734597    
  -1.2443823    
 -0.54342449    
   1.5987301    
  0.10116500    
 -0.84837925    
  0.51536113    
 -0.27023849    
 -3.82720977E-02
  0.20197621    
 -0.10238200    
 -0.55775917    
  0.86704594    
 -0.31862444    
 -0.90788287    
  0.76708943    
  7.88788125E-02
 -0.78726029    
  0.21610084    
 -0.34214154    
   1.3443836    
 -0.20038295    
 -0.21289487    
 -0.50431132    
   1.0899167    
 -0.58169150    
  6.79504797E-02
 -0.12006686    
  5.60148731E-02
  0.22702709    
 -0.97208208    
  0.84319115    
 -0.95586383    
  0.66287750    
  0.31909791    
  0.19879495    
 -0.67362076    
  0.16514011    
  0.76976138    
 -0.69531900    
  0.18232132    
 -0.27567700    
 -9.24500003E-02
 -0.65211546    
  0.26737720    
   1.1461805    
 -0.56913489    
 -6.69894889E-02
 -0.32134455    
  0.60844916    
 -0.85251051    
  0.97010148    
 -0.41630998    
  0.35433537    
 -0.49995556    
  0.15028223    
 -5.74321188E-02
 -0.29262072    
   1.0842072    
 -0.60557795    
  0.19283199    
 -0.16063583    
  0.50167477    
  -1.0807869    
  0.36582050    
  0.16874903    
 -0.10697218    
  0.31046197    
 -7.17717558E-02
  0.11959649    
 -0.56770015    
  0.28910139    
  5.78678623E-02
 -0.63465077    
  0.99072295    
 -4.31102663E-02
  0.25180417    
 -0.78891426    
 -0.16045207    
  0.87473089    
 -0.77114213    
  0.27698690    
 -0.37176499    
  0.52821749    
 -0.61682498    
  0.85366726    
  -1.3849345    
 -0.25910929    
   1.7870535    
 -0.77673352    
 -0.24583490    
  0.82647336    
 -8.53170305E-02
 -0.20188689    
  6.29843101E-02
  0.18620346    
 -0.79503673    
 -3.35601978E-02
  0.48314193    
 -0.18950491    
 -0.10169189    
  0.23267548    
 -0.18859100    
  0.51028651    
 -0.28015888    
  6.22609444E-02
 -0.21712565    
  0.52620673    
 -8.63399357E-02
 -0.81455970    
  0.90384996    
 -0.35520372    
 -0.47505808    
  0.91493833    
  -1.0601207    
  0.55961585    
  0.16619492    
 -0.35209486    
  0.13319558    
  0.50184464    
 -0.28294528    
  0.32342508    
 -0.19581889    
 -0.60558164    
   1.0464627    
 -0.75725764    
 -0.58096033    
  0.37927473    
  0.39234444    
 -5.42770661E-02
  5.99211715E-02
 -2.08541546E-02
  5.04309274E-02
 -0.53044599    
  0.40443245    
 -7.50619546E-02
  0.22091395    
 -0.29725164    
  0.74809921    
 -0.34423876    
 -0.21395622    
 -0.64086050    
 -5.42765893E-02
  0.80426824    
 -0.38954991    
  0.31365749    
 -1.26961922E-07
 -0.10749925    
  0.24558766    
 -0.23493783    
 -0.43995163    
 -0.37948927    
   1.1470970    
 -7.11767152E-02
  0.11741886    
 -0.71973693    
  0.44844031    
 -5.30053750E-02
  0.14081304    
 -0.47245815    
  0.45479047    
 -0.94522542    
   1.0387520    
  0.13495068    
 -0.65830052    
  1.63048878E-02
 -0.52713090    
 -9.07541141E-02
  0.90016103    
  0.61716139    
 -0.91574270    
  0.28218737    
  0.33558640    
 -0.21872233    
  9.63122472E-02
 -0.56926161    
 -0.28082293    
   1.1217792    
 -0.35703865    
 -4.46168296E-02
  0.26848716    
 -0.37258193    
 -0.46747532    
   1.1887052    
  1.02510978E-03
  -1.0663519    
   1.1895843    
 -0.96406251    
  0.38061419    
 -0.32517236    
  0.41663870    
 -0.77814072    
  0.56604642    
 -3.67006753E-03
  0.31443474    
 -1.76041666E-02
 -0.68227714    
  0.76985770    
 -0.58080214    
  -1.0399644    
  0.55053329    
 -0.37668678    
   1.5514034    
 -0.60782874    
  7.76505843E-02
 -0.54064018    
 -0.22396596    
  0.37056956    
  0.83463645    
 -0.34912914    
 -3.50287184E-03
 -0.64854270    
 -0.60949785    
  0.33293843    
 -0.26724261    
 -6.56959638E-02
 -0.27541232    
   1.6271664    
  -1.0411868    
   1.1239299    
 -3.74577753E-02
 -0.23852843    
  0.47531897    
 -0.45802778    
  0.27907330    
  -1.1488441    
   1.1151412    
 -0.34335178    
 -5.61699755E-02
 -0.47803560    
  0.13397899    
  0.99174082    
 -0.71906132    
  0.12122454    
  0.30080900    
 -0.63390452    
  0.24242574    
  0.76890683    
 -0.33905065    
 -0.18654732    
 -0.76655769    
  0.92252135    
 -0.21387003    
  4.32804748E-02
  0.32296371    
 -0.64881158    
  0.38831219    
  0.29715264    
 -0.95963287    
 -0.59114724    
   2.1144283    
 -0.84705448    
  0.77029753    
  6.49830848E-02
 -0.83528101    
  0.11284115    
  2.40975991E-02
  2.49824990E-02
 -0.43044800    
 -6.71862857E-03
 -0.38104692    
  0.18012588    
  0.31545231    
  2.59552362E-08
  9.18426737E-02
 -0.27858260    
  0.30385518    
 -1.98027547E-02
 -0.41276467    
  0.61755913    
 -0.54090279    
  0.10153611    
  0.65088713    
 -0.61255091    
 -0.69314736    
 -0.10241527    
  0.86189622    
  0.21357396    
 -0.10017118    
 -0.37991595    
 -3.57672274E-02
  0.83278751    
 -0.61695367    
  0.27974954    
 -0.33544871    
   1.1229745    
  -1.4307466    
  0.82525688    
 -0.38993952    
 -1.90882571E-02
 -0.44254652    
  0.89336324    
 -0.35492224    
  0.44488540    
 -0.84937847    
  0.50614989    
 -1.41592873E-02
  4.35984693E-02
  0.27307084    
 -0.21345030    
 -1.13181313E-02
 -0.53829980    
  0.41562653    
  0.36800739    
  1.01269037E-02
 -0.11322764    
 -0.25393742    
  0.23399340    
 -0.67461509    
  0.36315134    
  9.54887867E-02
  0.16581734    
 -0.36688492    
 -0.33081174    
  0.41454285    
  0.25242946    
  0.42758003    
 -0.60089362    
 -0.41759783    
 -0.49683866    
   1.5254524    
  -1.4713849    
  0.64369881    
 -3.75633389E-02
 -0.14107829    
  0.35557207    
  1.92899641E-03
 -0.25545189    
 -0.73376185    
  0.75102526    
  0.22460969    
 -8.55920389E-02
  4.24656924E-03
 -0.25708172    
  0.42982379    
 -0.15802068    
 -0.97320408    
   1.0553317    
  0.19664179    
 -0.15152149    
 -0.29013565    
 -0.17986733    
  0.45518893    
  7.19732344E-02
  9.43629891E-02
  0.21266194    
  7.02692419E-02
 -0.84452426    
 -0.41241395    
  0.32867187    
  0.76294273    
  0.17950904    
 -0.70733225    
 -0.61530441    
  0.79960853    
  9.62096304E-02
 -7.46614411E-02
 -0.13242431    
  0.31764919    
 -0.49379519    
  0.63893294    
 -8.42299387E-02
 -0.60891742    
 -3.39975320E-02
  0.26435769    
 -0.48966473    
  0.55599874    
  5.24316169E-02
  0.51982236    
 -0.56400579    
  0.50629753    
 -0.35596788    
 -0.45248976    
 -0.63908076    
   1.1631510    
  4.50240821E-02
 -0.29399163    
  0.84367424    
 -0.85641336    
 -0.10821398    
  0.39749679    
 -0.89257443    
  0.32411933    
  0.43515185    
  1.27162579E-02
 -0.11665590    
 -0.34830707    
  8.53335112E-02
  0.41857120    
  1.72116905E-02
  0.36364701    
 -0.15217513    
  -1.2095122    
   1.2698123    
 -0.56974524    
 -0.60728586    
  0.97447973    
 -4.39456142E-02
 -0.86916578    
   1.4261637    
 -0.70176393    
  8.47653076E-02
  3.98322158E-02
  0.12436394    
 -0.19105518    
 -6.95114061E-02
 -0.37575516    
 -0.65698135    
   1.0150723    
 -0.64482868    
  0.43398559    
 -0.72544736    
  0.67531186    
  0.12773085    
  0.55896890    
 -0.40223628    
  0.41381159    
 -0.67791867    
  0.56999749    
 -0.20654450    
  0.23740266    
 -0.24443202    
 -7.07993470E-03
 -0.20205340    
  6.92823008E-02
  0.53170162    
 -0.20571601    
 -0.39744487    
 -0.28840855    
  0.33314422    
 -3.17489654E-02
 -5.75383343E-02
  0.21260992    
 -5.10025062E-02
  3.98912877E-02
 -0.32241923    
 -0.17975378    
 -0.42253265    
  0.78289354    
 -0.20929134    
  0.22420125    
  0.29610357    
 -0.19561726    
  3.56844291E-02
  0.44525322    
  -1.1875602    
  0.80834252    
 -0.30921310    
  0.70948339    
 -0.58987260    
  0.30680904    
 -0.21892835    
 -3.70055810E-02
 -0.86128372    
  0.39760911    
  0.66596746    
  1.60772465E-02
 -0.25886181    
  1.84238795E-02
 -0.20405716    
  7.42854327E-02
  0.10927851    
  0.95805603    
 -0.12325893    
 -0.91898948    
 -1.36057148E-02
  7.68765658E-02
   1.1627542    
 -0.68590277    
 -0.37827933    
 -0.32277331    
  6.89926669E-02
  0.30056170    
 -0.42951778    
  0.44942796    
 -0.20186648    
  0.27942434    
 -0.42303181    
  0.13921125    
  0.96445161    
 -0.80967116    
 -0.28894103    
  0.61457318    
 -4.03113775E-02
 -0.82485688    
  0.76644576    
  0.10686300    
 -0.50857556    
 -0.18999164    
  0.61400956    
  -1.0971426    
  0.38018543    
  0.37901348    
  0.10370981    
 -2.82772742E-02
  3.93675193E-02
 -0.32259873    
 -0.12127921    
  0.41968992    
 -0.41682929    
  0.36066684    
 -0.49828824    
   1.2111598    
  0.27934623    
  -1.1217732    
  0.62875974    
 -0.20309171    
 -0.51577634    
 -0.52666587    
   1.2694302    
 -0.29756916    
  9.49413422E-03
 -0.43260151    
  0.66233742    
 -0.90570849    
  0.62094223    
 -0.35358945    
  4.63049002E-02
 -0.73001730    
  0.66457403    
  0.23753192    
 -0.32322735    
   1.2144439    
 -0.82133603    
  3.66217121E-02
 -0.86456931    
   1.0034372    
 -3.33360918E-02
  -1.1524225    
   1.5218059    
 -0.81413037    
  0.57461250    
 -0.57701981    
  0.61941010    
 -0.36355376    
  0.60850751    
 -0.34299082    
 -0.63614738    
  0.47000346    
 -0.47542396    
 -0.14289215    
  0.62839949    
  0.63372409    
 -0.75067109    
 -3.24764550E-02
 -0.26023090    
 -0.15499048    
 -0.40841085    
   1.2245557    
 -0.38934061    
  0.18040021    
  9.03443322E-02
 -0.21839635    
 -0.10758965    
 -0.24986690    
  0.49824688    
 -0.52731133    
 -1.89450588E-02
  0.36076456    
  0.25574929    
 -0.22572772    
  0.45299268    
 -4.44518328E-02
 -0.29178530    
  2.91759204E-02
 -0.13856460    
 -6.83374628E-02
 -0.31894469    
  0.24347624    
  0.56565118    
 -0.29129848    
 -0.23896863    
  0.55522442    
 -0.10249579    
  5.31766824E-02
 -0.38291019    
  0.15234075    
 -0.94224548    
  3.52291130E-02
   1.2841343    
 -0.72451836    
 -0.18276145    
  0.40809986    
  5.29582091E-02
 -0.15442792    
  0.21103203    
 -0.17293221    
 -0.81843519    
  0.27274016    
 -0.31603748    
   1.5187185    
 -0.71469539    
  5.20850271E-02
 -9.45587456E-02
  0.70240194    
  0.43405268    
 -0.90344256    
  0.70857614    
  -1.0437399    
  0.27617419    
 -0.37722227    
  0.37722164    
 -0.16989921    
  0.29689869    
  0.10168447    
 -0.20466857    
  3.82426307E-02
 -2.31034569E-02
 -0.22984417    
  0.91964674    
 -0.38926572    
  0.18971024    
 -0.50031519    
 -0.15865791    
  0.25503999    
  0.33734658    
 -0.41700688    
 -0.79979801    
   1.0711788    
 -0.25167596    
  -1.0234587    
  0.56541622    
  0.27083158    
  0.50374150    
 -0.26890209    
 -0.93586057    
 -0.14889403    
  0.18384974    
  0.71765363    
  0.16289134    
 -0.22829913    
 -0.67151445    
  0.79128325    
 -0.36909756    
  0.69823629    
 -0.35595033    
 -0.89744788    
 -0.57981890    
  0.31701043    
 -9.06974897E-02
   1.3475800    
 -0.75418264    
  0.12475154    
  0.74721408    
 -2.21741516E-02
 -5.68945780E-02
 -0.51664448    
  0.76231652    
 -0.89546907    
  0.52167541    
 -9.03338566E-03
  0.23073673    
 -0.30610216    
  0.47780058    
 -0.37204874    
 -0.55829585    
  0.13775294    
  0.44660917    
  1.53193437E-02
 -0.12967791    
 -0.29282391    
  0.23339996    
 -0.16131888    
  0.25848320    
  0.46536288    
 -0.35501522    
 -0.42556667    
  0.39526132    
 -0.35058841    
  0.29794514    
 -9.44095477E-02
  0.72145569    
 -0.38923541    
 -0.49999401    
  0.61271411    
 -0.12127873    
  0.33729008    
 -0.41625929    
 -0.36222738    
 -0.19351953    
  8.79119337E-02
 -0.23936357    
  0.65631384    
 -7.62431398E-02
 -0.27601305    
  0.46768034    
 -0.48878333    
  0.48587248    
 -0.46709239    
  0.34144312    
  0.36096364    
 -0.40488958    
 -0.25205463    
 -0.35985437    
  0.34643191    
  0.20679414    
  9.76387560E-02
 -0.93642581    
   1.2430303    
  9.44202691E-02
 -0.24450441    
 -0.35222027    
 -0.53813136    
 -0.51893270    
   1.0790420    
  0.15188961    
  6.57053366E-02
 -0.46778077    
  0.45979932    
 -0.14829169    
  0.92517292    
 -0.80615157    
 -0.22893612    
  0.27725479    
 -4.83184457E-02
 -0.31331053    
  0.92483205    
  -1.6339064    
  0.97507900    
 -0.70708454    
  0.42972967    
 -8.57668668E-02
  0.32969752    
 -0.31243402    
  0.43833381    
 -5.84583208E-02
 -0.29551610    
  0.64126235    
 -0.83943933    
  0.73473638    
 -0.71843112    
  0.39371607    
  0.11657034    
 -0.28660381    
 -0.17117682    
  0.47859788    
  0.62681061    
 -0.73552269    
 -0.76264465    
  9.73742604E-02
  0.84582436    
 -0.63026971    
 -3.38062011E-02
  0.33113649    
 -8.58899578E-02
  0.23118271    
  0.16527344    
 -2.59758048E-02
  0.44194284    
  -1.3520608    
   1.0805010    
  0.21211664    
 -0.52714944    
  8.56687427E-02
  0.35322091    
  -1.0414541    
   1.3944309    
 -0.65654784    
 -0.77788806    
  0.52702081    
  6.03880584E-02
 -0.92388082    
   1.0414535    
 -0.57742071    
  0.25959659    
 -0.19862002    
 -0.35065660    
  0.54232436    
 -0.65213865    
  0.91985559    
 -0.15771602    
 -8.70115310E-02
  0.65728450    
 -0.58496374    
  0.13062009    
 -0.35482126    
  0.65540701    
  -1.2969959    
   1.4507544    
 -0.39317313    
  0.37294704    
 -0.91269171    
  0.51500869    
 -2.17006821E-02
 -0.13274863    
 -0.80106205    
  0.71158081    
 -0.31702814    
  0.67095912    
 -0.36541280    
 -0.23300761    
 -6.31793737E-02
  0.32576707    
  0.23296036    
 -0.36201796    
  0.80866033    
 -0.57133168    
 -0.13094783    
  0.25385943    
  7.86731392E-02
  0.11338727    
 -0.10031528    
 -0.15604682    
  0.21437609    
 -0.26497123    
  2.56173722E-02
 -0.34232602    
  0.18232146    
  0.17544834    
  0.33811250    
  -1.0122837    
 -0.22220376    
  0.89828908    
 -2.71331426E-02
 -2.78899670E-02
  0.16534361    
 -0.32726824    
 -0.13727102    
   1.0492773    
 -0.90963328    
 -0.30843332    
   1.1741788    
 -0.87049645    
  0.41494426    
 -0.56079537    
 -0.52842772    
  0.45706946    
  0.74923658    
 -0.36974719    
  0.15357189    
  -1.1038334    
  0.88329113    
  0.21182403    
  0.60915637    
 -0.71237844    
 -0.36363399    
 -0.59732920    
  0.69314677    
  0.30964711    
 -0.21988969    
  9.23763774E-03
  0.64245856    
  0.12060062    
 -0.99486053    
  0.68587428    
 -0.49154773    
 -0.13797364    
  0.54104894    
 -0.27763203    
  0.80741566    
 -0.32304150    
 -0.24743056    
  0.28435454    
 -6.18750975E-02
 -0.43037385    
  0.19787788    
  0.18483514    
 -0.51361847    
 -0.43743953    
 -0.49411875    
  0.91747379    
 -0.49829635    
  0.94920599    
  0.19751640    
 -0.66993272    
  0.95327973    
 -0.39850575    
  0.27582306    
  -1.6200206    
  0.94564277    
  0.24602017    
  9.25157517E-02
  5.87358978E-03
 -0.69754905    
  0.61835974    
 -0.61542362    
  0.59460610    
 -0.59754264    
  0.84939688    
 -0.21687372    
  7.52232075E-02
 -5.20565026E-02
 -8.93737748E-02
  4.08887044E-02
 -0.30928144    
 -9.61840227E-02
  4.92476039E-02
  0.20420136    
 -0.75868094    
 -0.28370532    
   1.5782695    
 -0.90112281    
 -0.20846683    
 -0.19297408    
  0.13503644    
  0.55408686    
  0.54335517    
  -1.2365028    
  5.49160652E-02
  0.50008142    
 -0.11518264    
 -0.41985357    
  0.70883399    
  0.65749943    
  -1.0475210    
   1.2690502    
  -1.6406133    
  0.16833524    
  0.15616116    
  0.37694973    
 -2.51056310E-02
  0.47633961    
 -0.43687418    
 -0.44387135    
  0.39161310    
  4.40789461E-02
  0.29484311    
  0.27846518    
 -0.62817502    
  0.38279504    
 -0.70206261    
   1.0734223    
 -0.75850260    
  0.23913740    
 -3.66854705E-02
 -0.10892604    
 -7.83905610E-02
  0.20844376    
  0.16799159    
  -1.0868989    
  0.14977477    
   1.1011157    
 -0.15665412    
 -0.12107781    
 -9.15221348E-02
  0.65255153    
 -0.33590764    
  0.31015474    
 -0.97857779    
  0.54667902    
  0.20512490    
 -0.90724099    
  0.96149909    
 -0.12325135    
 -0.30075443    
 -0.60263282    
  0.84316862    
 -0.43556866    
  0.36854479    
  4.32971194E-02
 -4.32965346E-02
  0.28657562    
 -0.40380538    
 -8.65593106E-02
  -1.1736947    
   1.2418430    
 -0.50577080    
 -0.35228252    
  1.58103965E-02
   1.2260797    
 -0.74874967    
  0.35130814    
 -0.10270084    
 -9.34146717E-02
  8.57952088E-02
 -0.20749202    
 -0.65846133    
  0.66081166    
  0.26991928    
 -9.78225172E-02
 -0.17444725    
  0.80437303    
 -0.16935329    
  0.33665001    
 -0.50608760    
 -0.67123222    
   1.5983946    
  -2.0741947    
   1.0077882    
 -0.21933074    
 -9.76380408E-02
  0.15714304    
 -0.81142819    
   1.2313958    
 -0.44825283    
  9.19508934E-02
 -8.99043009E-02
 -0.11472034    
  0.21392719    
 -0.63208640    
  0.25131458    
  0.30979368    
  0.21876058    
  0.29880190    
 -0.45588616    
 -0.52969408    
 -0.43445292    
   1.2952640    
 -0.31627494    
 -0.75584602    
  0.13890907    
  0.73492432    
 -0.42864516    
  0.59971982    
 -0.41030487    
  0.13949066    
  0.32582459    
 -0.24592073    
 -9.63126048E-02
  0.18415806    
 -0.79952729    
  0.40091935    
 -9.05383453E-02
 -0.17387809    
  0.73385090    
 -0.36157095    
  0.37430954    
 -0.60566747    
 -3.91293014E-07
 -3.91293014E-07
  1.53451823E-02
  0.37801889    
 -0.54023957    
  0.31709570    
 -0.46826577    
  0.73563409    
  0.20127544    
 -0.11370958    
 -0.25371251    
 -0.10339808    
 -7.93164000E-02
  0.15280187    
 -1.88422135E-07
 -8.00430253E-02
 -0.57341707    
  0.55571711    
  0.59470749    
 -0.67847687    
 -0.68348491    
  3.31004634E-02
  0.91536003    
 -1.12362402E-02
  0.17095739    
 -0.45926797    
  0.43028051    
  -1.1749847    
   1.0498223    
  0.13491949    
 -3.45715210E-02
 -0.80842036    
  0.64304012    
  0.59129411    
 -0.78234941    
 -0.29247791    
  2.84379907E-02
 -0.87360185    
   1.2904247    
 -0.16239795    
  0.32327294    
 -0.85607719    
   1.2355675    
 -0.81783181    
  0.16224787    
  0.11316393    
  0.13635717    
  0.22565411    
 -0.32762882    
  0.16291627    
 -0.28993717    
 -0.50258285    
  0.82574546    
 -0.48980597    
  0.71033216    
  0.64481562    
  -1.2537956    
  0.35014778    
  -1.1209316    
   1.3035357    
  9.31218788E-02
 -0.75425524    
  0.53143400    
 -5.97188659E-02
  0.42185441    
  -1.2405070    
  0.50382477    
 -0.14870135    
  0.61400956    
 -0.27598602    
 -0.54232401    
   1.0795424    
 -0.83790427    
 -0.24497667    
  0.60765493    
  4.62713987E-02
  0.54131293    
 -0.85542840    
 -0.14310113    
 -0.42488316    
 -0.15906428    
  0.96719021    
  2.77027022E-02
  0.36898527    
 -0.96665651    
  0.31302071    
  0.80092627    
 -0.23958181    
 -0.26582295    
 -4.23246250E-02
 -0.13675883    
  0.54722410    
  -1.0558966    
  0.69314682    
 -5.39049832E-03
 -1.80300255E-03
 -0.18811472    
 -0.18625094    
  0.32818878    
 -0.16396543    
  0.16962057    
  0.13681504    
 -0.15387763    
 -0.23855796    
 -0.25270259    
 -0.41646218    
   1.4908254    
  -1.3373516    
  0.18502820    
  0.73612916    
 -8.43666717E-02
 -0.32596460    
  0.30281129    
  0.17327158    
 -0.11211701    
  6.55968711E-02
 -0.20544375    
  0.15164115    
  0.25187284    
 -0.72221160    
  0.40098730    
  0.34693289    
 -8.88585672E-02
 -0.95301777    
  0.28046161    
 -0.64022571    
 -0.46383753    
   2.5413442    
 -0.69638020    
 -9.64765102E-02
 -0.56354690    
  0.54482698    
 -0.18290278    
 -0.12040395    
 -0.24152057    
 -9.18078199E-02
  0.29316112    
  0.36219263    
 -0.49338511    
 -0.49077839    
  0.49077830    
 -0.46070141    
  0.49288830    
  0.16635740    
 -0.34958491    
  0.53922242    
 -0.87135643    
 -0.53899735    
   1.6904793    
 -0.44143364    
  0.10256285    
 -0.51363039    
 -0.54221213    
  0.33716178    
  6.34599924E-02
  9.66227613E-03
  0.37509385    
 -0.62503546    
   1.3093332    
  -1.1747733    
  7.94890448E-02
  0.27934155    
  0.15343267    
  0.52452475    
 -0.75632638    
  0.28223202    
  4.40955199E-02
 -9.23736393E-02
  0.47134656    
  0.29736680    
 -0.68817490    
 -0.98082870    
   1.1349797    
 -0.93430912    
  0.76818287    
 -0.24189237    
 -0.38521075    
 -0.31049684    
   1.3629473    
 -0.43746817    
  0.20343840    
 -0.73549080    
   1.1921383    
  4.41780202E-02
  -1.2969406    
  6.06243238E-02
  0.62699282    
  0.30372643    
  1.48955109E-02
 -0.20681268    
  8.85256007E-02
  0.29183415    
 -0.60764378    
  0.34267685    
 -0.14559659    
  0.52065820    
 -0.73658723    
  0.29610357    
  0.37998623    
 -0.72816163    
 -0.49025148    
  0.39449632    
  0.17699736    
  0.50753444    
 -0.38770044    
 -0.55552572    
 -0.53763664    
   1.4857953    
 -0.98699868    
  0.79652554    
 -9.84401256E-02
 -0.99571800    
 -0.51826113    
   1.7341617    
 -0.69183081    
 -0.45123318    
   1.2336925    
 -0.59140354    
  7.13088587E-02
 -0.68910712    
   1.0837170    
 -0.69178385    
 -0.18177705    
 -0.15524034    
  0.69695699    
 -0.16498260    
 -0.11386714    
  0.29954606    
 -0.11429792    
  0.32356510    
  1.50979543E-03
 -0.85132849    
  0.90990984    
  8.32107291E-02
 -0.48796478    
  0.40617582    
  0.54654336    
  -1.1790661    
  0.37285352    
 -7.39384023E-03
  0.94518274    
  -1.2920991    
  0.37074840    
  -1.2446444    
   1.4850296    
  3.77401263E-02
 -0.68087691    
 -4.43284810E-02
   1.1004993    
  -1.0643338    
  0.19544131    
  0.16341718    
 -0.55438149    
 -4.76275980E-02
  0.64861625    
  0.27945146    
  0.52721965    
 -0.70459437    
 -0.90078622    
  0.21745901    
  0.25708830    
 -0.51166564    
  0.60537148    
  0.24132626    
  0.42744389    
 -0.78283322    
  0.40460825    
  1.02391206E-02
  0.65860182    
 -0.87371308    
  0.34991521    
 -0.13480382    
  -1.0031471    
   1.0544412    
  0.22443314    
 -0.58804411    
  0.34571016    
  0.42229077    
 -0.25346920    
 -0.82806641    
  0.38299188    
 -0.44183293    
  0.48005369    
 -0.13115330    
  0.62049949    
 -0.34777483    
  0.37672600    
 -0.44986030    
 -0.43708786    
 -0.12155490    
 -0.45783290    
  0.46461314    
  0.89581239    
  8.33264887E-02
  -1.2578516    
  0.97016954    
 -0.43639508    
   1.1806663    
  -1.0190643    
  0.11555297    
 -9.35263261E-02
  0.17173551    
 -9.62276682E-02
 -0.46155420    
 -0.32690296    
   1.1714495    
 -8.77629668E-02
 -0.50832272    
  0.56389213    
  0.37220076    
 -0.93609357    
  0.55532050    
  -1.0957474    
  0.62200606    
 -0.22084238    
  0.49167791    
  0.31925192    
 -0.49561629    
  0.51709545    
 -0.10675024    
 -0.48655117    
 -0.69314635    
  0.44827640    
  0.84935981    
 -0.51371419    
  7.17438087E-02
 -0.66284192    
  0.97004402    
 -0.55467761    
 -0.62185770    
   1.3453287    
 -0.80289775    
  9.89401564E-02
 -0.33889079    
  0.25319558    
  0.48954841    
 -0.55760175    
  0.88481420    
 -0.94879001    
  0.82385910    
 -0.57287902    
 -8.02378207E-02
  0.10333307    
  0.67587560    
 -0.56982994    
  0.28562680    
  0.38782048    
 -0.45648304    
 -0.60917109    
  0.52650803    
 -0.86297941    
  0.80951059    
 -0.26274318    
 -0.70803553    
  0.59883618    
  0.17127201    
 -0.36464286    
  0.74352288    
 -0.91391605    
 -0.47714302    
   1.0005385    
 -0.83642739    
   1.0487403    
 -0.41977137    
  0.58039486    
  0.21796913    
  0.37071347    
  -1.1547709    
 -0.46095297    
  0.94995201    
 -9.68790501E-02
 -9.03326645E-02
  0.15174724    
  0.44092983    
 -0.53551865    
 -0.21622321    
  0.10066979    
  4.14457992E-02
 -0.70173126    
   1.1733357    
 -0.17276785    
 -0.25699088    
  3.62210311E-02
  6.31788224E-02
 -0.20067030    
  4.43528965E-02
 -0.24175388    
  0.28214163    
  0.30010489    
 -0.43601966    
  0.76563466    
 -0.90910214    
  0.65667760    
 -0.47343817    
  0.30078402    
  0.48118880    
 -0.14544472    
 -0.38802087    
  0.33953398    
 -0.13480593    
 -0.30631912    
  0.28718674    
 -9.99270976E-02
  0.26400468    
  0.19215074    
  0.33766043    
 -0.54634130    
 -1.55039560E-02
 -0.31051043    
 -0.28827414    
  0.19916172    
 -0.25771511    
 -0.14872187    
  0.62373793    
 -0.26502395    
 -0.37933335    
  0.36290506    
  0.33913091    
 -0.40768021    
  0.10713263    
 -1.40419919E-02
  -1.1108071    
   1.1734500    
  0.13139403    
  9.81803834E-02
 -0.63030684    
  0.78122056    
  6.76949024E-02
 -8.52119271E-03
 -0.33867469    
 -0.38930178    
  0.79304940    
 -0.52003133    
  0.32177666    
 -5.15876226E-02
 -0.36511356    
  0.37097862    
 -0.75651675    
  0.31760415    
  0.15512218    
 -0.80174911    
  0.79590714    
  0.45499921    
 -0.61568153    
  0.44591990    
 -0.23199292    
  0.23346075    
  4.30480838E-02
 -0.49273217    
  0.43043771    
 -0.17606287    
  2.11651865E-02
  8.20544362E-02
 -0.83451837    
  0.34699902    
 -0.47314993    
   1.2776604    
 -0.46953502    
 -0.62790644    
  0.21962853    
  0.24377434    
  4.10871170E-02
 -4.10868861E-02
  0.29263684    
 -9.93423071E-03
 -0.19403687    
  0.30867228    
  -1.1015835    
 -0.34905195    
 -0.11383533    
   1.6470202    
 -0.40341800    
  0.15677643    
  0.29595181    
 -0.25317404    
 -0.20776860    
 -0.15828264    
 -7.52236769E-02
  0.41754505    
 -9.34252739E-02
  0.18826753    
 -0.50719249    
  0.19263129    
  0.26989689    
 -0.21582960    
 -0.86020201    
 -0.45953256    
  0.41050321    
   1.0610650    
 -0.12981150    
 -0.36662567    
  0.23337707    
  0.36231554    
 -0.29241806    
 -0.23428097    
  0.32690266    
 -0.10322583    
  8.49267654E-03
 -3.44122984E-02
  0.54354447    
 -0.87521493    
  0.57001466    
  0.10777105    
 -0.19040331    
 -0.30404532    
  0.27169183    
  0.15221491    
 -4.99597052E-03
 -0.32915315    
  0.72959745    
  -1.2427466    
  0.41574815    
  0.15158962    
 -4.26552482E-02
  4.92266826E-02
  0.28165984    
 -0.93206483    
   1.1206822    
 -0.60318464    
  0.58250773    
  0.12303115    
 -0.55317074    
  0.51424628    
  0.38083693    
  -1.3715310    
  0.53062785    
  3.39017436E-02
  4.97238375E-02
 -6.55342042E-02
 -0.19032201    
  0.16612677    
 -0.22825824    
 -1.55044347E-02
  0.42778370    
  8.45340732E-03
 -4.65199687E-02
 -0.13985047    
 -0.44793648    
  0.28290853    
 -9.53105092E-02
   1.0182769    
 -0.80146915    
  2.71694902E-02
  0.12029993    
 -0.18415168    
  0.15634607    
 -0.66717148    
  0.57673657    
  0.81047332    
 -0.41882002    
 -0.34149158    
 -0.55961585    
   1.2015723    
 -0.83095390    
 -0.30757961    
  0.59348637    
 -0.28119025    
 -2.86414586E-02
 -0.78170007    
   1.1717114    
 -4.69888635E-02
  9.18680280E-02
  0.42204586    
  -1.2563667    
  3.19747180E-02
  0.71732759    
  0.24675325    
  0.53219581    
 -0.64499074    
 -0.52082592    
 -0.53541392    
  0.76356947    
  0.37706548    
  0.16409473    
 -0.18628737    
 -0.15111627    
 -0.30689785    
 -0.61429912    
   1.0249243    
 -0.36299735    
  0.56713778    
 -0.74229735    
 -0.44267300    
   1.1256931    
  -1.2963182    
  0.75185448    
  0.39959970    
 -0.59783679    
  0.48591924    
  0.25550857    
 -0.59957528    
  0.10350262    
  0.82889932    
 -0.30890995    
 -0.84316021    
  0.67565376    
 -0.10863431    
 -0.21701469    
  0.39796939    
 -2.35309526E-02
 -4.43882868E-02
 -0.33005062    
 -3.52371782E-02
  -1.2267336    
   1.0816829    
  0.73844683    
 -0.44468600    
 -0.70411599    
  0.60880584    
  0.11332874    
 -0.64776415    
  0.65132904    
 -0.48795724    
  0.51602966    
  0.12353336    
 -0.32401189    
  0.91502100    
 -0.89617294    
 -4.45463844E-02
 -0.34038478    
  0.38700262    
  0.16386369    
 -9.77736339E-02
 -0.63663477    
  0.67652619    
 -7.33919665E-02
  0.23944286    
 -0.43833351    
  0.91187984    
  -1.4702742    
   1.2417134    
 -0.24972887    
 -0.24679704    
  0.30974919    
  0.32277304    
  -1.0709804    
 -0.55256468    
   1.3711534    
  0.37400001    
 -0.33190218    
 -0.67731541    
  0.21999678    
  0.53284979    
 -0.60922283    
 -0.66409457    
  0.78565055    
 -0.69717175    
 -5.38428612E-02
  0.56143796    
  0.22314371    
 -4.77227010E-02
 -0.68705547    
   1.1986954    
  -1.1208355    
  2.22233646E-02
  0.72202981    
 -0.64452672    
 -0.10724563    
 -0.25671971    
  0.73611271    
 -0.24499269    
  0.63949484    
 -8.37236196E-02
  3.53273079E-02
 -9.53103825E-02
  2.51358636E-02
  1.40846651E-02
  0.79289722    
 -0.93546057    
  0.10515897    
  0.58293533    
  6.28272444E-02
 -0.25185785    
 -0.34606507    
  0.36905491    
 -0.48058587    
 -9.74398479E-02
  0.53650588    
 -0.88197315    
  0.50841278    
  0.30519077    
 -0.92500699    
  0.61618590    
  4.96557839E-02
  0.39503014    
 -0.42488295    
 -0.84078282    
  0.52477771    
 -0.31662148    
 -7.66924024E-02
  0.46637365    
  0.86786437    
 -0.88390124    
  0.70576936    
 -0.79005516    
  0.37139016    
  4.24155407E-02
  0.65159833    
 -0.72213441    
 -0.95908231    
   1.3239236    
 -0.29098833    
 -0.51192999    
  0.28629965    
 -0.43174103    
  0.68834305    
 -0.38954103    
  0.70959872    
 -0.90527922    
  0.49455559    
 -0.32043275    
  0.15656862    
 -0.15899321    
 -1.96083654E-02
  4.83189709E-02
  1.86923724E-02
  0.19497228    
 -0.36899513    
  0.24763428    
 -0.51082546    
  1.06956018E-02
  0.83506519    
 -0.31155500    
 -0.36028242    
 -0.11477523    
  0.87490594    
 -0.23732813    
 -4.75405939E-02
  0.56867063    
 -0.40493470    
 -0.32163876    
  0.15415064    
  9.15441215E-02
 -0.16161108    
 -0.47000393    
  0.54194897    
  0.41604027    
 -0.49608362    
  0.13124239    
 -0.16640633    
  0.26155442    
 -0.22031096    
 -0.10423914    
   1.0095602    
 -0.55452281    
  7.92768225E-02
 -0.54332316    
  9.90051031E-02
  0.58276510    
  0.48321643    
  -1.1250710    
 -0.23682331    
   1.1990017    
 -0.70316422    
 -0.13641196    
 -7.72202807E-03
 -0.14131351    
 -0.59136486    
  0.77256936    
 -0.32241923    
  0.38730669    
 -0.38730687    
 -0.32167196    
  0.98613387    
 -8.55698064E-02
 -8.72730017E-02
 -0.27518231    
 -0.43062350    
  0.70737666    
 -0.29556280    
  8.29597414E-02
 -1.36851100E-02
 -0.18547599    
 -0.86885530    
   1.0523608    
 -0.14173643    
 -0.96281171    
   1.6224480    
 -0.78026497    
  8.35870951E-02
  0.59275377    
 -0.72090870    
 -0.34184870    
   1.0363349    
 -0.91228247    
   1.6658185    
 -0.93184924    
 -0.63865864    
  6.45382851E-02
  0.32668379    
 -0.18150187    
 -0.49538475    
  0.85132188    
 -0.78125399    
   1.2979150    
 -0.44365987    
  2.83936020E-02
 -0.45733118    
  0.52787822    
 -0.10214539    
 -0.23201118    
 -0.31921309    
  0.31515598    
 -0.68505037    
  0.99682969    
  0.19293027    
 -0.60286951    
  0.29827562    
 -0.70823514    
 -0.56046069    
  0.60020065    
  0.67347389    
 -2.00676769E-02
 -0.80755723    
  0.17025405    
  0.71370125    
  0.20067111    
 -0.27538064    
  0.42825043    
 -0.74040008    
  0.35989568    
 -0.34389487    
 -0.74193728    
  0.48477468    
  0.77881402    
 -0.19070101    
 -0.60288417    
 -0.31994292    
  0.84142590    
  8.30279365E-02
 -3.47425975E-02
  0.20753410    
  0.36117935    
 -2.02224981E-02
 -0.85315168    
  4.02735882E-02
  0.32955614    
 -0.20014477    
  0.43645123    
 -0.10910369    
 -0.23889183    
  0.44183269    
  3.89155261E-02
  -1.4412106    
   1.1062636    
  0.17313306    
  -1.2387592    
  0.91096669    
 -0.50550199    
  0.61335069    
  0.13990067    
 -3.82215753E-02
 -0.83391988    
 -0.46536270    
  0.47198540    
  9.44095403E-02
  0.94878948    
  -1.6270337    
   1.4282990    
  -1.3764135    
  0.92077529    
  0.51484418    
  0.29633403    
 -0.69912952    
  0.21833210    
  0.23146923    
 -0.82376736    
  0.30782703    
  0.54113144    
 -0.32312927    
 -0.51426828    
  0.46315542    
  0.66005599    
 -0.23844717    
 -0.49669093    
  0.21177317    
 -0.30358028    
 -5.94230518E-02
  0.18194331    
 -0.57054448    
  0.83624780    
 -0.98761576    
  0.39372316    
  0.25364482    
 -0.50608432    
  0.80942762    
  0.50509453    
 -0.97901583    
  8.78164843E-02
 -0.29955167    
 -0.22314365    
  0.70058239    
  0.26804575    
  0.23385108    
  0.16782966    
  -1.3372786    
   1.2345475    
 -0.96692085    
  0.12451263    
  0.20641866    
 -0.30637404    
  0.86712283    
 -0.43768910    
 -0.61878902    
 -0.51736104    
   1.0190244    
 -0.25216046    
  0.24025491    
 -0.63310933    
  0.75332969    
  0.68782359    
 -0.60140204    
 -0.63023371    
   1.1315991    
 -0.62566346    
 -8.03492442E-02
 -0.11828145    
   1.2476250    
  -2.0496261    
  0.37156320    
 -0.36657560    
  0.84302467    
  8.52902792E-03
 -0.52006888    
 -9.74554345E-02
  0.71456987    
  0.67369103    
 -0.60843015    
 -6.14143126E-02
 -0.18501250    
  0.18692952    
 -0.50192577    
  0.57931185    
 -0.95515746    
   1.3183703    
 -0.75284714    
  0.42104945    
 -3.49687487E-02
 -0.49377179    
  0.41801989    
  0.49183688    
  -1.0240017    
  0.49102280    
   1.1262271    
  -1.0040095    
 -0.42332235    
  0.24135527    
  0.48893186    
 -0.61310458    
 -0.87739289    
   1.6048028    
 -0.54548836    
  0.11533072    
 -0.97607797    
 -0.14237146    
  0.39998585    
  0.45431343    
  0.13875014    
 -4.34400551E-02
  0.47816285    
  -1.2997196    
  0.87906778    
 -0.23267005    
  0.23863955    
 -0.18470523    
  0.32687965    
  0.14401799    
 -0.49750179    
  0.21329135    
  0.16400252    
 -6.24117851E-02
  7.24450946E-02
  0.46833858    
 -0.83624810    
 -0.14458098    
 -0.18232130    
  0.61157537    
 -0.13120951    
 -0.24397790    
  -1.0201895    
   1.0714834    
  0.36810946    
 -0.27279937    
 -0.23170301    
  0.66995794    
  -1.2520303    
  0.79310888    
 -2.34752987E-02
  0.99351585    
  -1.4193771    
   1.1585954    
 -0.78891426    
 -0.56591719    
  0.81583482    
 -0.41332415    
   1.2209868    
 -0.80962199    
  0.38165399    
 -0.29529712    
  0.36384374    
 -0.79573417    
  0.39525664    
  0.24382344    
 -0.17881897    
  9.18073431E-02
 -0.13467149    
 -0.50415730    
 -0.16732918    
 -0.59136432    
   1.2791407    
  3.70087512E-02
  0.37976277    
 -0.12998766    
 -0.35744503    
 -1.55341346E-02
  0.35667536    
 -0.92316395    
  0.61051524    
  0.36469495    
 -0.22346897    
 -0.11900354    
 -5.84519804E-02
  9.26591158E-02
 -0.19694106    
  8.66518840E-02
  6.68828934E-02
  0.48650289    
 -0.34377167    
 -0.30492410    
  5.70380762E-02
 -0.20684966    
  0.12114462    
  0.38360238    
 -8.59030113E-02
  0.50047338    
 -0.66631967    
  0.83290887    
 -0.56303144    
 -0.27972960    
 -6.75791651E-02
 -0.33393356    
  0.79033804    
  0.15969628    
  0.35621753    
 -0.72406924    
 -0.47830218    
  0.57286096    
 -0.68267632    
  0.68867260    
  -1.0293200    
  0.57327026    
  0.78867185    
 -0.77928245    
 -0.58265918    
  0.73212665    
 -0.17071891    
  7.58115277E-02
 -0.26148003    
 -0.21384747    
 -0.32023501    
  0.36546010    
 -0.50179541    
  0.59586895    
  0.56446946    
 -0.31625524    
  9.61519219E-03
 -0.29247791    
  0.60962617    
  0.29635519    
 -0.55993932    
  0.71999490    
 -0.98895603    
   1.1133399    
 -0.10254882    
 -0.81471735    
 -0.26358446    
 -9.56906471E-03
  6.51391894E-02
  0.39843357    
  3.75911444E-02
  3.62292491E-02
  0.88587034    
 -0.45574263    
  -1.4794147    
 -0.12516235    
   1.6694210    
 -8.45237523E-02
 -0.45447248    
  0.29596445    
 -0.52352077    
  0.10265392    
  0.39431641    
 -0.50189716    
  0.14458159    
  0.39256135    
 -0.44971979    
  0.11929071    
 -0.49357274    
  0.61447400    
 -0.15771602    
 -0.80314749    
 -0.22314399    
   1.0407701    
 -0.28836688    
  9.90389958E-02
  0.19750765    
 -0.32151303    
  0.53852785    
 -0.71972692    
  0.56393504    
 -0.58434421    
 -0.41582862    
   1.4195883    
  8.91086683E-02
 -0.56365633    
 -0.12949105    
 -0.37595084    
  0.43630427    
  0.18737000    
 -0.65780753    
  0.69140935    
 -0.34801695    
 -0.17154223    
  0.32639620    
 -0.11383477    
  0.64842641    
 -0.52201307    
   1.0603912    
 -0.99001014    
 -0.21108043    
  0.25477245    
 -0.70061004    
  0.99061286    
  0.20659554    
 -0.50032246    
  0.38663235    
  0.12605783    
 -0.44071633    
  0.24647976    
 -0.19735956    
 -0.69480151    
  0.32982731    
  0.19807014    
 -0.68536544    
 -5.57913333E-02
   1.1229048    
 -0.26396582    
  0.24376275    
 -0.27372086    
 -0.26236421    
  0.12857729    
 -0.33729076    
  0.24748686    
  0.91763234    
 -0.71209222    
  2.69556809E-02
 -1.77493866E-03
 -5.47584072E-02
  0.43928322    
 -0.32087526    
 -0.16448140    
  0.55764890    
 -0.54787374    
  0.93096840    
  -1.6517305    
  0.86035472    
 -0.18537180    
 -0.81194866    
  0.98025554    
 -0.42195147    
  0.12098587    
 -1.40513824E-02
 -2.87100095E-02
  4.04340141E-02
  0.28942910    
 -7.98975825E-02
  5.65507635E-03
 -8.63285363E-02
 -0.48653269    
  0.45531297    
 -0.27299109    
  0.31845406    
  0.31015524    
 -0.51577634    
  0.55214387    
  4.33331504E-02
 -0.88398647    
  0.62285233    
  1.76064018E-02
 -0.32986230    
  0.24046816    
 -0.46543422    
  0.66697186    
  0.27748981    
 -0.41795358    
  1.77941192E-02
 -0.36400875    
 -1.79266594E-02
  0.37840134    
  -1.0435206    
  0.75406772    
 -0.49054393    
 -0.32571965    
   1.1574523    
  0.15102434    
 -0.50890082    
  2.37539802E-02
  0.11307704    
  0.11848153    
 -0.15043359    
  0.16338405    
 -0.45251015    
  0.43769577    
 -0.23676166    
 -0.19230042    
  0.57303315    
  0.90098840    
 -0.93216431    
 -0.15470624    
 -0.43408093    
  0.60203254    
 -0.56373578    
  0.12991171    
  0.53687912    
  0.12925716    
 -0.35835224    
  0.38409367    
 -0.52619112    
  0.36374635    
 -0.60863048    
  0.43434784    
  0.15007474    
 -1.53301167E-03
  7.67340809E-02
 -0.36033413    
 -0.15857302    
  0.27929416    
  0.11898558    
 -3.75557952E-02
 -0.28270283    
 -0.14718440    
 -0.61684871    
   1.2761829    
 -0.63408035    
  0.10635721    
  0.23296036    
 -0.46681151    
 -0.80387390    
   1.6081715    
  -1.1818283    
   1.2068609    
 -0.42859876    
 -0.11446799    
  0.25908551    
 -0.50102139    
  0.12945768    
  0.26053104    
 -0.50777245    
  0.82705945    
  0.29565027    
 -0.84729761    
 -0.59196162    
   1.3000436    
  -1.3169211    
  0.24419722    
  0.96317410    
 -0.94664496    
   1.1934253    
  -1.1422962    
  0.86581713    
  5.22920117E-03
 -0.46662003    
 -0.20972008    
  0.10227911    
  8.00430775E-02
  0.18481103    
 -0.55562723    
  0.79881680    
 -0.46057749    
  0.19946572    
 -1.45722851E-02
  0.34690282    
 -0.31796718    
 -0.27763146    
  3.69560756E-02
  0.74506414    
 -0.17609760    
  0.23361501    
 -0.77132881    
 -0.48550823    
  0.50724751    
  0.28283185    
 -0.70784169    
  0.60374039    
 -0.14075202    
 -3.15479897E-02
  0.61078686    
 -0.51703179    
  0.26056686    
 -0.94983089    
  0.88958031    
  0.57406968    
 -0.74751365    
 -7.87812993E-02
 -0.23707247    
  0.18879379    
 -0.28983527    
  0.19517009    
  0.47619000    
 -0.47147292    
  0.68369126    
 -0.50726944    
  0.12759645    
 -0.35717127    
  0.70056421    
 -0.38233525    
 -2.18988173E-02
 -0.67124861    
  0.42571634    
  0.33208215    
 -0.21011584    
 -4.92080823E-02
  0.39222017    
 -0.40768978    
 -5.25836274E-02
  0.82285678    
  -1.1735133    
  0.45531297    
  2.09208392E-02
 -0.34228656    
 -0.65594614    
   1.0207518    
  0.13429050    
 -5.83044700E-02
  2.40972843E-02
 -4.68686521E-02
  0.17396958    
 -1.79012306E-02
 -0.51192093    
 -0.60659224    
   1.6253903    
  -1.2803402    
   1.1562321    
 -0.67648953    
 -0.25446624    
 -7.06178918E-02
  0.14978567    
 -0.21270001    
  0.78461319    
  1.90756656E-02
 -0.15536258    
 -0.13038345    
 -6.59581050E-02
  0.23137364    
 -7.66328797E-02
 -9.46022719E-02
  7.75160827E-03
 -0.50058204    
  0.80025786    
 -1.29593629E-02
 -0.52787799    
  0.41605610    
  0.48986170    
 -0.45639247    
 -0.60901344    
  0.24198544    
 -0.12004817    
 -0.50320166    
  0.37548456    
  0.10187654    
  9.95849073E-02
  0.60138530    
 -0.47260463    
 -0.56065768    
  0.77037835    
  0.71569526    
  -1.7473429    
  0.61428899    
  0.62963337    
  0.50507122    
 -0.83365172    
 -0.39790380    
  0.59684831    
 -0.77916956    
  3.33364494E-02
  0.93384087    
  0.10394201    
  -1.3921194    
  0.67902952    
  0.30588076    
  0.39199477    
 -0.72185719    
  0.59101784    
 -0.20516092    
  0.37531194    
 -2.87543442E-02
  -1.0072348    
  0.84409809    
 -0.24994162    
  0.16093078    
 -0.21343100    
 -0.47971618    
 -0.14171612    
  0.78246272    
 -0.13715456    
  0.22205353    
 -0.19519469    
 -0.52745330    
  0.58244967    
  0.22113505    
 -0.48349938    
  0.16034295    
 -0.51391661    
  0.60077393    
  0.29613498    
 -0.63430709    
  0.55004650    
 -0.14776114    
 -0.74880821    
   1.1230037    
  -1.0176430    
  0.50535613    
 -0.30056193    
  0.56839544    
 -4.20478964E-03
 -0.59937012    
  0.38913465    
  0.51428598    
 -0.75844568    
  0.45579940    
  1.80684254E-02
 -0.85097802    
 -0.38946468    
 -0.17662421    
   1.4628346    
 -0.50863534    
  0.34611577    
 -0.27029070    
 -2.46424153E-02
 -0.61903900    
   1.1670048    
  0.16167675    
 -0.49024820    
 -0.79683977    
  0.11200508    
 -0.11944006    
  0.98408878    
 -0.21896839    
   1.0578630    
 -0.98263890    
  0.32327291    
 -0.94346339    
  0.20745254    
  9.68484208E-03
 -0.19639631    
  0.64662713    
 -0.94908047    
   1.2818155    
  -1.0182312    
  0.44726244    
 -5.61272986E-02
 -0.22831190    
 -0.64756912    
  0.71032584    
  0.27851608    
 -0.87215900    
   1.2253287    
 -0.62200099    
 -0.26937717    
  0.39807749    
 -0.78169990    
   1.4181879    
 -0.76518810    
 -0.15054269    
  0.62804794    
  0.42861339    
 -0.71380699    
  0.13725194    
  0.27547637    
 -0.34174898    
 -0.96369326    
   1.8620459    
  -1.0740300    
 -0.24377444    
   1.0948495    
 -0.89622962    
 -0.19020480    
  0.72341055    
 -0.74887204    
  0.61262685    
 -0.88796902    
  0.69691360    
  3.87143791E-02
  0.17536531    
 -0.89973664    
  0.73337162    
 -0.52830160    
 -9.89640430E-02
  0.98124903    
 -0.57131916    
 -1.34534175E-02
 -0.76085120    
  8.78160074E-02
 -0.10732860    
  0.56172508    
   1.0496820    
 -0.45381328    
 -0.13044009    
 -0.57830799    
  0.53505796    
  7.96175003E-02
 -1.70240400E-03
  1.68921389E-02
 -0.23918454    
 -0.69741166    
  0.97116750    
 -9.75596160E-03
 -0.92779428    
  0.75716907    
  0.13739972    
 -5.37854619E-02
 -0.56140012    
  0.57731509    
  0.26371261    
 -0.55022651    
  0.44366699    
 -0.19105518    
 -0.45666313    
 -0.10249921    
  0.46403322    
 -0.93340230    
  0.86526495    
  0.14310113    
   1.0348963    
  -1.7657835    
  0.32819593    
  0.54727232    
 -0.19198333    
  0.37590611    
  0.16551474    
 -0.66309518    
 -6.80535734E-02
  0.48080146    
 -0.71219581    
  0.60989428    
  0.13513763    
 -6.22941293E-02
 -0.13759641    
  3.04074250E-02
 -0.15055218    
  0.55323976    
 -0.68539089    
  0.55614084    
 -0.51717466    
  0.12553810    
 -0.20505010    
 -0.62002504    
  0.78884596    
  0.20155251    
 -0.10359801    
  6.31068721E-02
 -0.58811778    
  0.40347913    
  4.28076647E-02
 -0.69505352    
 -8.77052844E-02
  0.79975730    
  0.19503726    
 -0.51700848    
 -0.36371368    
  0.42873633    
 -3.95115949E-02
 -8.40390176E-02
  0.48529711    
  0.26637757    
 -0.25464243    
  0.47416186    
 -0.93092036    
  0.13517448    
  0.58906329    
 -0.32758299    
 -0.33293882    
  0.51082593    
 -8.01665485E-02
  0.25006545    
  0.14518189    
 -0.87395680    
 -0.27566478    
 -0.23775479    
  0.32902345    
   1.2847339    
 -0.58228433    
   1.0188696    
  -1.5189503    
 -0.44041985    
  0.84163505    
  0.24237794    
 -0.33888173    
 -0.96531504    
   1.2893814    
 -0.14581823    
 -5.65119237E-02
  5.49415052E-02
  -1.1176600    
   1.0323633    
 -6.72823265E-02
 -0.35458407    
  0.55924314    
 -0.49112087    
  0.86628020    
 -0.98528397    
  0.53578633    
 -0.13583080    
 -0.36752033    
  2.10531447E-02
 -0.45758083    
   1.1149391    
  5.38538173E-02
 -0.44325471    
  0.53949440    
 -0.60749149    
  0.43694708    
  0.10204969    
 -0.23912866    
  5.38179390E-02
 -0.35795856    
  0.29461703    
 -0.54104930    
  0.20712557    
  0.44548517    
 -0.58636069    
  7.88587779E-02
 -0.57694513    
   1.4903880    
 -0.64853030    
 -0.80458653    
   1.6686269    
  -1.2990272    
  0.43680418    
 -0.36893559    
  0.31102931    
  0.22468077    
 -0.84729767    
  0.89966595    
 -0.51472080    
  0.45309320    
  1.99547540E-02
 -0.45851976    
 -0.15575422    
  3.04311458E-02
  0.78672212    
 -0.44404098    
 -0.37874612    
  0.38837031    
  0.42444101    
 -0.49179360    
  4.08983557E-03
  0.73020732    
 -0.44917938    
 -1.70942917E-02
 -0.91316116    
   1.2942989    
  -1.1593038    
  0.19475845    
  0.24536645    
  0.49844143    
 -0.86616623    
  0.18759833    
  0.60804814    
 -0.21671744    
 -8.92784446E-02
  0.18588176    
  0.15806656    
 -0.47692379    
  0.13491948    
 -0.22314346    
  0.66233742    
 -0.72752398    
  0.57212025    
 -0.65866119    
  0.56042272    
 -9.82177779E-02
 -0.52036119    
  0.24094844    
  0.17642140    
 -0.46645966    
 -0.72509962    
   1.6274567    
 -0.64096135    
  0.13986692    
  4.92913201E-02
  0.53849506    
 -0.67345929    
 -2.32029725E-02
 -0.55727112    
   1.0145769    
 -0.17491928    
 -0.19478862    
  0.17512769    
 -0.30344921    
  0.48306018    
 -9.48577896E-02
 -0.82218742    
  0.28956687    
  0.42227247    
  0.20369658    
 -0.36839664    
  9.37211439E-02
  0.40347490    
  0.17610444    
  7.81560615E-02
 -0.76464397    
 -0.13226767    
  0.23319371    
 -0.34249038    
  0.73453230    
 -0.92307007    
  0.90672147    
 -0.34032610    
  6.53826743E-02
  0.28587231    
 -0.77523023    
  1.75445750E-02
 -0.45904893    
   1.1708616    
  -1.0219672    
  0.86020118    
 -0.62527001    
  0.53062797    
 -0.26586273    
 -0.59066838    
   1.1842996    
 -5.44352122E-02
 -0.64802653    
  0.97748113    
  -1.4856369    
  0.80845815    
 -0.74391925    
  0.68897182    
 -0.81302363    
  0.27820289    
  0.62670189    
 -0.45635620    
  0.77689022    
 -2.24102680E-02
  0.29368365    
 -0.31515908    
 -0.49550709    
  0.11434641    
  0.11778285    
  0.11379892    
 -5.70597649E-02
 -0.65474820    
  0.52982223    
  7.94221610E-02
 -0.83496004    
  0.29516470    
 -0.52584648    
  0.77858049    
  0.38118628    
 -0.49401826    
  0.34634426    
  0.16946912    
  0.64907265    
  -1.2398487    
  0.67501998    
 -0.26358494    
 -0.38484618    
  0.42376101    
 -0.57791150    
   1.0122188    
 -0.45552289    
  3.63676660E-02
 -0.22927096    
  0.54430139    
 -0.62552661    
 -0.30666405    
 -0.12214808    
  0.65298063    
  0.10863352    
 -0.63598853    
  0.48336911    
  0.31825861    
 -0.12422886    
 -0.14188084    
  0.65587580    
  -1.6725701    
   1.1335744    
  0.15544115    
  0.16645876    
 -0.34939936    
  0.49885857    
 -0.46056730    
  0.10033911    
 -0.35806262    
 -0.41945148    
  0.14098629    
  0.52539766    
 -0.82229626    
  0.86130846    
 -9.47887674E-02
  0.43991932    
 -0.55531460    
  7.83902407E-02
 -0.40546557    
 -0.13353105    
   1.1654867    
 -0.42419702    
  0.15438196    
 -0.45675871    
  4.37608222E-03
  0.37291789    
 -0.50085068    
 -0.20897600    
  0.96347749    
  -1.0597060    
  5.88405393E-02
 -0.53763664    
   1.0331070    
 -0.31050691    
  9.31489319E-02
 -0.15294947    
  0.62954235    
 -0.55403477    
   1.0855404    
 -0.78880864    
  1.92899641E-03
  2.84922402E-02
  0.55155790    
 -0.34884626    
 -0.76608002    
   1.1203047    
 -0.43873823    
 -0.16222516    
 -7.51626715E-02
  0.46815643    
  -1.4036164    
   1.1678439    
 -0.51305783    
 -6.64024800E-02
  0.58279890    
  0.78769946    
  -1.2057438    
  0.23372038    
  2.37636827E-02
  9.33515802E-02
 -0.12718552    
  4.74393852E-02
  7.79616386E-02
  0.21309288    
 -0.14576852    
  0.55746740    
 -0.47575632    
 -0.87117010    
  3.96444425E-02
   1.1230465    
 -0.65702617    
  0.50727147    
 -0.98752701    
  0.80493844    
 -8.87614265E-02
 -0.62707734    
  0.56754696    
  0.66678059    
 -0.16792169    
 -0.61085016    
  0.19060284    
 -0.24397792    
  0.90126574    
  -1.0100435    
  0.69436866    
 -0.92425847    
  0.96376175    
 -0.28144133    
 -3.11518554E-03
  0.14631952    
  0.14990588    
 -0.70952141    
  0.22314394    
 -0.39234412    
  0.38666722    
 -0.22932947    
 -0.20892510    
 -0.14877303    
  0.45322517    
  0.11657684    
  0.18937559    
 -0.35257578    
 -0.22884199    
  0.45198497    
 -0.79246533    
  0.70512289    
 -0.33647200    
  0.17768122    
 -0.79592794    
   1.2258960    
 -6.88845962E-02
 -0.16147116    
 -0.20427555    
  8.07614774E-02
  0.48152074    
 -0.30063760    
  0.16539270    
 -0.34412369    
  0.24146909    
 -0.31972137    
  0.84196764    
 -0.72366858    
  0.48868164    
 -0.34282950    
 -9.35258120E-02
  0.23017713    
 -0.28872147    
  8.75306651E-02
  5.91674447E-02
 -0.84192610    
  0.74391967    
  -1.0712661    
   1.0692842    
  0.22314313    
  0.14732514    
  0.28321972    
 -0.97363120    
  0.40181547    
 -0.82380968    
 -0.21794863    
   1.1940794    
  -1.0057316    
  0.67801154    
  0.47082016    
 -0.81912720    
 -0.10398985    
  0.82453620    
 -0.66064799    
  0.53097057    
 -0.20619448    
 -0.41284513    
 -0.41503420    
  0.80879152    
 -7.32847825E-02
   1.1480608    
  -1.7321670    
  0.85318404    
 -0.56137812    
   1.7120168    
 -0.79572576    
 -0.88889188    
  0.20801437    
  0.47608247    
 -0.33526057    
  0.13087967    
  6.47708178E-02
 -0.53254610    
 -0.21796374    
 -0.35509554    
  0.25014421    
 -0.24489403    
  0.73668754    
  0.43428567    
  0.14903550    
  0.11107823    
 -0.39179155    
  0.16989931    
  6.20939732E-02
 -0.28915137    
  0.63564229    
 -0.69626760    
 -7.34674484E-02
  6.50984272E-02
 -0.14197014    
  0.58185011    
 -0.63659012    
  0.33574128    
 -5.83420135E-02
 -6.81628734E-02
  0.67746425    
 -0.27615783    
 -0.75620580    
 -0.51477766    
  0.12107812    
  0.83023560    
  0.41118512    
 -0.65705091    
  -1.0232817    
   1.8436764    
 -0.96764064    
 -0.27175701    
  0.28582156    
  7.53039867E-02
 -0.65253204    
  0.22214834    
  0.77899587    
 -0.31298450    
 -2.50362861E-03
  0.10234883    
  0.27344072    
 -9.37625766E-02
 -5.03980853E-02
 -0.43369284    
   1.0934868    
  -1.5820665    
  0.55100751    
  0.40834248    
 -0.22458109    
  0.39340237    
 -0.94584930    
  0.76740390    
  0.14219752    
 -0.49034339    
  0.46313086    
  -1.1426715    
   1.3713177    
 -0.26017210    
  3.66857201E-02
  0.42975283    
  2.86049936E-02
  -1.1670626    
  0.95524353    
  0.12461106    
  -1.3733615    
   1.1032743    
 -0.54232401    
 -0.34719631    
  0.85962093    
  7.97972530E-02
 -0.97397012    
  0.21687387    
  0.54786676    
  0.17624269    
 -0.30614457    
  2.04921123E-02
  0.22436005    
 -0.23250654    
 -0.15688133    
   1.1521755    
  -1.7409202    
  0.38220844    
 -0.30748445    
   1.0452111    
 -0.41181409    
  0.69632649    
 -0.31885090    
 -0.50888664    
   1.1512767    
  -1.9172297    
  0.76595235    
  0.33439454    
  5.23327999E-02
 -0.23015864    
  0.14970449    
  0.16856128    
 -0.11815934    
 -0.52218980    
  0.27979431    
  0.63535351    
 -0.72807491    
  0.35525247    
 -0.26685968    
 -0.30739814    
 -6.70987889E-02
  0.71807051    
 -0.46570501    
 -0.12516290    
  5.40669151E-02
  0.41593620    
 -0.73933625    
   1.0112699    
 -0.78449672    
 -7.83535987E-02
  0.52452433    
  7.67545030E-02
  4.37046140E-02
 -0.44146714    
 -0.43927836    
  6.52818978E-02
  0.98869765    
 -0.25547242    
 -0.79454702    
 -0.32938263    
  0.70135516    
  0.11323161    
  0.19801264    
  0.58133388    
 -0.87368441    
  0.43704629    
 -0.21069950    
  6.60030544E-02
 -0.19801258    
  0.13838606    
 -9.31937471E-02
  0.29751688    
  0.10639626    
  0.30766776    
 -9.82824117E-02
  -1.1676948    
 -0.14341326    
 -6.76583797E-02
   1.1458142    
 -0.26618737    
  0.17989801    
 -0.23974521    
 -0.56513804    
  0.62705666    
  0.29232934    
 -0.40392041    
   1.3236058    
 -0.83100051    
  0.13723694    
 -0.64617866    
  0.29354692    
 -0.14919214    
  0.40478626    
  -1.2446430    
   1.6662816    
  -1.8299105    
  0.93826938    
 -5.58807775E-02
  0.10673871    
  0.45123371    
 -0.39890745    
  0.21605989    
 -0.17382698    
 -0.43891338    
 -0.10115850    
  0.99801892    
 -0.73813957    
  0.87256235    
 -0.93676943    
  0.28436068    
  0.81690001    
  -1.3740238    
 -0.26585442    
   1.1061594    
 -0.84379482    
 -0.35767415    
  0.61247945    
 -0.43433264    
  2.47949995E-02
  0.19247378    
  0.59783721    
 -9.92065966E-02
 -0.26543617    
  0.47333172    
 -0.73037684    
  0.29882681    
  0.20507835    
 -0.35074064    
  0.71364546    
 -0.45219249    
 -9.05383453E-02
  0.19430314    
 -0.13617477    
  0.28473687    
  -1.1218897    
  0.74090117    
 -0.21283384    
  0.45953217    
  0.21582966    
 -0.33159038    
  0.12983111    
  0.70406508    
 -0.46704608    
 -0.48747784    
  0.94659561    
 -0.55144066    
 -0.31629699    
 -0.45401838    
  0.88905704    
 -0.39099929    
  0.57280958    
  -1.0973341    
   1.2813598    
 -0.71682990    
  2.58080754E-02
 -2.12551933E-03
  0.26072583    
 -3.50326486E-02
 -0.71546549    
 -0.37469268    
   1.3384503    
 -0.25169322    
 -0.44277984    
  0.40103415    
  0.31311098    
  -1.0296191    
  0.34680784    
 -0.50825834    
  0.69953722    
  0.44228765    
 -0.22041886    
  0.31907168    
  -1.2277387    
   1.2617637    
 -0.39299807    
  0.54766113    
 -0.52837926    
 -0.53306222    
 -0.60268927    
  0.16871533    
   1.0438684    
 -0.12666504    
  0.28127459    
  2.71757673E-02
 -0.41219029    
  9.27303359E-02
 -0.44594112    
 -0.15559280    
 -0.18030378    
  0.89179963    
 -0.21902007    
  0.18881594    
 -6.51066825E-02
  0.23973261    
 -0.66911781    
  0.35387799    
 -0.29951647    
 -0.85348982    
  0.19671060    
  0.39863905    
   1.3244914    
  -1.4959139    
  0.61935151    
  0.14441270    
  0.57465345    
  -1.0002053    
  0.48973495    
  0.14676443    
  0.19072200    
 -0.36998060    
  4.30946089E-02
  0.43490401    
 -0.79737043    
  0.53625709    
 -0.25808999    
 -0.45444599    
  0.71989483    
 -0.53356534    
 -8.33818838E-02
 -0.39869431    
  0.89252883    
 -0.57003498    
 -0.67859012    
  0.94926721    
  0.26734281    
  5.65875694E-02
 -0.13122259    
 -7.07074776E-02
 -0.20596494    
  0.44287518    
 -0.39304233    
  2.96490174E-02
 -0.29595628    
  0.27322733    
 -0.27928862    
  0.61740083    
  6.35133758E-02
  0.52245039    
 -0.27558967    
 -0.73236811    
 -7.52623007E-02
  0.40994760    
  0.68235606    
  -1.3772932    
  6.25201687E-02
  0.59226584    
 -7.13902041E-02
  0.14496593    
  0.39852059    
 -0.49279308    
  0.10288639    
 -0.16161108    
 -0.96482831    
   1.0348964    
 -0.79600430    
  0.81647044    
 -9.25512314E-02
  0.18063673    
 -0.11799419    
  0.22503912    
 -0.61450404    
 -0.12516308    
 -0.19189061    
  0.73826730    
 -0.42965248    
 -0.51743811    
  0.89230889    
  0.44543278    
  -1.1136500    
  0.63865882    
  0.47000390    
 -0.28269458    
 -0.53544903    
  0.39502347    
 -0.45635620    
  0.65320343    
 -0.38069615    
 -5.90487309E-02
  0.17785101    
 -9.61254686E-02
  0.43346944    
 -0.21843097    
  6.98364750E-02
 -0.41393268    
  0.29972634    
  0.58547378    
 -4.63197716E-02
 -0.25620866    
  0.57776487    
 -0.68915862    
 -0.63740474    
 -0.63465172    
   1.2831414    
  2.33473033E-02
 -0.56077009    
  0.31427976    
  0.20566876    
 -0.92676175    
  0.31365710    
 -0.35921431    
   1.0699565    
 -0.53237385    
 -0.37739742    
  0.65824884    
  0.24276306    
 -0.28670484    
 -0.24936366    
  7.71470293E-02
 -0.25796568    
  0.61022270    
 -0.45994064    
  0.27794510    
  0.57156491    
 -0.34803054    
 -0.43403825    
 -0.15093492    
  3.58661339E-02
  0.48779795    
 -0.85733163    
  0.39890739    
  0.45341942    
 -0.40212640    
  0.31115413    
 -3.35229337E-02
 -0.17102164    
  0.51262218    
 -0.60680914    
 -6.10878095E-02
  0.20993316    
  0.30403695    
 -0.91159254    
   1.1641271    
  -1.1999158    
  1.20728500E-02
 -0.12783308    
  0.79052091    
  0.80056727    
 -0.19012943    
  1.33478995E-02
 -0.94430399    
  0.42050341    
  0.44449463    
  0.40546530    
  3.21724005E-02
 -0.77602553    
 -0.96089488    
  0.97588265    
  0.57111913    
 -0.35760927    
 -0.37069619    
  0.37867442    
 -0.76308674    
  0.64215255    
  -1.0377238    
  0.83272558    
  0.20499799    
 -0.19768552    
  0.29313192    
 -0.79008943    
  0.52213836    
 -0.12872157    
 -0.16192499    
 -9.98335779E-02
 -0.19979584    
  0.59911859    
  0.40193781    
 -0.63703626    
  6.25878051E-02
  0.13848776    
  8.38185102E-02
  6.48525432E-02
  -1.0274239    
  0.39073768    
  0.61446327    
  6.39976189E-03
 -0.45701054    
  0.50374764    
 -0.40090945    
 -0.34377119    
  0.91629064    
 -0.73771578    
  6.23575859E-02
  0.70067567    
 -0.76303363    
  0.12579410    
  7.51203448E-02
 -0.20898947    
  0.48008761    
 -1.85662247E-02
 -0.75825340    
 -0.28405249    
  0.83689189    
 -0.44276339    
  0.81273806    
 -2.78408136E-02
 -1.95056498E-02
 -0.38299197    
 -0.91075104    
   1.0875010    
 -0.38336474    
  0.49095732    
 -0.48008737    
 -4.98720706E-02
  0.12783314    
  4.87897433E-02
  0.19022712    
  0.21365006    
  0.21387990    
 -0.51812637    
  0.66583830    
  -1.0036045    
 -0.50881326    
  0.60659248    
  0.18003550    
  0.72357237    
 -0.51378983    
 -0.25184447    
  0.15244403    
 -8.99968147E-02
  0.31967607    
 -0.66742218    
  0.46801767    
  0.11446389    
  -1.0620548    
  0.57343954    
 -0.26294205    
   1.3351989    
 -0.99176890    
 -3.25228944E-02
  0.14346825    
 -8.20339695E-02
  0.40027002    
  0.64877391    
 -0.56713057    
 -0.27233425    
 -0.11097860    
 -2.85731610E-02
  0.40223908    
 -6.33546859E-02
 -0.18266600    
 -0.28218761    
  0.20712557    
 -1.57126728E-02
 -0.16705382    
  0.43531823    
 -0.30984008    
 -0.13353121    
  0.44854853    
 -0.12642592    
  0.23092580    
 -0.55574697    
 -6.13009036E-02
  0.21622340    
  0.26840043    
 -0.54992837    
   1.1426191    
 -0.88688397    
  0.38061419    
  0.70123106    
 -0.90190244    
 -0.54925293    
  0.52515519    
  0.49855578    
 -0.40731880    
 -0.14124686    
  9.95744839E-02
  9.23165455E-02
 -0.20047459    
 -7.37761632E-02
  0.19538341    
 -3.49551700E-02
  7.42490739E-02
  0.26588628    
 -0.84636056    
  0.31277475    
  0.59230644    
  6.42073527E-02
  0.20202677    
 -0.29584587    
  4.40955758E-02
 -0.94614387    
 -0.17627928    
  0.89764398    
 -0.94703680    
  0.89151388    
 -0.16109550    
  0.14364302    
 -0.89538443    
   1.3171479    
 -0.27013081    
 -0.66480803    
  0.97566909    
 -0.34002665    
 -0.39154378    
 -0.22371961    
  0.72435582    
 -6.49114028E-02
 -0.15788309    
 -3.49682453E-03
 -0.74158692    
 -0.25394323    
  0.19721766    
  0.80355322    
 -0.34381586    
  0.47429413    
 -0.29074487    
 -0.14027309    
  0.17246938    
 -4.45422083E-02
  0.11709265    
 -0.54453659    
  0.14458095    
  0.45023510    
 -0.68790650    
   1.2167821    
  -1.4166788    
  0.31496558    
  0.65193701    
 -8.08523819E-02
 -0.72161895    
  4.24088687E-02
  0.42034781    
  0.14370707    
 -0.35274571    
  0.52914429    
  0.29753408    
 -0.83794624    
  0.24721442    
 -0.12974615    
  2.97791529E-02
 -0.72041005    
  0.96436244    
  8.97213593E-02
 -0.45298603    
  0.36517844    
 -0.24586597    
  0.60234958    
 -0.34696910    
  0.36026746    
  -1.2680707    
 -4.31724861E-02
  0.72451276    
  0.47945967    
 -0.37576324    
 -6.18302040E-02
  0.51944417    
  -1.0509846    
  0.71991783    
  0.56873834    
 -0.22555073    
 -0.35266730    
 -1.92312598E-02
  0.48565686    
 -0.30333552    
 -6.00184128E-02
 -0.26167718    
 -0.40101051    
  0.77010846    
  -1.0757272    
  0.79010189    
 -0.12680683    
 -9.01952535E-02
  0.32030758    
  7.83322752E-02
 -7.46351555E-02
 -0.47518268    
 -0.55222565    
   1.2453719    
  0.27911469    
 -0.46977869    
  0.16511868    
 -0.31181720    
 -0.28422302    
  0.56982416    
  0.13567758    
  9.24540311E-02
 -0.40733299    
 -0.72158480    
  0.55961549    
 -0.62312913    
  0.67869854    
  0.10639911    
 -0.17079972    
  0.28879043    
  -1.2527634    
 -0.23483893    
   1.1876638    
  0.24004044    
  8.93603787E-02
 -0.10895138    
  9.92267653E-02
  -1.0263671    
   1.1588805    
 -0.44548491    
  3.28617766E-02
  0.17185029    
 -0.16113186    
   1.2095015    
 -0.90019959    
  0.23713008    
 -0.82773751    
  0.28768232    
 -9.08705965E-02
  6.51181862E-02
  9.72840860E-02
 -0.29097500    
  0.35217926    
  1.47332503E-02
  7.73667917E-02
  0.93473202    
  -1.1638156    
 -0.27780166    
  0.39983118    
  0.20221025    
 -0.30318651    
  0.33647230    
 -0.55961603    
  0.29933235    
  0.27505463    
  0.28951281    
 -0.86129987    
 -0.24946056    
  0.72915769    
  -1.1099299    
  0.34341636    
  0.52797854    
 -0.58860314    
  0.39808485    
 -0.52324790    
  0.66354686    
  0.87062848    
 -0.49272186    
 -0.52315646    
  0.55926114    
 -0.37404931    
 -0.43475568    
  0.94887465    
  -1.3703922    
  0.75662291    
  0.38939157    
  4.37805615E-02
 -0.36069199    
  0.28077248    
  0.10903344    
 -0.39831674    
  0.27477875    
 -0.22884174    
  0.51733482    
 -0.32486078    
  2.82175802E-02
 -0.36065772    
  0.13382518    
 -0.32747802    
   1.0308398    
  -1.3386668    
 -0.21062608    
   1.0938159    
  -1.1786557    
   1.0414536    
  4.14101742E-02
  6.15579113E-02
 -0.42810726    
 -0.44835633    
  0.80604875    
 -1.97670311E-02
 -0.40637302    
  0.56543726    
 -0.61286676    
  9.27091613E-02
  5.57105280E-02
 -0.58581835    
  0.95278436    
 -0.84389067    
 -0.21622273    
  1.95125844E-02
  0.47842193    
   1.2561786    
  -1.1952021    
 -0.66263109    
   1.2566590    
 -0.44512129    
  0.58292019    
  -1.1191466    
   1.2859929    
 -0.88468510    
  0.51082540    
 -0.36865163    
 -0.58586067    
  0.35667524    
  0.46430522    
 -0.26694626    
  1.23614501E-02
  1.46345459E-02
 -0.68590921    
  0.64891374    
 -0.27602500    
 -0.22978781    
  0.80349571    
 -0.50030863    
  0.24204104    
  0.22796275    
 -0.39304268    
  0.56893337    
  0.18366452    
 -0.78738433    
  0.53875047    
  4.54242863E-02
 -0.24686034    
  0.27283543    
  0.16099538    
 -0.13567726    
 -0.55338550    
  0.21440956    
  0.39665475    
 -2.08651330E-02
  6.97955638E-02
 -0.43251336    
  0.19593677    
  0.19206025    
 -1.33039467E-02
 -0.44880098    
  3.21125239E-02
  0.69201821    
 -0.93051594    
  0.15128115    
  7.35797212E-02
  0.47542346    
  -1.0747178    
  0.64185363    
  0.83595526    
 -0.59542018    
  0.56941998    
  -1.9218118    
   1.3065298    
  0.44787449    
 -0.35486391    
 -0.62943155    
  0.82184386    
 -0.21570826    
 -0.21309349    
  0.80069238    
 -0.91069359    
  0.95192724    
 -0.79910660    
  0.14986397    
 -7.49009997E-02
  5.75698316E-02
  0.24390599    
 -0.13157614    
 -0.15701938    
 -0.15171626    
  6.78576007E-02
  0.34748754    
 -8.49706009E-02
 -0.11835681    
 -0.26443213    
  0.53036463    
 -0.51258636    
  7.63080642E-02
 -0.84729779    
 -0.13217154    
 -4.44524623E-02
   1.8665440    
 -0.66200310    
  0.18883103    
  9.54383016E-02
 -0.12695988    
 -0.12051609    
  5.58805205E-02
 -0.68387318    
 -0.18170603    
  0.33805212    
  0.36792728    
  9.38187391E-02
 -0.71833706    
  0.49436417    
 -0.13057162    
  0.34621850    
 -0.65379822    
  0.75999409    
  -1.0617075    
   1.1833260    
 -0.90109384    
  0.64271653    
 -0.26945865    
  9.46947783E-02
 -1.65639818E-02
 -0.36958256    
  6.02401095E-03
  0.34671581    
  7.36524910E-02
 -0.32861367    
 -0.85647207    
   1.5330441    
  -1.3779731    
  0.97320312    
  2.08528992E-03
  0.32449606    
 -0.66933638    
  0.55793399    
 -0.33478996    
 -0.14945579    
  0.13762099    
  6.89931810E-02
 -0.39882055    
  0.71606159    
 -0.84675872    
  0.88485801    
 -0.84418720    
  0.64869517    
 -0.52930373    
  0.57917553    
 -0.62187439    
 -0.19176179    
   1.1565229    
  -1.0306427    
  0.50001442    
  0.10514332    
  7.71782175E-02
  0.65530270    
 -0.71310002    
 -0.75858182    
  0.98746681    
 -0.77752513    
  0.44986901    
  0.21804550    
 -0.68466502    
  0.56922185    
 -0.25076786    
  0.13322395    
 -7.59289935E-02
  0.23834072    
  0.86258882    
 -0.67479825    
 -0.23074837    
  0.16983971    
 -0.35828665    
  0.32555005    
 -0.36790982    
  9.83646885E-02
  0.56303382    
 -0.69563168    
  0.38197413    
 -0.42518327    
  0.31015456    
 -0.81666130    
  0.85037190    
 -0.74028111    
  0.87450331    
 -9.62770134E-02
 -0.46858612    
 -0.11707485    
  0.98875922    
 -1.31190224E-02
 -0.12109011    
 -0.54950452    
  9.82931778E-02
  0.38250813    
 -0.86536068    
  8.26917887E-02
  0.21613513    
  0.36634660    
  0.26072583    
 -0.42199463    
 -6.89928085E-02
 -0.10337829    
 -0.51661766    
 -7.31504187E-02
  0.97859430    
  0.56535214    
 -0.84412557    
  0.11901446    
 -4.01665457E-02
  0.26958895    
 -0.98344046    
  3.29250731E-02
   1.2521842    
 -0.73088765    
  0.93910587    
 -0.57955027    
  0.39873093    
 -0.63411343    
 -0.35880068    
  0.59753293    
 -0.20944223    
  2.05957144E-03
  0.22724997    
 -0.20890082    
  0.55585706    
 -0.53190416    
  0.64050347    
 -0.66647905    
 -0.18637867    
 -0.48276743    
  0.32168224    
  0.28265551    
 -0.31764370    
 -0.14332919    
  0.52982223    
 -0.24815162    
  0.17930275    
 -0.73956352    
  0.98534381    
  0.95212734    
  -1.6055347    
   1.2684102    
  -1.6902415    
  0.26388609    
  0.21474332    
  0.42169285    
  0.52837682    
 -0.57576007    
  0.61985070    
 -0.73368508    
 -3.85585837E-02
  0.30835193    
  0.26762718    
 -0.30252510    
  0.16820385    
  0.23663826    
 -0.53863990    
  0.38240948    
 -0.53442562    
  0.74760717    
 -0.97886842    
 -0.14841972    
   1.0973991    
  -1.0829586    
  0.51725686    
  0.43217126    
 -2.10242812E-02
 -0.78506410    
 -0.18356465    
   1.2312106    
 -0.53806281    
 -0.46108875    
  0.21004057    
  0.46217945    
 -0.23951517    
  5.59848137E-02
 -0.40365219    
 -0.10596493    
  0.59314311    
 -0.99709803    
   1.7826689    
 -0.97425514    
 -9.28934366E-02
 -0.18942614    
 -0.16851400    
 -0.11029577    
  0.22102128    
  0.64972508    
 -0.39151001    
 -0.12823135    
  0.73456568    
  6.58060610E-02
 -0.85140282    
 -0.39246145    
  0.82035977    
 -0.19745299    
 -0.32079548    
  0.19936731    
  0.83106983    
 -0.39327002    
 -8.86661559E-02
 -1.16572240E-02
 -0.85852736    
  0.66508895    
  0.10961974    
 -0.39189616    
   1.0545285    
 -0.98931557    
  0.20479424    
  0.34466919    
 -0.14737117    
 -0.18910135    
  0.39589584    
 -0.12260225    
 -0.29599854    
 -0.45138875    
  0.89172947    
  0.44499606    
 -0.98629946    
  2.95808986E-02
  0.66356623    
  -1.0940043    
  0.97520983    
 -0.80736083    
  0.34228575    
  1.43885957E-02
 -0.10083590    
  0.23257987    
  0.13531893    
  0.15993714    
  0.36423647    
 -0.86974972    
  4.53147553E-02
  0.12665138    
  0.19065106    
 -0.39857677    
  9.38526541E-02
 -5.34889251E-02
  1.74300484E-02
  4.64214608E-02
 -0.74606931    
  0.83668256    
  4.60060239E-02
 -4.03720774E-02
 -0.72743666    
  0.66564041    
 -1.80912931E-02
  0.32598549    
 -0.64317244    
 -0.52673531    
 -0.29399216    
   1.8853416    
  -1.2954477    
  0.50236911    
 -2.14603115E-02
  0.66006821    
  -1.5307759    
 -1.04159927E-02
  0.83677185    
 -1.60003826E-02
 -0.41705230    
   1.3984580    
 -0.50909990    
  8.00430030E-02
 -2.41620149E-02
  0.10440943    
 -6.57630190E-02
 -0.54405093    
  8.00422430E-02
  0.49995571    
  -1.0774015    
  0.91924936    
  0.24505807    
  -1.1137553    
  0.52689254    
 -0.14518207    
 -0.10910716    
  0.98417443    
 -0.62723207    
 -0.34893242    
 -0.33487815    
  0.38922465    
  0.20842619    
  0.78491879    
  -1.5973846    
  0.87007761    
 -0.25601417    
  0.56706965    
 -0.40829813    
  0.52309024    
 -0.20812449    
  1.55164674E-03
  0.11829956    
 -0.50533116    
  0.10398953    
  0.59598339    
 -0.87410939    
 -0.16187981    
  0.26751229    
  0.43833381    
 -0.48078728    
  0.38831219    
  0.26049912    
 -0.33780691    
 -0.43006468    
  0.51940984    
 -0.92919403    
  0.87294018    
 -0.77018082    
  0.76109767    
 -0.25654146    
  0.19830930    
 -0.24662790    
  0.21119128    
  5.26953004E-02
 -8.94344375E-02
  7.98831508E-02
 -0.32616106    
  0.53655607    
  -1.0725169    
  0.87924981    
 -0.21141970    
  0.53705257    
 -0.48482659    
  3.90503928E-02
  0.31341252    
 -0.29444456    
  0.18614157    
 -0.10786732    
  0.39381474    
  0.11314223    
 -0.79335350    
  0.12999010    
  0.10896556    
  0.22395305    
 -0.27801979    
  0.26826420    
 -0.27684763    
 -3.28616239E-02
  0.56247526    
 -0.85536760    
 -0.16868408    
  0.91840899    
 -0.21296948    
 -0.56092519    
   1.3716615    
 -0.70799661    
 -3.36299688E-02
 -0.65167415    
  0.40546489    
 -8.70115310E-02
 -6.81812465E-02
  0.15310697    
  0.47857818    
 -3.06966285E-07
 -0.76417476    
  0.58624196    
  0.14905906    
 -0.47507608    
  0.29461703    
 -4.40171212E-02
  3.32808401E-03
  4.97087976E-03
 -0.16690367    
  7.34102651E-02
 -0.58163548    
   1.1736474    
 -0.38607600    
 -0.74001884    
   1.1586906    
  -1.1342248    
  0.38614619    
 -0.47453174    
 -0.44587556    
  0.54328257    
  0.52391315    
  0.22456059    
  1.68539230E-02
 -0.11344003    
 -0.69783866    
  0.88119948    
 -0.42183197    
  5.39628118E-02
  6.53589591E-02
 -0.61053950    
   1.0996901    
 -0.32575360    
 -0.34396321    
  0.62678212    
 -0.85785222    
  0.20115259    
  5.28103635E-02
  2.43919883E-02
  0.17964026    
 -4.11017537E-02
 -0.62229156    
  0.51537573    
  0.23166767    
 -0.31057620    
 -0.14715795    
  0.56031191    
  0.37816954    
 -0.96317446    
  0.58639693    
  -1.0604085    
   1.0851345    
 -0.46486044    
  0.46621650    
 -0.58535028    
  0.20000677    
 -0.17596731    
 -0.31578550    
  0.56286776    
 -0.92842299    
   1.0120271    
 -0.11565254    
 -3.31090353E-02
 -5.49477488E-02
  4.17513261E-03
  0.24131088    
 -5.03464155E-02
 -0.26892585    
  0.49447668    
 -0.84090781    
  0.92137355    
 -0.67680532    
  0.22264443    
  9.33120400E-02
  0.37093627    
  -1.1278955    
  0.83728081    
  0.26519936    
  1.91208273E-02
  -1.2235233    
   1.2582661    
 -0.32074341    
 -0.11004019    
 -0.16483895    
  0.24589185    
  6.89613260E-03
  0.17311536    
 -0.44601652    
  0.12303607    
 -0.15049766    
 -0.87315047    
   1.4429901    
 -0.81290114    
 -5.16047440E-02
 -6.10140897E-02
  0.34869576    
   1.1858182    
  -1.1423827    
  0.38207650    
  3.15578505E-02
  0.55283070    
 -0.56473500    
  -1.0532501    
 -0.37586534    
   1.0839217    
  0.38768968    
 -0.66346300    
  0.25007534    
  0.59881276    
 -0.52161014    
 -0.48050073    
  0.19415621    
  0.46598458    
 -0.16965038    
  0.56160170    
  -1.4640723    
 -0.20012695    
 -0.33050227    
  0.10285739    
   1.3692322    
  3.38381156E-02
 -0.44409442    
  0.30977070    
  0.49376783    
  0.16824456    
 -0.27288809    
 -0.88525838    
  0.70350957    
 -5.16833458E-03
  0.44331223    
  0.13367005    
  -1.1122845    
  0.13242418    
  0.27598625    
  0.49541304    
 -0.23455842    
 -0.90427864    
  0.89058959    
 -0.65557718    
  0.97861463    
 -0.73387700    
  6.91469386E-02
  0.94434172    
 -0.74386704    
 -0.96508014    
   1.6395357    
  -1.0512356    
 -0.50399351    
  0.92729414    
  0.12783363    
 -0.48884651    
 -7.00290129E-02
  0.70473820    
 -0.52284765    
  2.13684365E-02
 -0.60226721    
  0.68927878    
 -6.81628734E-02
  5.25376610E-02
  2.52688639E-02
  2.46461220E-02
  0.19195022    
  0.89977145    
  -1.0370640    
 -5.46580851E-02
  5.99635951E-02
  4.65203747E-02
 -0.20273086    
 -0.27064550    
 -0.22652784    
  0.26105958    
  0.24637024    
  0.29022968    
 -6.12563454E-03
 -4.61866381E-03
 -0.14416957    
 -0.75377148    
  0.17344409    
  0.42021769    
 -4.05607745E-02
  0.17173551    
 -0.24166301    
 -6.01868145E-02
   1.1215074    
  -1.1042875    
 -0.67861879    
 -0.38877836    
 -1.54558663E-07
  2.79730204E-02
  0.69314682    
 -0.29460180    
  0.88811946    
  9.44438577E-02
 -0.13130577    
 -0.42140120    
  0.50296348    
 -0.44446746    
  0.53163028    
 -0.57815081    
  0.41337064    
  8.66835862E-02
  0.32922596    
 -0.48097312    
  0.78251886    
 -0.78042066    
  0.12774934    
  0.89087850    
 -0.92084289    
  0.37064570    
 -0.38404238    
  0.45740059    
 -0.30077538    
 -0.30596998    
  0.18343948    
 -0.38884455    
  0.10673305    
  0.22264937    
  0.37333375    
 -0.16211905    
 -0.73396885    
  0.59148335    
  0.21499236    
 -0.29165834    
  0.27212325    
  0.36679053    
 -0.71547699    
 -0.14062244    
 -0.16368474    
 -0.81384981    
   1.5787069    
  -1.0851350    
   1.3058329    
 -0.25802076    
 -0.57130390    
 -4.33191173E-02
 -8.70116055E-02
  0.20941330    
 -0.23531438    
  0.59037459    
 -0.24602051    
   1.1868857    
 -0.55223453    
 -0.57645983    
 -0.50370383    
  0.35473794    
  0.29388463    
  0.16731369    
 -0.26093844    
 -0.96369326    
   1.6669737    
 -0.60628897    
  0.20585203    
 -0.86107254    
  0.68175566    
 -0.24339680    
 -4.70174924E-02
 -0.52256423    
 -1.11319227E-02
  0.54674041    
 -0.62833840    
 -2.87491791E-02
  0.61067134    
 -0.24776518    
  0.55671340    
  -1.0969521    
  0.98826450    
 -3.00776046E-02
 -0.27755561    
 -0.50329715    
   1.1165068    
 -0.18368714    
 -0.34041443    
  0.14156340    
 -0.46840495    
 -0.51509476    
  0.82567573    
 -6.53196946E-02
  0.80088019    
  -1.5348498    
   1.2907240    
 -0.88525838    
  0.69488168    
 -0.56788164    
   1.5064529    
  -1.5312225    
 -0.17420422    
  0.61154830    
 -0.87465972    
  0.66358817    
  0.83290935    
 -0.52542472    
  0.37054893    
  0.18274406    
 -0.72975010    
  0.47737756    
  0.42388809    
  -1.3199762    
  0.65405965    
  8.15085620E-02
 -0.17976905    
 -0.51337832    
 -0.57571983    
   1.1804020    
  0.51082546    
  -1.3810722    
  5.27508669E-02
   1.0826752    
 -0.57819414    
 -0.70999515    
  0.46208441    
  1.21578127E-02
  0.88124239    
  -1.1460268    
  0.64268190    
 -0.50669330    
   1.0224754    
  -1.1389707    
  0.43713301    
 -0.15623130    
  0.38285983    
 -0.76955217    
  0.28553355    
  0.95427006    
  0.12589364    
 -0.37898442    
 -0.86940682    
 -0.57113230    
   1.4195203    
 -0.59073240    
 -0.54279631    
 -0.17725751    
   1.3058727    
  0.42872807    
 -0.81709886    
  0.23421964    
  0.20067087    
  1.24608465E-02
 -6.39193952E-02
 -9.87815037E-02
  0.20215996    
 -0.11332889    
 -0.25274396    
  0.51125443    
 -0.40546545    
 -0.82944041    
  0.36020833    
  0.55785060    
 -0.70380485    
  0.13353117    
  0.23556590    
 -1.74352750E-02
 -0.27934188    
  0.40435681    
 -0.52797061    
  0.69126552    
  0.67701036    
  -1.0938394    
  0.49817428    
  0.14967610    
 -0.12058953    
  0.27538121    
 -0.14438203    
 -0.98280334    
  0.83822280    
 -0.88681465    
  0.61327767    
  0.20271142    
 -0.32697585    
  0.36301643    
  0.35525832    
 -0.59400910    
  7.77924806E-02
  0.20594841    
  0.61486584    
 -0.53991187    
 -0.36094481    
  6.95928335E-02
  0.26268721    
  -1.1602480    
 -3.14168110E-02
   1.1074384    
 -0.16179571    
 -0.48499122    
 -4.11012806E-02
  0.47305819    
  0.29419681    
 -1.14287855E-02
 -0.17936996    
 -0.46725726    
   1.5717455    
  -1.6465771    
   1.5495733    
 -0.90133846    
 -0.15032949    
 -6.79670274E-02
 -4.03645225E-02
 -0.29610765    
  0.59460109    
  5.77240363E-02
  0.13753022    
  0.43210933    
  -1.1280533    
 -0.75974274    
   1.1680043    
 -0.77660948    
  0.31955749    
  0.21130864    
  0.33135757    
 -0.44468555    
 -4.36036363E-02
  0.39143944    
 -9.68181491E-02
 -0.20159365    
  0.48511747    
 -0.30660987    
 -0.58651328    
   1.2093023    
 -0.44614491    
 -0.17876934    
  0.70372951    
 -0.27860051    
  3.82033587E-02
  -1.6256318    
  0.77788818    
  0.90117717    
 -0.39097688    
  4.76282425E-02
 -0.33468515    
 -0.15665364    
  0.78659457    
 -4.49365415E-02
  6.47130087E-02
 -0.28334004    
  3.90872173E-02
 -0.70656991    
   1.1629394    
 -0.43330407    
 -0.48774993    
  0.24777105    
 -0.15415046    
 -0.76837134    
  0.73396897    
  1.48885297E-02
  0.28706640    
 -0.35324836    
  0.28833935    
 -0.75624031    
 -0.44183254    
 -0.13259868    
  0.95148504    
  0.59321511    
 -0.24609596    
 -0.81194866    
   1.1375974    
  -1.1514543    
  0.25698334    
  0.45687801    
  4.01837006E-02
  0.17058247    
  0.25866780    
 -0.25682414    
 -0.40823174    
 -5.11478148E-02
   1.0006748    
 -5.62132858E-02
  -1.1088687    
  0.90731633    
 -0.34036309    
 -0.65677905    
  0.81009430    
 -0.26236448    
 -0.46826577    
  0.58314633    
  0.13739972    
 -0.33850113    
  0.48148939    
  0.10022242    
 -0.20509572    
 -9.19010714E-02
 -0.12314481    
 -0.38946518    
  0.63965851    
  9.28811580E-02
 -0.73254001    
  0.31845334    
 -0.76958978    
  0.74770647    
  0.29649287    
 -0.18561633    
 -9.76895243E-02
 -0.34612584    
  0.54540610    
  0.17813891    
  -1.1016099    
  0.82385910    
  7.97384232E-02
 -2.40089651E-02
  0.19162418    
 -0.41710639    
  0.35339102    
 -8.22380334E-02
 -0.36693186    
   1.1778618    
 -0.83991802    
 -0.23284081    
 -0.32953608    
 -0.66139919    
  0.73296857    
  0.67190158    
 -0.34448001    
  0.55899680    
 -0.71821153    
  0.11721852    
 -0.22993882    
  0.38247564    
 -0.80368894    
   1.2484246    
 -0.23879333    
  0.21236038    
 -0.13499038    
 -0.44264427    
  0.25710562    
 -0.28475770    
  0.16345267    
  0.31411508    
 -0.64504737    
  0.70686525    
  0.27465484    
  -1.3240881    
  0.19071640    
  0.14631136    
  0.30830124    
 -0.20795356    
  0.29581434    
 -0.83122873    
  0.83682024    
  0.13701069    
 -0.12225036    
 -0.99931371    
  0.93110603    
 -0.49783877    
  0.57878560    
 -8.88215527E-02
  0.15358619    
 -0.15754671    
 -3.22613381E-02
  0.15882349    
 -0.71078396    
  0.24774958    
  0.23199297    
 -0.19117089    
   1.4190838    
  -2.3972504    
   1.1242846    
 -0.10946561    
  0.87910414    
  -1.0932901    
  0.44296950    
  2.42433585E-02
  0.25573993    
  0.45521140    
  -1.4594977    
  0.41526231    
  0.40639305    
 -0.88254362    
 -0.50933254    
  0.84516370    
  0.77318990    
 -1.64060555E-02
 -0.56489277    
 -0.13580127    
  0.97513133    
 -0.96308315    
  0.30915618    
  3.03056054E-02
 -0.83248311    
   1.3386066    
  -1.1677885    
  0.56784660    
  0.43089995    
 -0.57960135    
   1.1523931    
 -0.99901897    
  0.82609600    
 -0.59228671    
  0.45114598    
 -0.33623707    
 -0.95485383    
 -0.45810899    
 -0.24362196    
   1.0753556    
  0.53235644    
 -0.17303795    
 -8.12412202E-02
 -0.81371778    
   1.0056441    
  1.27856387E-02
  2.68592872E-02
 -0.38016978    
  0.45503384    
  0.22248803    
  0.14624536    
 -0.86061394    
 -0.11043771    
  0.83524966    
 -0.65242946    
 -0.50089967    
  0.26898989    
 -3.19519639E-02
  7.50356168E-02
  0.59012645    
 -0.33613881    
 -0.24798246    
  0.60067725    
  0.21091840    
 -0.24431007    
 -0.26032922    
 -0.13164540    
  0.78777200    
 -0.79533851    
  0.75689465    
 -0.28215465    
 -0.12926634    
 -0.21289191    
  0.44531128    
 -0.28201649    
  0.25319558    
  0.81998605    
  -1.0416687    
  4.98321317E-02
 -1.39858564E-02
 -0.57068026    
   1.1212007    
 -0.45489019    
 -0.35097709    
 -9.28137004E-02
  0.54272997    
 -0.49405879    
  0.14768210    
 -0.10809660    
  0.55765718    
 -0.71561980    
 -0.14351247    
  0.57362628    
 -0.32609197    
  0.58107048    
 -0.53400356    
  0.30477682    
  0.39524394    
 -0.68405586    
  0.27516019    
 -5.83719164E-02
  0.20067032    
 -0.81503719    
  0.21977118    
  0.59228069    
  0.33796570    
 -0.47556236    
 -0.56004477    
   1.0031022    
 -0.26159352    
 -0.72070491    
  0.71208400    
 -0.29492319    
  0.77318960    
 -0.84135276    
  0.41510078    
 -0.11300047    
  6.24270588E-02
 -0.22530687    
  0.22097532    
 -0.41127095    
  0.99680400    
  -1.6683518    
  0.94990724    
 -0.73190516    
  0.48999128    
 -6.97453544E-02
  0.98645657    
 -0.49385473    
 -0.44198593    
  0.38230908    
 -0.38230911    
  0.46246445    
  0.29408059    
 -0.82538491    
 -7.39310756E-02
  0.22906695    
 -0.14143626    
 -2.99221203E-02
  0.32099968    
 -0.12437219    
 -0.15543143    
 -4.35346141E-02
  0.94537193    
 -0.81184095    
 -0.32668447    
  0.44991663    
 -8.50375071E-02
  0.45735034    
 -0.54597628    
 -0.71493429    
  0.66636020    
  0.36859453    
 -0.82511526    
  0.12095220    
 -0.13534115    
  0.43872187    
 -0.47939342    
  0.12405287    
  0.58035207    
   1.0567011    
 -0.91273046    
  0.31004697    
  -1.0786698    
  0.85523075    
  0.71440154    
 -0.66244179    
  -1.0695041    
  0.18980694    
  0.71494180    
 -0.90474892    
  0.62970066    
  0.69314742    
 -0.71969771    
 -7.44527355E-02
  0.17261244    
 -0.12774122    
  0.53320581    
 -0.27066448    
 -6.98817745E-02
  0.60769325    
 -0.46091631    
 -0.14677699    
 -0.68366855    
  0.93350017    
 -0.68134791    
 -0.62787563    
  0.72823828    
  0.34815100    
 -9.21312422E-02
  3.03358138E-02
 -0.35496911    
 -0.32236788    
  0.69901252    
  0.21962859    
 -6.29750118E-02
 -0.48072743    
  0.18411656    
 -0.16278301    
  0.32586166    
  0.36331898    
 -0.56759495    
 -0.64302295    
  0.94174176    
 -0.55572420    
  0.36539805    
  0.31099311    
 -0.75819778    
  0.93384087    
  9.10836160E-02
  -1.0650637    
  0.81206703    
 -0.36318988    
 -0.15269972    
   1.1790452    
 -0.70967686    
  -1.0119976    
  0.88163590    
 -0.77018082    
   1.4883287    
 -0.72358835    
 -9.93176848E-02
  0.72087139    
 -0.82891297    
  0.13381122    
  0.33170816    
 -0.33170807    
 -0.16102389    
  0.28595605    
  0.38393360    
  -1.0719130    
  0.63112557    
 -3.72486450E-02
 -0.13380277    
 -0.89165050    
   1.4328141    
  -1.3564416    
  0.87832421    
 -0.49600014    
  0.79783857    
 -0.44384295    
  0.48803222    
 -0.43767869    
  0.51527977    
  0.22154215    
 -0.92272192    
 -0.66139919    
  0.99440885    
 -0.28064224    
  0.53899652    
 -0.59946150    
  5.53505123E-02
 -0.21675356    
  0.21675414    
  0.39860386    
 -0.42457980    
 -0.26684788    
  0.68970501    
 -6.59187958E-02
 -0.11916542    
 -8.21192488E-02
  0.24805582    
  0.23814479    
 -0.86171329    
  0.51605809    
  0.11101935    
  0.16435598    
  0.54011047    
 -0.72570592    
  0.36593455    
 -4.05118093E-02
 -0.58083433    
  6.90443069E-03
  0.13094799    
 -0.33085418    
  0.41197968    
  0.49925607    
  -1.3125077    
  0.77736515    
  0.34195125    
 -0.85598797    
  0.30046135    
  0.48770294    
  0.52389783    
 -0.49082452    
 -0.75891268    
  0.36119616    
  0.28715581    
 -0.13150196    
 -0.28828296    
  0.44474778    
 -6.52577057E-02
 -0.46737561    
  0.10457314    
  0.18310966    
  0.36393195    
 -0.67015743    
  0.32957292    
 -0.22074236    
  0.26586273    
 -0.20312431    
 -0.27574122    
   1.2506413    
 -0.95483196    
 -0.22701457    
 -0.45079839    
 -0.19105601    
  0.78845710    
 -0.97288734    
   1.0751324    
  0.35753864    
  2.68269870E-02
 -0.62219554    
  8.40386525E-02
  0.34221336    
 -0.84551030    
  0.25915363    
  0.81698567    
 -0.65414500    
   1.1457529    
 -0.87251961    
  0.27302223    
 -0.17979334    
 -0.19605178    
  0.65797329    
 -0.61292112    
  3.03714797E-02
 -0.37702712    
 -0.35979453    
   1.3300548    
 -0.42093265    
 -0.99289244    
   1.0822989    
 -0.43636498    
  0.28385764    
  5.58802225E-02
  0.30117771    
 -0.91763192    
  0.16369265    
 -5.56508191E-02
  0.71548599    
 -7.39106629E-03
  4.44121752E-03
 -1.33828931E-02
 -0.67828822    
  0.23778516    
 -0.12889093    
  0.20499043    
 -7.37761632E-02
  0.49774778    
 -0.31968850    
 -0.38909519    
  0.89485914    
 -0.67919368    
  0.14387017    
  0.63869077    
  -1.0451567    
  2.99822632E-03
  0.87721419    
 -0.89839411    
  0.21392669    
  0.25378016    
 -0.61931258    
   1.0697291    
 -0.76528478    
  0.31486785    
 -0.44952521    
 -0.51987469    
   1.3568238    
 -0.22835846    
 -4.17077914E-02
 -0.37608844    
  0.92665845    
 -0.23351121    
 -0.33424160    
 -0.52303129    
  0.32216856    
 -3.66818644E-02
 -5.41889854E-02
 -0.20532192    
  0.91229427    
 -0.54654396    
 -0.29694766    
  0.14575656    
  0.25615564    
 -0.37566495    
 -0.14469667    
  0.10506129    
  0.71843165    
 -0.14694943    
 -0.36519149    
 -9.90451276E-02
  0.31514654    
  0.51576054    
 -0.66608995    
  0.22355404    
 -0.35503390    
  0.23107465    
 -0.81139457    
  0.80580276    
 -0.15977429    
  0.43995157    
  0.12839822    
 -0.14981265    
  0.54319632    
  -1.2064906    
  0.81682587    
 -0.53758276    
  0.61266255    
  0.12604102    
 -0.81346387    
 -0.15529259    
  0.52827287    
 -0.82398659    
 -1.08107077E-02
  0.33284208    
 -0.27307069    
  0.73982239    
 -0.12104595    
  5.01897000E-02
  0.81403351    
 -0.91706556    
  0.15248780    
 -0.23107854    
  0.72410953    
  -1.1454228    
  0.94090557    
 -0.91566741    
  0.90312010    
 -2.04087868E-02
 -0.46179000    
  0.15677643    
 -0.28071311    
  0.47404599    
 -0.41124570    
 -2.17651436E-03
 -0.37647751    
  0.14732467    
  0.52334970    
 -0.22071166    
  0.17078380    
 -0.26185271    
  0.27372715    
 -1.18750315E-02
  0.57173109    
 -0.27428457    
  4.82465886E-02
 -7.91370720E-02
 -0.30482170    
 -8.12255442E-02
 -2.33470276E-02
  0.67226154    
 -0.45069382    
  -1.1145105    
  0.19585167    
  0.73570663    
 -0.25293940    
 -0.19015726    
  0.50727922    
  4.51466069E-02
 -0.82159799    
  0.49526137    
  0.31952310    
 -0.23388441    
 -1.30439466E-02
  0.15945119    
  0.55319822    
 -0.13783205    
 -6.61817268E-02
 -0.72795659    
  0.50151819    
  0.21983726    
 -0.12843557    
 -7.17936009E-02
 -0.15361105    
  4.78910170E-02
  0.83228379    
 -0.70733219    
 -0.77583921    
  0.23275244    
  1.08700385E-02
 -0.47978082    
 -0.15051819    
  0.78522211    
  0.58185315    
 -0.41979724    
  3.86145823E-02
 -0.30551738    
  0.26097918    
 -0.55813205    
  0.73050272    
 -0.10351014    
  0.20335603    
 -0.18141709    
  0.55780590    
 -0.45970532    
  -1.0018123    
  0.66139841    
 -0.38606933    
  0.75237542    
 -0.41348410    
  0.10753179    
  8.63903016E-03
  0.23128194    
  3.02539133E-02
  -1.3346705    
   2.2641187    
 -0.65342355    
 -0.28935879    
 -0.49583751    
 -0.18067040    
  1.31145297E-02
 -1.64207313E-02
  0.39213181    
  6.07559569E-02
  0.38633603    
 -0.75055778    
  0.14370660    
   1.3644027    
 -0.86945087    
  0.86609161    
  -1.0253220    
  0.23914988    
 -0.63713837    
 -0.20036034    
   1.5142641    
 -0.48635304    
 -0.49748349    
 -0.13986257    
  0.32952005    
  4.06888425E-02
 -0.66639549    
  0.65193701    
 -0.23412596    
  0.19283199    
 -0.64862239    
  0.44963616    
  0.18881594    
  0.13523358    
  -1.2475681    
   1.5011950    
 -0.49668473    
  0.18168890    
 -0.35984421    
  0.35508668    
 -0.66338795    
  0.29230094    
 -0.15146638    
  0.66459340    
 -0.32087025    
  0.16763897    
 -0.62780470    
  0.41545528    
 -0.78251070    
 -0.25629497    
  0.63234699    
  0.30396646    
  0.26202565    
 -3.97631600E-02
 -0.19617352    
  0.18375123    
  0.10016830    
 -0.60505980    
 -4.23026048E-02
  0.33072352    
  3.91356535E-02
  5.39552830E-02
  0.28768191    
 -0.27963370    
  0.29616264    
 -0.14401858    
 -0.50967902    
  0.67871648    
 -0.37258193    
  1.46594914E-02
  0.28090245    
 -0.99293810    
  0.68249774    
 -2.38367710E-02
  0.31525865    
 -0.11698356    
 -0.13868350    
 -0.35313907    
  0.91275519    
 -0.28179634    
  -1.3661538    
   1.3229823    
  0.77995414    
  -1.1099120    
  0.18232134    
  0.31292897    
  0.12727940    
 -2.59436071E-02
  9.08630192E-02
 -0.56563365    
 -4.03189007E-03
 -0.27496877    
  0.28101140    
 -0.55460793    
 -0.33787206    
  0.91629094    
 -0.67372870    
  0.59629762    
  0.30448940    
  0.23309350    
 -0.67840517    
  0.52053416    
 -5.66474907E-02
 -0.71485376    
  0.12368645    
  0.38021815    
  0.17025453    
 -0.61926699    
  0.91212791    
 -8.71199295E-02
  -1.0283196    
  0.91701734    
 -0.11379382    
 -0.94353092    
   1.1892200    
 -0.12177207    
 -0.30754203    
  0.96554685    
  -1.8691977    
  0.86168647    
  0.84788120    
 -0.35517743    
  -1.1149548    
  8.03353265E-02
  0.57404727    
  0.56243497    
 -0.50483716    
 -0.71578944    
  0.20930800    
 -9.33155976E-03
  0.15325713    
 -0.35323367    
 -0.17018095    
  0.99876678    
 -0.20048547    
  0.49687973    
 -0.15953527    
 -0.54232448    
  0.91629100    
 -0.38126057    
 -2.67078131E-02
 -2.89879087E-02
  0.23238912    
  -1.1386676    
  1.89763624E-02
  0.20646426    
 -0.14451371    
  0.32836303    
  0.41643077    
 -0.56129485    
  0.27584761    
  0.64864445    
 -0.51121444    
 -5.19083515E-02
 -0.15722895    
  0.22458105    
  0.51197404    
 -0.25049439    
  0.17541440    
  -1.2608398    
  0.72113633    
  0.39049169    
  1.42652253E-02
 -0.25151670    
  0.15648945    
 -0.84781688    
 -0.20067085    
   1.2470320    
 -0.56505811    
 -0.24874942    
   1.1427718    
 -0.92367059    
  6.71389103E-02
 -0.33950749    
 -2.46165451E-02
  0.98082930    
 -0.27992433    
 -0.79902291    
  0.89755929    
 -0.51409864    
  8.52530822E-02
  0.84267873    
 -0.90249741    
  0.51219457    
 -0.46536350    
  0.25951073    
 -0.57443094    
 -5.20792678E-02
 -0.56909376    
 -0.22314380    
   1.8792531    
 -0.38447839    
 -0.28043976    
  2.64516994E-02
  0.47526118    
 -1.12997349E-02
  7.65398368E-02
 -0.49727276    
 -0.16705431    
 -0.39304277    
  0.84440780    
 -6.57938421E-02
  0.40391803    
 -0.97911102    
  0.82427186    
  0.71636969    
 -0.93350673    
 -0.60988498    
  0.77000654    
  -1.1429478    
  0.96011573    
 -0.14298294    
 -5.31472778E-03
 -0.38524470    
 -0.53193480    
  0.48653302    
  0.16579252    
 -0.65232539    
  0.68645841    
  0.23072074    
  0.39415231    
 -0.53302646    
  0.17720689    
 -0.18129690    
  0.15004396    
 -0.16241536    
 -0.60579038    
  0.77523488    
  8.07158798E-02
 -0.28822058    
 -5.31100370E-02
 -0.55734563    
 -0.79323000    
  0.53680098    
   1.2101077    
 -0.32824907    
  0.29876730    
  1.09628895E-02
 -0.31398526    
  0.19853613    
 -0.18793204    
 -0.31476822    
  0.54380161    
 -7.85058141E-02
 -0.20026779    
  0.68870229    
 -0.19351999    
 -0.33000675    
  0.24397752    
 -0.12535962    
 -0.51752573    
   1.0179472    
 -0.45793122    
  0.28608117    
  7.41075128E-02
 -0.19807003    
 -0.17500128    
  0.72583216    
 -0.77567697    
 -5.60563169E-02
  0.12357179    
 -0.81852275    
 -0.25337893    
   1.1514544    
  0.27473134    
  -1.5550762    
   1.1160951    
 -0.21365650    
 -7.11411238E-02
  0.20922183    
 -3.42240259E-02
  0.22120753    
 -0.84162897    
  5.59590384E-02
  0.33744374    
  4.74025123E-02
  0.68384480    
 -0.16196914    
  -1.1392629    
  0.76356947    
 -0.80743617    
  0.30985561    
  0.59652013    
 -0.52053481    
  0.74657220    
 -0.31107542    
  0.45859775    
  0.60386574    
  -1.1130308    
 -8.33346508E-03
   1.0441580    
  -1.3444716    
  0.28343561    
  0.32731137    
 -0.33157584    
  8.00422803E-02
  1.75958443E-02
  0.19164471    
  0.18498501    
 -0.38832539    
  0.54437375    
 -0.96465445    
 -0.45754343    
  0.97846782    
  0.34705433    
 -0.51459217    
  0.15504922    
 -0.72785425    
  0.36886752    
 -0.55640745    
  0.42471042    
  0.26619214    
 -0.58868569    
  0.50432712    
  0.20886071    
 -0.17757079    
  0.39912626    
 -0.74368733    
  8.64538178E-02
  0.35083008    
  9.27547738E-02
  3.67186777E-02
  4.08979580E-02
 -0.36529914    
 -0.65959561    
  0.80584151    
 -0.38526213    
  0.34830689    
  0.45518899    
  0.51022857    
 -0.71672046    
 -0.93481064    
  0.37059599    
  0.58957738    
  0.27779406    
 -0.19376877    
 -0.93790418    
  0.97819996    
  5.97879402E-02
 -0.20763965    
  0.31878629    
 -0.99378431    
 -0.60374039    
  0.86776370    
 -0.10781865    
  0.65871471    
  0.34643143    
 -0.50670540    
 -0.44162512    
  0.57772350    
 -0.18591665    
  0.48293519    
 -0.25547898    
 -0.24130449    
  7.93638639E-03
  9.06284302E-02
 -0.14964826    
 -0.48054132    
   1.1042459    
 -0.73443717    
 -0.48083463    
  0.32394820    
  0.81669706    
  0.30538139    
 -0.80937028    
 -0.50549603    
  0.14221463    
  0.17412293    
   1.2328492    
  -1.9332871    
   1.6736718    
 -0.81873763    
  0.84403205    
 -0.73971009    
 -6.16764948E-02
  5.79310320E-02
 -0.12154213    
  0.44289139    
 -0.25073159    
 -0.12062838    
  0.23607691    
 -0.62685817    
  0.23761523    
  0.79988635    
 -0.66664189    
  0.43650079    
 -0.49023268    
 -0.76123023    
  5.31094335E-02
   1.1325136    
 -0.53899693    
 -0.78798050    
   1.3002347    
 -0.16562822    
  0.24380425    
 -0.34468532    
  0.27361673    
 -0.55572832    
  0.35568693    
 -0.53652847    
 -7.68427849E-02
   1.1039228    
 -0.77708173    
  0.44314858    
  0.21720886    
 -0.65346897    
 -0.71864069    
   1.1869272    
  -1.0801589    
  0.69103533    
  0.54531866    
 -0.41284496    
  1.47059876E-02
 -0.23323080    
 -7.16295391E-02
  0.64627373    
 -0.54736972    
  0.15734829    
  0.26442495    
  6.68331832E-02
 -0.49988121    
 -0.21974812    
   1.0767171    
 -0.74550527    
  0.76362664    
 -0.82857108    
  0.11054192    
  0.12721257    
  0.50294447    
 -0.61477309    
 -0.94828522    
  0.64003700    
  0.12210239    
  0.21436943    
  0.10554593    
 -0.20085628    
 -0.16131888    
 -0.21597548    
  0.97298580    
 -0.93502545    
  0.90302259    
  0.45934868    
  -1.0818789    
 -0.17972794    
  0.15118556    
 -0.93087286    
   1.1446183    
 -0.93169707    
  0.66066211    
 -7.08481073E-02
 -0.44945663    
  0.56188112    
 -0.71603072    
  0.96684337    
  0.56962621    
 -0.27580032    
 -0.91891921    
   1.1213776    
 -0.36915484    
 -0.29546446    
 -0.91109580    
  0.34678176    
 -4.11270596E-02
  0.68740594    
  0.12437280    
  0.24791841    
 -0.65677971    
  0.24733813    
  4.86001037E-02
 -0.77003229    
   1.2230520    
  -1.0097932    
  0.24021532    
  0.41410801    
  0.37102968    
 -0.22552165    
 -0.25067705    
 -0.15926281    
 -0.30426154    
  0.64169377    
 -0.63865864    
  0.27625304    
 -0.54195631    
   1.4632924    
  -1.0538822    
  0.34877002    
 -0.40269151    
 -6.58324882E-02
  0.70928812    
 -0.28235939    
 -0.33377296    
  0.95696181    
  -1.1365919    
  0.59670705    
  7.19486699E-02
 -0.28713149    
  0.43155366    
 -0.34106052    
 -0.54216361    
   1.1370789    
  0.30310091    
 -0.71468914    
  0.29394418    
 -0.92380965    
  0.88173860    
 -0.26028326    
 -0.25228038    
  0.12260223    
 -0.79850781    
  0.64723772    
  3.73260863E-02
 -0.11401836    
  0.88188958    
  -1.2039726    
  0.35065675    
 -0.47849000    
  9.04772878E-02
  0.78246272    
 -0.27927876    
  0.23396295    
 -4.74667400E-02
 -0.84267926    
  0.30961671    
 -0.22462416    
   1.2453278    
 -0.47556236    
   1.0666604    
  -1.5026029    
 -0.69580382    
  0.26072627    
  0.67869854    
  0.24575478    
  0.46081519    
 -0.30736169    
 -0.60381413    
  0.66205674    
 -0.86187726    
  0.19726667    
  0.56508088    
 -0.90616745    
  0.65837699    
 -0.86989790    
  0.81831056    
 -0.19892958    
 -0.32505447    
  0.58299255    
 -6.49087504E-02
 -0.16008513    
 -0.41593623    
 -0.38979891    
   1.9249668    
  -1.0349246    
  0.23918423    
  0.15343268    
 -0.68171865    
  0.53994250    
  0.27728033    
 -0.60781020    
 -0.16496183    
  0.35340855    
  0.31636986    
  8.31043813E-03
 -0.86914426    
 -3.00525017E-02
  0.65690500    
  0.22138491    
 -0.46047169    
  0.48137856    
 -0.46587452    
  0.78845763    
 -2.93986723E-02
 -0.94446146    
  0.58572680    
 -0.65415299    
  0.22030650    
  0.35257605    
 -0.46808863    
  0.43891320    
 -0.19157489    
  0.60468566    
 -0.75717771    
  7.59290382E-02
 -0.70831519    
  0.69532800    
 -0.39895085    
   1.0811448    
  -1.2352951    
   1.1526798    
 -0.53015023    
  0.40410864    
 -0.12561560    
 -2.65017338E-02
  0.21775742    
  9.21865702E-02
 -0.49701685    
  0.24238545    
  -1.0461981    
   1.3873581    
 -0.57029969    
 -0.12178519    
  0.66733956    
 -0.55310130    
  0.54104596    
  -1.3807967    
  0.84164250    
  0.61452079    
 -0.33157587    
 -0.24583493    
  0.49318418    
 -0.77059788    
 -0.14458098    
  0.87315106    
 -0.23276056    
 -0.11139791    
 -0.35597423    
  0.95209080    
 -0.52963734    
 -0.14475106    
 -0.57163495    
  0.85754550    
 -0.77919167    
 -0.35874718    
  0.62667012    
 -0.15563039    
  0.20747714    
  0.22692557    
  -1.0103439    
   1.3183703    
 -0.13159603    
 -0.71734750    
  0.41216671    
 -0.29278389    
 -0.46337581    
  0.18502820    
  0.71486890    
 -0.22521228    
  5.24316169E-02
  0.12712598    
 -4.96557988E-02
  3.57178338E-02
 -0.66888267    
  0.72184074    
 -0.53496397    
  0.36685064    
  0.32771617    
 -0.13170920    
 -4.97616455E-02
  0.24999037    
  0.40767053    
 -0.84817952    
 -9.94340405E-02
  0.94142699    
 -0.69314730    
  0.39237770    
 -0.64293265    
  0.53022641    
 -0.27436623    
 -0.15415081    
  0.31807980    
 -0.23141074    
  0.11231744    
 -0.29841983    
 -0.18414137    
 -4.47005630E-02
  9.27091613E-02
  0.45293114    
 -0.37288904    
 -0.30710045    
  0.61677426    
 -0.45425496    
  8.00430998E-02
 -0.61903912    
  0.82459265    
  0.15980108    
  0.36305976    
 -0.16222800    
 -0.15560749    
 -0.10384951    
  7.97523260E-02
  9.94195491E-02
  0.23879337    
 -0.43509191    
  0.12437280    
  0.11363154    
 -0.88428187    
   1.1995679    
 -0.48827127    
 -0.16167277    
 -0.19809046    
  0.20860538    
  2.47945245E-02
 -0.38326466    
  0.32442355    
  0.44368610    
 -0.28398535    
 -1.48698464E-02
  0.60919511    
 -0.83046854    
  0.21186499    
  0.11420611    
  0.16159070    
 -0.24051036    
 -0.17287752    
  0.43608350    
  0.59832776    
 -0.64277935    
 -0.34501344    
  0.13534120    
 -0.57235444    
  0.91757238    
 -0.67161417    
 -5.40671125E-02
  0.11011129    
  0.33850119    
  0.25112709    
 -0.35798994    
 -0.12817481    
  0.23165455    
  0.13162260    
 -0.29513946    
  0.24486233    
 -0.55883479    
 -0.70967573    
  0.82806659    
 -5.48761971E-02
  7.66317546E-03
  0.58580524    
 -0.26066625    
 -0.13774231    
  2.91076582E-02
 -0.29041815    
  0.63098043    
  0.23991215    
 -0.70468098    
  0.14849983    
 -0.34813994    
  4.43288013E-02
  0.21388647    
  0.22445554    
 -0.54702091    
  0.47827780    
  0.10816516    
 -1.52420988E-02
  0.14287332    
 -0.10766410    
 -0.13754062    
  0.17631701    
  0.14847426    
 -9.44904685E-02
  0.15286291    
 -2.87598688E-02
  7.28752986E-02
 -0.35967392    
  0.12599383    
 -2.20483858E-02
 -0.42394668    
 -0.13806029    
 -4.28028516E-02
  0.99422324    
 -0.81823808    
 -0.37892598    
  0.80775028    
 -7.95119479E-02
 -0.46039474    
  0.54149824    
  1.10676968E-02
  0.27581924    
 -0.34751162    
 -0.23717703    
  0.28177580    
 -7.89663345E-02
  3.09838988E-02
  0.10298472    
 -0.31768999    
 -0.82308435    
  0.50699061    
  0.76405919    
 -0.36148006    
 -0.49933121    
 -0.51082504    
  0.84502751    
  0.22677305    
 -0.16507940    
  0.15780678    
  0.34400347    
 -0.32951099    
 -0.27339572    
 -0.47142276    
  0.46905643    
  0.64210337    
 -0.49066436    
 -0.69518554    
 -6.31786510E-02
   1.1991789    
  -1.1359994    
  0.64292753    
  0.45432389    
 -0.68230683    
  0.50541991    
 -0.67861867    
  0.55410612    
  7.45029449E-02
  0.18800299    
 -0.17949235    
 -0.10724515    
  0.12571752    
 -6.88737929E-02
 -0.25667638    
  8.81624073E-02
   1.2677199    
  -1.2004167    
  0.48687229    
 -0.34891331    
 -0.47482625    
 -1.11113070E-02
  0.54595560    
 -0.24440371    
  0.79799062    
  -1.0139288    
 -0.83034855    
   1.3818728    
 -0.66546917    
  0.48991933    
  -1.0438038    
  9.53104496E-02
  0.99156690    
 -0.10855091    
 -2.86007207E-02
  0.11498538    
 -0.54294479    
  0.10149522    
  0.96393079    
 -0.57559156    
  6.68085665E-02
 -0.49340448    
  0.43203545    
 -0.31394306    
  0.57366097    
 -0.24892616    
 -9.96130109E-02
  0.36376458    
  0.38511297    
 -0.28085232    
  7.16301128E-02
 -0.56365633    
 -0.40952224    
 -0.61686355    
   1.2422154    
  0.35928181    
 -0.59143811    
 -9.94340405E-02
  0.42348364    
  -1.3685951    
   1.0068052    
 -9.16839465E-02
 -0.38346067    
   1.0986120    
  -1.2912964    
  0.80721980    
 -0.60088336    
  0.36746389    
  0.49949443    
 -0.27541220    
 -0.61209506    
   1.1751887    
  -1.4617187    
  0.82466078    
  0.67787969    
 -0.54207814    
 -0.10008321    
  0.21334960    
  0.21205847    
  -1.0709727    
  0.94487441    
  0.18304424    
  -1.0666376    
  6.75930679E-02
  0.75492448    
 -0.49457362    
  0.48220894    
 -0.13286544    
 -0.56183851    
 -0.26610938    
   1.5788947    
 -0.93575776    
  0.43908158    
 -0.35313907    
 -0.34830645    
   1.0453675    
  -1.1323788    
  0.99212867    
 -0.49780193    
 -0.57968688    
  0.61062580    
 -0.22853407    
 -0.16093028    
  0.86416155    
  -1.0919458    
  9.50077474E-02
 -0.29272974    
  0.87411815    
 -0.11820520    
  0.43296641    
 -0.71938270    
  4.93922941E-02
 -0.44102997    
 -0.31424916    
  0.37948981    
 -1.05817737E-02
   1.0758976    
 -0.20754632    
 -9.02633220E-02
  0.40111268    
 -0.31084910    
 -0.80647558    
  0.31966519    
 -0.18863669    
  0.55542964    
 -0.18973190    
  0.46262318    
 -2.19501108E-02
  0.22783224    
 -9.02299285E-02
  -1.0716748    
   1.3912657    
 -0.86986512    
  0.17174681    
 -0.38166395    
 -0.24404211    
  0.69933939    
 -6.19197404E-03
 -0.17058943    
 -0.17024040    
 -0.57779336    
   1.1292664    
  -1.0258528    
   1.0785286    
  -1.2972959    
  0.93617940    
  9.31285545E-02
 -0.33397946    
 -0.28840855    
  0.88679028    
  -1.0336998    
  0.93430877    
 -0.67220443    
  5.16752433E-03
  0.84803444    
  0.15509650    
 -0.90735126    
  0.29410204    
 -0.27095288    
 -6.62177652E-02
  0.23625977    
  0.21149321    
  0.62694097    
 -0.44853267    
  -1.0946987    
  0.54839206    
  0.17173164    
 -0.44819051    
  0.19904570    
  0.34514490    
 -0.39772362    
  0.19127893    
  0.26023886    
 -0.26876739    
  0.42455325    
 -0.88052320    
  0.68636739    
  0.16141310    
 -0.14121041    
 -0.18833947    
 -0.69516158    
  0.81272095    
 -0.32226259    
 -0.39808485    
  0.62270850    
  0.20763929    
  5.30547090E-02
 -0.22200471    
 -0.10388602    
  0.66971654    
 -0.66551536    
 -0.10605918    
  0.41397610    
  0.30562529    
 -0.90332180    
  0.66329384    
 -0.17455995    
 -0.55532968    
  0.45035052    
   1.1638659    
  -1.1154398    
 -2.20595710E-02
 -0.50711524    
  0.53461432    
 -0.81002629    
   1.1513950    
 -0.28170204    
  0.16744679    
 -0.70766103    
  4.57222126E-02
  0.69871801    
 -0.59029031    
  0.20340112    
 -5.46350442E-02
 -0.37567574    
  0.48211569    
  0.74976647    
 -0.71728945    
  4.05215919E-02
  0.32140297    
  -1.2725927    
  0.52012831    
   1.0656683    
 -0.66950583    
  6.51221350E-02
 -7.82931000E-02
 -0.39136046    
   1.1143608    
  -1.2816694    
   1.3292332    
 -0.96892279    
  0.48034269    
 -0.63487804    
  0.47571489    
 -0.20365255    
 -0.47783718    
 -0.27670479    
  0.85784745    
 -0.67479765    
  0.39449632    
  0.13506240    
  0.17623647    
 -0.30884981    
   1.1993164    
 -0.69831866    
  0.17114857    
 -0.48941672    
 -0.42812333    
  0.97926593    
 -0.22843897    
 -0.10568874    
 -0.39730206    
  0.17415777    
  2.04706541E-03
 -0.47533512    
  0.36747137    
 -9.80475768E-02
  0.49818307    
 -0.51592749    
  0.53857064    
 -0.28470188    
 -0.25131461    
  0.62996846    
 -0.47000387    
  0.21616246    
  0.27800342    
 -0.83237904    
  0.35117212    
  0.52658093    
 -0.44620779    
 -6.54629618E-02
 -0.15274230    
  0.19009107    
  0.79012215    
  -1.3063939    
   1.0339975    
 -0.99385870    
  0.58047402    
 -7.03039393E-02
 -0.18310897    
 -0.95362151    
   1.7371240    
 -0.49228007    
  0.38283166    
  0.30055052    
  -1.7286713    
  0.94502002    
 -2.57184561E-02
 -0.32096192    
  0.26321405    
  0.41321966    
  0.75641239    
 -0.38136739    
 -0.53294736    
  1.62588677E-07
  0.53391188    
 -0.95262283    
  0.30748439    
 -0.22360352    
 -0.27928862    
  0.75359315    
  2.54250746E-02
 -0.79125023    
  0.86386341    
 -9.37545300E-02
 -0.14870511    
  0.15862733    
 -0.87688035    
  0.95551187    
 -0.85252625    
  0.61856878    
 -0.90319711    
  0.40817177    
  0.86186343    
 -0.47458038    
  0.56926727    
 -0.69626760    
 -0.46005365    
  0.54009587    
  6.51396438E-02
  0.87396663    
 -0.67231321    
 -0.88226616    
  0.56215405    
  0.40207821    
  -1.0116010    
  0.72978103    
 -0.67532176    
  0.51153243    
  0.54005551    
 -0.61939210    
  4.48502712E-02
  0.85572112    
  -1.3760946    
  0.50267440    
  0.15095711    
 -0.87125462    
  4.48507480E-02
  0.72338688    
 -0.68890107    
   1.0800798    
 -0.56502646    
  0.73163754    
  -1.2811773    
 -0.50209129    
  0.79959363    
  0.44485247    
 -6.28320221E-03
  0.40965796    
 -0.59872532    
  0.70575768    
  -1.4781017    
   1.4654915    
 -0.29107186    
  0.51319987    
  -1.3006390    
  0.75464904    
 -0.36675099    
  0.47945267    
  0.39707008    
 -0.31582305    
 -0.15102501    
  0.68809271    
  -1.0128685    
  0.28009516    
  0.16488829    
  4.80094664E-02
 -1.28667140E-02
 -0.11258048    
  0.11258052    
 -0.12881488    
 -9.61285084E-02
 -0.38672313    
  0.22685030    
  0.24613294    
 -0.21082324    
 -0.16612731    
 -0.81879181    
  0.22423607    
 -0.19197442    
  0.74971730    
  0.34003711    
 -0.34505010    
  7.26707503E-02
 -0.83876652    
  0.47337613    
 -0.70329881    
   1.1998824    
 -0.51699209    
  0.26157102    
 -0.33647245    
  0.74369985    
  0.42981371    
  0.31480277    
 -0.36772498    
 -0.48853135    
 -0.64698476    
  0.50781387    
 -0.29525244    
  0.71271104    
 -0.29816860    
 -2.64516175E-02
  0.42654765    
 -0.72459173    
  7.49008879E-02
 -0.14092198    
   1.5044074    
  -1.9869516    
  0.51178682    
  1.99719667E-02
  0.41483763    
  0.48894635    
 -0.65939796    
 -0.47889298    
  0.72651249    
 -0.55316013    
  0.94061744    
 -0.50653613    
  0.26206508    
 -0.25818133    
 -0.78227514    
  0.50231528    
  0.79310840    
 -0.47325718    
 -3.98912914E-02
 -0.42899603    
  0.13872580    
  0.23447756    
  0.34056234    
 -0.27321041    
 -4.30596732E-02
  0.30453950    
 -0.23875110    
 -0.84231627    
  0.75223565    
  0.31097460    
  8.07355568E-02
  0.31264508    
 -0.78320301    
 -3.15344743E-02
 -0.74239480    
   1.6924347    
  -1.5493337    
  0.70556957    
  0.16118036    
  5.94909042E-02
 -7.89431706E-02
  0.21453483    
 -0.25275648    
 -0.34429461    
  0.43300566    
  0.65948015    
  -1.5448443    
 -0.47578207    
   1.3124413    
 -0.50963753    
  0.35578388    
  0.23595101    
 -0.28276828    
  8.15503374E-02
 -0.11928990    
  0.35440958    
 -0.48988283    
 -7.25149736E-02
  0.26086330    
  0.39972603    
 -0.60374087    
   1.1305530    
  -1.0521306    
  0.40140179    
 -0.42603385    
 -5.11621349E-02
   1.1992368    
 -0.78419447    
  -1.1003476    
  8.00430477E-02
   1.1363529    
 -0.22584796    
 -0.37874612    
 -7.32395276E-02
  0.14674157    
  0.19276512    
  0.49775371    
  -1.5213296    
  0.38107389    
  0.75110567    
  0.21886265    
 -3.33097987E-02
  -1.0180728    
  0.30538130    
 -3.00525017E-02
   1.0174387    
  -1.3291352    
  0.87276435    
  0.20242777    
 -1.27189625E-02
 -0.75077641    
  0.35089570    
 -0.22374043    
  0.41438001    
 -0.23454992    
  0.55854666    
 -0.45893839    
 -3.44470292E-02
 -0.10328622    
  6.76103011E-02
  0.17908773    
 -2.04507802E-02
 -0.31845394    
 -0.40831015    
  0.65392679    
  8.71966705E-02
 -5.87166399E-02
  2.13684365E-02
 -0.20325842    
  0.45598081    
  0.26400468    
  0.31719175    
 -2.51055676E-02
 -0.90645188    
  0.15714304    
 -8.73738229E-02
  0.11099697    
 -3.56472507E-02
  5.87255210E-02
  0.47521800    
 -0.46199808    
  0.13000758    
 -0.87119466    
  0.76528436    
  8.42606127E-02
  6.35912716E-02
 -0.25199205    
 -0.98354280    
   1.2666409    
 -6.64801374E-02
 -3.83701734E-02
 -0.16211900    
 -0.63865870    
  0.75733024    
  0.45004526    
  0.25194332    
 -0.72717011    
  0.12000664    
 -0.50117892    
  0.40101078    
  0.10660942    
 -0.75437391    
  0.50191212    
 -7.72916451E-02
 -0.12085723    
  0.67919606    
 -0.60869348    
  0.22595680    
  0.56548440    
 -0.48457780    
 -0.18960232    
 -0.56958145    
   1.0507444    
  -1.3298528    
  0.98508847    
  0.64654070    
 -0.47766653    
 -0.18911369    
  7.17154741E-02
  8.77314731E-02
  0.40069917    
 -0.37875488    
  0.35185724    
 -0.92121023    
 -0.19611463    
  0.42308640    
 -0.43650937    
  0.11175857    
  0.10324348    
 -0.11846451    
  0.67613220    
 -0.28094468    
  4.24736403E-02
 -0.41042793    
  0.40844530    
  0.26053098    
 -0.20271121    
 -0.23539029    
 -0.41021612    
  0.68056828    
  0.77054393    
 -0.81302404    
 -7.23682642E-02
  0.18805176    
  0.51819372    
 -0.69014895    
 -0.28436112    
  0.43936709    
 -9.12156925E-02
 -9.40762740E-03
  0.60630774    
 -0.72669303    
 -0.78462774    
  0.27593142    
  0.27159628    
  0.32286677    
  1.55346151E-02
  0.21268395    
  7.49975145E-02
 -4.88626547E-02
 -0.56379724    
  0.31918076    
 -0.29026979    
  0.30374387    
  0.11714538    
 -2.06194874E-02
 -7.94641823E-02
  0.32730004    
  -1.4109862    
   1.1474025    
  0.11797919    
   1.0570060    
  -1.7407935    
  0.15503742    
  0.24419673    
  0.15949325    
  0.15744367    
 -0.21784617    
 -0.13947928    
  0.11657684    
 -0.27108985    
 -9.83528346E-02
  0.80157560    
 -0.73668766    
  0.24078783    
  0.39026055    
 -3.68838236E-02
 -0.42811891    
 -0.77392894    
 -0.13904156    
   1.4861150    
 -0.11232924    
 -0.21965317    
 -0.50619036    
  0.24938612    
  0.99341905    
  4.64443378E-02
  -1.0859536    
  0.60054529    
 -0.25668842    
 -0.67000592    
  0.80290955    
 -0.54760951    
  0.24567278    
  0.32366097    
  4.75609675E-02
  -1.0703272    
  0.91708696    
  0.41392201    
 -9.83675048E-02
 -0.60536194    
  0.53686702    
 -0.38150081    
 -0.14689152    
  0.28133258    
 -0.23798209    
 -0.19329038    
 -0.54320699    
   1.4019929    
 -0.53145933    
 -0.97261894    
  0.79733855    
   1.1458976    
  -1.7446918    
  0.65606993    
 -0.12251560    
  4.39627916E-02
  0.95136708    
 -0.68817627    
  0.39827710    
  -1.4328667    
  0.39455277    
 -6.80974573E-02
   1.0828286    
 -0.31533405    
 -1.88688356E-02
 -8.96123797E-02
  0.49719122    
  -1.6010249    
  0.96632659    
  0.34384432    
  -1.1825473    
  0.55763865    
  0.57272220    
 -0.21499248    
  0.89541036    
 -0.49487740    
  -1.1743377    
  0.90987045    
 -0.93007255    
  0.83733594    
  0.40192518    
  6.85204491E-02
 -0.22286752    
 -0.45930275    
  0.83347869    
  -1.1168031    
  0.74675685    
  -1.0809124    
  0.58643657    
  0.16947687    
  0.35876387    
 -0.46708596    
  0.51505399    
 -2.04610098E-02
  9.13086608E-02
 -0.49483788    
  0.23046675    
 -0.68549633    
 -8.92308578E-02
 -0.17435336    
  0.70105273    
  0.39225513    
  0.81505901    
  -1.2271945    
  0.18632933    
  0.14121032    
  3.69359516E-02
  -1.2327423    
   1.3633052    
 -0.40852979    
  0.25824738    
  6.20458312E-02
 -0.55129457    
  8.23606178E-02
  0.19189110    
  0.29820839    
 -0.15699115    
 -0.29536864    
  9.23126712E-02
  0.22126563    
 -0.44534782    
  0.40702903    
 -0.21149325    
  3.04209702E-02
  9.29235369E-02
 -0.56517744    
 -0.76471722    
 -1.29869515E-02
  0.74100322    
 -0.31185523    
  0.42651877    
  0.39989403    
 -0.17010598    
  0.55360597    
  0.10014347    
 -0.52159917    
 -0.85441500    
   1.3009341    
 -0.53124750    
  1.46290744E-02
  0.74371409    
 -0.41288939    
 -0.29616302    
  0.24101928    
 -4.67448980E-02
 -7.36006871E-02
  0.40605703    
 -0.34741968    
 -8.92984197E-02
  0.49196783    
 -0.84134358    
   1.0776144    
 -0.45438832    
 -0.47839499    
  0.23342736    
 -0.54460454    
  0.23655035    
  0.20308885    
 -0.30228060    
 -0.58192229    
   1.1529313    
 -0.39494693    
  0.13409199    
  0.36136934    
 -0.34003013    
  0.52303439    
 -0.90948820    
  0.83511716    
  0.32112378    
 -0.62031001    
  0.40160066    
 -0.15138930    
  0.10844482    
 -0.56744069    
  0.41425243    
 -0.70261335    
  0.47034332    
  0.12436394    
 -0.52898014    
  0.29528648    
  0.53773290    
 -0.35635871    
 -0.14237194    
 -5.47973625E-03
 -3.92211378E-02
 -0.12136120    
 -0.74387389    
   1.3086995    
 -0.28849712    
 -0.13236688    
  3.47699635E-02
 -8.43984559E-02
 -0.80702376    
   1.2079126    
  6.10096119E-02
 -0.58680099    
  0.84793156    
 -0.45810848    
  0.14510095    
 -0.62052429    
  0.53657842    
 -0.34185383    
  0.30150232    
 -0.61129600    
  0.59049338    
 -9.44095924E-02
 -0.15112965    
 -0.25681368    
  0.16857985    
  0.33377352    
 -0.56375372    
  0.19369005    
  0.34266448    
 -0.28562617    
  0.49759713    
 -0.94285738    
  0.45140210    
  2.22004782E-02
 -0.83670926    
   1.0203605    
 -0.45483652    
  0.30068621    
  5.46789616E-02
 -0.15445617    
  0.16176923    
 -0.82330126    
  0.55307412    
 -6.66092411E-02
 -0.19671075    
  0.97654963    
 -1.05822301E-02
 -0.33199033    
 -0.41956785    
  0.73727179    
  -1.5787394    
  0.97937441    
  0.32832980    
  4.70584678E-03
 -0.48609456    
  0.46073657    
  3.31522338E-02
  -1.0970602    
   1.0955071    
 -0.20465328    
 -0.94828522    
  0.73416656    
  0.16723575    
  0.77564889    
 -0.84392691    
  0.12276682    
  0.58946878    
 -0.58380318    
  0.15817815    
 -0.60694021    
  0.59399492    
 -0.38212383    
  0.55380261    
 -2.74773547E-03
 -0.42771953    
  0.65333515    
 -0.93122041    
 -0.96334076    
  0.77375102    
  0.16133955    
  0.55015641    
 -0.43908137    
  0.44238228    
  3.28941690E-03
  0.19347951    
 -0.67305291    
  0.39032057    
 -0.44203234    
  0.63566011    
 -0.47832203    
  0.56199944    
 -0.35376370    
  0.23700051    
 -0.18415843    
  0.16563866    
 -2.68367846E-02
  0.18896565    
 -0.30594966    
 -0.45713729    
  0.59313846    
  -1.1584520    
  0.80200124    
 -0.13674007    
  0.28058767    
 -0.58817470    
  0.20194098    
  6.63229004E-02
  0.93745542    
 -0.43038002    
  5.48298173E-02
 -0.50727540    
 -0.18587248    
  0.37659708    
 -0.69314677    
  4.89897169E-02
 -0.68917143    
   1.7033038    
 -0.73144358    
  0.51442325    
  0.62824965    
 -0.57069188    
 -0.74891061    
  0.72315800    
  5.41589484E-02
 -0.23682861    
 -0.61487240    
  0.49526137    
  4.69518034E-03
 -0.58032006    
   1.3956647    
  -1.3426989    
  0.46203521    
  0.92723060    
 -0.33528620    
  0.44390559    
  -1.1608464    
 -0.57316291    
  0.81816226    
  0.44104072    
  5.54926135E-02
 -0.63165015    
  0.26392511    
  0.62977719    
 -0.60285330    
 -0.25104368    
 -5.25783040E-02
  0.52714396    
 -0.36167359    
  0.81984687    
  -1.0489999    
  0.24643221    
  0.98616821    
  -1.0733747    
 -1.88688748E-02
 -0.41985360    
  6.65742904E-02
 -0.71024245    
   1.7066270    
  -1.5713723    
  0.28163999    
  0.70893121    
 -0.56522441    
  0.99499971    
 -0.81202251    
  0.18777095    
  0.47203991    
  -1.2210681    
   1.1194659    
 -0.27216831    
 -0.50509459    
  0.61463392    
 -0.23815635    
  0.27286720    
  0.50483721    
 -0.52857149    
 -0.19197489    
  0.69049841    
  0.20656137    
  -1.0543011    
  0.36653343    
  2.96002626E-02
  3.88200730E-02
  4.31442522E-02
 -0.29991308    
 -0.22249646    
  0.67683375    
 -0.36992058    
  0.61389786    
  0.30429563    
 -0.73984843    
 -0.52486813    
  0.42436484    
 -0.12164516    
 -0.22501095    
  0.34002599    
  0.80920380    
 -0.52708083    
  0.21845046    
  0.44413394    
 -0.95138204    
  0.38744640    
  0.67633992    
 -0.70867556    
 -0.24329862    
  0.11133076    
  0.70733172    
 -0.76428044    
  2.61209272E-02
 -0.34646702    
 -0.12759712    
  0.38755465    
  0.35747764    
 -0.80602658    
  0.24183553    
  0.25951079    
  0.39973408    
 -0.20793377    
 -0.54169518    
 -0.26452890    
  0.89349735    
 -0.17772138    
 -0.66765708    
  0.57578391    
  0.11568391    
  0.70733213    
 -0.80989516    
  0.20926757    
 -0.23759829    
 -0.55722362    
  0.60947454    
  0.35703838    
 -0.58473796    
  0.60738081    
 -0.50339085    
  0.13275991    
 -0.42181453    
  0.30740425    
  8.88617933E-02
  0.24327207    
 -0.42522448    
   1.0281932    
  -1.2397630    
   1.0138396    
  -1.1967100    
   1.2115103    
 -0.79081035    
 -0.89597946    
  0.93411976    
  0.22272736    
 -0.64602220    
  0.75021756    
 -0.24129856    
 -0.68176186    
  0.30914772    
 -0.25052297    
   1.2170537    
 -0.60350460    
 -0.26294300    
 -0.22064063    
   1.3374650    
  0.24022382    
  -1.4271166    
 -0.15057307    
  0.39709640    
 -0.25462103    
  0.31771395    
 -0.54493088    
  0.99601972    
 -0.60886163    
 -0.58594054    
   1.0832808    
  0.20614612    
 -0.42159453    
 -0.38392168    
 -7.70260347E-03
 -0.52728313    
  0.87801290    
  0.10336209    
  0.62893575    
 -0.88705367    
 -0.12870094    
  2.14553345E-02
 -0.62478316    
  0.83654147    
 -0.19538322    
  0.39847982    
 -0.38694611    
  5.35840206E-02
 -9.33554098E-02
  0.47238746    
  0.10580640    
 -0.83532190    
 -0.61026025    
   1.2878544    
 -4.98093180E-02
  0.11650105    
 -0.69314748    
  0.46706647    
  0.52759618    
 -0.54614908    
  0.30577600    
  -1.0449084    
   1.0098169    
 -0.67334449    
  3.84664610E-02
  0.24077721    
  0.36658314    
 -0.57814139    
  0.42619166    
 -0.29626617    
 -0.35831866    
  0.43570486    
  0.60652244    
 -0.18697275    
 -3.55911665E-02
  7.13088959E-02
  -1.4206144    
   1.1994939    
  2.98531316E-02
 -0.17256525    
 -0.22071922    
  0.38343248    
 -0.12088195    
  0.19097419    
 -0.57707506    
  0.45794478    
  0.20601360    
 -0.31195134    
 -0.50890040    
  0.58135545    
 -0.10975108    
  6.20353669E-02
 -0.29775813    
  0.22769029    
 -4.53689843E-02
  0.15234050    
 -0.34740093    
  0.48115867    
 -0.95836776    
  0.14227423    
  0.88498127    
 -0.19362736    
  0.47760439    
  -1.0225176    
  0.42892376    
 -0.27433094    
 -0.30822775    
 -6.71892911E-02
   1.0293438    
  1.50586674E-02
 -0.51218492    
 -0.43655550    
   1.0144675    
  -1.0074741    
  0.60391563    
 -0.18575615    
  0.28882781    
 -0.35520306    
  0.12861747    
 -0.67182440    
  0.98398882    
  9.61704329E-02
  -1.1188734    
  0.58192170    
  3.84666398E-02
  0.30810869    
 -0.11173542    
 -0.65139574    
  0.22537196    
  0.36612552    
 -0.10170951    
  0.22723547    
  5.12933768E-02
  0.13826191    
 -0.51987517    
  0.38161406    
  0.55269539    
 -0.65614218    
 -0.59315509    
 -0.59752309    
   1.2500643    
  0.16719286    
 -0.74315721    
  8.00422579E-02
  0.44983149    
  9.87352133E-02
  0.15488283    
 -8.87433738E-02
 -0.27865615    
  8.42102990E-03
  1.45682264E-02
  0.32519326    
 -0.19011265    
 -0.33322865    
  0.39448997    
 -0.12459751    
  7.05298111E-02
 -0.52224100    
  0.28465617    
  0.77073932    
 -0.35923192    
 -0.49439532    
 -0.11778279    
  0.52077603    
  -1.2535876    
  0.90349275    
  0.33847746    
 -0.18065365    
  0.10436039    
  0.37683049    
  -1.3776792    
  0.56241292    
 -0.45118716    
   1.0460874    
 -0.28511778    
 -0.83372831    
  0.71183956    
 -0.53899646    
   1.3793259    
 -0.70419669    
 -8.86656344E-02
 -7.80210793E-02
 -0.72466457    
  0.94637531    
  0.15551552    
 -0.14789681    
 -0.47418725    
 -9.18801967E-03
  0.54232448    
 -0.50903875    
 -0.27193400    
 -0.38612294    
   1.1362106    
 -0.18379895    
  3.48622389E-02
  0.17083581    
  7.19397096E-03
  0.38250318    
 -0.25797287    
 -0.14079092    
  0.19917972    
 -0.28074127    
 -0.21282120    
  0.23239167    
 -9.97771770E-02
 -0.60115212    
  1.93431303E-02
  0.90627879    
 -0.90245473    
  0.69695699    
  1.13422358E-02
  0.57348251    
 -0.28204843    
  0.20614612    
 -0.33168402    
 -0.57324344    
  0.66303712    
 -0.17622688    
 -0.17609142    
 -2.94136647E-02
  0.82667845    
 -0.56875241    
 -1.66118592E-02
 -0.23918454    
 -0.30629364    
 -6.56954870E-02
  0.52187514    
 -0.22957453    
  0.19035338    
  0.10992104    
  0.18061402    
 -0.56999743    
  0.45060989    
 -0.90511739    
  0.85069376    
 -0.68302888    
  0.21910876    
  0.29238817    
  2.38583144E-02
  0.72314477    
 -0.91772157    
  0.41889873    
  0.44697756    
 -0.19566348    
 -0.60329080    
 -0.68425846    
   1.0579746    
  0.19225691    
 -0.91819364    
  0.64934456    
  0.30372238    
 -0.92181349    
  6.26138821E-02
 -0.24431963    
  0.44288668    
  -1.2743213    
   1.5115817    
  0.39229441    
  0.18714985    
 -0.70685303    
 -3.23655792E-02
 -0.41871008    
 -0.77652812    
   1.5152862    
 -0.61359435    
  0.52716178    
  0.33845404    
 -0.68329465    
  0.58996314    
 -0.24860075    
  0.53899664    
  0.21333992    
 -0.64037752    
  -1.0308660    
 -0.14545418    
  0.70818502    
  0.17733376    
  0.35563257    
 -0.22863308    
 -0.82851505    
   1.4223995    
  -1.0253733    
 -2.82879570E-03
 -0.65698135    
   1.0539117    
 -0.28958839    
  0.11068948    
 -0.74216586    
 -0.49814683    
   1.1219600    
  0.41227955    
  0.75087172    
  -1.5647770    
  0.77760142    
 -0.47849050    
 -0.13678382    
  0.71090376    
 -0.35781875    
 -0.45953214    
  2.85732318E-02
 -0.68612874    
   2.0274124    
 -0.19120073    
  -1.1859275    
 -0.35043785    
   1.5452442    
 -0.80404806    
  0.26520899    
 -0.35829943    
  0.74077529    
 -0.17613882    
 -0.85866135    
 -0.55417693    
   1.5249548    
 -0.48499122    
   1.2460291    
  -1.5802668    
  3.37970220E-02
  0.30267489    
  0.45765114    
  3.47016267E-02
 -0.31487936    
  0.17135860    
 -4.50959951E-02
 -0.90319711    
  0.97930348    
 -0.39106578    
  3.11133098E-02
 -9.15969014E-02
 -0.13593264    
  0.95085114    
 -0.37875488    
 -2.98995245E-02
 -8.32429081E-02
  0.10379674    
 -0.64577395    
   1.3071221    
 -0.96427315    
  2.11646641E-03
 -0.40652266    
  0.25378045    
  0.42819303    
  2.37919204E-02
 -0.20067106    
 -9.01511535E-02
 -0.12251101    
 -7.62975663E-02
  0.54452252    
 -0.38418010    
  0.49102280    
 -8.48324075E-02
 -0.54878944    
  0.88567621    
  -1.3546752    
 -2.02846844E-02
  0.49429607    
  0.56815028    
  0.20772803    
 -0.44837466    
 -0.26923427    
  0.16487443    
 -0.41551512    
  0.36632472    
 -9.23733637E-02
 -9.92345959E-02
  2.26424467E-02
 -0.67344195    
   1.5323983    
  -1.2313914    
  0.42571634    
  0.20409524    
 -0.21357454    
  0.77428776    
 -0.82558191    
 -0.59533358    
  0.72886491    
  0.21078649    
  0.12034573    
 -0.16762693    
  0.12088198    
 -0.64482874    
  0.52021497    
  1.48425177E-02
 -0.16371155    
 -0.62400943    
  0.13251905    
 -0.32378736    
 -2.93860552E-07
  0.45332116    
  0.76089293    
  7.02531040E-02
 -0.10280085    
 -0.74088573    
  0.59720564    
 -0.11583160    
  0.28181672    
 -0.91629058    
 -0.14197043    
  0.68249774    
  0.29142222    
 -0.62064087    
  0.27871373    
  7.79613256E-02
  0.27351931    
 -0.55015224    
  0.48296902    
 -0.53657788    
  0.50209171    
 -0.56181079    
  0.71295017    
 -0.43066654    
  0.41699922    
 -0.33463868    
 -0.37081584    
  0.52313340    
 -1.83680165E-03
 -9.43911448E-02
  0.27395186    
 -0.33432391    
 -0.57203186    
  0.55033845    
 -0.43551764    
  8.13453719E-02
 -0.29185700    
   1.1328855    
 -0.17640905    
  0.51114661    
 -0.14391750    
 -0.35445064    
 -0.28874052    
 -0.42687961    
  0.55961567    
  0.18108362    
 -0.52015722    
 -0.29115990    
 -3.54648121E-02
  0.40906900    
 -0.18088408    
   1.0694557    
 -0.10492221    
 -0.14470287    
 -0.36758417    
 -0.15384582    
  0.33708116    
  -1.0671492    
  0.91629106    
 -0.17773025    
  0.25763711    
 -0.75724965    
  0.64130348    
 -0.61720562    
  0.51082551    
 -0.72634518    
 -0.30900565    
  0.98513049    
 -0.32707489    
  5.93428267E-03
  0.25459623    
  0.52765554    
 -0.70266449    
  0.40364176    
 -0.14929602    
 -0.46324703    
  0.31753519    
  0.57490462    
 -0.89919645    
   1.2977407    
 -0.42793766    
 -0.37883446    
 -4.23796363E-02
 -0.27477875    
 -0.10504447    
  0.25061083    
  0.53178686    
  0.11730018    
  8.50788504E-02
 -0.23026095    
 -0.19852348    
 -0.22042465    
  0.79215276    
 -0.41266346    
 -0.63598859    
 -0.54150563    
   1.1712830    
  0.47466525    
 -0.86620945    
  0.18078421    
  0.13305078    
 -0.64067626    
  4.68101352E-02
   1.0697447    
 -0.42181164    
  -1.0116007    
  0.95584881    
 -0.53875530    
  0.51831180    
 -0.97112292    
 -0.46637318    
  4.25593406E-02
   1.2081306    
 -0.16913058    
  0.35248893    
  0.18116909    
 -0.16744745    
 -0.51423866    
  2.53180377E-02
 -3.67791466E-02
  0.49455559    
 -0.53874499    
  0.74737304    
 -8.79199803E-02
 -0.41014901    
  0.61632717    
 -0.18004301    
 -0.40850472    
  9.15669650E-02
 -7.57114440E-02
 -7.22080916E-02
  0.41028428    
  8.74117836E-02
 -3.89272682E-02
 -0.87516326    
  0.60112870    
 -0.10804132    
   1.1200078    
  -1.1289965    
  0.66103429    
 -0.21213253    
 -0.44664705    
 -0.10686362    
  0.58611441    
 -0.45477867    
  0.59144282    
  -1.3045685    
  0.19863047    
  3.66994063E-03
  0.94588482    
 -0.75929952    
  0.34812802    
 -0.55319870    
   1.3365706    
  -1.2927687    
  0.53899628    
 -0.16743298    
  0.31441492    
  0.10895138    
 -0.46101171    
  0.11806701    
  4.87897694E-02
  0.14856967    
  0.13096276    
 -0.50701433    
 -0.10294750    
  0.40947288    
  0.14496593    
 -0.45149124    
 -0.32458618    
  0.35930297    
 -0.60046589    
 -0.23638803    
  0.95083886    
 -0.15963046    
  0.49308655    
 -0.13641196    
  0.32264030    
 -0.13233805    
 -0.29352826    
 -0.62914163    
  0.51641017    
  0.31649891    
 -0.55831265    
 -0.29479915    
 -1.23201497E-02
 -0.30155149    
   1.3792863    
  -1.2584041    
  0.86551821    
  0.15415077    
  4.87900488E-02
 -0.24332914    
  0.22963017    
 -0.18716133    
  0.60972077    
 -0.86133164    
  0.55425382    
 -0.53833866    
  0.21256134    
  6.58672825E-02
  0.68915546    
 -0.77870530    
 -0.29423931    
   1.1255372    
 -0.88041484    
  0.18916287    
 -0.67067450    
  0.77830487    
 -0.41830263    
 -0.10909981    
  0.55920422    
  0.34257242    
 -0.40021542    
  4.10311818E-02
 -0.58077639    
  0.35006595    
  0.91797692    
 -0.99240983    
 -0.48465559    
  0.55697662    
 -0.16513434    
  0.58667815    
  -1.0046897    
  0.27337581    
  0.49631131    
  0.52337807    
 -0.41381544    
 -0.11307675    
 -0.78529322    
  0.49995631    
  0.24216492    
  0.29272434    
 -0.34169886    
 -0.51018268    
  0.48871762    
 -0.55863041    
  0.25169718    
 -6.65067062E-02
 -2.31897458E-02
  0.49068326    
  5.92503436E-02
 -0.51251930    
  0.91516000    
 -0.28617489    
  0.42337602    
 -0.67555135    
  0.12036328    
  0.28121814    
 -0.36729217    
  6.87431246E-02
  2.92873122E-02
 -0.92310518    
   1.1085347    
  8.90076756E-02
 -0.44830492    
  0.33502802    
 -0.43479273    
  0.16240692    
 -0.44711721    
  0.43182129    
 -2.14221198E-02
  0.50410968    
 -0.87380546    
 -0.45361435    
  0.68865311    
 -0.13224566    
 -0.34680796    
  0.77010858    
 -0.58778644    
  0.10354070    
  0.60762507    
  0.23144250    
 -0.72310722    
  0.39486530    
 -0.27357426    
  0.35386953    
  -1.0776536    
   1.0746230    
 -0.42229772    
 -0.28768229    
 -0.46262383    
  0.85774678    
  0.28560120    
  0.13294530    
 -0.66748714    
  0.69181275    
 -0.23017800    
 -0.15023661    
  0.16359258    
  0.25865841    
 -1.80878919E-02
 -0.28637940    
 -0.13353179    
 -4.04915474E-02
 -6.39878884E-02
  0.36347944    
  0.83231020    
  -1.5708833    
  0.62860906    
  7.41075650E-02
 -0.37267530    
  8.18137974E-02
  0.16049980    
 -0.91267979    
  0.54796493    
  0.19139454    
  0.16606110    
 -3.33365649E-02
  0.58799630    
  -1.0192132    
 -0.55527657    
  0.65453225    
 -0.26604569    
 -0.31077874    
  0.29001623    
  0.55661440    
 -0.97085857    
  0.99266392    
 -9.85219795E-03
  0.13501559    
  0.37263691    
  1.18485726E-02
 -0.67101473    
 -0.13815023    
  0.59306341    
  -1.2346528    
   1.1681635    
 -1.25787277E-02
  0.28570175    
 -0.69672054    
  0.48715892    
 -0.65291196    
 -0.46494588    
  0.58429253    
  0.24294639    
 -0.77057910    
 -0.48022482    
   2.0560534    
 -0.54288501    
 -0.15641557    
 -2.13907715E-02
 -0.44403705    
   1.0308222    
 -0.34755561    
 -0.26477826    
 -0.86407351    
  8.00429881E-02
   1.0931990    
 -0.49779463    
  8.88920575E-03
  0.40693885    
 -0.91850197    
  0.34591612    
  0.25044337    
  0.22314322    
 -5.68716563E-02
 -0.70526809    
  0.36154121    
  0.72421277    
 -0.87030530    
  0.93300378    
 -0.58734465    
  0.96555430    
 -0.96555400    
  7.46756420E-02
  0.30596432    
 -0.51445562    
  0.36211470    
 -0.27510357    
  0.18578796    
  0.47775853    
 -6.08257018E-02
 -0.22972192    
 -0.26451910    
 -0.79746962    
  0.29285547    
  0.72513783    
 -0.44133270    
 -0.63211113    
   1.3494388    
  2.80442350E-02
  -1.0997193    
  0.66279107    
  0.77371633    
 -0.76519138    
 -0.76895422    
 -0.26713833    
  0.98023146    
 -0.35898638    
  0.34815550    
  0.13239670    
 -0.57766312    
 -0.16602410    
  0.28600827    
 -0.32696933    
   1.0774846    
 -0.74800605    
 -0.23321959    
 -2.56428625E-02
  0.67678028    
 -0.22686379    
  0.71768814    
  -1.1579124    
  0.43190724    
  0.10117682    
 -3.65072526E-02
 -2.97935251E-02
 -0.49284348    
  0.21319349    
 -6.04579225E-02
  0.18797122    
  0.54134071    
 -0.52043480    
  0.39854494    
 -0.83553576    
  0.45295548    
 -0.45652068    
   1.0359770    
 -0.74117738    
  0.11541636    
  0.20882340    
  4.51201126E-02
 -0.21445015    
  0.63088387    
 -0.66094410    
  0.30340278    
 -0.31046972    
 -0.20093308    
  0.17215471    
  0.31646088    
 -0.27593151    
  0.11674361    
 -0.20972008    
  7.64860362E-02
  4.64123785E-02
 -0.38193476    
  0.45830712    
  0.27233362    
  6.50385395E-02
  0.10521043    
  0.66091901    
 -0.71783966    
 -0.11814012    
 -0.30171385    
  0.61870456    
 -0.98787993    
  0.48211569    
 -0.12606990    
 -0.17267628    
  2.83893086E-02
  0.13543828    
  0.51746970    
 -0.82459968    
  0.14852394    
  0.17184994    
 -0.40876040    
  0.75551754    
 -0.18511574    
 -0.20420131    
  0.33352530    
 -0.80033052    
  0.75848413    
 -0.15700395    
 -0.26136512    
 -0.93596399    
 -0.24659584    
   1.6378443    
  0.25842783    
 -8.49315375E-02
 -0.56100166    
  0.20748724    
  0.34097061    
 -0.61364448    
  0.22624736    
 -0.18812385    
   1.1668841    
 -0.53412867    
 -0.27757880    
  0.85946178    
  -1.1635948    
  0.65572566    
 -0.47222051    
 -7.92066567E-03
 -0.37126532    
 -4.41893339E-02
  0.35396045    
  0.23282155    
  0.21743186    
 -0.97813731    
 -0.18879399    
 -6.25208914E-02
  0.79388857    
 -6.45381957E-02
  0.78643543    
 -0.71153420    
 -0.14389455    
 -0.39128056    
   1.3730019    
 -0.54346681    
  4.94479947E-02
 -0.36675099    
 -0.14261380    
 -0.20148249    
  0.71376663    
 -0.58807838    
  0.79060256    
 -0.31015483    
 -0.95518678    
   1.6564180    
  -1.2867482    
 -6.00780286E-02
  0.31817260    
  0.69427240    
  -1.4917796    
   1.7298844    
 -0.27243295    
  -1.0159764    
  0.70433861    
  -1.3381850    
   1.0033023    
  0.37538752    
 -0.37316817    
  8.90414268E-02
 -0.47366184    
  0.46551478    
 -0.81708336    
  0.52735496    
  0.86240584    
  -1.1231315    
  0.60031635    
 -0.65872657    
  0.82338375    
 -0.58088011    
 -0.10568827    
  0.29828176    
  0.18798284    
  6.25201911E-02
  0.18767339    
 -0.14867119    
  0.19018371    
 -0.18473439    
 -0.10697202    
 -7.75259286E-02
  0.51734042    
 -0.92280567    
  0.42914745    
  0.10493455    
  0.62476987    
  -1.6197473    
  0.94388586    
  0.39465442    
 -0.45276144    
  0.13566628    
  9.76814330E-02
 -0.39285508    
  0.13353112    
 -1.32449586E-02
  0.69314700    
  -1.3175975    
  0.90711999    
 -0.43091220    
  8.40001926E-02
 -0.28295401    
  0.89595979    
 -0.59190261    
  0.61097562    
 -0.18787841    
 -0.22200471    
 -0.23411405    
 -0.43837520    
  0.86519301    
  3.23351994E-02
  9.25519913E-02
 -0.22521739    
  0.85124409    
  -1.0861354    
  0.65410107    
  -1.2981458    
  0.44361714    
 -0.10121034    
  0.28397703    
 -0.62638372    
  0.61743575    
 -0.47045293    
  0.77263671    
 -7.76917040E-02
 -5.53650968E-02
  0.20049822    
 -0.78411865    
 -0.41058025    
   1.0477685    
 -0.28289717    
  0.61885560    
 -0.13023186    
  -1.0711738    
   1.0399445    
  -1.0063275    
  0.69314700    
  0.57948762    
  -1.4002802    
  0.40702856    
 -0.21536183    
  0.63324887    
 -5.28108105E-02
 -0.56124431    
 -0.28388625    
  0.76146680    
  0.27462518    
  2.30299495E-02
 -0.62054181    
 -0.33321989    
  0.52795053    
 -5.79474755E-02
 -4.95006852E-02
  0.16728394    
  -1.1451327    
   1.7717185    
 -0.47027320    
 -7.39417747E-02
  0.24248987    
 -0.22405645    
 -0.28616151    
  0.37145871    
  0.10347165    
  0.22125128    
 -0.25979155    
  0.13916421    
 -0.14113005    
  0.28126365    
 -0.45965591    
  0.41716123    
 -0.24866001    
  3.32384966E-02
  0.41693771    
 -0.97032243    
  0.91159761    
 -0.76849633    
 -0.23774214    
  0.61875647    
  0.49927437    
 -0.20911945    
 -0.19035408    
  6.75579607E-02
 -0.66181773    
 -0.66750568    
   1.3326664    
 -4.43755016E-02
 -0.18967885    
 -0.47762719    
  0.77475870    
  6.22827001E-02
  4.32347357E-02
 -0.82728356    
 -0.18749647    
   1.0161892    
 -0.48991925    
  0.29967847    
  0.23027295    
 -0.58427441    
  0.89171898    
 -0.43116614    
  0.23137905    
 -0.39398772    
 -0.24592359    
   1.0522385    
 -0.82633418    
  -1.0006316    
  0.33289456    
   1.0902139    
 -0.54555887    
 -0.88256210    
   1.5256188    
 -0.85534519    
  4.76880111E-02
  0.14146537    
  0.25908551    
 -8.56685862E-02
 -0.38597852    
  0.54140538    
 -7.63487592E-02
 -0.36259574    
  0.32555476    
 -0.20276976    
  0.10178233    
  5.17679378E-02
  0.30774918    
  -1.1628861    
  0.35921362    
  0.56383371    
 -0.23414680    
 -0.16126838    
  0.67421889    
 -0.65933061    
  0.45198530    
 -0.47692379    
  0.33213362    
  8.33813772E-02
 -0.46734071    
  0.75377160    
 -0.22345659    
 -0.34180745    
  0.29372102    
 -0.20928290    
 -0.27560920    
 -0.52424788    
   1.1426724    
  -1.4213866    
   1.1124058    
  0.11800025    
 -0.13776419    
  0.17531087    
  0.15486796    
 -0.30650938    
 -7.90688843E-02
  0.27173290    
  5.01671582E-02
 -0.27050123    
  0.59532833    
 -0.49438712    
 -0.91538459    
  0.73523510    
  0.12235229    
 -0.18964164    
  0.70582712    
  0.10536063    
 -0.53517425    
 -0.39932218    
  0.71006382    
 -0.77233011    
  9.58175212E-02
  4.70967628E-02
  0.17299661    
 -0.20999227    
  0.13823110    
 -1.76604390E-02
 -0.19894022    
  0.53126782    
 -0.10962917    
  0.87591392    
 -0.55924451    
 -0.44183242    
  0.43923220    
 -0.34668043    
 -0.26162815    
 -0.22733909    
  0.38422000    
 -0.57196140    
  0.35340902    
 -0.18691222    
  0.19955446    
  7.26707503E-02
  0.47901684    
 -0.41784272    
  0.29479954    
 -0.20249085    
  0.17595485    
 -0.20441294    
 -0.10880316    
  8.79684910E-02
 -0.36119682    
  0.28238070    
  8.09179917E-02
  0.12615158    
  0.30147585    
 -0.44244155    
  0.59698409    
 -0.56343806    
 -0.42209756    
  0.20152754    
 -3.93233262E-02
  0.20261313    
 -4.37665777E-03
 -1.76995713E-02
 -0.27291107    
 -9.85415578E-02
  0.79753649    
  5.52941561E-02
 -0.23703274    
 -0.71434975    
 -0.43078274    
   1.2698843    
  1.07443286E-02
 -0.61533850    
  0.37680987    
  3.42894047E-02
 -0.54705489    
  0.59816039    
 -0.48506284    
  0.19856672    
  0.44115564    
  9.44787636E-02
 -0.30024296    
 -0.59003603    
  0.54991663    
  0.21649386    
 -5.98402470E-02
  6.29746914E-02
 -0.50406748    
  0.77518040    
 -0.53661287    
 -0.28360856    
  0.12228987    
  0.72151786    
 -0.97695166    
  0.44690624    
  0.80718243    
 -0.95409906    
 -0.21117409    
   1.0412875    
 -0.96495599    
  0.62527835    
  8.22008774E-02
 -0.40417224    
  2.86550988E-02
  7.78673291E-02
 -0.59372813    
  0.84774828    
 -0.85407746    
  0.33192644    
  0.70108861    
 -0.17758720    
 -0.87790126    
 -0.51516384    
   1.3130219    
  0.41516468    
 -6.78899735E-02
  -1.1322285    
   1.4240345    
  -1.9305966    
  0.98613387    
 -0.35610816    
 -5.53273037E-02
  0.39744925    
 -0.79694343    
  0.28208590    
  0.88134360    
 -0.21377373    
 -8.65406394E-02
  0.41483766    
 -0.40546474    
 -0.30778369    
  0.73173290    
 -0.93353295    
  0.36533311    
  0.19516954    
  0.29562935    
  0.52471280    
  -1.4482862    
  0.54864007    
 -0.10942046    
 -8.60182382E-03
 -0.19492775    
  0.42881286    
 -0.29396972    
 -6.88286573E-02
 -0.77770478    
  0.38566279    
  0.69677675    
 -0.12528352    
  0.74515861    
  -1.0986121    
  0.43617746    
 -9.92881954E-02
 -0.40964928    
 -0.34151655    
  0.76154977    
  0.20142159    
 -0.49462906    
  0.63321459    
 -0.18881352    
 -5.66361919E-02
 -0.32860854    
 -0.10449035    
  0.10709791    
 -9.84404385E-02
   1.1453940    
 -0.81965214    
  0.23715280    
  0.13741107    
  0.33606455    
 -0.27384666    
 -0.42851719    
  0.36201081    
  0.13764219    
 -0.57217848    
 -0.52269524    
  0.60137546    
  0.43832111    
 -0.50819087    
  0.32163873    
  0.33237582    
 -0.20842923    
 -0.40898240    
  0.69841868    
 -0.87609959    
  0.33935389    
 -0.76008624    
  0.24143635    
  0.56778300    
  0.18260705    
 -0.19813803    
 -0.11409400    
  0.41258740    
 -0.75570947    
  0.18734524    
  0.12610117    
 -0.23171476    
  0.48725945    
 -0.72314119    
 -0.45979938    
   1.1609278    
 -0.41344613    
  0.19782530    
 -1.19051170E-02
  0.77916026    
  -1.0068053    
  0.50479269    
 -0.27117798    
  0.24045327    
 -0.52023017    
   1.0326146    
 -0.99399948    
  0.27625307    
 -5.51322363E-02
  0.49573213    
 -0.80939049    
  0.60336173    
  0.44604474    
 -0.82239234    
  0.11655614    
 -0.55227542    
  0.11588480    
 -0.96774322    
   1.3802764    
  0.49704957    
 -0.88852835    
 -0.62972492    
   1.1910405    
  2.68021002E-02
 -0.19262236    
  0.46950248    
 -8.49628225E-02
 -0.13411610    
 -0.30182251    
  0.18442878    
  0.39133045    
 -0.19161719    
 -0.25749093    
 -0.24522579    
  0.15787593    
  0.46262318    
  4.00558859E-02
 -0.53357744    
  0.19685930    
 -3.49687487E-02
 -0.24700283    
  0.61500138    
 -0.29262024    
 -0.83472627    
  3.73179391E-02
  0.26545921    
  0.33365953    
 -0.22465396    
 -0.47050789    
  0.84787339    
 -0.51775783    
  0.38496619    
 -0.23704664    
   1.1159608    
 -0.60763848    
  0.34821793    
 -0.32004765    
 -0.25319603    
  7.96077847E-02
 -1.75440088E-02
  0.51963645    
  -1.0665014    
  0.24552096    
 -0.11390334    
 -0.33432993    
  0.98363388    
 -0.19585846    
  0.17032498    
  1.85062140E-02
 -0.17866105    
 -0.28040111    
  2.20756605E-02
 -0.28332448    
  0.60058719    
 -0.51720494    
  0.23005322    
  0.37826183    
 -0.75449795    
  0.78733420    
 -0.17114842    
  0.33528113    
 -0.54394615    
  0.17820588    
 -0.23307265    
 -1.31009296E-02
 -0.73122621    
  0.27735463    
  0.28160822    
  5.58518618E-02
  0.61485177    
 -0.68120301    
 -0.29918125    
  0.77510381    
  0.39004669    
  -1.0196797    
 -0.11050185    
  0.61639225    
 -0.12219913    
 -7.62063116E-02
  1.57130975E-02
 -0.20712560    
 -0.51082617    
  0.83943886    
  0.38353023    
  0.15184420    
 -0.94083947    
  0.74643564    
  0.41430867    
  -1.0568635    
 -8.03253707E-03
   1.0537126    
 -0.52688682    
 -0.49768484    
 -0.13390453    
  0.71236414    
 -0.84974116    
  0.40088832    
  0.14095776    
  0.50883186    
 -0.37132427    
  0.30702475    
  0.36329427    
  -1.4096555    
 -6.38119131E-02
  0.44349244    
  0.17315857    
  0.18996328    
  0.28941071    
  -1.2373381    
   1.0745149    
 -0.69010335    
  0.66228074    
 -0.29292092    
 -0.10163259    
 -0.39046186    
  0.87489617    
 -0.16640349    
  0.37975654    
 -0.75521970    
  0.30356497    
  8.53432268E-02
 -0.68483454    
  0.71119499    
 -0.16395497    
 -0.11778291    
  5.24779223E-02
 -0.76741219    
  0.46115428    
  2.73993220E-02
  0.40366206    
 -0.44786793    
 -0.43121740    
  0.90755677    
 -2.66678724E-02
 -0.12252387    
 -8.05519670E-02
 -0.48110297    
  0.36909729    
  0.34174898    
 -6.89928904E-02
  0.65872669    
 -0.60922086    
 -9.37011838E-02
  5.91213703E-02
 -0.13883653    
 -1.42417321E-07
  0.32731137    
 -0.46145102    
  3.81911211E-02
  7.66137466E-02
 -0.72175151    
  0.84218264    
 -8.63124207E-02
 -0.15624915    
  0.43603820    
 -0.42628238    
 -0.69314754    
   1.3001648    
 -0.47743839    
  0.33250448    
  0.37124720    
 -0.43273249    
  0.42532134    
  -1.4716640    
  0.98082900    
 -9.46161598E-02
  0.14538845    
 -0.62613672    
   1.1984022    
  -1.7010303    
  0.72577220    
 -0.32371446    
  0.20036033    
  0.19251151    
 -0.13024522    
 -0.31878197    
   1.2887248    
 -0.66857570    
  0.52317631    
  0.24296865    
 -0.79570395    
 -0.16251869    
 -0.53866076    
  0.38372484    
  0.38136742    
 -0.19402234    
  0.85475415    
 -0.19755311    
 -0.39957893    
 -0.96222460    
  0.98313093    
 -7.14586899E-02
 -1.85361353E-03
  -1.0426923    
   1.2206748    
  0.16693498    
  0.20055138    
  -1.3137234    
  0.60758907    
 -0.78671670    
  0.61867064    
  0.27340564    
  0.78667283    
 -0.85987705    
  1.67365950E-02
  0.64968467    
 -0.60703897    
  7.09792003E-02
 -0.74249327    
  0.72756732    
  0.12195107    
 -0.36072388    
 -9.24500003E-02
  0.66796339    
  -1.0374348    
  0.72849971    
  7.05756769E-02
 -0.44013053    
  0.76214033    
 -0.29511711    
  0.46605682    
  -1.4926952    
  0.57275653    
 -5.36318570E-02
 -0.16755547    
  0.64476454    
 -0.13133581    
 -8.75432342E-02
  0.15718541    
  4.96557839E-02
  0.41236126    
 -0.62346685    
 -0.49247608    
  0.57841921    
  0.37763044    
  1.06956381E-02
 -0.62379998    
  0.31279829    
  0.51481056    
  -1.1775712    
   1.1456126    
 -0.29932091    
  0.21647467    
  -1.0281603    
   1.3167547    
  -1.0949726    
 -0.13081078    
  0.29618600    
  0.55199891    
 -0.81159562    
  2.07412187E-02
  0.14192742    
  0.29528648    
 -0.47303885    
  0.54957837    
  -1.0624325    
  0.48198703    
  0.56986296    
 -0.30918804    
  4.81916452E-03
  0.26273426    
  0.61032796    
  -1.1230040    
  0.81503654    
 -0.32668442    
  1.50383161E-02
  0.14880601    
 -0.47710314    
 -0.21283384    
   1.6894802    
 -0.30158466    
  -1.0694414    
 -0.32811603    
  0.30213988    
 -0.52609283    
   1.1524661    
 -0.46134591    
  0.44067341    
 -0.47786766    
 -0.23372583    
  0.47398454    
  0.39993143    
 -0.15064207    
 -9.46653336E-02
 -0.30244744    
 -0.75858182    
  0.19319153    
 -0.19729771    
   1.2379564    
 -0.26643023    
 -0.24201241    
  0.28470185    
 -0.13395840    
  0.30124143    
 -9.80922356E-02
 -0.48515940    
  0.17778623    
  9.56543162E-02
  1.36755146E-02
 -0.39701173    
  8.00431594E-02
  0.66717190    
  5.35632968E-02
 -0.63158906    
 -0.25895861    
 -0.15507226    
 -0.31603748    
   1.0330904    
 -0.93216377    
 -0.49102280    
  0.67998904    
 -0.18099783    
 -0.28240582    
   1.5773499    
 -6.74416944E-02
 -0.11836475    
 -0.63221467    
 -0.68334299    
  0.15762916    
 -0.14310046    
  0.76502073    
  0.34316087    
 -0.40784872    
 -0.66259181    
  0.90698791    
  0.13609840    
 -0.26563236    
  0.36198029    
 -0.23431656    
  5.46583049E-02
 -0.15503803    
  0.12808183    
 -0.90092653    
  0.62351334    
  0.57731521    
 -0.85225886    
   1.1277204    
 -0.79215240    
 -0.12773097    
 -0.24326754    
   1.1137973    
 -0.49198696    
 -3.40229496E-02
  0.18716724    
 -0.53942859    
 -0.15371938    
  0.16146053    
  0.89393473    
 -0.59221268    
  2.44142488E-02
 -0.11592967    
 -0.34778616    
  0.38259012    
 -0.61016822    
  0.73840410    
  1.05632115E-02
  0.40488121    
 -0.47374910    
  1.30480127E-02
 -3.71041731E-03
  0.51342404    
 -0.34451336    
 -0.15966038    
  0.35833073    
  0.25730196    
 -0.47980258    
  0.10519989    
 -0.35605511    
  0.59897310    
  -1.5553108    
 -0.21511060    
  0.45319629    
  0.92304778    
  0.14690903    
 -0.35377261    
 -0.13501117    
 -6.86548203E-02
 -0.40040156    
 -0.31845444    
  0.32223436    
  0.65075195    
  0.42495853    
 -0.85030496    
  0.55616707    
  0.11874157    
 -0.21474312    
 -0.80571538    
   1.0371898    
 -0.16883813    
  0.21164902    
 -0.13435765    
  0.15012819    
 -0.10015795    
  9.15865302E-02
  7.59512037E-02
 -0.11844794    
 -0.64635539    
 -0.28577939    
  0.55471486    
  0.24985765    
  0.56252658    
  -1.0531497    
 -0.17237161    
 -0.18034308    
  0.49729565    
 -6.45381436E-02
  0.38299221    
  0.34418485    
 -0.35120186    
  0.24542843    
 -0.65530503    
  0.12453917    
  1.39535284E-02
  0.36220247    
 -0.37148276    
  1.15875434E-02
  9.02700275E-02
  0.16283484    
 -0.12564069    
 -0.51014942    
  0.77422845    
 -0.17672959    
  0.59149754    
  -1.1427838    
  0.68991631    
  6.72656372E-02
 -0.13245176    
  7.16376901E-02
  0.13373192    
 -0.57520807    
 -0.11934685    
  0.48051158    
 -0.62578207    
  0.12535439    
  0.38612238    
 -0.31943107    
  0.97273225    
 -0.65917766    
  0.63864350    
 -0.64060950    
  0.30475932    
 -0.26425308    
 -8.06734264E-02
 -0.74789762    
  0.64662755    
 -0.24840318    
  0.64704227    
 -0.51897627    
  0.20507835    
 -0.72274798    
  0.42669737    
  0.27286720    
  0.21414778    
  0.24594575    
 -0.16656446    
 -0.44519490    
  0.59820920    
  8.24538022E-02
 -0.30117291    
  7.04632178E-02
  -1.3072262    
   1.0608718    
  0.50432664    
  -1.2388021    
  0.40687093    
  0.25411928    
  0.22357915    
  4.92877513E-02
 -0.25558758    
  0.44808421    
 -0.55178070    
  0.17596713    
  0.26144400    
 -0.37972590    
  0.59547961    
  -1.1506218    
   1.3352067    
  -1.0662537    
  0.26580232    
  0.58956492    
  0.37540725    
  -1.1314018    
  0.12197813    
 -0.25782901    
  3.34884189E-02
  0.18282008    
 -0.17983092    
  0.25891393    
  0.13353156    
  0.21667115    
 -0.28120989    
 -0.32790691    
 -0.53601557    
   1.2321438    
 -0.48439211    
  0.68830419    
 -0.44697034    
 -3.63356520E-07
  0.30648005    
 -0.48236993    
  0.14310110    
 -0.75377154    
  0.89608794    
  0.29783431    
  -1.1332980    
  8.99483860E-02
  0.71442425    
  0.17792578    
 -0.36235541    
  9.26214159E-02
 -0.27747834    
 -0.14740512    
  0.99868315    
 -0.44920298    
 -5.58604822E-02
 -0.36932230    
  0.26734698    
  0.11268910    
 -0.23971018    
 -4.38359529E-02
  4.83411513E-02
  0.14220174    
  0.41258740    
 -0.88767225    
  0.40859476    
  0.38299254    
 -0.35829994    
 -0.28497541    
  0.34989485    
  6.09603524E-02
 -0.59425962    
  0.37914807    
 -0.88889092    
   1.2764195    
 -1.36676831E-02
 -0.79274762    
  0.85642564    
  0.16007672    
 -6.13133609E-03
 -0.66524994    
 -0.97923499    
   1.4283892    
  0.56895047    
 -0.70619684    
 -0.36597469    
  0.87820083    
  -1.2538127    
  0.19933340    
  0.55097240    
  0.15415074    
 -5.34886867E-02
 -0.82555777    
 -0.52526557    
  0.45857504    
  0.56670588    
 -2.17651436E-03
  0.31983921    
  0.79319286    
  -1.7408237    
   1.3573068    
 -0.91314411    
  2.32871510E-02
  0.80893922    
 -0.46591172    
 -0.11325645    
 -0.35783708    
 -0.68734932    
  0.96700555    
 -0.57122159    
   1.3784815    
 -0.92614293    
 -3.52677219E-02
 -0.20095594    
 -0.18546139    
  0.38897789    
  0.45616174    
 -0.29800013    
  0.19029592    
  0.31483692    
 -0.51390475    
  0.85544568    
 -0.51520455    
  0.32950702    
 -0.77903140    
 -9.26108956E-02
  0.42767832    
  0.19281092    
 -0.84295958    
  0.74241805    
 -0.19004355    
 -0.26722139    
  0.40967518    
 -0.10816526    
 -0.50584471    
 -0.17612980    
 -4.54627573E-02
  0.31067136    
  0.15252568    
 -9.72636640E-02
  0.63361424    
 -0.93210673    
  0.53869456    
  0.51798826    
 -0.52861482    
  0.63598865    
 -0.69768250    
  0.31015471    
  0.13394809    
  0.59440529    
  -1.3111526    
  0.58944315    
 -0.49549150    
 -1.36797754E-02
  0.50585496    
 -0.19368139    
 -0.47647652    
  0.53139168    
 -0.26753059    
  0.44698489    
  0.10870428    
 -0.85929096    
  0.77889097    
 -0.53700536    
 -0.75046080    
   1.6217221    
 -0.76802415    
 -2.91283764E-02
  4.57362458E-02
 -0.11719489    
 -0.15106864    
 -0.35887489    
 -0.21001406    
   1.9772465    
 -9.96082574E-02
 -0.93136680    
 -4.22802847E-03
  0.22990063    
 -0.11967918    
  0.34214842    
 -0.14320402    
 -0.53921843    
  0.23216942    
 -0.76093191    
  0.57818782    
  0.33174756    
  0.36646280    
 -0.61543864    
  0.40234524    
 -0.57536387    
  0.29391220    
  0.31977037    
 -0.40847686    
  0.13522661    
 -5.06698638E-02
 -0.53751224    
   1.1629279    
 -0.25020260    
 -0.51559913    
 -7.19025731E-02
 -0.41062021    
  0.27008584    
  0.75759363    
 -0.56204563    
  0.47061184    
 -0.39337999    
  0.76483953    
  0.11568393    
 -0.63952208    
 -0.77999753    
 -0.15866451    
   1.8200139    
 -0.75047809    
 -0.16691302    
 -0.13536838    
 -1.69491656E-02
 -0.19782600    
  0.34462330    
  1.10090598E-02
  0.33621195    
 -0.41397625    
 -4.84947376E-02
 -0.47623393    
  0.28015351    
  0.42459270    
 -0.34010294    
  0.41925836    
 -0.20541768    
 -0.21615838    
  0.77015150    
 -0.27948064    
 -0.94730639    
   1.2170736    
  -1.3171567    
  0.52129680    
  0.72158515    
 -0.75581831    
 -0.65411860    
   1.9202939    
 -0.21598089    
 -0.64307362    
 -0.12693070    
 -0.37401012    
  0.20215994    
  0.18677616    
 -0.60120928    
   1.0906986    
  9.31409895E-02
  -1.3487452    
  0.51717985    
  0.49115553    
 -0.47233149    
 -7.75209218E-02
  0.39618656    
 -0.17153235    
  0.30166841    
 -6.29529506E-02
 -0.45085379    
  0.69687170    
  -1.0949019    
  0.61618596    
  0.43178254    
 -0.66750515    
  0.23772009    
 -0.79607129    
  0.88574010    
  0.76868796    
 -0.48741332    
 -0.69039643    
  0.12143967    
 -8.63482580E-02
  0.80945569    
  -1.1358985    
  0.47641680    
  0.24213974    
 -0.37111601    
  0.45857489    
 -0.40055087    
 -0.28116781    
 -2.29897052E-02
 -0.19772163    
   1.0200303    
 -0.21768394    
  5.12933768E-02
 -0.20182121    
  0.37403354    
 -0.40184349    
  7.31779858E-02
  0.64036769    
 -0.47191864    
  1.68921389E-02
 -0.20983236    
 -0.27672306    
  0.18141265    
  4.22752202E-02
  0.82654262    
 -0.61347085    
 -0.21307148    
  0.24085115    
  -1.0917860    
  0.78100806    
  -1.1391416    
   1.6452844    
  -1.0318753    
   1.3653252    
  -1.2185419    
  0.66721630    
 -6.32546097E-02
 -0.47899875    
 -0.33286434    
  0.30847263    
  0.58055854    
 -2.44764704E-02
 -0.51378030    
 -0.68138266    
  0.11583110    
   1.7698195    
  -1.3302208    
  0.27925700    
  0.20985749    
  0.13095652    
 -0.60013729    
 -6.60069613E-03
  4.53148000E-02
  0.35128069    
 -0.21261972    
  0.20591579    
 -0.35411581    
  0.47040269    
  0.10595967    
 -9.01747961E-03
 -8.89895335E-02
  6.33002371E-02
  0.18911374    
  0.57661337    
 -9.22899693E-02
 -0.74868989    
  0.57298183    
  -1.2404104    
  0.82129264    
 -0.12424697    
 -2.36233231E-02
  0.75306880    
  -1.0690352    
  0.75794226    
  -1.1037469    
   1.3509276    
 -0.99155301    
  0.82667845    
 -0.35431969    
 -0.49140787    
  0.24917576    
 -0.21674030    
 -0.42833060    
  0.76213968    
 -0.44035286    
  0.75620508    
  8.77053961E-02
 -0.99363345    
 -0.48036566    
  0.86616588    
  0.15548472    
 -0.38566226    
 -8.86232965E-03
  0.72526687    
 -0.14343245    
  9.18369144E-02
  9.92911011E-02
 -0.49496993    
  0.14609273    
 -0.49477375    
  0.90475959    
 -0.62587446    
   1.3692832    
  -1.2883136    
  8.71966705E-02
 -0.16335760    
 -0.20414038    
  0.74473494    
 -0.60497242    
  0.39948010    
 -0.55405664    
  0.74690050    
 -0.55221713    
 -0.38479573    
  0.35233301    
  3.24626304E-02
  0.60457081    
 -0.96793777    
  7.15805069E-02
 -0.44917044    
  0.61546427    
  0.12794495    
  8.90514329E-02
  0.44503084    
 -0.35503465    
 -0.23447847    
  0.37209943    
 -0.51082605    
 -0.21130891    
  0.20234033    
 -0.79750645    
   1.2678859    
 -0.76106852    
  0.65424722    
  0.76658398    
  -1.1730937    
 -7.48313516E-02
  0.44303831    
 -0.74432689    
  0.70223850    
  0.41447389    
 -9.39658061E-02
 -0.40300468    
  0.33857578    
 -0.30475643    
 -0.10773858    
  0.16542439    
 -0.40995917    
  0.47295508    
  0.39912957    
 -4.62510176E-02
 -0.38496685    
  0.62454200    
 -0.64208651    
  8.68266150E-02
  0.61293560    
 -0.57511973    
  0.20262170    
 -0.45701054    
  0.24851198    
  0.65101457    
 -0.48653316    
  2.95588952E-02
  0.19091429    
 -0.98261380    
  0.39348847    
 -0.37578911    
  0.30851576    
  0.40202293    
 -0.43078315    
  0.44787768    
 -0.20842238    
  0.23847444    
 -5.92888147E-02
  -1.0778862    
   1.3457392    
 -0.46388066    
 -9.80737358E-02
  0.20279725    
  0.26837620    
 -0.48532513    
 -0.51717961    
   1.8036407    
  -1.3129369    
 -0.30242476    
  6.39196187E-02
  0.20123306    
  0.40292984    
 -1.02037629E-02
 -0.20200117    
  9.37871411E-02
  0.12851864    
 -2.20157392E-02
 -0.29225886    
 -0.43928728    
  0.38751149    
  0.15415026    
 -0.12323233    
 -0.23670070    
  0.58017486    
 -0.11986127    
 -0.83797801    
  0.70391190    
 -0.32921854    
  2.97217048E-03
  0.11216207    
  0.54318792    
  3.77972946E-02
  0.33158585    
  -1.0579181    
 -6.00499958E-02
  0.63618052    
 -0.70006740    
  0.70694089    
  0.38120019    
 -0.59624314    
  0.16049980    
 -0.12914957    
 -5.28108105E-02
 -8.71498138E-03
 -0.67794639    
  0.41119537    
  0.47356853    
 -3.62360328E-02
 -0.38718334    
  1.88433789E-02
  0.85979104    
 -0.68864232    
 -0.21197002    
  0.12024906    
 -0.55531508    
  0.68668902    
  0.38730282    
 -0.93778116    
  0.34234035    
  0.40369016    
  0.27606931    
  -1.1328852    
   1.4292893    
 -0.44116542    
  0.53574616    
  -1.2767496    
 -0.32090691    
  0.15028179    
  0.84396988    
  0.62147212    
 -0.91360855    
  0.28376770    
 -0.15415049    
 -0.37362459    
  0.37166202    
  7.20007420E-02
 -0.87072664    
  1.73160937E-02
  0.13245833    
  0.49872252    
  0.33123961    
 -9.26908478E-02
  0.11538201    
 -0.31805333    
 -0.41431445    
 -9.06541348E-02
   1.8807461    
  -1.7100483    
 -0.35887489    
  0.84414607    
  0.26469213    
 -0.70190662    
  0.43531770    
  7.56132044E-03
  0.27202302    
 -0.56033361    
 -0.64891356    
  0.59735620    
  0.44353205    
  6.76826481E-03
 -0.58610141    
  0.47189552    
 -0.24996492    
  0.15484346    
  0.43617398    
 -0.64589387    
  0.35821193    
  0.67415106    
 -0.93705231    
  0.56393570    
 -0.14534827    
 -0.51903963    
  0.15046176    
  8.08951408E-02
 -0.85964394    
   1.3431041    
 -0.54242551    
  0.29793328    
  -1.0286529    
  0.97404945    
 -0.33409414    
  0.93184555    
 -0.10963102    
 -0.79642195    
   1.2143357    
 -0.87588108    
  0.84020048    
  -1.7376920    
  0.26826411    
  0.79182923    
 -2.98956707E-02
 -0.12612744    
 -0.21498050    
 -0.68909013    
 -0.72189683    
   1.4720895    
 -8.57955590E-02
 -0.42439291    
  0.66897219    
  0.16780688    
 -0.46148857    
 -0.32559043    
  0.30570060    
  0.49779415    
  0.56444979    
 -0.97467542    
 -0.35463238    
  0.19775069    
  0.31714791    
  2.06899196E-02
 -0.14678332    
  7.24122971E-02
 -0.12100533    
  0.61776137    
 -0.50413632    
 -0.29015413    
  0.11668216    
 -0.17529793    
  0.52645099    
 -0.72304720    
 -4.57592160E-02
  0.11963978    
  0.33689636    
  0.20777157    
  0.31233293    
 -0.31061342    
 -0.16191234    
  0.11441073    
 -8.06432590E-02
  0.58496118    
  -1.0612348    
  0.62818903    
 -0.28099281    
  0.52801067    
  -1.0920808    
   1.2392795    
 -0.86556351    
  0.47803563    
 -0.92465901    
  2.07910631E-02
  0.37340674    
   1.1723157    
 -0.85051900    
  0.22355404    
 -0.27193359    
 -0.70180506    
  0.38792062    
 -0.14924639    
  0.97997272    
 -7.05547258E-02
 -0.25111756    
  0.36444649    
 -0.81896740    
  4.90560122E-02
  0.22526915    
  0.66406560    
  0.22772369    
  -1.1170583    
  0.55351812    
 -0.33250436    
 -6.15575649E-02
  0.19881381    
 -0.14367282    
 -0.97370231    
  0.89794183    
  0.31676888    
  0.19683087    
  0.66077244    
  -1.0241979    
 -0.41950712    
  0.69617301    
 -0.11007106    
 -0.50745857    
   1.0340118    
  -1.2418667    
 -0.18924177    
 -0.26028225    
   1.3163356    
 -0.77464026    
  0.30173391    
 -0.26469225    
  0.83816558    
 -0.83816510    
  0.31900436    
 -0.73360175    
  0.64619011    
 -0.55004609    
  2.06196737E-02
 -8.19646195E-03
  0.29383597    
  0.62983513    
 -0.87939817    
  0.95641977    
 -0.33043930    
  0.52254647    
 -0.45537913    
 -0.22906654    
 -0.42546546    
  0.78362495    
 -0.55143154    
 -0.76471722    
  0.64355010    
  0.41334325    
  0.37357202    
 -0.48492980    
 -0.17483088    
  0.68565649    
 -5.56555018E-02
  3.28410342E-02
  0.48147574    
  -1.1295025    
  0.41716117    
 -0.59011453    
  0.82864332    
 -0.31293505    
 -0.20812170    
   1.0734487    
  -1.2781264    
  0.50258970    
 -0.30306736    
  7.22604394E-02
   1.0220355    
  -1.1528238    
  0.15922537    
 -0.44599479    
   1.1870415    
 -0.76948494    
  0.27741322    
 -0.63134474    
  0.41681564    
  2.01126765E-02
  8.27620551E-02
  0.22842516    
 -0.38938788    
  6.03434406E-02
  0.95082319    
 -0.83604676    
 -0.32727769    
  0.12794495    
  0.57352465    
 -0.75290924    
  0.89674634    
 -0.39003450    
 -9.44270119E-02
  0.58562672    
 -0.89225781    
  0.53480983    
 -0.18077683    
  3.09966523E-02
 -0.11196472    
  -1.0176425    
  0.89381766    
  0.52928996    
 -0.31711623    
  5.01897000E-02
 -0.92418861    
  0.41278011    
  7.57728815E-02
 -0.14206186    
  0.61879927    
 -0.98756248    
   1.2120484    
 -0.21946414    
 -0.86187178    
   1.3082259    
  -1.0304748    
   1.4208696    
 -0.53621179    
 -0.30220830    
  7.09971488E-02
 -7.77086318E-02
  0.31015518    
 -0.70807332    
 -0.74721384    
   1.4515767    
  0.14722265    
 -0.20722792    
 -0.23306063    
 -8.48995745E-02
 -0.36211506    
  0.11749423    
  6.26600459E-02
 -9.79169086E-02
 -0.27343017    
 -0.46373373    
  0.76546788    
  0.18811899    
 -0.17197105    
  0.98823893    
 -0.69314748    
  4.65971865E-02
 -0.12267328    
  0.38190529    
 -0.38190570    
  2.72004250E-02
 -7.23207593E-02
  0.65791881    
  -1.5001007    
  0.62383509    
  0.16299695    
  0.38354647    
  6.56634644E-02
 -0.17071605    
  0.22129528    
 -0.25413650    
 -0.73370427    
  0.31302071    
  1.44234560E-02
  0.52032673    
 -0.17300330    
 -0.63899124    
  0.60642624    
  0.71041864    
  -1.6293260    
  0.70184255    
 -0.18752995    
  0.65590852    
 -0.20868233    
 -0.74277216    
  0.57602137    
  0.77818447    
 -0.17258625    
 -0.66240859    
 -1.89680252E-02
 -0.12204757    
  0.44474778    
  8.98326263E-02
 -9.29189473E-02
  0.14905906    
  0.27225077    
 -0.55153459    
  0.88771760    
  -1.5808647    
  0.64997470    
 -0.49985626    
 -0.43311757    
  0.78249270    
  0.94327396    
  -1.5120124    
  0.90947521    
 -0.19025594    
 -0.37469319    
 -0.54897666    
  0.20445132    
   1.5934619    
 -0.85242367    
  0.54094297    
 -0.41599193    
 -0.99039876    
 -0.28483781    
   1.0136645    
  0.24557078    
 -0.13077049    
  6.58013448E-02
  2.38102116E-02
 -0.62966013    
 -5.51190339E-02
  0.33647180    
  0.11884078    
  0.49247655    
 -0.76824945    
  0.17813492    
 -0.87407070    
   1.3093896    
 -0.34191665    
 -0.77496123    
  0.51999998    
 -0.10688408    
   1.1157414    
 -0.95551181    
  0.21845688    
   1.0993077    
  -1.0326837    
  0.31418347    
 -0.78106666    
 -0.15466967    
  0.55701482    
  0.79788285    
 -0.97025365    
  0.15131770    
  0.12014470    
 -1.90483369E-02
  0.31845367    
  2.79327249E-03
 -4.27417718E-02
 -0.93021518    
  0.29777846    
 -0.33921537    
  0.28575742    
  0.63819629    
 -0.60410231    
  0.59490007    
 -0.39321390    
  7.26393908E-02
 -0.33774737    
 -9.67993289E-02
 -0.22314347    
  0.90640545    
  1.96728855E-02
 -0.18102355    
  2.87648682E-02
  7.11334050E-02
  0.20752941    
  0.22913373    
 -0.21351956    
 -0.30377346    
  3.37742306E-02
 -0.77781314    
  0.64375395    
 -3.90089895E-07
   1.0965000    
  -1.2587713    
  0.21766928    
 -0.40546536    
  0.37712359    
  2.63437331E-02
  0.68612272    
  -1.4670085    
   1.1943190    
 -5.57589009E-02
 -0.83894163    
 -0.49159372    
  0.80562550    
 -0.60063517    
  0.68013149    
  0.76374030    
 -0.61773169    
 -0.33270609    
  0.30787155    
 -0.83194262    
   1.3929394    
  -1.4430642    
  0.47175413    
  2.91120750E-03
  0.58098030    
 -4.14993800E-02
  0.11665278    
 -0.44940242    
  0.19095267    
  0.36290574    
 -0.10144308    
 -0.33227065    
  6.68944269E-02
  0.20334074    
 -0.35325256    
  0.94812459    
  -1.0664771    
  0.37067932    
  0.12464269    
  0.85707116    
  -1.4634678    
  0.11618976    
 -0.23146932    
  2.85278093E-02
  0.68844867    
  0.43383974    
 -0.36851653    
 -6.84674531E-02
 -0.53204685    
  0.71305531    
  -1.0855576    
   1.7001387    
 -0.93385720    
 -0.18630804    
  8.95497575E-02
 -0.47880754    
  0.21604402    
  0.97073990    
 -0.35709551    
  0.32620156    
 -0.60968465    
 -8.54893252E-02
 -0.48348182    
  0.50356263    
 -0.71933168    
   1.4074968    
  -1.1187942    
  0.68238580    
 -0.16242814    
 -0.48687279    
 -0.24709654    
   1.1148933    
 -0.99374861    
  0.59262198    
 -0.18046767    
  3.16656468E-07
  0.36618552    
 -0.70711201    
  0.82198024    
 -0.85372901    
  0.79866856    
 -0.39751381    
  0.54813427    
  2.46623699E-02
 -0.52843839    
  0.39577660    
 -0.15137279    
 -0.43502414    
  9.75806788E-02
  0.36142576    
 -0.60403138    
  0.19143228    
  0.15857330    
  0.35891262    
  -1.1662858    
   1.0909723    
 -0.67190218    
  0.57367313    
  0.45444354    
 -0.25285023    
  -1.0699809    
  8.12823027E-02
 -0.29639375    
   1.4060967    
  -1.0840132    
  0.34060404    
 -0.55832714    
  0.57620800    
 -1.01780184E-02
 -5.79106957E-02
  0.77506465    
  0.22787607    
 -0.79344028    
 -0.23141982    
 -0.44646013    
   1.0558645    
 -0.99295050    
  0.32947934    
  0.95865554    
 -0.27875313    
 -0.69462937    
  0.25296158    
 -0.22371961    
 -0.27337539    
  0.30178672    
  0.40078545    
  7.58484229E-02
 -0.89904904    
  0.74315733    
  0.28615630    
  0.26529580    
 -3.45479622E-02
  -1.4271156    
  0.89381772    
  0.31770214    
  2.96315905E-02
 -0.11760059    
 -0.69150639    
  0.41741571    
 -0.11913354    
  0.35301903    
  0.33891144    
 -0.32364351    
 -0.95315719    
  0.86889672    
 -0.32373366    
  0.33466202    
 -0.56415492    
  0.42855090    
 -0.25905064    
  0.28364152    
  -1.1655838    
 -0.20863815    
  0.24685936    
   1.4615176    
  1.43888472E-02
  0.17635165    
 -0.38179561    
 -8.98859873E-02
  0.27658400    
  0.17574951    
 -0.12191224    
 -0.51312715    
  2.05249637E-02
 -0.50632125    
  0.22688188    
  0.35128683    
  0.40826273    
  0.43392035    
  -1.3835832    
  0.29487604    
  0.60760087    
   1.0981244    
  -1.3460977    
 -4.80395965E-02
  0.73459846    
  -1.4802833    
   1.5072997    
  -1.0285175    
 -0.14646864    
  0.34409574    
 -2.56427843E-02
  0.23775443    
 -3.47256400E-02
 -0.24728383    
  6.98970556E-02
 -0.48445359    
 -9.32570770E-02
  0.47328803    
 -0.12985770    
 -0.38959190    
  0.34319860    
  0.16683955    
 -0.24223672    
  0.78379101    
 -0.44474071    
  0.64928067    
 -0.26843628    
 -0.25593358    
  1.87624153E-02
  0.46441185    
 -0.52771181    
 -0.35809028    
  0.26692975    
  0.25516289    
 -0.44052649    
 -0.66992003    
  0.85744983    
  0.49643669    
 -0.83898848    
  0.53848809    
  0.42775321    
 -0.67021000    
 -0.54386771    
  0.88776278    
 -0.35300723    
 -0.40660989    
  0.11357413    
  0.16113760    
 -0.16420944    
   1.0652412    
 -0.79462701    
  3.46058570E-02
  0.18005122    
 -0.24081820    
 -0.17320676    
  0.29125765    
  0.15261967    
  0.33699772    
 -0.74430239    
  0.45749468    
  0.65210629    
 -0.63821739    
  0.32905591    
 -0.21357413    
 -0.67337418    
  0.13766427    
  0.86734283    
 -0.65953946    
 -0.64934427    
 -0.17338239    
  0.45594943    
 -0.33708820    
  0.84852844    
  0.78812200    
 -0.81998998    
 -0.21602577    
  0.12223853    
  2.27517541E-02
  0.27533627    
 -0.97463703    
   1.2415298    
 -0.65237278    
  0.30802146    
 -0.30119544    
  0.38175428    
 -0.58469522    
 -0.24774908    
  0.31488824    
  0.40978491    
  0.10777105    
 -0.71822679    
 -0.47445765    
   1.4384798    
  -1.1482500    
 -0.38095823    
  0.52964157    
  0.42285696    
  0.34475049    
 -0.20236892    
  0.41229486    
 -0.70811021    
  0.13604051    
 -8.81037302E-03
  2.40452792E-02
  0.24408859    
 -0.65171665    
 -0.18102403    
  0.49355665    
 -0.69552529    
  0.65182883    
 -0.57398623    
   1.0733321    
 -0.21414761    
  0.48550740    
 -0.58549345    
 -0.13441503    
  0.28886068    
 -0.15444554    
  9.99857113E-02
 -0.29017314    
 -0.49270284    
   1.2201675    
 -0.70526880    
  0.39730135    
  7.27020279E-02
  -1.0700606    
  0.79248983    
 -0.83795142    
   1.6566768    
  -1.8178278    
   1.9451289    
  6.35612011E-02
  -1.2020199    
  0.38741651    
 -0.60145617    
  0.63242781    
  0.42925704    
 -0.57223397    
 -0.76213992    
  0.71861368    
 -0.75087458    
  0.24903488    
  0.88843060    
 -0.10084499    
 -0.78439564    
  0.36870402    
  0.19545059    
 -0.18015032    
  0.49331921    
 -0.33885905    
 -0.51641738    
  0.35978517    
  0.18413140    
  0.10626397    
  6.14850484E-02
 -0.10638057    
 -0.25423440    
 -2.19568773E-03
  0.26320907    
 -0.62776482    
  0.43866301    
 -0.28360856    
 -0.35011461    
   1.0337318    
 -0.95962429    
 -8.18304345E-02
  0.98082882    
 -0.48405501    
  0.45605028    
 -0.65071231    
  0.33729056    
  0.73028088    
 -0.50918531    
 -0.10718384    
  6.19123243E-02
 -9.34252739E-02
  0.52652055    
 -0.22900052    
 -0.23722844    
 -0.27593151    
  0.50190789    
 -0.93340933    
  0.82914859    
 -0.33427721    
 -4.02739942E-02
  0.57963556    
 -0.34468961    
 -0.87042767    
   1.2009512    
 -0.24909377    
  0.18757686    
 -0.79315835    
  0.38493028    
  0.19366811    
  4.83831540E-02
 -0.16616620    
  0.25791633    
 -0.41142669    
  0.68300593    
 -0.62422973    
  0.39055547    
 -0.64701736    
  0.44999605    
  3.47800483E-03
 -0.65232491    
  0.51879334    
 -0.62786525    
  0.92148173    
 -0.22462368    
 -0.39441553    
  0.60563630    
  5.39885797E-02
  -1.0761392    
   1.5633938    
 -0.41864032    
 -0.60679883    
 -1.96568556E-02
  0.58861333    
 -0.32605854    
 -6.50474131E-02
  0.52858937    
 -0.90792292    
  0.38339761    
  0.19974858    
 -2.01345962E-02
  0.14490728    
 -3.88687253E-02
 -0.36586365    
  0.29969761    
  -1.1418799    
   1.0814594    
 -0.56961334    
  0.37755620    
  0.45388880    
 -0.65269792    
  0.51745343    
  0.16152780    
 -0.16764426    
 -0.52680159    
 -0.30426919    
   1.1883582    
 -0.74828756    
  0.72659528    
 -0.74029428    
  0.28076139    
 -0.12365936    
  0.37690091    
 -0.82860595    
  0.75159049    
 -7.30446121E-03
 -0.16545564    
 -0.15501583    
 -3.28575633E-02
  0.44034061    
  6.63015246E-02
 -0.73292118    
 -5.93163036E-02
  0.61067128    
 -0.78634799    
  0.51016331    
 -3.02752610E-02
  3.42431106E-02
  0.77577603    
  -1.1832237    
  0.86374336    
 -0.44644371    
 -4.40957807E-02
  9.00807381E-02
 -0.26180232    
 -0.21647520    
 -0.49385011    
  0.81422484    
 -6.80535734E-02
  0.23155868    
 -0.66198069    
 -0.19906719    
   1.0031550    
  0.58670884    
 -0.76291019    
 -0.67595458    
  0.75198776    
  0.36662489    
 -0.21145476    
 -0.30932149    
  0.35709170    
  0.21670926    
 -0.10771048    
 -0.83775783    
  0.89491618    
 -0.35139820    
 -0.39239338    
  0.45363677    
 -0.21656506    
  0.44956064    
 -0.86222339    
  0.69159806    
 -0.37794012    
 -0.19690669    
  0.78519666    
  -1.2859714    
  0.30681637    
   1.1443723    
 -0.69208294    
  0.37376198    
 -0.23122899    
  0.13606532    
 -0.88615394    
  0.30414748    
  0.33893979    
 -0.75454193    
  0.78088593    
  9.16669816E-02
  0.25758055    
 -0.31774873    
  0.17876248    
 -0.13515356    
  0.42929739    
 -0.64366746    
 -0.79723108    
  0.74290878    
  0.17542090    
 -0.80737293    
  0.76578659    
  0.36133501    
  0.12237454    
 -0.21694580    
 -0.31459928    
  0.42531115    
 -0.12051609    
  0.59124756    
 -0.69133055    
 -0.23638916    
  0.76733744    
  -1.1937091    
  0.71577632    
 -0.88411158    
  0.45953205    
 -0.36422184    
 -0.10788888    
  0.52340418    
  0.47623420    
  4.10700031E-02
 -0.75937599    
  0.47318286    
  0.12830976    
  6.58467412E-02
 -0.21419695    
  0.26671487    
  0.17323692    
 -0.78741509    
  0.20171240    
 -0.22490184    
 -0.17939311    
  0.62227267    
  0.35987169    
 -8.78483206E-02
 -0.49000108    
 -0.12719505    
  0.19290335    
  0.44277254    
 -0.42107922    
  0.38960278    
 -0.21482036    
 -0.54752690    
 -0.34209529    
  0.55459034    
 -0.50747234    
  0.58964485    
  0.24562679    
 -0.14842033    
 -0.15696172    
   1.1737164    
 -0.54150224    
 -0.40415683    
  0.21289465    
 -0.17631765    
  0.45524481    
 -5.04104681E-02
 -0.49167475    
  5.61271831E-02
 -0.44726253    
   1.0894238    
 -0.26503477    
 -0.65897870    
 -0.23811287    
 -0.69643104    
  0.23880975    
   1.2855291    
 -0.31184933    
 -0.72294116    
  0.20359866    
  0.73186177    
 -0.30900478    
 -0.18924227    
 -0.10131767    
  0.86847985    
 -0.72634035    
  0.47623420    
  -1.1158400    
  0.24656363    
  0.17612919    
  0.48693994    
 -0.85881341    
  0.33389461    
  0.28929394    
  0.23371531    
 -0.78311747    
   1.2804685    
  -1.3232102    
  0.63701558    
  0.19646245    
  0.13305724    
 -0.53662646    
  8.48652888E-03
 -0.29996404    
  0.46810025    
  0.32104740    
  0.20817906    
  0.36199009    
 -0.70493531    
  0.24889641    
  9.82478485E-02
 -0.29515889    
 -0.17596261    
  0.17031883    
 -0.26652396    
 -0.49292475    
  0.94334096    
 -0.61033064    
 -0.33301041    
  0.25489202    
  0.59986663    
 -7.29212761E-02
  0.34330162    
 -0.50084031    
 -0.58476788    
  1.91941708E-02
  1.50944656E-02
  0.95089138    
 -0.81129253    
 -0.10644663    
   1.0490973    
 -0.85238737    
  0.39949468    
  0.29216266    
 -0.49261230    
 -4.48955037E-02
  0.27096161    
  0.73319066    
  -1.3370590    
  0.58818173    
 -0.69710749    
  0.13353160    
   1.1807892    
  -1.3970129    
  0.64457279    
  0.25957620    
 -0.29644650    
 -0.19936764    
  0.41402414    
 -0.12491053    
 -0.12559211    
  0.21777658    
 -0.39863947    
  0.49377120    
 -0.36024022    
 -0.60528678    
   1.3098469    
 -0.42584834    
 -0.50377208    
  0.59239101    
  0.17759906    
  0.20040131    
  -1.2194265    
 -0.27142143    
  0.90330333    
  0.27617809    
 -2.85016857E-02
  0.20391265    
 -0.55961567    
 -0.75833309    
   1.1893587    
  0.21108341    
 -0.18462311    
  8.95681158E-02
  -1.2114908    
  0.82135761    
  0.46714661    
  -1.0882628    
   1.1352561    
 -0.88094300    
  0.72988868    
  0.38848650    
  -1.6772425    
   1.1379670    
  0.24044293    
 -0.31171489    
  4.23339978E-02
  0.14746624    
 -0.36243957    
  0.11516222    
  3.56176831E-02
 -0.35957336    
  0.22367071    
  -1.2267336    
   1.0743396    
  5.26441894E-02
  0.60549968    
 -0.27503982    
 -0.11339586    
  0.25671944    
  0.17162091    
 -0.24227445    
 -0.22042122    
 -0.17112243    
  0.23687361    
  0.15311132    
 -0.12267004    
 -0.69491279    
 -0.15650882    
  0.84965640    
  0.50302136    
 -0.73682219    
  0.37831402    
 -0.48914632    
  0.24631463    
 -0.33764243    
  0.66403872    
 -0.14830722    
 -0.27632782    
 -2.61452831E-02
 -0.31679919    
  0.26003009    
  0.30390507    
  0.10467065    
 -0.58996296    
  0.63993549    
  -1.1610842    
  0.39598644    
  0.98676407    
 -0.84493345    
  0.47891650    
 -0.23775527    
  0.22573718    
 -6.05167747E-02
  0.55356884    
 -0.37431040    
  2.42438484E-02
  1.63328610E-02
 -0.32417688    
  0.51772606    
 -0.44318235    
 -0.44498846    
  3.47860530E-02
  0.14802732    
  0.44165748    
  0.34411639    
 -0.38605759    
 -5.93898743E-02
 -5.38730882E-02
  0.74702054    
 -0.68098402    
 -0.43704647    
 -2.67766765E-03
  0.40814272    
 -0.17911786    
 -0.15415075    
  0.65770048    
 -0.81060785    
  8.33819360E-02
  0.50601411    
 -0.25292388    
  0.24970296    
  0.25738925    
 -0.86702526    
 -2.40254849E-02
  0.51749009    
  0.24464960    
 -0.33562195    
 -0.48278376    
  0.98524052    
  -1.5210267    
   1.2480423    
 -0.69314766    
 -0.17165327    
  0.56335437    
  5.79874180E-02
 -0.13554549    
 -0.16768266    
  0.48319909    
 -0.29499197    
 -0.14292748    
 -2.65242420E-07
  0.63828349    
 -0.66734833    
  0.40457121    
 -0.63241750    
  0.68977427    
 -2.91367937E-02
 -0.16610548    
  0.73339409    
 -0.60449308    
 -0.36912972    
 -0.73854834    
  0.90198094    
 -9.77519006E-02
 -0.51245660    
   1.1745647    
 -0.41815600    
  0.16232744    
 -0.51736152    
  0.60165507    
 -0.24853778    
  0.50813514    
 -0.70476216    
 -4.29663174E-02
 -0.23541388    
  0.13814998    
 -0.12283641    
  0.61576051    
 -5.57108186E-02
  0.13613202    
  -1.1077445    
  0.59691948    
 -7.60523453E-02
 -0.29955962    
  0.60880584    
 -0.32296389    
  0.33291429    
 -0.42850101    
 -0.22771293    
  0.28672728    
  0.50967866    
 -0.81957358    
   1.4113681    
  3.37114967E-02
 -0.85037184    
  0.40114507    
  0.14607871    
  -1.0069360    
  0.80903244    
 -7.90298581E-02
 -0.18166430    
  0.47835121    
 -0.66422957    
  0.13738337    
  0.14792016    
  0.13353164    
  0.26954961    
 -0.34413847    
 -0.54623771    
  0.40546516    
  -1.0587206    
 -0.13113932    
  0.13114040    
 -0.31985047    
   1.2146844    
 -0.36848649    
  0.70626217    
  0.11524593    
 -0.75141567    
  3.92202511E-02
 -0.80576658    
   1.2593637    
  0.46387574    
 -0.61146939    
 -5.83126731E-02
  0.17536908    
  0.15912156    
 -0.45198554    
  0.70605052    
 -0.40931898    
 -0.47853404    
   1.1531717    
 -0.86082715    
  0.53199488    
 -0.95387310    
  0.24419722    
 -3.96649651E-02
   1.2191746    
  -1.5204362    
  0.61813712    
  0.55448979    
 -3.94621752E-02
 -0.26324517    
 -0.83914763    
  0.69125110    
  0.82037318    
 -0.54078859    
 -0.29295671    
  0.66684234    
 -0.56282932    
 -0.54969984    
  0.62157714    
 -0.28338987    
  -1.0964724    
   1.1884688    
 -0.27990031    
  0.58979470    
 -0.25295326    
 -4.52911034E-02
 -0.38634425    
  9.73737463E-02
  0.19172725    
 -0.59977353    
  0.44349244    
  0.25545207    
  0.58542848    
 -0.66563261    
  0.23847444    
 -0.34638962    
 -0.16388792    
 -3.06006297E-02
  0.66739446    
 -0.36708087    
 -0.77144724    
  0.63011539    
  0.30500084    
  1.93497185E-02
  0.10727496    
  8.40071812E-02
 -0.12881488    
 -0.15742974    
  0.17687860    
  0.31889117    
 -0.95738047    
   1.0729567    
 -0.45719618    
 -0.60668278    
  0.19380136    
 -5.35156354E-02
  0.82307279    
  -1.0781335    
 -0.37223974    
  0.70774621    
  0.30563569    
 -0.26771665    
  0.62705714    
 -0.84151739    
  0.28190148    
 -0.23682331    
 -0.14183010    
  0.72286046    
  0.17743048    
 -0.15458088    
  8.92676860E-02
 -0.51450551    
  7.11412281E-02
 -0.21725929    
  0.92953610    
 -0.70372945    
  3.34757343E-02
 -0.36316314    
  0.28174734    
  5.00650480E-02
 -0.19902112    
 -2.35924330E-02
  0.57054502    
 -0.31042755    
 -0.43978977    
  0.20843230    
  0.59435135    
 -0.93858552    
  0.43060148    
  0.13057174    
  9.68177095E-02
 -0.25373858    
  0.56790268    
 -0.79591316    
  0.82839173    
 -0.63999116    
 -9.53098908E-02
 -0.27297565    
  0.31112793    
  0.61965585    
  9.33464170E-02
 -2.52168514E-02
 -6.81293607E-02
  0.15312272    
 -0.50059003    
 -0.55808914    
   1.0586798    
 -0.41663811    
 -0.17337285    
  0.20471197    
 -0.50659943    
  0.53522438    
  0.22631279    
 -0.55295694    
  0.14326413    
  0.31071976    
 -7.91377872E-02
 -0.17595530    
  0.79136753    
 -0.69952530    
 -0.52679640    
  0.34921661    
 -0.30678582    
  5.76529056E-02
 -0.83431053    
  0.99682921    
 -0.86977142    
 -4.65209298E-02
 -1.80177260E-02
   1.3009346    
  0.27773198    
  0.27002740    
 -0.98593104    
  0.36279416    
  0.17577626    
  2.79630944E-02
  -1.2882180    
   1.6516907    
  -1.5142190    
   1.3465227    
 -0.38013205    
 -0.86194772    
 -0.31278768    
  0.64689571    
  7.13572502E-02
 -0.89719069    
   1.3726891    
 -0.52635634    
 -0.33821267    
  0.31771386    
  0.33816099    
 -0.71016926    
  0.91714919    
 -0.21120787    
  0.48681095    
  -1.0054348    
 -7.14276917E-03
  0.97137558    
 -0.92241526    
  0.51423264    
 -0.41057980    
   1.1631511    
 -0.84218276    
  1.10988691E-02
 -0.31075671    
  0.16101213    
  0.38648266    
 -9.88007039E-02
 -0.62620747    
  0.78911144    
 -4.51200381E-02
 -8.56138095E-02
  0.64742464    
  -1.0556872    
  0.53736115    
 -0.45667270    
  0.11000115    
  0.38204503    
  0.19462033    
 -0.50736350    
 -0.84945923    
 -0.20686261    
   1.3940287    
 -0.22545782    
 -0.34734184    
  0.45866877    
 -0.40287822    
  0.31633717    
 -6.41614795E-02
  2.96759307E-02
  0.64318681    
 -0.89450169    
  0.66131735    
 -1.29444303E-03
 -0.32462594    
 -0.14021048    
  0.75607359    
 -0.64495659    
 -0.19944112    
 -0.76794875    
   1.0316979    
 -0.81049812    
  0.27986971    
  0.88157767    
 -9.57973525E-02
  1.72759704E-02
 -0.28987998    
 -0.15385689    
  0.36709252    
 -0.72935700    
  0.65863496    
 -0.24826545    
 -0.60874820    
   1.3449852    
 -0.54288661    
 -0.92438775    
  0.67675316    
 -2.72266027E-02
 -0.10985257    
  0.65572566    
 -0.28073606    
 -0.49040592    
  0.17965873    
 -0.81594247    
  0.50275260    
  0.85680550    
 -0.44427279    
  0.25443959    
  0.12176241    
  0.51853031    
 -0.46737510    
  4.36528996E-02
 -0.38433331    
  0.62441808    
 -0.71512574    
 -0.60984671    
  0.63773692    
 -0.71098685    
  0.85185844    
 -0.26852652    
  6.89926222E-02
 -0.60163230    
   1.0057075    
 -0.42939270    
 -0.58778626    
  0.21075951    
 -0.51916689    
  0.33871350    
 -0.25826845    
   1.0774562    
 -0.67683393    
   1.0679413    
  -1.1808820    
  0.43403837    
  0.58019435    
  -1.2319552    
  0.77733886    
 -0.50669330    
  7.92494863E-02
  0.22884189    
  0.64662677    
  3.38130519E-02
 -0.74835134    
  0.52264720    
 -0.22554980    
 -0.96885258    
   1.2847476    
  0.63512689    
 -0.79859376    
  0.34016049    
 -6.72411993E-02
  0.24031770    
 -0.57915527    
 -3.42029516E-09
  0.27517319    
 -0.35169223    
 -0.30708686    
  0.29508719    
 -0.41557670    
  0.47797456    
 -0.31774542    
 -0.59665620    
 -0.20329392    
   1.0036876    
  0.24493816    
 -8.83693844E-02
 -0.20875482    
 -0.44880104    
  0.92186975    
 -0.91143501    
 -8.29299763E-02
 -0.42444184    
   1.2625667    
 -0.43517041    
 -0.28600806    
  0.92096174    
 -0.61999071    
  4.35906537E-02
  0.66063422    
 -0.10985901    
 -0.98630852    
 -0.54687774    
   1.1297674    
  0.19114399    
 -0.47542396    
  0.27400181    
 -0.70981425    
  0.95744896    
  4.82673477E-03
 -0.48130357    
  0.64662707    
 -0.29359543    
 -4.09738757E-02
 -0.35450441    
  0.46081564    
 -0.13133581    
 -0.15805696    
  0.66184038    
  0.29032907    
 -0.62256974    
 -0.70470810    
 -0.25178924    
  0.13566580    
  0.40047732    
  0.22314334    
 -0.61248893    
  0.67075855    
 -0.45874655    
  0.22612374    
  0.24014148    
  0.22089423    
 -0.28069937    
  0.33618841    
  -1.4328153    
   1.1932011    
 -8.07948858E-02
 -0.30678061    
 -0.67209452    
   1.4005158    
 -0.53332794    
  0.32103604    
  0.53621447    
 -0.72044319    
 -0.97322381    
   1.9652032    
 -0.26321337    
 -0.24032545    
 -0.42199436    
 -0.14999287    
  0.14282392    
 -0.81950969    
   1.1294254    
 -9.10976082E-02
 -5.95418997E-02
 -0.28972957    
  0.15180635    
  0.68252790    
  -1.3109167    
 -0.45623818    
  0.63414884    
  3.26117985E-02
 -0.60613608    
   1.3589637    
 -0.76628667    
  0.78623790    
 -0.63557690    
  0.16111891    
 -0.30368277    
 -8.40829015E-02
  0.60613555    
 -0.83882743    
  0.53991824    
  0.24820298    
  0.79211110    
  -1.9042372    
  0.82667857    
  0.28208637    
 -0.23414680    
  0.29931626    
 -0.68060780    
 -0.26610938    
 -0.23747432    
  0.52819926    
  0.11744564    
  0.35369715    
 -0.25104368    
  0.13017240    
  0.23209698    
  5.93252555E-02
  0.25928292    
 -0.10262080    
  0.33803463    
 -0.53385329    
 -0.83025014    
  0.82691705    
  0.30300608    
 -0.91752476    
  0.77176452    
 -0.94670558    
 -0.54955560    
  0.90475911    
 -0.62346691    
  0.63372362    
  4.48950119E-02
  0.23188558    
 -0.21017179    
 -0.67657840    
   1.1519378    
 -7.86838979E-02
 -0.36612070    
  0.27721047    
 -0.54654342    
 -0.27363938    
  0.21111909    
  0.75415105    
  0.47530055    
 -0.84792721    
 -1.33039439E-02
  0.54029751    
 -0.21054478    
  0.12789787    
  0.34431103    
 -0.95351183    
  6.77801445E-02
  0.24807276    
 -0.75970763    
   1.2358477    
 -0.74134946    
 -0.17200491    
  0.15707844    
  0.14226487    
 -0.15741657    
 -4.68832701E-02
  0.56682801    
 -0.19113515    
 -7.21372068E-02
 -0.39859933    
  0.35226601    
  3.24569866E-02
  1.78048722E-02
 -0.18232134    
 -7.57386684E-02
  0.21191362    
 -0.26400813    
  0.32764840    
 -0.51533198    
  0.13272448    
 -2.57522650E-02
  0.34266406    
  0.36629948    
 -0.22994211    
 -0.33611345    
 -9.48078111E-02
   1.0100927    
 -0.36215138    
 -0.41271707    
  0.70831561    
  0.37415522    
 -0.37954664    
 -0.70730126    
  4.37608222E-03
  0.36385417    
 -0.45046926    
  0.31585273    
 -0.70361829    
   1.3739378    
  -1.1320237    
  0.17402302    
  0.12597966    
 -0.30276120    
 -0.78569800    
   1.5546300    
 -0.73631907    
   1.1136506    
  -1.0539700    
  0.58132905    
  0.11809580    
 -0.19263765    
  -1.1341364    
 -0.53630555    
   1.2956105    
  0.57246298    
  0.32376051    
 -0.97424418    
  0.47387424    
  -1.1090671    
  0.73720729    
   1.0256091    
 -0.49853683    
 -0.32659736    
 -0.16657338    
  6.64899796E-02
  0.13645102    
  0.20529833    
  -1.2444867    
   1.4703964    
 -0.55218458    
 -5.32147102E-02
  0.12540130    
 -0.20325367    
  0.20146626    
 -6.84822202E-02
  1.14285098E-02
  2.98526939E-02
 -0.22821167    
  0.61262304    
  2.47228462E-02
 -0.26873326    
  0.35411596    
 -0.50746810    
 -0.47485739    
  0.35427642    
 -0.29612112    
 -0.34384367    
  0.71287191    
 -0.14475513    
  0.49673143    
 -0.26953295    
 -0.84012908    
  8.38816613E-02
 -0.49561676    
   1.7268013    
  -1.2903740    
  0.53730118    
  0.46613589    
 -0.21350329    
  0.12960322    
  0.15020677    
 -0.51361847    
  0.35036126    
 -0.74193764    
  0.25970805    
 -0.98082942    
   1.5032891    
  2.02970579E-02
 -0.32816052    
 -0.46743190    
  0.33940303    
 -7.07362592E-02
 -0.45648256    
   1.1754717    
 -0.98082894    
  0.70666063    
  0.20417279    
 -5.91726229E-02
 -0.49498695    
 -0.39480820    
   1.1569477    
 -0.74561042    
 -3.57605591E-02
  0.27239621    
  0.37226415    
  0.25991127    
 -0.59765840    
 -4.00780924E-02
 -0.61110485    
   1.3217562    
 -0.75434262    
 -0.14384830    
 -7.92954937E-02
 -0.31391323    
 -0.63193721    
   1.1110346    
  0.20905291    
  0.27423659    
 -0.36687943    
 -0.31115469    
  6.99927881E-02
  0.14713328    
 -0.11502051    
   1.1090914    
  -1.0372438    
 -0.32187319    
  0.74400550    
 -0.56168377    
  4.02424447E-02
  0.12829719    
 -2.04287679E-03
 -0.36636257    
  0.91570073    
 -0.16662490    
 -0.63490486    
  0.55358285    
 -0.83079314    
 -0.54496741    
   1.1006062    
  0.20950499    
  0.16082077    
  0.12645678    
 -0.50679314    
 -7.30254576E-02
  0.78609335    
  -1.3571376    
  0.62579459    
 -0.46346807    
  0.72204173    
 -2.88944133E-02
 -0.71955097    
  0.40211526    
  0.55801702    
 -0.62270403    
  0.18271938    
  0.51992899    
  0.26798621    
 -0.28587499    
 -0.40546474    
 -0.28888661    
 -0.22314306    
  0.58005947    
 -0.49631679    
  0.66790068    
  -1.2240598    
 -0.36987329    
   1.1596479    
  0.40838495    
 -0.90325630    
  1.42863337E-02
  0.47177538    
  0.45439559    
 -0.29331601    
 -0.65436095    
  0.33802339    
  0.79734379    
  0.27420381    
  -1.0138160    
  0.32243696    
  0.46046171    
  -1.1053239    
  0.48421171    
 -0.10030200    
  0.37124720    
 -0.85417843    
  0.46207297    
  0.12115987    
  0.45405743    
 -0.42542571    
 -2.65596677E-02
  0.34207585    
 -0.46063548    
  0.48532811    
  1.43395364E-03
 -0.78616780    
  0.67249483    
 -0.20998798    
 -5.07725626E-02
 -0.18733425    
 -0.34100550    
  0.92122519    
 -0.73479021    
 -0.39380294    
  0.69314694    
  8.73735026E-02
 -2.82851178E-02
 -0.18150187    
 -0.48735195    
  0.47250012    
  0.53691638    
  0.30752766    
 -0.45828238    
 -1.69629732E-03
 -0.70510286    
 -0.29804412    
  0.59086871    
 -0.11682184    
   1.1223441    
 -0.71591824    
 -0.63173264    
  0.31878179    
  0.56745899    
  0.12568860    
  0.16422307    
 -0.17477743    
 -0.41078445    
  0.38797933    
 -0.12561560    
 -0.66583163    
  0.40745902    
 -0.38671789    
  0.32297581    
  0.19951175    
 -0.74489808    
  0.56222832    
  1.86143722E-02
  0.46125650    
 -0.24965471    
 -0.89252853    
   1.1974738    
 -0.61103743    
  0.44952524    
 -0.12861712    
 -0.66415960    
  0.63598835    
  0.82594252    
 -0.25986522    
 -0.22362104    
 -0.59113348    
  0.12541685    
 -9.15153548E-02
  0.22480850    
 -0.19000474    
  0.63409352    
 -0.25651145    
  0.16609874    
 -0.56400579    
 -0.45169219    
   1.0702569    
 -0.33913058    
 -4.60767560E-02
 -0.50272870    
  0.63218659    
 -0.62682426    
  0.83151269    
 -0.37395331    
 -3.26770991E-02
 -0.22445586    
  0.23661870    
 -0.33543628    
  9.66265276E-02
 -3.79937589E-02
  0.33712259    
 -2.42612145E-07
 -0.65330148    
  0.55244708    
 -0.48595732    
  0.94397372    
 -0.46342707    
  0.11436162    
  0.37045020    
  -1.0603775    
  0.94106156    
 -0.44644371    
 -3.92892724E-03
  0.20566876    
 -0.66782963    
  0.41376376    
 -0.69728774    
 -2.52111182E-02
  0.95714700    
 -0.17062548    
 -0.15706153    
  0.70666063    
  -1.1972840    
   1.3093337    
 -0.23193236    
 -0.13479361    
 -0.84058607    
  0.16602460    
  0.27771771    
  0.12301457    
  0.37919009    
  0.16264929    
 -3.71041596E-02
  0.20906985    
 -0.42139089    
 -0.92126024    
  0.45069051    
  0.54295671    
 -0.41539592    
 -0.43895364    
  0.43895355    
 -0.23519157    
 -3.33792344E-02
 -0.23100765    
  0.16907661    
   1.1251099    
 -0.85211849    
  0.43394956    
 -0.47494754    
  0.32762223    
 -0.99039876    
   1.1127566    
 -0.72163880    
   1.0583117    
 -0.45586136    
 -0.68056870    
  0.73446918    
 -0.50882900    
 -0.66124284    
  0.52806735    
  0.44731224    
 -4.66069430E-02
 -0.58131897    
  0.86373901    
 -4.41247784E-02
 -0.23258689    
 -0.36183870    
  0.23020263    
  2.56420132E-02
 -0.41820374    
  0.14310111    
  0.31034020    
 -0.32714733    
  0.25319555    
  0.66422427    
 -0.79775602    
 -0.60446596    
  0.87125534    
  0.31793055    
 -0.50525433    
  0.42985654    
 -0.50681788    
  9.75806788E-02
  0.25834405    
 -3.92906815E-02
  0.56195456    
  2.86612678E-02
 -0.49845675    
 -0.53947127    
  0.38338077    
 -0.40935600    
  0.61881465    
 -0.16762693    
 -0.16350560    
  0.14660326    
 -0.42845458    
  0.78475094    
 -9.30583104E-02
 -0.37960175    
  4.37115207E-02
 -0.68705547    
  0.59093028    
  0.22940220    
  -1.0722263    
  0.21477529    
  0.68258762    
 -0.28556135    
  8.39460269E-02
  0.46185362    
 -0.24758057    
  0.35457602    
 -0.19059117    
 -0.87618089    
  0.19365302    
   1.2487305    
 -0.96811593    
  8.41263011E-02
  0.26855117    
  1.29990652E-02
  0.14886554    
  0.17059453    
 -0.29756054    
  0.19606535    
  3.35549861E-02
 -0.43976247    
 -0.12813753    
  0.35616833    
 -3.61053050E-02
 -4.70450260E-02
  0.22198704    
 -7.36329630E-02
  0.33076033    
  0.40307584    
  -1.2591627    
  0.32557809    
  0.21458775    
 -0.38681892    
 -0.26622719    
  0.29238790    
  0.21086204    
 -0.93258268    
   1.5889394    
  5.56231327E-02
 -0.98581707    
  0.57520747    
 -0.28253782    
 -1.12567870E-02
  0.27534235    
  0.13888960    
  0.14592277    
 -0.56583160    
  0.48155940    
  -1.1615111    
  0.68373954    
  0.11251810    
  -1.0653869    
  0.98632878    
 -0.30303386    
 -0.23936357    
  0.78329843    
 -0.14842017    
 -0.10536027    
 -0.49551168    
   1.1661860    
 -0.69884557    
  7.51958489E-02
  9.90021931E-08
 -0.44971648    
  0.57726729    
 -6.09164312E-02
 -0.45719355    
 -8.72488767E-02
  0.78300369    
 -0.82667899    
 -0.13353105    
  0.80105531    
 -0.48074836    
  0.19255713    
  0.38834777    
 -0.38023335    
 -5.60890697E-02
  0.30042115    
  -1.0195436    
  0.51345360    
   1.2433451    
  -1.8155057    
   1.1381307    
 -0.34967369    
  0.28662404    
 -0.26570356    
 -9.55175981E-02
  0.13609090    
  0.17132673    
 -0.26286715    
 -0.24017264    
  0.41739714    
 -0.48027536    
  0.34570009    
 -0.11491624    
  0.11282667    
  0.30582231    
 -2.18073502E-02
 -0.48236328    
  0.19834884    
  0.16366857    
  0.36128202    
 -0.38828695    
  0.12021329    
  7.02868775E-02
  6.56694397E-02
 -0.14082213    
 -5.17208613E-02
  0.53785455    
  -1.3167684    
  0.50483787    
  0.45382631    
 -0.28625286    
 -2.31222510E-02
 -0.35974288    
  0.56359857    
 -0.91074151    
  0.91708118    
 -3.16505344E-03
 -0.57518810    
  0.64555353    
 -0.72771072    
  0.36277235    
 -0.55431092    
 -0.24183479    
  0.55421054    
 -1.63934529E-02
 -7.43194968E-02
 -4.24304456E-02
  0.73706067    
 -0.12112209    
 -0.80634224    
  0.75134552    
  0.65350258    
 -0.28890780    
 -0.62325525    
  0.22634186    
 -2.77540442E-02
 -0.53551787    
 -0.24994145    
  0.65326822    
  0.98536903    
 -0.39354625    
  -1.0178406    
  0.43454656    
  0.57017541    
 -0.65198916    
 -0.27395156    
 -9.53099281E-02
 -0.22731853    
  0.84789509    
 -2.90931202E-02
  0.20452102    
 -0.57286072    
  0.45995358    
 -0.56679606    
  0.49888557    
  -1.3631417    
   1.5995296    
 -0.11441062    
 -0.11658792    
 -0.58778703    
 -0.47907764    
  0.35563299    
   1.0042746    
 -0.67986703    
 -0.82554746    
   1.5408754    
 -0.81222135    
  0.40546516    
 -5.57918102E-02
 -0.24489450    
  0.13451228    
  0.43477976    
 -0.58512372    
 -1.68678781E-07
 -0.15503804    
  0.30079415    
  2.27285828E-02
  0.21728356    
 -0.14784159    
 -5.82686514E-02
  0.15984853    
  0.26178151    
 -0.71079433    
  0.25065464    
  0.14985257    
  0.25330076    
 -0.82140136    
   1.1805422    
  0.23854122    
 -0.31580493    
 -0.68966055    
 -0.63238585    
 -0.51374030    
   1.4343889    
  0.33522967    
 -0.45715103    
 -0.12320018    
  0.29101023    
  0.48525175    
  -1.3521199    
  0.79096919    
  0.64637148    
 -0.82226139    
  0.49792233    
 -0.48941123    
  1.05374102E-02
 -0.15380107    
  0.55856735    
 -0.52019316    
  0.82829499    
 -0.95880604    
  0.52414101    
  -1.0797447    
  0.99013144    
 -0.12957118    
  4.25594300E-02
  4.08218540E-02
  0.35193622    
 -0.49015450    
 -0.39404812    
  0.55562699    
  8.83423313E-02
 -0.14310098    
 -0.73334426    
  0.48790908    
  0.31254986    
  0.14052458    
  0.13391225    
  -1.0986121    
   1.4090340    
 -0.81019759    
  0.22884153    
 -0.69314671    
 -0.41955045    
  0.52560931    
  0.51459211    
 -0.22455409    
 -8.59420300E-02
  5.48767298E-02
 -0.37557685    
   1.3548876    
 -0.93422604    
 -0.36901438    
  0.45137519    
 -0.26793537    
  4.37230654E-02
  0.47433877    
 -3.33347730E-03
 -0.10926350    
  1.29508479E-02
 -0.39358738    
  0.97193426    
  0.13751805    
  -1.4126953    
  0.13122208    
   1.5432154    
 -0.30676532    
 -0.53524446    
 -0.30549657    
 -0.60758901    
  0.52591163    
  0.31220189    
 -0.61337078    
  0.30116937    
 -0.42335472    
 -7.33774215E-08
  0.83432096    
 -7.14586824E-02
  6.71127113E-03
  0.30097094    
  1.83941033E-02
  -1.0746012    
  0.99890351    
  0.12431452    
 -0.73570657    
  5.17761819E-02
  8.77751559E-02
   1.2479491    
 -0.58465517    
 -0.74877918    
  0.18155827    
 -0.54446423    
 -0.25319609    
   1.1455171    
 -0.13391618    
 -0.80555218    
  0.48497736    
 -0.80299926    
  0.69314736    
 -0.48432329    
  0.62963331    
  0.32439756    
  0.15605381    
 -0.18613127    
 -0.71944445    
  0.65967810    
  0.15438196    
 -0.88889146    
 -0.65340769    
  0.90846831    
  0.54984510    
 -9.33483765E-02
 -0.14424993    
 -0.14841971    
 -0.45325533    
  0.67550993    
 -0.85086274    
  0.69314700    
  0.13613205    
 -0.52609265    
 -0.60767514    
   1.1301253    
  0.50936484    
  -1.0135220    
  0.70067179    
 -0.33527362    
 -0.12251101    
   1.2695477    
  -1.0137671    
 -5.66187166E-02
 -3.35663594E-02
 -1.82376206E-02
  0.37149334    
 -7.07691582E-03
 -0.37676212    
  0.18473390    
 -7.13312030E-02
  0.49329782    
 -0.69994241    
  9.94336903E-02
  0.58915794    
 -0.76165062    
  0.45863086    
 -0.21085477    
  0.61167228    
 -0.36141869    
 -0.29913917    
 -0.59947777    
  0.44365624    
  0.25676379    
  0.34189197    
  0.13914646    
 -0.40266964    
 -0.80466861    
  0.44823253    
  0.37469357    
 -0.92537767    
  0.63330007    
  0.44998056    
 -0.60449898    
  4.76880111E-02
   1.1619246    
  -1.6319284    
  0.88360572    
 -0.33809450    
  6.80835545E-02
 -0.40228537    
  0.76657498    
 -0.19121043    
  -1.2590331    
   1.8237375    
 -0.57187361    
  5.42562567E-02
 -0.38857299    
  0.57599241    
 -0.59373635    
  1.27069810E-02
  0.15415032    
  0.37171325    
  0.14687485    
 -0.52946943    
 -0.49347144    
  0.58139431    
  0.16751674    
  9.06765983E-02
 -0.13044009    
  2.61107925E-02
 -0.25722256    
 -0.23712985    
  0.48918429    
 -0.58055919    
  0.44579291    
  0.76739675    
 -0.82014704    
 -0.54976863    
   1.4112509    
  -1.5885316    
  0.79353863    
  7.68892914E-02
  6.63418025E-02
 -0.69314682    
  0.59190691    
  0.45706987    
 -0.53074640    
  0.45454240    
 -0.55388486    
 -0.13289706    
 -0.91375679    
  0.86166096    
 -0.30385470    
 -0.11914234    
  0.19918574    
  0.99905717    
 -0.59470707    
 -6.93120882E-02
 -0.14107829    
  0.59175813    
 -0.40622792    
  0.33352530    
 -0.55552614    
  0.15333423    
  0.38899058    
  3.10738999E-02
 -0.40064600    
 -1.20917764E-02
  0.36660126    
  -1.0621842    
  0.11506953    
   1.0044606    
 -9.86598209E-02
  0.75366873    
  -1.2686030    
  0.30661887    
  0.10080490    
  0.57156491    
  -1.4466424    
   1.7502197    
  -1.4313395    
   1.4976101    
 -0.58748120    
 -0.76135516    
 -3.59323770E-02
  0.49855581    
 -0.21622339    
 -0.13254677    
  5.36526479E-02
  0.32251635    
 -0.35796317    
  0.98211724    
  -1.0432250    
  0.69588274    
  3.75381112E-02
 -0.53524381    
 -0.23444335    
  0.17423989    
 -0.24485764    
  0.54381245    
 -0.12221782    
 -0.75502223    
   1.3214725    
 -0.55057579    
  0.31630355    
 -0.55033338    
  0.78460592    
 -0.37417755    
 -0.13589184    
  4.61766981E-02
  -1.1410147    
  0.83511764    
  0.45176238    
 -0.19393335    
 -0.59234256    
   1.0708331    
 -0.43403876    
 -0.83290893    
  0.79975730    
  3.67692821E-02
 -0.78377491    
  0.53503639    
  0.13815045    
 -1.21706286E-02
  0.27948558    
 -0.39854503    
  0.35598531    
 -0.10876538    
 -0.46749353    
  0.59539872    
 -0.20824699    
  0.74063981    
 -0.17713982    
 -0.74893820    
  0.50141364    
  0.31600082    
 -0.70458782    
  0.33766741    
 -0.10370404    
  0.34635687    
 -0.57823104    
  3.68896350E-02
  0.14577985    
  0.50419497    
 -0.62024021    
 -8.98559168E-02
 -7.77307376E-02
 -0.67257422    
  0.60819042    
  0.60837263    
  7.36295432E-02
 -0.42305326    
  0.14815731    
 -0.37320462    
  0.46253547    
  0.33346951    
 -0.68992966    
  7.02765808E-02
  3.72226350E-02
 -0.46386826    
  0.15283908    
  0.64750183    
 -9.65469182E-02
  0.22405078    
  0.32535544    
 -0.73871118    
 -0.45512393    
  0.46059334    
  0.45281112    
  -1.4846145    
   1.0969099    
 -1.37227131E-02
  0.12180477    
 -0.15874873    
  0.43489614    
  9.40436050E-02
  4.74317148E-02
 -0.57816488    
 -0.20007278    
  0.29096571    
 -0.77866971    
  0.84218270    
 -0.33493528    
  0.48069924    
 -0.13657539    
 -0.20951732    
 -0.49590018    
  0.56839538    
  -1.0164204    
   1.0524757    
  0.40265095    
  0.59552324    
 -0.82375330    
  -1.2125076    
  0.97005755    
 -0.24412020    
  0.11931799    
 -2.04753550E-03
  0.40409803    
 -0.18753336    
 -0.75088781    
  0.60549974    
 -0.28260627    
 -0.74777740    
  0.90011764    
 -0.61377358    
  0.53933138    
 -0.43638292    
   1.0414536    
 -7.70628601E-02
  0.58686584    
  -1.0253272    
  0.10364565    
 -0.37785751    
  0.77297300    
 -0.27347872    
 -0.16101129    
 -0.11703065    
  0.18495147    
 -0.35962787    
   1.0759561    
  -1.5524322    
  0.26136503    
  0.64710355    
  2.75405068E-02
 -0.68806642    
  0.78353155    
 -0.38258052    
  0.71551931    
 -0.86665839    
  0.61233681    
 -0.42128161    
  0.25565314    
  0.15703228    
  -1.1058322    
 -0.35667491    
   1.4303408    
 -0.48106018    
  0.75150669    
 -0.61677468    
  0.56321096    
 -0.34006768    
 -0.25951147    
  3.00452504E-02
 -2.56976224E-02
 -0.13694602    
  0.59247392    
 -0.45119900    
  0.45394653    
 -0.40958902    
  0.35750088    
 -0.47580072    
  0.36754614    
 -0.19888283    
  3.28533649E-02
  0.68263549    
 -0.83868921    
 -8.09694901E-02
  0.15173773    
  0.99010330    
 -0.63778549    
 -0.36481789    
  0.98553550    
  -1.1320282    
 -0.32057941    
  0.51815641    
  0.16827956    
  5.72521947E-02
 -0.25176877    
 -0.10105228    
 -0.31365740    
 -0.60716903    
  0.21401145    
  0.94878429    
 -0.25106081    
  0.53250688    
 -0.14547522    
 -6.40219897E-02
 -0.20878428    
  1.21461302E-02
  0.75931954    
 -0.94688576    
  0.17133917    
 -0.24694157    
  0.44145903    
 -0.14271232    
 -0.28832996    
 -0.23552556    
  0.56382287    
  0.28394356    
 -0.29898179    
  4.26386036E-02
  0.54683018    
 -0.44510651    
 -0.46021596    
  0.55850184    
  0.14498124    
 -0.12730789    
  -1.5735923    
   1.0651964    
  0.81845295    
  -1.0996839    
  0.74178368    
  0.33625367    
  -1.2120283    
   1.0534918    
  -1.4552871    
  0.23407289    
   1.1425602    
 -4.68507335E-02
 -0.75923771    
  0.90630293    
 -7.55569041E-02
 -0.11003222    
  0.14591707    
 -0.39313942    
  0.36265364    
 -0.93052340    
  0.46829608    
  0.43494073    
 -0.39926076    
  0.55400336    
 -0.62226039    
  0.18489358    
  0.48931119    
 -0.67420506    
  0.29263684    
 -0.48427275    
 -9.82558578E-02
 -0.56850547    
  0.62860894    
   1.5151274    
  -1.4172952    
  0.56857175    
 -9.10394490E-02
  0.10660958    
 -0.69314682    
 -0.60193121    
   1.0831078    
 -0.36214659    
 -2.78142802E-02
  0.48590225    
 -0.10992717    
  4.30730358E-02
 -0.48529708    
  0.70269006    
 -0.11795282    
 -0.18936938    
 -0.50225276    
 -0.31654963    
  0.77157921    
 -0.20303735    
  0.71540946    
  -1.4874152    
 -0.24911888    
   1.2183429    
 -0.35334572    
  0.70690215    
 -0.55077499    
  0.13501091    
  4.13182843E-03
 -0.71187818    
   1.2370338    
  0.27170101    
  -1.1910452    
  6.51115328E-02
 -0.40403387    
  0.89635050    
 -0.53325868    
  0.50303453    
  7.30756968E-02
 -0.76983958    
  2.85732318E-02
  0.12557682    
  0.38454393    
  2.29893588E-02
 -0.25249591    
  0.22950633    
 -9.99726355E-02
 -0.15104051    
  0.42163822    
 -0.15593499    
 -0.69732207    
  0.96448272    
 -0.49291161    
  8.74461383E-02
  0.77906102    
 -0.77667177    
  0.66776860    
 -0.59417200    
  7.88476020E-02
 -0.93282080    
  0.76352811    
 -4.86646825E-03
  0.76829970    
 -0.67966378    
  3.72438505E-02
  0.26319093    
  6.40218928E-02
 -0.79936975    
  0.70514357    
 -0.12504989    
  7.97459632E-02
 -0.28946656    
 -8.96123946E-02
  2.06191279E-02
  0.45522675    
 -0.50223243    
 -0.80626273    
   1.1624024    
  6.17259853E-02
 -0.19365276    
  0.47957268    
 -9.71636251E-02
 -0.40400875    
  0.69314742    
 -0.36324668    
 -0.98030573    
 -0.50665051    
  0.38204551    
  0.61428899    
 -0.11682184    
  0.31188214    
 -7.89884627E-02
 -9.57670957E-02
 -0.56591719    
  0.97639447    
  0.41431499    
 -0.71316975    
  0.14609273    
  0.46757329    
 -0.81184310    
 -0.30518636    
   1.4361464    
 -0.77127618    
 -0.25569454    
  0.81612951    
 -0.27179694    
 -0.85785931    
  0.38498625    
 -0.61151445    
  0.55476165    
 -0.67625970    
  0.48954791    
 -7.61407018E-02
  0.71505690    
  4.63357242E-03
 -0.26082483    
 -3.66642028E-02
  0.10245202    
 -0.35346949    
  0.26338890    
  0.19656420    
 -0.47337601    
 -6.13009036E-02
 -0.52919227    
   1.1337596    
 -0.53519160    
 -0.59856826    
  0.13231102    
  0.84546465    
  0.19900128    
  0.22043321    
  -1.2606343    
  0.92729414    
  0.25299671    
  -1.0715311    
  0.69123685    
  4.12042961E-02
 -9.82504115E-02
 -0.28633326    
  0.39553282    
 -0.18486595    
  0.27670455    
 -0.46077490    
  8.30668285E-02
  0.28223252    
 -0.18780129    
  0.46311161    
 -0.51962399    
  0.62207609    
 -0.35258162    
 -0.23745474    
  0.32417047    
 -7.43588284E-02
 -0.24084310    
  0.14711094    
 -0.69894481    
  0.55628830    
  0.54361564    
 -0.44427279    
  0.66353822    
  -1.1783961    
  0.67616916    
 -0.38344920    
  4.18260619E-02
 -0.38992351    
  0.32265019    
 -0.40032330    
  0.79542577    
  0.53653407    
 -0.25932306    
 -0.34174898    
  0.38677344    
 -0.88532883    
  0.42558637    
  3.97577649E-03
  0.38542417    
 -0.21943967    
  0.24080229    
 -0.27325585    
 -0.58778691    
  0.60840583    
 -9.44605842E-02
 -0.23726128    
  0.47561571    
 -0.37215242    
  0.90078682    
 -0.81680655    
  0.13573956    
  0.28079748    
  -1.0035381    
   1.3783118    
  -1.0174059    
  0.84905523    
 -0.38151786    
 -0.32328773    
  0.69952315    
 -0.47680685    
 -6.52212873E-02
  0.72892958    
 -0.68788868    
 -3.50287184E-03
 -2.12777052E-02
 -9.98004377E-02
 -0.11087598    
  9.89239737E-02
 -0.15816686    
  0.31717288    
  0.27217808    
 -0.83564734    
  0.92644870    
 -0.81033558    
 -0.89381766    
   1.3895571    
  4.14735004E-02
 -0.74773574    
 -0.16855566    
  0.52093101    
 -7.71471336E-02
  0.20340112    
 -0.36636257    
  0.62762529    
 -0.39450222    
 -0.24798246    
  0.76672053    
  0.29219162    
 -0.65344763    
 -0.34730935    
 -0.82587165    
   1.8151400    
 -0.10047053    
  -1.0951338    
 -0.22488092    
  0.26903081    
   1.1885728    
 -0.56418103    
 -0.26076436    
  0.17342931    
  0.73311436    
 -0.27655038    
 -0.23614322    
  0.14070949    
 -0.46326077    
  8.44990537E-02
  1.97391328E-03
  0.42692909    
 -0.48582968    
  0.16898340    
 -0.54558074    
  0.14978567    
  0.20138633    
  0.56998456    
  -1.2170023    
  0.92607880    
 -5.16347401E-02
 -0.41577491    
 -0.16587682    
  0.39624822    
 -0.16276087    
 -0.71024126    
  0.96155590    
  0.29471952    
  0.41985428    
 -0.79492998    
 -0.46430600    
  0.84776169    
  0.70145714    
  -1.0788101    
 -0.36277908    
  0.88128245    
 -0.35598493    
 -0.22099102    
 -0.23124057    
  0.22042963    
  0.60811019    
 -0.94632334    
  0.47608247    
  0.88708001    
 -0.61370504    
 -0.48803270    
  1.16690351E-02
  0.52144182    
 -0.11211695    
 -3.13011780E-02
 -0.79164189    
   1.1901944    
 -0.81199813    
  0.59735572    
 -0.63908046    
  0.40630010    
 -0.14335735    
 -0.24555084    
 -0.62645632    
  0.94625235    
 -0.12361413    
 -0.32200259    
  0.11591907    
  0.24771492    
 -0.33066356    
 -0.28588167    
 -0.26632851    
  0.19553602    
  0.80101413    
  3.40747051E-02
 -0.42833823    
  0.16328955    
 -0.75159001    
 -0.47000432    
   1.4782318    
 -0.39454570    
 -0.13388965    
  0.27179697    
 -0.46738648    
   1.0363164    
 -0.51785505    
  0.51289821    
 -0.83005613    
  0.39111793    
 -0.63877559    
  0.88062596    
  -1.0600317    
  0.20463298    
  0.64764333    
  0.23609443    
 -0.60858947    
  0.24981150    
 -2.34301612E-02
  0.10039147    
  0.13133647    
  0.10689775    
 -0.31730273    
  1.25785740E-02
  0.41925886    
 -0.40683612    
  5.01612201E-02
 -0.23001650    
 -0.91875750    
  0.53280473    
  0.38348600    
  0.43386438    
  1.42973410E-02
 -0.65903568    
  0.97547978    
 -0.22746357    
 -0.37351358    
  2.07480360E-02
 -0.58984238    
   1.3638219    
 -0.81591386    
  0.19755109    
 -0.51199824    
  0.26168698    
 -0.74171096    
  0.37172672    
 -0.51409847    
  0.90419632    
  6.21846244E-02
 -5.77701963E-02
  0.87308007    
  -1.5884987    
 -0.36572564    
   2.5079088    
  -2.3408542    
   1.0967791    
 -0.13117507    
 -0.57118899    
   1.0786618    
 -0.79097921    
  0.91072011    
 -0.33691937    
 -0.54910761    
  0.16454908    
 -0.34849867    
 -0.22558917    
   1.2614712    
  5.72870597E-02
  4.79576513E-02
 -0.25324857    
 -0.21779616    
 -0.34014535    
  0.73668224    
  -1.1409768    
 -0.43755320    
   1.8809578    
  7.80652910E-02
  -1.2390640    
  0.82436091    
 -0.25646508    
  -1.1368150    
   1.1457691    
 -0.89134419    
  0.41268560    
  0.93199378    
 -0.74250454    
  0.10892538    
  0.23235394    
  0.45633537    
 -0.92662126    
  0.39866987    
  0.32995778    
  -1.7284467    
   1.6408410    
 -0.62534374    
  0.17675050    
  0.17077155    
 -0.61322504    
  0.17504911    
 -0.46176502    
  0.88411826    
 -0.82781821    
   1.0998280    
 -0.80487353    
  0.18322727    
  0.50447023    
  2.72899913E-03
  6.97188005E-02
  0.14631426    
 -0.39454785    
 -0.89853370    
  0.42918137    
 -0.23033074    
  0.32232103    
  0.69195831    
 -0.45045707    
  9.76814330E-02
 -0.14936773    
  0.34541345    
  0.27543747    
  -1.6275523    
 -0.38155919    
   1.8022035    
  1.03360517E-02
  0.24299622    
 -2.24269181E-02
  -1.4523457    
  0.22049646    
 -0.21610107    
  0.73607171    
 -0.71009684    
  0.36178961    
  0.61260849    
  5.64414971E-02
 -0.36586365    
  0.26826355    
  0.31952238    
 -0.61677384    
  0.10105264    
  0.24378777    
 -0.39827928    
  0.27204719    
  0.23399340    
 -0.43466395    
  4.77317162E-02
  0.14013031    
 -0.12540913    
  0.18440683    
 -0.56309438    
  0.42757669    
  8.93278942E-02
  0.17165838    
 -0.66446638    
  0.28544763    
  0.39119554    
 -0.21148752    
 -0.11475038    
  0.32623759    
  8.68857056E-02
 -0.23500305    
  0.42055580    
 -0.67941713    
  8.90920460E-02
  0.64850670    
 -8.26728269E-02
 -0.68726146    
  0.16216648    
 -0.14818023    
  0.59598374    
 -0.27081838    
 -1.00842444E-02
  3.15903239E-02
  0.12593265    
 -0.15752351    
 -0.72751439    
  0.37469336    
  0.58269870    
 -0.41490585    
  0.44531119    
 -0.21730116    
  0.50008881    
 -0.70997119    
  7.12525994E-02
  0.11736977    
  0.13291150    
  5.35336994E-02
 -0.24955197    
 -0.56446898    
  0.61760914    
 -3.39594707E-02
 -0.42376655    
 -4.58920151E-02
  0.57138532    
 -0.43475136    
 -8.54792148E-02
  0.38513744    
  0.60060126    
  -1.0016115    
  7.69608244E-02
 -0.47843382    
  0.66281164    
  0.13430157    
 -0.26344252    
  0.68846375    
 -0.37256205    
  0.25433892    
 -0.64040232    
 -0.53792334    
  0.80279028    
  0.31985176    
 -0.58471924    
  0.58332109    
 -0.91279989    
  0.54102653    
  2.00810954E-02
  7.28293285E-02
  0.44946122    
 -0.53027451    
 -9.89236608E-02
  0.28823501    
 -0.35218334    
  0.26743162    
 -0.25337940    
  0.20531088    
  0.26178151    
 -0.55961597    
  0.87248784    
 -8.68180096E-02
 -0.95783943    
  0.37885123    
 -7.31508955E-02
  0.76629829    
  -1.0659559    
   1.0061097    
  0.45138389    
  -1.2199959    
 -0.31904802    
  0.53408211    
 -0.89637500    
  0.52481210    
  0.42563084    
 -0.28104973    
 -0.32025829    
  0.89351654    
  0.23873970    
  -1.5393779    
  0.93110603    
   1.2820227    
 -0.87004268    
 -0.17869173    
 -0.44425103    
 -0.43995085    
  0.39538905    
  0.14141138    
 -2.89871879E-02
  0.24374425    
 -1.78891737E-02
  0.20786516    
 -0.56919271    
 -0.39131686    
  0.55577677    
 -0.61496568    
 -0.52172458    
   1.1984781    
 -0.47830215    
  0.97077870    
 -0.47405258    
 -5.41796163E-02
  0.67477828    
 -0.67263883    
 -0.13231143    
  0.32066885    
  2.62025166E-02
  3.22333612E-02
 -5.49021587E-02
  4.82017025E-02
  0.56033564    
 -0.47964683    
 -0.13242428    
  0.11837323    
 -0.39141327    
 -0.63006300    
  0.32201982    
 -4.53152582E-02
  0.30328846    
  2.65391599E-02
  0.35166225    
 -0.15359227    
  0.16855550    
 -0.28878298    
  0.16229896    
  0.65885770    
 -0.80152649    
 -0.42730004    
 -0.51193047    
  9.98205617E-02
   1.4816048    
  -1.1595209    
  0.10318394    
  0.39890739    
 -0.12355646    
  8.78379717E-02
 -0.71149564    
  0.80887008    
 -0.50397623    
  0.66370773    
 -8.81300792E-02
  0.20571835    
  0.51113820    
 -0.58909976    
 -0.19114412    
  0.15327358    
 -0.67575580    
   1.2770954    
 -0.90197051    
 -8.91683549E-02
  0.60377747    
 -0.14125001    
  4.46646400E-02
 -7.95229524E-02
 -1.36052538E-02
 -1.72716454E-02
 -0.52958399    
  0.38151217    
 -3.91403697E-02
 -0.48866415    
   1.2508038    
 -0.64342332    
 -0.11034831    
 -0.12405224    
 -0.32614863    
  0.53790635    
  0.44292244    
 -1.22576160E-03
 -0.84525537    
   1.2008253    
 -0.93188924    
  0.40546489    
 -0.19197491    
  3.97635922E-02
  0.83511764    
 -0.94803983    
 -0.70267999    
  0.34084144    
  0.63710970    
 -0.50938547    
  0.31779984    
 -0.89984769    
  0.32040274    
 -0.49844161    
  0.83179373    
  0.60573006    
 -0.26321775    
 -0.38584849    
  0.56922668    
 -0.74180579    
  1.64839067E-02
 -7.34796971E-02
 -0.23346072    
  0.32583413    
  0.54188943    
  0.49420309    
 -0.79914081    
  0.34158286    
 -0.29621398    
 -0.54709321    
  0.39730209    
 -0.65862054    
   1.1921386    
 -0.33647230    
 -0.48238766    
   1.0818578    
  -1.0126574    
  0.96729279    
 -0.99380445    
   1.1724356    
 -0.99510217    
  0.53062797    
 -0.95374805    
  0.74157369    
 -0.50478280    
  0.73300499    
  0.19882694    
  -1.2115136    
  0.61658418    
 -0.14310104    
  0.50385362    
  1.49834563E-03
 -0.86949897    
 -0.18805258    
  0.73534733    
 -0.19814888    
  2.24167872E-02
  0.14637941    
  0.16262516    
 -0.14994062    
 -0.45830774    
  0.59550840    
 -0.22268614    
  0.11038174    
  0.16925859    
 -0.32648742    
  0.40466526    
  8.43409076E-02
 -0.32361442    
  0.11506903    
 -0.48166588    
   1.0556704    
  -1.1381594    
  0.39049166    
  0.41119584    
 -6.49193749E-02
 -4.52144966E-02
  0.15756293    
 -0.65308815    
  0.90998781    
 -0.78006309    
  3.61210331E-02
  0.43531772    
  -1.0253242    
   1.5719435    
 -0.78166974    
 -0.76655769    
   1.3165338    
  -1.0239812    
  8.38476419E-02
  0.79984730    
 -0.51082510    
  0.15070197    
 -0.21069950    
  1.27117317E-02
  0.57246560    
 -0.49745521    
 -1.57487448E-02
 -0.72131771    
  0.31585252    
  0.21357398    
 -0.11988845    
  0.88154811    
 -0.92022675    
  0.28486148    
 -0.23272297    
  0.99542832    
 -0.43810719    
 -0.48264071    
 -0.11561414    
 -6.62116930E-02
 -0.43721434    
  0.45491359    
  0.73886985    
  0.78705925    
  -1.5376945    
  0.14310122    
  0.29915470    
  8.55848268E-02
  0.33372623    
 -0.40421557    
 -0.18007718    
  2.21735463E-02
  0.39517847    
 -0.53878593    
 -0.75852913    
  0.95966035    
  0.29078248    
 -0.28665099    
 -0.53165948    
  0.73101729    
  0.33791909    
 -0.40969080    
 -0.72074795    
  0.30341616    
  0.41004595    
  3.23772095E-02
  0.18820412    
  8.96961093E-02
  6.10973053E-02
  -1.0446113    
 -0.11778340    
  0.88682908    
 -0.39884248    
 -0.42926109    
   1.3346012    
 -0.78426230    
 -2.89233644E-02
 -5.09370118E-02
 -0.17333612    
 -0.50332183    
   1.1879578    
  0.41679704    
  -1.3539586    
  0.74280298    
 -0.75377166    
  0.83991736    
 -0.75874460    
  0.27144891    
 -0.58314556    
 -0.40546536    
   1.6869133    
 -0.58138084    
  0.24001183    
  0.52411830    
 -0.89667720    
  0.60970867    
 -0.12601927    
 -6.34602234E-02
 -0.93368232    
   1.0568153    
  0.13124196    
 -0.67986703    
 -9.39915329E-02
  0.83479816    
 -0.39234406    
  0.20926757    
 -0.28868949    
  0.49045864    
 -0.65916318    
  0.31997123    
 -0.37139043    
 -0.30627936    
  0.79526043    
 -0.25087419    
 -0.53082645    
  0.19791201    
  0.18599792    
 -0.38391027    
  0.88551879    
 -0.40755102    
 -0.18023627    
 -0.69815946    
  0.99641067    
 -0.25423437    
  0.57655972    
 -0.60568792    
 -4.53482345E-02
  0.40546474    
 -0.51714551    
  0.10131752    
  0.36290523    
 -0.15023355    
 -0.81620723    
  0.77098948    
  0.40105039    
  -1.0595614    
  0.89998853    
 -0.10766972    
  0.14168671    
  8.79859030E-02
  0.17643405    
 -0.53551853    
  0.39370027    
 -0.11759853    
  0.62605441    
 -0.57892966    
 -0.22314395    
 -0.68524212    
  0.50053674    
  2.59143375E-02
  0.47290617    
  6.04541786E-02
 -0.30743021    
 -0.43751341    
  0.17366378    
 -0.61869407    
  0.88624775    
 -0.74824214    
  0.53932166    
  0.60634297    
 -0.30733579    
  -1.2775604    
  0.81025678    
 -0.19261722    
  0.74256009    
 -0.16719581    
 -0.19863060    
 -6.96338192E-02
 -0.15575422    
  0.85966051    
  -1.0510116    
  0.93782556    
  0.12618124    
 -0.66308749    
 -5.14129028E-02
 -0.57350034    
   1.0491832    
 -0.66233009    
 -0.17311545    
  0.86336815    
 -0.74063414    
   1.0604044    
 -0.58358461    
  0.88329923    
  -1.7094396    
  0.53214794    
 -0.23909323    
  0.42981774    
  0.34658235    
  0.15457344    
 -0.40356615    
 -0.57346857    
 -0.43623754    
  0.44294855    
  0.64869535    
 -0.36268714    
 -0.75001067    
  0.92265350    
  0.35561761    
  2.77588703E-02
 -0.24720609    
 -8.86899605E-02
  0.15817468    
  0.22142106    
 -0.28906235    
  0.46098518    
 -0.41597271    
  -1.0289150    
  0.74825138    
  0.14310114    
  0.15501627    
 -0.39342678    
 -2.86107808E-02
  0.68386912    
 -0.47936857    
 -0.21511108    
  0.23428085    
  2.08774488E-02
  0.16705403    
  0.44208238    
  -1.2981597    
  0.98391092    
 -9.00927410E-02
 -0.88971114    
  0.38615417    
 -0.21344185    
  0.64728415    
  0.77124447    
  -1.3713814    
 -0.20763905    
  0.65181857    
 -0.64375442    
  0.78333277    
  -1.1022892    
   1.1679730    
  0.21416913    
  -1.1125789    
  0.79914004    
 -0.44120061    
  0.36431485    
  0.19992495    
 -0.26555759    
  0.13489789    
  0.22505364    
 -0.77420825    
 -0.18497370    
  0.83757532    
 -0.18924224    
 -6.01036102E-02
   1.1161568    
  -1.0132329    
  0.36818576    
 -0.60337692    
 -0.15246837    
  2.32564677E-02
  0.40737882    
 -0.17508236    
 -0.25261721    
  0.99466294    
 -0.36195737    
 -7.26713240E-02
  0.12870391    
 -7.17316568E-02
  0.58813858    
 -0.35491905    
 -0.39797398    
 -0.45813426    
  0.38660604    
 -0.39847562    
   1.4775256    
  0.12171074    
 -0.58249319    
 -4.98161949E-02
 -0.61354119    
 -0.64206326    
  0.83065450    
  3.24533135E-02
   1.0217853    
 -0.99198192    
 -0.80159354    
  0.99661291    
 -0.68912822    
   1.0003569    
 -0.41733429    
  1.49100355E-03
 -0.34335178    
  0.41937399    
 -0.73835236    
  0.47971085    
  3.51526141E-02
  0.88649040    
 -0.81646127    
  0.35086080    
 -0.37366307    
 -0.75955468    
  0.80307472    
 -0.68372822    
  0.64513755    
  0.36418781    
  0.11600987    
 -0.45430559    
 -0.43299723    
 -0.25378042    
 -2.24732310E-02
  0.38136727    
 -0.11005239    
 -0.34193218    
  0.68439811    
  0.65462965    
  -1.0145737    
  0.24062224    
 -0.24062242    
  0.54109353    
 -0.80144483    
  0.29013035    
  0.38487941    
 -0.17800465    
 -0.33448592    
  0.63451695    
  0.24902049    
 -0.50434053    
 -0.32776529    
 -0.24717642    
  0.28599104    
 -0.40040156    
   1.1382211    
 -0.27322423    
 -0.27343014    
  0.21260633    
  1.34680783E-02
 -0.36290559    
  0.22889601    
  0.61461717    
 -0.59943664    
 -7.22267032E-02
 -2.66687367E-02
  0.24575478    
 -0.62252927    
  0.64503890    
 -0.35282105    
  0.40244424    
 -0.25153038    
  8.74978527E-02
  0.20115691    
 -0.38454807    
 -0.65739125    
   1.3310789    
 -0.69752383    
  0.59652007    
  -1.0354331    
  0.56832445    
  0.22814015    
 -0.14145039    
  0.37921056    
 -0.96523196    
  0.67714703    
  0.16879006    
 -0.36409810    
 -0.43229273    
  0.92051184    
 -0.56353432    
 -0.14050189    
 -0.71528786    
  0.79251999    
  0.69202077    
 -0.28805795    
  5.99668035E-03
 -0.84979182    
  0.72413111    
 -0.13595553    
 -0.27035701    
  6.88231736E-02
  4.64123785E-02
 -1.60003826E-02
  0.71480083    
 -0.72872221    
  0.59888798    
 -0.31941691    
  0.32708940    
 -0.23274352    
  0.47581491    
 -0.13567422    
 -0.59513652    
 -4.15827893E-03
  0.21645431    
 -0.46866256    
 -0.80358535    
   1.3387759    
 -5.48525304E-02
  3.31114582E-03
 -0.51358432    
 -0.37419134    
  0.63527960    
  0.54799831    
 -0.15538131    
 -0.41412336    
 -0.41749406    
  0.98206574    
 -9.05011967E-02
 -0.48061478    
  0.57111520    
 -0.17960586    
  0.55197906    
 -0.92613488    
 -4.30995645E-03
  0.49821991    
 -0.64698565    
  0.42613557    
 -2.65360307E-02
  0.16537237    
 -0.21005307    
 -8.42991695E-02
  0.13901314    
  -1.1782383    
   1.0656422    
  8.90263990E-02
 -0.38606387    
  0.36017755    
 -0.93749237    
  0.44914007    
  0.75125492    
 -0.28053933    
  0.37168670    
 -0.66531706    
  0.27204719    
 -0.15505995    
  0.32671854    
  8.36882815E-02
 -2.85735875E-02
 -0.21233292    
 -0.10178313    
  0.28320745    
 -0.39210156    
  0.96465904    
  -1.5528883    
  0.16827908    
   1.2259519    
 -0.54978245    
 -4.55423668E-02
 -3.09394337E-02
  0.13791203    
 -5.80117889E-02
 -0.54143763    
  0.49783868    
 -0.12921208    
  0.31863838    
  -1.5703875    
  0.72799379    
   1.1627225    
  -1.0837346    
 -0.25041056    
   1.1200610    
 -0.16080447    
 -0.28250352    
  0.78864557    
  0.23193115    
 -0.48485658    
  -1.0548440    
 -0.37975669    
  0.61119944    
 -0.13550152    
  9.90309790E-02
 -0.12459221    
 -0.49689996    
   1.1521190    
 -0.38467455    
 -0.27378771    
 -0.27906173    
   1.6933686    
  -1.3982041    
  0.47637269    
  0.42899564    
 -0.78227514    
  0.79255754    
 -0.10507609    
  4.25269362E-03
  0.19007050    
 -0.20288207    
 -0.70467442    
 -0.33011597    
   1.4258248    
  -1.7631040    
   1.3806288    
 -8.44323412E-02
 -0.14619660    
  0.24613303    
 -0.19896321    
 -6.88709989E-02
 -0.36955455    
  0.25746828    
 -0.30904007    
  0.82963371    
  0.59826177    
 -0.78765625    
 -0.35604590    
  7.08083063E-02
 -0.56157088    
  0.51765144    
 -3.31984647E-02
 -0.75852913    
   1.2012662    
 -0.43852642    
 -0.77634668    
  0.57963604    
  0.68930364    
 -0.17796698    
 -0.56115103    
 -8.11637044E-02
  4.83738147E-02
  0.38677338    
 -5.67686884E-03
 -0.30105340    
 -5.14180958E-03
  0.38463077    
  0.44670841    
 -0.70103425    
  0.23304880    
 -3.59091489E-03
 -0.82770652    
  0.58228433    
  0.25615564    
  0.40546489    
  0.17178804    
 -5.33463880E-02
 -0.69631332    
 -0.96613783    
   1.0316017    
  3.88394445E-02
 -0.73000854    
 -0.61340779    
  0.98265243    
  0.58352762    
 -0.15822394    
 -0.29006571    
  0.25554863    
 -0.11963344    
 -4.47361022E-02
  0.29905483    
 -0.20156880    
  0.47787744    
 -0.44674712    
  0.45041624    
  -1.4985974    
   1.6267734    
 -0.33197087    
  7.77370855E-02
 -0.34174907    
  1.16284015E-02
 -0.52505660    
  0.60820639    
  0.40072617    
 -0.41861495    
 -0.66117245    
 -6.12807535E-02
  0.92295992    
 -5.93328290E-02
  0.25461784    
 -0.41033751    
 -0.18232188    
   1.0137966    
 -0.94377881    
 -6.34465218E-02
  0.16098951    
  -1.0838517    
   1.2094519    
 -0.16735210    
 -0.19166751    
 -0.44496739    
  0.91409028    
 -0.13332196    
  9.13359523E-02
  0.15174152    
 -0.67489415    
   1.2858025    
 -0.55711877    
  1.97535660E-02
  0.22753508    
 -0.84535205    
  0.25659120    
 -0.71442443    
 -0.17162594    
  0.74699056    
  9.42098349E-02
  0.38006875    
 -0.10438552    
 -0.91698694    
 -0.16642050    
  0.64033639    
  0.55744427    
 -0.72213453    
  0.59090734    
 -0.62472093    
  0.39838511    
 -8.13754573E-02
 -0.84473205    
  0.83505166    
 -0.60743415    
  0.65120846    
 -0.15912919    
  8.69535655E-03
  0.48584041    
 -0.64252031    
  0.58637959    
  0.18349497    
 -0.63729250    
 -0.57413322    
  0.63853246    
 -0.97737068    
  0.78795475    
  0.30140668    
  7.86114931E-02
  0.40317115    
 -0.24902096    
 -0.19447145    
 -0.64597684    
  0.32371429    
  0.21868876    
  0.25746778    
 -0.30834433    
  0.31140670    
 -0.39406213    
  4.86825779E-02
 -8.56376365E-02
  0.31438088    
 -0.32859936    
  0.21787944    
 -0.12888114    
  0.22576021    
 -0.48051172    
  0.49435225    
 -0.23090591    
  0.51858771    
  -1.1860923    
 -0.31476775    
  0.76828653    
  0.96393079    
 -0.73704100    
  0.30830136    
 -0.23023324    
 -0.19345017    
  0.69314700    
 -0.59500712    
 -0.22314380    
  0.81815022    
 -0.62815875    
  0.16912587    
  0.27958453    
  0.13532315    
 -0.43988511    
 -0.22119984    
  2.42437213E-03
  7.68710002E-02
  0.10221639    
  0.16049270    
  0.45370781    
 -0.57645983    
  4.38587777E-02
 -0.16164169    
  0.16907659    
 -0.31015459    
 -0.62482709    
   1.0601462    
 -0.28550604    
  6.72519282E-02
  0.80640280    
 -0.68591356    
 -2.00191364E-02
  0.31845352    
 -0.14505695    
 -0.44648004    
  0.35425687    
  0.17523412    
 -0.68042588    
  0.49325693    
  0.41965818    
  -1.4945399    
   1.4531071    
  0.22619426    
 -0.76804817    
 -0.23074785    
  0.80838233    
  -1.0391885    
  0.59382284    
  0.10092576    
  -1.1050330    
   1.5120971    
  -1.5072770    
   1.1034082    
 -0.16806917    
 -0.64885962    
 -0.16443165    
   1.1084923    
  0.34067714    
 -0.51516414    
 -0.17898282    
 -0.45255679    
 -0.78531843    
   1.8487264    
 -0.40872753    
  0.31189653    
 -0.61494619    
   1.4806988    
  -1.4061166    
  0.10145131    
 -0.17603308    
  0.33678848    
 -4.75101406E-03
  6.30489439E-02
 -0.27828735    
 -0.39859933    
  0.75704354    
 -0.90875381    
   1.5831566    
  -1.3689265    
  0.23246609    
  0.26169181    
 -0.13089418    
 -0.54064018    
 -0.31886420    
  0.43078315    
  0.78979319    
  -1.0314904    
  7.46239256E-03
  0.73322546    
 -0.29965872    
 -0.70040268    
  0.87668192    
  0.31163535    
 -0.96711731    
 -9.37551036E-02
  0.74721426    
  0.33705026    
 -0.20453186    
 -0.36124435    
  0.67258102    
  -1.0332621    
 -1.10089555E-02
  0.44997057    
  8.56382847E-02
  0.66021293    
 -0.21868943    
  8.29865783E-03
 -0.34532657    
 -0.46457085    
 -0.12516293    
  0.19683571    
  0.30977070    
  0.72231585    
 -0.85554510    
  0.76983953    
 -0.26482797    
  0.33292592    
 -0.73693448    
  0.29637790    
  0.28483683    
 -0.63965821    
 -0.26933265    
  0.54126674    
 -0.47389111    
  0.81689274    
 -0.15833113    
 -0.91922742    
   1.5154507    
  -1.2213552    
  0.66818041    
 -0.33956730    
 -0.19782583    
  9.83646885E-02
  0.22357915    
 -0.95446593    
   1.0379876    
 -8.52643028E-02
 -0.10091084    
 -0.89338809    
  0.96777236    
  0.22957483    
 -0.60589850    
  7.78311938E-02
 -0.13976167    
  0.72996068    
  2.67365132E-03
  -1.0166198    
   1.3322786    
 -0.69607246    
  0.20739484    
  -1.1130012    
   1.2297256    
 -0.23450728    
 -0.41443342    
  0.16184267    
  0.25970808    
  0.12797531    
 -0.22861849    
 -0.45058516    
  0.42073289    
  0.25691065    
 -0.38842368    
 -6.66914135E-02
  0.48588651    
 -0.11042424    
 -0.73284191    
  0.52272594    
  0.43359718    
  -1.5238935    
   1.3121862    
 -0.99996293    
   1.0132525    
 -0.53758329    
  0.37292650    
  0.18749633    
 -0.11436158    
 -7.11909756E-02
 -0.53043449    
  0.66299397    
  1.85345653E-02
 -0.61143595    
 -0.55271679    
  0.11122490    
  0.33098906    
  0.42923555    
 -0.23044087    
  0.20552437    
  0.39624873    
 -0.36909747    
  0.32169533    
 -6.49344129E-03
  7.52707645E-02
 -0.28265941    
 -4.50896956E-02
  0.31252757    
  0.28152803    
  -1.1631510    
 -0.27054611    
  0.82272685    
  6.99875057E-02
 -0.45226946    
  0.62860847    
 -0.15276265    
  9.97134447E-02
 -0.10555562    
  0.15526605    
 -0.23027620    
  0.35877770    
  -1.2909845    
  0.27828002    
  0.25266296    
  0.19637293    
  0.48252159    
  0.34464142    
 -0.95370549    
  0.29061002    
  0.50950873    
 -0.58226794    
  0.13235128    
  0.32668385    
 -8.87741297E-02
  0.36219704    
  9.51041058E-02
  -1.2039727    
   1.0836087    
  -1.4686646    
  0.74721414    
  0.35139817    
 -0.99780822    
   1.3202327    
 -0.60451114    
 -0.20489597    
 -0.74660498    
   1.5572317    
 -0.36138421    
 -0.57148647    
  8.88158306E-02
  0.36204255    
  0.34795818    
 -0.84312868    
 -0.13491952    
  0.56067353    
  2.09208392E-02
  0.33024171    
  -1.1727200    
   1.7151827    
 -0.78932321    
  0.29904610    
 -0.35184357    
 -0.23171476    
 -0.27177566    
  0.77905065    
  0.15762918    
 -0.56614757    
  0.50438303    
  0.40915215    
 -0.58429676    
 -0.33383551    
 -0.27092651    
  0.36749232    
 -0.51712137    
 -0.34422091    
  0.88409483    
  0.28768158    
 -0.21284436    
  7.66798183E-02
  0.35807982    
 -0.82984263    
  0.49778357    
 -0.52346194    
  0.91629058    
  -1.0358821    
  0.94644988    
  2.00258438E-02
 -0.93442237    
 -0.27410460    
   1.0648539    
 -0.14442241    
 -5.78395687E-02
  0.34593460    
 -0.42044625    
 -0.14819396    
  0.82133073    
 -0.73541349    
 -0.52024037    
  0.56730783    
  0.44183317    
 -0.57700783    
 -7.98600614E-02
  0.26910201    
  0.78664112    
 -0.72164887    
 -4.52252403E-02
 -6.43017143E-02
 -0.62884557    
   1.5162604    
 -0.32374120    
  -1.3927947    
  0.77652860    
 -0.43386477    
 -0.51288629    
   1.2803613    
 -0.37235233    
 -0.68280548    
   1.1068090    
 -0.15573896    
  0.70421439    
  -1.1568813    
 -2.02028695E-02
  0.34590325    
  5.27366884E-02
 -0.28768218    
 -0.23001678    
   1.3812529    
  -1.4872524    
 -0.60453987    
   1.0025222    
 -0.13537204    
  0.48645252    
 -0.68113506    
  0.49396795    
  0.41332731    
 -0.19639583    
  5.42213321E-02
  7.74753317E-02
 -0.96636677    
  0.54012239    
  0.81180507    
 -0.43834260    
 -7.30660260E-02
 -0.12730396    
  0.16730835    
 -0.50245714    
 -1.16412649E-02
 -0.43276659    
  0.42807192    
  0.57064748    
 -0.64892644    
  0.38921863    
  0.15906441    
 -0.30948669    
  0.48442844    
 -0.42983410    
  5.71581051E-02
 -0.46072802    
  0.14763619    
  0.21724337    
  2.33932305E-02
  0.22660568    
 -0.34078220    
  0.54938167    
 -0.51124179    
 -3.38301100E-02
  0.47268838    
 -0.13468154    
  0.40239289    
 -0.55093586    
 -0.29841542    
  0.93388110    
  3.88222970E-02
  -1.4684550    
  0.72415715    
 -0.64109051    
   1.2568953    
 -0.39266098    
 -0.29022998    
  2.61849295E-02
  8.38585719E-02
  0.24948499    
 -0.10346280    
 -0.26426202    
 -0.44963661    
  0.30843323    
  0.47118780    
  4.76627387E-02
 -0.40899724    
 -0.14604451    
  0.35593742    
 -8.06161761E-02
 -0.19056472    
  0.25731626    
  0.12608653    
 -0.27241430    
  1.40422313E-02
 -0.25245294    
 -9.12156850E-02
 -2.27285679E-02
   1.0302349    
 -0.59830296    
  1.48147615E-02
 -5.47821857E-02
  0.17582810    
 -0.39171684    
  0.81333691    
 -0.31658563    
 -0.81791955    
  0.36823544    
  0.26677576    
 -0.15591301    
  0.63925159    
  7.82872513E-02
  -1.0660172    
  3.72005664E-02
  0.49497068    
 -6.87278016E-03
  0.21065247    
  0.94926113    
  -1.1029459    
  0.45213330    
 -0.78535360    
  5.09527028E-02
 -0.69530922    
  0.77219021    
 -9.43109542E-02
  8.62786546E-02
  8.49935263E-02
 -6.50326312E-02
  9.83314309E-03
  0.15219137    
 -0.27487898    
 -0.21378489    
  0.37109080    
 -4.24778201E-02
 -0.25980321    
  8.10263008E-02
  0.31845415    
  3.86929475E-02
 -0.30208674    
  0.42170143    
 -0.26882759    
  0.35839716    
 -0.24445292    
 -0.23604734    
  0.13542327    
  0.21973494    
 -0.14333464    
  0.11564039    
 -0.37171921    
  0.68291414    
 -0.20474234    
 -0.51035869    
 -9.81182605E-02
 -4.75019552E-02
  0.15028223    
  0.97060305    
 -0.23533221    
 -0.70548642    
 -0.34736666    
   1.1070957    
  -1.0155690    
  0.71904814    
 -0.21818422    
 -0.20736779    
  0.64528060    
 -0.10194577    
  0.27337536    
 -0.64531839    
 -4.11275327E-02
  0.22008500    
 -0.71325636    
  0.44428515    
 -4.09059264E-02
 -0.22890131    
  0.23098648    
  0.36724356    
 -0.72391927    
 -0.30772254    
  0.57965690    
 -0.17824803    
  7.81643093E-02
 -0.66595125    
  0.52919209    
 -0.30312666    
   1.2588583    
 -0.47465560    
  0.29078546    
 -0.89396584    
  0.80077797    
  2.16304064E-02
 -0.12763861    
 -6.18408062E-02
 -0.93807781    
  0.83463126    
 -0.54255408    
  0.57454175    
 -0.68209708    
   1.1658946    
 -0.61627060    
 -5.43021299E-02
  0.47999859    
 -0.37018353    
 -0.48126715    
 -0.14984453    
  0.68180507    
 -0.86262304    
   1.4030455    
 -0.72350371    
  0.29450789    
 -0.75632584    
  0.72873801    
 -0.27149680    
  0.84401602    
 -0.48230734    
 -9.02114064E-02
 -0.44650558    
  0.31994253    
 -0.25642917    
  0.18445627    
 -5.47778942E-02
  0.47645795    
 -0.28442386    
  0.37782490    
 -1.02436738E-02
  0.34580484    
 -0.84426636    
 -0.64355063    
  0.74996918    
  0.52557331    
  -1.0986120    
  0.29105505    
  0.14107831    
 -2.89233644E-02
 -0.20192559    
 -3.94421108E-02
  0.43006387    
  7.38406256E-02
 -0.26933309    
  0.40394858    
 -0.91099381    
   1.3507651    
 -0.74428630    
 -0.51632798    
  0.22176325    
  0.38123316    
  0.12738073    
 -9.39823687E-02
  0.25050333    
 -0.23241971    
 -5.90575673E-02
  0.42926043    
 -0.10014857    
  -1.2331209    
  0.97020948    
 -0.10496543    
 -0.28636569    
  0.77884167    
 -0.70041966    
  0.43345574    
  0.46960926    
 -0.29097453    
 -0.16143300    
  0.18618973    
 -7.34151453E-02
 -0.62360084    
 -0.36743778    
   1.0102433    
 -0.61226922    
  0.87379694    
 -0.95739609    
  0.37128159    
 -9.04350579E-02
  0.36344227    
  0.22113907    
  0.30923691    
 -0.44276831    
 -0.61381036    
 -0.32971564    
  0.44615248    
  0.11201962    
 -0.85827613    
  0.87736058    
  8.68537724E-02
 -0.42030630    
  0.56375384    
 -0.65774500    
 -0.31015462    
  0.82963878    
 -0.47138393    
  0.41645426    
 -8.35398883E-02
  8.53596777E-02
  0.13738714    
  0.18732791    
 -0.31566492    
 -0.83417088    
  0.87131047    
  0.17038704    
 -8.07754248E-02
 -0.11957015    
 -9.56676602E-02
 -0.53674954    
  0.35364035    
  0.93177354    
 -0.53819901    
 -0.60321647    
  0.67103827    
 -9.04039592E-02
 -0.84621119    
  0.48696870    
  0.23429637    
 -0.10927082    
 -9.05793980E-02
  0.75867242    
 -0.38609734    
  6.47330210E-02
 -0.86099708    
  0.68796122    
 -1.39618684E-02
 -0.85081869    
  0.31207404    
  0.29742378    
  0.32068849    
 -0.15604682    
  0.83940566    
  -1.1126450    
 -0.84066904    
   1.3539865    
  -1.1227823    
  0.78511566    
 -0.27796656    
 -6.85987920E-02
  0.30163717    
  0.20503777    
 -0.26826352    
  0.68495506    
 -0.28494370    
 -0.33024192    
 -0.12981151    
 -6.12439029E-02
  0.12825462    
  0.49965215    
 -9.88274887E-02
 -0.18325226    
 -0.75260836    
  0.58029300    
  6.21846244E-02
 -0.70780700    
  0.87757593    
 -0.46231392    
  8.53853300E-02
  2.52535194E-02
  0.46123755    
 -0.10431248    
  0.16382724    
 -0.53836221    
 -0.27925727    
  0.34791201    
  0.17359467    
 -0.37505540    
 -0.30228108    
  0.58560538    
  0.11923765    
 -0.44097131    
 -0.21042399    
  0.18294108    
  0.83975041    
  -1.5484993    
   1.1906770    
 -0.22889629    
  0.10487924    
 -0.32143441    
 -0.50092417    
  0.53323311    
  0.21501856    
  0.30844441    
  0.11473405    
  -1.0039961    
   1.1219485    
 -0.59870100    
  0.27837923    
 -9.60583612E-02
  0.38886723    
 -0.65081978    
  0.67561460    
 -0.37928021    
 -0.54041761    
  0.56787014    
 -0.11464509    
 -0.49504310    
  0.43699098    
 -0.26420531    
  2.65891496E-02
  0.41801989    
 -3.91441993E-02
 -0.22015403    
  8.80469531E-02
 -8.55630264E-02
 -9.63031873E-02
  0.48928362    
 -0.23705880    
  0.27001116    
  0.11182233    
 -0.87026519    
  0.99542773    
 -0.38897729    
  8.14927816E-02
 -9.28785577E-02
  0.37707600    
 -0.52710068    
  0.64778775    
 -0.28536427    
  0.59513307    
  -1.6891266    
  0.89109087    
  0.23180178    
 -0.10419547    
  0.13228282    
  3.72000933E-02
  0.21976745    
 -0.65228045    
 -0.15162888    
 -0.18787889    
  0.73773068    
 -0.71074337    
  0.98929930    
 -0.18562780    
 -8.42461213E-02
  0.33688414    
 -0.40546480    
 -0.12126137    
 -0.46652514    
  6.71389326E-02
  0.94949973    
 -0.58919501    
 -0.34740093    
  0.16941778    
 -3.82529976E-07
 -0.58260572    
  0.69314724    
  6.01683110E-02
 -0.11801074    
  0.79737800    
 -0.79327935    
  0.44751358    
 -0.52619338    
 -0.69314736    
  0.95448953    
  0.22212094    
 -0.80108827    
  0.64169377    
 -3.58344577E-02
  0.41372299    
 -0.50572187    
 -0.36449730    
  0.42960390    
 -0.61612350    
  0.88228083    
 -0.28334004    
  0.34534636    
  0.15432595    
 -0.96036053    
  0.61012429    
  0.18728393    
  -1.2392410    
   1.0092667    
 -0.26407948    
  0.27183682    
 -0.54010129    
  0.53700525    
 -0.11836426    
  6.91092610E-02
  -1.0634078    
  0.24921596    
  0.34223291    
   1.1319913    
 -0.50216508    
 -0.73142231    
  4.24387828E-02
  0.88534606    
  -1.2527627    
  0.37569264    
 -0.85372859    
   1.2256711    
  0.52995950    
 -0.80011952    
 -0.33597586    
  0.11778285    
  0.66814590    
  0.17118360    
 -0.37784979    
  0.36847320    
 -0.21376657    
 -0.28768182    
  0.42163023    
  -1.0094165    
   1.2731259    
 -0.40602562    
 -0.79757452    
  0.87671173    
 -0.14513300    
 -0.69854784    
  0.66755193    
 -0.57783663    
  0.96712166    
 -0.16466156    
 -0.66112137    
  0.97147352    
 -0.34957296    
 -0.24452408    
  4.79481220E-02
 -2.08145250E-02
  0.16041359    
 -0.39171684    
  0.45176560    
 -0.96661615    
  0.89345139    
  0.10337838    
 -0.86835092    
 -3.97879221E-02
 -0.54587239    
  0.70894498    
  0.76130354    
  0.17423613    
  -1.0839597    
  0.99795473    
 -0.34942421    
 -0.54498941    
  0.31994256    
 -0.28768197    
  0.33873758    
  9.90051031E-02
 -0.19137907    
  0.16648081    
  0.44930792    
 -0.56972009    
 -7.37436265E-02
  0.37437424    
  0.27443668    
 -0.13849661    
 -0.10485027    
 -3.63675132E-02
 -0.58145797    
 -4.51693498E-02
 -0.28438702    
   1.1907274    
 -0.12329791    
  0.35652390    
 -0.65482068    
  6.07931241E-03
 -8.11353046E-03
  0.18706240    
  0.11778341    
 -0.20972025    
  0.43226370    
 -0.11044849    
 -0.38290244    
 -0.33332795    
  0.30132458    
 -0.17261255    
  0.50209165    
 -0.73799735    
  0.45420682    
 -0.50759494    
  0.64355057    
 -0.83494538    
 -0.15154959    
  0.98987889    
  3.15903239E-02
 -0.74177366    
 -8.98264796E-02
  0.97043747    
 -0.22243176    
 -0.50550199    
 -0.38792056    
  0.22488141    
  0.15415026    
 -5.50598651E-02
  0.90744680    
 -9.72156152E-02
 -0.17036538    
  -1.3584919    
   1.5090830    
  0.51481175    
 -0.20038630    
 -0.75991029    
 -0.30490488    
  0.90474379    
 -0.38250366    
 -0.16526350    
 -0.71235842    
   1.1114603    
 -0.77437222    
 -0.86384350    
   1.7745807    
 -0.69314706    
  0.75202286    
 -0.60925215    
  0.26927292    
 -0.42700711    
  0.45608789    
  0.31206387    
 -0.39157587    
 -0.93368232    
   1.1188737    
 -0.74912614    
  0.17471723    
  0.35946971    
 -0.65652597    
 -8.57669190E-02
  0.94425380    
 -6.90960288E-02
 -0.28199625    
 -0.17043340    
  0.51570350    
 -0.19791713    
 -0.11489604    
  0.36818576    
 -0.39038616    
  0.71634567    
  -1.1581780    
  0.55370247    
 -0.20820066    
  0.62214595    
 -0.22798048    
  0.97912294    
 -0.97609740    
 -0.49881351    
 -0.64459330    
 -0.23986940    
  0.96105665    
  0.19605158    
 -0.67067450    
  0.23930821    
  0.67698252    
  -1.0466526    
 -0.10208503    
  0.41784960    
  0.24445288    
 -0.50282520    
  0.86310804    
 -0.21895075    
  0.76381201    
 -0.60548615    
   1.1422874    
  -1.7304316    
  0.51211125    
 -0.56154418    
 -0.18097080    
  0.90407020    
  9.53098312E-02
  0.18331487    
 -0.51413983    
  0.14462160    
 -0.38767099    
  0.64851481    
  -1.1762373    
  0.14190401    
  0.27692381    
 -0.15611953    
  0.53669512    
  0.14081304    
  0.27268383    
  0.61842322    
 -0.70035678    
 -0.55168808    
  0.29394418    
 -0.47827780    
  0.83382857    
  0.42538774    
  -1.6319885    
  0.81093037    
 -0.91726565    
  0.90550053    
  0.22195967    
  0.51082534    
 -0.78542924    
  0.29802376    
  -1.0533559    
   1.7954404    
  -1.2810807    
  0.51715475    
 -0.57431316    
  0.99542809    
 -0.75948137    
  0.45579940    
  0.11762726    
 -0.53650558    
  0.45198461    
  0.17619658    
 -0.36532640    
 -0.54699075    
  1.10915970E-07
  0.81814396    
 -0.51709533    
  0.25735274    
 -0.37513521    
 -0.39025080    
  0.17532869    
  0.98520583    
  -1.0485752    
  0.17659387    
  0.95571226    
 -0.56692123    
 -0.28709188    
  4.60914336E-02
 -3.90402079E-02
 -0.34967390    
 -0.43925300    
   1.0777780    
 -0.18865709    
 -0.56599212    
  0.25255767    
  0.17017107    
  0.87485725    
  -1.1520004    
 -4.95970771E-02
  0.51150304    
  0.23927271    
 -0.42893806    
  0.79024261    
 -0.95841420    
  0.41510871    
 -0.41510835    
 -0.27612111    
   1.2706643    
 -0.24625856    
 -0.62534755    
  0.45804262    
 -0.12635636    
 -0.98699778    
  0.84446490    
  4.16725650E-02
  8.59908015E-02
  0.18419208    
  -1.1563200    
  0.84020102    
  0.52482933    
 -0.16303957    
 -0.12675186    
  -1.0128680    
  0.40080315    
  0.11188135    
  0.47625160    
  0.35943902    
 -0.47873712    
 -0.12659334    
  0.62090904    
 -0.37848422    
 -1.92816108E-02
  0.62541801    
 -0.83975095    
 -0.29649290    
  0.50727922    
  0.52633536    
 -0.91157991    
 -0.26105985    
  0.68804914    
 -6.83718501E-03
 -0.14561129    
  0.64331490    
 -0.63344276    
  1.94561481E-02
  0.32873562    
 -0.99339062    
  0.23579682    
  0.63529253    
 -0.58060253    
 -0.29048729    
  0.61528671    
  0.25108987    
 -0.56474739    
  0.73385870    
 -0.79969090    
  0.89958429    
 -0.22736415    
 -0.31524932    
 -0.14933154    
  0.36457619    
 -0.27276906    
  1.52346175E-02
  0.16305870    
  0.34170148    
 -0.81648690    
  0.29429704    
  0.68209720    
 -0.90249747    
 -0.26510820    
  0.65120846    
  0.24633594    
 -0.18845394    
 -0.56932932    
 -0.38548037    
  0.36667004    
  0.98595858    
 -0.36838138    
 -0.34263465    
  4.00522761E-02
  0.81374913    
  -1.6533782    
 -0.38692117    
  0.61964446    
  0.24327829    
   1.0322264    
 -0.67091078    
  0.89476418    
  9.64277536E-02
 -0.61548603    
 -0.20972030    
  5.86530799E-03
  0.11235358    
  0.57590860    
  -1.1570966    
  0.43109426    
 -0.51217574    
   1.0238107    
 -0.47000349    
  0.31261170    
  1.27032017E-02
 -0.49643695    
 -6.91576153E-02
 -0.40917608    
  0.62786448    
  0.38407376    
 -0.31879154    
 -0.49484527    
  0.44531122    
 -0.14701438    
 -0.14588892    
 -2.62131984E-03
  0.57191360    
 -0.24183533    
  0.59717596    
 -0.45495650    
  0.18204875    
 -0.64390272    
 -0.29028261    
  0.68091989    
 -0.64343649    
  0.82458627    
 -0.25026780    
  0.49487954    
 -0.62331235    
  0.13406689    
 -0.13192712    
  0.17050019    
 -0.27396259    
  0.40704367    
 -0.18106079    
 -6.23981692E-02
  0.33388162    
 -0.74641454    
  0.83857602    
  0.12113510    
 -0.57782507    
 -0.15692069    
  0.42944729    
  7.89482147E-02
  0.43660530    
 -0.70453274    
 -0.24289814    
  0.61340839    
 -0.45613497    
  0.49363095    
 -0.71625513    
 -0.13613258    
  7.17664212E-02
  5.65429963E-02
  0.90470541    
 -0.38865778    
 -4.80096340E-02
  2.74873767E-02
 -4.56850976E-02
  0.15724652    
 -0.33590201    
 -0.42054868    
 -0.43008262    
 -0.11895271    
  3.61797474E-02
  0.31521800    
  0.43944916    
  0.26657787    
 -0.31048778    
  0.44218886    
 -0.55282795    
 -0.44960022    
 -0.13540436    
  0.72027612    
  0.18798284    
  0.19534127    
 -7.04155117E-02
  1.77742529E-03
 -0.18054709    
  0.78748977    
 -0.64495659    
 -0.21762387    
 -0.11663730    
 -3.14163305E-02
 -1.87923219E-02
  0.46081564    
 -0.27129325    
  1.55731654E-02
  0.96749586    
  -1.4593704    
  0.64507860    
 -0.44309634    
   1.1200141    
  -1.1024693    
   1.3583720    
 -0.70363420    
 -0.43217379    
  0.29519403    
 -0.64757007    
  0.50287300    
 -1.40707381E-02
 -0.12031669    
  0.59486479    
 -0.84813768    
 -0.46765310    
  0.69549215    
  0.46824583    
  -1.0782927    
 -8.07623044E-02
  0.91442019    
  0.11819877    
 -0.48509160    
  0.27476153    
  0.13967267    
  0.76629835    
 -0.67586964    
  0.26874378    
 -0.71329868    
  0.76789123    
 -0.26165664    
 -0.74347258    
 -0.39903384    
  0.95957124    
 -0.12332344    
  0.40546492    
 -0.55822778    
 -0.56570232    
   1.3359002    
 -0.12299363    
 -0.59980237    
  0.19115567    
 -0.13489833    
  0.19067448    
 -0.25857368    
  0.84696323    
 -0.98485374    
  0.64918393    
  -1.1699144    
  0.73088729    
  0.28112480    
 -4.71466333E-02
  0.17366326    
 -0.82626456    
  0.29838657    
  0.74695534    
 -0.20183513    
 -0.82708609    
 -5.00940196E-02
  0.96833694    
 -8.12351257E-02
 -0.40687627    
  0.10068824    
 -0.14841971    
  0.10935243    
 -0.17834577    
  0.75880104    
 -7.52230734E-02
  0.59072053    
  -1.0684460    
  0.36995798    
 -0.37969539    
 -0.10514333    
  0.48751235    
 -0.39814866    
 -0.17321768    
 -0.14747487    
  0.83706945    
  8.08637813E-02
 -0.54118711    
  4.59222496E-02
 -0.33360434    
 -0.18986842    
 -0.34377164    
  0.27477828    
  0.98407036    
 -0.44129312    
 -0.98460925    
   1.1398381    
 -0.38309973    
  7.96777755E-02
 -0.46520072    
  0.28855270    
 -0.50995547    
  0.25565267    
  0.63776946    
  0.17577626    
 -0.62117344    
  0.19382884    
 -5.64855188E-02
  0.27917108    
  0.15257993    
 -9.38964486E-02
  0.32953984    
 -0.38456720    
 -0.86385751    
  0.25131425    
  0.62343287    
 -5.56731932E-02
 -0.52169907    
  0.99003083    
 -0.58135539    
 -0.32542285    
  0.27727270    
 -5.29464260E-02
  0.35454503    
  0.10834120    
 -1.04712974E-02
 -0.22126582    
  0.14310057    
 -0.93682504    
 -0.32574251    
   2.0583880    
  -1.0189650    
 -0.44273698    
  6.30904129E-03
  0.45654863    
  5.61617874E-02
  0.12549573    
 -9.76387560E-02
 -5.65122068E-02
  0.30067831    
 -0.33217752    
  0.38662225    
 -0.62487966    
   1.0157456    
  -1.0572021    
  0.66497618    
 -0.39936173    
  0.23884159    
  7.23948330E-02
 -0.59285176    
  0.65618199    
 -0.55648232    
  0.26740482    
  0.32604307    
  0.52444190    
 -0.53933746    
 -0.31114763    
 -0.36979586    
  0.25758383    
 -3.82215530E-02
  0.37021884    
  0.34009621    
 -0.10299935    
 -0.58167374    
  0.45217666    
  0.45818871    
 -0.62110275    
 -0.31274301    
  0.52028412    
  -1.2026900    
  0.24177256    
  0.48705500    
  0.51903975    
 -0.25905657    
 -0.68838948    
 -0.27927828    
  0.50495094    
  0.54654342    
 -0.51669055    
  0.15834349    
   1.4700317    
  -2.0120211    
  0.29395705    
  0.57368726    
 -0.12536417    
 -0.46181834    
 -9.69422162E-02
  0.92701125    
 -0.50767070    
  0.13426907    
  0.29710370    
 -0.57508016    
  0.20479468    
  0.53714311    
 -0.90713394    
  0.15376727    
  0.10673871    
  0.51494962    
 -0.83910149    
   1.4179312    
  -1.2919285    
 -0.59030849    
  2.24726480E-02
  0.52932054    
 -1.05263265E-02
  0.11719518    
 -6.06248342E-02
 -0.40796781    
  0.96758407    
  5.69201484E-02
  -1.1786548    
 -0.39239392    
  0.15043359    
  0.88565868    
 -0.42055514    
  0.47873709    
  1.29592502E-02
  0.43783963    
 -0.10505282    
 -0.46815881    
  0.47887081    
 -0.45220283    
  0.40386933    
 -0.26765013    
   1.0159565    
  -1.1332179    
 -0.38111603    
  0.77398217    
 -0.63616508    
  0.77778506    
 -0.93293422    
  0.59398317    
 -0.64050323    
  0.89631188    
 -0.65645915    
  0.47861207    
  0.18232162    
  -1.1536713    
   1.3342561    
 -0.62473387    
  0.58546388    
  -1.2222260    
 -0.59306419    
   1.7553916    
 -0.31127760    
  6.87431246E-02
 -0.29704955    
  0.21321225    
  0.14487381    
 -0.63252240    
  0.51391709    
 -5.57103613E-03
  0.26222128    
 -7.27860555E-02
 -0.54318780    
 -0.17334387    
  0.20467710    
 -2.07800847E-02
  0.14169967    
  0.20521608    
  0.37469381    
 -0.77830476    
   1.0095789    
 -0.51895589    
 -0.14231595    
 -1.78048890E-02
  0.76718402    
 -0.70526868    
  0.12339576    
 -0.92545319    
 -0.23471600    
   1.1976037    
 -0.21083976    
 -0.16472571    
 -0.66110700    
  0.87771881    
  0.18574943    
 -0.23173381    
 -9.66832936E-02
  0.37698597    
 -1.64305829E-02
 -0.13009457    
 -0.10860586    
  8.78074989E-02
  0.48564216    
 -0.56393570    
  0.34294492    
 -0.74841005    
  0.77100253    
 -0.24271645    
 -9.11313817E-02
 -0.81598854    
 -0.54315543    
 -8.18299577E-02
   1.1684656    
  0.98113018    
 -0.80081874    
  0.20814252    
  5.09664640E-02
 -0.66558075    
 -0.31318033    
  0.90130264    
 -0.21854049    
 -0.51221794    
  0.72571224    
 -0.19898593    
 -0.10398974    
  0.48163691    
  5.75497784E-02
 -0.79245985    
  0.24640004    
 -6.89929500E-02
  0.23001665    
 -0.65663981    
  0.81218708    
 -0.63617533    
  0.61244535    
  0.22759295    
  -1.1752456    
  0.69535714    
  1.75056122E-02
  0.14136380    
 -0.13703460    
 -0.13384014    
 -0.23244593    
 -0.18045416    
  0.91927135    
  -1.0296192    
   1.3448212    
 -0.66848075    
 -0.32509682    
  0.78952283    
 -0.45179498    
 -0.67654902    
  0.34174952    
 -0.38807371    
  0.98780876    
 -0.81414545    
  0.82531852    
 -0.13398494    
  0.16369820    
 -0.56192940    
  0.22422442    
  0.13515037    
 -2.48342790E-02
 -0.27933511    
  0.34121060    
 -0.12990202    
  0.20010617    
  0.17095785    
 -0.64028347    
 -0.25830725    
  0.63722628    
  0.10721391    
 -0.21691346    
  0.17609075    
  0.31592539    
 -0.33343881    
 -0.10418310    
 -0.21581724    
  0.16142301    
  8.52847472E-02
  1.88333467E-02
  0.73247564    
 -0.33701023    
 -0.16785401    
 -0.11315075    
  0.14531669    
 -0.84012908    
  0.67294431    
 -0.29222783    
  0.29562345    
 -5.09805372E-03
  3.40146245E-03
 -0.63863367    
  0.66378075    
 -0.98303938    
  0.80994684    
  0.16977628    
  0.18729243    
 -0.20235552    
 -0.90039718    
  0.43945906    
 -0.39482665    
  4.65202667E-02
   1.1821455    
 -0.34463596    
 -0.40957204    
 -0.25449392    
  0.87334365    
 -0.25454873    
 -0.21120787    
  0.86767030    
 -0.16189073    
  0.32187122    
  -1.4708967    
  0.90900379    
 -0.54509419    
 -0.41121587    
  0.87026465    
 -0.37337703    
  6.32216409E-02
  0.51043016    
  -1.1093456    
  0.77925903    
 -0.96446222    
  0.83422577    
 -0.21518615    
  0.54384083    
 -0.18042864    
  0.40275976    
 -0.39147899    
  8.59421715E-02
 -0.34414893    
 -0.31147602    
  0.52377236    
  4.75108027E-02
  0.22793183    
 -0.49607304    
  0.21726888    
 -0.92729354    
  0.70793092    
  0.24101247    
 -0.42964342    
 -5.07586030E-03
  0.70327407    
 -0.89325792    
   1.2210563    
 -0.79227591    
  5.99386916E-03
  0.22870532    
 -0.33141372    
 -6.14528991E-02
  0.10253989    
  0.39979962    
 -0.41044876    
  0.13780530    
 -0.17266712    
  0.12880869    
  0.32639623    
 -0.34807241    
  -1.0201036    
  0.94783252    
  0.81211883    
 -0.69886714    
 -0.21457592    
  0.70375460    
 -0.98985827    
  0.55464602    
 -0.49346474    
  0.31331486    
  4.24687192E-02
  0.31181675    
 -0.80410391    
 -0.31760463    
   1.4207411    
 -0.10837443    
  -1.1977030    
  0.93281966    
 -0.21295013    
  3.97668406E-02
  0.25951123    
  -1.0881405    
  0.97859430    
  3.34995915E-03
  1.32893594E-02
 -0.83472627    
  0.86399621    
  0.55041587    
  -1.5142958    
 -0.11568355    
 -0.20909226    
   1.2033916    
 -0.48725480    
  0.32463339    
 -0.39830360    
 -0.37386000    
  0.12516291    
  0.73913264    
 -0.37231314    
  0.64299744    
 -0.57727039    
  2.51267683E-02
 -3.02288160E-02
  0.25386834    
 -0.13353106    
  9.92196873E-02
  7.51337111E-02
  0.34595066    
 -0.76870757    
  0.48371699    
 -0.17589030    
 -0.45137462    
  0.16937464    
  7.63312504E-02
  9.50716808E-02
  0.31997123    
 -0.20510967    
 -0.42914787    
  0.60077351    
  0.24371877    
 -0.10349000    
 -0.36202946    
  0.70978665    
 -3.01531460E-02
 -9.50833485E-02
  -1.4039048    
  0.36224273    
  0.44132766    
 -0.13873979    
 -8.44040662E-02
 -0.65414453    
   1.5704360    
 -0.65742940    
 -0.89138448    
  0.24535538    
   1.3883843    
 -0.89358610    
  0.56397897    
 -3.54542136E-02
 -0.39276412    
  0.20833498    
  0.59039485    
 -0.11903617    
 -0.74884588    
  0.82906258    
 -0.56982392    
 -0.48896694    
  0.53045166    
 -0.20954408    
  0.54298282    
 -0.11667626    
  0.30635431    
 -0.23367038    
  0.16989855    
 -0.34905100    
 -3.70712169E-02
  0.27902409    
 -0.63875288    
  0.23017716    
 -0.59868670    
 -8.88687149E-02
  0.10907137    
  0.98954129    
 -0.39621434    
 -0.40546513    
  0.63044828    
 -0.42177421    
  0.45929590    
 -0.52893007    
  0.23461615    
 -0.43635541    
  2.32564677E-02
  0.42631879    
  0.12339576    
 -0.60282421    
  0.94142658    
  -1.0845271    
 -8.38380158E-02
 -0.29403907    
  0.59118205    
 -0.54142112    
   1.1658779    
 -0.12385248    
  5.00940010E-02
 -0.87091911    
  0.53314269    
  0.34102812    
 -0.76725477    
  0.93568182    
 -0.55619258    
  0.24303979    
 -0.23114888    
  0.61831129    
 -0.22953345    
 -0.75939667    
 -0.19611467    
  0.55004627    
  0.20763956    
 -0.16989875    
  8.43069553E-02
 -0.67209351    
  0.13248949    
   1.0069449    
 -0.47803614    
 -0.27840644    
 -2.18804445E-07
   1.2405126    
 -0.87169576    
 -0.82527614    
  0.68187344    
  0.49436414    
 -0.26986146    
  0.16802855    
  -1.1634574    
  0.53408211    
 -0.74021369    
  0.54749483    
  0.12741514    
  0.63309765    
 -0.40383804    
  0.75003493    
 -0.78477716    
 -0.40546480    
  0.73578578    
 -5.59844933E-02
 -0.19429271    
 -0.21213205    
  0.12448514    
  0.19370683    
  0.68048847    
  -1.5496876    
  0.97456002    
  0.16647375    
  0.20963429    
 -0.51125711    
 -1.08581251E-02
 -0.21607234    
 -0.45121077    
   1.8442577    
  -1.8357830    
  0.66533762    
  0.56363648    
 -0.61253518    
  0.46515146    
 -0.30937469    
 -0.25382400    
 -9.48078111E-02
  9.98200923E-02
  0.48704505    
 -0.14345552    
 -0.40546528    
  0.18187793    
 -0.75488025    
  0.54331100    
 -0.60659224    
  0.98709136    
 -0.69314730    
   1.1449622    
  0.30041325    
 -0.56803632    
 -0.78441566    
 -0.36205289    
  8.90519097E-02
  0.55640709    
 -0.72713804    
  0.65243560    
  0.40083754    
 -7.31096938E-02
 -0.37596440    
  0.29275611    
 -0.25566226    
  0.23815632    
  0.94028276    
  -1.0772899    
  0.12813719    
  0.35912234    
 -0.53389978    
  0.31192186    
 -9.78373289E-02
  0.58229953    
  0.47700614    
  -1.8029569    
  8.62606764E-02
  0.96783191    
 -0.26850516    
  0.60408062    
 -0.42073217    
 -0.92919403    
  0.14856920    
 -0.11034784    
  0.80535918    
  3.83605473E-02
  0.11339250    
 -0.69474804    
  0.38167992    
 -0.53743488    
  0.42401874    
 -0.15048105    
  0.97761905    
  -1.0153598    
 -7.36527443E-02
 -0.36489755    
   1.0223850    
  9.89037380E-02
  0.12489959    
  0.49781251    
 -0.65614992    
  0.25986457    
 -0.41144264    
 -6.31010011E-02
  9.49617997E-02
  0.43182749    
 -4.53483732E-03
 -0.64869565    
 -0.26475835    
  0.20887767    
  7.73865208E-02
  0.10301767    
 -0.31821409    
  0.53789687    
 -0.26282659    
 -7.70416036E-02
 -4.19954322E-02
  0.51443070    
 -0.83967990    
 -0.29185700    
  0.91712707    
 -0.23873243    
  7.56237358E-02
  9.92396623E-02
 -0.24294633    
  0.10966948    
  0.62357247    
 -0.70412421    
  0.48533818    
  0.58339900    
 -0.62785053    
 -0.31455490    
 -0.16917881    
  0.35020253    
 -0.52061361    
  0.16347510    
 -0.59383738    
  0.80437279    
  0.14008901    
 -7.28519335E-02
 -0.80261713    
  0.74845195    
 -0.26869208    
  0.15484346    
  0.32391983    
  0.14919755    
 -0.43038461    
  0.45722285    
 -0.53378618    
 -0.31899196    
  0.40349054    
  6.68828934E-02
  7.81929418E-02
  -1.0534922    
  0.67334431    
  0.84908175    
 -0.21515390    
 -0.58038682    
  0.28114435    
 -0.53009206    
  0.18535680    
  0.90511733    
 -0.42194375    
 -0.28457204    
 -0.65456337    
  0.88636529    
 -0.21741298    
  0.17549600    
 -0.64958918    
  0.51409924    
  5.34479357E-02
 -9.33730230E-03
 -0.42631927    
  0.29198328    
 -7.34480619E-02
 -0.35042590    
 -0.43710795    
  0.91324049    
 -0.37339863    
  0.98267698    
 -0.93642581    
 -0.30477640    
  0.17205158    
  0.81021279    
  0.22514974    
 -0.61495626    
 -0.17556450    
  0.87082797    
 -0.47211972    
 -0.21470518    
 -0.25191450    
 -0.69314641    
   1.0637788    
  1.66515373E-02
 -4.69570421E-02
  0.48432338    
 -0.83279067    
  0.38249680    
 -0.46481311    
  0.59368658    
 -0.47393301    
  0.18625057    
  0.32614872    
 -0.22668797    
 -5.89002781E-02
  0.29185766    
  0.64103150    
 -0.71225899    
  8.67316127E-02
 -0.26637182    
  0.32318828    
 -0.25526759    
 -0.13648431    
 -0.81902725    
  0.76830018    
  0.19468820    
  0.25358766    
  -1.1369078    
  0.72200572    
  6.97218776E-02
 -0.45461285    
  0.34698159    
  0.46430567    
 -0.34652224    
 -0.60243857    
 -0.57168072    
   1.4587672    
  0.76497287    
 -0.87915337    
 -0.22442180    
 -0.67833215    
  0.40266037    
 -2.81298719E-03
 -2.27928925E-02
  0.83903039    
 -0.14156961    
  -1.2140669    
   1.1256196    
 -0.43731484    
  0.25373852    
  0.32238370    
 -1.36559026E-03
 -0.22246116    
  0.36127141    
 -0.61209911    
  7.59855807E-02
  0.81453669    
 -0.84759837    
  0.19068958    
 -0.16784309    
  0.32644883    
 -0.84483212    
   1.0587479    
 -0.28608876    
  0.13671082    
 -0.98082948    
  8.51581991E-02
   1.0963424    
 -1.83493774E-02
 -0.46446347    
 -2.99091376E-02
 -0.72593725    
  0.68527293    
  0.23336773    
 -0.38916692    
  0.20025045    
  0.14900663    
  0.24313746    
 -0.27457175    
  8.53295326E-02
 -1.71210822E-02
  0.34117025    
 -0.36339426    
 -0.39906538    
  0.29066819    
 -0.12970525    
 -0.53348339    
  0.84132791    
 -0.82753444    
  0.38003051    
  0.58047420    
 -0.10056666    
  0.25002557    
 -0.41339761    
  4.99272607E-02
  0.71164423    
 -0.83227217    
 -5.50970528E-03
 -2.23474540E-02
  -1.1871665    
  0.78452134    
  0.98434442    
  7.20760301E-02
 -0.78650069    
  0.17512769    
 -0.10255678    
  1.39024714E-02
 -0.69117683    
  0.35430986    
  0.48508257    
 -0.78947842    
  0.76363742    
 -0.99902695    
  0.83845681    
  6.73518181E-02
 -0.63004619    
  0.66394836    
   1.0447162    
 -0.55409372    
  -1.2448579    
  0.40808660    
  0.59705102    
 -9.51665640E-02
  7.47867003E-02
 -3.44088785E-02
 -0.11265949    
  0.26876515    
 -0.76046729    
 -0.12758064    
 -9.53911804E-03
  0.87918949    
  0.22684984    
 -0.51896328    
 -0.50139749    
  0.91452950    
 -0.81151783    
  0.14732461    
  0.11828987    
  0.70624596    
 -0.59139693    
 -0.34665027    
  0.48491788    
 -0.90844780    
 -0.25690961    
  0.74960405    
  0.47684208    
 -0.31623432    
  0.19511187    
  0.11219302    
 -0.77893668    
 -0.36087263    
  0.72984892    
  4.49407008E-03
 -0.27431902    
  0.53010732    
  0.51186633    
 -0.38486707    
 -7.29323477E-02
 -0.50209218    
  0.65718240    
 -0.58637959    
  5.42007200E-02
  0.31430271    
 -0.43118694    
  -1.0035465    
   2.4632270    
  -1.5469364    
  0.28252143    
 -0.76913387    
  0.57655925    
  0.30169648    
 -9.15402547E-02
 -0.19680525    
  0.48121336    
 -3.16432901E-02
 -8.10302943E-02
 -0.10842326    
  0.24378777    
 -0.13536464    
 -0.35798648    
  0.37436569    
  4.06774767E-02
  0.20601360    
 -2.86146961E-02
 -0.20552009    
 -0.24522179    
  0.32072893    
 -0.56168383    
  0.89933616    
  -1.4546129    
   1.0014485    
 -7.71094039E-02
 -0.69917774    
  0.54335564    
  0.78162128    
  -1.4771127    
  0.78717649    
 -0.27917156    
   1.2600009    
 -0.94103301    
  1.02142394E-02
 -0.74744070    
 -0.31524026    
   1.3303467    
 -0.81717062    
  0.31460461    
   1.0458293    
 -9.07137766E-02
 -0.19366175    
 -0.26200408    
 -0.48667893    
  0.78637844    
 -0.87940711    
  0.45527172    
 -4.70246263E-02
 -6.89932406E-02
  0.23419335    
 -4.33111638E-02
 -0.11819305    
 -9.47572365E-02
  0.34340245    
 -4.26217876E-02
 -0.39204180    
  0.50144893    
 -0.33029985    
 -1.31956218E-02
  0.18168890    
 -0.34186649    
  0.20833498    
  6.30682483E-02
  0.31117347    
 -0.97257191    
  0.20722835    
  0.21992995    
  0.21365654    
 -0.63425738    
  0.24256201    
  0.27996010    
 -3.35006267E-02
 -7.48786703E-02
  0.61687702    
 -0.81180483    
  0.72288406    
 -0.96523976    
  0.70643651    
 -0.54041189    
  0.52209294    
  4.11581993E-02
  0.17557831    
 -0.24919046    
 -0.92238545    
  0.39227796    
 -0.35372943    
   1.4918652    
  -1.0560529    
  0.73570698    
  0.11546538    
 -0.71188271    
  0.51929986    
 -0.33619058    
  5.36530726E-02
 -0.91815913    
 -1.88683998E-02
  0.79061991    
 -6.50078710E-03
 -0.93272996    
  0.91739506    
  5.58080338E-02
  0.67524296    
 -0.72007424    
  0.10164141    
  0.84221321    
 -0.74815834    
 -0.66308260    
   1.3836780    
  -1.1296566    
 -1.63494665E-02
 -0.50352603    
  0.34616497    
  0.38925701    
 -0.39895085    
  0.89926392    
 -0.79163313    
 -0.23561132    
  9.49748382E-02
  0.32877272    
   1.0337517    
  -1.0807322    
  0.27108914    
  0.21772356    
 -0.49643704    
 -0.52022380    
  0.65598452    
 -0.11306184    
 -0.53012979    
   1.3023603    
 -0.45627356    
 -0.34891331    
  0.43091163    
 -0.12851922    
 -0.10641903    
  0.12528732    
 -0.72158480    
  0.39774263    
  0.26017529    
 -0.42863950    
  0.76397359    
 -3.18409055E-02
  0.27025193    
 -0.53851575    
  0.27266586    
 -0.15317552    
  -1.1106296    
  0.56035525    
  0.72946215    
 -0.49338511    
  0.25804192    
 -0.30589730    
  0.11995906    
  0.38792109    
 -0.59756917    
 -0.30480704    
  0.94000757    
 -0.68184733    
  0.22762811    
 -0.22762753    
  0.56601560    
 -0.61790115    
  0.54514170    
  0.65110922    
 -0.95551139    
 -0.27688783    
  0.35513973    
 -0.33089668    
  3.52981016E-02
  0.46710899    
 -0.93826896    
   1.3388917
[truncated: 624,394 more chars]
