# Supplementary material for: Heavy-Tailed Fluctuations in the Spiking Output Intensity of Semiconductor Lasers with Optical Feedback
Source: PLoS One. 2016 Feb 22;11(2):e0150027. doi: 10.1371/journal.pone.0150027 (PMC4767187; doi:10.1371/journal.pone.0150027)
Supplement: S2 Dataset — (ZIP) [file pone.0150027.s004.zip › S2 Dataset/0.971.txt]

   1.3477459    
  -1.4039161    
 -9.30902213E-02
  0.17005172    
  0.19051871    
  0.30538121    
 -0.61368227    
  0.60107207    
 -0.42727515    
 -3.96874920E-02
  0.19772176    
  0.35201249    
 -0.81209987    
  0.48307535    
  0.46021515    
 -0.75659323    
  0.71688104    
 -0.41403082    
 -0.22718363    
  0.27135497    
  0.53099132    
  8.18557814E-02
 -0.65701878    
  0.14396067    
  0.11591907    
 -0.47099885    
  0.62940538    
 -0.60189891    
  0.37129644    
  0.71037793    
  -1.4813410    
  0.47072580    
 -3.61640635E-03
  0.18774147    
 -0.44216740    
 -2.84375679E-02
  0.73319948    
  4.95594218E-02
 -3.57983299E-02
 -0.15225443    
 -0.77319068    
 -6.53045923E-02
  3.02128922E-02
 -0.17520423    
   1.0301255    
 -0.12956087    
  0.10909951    
 -0.46125644    
  4.09031054E-03
 -0.26481688    
  0.99009448    
 -0.99542826    
  0.51828456    
 -0.26459581    
  0.33824846    
  5.74870147E-02
 -2.83308439E-02
 -0.61045486    
  0.16093116    
  5.26436530E-02
  9.37546864E-02
  0.80529368    
 -0.63405824    
  2.26918235E-02
 -0.15950643    
  0.24250361    
 -0.24250335    
 -0.19900087    
  0.30586472    
 -0.46461263    
  0.16332453    
  0.40394154    
  0.31400934    
 -0.70885938    
 -0.23910820    
  0.80452365    
 -0.56090117    
  0.86831081    
  0.56312060    
  -1.3369405    
  1.62601490E-02
  2.39054374E-02
  7.21376613E-02
  0.22241035    
 -2.97644753E-02
 -0.32147920    
  0.52571422    
  0.34627622    
 -0.46930701    
 -0.51268387    
  0.60571247    
 -0.48741290    
   1.0777344    
  -1.4914993    
  0.29546475    
 -0.28304237    
  0.45758080    
 -0.16068198    
  0.52900833    
 -0.22314325    
  0.48550734    
 -0.64247745    
 -0.32938263    
  0.32938311    
  0.52573329    
 -0.23017736    
 -0.40399534    
  0.72351867    
  9.56987515E-02
  0.11194050    
 -0.13353179    
 -0.82441276    
  0.45977008    
 -0.10219135    
 -0.19506024    
 -0.43671858    
  0.60937697    
  9.85409096E-02
 -0.13143855    
  0.23972741    
  0.61233681    
  -1.0431192    
 -0.21608324    
  0.85088092    
 -0.96803558    
  0.48681095    
 -3.89430374E-02
  0.91845411    
 -0.60493600    
 -0.20096423    
 -0.26851207    
  6.13690279E-02
  0.14389423    
 -0.36505499    
  0.49987471    
 -0.51987469    
  0.46112618    
  9.70460698E-02
 -0.25919029    
  0.78947818    
 -0.76359856    
 -0.11595986    
  0.54783726    
 -0.46905592    
  0.33755428    
  0.40004477    
 -0.90637618    
  5.66598363E-02
  0.22990015    
 -0.44145796    
 -0.29644695    
   1.0724510    
  2.85058487E-02
 -7.28479996E-02
  0.16024943    
 -0.54947460    
 -0.25237787    
 -0.27343065    
  0.61126846    
  0.28597453    
 -0.26236397    
 -1.68073215E-02
  0.39066678    
 -0.63956267    
  0.11874891    
  0.38070792    
  0.41683361    
 -0.31649897    
 -0.29166779    
  0.38936135    
 -0.27763215    
 -0.34854451    
 -0.25189370    
  0.83154988    
 -0.28692687    
 -0.42222154    
  0.67922544    
 -0.73124737    
  0.20945801    
  0.74680024    
 -0.42906246    
 -0.21671697    
  0.14238860    
 -9.71634462E-02
  6.26234040E-02
  7.09075779E-02
  0.60613590    
 -0.67067426    
  0.40440664    
 -0.87377524    
  0.50369364    
 -2.79960483E-02
 -0.35622358    
  0.26374900    
 -0.34830701    
   1.7551496    
  -1.5398800    
  0.17372064    
  0.49542508    
 -0.60411376    
  0.36258301    
 -0.49717370    
 -0.18571684    
 -2.58404464E-02
  0.95026195    
 -0.35033339    
 -0.56393462    
  0.45473656    
 -0.29196510    
  0.44611514    
 -0.43756798    
  8.55916515E-02
  0.83154941    
  -1.0248681    
  0.53701943    
 -7.47474357E-02
 -0.19735916    
  0.40667665    
 -0.68590921    
 -3.92204747E-02
 -0.22314429    
  0.35417199    
  0.27443710    
 -9.43105221E-02
  0.32806411    
  0.34846184    
 -0.71765333    
 -0.28007665    
  0.38505635    
  0.13481914    
  0.48157299    
 -0.15415102    
 -0.46568432    
  0.28336203    
 -0.33284223    
  0.57807750    
 -0.14403951    
 -0.40195000    
  0.17351075    
 -0.25384635    
  3.73179391E-02
  0.14626995    
  0.59339666    
 -0.18582442    
 -0.67025310    
 -0.10399022    
  0.50533146    
  0.34587321    
 -0.61625838    
 -0.17297943    
  0.29835474    
  0.24705905    
  0.40877619    
 -0.55878943    
  0.83817321    
 -0.47200561    
 -0.20133874    
 -0.17353708    
  0.46305525    
 -0.81598854    
 -0.29183939    
  0.28768232    
  6.45382851E-02
  0.24171995    
 -0.82405186    
  0.68260187    
  0.44359836    
 -0.40887225    
 -5.61551824E-02
  0.48523039    
 -0.40880361    
 -0.21150550    
  0.18438563    
  0.31814107    
 -0.19845128    
 -0.55126601    
  0.12889151    
  0.70700413    
 -0.30932149    
 -0.16251874    
 -0.55594522    
  0.97601020    
 -0.33213401    
 -0.25131437    
  4.31928318E-03
  0.23684272    
 -0.53028738    
   1.0246522    
 -0.39720085    
  3.93397734E-02
  0.22254987    
 -0.60891068    
  0.27338815    
  0.23042569    
 -9.68945175E-02
 -0.19873425    
 -0.10851732    
 -0.19105597    
   1.1033851    
  -1.0340732    
  2.64334735E-02
  0.20382810    
  0.78458148    
  9.70736817E-02
  -1.1717036    
  0.44419929    
 -0.47793800    
 -0.27469474    
  0.64355010    
  7.19259307E-02
 -4.71780822E-07
  7.59091452E-02
 -0.58778745    
   1.4135516    
  -1.0186677    
 -0.27126852    
  0.82987076    
  0.26563603    
  -1.4422641    
  0.40984169    
  0.15726493    
  0.45874682    
 -0.59869540    
  0.13245833    
  4.77156341E-02
  2.47804169E-02
 -0.13853887    
  0.26329038    
 -0.58778596    
 -0.38893625    
  6.35142326E-02
  0.51696098    
 -0.10638007    
  0.48393664    
 -0.36842352    
  1.35443490E-02
  0.56917870    
  0.14614156    
 -0.68441331    
  9.53104571E-02
 -0.10843916    
  0.57893687    
 -0.31352732    
 -0.35282102    
  0.42765269    
 -0.11974464    
  0.22948419    
 -0.10037959    
 -0.44183299    
  0.99878287    
  -1.0331843    
  0.65751958    
  9.15351287E-02
  0.35454503    
  9.93728489E-02
 -0.10436023    
 -0.43335080    
 -0.25979662    
  0.46582818    
 -0.43303877    
 -0.19530897    
 -4.00049984E-02
 -0.27551138    
  0.22529143    
 -0.25254190    
  8.97707418E-02
  8.23715553E-02
  0.94109684    
 -0.15475559    
 -0.55117679    
 -1.85535327E-02
 -4.99144681E-02
  3.10104582E-02
  0.21548113    
  3.32855359E-02
 -0.37037417    
  0.17003402    
  0.98987901    
 -0.87007821    
  1.60004571E-02
  0.14183055    
 -0.71261847    
   1.0207518    
 -0.19618244    
 -0.51741511    
 -0.33564535    
   1.3434837    
  -1.0203110    
  0.56379074    
 -8.70117247E-02
 -0.27991998    
 -0.13205995    
   1.4037874    
  -1.8636467    
  0.50958252    
 -0.48504075    
  0.74337941    
 -0.41997898    
  0.14280811    
  0.31672353    
  0.19789660    
 -0.59371305    
 -0.11316457    
  0.62151766    
 -8.79115015E-02
 -0.35667482    
  0.20207329    
  0.25725508    
 -0.57373941    
  0.93430912    
  -1.0884591    
  0.37121567    
  4.09616940E-02
  0.14599553    
 -0.49458000    
  0.30762455    
 -0.43912560    
  0.34416470    
 -0.24640068    
  0.14994019    
  0.61187273    
 -0.69543779    
  0.81398338    
 -0.65721548    
  0.50847030    
  3.93117629E-02
 -3.46056148E-02
  0.44835079    
 -0.39799678    
 -0.99884701    
  0.78845769    
 -0.10750546    
  2.72331387E-02
  0.14944832    
 -0.46232080    
  0.31585252    
  0.10446696    
 -0.35705790    
  0.34627643    
 -0.29402521    
 -7.15938956E-02
  0.40546489    
  2.60040467E-03
 -0.27991998    
  8.87280554E-02
 -0.56355482    
   1.1731153    
 -0.45271835    
  0.85304135    
  -1.6186432    
  0.73003083    
 -0.52673531    
  0.13235176    
  0.75910503    
 -0.69121462    
  0.68344802    
 -0.34863162    
  0.22645278    
 -0.35604590    
 -0.13442999    
  0.18650943    
  0.16728394    
 -0.29783407    
 -3.81332412E-02
  8.46525207E-02
 -0.10969873    
  0.47767374    
 -0.20367114    
  6.66020960E-02
  0.42418918    
 -0.18265903    
  -1.0263855    
   1.1868784    
 -0.51658905    
 -8.75374898E-02
  0.56366396    
 -0.28947878    
 -0.35976288    
 -0.56737697    
   1.2775609    
 -0.39454570    
 -0.25238940    
  0.51725644    
 -0.53351700    
  2.26918235E-02
  4.38941903E-02
  2.12450176E-02
  0.39843357    
  -1.0080794    
  0.28630012    
 -0.26444033    
  0.42861828    
  0.40075955    
 -0.37297976    
 -0.13157667    
  0.46117568    
 -0.74366289    
  0.77039629    
 -0.71007603    
  0.54628670    
 -0.55117720    
 -0.17062598    
   1.1403642    
  -1.2002629    
  0.35482144    
 -0.16941825    
   1.1222619    
 -0.77124411    
  0.64885992    
 -0.42355216    
 -0.19683540    
  7.76102096E-02
  0.11922507    
 -0.14888084    
 -3.74828316E-02
  0.60991693    
 -0.94986689    
  0.32596412    
 -0.25534645    
  0.50900578    
  9.13277268E-02
 -7.77591541E-02
  0.22583504    
  0.25155324    
 -0.56759083    
  4.04680446E-02
  0.82437432    
 -0.49847978    
 -0.67090130    
 -0.44005653    
  0.27988815    
  0.65973127    
 -0.35114276    
  0.51013529    
 -0.79094547    
 -0.17413576    
 -0.36290529    
  2.31668856E-02
  0.88370401    
  0.25725508    
  0.27726236    
  -1.0730627    
   1.2316931    
  0.57437801    
  -1.5374888    
  0.64011222    
 -0.81584382    
  5.27691171E-02
   1.0685701    
  -1.2697605    
  0.51538670    
  0.21147159    
 -0.38631254    
 -9.81596783E-02
  0.41291156    
 -0.52176529    
  0.44788575    
 -0.62821007    
  0.54496694    
  0.22314383    
 -0.42651817    
  2.93525215E-02
  0.46689925    
  0.21167903    
 -0.41494378    
 -0.12495126    
  7.16810860E-03
 -0.48149723    
  0.19381598    
  0.73739153    
  0.13410059    
 -0.80695355    
  0.83057737    
 -0.45532593    
  0.74106026    
  -1.1904194    
  0.89687288    
 -0.82723880    
 -0.21421419    
  0.43466452    
  0.42916328    
 -0.30739084    
  0.67871207    
 -5.82038909E-02
  -1.1825148    
  0.83120769    
 -0.49713203    
  0.59883624    
 -0.80217767    
 -6.58457801E-02
  0.75899398    
  0.24448317    
 -0.37801424    
  9.35258940E-02
 -0.16914384    
 -0.14962898    
 -5.77781610E-02
 -0.32685411    
  0.16586408    
 -7.71348551E-02
  0.51553142    
 -0.26631555    
 -0.44674757    
  0.63090533    
 -0.58595335    
  0.25557920    
  6.18756749E-02
  0.16551428    
 -0.42428511    
  0.38979915    
  0.21114178    
  0.17662312    
 -0.36350098    
  0.53785408    
 -0.54128474    
  0.46440420    
 -6.23813346E-02
 -0.97548044    
   1.0549918    
 -4.78351302E-02
  0.37913805    
 -0.73041898    
 -0.73186159    
 -1.99335422E-02
   1.5442730    
 -0.54433221    
 -0.30344316    
  0.53003824    
 -0.70502824    
   1.1209377    
 -0.78845775    
  0.22884139    
  1.35438740E-02
 -3.36095354E-07
 -0.68867242    
  0.79492998    
  0.16844861    
 -0.84163505    
  0.15019064    
  0.53502023    
 -2.01216657E-02
 -0.64551961    
  0.30497316    
 -0.43298283    
  0.88314849    
 -0.53044599    
 -0.17553315    
  0.67452461    
 -0.75518227    
  0.49713257    
 -0.44643947    
 -0.11256819    
 -5.24136089E-02
  0.35487953    
 -0.41971785    
  0.86222380    
 -0.72391856    
  3.68140154E-02
  2.38103550E-02
  0.43254635    
  6.88231736E-02
 -0.45538434    
  8.26319531E-02
 -0.40719068    
   1.1275501    
 -0.68645793    
  0.21511102    
  5.36221266E-03
 -0.34075904    
  0.67417091    
 -0.73221427    
  0.56811655    
 -0.35699782    
 -0.41356212    
  0.35031334    
 -0.12036408    
 -0.28510234    
   1.0274078    
 -0.69684428    
  0.28768238    
 -0.52481151    
 -2.85736397E-02
  0.78096366    
 -0.89332551    
  0.69853765    
 -0.10476333    
 -4.26893905E-02
 -0.44843093    
  0.39401737    
  0.29423967    
 -0.43531781    
 -0.12062806    
  1.27390968E-02
 -0.12572661    
  0.98560256    
  8.22382718E-02
  -1.0441998    
  0.84060007    
 -3.69652063E-02
 -0.79433161    
  0.17768073    
  0.29347947    
  0.31265667    
 -0.65376371    
 -0.38733852    
 -3.03981397E-02
  0.97851205    
 -0.53667891    
 -6.13689087E-02
   1.2277385    
 -0.64135969    
 -0.61202157    
  0.45198545    
 -0.43481699    
  8.55916515E-02
 -0.21730162    
   1.1613289    
 -0.90947515    
  0.93498313    
  -1.2997768    
  0.74864310    
 -0.15844393    
  4.41898815E-02
 -0.39400375    
  2.11428758E-02
  4.89897169E-02
 -0.28901157    
 -0.18658511    
  0.50697219    
 -0.14518146    
  0.13742971    
  0.75537264    
 -0.16241172    
 -8.99480060E-02
 -0.76888537    
   1.5530558    
 -0.45106477    
 -0.76479328    
 -0.11914234    
  8.59903172E-02
  0.22389211    
 -0.28171182    
 -0.34764478    
 -0.20505060    
  0.56844342    
 -0.14249922    
  0.91087043    
 -0.34228638    
  0.38658032    
  -1.0348321    
  0.17005172    
  0.14172778    
  0.37892586    
 -0.56267709    
  0.25274432    
 -0.27443671    
  0.61328709    
 -0.47047910    
 -0.31987983    
 -0.22183529    
   1.1349795    
 -0.23849152    
  2.89108995E-02
  4.55775671E-02
  0.14062224    
 -0.79017860    
  0.55350369    
  0.12532325    
 -0.32690254    
 -0.12783313    
  0.28483707    
 -0.26236451    
  0.54361516    
 -0.40546542    
 -0.53256541    
  0.38698027    
  0.38789836    
 -1.01780184E-02
  9.97183174E-02
 -0.16852832    
  0.11625949    
 -0.42890868    
  0.13959874    
   1.0370375    
 -0.98623246    
 -0.13929734    
  0.73837209    
 -0.99683011    
  8.81628841E-02
  0.17384729    
  0.29033789    
  4.15647402E-02
  0.10383256    
 -0.49039373    
  0.14609231    
  0.18823683    
  0.13754432    
  -1.1687741    
   1.3440619    
 -0.18940523    
 -0.35127333    
  0.11740854    
  0.39543509    
 -0.94388562    
   1.3693113    
  -1.1226131    
  0.19772176    
 -0.26469246    
 -0.17972746    
 -2.09426507E-02
   1.3064723    
 -0.51994103    
 -0.17607637    
  0.66694516    
 -0.75395650    
  0.89410269    
  -1.1703559    
   1.0930876    
  -1.0098714    
 -0.36266738    
  0.44999653    
 -0.24783568    
 -5.03535233E-02
  0.25547922    
 -9.53098685E-02
  0.37569264    
 -0.91354686    
  0.71348703    
  0.17502421    
 -0.42107973    
  0.47588789    
 -0.46309444    
 -0.28204748    
  0.35947978    
  0.16251919    
 -8.70110989E-02
 -0.13613190    
  0.40268353    
 -8.42294618E-02
  0.33863479    
 -0.27125889    
  0.12499630    
 -8.33818838E-02
 -0.55622417    
 -0.18137483    
  0.45353344    
 -2.55957376E-02
 -3.77399027E-02
 -0.17161049    
  0.39782563    
 -0.21855257    
 -6.30127490E-02
  0.14715779    
  0.66647929    
  -1.0057617    
  0.30719513    
 -2.19791364E-02
 -6.10877573E-02
  0.12562640    
  0.20350768    
 -0.59346855    
  0.32542220    
  0.75420743    
  -1.0899391    
   1.1241894    
  2.16496252E-02
  -1.2380455    
  0.82845235    
 -0.36772463    
 -0.34294400    
  2.49393769E-02
   1.2132887    
  -1.2281772    
 -0.24207091    
  1.26578128E-02
  0.25410599    
   1.5460044    
  -1.3277512    
 -0.38220909    
  0.78897971    
 -0.43864641    
   1.1689541    
  -1.0836312    
  0.46441138    
 -0.72158474    
  0.78275907    
  8.22379366E-02
 -0.66914576    
 -0.28636619    
  0.15113947    
  0.91175544    
  -1.1451322    
  0.71574700    
  0.37329575    
 -0.61192143    
  0.23862585    
 -0.28582194    
  0.43837512    
 -0.51965779    
  7.75582045E-02
 -7.35341087E-02
  0.53228086    
 -9.64905024E-02
 -5.06099388E-02
 -0.49995512    
   1.3187484    
  -1.5797625    
  6.78231344E-02
  0.82360035    
 -0.77559155    
  0.92458940    
 -0.89888114    
  0.50062186    
  0.13506834    
 -0.27344733    
  0.25170669    
  0.28905460    
 -0.31409088    
 -9.44653302E-02
  0.82357800    
  -1.1895835    
  0.33135748    
  0.27315369    
 -0.45163664    
  0.63801497    
  0.25736886    
  -1.1716367    
 -3.07723694E-02
  0.52633023    
 -0.20032842    
  0.18482444    
 -0.59217095    
  0.90378314    
  3.15338522E-02
 -8.07822198E-02
 -0.52129662    
  0.66647846    
 -0.66243881    
 -0.42583308    
  0.40546536    
  0.66814554    
 -9.97499526E-02
 -0.34772453    
 -0.38585702    
 -0.28445089    
  0.35925311    
  0.49995601    
  5.44935325E-03
 -0.15551022    
 -0.37267581    
  0.34368750    
  0.49899074    
  3.70049812E-02
 -0.71050566    
  7.49412999E-02
  0.16594307    
 -6.13461481E-03
 -0.21167143    
  0.15794533    
 -0.27906173    
 -0.19354379    
  7.52231777E-02
   1.1145866    
 -0.67275470    
  0.13353111    
  2.15060376E-02
 -0.44894999    
 -4.69166823E-02
 -0.14041688    
  0.17052679    
 -5.21852747E-02
 -0.13864660    
   1.0813702    
 -0.29058477    
 -0.83267683    
  0.45586658    
 -0.18980713    
 -0.20890045    
  0.47063431    
  0.38528395    
 -0.46401298    
 -0.36696622    
  0.22018377    
  0.25043610    
  0.18488257    
 -8.26032311E-02
  5.40669151E-02
 -0.28068855    
 -0.21706443    
  0.19237146    
  0.45425564    
 -0.41916430    
  0.27291834    
  0.55246627    
  -1.2429913    
   1.0756634    
 -0.62415403    
  0.10435987    
 -0.15565312    
  0.17939301    
 -2.97644753E-02
 -0.30905664    
  0.28459105    
 -0.60150230    
 -0.15887041    
  0.79983091    
 -0.18589921    
 -5.52624203E-02
 -0.18687791    
  0.76366085    
 -0.47597900    
  0.13138853    
 -0.30281079    
  0.15066063    
  0.14006564    
  0.35880059    
 -0.64142966    
  0.35303941    
 -0.39419734    
 -0.16400240    
   1.3303000    
  -1.0778857    
  0.37156332    
 -0.19567320    
  0.42463464    
 -7.89884627E-02
 -0.41925821    
  0.58894372    
 -0.22121879    
  0.47957310    
 -0.66671365    
 -0.15656920    
 -0.51082534    
  0.74005252    
 -9.90913361E-02
  9.36856717E-02
  0.22260115    
 -0.38719493    
  0.62711620    
 -0.62074709    
 -0.28451243    
 -4.31098081E-02
  0.15477972    
 -0.12440885    
  0.80617040    
 -0.99880135    
  0.53032309    
  0.23285261    
 -0.22677301    
 -6.89932853E-02
  0.34754235    
 -0.14539726    
 -0.41479227    
  0.25398824    
 -0.20692053    
  9.84403193E-02
 -7.57119507E-02
  0.39163673    
 -0.66076607    
  0.14994019    
  0.26851186    
 -0.40869647    
  0.31403124    
 -0.14884534    
  0.15942797    
 -0.20575218    
  0.51684147    
 -0.75957251    
  0.43078253    
  0.22884138    
 -8.90800729E-02
 -0.38548037    
  2.25748215E-02
 -0.47717237    
   1.1057804    
 -0.37729397    
  8.64327103E-02
  0.62221926    
  -1.1566759    
  0.22314379    
  0.47000337    
  0.57960099    
 -0.84577662    
 -0.26662794    
  0.30830169    
 -0.29450855    
  0.70223850    
 -0.90952551    
  0.59895980    
 -0.25131440    
  0.40546516    
  0.20283322    
 -0.68668896    
  0.33892214    
  0.69314706    
 -0.82014668    
 -0.35965514    
 -0.27942428    
 -4.71475907E-02
   1.7153503    
  -1.6551321    
   1.4866095    
 -0.21546383    
 -0.53044599    
  0.13854995    
 -0.12014465    
 -0.64856368    
  0.32896951    
 -0.16819531    
  0.70544779    
 -0.36826867    
  9.75566879E-02
  0.65725458    
 -0.80183566    
 -0.29015365    
   1.5073725    
  -1.1252803    
 -0.15696968    
 -0.22018309    
   1.1653036    
 -0.64369869    
 -0.31334952    
 -0.23319311    
  0.31385216    
  3.26703377E-02
 -0.28293079    
  0.47414181    
 -0.22388095    
  0.15993245    
 -0.22078806    
 -9.88457501E-02
  0.44368657    
  0.20294119    
 -0.72306979    
  0.47175413    
 -1.76471490E-02
 -0.41740471    
  6.53828382E-02
  0.53335482    
 -0.24884214    
  7.93095678E-02
  0.13682526    
 -7.98299462E-02
  0.44794810    
 -0.90747994    
  0.21962848    
 -0.19793621    
 -0.35728776    
  0.38688898    
 -8.24753791E-02
 -0.12516320    
  0.36535540    
 -0.62107539    
   1.0852790    
 -0.64723754    
  0.56570238    
 -0.64112651    
   1.0236764    
  0.34401274    
 -0.52501070    
 -0.72540802    
  5.19075394E-02
  0.56681597    
  0.11851880    
 -0.61763930    
  0.73585832    
  -1.0951347    
  0.77798581    
  1.18910642E-02
 -0.43790016    
  0.25982490    
  0.66158086    
 -0.84390247    
 -0.44522780    
 -0.10008378    
 -7.27599040E-02
   1.0901912    
 -0.29546443    
 -0.21465705    
 -0.18938842    
  0.53686655    
 -0.37243471    
  2.49566305E-02
 -0.36577049    
 -0.27925679    
  0.93358964    
 -0.47795036    
  0.78458154    
 -0.15966785    
 -0.71852428    
 -2.36424934E-02
  0.65908068    
 -0.87151611    
 -0.12595177    
   1.7424656    
  -1.0195647    
  3.20535786E-02
 -0.54396582    
  5.29215001E-02
  0.12121304    
 -0.21292169    
  0.36118439    
 -1.18810441E-02
 -0.18311939    
  0.84181422    
 -0.71608865    
  0.62098509    
  0.27914274    
 -0.86285543    
  0.16454899    
 -0.15645254    
  0.41082731    
 -0.61598754    
  0.14277039    
 -0.73253953    
  0.63808823    
  0.60183799    
 -0.64521831    
  0.39722103    
   1.1365166    
 -0.68573624    
 -0.78592819    
   1.1062982    
 -0.73857355    
 -8.70109648E-02
  0.24390551    
 -0.23001680    
  0.23820174    
 -5.44956652E-03
 -0.38518041    
  0.66669554    
 -0.48705518    
  0.29935855    
 -0.49112043    
  0.14364254    
 -0.10379710    
 -0.21245886    
  0.63854289    
 -0.63372344    
  0.50890100    
  0.84066993    
 -0.84937847    
 -0.53442514    
  0.13041727    
  0.42990899    
 -0.20763896    
 -0.15473321    
  0.62561071    
 -0.18933322    
 -0.43627766    
  5.94238155E-02
 -0.38453162    
  7.61244670E-02
  0.45815358    
  6.60039205E-03
 -0.29207739    
  0.29207736    
 -0.19556649    
  0.56758434    
  0.63238084    
  -1.0109987    
  0.16730882    
  0.27712250    
 -0.29122713    
 -0.67624497    
  0.82632965    
  0.43359023    
 -0.77055210    
 -0.54095566    
  0.57793397    
 -0.36187401    
  0.54803914    
 -0.58177763    
 -9.77633521E-02
  0.30110535    
  0.25309017    
  0.21440937    
 -0.35774943    
  0.48908535    
 -0.74040055    
 -0.36926129    
 -0.20661473    
  0.57125807    
   1.3437345    
  -1.0152304    
 -0.10536075    
 -0.11362472    
  0.29285547    
 -1.56010147E-02
 -6.11471478E-08
 -7.50761628E-02
 -0.15754624    
 -3.63673829E-02
 -7.69611821E-02
  0.72162706    
  0.30162376    
  -1.3273616    
 -0.29980379    
   1.4123741    
 -9.98753458E-02
  0.32420605    
 -0.86539268    
 -0.11543611    
  0.11918839    
  0.37633026    
  0.21643686    
  0.50334412    
  -1.1226790    
 -0.53024352    
  0.23741932    
  0.35976323    
 -1.44926962E-02
  0.88816190    
  -1.1782795    
  0.54910767    
 -0.36678609    
  0.24406159    
 -0.13626462    
  0.66726804    
 -0.80393183    
 -0.11048847    
  0.61796004    
 -0.89018565    
  0.31789637    
  0.72608137    
 -0.47824436    
  0.55911773    
 -0.60547173    
  0.31379822    
 -0.32480690    
  3.97885628E-02
 -0.23026052    
  3.93919982E-02
  0.35710394    
  0.69464767    
 -0.96545589    
  0.18297751    
  2.26918235E-02
  0.57596529    
 -0.80553967    
  0.21341865    
  6.49320101E-03
  0.45080721    
 -0.88583124    
  0.41870999    
 -0.41871008    
  0.32930398    
 -3.29100564E-02
  0.61186469    
 -0.58980447    
  0.12623249    
 -0.41512737    
  0.24807324    
  0.36158687    
 -0.30632427    
 -3.59043991E-03
 -0.27576226    
  0.15753050    
  8.15985650E-02
  0.47512141    
  0.37802351    
  -1.1211210    
  0.93465722    
  -1.2014211    
  0.37747639    
  0.72537351    
 -0.44206801    
 -0.66078120    
  0.24705951    
  0.58279938    
  0.30830124    
 -0.74766839    
  0.52707249    
  3.11069471E-07
 -0.40165585    
 -0.43635589    
   1.2080818    
 -0.96860129    
  1.83494054E-02
  0.39326981    
  0.77836800    
 -0.33478314    
  0.78970939    
  -1.8440406    
   1.3605416    
  -1.2039731    
  0.58078456    
 -0.36442724    
 -3.96874920E-02
  0.24951296    
  1.25393914E-02
  0.38765439    
 -0.26745120    
 -0.46229845    
 -4.48502041E-02
  0.33908978    
  0.21130915    
 -0.45425504    
  0.38582924    
 -3.45858410E-02
 -0.25972873    
 -0.24427825    
  0.28525221    
 -3.33983675E-02
 -0.10745919    
  0.35667515    
 -4.82023507E-02
 -0.30427957    
 -0.15345341    
 -7.59867206E-02
  7.59861097E-02
  0.52631485    
 -0.35626304    
 -0.30567518    
  0.38476798    
  0.20858926    
 -0.30427957    
 -0.11517101    
  0.32568300    
  0.20190220    
 -0.15230596    
  1.91695169E-02
 -0.34857035    
   1.3021327    
  -1.1183175    
 -0.17934045    
  0.12961721    
  3.08901966E-02
  0.14157838    
 -0.37139931    
  0.46580809    
 -0.25906670    
  0.68533480    
 -2.38101762E-02
  -1.1543536    
  0.69314736    
  0.16411036    
 -0.26452890    
 -0.45601669    
  0.51082587    
 -0.43078303    
  0.63236231    
  0.24737068    
 -0.80562508    
  4.75129113E-03
  7.30921775E-02
  0.80749828    
 -0.43639064    
 -0.20134670    
  0.16418993    
 -0.32082224    
  0.45356488    
 -0.18786149    
 -3.04591693E-02
  0.42024621    
 -0.46955237    
 -0.72617823    
  0.57443082    
  0.56081581    
 -0.49182293    
 -3.92940594E-03
  0.57634813    
 -0.11474580    
 -0.55651873    
  0.20655641    
 -0.33085456    
  0.85774678    
 -0.52689308    
 -2.49568447E-02
  0.39457601    
 -0.38380405    
 -0.10536044    
  0.43157580    
 -0.42367116    
  0.50767118    
 -0.58117372    
 -0.27644560    
  0.75541347    
  0.16866767    
 -0.25926521    
  0.31949773    
  -1.0126461    
   1.2593099    
 -0.88497519    
  0.28669384    
  3.78498584E-02
 -0.13762131    
  8.18062797E-02
 -0.47424257    
  0.56927741    
 -1.94180310E-02
 -0.45278549    
   1.8460581    
  -1.4073776    
 -5.24904542E-02
 -0.26987767    
  0.41457340    
 -0.26886222    
 -5.57634346E-02
  0.44872108    
 -0.38620126    
 -0.31845304    
 -9.30333417E-03
 -0.12422843    
  0.54207855    
  3.62581387E-02
 -0.41740471    
  0.19574440    
  0.27087483    
 -0.15556450    
  0.35700473    
 -0.71415061    
  0.98553550    
 -0.28066412    
 -0.40197429    
  0.43634266    
 -9.05001257E-03
 -0.43078253    
 -0.46303418    
  0.35611895    
 -0.12412582    
  0.70191890    
 -0.26040101    
  0.32589447    
 -0.23393822    
 -0.18387359    
 -0.46134517    
  0.24362223    
  0.92780703    
 -0.51848811    
 -4.45686132E-02
 -0.65888816    
 -1.04159927E-02
 -2.65265983E-02
  0.72749633    
 -0.45198476    
  0.18910159    
 -0.26101366    
 -3.57178189E-02
  0.70219731    
 -0.54674876    
  0.20349659    
  4.04406637E-02
 -0.32495341    
  2.50016116E-02
  0.19729838    
  0.46449885    
 -0.66179633    
 -0.25131384    
   1.8441548    
  -1.0128570    
 -0.38606933    
  0.59902269    
 -0.62303740    
 -0.55097175    
  0.38107389    
  8.19716603E-03
  0.77538526    
 -0.29775813    
 -0.54953998    
  0.53680146    
 -0.10536058    
 -0.64585030    
  0.15570280    
  0.27480847    
 -0.12398567    
  0.42918137    
 -0.50822473    
  4.65203263E-02
  0.17054495    
 -2.82702912E-02
 -0.10975061    
 -0.15082236    
  0.49299294    
 -0.30680296    
 -0.29413778    
  0.95191771    
 -0.63111132    
  0.27443644    
  7.16558471E-02
 -0.58725566    
  0.65411776    
 -0.52839190    
  9.64604244E-02
  0.55357665    
 -0.11421032    
  0.25951079    
 -0.65026993    
  0.43187740    
 -0.36825159    
  0.11930358    
  0.24894780    
  0.16157074    
 -0.48954853    
  0.27443662    
 -0.48207593    
  0.28970462    
 -0.23074789    
 -0.23080602    
  5.60897365E-02
  0.20479420    
 -0.21852508    
  0.16917847    
 -0.23095642    
  0.89047021    
 -0.91027236    
  0.91629052    
 -0.58339614    
  2.47804169E-02
 -0.11865762    
  0.15302546    
  0.50608480    
 -0.47285923    
  2.89876089E-02
 -0.39598551    
  0.94968879    
 -0.46854517    
 -0.13062036    
  0.47703823    
 -0.57834661    
 -0.17645624    
 -0.36044201    
  0.51459259    
  8.63842666E-02
 -0.39688146    
  0.43078318    
 -0.44109225    
  0.18834786    
  0.42107928    
  6.80531710E-02
 -0.41074207    
  3.50914337E-02
 -0.10493454    
  0.43205866    
 -0.19120030    
  0.14019814    
 -0.42010686    
  3.47860344E-02
  0.23165408    
  0.17665558    
 -0.34617826    
  6.22768067E-02
 -0.13731205    
  0.59783661    
  1.88680571E-02
  -1.1538491    
  0.99462253    
 -0.49272546    
  0.41587368    
 -0.11926317    
  0.30993295    
  0.29620296    
 -0.68590081    
  0.31087679    
  0.16318040    
 -0.77506417    
   1.1147414    
 -0.53511822    
 -0.31538481    
  0.53962028    
 -1.09770373E-02
  8.79093725E-03
 -0.63988620    
 -4.15780395E-03
  0.30010441    
 -0.13883615    
 -0.46575704    
  0.67605239    
  0.17366378    
 -0.69799018    
  0.59101737    
 -0.54361469    
   1.1843364    
  -1.1215357    
  7.13093355E-02
   1.3943589    
  -1.1867199    
  0.20722835    
 -0.39482665    
  0.19741824    
  0.68988478    
 -0.96569425    
  0.66042864    
 -0.34627655    
 -8.84374231E-02
 -0.18781580    
  2.44906768E-02
  0.39736810    
  0.67122859    
  0.18531811    
 -0.64704603    
  0.11018441    
 -6.29650801E-02
 -0.15624915    
 -0.51820546    
  5.60143963E-02
  0.41192880    
  0.25160083    
 -0.36328122    
 -0.29249656    
 -0.27871305    
   1.0078834    
 -0.59226614    
  2.32951883E-02
 -0.61716205    
  0.27541271    
  0.33183169    
 -4.06838953E-02
  6.89660758E-03
  0.53526700    
 -0.43714881    
 -8.44658911E-02
  0.47000390    
 -0.56973052    
  0.18107213    
 -0.27938294    
  7.55828246E-02
  0.52678984    
  -1.0543581    
  0.96693426    
 -0.49449846    
  0.28666908    
 -0.50778991    
  0.33575043    
 -0.18593796    
   1.0028670    
 -0.47223881    
 -4.17812020E-02
 -0.12783310    
  0.46810752    
 -0.61822641    
  0.40546498    
  5.48084937E-02
 -6.66147843E-02
 -0.24051484    
 -0.30905664    
  0.12006698    
 -1.84170976E-02
  0.10573256    
 -0.19105491    
  0.18097143    
 -0.40715566    
  0.17211726    
  0.48221484    
 -0.15988375    
 -0.38402447    
  0.39938572    
  0.56309384    
 -0.78395391    
  0.57631463    
 -0.48204193    
 -0.44607008    
  0.43912682    
  0.80042213    
 -0.85410219    
 -0.22130659    
  7.08259717E-02
  0.19716826    
  0.55206889    
 -0.59142935    
 -0.50113940    
  0.21102233    
  1.45069677E-07
  0.64825165    
 -0.20607106    
  0.13196243    
  0.17358372    
 -0.98933333    
  0.31675911    
  0.62528503    
 -0.74533266    
  0.12456353    
  0.35622394    
 -0.17917204    
  7.62623474E-02
  0.14006564    
 -0.33222610    
 -0.40758535    
  0.50827473    
  0.81729525    
 -0.42081109    
 -0.21161214    
  0.40333956    
  -1.0287696    
 -0.26415154    
  0.51082617    
  0.50429302    
 -1.98589619E-02
 -0.46600077    
  0.50533146    
  0.20815597    
 -0.16766430    
 -0.55961508    
  0.34503341    
 -0.53292549    
  0.68473190    
 -0.49222097    
 -0.25593427    
  0.25131515    
 -0.10227895    
  5.11543266E-03
 -0.39531294    
  0.47849065    
 -0.23139346    
  0.80763721    
  0.73069167    
  -1.3649229    
  0.41372243    
  0.30156580    
 -0.62496537    
  0.57763410    
 -0.22186868    
 -3.23656276E-02
 -0.59306461    
  1.76992845E-02
  0.28768227    
   1.4228965    
  -1.1823620    
 -0.29460180    
  0.82523036    
 -0.18924183    
 -0.57318765    
  0.64185357    
 -0.66383302    
  0.44753060    
  2.24731173E-02
  1.10495295E-02
 -0.35981968    
 -0.12568776    
   1.1235948    
 -0.46681541    
  9.48889256E-02
 -0.59879428    
  0.61756438    
 -0.74836272    
  0.33146882    
  0.15638699    
 -0.53708297    
  0.65337604    
  3.51735614E-02
 -0.21225835    
 -0.45810807    
  0.12675178    
 -0.27715489    
  0.18580613    
  0.45356488    
  0.42732424    
 -0.96238095    
  0.10724532    
  0.16738012    
  0.15261379    
 -0.51596791    
  0.48788366    
 -0.31332445    
  0.47916040    
 -0.10149511    
 -9.32355374E-02
 -0.10644663    
  0.24323006    
 -0.47000334    
  7.86431134E-02
  0.71393776    
 -0.49584880    
 -0.65992129    
   1.1781523    
 -0.71965194    
  0.25406584    
  1.58981271E-02
 -0.15678263    
  0.36402830    
 -0.60485417    
  0.34913480    
  0.24281599    
  0.19522537    
 -6.62494525E-02
 -0.49497041    
  2.95227878E-02
 -0.52917540    
  0.28304219    
  0.85193783    
  0.29361680    
 -0.31163502    
 -0.37561193    
  6.54575080E-02
 -0.50990736    
  0.25385991    
 -0.18731664    
 -0.29198396    
   1.1157066    
 -0.33986777    
 -0.30010504    
   1.0854307    
 -0.35031876    
 -0.28996813    
  0.17964806    
 -0.86141795    
  0.26479805    
  0.17185046    
 -0.32542208    
  0.13958578    
  0.17110905    
 -0.47297531    
  0.55552584    
 -0.46455377    
  0.83479810    
 -0.58590186    
  0.21838646    
  0.65566915    
 -0.64482844    
 -0.12014465    
 -0.65439445    
   1.4022481    
 -0.60374087    
 -0.27374485    
 -6.43075779E-02
 -0.23148029    
  0.13062054    
 -2.47942097E-02
  0.25363582    
  0.47040898    
 -0.84865040    
   1.0681369    
 -0.73641479    
  0.71667802    
  -1.0627190    
  0.89687288    
 -0.34553316    
 -0.30162942    
  0.88818443    
 -0.77498883    
 -0.12828979    
  0.53040475    
 -0.25901389    
 -0.71364564    
  0.70198345    
 -0.65009815    
  4.39633057E-02
  0.29970664    
 -0.29970607    
  0.94595355    
  0.19132765    
 -0.56697071    
 -0.33647186    
  8.47468246E-03
 -0.11620132    
 -0.23386507    
  0.88094258    
 -0.39681742    
 -0.22222202    
  0.60655451    
 -0.51839179    
  4.53682803E-02
 -0.15684159    
  0.47822464    
  5.83096966E-03
 -0.59361839    
  0.71398085    
 -4.75019552E-02
 -0.62523526    
  5.40664978E-02
  0.31365794    
  9.34014022E-02
 -0.26459581    
  5.25371805E-02
  0.64060956    
  0.14282392    
 -0.14490145    
 -0.68280548    
  0.19729838    
 -0.25663725    
  0.63932252    
 -0.55961609    
  0.64142960    
 -0.59802985    
  0.91551799    
 -0.69160295    
 -0.26731515    
  8.12823027E-02
   1.1279188    
  -1.2845503    
  0.20736718    
  0.26263580    
 -8.79996121E-02
 -0.21061091    
 -0.16705403    
 -0.13911238    
  0.30616704    
   1.0012246    
 -0.65745306    
 -0.11551320    
 -0.45783365    
 -0.32365087    
  0.19602840    
  0.15040478    
  0.97913826    
 -0.71538967    
 -0.18996274    
 -8.28357264E-02
  0.46430519    
 -0.23753205    
 -0.61645395    
  0.42977589    
  0.93789029    
 -0.73325688    
  0.76852536    
 -0.94729418    
  0.14253363    
 -0.24082629    
 -9.86019447E-02
   1.2681875    
 -0.60395133    
 -0.67465186    
  0.31224713    
  0.75624770    
  0.18650991    
 -0.60738045    
 -0.34693822    
   1.0400853    
  -1.1506268    
 -0.25503150    
  0.77103847    
 -0.17152733    
  0.41158104    
 -0.71368158    
 -0.10951784    
  0.17768073    
 -0.29026935    
  0.40719035    
 -0.17271268    
  0.28972912    
  0.63146782    
 -0.89690375    
  9.89401788E-02
  0.45953199    
 -0.74239480    
  0.88305223    
 -0.78251070    
  0.97865319    
 -0.12146644    
 -0.55226249    
  0.49922028    
 -0.19959053    
 -0.60455334    
  0.22834706    
 -6.80049732E-02
  0.11531052    
  0.50884300    
 -0.95471901    
  0.28121766    
  7.49412999E-02
  0.24527924    
 -0.25252554    
  0.27487314    
  6.67800456E-02
 -0.56026119    
  0.49899089    
 -0.18672684    
 -0.20916842    
 -0.23856793    
  0.42088988    
 -0.26747951    
  0.12907679    
 -0.26706243    
  0.42899546    
  1.32015636E-02
  0.22510920    
 -0.64211524    
 -9.38182697E-02
  0.27531105    
  0.33231375    
 -0.34905097    
 -1.70220472E-02
  0.67364466    
  0.22270554    
 -0.43659237    
 -0.27600744    
  3.56538105E-03
   1.3134177    
  -1.1053331    
 -0.26670906    
 -0.19523442    
  0.45614663    
  5.10025322E-02
 -2.51760967E-02
 -0.47284019    
 -9.13211890E-03
  2.26768665E-02
  0.49546161    
  0.61798769    
  -1.2631265    
  0.24783632    
 -0.25305736    
   1.1346062    
 -0.81853461    
 -7.94064105E-02
   1.0463032    
  -1.3148847    
  0.59675485    
 -0.54411167    
  0.44073287    
  5.45879193E-02
 -0.36114907    
  0.43055835    
 -0.50019205    
  0.73780763    
 -0.39859232    
  0.88851154    
  -1.1359192    
 -0.32948002    
  0.25672069    
  9.87347290E-02
 -1.72415618E-02
 -0.22859263    
  0.57741123    
 -0.24956320    
  0.94270974    
  -1.0728726    
 -7.92959705E-02
 -0.18621288    
  0.98738641    
 -0.81093049    
  0.58451337    
  0.30192477    
 -0.46155420    
   1.0693420    
  -1.2555169    
  0.38070792    
 -0.44036797    
  0.41362858    
 -0.59759027    
  0.14211504    
  0.11683265    
  0.20239705    
  0.74754095    
 -0.89088088    
 -0.40546498    
  0.95219725    
 -0.62111592    
 -0.41516477    
 -0.17185047    
   1.3599079    
 -0.74247235    
  0.18419255    
 -0.27837935    
  0.45758089    
 -0.49532154    
  0.29725161    
  0.55004609    
 -0.98941267    
  0.18396227    
  0.36646271    
 -8.55944585E-03
 -0.22745058    
  0.51010638    
 -0.33863407    
 -0.10873289    
  7.79613033E-02
 -0.32158399    
  0.24023780    
  0.19355755    
 -0.21065240    
  0.22452223    
  0.43709883    
 -0.70388055    
 -0.47432870    
  0.11970786    
  0.55004591    
 -4.23026048E-02
 -0.14238858    
 -0.17876886    
  0.33950743    
  0.49247676    
 -0.87546885    
  0.53454190    
 -0.52569222    
  0.31162196    
  1.60004571E-02
  3.16916336E-03
 -5.86485788E-02
  0.65727633    
 -0.51082540    
 -0.26759499    
  4.80683483E-02
  0.31878179    
 -0.61978924    
 -0.18134674    
  0.65439385    
  0.71865529    
  -1.0340736    
  0.25270203    
  4.12098244E-02
 -0.34082934    
  0.18667911    
  0.47542402    
 -0.16889822    
  2.63169054E-02
 -0.64993799    
  0.47743836    
  1.53138563E-02
 -0.36233550    
 -4.46508043E-02
 -0.21292169    
  0.93753272    
 -0.32985657    
  0.30067387    
  0.35485139    
 -0.64025736    
 -0.13961001    
  0.43182796    
 -0.32925856    
 -0.13442999    
  0.35631496    
  8.91081840E-02
 -2.80389935E-02
 -0.60692579    
 -8.73350445E-03
  0.75480282    
 -0.17288148    
 -0.54320699    
  0.24236688    
 -0.31226349    
  5.28753996E-02
 -8.62062071E-03
 -0.23841086    
  0.96141070    
 -0.22524689    
  0.21043178    
 -1.07181389E-02
 -0.64682287    
 -0.14595380    
  0.55004603    
 -0.22727326    
 -0.36657560    
  0.15628092    
 -6.14220165E-02
  0.47395504    
 -0.56384951    
  0.57505476    
 -0.40268326    
   1.2727988    
 -0.55699366    
 -0.53348339    
 -0.19912885    
 -0.50098634    
   1.2025728    
 -0.33353567    
 -0.13478881    
  0.28935832    
  5.85535094E-02
  0.42579386    
 -0.47933516    
 -0.22627378    
 -0.14117371    
 -0.11462887    
  0.11462907    
 -8.27542096E-02
  0.54095531    
 -0.39863881    
 -8.88687149E-02
  4.36435938E-02
 -0.20027517    
  2.15065554E-02
  0.45661673    
 -0.31408289    
 -0.21762340    
  0.62185806    
 -0.75932986    
  0.24191400    
  0.55369502    
 -0.30284032    
  0.36276585    
 -0.33111739    
 -8.78609717E-02
  0.38715783    
 -0.72840422    
  0.87027186    
 -0.64045238    
  8.38381723E-02
 -0.38299230    
  0.21593849    
  0.22808966    
  6.06247596E-02
 -0.32233128    
 -0.12744531    
  0.37590659    
  0.48653245    
  0.30796671    
  0.20367809    
 -0.85263544    
 -0.47404563    
  0.46826625    
  0.29849273    
 -0.66976672    
  0.76214027    
 -5.64668439E-02
 -0.17900778    
 -0.76782817    
  0.79475760    
 -0.57912898    
  0.42819366    
  0.87148130    
 -0.34449494    
  -1.0887108    
  0.20825522    
 -2.83991862E-02
  7.14591518E-02
  0.56234854    
 -0.64207196    
 -0.47416094    
   1.1420972    
 -0.75910485    
  0.41751316    
 -0.36872315    
  0.35970029    
   1.1807448    
 -0.81116253    
 -0.71637958    
  0.22143260    
  0.40088832    
 -0.82014757    
  0.79694390    
 -0.68380082    
  0.31633717    
  0.31937772    
 -0.59470659    
  0.50185728    
 -0.47108522    
 -0.36101332    
  0.58847618    
 -0.49373090    
  0.58275157    
 -0.64691305    
  0.65945333    
 -0.26205245    
  0.26516277    
  0.12808181    
 -0.17253393    
 -0.27906173    
  0.26598895    
  0.47328725    
 -0.47328806    
  0.16907661    
 -0.52481151    
  0.84930837    
  2.18481719E-02
 -0.75598407    
  0.73413700    
 -0.20178655    
  1.22103058E-02
  0.16724123    
 -0.50468403    
  0.13353099    
  0.27419904    
 -4.63043451E-02
 -0.43920305    
  0.12753889    
  0.74976599    
 -6.63748831E-02
 -0.69970495    
  0.14090507    
 -0.17776051    
 -0.26407239    
   1.1059922    
  -1.1608003    
  0.30166852    
 -6.96824584E-03
  8.05802047E-02
 -0.41845256    
  0.26537675    
  0.22163913    
 -9.14025828E-02
 -0.13023607    
  0.33808181    
 -6.36456832E-02
 -0.47803631    
  0.56290197    
 -0.25921929    
  0.20252456    
  0.47864655    
 -0.71577662    
 -0.33085456    
 -6.58457801E-02
  0.43808636    
  1.67506747E-02
  0.45198521    
 -0.66192716    
  9.00802612E-02
 -6.57874271E-02
  0.55847198    
 -0.49643648    
 -0.25562051    
  0.64593375    
  1.76547300E-02
  0.42853045    
 -0.86316669    
 -4.74393852E-02
 -0.16705485    
  0.43531817    
  0.60416329    
 -0.95686573    
  0.71923572    
 -0.52378452    
 -0.24512176    
  0.57536387    
 -0.25019863    
 -0.13592300    
  0.42444053    
 -0.10842846    
 -0.52867419    
  0.13707991    
  0.52965575    
 -0.53795403    
  0.50329715    
  0.17937823    
 -0.26891166    
 -0.40546480    
 -0.31278768    
  0.35327938    
 -3.22608612E-02
  0.79069042    
 -0.95032012    
  0.59999788    
 -0.73352933    
  8.92984569E-02
  0.68558055    
 -0.42980999    
  0.53314269    
 -0.46181783    
 -0.32208326    
  0.30010438    
 -1.11733973E-02
  0.25629604    
  2.00865716E-02
  2.24731173E-02
 -0.52012897    
  0.32775599    
 -0.20067045    
  7.90923610E-02
 -1.91948954E-02
  0.39507535    
  0.19184963    
  0.27848062    
  -1.2708709    
  0.92785120    
 -0.53408277    
  0.20812961    
  0.30504626    
 -0.74617112    
   1.0356127    
  0.13462916    
  -1.0986128    
  0.35344359    
 -0.13491952    
  7.38033606E-03
  0.60680407    
  -1.0709429    
  0.13133594    
  0.12062828    
 -8.04211795E-02
  0.61903900    
 -0.83849448    
  0.53746176    
  0.20651832    
 -0.27704847    
  3.83888721E-03
  0.48048511    
 -0.64684182    
 -6.06242418E-02
   1.0857090    
  -1.0666599    
 -0.23262322    
  0.38542464    
  0.41486770    
 -0.50815558    
  0.42744431    
 -3.54020149E-02
 -0.30281079    
 -0.19706333    
   1.1310831    
 -0.64633703    
  0.20840135    
 -0.73872459    
  0.36493114    
 -0.45713776    
   1.0095322    
 -0.44991729    
 -0.18102403    
  0.13109650    
 -0.58030701    
   1.3709327    
 -0.32661375    
 -0.75511444    
  0.66066211    
  -1.0593001    
  4.00055833E-02
  0.40764162    
  0.18593812    
 -1.08891269E-02
 -5.62999025E-02
   1.1177332    
 -0.15836826    
 -0.94784832    
  0.52296579    
 -0.77319014    
 -0.21217376    
  0.65924531    
 -2.21875738E-02
  3.76076628E-07
  0.47160473    
  0.11332874    
 -0.82260507    
  9.30901691E-02
  0.24221978    
  0.18763641    
 -9.60335284E-02
 -0.14841959    
  0.41668358    
  2.80013606E-02
 -0.55518764    
 -3.85340638E-02
 -3.57763958E-03
  5.23683093E-02
 -0.24116193    
 -0.22748175    
  0.88088912    
 -0.43634188    
 -0.27041107    
  0.79301304    
 -0.63690776    
  2.31673643E-02
 -5.08915484E-02
 -0.32449535    
  0.44183233    
  0.48110253    
  0.40913770    
 -0.32047158    
 -0.69112933    
   1.0333563    
  -1.1218351    
  6.81117103E-02
  0.73938692    
 -0.71901965    
   1.2573611    
  -1.4236819    
  0.67148596    
 -0.16639109    
 -0.35094389    
 -4.59371693E-02
  3.77406217E-02
 -0.45610967    
  0.48450854    
  3.14982384E-02
  0.29636529    
 -0.51178634    
 -1.94183812E-02
 -0.14763671    
  0.63465142    
  0.56305259    
 -0.78469038    
 -8.63280594E-02
  0.41362858    
 -0.10867861    
 -6.87774345E-02
   1.5022780    
 -0.65221012    
 -0.76927876    
  0.30616659    
 -0.50716901    
 -9.16669145E-02
 -2.02023555E-02
  0.42031991    
 -0.40011725    
 -0.28501961    
  0.47729045    
 -0.11531107    
 -0.28521553    
  7.12894723E-02
  0.23952238    
 -0.35101801    
  0.37244692    
 -9.24877152E-02
  0.30211213    
  0.10335235    
 -0.70093006    
   1.0775588    
  0.36813435    
  -1.3325496    
  0.33314472    
  0.15984845    
 -0.29528639    
  0.59917200    
  -1.0923434    
  0.16126752    
  0.44373065    
 -0.44373128    
  0.21029504    
 -8.65784846E-03
  0.51256299    
 -0.19490078    
 -0.24635361    
 -8.44380409E-02
   1.0365183    
 -0.31299949    
 -0.70605046    
  8.70114267E-02
 -0.11778256    
  0.40546465    
  7.72920102E-02
 -0.42634264    
  0.54809672    
  0.32243696    
 -0.72912204    
  3.65653355E-03
  0.27297619    
  0.17068030    
  0.43697008    
  -1.1371667    
  0.56230724    
  0.31158799    
  0.13770612    
 -0.53337622    
  0.77991503    
  -1.1636876    
 -2.60881204E-02
 -0.44821709    
  0.88405240    
 -4.07029279E-02
 -0.50687653    
  0.73179954    
 -0.33457831    
 -0.43742752    
  0.86903757    
  0.36524075    
 -0.50834137    
 -0.39313433    
 -0.21673086    
  0.32135525    
  0.34166241    
  0.43711591    
 -0.66912156    
 -0.20331149    
 -0.17003407    
  0.14424953    
  0.34918395    
 -0.75278503    
   1.4246554    
 -0.56703550    
  7.96777755E-02
 -0.61935169    
  0.41356194    
 -0.42172557    
   1.0709095    
 -0.16782010    
 -0.34816805    
 -0.16321158    
 -0.26125658    
   1.7637942    
  -1.1299237    
 -6.09828494E-02
  0.15212017    
 -0.28420359    
  0.25414014    
  0.16815804    
 -0.74452043    
  0.12872790    
  0.14609277    
 -0.80066669    
  0.89553624    
  0.20846650    
 -0.66836679    
 -0.17535260    
   1.3577664    
  -1.2474183    
  4.38021682E-02
  0.13976152    
 -0.19105481    
  0.20646426    
  0.41459787    
  -1.0687596    
  0.68131226    
  0.18677573    
 -0.83910102    
  0.51879418    
  0.32768765    
 -0.64529210    
 -1.88683998E-02
  0.52782351    
 -0.16450369    
  0.11851884    
  0.91864127    
  -1.1869045    
 -3.12525146E-02
  0.71279436    
 -0.39578423    
 -0.65348119    
  0.89381766    
 -0.17327139    
 -0.65081280    
  0.32455829    
  0.14932336    
  0.19035406    
 -0.29213688    
 -0.25951046    
  0.29460216    
  0.39157641    
 -0.49311218    
  8.41449201E-02
  0.10641213    
 -0.47063398    
  8.70121345E-02
 -7.19730854E-02
  0.57162613    
 -0.26912844    
  0.38315889    
 -0.35060641    
 -0.34504962    
 -0.16340609    
  0.31683826    
 -0.30507413    
  2.31225137E-02
   1.1267835    
 -0.77814066    
 -0.14745362    
  0.60273176    
 -0.36658835    
 -2.23890934E-02
  0.14058197    
 -0.52181518    
  0.33883709    
  0.91943532    
 -0.64562899    
  0.46925521    
 -0.38875163    
 -0.47554404    
  0.13685878    
 -0.64030403    
   1.6123750    
 -0.95668489    
 -0.22123685    
  0.97005755    
 -0.87474686    
  0.23090562    
 -0.15989484    
  0.13906066    
 -4.30171899E-02
  0.50421059    
 -0.70203561    
  0.44055605    
 -0.50986892    
   1.6589109    
 -0.33811322    
 -0.77702844    
  0.70144582    
  -1.2743436    
  0.64779896    
 -0.57193416    
  0.70900291    
 -0.78980607    
  0.53527701    
 -0.11669703    
  8.72827694E-02
  0.50122732    
 -0.25623527    
 -0.55786461    
  0.18232192    
 -6.68083206E-02
 -0.24149193    
  0.69082999    
 -0.29778731    
 -0.40234590    
  0.29001623    
 -0.14256337    
  0.24862258    
  0.15952677    
 -0.30480704    
  0.61173952    
 -0.59372181    
  0.59372097    
  -1.1786541    
  0.28768244    
  0.44628748    
 -0.56346852    
  0.28497586    
  1.13630563E-07
 -4.07302938E-03
  0.15123118    
 -0.28651407    
  0.74770647    
 -6.15927652E-02
 -0.27753806    
 -0.47124621    
 -4.58103009E-02
  0.43286440    
 -0.19319119    
  0.23940372    
  0.10986681    
  0.19143228    
 -0.64424312    
  9.94341671E-02
  0.36772475    
  0.13815011    
 -0.53935069    
  0.14621672    
  0.88188189    
 -0.44267848    
 -0.80856401    
  0.34328777    
  0.24035347    
 -3.01223248E-02
  0.63166177    
  -1.1798747    
  9.57913846E-02
  0.53739297    
 -0.47676718    
  2.23721266E-02
 -0.14242001    
  0.39520869    
  0.46224126    
 -0.31845418    
 -0.17520376    
 -0.16963640    
  0.99075890    
 -0.96996772    
  0.19729838    
 -1.70360990E-02
 -0.14389409    
  0.76214033    
 -0.99325144    
  0.71049619    
 -0.44046837    
  0.50929773    
 -0.14010628    
  0.72431827    
 -5.52046411E-02
 -0.68239415    
 -0.59153724    
  0.12686707    
  0.18232188    
 -5.46585657E-02
 -7.78599903E-02
  0.61090881    
 -0.14141203    
 -0.31592506    
 -0.16170190    
 -4.16723378E-02
  0.36049780    
  8.25504810E-02
  0.23293120    
 -0.39577237    
 -0.57500690    
  0.41871080    
  5.84110916E-02
  0.31133589    
 -0.38489854    
  0.22161612    
  0.36913526    
 -0.28135958    
 -0.52587700    
 -0.13150148    
  0.24770436    
 -0.40546599    
  0.30804348    
 -0.29546493    
  0.90624070    
  0.29710707    
 -0.44371048    
 -4.48501445E-02
  0.13161792    
  3.94264869E-02
 -0.17410794    
 -1.85766071E-02
  0.35854793    
 -0.46044278    
  0.25515139    
 -8.07507895E-03
 -0.68239468    
  0.71431231    
 -0.60308707    
  0.20284289    
  0.44378352    
 -0.25562045    
  0.32344306    
 -0.68614548    
  0.71613652    
 -0.73966718    
  0.97005755    
 -0.33322865    
 -0.39294937    
 -0.16164121    
  0.52649128    
  0.22002940    
 -0.65440601    
  6.20358437E-02
 -0.27522805    
  0.18479405    
  0.63598859    
 -0.48714283    
  0.84272796    
 -0.80105513    
  0.21631755    
 -0.18287000    
  0.56710690    
 -0.90423739    
  0.78761911    
 -0.52207005    
 -0.29833928    
   1.9425031    
  -1.9568919    
  0.94580245    
 -0.80205745    
  0.59658092    
 -0.56771278    
  0.76376450    
 -0.90780371    
  0.33915174    
  0.53983247    
 -0.63447356    
 -0.34311178    
  0.38275626    
 -0.36733189    
  0.46808848    
  0.13711928    
  0.25007534    
 -0.70405227    
  0.21610084    
 -2.50457749E-02
  0.45494482    
 -0.20041500    
  0.41848886    
 -0.62699294    
  0.48204195    
 -0.59164006    
  0.79927939    
 -0.90937066    
 -4.85738888E-02
  0.81243789    
 -0.55811077    
  0.10008354    
 -0.39598551    
  0.50988185    
  0.18090449    
  0.82682645    
  -1.5463227    
  0.25185359    
  0.12405287    
 -0.10166335    
  0.28952536    
 -6.85987920E-02
  0.40349054    
 -0.93826884    
  2.00012513E-02
 -0.18430461    
 -0.39657685    
   1.5825303    
  0.22241579    
  -1.2142146    
  4.89014806E-03
 -0.26676354    
  0.79019326    
 -0.37837860    
  0.18091401    
  0.41713414    
 -0.26701510    
 -0.21184416    
  0.27921951    
 -0.22456063    
 -3.97879221E-02
  0.41890463    
  2.16094386E-02
 -0.68134034    
  0.36555517    
 -0.15089835    
 -0.10788888    
 -2.56423093E-02
 -0.10008422    
  0.88814753    
 -0.48427838    
 -0.24087144    
  0.36396515    
 -0.49401781    
   1.4215457    
 -0.32912499    
  -1.0383530    
  6.78226054E-02
  0.44300270    
  0.74818391    
 -0.93578196    
  8.22383016E-02
 -0.29354742    
  0.51082587    
 -0.39959979    
 -0.17185001    
  0.73196727    
 -0.93960667    
 -0.20409591    
 -0.16363007    
   1.4333194    
 -0.84965599    
 -6.84029236E-02
 -0.25005168    
 -0.36646339    
  0.31994200    
  1.76992845E-02
 -0.23638943    
  0.40299353    
  0.64237463    
  8.48385990E-02
 -0.35872775    
 -0.17549528    
 -0.26481688    
  0.20163758    
  0.17139268    
  0.48183838    
 -0.52296507    
 -0.23080602    
 -8.52638707E-02
  0.71387374    
 -0.18232115    
 -0.14191778    
  0.51718837    
 -0.79312032    
  9.36098546E-02
 -6.59576878E-02
 -4.55638953E-03
 -3.24846096E-02
 -0.22078812    
  0.61359471    
  0.72295302    
 -0.49853635    
  1.76547300E-02
 -0.45413041    
  3.48194353E-02
 -0.12541705    
  0.85221153    
 -0.97593910    
  0.36396518    
  0.86695844    
 -0.66228926    
  1.09891417E-02
 -0.39730161    
  2.40975562E-02
  0.49643710    
  2.48048963E-07
 -0.18522428    
  0.20436385    
  2.57322360E-02
 -0.43238276    
  0.16678073    
 -0.17751364    
 -0.30461091    
  3.82825397E-02
  0.11097848    
  0.94282627    
 -0.34898856    
 -0.49776328    
  0.14868292    
 -3.68550606E-02
 -0.31419751    
 -0.24798293    
  0.37917447    
  9.00802612E-02
  9.63314846E-02
 -0.58371413    
  0.29376140    
  0.71339536    
 -0.82890791    
  0.17720635    
  0.24846163    
 -0.15860534    
 -2.37162188E-02
  0.71881515    
 -0.44118285    
 -0.25391549    
  0.45870948    
 -0.34092638    
 -0.16170190    
 -3.31979878E-02
  0.28451261    
 -0.29725161    
  0.42241469    
  8.06884840E-02
  3.30396332E-02
 -0.15373445    
 -0.25800073    
 -7.57611310E-03
  0.49395436    
 -8.72227028E-02
 -0.65587562    
  0.74541581    
 -0.34811378    
 -0.23551454    
  0.50916409    
 -0.76821458    
  0.27551192    
 -0.33647215    
  0.86108029    
 -0.25754523    
 -0.12996602    
  0.15770270    
 -0.28666908    
  0.46696216    
 -0.29277083    
 -4.16723266E-02
 -0.23922887    
  0.64941204    
 -0.48374438    
  0.78254163    
  -1.0475804    
  0.65770000    
 -0.18645421    
 -0.59840155    
  0.18514280    
 -0.15180552    
  0.41091496    
 -0.33213308    
 -0.25131527    
   1.0942736    
 -0.58215070    
  0.44737592    
 -0.27614030    
  2.26918235E-02
 -0.41999301    
  0.33647266    
  4.29642995E-07
  0.54910797    
 -0.83795142    
 -0.22897476    
  0.43049023    
 -0.16947585    
   1.2463073    
 -0.92213720    
 -0.15850295    
  0.41307005    
 -0.12921207    
  0.49518648    
 -0.90065217    
  0.24699458    
 -0.14465639    
 -0.22606598    
  0.27910915    
  0.51817828    
 -0.76371026    
  0.15684211    
 -0.28232035    
  0.30622554    
 -0.40743560    
  0.76450443    
  0.70682752    
  -1.3917434    
  0.17500931    
  0.68393081    
  0.17185044    
 -0.83759761    
  0.89258850    
 -0.77781314    
 -8.37307274E-02
  0.18304943    
  0.16705452    
 -0.31155452    
  0.20105268    
  1.01568915E-07
  0.54925263    
  0.41205743    
 -0.77670062    
  4.19641510E-02
 -0.47936258    
 -2.69071572E-02
   1.1588805    
  -1.3213995    
   1.1405036    
 -0.84218270    
  0.84218317    
 -0.65787941    
  0.12399729    
  0.13607943    
 -0.64593381    
  0.90457213    
 -0.38600898    
 -0.24801703    
 -0.12615123    
  0.58451366    
 -0.75846642    
  0.69314694    
 -0.54904675    
 -0.13414946    
  0.56666338    
 -0.24014151    
 -0.32158321    
  0.40382141    
 -0.14487393    
  0.42180699    
 -0.57786119    
  0.87361509    
  -1.1192323    
  0.37077931    
  0.11122581    
  0.51502723    
  -1.0495235    
  0.81690049    
  0.36589152    
 -0.60369205    
  0.29686755    
 -0.32063806    
  0.71859372    
  0.15630229    
 -0.51034802    
 -0.32084355    
  0.26690832    
 -0.49087456    
  5.98977581E-02
  5.28426617E-02
  0.45565531    
 -0.80918270    
  0.69052589    
 -0.34808838    
 -0.12244070    
 -9.69915316E-02
  0.84132743    
  -1.0181096    
  0.96481746    
  -1.2360604    
  0.24889632    
  0.47633961    
 -0.28185061    
  0.28884465    
 -0.50042778    
  0.37433448    
  0.86020118    
 -0.55586064    
 -6.94097281E-02
 -0.41646218    
  0.13707991    
 -0.23666349    
  0.93804157    
 -0.76096964    
 -0.43213353    
  0.61591613    
 -0.29500839    
   1.1115997    
  -1.2479351    
  0.98573291    
  0.31406012    
 -0.50522661    
 -0.52531284    
 -0.12802827    
  0.80603993    
 -0.18362929    
 -0.53824866    
 -0.19223581    
   1.2788184    
 -0.85184646    
 -0.14884534    
 -0.12708631    
  0.76742178    
 -0.72622615    
   1.2235118    
  -1.1172550    
 -0.41967806    
  0.18436481    
  0.30913386    
  0.96668518    
  -1.4359404    
  0.34583783    
  0.38260725    
 -0.59941548    
  0.51816672    
 -2.53985953E-02
 -0.18683378    
  0.44845536    
 -0.46015155    
  0.40677139    
 -7.59173185E-02
 -0.35065660    
   1.3254826    
  -1.9053016    
  0.16430385    
  0.93192559    
 -0.31755909    
 -0.38277331    
 -5.43343052E-02
  0.60844046    
 -0.34646708    
 -6.87134340E-02
  0.36708111    
 -0.27902383    
  0.27320972    
 -0.53941286    
  0.29266953    
 -0.20649156    
  0.25385991    
 -0.16608404    
  0.46526527    
  0.21306680    
 -0.51581365    
 -4.00785692E-02
  0.21941912    
 -0.22688206    
 -0.24014102    
   1.2809335    
  -1.0333304    
  0.10573256    
 -0.22817287    
  0.60766220    
 -0.52310503    
  5.26439659E-02
 -0.50960624    
  0.81633586    
 -5.40522952E-03
 -0.11473921    
  0.11744564    
 -3.01806051E-02
 -0.25930500    
  0.15672581    
 -4.09510210E-02
 -5.96203059E-02
  0.44451049    
 -0.74940425    
  0.13005328    
  0.19511235    
  0.31082383    
 -0.52647001    
  0.56729245    
 -0.76888537    
  0.17638209    
  0.73277700    
 -0.18354893    
 -0.35983902    
 -0.43403831    
  0.21441004    
  0.20544353    
  0.89899880    
 -0.61221069    
 -0.61331016    
  0.38546431    
 -0.21309301    
  0.20633630    
 -0.18164368    
  0.40546525    
 -0.19048479    
  0.36190709    
 -0.39185914    
  0.30609259    
 -0.39803037    
 -0.13883606    
  0.15718588    
  0.11656986    
  6.27161339E-02
 -0.64856368    
   1.9316897    
 -0.99925148    
 -0.34014070    
 -0.17527239    
 -0.27121529    
  0.10937338    
  0.22853458    
 -0.20626149    
  0.19545107    
  0.97127265    
  -1.4441798    
  0.38983968    
  9.74548534E-02
  0.17335279    
  0.47037876    
 -0.53231829    
  1.26981577E-02
  0.89782476    
  -1.3634214    
 -0.19343920    
  0.31623378    
  0.90825826    
  0.56625044    
 -0.71059287    
 -0.61167186    
  0.66606653    
 -0.99266315    
 -0.30727333    
  0.52935773    
  0.19216040    
  0.31015536    
  7.64860362E-02
 -0.47428808    
  0.31775984    
  0.29391220    
 -0.84247822    
 -0.25613371    
  0.75047779    
  0.90270871    
  -1.2965121    
  0.14165044    
 -0.15477955    
  0.49394351    
  8.25211406E-02
 -0.77566803    
 -5.52633442E-02
  0.30598000    
  0.16544384    
  0.35950789    
 -0.13211812    
 -0.51270980    
  0.45455444    
  0.77778506    
  -1.0320983    
  0.18617554    
 -0.64313757    
   1.0226260    
  4.71178591E-02
 -0.51361853    
 -8.00423920E-02
 -8.28873515E-02
  0.37056956    
  0.15981652    
  0.63968474    
  -1.3255943    
  0.47659239    
 -0.37605101    
  0.59979177    
  5.34392856E-02
 -0.51536047    
 -0.25293893    
  0.34687057    
 -0.14045179    
  0.13699725    
 -0.32888830    
 -6.96808323E-02
  0.71859366    
  0.13164502    
 -0.60870856    
  0.51405936    
 -0.62528414    
  0.48794162    
 -0.76214099    
 -0.30368325    
   1.2596513    
 -0.60346925    
  0.93699497    
  -1.0107807    
  0.56090152    
 -0.33595800    
   1.0816834    
  -1.0998324    
 -0.22040066    
  0.14431803    
 -5.27503043E-02
   1.3206437    
  -1.4541755    
   1.0262119    
  -1.2142653    
  0.85710162    
  0.16799131    
 -0.11572302    
 -0.40894294    
  0.28855270    
 -0.33856305    
 -0.30120358    
   1.1310831    
 -0.87866831    
 -4.32287566E-02
 -0.54763991    
  0.49401832    
  0.36511400    
 -0.41284543    
  0.89017469    
  9.08257999E-03
 -0.71693623    
  3.63672674E-02
  0.65492588    
 -0.86918074    
 -0.10732860    
  0.15485422    
  5.73931597E-02
 -0.24224910    
 -0.13570973    
  0.53608561    
  0.32277337    
 -0.57700735    
  0.10798851    
 -0.14370649    
   1.0296195    
 -0.79562563    
 -0.13455933    
  0.52796209    
 -0.28123081    
  0.36500031    
 -0.28470993    
 -0.28274876    
 -2.79456880E-02
  0.17078428    
  0.33354285    
  0.35618621    
  -1.5577170    
   1.3405482    
 -0.24465004    
  0.66838616    
 -0.95969820    
  0.33906591    
 -0.33906600    
 -0.64003813    
  2.04783678E-02
  0.47084793    
  0.38126478    
 -0.33187187    
  3.55062149E-02
  0.45339349    
 -0.34339243    
  1.72121655E-02
 -6.34011999E-02
  0.63127172    
 -0.74271113    
  2.01216880E-02
  8.76754746E-02
  2.16610655E-02
 -0.20544378    
  0.45397678    
  0.18278599    
 -0.53271830    
  0.46057156    
 -0.40297449    
 -0.35454568    
 -0.26662892    
   1.4647329    
 -0.92515790    
 -2.87491791E-02
  0.21645479    
  0.57200259    
  0.12449438    
 -7.46222436E-02
 -0.56957489    
 -0.23194009    
  4.70676087E-02
 -3.11306398E-02
  0.47787789    
 -0.22130662    
  0.42064035    
 -0.98485333    
  0.95840186    
 -0.81351030    
  0.53472382    
  0.71604341    
 -0.61999071    
 -0.32809150    
 -0.48036566    
   1.0742433    
  -1.1552118    
  0.28617567    
 -3.21875811E-02
 -0.10328574    
  0.38628390    
  0.61060703    
 -0.47883812    
 -0.27948499    
 -9.40862820E-02
  0.70872033    
 -0.42891696    
 -0.43995208    
 -0.36422232    
  0.62658674    
  0.22718363    
 -0.50013095    
  0.43343860    
 -0.18508375    
  0.56257558    
 -0.60929263    
  0.63034654    
 -0.39167190    
 -1.28222197E-07
  0.51969039    
 -0.55808914    
 -0.27237964    
  7.64418095E-02
 -9.53101218E-02
  0.26236448    
  0.27106109    
 -0.49603751    
  0.46482983    
  0.19568074    
 -0.68841821    
  0.75930583    
 -0.71321398    
  0.20679462    
  0.35153309    
 -0.45161667    
  0.48954803    
 -0.42298719    
  0.92233306    
  -1.2252827    
  0.49532118    
 -0.17733407    
   1.0759696    
 -0.81475466    
  0.17124526    
 -0.42132846    
 -4.52906303E-02
 -0.13187771    
 -0.22645350    
  0.96692032    
 -0.88221407    
  0.26197341    
 -0.25690961    
  0.62252980    
 -0.60749131    
  0.51082557    
  0.91210264    
 -0.92714041    
 -0.11892004    
 -0.60499954    
  0.51581311    
  0.65123641    
 -0.75742614    
  0.21564695    
 -0.23661193    
  0.65206027    
 -0.75930506    
  0.16886699    
 -0.12277470    
 -0.38539803    
  0.95142794    
 -0.40036273    
 -0.19770589    
  0.29232270    
  0.59853101    
 -0.38656059    
 -0.10348953    
 -0.34209529    
  0.16164127    
 -0.15726480    
  0.37741876    
 -0.13438725    
  5.00935242E-02
  0.16202985    
  0.28490794    
 -0.79850692    
  0.29804492    
  0.88629162    
 -9.19164494E-02
  0.18258001    
 -0.99079639    
  3.47847980E-03
  0.47476697    
 -0.47476631    
  3.41332108E-02
  0.65727633    
 -0.38822290    
  0.67111152    
  -1.2949245    
  0.77796286    
   1.0374382    
  -1.1813849    
 -0.41566893    
 -0.10964359    
  0.41825831    
 -9.16444883E-02
 -0.29285511    
  0.25820658    
  0.25095788    
 -0.37356031    
  0.29849264    
  0.17918080    
 -0.58868569    
   1.0558770    
  -1.1447302    
  0.17417602    
 -0.19203317    
 -0.10435975    
  9.95087903E-03
  0.37531245    
  0.10331764    
  9.64250714E-02
 -0.42800140    
  0.80617040    
 -0.32924667    
  0.32158354    
 -0.98597157    
  0.91422659    
 -0.70562094    
  6.08705916E-02
  0.55849057    
 -0.10937274    
 -0.42576998    
 -3.85344983E-03
 -0.29413778    
  0.36493114    
 -4.03725579E-02
  0.29328430    
  0.22871490    
 -0.64966172    
  0.33342776    
 -0.31654963    
  0.86565822    
 -0.69667494    
  0.71585524    
 -0.53530258    
 -0.22019786    
 -4.12814990E-02
  0.65407962    
  -1.0769368    
  0.12619373    
  0.72110277    
 -0.68565607    
  0.70796245    
  0.26725405    
 -0.25265518    
 -0.56203437    
  0.61151385    
  9.21703801E-02
 -0.72077954    
  8.66523609E-02
  0.11205702    
 -0.26095143    
  0.69085068    
 -0.19202362    
  0.25440502    
 -0.91198021    
 -3.27890553E-02
 -2.81708054E-02
  0.40736780    
  0.22390336    
  0.10657566    
  0.74375731    
  -1.1657513    
   1.2751296    
  -1.0858884    
  0.15906489    
 -0.11851867    
 -0.20509528    
  0.42691338    
 -0.11216184    
  9.07139331E-02
  0.76754588    
  -1.0084616    
  0.36560023    
 -0.13284808    
 -0.18890089    
 -0.36662522    
  0.90479666    
  0.10767010    
 -0.29114807    
 -0.32863307    
  0.85735279    
 -0.90678591    
  0.14152275    
 -0.33471423    
  0.57125759    
 -0.64789081    
  6.84030578E-02
  0.11686452    
  0.56171435    
 -8.07419866E-02
 -0.64003778    
 -9.96297970E-02
  0.22504625    
  0.16118687    
 -0.17651308    
  0.17974396    
  0.40546483    
 -0.25871497    
 -0.51268387    
 -1.87792256E-02
  0.84865063    
 -0.64368099    
  0.21149273    
 -0.56982446    
  0.32296413    
 -0.21815558    
  0.12604086    
  0.41997924    
 -0.37286079    
  0.28558773    
  0.23936361    
 -0.30432117    
  0.12001723    
 -0.18948980    
 -0.55871743    
   1.0381187    
 -0.77914709    
  0.98022234    
 -0.92360300    
  0.54509395    
 -0.50463885    
 -6.36574700E-02
 -1.89586952E-02
 -0.10589296    
  0.44373065    
  8.81481394E-02
 -0.28768182    
  0.29080227    
 -0.13665190    
 -0.34148449    
  0.10485869    
  6.98975325E-02
  0.81233603    
 -0.13192712    
 -0.50302178    
 -9.24877152E-02
  0.37396672    
 -9.21151415E-02
  0.36974737    
 -0.51082575    
 -0.30923674    
 -0.37385902    
  0.23111224    
  0.31893498    
  0.48195112    
 -8.42085779E-02
 -0.16236728    
 -0.25088054    
  0.62860847    
 -0.23361512    
 -5.40669300E-02
 -0.10845158    
 -0.24822316    
  0.29065421    
 -0.45410782    
  0.52566820    
  0.41645426    
 -0.88314813    
  0.81141979    
 -0.24991778    
 -8.10901597E-02
 -0.66361433    
  0.78893811    
 -0.31695285    
  0.21319349    
 -0.10388062    
 -0.51477766    
  0.41857970    
 -0.38451421    
  0.88617629    
 -0.83943981    
  8.73922482E-02
  0.42343372    
 -0.26868543    
  0.27415004    
 -0.47163966    
  0.30928159    
  0.70112836    
  -1.3381850    
 -2.45410949E-02
  0.54980755    
  6.92321286E-02
 -0.21150550    
   1.0592817    
  -1.1101396    
  0.77051091    
  0.80532575    
  -1.6715820    
  0.38451308    
  0.81273806    
 -0.32497808    
  0.17898254    
 -0.64101803    
  3.16916336E-03
  0.18967868    
 -0.46062341    
  0.23551485    
  0.71903908    
 -0.77638960    
  0.28246045    
  0.12300524    
 -0.39854503    
  0.56844389    
 -0.54123092    
  0.17783755    
 -0.22948420    
 -0.27016774    
 -0.12300420    
  1.04168365E-02
 -0.23880954    
  0.72232264    
  0.23773287    
  1.00247441E-02
 -7.50959944E-03
 -0.63459319    
  0.47118732    
 -0.34240675    
 -0.13353129    
  0.65430743    
 -4.29905765E-02
 -0.24799770    
 -2.68468745E-02
 -7.41077438E-02
  2.17401050E-02
 -0.22853360    
  0.34989536    
  0.44793615    
 -0.17948574    
 -0.31391323    
 -7.94889033E-02
  0.24730998    
 -0.13192713    
 -4.25592475E-02
  0.35867921    
 -6.76588565E-02
 -0.32503819    
  0.29715216    
  0.21850538    
 -0.83497733    
  0.10821351    
  0.79078573    
 -0.75716871    
  0.36613402    
 -0.28291818    
  0.29147691    
 -0.58042741    
  0.49444869    
 -0.44977650    
  0.77691710    
 -2.48603746E-02
  0.32529509    
 -0.78482741    
  3.61652882E-03
  0.49187464    
 -0.24096110    
  0.40733564    
 -0.92567968    
  0.55421054    
 -0.42599943    
  0.80677247    
 -0.51391661    
 -2.82591339E-02
 -0.22793180    
 -0.10981436    
  0.93223429    
 -0.73807818    
  0.16563913    
  0.57419497    
 -0.30776528    
 -0.75975597    
  0.39863905    
 -7.46346787E-02
 -0.14679782    
  0.57054514    
  6.09085672E-02
 -0.83975148    
  0.42285654    
  0.44158614    
 -0.37167481    
 -0.30171341    
  0.39086652    
 -0.12516291    
 -0.20252395    
 -0.21299039    
  0.17131884    
  0.65188158    
 -0.50934821    
 -0.22683971    
  0.28768229    
  0.66676068    
 -0.97786206    
   1.2668808    
 -0.41823018    
 -0.62077945    
   1.0509537    
  -1.3784091    
 -7.04890788E-02
   1.3534573    
  -1.2025228    
 -0.21472572    
  0.72555089    
  2.89468537E-03
 -0.44827530    
  9.07753706E-02
  0.98649532    
  -1.3755671    
  0.66845435    
 -0.23889184    
 -3.97583609E-03
 -8.73733535E-02
  0.23180127    
 -0.13254678    
 -0.18074720    
  0.14058197    
  7.87811279E-02
  0.71562034    
 -0.60798895    
  0.68803251    
 -0.47445831    
 -0.19670990    
  0.30097142    
 -0.32124221    
 -6.70442358E-02
 -0.60249209    
  0.56151843    
  0.33592862    
 -0.47436073    
  8.37309286E-02
  0.62887663    
 -0.38113847    
 -0.38529429    
  0.53630495    
 -0.20909195    
 -0.70316333    
  0.86252183    
 -4.93573025E-02
  0.39749673    
 -0.87227458    
   1.1112911    
 -0.68530422    
 -0.42598748    
  0.61609000    
 -0.74348873    
  0.12739775    
  0.30663985    
  3.51510174E-03
 -0.19290332    
 -9.82929692E-02
  0.34249055    
  2.95584165E-02
 -0.18816411    
 -0.18859030    
  0.37675464    
  3.18495110E-02
  0.48863760    
 -0.39875710    
 -0.65106505    
  0.31745455    
  7.69608468E-02
  0.33116707    
 -0.13657586    
 -0.41311678    
  0.40392825    
  0.69314712    
  -1.0698005    
 -0.17606340    
 -5.36178565E-03
  0.66313094    
  0.10258640    
 -0.21381211    
 -3.46487500E-02
  0.77022684    
 -0.57833582    
 -0.32909197    
  0.66139811    
 -0.67995203    
 -9.83105823E-02
  5.23255691E-02
 -4.00049984E-02
  0.18910159    
  0.55380762    
 -0.31192195    
 -0.60923499    
  0.81687462    
  0.16821393    
  -1.1376151    
  0.34294441    
  0.14953201    
 -0.67252707    
  0.91492927    
 -5.31597584E-02
 -0.10280927    
 -5.22993281E-02
  0.25614947    
 -0.51082551    
  0.47647581    
  0.37637204    
  6.94845542E-02
  -1.2056962    
  0.30053058    
  0.22738966    
 -0.18571682    
  0.77350366    
 -0.68377513    
 -0.42620096    
  8.74882713E-02
 -0.11061016    
  0.55543011    
 -0.27655870    
  0.80402356    
  0.22274695    
 -0.75021213    
 -0.25035650    
  0.37630805    
  7.41076469E-02
 -2.68568158E-07
 -0.49899033    
  0.20395648    
 -0.25026003    
  0.16157027    
 -0.39543566    
  0.46925473    
  0.16214456    
 -6.92203715E-02
  0.62244606    
 -0.47661909    
 -5.76793477E-02
 -0.76437402    
  0.43847150    
  0.38358220    
 -0.54788512    
  0.60798961    
 -0.53899646    
  0.41808328    
  0.40650907    
 -0.60718006    
 -0.21266159    
  4.72898828E-03
  0.61212146    
 -0.36658835    
  3.26703377E-02
 -2.53176000E-02
  0.38698021    
 -6.15578480E-02
 -0.66703695    
  0.90800864    
 -0.17198032    
  0.20470312    
 -0.66732669    
  0.41716072    
  0.21118599    
 -0.98782641    
  0.44583786    
 -0.26164597    
  0.56361300    
  0.14575656    
 -0.78707826    
 -0.23202054    
  0.33282536    
  0.52443165    
 -0.47108522    
  0.66460526    
 -0.22928709    
 -0.12834263    
 -0.28980714    
   1.0476927    
 -0.98982483    
 -0.14681438    
  0.32980591    
 -7.28221908E-02
 -0.44023484    
 -0.15043406    
  0.40546516    
  0.12592706    
 -0.63387072    
  0.45002156    
  7.93365613E-02
  0.44153002    
 -0.14017110    
 -0.36251292    
  4.49454458E-03
  0.25578895    
 -4.98320907E-02
 -0.26602051    
  0.51936060    
  0.65709412    
 -0.62366503    
 -0.74084288    
  0.71024150    
  0.43332174    
 -0.81782186    
  0.68062043    
 -0.71009684    
  0.44457617    
 -0.64762312    
  0.55286205    
 -1.82376392E-02
  0.20456697    
 -0.73919034    
  0.29680237    
 -7.81283528E-03
  0.72972465    
 -0.88191724    
  4.90078144E-02
 -6.74407408E-02
  0.54556423    
 -0.35552004    
 -0.48550856    
  5.47249243E-02
 -0.25470161    
  0.44292244    
  0.32378739    
  0.18113837    
  0.40151262    
 -0.11753549    
  0.28823858    
 -1.85347423E-02
 -0.96955502    
 -2.72749458E-02
  8.81628841E-02
  0.38126478    
 -0.15559280    
 -0.45198461    
 -0.35139793    
  0.53460115    
  0.33079177    
  9.44853760E-03
  0.86417258    
 -0.67612028    
  0.17580666    
 -0.90330338    
   1.2341577    
 -0.73959261    
  0.46383676    
 -0.63118970    
  1.15609616E-02
  0.22237697    
 -0.35317516    
  0.17940639    
  0.46909073    
  0.39629069    
 -0.84729767    
 -0.17589077    
 -0.19263086    
   1.0177059    
 -0.79145777    
  3.21107166E-07
 -0.31845441    
   1.1716378    
 -0.91277564    
  0.17645660    
  0.43683073    
 -0.86084855    
   1.3403090    
 -0.47472030    
 -0.69078505    
  5.95139228E-02
  0.41871056    
 -0.52160436    
  0.11613982    
 -1.32454373E-02
  0.54490453    
  0.16367778    
 -0.41095096    
  0.40215930    
 -0.53616244    
  0.82879913    
  -1.1990421    
  0.49429661    
  0.38752770    
  0.54725778    
  -1.2540723    
  0.50160927    
 -8.36823322E-03
  0.11871625    
  0.14558499    
 -0.59686023    
 -5.21156862E-02
  0.76460588    
 -0.92494899    
  0.61270213    
 -0.36947122    
 -0.26768082    
 -0.25202119    
  0.54587334    
  1.46525698E-02
 -0.24149193    
  0.28768229    
 -0.55701423    
  0.19237213    
  0.42199445    
 -2.65797600E-02
  6.71174610E-03
 -0.20327529    
  0.39447594    
 -0.15507226    
  0.42463464    
 -0.54080623    
 -0.41091421    
   1.0912995    
 -0.55778217    
 -0.25820598    
 -0.23252276    
  9.00600851E-02
  0.59520167    
 -0.17863490    
  0.12997580    
 -8.37424919E-02
  0.39537376    
 -0.88730282    
  0.26274341    
 -6.65604472E-02
 -8.88535529E-02
  0.63858777    
 -0.25700516    
 -0.37716806    
  4.73206528E-02
 -4.29248735E-02
 -0.14107785    
  0.47692379    
 -0.29292044    
  0.22482301    
  2.32183319E-02
 -0.29536143    
  0.46669418    
 -0.16805939    
 -8.16777125E-02
 -0.41616026    
  0.54257411    
 -0.34337068    
 -6.83628991E-02
  0.39280689    
 -0.45608789    
  5.38027808E-02
  0.14183053    
  4.44520339E-02
 -5.69254905E-02
  0.25687736    
  0.65353835    
 -0.23202106    
 -0.22261311    
 -0.10624524    
 -0.41435355    
  9.36856344E-02
 -8.47967938E-02
  0.37247831    
  0.28462854    
 -0.49414548    
  0.11023566    
 -0.36101362    
  0.16853978    
 -7.19124004E-02
  0.11973014    
  0.32865968    
 -0.15088844    
 -0.45384824    
  0.72096151    
 -0.40297449    
 -3.80278565E-02
 -0.19166704    
  0.60996950    
 -0.18436448    
  0.18945314    
 -0.87040466    
 -4.33513671E-02
   1.0058308    
 -0.77010798    
  0.23901677    
  0.16310962    
  8.64538178E-02
 -0.49359226    
   1.0238602    
 -0.31081158    
  4.10193726E-02
  0.44789353    
 -0.94230640    
  0.95132881    
  -1.0575511    
  9.05967578E-02
 -0.57448882    
  0.89508814    
 -0.29725114    
 -0.14458145    
 -0.43936744    
  0.36080468    
  0.50310361    
 -0.33530995    
  3.20025645E-02
 -0.31158751    
 -4.39623035E-02
  0.54831588    
 -3.97400409E-02
  0.44520506    
 -0.49720994    
 -2.52263416E-02
 -7.97383562E-02
 -0.10404368    
  0.18742576    
 -0.21860756    
  6.56689405E-02
  0.11966493    
  0.13353106    
 -0.14107831    
  0.57890922    
 -0.14114262    
  6.16305619E-02
 -0.99394166    
   1.2193813    
 -0.50472832    
 -1.22321304E-02
 -0.39019737    
   1.2733290    
  -1.0357448    
  0.35272422    
 -0.30035618    
  0.53302610    
  -1.0016701    
  0.94627112    
 -2.56427843E-02
 -0.55961549    
  0.81093055    
  -1.3499277    
  0.45198539    
  6.40214309E-02
 -6.40215427E-02
  0.35170397    
 -0.74077606    
  2.40966417E-02
  0.51439101    
  0.28322339    
 -0.85898429    
  0.40546513    
  0.28768167    
  0.51335382    
 -0.84414595    
  0.61768275    
  -1.0659000    
   1.3055326    
 -0.67279482    
  2.88831256E-02
 -0.39133143    
  0.69051188    
 -0.65433240    
  0.56899840    
  9.84398574E-02
 -0.48258236    
  0.40405759    
 -0.14853294    
 -0.28986290    
 -0.19728066    
   1.2092775    
 -0.56239736    
 -0.32649422    
 -9.72421691E-02
 -0.13657537    
  0.36734977    
 -0.45391813    
  0.94564277    
 -0.53663844    
  0.15968858    
 -0.48212487    
  0.21825328    
 -4.82018292E-02
 -0.30010381    
  4.87907119E-02
  0.76213986    
  0.10090617    
  0.13548279    
 -0.42019248    
 -0.11297278    
 -0.60116404    
  0.61436635    
  0.19319163    
 -0.22314325    
  0.45597014    
 -0.33818689    
  0.64862716    
 -0.65163428    
 -0.50681740    
  0.70556951    
 -0.65202826    
  0.21266241    
  0.12583938    
 -9.56484303E-02
 -9.34528112E-02
  0.61903894    
 -9.44311842E-02
  0.20067050    
 -0.80158633    
  0.83271724    
 -0.86859637    
  0.44865838    
 -5.84829086E-03
 -0.79493076    
  0.30058578    
  0.71455133    
 -0.67681003    
  5.84437810E-02
  0.49053407    
 -0.46042418    
 -0.15556356    
  0.28644335    
  2.56897230E-02
  0.56168383    
 -0.32415214    
  0.40164813    
 -0.55247134    
  0.51348001    
  -1.0056542    
 -0.15234163    
  0.25552464    
  0.91236180    
 -0.29823655    
  0.35561350    
  0.57803261    
  -1.3810939    
  6.42788187E-02
  0.17450871    
 -0.72637302    
  0.46237358    
  0.52937543    
 -0.60446596    
  0.51813835    
 -0.30421156    
 -0.13883606    
  0.82827318    
 -0.95998275    
  0.66608489    
  0.20654736    
 -0.46716827    
 -2.62311641E-02
  0.26159748    
 -0.80965304    
  0.69314688    
 -6.53050691E-02
 -0.51389790    
 -0.27578744    
  0.33066353    
   1.0036255    
  -1.1385443    
  0.53062797    
  0.67667264    
  -1.0919892    
  0.15979253    
  7.71170482E-02
  0.36832595    
 -0.43286386    
  0.11778288    
  0.99735814    
 -0.60181946    
 -0.89409578    
  0.61716098    
 -0.32795653    
  0.57963604    
 -0.60273242    
  0.50895506    
 -0.76294196    
  0.91387838    
 -0.13146280    
 -0.25604787    
 -0.23118280    
  2.65504327E-02
  0.71260762    
 -0.43921915    
 -0.26903072    
  0.68878961    
  0.39816070    
  -1.1359586    
  0.91720337    
 -0.56327176    
  0.59382284    
 -0.64985055    
 -0.22738953    
 -0.13657537    
 -6.55153766E-02
   1.3705456    
  -1.0445447    
 -0.36313966    
  0.17327198    
 -0.17869160    
  0.67116851    
  0.38865784    
 -0.28831023    
  0.27503949    
 -0.68176186    
  0.18232143    
 -0.50977713    
  0.91942680    
 -0.52979320    
  0.25249609    
 -0.11365952    
 -0.36909699    
  0.68867254    
 -0.78711259    
   1.4355539    
  -1.1319882    
   1.0753130    
  -1.5159338    
 -0.15226908    
   1.0831424    
 -0.63055891    
  0.34361976    
 -0.85026985    
  0.48122478    
  5.42932749E-02
  0.62806618    
 -0.30151588    
 -0.47058994    
 -0.16833460    
  0.16833569    
  0.79144037    
 -0.19430843    
 -0.27144951    
 -0.33038825    
  0.79614627    
 -0.64334404    
  0.22395258    
 -7.03805611E-02
 -9.08067077E-02
  6.26351312E-02
  0.47000366    
  -1.0421991    
  0.32647610    
  0.36667004    
 -0.44747400    
  0.19706403    
  0.37799084    
 -8.42294618E-02
  0.14632826    
  0.54226339    
 -0.81093031    
 -0.32489502    
  0.99902791    
 -0.25957555    
 -0.55397570    
 -8.20133016E-02
  4.26474679E-03
 -0.28343549    
  0.43332222    
 -0.68949020    
   1.4150732    
  0.12014470    
 -0.77844483    
 -0.90606987    
   1.1319487    
 -0.65561002    
  0.22943994    
 -7.83000514E-02
  0.10716903    
  4.05704416E-03
 -0.20608301    
  0.71041054    
 -0.75102490    
  6.51855841E-02
  0.49516928    
 -0.19542456    
  0.32302123    
 -5.22163231E-03
 -0.53377402    
  0.65677977    
 -0.57125735    
  0.19319153    
  0.67954195    
 -0.79395163    
  3.35229076E-02
  4.30175327E-02
 -0.10341339    
 -0.10233913    
 -3.95654812E-02
  0.41882816    
 -0.13226813    
  0.37700537    
 -0.65909117    
  4.36749496E-02
   1.0277861    
 -0.87363541    
  0.54113114    
 -0.74343091    
 -0.14448152    
  0.80804735    
 -0.29308528    
 -0.56271636    
  0.73830718    
 -0.78845727    
  0.52557385    
  0.57873666    
 -0.21465701    
 -0.84495270    
 -0.11573547    
  0.93693495    
  -1.0134059    
   1.0941873    
 -5.93779497E-02
  0.20173955    
 -0.25986779    
 -0.55588186    
  0.22834706    
  0.43164790    
  0.18232186    
 -0.33236086    
  0.17226212    
  0.22884153    
 -0.55612564    
  0.38285318    
 -0.90800995    
   1.0144082    
 -0.38786364    
 -0.26319090    
  0.38250366    
  0.60902148    
 -0.67209405    
  0.26994774    
 -0.43984690    
 -0.27541184    
  0.26921952    
 -0.20239781    
 -8.73568580E-02
 -5.98466620E-02
 -4.41522384E-03
 -4.98964302E-02
  1.84331462E-02
  0.21673052    
  0.31845400    
 -3.81514914E-02
  0.23638846    
 -0.24475703    
 -0.44401360    
  0.11535382    
  0.56460631    
 -9.50886682E-02
 -0.15212508    
 -0.22811307    
 -0.12896608    
 -0.11576052    
  0.37781361    
 -0.21461287    
  0.60858935    
 -0.24652432    
 -0.58135539    
  0.18791519    
  2.36228965E-02
  0.29446855    
 -0.36708039    
  0.40127224    
 -0.59962082    
  0.36379275    
  5.51865958E-02
  0.56820792    
 -0.65582925    
  0.99717820    
 -0.70401680    
  0.77066427    
  -1.3214391    
  0.42269298    
  0.44005635    
 -0.25877112    
  0.42428544    
  -1.0425842    
  0.73319948    
 -0.65909117    
  0.71522284    
 -0.51374078    
  0.91190171    
  -1.0913075    
  0.11923718    
   1.1216016    
 -0.59921569    
 -0.65924585    
  0.13297541    
 -0.55864275    
 -8.51584449E-02
   1.9658169    
  -1.2989376    
 -0.11683302    
  0.31299964    
 -0.31299996    
   1.0384330    
 -0.70379329    
  0.13429584    
  0.18053748    
 -0.84729862    
  0.17185041    
  0.51607525    
 -0.17086950    
  0.31675866    
 -0.46009791    
  0.82712662    
 -0.38529381    
  0.70801353    
 -0.10397395    
  -1.0458715    
   1.1441547    
  -1.2341028    
 -4.00049984E-02
 -0.24898396    
  0.50029933    
  5.25628179E-02
 -0.50681740    
  0.36116529    
 -0.33160645    
  0.67601073    
  0.15942743    
 -0.73396903    
  0.23013702    
  0.89729637    
 -0.90078616    
  4.44521643E-02
 -0.19918498    
  0.18910159    
  6.85418621E-02
  0.34589148    
 -0.43836689    
  0.91421282    
 -0.58418709    
 -0.26311120    
 -0.47065103    
  0.52727038    
  0.34776723    
 -0.57320648    
  0.48991886    
 -0.66081154    
 -0.15718624    
  0.46065170    
  7.43476748E-02
 -0.14742365    
  2.84718741E-02
  0.88565081    
 -0.22822174    
 -0.93463910    
  0.67916083    
 -0.54101098    
  0.37544885    
 -0.20190275    
  0.31691152    
 -0.46262380    
  8.99483860E-02
 -0.21511158    
  0.22225459    
  0.21957804    
  0.24014148    
 -0.79975671    
  0.91629052    
  -1.0847094    
  0.51907539    
 -0.25534645    
   1.1166308    
 -0.68425840    
 -0.54788512    
  0.65677959    
 -0.35139745    
  0.57981819    
 -0.86000949    
  0.35965577    
  0.22314383    
 -0.30260727    
  0.20951697    
 -2.78228167E-02
 -0.28455195    
  0.71783954    
 -0.67302549    
  0.45089760    
 -6.01486824E-02
  0.14058228    
 -0.83103722    
  0.16332453    
 -5.56589725E-07
  0.37611905    
 -0.11270176    
 -0.13503627    
  9.93184745E-02
  0.26376188    
  0.50634664    
 -0.41306946    
 -0.44041985    
  0.48276737    
 -0.63166177    
 -0.15874822    
  0.84267920    
 -0.89227557    
  1.68078337E-02
  0.29184034    
 -4.15780395E-03
  0.16480760    
  0.55708849    
  0.11462956    
 -0.84489399    
  1.25265215E-02
  8.73567834E-02
 -0.40736800    
  0.96208298    
 -0.88512158    
  0.31508118    
  3.04204915E-02
  8.95050839E-02
  9.46873352E-02
 -6.43309653E-02
  0.27430424    
  0.44020781    
  -1.0055220    
  0.43322453    
 -5.63114882E-02
 -3.21463688E-07
 -0.20576510    
  0.17165269    
 -0.25357008    
  0.46847832    
  8.99756700E-02
 -0.77048010    
 -0.16340609    
   1.2620182    
 -0.55127543    
  8.09364617E-02
 -0.67983085    
  0.77440983    
 -2.71962602E-02
 -0.69064379    
  0.12663293    
  3.88815887E-02
  0.59529090    
  0.40390640    
  -1.0694016    
  0.41451481    
 -3.04900464E-02
 -0.38858113    
  0.48585930    
 -0.59681571    
  0.28256735    
  3.83888721E-03
 -0.10919937    
  2.11428758E-02
  0.43703979    
 -0.33755365    
 -0.33420151    
 -0.17915292    
   1.4769907    
  -1.1324141    
  0.84857857    
 -0.72632092    
  0.59306341    
 -0.39564547    
  0.53273356    
  -1.0555745    
  0.82185954    
 -0.74775100    
 -5.77580184E-02
 -0.23674884    
  0.35872686    
  0.38776511    
 -0.35020298    
 -0.34945920    
  0.98327750    
 -0.40424317    
  0.22825828    
   1.0416256    
  -1.4811922    
  0.53408229    
 -5.73141202E-02
 -0.58666289    
  0.42216000    
  0.24540998    
  0.15341048    
 -0.46734014    
  0.25799021    
 -0.42762670    
  0.43036270    
  0.82599550    
 -0.88798696    
  0.22081569    
 -0.32166442    
  0.64540154    
  3.80526781E-02
 -0.91385835    
  0.47202617    
 -0.41689363    
 -0.33341202    
  0.62682414    
 -0.59524286    
 -0.10939785    
  9.37316790E-02
  0.16907617    
 -5.48078269E-02
  0.44685018    
  4.11823913E-02
  6.95687532E-02
  0.35209435    
 -1.33211352E-02
  0.12075869    
 -0.42778394    
 -0.42518929    
  0.50763357    
 -0.32930347    
  6.64448459E-03
  0.18947031    
 -0.31640062    
 -0.12391046    
 -0.47597852    
  0.40546453    
 -4.19641323E-02
  0.32621583    
  0.59766495    
 -0.55396104    
 -0.34638914    
  0.54286534    
 -0.36832586    
 -7.29067400E-02
  0.33286476    
 -0.29574639    
  0.33125335    
 -0.77173805    
   1.3009971    
 -0.44832289    
 -9.85329971E-02
 -0.72929525    
  2.42428910E-02
  0.93644547    
 -0.49375737    
 -1.16058681E-02
  0.51703227    
 -0.54464686    
  0.22793226    
  6.34878268E-03
  0.26285124    
 -0.27239010    
  0.17537497    
 -0.48785624    
  0.76678681    
 -0.19662231    
 -0.87992400    
 -8.05387050E-02
  0.85647219    
 -0.57202154    
  4.74029891E-02
  0.24149299    
 -0.42938483    
  0.52304119    
 -0.95683670    
  0.89889914    
  0.48307535    
 -0.61011159    
  0.31227723    
  0.26034415    
  0.83046371    
  -1.3227355    
 -0.24450949    
 -0.13018382    
 -4.37223800E-02
  0.48593757    
  0.55715859    
 -0.59926957    
  0.38005558    
 -0.11962300    
  0.59299082    
 -0.92395324    
 -0.46693099    
  0.43170309    
 -0.20733318    
  0.65058774    
  0.43486619    
 -0.56293249    
 -0.49830815    
 -0.24246866    
  0.29376140    
  0.75910497    
 -0.13901725    
 -0.50838345    
  0.55145276    
 -0.96918839    
  0.34612584    
   1.1496871    
 -0.23602033    
 -0.44475582    
  5.44935325E-03
  0.35149834    
 -0.18193927    
 -0.49414548    
  6.19501770E-02
 -0.45806065    
 -0.20377879    
  0.48866403    
  0.91964626    
 -0.41556662    
 -0.72932762    
  0.31365797    
   1.3289093    
  -1.2764629    
  3.93612608E-02
  7.43581802E-02
  0.19740830    
  0.43704629    
  -1.1628060    
   1.3294606    
 -0.76905662    
  0.71034861    
  0.13333710    
 -0.42464399    
  0.26777527    
 -8.96123797E-02
 -0.47837183    
 -0.63598824    
  0.40016037    
  0.97683173    
  -1.5311433    
  0.32850385    
 -6.42415732E-02
 -0.21605997    
  0.66631955    
 -0.52400339    
 -4.16733474E-02
 -0.10064381    
  0.72213429    
 -6.49198517E-02
 -0.22085986    
  0.23298138    
  7.26007894E-02
 -3.41911241E-02
  5.08587807E-02
  0.66521204    
 -0.45482194    
 -0.22147083    
  0.24572754    
 -0.61562181    
  0.66035718    
 -0.79388922    
  0.14555596    
  0.32674924    
  0.72565907    
 -0.94307220    
  1.06569035E-02
 -6.19501099E-02
 -0.22690919    
  0.70253646    
 -0.42076820    
 -0.19161771    
  7.47238025E-02
 -9.65106040E-02
  0.14720373    
 -0.18765861    
  0.33908978    
 -0.44547012    
  0.83335239    
 -0.51304561    
  0.27931389    
  0.19760990    
 -0.56191766    
  5.49160652E-02
  0.26646647    
 -2.36699916E-02
  0.39139438    
 -0.17425747    
  0.24836497    
 -0.58628368    
 -6.27380833E-02
  0.60678989    
 -0.14763620    
  0.32010534    
  -1.1546057    
   1.3530244    
  -1.3530236    
  0.36449799    
 -0.22314323    
  0.27625301    
 -7.14591742E-02
  2.19791830E-02
  0.16034241    
  6.85813352E-02
  9.87101793E-02
 -4.26731855E-02
 -2.20394563E-02
 -0.33814526    
  0.78810191    
  9.64399800E-02
 -0.48954850    
 -0.32704285    
  0.42950466    
 -0.32560548    
  0.12070243    
  0.49377120    
 -0.72938275    
  0.24142583    
 -0.69605035    
  0.38983968    
 -0.27983969    
  0.87806916    
 -0.68882787    
   1.1071965    
 -0.29626620    
 -0.15734896    
 -0.77730882    
  1.45284198E-02
  0.35282168    
 -9.19376835E-02
  0.29598126    
 -0.14183010    
  0.23638831    
 -0.44378421    
  0.65126681    
 -9.16508287E-02
  0.24609280    
 -0.79020375    
 -0.23767151    
  0.86319840    
 -0.62552655    
  0.34468019    
 -0.46294406    
  0.57860577    
 -0.50759494    
  0.66865605    
 -0.37996688    
  0.86991465    
 -0.55614084    
 -0.77355868    
   1.2271472    
 -0.82008827    
 -2.90811714E-02
  3.85895744E-02
 -0.48078680    
  0.90603381    
 -0.81817377    
  3.21875066E-02
  0.35441005    
  0.31585321    
 -0.78522182    
  0.47884753    
 -0.42451292    
 -1.45279393E-02
  0.33298221    
 -0.27149633    
  0.52086681    
 -0.11540131    
 -0.21023045    
  0.18232143    
  0.24183553    
 -0.61481589    
  0.77213520    
 -5.19594289E-02
 -0.65820950    
  0.34805453    
  0.11710958    
 -0.25324133    
  0.15712287    
 -9.64980572E-02
 -9.23731700E-02
 -0.16738018    
  0.44696501    
  0.48946115    
  -1.0870510    
  0.84165233    
  -1.2796609    
  0.83191282    
 -2.35301554E-02
 -6.68083206E-02
 -1.09688174E-02
 -0.58852273    
   1.2033105    
  0.47273359    
  -1.4729670    
  0.52903730    
  0.49864978    
 -0.71070868    
 -1.69329695E-07
 -5.25371321E-02
  0.59970212    
 -0.33192667    
  0.22123729    
 -0.49317044    
  0.53307658    
  0.18069012    
 -0.56678402    
 -0.29490250    
  0.70991397    
  0.30999652    
 -0.92328364    
  0.58681118    
  0.14715734    
 -0.40441352    
  0.45169878    
 -0.22918561    
 -0.18535678    
 -9.22749713E-02
  0.80349565    
 -0.58838421    
  8.25211406E-02
 -0.37379348    
 -0.12636250    
  6.70865849E-02
 -0.43844572    
  0.59694862    
 -9.56357792E-02
 -3.27900387E-02
  0.31237492    
 -0.14247587    
  0.65004420    
 -0.82365394    
  0.44315970    
  0.82488739    
  -1.4921193    
  0.69081932    
 -0.58499295    
 -0.15834385    
  0.16667718    
  0.55783582    
 -0.37275228    
  0.43936694    
 -0.37590662    
  0.35343325    
 -1.83489025E-02
  2.31194380E-03
 -0.47975081    
  0.64538276    
 -0.67568755    
 -0.23767151    
  0.95175183    
 -0.67264289    
   1.0351394    
  -1.0999238    
  0.73930913    
  -1.0191488    
   1.0542395    
 -0.53408241    
 -0.35711750    
 -0.26148051    
  0.26147953    
  0.95278436    
 -2.94394232E-02
 -0.90580088    
  8.73739794E-02
 -1.20244958E-02
  0.28262869    
 -0.28262931    
  0.12136047    
  0.19121034    
 -0.19478816    
 -0.39477047    
  0.31263381    
 -0.23586975    
  0.62959331    
  0.68920219    
  -1.0188733    
 -0.34012863    
  0.57920259    
 -0.51466399    
  0.13052212    
  0.30338106    
 -0.35090628    
  0.74698144    
 -0.55438817    
 -0.44834206    
  0.36066732    
  0.23973790    
 -0.58340681    
  0.53852832    
 -0.12560071    
 -0.26199281    
  0.54781413    
 -0.49603751    
  0.49882737    
 -0.44960022    
  0.59936452    
 -0.54002446    
 -0.54430163    
  0.12641320    
 -2.53169592E-02
  0.60962665    
  0.34933132    
 -0.47542340    
 -0.45821640    
  0.55244756    
  0.42211276    
 -0.43296206    
  0.11332832    
 -0.30514950    
  2.17869785E-02
  0.63090473    
 -0.50548846    
 -0.44819099    
  0.38136771    
 -0.30132473    
  0.36433813    
  4.11275327E-02
 -0.14564022    
  0.57164931    
 -0.47096092    
 -2.32571047E-02
  0.19530842    
  0.21407004    
 -0.61792397    
   1.4369228    
 -0.43458787    
 -0.77053374    
  0.13592353    
 -0.23238334    
  0.35202321    
  0.56173271    
  -1.0299572    
  0.21648665    
 -0.14339414    
  0.64347583    
 -0.15762877    
  0.24829885    
 -7.00501502E-02
 -0.60840571    
 -6.01040907E-02
  0.13629322    
 -0.42692930    
   1.4767513    
 -0.36442676    
 -0.69704616    
  0.85839629    
  -1.0282950    
 -0.16034245    
  0.76647872    
 -0.26768175    
 -0.58383411    
  0.53306198    
 -0.43721366    
  0.84959906    
 -0.20322834    
 -0.41253194    
  0.75302064    
  -1.1374331    
  0.81922936    
 -0.49623933    
 -9.48573351E-02
  0.12164537    
  0.25522262    
 -0.41748235    
   1.2385998    
 -0.97186053    
 -0.37037465    
 -0.10280879    
  0.54217595    
 -0.15600410    
  0.55154335    
 -0.74168718    
  7.56023824E-02
 -0.15739284    
  0.49594238    
  3.73560116E-02
 -0.28324771    
  0.57092935    
 -0.38566232    
  7.09516630E-02
  0.23132883    
  0.51353902    
 -0.91223359    
  0.47202617    
 -0.10088126    
 -0.70438296    
  0.39979962    
  0.33484775    
 -5.43478131E-03
 -0.58724219    
  0.83885926    
 -0.11672471    
 -0.26881352    
 -0.19171134    
 -0.17705166    
  0.60120952    
 -0.46655294    
  0.13598903    
  0.33549032    
 -0.40669399    
  0.53776580    
  0.28011045    
 -0.97325790    
 -0.49797764    
  0.99666101    
 -0.28942838    
  0.92186975    
  -1.0684727    
  0.27443725    
 -0.21548040    
  0.88370454    
  -1.0270987    
  0.69094211    
 -0.10707858    
  0.13965553    
 -0.23226604    
  0.35099813    
 -0.15795267    
 -0.79604119    
  0.88730282    
 -0.62455982    
 -0.34484071    
  0.75785232    
 -0.48770282    
  0.50755537    
  0.36108822    
  8.52979347E-02
 -0.35263973    
 -0.60949683    
 -8.58894810E-02
  0.51440632    
 -0.20784600    
  0.87105900    
 -0.46010834    
 -0.83641559    
  0.21706469    
  4.76275645E-02
 -6.81623966E-02
  0.18508360    
  0.26501334    
  0.24719052    
 -0.28493133    
 -0.34032562    
  0.27798289    
 -0.33355215    
  0.92198884    
 -0.82112783    
   1.2874721    
 -0.59617174    
 -0.65506434    
   1.1312869    
  -1.3143209    
 -0.33732805    
  0.69613671    
 -0.41145235    
 -0.33377373    
  0.25410599    
 -7.07357898E-02
  0.61135757    
 -0.28768179    
 -3.07719074E-02
 -0.15154959    
  7.44326413E-02
 -0.23161879    
  0.22738965    
 -2.15683784E-07
  0.41949061    
 -0.20999908    
  0.36215791    
 -0.30214053    
 -7.73490593E-02
  1.73315722E-02
 -0.85304248    
  0.11419217    
 -0.18954106    
   1.8535774    
 -0.73772293    
 -0.61903870    
  0.27971417    
 -0.17435332    
  0.87149245    
 -0.53162491    
 -7.75033906E-02
 -0.26713833    
  0.12993640    
  0.18721201    
  6.41026050E-02
  0.72846383    
 -0.93058777    
  0.47747543    
 -0.73624629    
  0.13093762    
  0.57251954    
 -0.50231510    
  0.37971285    
  0.67264873    
 -0.50003624    
 -0.75346696    
  0.11720661    
 -0.49709561    
  0.66627389    
  0.33145681    
 -0.12479119    
 -9.53911804E-03
 -0.71576500    
   1.0540612    
 -0.86956340    
  0.63438910    
  0.43480980    
 -0.98581660    
  0.66526151    
  0.21850538    
 -0.57628268    
 -0.21673086    
  0.82553619    
 -0.75928706    
  5.40675260E-02
 -0.15280123    
 -0.15257943    
  0.12871191    
  0.70753551    
 -0.34652272    
 -3.77399661E-02
  0.30243251    
 -0.80513233    
  0.79735070    
  0.15191624    
 -0.78443885    
   1.0687597    
 -0.74143291    
  0.42989883    
 -0.18370186    
  0.26956266    
 -0.35908929    
 -0.11853825    
  0.46274987    
  5.82288094E-02
 -0.59142935    
  0.42950466    
 -0.38315019    
 -0.30762345    
  0.26127025    
  0.15831307    
 -0.33771887    
  0.11923718    
  0.11692099    
  0.30392897    
  0.55852443    
 -0.44328907    
 -0.30830157    
 -2.50017717E-02
 -0.21840809    
  0.40808660    
 -0.11942068    
 -0.12221735    
 -0.19845080    
 -0.28497493    
  0.38911614    
 -0.16705403    
  0.86203110    
 -6.02817871E-02
 -0.77610672    
 -2.56423093E-02
  9.88455713E-02
  0.58996272    
 -0.52175450    
  2.53173374E-02
  0.41729981    
  0.31093907    
 -0.99705303    
  0.58466631    
 -0.23033074    
 -0.42199412    
   1.0902436    
  -1.0510230    
  0.73319948    
 -0.64139193    
  0.98247254    
 -0.62799263    
 -0.20032842    
  6.19501770E-02
  0.10394631    
 -0.59033853    
 -0.17544825    
  0.95392931    
 -0.56689763    
  0.61329800    
 -0.30035618    
 -0.35086116    
  0.48439193    
 -0.64662784    
  0.24116255    
   1.0324855    
 -0.64503831    
 -9.13210120E-03
 -0.52726996    
  0.25073817    
 -8.09701066E-03
  0.19511235    
 -0.24512252    
  6.21317960E-02
  0.49870393    
 -0.26041541    
  0.36455488    
 -0.83709359    
  0.40377143    
  0.22382145    
 -0.46837881    
  0.14107904    
 -0.13675931    
  6.66910037E-02
  0.73461407    
 -0.69121462    
  0.40931910    
 -0.45271832    
  0.72489613    
 -0.65482783    
  0.22764441    
 -5.85682467E-02
 -0.57642257    
  0.24880056    
  0.28878242    
  0.33363971    
 -0.33034477    
 -0.29207739    
  0.13187818    
  0.12334461    
 -0.36696622    
   1.0165151    
 -0.73129910    
  0.25090298    
 -0.19333255    
 -5.01895212E-02
 -3.74572650E-02
 -0.49944082    
  0.97610134    
  0.82712287    
  -1.2811412    
 -2.26422306E-02
   1.5208992    
  -1.7613674    
   1.0107180    
 -0.86213005    
 -0.45918423    
  0.42945719    
 -0.16353360    
  0.85452372    
 -0.50293785    
 -0.39304203    
  0.46536309    
  0.69314748    
  -1.1221424    
   1.3811792    
 -0.76214033    
 -0.42909363    
  5.73931597E-02
  0.85127389    
 -0.96955502    
 -0.22538744    
  0.62635887    
  0.29665077    
 -0.68425846    
  3.05030830E-02
  0.34805453    
  0.23159246    
 -0.59260571    
  0.50471997    
 -3.47167216E-02
  9.08534229E-02
 -0.22128412    
 -0.29701313    
 -5.12930937E-02
  0.83214581    
 -0.89551651    
  0.50614172    
  0.74528497    
  -1.0528824    
 -0.10493454    
 -0.11247792    
  0.60353476    
 -0.32302120    
 -9.42313150E-02
 -0.36290619    
  0.21858718    
  9.98663083E-02
  0.20142207    
  0.72309911    
 -0.61740148    
 -0.46818191    
  0.93361533    
  0.12706932    
 -0.76094007    
 -0.18520325    
  0.34140787    
 -0.39475402    
  0.58473819    
 -0.11017863    
  2.52464022E-02
 -0.43355691    
  0.44183245    
 -0.74386150    
  0.21734694    
  8.89478251E-02
   1.1389240    
  -1.4055514    
  0.55961585    
  0.51652348    
 -0.97579116    
  0.51483756    
 -0.24746048    
 -0.29282439    
 -0.12619486    
  0.40351364    
 -0.12464262    
  0.62919885    
 -0.41852152    
  0.48908535    
 -1.99787803E-02
 -0.69314706    
 -4.49357461E-03
 -4.51386301E-03
  4.42551374E-02
  0.47647581    
  0.35774964    
 -0.38224033    
 -0.50990736    
 -0.37385902    
  0.38299251    
  0.18610218    
 -0.40924656    
  0.47849014    
  0.21749386    
  8.41742679E-02
 -4.25598882E-02
 -0.54679042    
  4.13860008E-02
  0.69539726    
 -0.96227616    
  0.22549407    
  0.24451005    
  0.35003492    
 -0.16282411    
  0.25672022    
  2.35593063E-03
 -8.33814144E-02
 -0.60273242    
 -0.31611913    
  0.89556491    
 -0.77493727    
  0.56608796    
 -0.36129314    
  3.63681279E-02
  0.42899561    
 -0.80368996    
  7.50360936E-02
  0.66256326    
 -6.08191341E-02
  0.66129166    
 -0.12119608    
 -0.16705431    
 -0.54944062    
 -0.24906652    
   1.1574525    
 -0.80381238    
  3.53940949E-03
  4.82851043E-02
 -0.68309617    
  0.91629100    
  0.62415433    
 -0.70175540    
  0.32446110    
 -0.79850692    
  0.16598487    
 -0.34830597    
  0.23199345    
  2.17869785E-02
  0.65582138    
 -0.67760825    
 -7.78424218E-02
  0.25869474    
   1.1865427    
  -1.4890391    
  0.83442253    
 -0.37882572    
 -0.40704298    
  0.55077523    
  8.63276124E-02
 -0.37218997    
 -0.30850279    
  0.80762446    
  -1.0282965    
   1.0986121    
 -0.60647881    
 -3.78048932E-03
  0.69125110    
  0.46023142    
  -1.0438516    
  0.41897908    
  0.10401748    
 -0.79492933    
   1.2216725    
  -1.0021064    
  0.49565712    
 -0.76557660    
  0.38810098    
  0.24207133    
  0.21107078    
 -0.54654330    
  0.19621035    
  0.60613602    
 -0.87108982    
  0.12977876    
 -0.29649290    
  0.23545723    
  0.40546557    
 -0.54802853    
  0.75377148    
  -1.0687040    
  8.97707418E-02
  0.90409547    
 -0.81708336    
  0.61868262    
   1.1496559    
  -1.4737370    
  0.64728415    
 -0.79971176    
  2.77242344E-02
 -0.52129674    
   1.0514652    
 -0.28233275    
 -4.68104705E-02
 -0.35257533    
 -0.14135334    
  0.57960880    
  0.18671101    
 -0.60694665    
 -7.41076395E-02
  0.83207262    
 -0.11282640    
 -0.79928941    
  0.13157579    
  0.24928324    
 -2.88827289E-02
 -0.22497639    
 -0.15338667    
  0.43877196    
 -0.39688146    
 -0.16101082    
  0.48643392    
  0.30147538    
 -6.80151805E-02
 -0.21148139    
 -0.34740141    
  0.82955927    
 -0.60130000    
 -5.45211919E-02
  0.35235557    
  3.27895135E-02
 -0.14830238    
 -0.16612683    
 -0.19444278    
  0.30820194    
  0.14333931    
 -0.22547577    
  0.73319018    
 -0.30845690    
 -0.49317044    
  0.49317101    
 -0.54885930    
  0.76536494    
 -0.17659998    
 -0.87205189    
   1.0279472    
 -0.93850237    
  0.38566279    
  0.41871011    
 -0.17754871    
 -9.58818421E-02
 -0.52030379    
 -0.30010551    
  0.16430385    
  0.62415391    
  0.38136727    
 -0.35572556    
  0.32189989    
 -0.82014757    
 -0.25354841    
  9.59193036E-02
 -0.17988476    
  0.58127761    
  7.08955601E-02
  0.33592862    
 -0.68772632    
  0.32482132    
 -0.33024144    
 -9.69427004E-02
  0.63457894    
  0.54637635    
 -0.25631645    
 -0.18470010    
 -0.45076123    
  0.85431969    
  0.29101643    
 -0.95038867    
  0.37929568    
 -7.33315125E-02
  2.41620205E-02
 -0.19245264    
 -0.33262104    
  3.95652242E-02
  0.16273460    
  0.68394768    
 -3.70383845E-03
 -0.99139792    
   1.4838746    
 -0.57360184    
 -0.45601726    
 -2.89877802E-02
  0.29257175    
  0.30999246    
  -1.0328444    
  0.95667011    
 -0.57665187    
  0.61267483    
  0.19710918    
 -0.62803566    
 -0.36613390    
  4.04914245E-02
 -3.22608612E-02
  0.42172527    
 -0.48954803    
  0.24740806    
 -0.42447960    
  0.10431370    
  0.53505790    
 -0.81023985    
 -7.07683414E-02
   1.0079582    
 -0.16066046    
 -0.43298283    
  0.19182138    
  1.08502973E-02
  9.92262885E-02
  0.25456679    
 -0.73439091    
  0.19971296    
  0.74152714    
 -0.91526467    
  0.49532118    
  0.39499354    
 -0.61035568    
 -0.17768045    
  0.47692370    
  0.10880248    
 -0.21480218    
  0.18869112    
 -0.27193350    
 -9.46156830E-02
  0.24578604    
 -0.19011314    
 -0.30100733    
  0.67344201    
 -0.72859484    
  0.30429563    
  0.56124371    
 -0.46351749    
  1.70942564E-02
 -1.70948021E-02
  0.20505011    
  0.41848886    
 -0.40177512    
 -0.65520293    
  0.16172154    
 -0.19966614    
   1.3102717    
 -0.57652420    
 -0.30103323    
 -0.21956524    
  0.19415617    
 -6.84678927E-02
  0.20245822    
 -0.42658657    
   1.1699013    
 -0.98184884    
  0.39863908    
 -0.10993680    
  0.42264593    
 -0.54617977    
  0.24165595    
  0.23610279    
 -1.29593601E-02
  0.29039550    
 -0.76563001    
 -0.20067075    
  0.17946807    
  0.34914643    
 -0.44267300    
  0.90445590    
  -1.0475563    
  0.52341545    
  0.19431369    
 -0.95683771    
  0.69314688    
 -0.13517506    
  0.93841237    
 -0.91243684    
 -0.35393199    
  0.29450837    
 -7.77774826E-02
 -0.19415548    
 -8.37702677E-02
  0.29614127    
 -0.20791729    
  0.80249959    
 -1.99422450E-03
  0.62820983    
 -0.94218212    
 -0.49098676    
  0.63808775    
 -0.77161849    
  0.76213962    
  0.18628177    
 -0.83290881    
  0.31015518    
 -0.24419665    
  0.23414645    
  0.21435049    
  7.58530796E-02
 -0.40798691    
 -0.14660329    
  0.19827572    
 -0.29490250    
 -1.45990774E-02
   1.2708061    
 -0.61766475    
 -0.29793850    
  0.43369970    
 -8.11566636E-02
 -0.39824462    
  0.43150169    
 -4.78558056E-02
 -0.26506406    
 -0.11499120    
  0.27687088    
 -0.48313263    
  0.53862888    
 -2.57444126E-03
 -0.16494790    
  0.45391721    
 -0.67782146    
 -6.27654120E-02
 -0.36189431    
  0.25066903    
  9.07753706E-02
  0.32220301    
 -0.33887029    
  0.13353159    
 -0.45250967    
  0.65784913    
  9.14924070E-02
 -0.48209852    
  0.25278836    
 -9.35934931E-02
 -7.84713104E-02
  0.48519361    
 -0.64411849    
  0.97483081    
 -0.49116474    
 -0.33293837    
  0.10164962    
  0.43115485    
  0.46181798    
 -0.83519465    
 -0.15942745    
  9.04353634E-02
 -0.43600228    
  0.12550500    
  0.94957632    
 -0.74611229    
  0.37286133    
 -0.28864276    
 -8.00424889E-02
 -0.11934634    
  7.24300072E-02
  0.45238233    
  2.58815305E-07
 -0.22314332    
  0.31592488    
 -0.83722252    
  0.19105503    
  4.71780375E-02
 -0.19811298    
   1.1171654    
 -0.86086971    
   1.1886380    
  -1.0063167    
 -6.74417466E-02
  0.37396672    
 -0.67465186    
  0.54984462    
 -0.25304258    
 -0.14190422    
  0.12225737    
  3.96064157E-03
 -0.20551367    
  4.74029891E-02
  0.65540671    
  0.23841082    
 -0.53252429    
  0.51533192    
 -0.52180457    
  0.11633925    
  0.35406998    
  5.52411601E-02
 -0.85758656    
  0.29219711    
  0.45382628    
 -0.18060672    
 -0.66027403    
  0.87256187    
 -0.12142796    
 -0.63833916    
 -1.34221744E-02
  0.11477554    
  0.19297406    
 -0.29432678    
  0.31724057    
 -0.46548402    
  0.37049684    
 -7.00099319E-02
  0.20620665    
  0.24160530    
 -3.29862814E-07
 -0.34973082    
  0.12658656    
 -0.39938578    
 -0.11042377    
  6.39038384E-02
  0.63430697    
 -0.44015089    
  0.83716273    
 -0.95347589    
  1.74677875E-02
  0.72509873    
 -0.71647847    
  0.11348212    
 -0.32277283    
  0.28768212    
 -0.37037465    
   1.1269428    
 -0.47785574    
 -9.11151245E-02
  4.81630974E-02
 -0.20836292    
  0.42962378    
 -8.38186219E-02
   1.1569843    
  -1.4538153    
 -9.23736468E-02
 -0.20516045    
  0.76015818    
 -0.63034606    
 -0.21772265    
  0.59377462    
  0.37823194    
 -0.44296932    
 -3.56605724E-02
 -7.89436549E-02
 -4.38026674E-02
  0.24382392    
 -0.33764246    
 -0.13587570    
  0.64752138    
 -2.23613419E-02
 -0.22755069    
  4.32162322E-02
 -0.22616898    
  0.67209369    
 -0.40740117    
 -0.18464944    
 -0.46303418    
 -2.81708054E-02
  0.54232419    
 -0.19772163    
 -9.32881385E-02
  0.16739638    
 -7.81646073E-02
  0.68703091    
 -0.26011753    
  0.29823664    
 -0.93717641    
  0.41380531    
  0.11888966    
 -0.29261035    
  0.16705446    
  0.17448750    
 -0.28021967    
  0.20438159    
 -0.50077504    
  0.38185525    
  0.55423832    
 -0.61400962    
 -2.19791364E-02
 -0.52951831    
   1.7467359    
  -1.1423167    
 -0.41582862    
  0.39849684    
  0.53227282    
 -0.56786305    
  0.47767374    
 -0.22595660    
 -0.15509041    
  4.81630974E-02
 -0.15938888    
 -7.63728991E-02
  0.15415099    
 -0.33172092    
  0.50034398    
 -0.12210305    
  0.35211903    
  3.58781032E-02
 -0.51229495    
  0.50566500    
 -5.93779497E-02
 -0.21435905    
  9.45144892E-02
  3.13337222E-02
 -0.40675116    
  0.17327137    
  0.11922507    
 -0.31989563    
 -1.19762095E-02
 -0.16086581    
  0.18859088    
  0.19461511    
  0.27880055    
  0.20596533    
 -0.32740486    
  0.37004635    
 -0.34027421    
 -0.64372230    
 -9.58175361E-02
  0.33006713    
  0.54865545    
 -0.74798834    
  0.69803685    
 -0.16683230    
 -0.45116127    
  4.85743284E-02
  0.20223674    
 -0.16003624    
  0.38317999    
  0.20552437    
 -0.73530871    
  0.50986785    
 -2.91569997E-02
 -0.22462416    
 -0.21392646    
  2.26768665E-02
  3.09077706E-02
  0.29526162    
 -0.25687730    
 -4.27413546E-02
  0.35010362    
 -2.49238815E-02
 -8.21480677E-02
 -7.46346787E-02
  0.20602353    
 -0.14171612    
  -1.0220360    
  0.39903435    
   1.1345189    
  0.61664271    
 -0.84655160    
 -0.50561720    
 -0.39256087    
 -0.19782554    
  0.15860580    
  0.58778644    
 -0.39441505    
  0.39070436    
  0.92443621    
 -0.45536202    
 -2.35309061E-02
 -0.53492302    
  0.34110749    
 -0.60999745    
  0.31651717    
 -0.22994943    
  0.62763226    
 -0.45347431    
 -0.18889999    
  0.37531245    
  0.14536609    
 -0.41729909    
 -0.10337781    
  0.73910487    
  0.34454480    
 -0.59585971    
 -8.56307223E-02
  0.45499039    
 -0.36329985    
 -0.36839616    
  0.19029544    
 -0.58706576    
  0.71562010    
 -0.29725161    
  1.69495698E-02
  0.80060673    
 -0.56245005    
 -0.22148894    
  0.96468765    
 -0.98135430    
  0.60537148    
 -0.35079488    
  8.72827694E-02
 -0.52586275    
  0.60888654    
 -0.39589527    
 -0.24898396    
 -3.73374522E-02
  0.19223616    
 -5.53129725E-02
 -4.35898751E-02
  8.08034986E-02
  7.05141202E-02
  0.16443190    
  0.28134435    
 -0.10930447    
  0.13353127    
  0.21887954    
 -0.15450725    
 -0.75221384    
  0.74721390    
 -0.56842661    
  0.53270799    
 -3.49590408E-07
  0.10354102    
  2.33872840E-03
  0.28299862    
 -0.85732424    
 -0.12820986    
  0.41173446    
  1.24223195E-02
 -0.17494130    
 -0.23052290    
  0.74940467    
 -0.84147960    
  3.00026257E-02
  0.80709118    
 -0.57903409    
  0.80437255    
 -0.95200855    
  0.40242985    
  0.66384667    
 -0.84313303    
 -0.36449683    
  0.29290375    
 -3.57887819E-02
  0.10374002    
 -7.18648210E-02
  0.40153572    
  0.15302551    
 -0.36897719    
 -0.17388858    
 -8.48993808E-02
  0.17384729    
  8.81923139E-02
  7.20181912E-02
  6.71783760E-02
 -0.24889584    
 -5.97188883E-02
  0.15963016    
 -0.23551454    
  0.36452791    
 -0.36452758    
  0.21229669    
  0.16653746    
  0.18374135    
 -0.51398242    
 -8.66524726E-02
  0.36440334    
  0.14986396    
 -9.17085782E-02
 -0.31633779    
 -7.64956027E-02
   1.2533603    
  -1.4466203    
 -0.26592442    
   1.4252601    
 -0.17534000    
 -0.68370378    
 -0.54654461    
   1.1716375    
 -0.69113708    
   1.1918516    
 -0.81215084    
 -0.35197666    
  4.20710966E-02
  2.22233646E-02
  0.10755554    
 -0.12231667    
  0.33487761    
 -0.50024337    
  4.71183322E-02
  0.58032078    
 -0.42557207    
 -0.26991925    
  0.27706277    
   1.0962365    
  -1.4067159    
  0.22508301    
  0.18038134    
 -9.85521004E-02
 -0.34148449    
 -0.30287141    
   1.4568728    
  -1.1291862    
 -0.21217376    
  0.81294805    
  0.27142113    
 -0.59560442    
 -0.49484575    
  0.21825328    
  0.38899010    
 -0.53662699    
  0.30178669    
  0.47315025    
 -0.18967882    
 -0.36211443    
  0.36527374    
 -0.44078207    
  0.21130913    
  0.27268890    
 -0.47910821    
  0.32947937    
  0.11270161    
 -0.34909090    
  0.29100975    
  0.64551908    
 -0.64551932    
  0.31633744    
 -9.91915837E-02
 -0.63095069    
   1.0238602    
 -0.19029577    
 -0.23522498    
 -9.86309499E-02
 -0.20576510    
  0.18107213    
 -9.49976444E-02
 -0.29342642    
  0.21481369    
  0.67248881    
 -0.77003229    
  0.51409912    
 -0.45058519    
  0.11264168    
 -7.12040812E-02
 -0.21762340    
   1.1835827    
 -0.84123051    
 -0.41364133    
  0.60568756    
 -0.16950065    
 -0.29835492    
  0.42389262    
 -7.58377388E-02
 -0.12233897    
  0.53785408    
  -1.0613158    
  0.62436086    
  3.34884189E-02
  0.22673011    
 -0.25712761    
 -0.51288629    
  0.60143858    
  0.15656929    
 -3.44016440E-02
 -0.56651425    
   1.1884339    
 -0.14568549    
  -1.1017237    
  0.30045038    
  0.35216677    
  9.50892344E-02
 -0.32066888    
 -0.12658724    
 -3.16375569E-02
  0.85289437    
  -1.1549654    
   1.0005605    
 -0.38263735    
 -0.16374519    
  0.21698953    
  0.52990133    
 -0.90257686    
 -2.54095551E-02
  0.55117720    
 -0.24618217    
  0.29577944    
 -0.41967854    
 -0.43503857    
  0.72348756    
  0.40008703    
  -1.1283251    
  0.26966390    
  2.86754239E-02
  6.49801269E-02
 -0.48468018    
  0.17241687    
  0.46262348    
 -0.49014771    
  4.54621837E-02
  0.19702800    
  0.32967117    
  0.72033298    
  -1.1218694    
 -0.29951599    
  1.57475956E-02
  0.44961473    
  0.16218647    
 -0.11039563    
 -8.21480677E-02
 -0.40889657    
  0.53727728    
 -0.41606385    
  0.22405665    
  0.47591713    
 -0.46502745    
 -0.26272494    
  0.92470586    
 -0.88783461    
  4.85743284E-02
  0.15906486    
  0.82874411    
 -3.59519608E-02
 -0.40463391    
 -0.40297449    
 -8.15983787E-02
   1.0684731    
 -0.74013126    
 -0.76255739    
  0.43825459    
 -0.11075051    
  0.17327201    
 -0.40546578    
  0.10251547    
   1.9392947    
  -1.6363450    
 -0.63430756    
   1.3331195    
 -0.13487738    
 -0.51226324    
  0.20132476    
 -7.00443536E-02
 -0.17540503    
  0.53680080    
 -0.62723565    
 -0.23556677    
  0.57731557    
  8.13915431E-02
 -0.46946505    
  3.80597934E-02
  1.23712793E-02
  3.22608948E-02
  0.58646303    
 -0.40878204    
  0.89818746    
 -0.96694291    
 -0.16608404    
  6.89926222E-02
 -7.32033551E-02
  0.37548456    
 -0.56034058    
  0.72806364    
 -0.42777044    
 -3.83191407E-02
  0.61602950    
 -0.38355485    
  1.43823925E-07
  0.10008349    
 -0.17395306    
 -3.39019336E-02
  0.16492999    
  0.39567110    
 -0.14370696    
 -0.38633081    
  0.31571332    
 -9.19011533E-02
  0.41433835    
 -0.78176582    
 -0.17693119    
  0.38215396    
 -9.90906358E-02
 -3.89430374E-02
  0.40184873    
 -0.65522742    
  2.29898021E-02
  0.85441518    
 -0.31314859    
 -0.35139745    
  1.49254492E-02
  0.26236424    
 -0.34333336    
  0.30559251    
 -0.18469095    
 -0.16608404    
  9.22498778E-02
  1.51413317E-07
  0.30759731    
 -0.43839559    
  0.22227024    
  0.57841921    
 -0.67758250    
  9.21461061E-02
  0.46691784    
 -0.14718440    
 -0.43927836    
  9.45883095E-02
  0.87877268    
  -1.0389584    
  0.72853065    
 -9.87930298E-02
 -0.44459566    
  0.34498677    
 -0.23191012    
 -0.46373373    
  4.98795789E-03
  0.33860245    
  0.22738966    
  8.43886659E-03
 -0.56452942    
  0.75057930    
 -0.75057882    
  0.40052646    
  0.61241680    
  8.90463497E-03
  0.36074433    
 -0.16055812    
 -0.99006408    
  0.16855501    
 -0.44073334    
  0.52305788    
 -0.12273438    
  2.71206927E-02
 -0.35333595    
  0.82250315    
  0.61936086    
 -0.34166634    
 -3.38472910E-02
  -1.1611847    
  0.53768718    
  0.24312629    
 -7.20812902E-02
  5.14182076E-03
  8.35870951E-02
 -0.56493628    
  0.25499555    
 -0.31484264    
   1.5220263    
 -0.96052420    
 -5.03749354E-03
 -0.43623701    
  4.20710966E-02
  8.26319531E-02
  0.69486964    
 -0.91371268    
  0.37496150    
  0.21900541    
 -0.39955881    
 -3.53946513E-03
 -9.28312838E-02
  4.93456349E-02
 -0.15168491    
   1.2925993    
 -4.23020683E-02
  -1.3217552    
  7.14585781E-02
  0.60299641    
 -0.20618880    
 -0.53527611    
  0.54966509    
  0.22656593    
 -0.36091456    
  0.44602558    
 -0.54920965    
 -0.19545059    
  0.63417274    
 -0.47939342    
 -9.07918289E-02
 -0.36497465    
  0.62223917    
 -0.65245247    
  0.23412563    
  0.71949637    
 -0.35027847    
 -0.19992524    
 -0.15962982    
  0.45242247    
 -0.27653182    
 -0.16156991    
  0.49746677    
 -0.24720562    
 -0.10086028    
  0.19247378    
 -2.73058172E-02
  7.01452419E-02
 -7.70896003E-02
  9.94190723E-02
   1.0095916    
 -0.73062217    
  0.33544841    
 -0.78233290    
  0.14558497    
 -6.47287723E-03
  0.64151245    
 -0.17924936    
 -0.65897274    
  0.23180132    
 -0.47188601    
  0.12722997    
 -0.10241527    
  0.79334706    
 -0.60207874    
  0.20763902    
 -3.34475823E-02
 -3.40709859E-03
 -0.36696622    
   1.1910824    
  -1.2467935    
  0.97887444    
 -0.48062780    
 -0.13172482    
  0.50285143    
 -0.14798380    
 -0.28852600    
  0.24717651    
 -0.29208973    
 -1.06576905E-02
 -0.35667461    
  0.15560754    
  3.85486968E-02
 -0.43531895    
  0.75300795    
  7.08259493E-02
  0.14802732    
 -0.30503041    
  0.28517842    
 -0.28851745    
 -0.21150550    
  0.41369566    
 -0.33428854    
 -0.43844572    
   1.1635208    
 -0.76399016    
  0.42381385    
 -0.44385469    
  0.69718772    
 -0.13353141    
  0.39310071    
 -0.38850260    
 -0.67047030    
  0.89361393    
  -1.0277863    
  0.33647242    
  0.33594909    
 -0.49438253    
  0.63118041    
 -0.85111052    
  0.99542785    
 -0.88899821    
 -5.94231114E-02
  0.94247562    
 -0.46168891    
 -0.52779341    
  0.60662150    
 -0.45783365    
  0.18844746    
  0.73793066    
 -0.97355676    
  4.81963949E-03
 -1.45279393E-02
  0.29376140    
  0.14213024    
 -7.19265863E-02
  0.12416535    
 -0.10403086    
  0.61545545    
 -0.28947878    
 -0.14976378    
 -0.39438438    
  8.32160339E-02
 -0.20617896    
  5.89743108E-02
 -0.18320246    
  0.42813355    
  0.70684588    
  -1.1297036    
  0.99908274    
  0.30067831    
 -0.95207441    
 -5.34480810E-02
 -0.32632759    
  4.77544926E-02
  0.79409415    
  0.33009562    
  -1.0162408    
  0.88126618    
 -2.93280799E-02
 -0.57008690    
 -4.66869287E-02
  0.26066610    
 -0.58326423    
  0.17638209    
  0.52937543    
 -0.33647200    
  0.23083325    
  6.20985068E-02
  0.18797716    
 -0.19850379    
  0.15867524    
 -0.25292811    
 -2.35309321E-02
  0.52324826    
  0.31893459    
 -0.44468600    
 -0.18392296    
 -0.41028419    
 -0.21772270    
 -0.14518273    
  0.32600138    
 -0.11543611    
  0.17738637    
 -0.22491206    
  0.21781997    
 -4.36437018E-02
  4.00778055E-02
 -0.31177944    
  0.90550053    
 -0.43549767    
  0.26844373    
 -0.78845745    
  0.90494436    
 -0.11882140    
 -0.61238617    
  0.14797363    
 -0.25717294    
  0.95217741    
 -0.66209418    
  4.91326377E-02
  4.02735397E-02
  0.69150132    
 -0.69810182    
  0.32505417    
 -0.67889434    
  0.12405287    
 -6.01040907E-02
  0.31280595    
 -0.48106706    
   1.1513003    
 -0.79777193    
  0.57006472    
 -0.13323444    
 -0.40072545    
 -9.28312838E-02
  0.16135086    
  0.91629028    
 -0.69712871    
 -0.40812796    
  1.19288405E-02
 -0.32390282    
  0.89307266    
 -0.69091201    
  0.32169485    
  0.71712935    
  -1.0432985    
  0.41882816    
 -8.88937060E-03
 -0.28768203    
  0.47938445    
 -2.48771347E-02
 -0.82488185    
  0.87881583    
 -0.64424312    
 -0.10535976    
  0.33935437    
  0.25570136    
  0.52685261    
 -0.13353141    
 -0.25804999    
 -0.38738129    
  4.21115421E-02
 -4.93058152E-02
 -0.48235422    
  0.40351364    
  0.30414748    
 -0.42437446    
  0.84603816    
 -0.87736058    
  0.53062844    
 -5.36226062E-03
  5.36221266E-03
 -0.45619559    
 -0.58525842    
  0.72667009    
  0.48860279    
 -0.62580365    
  4.91905287E-02
  0.52591163    
 -0.15572797    
  0.60059541    
 -0.14660378    
 -0.77729160    
  0.19055685    
 -0.47063398    
 -0.29783359    
  0.16862191    
  0.73534793    
 -0.33372083    
 -3.52283828E-02
  0.30642930    
  0.16705388    
 -5.09016141E-02
 -0.15807445    
 -0.13747083    
  0.14356823    
 -0.31959373    
  0.14393753    
  0.24606724    
 -0.17273606    
   1.0396698    
  -1.2953223    
 -0.10054087    
 -0.10642972    
 -0.14970420    
  0.93475246    
 -0.10265383    
 -0.50185651    
  0.16808367    
 -0.12440885    
  3.77406217E-02
 -1.24222264E-02
  0.74589759    
 -0.91826838    
  0.51773226    
 -0.69610137    
  0.21243477    
  0.25237674    
  0.24883330    
 -0.27139062    
 -0.10832243    
  0.72443271    
 -0.63530499    
 -0.32721278    
  0.70914763    
 -0.38193506    
 -3.95311862E-02
  0.21015613    
  0.27535126    
 -0.60077304    
   1.3482493    
  -1.3258773    
  8.47967193E-02
  0.18840039    
 -3.07714697E-02
 -0.16579221    
  2.42929477E-02
  7.32501000E-02
  0.70423758    
 -0.12516335    
 -0.62471026    
 -0.26587233    
  0.93340212    
 -0.83211064    
  0.34560433    
 -0.15794607    
  0.37588090    
 -0.20824249    
  0.51403576    
 -0.61903965    
 -0.29725116    
 -0.19587483    
 -6.02591373E-02
   1.6813250    
  -1.0997688    
 -0.15762876    
  8.09680857E-03
  0.37821546    
 -0.18121724    
 -6.49804920E-02
  0.58108962    
 -0.74589747    
  0.55244762    
 -0.61698598    
  0.85299569    
  0.38376695    
 -0.91629106    
  4.10801843E-02
 -0.36155209    
  0.35534081    
  0.16345319    
 -0.38193506    
  0.45092729    
 -0.59671515    
  0.50633156    
  0.55729610    
  -1.0546993    
  0.80647546    
 -0.33647200    
 -0.47445747    
  0.51260996    
 -0.51260924    
  0.64981127    
  7.41075724E-02
 -0.43178216    
  0.27510285    
 -0.70077080    
 -0.26747862    
   1.0461490    
 -0.48463026    
  0.57203168    
 -0.28055465    
 -0.63252282    
 -7.78162405E-02
  0.31897905    
  0.86808872    
  0.46425548    
  -1.1591680    
 -0.11205711    
  2.82310964E-07
  0.30434063    
 -0.39531267    
  0.72928250    
 -0.81984180    
 -0.26426247    
   1.2562840    
  -1.1074392    
  0.44713813    
  0.14830245    
 -0.18997508    
  0.45166239    
 -0.63398391    
  8.94902721E-02
 -0.23586975    
  0.62168831    
 -0.50994390    
 -0.21546336    
  0.42886883    
  0.29918122    
 -0.17234541    
  2.17062403E-02
 -0.29795933    
  0.21817240    
 -0.21404853    
  0.63598859    
 -0.65258622    
  0.16544384    
 -0.12044588    
  0.22154264    
  0.45750561    
 -2.25653127E-02
 -0.47083405    
  0.48933396    
 -0.85890567    
  0.81306493    
 -0.52298146    
 -0.29008263    
  6.51401058E-02
 -0.12967789    
  0.64589399    
 -0.72593623    
   1.5926311    
  -1.0587403    
 -0.45899045    
  0.41231450    
  0.45539191    
 -0.81744516    
  0.75261754    
 -0.44672030    
 -0.28647906    
  0.77835405    
  0.34401223    
  -1.1516362    
  2.92707551E-02
  0.89294374    
  -1.1806246    
  0.30673113    
  0.17284286    
  0.43927863    
  0.21544097    
 -0.65075910    
  9.42318887E-02
  0.62042171    
 -0.95473772    
  0.19563322    
  0.71763831    
 -0.29037365    
  0.52474421    
 -0.26093033    
 -0.16142318    
 -0.34526989    
 -0.64288509    
  0.35863325    
 -0.14204843    
  0.70101088    
 -0.63976675    
 -4.96233860E-03
  0.50783581    
 -0.69915223    
  0.44097131    
  0.51082569    
 -0.68850607    
  0.14217448    
   1.1894093    
 -0.94167155    
 -0.23973785    
  9.49481949E-02
  0.44338438    
  0.23516375    
 -0.36670426    
 -0.24188539    
 -0.24794163    
  0.30697545    
 -0.20031720    
  0.20982517    
 -6.18081056E-02
 -5.16470112E-02
  0.10712586    
  0.15822421    
 -8.77511799E-02
 -0.41587400    
 -2.72749458E-02
  0.15349244    
  4.25599068E-02
  0.31569511    
 -0.24267010    
 -0.35566917    
  0.51783592    
 -0.28171182    
  0.14045146    
 -5.31095229E-02
  0.72535074    
 -0.36577097    
  0.19325975    
 -0.80363566    
  0.48909575    
 -0.69601744    
  0.93451422    
 -0.11975987    
 -0.50153893    
  0.84849739    
 -0.76008624    
  0.37685430    
  0.21519636    
 -9.12753567E-02
 -0.17535265    
 -0.38077232    
  0.11143982    
  0.44933736    
 -0.38935435    
  0.31220710    
 -0.49179313    
 -1.65290814E-02
  0.50581294    
 -0.24665946    
 -0.11939184    
  0.38101408    
  0.41204369    
  -1.4576324    
  0.37689146    
  0.57264304    
 -2.48289537E-02
 -0.54781443    
  0.27308345    
  0.44393179    
 -0.10431254    
 -0.38090006    
  0.94424838    
 -0.89199775    
  5.99826425E-02
  0.72184074    
 -0.79647577    
 -1.11319227E-02
 -0.19735917    
  0.50900578    
 -1.65290255E-02
 -0.34876987    
  0.31486779    
  0.38024583    
 -0.82080150    
  0.18677568    
  0.63990289    
  -1.0509384    
   1.0049767    
 -0.86448669    
  9.70741585E-02
  9.25028846E-02
  0.12799355    
  0.54076159    
 -4.84811291E-02
 -0.47130066    
 -0.42998540    
  0.33571178    
 -3.08907572E-02
 -0.16598442    
  5.40673696E-02
  0.10798851    
  0.10457308    
  0.19290385    
 -0.51180059    
 -0.13005242    
   1.0316017    
  0.18725978    
 -0.56537914    
 -4.13033590E-02
 -0.47241646    
  0.65624213    
 -0.19594809    
  0.45115343    
 -0.73073852    
 -0.39543566    
  4.10606787E-02
  0.97867221    
 -5.55082038E-02
  0.39167204    
  -1.0577905    
 -0.10289399    
  0.56452984    
 -0.57443047    
  0.35617772    
 -7.22337216E-02
 -0.55029690    
   1.2052708    
 -0.92410362    
  0.14571160    
  0.66739440    
 -0.12487339    
 -0.48489195    
  0.53062850    
 -6.06248342E-02
  8.15799311E-02
 -0.65250969    
  0.42878991    
 -8.72734785E-02
 -7.50761628E-02
  0.44858915    
 -0.30956498    
 -8.88937060E-03
  2.06189603E-02
 -0.48587167    
  2.80386955E-02
 -0.33647206    
  0.16058177    
  0.85043257    
 -0.40195000    
 -0.33436945    
  0.43445271    
  0.42329416    
 -0.37980980    
 -0.54903442    
 -4.30171825E-02
  0.53899688    
  0.46558705    
 -0.42476439    
 -0.55271679    
  1.59146879E-02
  0.59070605    
 -0.36545980    
 -2.12325957E-02
  8.62957239E-02
  0.24649127    
 -9.27408691E-03
 -0.37638804    
 -0.35473740    
 -5.98180816E-02
  3.36726792E-02
  0.42079973    
  0.23180127    
  0.38220847    
 -0.22020698    
 -2.37401146E-02
  0.16566741    
 -0.28007764    
  4.60603498E-02
 -0.16763918    
  0.32499951    
 -8.00431073E-02
  0.47074750    
  0.42752469    
  -1.1899301    
 -0.19273433    
  0.20461537    
  0.24340899    
  0.12461828    
 -0.35240272    
 -0.23483987    
 -5.02627455E-02
  0.17455968    
  0.65115178    
 -0.67746955    
  0.14842017    
 -0.26121506    
  0.42354241    
 -1.31152961E-02
 -0.44073334    
  0.33280268    
  3.66994063E-03
 -0.23883328    
  0.56689793    
 -0.53036427    
   1.1940585    
 -0.38462427    
 -5.32915480E-02
 -0.45953208    
 -0.37590671    
  1.92314498E-02
  0.40863428    
  0.39699030    
 -0.70599568    
  0.58634907    
  0.28768185    
 -0.94548911    
  0.36772513    
 -0.22957478    
 -3.15935949E-07
  1.99610405E-02
 -0.27589485    
 -2.10540574E-02
  0.44031173    
 -0.26958191    
  0.21684565    
 -0.25804240    
  0.29698473    
 -0.45347381    
  0.26278454    
 -0.27377415    
   1.5893483    
  -1.1283623    
  0.19271989    
  0.25259081    
 -0.79158688    
  0.33224052    
  0.92403471    
 -0.90652072    
 -0.23361467    
  0.13899913    
  0.24876627    
  8.88876617E-03
 -0.39665431    
  0.16536537    
   1.1255089    
 -0.45872864    
 -0.16117302    
 -0.41673884    
 -0.32228717    
 -0.27369654    
   1.4418223    
 -0.67721665    
 -2.87754973E-03
 -0.63983810    
  0.54308659    
 -0.26777545    
  1.23712793E-02
 -0.10809708    
  0.10399000    
  0.37623534    
 -0.57599181    
  0.67540294    
 -0.65058780    
  0.16667718    
 -0.39720133    
   1.5561936    
  -1.3404844    
  0.73932785    
  0.24708262    
 -0.83867747    
  0.58921587    
 -0.46052495    
  0.25215232    
  7.89143443E-02
 -0.49026182    
  0.87288457    
 -0.61324668    
 -0.71732712    
  6.75935447E-02
  0.32614920    
 -0.15257943    
  0.17589018    
  2.72745918E-02
  0.56917870    
 -5.08924946E-03
  0.31659684    
 -0.40732563    
 -0.22105031    
 -1.75748337E-02
  0.42420134    
 -0.37913287    
  0.12116700    
  0.10265433    
  4.50403392E-02
  0.22002940    
  0.16272694    
 -0.83326232    
  4.37442027E-02
  0.19712700    
 -0.34803966    
  0.60325229    
  0.12326823    
 -0.38167983    
 -0.46488819    
  0.42566809    
  0.52077603    
 -0.76497257    
  0.12766299    
 -2.27280743E-02
 -9.64601934E-02
  0.35202321    
 -0.29862171    
  0.50922424    
 -0.18714060    
 -0.20163698    
 -0.25283590    
  0.94420761    
 -0.61296785    
 -0.15196694    
  0.16175494    
 -8.81924182E-02
  0.82112247    
 -0.80703723    
  0.23565242    
 -0.35038096    
  1.55646512E-02
  0.35667533    
 -0.52443188    
 -2.77791824E-02
 -0.23139346    
 -0.20264435    
  0.23180075    
  0.28768173    
  0.60063511    
 -0.62242186    
  0.44998103    
 -0.33366740    
  0.31666920    
 -0.20544377    
  0.82448310    
 -0.33493528    
 -0.66976672    
  0.39984703    
 -0.10379703    
 -0.28768182    
  0.48806885    
  0.80093408    
  -1.5226187    
   1.5903084    
 -0.58158243    
 -0.36964574    
 -0.29139301    
 -0.26199281    
 -0.20875572    
 -0.16111846    
  0.60550016    
 -0.23562589    
 -0.19105552    
  0.60772961    
 -0.29835492    
  0.13245833    
 -0.18986848    
  0.28312615    
  0.37533557    
 -0.62274337    
  0.63908017    
  2.06196290E-02
 -5.35637066E-02
 -0.65558463    
  0.71367216    
 -0.65549022    
  0.37006307    
  0.27863204    
 -0.58144307    
 -0.13469303    
  0.35946137    
 -0.52061313    
  0.12323242    
 -0.40546441    
  0.62570542    
  0.63118893    
 -0.64681470    
 -0.56060141    
  0.67224038    
  0.73790538    
 -0.50355697    
  0.15931034    
 -0.89513886    
  0.47652295    
 -9.85642225E-02
 -7.44148269E-02
  0.45159495    
 -0.26072592    
  3.48466299E-02
 -0.13549055    
 -0.17062500    
  0.31294209    
  0.38252869    
 -0.68161261    
  0.15676825    
  0.14231655    
  9.09713730E-02
 -0.50669432    
  0.19172773    
  0.90860212    
 -0.76976538    
 -0.26570335    
  3.79197672E-02
 -0.42899650    
 -5.12933061E-02
  0.85265440    
 -9.66225192E-03
 -0.13122213    
 -8.06576386E-02
  0.26543644    
 -0.30625820    
 -0.25489208    
  0.36524028    
  5.09203933E-02
 -0.37404981    
  0.29666242    
  0.85710162    
  -1.1589320    
   1.6430626    
  -1.0280175    
 -0.54019737    
   1.2063736    
 -0.46169299    
 -0.84577757    
  0.39476997    
  0.30368248    
 -0.32176584    
  0.70222974    
 -0.32639709    
 -0.75785303    
  0.23272301    
 -0.27644560    
  0.79402870    
 -0.39042726    
 -0.24387941    
 -0.46430579    
   1.0626191    
 -0.28245988    
  0.15117003    
  0.11279576    
 -0.38174888    
 -3.91412573E-03
  0.43254635    
 -0.77531308    
  0.36602348    
  0.29055133    
 -0.40403387    
  0.15843356    
  0.44965091    
  3.21870334E-02
 -0.26826441    
 -4.53934632E-02
 -9.40722004E-02
 -0.16612683    
  0.11016843    
 -0.27576226    
  0.75960892    
 -0.48025540    
 -0.32790646    
   1.0665964    
  -1.0086085    
  0.19553602    
  0.26917189    
 -0.63304251    
  0.10536076    
  4.87902202E-02
  0.41179380    
 -6.85419962E-02
  5.58436923E-02
  0.75207901    
  -1.1607437    
  0.22314392    
 -0.11394466    
 -0.16862240    
   1.2600254    
 -0.75431430    
  0.15897410    
 -0.27291882    
  0.93270648    
  -1.0041661    
  8.17507207E-02
  0.76871681    
  2.03609578E-02
 -0.97618860    
 -7.69611821E-02
  0.51879388    
 -0.45425504    
  0.12516336    
  2.01782370E-07
  0.19631597    
  0.39024413    
 -0.31462669    
 -0.11568450    
 -0.72509962    
  0.65677935    
 -0.61232781    
   1.6579323    
 -0.91039079    
 -0.41284543    
 -8.92846100E-03
  0.31641307    
 -0.32090691    
  1.34228440E-02
  0.11728938    
  0.43275765    
 -0.44468552    
  0.23744039    
  0.15999174    
  2.68429518E-03
  0.26873651    
 -0.42199469    
 -0.24685979    
  0.11689405    
 -0.22670816    
  4.82118878E-07
  0.43767881    
  8.55695009E-02
 -2.13908646E-02
 -0.28588167    
  0.39824516    
 -0.17366384    
 -0.36740527    
  0.20556280    
 -3.38425161E-03
 -9.97268632E-02
 -0.17114840    
  0.66611844    
  6.82632299E-03
 -0.60010684    
  0.51987582    
 -0.21275574    
  0.42651814    
 -0.53560108    
 -0.20217820    
 -0.33730295    
  0.39376882    
 -0.11191776    
  0.69752324    
  0.17207979    
 -0.49985626    
  0.19735937    
  0.69190305    
 -0.39124537    
 -0.79994106    
  0.42440987    
  -1.2030796    
   1.2190371    
  5.89158386E-02
  0.20810597    
 -0.40546480    
 -0.47608250    
   1.1018592    
 -0.99552327    
  0.13517490    
   1.1447841    
 -0.18868336    
  -1.1179429    
  0.34032619    
 -0.38641605    
  0.17284286    
 -4.87899445E-02
  0.58546954    
 -0.23129715    
 -0.61445409    
  0.27270588    
  8.28879848E-02
  0.30178672    
 -0.21825314    
 -0.27041107    
  0.17544882    
  0.47573391    
 -0.70753616    
  0.27675319    
 -0.23419270    
  0.39616275    
 -0.64747804    
  0.47445777    
   1.1608332    
 -0.33115017    
 -0.45429534    
 -0.28344983    
  0.45810923    
 -0.34333286    
  0.46585315    
 -0.57054448    
 -0.36772498    
  0.24323060    
  0.93728095    
 -0.91480833    
 -0.10125366    
  0.20661449    
  0.12516332    
 -0.26442510    
  7.73870051E-02
 -0.36379209    
  0.25921950    
  8.30667689E-02
 -0.88420182    
   1.7330519    
  -1.2222270    
  0.71655482    
 -0.48711538    
  0.84250492    
 -0.94368893    
 -0.44080472    
  0.16539173    
  0.54910773    
 -0.16003624    
  0.89287788    
  -1.3579353    
  0.11778275    
 -0.25131443    
  0.51682276    
 -0.16542421    
  0.51399475    
 -0.19122170    
  0.57104415    
 -0.73740137    
  0.21860874    
  2.86754239E-02
 -0.36224309    
  0.69821078    
 -0.35379282    
 -5.54673150E-02
 -0.14280826    
 -5.87070920E-02
  0.46417290    
 -0.60370237    
  0.13486649    
  0.32775599    
 -0.61232781    
   1.0882063    
 -0.78971392    
  0.38215396    
  0.25410551    
 -0.62252939    
  7.44326413E-02
  0.75847632    
 -0.57404727    
 -0.11909942    
  0.12609319    
  0.55111831    
 -0.59747177    
 -0.16639110    
  0.74357754    
 -0.75659323    
 -0.26323867    
   1.0794909    
 -0.39490348    
 -0.33761904    
  0.11375901    
  0.86405385    
 -0.79482162    
 -0.42232856    
  0.64881164    
  0.25309017    
 -0.90190166    
 -0.17824905    
  0.31623378    
  0.41871056    
  0.47510740    
 -0.88057244    
  0.15790287    
 -8.19169208E-02
 -1.63935479E-02
  0.25406584    
 -0.10109578    
  0.81956130    
 -0.45511508    
 -0.27301222    
 -0.16499650    
   1.2329382    
 -0.66139835    
 -0.47345820    
 -0.41415250    
  0.32367596    
  6.94974065E-02
 -0.15238513    
  0.52553213    
 -0.60694665    
  0.37831450    
  1.21578127E-02
  0.21159710    
 -0.52891797    
  0.30516359    
 -0.53768599    
  0.41760716    
  8.58608484E-02
  9.44853760E-03
 -0.20450912    
  0.14974533    
 -2.00672038E-02
 -0.56046069    
  0.96141148    
 -0.53062785    
  6.69397041E-02
 -3.29100564E-02
 -2.25576144E-02
  0.14157838    
 -0.29763260    
  0.64768487    
 -1.16958069E-02
 -0.50691199    
  2.69763395E-02
  6.26351312E-02
  0.59962136    
 -0.79199290    
  9.88455713E-02
  0.21763775    
  0.49876547    
  -1.0053934    
  0.97228515    
 -0.36377227    
  0.11556424    
 -0.91375679    
  0.67074585    
 -0.32169473    
 -4.47415793E-03
 -0.25387940    
  0.35204008    
  0.10779678    
   1.1825774    
 -0.60130048    
 -0.58493340    
 -0.39998516    
 -0.55552620    
  0.69789845    
  5.53137809E-02
  9.40867886E-02
  0.50015676    
  5.06745465E-02
 -0.67681003    
  0.29460216    
 -0.32277334    
  0.27690992    
  0.31087679    
 -0.84729856    
   1.0501311    
 -0.66126305    
 -0.49973065    
  0.72035992    
 -0.14413434    
  4.17514294E-02
 -0.14797437    
  0.65133721    
 -0.45971933    
  0.36553216    
  1.95606127E-02
 -0.74533266    
 -0.12482230    
   1.6590536    
 -0.78406703    
 -0.56444687    
 -0.38242742    
  0.36963367    
 -0.36963403    
  0.51701736    
 -0.16469970    
 -0.12051559    
  0.52452415    
 -0.14063680    
  8.05589557E-02
 -1.56010147E-02
 -0.27725416    
  0.46062395    
 -0.30351320    
 -0.15296903    
  0.40546545    
 -0.38907114    
  0.40003026    
 -0.49371532    
  0.98528337    
  -1.0403426    
  0.98200786    
 -0.44971648    
  1.92047395E-02
 -0.33213356    
   1.0019125    
 -0.31255996    
  -1.1533124    
  0.93301767    
  0.24471016    
 -9.12371352E-02
  -1.0925325    
   1.0823190    
  0.12347069    
 -0.79428196    
 -0.21414760    
  2.94136219E-02
  0.16034295    
 -0.38711515    
  0.52884370    
  0.66599613    
 -0.13747123    
 -0.34323150    
 -0.60514694    
  0.59019965    
  0.19131704    
  0.62628454    
 -0.70653409    
 -0.50010186    
  0.26065335    
 -3.13073471E-02
 -0.15238513    
  0.39581618    
 -0.15230596    
 -0.29415447    
  0.49247655    
 -0.82894796    
   1.1225650    
 -0.42337552    
 -0.50182968    
  4.85538654E-02
  0.76623887    
 -0.35604590    
 -0.23262221    
 -0.10008332    
   1.2738429    
  -1.1348433    
 -1.53852981E-02
 -0.56252617    
  0.31287280    
   1.5447000    
 -0.93992257    
 -0.19765595    
  0.77420807    
  -1.1714289    
  7.58652017E-02
  0.73779720    
 -0.39352822    
 -0.15739191    
  0.20787650    
 -0.28256664    
  0.43363607    
  0.12889104    
 -0.88763517    
  0.22652845    
   1.0382689    
 -0.11658792    
 -0.78309572    
 -0.46609047    
  5.47249243E-02
  0.48687267    
  0.17012630    
 -0.55045605    
 -0.22580592    
  0.32208323    
  0.73106647    
 -0.24073976    
 -0.20991755    
  0.28676918    
 -0.33155259    
  4.47839200E-02
 -0.11595986    
   1.2206364    
  -1.2003518    
 -0.18473437    
  0.24701096    
  0.91402423    
 -0.32205364    
  0.19132765    
  0.40890706    
  -1.7220787    
  0.83067691    
 -0.22804360    
  0.14052410    
 -0.31654963    
  0.28872722    
 -0.10223041    
  0.21197058    
 -0.38186896    
  0.35914072    
 -0.24640019    
  0.42728445    
 -0.50365704    
 -0.44183347    
  0.30147481    
  0.14431803    
 -0.50950879    
  0.95753402    
 -2.55772267E-02
 -0.58986229    
 -0.16196914    
  0.12386915    
  0.48625433    
  0.32359689    
 -0.32061630    
 -3.94587070E-02
 -0.22082409    
  0.23922940    
  0.12283581    
 -0.17910129    
 -0.47710270    
  0.12180523    
  0.19145434    
  2.61700787E-02
 -1.48703260E-02
 -0.45734990    
   1.0397120    
 -0.36447531    
  0.13766427    
 -0.81883633    
  0.94677359    
 -0.38037795    
 -0.12583889    
 -0.48311600    
  0.60895538    
  0.30857691    
 -0.16705438    
 -8.88789296E-02
 -0.66783011    
 -0.32158351    
   1.0485278    
 -0.23759781    
 -4.70674895E-02
  0.40947339    
 -1.88433882E-02
  0.44802448    
 -0.80703187    
 -0.29680189    
  0.77600467    
  0.23892169    
 -0.92009294    
  0.20196828    
 -0.59324968    
  6.14522435E-02
  0.73211336    
  9.41516683E-02
  0.15787058    
 -0.48798645    
  0.36989370    
 -0.15647507    
 -0.29750192    
 -0.19290432    
 -0.19949023    
  0.63637072    
 -0.33098975    
  0.21449393    
 -5.96597679E-02
  0.55727100    
  -1.0110141    
   1.3501656    
  -1.1002856    
   1.0019610    
  -1.1191159    
   1.1319487    
 -0.79870981    
  0.82566577    
 -0.75910491    
  0.27337581    
  0.18615639    
  0.23171872    
 -0.16464174    
 -0.65152049    
  0.11348212    
  0.57751673    
 -0.65724021    
   1.1326058    
 -0.91029286    
 -1.00165913E-02
  0.40992945    
 -0.16422361    
 -0.18389809    
  0.14918089    
 -0.34356239    
  0.35973564    
 -0.22716211    
 -0.86877900    
   1.2875783    
 -0.35384086    
 -0.28978068    
  0.64802647    
 -0.52187562    
 -0.43363586    
 -0.41119567    
  0.83739668    
  0.50258243    
 -0.26168761    
 -0.16892177    
 -4.61890548E-02
 -5.22505194E-02
 -0.21266159    
  0.16157027    
  0.50516480    
 -0.70538682    
  0.87710899    
 -0.57354403    
  0.19137131    
 -3.35913971E-02
  0.28223279    
 -0.95083779    
  0.37469366    
  1.24228420E-02
  0.44447455    
  0.27105400    
 -0.58457255    
  0.18111794    
 -3.01699713E-03
 -0.35970056    
  0.35970029    
  0.16914333    
  0.42566761    
  -1.0403426    
 -0.23262322    
  7.45325536E-02
  0.75733989    
 -0.12102648    
  0.65439433    
 -0.28464681    
 -0.29376093    
  0.81543654    
  -1.1655514    
  7.41075203E-02
 -0.36179012    
  0.63236231    
 -0.44577602    
  0.57350099    
 -0.11150809    
 -0.50547820    
  0.55770952    
  0.25863868    
 -0.37166190    
 -0.49014771    
  0.84596783    
 -0.83670926    
  0.18078469    
  0.85931337    
  -1.1418799    
  0.83998233    
 -0.10438175    
 -0.33013505    
 -0.14624558    
  0.13254626    
  0.63821757    
 -0.56189531    
 -0.74899101    
  0.92704380    
 -0.37907863    
 -0.12907721    
  0.71294957    
 -0.37014893    
  0.27657938    
 -0.92349273    
  0.46016592    
  0.13162869    
   1.0577900    
 -7.44640827E-02
 -0.93136680    
 -7.55696222E-02
 -0.50968933    
  0.79052091    
 -0.52728313    
  0.83915544    
 -0.24701083    
 -0.54940200    
 -6.03633486E-02
  6.86968118E-02
  0.93356824    
 -0.62840438    
 -0.32190001    
  0.42909345    
  0.28286240    
 -0.84247822    
  0.11778293    
 -0.22421274    
  0.40724635    
 -0.11290143    
  0.16152230    
 -1.70948021E-02
 -0.36161268    
  4.93870815E-03
 -4.02064994E-02
  1.52682494E-02
   1.2570828    
 -0.59470731    
 -0.66743875    
  0.59172732    
 -1.98589619E-02
 -0.26036093    
 -0.29140604    
 -0.14425047    
  0.57751673    
 -0.26851207    
  0.56981093    
 -0.51640975    
  0.36186150    
 -0.59001732    
   1.0019610    
  -1.1594678    
  0.29792371    
  0.61365056    
 -0.14747487    
 -0.35082158    
 -0.12854134    
  0.72150213    
 -0.64897567    
   1.0465244    
  -1.1643069    
  0.27721095    
  0.10325260    
  0.15505458    
  1.07814968E-02
 -0.18823750    
 -0.43502367    
   1.1505721    
  -1.0507259    
 -3.21875811E-02
  7.21035451E-02
  0.60692620    
 -0.40665033    
 -0.27706218    
  4.58797142E-02
  0.62351334    
 -0.41755691    
  0.27851608    
 -0.63414961    
  0.44628736    
 -0.52763247    
 -0.14571162    
  0.56427306    
  0.64751208    
 -0.39867863    
  0.65473777    
 -0.94145399    
  0.89522094    
 -0.50140667    
 -0.16374519    
 -0.31462669    
  0.45731831    
  0.31651765    
  -1.0149984    
  0.13018395    
 -0.24930346    
  0.85415930    
 -0.69314724    
  0.19506066    
  0.41247281    
 -3.98912840E-02
 -0.27612111    
 -5.51317595E-02
  0.51405936    
  9.68495235E-02
 -0.40327004    
  7.29328841E-02
 -0.13396798    
 -9.53097641E-02
 -0.15800346    
  0.37187374    
  0.15503742    
 -0.57773036    
 -4.75053443E-03
  0.53062826    
 -0.47505760    
  0.47505844    
 -0.43531799    
  0.17071065    
 -0.32486030    
  2.49393769E-02
  8.94722268E-02
  0.63040912    
 -0.26476547    
 -0.46501565    
  0.79026455    
 -0.46955237    
 -0.19029529    
  0.61365056    
 -0.49441299    
  0.13740020    
  0.38268504    
 -0.37260059    
 -0.12449417    
 -0.40546578    
   1.1627953    
 -0.46116194    
 -0.37494954    
  0.12684917    
 -0.16869648    
  0.60146326    
 -0.41487661    
 -0.11645380    
  0.45343247    
 -9.55633372E-02
 -0.29982567    
 -0.49590066    
   1.4359658    
 -0.63745803    
 -0.79850841    
  0.87855077    
  4.75687236E-02
  0.32133895    
  -1.3722087    
  0.89222711    
 -0.21671697    
  0.23094203    
  0.22652797    
 -0.41907084    
  1.02213528E-02
 -0.15358563    
  6.13215417E-02
 -8.93796682E-02
 -0.30683506    
  0.15336175    
  0.86074799    
  3.99973616E-03
 -0.46721292    
 -0.19643384    
  0.75877529    
 -0.50659943    
  4.28392042E-07
  6.97960332E-02
 -0.47225249    
  0.62318885    
 -0.45752120    
 -0.10451284    
  0.66739440    
 -0.87373185    
  0.14967653    
  0.96955502    
 -0.40037641    
  0.16783479    
 -0.61079586    
  0.39885548    
 -0.70113677    
  0.89357448    
 -0.37848026    
 -0.12943174    
 -0.29865134    
  0.55117673    
  0.33526114    
 -0.16668668    
 -0.10033498    
 -0.49079922    
  0.45315990    
  0.26761904    
 -0.60683453    
  0.23233162    
  6.07935246E-03
  0.11170416    
  1.61297023E-02
 -9.21151415E-02
  0.92791861    
  -1.1351081    
 -0.32930344    
  0.44147515    
 -0.41678280    
  0.82545865    
 -0.56121975    
 -0.12341701    
 -0.45319578    
  0.67294478    
 -0.13062058    
  4.17514294E-02
  0.17047942    
 -0.27625307    
 -0.12764516    
  0.21843755    
  0.12071406    
  2.64038090E-02
 -0.70956838    
 -0.12693070    
   1.8418617    
 -0.47838199    
 -0.11394418    
 -0.69314760    
  0.26368961    
  4.21457402E-02
  7.63732046E-02
  0.22549360    
 -0.46719086    
 -0.49965298    
  0.53642106    
 -0.64728457    
  0.50806344    
  0.41510031    
 -8.24937914E-08
 -0.14415559    
  0.62268400    
  -1.0603065    
  0.18721169    
  1.61296073E-02
  0.76453716    
 -0.54942614    
 -0.23124056    
  5.53504191E-02
  0.21697079    
 -0.32233128    
  0.56083578    
 -0.97273195    
  0.64015502    
 -0.64015448    
  0.18232173    
  0.13554591    
 -0.12485088    
  0.14345486    
  0.46654174    
  9.10971537E-02
 -0.49511841    
 -6.71385825E-02
  0.70465446    
 -0.52697408    
 -0.12361379    
  0.32004753    
 -0.48153573    
  0.84803396    
 -0.24942401    
  0.38350689    
 -0.88400012    
  0.43311697    
 -0.16788073    
 -0.16738018    
 -0.38865873    
  0.43015790    
 -0.41158092    
  0.14799739    
   1.0718007    
 -5.39668016E-02
 -0.91247386    
  0.34662446    
 -0.33714506    
  0.75266159    
 -0.46027341    
 -0.59272778    
  0.55688256    
  8.73158202E-02
 -0.27990875    
 -0.36428851    
   1.1070687    
 -0.80202228    
  0.78074491    
 -0.17077571    
 -0.41443363    
  0.23313256    
 -0.14805280    
 -0.29004827    
  0.32489559    
  0.32959926    
 -0.49292475    
  0.50759476    
 -0.26845062    
  0.48965082    
 -0.64380157    
 -0.23244682    
  0.38022715    
 -0.14778139    
 -1.49251521E-02
  0.37234065    
 -0.52649158    
  0.57946789    
 -0.49942452    
 -0.12031718    
  9.57254544E-02
 -0.20159319    
  0.45658877    
  0.15736063    
  0.28493091    
 -0.53311080    
  5.14696613E-02
 -0.16310939    
  0.90520555    
 -0.74880821    
 -0.13305017    
  0.62140310    
 -0.25782886    
 -0.45198512    
  0.50661469    
 -0.35126442    
  0.38853580    
 -0.31906351    
  4.91096340E-02
  0.64738750    
 -0.55586064    
  0.14115489    
 -0.66567940    
  0.44884533    
  0.77173704    
 -0.62299198    
 -0.57807809    
 -0.28929353    
  0.63332862    
 -0.19611467    
  6.06244020E-02
 -0.68145108    
  0.70853239    
  0.28385767    
  3.94417495E-02
 -0.47110945    
  0.13629322    
 -0.11441021    
  0.50300324    
 -0.35817209    
  0.43861759    
 -0.39107680    
  0.27329308    
 -0.43581226    
 -0.22524737    
   1.0791256    
 -0.31979638    
 -0.49696451    
  0.58643657    
 -0.26394236    
 -0.48954898    
  9.52451956E-03
  0.52307290    
 -0.34550154    
 -0.13580129    
  0.27969578    
 -0.42104903    
  0.43130669    
  0.34950677    
  9.37827006E-02
  0.19928049    
 -0.13583452    
  0.12865305    
 -0.62187439    
  0.14645118    
 -0.24883337    
  0.27740633    
  0.45403185    
 -0.13788491    
 -0.12447891    
 -0.99488157    
  0.15684265    
  0.83803862    
 -0.69781011    
  0.12296204    
  0.88438159    
 -0.72787333    
 -4.70251068E-02
 -0.16907611    
  0.13133636    
  0.32819593    
 -0.80128229    
  0.72653413    
  0.14429371    
 -0.57852787    
 -0.14878894    
  0.67697406    
 -0.28046158    
 -0.43466347    
   1.1648853    
  -1.2398492    
  0.46173596    
  0.89570320    
  0.13795123    
 -0.82648689    
  3.31859738E-02
 -0.27490574    
 -0.24685980    
 -7.79607296E-02
  0.67128831    
 -0.43632323    
 -0.26793489    
  0.65325588    
 -0.36417767    
  0.51500076    
 -0.52763295    
  0.13087919    
  0.48750746    
 -0.52925974    
 -4.32585665E-07
 -4.76278812E-02
 -2.88676079E-02
  0.22063011    
 -0.19992524    
  0.62092876    
 -0.23756428    
  5.96379824E-02
 -0.57419616    
 -4.78562862E-02
  0.56520241    
  0.17346191    
 -0.52735490    
  0.29951671    
 -0.19773372    
 -9.78220478E-02
  4.63402718E-02
  0.32290351    
 -0.16606134    
 -0.28553420    
  2.96007376E-02
  1.24228420E-02
  0.94148481    
 -0.32752359    
 -0.74573034    
  0.15213621    
 -7.97065049E-02
   1.0324233    
  -1.2843604    
  0.22089468    
 -0.26687920    
  0.79644650    
 -0.54774970    
  0.39315739    
 -0.43054470    
 -0.13762084    
  0.61059719    
 -0.44944435    
  0.13875061    
  0.26205283    
 -0.30760947    
  0.30760935    
 -7.77091086E-02
  1.00505603E-02
 -0.21072078    
  0.11274085    
 -0.25394323    
 -0.33457878    
  0.96665621    
  0.18148108    
 -9.93094370E-02
 -0.52877390    
 -0.20945852    
  0.28889525    
  0.88451898    
 -0.52493918    
  0.61942917    
 -0.20051903    
 -0.63951975    
 -0.19891404    
 -5.14963157E-02
   1.4387552    
  -1.0976481    
 -0.48514625    
 -0.11954463    
  0.75966793    
  8.30842108E-02
 -0.76637965    
  0.69314736    
 -0.52232915    
 -0.25249639    
  0.42304069    
  0.51012844    
 -0.92258745    
  0.67723197    
 -0.26826358    
 -9.91635621E-02
  0.73843783    
 -0.98205966    
  0.15906470    
 -0.20441340    
  0.22520360    
 -0.39931074    
 -3.11560500E-02
   1.1091051    
 -0.31949845    
 -8.65776930E-03
 -0.11020346    
 -0.41033113    
  0.68580353    
  -1.0600535    
  0.35950837    
  0.11226712    
  0.28324777    
 -0.21072078    
  0.19729838    
  0.30609259    
 -0.17934139    
 -0.60762447    
  0.34734207    
  0.23922940    
 -0.36671191    
  0.37277237    
 -0.34253252    
 -0.19689527    
  0.51805311    
 -0.16034245    
  0.13534088    
  0.52090120    
 -0.23401073    
 -5.11685312E-02
 -0.66358876    
  0.58292067    
 -0.26888922    
  0.15415034    
 -0.44895011    
  0.15006074    
 -0.22416878    
  7.88592547E-02
  0.51460999    
 -0.32129085    
 -0.10709787    
  7.53490999E-02
  0.15645187    
  0.67925799    
 -0.66555882    
 -0.15415059    
  0.32850364    
  0.11332855    
  9.25234109E-02
 -0.54232401    
  0.13802175    
  0.45861477    
 -0.60466880    
 -0.11980088    
  0.40849045    
 -0.12879501    
  0.51288521    
  -1.0214225    
 -0.14090529    
  0.26438728    
  0.14545520    
 -0.24076439    
  0.44539812    
 -0.11689351    
  0.25309017    
 -0.58716536    
  0.98431438    
 -0.73362106    
  0.15290761    
  0.39546481    
 -0.54837245    
  0.82722211    
 -0.97199613    
   1.2747729    
 -0.87098420    
  0.45776480    
 -0.57512832    
  2.60723773E-02
  0.74158686    
 -0.81005502    
   1.1103543    
 -0.77557063    
 -3.43876630E-02
 -0.33239877    
  0.19176209    
  0.20006007    
 -0.41651466    
  0.35417202    
  0.34520552    
 -0.75948185    
   1.0564373    
 -0.68091494    
  1.50830094E-02
 -9.74085405E-02
  0.61062580    
  1.42351659E-02
 -0.80520427    
 -0.43963882    
  0.46307802    
 -0.29933339    
  0.41925833    
  0.75457752    
 -0.76837039    
 -8.32307190E-02
 -0.60299695    
  0.15316498    
   1.3409004    
 -0.46938452    
 -0.49202621    
  9.64138955E-02
 -3.68288835E-03
 -0.42596880    
  0.32510880    
  0.34228647    
  0.39282542    
 -0.79829001    
 -0.43413234    
  0.49322194    
  0.31696224    
 -0.51581293    
  0.20294118    
  0.58096063    
 -0.51387411    
 -0.11302343    
  0.69741148    
  -1.0052387    
  0.54286528    
  3.64879183E-02
 -5.69671504E-02
 -0.22314394    
  0.12541637    
 -2.69768778E-02
  0.44628692    
 -0.27773213    
  0.35469303    
 -0.73088717    
  0.29725108    
 -0.22761767    
  0.65661347    
  0.12242322    
  0.44579300    
  -1.2475063    
 -0.30932197    
 -0.14070010    
   1.1454589    
 -0.77166498    
   1.3713318    
 -0.91127843    
 -0.43078256    
  0.76053655    
 -0.77019852    
 -8.61285850E-02
 -0.16034265    
  0.75923729    
  7.28617013E-02
 -0.50185651    
  0.48825121    
  0.47171488    
 -0.13133581    
 -0.48770308    
 -0.52146423    
  0.13486649    
  0.75212103    
 -0.23477478    
 -0.11813163    
  0.38966718    
 -0.77496123    
  7.54237026E-02
  0.58731169    
 -0.75942910    
 -0.22695729    
  0.75788468    
 -0.64934450    
  8.22373405E-02
 -5.40664531E-02
  0.87546897    
 -0.13353133    
  0.63318354    
 -0.65728104    
 -0.29766825    
  0.15519264    
 -0.29605031    
   1.5933428    
  -1.2574710    
  0.31435001    
 -0.62532461    
  2.82850284E-02
 -5.31822182E-02
 -0.33647251    
   1.0986124    
 -0.58192134    
 -0.24084263    
  0.19047308    
  9.83250961E-02
  0.32057992    
 -0.40425193    
 -0.59949172    
  0.28103781    
  0.30748487    
 -0.11686400    
  0.46948656    
 -0.61131710    
  0.14595422    
 -0.23556677    
  0.99247956    
 -0.46001464    
  0.26682413    
 -0.51944989    
  7.94370845E-02
 -0.16145004    
 -0.16201600    
   1.4542820    
  -1.3051687    
   1.0330154    
 -0.68853539    
 -0.20716761    
  2.97421161E-02
  5.34888767E-02
  0.26396585    
  1.06098885E-02
  0.31243870    
 -0.87933666    
  0.76058823    
 -0.26759553    
 -0.26520941    
 -7.43499445E-03
  0.35181227    
 -0.47473919    
 -0.26956359    
  0.28630012    
 -7.31504187E-02
 -0.28768301    
  0.37320426    
 -0.26605988    
  0.35987830    
  0.46813574    
 -1.88688748E-02
 -0.74193710    
   1.2089608    
 -0.88326031    
 -5.56727201E-02
 -0.29022947    
  0.21494706    
   1.2125782    
  -1.6493926    
   1.2463728    
 -0.67140710    
  0.38005558    
  3.61053422E-02
 -0.35364017    
 -0.31383535    
  0.65797377    
 -3.64559628E-02
 -0.14348210    
 -0.27443638    
 -9.86991227E-02
  0.32634374    
  0.28242850    
 -0.37983736    
 -0.58383411    
  0.33393288    
 -0.40123770    
  0.58285141    
 -0.32243672    
  0.87546837    
 -0.88035905    
  0.41197938    
  9.59001034E-02
  0.35194379    
 -0.83561063    
  0.50986785    
 -0.48622736    
   1.2174330    
  0.24962211    
  -1.5755371    
 -0.28076246    
  0.23820221    
  0.79633158    
 -0.63598806    
  0.33183169    
  6.12104833E-02
 -0.12641358    
 -0.15296903    
   1.6562580    
  -1.6521344    
  0.22725043    
  3.27310781E-03
 -9.95676890E-02
 -3.30305845E-02
  5.79871200E-02
 -6.17257580E-02
 -0.19362079    
  9.11696255E-02
  0.27410433    
  0.96613169    
  -1.3637410    
  0.45581853    
  0.44055608    
 -0.42578539    
  0.27067631    
 -0.78443885    
  0.85149068    
 -0.95467478    
  3.73384617E-02
  0.64212978    
 -0.17081799    
 -0.17450933    
  0.15136780    
 -0.39217529    
  0.47247565    
 -0.37806535    
 -0.22089303    
  0.33967769    
 -0.29035255    
  0.42488360    
 -0.30413297    
 -9.52462852E-03
 -6.42193034E-02
  0.49953780    
 -0.13574490    
 -7.73865283E-02
  5.22510149E-02
  8.03226084E-02
 -0.22062951    
 -0.27245671    
   1.2273247    
 -0.48329619    
 -4.54016477E-02
  0.57125765    
 -0.41243339    
 -0.38128433    
 -0.19953343    
 -6.45386726E-02
  0.41871056    
  0.19827577    
  3.53396311E-02
 -0.45529723    
 -1.47063509E-02
  9.53100622E-02
 -0.67645288    
  0.62462759    
  0.10429606    
   1.0359888    
 -0.81604493    
 -7.45025426E-02
 -0.35431010    
 -0.21432416    
  0.27910915    
 -7.26896897E-02
  1.96466763E-02
 -0.50565088    
  0.35473841    
  0.31886470    
 -0.19957478    
  0.29667756    
  0.22612374    
 -0.58921665    
  0.85887969    
  -1.1281339    
  6.52397797E-02
  0.62790698    
 -0.21196997    
  0.57731557    
 -0.81093001    
  0.19105545    
  0.95606822    
  -1.0752110    
  0.23208274    
  1.92314442E-02
  0.29006013    
 -0.25267228    
  0.25504529    
 -2.15576123E-02
 -0.46661940    
  0.66177195    
 -0.26795778    
 -0.13055924    
 -0.67258888    
  0.32896951    
  0.10703320    
 -2.28143036E-02
  0.28286302    
  0.31131393    
 -0.67839408    
  0.26332897    
 -0.32369274    
  0.64068395    
 -1.17785120E-02
 -0.46150854    
  0.37234065    
 -0.62311882    
 -0.32877183    
  0.57955045    
  0.50781387    
 -0.52678931    
 -0.60869390    
  0.62390268    
  1.49811460E-02
  0.26036036    
  0.59064752    
 -0.85473287    
  5.09203933E-02
  4.84527014E-02
 -0.20142139    
  6.01380691E-02
  0.99483550    
 -0.54002494    
 -0.42039034    
  0.35139796    
 -0.49681467    
 -3.54010984E-02
  0.99091327    
 -0.14361581    
 -0.63684684    
  9.72988829E-02
 -0.42215919    
   1.9262370    
  -1.8438659    
  0.95551163    
 -0.42078763    
 -0.17202096    
 -0.21188009    
  3.92210931E-02
  0.13305031    
 -8.42602029E-02
  0.33856311    
 -0.44270334    
   1.0255462    
 -0.56473053    
 -0.31015450    
  0.35527560    
 -0.53062803    
 -3.82210799E-02
  0.57373917    
 -0.74315774    
  0.22416870    
  0.21985912    
 -7.15811998E-02
  0.14145051    
  0.20955469    
 -0.45911798    
 -0.26947707    
  0.82345206    
  -1.0099055    
   1.1490774    
 -0.74984235    
   1.1939223    
 -0.91881961    
  0.83867121    
  -1.0531502    
  0.30806133    
 -0.13889778    
  0.33930683    
 -0.47000372    
  0.13069713    
 -0.16524981    
  0.70672679    
 -0.13160679    
 -0.57903409    
  0.52947402    
 -0.70944518    
  0.28061521    
  0.50013000    
 -0.32195407    
  0.90134281    
 -0.99132627    
  0.26136452    
  0.27763152    
 -1.14290072E-02
 -0.42872176    
  0.24409883    
  0.38058087    
 -0.85891396    
 -0.10164964    
  0.16989931    
 -0.49247718    
  0.13778426    
 -4.04104143E-02
 -2.61105653E-02
   1.0405192    
  -1.1406035    
  0.41516468    
  0.15359898    
  0.26592350    
 -0.56025070    
  0.21511157    
  0.57938874    
 -0.31070283    
 -0.34306917    
  0.18296452    
  6.41019503E-03
 -0.22074987    
  0.23659840    
 -5.82686067E-02
  0.43825459    
 -0.19139510    
  0.77439094    
  -1.1876994    
  0.13254626    
 -0.23615873    
   1.0854256    
  -1.0595614    
   1.0625070    
 -0.68728191    
  0.20544359    
 -0.66035789    
  0.60151720    
 -0.48835245    
   1.2391495    
 -0.71361721    
 -4.87776520E-03
  0.14959939    
 -0.11830931    
 -0.58968431    
  0.95320791    
 -0.16825275    
 -0.68731666    
  0.19643359    
 -0.40228540    
  0.67875868    
 -0.93827033    
  4.23023626E-02
  0.64775372    
 -0.22857651    
  0.42980924    
 -0.56723922    
  0.47999811    
  0.69865698    
  -1.1138370    
  0.46895736    
 -0.14330259    
 -0.17810093    
   1.0236710    
 -0.76715541    
 -0.35507968    
 -0.14095744    
 -4.59821988E-03
  0.98485327    
 -0.78880137    
  0.79907542    
 -0.69827110    
  0.54383647    
 -0.40645972    
 -0.38478476    
  8.81072581E-02
  0.73252195    
 -0.56300002    
 -0.54531211    
  0.25649998    
  0.77978122    
 -6.42616972E-02
 -0.66694516    
  0.55467755    
  3.88394482E-02
 -0.94038910    
 -1.22707738E-02
  0.79013944    
 -0.66824913    
  0.58352715    
 -0.17624220    
 -0.12783302    
  2.44906768E-02
  0.74423856    
 -0.58778697    
  0.55665553    
 -0.86994952    
  0.24553287    
  0.30867800    
 -0.43433264    
  0.50242180    
 -0.32289356    
  0.18755290    
 -0.61779755    
  0.23383921    
 -0.25009885    
   1.4498076    
  -1.4335471    
  0.36150187    
 -3.42894681E-02
 -0.18232103    
  0.78422028    
 -0.90258384    
  0.52846992    
 -7.03165606E-02
  0.48193550    
  6.72187805E-02
 -0.44247070    
 -0.19309373    
  0.16594307    
  0.10719337    
 -0.54056674    
  0.17284286    
 -6.55975044E-02
  0.34130362    
 -0.29980332    
  0.11143982    
 -2.20600497E-02
 -0.31659639    
  0.44873270    
 -0.42354238    
  0.31346646    
 -0.66094458    
  0.47789511    
  0.57263112    
 -0.31937796    
 -0.14964123    
  0.32345182    
  0.13815011    
 -0.42678282    
  0.30277699    
 -0.21544802    
  9.62595493E-02
 -0.27094507    
 -0.36680391    
  0.20501636    
  0.55752289    
 -0.62825876    
  0.73668754    
 -0.58178949    
  6.92922100E-02
 -4.19288455E-03
  0.31768990    
 -0.33037436    
  0.11636386    
  0.31015521    
  0.13976218    
 -0.48853183    
 -6.92741200E-02
  0.18442926    
 -0.18021850    
 -0.37852001    
 -0.15210865    
  0.97993571    
  0.23115413    
 -0.16126838    
  6.99927881E-02
 -0.58499295    
  0.31043380    
  0.10750581    
 -0.46068063    
  0.43274617    
 -0.27548110    
  0.71893108    
 -0.79648983    
  0.11058871    
  0.13803379    
  0.60097688    
 -0.55789268    
  0.48272365    
 -0.44141948    
 -5.79711050E-03
 -2.05583293E-02
  0.44711727    
 -0.53385961    
 -0.32616937    
  2.65504327E-02
  0.22576068    
 -0.26131874    
  0.21860874    
  0.16705452    
 -0.64216191    
  0.28768227    
 -0.35417256    
  0.94584966    
 -0.41890419    
  0.32213721    
 -0.54435897    
  7.54237026E-02
  9.76380482E-02
  2.29897946E-02
  0.22314388    
  0.21462278    
 -0.14441840    
 -0.22032280    
  0.32737622    
 -0.11841819    
 -0.28958836    
 -6.70858920E-02
  0.99852884    
  -1.0926151    
  1.38837152E-07
  0.56917870    
 -0.17725798    
 -0.18232127    
  0.23830067    
 -0.12822458    
  0.22379456    
 -0.41330841    
  0.66722375    
 -0.62106097    
  0.16589686    
 -0.30697519    
  1.71681382E-02
  0.56869256    
 -0.34130329    
 -0.50519103    
  0.83923995    
 -0.45650280    
 -7.55823553E-02
  0.23464713    
  0.77168053    
 -0.92692077    
 -0.17927328    
  0.22040026    
  0.26826397    
 -8.47225115E-02
 -0.25962386    
 -0.23507185    
  0.81093049    
 -0.65820950    
 -9.44513083E-02
  0.46052444    
 -0.37903163    
  0.30171323    
 -9.43464488E-02
  0.67532122    
 -0.90466803    
  0.10536082    
  0.13453130    
 -1.40843671E-02
  0.37668642    
 -0.63409775    
  0.13295786    
 -8.06430262E-03
  0.57283050    
 -0.18781574    
 -0.49172464    
  0.64232814    
 -0.18707256    
  0.64335692    
  -1.2755429    
  0.36524028    
 -0.35454568    
 -0.33860272    
   1.3844265    
 -0.76080561    
  0.90178615    
 -0.95518678    
  0.14506826    
  0.64645314    
 -0.64281005    
 -4.46173102E-02
  2.25569662E-02
  1.47606153E-02
  0.11083999    
 -0.22314347    
   1.3465815    
  -1.1366398    
  0.27682576    
 -0.24736433    
 -0.25177509    
 -0.17159060    
  0.23197119    
  0.30702472    
 -0.27625307    
 -9.53099132E-02
  0.54763919    
 -3.93175632E-02
 -0.71596193    
   1.0761393    
 -0.51140881    
  0.18329298    
 -0.46806419    
  0.84895760    
 -0.38332367    
 -0.80365723    
  8.33818540E-02
  0.94390607    
 -0.31796727    
 -0.30748439    
  0.15467010    
 -0.21461287    
  0.42962378    
 -0.48928374    
 -0.14058113    
  0.21936309    
  0.19860202    
 -3.15480083E-02
 -0.24994145    
   1.3269552    
  -1.5317485    
  0.15846999    
  0.64457279    
 -0.44233572    
 -0.73631871    
  0.91039056    
 -0.59193754    
  0.36360240    
 -7.32501745E-02
  0.60540801    
 -0.23799159    
 -0.55133951    
  0.37288889    
  2.93655507E-02
 -0.38793415    
  0.16157027    
  0.60466832    
 -0.93631285    
 -1.13002136E-02
  0.50283933    
 -0.27515975    
  6.98975325E-02
  0.19836625    
  0.35216677    
 -0.59805840    
  0.85798627    
 -0.67640227    
   1.2823681    
  -1.0095556    
 -0.33366740    
  2.70812213E-02
  0.20930800    
 -0.12166009    
 -0.46303418    
  0.89608836    
 -1.14027187E-02
 -0.55618101    
  0.56758434    
 -3.46056148E-02
 -0.61202157    
 -4.87898849E-02
 -9.03222263E-02
  0.32071248    
  0.40666765    
 -0.38171116    
  0.21749386    
  0.77862275    
  -1.4803050    
  0.19650659    
   1.2680715    
  -1.0920291    
 -5.66951521E-02
  0.56673366    
 -9.67298597E-02
 -0.45758083    
 -0.63324893    
  0.49204639    
  0.42888519    
 -0.33832574    
  0.48183832    
  0.23695113    
 -0.75852913    
  0.76483905    
 -0.59536278    
  0.25089139    
 -9.29465294E-02
  0.30058533    
 -0.52535355    
 -5.85945882E-02
  0.40546474    
 -8.70116502E-02
 -0.38991198    
  0.99974608    
 -0.67793113    
  0.14354819    
 -0.33530995    
 -8.16333853E-03
  0.70334053    
 -0.35118431    
 -0.52144897    
  0.34544718    
  0.20160781    
 -0.47676718    
 -0.34830582    
  0.89294326    
 -0.20622742    
 -0.18749647    
  0.12424722    
  0.20441256    
 -0.33647251    
  8.27538669E-02
  0.25371832    
 -0.65737915    
  0.66852170    
 -0.19851816    
  8.10817257E-02
  9.78556573E-02
  0.19216041    
  0.30844441    
 -0.44297469    
 -0.23656628    
  0.41666350    
 -0.53107351    
  7.54767936E-03
  7.24959075E-02
  0.50732279    
 -0.77881938    
  0.37440625    
  0.19174051    
 -0.73028588    
  0.36689267    
 -0.61743557    
  0.23419358    
  5.34879826E-02
  2.06196029E-02
  0.45198473    
  8.70109051E-02
 -0.17166467    
  4.49129120E-02
 -8.45571980E-02
  0.20234033    
 -0.37442029    
  0.25663781    
 -0.18910088    
  0.11187018    
  0.64645314    
 -0.37347713    
 -5.57110645E-03
 -0.33926967    
  0.29354736    
  0.27665636    
 -0.53173763    
  0.92156017    
  -1.2282902    
  0.37244692    
 -0.10418358    
   1.1470916    
 -0.85354376    
  2.91940221E-03
 -0.17476976    
  0.23967291    
 -0.68769735    
  0.27400228    
  9.83107910E-02
   1.1048354    
  -1.2540042    
 -0.23407245    
  0.71488684    
 -0.40144092    
  0.61377329    
 -0.62996793    
 -0.49731123    
  0.58330220    
 -0.28893101    
  4.40161265E-02
  0.50986785    
  0.49518648    
 -0.87932897    
  0.58167368    
 -0.53228056    
  0.20285890    
 -9.62943062E-02
  0.19011299    
  0.16475479    
  0.18232115    
 -0.49132672    
 -0.23615873    
  0.87982583    
 -0.54522735    
 -1.89278163E-02
  2.20481697E-02
 -9.46873724E-02
 -0.20028986    
 -1.26319481E-02
  0.13087919    
  0.70790732    
  0.25557867    
 -0.88831723    
  0.35356677    
 -0.51001924    
  4.33994941E-02
  0.43713301    
 -0.50089967    
  0.21404871    
 -0.11986175    
 -0.41109860    
  0.17570905    
 -3.37384194E-02
  0.84308690    
 -0.97942299    
   1.0368165    
 -0.84796154    
  0.18619019    
  0.54124659    
  0.47700152    
 -0.68619823    
 -0.33980215    
  0.29156557    
 -0.20942971    
  8.25206265E-02
 -0.16855566    
 -0.20284392    
  0.60308665    
  0.21789393    
 -0.83543903    
  0.66608489    
 -0.32063806    
 -0.28882781    
 -0.10638007    
  0.85311157    
 -0.63405824    
 -6.34460449E-02
  0.43839574    
 -0.23376282    
  6.20892160E-02
 -0.33446845    
  0.12296204    
  0.13868365    
  0.78583747    
 -0.69314706    
 -0.15962972    
  0.43825471    
  4.95032128E-03
 -0.13176939    
  0.13914959    
 -0.72806340    
  4.95148003E-02
  0.15621926    
  0.64011222    
  5.92143349E-02
 -0.57879215    
  0.75699818    
 -0.97284257    
 -2.29890067E-02
 -0.27688736    
  0.92969751    
 -0.52627939    
 -0.13587570    
 -0.33085406    
  0.45435926    
 -3.80599722E-02
  0.86499745    
 -0.77047157    
  1.16955945E-02
  0.35512307    
 -0.10294750    
  0.27708381    
 -0.21575077    
  3.88938114E-02
  2.42270995E-02
 -0.34985942    
  0.26381481    
 -0.24142523    
 -7.66655579E-02
  0.30349293    
 -0.17997153    
  0.15616116    
 -0.21414809    
 -5.75972535E-02
  0.70688659    
 -0.55669570    
 -0.57159102    
  0.30411237    
  0.10935290    
 -1.60642602E-02
  0.25266296    
 -0.52561003    
 -0.43242139    
  0.23940420    
  9.23730806E-02
 -9.23732072E-02
  0.24484271    
  0.61709481    
  2.68830825E-02
  0.64839441    
 -0.96023804    
  4.60254736E-02
 -0.33370817    
  0.96254706    
 -0.91536921    
 -0.48205808    
  0.73694932    
 -0.57219547    
  0.73952293    
 -0.22616898    
 -0.19145364    
  0.66523880    
 -0.17761576    
 -0.41253194    
  0.42094740    
 -0.15694813    
  7.55078420E-02
 -0.66329449    
 -0.36511454    
   1.2454722    
 -0.41403803    
 -0.13405864    
 -8.35646763E-02
  0.31928769    
 -0.63487887    
  0.39068168    
  7.77486339E-02
 -1.69329695E-07
  0.28571111    
 -0.21724367    
 -0.26346853    
  0.96940058    
 -0.56873131    
  0.72314203    
  -1.0955062    
  0.41010529    
  0.18026137    
 -8.32695141E-02
 -0.11568450    
 -0.21687418    
  1.55045912E-02
  0.22927891    
 -0.42398512    
  0.69314677    
  0.39764649    
 -0.67294413    
  0.36677781    
 -0.66580564    
 -8.21187720E-02
  0.36876380    
  0.18180189    
  0.28312647    
 -0.94810176    
   1.9218129    
  -1.1187694    
 -0.55004656    
 -0.39376953    
  0.69023561    
 -0.41278017    
  0.76945525    
 -0.50067341    
  0.79850745    
 -0.96678656    
  0.81314123    
 -0.72182262    
  0.16088139    
  0.36653343    
 -0.14524925    
  0.51132184    
 -0.87546915    
 -0.15832560    
  0.78311771    
  -1.2033349    
  0.76975411    
  8.47967342E-02
 -0.39736822    
  0.13554542    
 -2.13529095E-02
 -0.13455933    
   1.0565895    
 -0.89365852    
 -7.01764040E-03
 -6.54775128E-02
  0.20340106    
 -0.42560482    
  0.47934949    
 -7.85903633E-02
  0.45455450    
 -0.19073986    
 -0.56203437    
  0.23326185    
 -0.15975934    
 -9.92547795E-02
  0.23180127    
  0.29369795    
  0.12546587    
 -0.66409457    
 -0.11174364    
  0.66060394    
  4.96381074E-02
 -0.61180109    
  0.24084330    
  0.13747139    
 -0.59700263    
  0.53062797    
  0.63078469    
 -0.86130834    
  0.15238509    
   1.1299196    
  -1.0951935    
  0.31627944    
  0.66668028    
  -1.0536608    
  0.47046104    
 -0.72334611    
  0.20409572    
  0.72345293    
 -0.58035147    
  0.13394761    
  0.12327445    
  0.47514495    
 -0.87546837    
  0.91320932    
  -1.1606843    
   1.1084160    
 -0.89616895    
  0.43297139    
 -0.39774269    
  0.51005590    
 -0.37029380    
  8.02997574E-02
 -0.21239877    
 -0.44438139    
 -0.16813751    
  0.41945204    
  0.13411021    
  7.78601617E-02
 -0.52465451    
  0.45083332    
 -0.13814957    
  7.14585781E-02
 -2.62025949E-02
  0.25621873    
  0.95260990    
  -1.2311997    
  0.37638843    
 -0.12557743    
 -0.68612874    
   1.0109653    
 -1.28046740E-02
 -0.23742047    
  0.29013035    
 -0.16151302    
  3.66751403E-02
 -0.51359880    
  0.23784995    
 -1.47063509E-02
 -0.61481494    
 -0.17958607    
  0.12323332    
   1.1842134    
 -0.49833897    
 -0.41463158    
   1.3582816    
 -0.39768288    
  0.25763711    
 -0.92779428    
  0.73165256    
 -0.37994853    
 -0.62028503    
   1.0968093    
 -0.25337940    
 -0.86528867    
 -0.47110993    
  0.10092668    
  0.92425901    
 -0.30153456    
  0.85523665    
 -0.13248941    
 -0.60926551    
  0.25852504    
  8.50367546E-02
  0.39819214    
  -1.0435851    
 -6.97326288E-02
  0.17301823    
  0.77820975    
 -0.36344230    
 -0.35139775    
 -0.22533879    
 -0.16705492    
   1.2711458    
 -0.27741328    
 -0.13628210    
  0.14822994    
 -0.46668348    
  0.43776637    
  0.16630109    
 -0.44667575    
  0.15553629    
 -0.15553701    
 -0.21188009    
 -0.18392248    
  0.59999788    
 -0.24717642    
  0.91629064    
  -1.0008479    
 -6.45387545E-02
 -0.34276703    
  0.32296413    
 -0.12783308    
  0.33321980    
 -0.42354238    
  0.42027989    
  0.14004584    
  5.66556025E-03
  0.64541608    
  -1.0382488    
  0.78883785    
  -1.1005151    
  0.55879891    
 -0.23878793    
 -0.24304941    
  0.11011176    
 -5.35405129E-02
  0.42526746    
  1.94184408E-02
 -0.17465840    
  0.35858187    
 -0.53329825    
  9.05063562E-03
  0.15028179    
  0.48491147    
 -0.29486737    
 -2.59758048E-02
 -0.34638914    
  4.98967692E-02
 -5.45598976E-02
   1.0765638    
 -0.93315154    
  0.18770532    
  0.29437083    
 -7.52623007E-02
 -0.70126611    
  0.80122107    
 -0.53969324    
   1.0616765    
 -0.40041241    
 -4.41575721E-02
 -0.12999089    
  0.15671778    
 -0.26522568    
 -0.43897173    
  0.14072783    
   1.0565560    
  -1.1495526    
  0.22314337    
 -5.21862023E-02
  0.29479939    
  0.76125318    
 -0.12417026    
  -1.2148136    
  0.58831280    
 -0.35667446    
 -0.18081811    
 -0.23789132    
  0.66709626    
 -1.77519936E-02
 -0.44815546    
  0.68846327    
 -0.63833916    
  3.49376947E-02
  0.49960387    
 -0.52569222    
  0.53088695    
 -0.54866546    
 -0.11386666    
 -0.24344797    
  0.42241469    
  0.50914383    
 -0.75030583    
  0.31796718    
 -0.11099658    
  0.50209165    
 -0.19396809    
 -0.36630633    
 -9.16295201E-02
  0.28768238    
 -0.25293893    
   1.2450677    
  -1.2697603    
  0.35065675    
 -0.17251030    
 -1.68777071E-02
  0.44031176    
  0.13558379    
  0.14660329    
 -0.79301375    
   1.0598177    
 -0.28347206    
 -0.73169565    
  0.54516339    
 -0.86089271    
  5.96927758E-03
   1.4156218    
 -0.71358603    
 -0.18055362    
   1.2583004    
  -1.4832125    
 -0.19478817    
  0.23383921    
  0.53437555    
 -0.35205400    
  0.95932323    
  -1.5074794    
  0.10474636    
 -0.36221558    
  0.55278927    
  4.90078144E-02
 -0.26759601    
  0.39019802    
 -0.18540253    
 -2.81708278E-02
  0.68837363    
 -0.53422290    
  0.18571700    
  0.43332177    
 -4.26552482E-02
 -0.56421381    
  0.14953201    
 -7.19735473E-02
  0.99242198    
 -0.29183984    
 -0.93498194    
  0.20024192    
 -0.40353566    
  0.46710947    
  9.99109298E-02
  0.75973237    
 -0.88162279    
  0.53497583    
  5.69168851E-02
 -0.81967688    
  0.12653023    
  0.62312889    
 -0.75900483    
  0.16416109    
  0.35508004    
  0.21978565    
 -2.95814052E-02
 -0.54528445    
  7.93686137E-03
  0.37740734    
 -0.73464662    
 -5.81566915E-02
  0.78736806    
 -0.27057269    
  0.53899628    
 -0.48005411    
  6.20095991E-02
 -0.29615641    
  0.40971121    
 -0.37212870    
  7.87811279E-02
 -0.16430253    
 -0.24686003    
 -2.89877914E-02
  0.87791699    
  0.69436866    
  -1.2700045    
 -0.10054087    
  0.36624464    
  0.54812169    
 -0.63150287    
 -0.16507988    
  0.17946807    
  0.31845337    
 -0.65993822    
  0.90517360    
 -0.47163141    
  0.26960433    
 -0.32657155    
  3.05629987E-02
  9.86494049E-02
  5.31094521E-02
 -4.70670015E-02
 -0.25995785    
  0.21056436    
  9.93294790E-02
 -0.35790369    
  0.31696224    
 -0.10370357    
 -0.10095499    
 -0.12467465    
 -0.36680391    
 -0.52287364    
  0.51082641    
  0.78293210    
 -0.23288572    
 -0.10691598    
  0.62053454    
 -0.37355334    
  0.79424351    
 -0.47000387    
 -0.52931046    
 -1.50376307E-02
  0.12114459    
  0.58142775    
 -0.60176772    
 -0.16332544    
  0.25176206    
  0.12091316    
 -0.49247620    
  0.91629052    
  -1.0472280    
  0.56919199    
 -0.59013492    
  0.88074547    
 -0.50209177    
  1.95793788E-07
  0.79633158    
 -0.38604715    
 -0.55004609    
  0.15057306    
  0.22099033    
 -0.49090990    
  0.60485494    
 -0.56798321    
  0.69088256    
 -0.72306979    
  0.26881319    
  0.41021591    
 -0.55194360    
  0.23703799    
 -0.10608239    
 -5.56727201E-02
 -1.53852981E-02
   1.7488627    
  -1.8379908    
 -0.36396620    
  0.56309432    
 -0.13353132    
 -0.27715489    
   1.3186091    
 -0.80256224    
 -5.45885600E-02
 -0.35244027    
  0.24817979    
  0.53471386    
 -0.62272441    
  0.30158451    
  4.05850448E-02
 -0.29528639    
 -0.28514066    
  0.34081367    
 -2.18983423E-02
 -0.22222202    
  0.11727093    
 -0.36726952    
  0.24073982    
  0.95908314    
  -1.0414531    
  1.50383301E-02
  0.58001751    
  3.55711021E-02
 -0.36981803    
  1.54444203E-02
  0.15250698    
 -0.15250714    
 -0.18002495    
  8.35651532E-02
 -0.21578589    
  0.71387374    
 -0.49387604    
 -9.23738405E-02
 -9.25876386E-03
  0.77783066    
 -0.21887931    
 -0.16753785    
 -0.23262221    
  0.62755018    
 -0.66804099    
  0.25085482    
  0.31229645    
 -0.60967135    
  0.67126477    
  0.10889369    
 -0.59495491    
  0.57491428    
 -0.80437201    
  0.89340675    
 -0.41103616    
 -0.40826228    
  0.25457668    
  0.45316851    
 -7.07687959E-02
 -0.23151176    
  0.56956959    
 -0.85631889    
  0.30891028    
 -0.36256322    
  0.27977639    
  6.06246442E-02
 -4.29248735E-02
 -0.63631421    
  0.19966646    
 -0.23337662    
  0.38039121    
  0.69704604    
 -0.96922386    
  0.98849195    
 -0.74806321    
 -0.11980088    
 -1.37307364E-02
  0.88730288    
  0.43353045    
 -0.85429204    
  0.13497572    
 -0.20067088    
  0.28071380    
  8.70117396E-02
  0.13566628    
 -0.41201648    
 -0.41679677    
  0.51848882    
 -4.68832701E-02
 -0.14310047    
  0.46228161    
 -0.59011453    
  0.93842173    
 -0.74508858    
  0.47324097    
 -0.43924284    
 -0.37799072    
 -0.24783695    
  0.88023210    
  0.28876156    
  -1.1900471    
  0.85712749    
  9.87927169E-02
 -0.97200584    
  0.67404729    
 -0.36497369    
  5.03006317E-02
 -0.18156636    
 -7.02868700E-02
   1.0690533    
 -0.82098031    
 -0.25782937    
  0.11122579    
 -0.10146984    
  0.68583930    
  0.37147933    
  0.16873944    
 -0.82708609    
  8.42930004E-02
  0.53273940    
 -0.61703306    
 -0.23378600    
  0.67025316    
 -1.91290900E-02
  -1.0202225    
  0.26053146    
  0.55039924    
 -0.73639768    
  0.27377361    
  0.15894128    
  0.23808494    
 -0.33196279    
 -0.32784766    
  0.26278454    
  0.15894128    
  0.59926999    
 -0.64698476    
  0.37750861    
  0.16586360    
 -0.36481786    
 -0.77161795    
   1.3103532    
 -0.14592746    
 -0.65768981    
  0.46383667    
 -0.25057831    
 -0.62902260    
  0.91753197    
 -9.63031873E-02
  0.10863405    
 -0.58192140    
  0.10798851    
 -4.01660688E-02
  0.17615509    
  0.32063779    
 -0.46850812    
  0.34101525    
 -0.34101474    
 -7.87158981E-02
  5.85943088E-02
  0.56309426    
 -6.45387173E-02
 -0.13459036    
 -0.24527951    
  4.58630770E-02
 -0.12861764    
  0.12861702    
 -0.19341695    
  0.63055938    
 -0.43369955    
 -0.15989484    
 -0.23531373    
  0.67772228    
 -0.58519882    
  0.29578835    
  0.69141543    
  2.73522567E-02
 -0.60754192    
 -0.15363488    
 -0.10656460    
  0.13853928    
 -0.12260202    
 -0.31303284    
  0.25610813    
  0.60575527    
 -0.34564695    
  7.15701059E-02
 -0.40546429    
  0.31105506    
  0.20516069    
  0.17693108    
 -0.74871695    
  0.21357450    
 -5.94231002E-02
  1.21702068E-02
   1.0809847    
 -0.94896698    
 -0.10026970    
  0.13157628    
  6.94492981E-02
  0.35859010    
 -0.20763969    
 -4.20821011E-02
 -0.28672716    
  0.31497797    
 -0.27019405    
 -0.11186955    
 -8.07233974E-02
  0.24242572    
  0.71376634    
 -0.31526956    
 -0.56428868    
  0.46383667    
 -0.53605503    
  0.39809543    
 -0.30559301    
  0.76854509    
 -0.71004874    
  0.10422355    
  0.67593479    
  -1.2872040    
  0.39915603    
  0.13405904    
 -0.29881349    
  0.27642480    
 -0.34862149    
 -0.10714554    
  0.15415101    
  0.48707613    
 -0.23973785    
  0.24598828    
 -0.49332610    
  0.34590277    
 -0.19467171    
 -2.21737362E-02
  0.54347050    
 -3.98457311E-02
 -0.53551751    
  0.53822494    
 -0.12967744    
 -0.29076347    
  0.42851672    
 -3.54741402E-02
  0.16598536    
 -0.10666823    
 -0.59356177    
  0.26491329    
 -8.33813101E-02
 -0.34043190    
 -0.25131533    
  0.47445780    
 -0.12783258    
  0.28768238    
 -6.65604472E-02
 -0.61154908    
  0.59932840    
  0.49928379    
 -0.30272016    
 -0.20067045    
 -1.65974125E-02
  0.13300842    
 -0.51572120    
 -0.28972960    
  0.77192831    
  0.69125110    
 -0.77003229    
  0.57356930    
  0.18501264    
 -0.71057290    
  0.30702472    
  0.45224634    
 -0.74376684    
 -8.00424889E-02
  0.23309354    
 -8.97154063E-02
 -0.11058910    
 -0.36013636    
  0.12482337    
  0.41224512    
  0.50404584    
  0.27018249    
 -0.44114056    
 -0.55961603    
  8.13453421E-02
  0.57731509    
 -0.51302087    
  0.15257946    
 -0.22866160    
   1.2488024    
  -1.0327989    
  0.15324038    
 -0.54604620    
  0.99604309    
  -1.0345097    
 -0.32768661    
  0.85600650    
  1.14939585E-02
 -0.17435303    
 -0.41058025    
  0.59629720    
 -0.13272496    
 -9.46648642E-02
  0.11699423    
 -0.37440634    
  8.77756253E-02
  0.46262360    
 -0.37037367    
  0.73442858    
 -0.90532142    
  0.13580158    
  0.38677314    
  9.50653106E-02
 -0.74857694    
  0.47710231    
  7.13477880E-02
  0.16012073    
 -0.75632590    
 -0.11507014    
  0.15762821    
  0.19354269    
  0.30153430    
  0.58778679    
 -0.99802577    
   1.1423007    
 -0.73206252    
 -0.17662324    
  0.24709636    
  7.41076469E-02
 -0.29135159    
  2.89871320E-02
 -6.64448068E-02
  7.35629499E-02
  0.11699423    
 -0.17917204    
  0.30359256    
 -0.29607391    
  0.33700740    
  0.23060252    
 -0.26321390    
 -0.13274293    
 -0.18295240    
 -1.52670713E-02
 -5.12930267E-02
 -2.87491791E-02
  0.79600459    
 -0.87847996    
  0.67257488    
 -0.37364405    
 -0.34523469    
 -9.43634957E-02
   1.1673739    
 -0.79724771    
 -0.11823244    
 -0.21608324    
  0.17475538    
  0.77804667    
 -0.76964277    
  0.46370739    
  0.20829746    
 -0.20566902    
 -0.40153611    
  0.70290351    
 -0.66443717    
  0.31467330    
 -0.44336477    
  0.40689433    
 -0.19150677    
 -0.18996274    
  0.36708111    
 -0.25255746    
  0.43003646    
 -0.14609228    
 -0.31424868    
 -0.14014687    
  0.26304513    
 -4.87905517E-02
  0.99984413    
  -1.3565184    
  7.37441331E-02
 -1.91395730E-02
  0.18874241    
  0.41078404    
 -0.14228460    
 -0.62517416    
  0.76745903    
  0.31192186    
 -0.79742992    
 -0.11886159    
  0.24807324    
  0.42050296    
 -0.20343883    
 -0.59451705    
  0.27377361    
  0.18372156    
 -0.13453057    
  0.44211796    
 -0.10564661    
  0.15333423    
 -0.38724977    
 -0.20791729    
  0.11728938    
 -0.12174292    
  0.92340803    
 -0.53899688    
  0.44421834    
 -0.57384944    
  0.17711794    
 -0.78729790    
  0.87864846    
 -0.46262354    
  0.16963674    
  0.21887907    
 -0.15367614    
 -0.46008697    
   1.7713778    
  -1.1130400    
 -0.43309119    
  0.14813043    
 -0.44425085    
  0.44062164    
 -0.25547850    
  0.62264383    
  0.69942445    
  -1.5128777    
 -2.88207345E-02
  0.47873756    
 -0.27806738    
  0.54377002    
 -0.24065755    
  0.14451371    
 -0.34754241    
  3.82214524E-02
  9.53104943E-02
 -3.46857868E-02
 -0.12961701    
  0.33135748    
  0.43078271    
 -0.67252749    
  0.10086096    
  4.68552895E-02
 -2.85731778E-02
  0.27675268    
 -0.15095070    
 -0.10075666    
  0.42759761    
 -0.74516869    
  0.54985964    
 -0.38879776    
 -8.17658082E-02
   1.5075589    
  -1.0426133    
 -0.27369604    
  7.83317983E-02
   1.0684823    
  -1.4320300    
  0.46753734    
 -0.26731515    
  0.63717431    
 -0.20780352    
 -5.26344264E-03
 -0.52143598    
  0.11332877    
  7.26900399E-02
  5.73638268E-02
 -0.30289513    
   1.2364587    
 -0.62689739    
 -0.67284161    
  0.30511695    
  0.30147538    
 -5.92556819E-02
  0.17307380    
 -0.37180775    
  0.26345477    
 -0.21838669    
 -0.21470471    
  7.68051222E-02
  0.17450871    
  0.71895474    
 -0.78654796    
  0.82251787    
  0.34368798    
 -0.71740413    
 -0.77691746    
  0.56927741    
 -0.22383049    
 -4.93058152E-02
  0.67493147    
 -1.29511701E-02
 -0.42806536    
 -0.45076123    
   1.0225478    
 -0.89632970    
  0.15019064    
 -0.25862941    
  0.39513332    
  0.78386062    
  -1.3516695    
  0.76388347    
 -0.73804224    
  0.36024031    
  0.62122655    
 -0.94637507    
  0.21224730    
  8.03493485E-02
  5.01901731E-02
 -0.25782827    
 -0.19966614    
  0.84413570    
 -0.39365873    
  0.49521145    
 -0.46743190    
  0.10707175    
 -0.49555740    
  0.51987535    
 -0.12116731    
 -0.20633622    
  0.19611482    
  7.58188888E-02
 -0.31449309    
  0.11487985    
   1.0345902    
  -1.1538278    
 -4.92265336E-02
  0.95055908    
 -0.47998253    
 -2.90720090E-02
  0.14526159    
 -0.45380893    
 -0.22918513    
   1.0143517    
 -0.96990049    
  0.57536387    
 -0.27329376    
  0.22314318    
 -0.42858735    
 -0.21440968    
   1.1769812    
 -0.71174449    
 -0.13890931    
  0.10418293    
 -0.37758961    
  0.60143858    
 -0.41397592    
 -3.92208956E-02
  0.48379692    
 -0.12845621    
 -0.28664389    
 -0.45435885    
  0.56054896    
 -8.97284523E-02
 -0.78275931    
  0.56470490    
  0.53984171    
 -0.32998419    
  0.69520319    
 -0.80376869    
  0.85967201    
  -1.0851125    
  1.70947723E-02
 -0.36396572    
 -0.16779365    
  0.17588982    
   1.5513307    
 -0.99633271    
  0.43286395    
 -0.20602334    
  0.15678246    
  0.64135599    
 -0.89899886    
  0.59005201    
 -0.49288809    
  0.17923054    
  0.54670632    
  -1.0013489    
  8.41619000E-02
  0.18753923    
  0.45266116    
 -0.31727275    
  0.15043311    
 -0.23155884    
 -3.58458981E-02
 -7.18648210E-02
  0.67534232    
  -1.1540120    
   1.0309744    
 -5.80886155E-02
 -0.11390334    
  0.15146606    
 -0.70706940    
 -1.41171953E-02
  6.86766654E-02
  3.05030830E-02
  0.81235945    
  0.23035580    
 -0.73485255    
  0.87309980    
 -0.63804072    
 -0.63266885    
  0.19553602    
  0.18617554    
 -0.15201627    
 -3.80278565E-02
 -0.20585199    
   1.2209703    
  4.53060828E-02
 -0.71075088    
 -0.49546140    
  0.82331002    
 -0.18547599    
 -0.69314653    
  0.28293106    
 -0.10536044    
  0.35110381    
 -0.50989443    
  0.11830001    
  0.56315166    
 -0.33177733    
  9.08289924E-02
 -0.12078119    
 -1.01868100E-02
 -5.61551824E-02
 -0.19467171    
  0.18378273    
  0.69132066    
 -0.62769514    
  0.66184032    
 -0.67563331    
  0.41468167    
 -0.31874093    
 -4.51693498E-02
 -0.18430369    
  2.73990948E-02
 -0.25851041    
  0.82197976    
 -0.40987042    
  6.10141866E-02
  0.38765439    
 -0.47892275    
 -9.66758505E-02
  0.14008853    
 -0.40057495    
  0.11071219    
  0.18667911    
 -0.53899652    
  0.51330662    
  0.30792201    
 -0.60932821    
   1.2004492    
 -0.84830737    
  0.16868363    
 -0.31287199    
  0.10821379    
  0.20465866    
 -0.44815546    
  0.37381655    
 -3.60101908E-02
 -4.77902927E-02
 -0.44105580    
  0.46181795    
  0.11930358    
 -0.20880920    
 -4.59853299E-02
  7.18648136E-02
 -5.62999025E-02
  0.30964011    
  0.11998378    
 -0.19039458    
 -0.16126853    
  0.83910137    
 -0.47000384    
 -0.63791198    
  0.26164538    
 -0.62367409    
  0.55288190    
  4.89742272E-02
 -0.19863012    
  0.43346992    
 -0.11054227    
 -0.40708965    
  0.24914375    
  0.31395024    
 -0.43936703    
 -4.85738888E-02
  0.49348152    
 -0.52100569    
  0.54015881    
 -0.67968827    
 -0.26129556    
  0.42381454    
  0.56995130    
 -0.56541586    
  0.56284225    
 -0.27064553    
  0.32579741    
 -0.53551805    
 -0.17733355    
  0.23795836    
  1.94184482E-02
  3.03052571E-02
 -0.16603670    
  4.39577317E-03
  0.11191764    
  0.10418293    
   1.0429083    
  -1.3364959    
  0.29358837    
  0.70718253    
 -0.41773516    
 -0.66189474    
  0.10689728    
 -0.11204006    
  0.14824209    
  0.57786065    
 -0.41423166    
 -2.29016598E-02
 -0.27362424    
  0.62759310    
 -0.33106688    
 -0.31703961    
  0.87719446    
 -0.76924604    
  0.44647270    
 -0.16462179    
  0.54191607    
 -0.49062264    
  0.92028260    
  -1.0828019    
  0.39363071    
 -0.86599058    
   1.1173042    
 -0.31127754    
  0.28416479    
 -0.97731107    
   1.0348223    
 -6.00551395E-03
 -0.72166210    
 -0.55446404    
   1.1362636    
  -1.0534583    
  0.71281958    
 -0.35482067    
  0.45660377    
  4.86504398E-02
 -0.29703620    
  0.21862170    
  0.58812201    
 -0.30574161    
 -0.70460254    
  0.81041765    
  0.18641138    
 -0.31061849    
 -0.79310858    
  6.45388812E-02
  0.31495127    
 -0.21007137    
  8.70114267E-02
  5.40676452E-02
  0.74622482    
  -1.0067108    
  0.22216716    
 -0.17920233    
  0.26164538    
 -0.35462159    
   1.0567216    
 -0.73129910    
 -0.22778335    
 -3.30995992E-02
  0.29008326    
 -0.23854989    
  0.60488933    
 -0.56023920    
 -5.84428422E-02
  0.56225753    
 -0.49945667    
  0.13407445    
 -0.12973624    
 -6.71385825E-02
  0.70922065    
 -0.46409830    
 -0.26381376    
 -3.84665765E-02
  0.45332116    
  9.30222496E-03
  0.15150142    
  0.41864088    
  -1.0575806    
  0.73738033    
 -0.27494350    
 -5.86485788E-02
 -0.32181436    
  0.26662898    
  9.78854597E-02
 -0.17144816    
 -0.15669790    
  0.43189859    
 -0.49168557    
  5.08200675E-02
  0.47505844    
 -0.51176071    
 -8.78610164E-02
  0.31659636    
  0.99558985    
  -1.1609552    
  0.45397678    
 -0.60520744    
  0.69059306    
 -0.26826358    
  0.39987507    
 -0.64073312    
  0.46734080    
  0.33647183    
 -0.79533809    
  0.73041826    
 -0.67701757    
  0.54696494    
  0.29804444    
 -0.84101713    
  0.73221433    
 -5.31094931E-02
  0.10354075    
 -0.87437624    
 -2.65500639E-02
  0.33903137    
  0.26751229    
 -0.41529340    
 -0.46262375    
  0.68724698    
 -0.70505285    
  0.60231805    
  0.57310784    
  -1.0051515    
  0.16705401    
   1.0489672    
  -1.1152170    
  0.26341763    
 -0.11122589    
  0.23638889    
 -7.05421939E-02
 -0.32721344    
  0.77070570    
 -0.71252328    
   1.3095076    
  -1.1344582    
 -0.23323128    
  0.25845763    
  0.25879884    
  0.42720482    
 -0.21289191    
  0.25328323    
 -0.15415019    
  -1.0121036    
  0.42552036    
  0.41623682    
 -0.30046216    
  2.53978502E-02
  0.63340342    
 -0.71161973    
 -9.59884599E-02
  0.54674041    
 -0.21883351    
  0.20797509    
 -0.48496175    
  0.99927551    
  -1.3036438    
  7.41084591E-02
  3.50909270E-02
   1.2240292    
  -1.1216905    
 -0.10233913    
  0.32158336    
 -4.80091609E-02
 -6.78223595E-02
 -0.30538157    
  0.20196828    
  0.92789614    
  -1.2458640    
 -7.20541403E-02
   1.2786962    
  -1.1098758    
  0.73590910    
 -8.99753049E-02
 -0.93685788    
  0.84078318    
  0.44303226    
 -0.79531497    
 -9.17306915E-02
  0.62071729    
  -1.0438033    
  0.24685931    
  0.36652204    
  0.12855522    
 -0.39598551    
  0.11147391    
  8.10156688E-02
 -0.12412582    
  0.53347427    
 -0.36000293    
 -0.46262375    
 -1.18354121E-02
  0.23732857    
  3.23356315E-02
 -0.12577030    
   1.1173364    
 -0.75040519    
 -0.20106737    
  0.30607057    
 -0.22234003    
 -9.25026238E-02
  0.62478381    
 -0.26283610    
  0.51572132    
 -0.81368101    
  0.52232963    
 -0.34830648    
 -0.27846503    
  0.40546551    
 -0.20646344    
 -0.38499978    
  0.64794201    
 -0.34110710    
 -0.23233211    
  0.15195076    
  0.22049646    
 -3.59748825E-02
  0.78745759    
 -0.37833619    
 -0.52965516    
 -0.41376463    
  0.86236215    
 -0.49511841    
  0.27789411    
 -0.12932481    
 -6.55337349E-02
 -6.16212822E-02
  3.33364233E-02
  0.39447594    
  0.12937923    
 -0.46034133    
  0.99325216    
 -0.82059252    
 -0.20391214    
  0.14045146    
 -0.24053514    
  0.59893239    
 -0.52294677    
   1.0211631    
 -0.51277941    
 -0.23606269    
  6.87867627E-02
 -3.23083028E-02
 -0.10702045    
  0.43061718    
 -0.30291611    
 -0.23638895    
   1.0961398    
 -0.89850461    
  0.82134503    
 -0.77385831    
  0.13280611    
 -0.30992457    
 -0.29578817    
  0.70240647    
 -0.36926177    
 -0.35667491    
  2.81716250E-02
  0.64087844    
 -1.72208268E-02
 -0.37491915    
  0.44440836    
  9.90908146E-02
 -0.12014399    
 -0.72436202    
  6.60611615E-02
 -1.84331741E-02
  0.24613339    
   1.1922687    
 -0.12943986    
 -0.85951585    
 -0.44018608    
 -0.22084285    
  0.99580306    
  0.27808210    
  -1.0954016    
  0.16372047    
   1.2273706    
  -1.3673362    
  0.70249307    
 -0.12624925    
 -0.57156110    
  0.61290938    
 -0.56278557    
 -0.14824311    
  0.65639788    
  0.20697047    
 -0.19898151    
 -0.40281603    
  0.61260802    
 -0.35514003    
 -0.35317516    
  0.12696002    
  5.97194321E-02
  0.29580137    
 -0.43973807    
 -9.65667292E-02
   1.5066342    
 -0.74664700    
 -0.71053880    
  0.26101413    
  8.10817257E-02
  0.44914922    
 -0.62587923    
 -0.17861116    
 -4.08212394E-02
  0.43586230    
  0.24564338    
  0.33009562    
  -1.0493410    
  0.60526121    
 -0.39762223    
  0.27786803    
 -4.53934632E-02
  0.35574546    
 -0.58432227    
  0.25001684    
  0.34079200    
 -0.90344328    
  0.30089217    
  3.92896868E-03
 -0.48501709    
  0.57137555    
   1.0355113    
  -1.6726993    
  0.84437835    
 -0.46417215    
  3.65338847E-02
  3.52460332E-02
  0.44922647    
 -0.41518027    
 -0.30598027    
  0.48899868    
  0.52053398    
 -0.44991729    
 -0.50974315    
  0.96585256    
 -0.63324940    
   1.0563893    
 -0.69314700    
  0.35667536    
 -0.53953612    
  0.44460261    
 -0.88463902    
  0.15343218    
 -0.17373791    
  6.93339556E-02
  0.20674151    
  0.14128365    
  0.18457161    
 -0.41960967    
  0.63824838    
 -0.62550956    
  0.64118773    
 -0.31015459    
  2.39527691E-02
  0.27502871    
 -0.47405687    
  0.50938028    
 -0.38719493    
  9.44385380E-02
  0.13062003    
 -0.25423446    
  9.71028060E-02
 -0.63798052    
  0.82030231    
 -9.10902768E-02
  6.33458644E-02
  0.67247510    
 -0.71692616    
 -0.60613608    
  0.52542466    
  0.10187654    
 -0.44416204    
  2.81709544E-02
 -3.63673829E-02
  0.59824884    
 -0.64889205    
  0.13731202    
  2.97421161E-02
 -0.13720116    
  0.38566208    
  0.40546474    
 -0.78693432    
  0.58732170    
 -0.48783582    
 -0.12062806    
 -0.33135805    
  0.33986762    
 -0.65164781    
  1.61300823E-02
  0.72076207    
  0.31739202    
  0.27986157    
 -0.10845820    
 -0.93192470    
  0.55353719    
  6.73651248E-02
 -0.29750192    
 -5.40665127E-02
 -2.34196223E-02
  0.29358837    
  7.15805069E-02
  0.33506170    
 -0.35499549    
  0.59817237    
 -0.64981955    
 -0.14011516    
 -0.34627712    
  0.27029052    
  0.58192170    
  0.26161021    
 -0.64525568    
  0.45915347    
 -0.86641812    
 -0.20307651    
   1.1095891    
  0.12310576    
 -0.11874895    
 -0.52542424    
 -0.27308348    
  0.41667438    
 -0.15468198    
  0.20740664    
 -0.38601816    
  0.48926148    
 -0.57264334    
  0.17261292    
 -8.03812817E-02
  0.61530429    
  0.23262271    
  0.51834428    
  -1.2039729    
 -0.54382336    
  0.81164664    
 -0.34164354    
  0.33301035    
  0.39188603    
  -1.0233886    
  0.12260266    
 -0.37469259    
  0.79289716    
  2.50010584E-02
 -0.29594636    
  0.52155614    
  9.62056443E-02
 -0.71806312    
  0.47057667    
 -0.47979280    
  0.67916083    
 -0.23732865    
 -0.57536358    
  0.24305014    
  0.28352377    
 -0.53721261    
   1.0623109    
 -0.66940188    
  0.58054060    
 -0.99507105    
  0.10863358    
  0.22705716    
  0.67541289    
  0.17800435    
  0.36874828    
  -1.1218966    
 -0.58285272    
  0.84003830    
  0.79440123    
 -0.17200442    
 -0.62239629    
 -0.22930998    
 -0.26615134    
  0.25578895    
 -0.20337461    
  0.32424006    
 -8.33812580E-02
 -0.20738181    
  0.27837977    
 -0.22626391    
 -0.44531178    
 -8.92303810E-02
  0.37843585    
  0.12838118    
 -0.37578967    
  0.46413872    
 -0.15906504    
  0.38514480    
 -0.71388942    
  0.45415998    
  0.17404908    
  0.41500375    
 -0.79056877    
  0.28185135    
  0.44782946    
 -0.19223629    
 -0.40682438    
 -2.89875157E-02
 -0.31321621    
  0.39777294    
  0.15028210    
 -2.35301554E-02
 -0.40546474    
  0.50571090    
  9.18809418E-03
  0.73932046    
 -0.38173130    
 -0.11991766    
 -0.25303283    
  0.62094223    
 -0.85341775    
 -0.16989829    
  0.16989875    
   1.0326841    
  -1.1225404    
  0.82507509    
 -0.74306166    
 -0.11679953    
  0.43739778    
 -0.64844644    
  0.39631611    
  8.45577344E-02
  0.66401041    
  -1.0072625    
   1.2418185    
 -0.41722625    
 -0.16043322    
 -0.31753522    
 -0.21726820    
 -0.17814595    
  0.54522729    
 -0.21592303    
 -0.46283501    
  0.36066732    
  0.70895803    
 -0.70895743    
  0.75868165    
 -0.78696597    
  2.42929477E-02
  0.27763203    
 -0.37414235    
  0.53605491    
 -0.33338395    
  0.39582664    
 -0.64355081    
 -0.17589046    
  0.40179560    
 -0.13774183    
  6.13690279E-02
 -7.83910453E-02
 -0.20929086    
  0.63598877    
  0.38566208    
 -0.76213974    
  0.36237276    
 -0.80103707    
  0.76635075    
 -0.46297055    
  0.38341719    
 -0.24000436    
  0.40140849    
 -0.51263314    
  0.53673160    
 -0.50554842    
   1.0749427    
 -0.85884166    
 -0.32732716    
 -0.17645675    
   1.2213647    
 -0.58537567    
 -0.42579350    
  0.74396676    
 -0.22370684    
 -0.84823710    
  0.66647929    
 -0.44861189    
  0.43157631    
  6.84939045E-03
  4.01392207E-02
 -0.29536143    
  0.33710128    
 -0.15257937    
 -0.41651425    
  0.93391204    
 -0.55091977    
 -0.10788888    
 -0.32056609    
  0.83392000    
 -0.48015562    
  0.28256738    
  3.32855359E-02
 -0.34064719    
 -0.18315846    
  0.79800540    
  0.17208803    
 -0.73794502    
 -8.30350891E-02
  0.45473585    
  0.56899136    
  2.30603144E-02
 -0.49026853    
 -4.05122861E-02
  0.37485462    
 -0.48107752    
 -0.45403895    
  8.66345167E-02
  0.29594633    
  0.20319247    
 -0.39294937    
 -2.26422306E-02
 -7.66244391E-03
  9.53105614E-02
 -0.34772351    
  0.83376944    
 -0.44159347    
  0.16602460    
  0.28413498    
 -0.42375544    
 -9.56357792E-02
 -0.12995324    
 -0.45140135    
  0.21283425    
  0.73376185    
 -7.48739988E-02
  0.71042317    
  -1.5757552    
  0.21675365    
  5.97190075E-02
  0.71228671    
  0.47118780    
 -0.99473190    
  0.11689405    
 -0.22225450    
  0.78440839    
 -0.37746376    
  0.70051622    
 -0.36024779    
 -0.50732261    
 -0.34278539    
  2.91275289E-02
 -0.18327981    
  0.18805234    
 -0.22314444    
   1.2845650    
  -1.0953224    
 -1.48883546E-02
  0.26236463    
  0.19189106    
 -0.20349683    
 -0.25577101    
 -0.34454507    
   1.4211415    
 -0.70347464    
 -0.21538866    
  0.48649752    
  0.29097435    
 -0.52806705    
 -0.22397956    
  0.22398037    
 -0.76596987    
  0.67132837    
  9.12916288E-02
  0.37133235    
 -0.37133193    
 -0.11359674    
  0.46150920    
 -0.67903024    
  9.36098546E-02
  0.56386220    
  0.99584872    
 -0.82489139    
 -0.74336731    
  0.59159434    
 -0.42586145    
  4.27116007E-02
 -0.17054419    
  0.70750648    
 -0.66701496    
  0.68917090    
 -0.45654878    
 -0.22866160    
  0.60864764    
 -0.20714313    
 -0.63657659    
  0.25464177    
  0.46806386    
 -0.46419513    
  1.91213582E-02
 -0.23841065    
  4.23587337E-02
  0.84267855    
 -8.70117769E-02
 -0.86770761    
   1.5907069    
  -1.5753613    
  1.01013500E-02
  0.62289745    
 -0.52713090    
  0.57193321    
 -0.37375680    
  4.39633243E-02
  0.24090591    
  0.31409064    
 -0.59522164    
 -0.45518884    
   1.1668202    
 -0.68949068    
  0.14261368    
  0.22060825    
 -0.37792918    
 -0.30010429    
 -0.29437041    
  0.70316380    
 -0.15415111    
 -0.50953430    
  0.52491969    
  0.19997630    
 -0.10883832    
 -7.22337216E-02
  0.25048149    
 -0.26178110    
 -0.22409028    
  0.62702721    
 -0.78592819    
  0.93826938    
 -0.71957994    
  2.64334735E-02
  9.53104571E-02
  7.60825127E-02
 -0.12883267    
  0.11034803    
 -7.35341087E-02
  0.51323217    
 -0.18424620    
  0.15497617    
  9.21546072E-02
 -0.26756987    
 -0.76340598    
  0.43046665    
  0.37340674    
 -0.18971433    
  0.19254290    
 -0.47566912    
   1.1284649    
 -0.42177421    
  0.15543140    
 -0.67602032    
 -0.13731205    
  0.52884400    
 -0.50743026    
  0.51758265    
 -0.18535678    
 -6.09714305E-03
  4.48507220E-02
  0.23823377    
 -0.67036629    
  0.45239437    
  0.53516847    
 -1.86284184E-02
 -0.92487484    
  0.34627590    
  0.12048975    
 -0.36442724    
 -3.96874920E-02
 -5.83502762E-02
  0.69956458    
 -0.75243932    
  0.77770412    
 -0.20972008    
 -0.25241429    
 -0.16077368    
   1.0179229    
 -0.33060694    
 -0.78495479    
  0.76327890    
 -0.64265072    
  0.36947185    
 -0.42395940    
 -4.00801143E-03
  0.11375901    
 -0.14227375    
  0.19123492    
  8.50181803E-02
 -0.58340681    
  0.91404140    
 -0.80755675    
  0.21706469    
 -0.36953342    
   1.2841965    
 -0.67060173    
 -5.56610301E-02
 -0.44145796    
  0.43808636    
  0.34032568    
 -0.39233032    
  0.83707833    
 -0.98237103    
  0.28768191    
 -6.37161806E-02
  0.31365743    
 -0.69796669    
  0.36437488    
  0.36669177    
 -0.74077505    
  0.56031239    
 -0.24141502    
 -4.34853174E-02
  1.10500753E-02
 -0.51572120    
 -8.31141323E-02
   1.4142339    
 -0.89147931    
 -0.11285467    
  0.27990896    
  3.61284278E-02
  0.49193829    
 -0.93019336    
  0.26620317    
 -0.15287384    
  0.24783659    
  0.53288025    
 -0.16649628    
 -0.43115497    
 -9.75431204E-02
  2.82850284E-02
  0.35508004    
 -0.50989443    
  0.52376515    
 -0.21082272    
  2.35303864E-02
 -0.39884201    
  0.18890058    
 -7.22179413E-02
 -0.57291955    
   1.7272208    
  -1.1069806    
  0.38851547    
 -0.37184823    
   1.2609934    
  -1.0869704    
  0.33845448    
 -0.29430473    
  0.11888966    
  0.38057595    
 -0.98082906    
  0.73525828    
 -5.29226400E-02
 -9.99405682E-02
  0.59873760    
 -0.46934405    
 -0.34654930    
  0.58487976    
 -0.59613746    
 -0.55584919    
   1.0234920    
 -4.10190634E-02
 -0.43800837    
 -6.70858920E-02
  0.16862239    
  0.51426756    
 -0.34933794    
  0.14153978    
 -0.15330550    
  0.47773981    
 -0.42866805    
  0.51307672    
 -0.25614440    
  0.54044795    
  -1.0490971    
 -0.68592721    
   1.1223104    
 -0.67688721    
  0.60403872    
 -0.41559151    
  0.27809462    
 -0.21881743    
  0.84626991    
 -0.46262336    
 -0.57754499    
  9.57071707E-02
 -0.51214975    
  0.91496515    
 -0.90180701    
   1.5735056    
 -0.64036489    
 -0.23999453    
 -0.59368640    
   1.5177898    
 -0.99169612    
 -2.83704083E-02
 -7.85452798E-02
  0.10691609    
  0.52815676    
 -0.17043340    
 -0.68099660    
  0.13534142    
  9.26218852E-02
  0.46034181    
 -0.77400005    
  0.98738688    
 -0.75377154    
  7.61893243E-02
  0.74944705    
 -0.98815560    
 -0.11411314    
  0.83147448    
  0.25608796    
 -0.12615171    
 -0.81355906    
  2.34210044E-02
  0.27016807    
  0.13837872    
 -8.33812580E-02
  0.11963978    
 -0.21796374    
 -0.39263216    
 -0.38920540    
   1.1484262    
 -0.42353034    
 -0.36339307    
  0.67614925    
 -0.43739834    
 -0.29063624    
   1.3346891    
  -1.0396379    
  0.22049646    
 -1.06576905E-02
  0.54107720    
  0.17850262    
  -1.0362504    
  0.67833203    
 -0.44349298    
  0.32197145    
 -0.53259718    
  6.93122670E-02
 -0.55183363    
   1.5371170    
  -1.0216506    
  0.38991237    
  1.86344553E-02
 -1.55044412E-02
 -0.43078256    
   1.2513880    
 -0.77479595    
  5.95276710E-03
 -0.47297531    
  0.11247834    
 -0.10299840    
  0.19637287    
  8.89478177E-02
 -0.43242040    
  0.14710099    
  0.10299956    
 -7.05143437E-02
 -5.15333004E-02
  0.23841129    
  0.35629588    
  1.31757623E-02
 -0.46478143    
   1.1618483    
 -0.96916348    
  0.46656141    
 -0.59080881    
  0.20031704    
 -0.79356652    
  0.11307655    
  0.27820343    
  0.62670237    
 -0.86786336    
  0.67788011    
 -0.63053280    
   1.1419742    
 -0.21992032    
  9.15302895E-03
 -0.70922023    
 -0.55499768    
  0.75566787    
  0.51309615    
 -0.49062312    
  0.29322228    
 -9.25512761E-02
 -0.10873289    
  0.12377105    
 -0.32106882    
  0.34174952    
  0.29858705    
 -0.14443713    
 -0.33647200    
  0.63908023    
  -1.2481438    
  0.48202819    
  0.33533326    
  0.55431068    
 -0.78030783    
   1.2025429    
  -1.4997944    
  0.48550734    
 -0.60268927    
  0.55729657    
 -0.12867817    
  0.37204918    
 -0.43377483    
  0.14932336    
  3.79788354E-02
  0.31901792    
  1.78972911E-02
  0.10113879    
 -0.53928280    
  0.68104661    
 -0.55831265    
  0.27236813    
 -0.77010798    
 -0.18632865    
  0.93064493    
 -0.33552274    
 -0.23483959    
  0.23815633    
  0.27602482    
 -0.48928374    
  0.59640121    
  0.18119209    
  0.19912893    
 -0.82844424    
  0.55708849    
 -0.29173869    
  6.30132854E-02
  0.17037614    
 -0.14773357    
 -0.29600820    
  0.40434971    
 -0.41443348    
 -0.26982465    
 -0.15267773    
  0.70595175    
 -0.31781739    
 -0.29469922    
  0.49090993    
 -0.64271575    
   1.0288386    
 -0.36620688    
 -0.41679677    
  0.15415087    
  0.58900654    
 -0.44590604    
 -0.30583563    
 -3.06371804E-02
  0.12123378    
  7.94370845E-02
  0.45396650    
  0.42754441    
 -0.50681788    
 -0.15665364    
 -0.53649312    
  0.32570004    
 -0.36132723    
  0.44441989    
  9.19826925E-02
 -0.18596430    
  1.08893141E-02
 -3.67689878E-02
 -0.10660946    
  0.33050182    
 -0.34308076    
  0.51587588    
  1.00247441E-02
 -9.40641239E-02
  0.72549528    
 -0.91828221    
  8.59030187E-02
 -0.44590601    
  0.67148596    
 -0.72027558    
  0.71539807    
  0.11751111    
 -0.53280473    
   1.4824456    
  -1.1755061    
  0.66692060    
  -1.2016439    
  0.96972138    
 -0.96508014    
  0.15415072    
 -0.25131413    
  8.78604203E-02
  0.17135815    
  0.33196241    
 -1.70948096E-02
  0.18088405    
 -0.18664713    
  0.84564525    
  -1.0017240    
 -0.24362244    
 -0.18924275    
   1.1243203    
 -9.95496958E-02
 -0.78509855    
  0.41633511    
 -0.17371050    
 -0.10500376    
  0.12726171    
 -0.66218573    
   1.3346797    
 -0.71096170    
 -0.16290312    
  0.11264168    
 -4.21112962E-02
 -0.60733116    
  0.14660279    
  5.52628227E-02
  0.60613555    
 -0.79493076    
  0.97676283    
  0.11315377    
 -0.60141587    
  0.35508004    
 -0.38747123    
 -4.12335247E-03
  0.56079608    
 -0.45502245    
 -0.37435472    
  0.94716054    
 -0.57652962    
 -8.56553093E-02
  0.10047065    
 -0.17645624    
  0.43144050    
 -0.42706406    
  0.56023908    
 -0.62332284    
 -9.34547931E-03
  0.21843755    
  0.69314754    
 -0.32484210    
 -0.87913138    
   1.1048816    
 -0.10074158    
 -0.77973938    
  0.54150611    
 -1.76999904E-02
 -0.46525237    
  0.36845371    
  0.67160523    
 -0.68813437    
 -0.23995090    
  1.68073401E-02
 -0.32734653    
  0.32734755    
  0.94423038    
  -1.1621788    
  0.90692049    
 -0.84660059    
  0.27170101    
 -3.40293646E-02
  0.36357439    
 -0.34452605    
 -0.18156636    
 -0.22201264    
  0.83756572    
 -0.50838345    
  0.71525872    
 -0.68325609    
 -5.25371321E-02
  0.48135015    
 -0.75121075    
  0.18322775    
  0.90262306    
 -1.66511778E-02
  0.22761098    
 -0.74342453    
 -5.78939952E-02
 -0.66700172    
   1.0768721    
 -0.26522568    
 -0.49377939    
  0.20322835    
  4.12818529E-02
  0.30499479    
 -0.36561945    
  0.48310065    
 -0.74001068    
  0.25299630    
 -0.27857330    
  0.89004236    
 -0.60365689    
 -0.20196854    
  2.35310458E-02
  0.12653023    
  5.19075394E-02
  0.25001684    
 -0.48097295    
 -0.41284591    
  0.43705878    
  0.58459204    
  0.14381149    
  9.88729671E-02
 -0.61665159    
 -0.11054178    
  0.12973604    
  0.84294289    
  -1.3781452    
  0.56516653    
  0.10830816    
  0.64045906    
  0.17853290    
 -0.42017093    
 -0.67990178    
  0.37578979    
 -0.69918877    
  0.37051848    
   1.2473693    
  -1.4508330    
  0.59629720    
 -0.41825888    
 -0.30937517    
  0.55543011    
 -0.27214319    
  0.10050326    
  0.34947816    
 -0.28394377    
  6.84956536E-02
  4.29642995E-07
  4.09616940E-02
 -0.27109775    
 -0.14107785    
  0.64397794    
 -0.10919973    
 -0.22092676    
  6.43075332E-02
  0.27110922    
 -0.27457550    
 -0.42121291    
  0.26358467    
 -6.72520474E-02
 -6.28001615E-02
  0.54629970    
 -1.34957638E-02
 -0.12118557    
  9.36355740E-02
 -9.67073888E-02
 -0.54738384    
  0.35826904    
 -0.28644311    
  0.61331046    
 -4.38426323E-02
 -0.32866001    
 -0.11535392    
   1.0868990    
 -0.78728020    
 -0.60344255    
   1.1486225    
 -0.21939866    
  0.35433537    
 -7.13371262E-02
 -0.70733225    
  8.55222419E-02
 -0.29096594    
  0.24053493    
  0.27553999    
  0.27516970    
 -0.62216848    
  0.20671353    
 -2.74825580E-02
 -0.11816964    
  0.48898643    
  0.31456128    
 -0.39692101    
 -0.53271830    
  0.44042042    
 -0.60783452    
  0.11882119    
  0.36452791    
  0.22602093    
 -0.67718256    
  0.19654834    
  0.49659884    
 -0.32611907    
  0.29393163    
 -0.15104051    
 -0.36290577    
  0.38174891    
 -2.70287748E-02
 -0.17305002    
 -8.49403217E-02
 -0.10851732    
  0.86020118    
 -0.56759083    
 -0.37926310    
 -0.25935116    
  0.19710965    
 -0.14274748    
  0.72951466    
 -0.36545959    
  4.66873273E-02
 -9.56609696E-02
   1.2422278    
  -1.2816030    
  0.81760114    
 -0.17384735    
 -0.68893665    
  0.99231720    
  -1.0265087    
  0.47271752    
 -0.51716882    
  0.28654507    
 -1.72118898E-02
 -0.26933265    
  0.27625301    
 -0.37156332    
  0.32930398    
  0.61265498    
 -0.74310756    
 -0.15483475    
  0.74444026    
 -0.12062761    
 -0.20095594    
 -5.47641367E-02
 -1.33333085E-02
 -0.45007020    
  0.63071173    
 -0.41814995    
  0.60419977    
 -0.63883489    
 -9.22314599E-02
  0.63854289    
 -0.68805808    
  0.63837439    
  0.10669962    
 -0.45232910    
 -1.91208683E-02
  0.45198554    
 -0.53234917    
  0.91712707    
 -0.72371018    
 -7.88940191E-02
  0.40546504    
 -0.65891367    
 -0.27494398    
   1.5263309    
  -1.3210692    
  0.16148767    
 -1.32454373E-02
  0.36464295    
  0.37623572    
 -1.49419066E-02
 -6.43952563E-02
 -0.67947870    
 -0.28617394    
  0.56476587    
  0.59988964    
 -0.79600430    
 -0.27663204    
  0.75183028    
 -0.33543631    
  3.20884772E-02
  0.15264626    
  1.19757168E-02
 -0.38776538    
   1.0506984    
  -1.4561639    
  0.47737804    
  0.23208274    
 -0.12021291    
 -0.23784897    
   1.0846260    
  -1.0482579    
  0.56723928    
 -0.32639641    
  0.14962883    
  4.72065285E-02
  9.08461809E-02
 -0.17498043    
 -0.36702761    
   1.3172206    
  -1.0628940    
 -0.43755320    
  0.89431208    
 -0.19304530    
 -0.29218462    
 -0.10255630    
  0.37294224    
  0.26891169    
 -0.65392619    
 -0.23638888    
  0.57632536    
 -0.14221466    
  0.84254056    
  -1.2921561    
  0.27983877    
  0.17969306    
 -0.23638852    
  0.46478203    
 -0.37707582    
  0.20309672    
  0.19982061    
 -0.23146932    
 -0.17144816    
  0.37445483    
 -0.61978924    
  0.20641914    
  0.67310625    
 -0.71773833    
 -0.17159060    
  0.22412817    
 -0.11679953    
  0.27990896    
  7.09976181E-02
 -0.27427283    
 -0.20386314    
  0.36268741    
 -0.52019358    
 -4.20478135E-02
  0.63959074    
  0.30452979    
 -0.64424312    
 -0.36318943    
   1.6107447    
 -0.17659433    
 -0.79126495    
  4.69885878E-02
 -7.84043297E-02
  0.87724048    
  -1.4377428    
 -5.09662479E-02
  0.71256560    
  5.91148324E-02
 -0.48891199    
  0.81147712    
  4.36657714E-03
 -0.45572689    
 -0.23960103    
  4.35756659E-03
  9.53104571E-02
 -3.62212211E-02
  0.17271233    
 -1.03982659E-02
 -0.37121445    
  0.59226590    
  0.21077724    
 -8.00424814E-02
 -0.47787744    
  7.87381735E-03
  0.23947975    
 -0.13529706    
 -0.24728335    
 -9.09149647E-03
   1.2905277    
 -0.88963860    
  0.44248807    
 -0.93413043    
  0.19474435    
  0.50339067    
 -5.62811680E-02
 -7.93850720E-02
 -0.29626572    
 -0.38837036    
  0.45506218    
  0.29837719    
  0.48877603    
 -0.81256270    
  0.71855658    
 -0.84371984    
 -1.25786839E-02
  0.23238382    
  0.52609289    
 -0.31303328    
 -6.41781390E-02
 -0.15559280    
  0.66584182    
 -0.34585845    
 -0.80422848    
  0.16115242    
 -0.33368629    
  0.47647575    
  0.53157681    
 -0.49982813    
  0.64513755    
 -0.77866888    
  0.20148230    
  0.64645314    
  0.40227303    
 -0.56602979    
 -0.27871382    
  0.18924193    
 -0.66401964    
  0.52696246    
  0.10451297    
 -0.38656110    
 -1.50948660E-02
 -0.22982055    
  0.23361510    
  0.56177837    
 -0.53560787    
 -3.69707728E-03
  0.55218107    
 -0.60933954    
  0.48942158    
  0.70983398    
  -1.1914436    
  0.91551173    
 -0.77085632    
 -0.27319738    
  0.42590410    
 -0.20453139    
  0.17817625    
 -0.34361893    
  2.47949995E-02
  6.70865849E-02
 -7.52827227E-02
 -0.30567518    
  0.85998672    
 -0.42335472    
 -6.71892911E-02
 -0.53294736    
  0.43570533    
  0.78263795    
 -0.15317807    
 -0.73718607    
  0.62702721    
 -0.75313896    
  0.86102790    
  0.15739229    
 -0.47272575    
 -0.12246695    
  0.17997155    
  0.65568942    
  -1.0910075    
  0.14370659    
  0.61539823    
 -0.25832954    
 -0.55206931    
 -2.42145713E-02
  0.23095578    
  1.16058812E-02
 -3.12525146E-02
  0.70105273    
 -0.75401753    
 -0.20860630    
  0.39510259    
  0.24512221    
 -0.56574947    
  0.28887767    
 -0.25131497    
  0.32054660    
 -0.17499027    
 -0.31596622    
   1.0727801    
 -0.88863897    
  0.39019802    
 -0.16705377    
  0.31015527    
 -0.38566276    
  0.18232128    
   1.1094463    
 -0.82667869    
 -0.68334299    
 -0.23541436    
  0.87855077    
 -0.60955960    
  0.88758075    
 -0.72270572    
 -0.44005653    
   1.3986397    
  -1.1570344    
  0.29011837    
  0.59747243    
 -0.55111748    
  0.55911773    
  -1.0036641    
 -0.26617602    
   1.1470650    
  8.00422430E-02
 -0.95551056    
  0.45639786    
 -0.35863411    
  0.18721169    
  0.35829937    
 -0.40404531    
  0.83383405    
 -0.59968734    
 -2.04088446E-02
 -5.29221483E-02
  0.55338496    
  0.22314338    
  -1.1137259    
  6.86550438E-02
   1.0681369    
 -0.26513660    
 -0.38341692    
  0.60187823    
  -1.0850520    
  6.35918006E-02
  0.34187385    
 -0.36585638    
  0.69799006    
 -0.52869773    
  7.49855042E-02
  7.32924417E-02
  3.47257629E-02
  0.68112946    
 -0.83584923    
  0.68915498    
 -0.55861586    
 -0.14660314    
 -2.87491791E-02
  2.80360467E-07
  0.34536102    
 -0.30854720    
  0.34047982    
 -0.20194092    
 -0.19216016    
  0.75077605    
 -0.32020491    
 -0.37294164    
  9.16674584E-02
   1.2475359    
 -0.91786444    
 -0.70105183    
  0.14274840    
  0.66287750    
  2.56723352E-02
 -0.50469971    
 -0.30565420    
  0.83538443    
 -0.25163522    
 -0.47115967    
  8.85531902E-02
  0.28237131    
 -4.24204022E-02
 -0.21072078    
  0.53038633    
 -0.32971564    
 -0.31845304    
  0.65058780    
 -0.11506914    
 -0.15822390    
 -0.14677037    
  0.49002287    
 -0.48635256    
 -0.33135685    
  0.15123112    
 -0.15634617    
  0.93357652    
 -0.75983888    
  3.39017734E-02
  0.46216038    
 -0.41734612    
  3.52291130E-02
  7.76733086E-02
  0.10143782    
 -0.16763918    
  5.90578988E-02
 -6.28670231E-02
  0.31218848    
 -0.19695286    
 -0.14624558    
  0.49335080    
 -0.65540612    
  0.66972709    
 -0.86885530    
  0.22201376    
  0.65157115    
 -0.45874655    
 -7.49025261E-03
  0.34874865    
 -0.69580382    
  0.31263381    
  0.11040654    
  0.47174400    
 -0.22042964    
 -0.53089982    
  0.71817732    
 -0.75574082    
  0.84593028    
 -0.78109223    
 -0.11890397    
  0.17131884    
  0.11636386    
  0.18295223    
  0.32103109    
 -0.22200046    
 -0.11492958    
  0.13192786    
 -4.59848717E-02
 -0.24169715    
  0.55478847    
 -0.96588737    
  0.19912939    
  0.66497588    
 -0.24116173    
 -4.96995002E-02
  0.59974593    
 -0.60934639    
  0.75093037    
 -0.73815084    
 -6.22128397E-02
 -0.56046069    
   1.2569809    
 -0.86942649    
 -4.51822616E-02
  0.76017761    
 -0.69118476    
   1.1849697    
  -1.2331717    
  0.29689917    
 -0.17318879    
 -0.41276419    
  0.28905508    
 -8.14148411E-02
  0.18677568    
  0.29322228    
 -0.65520293    
   1.4086488    
  -1.0729373    
  2.62677129E-02
  0.61618596    
 -0.49102324    
 -0.57029277    
   1.0593145    
  -1.0141096    
  0.88372177    
 -0.15796287    
 -0.23389600    
  0.55768335    
 -0.87740427    
  0.65038544    
 -0.46806419    
  0.32477620    
 -2.26640627E-02
 -0.60279769    
  0.19446358    
  0.11009081    
  0.39900893    
 -7.25149736E-02
 -0.80191803    
 -3.15475315E-02
  0.63031662    
 -0.21211240    
 -4.22850717E-03
  0.36805037    
 -0.27892333    
  9.95297879E-02
 -0.31495073    
  0.49727282    
 -0.32542208    
  0.16049223    
  0.47858775    
 -0.22421226    
  0.36916375    
  0.34383893    
 -0.32733992    
  4.61891778E-02
 -0.80314851    
 -0.22508378    
  0.72185767    
 -0.55667174    
  0.16989931    
  0.35319638    
  0.29557768    
 -0.77047157    
  0.25782940    
 -0.38744611    
  0.27871370    
  0.31105551    
 -0.43307006    
  0.58438814    
 -0.65967095    
  0.19051871    
  0.43231240    
 -0.47753718    
 -0.29124713    
  0.54453665    
  0.15808959    
 -0.48905146    
  0.45791185    
 -0.83120698    
  2.75501776E-02
  3.73384617E-02
  0.88976371    
 -0.73039085    
  0.20148230    
 -0.25654098    
  0.34719646    
  4.87902127E-02
 -0.19574441    
  0.62318820    
 -0.30789897    
  0.29539862    
 -0.37755594    
 -0.51184523    
  0.17720635    
  0.43355647    
  0.57570994    
  -1.3346895    
 -9.29470062E-02
  0.40546516    
  0.15229329    
  9.22638178E-02
  0.59342080    
 -0.31939089    
 -0.55383343    
  0.69538701    
  6.49578422E-02
 -0.33563432    
 -0.17589027    
  0.31781814    
 -0.42085046    
  0.42592576    
 -0.69568199    
  0.13733104    
  2.62020119E-02
  0.27028999    
  0.68820065    
 -0.29376143    
 -0.74549228    
  0.63047606    
 -0.20343883    
 -0.19830260    
 -0.30644357    
  0.27625355    
 -9.22497213E-02
  0.24804117    
 -9.62943062E-02
 -0.54261309    
  0.32127380    
 -0.24938500    
  0.51658899    
  0.17076075    
  0.17795184    
 -0.56327218    
  9.76380482E-02
  0.10303263    
 -0.23545697    
  0.75116521    
 -0.71211475    
  0.51929986    
 -0.41820377    
  7.41075203E-02
 -8.96124169E-02
  0.31275535    
  1.13636022E-02
  1.12359934E-02
 -5.45330457E-02
 -0.13226813    
  9.31651816E-02
  0.11573602    
  0.13045317    
 -0.46856567    
 -0.20322785    
   1.0570730    
 -0.60722423    
 -0.22764421    
   1.7176518    
  -1.2396904    
 -0.23545702    
  0.54046994    
 -0.66602647    
 -6.92316070E-02
  0.10536017    
 -0.12344389    
 -0.14506790    
  0.18091401    
 -0.31625572    
   1.0058753    
 -0.66184032    
  0.51151073    
 -0.29386100    
  7.94070810E-02
  0.26451522    
 -5.87630877E-03
 -0.69511390    
  0.51945001    
 -9.57790986E-02
  0.37758884    
  0.37800035    
 -0.42873612    
 -0.16098964    
  7.36396238E-02
 -0.14372486    
 -0.61004704    
  0.22314319    
  4.38514985E-02
 -0.64482921    
 -0.11307770    
  0.93857610    
 -0.39314428    
  0.14064921    
  8.49402845E-02
  0.31578505    
 -0.52517998    
 -0.22918513    
  0.88134366    
 -0.89149576    
  0.96992809    
 -0.59906870    
 -1.41906810E-07
 -0.27833572    
  9.31935832E-02
  0.32612875    
  0.98312032    
  -1.2966164    
  0.13666481    
  0.12987545    
 -0.13720094    
  6.75212964E-02
   1.2630197    
  -1.1015319    
  0.38378927    
 -0.75053990    
  0.17384729    
  0.15718588    
  7.86431283E-02
 -9.08384249E-02
 -0.11357401    
 -0.76066768    
   1.0142715    
 -0.15548488    
 -0.34649077    
  0.47768337    
 -0.53665823    
  3.67022008E-02
 -4.60902490E-02
  0.73698318    
 -0.81545478    
  0.28256735    
  0.13305031    
  6.83191046E-02
 -0.17106444    
  0.76685512    
  -1.1483556    
  0.46726757    
  0.47597873    
 -0.46575752    
  0.44425088    
 -0.20430015    
 -0.36240551    
  7.63336057E-03
 -0.23461562    
  0.48254523    
 -0.66679054    
  0.40739039    
 -4.32287566E-02
  0.29368779    
 -0.29771256    
 -0.10178216    
  2.64334735E-02
  0.32397199    
  0.12682623    
 -0.49525011    
  0.75055814    
 -0.88149536    
  0.70857149    
 -0.36914268    
  0.31677470    
 -0.25246745    
  0.48843157    
 -0.21468712    
 -0.20037869    
  0.56282574    
 -0.17139277    
 -0.45790315    
 -0.54936016    
   1.3995981    
 -0.60466880    
 -0.56703502    
  0.11620207    
  0.85987669    
 -0.78275961    
 -8.55915621E-02
  0.70583189    
 -0.37240458    
 -0.12313303    
 -0.25378072    
  0.17114814    
 -0.39986241    
  0.58716530    
 -0.30649135    
  0.38126478    
 -7.47736692E-02
  0.65677977    
 -0.64137053    
 -0.40546477    
  0.23227637    
   1.0514568    
 -0.98805559    
  0.37426665    
 -0.19080842    
  0.18374135    
 -0.55843413    
  0.42726454    
 -0.47378424    
  0.86568081    
 -0.79467005    
 -0.37763056    
  0.43635526    
  0.49858350    
  0.17923719    
 -0.28639632    
 -0.39905882    
  0.55137175    
  8.46166313E-02
 -0.82061237    
  9.17385332E-03
  0.24214022    
  0.24371925    
 -0.51363814    
  0.27349699    
  4.87905256E-02
 -0.13062058    
 -0.54232353    
  0.24163890    
  0.68526256    
  0.27707168    
 -0.79850787    
  0.28434357    
 -0.22817287    
  0.45731831    
  0.49040586    
  0.16479693    
  4.98423129E-02
 -0.88524020    
  0.21418589    
  0.53620768    
 -0.32808688    
 -0.56958145    
  0.26434931    
   1.1784374    
  -1.3511732    
 -8.79299417E-02
 -0.12516287    
  7.61893243E-02
 -9.72421691E-02
   1.0402015    
  0.19724748    
 -0.48442814    
 -0.61418438    
  0.57952195    
 -0.77978063    
   1.2125338    
  -1.2541089    
  0.12405287    
 -0.13353129    
  0.51082522    
 -0.37729397    
 -0.18733378    
  0.15343218    
  9.45258960E-02
  0.70290351    
 -0.85053909    
  0.24472740    
 -0.29124713    
  0.87942892    
 -0.72120494    
  0.60169137    
 -0.42344278    
  0.46060601    
 -0.39161289    
  0.45802793    
 -0.39945939    
  6.37900755E-02
 -0.68197310    
  0.37919691    
  0.55689591    
 -0.56836820    
 -0.30840743    
  0.57372653    
 -0.13902491    
 -3.80012505E-02
 -0.39670005    
  0.71643436    
 -0.20038678    
 -0.14791989    
 -2.56898832E-02
  9.90206003E-02
 -0.13690397    
  0.15028210    
 -0.64451617    
  0.22567272    
  0.56393510    
 -0.52432662    
 -9.67677757E-02
  0.26195312    
  0.64897573    
 -0.33389503    
 -0.26687920    
  0.34761402    
  0.21814501    
 -0.87591451    
  0.12075020    
  0.34523556    
  0.19730967    
  0.82461011    
  -1.2509530    
  0.65880877    
 -0.48142266    
  0.18055306    
  0.17788678    
 -0.81650084    
  0.59951156    
 -0.19218634    
  0.17672980    
 -0.16932192    
  0.65170985    
 -0.41609871    
 -0.39531267    
  0.23433599    
  0.68971622    
 -0.59502923    
 -0.56743425    
  0.46931669    
  3.71037535E-02
  5.47638051E-02
 -0.12683617    
  0.12683608    
 -9.44934692E-03
 -5.19595072E-02
 -0.29213595    
  4.45414102E-03
 -8.82245749E-02
  0.32461321    
 -2.12772302E-02
 -0.35309681    
  0.32400450    
 -6.47846833E-02
 -0.21921460    
  0.16667718    
  0.54588819    
 -0.50523198    
  0.15130082    
  0.73012626    
 -0.35479060    
 -0.25603175    
 -4.03159298E-02
  0.15234043    
 -0.29495457    
  0.11045673    
 -7.10957423E-02
 -0.58989507    
 -0.22631359    
  0.80916458    
 -0.14011516    
 -5.85945882E-02
  0.11009081    
  1.15167592E-02
  8.41449201E-02
  0.49384043    
 -0.84302396    
  0.30982342    
  6.70445189E-02
 -0.17484090    
 -0.38733852    
  0.41539598    
 -0.17680235    
  9.38879978E-03
  7.64418095E-02
 -0.24392119    
  0.53807491    
  0.20096369    
  0.14696287    
 -0.83222514    
  0.36812767    
 -6.35726899E-02
  0.45932883    
 -0.48672804    
  0.22314361    
 -0.73529327    
  0.55866957    
  0.10080463    
 -0.22571577    
  6.64144754E-02
  0.15242764    
 -0.40719068    
   1.1054974    
 -0.80366659    
  0.64003772    
 -0.42381445    
   1.0293987    
  -1.0671389    
 -0.35850772    
  9.19689313E-02
  0.44511455    
 -0.16267712    
  3.10587939E-02
 -0.41006339    
 -0.28614667    
  0.15327312    
  0.69577521    
 -0.55372822    
  0.44281045    
  0.27067631    
 -0.32181525    
 -0.32115769    
  0.13883623    
 -0.52324885    
   1.1748011    
 -0.50377208    
  0.57636261    
  0.21557473    
 -0.86481655    
 -0.46383658    
   1.1130795    
 -0.61213827    
 -0.26800919    
 -6.71385825E-02
  0.39304233    
 -4.47361507E-02
  6.51427312E-03
  0.47040898    
 -0.23436207    
 -0.27241474    
  0.35364035    
 -0.29163036    
 -0.41340876    
   1.6123048    
  -1.3488365    
 -0.10047034    
 -2.88676079E-02
  0.70355266    
 -0.35107085    
 -0.24169715    
  0.24756230    
  8.67674053E-02
 -0.61827308    
   1.2449144    
 -0.77989835    
  0.56318069    
 -0.29124761    
 -0.25029412    
  0.16587676    
 -0.43437621    
  0.60758907    
 -0.40220287    
 -1.64207313E-02
  0.73529243    
 -0.77583921    
  0.58778632    
 -0.24640021    
  2.89871152E-02
 -0.43813553    
 -9.67871323E-02
  4.37442027E-02
  0.67151415    
 -0.60746187    
 -0.39819214    
  0.75632590    
 -9.91441458E-02
  0.44324008    
 -0.12299552    
 -0.81708336    
  0.11365962    
  0.84078342    
  0.17306930    
  3.67957391E-02
 -0.96743220    
  0.59954613    
 -0.31949845    
 -5.31094819E-02
  3.27895135E-02
  0.11353844    
 -0.18022981    
 -0.60613668    
  0.69026965    
  8.29201937E-02
 -0.36009142    
  0.20239705    
 -0.39465472    
  7.54237026E-02
  5.81072904E-02
 -0.32604250    
  0.35387751    
 -9.45265591E-02
 -0.47692433    
   1.2306955    
 -0.33121246    
 -0.22385044    
  0.69137919    
  -1.0138155    
  0.18637863    
  0.32249385    
 -9.20899510E-02
 -0.22636454    
 -0.39543566    
  0.64090753    
 -1.91092435E-02
  1.91083681E-02
 -0.56594419    
  0.99119163    
 -0.63897169    
  0.30126166    
 -0.12612696    
 -2.65797600E-02
 -9.16130319E-02
 -0.21304767    
  0.68166584    
 -0.60267752    
   1.1950723    
  -1.3499264    
  0.76901287    
 -0.50626951    
  7.54767936E-03
  0.29703662    
 -0.87658602    
  0.80419606    
  0.75993526    
 -0.91910374    
 -0.18514267    
 -1.70948282E-02
  0.54722363    
 -7.50678852E-02
  7.25705028E-02
 -0.43463635    
 -0.18154888    
 -0.21622396    
 -0.44055638    
  0.70645142    
 -0.10683031    
 -0.26826316    
  5.00096232E-02
   1.2027522    
 -0.64313638    
  0.68087715    
 -0.50847709    
  0.18427438    
  0.41033140    
  7.77999237E-02
  -1.1812780    
 -0.12451348    
  0.31493133    
   1.1522547    
 -0.99236035    
  0.21832095    
  1.09891417E-02
 -0.12498087    
 -0.26019940    
   1.0163355    
  -1.0325303    
  8.97287205E-02
  8.91856179E-02
  0.47043040    
 -0.77532369    
  0.13411021    
  0.45419055    
 -0.14944887    
 -0.79024988    
  0.92415446    
 -0.36078653    
 -0.28394330    
  0.34918442    
 -0.12703590    
  0.85466993    
  -1.1761158    
  0.64819545    
 -0.25378069    
  3.27900350E-02
 -3.27900387E-02
  0.41284546    
 -0.91140157    
 -9.59194526E-02
   1.1423832    
 -0.33219877    
 -0.41145235    
 -0.12456238    
  0.47445807    
 -0.21918286    
  0.24735384    
  0.36129355    
 -0.69099933    
  0.15108073    
  0.19697411    
  0.22918539    
 -0.61663193    
   1.0637870    
 -0.84422082    
  0.43257347    
  0.13062006    
 -0.70960820    
 -0.13293818    
  0.20110102    
  0.99095207    
 -0.28242034    
 -0.18384948    
 -0.62232119    
  0.59911817    
 -0.16556180    
 -0.16529310    
 -0.39570931    
 -0.11294018    
  0.33024141    
  1.93431303E-02
   1.1200916    
  -1.3233192    
 -0.11954463    
   1.2398295    
 -0.82558489    
 -0.28071263    
  0.23419356    
  8.08879435E-02
 -0.64693415    
  0.25988024    
  0.87048095    
  0.29855993    
 -0.91166425    
  0.47240484    
  0.43616417    
  -1.2222270    
  0.27042887    
  0.29368779    
 -9.74085405E-02
 -6.82863444E-02
 -0.27016774    
 -0.19912839    
   1.0263855    
 -0.42488307    
  2.14406494E-02
 -0.23841067    
  0.22314392    
 -0.16342409    
 -4.44515161E-02
  7.65402913E-02
  0.25014421    
 -0.61436552    
  0.14981253    
  0.83290887    
  -1.0560524    
  0.30652544    
  0.41343334    
 -9.42525342E-02
 -7.54508674E-02
  0.22627319    
 -0.61156774    
 -4.71787639E-02
 -0.17366432    
  0.50390548    
 -0.17816328    
 -0.14246348    
  0.35810965    
 -0.38723716    
  0.58119720    
 -1.10804029E-02
 -0.34598827    
  0.14964087    
 -0.36885566    
  9.79802087E-02
 -0.13798539    
  0.90603381    
 -0.60065210    
 -0.27028993    
  0.30356544    
 -6.76952749E-02
  0.15803398    
 -0.11986175    
  0.37375629    
 -0.59036678    
  0.11830001    
  0.32817301    
  0.37115338    
 -0.17945060    
 -0.63817459    
  0.34967381    
 -0.42199412    
  0.33647180    
  0.33902031    
  8.06296617E-02
 -9.60151032E-02
  -1.0531505    
   1.1157488    
 -0.63652790    
  0.57650989    
 -0.75151867    
  0.41453129    
  0.46729273    
 -0.51158011    
  0.14385498    
 -0.19019537    
  0.10139970    
  0.78357559    
 -0.82365394    
 -0.37977540    
  0.77402514    
  0.10008385    
 -0.38193476    
  0.22778401    
 -0.66189474    
  0.22825901    
 -8.19646195E-03
  0.26898989    
  0.10724539    
  0.29821947    
 -0.52207005    
 -0.24728335    
 -0.38088334    
  0.91496515    
 -0.67997092    
   1.3338984    
 -0.53408223    
 -0.57562518    
  0.57797569    
 -0.33741200    
 -0.10389931    
  0.66163373    
 -0.45765132    
 -0.15762849    
  3.76114361E-02
 -0.21645433    
  0.85264045    
 -0.82389104    
  0.56134921    
 -0.11490076    
 -0.39900920    
  5.26439659E-02
 -0.20679364    
  8.21198225E-02
  0.21229669    
  0.10502452    
 -0.21113144    
  0.40047732    
 -0.22941327    
 -0.45874602    
  0.74642891    
 -0.23560297    
 -5.52292541E-02
 -0.10290956    
 -0.49120572    
  0.71853650    
 -0.30737305    
  0.12783366    
 -0.24419665    
  0.24419722    
  0.22314382    
  3.66528258E-02
  0.10020590    
 -0.55439657    
 -5.83502762E-02
  0.24940550    
 -0.21980438    
  0.20633630    
 -4.15288918E-02
 -6.19501099E-02
 -0.22220376    
  0.61759317    
 -0.51929992    
 -7.50900730E-02
  4.57612704E-03
  0.27735463    
 -0.78362501    
  0.45473653    
  0.57596529    
 -0.61518544    
   1.8968699    
  -1.7790871    
  6.86968118E-02
  0.12833139    
  0.12021282    
 -0.37675416    
  0.46349704    
  0.13316007    
 -0.13911282    
 -0.43423373    
  0.64596891    
  9.44311693E-02
 -0.64383340    
  0.17952865    
  0.55259848    
 -0.77486777    
  0.34702134    
 -0.40084672    
 -0.19811298    
  0.16054998    
 -4.40166630E-02
  0.23111176    
  5.40676452E-02
 -0.25562051    
  0.33160651    
  0.73243469    
  0.41822511    
  -1.5897858    
  0.28497586    
  0.15762913    
  0.42834973    
  0.65979135    
 -0.94295907    
  8.07350799E-02
  0.90346682    
 -0.72391862    
  0.48408246    
  -1.1865327    
  0.43614203    
  0.26399004    
 -0.29466689    
 -0.58405489    
  0.17858930    
 -0.30972952    
  0.59624356    
 -0.43213251    
  0.11236271    
  0.69555926    
 -0.25995773    
  0.60840583    
 -0.93864739    
  0.69748521    
 -0.17198601    
  7.19017982E-02
 -0.29568893    
  0.57012516    
 -0.93002141    
  0.43721339    
 -0.21130891    
 -0.38005522    
 -0.18879491    
 -0.37351319    
   1.2767318    
 -0.48058537    
  8.16777721E-02
 -0.46609047    
 -7.79616907E-02
  0.96121204    
 -0.66010708    
  0.92425847    
 -0.49572894    
  0.17578565    
 -0.14058203    
  0.76444334    
  -1.2794715    
  0.87327307    
 -0.91081071    
 -0.23275322    
  0.16492951    
   1.0486515    
  0.20494604    
 -0.91046435    
  0.17468569    
 -0.21706443    
  0.37171277    
 -0.37605101    
  0.83668256    
 -0.97644442    
 -9.43105221E-02
  0.63372344    
 -0.20651853    
  0.51297390    
 -0.53105724    
  2.61093987E-07
 -0.17504856    
   1.0691988    
 -0.61840016    
 -0.42081773    
   1.0598975    
 -0.21803978    
 -9.13182646E-02
 -0.36352834    
 -0.68458861    
  0.23219420    
 -4.51386301E-03
  0.63731849    
 -9.00605321E-02
 -0.58883345    
  0.42106616    
 -0.31382069    
 -3.01096216E-02
  1.73160937E-02
  0.44611514    
 -0.28038242    
  0.98037469    
  -1.0288008    
   1.0067314    
 -0.58111477    
 -0.26711404    
 -6.04213588E-02
 -0.56048048    
   1.0719984    
 -5.32610603E-02
  -1.0620892    
  0.29399204    
  0.19248950    
 -0.17379700    
  0.56752086    
 -0.42534649    
  0.66049093    
 -0.89474034    
  0.42390636    
 -0.12361351    
  0.34075972    
 -0.15593503    
 -3.49800624E-02
  6.57516792E-02
  0.23399381    
 -0.30623886    
 -0.33321989    
  0.62008786    
 -3.48297805E-02
 -0.59898895    
  0.28652903    
  0.33992636    
 -0.55961615    
  0.65805584    
  0.17747307    
 -1.31707117E-02
 -0.53899688    
  0.33135754    
 -2.12026406E-02
 -0.20544377    
  0.33897516    
 -0.21536179    
 -0.43696350    
 -0.10981436    
  0.37525129    
 -0.16649626    
  0.39575598    
 -0.48276743    
 -0.24008437    
   1.2859461    
  -1.1027873    
 -0.13892514    
   1.0098509    
  0.92709041    
  -1.3609762    
 -0.33755365    
  0.55310088    
 -0.64425302    
 -0.25905016    
 -0.39743215    
  4.68833856E-02
  0.45752129    
 -0.28929353    
 -0.25593358    
  0.59700376    
 -0.53246456    
  0.74268079    
 -0.11407220    
 -0.30448887    
  0.20834570    
  0.37124673    
 -0.14627026    
  0.13353172    
 -0.22555028    
  0.70710558    
 -0.39267623    
 -0.22241050    
 -0.54056823    
  1.86914764E-02
  0.76460576    
  1.70942973E-02
  0.10196475    
 -0.44183269    
  4.27246429E-02
  0.26848763    
 -0.40691945    
  0.45238233    
 -0.50160861    
  0.30586472    
 -0.13740028    
  0.10303263    
 -7.24950135E-02
  0.45675799    
 -0.40904275    
 -0.26991925    
 -2.37537697E-02
  4.79540974E-03
  0.84387416    
 -0.52324784    
 -0.21622346    
   1.0709339    
 -0.19510554    
 -0.52955198    
 -5.64416274E-02
  4.72533181E-02
 -0.30736122    
  0.51998848    
 -0.58480555    
  0.56723928    
 -0.21369497    
 -0.38991198    
  0.44183230    
 -0.48439261    
  0.58885932    
 -0.54629928    
  0.81912684    
 -0.52108204    
 -0.18026151    
  0.49087462    
 -0.33496216    
 -0.44496742    
  0.47616598    
  0.10978796    
  6.09721197E-03
  0.10657566    
 -0.51356214    
  0.97567886    
 -0.84328955    
   1.0123274    
  -1.3352923    
  0.39621395    
  5.77780008E-02
 -5.77781610E-02
 -0.31150758    
   1.3435135    
 -0.57934517    
 -0.69078505    
 -0.43660462    
  0.78712916    
 -0.13495651    
 -0.47228843    
  0.87139529    
  0.20875438    
 -0.93299335    
  0.90144461    
 -0.48550758    
  0.29028249    
 -0.21023975    
 -0.15575467    
  0.40671241    
 -0.30360162    
 -0.18502773    
  0.14364254    
 -0.21525207    
  8.69583152E-03
  8.70114267E-02
 -6.55975044E-02
 -0.14571211    
  0.17081803    
 -0.15139928    
 -3.92204747E-02
  9.98461246E-02
   1.1557711    
 -0.50419962    
 -0.31639254    
 -6.34607002E-02
  0.11086237    
 -0.27541184    
 -0.36366832    
  0.52129716    
 -0.17402242    
  3.65155563E-02
   1.1887172    
  -1.4411711    
  0.18658631    
  0.12391124    
 -0.13245824    
 -0.16783464    
  0.18485644    
  0.73447520    
 -0.54654330    
  4.77909781E-02
 -0.24846148    
  0.38532057    
 -0.59889412    
  0.23471694    
   1.0172906    
  -1.0427158    
  0.15476382    
 -9.64134112E-02
  0.10374002    
 -0.47732994    
   1.1064249    
 -0.28379902    
 -0.24139732    
  0.33270612    
 -0.10693419    
 -0.16205609    
  0.25712752    
 -0.48104271    
 -0.30455381    
   1.3876027    
 -0.89687228    
 -0.49597988    
   1.0773346    
 -0.61724889    
  0.50749761    
 -0.43078250    
 -0.29488716    
  0.61138088    
 -0.28618845    
 -0.24197681    
  0.17723912    
 -0.41185457    
  2.84369960E-02
   1.0409040    
 -0.71990484    
  0.84681302    
 -0.99252552    
  0.41197941    
 -0.65492570    
  0.18647981    
 -3.37589011E-02
  0.44885886    
 -0.59162909    
  0.49385035    
 -0.33405817    
  4.13285159E-02
  0.51163512    
  3.10660731E-02
  0.19013429    
 -9.37546268E-02
 -0.56121975    
   1.6440381    
  -1.7341188    
  0.13045311    
 -0.71496552    
  0.21724387    
   1.4154510    
 -0.91056043    
  0.78845745    
  0.13210969    
 -0.60993600    
 -0.12830988    
 -0.10337873    
 -0.35244027    
 -0.33085406    
  0.82463378    
  0.92371255    
 -0.64322042    
 -0.86770761    
  0.33426103    
 -0.10905711    
  0.58687150    
 -0.56248033    
  4.00826056E-03
  5.82688302E-02
  0.14058197    
  0.64099038    
 -0.85191387    
  4.35708053E-02
 -0.27996013    
  9.29755419E-02
  0.24715237    
 -2.96313539E-02
 -0.50832325    
 -0.21536136    
  0.77139956    
  0.12136092    
 -0.44926730    
   1.2856210    
 -0.83002514    
  0.24745131    
 -0.35036093    
  0.25480506    
 -0.25480440    
  0.41935393    
  0.13123001    
 -0.93357641    
  0.20346443    
  0.34953636    
 -0.30453891    
  0.35907200    
 -0.33926967    
 -0.15219238    
 -0.11607226    
  0.10689728    
  0.74259520    
  0.35755125    
  -1.0035806    
 -5.59287630E-02
  0.65481073    
 -0.72823846    
  8.66146907E-02
  0.32832932    
  0.12127107    
  0.45879936    
 -0.85732424    
  2.45916620E-02
   1.0530560    
 -0.62490815    
 -0.20096423    
 -0.52708560    
  0.17041069    
  0.99682951    
 -0.36545953    
 -0.67372876    
  0.27923331    
 -0.26491225    
  0.26127025    
  0.22460201    
 -0.33239877    
  0.33821309    
 -0.41859406    
  0.76945525    
 -0.10083590    
 -0.43408713    
 -0.34136254    
  0.65058774    
 -0.75377154    
   1.1359503    
 -0.84555405    
  0.59049332    
  0.36251390    
 -0.99450672    
   1.2195289    
 -0.49715254    
 -0.49923339    
  0.40433484    
  5.92931509E-02
  3.97121571E-02
 -0.53782606    
 -9.18071717E-02
 -0.24747528    
   1.4483665    
 -0.88383698    
 -0.44839001    
  0.75686276    
 -0.30288616    
  0.28628826    
 -9.42650363E-02
  0.22910275    
 -0.89280230    
  0.17185068    
  0.64698547    
 -0.51674908    
  0.79949719    
  -1.1060581    
  0.23827471    
 -0.19870986    
 -0.15343228    
  0.25577098    
  0.21297516    
 -0.35937315    
  0.59128368    
  7.21470043E-02
 -0.51703227    
  0.59296095    
  -1.0121387    
  0.74503231    
 -0.25452960    
  0.73744124    
 -0.75572306    
  0.41890463    
 -0.30071151    
 -0.11819258    
 -0.33942857    
 -0.28595731    
   1.1631509    
 -0.69314760    
  0.23684272    
 -4.87905517E-02
  0.25408798    
 -0.53701913    
  0.94156140    
 -0.43548656    
 -0.43739834    
  0.38460046    
  0.14289995    
 -0.24759109    
  0.10167446    
 -0.30085981    
  0.98794687    
 -0.98794633    
  0.81771028    
 -0.91179615    
 -1.35439439E-02
  0.24827984    
  0.25524649    
 -0.39182213    
  0.41356194    
 -0.42583209    
 -0.35139814    
   1.0279472    
 -0.12460523    
  0.51035136    
 -0.94588494    
 -0.22957501    
  0.33052966    
  6.60039205E-03
 -9.30102617E-02
 -0.28168398    
  0.62124461    
 -5.54966889E-02
 -0.36290577    
 -0.26197362    
   1.1704216    
  -1.1017662    
 -6.35903329E-02
  0.32486138    
 -4.09743562E-02
  0.25384587    
 -0.95080298    
   1.0570477    
  0.63019925    
  -1.2394340    
  0.89758027    
 -0.71933168    
 -0.35959494    
  0.53509015    
  0.63134468    
 -0.32668391    
 -6.79108277E-02
 -0.10836759    
 -0.26780087    
  0.59389192    
  0.18413140    
 -0.65936577    
  0.26290175    
 -0.47215682    
 -7.14582577E-02
 -1.39858751E-02
  0.79144037    
 -0.95423615    
  0.31493133    
  0.81092995    
 -0.70395792    
  0.26570341    
 -0.43936703    
   1.6111609    
  -1.5898377    
 -4.22850717E-03
 -0.25982496    
  0.33725664    
  0.45767280    
 -0.58283633    
  0.21868880    
 -4.38026674E-02
 -0.30778322    
 -0.20179936    
  0.29849243    
  1.82661843E-02
 -3.68701220E-02
  0.18388498    
  7.88400099E-02
 -0.13922031    
 -9.57257971E-02
   1.3490804    
  -1.3536570    
 -2.32024975E-02
  0.58150709    
 -5.39218150E-02
 -0.17514551    
  0.12690885    
 -0.22751328    
 -0.21950027    
  0.74193692    
 -0.66750467    
  0.60267740    
 -0.45760936    
 -0.24248955    
  0.78422028    
 -0.46449831    
  0.15896545    
  0.23060811    
 -0.56248033    
 -0.28634456    
  0.40010333    
  0.55705273    
 -0.15998611    
 -2.93421280E-02
  0.11916045    
 -0.46912307    
 -4.68551144E-02
 -0.45462480    
   1.3935351    
 -0.89558351    
  0.89702475    
  0.14588320    
 -0.97792768    
  0.28850937    
 -0.54361552    
  0.78300375    
  5.50949499E-02
 -0.33758235    
 -0.11229273    
  6.18174523E-02
 -4.45757359E-02
 -0.14705382    
  0.56102902    
 -0.39702624    
  0.16963673    
 -0.82162535    
  0.36150187    
 -0.10245144    
 -0.32574251    
 -0.10919841    
   1.2975329    
 -0.43388584    
 -0.40007463    
  0.18701522    
 -5.85361458E-02
 -5.46585657E-02
 -0.48130238    
 -0.22314377    
  0.22918683    
 -0.15616135    
   1.1489662    
 -0.60353470    
 -4.16723378E-02
  0.69527280    
 -0.60578227    
  4.19107899E-02
  0.34390727    
 -2.68115494E-02
 -0.58507282    
  0.27170101    
 -0.32171190    
  0.34740153    
 -0.17366390    
  0.11394461    
 -0.29282439    
  0.46224126    
  0.87113053    
  -1.3701217    
   1.6105068    
  -1.4992820    
  0.52978343    
 -0.16833504    
 -0.55628848    
  0.73860979    
 -6.01041131E-02
  7.93617442E-02
  2.42270995E-02
  9.86889079E-02
 -0.53521675    
   1.0142168    
  -1.3482233    
  0.64608020    
 -0.34554917    
  0.59250391    
 -1.42180882E-02
 -0.10562596    
 -0.67475051    
 -0.12169722    
  0.31952253    
  0.51338667    
 -0.32680011    
  0.44031176    
 -0.63118082    
 -0.16277063    
  0.24512275    
 -2.40008384E-02
  0.33705074    
 -6.26132116E-02
 -0.22314318    
  0.51466405    
 -0.18646847    
 -5.55550680E-03
  0.16168308    
 -0.43920305    
  0.85410231    
 -0.65778643    
  0.37582552    
 -0.66049123    
  5.84964417E-02
 -6.25206828E-02
 -0.37763056    
   1.1974808    
 -0.80385053    
  0.23262218    
 -0.71862608    
   1.2180665    
 -0.23804393    
 -0.57240957    
  5.02201319E-02
 -0.11218702    
   1.5335716    
  -1.5566688    
  0.78675658    
 -0.36890712    
  0.15897410    
 -0.44973767    
  0.54002512    
 -0.33264229    
 -0.44294891    
 -9.27093327E-02
  0.62517464    
 -0.22543965    
 -0.10068879    
  0.26950911    
 -0.38623369    
  0.89316851    
 -0.54318213    
 -3.36152571E-03
 -0.33243963    
  0.34581792    
  0.29430470    
 -0.87745178    
  0.80562502    
 -0.46575755    
  0.29821947    
 -0.28141218    
  0.42472294    
 -0.48926166    
  0.42454132    
 -0.67585564    
  0.80392182    
 -0.80392146    
  0.66121399    
 -0.47889251    
  0.12516317    
 -0.16400240    
  0.60252917    
 -0.14247587    
 -0.27938294    
  0.44595656    
  0.19415574    
 -0.21825339    
  0.16454908    
 -0.20604931    
  1.95806436E-02
  0.43368781    
 -0.33611345    
 -0.46499079    
  0.17563276    
 -7.30760694E-02
  0.61235231    
 -0.55961585    
 -0.13549055    
  0.19852898    
 -0.40225452    
  0.30081686    
 -7.14276917E-03
  7.14316452E-03
 -0.14118646    
  0.54070282    
 -0.24181351    
  0.19790334    
 -0.29686773    
 -0.19583493    
  7.46911839E-02
  0.75020057    
 -0.84135228    
 -0.14246348    
  0.22601050    
  0.16499647    
 -0.28230321    
  0.61506999    
 -0.36566412    
 -5.14694192E-02
  0.23713002    
 -0.52481151    
  0.44984853    
 -0.11740900    
  0.99835181    
 -0.96849889    
  9.35256109E-02
 -0.20763917    
 -0.46780857    
  0.62038773    
 -8.52976441E-02
 -0.25180352    
  0.13957052    
  0.41183010    
 -0.40419719    
  0.31949013    
 -0.16154484    
 -0.22476812    
  4.37442027E-02
 -0.12412582    
  0.59120685    
 -0.51898897    
 -7.66334534E-02
  0.17788677    
  0.32850441    
  0.18009689    
 -0.49025148    
 -0.11143936    
  0.36113656    
  8.41742679E-02
 -0.22705773    
 -0.18625097    
  0.54944021    
 -0.17327139    
 -0.34134927    
  0.15469331    
 -6.53589750E-03
  0.51605809    
 -0.65287280    
  0.16907641    
 -0.22711934    
  0.35228291    
 -0.43531799    
 -0.34866706    
 -0.20340107    
  0.61498255    
  6.30131885E-02
  0.12538752    
 -0.32309362    
  0.59550911    
 -0.58624989    
  0.30707785    
 -0.30247992    
  0.35529748    
  0.44641548    
 -0.16761507    
 -4.73315306E-02
  0.34950623    
 -0.65088767    
 -0.11692178    
 -0.56252617    
 -0.14624511    
 -0.29030961    
  0.52129620    
   1.0647109    
  -1.0339383    
  0.38299254    
 -0.18563238    
  0.15628092    
  0.79038942    
 -0.47853404    
 -0.27427283    
  0.74893856    
 -0.49353403    
  0.47198591    
 -0.41942298    
 -0.29574639    
  0.35707980    
 -0.19658746    
  0.17655814    
  0.60561019    
 -0.57151604    
 -0.29328445    
 -0.16671382    
  0.15919475    
 -0.29146206    
  0.27241501    
 -8.00424889E-02
  0.55961543    
 -0.28135338    
 -3.20544206E-02
 -0.32868421    
  0.35123050    
  0.55139273    
 -0.64130306    
 -0.33647209    
  0.62241089    
 -5.37764095E-02
 -0.24267010    
 -9.60151181E-02
  2.67701596E-02
 -0.29652607    
   1.5313387    
 -0.91464555    
 -0.47494707    
  3.88815887E-02
  0.45237043    
 -0.71770555    
  0.69038051    
 -0.66852129    
  0.44952473    
  8.26917887E-02
 -0.44926730    
  0.87877983    
 -0.51220435    
  0.16784918    
 -0.15075529    
  0.36511403    
 -0.51082587    
  0.79556251    
 -0.58425301    
 -0.34092608    
  0.53899622    
 -0.12464264    
 -0.83556670    
   1.6611394    
 -0.43896574    
 -2.63976790E-02
 -0.58778679    
  2.55955160E-02
 -0.20348270    
 -5.45598976E-02
  0.11048798    
  0.13666481    
  0.12344386    
 -7.36115500E-02
 -6.96824584E-03
 -0.30888417    
  0.29124746    
 -0.26307559    
  3.18934880E-02
  6.50989041E-02
 -9.69915316E-02
  0.68150592    
 -0.70019692    
 -0.18610299    
   1.0177805    
 -0.52878147    
  0.87865776    
  -1.0492018    
 -0.14660421    
  0.64662665    
 -0.53364038    
 -6.16932772E-02
  0.42348316    
  3.22137326E-02
 -0.43322456    
 -0.20116441    
  0.77402514    
 -0.52937555    
  0.69950998    
 -0.26469222    
  0.19916664    
 -0.88408309    
  0.88182408    
 -0.66196406    
  0.68433678    
 -0.58029240    
  0.64247733    
 -0.79137176    
  0.75106949    
 -0.46913853    
 -9.04773548E-02
 -1.14285322E-02
 -0.12210259    
  0.60967171    
  0.90063977    
  -1.4596668    
  0.80588758    
 -0.52750808    
  0.39187345    
 -0.84519511    
  5.71591295E-02
  0.21197009    
  0.25629604    
 -0.40112656    
  0.17071065    
 -0.12419007    
  0.26680407    
  0.54870653    
 -0.30799678    
 -0.42050275    
  0.19860202    
  4.84938771E-02
 -7.68427849E-02
  4.06942219E-02
  0.30441284    
 -0.30134928    
 -0.33463919    
  0.52609342    
 -0.34662500    
  0.58580071    
  0.11268910    
  6.03109822E-02
 -0.69985878    
 -0.12921163    
 -8.38812292E-02
  0.96508056    
 -0.78623712    
  0.23216195    
  0.38123316    
 -0.71604884    
  0.31810302    
 -0.61743605    
   1.6228888    
 -0.68802166    
  0.25017738    
 -0.93315154    
  0.76348907    
 -0.49832594    
  0.64054537    
 -0.16705422    
 -0.99054819    
  0.10847971    
  0.38341719    
 -0.30265599    
  0.84112126    
 -0.48574054    
 -5.27251884E-02
 -0.39280587    
  0.25288570    
 -3.66959255E-03
  0.24640009    
 -0.42725214    
  0.61292106    
 -0.27896962    
  0.11602927    
 -0.31424868    
  0.26531827    
 -0.19121093    
  0.12095220    
 -0.30900526    
  0.20223674    
 -0.43403831    
  0.36856100    
  0.57771057    
 -0.30042115    
 -5.26438840E-02
 -0.30281079    
 -0.27958477    
  0.29970664    
  0.30935803    
 -0.29354742    
  0.35863373    
 -0.31640062    
 -0.18986848    
  0.44991711    
 -0.69025201    
  0.32317236    
  0.12933868    
  0.56380862    
 -1.05152661E-02
 -0.30116263    
 -0.50134599    
  4.15772162E-02
  0.38873470    
 -0.41161823    
  0.98256373    
 -0.68108851    
  0.51151073    
 -0.78558594    
  0.15028179    
 -8.06889087E-02
 -0.26278400    
   1.0190244    
 -0.67943519    
 -0.11973033    
  0.15038410    
  9.35934708E-02
 -7.12040812E-02
  0.86557990    
 -0.43461224    
 -0.79133862    
  0.50445610    
 -0.21677400    
  0.76214033    
 -0.77411616    
 -7.93733895E-02
  0.20027566    
 -7.00099319E-02
  0.30377325    
 -0.56881243    
  0.65253204    
 -0.48356673    
  0.66329384    
 -0.51516378    
  6.65742904E-02
  0.46788293    
 -0.59417605    
  0.70841444    
 -0.73966712    
 -0.17284200    
  0.26018512    
 -0.11143936    
 -2.88676079E-02
 -3.83840166E-02
  0.17869210    
 -0.34891379    
  0.69572073    
 -0.60228682    
  0.70944536    
 -0.46861857    
 -0.36567751    
  0.28101093    
  0.97175211    
  -1.1139258    
 -0.12300420    
  0.88976371    
 -0.45167762    
  0.60121000    
 -0.31521860    
 -0.15330550    
 -0.24709654    
  0.45232898    
 -0.10402246    
 -0.23052381    
 -0.45729086    
 -3.24351117E-02
   1.0707552    
 -0.84103984    
  0.24985813    
 -5.95623031E-02
 -0.27215868    
  0.48295280    
 -0.37097910    
  2.09653601E-02
 -0.24304941    
 -0.11184831    
  8.50372314E-02
 -0.23820284    
  0.53669465    
  0.56421345    
 -0.46817026    
  0.59103692    
 -0.74947113    
  0.74743998    
 -0.73889291    
  0.62491357    
 -0.34792742    
  0.79576176    
  -1.3012259    
  7.71596506E-02
  0.53527701    
 -0.16679068    
 -1.37931202E-02
 -0.45347381    
  0.42530304    
  7.89428428E-02
  3.24703045E-02
  0.32222268    
  9.21654608E-03
 -0.18599804    
 -0.76768118    
 -0.10008331    
  0.68985194    
 -0.54324955    
   1.0639269    
 -0.54743552    
 -0.52218932    
 -2.89877914E-02
   1.0019289    
 -5.77941611E-02
 -0.20781551    
 -0.57380015    
   1.2974627    
  -1.0198311    
  0.43286449    
 -0.49942452    
   1.1938002    
  -1.2694659    
  0.73379445    
 -0.46373376    
  0.19885087    
 -0.74934095    
  0.78424436    
 -1.32801682E-02
 -0.53518462    
 -2.30966415E-02
 -0.56195539    
  0.21985960    
  0.41419902    
  0.64641976    
 -0.77129298    
   1.0236200    
 -0.80343598    
  0.59347945    
 -0.73324132    
  0.38092354    
  9.19165760E-02
 -0.44593322    
  0.12072831    
  1.55646512E-02
  0.52767104    
 -0.58733112    
  0.44825268    
  0.24078783    
 -0.71393788    
 -0.37852001    
  8.80341679E-02
  0.33164489    
  0.51965779    
 -0.68597859    
  0.27329358    
  0.17261238    
  0.50225228    
 -1.56887154E-07
 -0.32911888    
 -0.37889820    
  0.89126098    
 -0.37148669    
 -0.30188745    
 -8.48231837E-02
  0.21722423    
 -0.62926793    
  0.19706403    
  0.19176209    
   1.4306003    
  -1.6809567    
  0.28010997    
 -0.17001952    
   1.0196412    
 -0.61546469    
 -0.44757691    
  0.31257120    
  5.17357066E-02
 -0.24652386    
 -7.43835941E-02
  0.71416014    
 -0.94797826    
  0.22606578    
 -0.18778358    
  0.13587606    
  7.87811279E-02
  0.67595512    
 -0.67217422    
 -7.84713104E-02
 -0.47737753    
   1.1967098    
  8.42222150E-08
 -0.26994792    
  0.31845352    
 -0.19835871    
  0.17536908    
 -0.61848539    
 -3.29100564E-02
 -0.13939035    
 -0.25682458    
  0.64214462    
 -0.14354798    
  0.50746459    
 -0.58778632    
 -0.25547850    
  1.39869386E-02
  0.83129764    
 -0.51621610    
 -0.51420939    
  0.54416209    
  0.61474240    
 -0.74780577    
 -0.18908511    
  0.70886028    
 -0.76468939    
 -0.42967874    
  0.90742844    
  0.28023571    
 -0.61552179    
 -0.47416094    
   1.1959407    
 -0.19530852    
 -0.35877782    
  0.30593511    
 -0.44097179    
  8.46662223E-02
  0.43336233    
 -0.31516963    
 -0.47328845    
  0.38418791    
  0.49565712    
 -0.58953500    
 -0.20945852    
  0.21338715    
 -0.15219238    
   1.1747841    
 -0.59259385    
 -6.04650192E-02
 -0.31608561    
  2.20600385E-02
 -0.36449683    
  0.20731243    
  0.17876944    
  0.72294736    
 -0.98140568    
  0.15349244    
 -0.11728926    
  0.10935290    
  0.43038407    
  4.06146459E-02
 -0.30947694    
 -0.49401778    
  0.18232228    
 -2.81708278E-02
  0.72593695    
 -5.44510037E-02
 -0.66673440    
  6.86766654E-02
  0.72150213    
 -0.94907981    
  0.61217856    
 -0.26780087    
 -0.21921460    
 -5.54297529E-02
  0.37921718    
  0.55045539    
 -0.57196140    
 -2.94139814E-02
 -0.43769464    
  0.35609701    
   1.0822852    
  -1.3289835    
  0.49305156    
  0.35350561    
 -0.54090279    
  0.19684634    
  0.10692658    
 -0.60942751    
  3.06148902E-02
 -0.50581330    
  0.52077657    
 -0.22067203    
  9.41879675E-02
 -0.11287988    
  0.96178097    
 -0.32025829    
 -0.43231201    
  0.32030711    
  0.32047161    
 -0.47647601    
  0.68226540    
 -0.61125499    
  0.61779755    
 -0.63405824    
 -0.27681160    
  0.40004525    
 -0.19105510    
  0.21962848    
  0.38171086    
 -0.55004609    
  0.15057306    
 -7.82526508E-02
  8.89478177E-02
  0.15718588    
  0.30122596    
 -0.46552977    
  0.33391815    
 -0.66540217    
   1.0579971    
 -2.27083582E-02
 -0.89617622    
   1.5633718    
  -1.9559323    
  0.93155849    
 -0.23202102    
  0.24705905    
 -0.19433410    
 -0.24915920    
 -0.13685937    
  8.92313272E-02
  8.56553242E-02
  0.24089518    
  0.22957486    
 -0.39849624    
  0.18347861    
  0.71882659    
  -1.0161892    
 -0.34506926    
  8.42611492E-02
   1.3210820    
 -0.49345711    
 -0.90095621    
  0.55961531    
  5.43942600E-02
 -0.33177739    
   1.1595583    
 -0.93314171    
 -0.15143137    
 -4.67007682E-02
  0.32387200    
 -0.17600143    
 -0.54936016    
   1.0351315    
 -0.92798704    
  0.66329455    
 -0.71261847    
  0.95594394    
 -0.88023239    
   1.1394341    
 -0.96320748    
 -0.30975890    
  0.64435679    
 -0.30873513    
 -0.31209150    
  0.76058817    
  0.11778328    
 -0.90787292    
  0.43496537    
  0.46075585    
 -0.68583935    
  0.15276302    
  0.28768185    
  0.35197616    
 -0.36455563    
  0.10788871    
  0.18610264    
 -0.56909430    
 -0.77110833    
  0.31435049    
   1.5413848    
 -0.78761250    
  0.11675086    
 -9.22848135E-02
  7.84145668E-02
 -5.15871458E-02
 -0.43987447    
  0.35713139    
  0.15915869    
 -8.23164433E-02
  0.56719446    
  0.63529748    
  -2.0557253    
  0.85323215    
 -8.64739418E-02
 -0.46871501    
   1.2106515    
  -1.1702414    
  0.71032584    
 -9.70151052E-02
 -0.49662814    
  0.10843974    
  0.30142143    
 -0.24382380    
 -6.15578629E-02
  9.45883095E-02
  7.19444547E-03
  0.58139431    
 -0.47926518    
 -2.29142848E-02
 -0.39722061    
   1.0093597    
 -0.67007589    
  0.64462012    
 -0.45646763    
 -0.20942971    
  0.16180149    
  3.59322205E-02
  0.14486425    
 -0.49734563    
  0.45843071    
 -0.38581842    
  6.76952824E-02
 -7.29907909E-03
  0.45198551    
 -0.89097363    
  0.59156728    
 -0.24059016    
 -4.00801143E-03
 -0.21913531    
  0.94778943    
 -0.29546446    
 -0.29815319    
  0.28240511    
  0.57981879    
 -0.67990178    
 -0.48295191    
  0.24285288    
 -0.10577333    
 -4.22007218E-02
  0.13299236    
  0.38127506    
 -0.75151867    
  0.39631611    
 -0.15048102    
 -0.12744531    
  6.57516792E-02
  0.65610623    
 -0.66983664    
  0.87776995    
  0.22696748    
 -0.25022429    
 -0.23299578    
 -0.74392021    
  0.65600801    
 -0.47978082    
  0.72537351    
 -0.80723661    
  6.42420799E-02
 -3.16049308E-02
  0.55304092    
  0.76810336    
 -0.99190664    
 -0.29763260    
  0.75351030    
 -0.78053957    
  0.29110089    
  0.30878833    
 -7.54687842E-03
  3.47426757E-02
 -0.56511915    
   1.2209946    
  -1.0408210    
  9.56355557E-02
  3.52035649E-02
 -0.28141218    
  0.18232183    
 -0.24686025    
  0.19337161    
 -1.10500781E-02
 -0.21392646    
  0.68854946    
 -0.52008533    
  0.48491147    
  0.29718319    
 -0.71465319    
 -0.24050407    
  0.28998324    
 -0.26720273    
  0.45525539    
 -0.62149179    
  0.73736793    
 -0.72678632    
  0.72423762    
  0.30161557    
 -0.38677275    
 -1.11729894E-02
 -0.45883048    
  0.18601878    
 -7.40782404E-03
  0.26036036    
 -0.11527940    
 -0.51404613    
  0.93546027    
 -0.61603016    
 -0.30873609    
   1.2678465    
  -1.0971162    
  0.22404017    
  0.19183365    
 -0.46175337    
  0.58674276    
 -0.64472967    
 -0.28602561    
 -0.18099831    
  6.15573227E-02
   1.0961212    
 -6.70350865E-02
 -0.55164695    
  0.33845401    
 -0.29763260    
 -0.22871415    
 -0.43379548    
  6.66905269E-02
   1.2458268    
 -0.21678318    
 -4.11823988E-02
  0.23449028    
 -0.22850236    
 -0.22688206    
 -0.17114840    
  0.60492307    
 -0.53622615    
  0.21229669    
 -0.18770486    
 -0.34460229    
  0.14348230    
  0.15556394    
  0.73057342    
 -0.51423275    
  0.34569362    
 -0.50041270    
  0.45089760    
 -6.01486824E-02
 -0.37102488    
  6.06248304E-02
  2.01782370E-07
 -0.24450949    
  9.82936546E-02
  0.29931578    
 -6.32905448E-03
  5.85681051E-02
 -0.37306142    
  6.31792620E-02
  6.70865849E-02
 -0.11730638    
  0.25607169    
 -0.45483604    
 -5.93158305E-02
   1.4521339    
  -1.0999138    
  0.26895308    
  0.32143396    
  8.10409561E-02
 -0.20533870    
 -0.96784192    
   1.1570837    
  0.35626942    
 -0.85633445    
 -4.44513299E-02
 -0.55004549    
   1.5799158    
 -0.14338934    
 -0.65636766    
 -0.70995402    
   1.0384581    
 -0.32020491    
 -0.69590628    
  0.69865650    
  6.64250553E-02
  0.50721979    
  -1.2396911    
  0.58003211    
  0.23859286    
  0.59275377    
 -0.67890793    
 -0.40289736    
  0.54411161    
 -0.32404995    
  6.15381496E-03
 -0.13440798    
 -0.41074160    
  0.25131470    
 -0.29456487    
  0.51523536    
 -5.42501621E-02
 -0.13402896    
  0.60141599    
 -0.36796784    
  0.15999174    
 -0.15057307    
 -0.10189462    
   1.1503092    
  -1.0898886    
 -0.18167056    
  0.76837039    
 -0.49050263    
 -0.54493093    
 -0.35813299    
   1.8110368    
  -1.0440429    
  5.60281761E-02
 -7.31226057E-02
  0.34871256    
  0.22557382    
 -0.61295497    
  0.10858073    
 -0.53578609    
  0.89855212    
 -0.34998584    
 -5.54789454E-02
  0.40546530    
 -0.17563225    
  4.43356261E-02
  5.08864457E-03
 -0.20490977    
 -0.22236529    
  7.85452351E-02
  0.54616481    
 -0.34778616    
 -9.59007069E-02
 -0.38776630    
  0.67138118    
  0.36810046    
 -0.76504463    
  0.46087110    
  9.40579623E-02
 -0.24477427    
 -0.55628753    
  0.16275173    
  0.54195625    
  0.35275903    
  -1.0953867    
 -0.27012467    
  0.25061131    
  0.37376922    
 -0.13014717    
 -6.78899810E-02
 -5.95919266E-02
 -0.10633549    
  0.62763226    
 -0.26028278    
 -3.78700681E-02
  0.51502723    
 -0.71219552    
 -0.19782647    
  0.86280179    
 -0.26522568    
 -0.14133951    
 -0.33383599    
  0.78971338    
 -1.90077368E-02
 -0.69101697    
  0.23077425    
  3.37253092E-03
  0.98209071    
  -1.2821954    
   1.3095610    
  -1.1310344    
 -0.22982055    
  0.71445006    
 -0.26072660    
 -0.11930401    
 -0.34887803    
  0.11020339    
  0.30492425    
 -5.60279898E-02
  0.56299955    
 -0.20260267    
 -0.21842633    
  7.09516257E-02
  0.26552001    
 -0.11332845    
 -0.65392566    
  0.69088256    
 -0.67294466    
  0.37386021    
  0.86290300    
 -0.87211972    
  0.35265422    
 -0.30151588    
  2.89036613E-02
 -0.73682320    
   1.2407866    
 -0.87581271    
 -7.72911683E-02
  0.13353109    
  0.87155509    
  -1.0006320    
  0.69979173    
 -0.53994280    
  0.24413425    
 -0.38636070    
  0.24645065    
  0.77973175    
 -0.51710516    
 -0.50038159    
  0.30697545    
 -0.37875444    
 -0.18325180    
  0.18789335    
   1.2300193    
  -1.1759521    
  0.24740806    
 -0.29685700    
  0.18078469    
 -0.10109580    
 -0.29479948    
  8.22373405E-02
  0.18232176    
  0.21962848    
  0.88771713    
  -1.2039731    
   1.2010696    
 -0.74382824    
 -0.45242178    
  0.25344881    
  0.56810844    
 -0.53869432    
 -0.24976234    
 -0.34019989    
  0.83034819    
 -0.76703560    
  0.86467409    
 -0.55574650    
  0.72637260    
 -0.25975350    
 -0.66529006    
  5.48001891E-03
  0.21546417    
 -0.15709276    
  0.92654711    
  2.81704795E-02
 -0.11555334    
 -0.22648996    
 -0.38336471    
  5.19075394E-02
 -7.81283528E-03
 -6.89928830E-02
   1.2259970    
 -0.85472339    
 -0.57054490    
  0.88820738    
 -0.19762841    
 -0.16448641    
 -0.41002148    
  0.76366085    
 -0.18658558    
 -0.84815365    
  0.73420835    
 -0.20322831    
  1.74520984E-02
 -3.46601754E-03
  3.41332108E-02
 -0.59722787    
 -0.17988476    
  0.69314742    
 -0.57617640    
  0.65002257    
 -0.57498664    
 -0.14914231    
  6.75935447E-02
   1.0631316    
 -0.13256486    
 -6.93611279E-02
 -0.24619775    
  0.56112921    
 -2.03674603E-02
 -0.84387505    
 -0.28608781    
  0.87599915    
  0.46801260    
 -0.37439123    
 -0.26381469    
  0.14874548    
 -5.00104725E-02
 -0.21533976    
  0.24619733    
 -0.45792204    
  0.21876739    
  0.39488336    
 -0.75910437    
  0.31753525    
  0.38815901    
 -0.59579790    
  0.57818782    
 -0.30647036    
 -0.19341695    
 -0.38886791    
 -0.37806582    
  0.12675130    
  0.56639630    
 -4.13848199E-02
  0.38171136    
  0.60438573    
 -0.74527001    
 -0.15108077    
  0.41825831    
 -0.67080039    
  0.54770607    
 -0.29946616    
 -3.93407873E-07
 -0.53408188    
   1.0116012    
 -0.88083053    
  0.84267920    
  0.65924573    
  -1.2774924    
  6.48604259E-02
  5.63523844E-02
  0.78053898    
 -0.21896845    
 -0.26706246    
 -8.51579681E-02
  0.67067415    
 -0.88002509    
 -4.57628584E-03
  0.28538552    
 -0.29924238    
 -0.19448799    
  3.33369151E-02
  0.81396157    
 -0.10455409    
 -0.63569003    
  0.21805480    
 -7.63078853E-02
  0.22402410    
  0.36718258    
  0.56170428    
 -0.13691509    
 -0.80615741    
  0.32878929    
 -7.74240214E-03
 -0.22573800    
  0.28116757    
 -0.65468007    
  0.84189212    
 -0.76475656    
  0.15352653    
  0.67614925    
 -0.69887775    
 -0.39403710    
  0.47142342    
  1.05822943E-02
  0.13747139    
   1.0068640    
  -1.5928169    
 -3.92206050E-02
 -0.17435256    
  0.92576969    
 -0.63808709    
  0.18147118    
 -8.89469609E-02
 -0.53435653    
   1.4459844    
 -0.20922230    
 -0.14878847    
 -0.27176642    
  0.13133641    
 -0.39019737    
  0.52795053    
 -0.42851672    
  0.47051749    
 -0.25979662    
 -0.60391688    
 -0.29584584    
  0.99203634    
  3.28881107E-02
 -0.19415648    
 -0.39834827    
  0.71680099    
 -0.61570489    
  7.41084591E-02
  0.23026133    
  0.43113741    
 -0.55158329    
  0.37294224    
 -1.66670270E-02
 -0.40127182    
  0.80767101    
 -0.12715492    
 -3.66818644E-02
 -4.95598502E-02
 -0.43952578    
  0.22672096    
 -0.54966486    
  0.21319352    
  0.33647183    
 -0.77033746    
  0.61284757    
 -5.14694192E-02
 -0.29711547    
  0.45928261    
 -4.90896776E-02
  0.44452471    
 -0.12893374    
 -0.71634966    
 -0.10901798    
  0.18144879    
  0.10754132    
  0.24256203    
  0.35390225    
 -0.47476631    
  0.32097554    
 -0.27020386    
  0.52067810    
 -0.51738334    
 -8.58157426E-02
 -0.33790669    
 -0.16340609    
  0.37135983    
 -9.40862820E-02
  0.60164177    
 -0.72560936    
  0.86312586    
  0.16176923    
 -0.69862646    
 -0.42208561    
  0.63565964    
 -6.09946214E-02
 -0.28978068    
  0.12615110    
  0.82806665    
 -0.44760311    
 -0.34767383    
  0.16788116    
 -0.11551256    
 -0.15018998    
  0.54425269    
  2.93807220E-02
 -0.85999960    
  0.22943994    
 -1.68777071E-02
  0.77286279    
 -0.49587607    
  0.25987977    
  6.03322200E-02
  0.16777451    
 -0.56507576    
  0.13047834    
 -0.43810141    
 -3.86517495E-02
  0.89337009    
 -0.90825826    
  0.78161550    
 -0.62461221    
 -5.26429079E-02
  5.69084845E-02
  0.97013414    
 -0.86519891    
  0.32988277    
 -0.47830263    
  0.38299260    
  0.29447681    
 -0.58014137    
 -7.10109025E-02
  0.36271772    
 -3.68142612E-02
 -0.23889184    
  0.62755018    
 -0.65981078    
  0.10125351    
  0.60208684    
 -0.33972305    
 -5.71452361E-03
 -0.52235335    
  0.38759303    
 -0.33581629    
 -9.62272510E-02
  7.30255470E-02
  0.73678243    
 -0.27207437    
  2.94572813E-03
  0.21842687    
  0.37099305    
  -1.0022647    
  0.65924531    
 -0.15914379    
 -0.32149103    
  0.76139605    
 -0.73933625    
 -0.14450039    
  0.54875278    
 -0.51569164    
   1.1842681    
 -0.79795510    
  0.56198114    
  -1.3119618    
  0.40741226    
 -0.29158148    
  0.47260401    
 -0.15794607    
 -0.57494193    
 -8.45567212E-02
   1.2185714    
 -0.69750428    
  0.15726493    
 -0.19735917    
   1.0082896    
 -0.72516346    
  0.22860800    
 -0.20826821    
 -0.82955819    
   1.5159720    
 -0.78138745    
  0.53344566    
 -3.30060981E-02
 -0.28544784    
 -0.16462179    
 -8.03354234E-02
  0.60371274    
 -0.27050537    
 -0.55825430    
  0.67148596    
 -0.91872758    
   1.1539623    
 -0.11826432    
 -0.59823072    
  7.84284808E-03
 -3.98457125E-02
 -0.10265339    
 -9.04953759E-03
  0.13182572    
  0.30054703    
 -0.35372943    
  0.15535070    
 -0.29490250    
  0.47241664    
  0.12975927    
 -0.53221601    
  0.15028179    
  0.41318753    
  0.34740108    
 -0.46134594    
  0.34830633    
 -0.57288784    
 -4.78913262E-02
  0.50476921    
 -0.46409830    
 -0.32208326    
  0.52768254    
 -0.42783660    
  0.29893100    
  0.26133078    
 -0.62088627    
  0.64891374    
 -0.40672225    
  0.12405287    
  0.64185357    
 -0.32947949    
 -0.23541388    
 -0.38711572    
  0.23399380    
  7.16810860E-03
  2.46930812E-02
 -6.10604770E-02
 -0.10536018    
  0.94788492    
 -0.37252071    
 -0.61738753    
  0.33278716    
 -0.15980776    
 -6.33354932E-02
 -0.25737631    
  0.85155338    
 -0.70812106    
 -0.12372724    
  5.68868183E-02
 -0.52786684    
  0.41582704    
   1.0456897    
 -0.93826896    
   1.0316017    
 -0.65748686    
   1.0530015    
 -0.85959548    
 -9.05972645E-02
 -0.53899604    
  0.32158321    
  0.22314318    
  0.11077461    
 -0.75922084    
  0.62532479    
 -3.26927043E-02
  0.76876414    
  0.15174724    
 -0.73869377    
 -0.45848301    
 -0.45654926    
 -6.49572015E-02
   1.0504929    
 -0.72172081    
  0.72406554    
 -0.60146302    
  0.19012538    
  0.73467600    
 -0.80417317    
 -0.45198601    
  0.57647997    
  6.66656625E-03
  0.34026226    
  4.61973138E-02
 -0.85182220    
  0.29951626    
 -0.28898934    
   1.1934460    
 -0.35667455    
 -0.32072413    
  0.66782928    
 -0.34484014    
 -2.05723029E-02
  6.48267940E-02
 -0.71503007    
 -2.23714821E-02
  7.83013105E-02
  0.89856094    
 -0.98595363    
   1.0970892    
 -0.71784002    
  0.29778743    
  0.26717126    
 -0.12267909    
 -0.71343189    
 -0.23447800    
  4.06151190E-02
 -7.21965656E-02
  0.91736007    
 -0.51011330    
 -0.22670816    
  0.33455706    
 -0.38961604    
  0.18467700    
 -0.20372513    
  0.26088366    
 -9.30902064E-02
 -0.45547473    
  0.62346733    
 -6.01948686E-02
  8.73158202E-02
  0.12555638    
 -0.51773185    
  0.38209212    
 -0.46461263    
  0.42674273    
  0.29031011    
 -3.47167216E-02
 -0.27329376    
 -0.10933631    
  0.11290207    
  0.12054659    
  0.11039496    
 -0.10097619    
 -0.21924520    
  0.43737569    
 -0.53113097    
  0.37362471    
 -0.48183805    
  0.77318960    
 -0.51449513    
  0.21724340    
 -0.34658194    
  0.22398037    
 -8.36721435E-02
 -0.18304886    
  0.80655408    
 -0.82417560    
  1.32454205E-02
  5.95923923E-02
 -0.32988325    
  0.21622388    
  0.66497588    
 -0.17378655    
 -0.77271736    
   1.0396476    
 -0.22260123    
 -0.63268167    
  0.60241824    
 -0.32370475    
  0.11992569    
 -0.20028986    
  0.22063011    
 -0.21645433    
  0.37156323    
 -0.63726646    
   1.1515343    
  -1.0241369    
  0.81887263    
 -0.69737571    
  0.15293959    
 -0.19182076    
  0.68207294    
  0.23685747    
 -0.17218027    
 -0.76005405    
  0.50993204    
 -0.16900571    
 -2.89877802E-02
  0.17081805    
 -0.16430344    
 -0.25363582    
 -2.11425386E-02
  0.25510588    
 -0.29878044    
  0.63808775    
 -0.39374125    
  0.36016509    
 -0.14403948    
  0.91459936    
 -0.60050851    
 -0.69727051    
  1.23208398E-02
  4.78175990E-02
 -0.13297592    
  0.91895372    
 -0.75532454    
 -0.11589826    
  0.78227496    
 -0.85247892    
 -9.13211890E-03
  0.95409912    
 -0.53950107    
 -0.26175851    
  0.27380639    
  9.69417021E-02
 -0.36681965    
   1.1180303    
  -1.1338407    
  0.73412836    
 -0.23130336    
 -0.49094433    
 -0.28506011    
  0.21155819    
  0.62973762    
 -0.36022887    
 -0.28660429    
  0.75782067    
 -0.22820726    
 -5.08924946E-03
  0.33501324    
 -0.89017510    
 -0.63697642    
  0.75426626    
  0.64455444    
 -0.11415889    
  0.48156458    
  -1.0319213    
  0.31551710    
 -0.44904882    
  0.86814547    
 -0.11464509    
 -7.89588168E-02
 -0.51710522    
 -0.11238401    
  0.52829295    
 -0.38108957    
  0.81135243    
 -0.73101723    
  6.45381957E-02
 -0.16795190    
  0.72001994    
  -1.0379878    
  0.23272301    
  0.75077605    
 -0.25618380    
 -0.25464195    
 -0.85175204    
   1.2256119    
 -0.86270624    
  0.88762301    
 -0.36598659    
 -5.29921576E-02
  0.32277337    
 -0.69314677    
  2.91275289E-02
  0.25237674    
  0.84942019    
 -0.34381264    
 -0.33512816    
 -0.27212939    
  4.10685688E-03
  0.81093025    
 -0.10152237    
 -0.30121407    
 -0.16235833    
  0.52798498    
 -0.78205037    
  8.23053066E-03
  0.23293114    
  0.45610863    
  1.83495078E-02
 -0.55206835    
 -9.18071717E-02
 -0.27747786    
  9.66930687E-02
  0.36949584    
 -0.18871099    
  0.83624780    
  -1.0642111    
 -0.13422225    
  0.32695621    
 -0.41346416    
  0.65633291    
 -3.13020125E-03
   1.3290440    
  -1.0829675    
  0.57214183    
  -1.1238234    
 -0.14637914    
  0.67575496    
 -8.35995451E-02
 -0.22178178    
 -0.18232118    
 -6.75359890E-02
 -0.58953452    
   1.1888994    
 -0.42728397    
  0.41035482    
 -0.44020781    
 -5.44878803E-02
  0.34783581    
  0.14929657    
 -0.28202125    
 -0.61857921    
 -0.13438679    
  0.34911191    
  0.46333861    
  6.47284314E-02
 -0.56246865    
  0.46373391    
  0.20409578    
 -9.68499929E-02
 -0.72763366    
  0.96758431    
  0.16362984    
 -0.57578337    
 -0.51530915    
  0.52199924    
 -0.22314334    
  0.29391220    
 -0.47124621    
  0.21012346    
  0.24547260    
 -0.27826262    
 -0.32734653    
 -0.30910417    
  0.57191306    
  0.29763207    
 -0.49337617    
  0.60268956    
 -0.50003576    
  0.67592633    
 -0.72082156    
  8.78604203E-02
  0.74770647    
 -0.77134866    
 -5.40664829E-02
 -0.28432003    
  0.34791249    
 -6.35903329E-02
   1.0378827    
 -0.90119916    
 -3.13221924E-02
  9.53104794E-02
   1.2043861    
  -1.0373315    
 -5.38726114E-02
  0.90664989    
 -0.32668442    
 -3.14818956E-02
 -0.95210630    
  0.51853031    
 -0.24475701    
  0.11871625    
 -0.32312974    
  0.56402403    
 -0.16892177    
 -0.29698539    
  0.29698473    
 -3.53391021E-02
 -0.44023484    
   1.0836024    
 -0.70264363    
 -3.82390479E-03
 -1.15612419E-02
 -0.27484462    
 -6.31787032E-02
   1.2418339    
 -0.70737654    
 -0.52903634    
  0.12675175    
  0.18232164    
  3.21868825E-08
 -4.04910706E-02
  0.28871474    
 -0.37048039    
  0.80543435    
 -0.58858871    
  4.58630770E-02
 -0.38161314    
  0.85591871    
 -0.83591735    
   1.4322516    
 -0.38094530    
 -0.68282020    
   1.2409514    
  -1.4164470    
  0.29783475    
 -0.28566426    
 -4.95971031E-02
 -0.18571684    
  0.19415601    
  0.27712250    
 -0.20421582    
  0.68333316    
 -0.69908184    
 -0.10008332    
  0.71269143    
 -0.38629562    
 -0.10676812    
 -0.28768173    
  0.91722906    
 -0.21241300    
 -0.36566412    
  0.20218983    
  0.14473921    
 -0.20093308    
  0.66232997    
 -0.95194095    
  0.65777987    
 -0.64626330    
  5.92769086E-02
  0.22170383    
  8.55695009E-02
 -0.22116180    
 -0.25414696    
  0.22738966    
  4.63655479E-02
 -0.51298463    
  0.29709706    
  0.13152120    
 -0.29711547    
  0.20882387    
  0.25344884    
 -0.48625475    
  0.43102515    
  0.11321593    
 -0.24449642    
 -0.31935281    
 -0.12648334    
 -3.42894867E-02
  0.95729876    
 -0.49166489    
 -0.18817779    
  0.24837331    
  0.24825488    
  1.06665287E-02
 -0.34125826    
  0.31164637    
 -0.61942953    
  7.33833611E-02
  0.62229908    
 -0.20744459    
 -0.10501471    
 -0.35322034    
  0.49192947    
 -0.48701531    
  6.17768206E-02
   1.0909019    
  -1.1142124    
  0.15684211    
 -4.53685112E-02
 -0.11620132    
  0.10772772    
  0.24419722    
 -4.08217944E-02
 -3.47779784E-03
 -0.31237465    
  0.26236448    
  0.63857090    
 -0.87740427    
  0.54015881    
 -0.10566118    
 -7.82876536E-02
 -0.35620916    
  0.54015881    
 -0.30867746    
   1.6527656    
  -1.1280159    
  1.94604322E-02
 -0.66569012    
  0.15415029    
  0.62479168    
 -0.81284446    
 -0.43610135    
  0.48242640    
 -5.93391880E-02
  6.75365850E-02
  0.75640905    
 -0.46465430    
  0.21579996    
  0.21177715    
 -0.95273298    
  0.17887887    
  8.66523609E-02
 -0.53617734    
  0.46661934    
  0.42781237    
  4.06007282E-02
 -0.29389021    
  2.46060025E-02
 -0.43185210    
  0.34484076    
  1.87619366E-02
 -0.22407281    
  3.65338847E-02
 -0.28917870    
  0.92226052    
 -0.56379074    
  0.33766693    
 -0.49601084    
  0.37223977    
 -0.37223974    
  0.38899010    
  0.11888966    
 -0.22019786    
 -0.45250967    
   1.0411136    
  0.21247472    
 -0.24778454    
 -0.83121961    
  0.88272440    
 -0.32172254    
 -0.16529310    
 -0.40057495    
  0.92889416    
 -0.25048897    
 -0.52914417    
  0.19760992    
 -0.34687078    
 -1.97046734E-02
  0.32071248    
  3.54651660E-02
 -0.48899895    
  0.15739180    
  0.92787421    
 -0.92303151    
  0.43247199    
  0.20351662    
  0.69186807    
  -1.3134675    
  0.26602086    
  0.68582082    
 -0.30748489    
 -5.12936078E-02
 -0.23972729    
 -0.21150550    
 -0.21593824    
  0.47000399    
 -0.14088403    
 -0.39811197    
  9.92986858E-02
  8.57662335E-02
 -4.19641323E-02
  0.42433366    
 -0.15103999    
 -2.94139814E-02
  7.19737038E-02
  0.49189782    
 -0.68258739    
 -0.42884541    
   1.0856249    
 -0.50142884    
 -9.81919244E-02
 -1.60007160E-02
  0.38920465    
 -9.14925933E-02
  0.41736960    
 -0.67555183    
 -0.32721278    
  0.53315467    
 -0.42618322    
  0.34745383    
 -3.11984774E-02
 -0.17251030    
 -0.15345341    
  0.25293937    
 -0.31845444    
  0.44294855    
  0.13728657    
  0.12841666    
  0.46034187    
 -0.54316604    
 -0.11813163    
  0.70715487    
 -0.51910329    
 -0.57796419    
  0.76460624    
 -0.55263609    
  0.48579586    
 -0.25891402    
  0.32359689    
 -0.73956352    
  0.33517826    
 -3.62476036E-02
 -0.22062951    
  0.24712127    
 -3.66099253E-02
 -0.38367003    
   1.1736673    
 -0.43196687    
  0.21266194    
 -0.79808170    
  0.31185564    
 -0.20309630    
 -0.12160745    
  0.69314724    
 -0.69314760    
  0.53214794    
 -0.37308353    
 -0.10454348    
  0.41763532    
 -0.32418281    
 -3.55865069E-07
 -5.34480810E-02
  0.77770495    
  8.29490796E-02
 -0.65891361    
 -0.20961343    
  0.49729565    
 -0.81574929    
 -0.30228022    
  0.83034867    
 -0.29196510    
  0.61506999    
 -0.40314734    
  0.54159760    
 -0.13382021    
 -0.50621718    
  0.36240593    
 -0.31015465    
 -3.64269176E-03
 -0.15780708    
 -0.25131425    
  0.38698027    
  0.83226001    
  -1.0666599    
 -2.87104882E-02
  4.27624099E-02
  0.14681488    
 -0.24959567    
  0.65103537    
 -0.36206561    
  0.35396880    
 -0.32354811    
 -0.30913365    
   1.4529032    
  -1.1819423    
  0.29156557    
 -2.35309321E-02
 -0.16813703    
  3.80009189E-02
 -5.93540184E-02
  5.93541190E-02
 -4.86204140E-02
 -0.14529298    
 -3.77403721E-02
  0.17589083    
 -0.68245208    
   1.0600537    
  0.75737900    
  -1.3590198    
 -0.26550850    
  0.12102672    
 -0.18128581    
  0.53536701    
 -0.16573299    
  0.16936266    
  0.18171711    
  0.20914902    
 -0.37647802    
 -7.16822362E-03
 -0.38059777    
  0.22103617    
  0.44273672    
 -4.71656621E-02
  0.81972957    
  -1.2717144    
  0.52588987    
 -0.45689705    
 -0.26570293    
  0.38718340    
 -9.67871323E-02
  0.97777569    
 -0.75300801    
  0.29576641    
 -0.22374795    
 -0.13569199    
  8.29664394E-02
 -6.92203715E-02
 -0.12334440    
 -0.25352269    
   1.0388168    
 -0.55829585    
  0.98925537    
  -1.5745839    
 -2.80137565E-02
  0.18610312    
  0.84189212    
 -0.50474679    
 -0.26878187    
  0.44434673    
 -8.51078704E-03
 -0.41404927    
  0.16273460    
 -0.39998516    
  5.33168077E-07
  0.39263302    
  0.12472852    
  0.10209810    
 -4.82023507E-02
 -0.18232179    
 -1.11733973E-02
  0.24756230    
 -0.40108851    
 -0.24633576    
  0.33806750    
 -7.87158981E-02
  0.14797363    
  9.90206003E-02
 -0.38052580    
  0.62432998    
 -0.55763936    
 -0.29849294    
  0.44005680    
 -0.55164784    
  0.89097285    
 -0.29626572    
  3.82438535E-03
 -0.23562589    
  0.40707374    
  0.11527880    
 -0.55675429    
  0.69064355    
 -0.26537654    
 -0.37647751    
  0.93889052    
 -0.82216650    
  0.47370413    
  0.80769992    
 -0.64267755    
 -0.67321277    
  0.66872895    
 -0.45262781    
  0.44586334    
 -0.90392363    
  0.32200286    
 -0.11576052    
  0.80281663    
 -0.79828060    
  0.22223842    
  0.70753592    
 -0.69314760    
  0.38136727    
 -0.23541388    
  0.51636577    
 -0.92647076    
  0.97850090    
 -0.85607719    
 -0.43681493    
   1.0857912    
  0.13084000    
 -0.80481684    
 -9.27809849E-02
   1.1001546    
  -1.2443243    
  0.90877604    
 -0.34992400    
 -0.19897328    
 -0.17934045    
 -0.23549604    
  0.33323887    
  0.58418113    
 -0.52141601    
 -0.22029525    
  0.40388367    
 -0.78592920    
  0.40082526    
 -6.23697713E-02
 -0.19027461    
  0.52745271    
  0.51997054    
 -0.49209452    
 -0.47482672    
  0.61861366    
 -0.39657637    
 -7.82014802E-02
  0.35475940    
 -0.45007020    
  0.17351076    
 -0.33293933    
  0.64250302    
 -0.31845325    
  7.31511191E-02
  0.32634374    
 -0.58003259    
  0.84423709    
 -9.64606777E-02
 -7.35239238E-02
 -0.38390067    
  0.33647183    
 -0.25581399    
 -0.62538594    
  0.84037697    
 -0.39216086    
  0.20983915    
 -0.13762133    
  0.41362858    
 -0.44696501    
  2.51062140E-02
  9.45590362E-02
 -0.12817529    
  0.63598913    
 -0.69314635    
   1.0395888    
 -0.45633712    
  0.46905646    
 -0.46653444    
  0.37043354    
  -1.0711663    
  0.33356765    
  0.17012630    
 -9.31653827E-02
 -0.21726820    
  0.50998825    
 -0.30627936    
  2.69375090E-02
  1.32015636E-02
 -8.19567665E-02
  6.54280335E-02
 -0.49429584    
  0.70131069    
 -0.78089792    
  0.57054520    
 -6.56543747E-02
  4.19641249E-02
 -6.72818497E-02
 -5.65126874E-02
  0.24915843    
  0.23575272    
 -0.22972855    
 -0.13481915    
  1.36519494E-02
  0.87829000    
  -1.2520586    
  0.59215587    
 -0.25287250    
  0.49384043    
 -0.21143501    
  0.35296446    
  -1.0783719    
  0.48424584    
 -0.56976914    
  0.69016653    
 -0.12039859    
  0.39983729    
 -0.47316870    
  2.15065051E-02
 -0.10064378    
   1.2611310    
 -0.39716640    
 -0.71825331    
   1.0559051    
 -0.37469304    
 -0.93010759    
  0.39673162    
 -0.44118288    
  0.15544823    
  0.16465630    
 -0.16855566    
  0.47097945    
 -0.56083620    
  0.71219534    
 -0.84939682    
  0.14994019    
  0.11543664    
  0.82832187    
 -0.55674648    
 -3.49886045E-02
 -0.32702118    
 -9.03831944E-02
  0.57873714    
 -0.25456682    
  0.40002120    
 -0.78453565    
  0.12572592    
  6.53296337E-02
  0.39885548    
 -0.26928446    
  0.55762982    
 -0.48079768    
 -0.15254442    
  0.25919044    
  9.63604823E-02
 -0.64949429    
  0.31982356    
 -0.36085388    
  0.81615245    
 -9.46156979E-02
 -0.43254632    
  0.49899074    
 -0.31994286    
  0.51409924    
  0.82348752    
  -1.5772587    
  0.26556423    
  0.26751229    
 -6.30728453E-02
 -0.40937927    
  0.11122581    
  0.90001887    
 -0.64714599    
 -0.31065086    
  0.15468180    
 -4.89490703E-02
  0.53003824    
 -0.63577050    
  0.22537196    
 -0.14675955    
 -0.18852605    
  7.97235742E-02
 -0.11778340    
  0.77782112    
 -0.58265102    
 -0.20818487    
   1.2100680    
  -1.2411115    
 -4.60902490E-02
  0.85802162    
 -0.44941729    
  0.41275278    
 -0.64851499    
 -0.53899568    
   1.1875113    
 -0.16913058    
 -0.28850132    
 -0.13306321    
  0.85529125    
 -0.83673793    
  0.47184011    
 -0.38054857    
 -0.20815545    
 -0.25782934    
  0.28634429    
  0.11733624    
 -0.30207103    
 -0.19692062    
  0.81223649    
 -0.69576079    
  0.27715573    
  0.40281585    
  0.16582945    
 -0.40098062    
  0.16937464    
  0.31768048    
  6.96798488E-02
 -0.59434617    
  0.35667461    
  0.66344225    
  -1.3043201    
  0.15811133    
  1.95696801E-02
  9.24869031E-02
  0.57712901    
 -0.24876639    
  0.58863479    
 -0.89256352    
 -0.27171743    
  0.21860874    
 -9.53098685E-02
 -0.22314329    
  0.26236463    
  0.43078268    
  0.17605186    
 -0.58778679    
  0.13400257    
 -0.42042771    
  0.84225971    
 -0.57104433    
   1.0960552    
 -0.59446669    
 -4.02418487E-02
 -0.65989089    
 -0.12953468    
  0.21459611    
 -0.54576433    
  0.38299307    
  0.35364041    
 -9.28312838E-02
 -8.10159221E-02
 -8.35646763E-02
  0.63895267    
 -0.37800112    
 -0.18586101    
 -0.13170972    
  0.78801596    
  -1.2032366    
  0.78778905    
 -0.28879699    
  0.81092978    
 -0.16111895    
 -0.57251889    
  0.16003641    
 -0.18091407    
  0.56981093    
  0.15039364    
 -0.41061172    
  0.44888416    
 -0.48353308    
 -0.29196510    
  7.83907175E-02
  0.21996406    
 -0.20812970    
  0.33366749    
 -0.13192713    
 -0.37702808    
  0.85858256    
 -0.60778701    
 -0.14030708    
 -8.40335619E-03
  4.21055686E-03
 -4.29248735E-02
  0.49223247    
 -0.22113450    
 -0.75880206    
  0.19415577    
 -0.13185151    
   1.5986410    
  -1.1820531    
 -6.39478639E-02
  0.64482868    
 -0.31783473    
  0.13946570    
 -0.14629221    
  0.69827068    
 -0.73311740    
  0.24141535    
  0.18510342    
 -0.27541232    
  0.37659708    
 -0.29467970    
 -0.44998038    
  0.65039569    
 -0.73301256    
  0.54377002    
  0.24729373    
 -0.53868705    
  7.17149973E-02
  0.60645068    
 -0.87019885    
  0.79580104    
 -0.15584600    
  0.66545093    
 -0.68221784    
 -0.82185912    
  0.50310344    
 -0.11239925    
  0.29139292    
 -0.63382983    
  0.20304760    
 -1.29032983E-02
 -0.24392119    
  0.52835029    
 -0.43857992    
 -6.25201836E-02
   1.1492778    
  7.70241693E-02
 -0.99672794    
  0.28125086    
 -0.12344389    
 -9.16669145E-02
 -0.54472798    
 -3.50922346E-02
  0.51367861    
 -0.13720140    
  7.55078271E-02
  0.22314385    
 -1.46519076E-02
 -0.19944064    
 -4.13848199E-02
  0.76339090    
 -0.33167011    
  0.29829660    
  0.42931116    
 -2.38457639E-02
 -0.29829654    
 -0.42082632    
 -0.38858113    
  0.58218998    
 -0.13645093    
  0.37578985    
 -0.74253994    
 -0.38665572    
  0.91255665    
  0.11306154    
  0.53023535    
  -1.0425470    
  0.51453650    
  1.10495873E-02
  0.77942538    
 -0.61372501    
 -0.70626837    
  0.34452617    
 -2.43584998E-02
 -0.32394800    
  0.15739185    
 -0.72939432    
  0.88493127    
  0.18876421    
 -0.60537153    
 -0.18906687    
  0.34441760    
  0.29395705    
 -0.35705790    
  2.27281172E-02
 -1.50948660E-02
 -0.15605384    
  9.32882577E-02
  0.15357237    
 -7.94637054E-02
  0.33539721    
 -0.69314700    
  0.65478629    
 -0.10598187    
  0.87572718    
  -1.0119241    
  0.88667512    
 -0.98376638    
  0.49421760    
 -0.61938125    
  0.19702800    
 -0.19259331    
  0.84666520    
 -0.93448198    
  0.55060363    
  0.42841244    
 -8.51983950E-02
 -0.97426242    
  6.58462942E-02
  0.62991494    
  0.17883389    
 -0.30382371    
 -0.17407179    
  0.70365512    
 -0.82320029    
 -5.29651307E-02
  0.10326619    
  1.86918918E-02
  0.64962083    
 -0.46114549    
 -8.64534229E-02
  0.53983247    
  -1.0199192    
  0.83173352    
 -0.42087722    
  9.23730358E-02
  0.82176465    
 -0.60255033    
 -0.44973767    
 -5.06435856E-02
 -2.18829177E-02
  0.27319700    
 -0.34187338    
 -0.18137483    
 -2.88207345E-02
  0.17154285    
  0.35667461    
  3.05629987E-02
 -0.12449417    
  0.17979270    
  0.42012453    
 -0.28422302    
 -0.22521786    
  0.83486331    
 -0.32334578    
 -0.14725901    
 -0.36080471    
 -0.36657560    
  0.23402922    
  0.14624579    
  0.55083120    
 -0.61763930    
 -0.38032973    
  0.41253215    
 -3.52778309E-03
 -0.19012584    
  0.50568384    
 -0.22443333    
  0.50370377    
 -0.88368869    
  3.70415412E-02
  0.21217468    
  0.26066610    
 -0.34101474    
  0.43555203    
 -0.13205948    
  0.38965434    
 -0.58024514    
 -0.31047893    
  5.20206802E-02
   1.1853681    
 -0.38939816    
 -0.76869529    
  5.66598363E-02
 -0.14571211    
  0.44078130    
 -0.85362768    
   1.5065435    
  0.34627625    
  -1.2816305    
  0.15474838    
  0.57737839    
 -0.30595660    
 -0.53199476    
   1.1832957    
  -1.0165993    
  0.94117528    
 -0.82251740    
  0.24390551    
  2.16807500E-02
 -0.26908907    
  0.12825413    
 -0.44802499    
   1.0524757    
 -0.35691631    
  0.14758830    
 -0.28422302    
 -0.40270621    
  2.04509124E-02
 -8.44380409E-02
 -0.30695695    
  8.05027410E-02
  0.19966646    
  0.66329467    
 -0.58081776    
  0.17884378    
   1.0739198    
  -1.6154088    
  0.14469646    
  0.34311202    
  0.23192808    
 -0.49539697    
 -0.10589296    
  0.70635730    
 -0.35181248    
 -3.80278565E-02
  0.27892259    
 -0.12477237    
  0.19825158    
 -2.20394563E-02
 -0.19974232    
 -0.19464169    
  0.96311122    
 -0.98821735    
  0.99607253    
  -1.5111448    
   1.8613824    
 -0.39504552    
 -0.33287814    
 -0.77395064    
  0.20516072    
   1.0918690    
 -0.87845051    
 -0.40872800    
  0.41197938    
 -0.41198009    
  0.29865140    
  0.21217476    
  0.17740743    
 -0.41164213    
  0.40917552    
  9.82836634E-03
 -0.55839413    
 -9.87339839E-02
 -0.13083947    
  0.12611216    
  0.91534203    
 -0.41499841    
 -0.10280927    
 -0.57324296    
  0.71549445    
 -8.65087956E-02
 -0.24061446    
  0.32712379    
 -0.32712370    
 -0.54063970    
  0.99956721    
 -0.62076944    
  0.50811946    
  0.20950052    
 -0.49267605    
 -0.22494286    
  0.42626846    
 -0.36935979    
  0.14988646    
 -8.00426900E-02
 -0.35327908    
  0.16618375    
  0.50121039    
 -0.60179681    
  3.63679416E-02
  0.52400333    
 -0.38158357    
  8.88536498E-02
 -9.32881385E-02
  0.21152098    
  0.63577682    
  0.42246300    
 -0.68692458    
 -0.47348329    
  0.57486570    
 -0.47269759    
 -0.46856660    
  0.24362294    
  0.23567760    
  6.20892160E-02
 -0.51305735    
  0.66193908    
 -0.40690696    
  0.18159971    
 -0.39827067    
  9.72635150E-02
  0.50298989    
 -4.52567860E-02
 -0.27135491    
  0.69112045    
 -0.61701244    
  4.46355074E-07
  2.59756744E-02
  0.70949662    
  -1.0008484    
  2.42134966E-02
  0.70503825    
  0.80698240    
  -1.2822007    
  0.14157838    
 -0.18430369    
  3.21868825E-08
  0.54821306    
 -0.55218893    
 -7.01318756E-02
  0.37362471    
 -0.29951650    
 -0.34764478    
  0.35947978    
  7.81223224E-03
  0.91239226    
 -0.66845489    
 -0.14403948    
 -0.36577049    
  0.32992461    
 -0.25654098    
  0.76371086    
 -0.53304887    
  0.36078632    
 -0.57739645    
  0.19004399    
  5.60897477E-02
 -5.22505194E-02
 -0.33877358    
  0.37637252    
 -0.24553172    
  0.66200721    
 -0.64331406    
  0.50245738    
  7.29065016E-02
 -0.13055924    
  2.05587894E-02
 -0.11705682    
 -0.11778287    
 -3.36482897E-02
 -0.19225723    
 -3.75638194E-02
  0.17109412    
  0.64355057    
 -0.27924320    
 -0.33647251    
 -0.32090691    
   1.0600404    
 -0.99719203    
  0.30778316    
  2.94140819E-02
 -1.82817411E-02
  0.35630545    
  -1.1709331    
   1.6044252    
 -0.60501975    
  9.16005671E-03
 -0.36233550    
  0.91541696    
 -0.14054874    
  0.52123380    
  -1.1277050    
 -0.25026003    
  0.48002407    
  0.13169640    
 -2.34084111E-02
 -0.53299934    
 -8.90520588E-02
  0.41197938    
 -0.29202026    
   1.1978676    
  -1.6319996    
  0.38054913    
  9.61441174E-02
  6.06244020E-02
  0.64905143    
 -0.45052290    
 -8.03102702E-02
  9.62595493E-02
 -0.49824762    
   1.3979447    
  -1.0947584    
 -0.11826385    
  0.51082528    
 -0.15415035    
  4.44519967E-02
  7.80337304E-02
 -0.44511446    
  0.17602581    
 -0.24531727    
  0.48170581    
 -0.70709360    
  0.88200176    
  0.38826376    
  -1.0721521    
  0.84466124    
 -0.34402549    
 -0.25291160    
 -0.22044915    
  0.36114898    
  9.81471539E-02
  0.12998401    
 -0.78696543    
  0.51409870    
 -0.21015672    
  4.02418990E-03
 -0.23424914    
  0.52193171    
 -0.39796311    
 -0.10386644    
  0.87671131    
 -0.68695492    
  4.03283611E-02
  0.24426298    
 -7.05421939E-02
 -0.33183113    
  0.21570849    
   1.3237437    
  -1.7107241    
  0.92721957    
 -0.60976529    
  0.16211919    
  6.78005023E-03
  0.26028284    
 -0.58466744    
  0.25442511    
   1.0629599    
  -1.4793541    
  0.28905508    
 -0.27270475    
   1.3032063    
  -1.4546587    
  0.30173439    
  0.66723305    
 -0.28212914    
 -0.38510370    
 -1.87792256E-02
  0.14531012    
   1.1040621    
 -0.89412004    
  2.29891241E-02
 -0.46224254    
  0.32685289    
 -0.20108354    
 -5.60891367E-02
 -0.55841410    
   1.2539630    
 -0.45713684    
  0.10080463    
 -0.28312600    
   1.0066302    
  -1.0203606    
  0.43124339    
 -0.35581994    
 -0.30782709    
  0.29492334    
  0.58344853    
  0.13955142    
  0.44796610    
  -1.4038975    
 -7.95874000E-02
  0.25917244    
 -1.37925949E-02
  0.51082587    
 -0.47000381    
  0.46722206    
 -0.28120327    
 -3.37740593E-02
  0.22161612    
  0.13696612    
  5.19592986E-02
  0.78960758    
  -1.0222901    
  0.11742781    
 -0.39979956    
 -0.15556356    
  0.80541480    
  4.32971045E-02
  -1.0330160    
 -0.25642869    
  0.91936290    
 -1.23462528E-02
 -0.32781455    
 -0.34687176    
  0.48363033    
  0.28013465    
 -0.50233865    
   1.3780445    
  -1.2178754    
  0.31334999    
 -0.52654248    
  0.62662661    
 -0.66189474    
  0.50774378    
 -0.18975663    
 -0.34396371    
  0.78125399    
 -0.13663431    
  0.83098596    
 -0.12958488    
  -1.0596548    
 -9.53099281E-02
 -3.54010984E-02
  0.41145313    
 -0.59919459    
   1.3289759    
 -0.82688445    
  0.42500940    
 -3.94786038E-02
 -0.96676040    
   1.3848225    
  -1.0152894    
  0.47608292    
 -0.56976765    
  0.80296183    
 -0.77652854    
  0.79829049    
 -0.44947222    
 -0.29795933    
  0.63135940    
 -0.19604136    
 -0.12819837    
 -0.40698653    
  0.80940670    
 -0.56012380    
  0.12683608    
 -0.20836292    
 -0.13187771    
 -0.26016396    
   1.2486726    
 -0.80765665    
  6.06243238E-02
 -0.24589193    
  0.22137241    
  0.73990852    
 -0.89287800    
 -7.72911683E-02
 -0.41443396    
  0.83759868    
 -0.29354742    
 -6.06243908E-02
 -0.11466379    
   1.4274902    
  -1.3907880    
  1.78574286E-02
  0.18158416    
 -0.22683971    
  4.08217870E-02
  0.35534081    
 -0.62394708    
   1.0810161    
 -7.36526698E-02
 -0.18871094    
 -0.20095594    
  0.10127701    
  0.47916806    
 -0.80045921    
 -0.35221982    
  0.30010489    
 -5.06435856E-02
  0.52372944    
 -0.63827091    
  0.94876730    
 -0.63473606    
 -0.34358945    
 -1.51135894E-02
  0.17638209    
 -0.41616026    
  0.80589980    
 -0.34399307    
  0.19511235    
 -0.62527049    
  0.28611875    
  0.74795568    
 -0.16121261    
 -8.15668851E-02
 -0.58835304    
  0.16430314    
  0.50822461    
  0.17184994    
  0.26774755    
 -0.95651847    
  0.96320748    
  2.46922951E-02
  -1.0697634    
 -0.34122208    
  0.42744422    
 -0.15487552    
  0.30029300    
  0.94006580    
 -0.70347899    
 -0.27100712    
  0.13789906    
 -0.18164368    
 -0.18721187    
  4.31725420E-02
  0.70713365    
 -0.40199924    
  0.66329443    
 -0.78845757    
  0.41974136    
  0.40202293    
 -0.80234611    
  1.14720967E-02
 -0.17399055    
   1.1600350    
 -0.99367726    
 -0.34958443    
  0.42697164    
  6.18756674E-02
  0.50882363    
  -1.1756544    
  0.12210183    
  0.29198280    
  0.35107958    
 -0.56567705    
  0.54738361    
  5.68164960E-02
  0.43034652    
  -1.0615017    
 -0.67688698    
   1.3451363    
  0.22258282    
 -0.33512816    
 -0.24773823    
  0.55789274    
 -0.49939665    
 -0.40546578    
 -0.25782844    
  0.18721075    
  0.68087691    
 -0.38258004    
  0.22585475    
  4.93058413E-02
  0.22931014    
  6.09455705E-02
  0.51031160    
  -1.1173036    
  0.28532112    
 -0.44341055    
  0.16747804    
 -0.52178854    
  0.38692123    
 -0.20722793    
  0.44417968    
  0.24567232    
 -9.95008368E-03
 -0.13926196    
 -0.41702637    
  0.22314408    
  0.24613339    
  0.18836437    
 -0.25605923    
  0.34807745    
  1.09288394E-02
 -0.37074879    
  0.16310962    
  0.34692898    
 -0.13116990    
 -0.42726400    
  0.56079608    
 -0.74642813    
 -0.21570928    
  0.12189030    
  0.61651379    
 -0.15957373    
  0.27374423    
 -1.59151889E-02
 -0.15906499    
 -0.44218096    
  0.19444290    
  0.97023100    
 -0.96223074    
  0.53133142    
 -0.58451337    
 -6.06241152E-02
  0.42316484    
 -0.34587267    
  0.45909724    
 -0.39120683    
  4.15937416E-02
 -3.71089624E-03
  0.36371291    
 -0.34895271    
 -0.31616673    
 -0.14581080    
  4.54631113E-02
  0.84491420    
 -0.41746983    
 -3.69041376E-02
  0.39285418    
 -0.36322257    
  0.71659303    
 -0.89164132    
  0.16772294    
  0.62664622    
 -0.77286220    
 -8.89469609E-02
   1.0766673    
  -1.4636989    
  0.38703191    
  0.21285874    
  0.11023566    
 -0.58174348    
   1.4086332    
 -0.97544396    
  0.53016829    
 -0.77702844    
  0.86077809    
 -0.51718801    
  0.23021063    
 -0.18853767    
 -0.19878255    
  0.37313578    
 -8.96123871E-02
 -0.49532151    
  0.38299266    
 -6.50048554E-02
  0.31709567    
 -0.30596378    
  0.44525370    
 -0.12311612    
  3.93231027E-02
  6.22868575E-02
 -0.19398378    
 -0.58485919    
  0.20829698    
  2.94760820E-02
   1.1935456    
  -1.0258528    
 -0.27721003    
  0.34174895    
 -0.12977917    
 -3.81728299E-02
 -0.28638586    
  0.58085448    
 -0.46826524    
  0.48265433    
 -0.33647195    
  0.15871172    
  0.10672476    
   1.1600790    
 -0.81141150    
 -0.33647195    
  0.30122596    
 -0.72503984    
  0.23784995    
 -0.32486030    
  0.42216000    
 -0.19699858    
  2.39054374E-02
  0.69314748    
 -0.37540978    
 -0.44790003    
  6.08884282E-02
  5.73931597E-02
  0.20788804    
 -9.85521004E-02
 -0.15832560    
 -0.16819531    
  0.41531718    
  0.93570870    
  -1.7689449    
  0.94446176    
 -0.19645575    
 -0.10892557    
  0.21357444    
 -6.28305525E-02
 -2.06899401E-02
  0.26209587    
 -0.15638764    
  0.51333010    
 -0.68381041    
  3.29099894E-02
  0.58898479    
  -1.0518200    
  0.72131836    
 -0.53424525    
 -0.22195940    
  0.44225502    
  0.19616669    
  5.47244512E-02
  2.04987545E-02
   1.2314188    
 -0.82113451    
 -0.48550808    
 -0.50046372    
   1.1998407    
 -0.86557961    
  0.19999917    
 -0.15314423    
 -0.17670360    
  0.18721201    
 -0.35617691    
 -0.16750677    
  0.16251914    
  0.19474435    
 -2.07907185E-02
  8.84113386E-02
  0.41058004    
 -0.45783344    
  0.18030326    
 -0.31845304    
 -0.35799909    
  0.52789736    
 -4.80091646E-02
  5.96599579E-02
  0.37541693    
 -0.96939963    
  0.43078324    
 -0.22314426    
  0.41301277    
 -0.22690919    
  0.53505790    
 -0.86776358    
  0.76913279    
 -0.12313303    
  2.04788465E-02
 -0.23932137    
  0.41542971    
 -8.57247189E-02
 -0.42415643    
  0.29238784    
 -0.25081077    
  0.87282550    
  0.73389316    
  -1.7267671    
  0.47445807    
  0.33420190    
 -5.84966838E-02
  8.31885785E-02
 -0.25639561    
 -0.30989477    
  0.36561942    
  0.68634909    
 -0.71940988    
  0.17435360    
 -0.17155623    
 -0.66559702    
  0.76647872    
  0.54361564    
 -0.56919271    
 -5.59401102E-02
  0.31670848    
 -0.90339971    
  0.82883114    
 -0.20979244    
  0.44277933    
 -0.66791469    
  0.37966427    
 -0.35992739    
 -0.15089835    
 -0.29783410    
   1.0022815    
 -0.90511668    
  0.24512267    
  0.32763407    
  0.24637024    
  6.51759058E-02
 -0.55579871    
  4.24206220E-02
  0.27239034    
 -0.16066046    
  0.43548641    
 -0.80862212    
  0.69935155    
 -0.55293691    
  0.15874878    
 -0.52210295    
  0.72859389    
 -0.31627950    
  0.47255996    
 -0.59590447    
 -0.14518146    
  1.33042391E-02
  0.76945525    
 -0.61845601    
  0.35363990    
 -0.51794261    
  0.90551901    
 -0.39290863    
 -0.20067094    
 -0.15906458    
 -7.69218570E-03
  0.18617554    
  0.85141027    
 -0.12361430    
 -0.20549807    
 -0.97703344    
  0.95977575    
 -9.53102931E-02
 -0.39068142    
  0.37351316    
  9.09715667E-02
 -0.43352336    
 -0.13353094    
 -0.20416121    
  0.41679659    
 -0.20915706    
 -0.19490026    
 -0.26405326    
  0.53578585    
 -8.73035640E-02
  8.73033553E-02
 -0.10858099    
 -0.27935299    
  0.23539038    
  0.34499633    
 -0.21193334    
  6.65856376E-02
  0.41158104    
 -0.43328798    
 -0.52344358    
   1.0024199    
 -0.38338077    
 -0.51367867    
   1.2404424    
 -0.91079628    
 -3.48464325E-02
 -0.50024384    
 -0.21440914    
  0.40546486    
  0.75405574    
 -2.06663311E-02
 -0.38935435    
  0.72017562    
 -0.72704911    
 -0.28538549    
  0.31928769    
 -0.28768229    
  0.68869287    
 -5.74207231E-02
  0.27339593    
 -0.37796897    
 -1.58730689E-02
  0.15071610    
 -0.77433687    
   1.2787203    
  -1.1396073    
  0.83984864    
 -0.63682032    
  0.18643533    
  0.44287938    
 -0.31892508    
 -0.23225255    
 -0.31193855    
  0.66828680    
  0.38931715    
 -0.39851278    
  4.60798293E-03
  7.09835514E-02
 -0.65326756    
  0.68280542    
 -0.57006496    
 -7.38028390E-03
 -8.90332758E-02
  0.18097143    
  2.00675540E-02
  0.13889791    
 -0.10632122    
 -0.15950643    
 -0.11966470    
 -0.11197302    
  0.47118732    
 -0.34240675    
  0.89438564    
 -0.26577693    
 -0.78137177    
  0.34200442    
 -1.73915606E-02
  9.37139541E-02
  0.10886858    
 -5.74704353E-03
 -0.23985279    
  0.83147442    
  -1.2591622    
  0.15575491    
  0.24219166    
  0.17284286    
   1.0739728    
  -1.1810988    
  0.77291834    
 -0.95030475    
  0.66098982    
 -0.40873840    
  0.78097832    
 -0.71746409    
 -0.19657667    
  8.95050839E-02
  6.62497208E-02
 -0.11179124    
 -0.15474781    
  0.66557354    
 -0.71708709    
 -0.26589555    
  0.57428569    
  0.10730041    
 -9.76381004E-02
 -0.30058536    
 -6.71385825E-02
 -0.38484502    
  0.73641479    
  0.25708830    
 -0.74749500    
  0.66619140    
 -0.35745615    
  0.69509864    
 -0.69120002    
  0.12767757    
 -2.77797077E-02
 -2.13529095E-02
  0.79724818    
 -0.80809766    
  0.24685989    
 -0.11105845    
 -0.16907586    
 -3.44205201E-02
 -4.78175655E-02
  0.32768762    
 -0.33588392    
  0.46277556    
 -0.45457885    
  0.98184907    
 -0.95367825    
  2.35300381E-02
  0.86377293    
 -0.51409894    
 -0.15962976    
  0.48353329    
 -0.55665606    
  0.19941580    
 -0.46661875    
  0.94646156    
 -0.97385979    
   1.0939720    
  -1.0620784    
  0.14578737    
  0.10652308    
  0.50383228    
 -0.71657783    
  0.10233840    
  7.75208278E-03
  0.24226494    
  0.14632826    
 -0.31063142    
  0.37647778    
 -0.57318765    
  0.46728253    
 -0.37990859    
  0.49070397    
 -0.17842707    
  0.19535601    
 -0.31935379    
 -0.20030443    
  0.70317715    
 -0.98016477    
   2.0177357    
  -1.7735387    
 -0.11934634    
  0.38171136    
 -1.94183402E-02
 -0.29863480    
  0.67087489    
 -0.55064738    
 -0.30873609    
  0.76497298    
 -0.33498847    
 -0.14496553    
  9.53104943E-02
 -1.46519076E-02
 -0.33426157    
  0.31563863    
 -3.05371583E-02
  0.44100145    
  0.58250773    
 -0.73003054    
 -0.29347965    
  0.11000113    
 -0.42651916    
  0.37303001    
 -0.24349675    
  0.18309979    
 -3.96874920E-02
  0.20763902    
 -6.10354729E-02
 -0.18793157    
  0.29399118    
  0.45255655    
 -0.52424830    
  0.96250379    
  -1.0003736    
 -4.30171899E-02
  6.72818720E-02
  0.24750219    
 -0.66156554    
  0.13547330    
 -2.75241137E-02
  9.31935832E-02
  8.52439627E-02
  0.62262404    
 -0.54407924    
 -0.31935281    
  0.93977511    
  -1.0276862    
  0.70657045    
 -0.52876258    
 -0.10485756    
  0.64686614    
  0.69577569    
 -0.99403918    
  0.35702929    
 -0.34996244    
 -2.49568447E-02
 -0.23038967    
 -3.70404460E-02
  0.29238784    
 -0.63169491    
  0.36721563    
  0.52086681    
 -0.17851453    
  0.13678323    
  0.87688804    
 -0.67209351    
 -0.50008082    
 -0.12160745    
 -0.28768292    
  0.70173091    
 -0.29626572    
 -0.21266159    
  0.80087441    
 -0.55802166    
 -0.17861116    
  0.24338229    
 -0.58430916    
  0.23803258    
 -0.10919911    
   1.5950491    
  -1.2577926    
  0.16251919    
 -0.43592525    
  0.60143858    
 -4.32970114E-02
 -0.40546530    
  3.05030830E-02
 -2.16926355E-02
 -4.94488217E-02
  0.31383464    
 -0.45729086    
  0.64129382    
 -0.36430740    
 -0.13814957    
  0.84928012    
 -0.51744831    
  0.31875595    
 -0.51647735    
  0.33125335    
  0.18038180    
 -0.35459697    
 -6.94406778E-03
  0.61903900    
 -0.92193431    
  0.12405287    
  0.98239070    
  -1.1017369    
  0.41636026    
 -7.05421939E-02
  3.58932912E-02
 -0.35850772    
 -5.17764874E-02
 -0.11778282    
 -3.31514217E-02
  0.86322200    
 -0.43553331    
  0.71309388    
 -0.59898043    
  0.12285396    
 -0.68738431    
  0.48639122    
  0.34601745    
  0.14409995    
 -0.78370607    
  8.62214118E-02
  0.48081422    
  0.42674226    
  -1.0373681    
   1.5471407    
  -1.2908883    
  0.50621718    
 -0.49478835    
  1.12994341E-02
  0.39163673    
 -4.05742412E-07
 -0.55835098    
  8.07235762E-02
  7.46911839E-02
 -0.35559243    
 -0.32251659    
  0.27264348    
   1.0929139    
 -0.43151611    
 -0.22608024    
  0.13720152    
  3.46492715E-02
 -0.20549855    
  0.84946793    
 -8.65681246E-02
 -0.25055519    
  0.67126912    
 -0.64874601    
 -9.08660218E-02
 -0.48276743    
 -0.13976164    
  0.23399380    
 -7.46619180E-02
  0.27304032    
 -0.72005385    
 -8.20648223E-02
  0.34209457    
  0.14341263    
  0.21419649    
 -8.52301493E-02
   1.1935990    
  -1.1586303    
  0.69999611    
 -0.55323648    
  1.76472217E-02
 -0.82709444    
   1.0601022    
 -0.71415061    
  0.41796482    
  0.31449369    
 -0.57561648    
 -0.14745362    
  0.23244576    
 -1.49364269E-07
  1.47064626E-02
  0.73250794    
  0.34396335    
  -1.3912817    
  0.30380177    
  3.26703377E-02
 -4.75410707E-02
 -9.00803730E-02
  0.61872387    
 -0.63525301    
   1.1850445    
  -1.0380623    
  0.89299995    
 -0.80688870    
 -3.30583495E-03
 -0.13069724    
  0.32835281    
 -2.72110407E-03
  0.28290269    
 -0.38012180    
  3.24991867E-02
  0.33105853    
 -0.59954685    
  0.57417554    
  5.21491356E-02
 -0.22977102    
 -2.56039156E-03
  0.29915470    
 -0.53196031    
 -0.26107061    
 -5.17358705E-02
 -0.37067813    
  0.40118209    
 -0.11350000    
 -0.21954502    
  0.71095204    
 -0.19773372    
  0.13083950    
 -0.31531435    
  2.97265891E-02
  0.39283317    
  0.27703264    
 -0.19308631    
 -0.69055307    
  0.75833327    
  0.40869629    
 -0.90029031    
 -0.28768155    
  0.11011176    
  0.19331904    
  0.15860532    
  0.16268563    
 -0.93199432    
  0.92345887    
  6.36449829E-02
 -0.16900571    
 -5.88406473E-02
  0.20067099    
 -0.14500965    
  0.23202151    
 -0.30466047    
  0.66007221    
 -0.64646596    
 -0.17693104    
  0.55499715    
  -1.0121791    
  0.32365102    
 -0.26190427    
  0.58245015    
 -0.42232856    
  0.15996487    
 -1.31289894E-02
  0.70191890    
  0.50381446    
  -1.2883499    
  0.33783835    
 -5.97715154E-02
  3.55913229E-02
  0.70875883    
  -1.2172567    
 -0.10406920    
  0.81164664    
  0.12886408    
 -0.32794407    
  0.47087714    
  9.96673033E-02
 -0.72936839    
  0.55492115    
 -0.38220859    
 -0.12080514    
 -8.94902721E-02
 -0.12204709    
  0.19979607    
 -0.35554999    
   1.0816144    
  -1.1043438    
  6.13013916E-02
 -6.70634806E-02
 -0.19044611    
   1.2109413    
 -0.24154110    
 -0.68522185    
  0.50236911    
  0.43887156    
 -0.70346695    
  0.44744799    
  0.13618067    
  6.71389103E-02
  0.17798290    
  5.46395369E-02
 -0.43594217    
 -0.60923499    
  9.70854983E-03
  0.77207446    
 -0.65805626    
  0.34015998    
 -0.19964884    
  0.14932336    
 -0.47388202    
  0.22210698    
  2.45916620E-02
 -1.63266174E-02
 -0.36316267    
  6.85977936E-02
  0.25254101    
  0.84974730    
 -0.92088890    
  0.65797377    
 -0.32084355    
 -0.66078120    
  0.92263955    
 -0.22314398    
 -0.20278309    
  0.22778372    
 -0.22006154    
  0.20450912    
 -0.64719808    
  0.11844753    
  0.24419720    
  0.75377208    
 -0.83624721    
  0.52876365    
  5.31890336E-03
  0.58984739    
 -0.55083114    
 -0.42999855    
 -7.87380245E-03
  0.12260275    
  0.15514895    
  0.30254149    
 -0.60429353    
  0.80777675    
 -0.63358456    
  0.72330034    
 -0.98192972    
  0.31162196    
  0.51725644    
 -0.56685364    
 -0.32568282    
 -0.10901798    
  0.48429856    
 -0.17205171    
  0.22544017    
 -8.28500837E-02
 -0.15803447    
 -5.19078746E-02
  0.89474869    
 -0.93659610    
  0.15415087    
 -0.25288472    
  0.87389553    
 -0.18784873    
 -0.59159482    
  0.30153430    
  0.46003351    
 -0.19889066    
  4.77422029E-02
  0.65513748    
 -0.88471264    
 -0.45198566    
  0.43721339    
 -0.10337873    
  7.62277395E-02
  0.33690870    
 -0.36796784    
 -0.28243780    
 -0.12460475    
   1.1464241    
 -0.61217791    
 -0.75030589    
  0.71927327    
 -2.86980788E-03
 -3.14224764E-07
 -0.56393462    
  0.24906714    
  0.17309268    
 -0.28108120    
  0.59893239    
 -0.47531933    
 -0.13685937    
 -3.62035483E-02
  6.68396801E-02
  0.51684147    
 -0.20783758    
 -0.32639647    
  3.44859622E-02
  0.47370413    
  0.40282318    
 -0.92871273    
 -9.35263559E-02
  0.40219182    
  9.78765730E-03
 -0.12062784    
 -0.43898854    
  0.33890465    
 -0.35033387    
  0.98298186    
 -0.73935920    
  0.75218093    
  3.95471863E-02
 -0.30276120    
  0.14861007    
 -0.23211232    
  8.90110657E-02
  0.10178253    
  0.46096781    
 -0.83588701    
  0.49627966    
 -0.64802670    
   1.0260115    
 -0.98082930    
  0.18299100    
 -0.51865923    
  0.61730945    
 -0.30603093    
 -0.20479360    
  0.36422238    
 -8.79686326E-02
  0.60299605    
 -0.53630459    
 -1.44403921E-02
 -0.41276419    
  0.16196844    
  0.20236878    
 -0.11302343    
 -0.27353677    
  0.77405345    
 -0.39131686    
  6.66915476E-02
  0.20067039    
 -9.20899510E-02
  0.38707596    
 -0.60141587    
  0.50282514    
 -0.63011497    
  0.31886470    
  0.10897224    
  0.24242574    
 -0.19912887    
 -0.21330471    
  0.43305346    
 -0.56758368    
 -0.46521446    
   1.2699038    
 -0.12361413    
 -0.63801497    
  5.94970323E-02
 -0.68954378    
  0.78255349    
  9.41130370E-02
 -0.74223733    
 -1.26577057E-02
   1.1340691    
 -0.74357843    
 -0.47692433    
  0.90511775    
  0.33365953    
 -0.10156702    
 -0.32627958    
 -0.42415643    
  0.59925067    
  0.15118556    
 -0.62222570    
 -9.11691412E-02
  0.48410824    
 -0.38467407    
  0.57536447    
  0.41008401    
  -1.3252172    
  0.91049367    
 -0.60846418    
  0.34679690    
 -0.40395486    
  0.34162986    
 -0.13399069    
 -0.21217421    
 -4.17687632E-02
  0.52025956    
  0.52647680    
 -0.95617712    
  0.41265401    
  0.46928671    
 -0.59751165    
 -0.18167056    
  0.25995803    
  0.33042949    
 -0.68882787    
  3.80597934E-02
  0.27094480    
  0.50955915    
 -0.93258268    
  0.27675319    
   1.0277864    
 -0.99181157    
  1.75138488E-02
 -0.12169717    
  0.30806133    
 -0.14888084    
  0.33742753    
 -0.62177074    
  8.51581842E-02
  0.39589536    
 -0.39182213    
 -0.18721187    
  0.24640054    
 -0.23664460    
  0.14439453    
 -0.36632442    
  0.56737787    
  0.40431890    
 -0.55618101    
   1.1039317    
  -1.3472774    
  0.97378951    
 -0.87662482    
 -0.35799909    
 -0.28989267    
  2.62024868E-02
  0.53971487    
 -0.14001246    
  0.52346212    
 -4.19646576E-02
 -0.31177944    
 -0.19904694    
   1.3359404    
 -0.63390452    
 -0.36641425    
  2.93525215E-02
  0.57948810    
  0.16008496    
 -0.56208462    
 -9.80819538E-02
 -0.15224424    
  0.62177068    
  0.15449157    
 -0.11472034    
 -0.42515287    
 -9.95300263E-02
 -0.52907890    
 -1.32444706E-02
  0.63833880    
  0.30166802    
 -0.28421620    
 -0.42998540    
  0.78458148    
 -0.83363712    
  0.49619433    
 -9.63312164E-02
  6.17255084E-02
  0.69138515    
  -1.0776690    
  0.37921718    
  7.06705078E-03
  0.25092301    
  -1.0170957    
  0.98082906    
 -0.15984844    
 -0.28768229    
  0.49198231    
  0.11294052    
 -0.91507709    
   1.2003295    
 -0.36873934    
  0.10746931    
 -0.75673753    
  0.69314748    
 -0.71355695    
  0.34161386    
  0.70407593    
 -0.43022564    
  0.27999210    
 -0.23106985    
  5.29078348E-03
  0.23624967    
 -0.61310405    
  0.33921564    
  0.29246512    
 -0.98835564    
  0.76214045    
  -1.0316731    
   1.5993145    
  0.53011471    
  -1.3668103    
  0.38512534    
 -0.24157722    
  5.92556298E-02
  2.16807500E-02
 -2.99342480E-02
 -0.67670828    
  9.82706174E-02
  0.46444649    
 -0.45953259    
  8.90519097E-02
  0.24882044    
 -0.58081865    
 -0.22314334    
   1.4830239    
 -0.21695724    
 -0.78055876    
  0.36290583    
 -0.26672134    
 -4.00941484E-02
  0.18986920    
  0.26004836    
 -0.43189782    
  0.91450357    
 -4.20148969E-02
 -0.96112406    
   1.0638696    
 -0.68978572    
 -0.33580095    
  0.57887876    
 -0.54200774    
  0.57564723    
 -0.33545464    
  0.37536073    
 -0.15864341    
 -0.49377939    
  0.64012277    
 -0.24251355    
 -7.87291452E-02
  0.54438591    
 -0.94644344    
  0.69823581    
  6.39033616E-02
 -0.25335732    
 -0.14854239    
 -0.36535525    
  0.66979975    
 -0.33332741    
 -9.20189321E-02
 -2.43912060E-02
  0.17336497    
 -0.19836652    
  8.40386283E-03
  5.29655851E-02
  0.31411555    
 -6.58919364E-02
  0.43093792    
 -0.49485755    
 -0.20434420    
  0.35424262    
 -0.28768179    
 -4.65199314E-02
  0.28171161    
  0.69762778    
 -0.72494358    
 -0.10024508    
  0.33257714    
 -8.92308652E-02
 -0.34719631    
  0.59405601    
 -0.23098679    
 -0.58150685    
   1.0472368    
  -1.0519416    
  0.37675464    
 -0.29961908    
  0.55774236    
 -0.37833619    
 -0.43697807    
  0.85453540    
 -0.46616474    
 -5.51317595E-02
  0.16736536    
  0.18117891    
  3.64700332E-02
 -0.19395889    
  0.14310113    
 -8.46430808E-02
  0.36796713    
 -0.11560179    
  0.24448317    
 -0.74232167    
  0.13201778    
  0.24343072    
 -0.55615938    
  0.85554576    
 -0.95715576    
  0.70113635    
 -0.68522185    
  0.51816672    
 -0.23180138    
 -0.11285467    
  0.76772958    
  1.02142394E-02
  -1.0626806    
  0.50610894    
 -7.73865283E-02
  0.62988490    
  -1.0296193    
  0.25574884    
  0.51170999    
 -0.43098661    
  0.14064921    
 -0.44341055    
  0.82252640    
  0.29614174    
 -0.73366791    
  0.46387622    
  0.31392995    
 -0.68112987    
 -0.29567716    
 -3.26362438E-02
  1.41169578E-02
  0.33111769    
  0.30925959    
 -0.47296339    
  0.53965503    
 -0.77472687    
  0.71049619    
 -0.47938401    
 -0.39363095    
  0.72783250    
 -0.61660790    
  0.17792627    
  0.54885989    
  6.88231736E-02
  4.73967101E-03
 -0.94750655    
  0.43746772    
  0.37346250    
 -0.29766825    
 -0.26602051    
  0.40228567    
  9.12486836E-02
  0.26860622    
 -0.68871278    
  0.36329061    
  0.32319775    
  0.27140337    
  5.77240363E-02
 -0.98941338    
  0.17728004    
 -0.21684559    
  0.28318802    
 -0.46461263    
  0.18589991    
  0.63808775    
  0.10512483    
 -0.53445697    
  2.50455905E-02
 -0.38795224    
 -3.71387303E-02
  0.39277253    
 -0.12419007    
  0.39716658    
 -0.26933262    
  0.90825880    
  -1.2727555    
  0.20731243    
 -2.15059761E-02
  2.99809054E-02
   1.3649713    
  -1.6400741    
   1.5139053    
 -0.69804877    
 -0.58386284    
  0.99178249    
 -0.75724965    
 -0.59057862    
   1.1069626    
 -0.77318901    
 -0.12967789    
  0.62140363    
 -0.38097444    
 -1.62604637E-02
  2.42929477E-02
 -6.18750602E-02
  0.96366155    
  -1.1605568    
  0.44773677    
 -9.00258869E-02
 -8.70111436E-02
 -0.34600326    
  0.57780498    
  0.49055925    
 -0.64627808    
 -0.15415081    
  0.12440864    
 -6.63014725E-02
  0.36989370    
 -0.61546516    
  0.23340043    
 -0.10309469    
 -0.18867600    
  0.77444988    
 -0.31405571    
 -1.03982659E-02
 -0.11430506    
 -0.12907721    
  0.76804811    
 -0.57834661    
 -3.68288835E-03
 -3.37740593E-02
  0.43307051    
  0.61331093    
 -0.43470940    
 -0.75506634    
  0.81532604    
 -0.69120002    
 -0.25577101    
  0.11386710    
  0.47336116    
  8.34460929E-03
 -0.72982347    
  0.35437313    
  0.67071980    
 -0.58572710    
 -0.26088348    
  0.19189106    
  0.76214033    
 -0.18677583    
 -0.39768314    
 -0.22647110    
  0.44093922    
 -0.13468106    
 -2.17065662E-02
 -0.78845823    
  0.41689408    
 -1.83484275E-02
   1.1585100    
 -0.45844314    
 -0.62002504    
  0.12062827    
 -5.04957996E-02
  5.04964851E-02
 -3.07719074E-02
  0.25694060    
 -0.32565439    
  0.24712127    
  6.33122548E-02
 -0.21094798    
  0.93876392    
 -0.55370778    
 -0.36629429    
  0.52558577    
  0.28658268    
 -0.68656820    
  0.37325773    
 -0.77055961    
  0.50593579    
 -0.26826364    
  2.28150990E-02
 -0.44183305    
  0.80897874    
  0.18058369    
 -0.81310678    
  0.70290345    
 -0.46034133    
  9.53105614E-02
 -0.17952779    
  0.26010841    
 -0.37998515    
  0.17680347    
  0.57363349    
 -0.46511549    
  4.84527014E-02
 -0.53706706    
 -8.43879804E-02
  0.27342933    
  0.78015822    
 -0.26170668    
 -0.25131428    
 -8.40185583E-02
 -0.20244274    
  0.93657124    
 -0.35149875    
 -0.56574947    
  0.91724700    
 -0.57260627    
  0.75874406    
 -0.68052900    
 -0.14117371    
  2.84718741E-02
  0.32892534    
 -9.53098908E-02
 -0.66035724    
  0.98485392    
 -0.63844639    
  0.53040475    
 -0.45711207    
 -0.43051091    
  0.24038526    
  0.25510588    
 -0.20916842    
  9.71635655E-02
  0.91034681    
 -0.84928650    
  0.68439811    
 -0.11536988    
 -0.12595217    
 -3.87733094E-02
 -0.48028845    
  0.23063418    
  0.10476296    
 -0.28053886    
 -2.15833057E-02
 -0.10334267    
 -0.29849276    
   1.4091294    
  -1.1106368    
  0.13554542    
 -0.48991981    
   1.0209609    
 -0.36887595    
 -0.90586686    
  0.42260107    
  0.51566851    
 -1.45985624E-02
  0.29573745    
 -0.42423946    
 -0.10202179    
 -0.16034237    
 -0.54773021    
   1.1209183    
 -0.17353708    
  4.83738147E-02
  0.20294119    
 -0.72306979    
  0.71624285    
 -0.12897594    
 -0.48941171    
  7.74314627E-02
  8.27538669E-02
 -2.55957376E-02
 -0.14310089    
  0.33157626    
  6.24275357E-02
 -0.46025360    
  0.57963604    
 -4.44514900E-02
 -6.63230270E-02
  0.11587677    
  -1.0039965    
  0.59470725    
 -0.42285714    
  0.44932339    
 -0.23912820    
  0.36845371    
 -0.36372462    
  0.57830799    
 -0.37421221    
  0.50310361    
 -0.67471403    
  7.89884701E-02
  0.20869359    
  7.89879486E-02
 -0.24635361    
  0.13605814    
 -0.49795285    
 -0.19873473    
 -0.14473930    
   1.1748643    
 -0.18282835    
 -5.62651791E-02
 -0.10858099    
  0.28499046    
  0.20848103    
 -0.20848113    
  0.34909937    
 -0.26636487    
 -0.46554682    
  0.67921668    
 -0.78765583    
  0.56401092    
 -0.37583300    
  0.91774964    
 -0.21732986    
 -0.34228638    
  0.14463027    
 -0.29878142    
  0.39949468    
 -0.48975873    
 -0.36087263    
  0.30734736    
 -0.42629996    
  0.48954794    
  9.82386544E-02
 -0.40108851    
  0.40691972    
 -0.61489487    
  0.17693156    
  0.44086730    
 -7.21032172E-02
 -0.42910758    
  0.66401881    
 -0.36799818    
 -0.49086070    
  0.39768270    
  0.32694030    
  0.24156468    
 -0.64985055    
 -0.25434515    
  1.62606798E-02
  0.94803923    
  9.15153474E-02
 -0.55819112    
  0.48933396    
 -0.34424195    
  0.27466646    
 -0.91193318    
  0.33802339    
 -0.13242479    
  0.74067193    
 -0.38976613    
 -0.15103999    
 -0.67875940    
  0.34662539    
 -5.71586303E-02
  0.96125388    
  0.32086754    
 -0.70208937    
  0.80492377    
  -1.4065785    
  0.23725086    
  0.24362239    
  2.99523883E-02
  0.30555448    
  0.41985345    
 -0.57078874    
 -0.12235797    
  0.24884234    
 -0.39194286    
 -0.18452153    
  0.40399581    
 -0.38220865    
  0.12541637    
 -5.47011420E-02
 -0.21414760    
  0.55462784    
 -0.23753205    
  0.52592868    
 -0.35027185    
 -0.51794273    
  0.11551316    
  9.11696255E-02
   1.1096165    
 -0.56613541    
  0.28888661    
 -0.40636784    
 -0.38933542    
  0.15529279    
  0.21212374    
  0.36109698    
 -0.64417297    
  0.17802355    
 -0.24256189    
  0.18883583    
 -0.90981907    
  0.36710468    
  0.41841647    
  6.40785322E-02
 -0.20182073    
  0.76045042    
  6.12045117E-02
  -1.1717225    
   1.8404543    
  -1.3637373    
 -9.75431204E-02
 -0.22416878    
  0.82731909    
 -0.43389258    
  0.95097601    
 -0.73687005    
 -0.26376155    
 -0.22769989    
  0.60239261    
 -0.18332219    
 -0.28668129    
 -5.34007102E-02
  9.26218852E-02
  0.23233162    
  0.91140050    
 -0.52026588    
  0.21444571    
 -0.58745420    
  0.14469600    
 -0.31748244    
 -0.46787143    
  0.91629052    
 -0.58144307    
  0.90319741    
 -0.60339338    
 -0.63465172    
   1.1303017    
 -0.27976230    
 -0.52385509    
  7.87811279E-02
 -2.29899250E-02
  0.37396672    
 -0.61371970    
  0.69314712    
 -7.14588836E-02
 -0.37421221    
  0.13305031    
  0.25168875    
 -0.50300276    
  1.71681382E-02
  0.24752459    
  0.15935788    
  0.11998378    
 -8.38186219E-02
 -0.64513868    
  0.16303942    
  0.23894767    
  0.28068870    
 -8.22384655E-02
 -0.36487141    
 -7.25265965E-02
  0.74907571    
 -0.78053957    
  0.51629013    
 -0.44577602    
  0.12014423    
  0.10044276    
  0.21698096    
 -0.42909363    
  0.15595731    
  0.50503248    
 -7.93164000E-02
 -0.37641013    
 -0.29804412    
  0.87855029    
 -0.86933339    
  0.51265854    
  0.73088712    
  -1.0296197    
  9.86717641E-02
  0.20826834    
 -0.20157914    
 -0.15082335    
 -0.15028138    
 -0.29673111    
   1.4705236    
  -1.0196414    
  0.15690441    
  0.21851213    
 -0.58038634    
  0.59878415    
 -0.43721417    
  0.63290089    
 -0.85302418    
  0.58443099    
  0.35274601    
 -0.79240197    
 -4.35709255E-03
 -0.16072251    
  5.00106029E-02
  0.11506953    
  0.55338502    
 -0.24526143    
  4.98542637E-02
 -0.59205085    
  0.60713404    
 -0.17635179    
  0.31845337    
 -0.12429749    
 -0.24544890    
  0.47094294    
 -0.61202157    
  0.65790093    
 -0.27431902    
 -0.28082293    
 -0.14701392    
 -0.62747872    
  0.62747884    
  6.98975325E-02
  0.71814829    
  6.18341938E-02
 -0.55431086    
 -5.89430071E-02
 -0.25489277    
  0.26201007    
  0.12953410    
 -0.14022914    
 -0.44942746    
  0.36339366    
  0.19461511    
  0.26656014    
  0.56031889    
 -0.93188322    
  0.36662537    
 -0.66387641    
  0.12629353    
  0.38837031    
 -0.44055590    
 -0.70211554    
   1.0773672    
 -0.33157635    
  0.40261164    
 -0.49195805    
  0.70706850    
 -0.62200642    
  0.72482836    
 -0.30093616    
 -0.15134585    
  0.58268994    
 -0.84668946    
  0.86118257    
 -0.92714041    
  0.11980084    
  0.12136047    
 -0.10933631    
  3.13753150E-02
  2.66687367E-02
 -0.31049684    
  0.33280268    
 -0.23982695    
  1.39208296E-02
  0.14555596    
  0.98331583    
  -1.0281299    
  0.80535918    
 -0.27718455    
 -0.34585243    
 -0.49247718    
 -0.15320466    
   1.2013202    
 -0.49501523    
 -0.29863480    
  0.83654147    
  3.37742306E-02
 -0.73843783    
  0.83341235    
 -0.42409354    
 -0.33493477    
   1.3395187    
  -1.1992888    
  0.54391676    
 -0.38843170    
 -0.40546486    
  0.24372987    
  0.19581379    
 -2.34693624E-02
 -0.17863490    
 -0.16419077    
  0.87763464    
 -0.79902291    
 -0.30734816    
 -9.81187373E-02
  0.20020208    
  2.50016116E-02
 -0.19474378    
  0.47312379    
 -0.40080252    
 -0.27688736    
  0.61003256    
  0.45107579    
 -2.14603115E-02
 -0.38719493    
  0.16999911    
  0.30040380    
  9.33120400E-02
 -0.76474106    
  0.42863250    
 -0.66554135    
  0.73910487    
 -0.73416579    
 -0.10919911    
  0.68487090    
 -0.65776956    
  0.17156960    
  0.85498989    
  -1.1517214    
  0.36632517    
  0.16251852    
 -0.30691379    
   1.4348532    
  -1.0006782    
  1.86919551E-02
 -0.24340940    
  0.32059842    
  0.22656593    
 -9.30350646E-02
 -0.23889184    
 -0.32322684    
  0.91804326    
 -0.63036180    
 -0.35105261    
  6.77462071E-02
  3.01096346E-02
  0.33828619    
  6.43497780E-02
 -0.60377777    
  0.34678176    
 -0.41097531    
  0.48847812    
  0.17095737    
 -0.40689507    
 -9.91796255E-02
  8.18640739E-02
  0.55523896    
  5.12929186E-02
  -1.0430425    
  0.78353107    
 -1.24228075E-02
 -0.18859124    
  9.70238373E-02
 -0.85647309    
  0.72098178    
 -1.18344119E-02
   1.2379141    
  -1.3035115    
 -7.02039972E-02
  0.13182572    
   1.2186064    
  -1.6082610    
  0.34899870    
  0.52647042    
  0.28951854    
 -0.70979881    
  0.17420378    
   1.1100413    
  -1.4999529    
  0.85323215    
 -0.24709646    
 -0.13786952    
 -0.18058367    
 -2.10530628E-02
 -0.35363927    
   1.2145232    
 -0.94596183    
 -6.37662932E-02
  0.37905630    
 -0.58384997    
  0.46430573    
  0.75768578    
  -1.1536713    
  0.21556747    
 -0.36266738    
  0.59564930    
 -0.19566302    
 -0.33647236    
  0.39342681    
  0.60266936    
 -0.72002047    
 -9.37551036E-02
  0.38822356    
  0.56991416    
 -0.76448476    
 -0.10379710    
  1.93431303E-02
  0.16882053    
 -0.29526174    
 -0.12487292    
 -0.19521292    
  0.21954463    
 -0.23159184    
  0.78293210    
 -0.24343145    
 -3.79739618E-07
 -0.36733189    
  0.29023013    
  3.80930444E-03
 -4.67007682E-02
  0.25837269    
 -0.30318603    
  9.15148705E-02
  0.54814309    
 -0.84729791    
  0.11607163    
   1.2135156    
  -1.1820531    
  0.33836633    
 -0.10290956    
 -3.50239687E-03
  0.70881289    
 -0.86824077    
  0.61396158    
 -0.47581095    
  0.63408959    
 -0.64128381    
   1.0668248    
  -1.1693811    
  0.83984119    
 -0.83187336    
 -0.11778256    
  0.86499739    
 -0.98333836    
 -7.83688501E-02
  0.65718192    
 -0.50147921    
  0.75623089    
 -0.38707662    
  1.27797863E-02
 -0.33647242    
  0.28099331    
  0.37133235    
  0.44480443    
  -1.0838842    
  7.19129145E-02
 -0.27014983    
  0.45247149    
  0.24866523    
 -0.22181818    
 -0.13447760    
  0.62455970    
  -1.0945630    
  0.36632517    
  8.06884840E-02
  0.91473919    
 -0.75396633    
 -0.25414696    
  0.24419722    
 -0.23151183    
  0.37127399    
 -0.37127370    
 -0.31897831    
  0.94253331    
 -0.57037127    
 -0.41346416    
  0.18131728    
  0.81371814    
  0.31459910    
 -0.79760480    
  0.29756063    
 -0.21779568    
  0.70639253    
  -1.0395364    
  0.79897267    
 -6.25877902E-02
 -0.42685026    
 -0.68973923    
 -1.36996303E-02
  0.76626980    
  0.58671796    
 -0.77676171    
  0.17713980    
 -0.50974315    
  0.71718007    
 -0.10859038    
  0.13463323    
 -0.37259245    
 -0.32312974    
  0.84138972    
 -0.62445039    
 -0.19652918    
 -2.55767517E-02
  3.56274024E-02
  0.70556951    
  8.06119815E-02
 -0.68182117    
  0.18830955    
 -3.73849762E-03
  0.51531017    
 -0.41219878    
 -5.20044751E-02
 -0.15771554    
 -1.25786839E-02
  0.10028466    
  0.27520022    
  0.24323015    
 -0.51082540    
  0.43286449    
  0.71622032    
  -1.3779260    
  0.36662492    
 -0.45623818    
  0.99247956    
  -1.1024811    
  0.16077378    
  0.42830431    
 -0.78781253    
   1.0225018    
 -0.43392769    
  7.21376613E-02
  0.17127147    
  8.28874037E-02
 -0.38716719    
  0.83527130    
 -0.46819019    
 -0.19105501    
  0.35139772    
 -0.41663858    
  0.15895452    
 -0.62224007    
   1.5132942    
 -0.30932119    
  -1.4451350    
  0.82430822    
  0.35899815    
  0.13033615    
  0.22192110    
 -0.90897632    
  0.55439693    
 -0.49163145    
  0.41429776    
 -0.20262641    
  0.25404587    
 -0.59979141    
 -6.74407408E-02
  0.40391308    
  0.47349122    
 -0.71465307    
  0.49247673    
 -0.42744422    
  0.18232140    
  0.11915373    
 -0.51540190    
   1.1579765    
 -0.73133123    
  4.96451780E-02
 -0.15035926    
  0.50017357    
  -1.1230044    
   1.2131894    
 -0.63435936    
  9.56245586E-02
 -1.90477986E-02
 -0.10109578    
  0.24141535    
 -0.56031227    
  0.21432415    
  0.34040147    
  0.18138695    
 -0.36202949    
 -0.19176179    
  0.79361737    
 -0.80588752    
 -0.28905454    
  0.50972575    
 -0.23309366    
  2.80360467E-07
  2.87497472E-02
  0.76348907    
 -0.16808379    
 -0.36822128    
  0.47402829    
 -0.23933843    
 -0.38776508    
  0.31365725    
  0.81215066    
 -0.89219368    
 -0.18948980    
  0.23600990    
 -0.32236788    
 -0.17528847    
 -0.14022918    
  0.70914763    
 -0.24453445    
 -0.45391813    
  0.94976646    
  0.39720044    
  0.15474296    
 -0.96671134    
  5.75047396E-02
 -0.16251929    
  0.51151717    
 -0.94683576    
  0.27014995    
  0.53899610    
 -0.55961555    
  0.51829749    
 -0.30520460    
 -0.27319738    
 -0.51526088    
   1.0886863    
  0.43252718    
  -1.2170018    
 -0.34967369    
   1.4111757    
 -0.42744371    
 -0.19105501    
  5.46209402E-02
 -0.31803909    
   1.0723966    
 -0.56982398    
 -0.40270621    
  0.27311358    
 -0.54169470    
  0.94295865    
 -0.33143264    
 -0.24463397    
  0.48809707    
 -8.13849941E-02
 -0.57786119    
  0.80845815    
 -0.43459785    
 -0.31349623    
 -6.03633486E-02
  0.39803013    
 -0.25730234    
 -0.21449451    
 -0.21837121    
  0.32277301    
  0.14051113    
  0.80299175    
 -0.82189590    
 -8.77052844E-02
  0.15771608    
 -0.13302301    
   1.0904485    
 -0.56991428    
 -0.57054496    
  0.36178961    
 -3.02137882E-02
 -0.24563406    
 -9.88457501E-02
  8.62035435E-03
  0.38669169    
 -0.18524110    
 -0.40021494    
 -0.39246097    
  0.68926340    
  0.64532912    
 -0.63372338    
  7.05302879E-02
  0.67140687    
 -0.33647189    
 -0.37515980    
 -0.34923944    
  0.81971031    
 -0.40546474    
  0.43305346    
 -0.81604540    
  0.54708380    
  0.43566746    
 -0.21787898    
 -0.45814118    
  0.50248897    
  4.55562444E-03
 -0.44841978    
 -5.86249717E-02
 -0.32223523    
  0.55064702    
 -0.27871335    
  0.24822333    
  0.17559066    
 -0.43579042    
 -0.17034534    
  0.31237516    
  8.67208987E-02
 -0.45289806    
   1.0452893    
 -0.13000382    
  -1.3723085    
   1.2482171    
 -0.58733112    
  7.87811279E-02
  0.23818141    
  0.41240591    
 -6.32221252E-02
 -0.59879428    
  0.32712379    
  0.43629259    
 -0.68958181    
  7.53777176E-02
 -0.16855566    
 -0.24187209    
  0.54313415    
 -9.38660726E-02
 -0.10008325    
  0.17351075    
 -0.20198268    
  0.10932343    
  0.40869582    
  0.20884866    
 -0.18127507    
  6.87140897E-02
 -0.51473975    
  0.49501488    
 -0.71734154    
  1.21702068E-02
  0.60025376    
 -0.72005433    
  0.10763100    
  4.39189784E-02
 -6.87134340E-02
  0.55181450    
 -0.22013612    
  8.35016891E-02
 -0.54453665    
 -0.44926825    
   1.3806814    
 -0.29963604    
 -0.45742458    
  0.10975103    
  8.91000256E-02
  1.30291963E-02
 -0.30399549    
   1.2527629    
  -1.2749367    
  0.25231090    
 -5.00102527E-02
  0.13992134    
 -0.25222474    
  0.10125351    
 -0.45675865    
  0.41901848    
 -0.27747786    
  0.30778316    
  0.92224300    
 -0.60243326    
 -0.54015809    
  0.70700413    
  -1.1288825    
   1.1103629    
 -0.54167026    
  0.80511278    
 -0.28947878    
 -0.31935379    
 -0.18827955    
  7.66662583E-02
  0.61448699    
 -0.33887029    
 -0.16070843    
  0.38999525    
 -0.50490373    
  0.55061370    
 -0.98794663    
   1.1595727    
 -0.71488702    
  0.17127147    
 -0.46262383    
  0.35176057    
  7.31226206E-02
 -0.51189482    
  0.53094268    
  9.01507735E-02
 -0.69314796    
  0.35437313    
  0.30961671    
  0.32968664    
  0.19640622    
 -0.51725674    
 -0.15170985    
  4.34122309E-02
 -6.41024485E-02
  0.39495701    
 -0.41608441    
 -0.17452310    
 -1.27937570E-02
  0.29835474    
 -0.12177164    
  0.78255397    
 -0.96343786    
  0.15168437    
 -0.18677536    
   1.3840594    
  -1.6139214    
  0.70986068    
  0.75863451    
  -1.1613411    
  0.18094286    
 -0.21884286    
  0.33892214    
 -0.26053107    
  0.52030474    
 -0.36956084    
  0.21972468    
 -0.30891046    
  0.35443392    
 -0.29293123    
  0.34892580    
 -0.70810974    
  0.19975691    
  0.12371001    
 -0.11143936    
 -0.15347278    
  4.17696983E-02
   1.3373902    
  -1.5380605    
 -3.96644883E-02
  0.79735070    
  0.82700419    
 -0.82961160    
 -0.66483122    
  0.23022464    
  0.60246342    
 -0.72682101    
  0.14826243    
 -9.49165151E-02
  1.71681382E-02
  0.81705797    
 -0.19900134    
 -0.53637892    
  4.97233570E-02
 -5.75972535E-02
 -1.99610740E-02
  8.49930495E-02
 -3.39013636E-02
  0.22849289    
  0.52234429    
 -0.56915486    
 -0.27393249    
 -4.21046326E-03
  4.13285159E-02
  0.10374002    
 -4.47833315E-02
  3.29299951E-07
  0.24578604    
 -3.33872512E-02
  9.69922468E-02
  0.22482300    
 -0.68645835    
  0.95551187    
 -0.52517277    
 -8.43875036E-02
 -0.47884756    
  0.45013717    
  0.10438884    
 -4.77699079E-02
  0.82610452    
  -1.3177476    
  0.59883618    
  8.17315280E-02
 -0.46949714    
 -2.87491791E-02
  0.38865784    
 -0.53657836    
  0.42302299    
 -0.24231385    
  0.31257120    
  6.84030727E-02
 -0.27763143    
  8.70116800E-02
 -0.44628787    
  0.73396897    
 -0.83241010    
  0.23001592    
  0.23494570    
 -0.56142336    
  0.43457317    
 -0.24489403    
  0.42104992    
 -0.10497846    
  0.32053313    
 -0.12055718    
  0.34092689    
 -0.52575082    
 -0.13245824    
  0.79506838    
 -0.96799177    
  0.74290878    
  0.10365976    
 -0.68226558    
  0.61436665    
 -0.18466632    
 -0.48762235    
  0.48197308    
  0.11998378    
 -0.38433284    
 -2.61694584E-02
 -0.29783410    
  0.50262862    
  0.14884543    
 -0.16753785    
  0.15415090    
 -0.39474085    
  0.76639777    
 -0.63536918    
  0.15865155    
 -0.29771256    
 -0.18071015    
  0.42302299    
 -0.18358849    
  0.76996773    
 -0.57068026    
 -0.35534087    
  0.14842017    
  4.86079790E-02
  0.50716901    
 -7.05635771E-02
 -0.26283610    
 -2.79960483E-02
  0.90550756    
  -1.2090880    
 -2.59753112E-02
  0.53423321    
 -0.29369879    
  0.27029002    
 -4.85270359E-02
 -0.28952509    
 -8.06576386E-02
  0.73236781    
 -0.68930829    
  0.34627643    
 -0.38136747    
  0.25131419    
 -0.20858979    
 -0.40167075    
   1.1005042    
 -0.93344998    
  0.57054460    
 -4.72967960E-02
  0.52440822    
  -1.3037900    
  0.17609026    
   1.1493847    
 -0.94729418    
  0.34253249    
 -6.23258278E-02
  0.35377651    
 -0.61293060    
  0.19953375    
  0.66546345    
 -0.94295818    
  0.73072040    
 -0.60794479    
  0.58379495    
 -0.21484439    
 -5.95919080E-02
 -0.55160695    
 -0.59185594    
   1.3150052    
 -0.50102144    
  0.17824852    
 -0.13062058    
  0.18361239    
 -0.13077001    
  0.10793038    
  4.20089550E-02
  0.23821880    
 -0.86999834    
   1.1564322    
 -0.63848841    
  1.05822943E-02
  0.90995520    
  -1.2249057    
  0.86094034    
 -0.40242136    
 -0.59756118    
  0.11470933    
  0.20825522    
 -0.29035255    
  0.28634429    
 -5.36213256E-02
 -0.21155760    
   1.5633668    
  -1.0567387    
  0.41070890    
 -0.75351053    
  0.12516291    
  0.21763775    
 -0.53315496    
 -0.12588102    
  0.31178012    
  0.31520128    
 -0.41857946    
  0.98515189    
 -0.76002955    
  0.69905883    
 -7.54687786E-02
 -0.94204307    
  0.50209159    
  0.28438726    
 -0.43307006    
  0.30658659    
 -0.35346949    
  0.53766185    
  0.26702648    
 -0.98861104    
 -0.23159184    
  0.86276227    
 -0.20351674    
 -0.72176588    
  0.97273177    
 -0.44781241    
  0.45752177    
 -0.56628013    
  0.69101751    
 -0.83248311    
  0.11560220    
  0.17940639    
  0.93509126    
 -0.77989835    
 -6.78770542E-02
 -0.77318919    
   1.2853525    
 -0.37196442    
 -0.18115899    
 -0.25680405    
 -0.36572564    
   1.3226213    
 -0.96141040    
  0.28200996    
  0.19475845    
 -0.53259718    
  0.67382258    
 -0.42144617    
  0.39924967    
 -0.43713319    
  0.28090209    
  2.91120750E-03
  0.51720047    
  5.88902645E-02
 -0.38604715    
 -0.41028419    
  0.16955967    
  0.21885337    
 -0.44813114    
  0.29725111    
  0.50853693    
 -0.87340868    
  0.58228433    
 -0.27322802    
  0.55918372    
  -1.3308644    
   1.7562792    
  -1.3144463    
 -0.11097812    
  0.19938982    
  5.97194321E-02
  0.61401004    
 -0.68533492    
 -0.12412582    
  0.78965789    
  0.12398605    
 -0.33224097    
 -0.57263094    
  0.59696317    
 -0.26863399    
 -0.60875899    
   1.0692842    
 -0.81540436    
 -0.54735935    
  0.50148016    
   1.2234997    
 -0.92183071    
 -0.19912885    
 -3.44860330E-02
  0.44277206    
  0.45938388    
 -0.83433366    
   1.2539330    
  -1.2663043    
  0.81046891    
 -0.34984508    
 -0.57014143    
  7.57596493E-02
  7.83907175E-02
  0.14389423    
 -0.15186204    
  0.96164638    
 -0.35405740    
 -9.59637389E-02
 -0.34272644    
 -1.01868100E-02
 -0.58030701    
  0.63023299    
  0.50234848    
 -0.21385455    
 -0.53795403    
   1.1888592    
 -0.94918627    
 -0.12560071    
  0.45029414    
 -0.49204615    
  0.76239830    
 -0.82641995    
  0.47464117    
 -0.33236742    
 -0.23758397    
  0.48690537    
 -0.68757540    
  0.92514014    
 -0.47265071    
 -5.81983551E-02
  0.44583786    
  0.33852604    
 -0.76949269    
  0.10166391    
  0.22047353    
  0.23695113    
 -0.88820785    
  0.75044817    
  3.80097292E-02
  0.37148324    
 -0.89955038    
   1.3449366    
  -1.3449367    
  0.75260860    
 -0.83496004    
  0.45975840    
 -2.74741948E-02
 -0.39852524    
  0.48901293    
 -0.23080604    
  0.93155801    
  -1.4015619    
 -2.07253266E-02
  4.10316885E-02
 -7.83688501E-02
  0.91193312    
 -0.92286229    
  0.73616427    
 -0.22643879    
  0.73198658    
  -1.2809337    
  0.53230774    
 -0.19992524    
  0.17615509    
 -0.22658624    
  0.19161758    
   1.1266844    
  -1.6836345    
 -0.31923103    
   1.1806253    
 -0.53562748    
  0.76661408    
 -0.17733403    
 -0.45127496    
  0.55289721    
 -0.27799097    
  0.10417314    
  0.12311675    
 -0.30116901    
 -0.56441879    
  0.76101577    
 -0.34437764    
  0.19153866    
  0.22130717    
  0.14359111    
  0.10280918    
 -0.87317210    
  0.26095143    
  7.48649612E-02
 -0.37797824    
  0.21062487    
 -9.76385623E-02
 -0.54266554    
  0.72213429    
 -0.30691379    
  0.92402804    
 -0.37416813    
 -0.34040165    
 -0.17604177    
  0.27706277    
 -0.15355752    
  0.36164209    
 -0.18347807    
 -0.57536483    
  0.71452165    
 -0.49881303    
  0.24187224    
  0.47097945    
  0.40057531    
 -0.86765653    
 -0.45532545    
  0.55522394    
  0.27795205    
 -0.60391593    
 -7.59867206E-02
 -5.96378185E-02
  0.66481632    
 -0.18577607    
 -0.12516344    
 -0.12961701    
  6.48179129E-02
 -0.29467922    
 -0.25452912    
  0.64869565    
  0.23219329    
 -0.37006295    
  5.90889528E-02
  0.38336468    
 -0.77458674    
   1.1688163    
 -0.22267264    
 -0.19415641    
  0.20352420    
 -0.73844677    
  0.34341636    
  0.96952021    
 -0.66213667    
  0.10840924    
 -0.59328085    
  0.39993986    
  4.33670320E-02
 -0.76745909    
  0.23789224    
  0.12675178    
 -6.98432624E-02
  1.26851546E-02
  0.36545944    
 -0.34879243    
 -4.22007218E-02
 -0.15846959    
  0.18400367    
  4.11577299E-02
  0.30070177    
 -0.70818430    
  0.86276227    
  0.15597557    
  -1.0684369    
 -0.26045543    
   1.7321671    
 -0.72282249    
 -0.23679022    
  0.15524039    
  0.47692367    
 -0.73244900    
 -0.10676757    
  0.39760911    
 -0.24144888    
 -0.33006671    
  0.24196000    
  0.39665428    
 -0.23501319    
  0.13259783    
   1.0298526    
 -0.72515982    
 -0.57295746    
  0.23503867    
 -2.04788633E-02
  7.31226206E-02
 -0.31805286    
  0.43298274    
 -0.36487141    
  0.10905776    
 -0.17716853    
  0.28547698    
  0.31785107    
 -0.28207535    
 -0.23681451    
 -0.20112009    
 -0.15497531    
  0.38009813    
  0.64039642    
 -0.70572585    
  0.19490060    
  0.69488168    
 -0.80101401    
 -0.45088178    
  0.22193031    
  0.47424185    
 -0.23759781    
 -5.51317595E-02
 -0.48550767    
  0.59652060    
 -0.67164117    
  6.85194358E-02
 -0.26368952    
  0.90937048    
  0.44406247    
 -8.35751817E-02
 -0.31302062    
  0.58299255    
 -0.89979148    
  0.72226453    
  1.75056122E-02
 -0.45322543    
 -0.13890931    
  0.78845763    
 -0.64614075    
 -0.55961668    
  0.80296236    
 -0.60391593    
  4.76285480E-02
 -8.74342397E-02
 -0.16521069    
   1.3197577    
 -0.28928295    
 -8.93455371E-02
 -0.54973453    
  0.12182359    
 -0.19313225    
  0.47000337    
  2.68113278E-02
 -0.35894483    
  0.11778289    
 -0.20067045    
  0.82229650    
  -1.2216073    
  0.30892801    
  7.79618025E-02
 -0.17237063    
  0.37190497    
  0.23872092    
 -0.61558849    
  0.23795836    
  0.37493870    
 -7.26573914E-02
 -7.21032172E-02
 -0.16932192    
  0.39184222    
 -0.38815916    
  0.52542418    
 -0.42079949    
   1.0000963    
 -0.70170957    
  0.45733207    
  -1.5757957    
  0.64304060    
  0.79276019    
 -0.81272107    
  0.21341865    
  2.88940575E-02
 -0.16103123    
 -6.13216162E-02
 -0.18153067    
  0.29711601    
  0.63142192    
  0.12483253    
 -0.30715388    
 -0.50708741    
  0.73157871    
 -0.33360434    
 -0.33998725    
  0.25638756    
 -0.47163966    
  0.49053407    
  0.43704629    
 -0.44240898    
  6.50421977E-02
 -0.18787889    
 -0.20880920    
  0.93631351    
  -1.0141737    
  1.60649307E-02
 -0.18791446    
  0.47659239    
 -0.35454470    
  0.59719884    
 -0.37320390    
 -0.28541622    
   1.1866292    
  -1.3698554    
  0.32239839    
  0.49575216    
  0.20328359    
 -0.29094866    
 -0.87024748    
  0.64185357    
 -1.99340172E-02
 -0.53230745    
   1.3350011    
 -0.30947211    
 -0.30699301    
 -0.37393379    
  0.18097143    
 -0.31972089    
  0.39141327    
 -0.50977713    
  0.34614834    
  9.19378698E-02
  7.79613033E-02
 -0.21536183    
 -2.75063068E-02
  0.43555203    
 -0.24069348    
 -0.24804105    
   1.0716410    
  -1.1779367    
  0.32775599    
  0.11140325    
  0.57329124    
 -0.66139883    
 -0.13729794    
  0.51383960    
 -0.76569396    
  0.75889838    
 -0.47364637    
 -0.32486030    
  0.10080417    
  0.51356167    
  0.23293120    
 -0.85744989    
  0.29023013    
 -7.66244391E-03
  0.86742342    
 -0.86742324    
 -0.37329543    
   1.2709527    
 -0.52344406    
  9.09719989E-02
  0.11401869    
 -0.56393522    
  0.16384345    
  0.30046135    
 -0.57642311    
 -0.15062544    
  0.29626602    
  0.23407283    
  0.17261247    
 -0.69314706    
  0.91921341    
 -0.82612312    
  0.43033871    
 -0.45736763    
   1.1548399    
 -0.52288836    
  0.39079487    
 -0.68171883    
 -0.13538881    
 -0.41856134    
  0.66449195    
 -0.28381345    
  0.55685443    
  -1.2616518    
  0.66542268    
  0.57385725    
  6.76477095E-03
 -0.38104692    
 -0.17969353    
  0.66317445    
 -0.63982719    
  0.63779676    
 -0.17503107    
 -0.34327498    
 -0.25963780    
  0.17045192    
  4.73679565E-02
  6.87554032E-02
 -0.21404853    
  0.41230044    
 -0.61709410    
 -0.37561145    
  0.57628316    
 -3.78996506E-02
 -0.13291872    
  0.67833203    
 -0.27286729    
 -0.30748489    
  0.78034383    
  0.27125469    
 -0.36738011    
 -0.32576784    
  3.65891606E-02
  0.32225680    
 -0.69531852    
 -9.57457945E-02
 -9.00600627E-02
  1.04168365E-02
  0.86417872    
 -0.58560586    
 -3.92940594E-03
 -0.39567107    
  0.20544407    
  0.21741304    
 -0.13957009    
  0.48855335    
 -0.35667482    
  0.38334292    
 -0.63686591    
 -7.75581226E-02
  0.80253142    
 -0.25062603    
 -0.34830651    
 -1.76990964E-02
  0.30538130    
 -0.10025628    
 -0.27923262    
  0.60788286    
 -0.49009958    
  0.18658629    
 -0.65147370    
   1.2824448    
  -1.0910927    
  0.59586895    
 -0.67170608    
  0.96479207    
 -0.21566600    
 -0.71927375    
  0.34066549    
  0.10326619    
 -0.18156636    
  7.41080046E-02
  0.44393158    
 -0.42314032    
   1.0848001    
  -1.2845563    
  0.59001762    
 -0.47167587    
  0.75796461    
 -0.73153120    
 -0.11020350    
  0.36585581    
  1.66948084E-02
  0.20036985    
 -0.76330262    
 -7.23213851E-02
  0.47778535    
 -0.76546806    
  0.75377160    
  8.63578022E-02
 -0.59066933    
  0.40978435    
   1.4346739    
  -1.2184507    
  0.10223033    
   1.0135933    
  -1.0135942    
 -0.22001396    
  0.11081480    
  0.27359721    
  3.65579836E-02
  8.35870951E-02
  2.79086810E-02
 -8.11901838E-02
 -0.12998398    
  0.22710143    
  2.89227199E-02
 -0.43551764    
  0.27402955    
 -0.22121277    
  3.21061770E-03
 -0.35393199    
  0.31137219    
 -0.26672134    
  0.33146882    
  0.25825658    
 -0.16266146    
 -0.70173180    
  0.13926236    
  0.39877629    
  0.20006007    
 -0.40409210    
  0.14172778    
 -9.35262963E-02
  0.39363071    
 -0.32909197    
  0.63056773    
 -0.66421580    
  0.10116930    
 -6.01948686E-02
  0.65217328    
  5.36672547E-02
  0.80952781    
  -1.4551727    
  1.36519494E-02
  0.21292190    
 -0.32774362    
 -0.34104568    
 -0.30385423    
   1.1365316    
 -0.19448847    
 -0.28956720    
  0.12071406    
 -0.39217529    
  0.69066870    
 -0.35702917    
 -1.78896524E-02
 -0.23038967    
  0.15154961    
  0.23864816    
 -0.12086447    
   1.0241482    
  -1.1817769    
  4.05704416E-03
 -1.63266174E-02
 -0.12242284    
 -0.12889045    
  0.86304623    
  -1.0049276    
  0.61056060    
 -7.92150348E-02
 -0.23304829    
  0.29219711    
 -0.32438436    
 -7.77081996E-02
 -0.42073169    
  0.69698608    
  0.74357814    
 -0.29194155    
 -0.51489866    
   1.0000318    
 -0.92534029    
 -0.21936196    
 -5.82686700E-02
  0.39541459    
 -0.15639803    
  0.10102064    
  0.76023984    
 -0.77457750    
 -0.54261309    
  0.33024216    
 -0.18053770    
  0.27422309    
   1.2244922    
 -0.70154601    
  0.23702292    
 -0.97199613    
  0.55602008    
 -0.51178634    
  0.27923331    
 -0.47510779    
  0.90807027    
 -0.68375838    
  0.82433897    
 -0.57718706    
 -0.21496460    
  0.54200828    
 -0.62696487    
  0.27404255    
  0.29885566    
 -0.27663204    
  0.53256524    
 -0.68671638    
  0.17230025    
  0.20718986    
 -7.27594197E-02
 -0.34151655    
  2.18828209E-02
  0.58103001    
 -4.96377088E-02
 -4.15646285E-02
 -0.21851274    
  0.19706400    
 -0.58292085    
  0.92016661    
  -1.1360542    
  0.51922411    
  0.10536017    
 -0.34750110    
  0.35393181    
 -0.39114437    
  0.58038682    
 -0.70113677    
  0.72731566    
 -0.19952339    
  0.49300241    
  0.47672489    
  -1.3959101    
  0.48736453    
  0.10950609    
 -0.13657586    
  7.06173554E-02
 -0.37056944    
 -1.24222264E-02
  0.22647123    
  7.05421865E-02
 -0.65965927    
   1.0326092    
 -0.21570852    
 -0.10008330    
 -4.48501445E-02
 -1.54090971E-02
  0.52255774    
 -0.88993740    
 -8.90520588E-02
  0.14571160    
 -0.12629339    
  6.51401058E-02
 -0.32750428    
  0.66139817    
 -0.42830402    
  0.42183173    
 -0.13538881    
  0.40670359    
 -0.34542263    
 -0.15066007    
  4.05704416E-03
  5.89564331E-02
  0.74701345    
  0.15078722    
 -0.42351198    
  0.55314720    
 -0.95742553    
 -0.50845599    
  0.46852303    
 -0.12615123    
  0.49643707    
 -0.53062797    
 -0.14477420    
  0.94891864    
  7.85447583E-02
 -0.38587397    
 -0.22446723    
  0.14177515    
 -0.29152045    
 -0.49808753    
  0.84548759    
 -0.17798355    
 -0.66750568    
  0.15234089    
  0.33024141    
 -0.23197104    
 -8.74591544E-02
  0.24231356    
   1.1290857    
  -1.1721953    
  0.60091621    
 -0.55780578    
  0.57219416    
 -0.25029412    
  8.49708468E-02
  0.22538793    
 -0.49819979    
 -8.06576386E-02
  3.92210931E-02
 -7.58844689E-02
 -0.57952285    
  0.20067152    
  0.70519525    
  0.35427642    
  -1.0534291    
  0.86689752    
 -5.07586030E-03
  3.99058610E-02
 -0.16151302    
 -0.19271977    
  0.10883851    
  0.47000384    
  3.26635763E-02
 -0.84164262    
  0.12748256    
  0.23313256    
  0.14493407    
  6.40421435E-02
  0.44836882    
  0.48221067    
 -0.86109090    
 -0.53899646    
 -3.63673829E-02
  0.14884600    
  0.71766692    
 -0.50450218    
 -0.32564279    
 -0.31449315    
 -0.13976267    
  0.31389737    
 -0.14204843    
 -0.19716719    
  0.20763864    
  0.14518282    
 -0.32127297    
  0.28923416    
  0.17062527    
  0.20812961    
  0.16140383    
 -0.67435533    
 -6.59586713E-02
  0.52995992    
  0.22914544    
 -0.45731848    
  0.40546513    
  7.55071715E-02
 -0.49365747    
  0.55168188    
 -0.39086610    
  0.17261238    
 -0.17261252    
  0.78482741    
 -0.69811839    
 -0.60724467    
   1.0780774    
 -0.54315495    
  0.51367909    
 -0.52445084    
  1.78899039E-02
 -0.28061453    
  0.89253652    
 -0.44568646    
  0.42822731    
 -0.53927588    
  0.45776480    
  4.56507020E-02
 -0.41976589    
 -0.13176942    
  2.77794376E-02
 -0.38344872    
  0.77512103    
 -0.10742068    
 -0.42367116    
  6.84679225E-02
 -0.30748442    
  0.83073258    
 -0.43195656    
 -0.36921769    
  0.40869582    
  0.41828603    
 -0.42801073    
  1.61558297E-02
 -0.69957793    
  0.79430503    
  0.55586016    
 -0.81009400    
  0.93712467    
 -0.51920617    
 -0.63543975    
 -9.38887801E-03
  0.12821090    
  0.45009729    
  8.12626407E-02
 -0.69803751    
  0.49302071    
  0.13427997    
 -0.48583475    
 -0.44230619    
   1.2835059    
 -0.37920764    
  9.94450226E-02
 -0.29743850    
 -9.85268503E-03
 -1.32888975E-02
  0.47750035    
 -0.85493398    
  0.58507264    
 -0.19435051    
 -0.24990122    
  0.11211755    
  0.13116103    
  0.34732899    
 -0.79174912    
  0.96384627    
 -0.58818167    
  0.59605622    
 -0.42927530    
 -0.21414809    
  0.71711147    
 -0.19885056    
 -0.52575082    
  0.40043971    
 -0.60403949    
  0.52273607    
  9.38187242E-02
 -0.66373354    
  7.44531229E-02
 -0.27727303    
  0.92454052    
 -0.31786740    
 -0.30722648    
  4.37655719E-03
   1.0585177    
  -1.1309474    
  0.62012231    
 -0.62482709    
  0.75266159    
 -0.50712842    
 -0.10495058    
  7.87811279E-02
  0.46192199    
 -0.48879513    
  0.41707101    
  0.36357445    
 -0.79633111    
 -1.99610740E-02
  0.85989064    
 -0.89685583    
 -0.14374501    
  0.91532397    
  0.27698699    
 -0.41800672    
 -0.36723036    
  8.62069875E-02
  0.39459020    
 -0.31795684    
  0.10863405    
 -0.79091054    
  7.79617727E-02
  0.31481099    
 -0.42017052    
  6.45377785E-02
  0.30318663    
  0.29439008    
 -0.42134973    
  0.19389938    
  0.57895499    
 -0.32325348    
 -0.18959045    
  8.08189139E-02
  0.11155273    
  0.23419310    
 -0.49989632    
 -0.36290625    
  0.63965821    
 -0.46780804    
  0.34830680    
 -0.60150230    
   1.4465868    
  -1.0317494    
 -0.29768190    
  0.45289832    
 -0.21677400    
  0.84047228    
 -0.75677264    
 -0.36085388    
  0.30840859    
  0.36890733    
  0.71809942    
  -1.4382017    
 -5.04316725E-02
  0.36240593    
  0.22154264    
  0.56509531    
 -0.33174792    
 -0.50408024    
  0.54388618    
  0.57414401    
 -0.93081832    
 -3.49001843E-03
 -6.12807535E-02
  0.34018290    
  0.25951105    
 -0.23598109    
 -0.42503494    
  0.41725281    
 -7.57115185E-02
 -0.36150229    
   1.2152001    
  -1.1265095    
  8.48563537E-02
 -0.11102600    
  9.04772878E-02
  0.20287001    
 -0.12309381    
  0.66561508    
 -0.14842036    
 -0.35803646    
 -0.11234860    
 -0.28768191    
  0.45824730    
 -0.76508284    
   1.3162160    
  -1.0299156    
 -0.39720133    
  0.29689908    
  0.26095143    
  0.92403471    
 -0.35487354    
 -0.30110472    
  0.41977629    
  -1.0968384    
  0.59250385    
 -4.82023507E-02
 -0.33832574    
 -0.22206107    
  0.13623127    
  0.76151073    
 -0.98819846    
  0.56046104    
 -0.26540914    
  2.60880496E-02
  0.14367259    
  0.25461352    
 -0.53120506    
  0.88845605    
 -0.51621610    
 -0.20142139    
  0.18094286    
 -0.43343961    
   1.0950598    
 -0.78632474    
 -0.67764211    
   1.5006531    
 -0.29514265    
 -0.49331477    
 -0.35398304    
  0.52682608    
 -0.43445292    
  0.42167252    
  0.26656014    
  0.20424742    
 -0.85401303    
 -0.23859322    
  0.76532865    
  0.77980995    
 -0.46262392    
 -0.86779064    
   1.0388935    
 -0.95996529    
 -5.50589524E-02
 -0.10956300    
  0.21680757    
 -1.27937570E-02
  0.54541361    
 -0.78151613    
 -0.19105509    
  0.62860888    
 -0.51082593    
  0.19587490    
  0.67372930    
 -0.20914918    
 -0.32147920    
  0.49824646    
 -0.98845237    
 -0.26304540    
   1.1447299    
 -0.44716749    
  0.67312461    
 -0.11918895    
 -0.49824661    
  0.21309309    
 -6.61108270E-02
 -0.52775544    
  0.67778605    
  0.21130863    
 -0.52090120    
  0.59106261    
 -0.38924259    
  0.54272521    
 -0.49557874    
  0.17184989    
 -0.11122548    
  6.87867627E-02
 -0.28961059    
  0.17974396    
 -0.15684251    
  0.10385024    
 -5.59583679E-02
 -7.21997581E-03
 -0.15234070    
 -0.31476775    
  0.73835260    
 -0.38631254    
  0.49360478    
 -0.41543981    
 -0.20821717    
  0.19687533    
  0.19303674    
 -0.14117371    
 -0.11868580    
 -0.29039562    
  0.40908167    
  2.49566305E-02
 -0.11954512    
  0.51794344    
  0.15313663    
 -0.68708080    
 -8.40829164E-02
 -9.18072164E-02
 -2.92698368E-02
  0.10783254    
  9.73280221E-02
  0.86499757    
 -0.43825528    
 -0.38721207    
  0.21848159    
 -0.23410693    
  0.45412999    
 -0.91629148    
  0.87024713    
 -0.68792593    
   1.3341782    
  -1.4796851    
  0.45635694    
 -0.74002993    
  0.94312745    
  0.36628637    
 -0.80985123    
  0.75889838    
 -0.64003778    
  0.44766578    
 -0.11057724    
 -3.08187935E-03
 -5.38961962E-02
 -0.35156858    
  0.22684073    
 -0.40362230    
  0.23522516    
  0.72537351    
 -0.74744886    
  0.10178233    
  6.63010329E-02
 -0.18156636    
  0.10309589    
 -4.08994034E-03
  0.63622952    
 -0.69531852    
  9.53104571E-02
 -5.27503043E-02
  0.11407213    
  0.50111353    
 -0.59865630    
 -0.13587570    
  0.44384325    
 -0.32867104    
  3.29250731E-02
  0.40950519    
 -0.52526599    
  0.37469319    
  0.11500144    
 -0.51734734    
  0.36087137    
  0.81562388    
  -1.3439754    
  0.76250786    
 -0.47620812    
  0.47362730    
 -0.42109054    
 -4.01660688E-02
  0.31097412    
 -0.62075627    
  0.17390676    
  9.40288231E-02
  0.45547572    
 -0.30132464    
 -0.14564022    
  0.46042421    
 -0.26477313    
   1.0559011    
  -1.4170657    
  0.14841962    
  0.41689357    
 -0.45645925    
   1.0176975    
 -0.54713327    
  0.10620023    
 -0.16385297    
  0.34112400    
 -0.63575405    
  0.26450768    
 -0.36500990    
  0.39216071    
  1.18346661E-02
  0.12169664    
 -0.31943062    
  0.48247066    
 -0.42332238    
  0.33550677    
 -0.55359530    
 -0.11568355    
  0.16487491    
  0.35065678    
 -0.52025896    
  0.81775254    
  0.35980791    
  -1.2411510    
  0.49247631    
 -3.09110386E-03
  0.55740178    
 -0.18019596    
 -0.29978636    
 -0.41265413    
  0.24794206    
 -0.45391813    
  0.54430133    
 -0.35139775    
  0.34520546    
 -0.35401675    
 -0.68433589    
   1.4292189    
 -0.79013872    
  0.19306636    
 -0.17927328    
  0.14035742    
   1.3014450    
  -1.0688230    
  3.09619289E-02
   1.0356985    
  -1.2340010    
   1.0607287    
 -0.88399923    
 -0.67769045    
   1.0088086    
  0.10401748    
 -0.88356572    
  0.61188424    
 -0.30727285    
  0.13756973    
 -0.15571915    
 -8.40185583E-02
  5.42768501E-02
  0.27820289    
  0.45016536    
  -1.0769900    
   1.0492876    
 -0.20505010    
 -0.25823531    
 -0.60762447    
  0.42886883    
  9.82172638E-02
 -0.21111898    
  0.39880314    
 -0.52609229    
  0.54987228    
 -1.84460431E-02
 -0.34234065    
  0.51754463    
 -0.33335209    
  0.59158713    
 -0.33716190    
  0.32676339    
  -1.6341305    
  0.61903954    
   1.0323633    
 -0.22357142    
 -0.86312550    
  0.40037635    
 -0.23254167    
 -0.17292345    
  8.78604203E-02
  0.31419665    
 -0.39696881    
  0.25413039    
  0.51003820    
 -0.60929263    
  0.26236463    
 -0.46400222    
  0.98215801    
 -0.19273385    
  7.22051645E-03
 -0.39829704    
 -0.14999239    
  0.87131047    
  -1.0779927    
  0.66468459    
 -0.55372822    
 -0.53704125    
  0.26596284    
  0.44652677    
  0.52678984    
  8.66340399E-02
 -0.11882140    
 -0.59953731    
  0.25744185    
  0.38104692    
 -0.63424271    
  0.40546492    
 -0.53657836    
  0.82001376    
 -0.22048774    
 -0.14534780    
  0.26283646    
 -0.20040858    
  1.99719667E-02
 -0.33986780    
  0.40546516    
  2.61106994E-02
 -7.76828900E-02
 -0.16959000    
 -0.11531107    
 -0.23244682    
  0.21752076    
  0.21862170    
 -6.87774345E-02
  0.81630957    
 -0.57076538    
 -7.08030909E-02
  0.46181843    
 -0.24960387    
 -0.59883618    
 -0.31745407    
   1.3442128    
 -0.91700715    
  5.91479801E-02
  0.22853409    
  0.52364606    
 -0.88958102    
 -8.06889087E-02
  0.96387959    
 -0.49861440    
  6.63506836E-02
 -0.76213950    
  0.16542487    
  0.33903137    
 -5.24711758E-02
 -6.61108270E-02
 -0.19827527    
 -4.48502041E-02
  0.44445077    
 -0.41729909    
   1.3464484    
  -1.3287487    
 -0.12107739    
  0.49385035    
 -0.36403883    
  0.65999532    
 -0.50708741    
  0.45164576    
  0.10369673    
 -0.25468507    
 -0.52566916    
  0.72984892    
 -0.41224444    
 -0.37531146    
  0.30486071    
  0.85301709    
 -0.94069147    
 -8.73733535E-02
 -7.21042082E-02
  0.36087137    
  0.53081954    
 -0.15734896    
 -0.23385082    
  0.21803103    
 -0.14170012    
 -0.56752026    
 -0.21622396    
  0.74630660    
  0.62113279    
 -0.43744960    
 -2.99221203E-02
 -0.37214798    
  4.63655479E-02
 -0.18426549    
  0.60365641    
 -0.42263332    
  0.36572510    
 -0.18502772    
  0.85654658    
  -1.1361312    
 -0.19748959    
 -0.24633576    
  0.20624204    
  0.57508016    
  0.55632234    
 -0.99163991    
 -4.85922843E-02
  4.85927835E-02
  0.45557144    
  0.20340112    
 -0.57559109    
 -0.20067085    
   1.2597226    
  -1.3431047    
 -0.23285316    
  0.44531074    
 -0.19806983    
  1.41850375E-02
  0.13587606    
  0.39447594    
 -0.46669394    
  0.76536494    
 -0.62579489    
  0.29626575    
 -0.24765788    
  0.59142995    
 -0.44250646    
  0.14603132    
  2.68113278E-02
  0.13353162    
 -0.45895362    
  0.80562508    
 -0.67530447    
 -0.37850040    
  0.37527978    
 -0.30285007    
 -0.17622735    
  0.40546533    
  0.43959832    
 -0.13641144    
 -0.32070023    
  0.30519542    
 -0.38229778    
 -0.26007620    
 -0.39561212    
 -0.13353090    
  0.44123316    
  0.19129071    
  0.18306494    
  0.26891959    
 -0.11423800    
 -0.17344362    
  0.59991771    
 -0.59991783    
 -0.12921208    
  0.55219895    
  0.29632929    
 -0.70801753    
 -0.41109860    
   1.1851523    
 -0.82791275    
  0.44549587    
 -0.24554484    
 -0.21188009    
  0.24998026    
 -6.10140897E-02
  0.45288754    
 -8.33819434E-02
 -0.66828668    
  0.12961721    
   1.0881002    
  -1.0198913    
 -0.59883583    
   1.0784099    
 -0.46502745    
  0.12218563    
 -0.22074987    
  0.14787045    
 -0.31203070    
  0.44984853    
 -0.36010289    
  0.19440806    
  7.15805069E-02
 -0.34174857    
 -9.71634388E-02
  0.52400333    
  6.43497780E-02
 -0.13962068    
 -3.67239323E-07
 -0.47982442    
  0.62790698    
  0.94290006    
  -1.2494857    
  0.18104872    
  0.33965224    
 -0.17015134    
 -0.68245250    
  0.80619079    
 -0.99920762    
  0.42884558    
 -0.25733471    
  0.34574625    
  0.46276605    
 -0.48218432    
  0.68329501    
 -0.67159927    
  6.74415082E-02
  2.85732318E-02
  2.09063068E-02
 -0.63944280    
  0.18449803    
  0.97332877    
 -8.57053697E-02
 -0.13641144    
 -9.96785909E-02
  0.25821507    
  0.38110036    
 -0.94895583    
  0.97550601    
 -0.61613208    
 -0.31039980    
 -1.48151284E-02
 -0.17934045    
  0.71084642    
 -0.59703958    
 -9.61071029E-02
  0.67097294    
 -0.57885778    
 -4.08217460E-02
  0.35709122    
 -0.15755785    
  0.39517310    
 -0.77702844    
  0.82636571    
  -1.1274712    
  0.65176189    
  0.59130180    
 -0.42614532    
  0.15967934    
 -0.68050450    
  0.80252010    
 -0.59865630    
  0.28357506    
 -0.54430223    
  0.12485058    
  0.87898386    
 -0.56010318    
 -0.16271970    
   1.1520452    
  -1.4821119    
  0.35387751    
  0.22392723    
  0.53925765    
 -0.62427622    
 -0.44373128    
   1.2753032    
 -0.63681424    
 -0.21893847    
 -0.24434522    
  0.23026133    
 -0.11645380    
  0.27666512    
 -0.14962898    
  0.38538191    
 -0.26331982    
  6.89931065E-02
  0.10449056    
 -0.13390453    
  0.20931713    
  0.43017778    
 -0.61589485    
 -0.23930871    
 -0.16907611    
  1.30721591E-02
 -0.11454192    
  0.83333075    
 -0.43762246    
 -0.19813184    
   1.1078657    
 -0.91958600    
  0.11814936    
 -0.50400668    
  0.31047881    
 -0.12090181    
  0.47150800    
  8.86807665E-02
 -0.16684540    
 -0.23404291    
 -0.32964623    
  0.98439413    
  -1.3616889    
  0.31339049    
  0.59172732    
 -0.26180232    
  0.27019432    
  4.36039008E-02
 -0.54702926    
  0.33383510    
  0.33363971    
 -0.81093085    
 -5.33359405E-03
  0.39290881    
  0.50938028    
  3.41183469E-02
 -0.84939682    
  0.16667718    
  0.81231236    
 -0.77965641    
  0.10294816    
  0.23180123    
 -0.55388480    
  1.98023356E-02
  0.45953244    
 -0.43531880    
  0.95845145    
 -0.84974766    
 -0.10393083    
 -2.89877988E-02
  0.95852345    
 -1.89762395E-02
 -0.24640021    
 -0.56453019    
 -0.22638074    
  2.13917159E-02
  0.13814978    
  0.21852444    
 -0.10948387    
   1.1741947    
  -1.1140569    
  0.32022062    
  0.34730890    
 -0.64445233    
  0.89087552    
 -0.95769775    
 -0.23747432    
  0.48153505    
 -0.20812970    
 -7.32033551E-02
  5.34010790E-02
  0.68913966    
 -5.36208451E-02
 -0.70594096    
 -0.13783205    
 -0.20121725    
   1.3145008    
 -0.61534774    
 -0.37741876    
  0.26001000    
 -0.54043984    
  0.48861578    
 -8.50788653E-02
  0.39641494    
 -7.55075142E-02
  7.02991560E-02
  0.11807339    
 -0.33600867    
 -0.19671007    
  3.87642831E-02
 -0.16947585    
  0.13465679    
  0.34598809    
  0.51360703    
 -0.71675706    
 -9.66758505E-02
 -3.44205201E-02
  0.74987280    
 -0.87841445    
  0.41427594    
  0.38378927    
 -0.82952893    
  0.10809652    
  0.64486885    
 -0.37059623    
 -0.29917040    
 -0.10163211    
   1.6725221    
  -1.3294275    
 -6.62271446E-03
 -0.10130802    
 -0.45250967    
 -6.56959638E-02
 -0.23556592    
 -2.37157438E-02
  0.96469957    
  0.25907579    
 -0.75878406    
  0.19975691    
  0.34758028    
  0.38786891    
 -0.82133907    
  0.23827471    
 -3.23184952E-02
 -6.01689592E-02
  0.77676159    
 -0.83665913    
 -0.17005125    
  0.57139313    
 -0.16755547    
 -0.27580965    
  0.81616175    
 -0.25593317    
 -0.21825391    
 -0.20576510    
 -1.12992423E-02
  0.32394820    
  0.25283518    
 -3.02402005E-02
 -0.73342168    
 -0.14732416    
 -1.60002224E-02
 -0.10775357    
  0.56217885    
 -0.11949060    
  0.25045907    
  0.14469600    
 -0.62796158    
  0.34887755    
 -0.28312600    
 -0.16251919    
  0.73503852    
  0.28189605    
 -0.64592367    
 -0.18601863    
  0.20791705    
 -0.15595730    
  0.26528081    
 -0.16118753    
  0.44400281    
 -0.35319647    
  5.73513657E-02
  0.71903908    
 -0.76259661    
 -0.43500626    
  0.33798271    
 -0.21843731    
  0.31546152    
 -2.07616184E-02
 -0.26236394    
  0.32995728    
 -8.16777125E-02
 -5.09201623E-02
  0.82574546    
  -1.3415592    
  0.37586427    
  5.02201319E-02
  6.70865849E-02
 -0.25022474    
   1.1726034    
  -1.0880454    
 -1.36061935E-02
 -7.09520206E-02
   1.0044458    
 -0.41720343    
 -0.18177705    
  0.46262333    
  2.05598213E-03
 -0.29938659    
 -0.67394197    
   1.8446820    
  -1.4538153    
  0.20832846    
 -0.29667765    
  0.35184380    
 -0.57599181    
  0.93717700    
 -0.53003758    
  0.36798230    
 -0.11778331    
 -0.63743615    
  0.72466511    
 -0.63069904    
 -0.17073046    
   1.6252693    
  -1.2269222    
 -0.25029415    
  0.49603787    
 -0.24574380    
  0.72131783    
 -0.84267926    
 -2.03669854E-02
 -0.10856595    
  0.22497694    
  0.46587387    
 -0.26121554    
  8.57667252E-02
 -0.36650762    
  0.48520401    
 -0.69558305    
  0.18637863    
  0.76913291    
 -0.65812033    
 -0.28286245    
  1.90490261E-02
  9.38879978E-03
  0.62798506    
 -0.34147203    
 -8.41443986E-02
 -3.82390479E-03
  0.38351455    
 -0.59617621    
  0.99202222    
 -0.58813864    
 -0.24231385    
  0.29471365    
 -0.37879670    
  0.44277206    
  0.24156468    
 -0.40989941    
 -7.61611462E-02
  0.87666732    
  -1.0236490    
  0.11034803    
  0.34918395    
 -0.46370724    
   1.0081716    
 -0.62956351    
 -0.43897173    
  0.70199662    
 -0.30098647    
 -5.19203693E-02
 -0.25580248    
 -0.12489291    
 -0.88468510    
   1.8820059    
 -0.92223018    
   1.0235218    
 -0.29484281    
 -0.39525089    
 -0.37691340    
   1.1278113    
 -0.96418208    
  6.21775351E-02
 -0.59848183    
  0.10986728    
  0.60560971    
  0.27178335    
 -0.52129662    
  5.51321991E-02
  0.35973564    
  5.20947091E-02
 -0.52531284    
 -0.49521196    
  0.24817976    
  0.55489463    
  0.33466768    
  4.84673232E-02
 -0.17077571    
 -0.26415172    
 -0.21817222    
  4.83964309E-02
  3.92896868E-03
  0.69510627    
  -1.0378730    
  0.38123268    
  0.39662063    
 -0.40040156    
 -0.14222687    
  0.58243489    
 -0.69803751    
  0.11122579    
  0.53423321    
 -0.15844393    
 -0.22540526    
  6.57166168E-02
  0.38283119    
 -0.18473382    
 -5.05311042E-02
  0.12587991    
 -0.42995578    
  0.48487219    
  9.46162492E-02
 -0.45165420    
 -7.29907909E-03
 -0.12467465    
  0.29285547    
  0.63416588    
 -0.49292472    
 -0.28410465    
 -0.15415041    
 -0.25489208    
  0.22099036    
  0.10233840    
  0.63713229    
 -0.93393433    
  0.51291740    
  0.65643084    
 -0.46319795    
 -0.62570614    
  0.67609477    
  0.22166866    
 -0.88337392    
 -0.31666937    
  0.94337195    
 -0.55770940    
  9.32882577E-02
  0.63479739    
 -0.34812820    
  7.04104230E-02
   1.0422870    
  -1.9459093    
  0.78972811    
 -0.52682579    
  0.85418624    
 -0.50398386    
  6.24058880E-02
 -0.21340440    
  0.69973308    
 -0.57172424    
 -1.16962940E-02
 -1.18344119E-02
  0.19088271    
 -0.39243594    
  0.17745556    
  0.40817177    
 -0.26101366    
   1.0482419    
  -1.1516553    
 -4.37444225E-02
  0.22151577    
  0.71887171    
 -0.68052900    
  0.19323315    
 -7.78239686E-03
 -0.11000088    
  0.44162467    
 -0.98896170    
   1.0748827    
 -0.97455931    
   1.2605250    
  -1.4392165    
  0.22748205    
 -5.79222701E-02
  0.83808082    
 -0.88985771    
 -1.95124075E-02
 -0.13142164    
  0.59586895    
 -0.28871426    
 -0.12764516    
  0.10253941    
  0.47370413    
 -0.35028771    
 -0.21196948    
  0.48550773    
 -0.12099372    
  5.32203466E-02
 -0.21706423    
  5.88400997E-02
 -0.22761767    
  0.27640834    
 -0.24116193    
  0.12973604    
 -3.48198935E-02
  6.10874407E-02
 -0.18232170    
  0.46443257    
  0.38856313    
  9.22058299E-02
 -0.75550026    
 -0.32768705    
  0.66992027    
  0.58138365    
 -0.35980812    
 -0.96560389    
  0.35282156    
  0.15690441    
  0.41313609    
 -0.98520589    
  0.61723775    
  9.90309790E-02
  8.48661438E-02
 -0.34437764    
 -0.36731353    
  0.94267726    
 -0.58279914    
 -1.88332554E-02
  0.36538190    
 -0.44036797    
 -0.19386292    
  0.19795363    
 -0.20795308    
   1.1086123    
  0.26376629    
 -0.97532392    
  0.20404373    
 -0.46068063    
  7.16097280E-02
  3.20025645E-02
  0.52178842    
 -0.16196962    
 -0.32500008    
  0.39655370    
 -0.15756680    
  0.22434020    
  0.32754678    
 -0.39176643    
 -0.21868913    
 -0.12855519    
  0.69314760    
 -9.85646993E-02
  7.93638639E-03
 -6.95573837E-02
 -0.90995574    
  0.25423452    
 -0.21299039    
  0.29146275    
 -0.11166967    
  0.36675081    
 -0.20718935    
  0.30991489    
 -0.12939383    
 -0.56111920    
 -0.15942839    
  0.50711465    
  0.33221495    
 -0.39353630    
 -0.12174292    
   1.1854997    
 -0.74494356    
 -0.36326441    
  0.57717067    
 -0.46398890    
  0.48919138    
 -0.72067130    
 -0.13952965    
  0.68239474    
 -0.25751081    
  0.20479438    
  0.10279264    
  2.78849620E-02
 -0.24846101    
  0.21542110    
 -0.79363865    
  0.64934456    
  7.75136277E-02
  8.25305004E-03
  0.48022547    
 -0.71716183    
  2.73993146E-02
 -0.40715566    
  0.31891540    
 -3.37740593E-02
 -0.57791102    
  0.43891326    
 -0.32948002    
  0.82705992    
 -0.73396850    
  0.67633986    
  0.52262002    
 -0.83508891    
 -0.25851041    
  0.34712911    
  0.47044525    
 -0.53994280    
  0.17025405    
  0.45227525    
 -0.82319963    
  0.30147529    
 -0.21716799    
  0.44577631    
 -0.50268370    
  0.35937393    
 -0.23659807    
 -6.58670440E-02
  0.53686655    
 -0.41672239    
 -1.24316259E-07
 -0.20445073    
  0.58572650    
 -0.34060422    
  0.18774147    
 -0.19501412    
 -0.53172374    
  0.87443256    
 -0.52649158    
  4.37655719E-03
  0.16469978    
  0.39304242    
 -0.20456719    
 -0.17376898    
 -0.29992172    
  0.21622317    
  0.29657081    
  8.75032619E-02
 -0.56164426    
  0.57239789    
  0.78991437    
  -1.3911604    
 -0.15252671    
   1.1266253    
 -0.77564812    
   1.4100106    
 -0.92265821    
  1.94649063E-02
 -0.56444687    
  0.73667693    
 -0.51014942    
  0.27321944    
 -0.92662764    
  0.43110755    
  0.67182451    
 -0.45630446    
   1.1407942    
  -1.2003562    
  0.33181947    
 -0.54866546    
  0.30656067    
 -6.12434559E-02
 -0.15532093    
  0.99960709    
  -1.1214958    
  0.10118556    
  0.33167881    
  0.53749359    
 -0.40810040    
 -0.24717642    
  0.53419912    
 -0.61875618    
 -7.38028390E-03
  0.48151097    
 -0.99852884    
  0.30766678    
  0.44865838    
 -0.58545625    
   1.2815150    
  -1.1819301    
   1.2722070    
 -0.39950669    
 -0.92624080    
  0.77702832    
 -0.41238531    
 -0.34975410    
  0.35322040    
 -1.39373615E-02
  0.20258255    
  2.82504931E-02
 -0.18622875    
 -0.33580095    
   1.3145307    
 -0.69188726    
  0.99892682    
  -1.5063988    
  0.27610916    
 -0.59351814    
  0.36240593    
  0.11332826    
 -0.29245609    
  0.28887767    
  0.58339608    
 -0.47481555    
 -0.28020710    
  5.38428761E-02
  2.78345756E-02
  0.26387188    
  0.44097179    
 -0.58314604    
 -0.60036635    
  0.61415863    
  0.71683681    
 -0.93826973    
  0.12440864    
  0.48172748    
  0.19812433    
 -0.77894229    
  0.32750347    
 -0.43286335    
  1.37927504E-02
  0.71124691    
 -0.30730566    
 -4.04408798E-02
 -0.43936625    
  0.27778095    
  0.85473239    
 -0.41023862    
 -0.68362266    
  6.86766654E-02
 -8.29965547E-02
 -0.50125659    
  0.66497666    
  0.26393259    
 -1.57979559E-02
  0.20903128    
 -0.45716614    
  6.70865849E-02
 -0.45635572    
   1.2561998    
 -0.10288572    
 -0.62339383    
 -1.06951334E-02
 -0.15894112    
  0.97344875    
 -0.61383760    
 -0.11815006    
 -5.07721119E-02
  0.36048722    
 -0.26139632    
 -0.34595114    
  0.20067103    
 -0.20959915    
  0.64961255    
 -0.32668462    
 -0.13538881    
  0.19218600    
 -0.18847559    
  0.64574510    
 -0.56058681    
 -0.11142597    
 -2.30782572E-02
  5.30430302E-02
  8.48563537E-02
  0.29190999    
  0.25943905    
 -0.49212146    
  0.59239101    
 -6.38321862E-02
 -0.45467871    
  2.92419940E-02
  4.78287935E-02
 -0.52187473    
  0.25951076    
 -9.74554345E-02
  0.66317445    
 -0.19662231    
  0.19255713    
 -0.13732134    
 -0.28147072    
  0.26735321    
 -0.61128312    
  0.14600776    
  0.58147705    
 -0.47423211    
  0.25844556    
  5.10314442E-02
  0.19181244    
 -0.96790749    
  0.94295865    
 -0.33143264    
 -0.26736194    
  0.41183010    
 -0.15924022    
 -0.38338897    
  0.15352653    
  0.45300567    
 -0.66497558    
  0.10951877    
  9.86997858E-02
 -0.11122563    
  0.25457668    
 -6.04213588E-02
 -0.38322294    
  0.95512110    
 -0.35222030    
 -0.84267879    
  0.62989825    
 -0.20526303    
  0.10788926    
  0.29334766    
  3.33364420E-02
 -0.40957159    
  2.03670040E-02
  9.23735350E-02
  0.16563913    
  0.17920122    
 -0.39381436    
  0.18296452    
 -0.18296473    
  0.13353176    
 -0.41735998    
 -0.20409591    
  0.93990940    
  0.28829616    
 -0.26642418    
 -4.42334600E-02
 -0.94950026    
  0.42687896    
 -8.51080567E-03
  0.28447142    
 -0.13767378    
 -0.15538184    
  0.17366371    
  2.15065051E-02
 -5.46585657E-02
  0.63730991    
  -1.1431540    
  0.61568928    
  0.19455069    
 -0.39038569    
  0.79952753    
 -0.87143993    
  0.49223247    
  0.12815540    
 -5.57724275E-02
 -0.85229814    
  0.40741226    
  0.25001684    
  0.24591284    
 -0.18993358    
 -0.17149183    
 -0.10008297    
  0.39285418    
 -0.24301001    
 -0.15361154    
  0.86915958    
  -1.3799858    
  0.24430221    
  0.16325800    
 -0.15345341    
  0.99955571    
 -0.42541170    
 -0.36376408    
 -2.80577689E-02
 -7.16093853E-02
 -0.14041688    
  0.28642493    
 -7.57611310E-03
  0.86719674    
 -0.85962057    
  6.21775351E-02
 -5.84103204E-02
  0.12361380    
 -0.20585170    
 -0.46430647    
  0.89263636    
 -0.47855109    
  0.94755614    
 -0.95185792    
 -0.30507413    
  0.93138093    
 -0.40661815    
  0.21967757    
  5.54015301E-03
  0.45399183    
 -6.33700266E-02
  0.47814798    
  -1.4422950    
  0.28768224    
  0.27193376    
  1.94177702E-02
 -0.42068985    
  0.92545360    
 -0.99027061    
  0.46328497    
 -6.08002022E-02
 -0.48625475    
  0.30691302    
 -0.19671004    
  0.91976285    
  -1.1003476    
  0.27983877    
  0.14964087    
  0.20742778    
 -0.46068063    
  0.20818542    
  0.47839007    
 -0.69095159    
  0.38179508    
  0.33518863    
 -5.05043678E-02
 -0.82282507    
 -6.89926893E-02
  0.12871191    
   1.3692415    
 -0.93051916    
 -0.24598780    
  0.81490648    
 -0.89794147    
 -0.15921393    
  0.36224273    
  0.85584319    
 -0.62075675    
 -4.57220487E-02
 -0.49727228    
   1.0442775    
 -0.90535206    
  0.28558773    
   1.2482604    
 -0.48089319    
  -1.0446216    
  0.47362730    
 -0.30243248    
  0.16409156    
 -0.48736435    
  0.30563617    
 -0.31534457    
  0.30461136    
  0.41501170    
  3.50092947E-02
 -0.54425246    
  0.18034296    
  0.44536266    
 -0.94415945    
  0.67394179    
  0.69729388    
  -1.4328793    
  0.53028852    
  0.64792192    
 -0.55384946    
  0.26498047    
 -4.36964929E-02
  0.10362224    
 -0.56522441    
  0.37886792    
  0.30040380    
  5.62713258E-02
 -0.87471354    
  0.46830547    
  4.43288013E-02
 -0.43433264    
  0.61936134    
  0.28936994    
 -0.73622024    
 -0.26907745    
   1.3097024    
 -0.55837303    
 -0.32308412    
 -0.18412507    
 -3.61640635E-03
  0.20854492    
 -0.35248166    
  0.60117859    
  0.49043551    
 -0.18457139    
 -0.43026367    
  8.70109871E-02
 -0.54308647    
 -2.48975735E-02
  0.37416840    
  0.40353611    
 -0.26603919    
 -0.40420654    
 -0.13299286    
  0.29305515    
  0.39577156    
 -0.55206811    
  0.60271209    
 -0.89290345    
 -0.67818421    
   1.3535873    
 -0.34469008    
 -0.29614168    
 -6.00188859E-02
   1.6943856    
  -1.5112053    
  0.53541338    
  0.34326917    
 -0.65639752    
 -0.31673613    
  0.15684211    
  0.24231307    
 -0.15362309    
 -5.69416694E-02
 -0.10709787    
  0.28223252    
  0.25603876    
 -6.82682693E-02
 -0.36290577    
 -0.16528060    
  0.12949131    
  0.26516277    
 -0.35845134    
   1.2406262    
 -0.38384914    
 -7.57563440E-03
 -0.78883725    
  0.42616981    
 -0.60932821    
  9.11906287E-02
  0.59439033    
 -0.81409973    
  0.41116342    
  0.70444709    
 -0.95738566    
  0.64569771    
 -0.86276126    
   1.4522521    
 -0.78987706    
 -0.30448937    
  0.19216040    
  0.52815676    
 -0.91629159    
  8.40006694E-02
  0.70726460    
 -0.45700401    
  0.40176806    
 -0.48242590    
  0.23428087    
  3.42183188E-02
 -0.29279196    
 -0.13119316    
  1.85194481E-02
  0.18002550    
  5.94970323E-02
  0.11577503    
 -4.60609645E-02
 -0.13690397    
  0.48817748    
 -0.30200174    
  9.18077379E-02
 -8.22379887E-02
  0.20585166    
 -0.61131710    
 -0.12136070    
   1.3310319    
 -0.92915702    
  0.30727321    
 -7.41080716E-02
 -2.89040692E-02
 -0.60613567    
  5.23683392E-02
  0.65413028    
 -0.66955489    
  0.22210698    
 -0.11415841    
 -8.74342397E-02
  0.43382362    
  4.81630974E-02
 -0.38991198    
  4.96718846E-02
 -5.43114655E-02
  0.21661049    
  0.14932336    
 -0.37059718    
  0.78035361    
 -0.92597264    
   1.2442321    
 -0.57018512    
 -0.39314428    
  0.77726305    
 -0.52277964    
 -0.16103123    
  0.34018290    
 -6.55974820E-02
  0.27488878    
 -0.50583065    
  0.55400777    
 -7.64703751E-02
 -0.10217670    
 -0.47638100    
  0.51710492    
 -0.72172081    
  0.68099666    
 -0.29998273    
 -0.53194851    
  0.29468048    
  0.26653999    
 -7.65768141E-02
  0.13266623    
  0.44507438    
 -0.64574516    
 -0.38893524    
  0.10863358    
  0.29865140    
  2.86754239E-02
  0.26805648    
 -0.33000627    
 -9.45582688E-02
  9.45590362E-02
  0.59651989    
 -0.50326294    
 -4.91324738E-02
  0.68411380    
 -0.61800289    
  0.47587851    
 -0.67654902    
  0.25314173    
 -0.34352496    
  0.66110790    
 -0.23190302    
 -0.18643600    
  0.14756642    
 -0.10265382    
  3.32253985E-02
 -1.98023692E-02
  0.56531358    
 -0.31067199    
 -0.48196071    
 -0.21377331    
   1.1972141    
 -0.85410219    
 -0.28279188    
  0.23381820    
  0.32927626    
 -0.36065075    
  0.61011159    
 -0.94817865    
  0.22426076    
  0.11380721    
  0.36895028    
 -4.50779386E-02
 -0.22170341    
  0.17147189    
  0.46048862    
 -0.86141795    
  0.23662651    
 -0.20544378    
 -0.39239392    
  0.70605093    
  0.51848829    
 -0.40355888    
  0.15333423    
 -0.67372876    
  0.75377214    
 -0.24776518    
 -0.33821267    
 -0.41773593    
  0.85782456    
 -0.17709985    
 -0.17733407    
  1.48152364E-02
 -7.63728991E-02
  0.41337016    
  2.07794961E-02
 -0.46641111    
 -8.55216980E-02
  2.64334735E-02
  0.20027566    
  0.90123105    
 -0.12776776    
 -0.21945575    
 -0.17376900    
 -9.96996984E-02
 -0.12893325    
 -0.56960356    
  0.80309182    
 -0.44749823    
  0.11102611    
 -7.75033906E-02
  0.76725495    
 -0.20294103    
 -0.24154110    
 -0.21521780    
 -0.19157441    
  0.29463044    
 -0.66679054    
  0.68443853    
 -0.59598291    
  0.22631316    
 -8.81632939E-02
  7.96885341E-02
 -0.41616026    
  0.65366858    
 -0.30802232    
  0.58727878    
 -0.43117377    
  0.20421575    
 -0.57324296    
   1.3236372    
 -0.69766903    
 -7.85335228E-02
  0.10241481    
 -0.24627036    
  0.57512844    
  7.56237358E-02
 -8.41519088E-02
 -0.32032934    
 -0.70800704    
  0.56558633    
  0.59681642    
 -0.68197405    
  7.38033606E-03
  0.35003492    
 -0.51775783    
 -0.14477420    
  0.52380592    
  0.34830621    
 -0.43857050    
 -8.84927586E-02
  0.87635827    
  -1.3273265    
  0.70425838    
  4.85267155E-02
 -5.40669300E-02
  0.28768185    
  0.13248901    
 -0.50113988    
  0.17627950    
 -0.76105756    
 -0.11440960    
 -6.89937621E-02
  0.33368590    
  0.70700413    
  0.46049777    
  -1.1309680    
  2.21740212E-02
 -5.40665127E-02
  0.46826625    
 -0.47290581    
  0.68380123    
  0.21465671    
  -1.0487396    
  0.69044095    
 -0.49915007    
  0.24783659    
 -0.22576003    
  0.10754132    
  0.64288497    
 -2.29419544E-02
 -0.59668678    
 -0.18924126    
  0.28768229    
  0.39382386    
 -3.57605591E-02
  3.34159248E-02
 -0.54505074    
  0.95986205    
  -1.1173915    
  0.14120360    
  6.37668148E-02
  0.27798289    
 -0.45031527    
  0.65813774    
 -0.42950448    
  1.80838332E-02
 -0.34294400    
   1.0051526    
  0.55776525    
 -0.75536001    
 -0.58239615    
 -8.84784013E-02
  0.16603689    
  0.44449416    
 -0.64185363    
  0.45857456    
  0.18088405    
 -7.20812902E-02
 -0.82520717    
  0.17246978    
 -0.35950792    
  0.36935982    
  0.44078130    
  9.61699560E-02
 -8.63286201E-03
 -2.63554677E-02
 -0.40843636    
  0.24783659    
  0.26209587    
 -0.40011725    
  0.51641017    
 -0.37838826    
  0.60391563    
  5.01495004E-02
 -0.25910881    
  4.36352454E-02
 -0.69090241    
 -0.12905680    
 -6.31787032E-02
   1.4091294    
 -0.88427269    
 -0.42167324    
  0.21526974    
  0.36650780    
  0.18460169    
 -0.10561403    
 -0.58525795    
  0.38092354    
 -0.12910508    
 -0.16480769    
  0.23309354    
  0.41531715    
 -0.33299282    
 -0.23537570    
 -0.10109580    
  0.66290700    
 -4.39581415E-03
 -0.30396670    
  4.09411713E-02
 -0.56680411    
   1.0143517    
 -0.64313638    
  0.30922550    
 -0.33391833    
  0.13353117    
 -0.66237473    
  0.37885168    
  0.97040200    
 -0.63808781    
 -0.15415044    
 -0.38996100    
   1.0405482    
 -0.68592674    
  0.10247832    
 -0.37824100    
  6.70999896E-07
 -0.27045372    
  0.16034319    
  0.29951626    
  0.15583012    
 -0.52094346    
  0.30864742    
 -5.98466620E-02
  0.20983915    
  0.68777615    
 -0.44763422    
  0.51865995    
  -1.1895839    
  0.48296854    
  0.68292600    
 -0.36354792    
 -1.99013427E-02
 -0.49339026    
 -0.35139814    
  0.55543011    
 -0.54959947    
  0.25066903    
  0.85181224    
 -0.97697574    
  0.16941826    
  0.74994481    
 -0.32873154    
  8.17897543E-02
 -0.16159502    
  0.29381695    
 -0.26053151    
  0.25131467    
 -0.48492885    
  7.24959075E-02
  8.38007629E-02
  0.40224415    
 -0.64897567    
  0.19729838    
 -0.38705412    
   1.1550335    
 -0.64719760    
  0.29810691    
 -0.56017178    
  0.50301325    
 -0.65392566    
  0.90445602    
 -0.51572168    
 -0.14498995    
 -0.12847868    
  0.27958456    
   1.0004526    
  -1.0863560    
 -0.21817222    
  7.55828246E-02
 -0.31749710    
  0.19105551    
  0.70825028    
 -0.14491431    
 -0.65908134    
 -9.61572398E-03
  0.27308345    
   1.3658669    
  -1.2318760    
 -0.17527239    
 -0.32277283    
 -0.22446771    
  0.15320350    
   1.0481160    
  -1.1371957    
  0.44802475    
  0.15074351    
  4.34122309E-02
  0.19530840    
 -0.23531371    
  0.46702328    
 -0.15415075    
 -0.26960477    
 -0.16616572    
 -0.33493483    
  0.56421393    
  0.11267318    
 -0.48653311    
 -4.54618186E-02
  0.40080315    
  0.24958238    
 -0.47976005    
  0.28473637    
  7.66332820E-02
  0.31795698    
 -0.60746187    
 -1.84170976E-02
 -1.49816256E-02
 -9.90907028E-02
   1.0603907    
  2.56420299E-02
 -0.76757944    
 -0.21184416    
  0.47653663    
 -0.69314665    
  0.76058823    
 -0.60179734    
 -0.24116132    
 -0.33244053    
  0.89061201    
 -0.19394942    
  0.45675871    
 -0.48523012    
 -7.49417096E-02
  0.18749584    
 -0.59490901    
  0.47873756    
  0.44105646    
  0.76182884    
  -1.1920742    
  0.57536423    
 -0.90327054    
  0.16896574    
  0.34185982    
 -0.17934139    
  0.13665159    
 -0.29497710    
  0.17251056    
 -0.10771098    
 -0.38220909    
  0.22084157    
  0.55234766    
 -0.19890425    
 -0.58004892    
   1.3833997    
 -0.31411570    
 -0.92425865    
  0.69314694    
 -0.44238877    
  5.67261204E-02
  7.32632773E-03
 -6.40523210E-02
 -3.56477275E-02
 -8.40829164E-02
  0.94226658    
 -0.93353230    
  0.61870503    
 -0.52735490    
 -0.18709561    
  0.62124461    
 -4.20012437E-02
 -0.65372115    
 -6.38512745E-02
  0.97807807    
 -0.70144576    
  0.60157996    
 -0.58096033    
  0.79216135    
 -0.38262248    
  1.61297023E-02
  0.12044647    
 -0.31403121    
  0.40654337    
 -0.23180190    
 -0.70958644    
  0.79296726    
 -9.70613882E-02
 -0.15461029    
  0.29807812    
  0.53020680    
  -1.2402021    
  0.77019846    
 -0.33288351    
 -0.42765269    
 -0.29411283    
  0.72489566    
 -0.17733407    
 -1.50376307E-02
   1.0520920    
  -1.0712132    
  0.25131434    
 -0.55064785    
  0.57438684    
 -0.24089557    
 -4.19112183E-02
  0.29736295    
 -0.47115967    
  0.83129764    
 -0.41967854    
  0.63309765    
  -1.2667025    
  0.34387663    
  0.36361790    
  0.17469491    
  0.71444958    
  -1.0428210    
 -0.61951464    
   1.4374335    
  -1.3155431    
  0.24583489    
 -1.29032983E-02
  0.58103001    
 -0.70532793    
  0.10241479    
 -0.15267773    
  0.31939039    
  5.46587817E-02
  0.59250385    
 -0.77057910    
  0.23995093    
  0.19885087    
  0.33569151    
 -0.63620543    
  0.83403140    
  -1.1682931    
  0.72360617    
 -0.31814122    
  0.25626573    
 -0.44894999    
  0.83471900    
 -0.51626503    
 -4.01913673E-02
  0.57615232    
 -0.30918804    
 -0.47679019    
 -1.96469799E-02
  0.64643770    
 -0.51290649    
 -0.30166793    
  0.85531366    
 -0.79607129    
  0.97472650    
 -0.22565086    
 -0.48943812    
 -0.68296051    
  0.60120952    
  0.25664982    
 -0.35790369    
  0.39998531    
  0.13832733    
 -0.39357406    
  0.70897895    
  0.23941547    
  -1.3591926    
  0.51828456    
 -0.12177164    
 -0.24772424    
  0.87393141    
 -0.60838234    
  0.10394631    
 -0.30697519    
  0.96775734    
 -0.92953569    
  0.86324149    
 -0.72710901    
 -0.27923262    
 -0.17275204    
  7.69616142E-02
  0.59889466    
 -0.46074483    
   1.4213853    
 -0.77300495    
  8.54039639E-02
 -0.43350953    
  0.21423057    
  8.44825357E-02
 -0.45742458    
  0.45742443    
 -0.18282835    
  0.26306504    
  0.45558983    
  -1.2889659    
  0.39465445    
 -7.91376084E-02
 -0.12516335    
   1.3717450    
  -1.3761984    
  0.26510763    
  0.16679083    
  0.45172149    
 -0.85284823    
 -5.79222701E-02
  0.54243129    
  0.63551831    
  -1.4033897    
 -4.70665284E-02
  0.74594492    
  0.15333423    
 -0.22436982    
  0.17152692    
 -0.18077224    
  0.14660373    
  0.34484029    
 -0.43428534    
  0.21256182    
 -0.18658601    
  0.27909839    
 -0.34687129    
  5.34254685E-02
 -0.36997482    
  6.08705916E-02
  0.17969306    
  0.97381467    
 -0.61090940    
 -0.63319623    
 -0.19446316    
   1.2475137    
 -0.43832973    
 -0.46674594    
 -0.40732515    
  0.64156002    
 -0.30349237    
 -7.99999014E-03
  0.80151552    
 -0.77379090    
  0.65938067    
  -1.1108071    
  0.44751310    
  0.67932677    
  -1.1268395    
  0.24858333    
  0.43221682    
  0.30538133    
 -2.78438199E-02
 -0.39260650    
   1.0087457    
  -1.3306898    
  0.62346685    
 -0.29804459    
 -0.33508468    
   1.0316979    
 -0.57267654    
 -0.39782619    
  0.31803837    
 -9.39818919E-02
 -7.18648210E-02
  0.82003856    
 -0.88903183    
  0.78347969    
 -0.73829716    
  0.94401544    
 -0.76102424    
 -0.35811004    
  0.21449393    
 -0.12748222    
 -0.18759808    
  0.58719879    
 -0.38652784    
  0.14107904    
 -0.19900087    
 -6.14848919E-02
  0.19444290    
  8.00034124E-03
 -0.40148982    
   1.1005945    
 -0.94135463    
  0.30778316    
  0.51380622    
 -0.62832928    
 -0.21896893    
  0.34092638    
 -3.71089624E-03
  0.48063433    
 -0.11692176    
 -0.80513233    
  0.92435056    
  0.32593146    
 -0.92293501    
 -5.12930937E-02
  0.39665428    
 -0.34120291    
  0.72177911    
 -0.70940763    
  0.53351688    
 -0.61458504    
  0.70639211    
  0.10798898    
 -0.72922295    
  2.41950862E-02
 -0.20733318    
  0.68081635    
 -0.38946459    
  3.95022891E-02
  0.58935058    
 -0.74938655    
 -0.19062009    
  0.61788487    
  0.39553282    
 -0.50059414    
 -0.23141122    
 -6.63014725E-02
 -8.84784013E-02
  0.95855647    
 -0.87817490    
  0.64099801    
 -0.57417554    
  7.68200830E-02
  0.92610157    
  -1.2184887    
  0.81093013    
 -0.98013031    
 -0.23155932    
 -0.25534692    
 -1.83489062E-02
 -3.77404727E-02
  0.22314438    
  8.82919878E-02
  0.97109926    
 -0.17435333    
 -6.22128397E-02
  0.54208887    
 -0.30819201    
 -0.46466994    
  0.16081557    
  0.18473454    
 -0.10135227    
  0.43610215    
  0.24530992    
 -0.60754192    
 -0.36155209    
 -4.45382111E-03
  0.10178233    
  0.10697238    
  0.29039595    
  0.58295745    
  -1.1277788    
  0.43614203    
 -0.41762292    
  0.31259862    
 -0.45007020    
  0.39488336    
  0.11699423    
  0.62122107    
 -0.42169827    
 -5.03420196E-02
 -0.19435051    
  0.46005306    
 -0.68072432    
  0.59598386    
  0.10331763    
 -0.51903915    
  0.96916401    
 -0.27945858    
 -0.91199005    
  0.69956458    
 -0.66580564    
  4.06563058E-02
 -7.44148269E-02
  0.29516470    
 -0.48351291    
  0.51496226    
  0.14124122    
 -0.47215682    
  0.34932002    
  0.21275586    
 -0.30170304    
 -0.23483959    
  4.19331482E-03
  0.48711532    
 -0.20152807    
 -0.17480284    
  4.03727405E-02
 -0.18954152    
  0.11099649    
  7.75208278E-03
  0.85990447    
 -0.91547376    
  0.51976526    
 -0.28445137    
 -4.28402945E-02
  0.61800265    
 -0.53408241    
 -0.15003094    
  2.92376654E-07
  0.32821590    
 -0.13575406    
 -9.64980572E-02
  0.68164319    
 -0.63067740    
 -0.37638804    
  0.33840930    
  0.32488507    
 -0.54802853    
  8.49930495E-02
 -3.71089624E-03
 -0.29140604    
  0.13041727    
  0.56273007    
 -0.47899923    
 -1.61943752E-02
 -0.22314321    
  0.41224512    
  0.40546545    
 -0.34962142    
  0.70899582    
 -0.57466561    
 -0.25291160    
  4.91326377E-02
  0.59044635    
 -0.16912591    
 -0.58062142    
  0.13503644    
 -8.41443986E-02
  0.77904451    
  -1.3986294    
  2.79730204E-02
 -0.16454971    
   1.0138155    
 -0.17000788    
 -0.10691598    
 -0.37292609    
  0.10705403    
  0.41052821    
  8.08189139E-02
  0.27988771    
  0.60357177    
  0.12757692    
 -0.49772900    
 -0.63186634    
  9.65809524E-02
   1.0124665    
  -1.1160648    
  5.81358448E-02
 -0.63193721    
  0.65167356    
 -0.41857946    
  0.11226712    
 -0.32678431    
  0.21451809    
  0.98515189    
 -0.89525580    
  0.15091312    
 -3.89895611E-03
 -0.27217793    
 -9.12152082E-02
  0.42401874    
  0.13720152    
  0.26826420    
  0.26912898    
 -0.50584471    
 -0.30649135    
 -2.13231184E-02
  0.46134529    
 -0.60477763    
  0.11279527    
  0.78440839    
 -0.88238949    
 -0.10863333    
  0.24583489    
 -0.10346230    
  0.72807473    
 -0.84349191    
  0.35826904    
 -0.12665117    
  0.24236688    
 -4.05464061E-02
  0.15611899    
 -0.20559901    
  0.20854492    
  0.45518893    
  -1.1308419    
  0.15991476    
  0.52743572    
 -0.28768250    
   1.2143836    
  -1.5524071    
 -0.27329424    
  0.25131518    
  0.33249643    
  0.38262978    
  8.83691013E-02
 -0.35454473    
  0.56869346    
 -0.52362496    
 -0.24889584    
  0.21089482    
 -0.14771572    
  0.59231126    
 -7.01220781E-02
 -0.14571181    
 -0.53540230    
  0.69553679    
  6.02036975E-02
  -1.0354801    
   1.3141317    
 -0.17015085    
 -0.76415807    
  8.70114267E-02
  0.53202826    
 -0.40896758    
  0.22244187    
 -8.80333260E-02
 -0.36194706    
  0.37110740    
 -0.22010833    
  0.51762038    
 -0.58823806    
  3.98455821E-02
 -0.56844449    
  0.34627640    
  9.75247845E-02
  0.65481073    
 -0.65039575    
  0.20267133    
  0.94884807    
 -0.96334124    
  0.64070058    
  1.52672455E-02
 -0.79263228    
  2.88681425E-02
  9.30901691E-02
 -0.58778590    
  0.62057662    
 -0.16315159    
  0.40123662    
 -0.30477640    
 -3.11306398E-02
  7.24127740E-02
  0.13720152    
 -0.17465840    
 -3.10102981E-02
 -0.25413054    
  0.57472903    
 -1.72914509E-02
  0.18038180    
 -0.29743850    
  0.81888646    
 -0.48101461    
 -0.22372682    
 -0.40400827    
  0.64162374    
 -0.54195631    
  0.31015518    
  0.12003450    
  0.30929804    
  -1.2824436    
  0.99601924    
 -0.25635260    
  8.10409039E-02
  4.10611555E-02
 -0.29152045    
  0.57920301    
 -0.19184962    
  0.56963629    
 -0.84091759    
  0.18971430    
 -0.16268529    
 -0.34248996    
  0.76120031    
 -0.16148791    
 -0.51426834    
  0.19517002    
  0.59054118    
 -0.47987533    
 -0.26777545    
 -9.11691412E-02
  2.69072335E-02
 -7.82014802E-02
  0.11725157    
  0.32115778    
 -0.10057092    
 -0.24645039    
  0.14222740    
  0.22010833    
 -0.39337951    
  0.45239437    
 -0.34568331    
  0.62833911    
 -0.23236519    
  0.20388599    
 -0.23995082    
 -0.19254322    
 -6.72818497E-02
  0.18048874    
 -0.23313199    
  0.73288745    
 -0.80491835    
  0.45009729    
 -0.19510169    
  6.41019503E-03
  0.19659613    
 -0.21270001    
 -0.31845325    
 -8.96787085E-03
 -0.59049332    
  0.73689139    
 -4.37444225E-02
  0.40003026    
 -0.48926166    
 -1.34221744E-02
 -4.13848199E-02
  0.25183618    
  0.63877606    
 -1.35791022E-02
 -0.51473975    
  9.05453786E-02
 -0.25730234    
  0.75852984    
  0.55157554    
  -1.4288538    
  9.53104571E-02
  0.74700671    
  0.44102991    
  -1.4382219    
 -5.20953834E-02
 -5.49585707E-02
   1.1988747    
  -1.0137322    
  0.59971273    
 -0.22766438    
   1.1480700    
  -1.3362342    
  0.92252135    
 -0.48376271    
 -0.48267773    
  0.25764310    
 -0.11699437    
 -0.43242040    
  0.61355931    
 -0.45240736    
  0.31972176    
  0.72637308    
 -0.92367059    
 -3.34755406E-02
  0.61345899    
 -0.21797277    
  0.69314748    
 -0.94241685    
  0.18721125    
 -1.84625033E-02
 -0.53811026    
  0.14805348    
 -3.26362438E-02
  0.44115517    
 -0.48474535    
 -7.71593004E-02
  0.39290881    
 -0.10656460    
  0.10656449    
  0.15672581    
   1.2205017    
 -0.28465119    
  -1.0330147    
  2.02030167E-02
 -0.22731853    
  0.21726841    
 -0.19656393    
 -0.16444969    
   1.3214338    
  -1.0337514    
 -0.17366390    
  0.68448883    
  5.49819544E-02
 -0.43363586    
  0.15551005    
 -0.81433231    
  0.19955494    
  0.66253215    
 -0.30686328    
  8.43666568E-02
 -0.31280649    
  0.26644021    
  0.39752370    
 -0.73264056    
 -0.14785127    
  0.23841116    
 -0.19539443    
  0.10956308    
  9.44517776E-02
  0.46785510    
 -1.35319829E-02
 -0.42056468    
 -0.32574251    
  6.66915625E-02
  0.49456519    
 -8.55225548E-02
 -0.22314303    
  0.79895449    
 -0.50681740    
  2.95584165E-02
 -0.32616937    
 -0.44432625    
   1.5503855    
 -0.91480833    
 -0.38893524    
  0.60165459    
 -0.45455384    
 -5.32809533E-02
  0.23795836    
 -6.89928830E-02
  7.68051222E-02
  0.18749584    
 -0.41845256    
  0.25782937    
 -0.22409028    
  6.70999896E-07
   1.0111701    
 -0.18508422    
 -0.26986149    
 -1.64387561E-02
 -8.65087956E-02
  0.69314712    
 -0.62616450    
 -0.23021038    
  7.06705078E-03
  0.33244023    
 -0.56531399    
  0.15605338    
  0.66225690    
 -0.41730002    
  0.12830977    
 -0.31420866    
  0.26319137    
 -0.53311026    
  0.66457403    
 -0.69314742    
   1.3838756    
 -0.62754959    
 -0.61258090    
 -0.31167752    
  0.68741620    
 -5.61450273E-02
 -0.25872356    
  0.16310962    
 -0.25802574    
  0.21706495    
 -0.27958542    
  0.48939940    
 -6.71789274E-02
 -0.37716806    
  0.83271724    
 -0.81958801    
  0.55837274    
 -0.20343883    
  2.70697232E-02
  0.14862485    
 -0.35557914    
  0.32440785    
 -0.25736359    
 -0.48167607    
  0.92180008    
 -0.28548649    
 -0.40108851    
  0.62306237    
 -0.51160687    
  0.15860532    
  0.35767484    
 -0.76313931    
  0.21107125    
 -0.10221644    
  0.14190401    
  0.14465584    
 -3.07714697E-02
 -0.16579221    
  0.52627945    
  0.57369810    
 -0.82882494    
 -0.12287450    
 -0.13605823    
 -3.71176712E-02
 -0.33060741    
  0.25196430    
  0.72666955    
 -0.82699227    
  5.85539863E-02
   1.2735345    
 -0.92160958    
  0.65058732    
 -0.84094167    
  0.14605395    
 -0.19142203    
  7.71170482E-02
 -0.39188504    
  0.38797167    
  0.31666920    
 -4.67924103E-02
 -0.10403086    
 -1.49583315E-07
 -0.20585170    
 -0.16853963    
  0.12260223    
  0.15780726    
 -0.19259331    
  0.27655870    
 -0.35955507    
  0.55961549    
 -2.78570950E-02
 -0.25252554    
 -8.73419195E-02
  0.22631267    
 -3.21574137E-02
 -0.27254704    
  0.40403330    
  0.75427705    
 -0.40681389    
 -0.70947379    
  0.13455996    
  0.85853988    
 -0.77905065    
  1.97370946E-02
 -0.40383756    
  0.68087685    
  0.60815412    
 -0.94561464    
  0.14770377    
 -0.21201141    
  0.29503474    
 -0.44183281    
  0.52102941    
 -0.23334739    
  0.29962960    
 -0.66735375    
  0.44776702    
 -3.61485444E-02
 -2.17065662E-02
  0.22627319    
 -0.77110791    
 -8.45576823E-02
   1.6023537    
  -1.5848601    
  0.58004934    
 -0.10571992    
  0.28858119    
  0.68094367    
 -0.97674459    
 -5.20561151E-02
  0.37707648    
 -0.15546003    
  0.30586469    
 -0.12711680    
 -0.66540217    
 -3.03054638E-02
  0.80234617    
 -0.62430799    
  0.15108073    
  0.23269208    
 -0.40108851    
 -1.76217649E-02
  0.43897137    
 -0.59238166    
  0.23856835    
   1.0779928    
 -0.34288141    
 -0.45871714    
  0.32042232    
 -0.62580365    
  0.49643707    
 -0.32326102    
  0.17166387    
 -0.66381878    
  0.76560193    
 -8.11637044E-02
  1.44716473E-02
 -0.13189061    
  0.94664490    
  -1.0321676    
 -0.11332839    
  0.64395648    
 -0.45499086    
  0.29838657    
  0.19977707    
 -0.85673118    
  0.58831280    
 -0.39499405    
  0.62023997    
 -0.94506121    
  0.50649148    
 -0.21745910    
 -6.69705421E-02
  0.68226540    
 -0.71303684    
  0.50993204    
 -0.63331062    
  0.77085572    
 -0.14292093    
 -4.40843515E-02
 -0.44716749    
  0.15854673    
 -8.22377503E-02
  8.13044235E-03
  0.28970462    
  0.28540641    
 -0.26738867    
 -0.14723058    
  0.79314864    
 -0.67613208    
 -6.00499958E-02
 -0.34695089    
  0.22222184    
  0.14727433    
  0.62050837    
 -0.76042902    
 -0.33135685    
  0.30913386    
  0.46953571    
 -6.28229752E-02
  6.98238537E-02
 -0.32078165    
 -8.35205168E-02
 -0.37121445    
  0.89381772    
  5.81911467E-02
 -0.72684741    
  0.46545663    
 -0.62702698    
  0.39434502    
 -0.36170772    
  0.32593194    
  0.26338291    
 -0.52707261    
  0.69529969    
 -0.87418014    
 -1.03634950E-02
  0.25593302    
  0.56421345    
  -1.0406905    
  0.86840922    
  0.11808582    
  6.33269176E-02
 -0.31845400    
  9.24651623E-02
 -6.77729696E-02
  0.64793271    
 -0.34287193    
 -0.38764730    
  0.21382906    
 -0.23389600    
  0.12377105    
 -0.79024988    
  0.58559150    
  0.24273029    
 -0.22099049    
   1.0331975    
  -1.3761412    
  0.20067103    
  0.36038718    
 -0.28480422    
  0.54250258    
 -0.54634088    
  0.79542577    
 -0.54197717    
 -0.59377390    
 -5.55698015E-02
  0.29053506    
  0.51848882    
 -0.23401706    
  0.51978832    
 -0.22649494    
  3.30222026E-02
 -0.47512114    
  0.10945692    
 -0.22817287    
 -0.15906428    
  0.51573986    
 -9.88462716E-02
  0.36572510    
 -0.40546477    
 -6.63420185E-02
 -0.40908152    
   1.2818396    
 -0.92082560    
  0.13447791    
 -0.18896578    
 -0.19845076    
  0.76148903    
 -0.32875761    
 -0.11029577    
 -0.37758961    
 -3.67497578E-02
  0.48262382    
 -4.73064594E-02
  3.06669399E-02
 -8.76215100E-02
 -9.20189321E-02
  0.33474919    
  0.59984654    
  -1.1487436    
  9.03228894E-02
  0.23038986    
 -9.45883542E-02
  0.11954501    
 -9.21460614E-02
  0.87127703    
 -0.76862258    
  0.85374779    
 -0.69314677    
  0.51141876    
 -0.33754086    
 -0.38083303    
  0.17376927    
 -0.37525082    
  0.54419088    
 -0.62796158    
  4.74029891E-02
  0.84729743    
 -0.58778709    
  0.61131722    
  -1.0366201    
 -0.10353988    
   1.0864170    
 -0.98835564    
  0.81701678    
 -0.28445137    
 -0.34294444    
  0.78223920    
 -0.97737068    
  0.75474590    
 -0.20385014    
  0.33738154    
 -0.29071733    
 -0.20880920    
  0.21184434    
 -0.30603093    
 -9.03831944E-02
  0.45810878    
  5.00105731E-02
 -0.29766825    
 -4.47833315E-02
  0.12538752    
  8.08189139E-02
 -5.75241894E-02
 -6.80535585E-02
 -3.58458981E-02
 -9.56752077E-02
 -0.31344607    
  0.63953799    
 -0.39680737    
  0.40833434    
 -0.27912256    
 -3.86149250E-02
  0.75052434    
 -6.33000135E-02
 -0.74391925    
  0.28455189    
  0.71331847    
 -0.81902695    
 -7.97524899E-02
  5.50593100E-02
  0.10500295    
 -6.99123591E-02
 -0.21884286    
  0.45159495    
  0.55883509    
 -0.14430308    
 -0.79971176    
 -5.36213256E-02
 -0.10724471    
 -6.83184937E-02
  0.61163026    
 -0.13784608    
  0.19637293    
 -0.26133102    
 -8.76215100E-02
  0.11737552    
 -0.13586082    
  3.66343521E-02
  0.28588229    
  5.77586591E-02
 -0.16612642    
 -0.33286434    
  0.22146131    
 -3.77399661E-02
  4.48911521E-07
  2.41808612E-02
  0.30124190    
 -0.25782934    
  0.24767657    
 -0.22186868    
  0.12834281    
 -0.19756317    
 -0.31888005    
  0.63764417    
 -0.27862474    
  5.73407188E-02
 -0.40701374    
  0.18232113    
 -0.14131303    
 -0.36178923    
 -0.18232070    
   1.2571486    
 -0.64404422    
 -0.27115223    
   1.0385566    
  -1.0222961    
  0.96661586    
  0.23250675    
  -1.2263725    
   1.0359139    
 -0.80068851    
  7.97064230E-02
  5.10918312E-02
  0.29055133    
 -6.81745633E-02
  4.79135662E-02
  0.49491045    
 -0.16220444    
 -0.47378454    
 -3.77399661E-02
 -0.15882352    
  0.31696224    
  0.19468300    
 -0.63353401    
  0.24512267    
  0.22892399    
 -0.11922538    
  0.32902294    
 -0.48317379    
  0.39019805    
 -0.69828945    
 -3.14168110E-02
  0.33950740    
  0.42298728    
  0.16227034    
 -0.43435994    
 -8.49403217E-02
  0.75168353    
 -0.98641884    
  0.86570561    
 -0.69692767    
 -0.22409028    
  0.13293906    
 -2.52111182E-02
 -0.31209150    
  0.37795880    
 -0.49501476    
  0.58996314    
  0.18171711    
  0.45171034    
 -0.69700062    
   1.0525210    
  -1.1497633    
  0.28980765    
 -0.52903634    
  0.28090271    
 -0.15415059    
  0.73739153    
 -0.70922023    
   1.1585100    
 -0.46305129    
  3.40555385E-02
  0.70645142    
  -1.2978160    
  0.63290089    
 -0.58950108    
 -0.10578995    
  0.23593676    
  0.17665558    
 -0.30680296    
  0.36475009    
  0.66321343    
 -0.81335026    
 -0.14022914    
  0.20651832    
  0.14115489    
 -0.38046402    
 -0.16907611    
  0.15038410    
 -1.52093219E-02
  0.29911056    
 -0.59063172    
  4.02068309E-02
  0.45823520    
 -0.61238664    
 -0.19620974    
   1.2871304    
 -0.70479804    
  0.45623755    
 -0.50015628    
  0.65572107    
 -0.23005268    
 -0.47588798    
  0.81994975    
  -1.0082982    
  0.67220408    
 -0.45843023    
  0.45843071    
 -0.21458240    
 -0.17123593    
  0.39634481    
 -4.27872203E-02
 -0.32668394    
 -0.10788888    
  0.50064760    
 -0.65058780    
  7.09511712E-02
   1.3287328    
  -1.0865928    
  0.35020271    
 -0.62012166    
 -0.26754153    
  0.78118086    
 -0.25091326    
 -5.94969541E-02
  0.40162674    
 -0.33135754    
  4.19641249E-02
 -0.52346146    
  0.39578417    
  0.46463934    
 -6.30728453E-02
 -0.13055924    
  4.92138416E-02
 -0.73939818    
  0.40743542    
 -0.48108786    
  0.45718259    
 -5.38428612E-02
  0.31806692    
 -0.11816964    
  0.38315052    
 -0.36587915    
  0.11625945    
  1.21218329E-02
 -0.17034583    
 -0.18805258    
 -0.18404713    
  0.28638557    
  0.33145681    
 -6.04496412E-02
 -0.20331149    
  0.58778703    
 -0.43000665    
  2.75664497E-02
  0.63882792    
 -0.80615741    
  0.22028215
[truncated: 1,250,521 more chars]
