# Supplementary material for: Heavy-Tailed Fluctuations in the Spiking Output Intensity of Semiconductor Lasers with Optical Feedback
Source: PLoS One. 2016 Feb 22;11(2):e0150027. doi: 10.1371/journal.pone.0150027 (PMC4767187; doi:10.1371/journal.pone.0150027)
Supplement: S2 Dataset — (ZIP) [file pone.0150027.s004.zip › S2 Dataset/0.978.txt]

 -0.88018590    
  3.48471068E-02
  0.34911191    
  0.39412856    
 -0.17777194    
 -3.56477275E-02
 -0.23022492    
  0.69568163    
 -0.56278557    
  0.69979173    
 -5.21068908E-02
 -0.81676191    
  1.04705943E-02
  0.11314318    
  8.89478251E-02
 -4.79389690E-02
 -8.86359140E-02
  0.30100742    
 -0.21684559    
  4.81492467E-02
 -6.16932772E-02
 -0.26372883    
  0.32968712    
  0.32424006    
  0.43676510    
 -0.89271444    
  0.25937235    
  0.27068412    
 -0.37313595    
  0.13922045    
  9.30098742E-02
  0.51738328    
 -0.18467692    
 -0.41137850    
 -0.28176761    
 -0.23859322    
  0.20988201    
  0.28159583    
 -0.10821328    
 -4.08994034E-03
  0.51164532    
 -0.54922730    
 -0.50375903    
 -0.15180650    
  0.45347357    
  0.21056482    
  0.38126478    
  0.13963616    
 -0.66108561    
  3.34164016E-02
  0.92842329    
 -0.83012968    
 -0.43570486    
  0.57083052    
  0.57070601    
  -1.0840135    
  0.56756973    
  3.51510174E-03
  0.33396265    
 -0.81030196    
  0.15172605    
 -0.19797741    
 -0.16008568    
  0.41008353    
  0.47803542    
 -0.25213090    
 -0.42965201    
  0.46929672    
 -7.32931122E-02
  0.56341046    
 -0.76028574    
  0.51082587    
 -0.49703285    
  9.98663083E-02
 -7.28375092E-02
 -0.26860633    
  0.61140680    
 -0.10992765    
  0.12867817    
 -0.30118832    
  1.24744819E-02
 -8.17658082E-02
  0.37048069    
  0.12498107    
 -0.63477606    
  0.26157102    
  0.52266032    
 -0.58825755    
  0.24990061    
  0.32174835    
 -0.73217613    
  0.14773314    
  0.13621008    
  0.48348892    
 -0.52556056    
 -0.15154959    
  0.12783363    
 -2.02023555E-02
  5.94238155E-02
 -0.28768218    
  0.41058055    
 -0.47957286    
  0.46931669    
  0.11357413    
 -0.50878239    
 -0.24116294    
  0.16705422    
  9.43109691E-02
  0.29266953    
 -0.46702394    
  0.27871421    
 -0.16092980    
  8.12631100E-02
 -0.20501694    
  0.43496537    
  8.18295926E-02
 -0.45863956    
  0.41109875    
  7.91777447E-02
  0.41350615    
 -0.76672685    
  6.20731637E-02
  4.96718846E-02
 -0.42773789    
  0.34989533    
  3.27893160E-02
 -2.33102012E-02
  0.25288570    
  9.43109095E-02
 -0.16644835    
 -8.62962529E-02
 -0.12802827    
 -3.47422101E-02
  0.63331109    
 -0.57924491    
 -4.79585445E-03
  0.58404005    
  0.16292064    
 -0.34470686    
 -0.74258083    
  0.34989533    
  0.15006074    
  0.49429607    
 -0.54904675    
 -0.18492308    
  0.30318663    
 -0.25737631    
  0.29511681    
 -0.19574371    
 -2.27805413E-02
  1.82661843E-02
  0.29556930    
 -0.50634599    
  0.56518692    
  0.17435370    
 -0.41753742    
  0.74444038    
  -1.0015546    
  0.47131142    
 -0.33908966    
  0.71357960    
 -0.79476899    
  0.97896141    
  0.31487894    
  -1.1721953    
 -0.27745599    
  0.20436433    
   1.1251142    
 -0.69622904    
 -0.37357163    
 -0.21421419    
  0.27931383    
 -4.21046326E-03
 -0.10208503    
  0.15147690    
 -4.93927337E-02
 -0.26956359    
  0.19057412    
  0.23494570    
 -0.19029529    
  0.17940639    
 -0.14506790    
 -0.32056609    
  0.37396672    
 -9.21151191E-02
 -0.16665539    
  5.54294959E-02
  2.42134966E-02
  1.89582650E-02
  0.22220457    
 -0.39611009    
  0.49278685    
 -0.45442578    
  6.25211596E-02
  0.27241501    
 -5.12930267E-02
  8.06455687E-03
  0.11733624    
 -0.20544378    
  9.61076319E-02
  9.49481949E-02
  0.53233165    
 -0.20731178    
 -0.39246145    
 -0.47155520    
  0.57458782    
  2.41808612E-02
 -0.22058675    
  8.55916515E-02
  0.48550773    
 -0.43226352    
 -0.44512954    
 -0.30126116    
   1.1518567    
 -0.34440443    
 -0.23013644    
 -7.27585256E-02
 -7.84713104E-02
  0.37085947    
  7.01794727E-03
 -0.28535321    
  0.35620934    
 -0.19741859    
 -1.19762095E-02
  0.51802820    
 -0.74217635    
  0.11386710    
  1.38837152E-07
 -0.23102175    
  0.21292143    
  0.50808185    
 -0.66604549    
  0.21992947    
  8.54742434E-03
  0.31496558    
 -0.70564795    
  4.90888916E-02
  0.35006642    
  0.23905000    
 -0.36477676    
  0.22981948    
 -0.22982055    
 -0.27974015    
   1.3508635    
  -1.2894958    
  0.53899676    
  4.74665314E-02
  0.16450407    
 -0.39013350    
  2.86314264E-02
 -0.24557145    
  0.21278104    
 -0.22836466    
  0.17267689    
  0.65498286    
 -0.68630540    
 -0.14135334    
  8.04451406E-02
  0.51660609    
  5.60370684E-02
 -0.39193347    
 -5.81076927E-02
  0.62232107    
 -0.39746961    
 -0.55620956    
 -6.13698550E-02
 -3.87144014E-02
  0.36519065    
 -0.23577936    
  0.54044038    
 -0.22567198    
 -1.70220472E-02
  0.10192072    
  4.54621762E-02
 -0.51082629    
  0.31056714    
  0.45690906    
  7.71730319E-02
 -0.24188539    
  0.30609259    
 -0.44349298    
 -0.10192151    
 -0.14277017    
 -0.16660441    
  0.20544407    
  0.85340124    
 -0.48019737    
 -0.35433665    
  0.11882119    
 -8.21187720E-02
  0.42332256    
 -0.52768248    
  0.26620317    
  0.84400862    
 -0.99688226    
 -0.40769911    
  0.41215390    
 -9.79806632E-02
  4.78550829E-02
  0.13528256    
 -9.40862820E-02
 -0.33199868    
  0.72996163    
 -0.17751364    
 -0.38059777    
  0.30593511    
  3.42889279E-02
  3.31524722E-02
  0.29039595    
   1.0265172    
  -1.0130581    
 -0.85535216    
  0.51834434    
 -0.25937283    
  0.56652701    
 -0.67946684    
  0.26570341    
 -0.39304325    
  0.49965215    
 -0.21661006    
  0.18619019    
 -0.34734136    
  0.31596714    
 -7.44148269E-02
 -0.13291872    
  0.11995954    
  0.40256238    
 -5.98983467E-02
 -0.52846932    
 -0.53377450    
  0.79895401    
 -0.17991450    
  0.22698246    
 -0.24640068    
 -0.24921638    
  0.81997341    
 -8.34500417E-03
 -0.33535579    
  0.14518236    
  0.54012239    
  -1.1367308    
  0.58642244    
 -0.33306500    
  0.73282534    
  -1.1241068    
  0.83718622    
 -4.04408798E-02
 -2.57252604E-02
 -0.37498891    
  0.17757101    
  0.46950725    
 -0.35702917    
 -0.18658605    
  0.32850447    
  0.74266952    
 -0.57325190    
 -0.47260416    
  0.28141239    
 -0.24059016    
  0.18232183    
  0.35534024    
 -0.61238617    
   1.1970526    
 -0.92676234    
  0.42285696    
 -0.56015486    
 -0.15038407    
  0.44277206    
 -0.19536407    
  0.29195392    
 -0.17265011    
 -0.34932071    
 -6.22419491E-02
  2.71515064E-02
  4.82118878E-07
 -0.18589926    
  0.89674586    
 -0.71981466    
 -3.20388116E-02
 -0.40779251    
  6.10360801E-02
  0.40106979    
  0.15099935    
  0.54434806    
 -4.40527964E-03
 -0.66485411    
  0.21192229    
 -0.13353132    
  0.42640784    
 -0.53973716    
 -9.30902213E-02
  0.51180089    
 -0.59306318    
 -1.06386654E-02
  0.42837405    
  0.32947868    
 -0.70575762    
 -0.19560811    
  0.88366532    
 -0.11332910    
 -0.45076123    
  0.39494625    
 -0.36403883    
  8.33818987E-02
 -0.30652496    
 -5.44909155E-03
  0.20661408    
 -0.15860574    
  0.44961473    
  6.74408376E-02
 -0.50669432    
  0.13030538    
 -0.36772454    
  0.14004536    
  4.98726554E-02
  0.46661934    
 -3.09831612E-02
  0.45990035    
 -0.98009402    
  0.73631924    
 -0.53457934    
  0.52324808    
 -0.33932507    
  0.21511106    
 -0.24351053    
 -0.12708631    
 -0.24798293    
  0.21472476    
  0.52235293    
 -0.54186553    
  0.55891174    
 -0.36678609    
 -0.29039562    
 -0.13353136    
 -0.19105528    
  0.46150967    
  0.10772772    
 -3.46352123E-02
  0.25522262    
  0.23062423    
 -0.63268167    
  4.48954850E-02
  3.35771106E-02
  0.26743114    
  3.19747180E-02
 -0.29940465    
  0.26381481    
  0.26847669    
 -0.82628381    
  0.50574970    
 -9.18804705E-02
 -0.42660671    
 -0.16705428    
  0.96940023    
 -0.38414225    
  0.25878724    
  0.66506922    
  -1.2386247    
  0.29344538    
 -7.60988370E-02
  0.13062054    
 -8.96116421E-02
  0.27532911    
 -0.43995208    
   1.0968564    
  -1.2624761    
  0.19671060    
  3.01535875E-02
  0.11668263    
  8.44386145E-02
 -0.35033387    
  8.79680365E-02
  0.43995115    
 -0.39367026    
 -4.10305932E-02
  0.71643436    
 -0.63116908    
 -0.19587483    
  0.86222333    
 -0.84483260    
  0.32574192    
 -0.19149187    
  0.68810970    
 -0.26438680    
 -0.36516890    
 -3.86517495E-02
  0.20022242    
  0.41616026    
 -0.64132136    
  0.76382238    
 -0.87030482    
  0.86558902    
 -0.62242186    
 -0.31296128    
   1.1961107    
 -0.73214906    
  0.12114459    
  0.45988578    
 -0.90470481    
  0.95631683    
 -0.70325828    
 -0.37543285    
  0.83368015    
 -0.43415022    
 -0.23612401    
  0.50578815    
 -0.30603093    
  0.28148970    
 -0.34520575    
 -0.11122593    
  0.39890736    
 -0.18363793    
 -4.44514304E-02
 -6.84029236E-02
  0.24934559    
 -0.30858839    
   1.4276794    
  -1.1758434    
  1.44932494E-02
  5.93541190E-02
  0.13607006    
 -0.50003576    
 -5.51527478E-02
  0.77477461    
 -0.89513886    
 -0.27995917    
  0.73826778    
  3.61053571E-02
  5.51865958E-02
 -0.10984498    
 -0.30404484    
 -5.08877449E-03
  0.38136801    
 -4.27108295E-02
 -0.12370934    
  4.03283611E-02
 -0.38009712    
  0.15497664    
  0.31574976    
 -0.28168398    
 -0.36560136    
  0.60676301    
  0.11694762    
  0.27081814    
 -0.22186868    
 -0.48670274    
  3.80231064E-08
  0.12180523    
 -0.16955908    
  0.43051073    
 -8.86186585E-02
 -7.20308349E-02
  9.86997858E-02
 -1.13425562E-02
  0.40419644    
 -0.43901679    
 -2.79456880E-02
  0.70121223    
 -0.78125435    
  7.59860575E-02
  7.06177875E-02
  3.78066604E-03
  0.16006267    
 -0.17911093    
 -0.22796310    
 -0.11778282    
  0.34574625    
 -0.44268858    
  0.20012592    
  0.37561196    
 -0.15639803    
 -0.15743749    
  0.12543438    
  0.78993428    
 -0.91536921    
  0.53089952    
 -0.35396841    
 -5.55694588E-02
 -0.24898396    
  0.23252377    
  0.42328569    
 -0.60477763    
  0.60205692    
 -0.41642383    
  2.85151824E-02
 -7.50351250E-02
  0.37171277    
 -5.52292541E-02
 -0.68372869    
  0.40962338    
  0.59513593    
 -0.55050409    
  0.77866942    
  -1.0350989    
  0.63779730    
 -0.51263314    
  1.34838820E-02
 -7.41076395E-02
  0.39903387    
 -0.29415447    
 -0.17972746    
   1.1589317    
  -1.0986121    
  0.71007645    
 -0.67649907    
  0.51834476    
 -1.41445454E-02
 -0.38851559    
  0.29292011    
 -0.39455256    
  0.17453915    
 -7.71172121E-02
  0.28133306    
  8.83371159E-02
 -0.37814462    
  2.10536476E-02
  0.58081847    
  0.21330492    
 -0.83234423    
  0.35667524    
 -0.62294263    
  0.84729797    
 -0.22739020    
  0.61082238    
 -0.96014303    
  2.13228110E-02
  0.86166102    
 -0.30144280    
 -0.63011497    
 -0.21637833    
  0.31127822    
 -0.16034284    
  0.87988734    
 -0.30724427    
 -0.49818996    
  0.63308251    
 -0.71724457    
  0.79728711    
 -0.38372543    
 -0.37059718    
 -0.27222532    
  0.43170309    
  1.18812583E-02
 -0.19022672    
  6.45390376E-02
  0.93399000    
 -0.64854270    
  0.42758960    
 -0.75404483    
 -6.73326924E-02
  0.16052668    
 -0.11672423    
  0.18232164    
  0.11954501    
 -0.51907551    
  0.38755417    
 -8.06430262E-03
 -4.98024933E-02
  0.45121130    
 -2.19190419E-02
 -0.49980676    
 -1.84331741E-02
  0.29578835    
 -0.49027669    
  0.54087764    
 -0.44402823    
 -0.16101082    
  0.52280134    
  0.43825489    
 -0.60921288    
  0.52763247    
 -0.64913106    
  0.46580809    
 -0.23979771    
 -0.43844572    
  0.39953041    
 -5.29651307E-02
  0.30736202    
 -0.65986210    
  0.18430428    
  0.29015410    
  0.14137062    
 -0.17527239    
  3.01906187E-02
  4.36435938E-02
 -0.14941667    
  0.13507971    
 -0.25337893    
  0.34309441    
 -0.58383411    
  0.12237549    
  0.69836891    
 -0.34484032    
  6.40785322E-02
  1.70942564E-02
 -6.65742829E-02
 -0.36812666    
  0.19446358    
 -0.16353360    
  0.35870364    
 -8.12250674E-02
 -0.23767151    
  0.62502491    
 -0.41464528    
  5.75974435E-02
  0.26121512    
 -0.15847047    
 -0.14465639    
 -0.13742958    
 -0.13353109    
   1.0727714    
 -0.93478554    
  1.32454205E-02
  0.13517490    
 -0.45857415    
  0.16191177    
 -1.03634950E-02
  0.23556635    
 -0.26195303    
  0.18942620    
  0.69314748    
 -0.56850499    
  0.58604884    
 -0.89478517    
  0.66345531    
  0.25708190    
  -1.2011526    
 -6.20648620E-07
  0.40546545    
  0.22220457    
 -0.16296151    
 -0.35163134    
  0.28295463    
  0.70258111    
 -0.43766797    
  0.27210653    
 -0.74721467    
  0.19587490    
 -1.94183812E-02
  0.27286690    
 -9.79252830E-02
 -0.39319578    
   1.1187335    
 -0.85262501    
  0.19470601    
  2.28150990E-02
  0.18482444    
 -0.33024144    
  0.15663171    
 -0.18306482    
  0.43189859    
 -0.53527611    
  0.18067037    
  6.78904876E-02
  0.25431269    
 -0.47360253    
  0.30790839    
 -0.52148378    
  0.75377184    
 -0.56946754    
  0.49385035    
 -0.14263569    
  0.49325031    
 -0.80562508    
  0.23262224    
 -0.22787106    
  0.67158955    
 -0.38154021    
  0.48277602    
 -0.67364532    
  0.55531466    
 -0.53408247    
  0.18721201    
 -0.38648278    
 -0.22957428    
  0.30843371    
  0.32146522    
 -0.27064505    
 -0.10435975    
  0.16126847    
  0.30246577    
 -0.28978068    
 -8.31994936E-02
  0.51082557    
 -0.33155259    
 -0.17927328    
  3.58785801E-02
  5.56891449E-02
 -8.24753791E-02
  0.20395648    
  0.22976334    
 -0.34294444    
  0.51247722    
 -0.48396194    
 -0.20424655    
  0.15906470    
  9.98830870E-02
 -0.12111598    
  5.02201319E-02
 -5.88403828E-02
  4.31928318E-03
  1.70942191E-02
 -0.32803366    
  0.69314736    
  0.30878180    
 -0.72162682    
  0.37995705    
  8.16780850E-02
 -0.13473225    
 -0.35850772    
  4.57612704E-03
  2.25748215E-02
 -0.33647299    
   1.0070450    
 -0.39185914    
 -0.11441007    
  7.30250478E-02
  0.15916809    
 -0.55586827    
  0.11836514    
  0.56160694    
 -6.86142072E-02
  0.23892762    
 -0.56522441    
 -4.01660688E-02
 -8.55216980E-02
 -1.34825651E-02
 -0.27419960    
   1.0137634    
 -0.62027413    
 -2.85148937E-02
 -9.53098908E-02
 -7.55078495E-02
  3.84671129E-02
  0.61467540    
 -0.54631156    
  0.50994426    
 -0.42550558    
 -0.16705485    
  8.70115086E-02
 -0.27605328    
  0.44513014    
 -5.32447398E-02
 -0.25187230    
  0.73014289    
 -0.79770082    
  0.13084048    
  0.43947113    
 -0.36233550    
  5.52160628E-02
 -7.28375092E-02
 -6.42415732E-02
  2.80386955E-02
  8.39342922E-02
 -0.18571684    
  4.48954850E-02
  0.29739109    
 -0.15234070    
  0.17738637    
  0.36826858    
 -0.60654324    
  0.14965643    
 -0.36944181    
  0.72069687    
 -0.91764957    
 -3.46060805E-02
  0.26452956    
  0.43213353    
 -0.40021494    
  1.55838439E-02
  0.18746290    
 -8.00419673E-02
  0.41468215    
 -0.77932417    
  0.83868957    
 -0.59183013    
  0.21896860    
  1.24744819E-02
  0.68067294    
 -0.75351053    
 -0.21760385    
  0.14383645    
  0.27079409    
  0.84990144    
  -1.4391488    
  0.30883804    
 -5.97193167E-02
  0.32542220    
 -0.45092788    
   1.0711055    
 -0.84796154    
  6.30841777E-02
 -3.55584733E-02
  0.55247962    
 -0.71953416    
 -0.10714554    
  0.26510718    
  0.45156994    
 -0.38105580    
  0.35454497    
  0.49941725    
 -0.89744788    
  0.39204201    
  0.13465679    
 -0.63949406    
 -0.20343931    
  0.40952221    
  7.78601617E-02
 -0.14051162    
  0.93338543    
 -0.91629094    
  0.30760935    
 -0.36876288    
 -0.28468430    
  0.39543462    
  3.56470756E-02
 -0.21635757    
 -0.34228539    
   1.1472949    
 -0.82452065    
  0.10732882    
   1.1447303    
  -1.3667685    
  0.17678209    
  0.35156894    
  0.71250308    
 -0.87100554    
  0.37445483    
 -0.81290066    
  0.61949444    
  4.96999547E-02
  0.55527717    
 -0.55527711    
 -0.25001687    
 -0.43108305    
  0.27563405    
 -9.13211890E-03
  5.35844974E-02
 -0.42744327    
  0.26747966    
  0.33865675    
  4.96553034E-02
 -7.91782215E-02
 -1.12992423E-02
 -0.27763146    
  3.92210521E-02
   1.0306495    
  -1.5890632    
  0.75821066    
 -0.26433486    
  0.16941826    
  0.26136503    
 -0.39551425    
  0.62926829    
 -0.49945667    
 -0.33213305    
 -0.13613243    
  0.15414979    
  0.22314362    
  0.11672410    
   1.2418077    
 -0.45181039    
 -0.57707512    
  0.15512834    
 -0.30245334    
 -0.30368230    
  0.31943053    
  5.69417402E-02
  0.60041648    
 -0.47568816    
 -0.52835119    
  0.89957756    
 -0.61743516    
  0.22314386    
 -0.43078303    
  0.12516396    
  0.14701450    
 -8.13458040E-02
  0.82773757    
 -0.43363634    
 -0.40689507    
 -8.03998709E-02
 -4.27622274E-02
   1.0351521    
 -0.50509536    
 -0.42858735    
 -0.12604031    
  0.21012346    
  5.10918312E-02
  0.21930519    
 -0.49052009    
  0.25187236    
  0.32694030    
 -0.32304201    
 -0.39578375    
  0.28912619    
  5.06440140E-02
  3.35165623E-07
  0.58458078    
 -0.54821306    
  6.89926445E-02
 -5.71586192E-02
  4.59849536E-02
 -0.22127353    
 -0.20118995    
  0.54232419    
 -0.54232424    
 -0.32059851    
  0.11865837    
  0.23565194    
  0.25254101    
  1.70217734E-02
  0.14506826    
 -0.35043785    
  0.38979915    
 -0.13503627    
  0.26019952    
 -0.31806645    
  0.14621672    
  0.17185041    
 -0.44977650    
  0.45594943    
 -0.37665328    
 -6.00641780E-02
  0.10393056    
 -2.16926355E-02
  0.52907860    
 -0.56479686    
 -0.16251919    
  0.51509452    
 -0.25314143    
  0.11641059    
  2.17401050E-02
 -0.14227375    
 -3.78996506E-02
  4.20233011E-02
 -0.33976904    
  0.75750524    
  0.14364263    
 -0.75612175    
  6.29751682E-02
   1.0554403    
  -1.0648735    
 -0.10483484    
  0.16014788    
  0.23118319    
  9.49862152E-02
  5.35560921E-02
  0.62819958    
  -1.3399239    
  0.67421937    
 -0.38341790    
  1.85194481E-02
 -0.38054809    
  0.10199993    
  0.16191177    
  0.13030538    
  9.90055799E-02
 -8.10680389E-02
  5.19598275E-02
 -0.18994513    
 -0.10763137    
  0.35097721    
  3.99236241E-03
 -0.28370532    
  0.23052363    
  9.04495145E-09
  1.66673753E-02
  0.37469324    
 -0.54551148    
  0.43762177    
 -0.23428105    
 -1.61292125E-02
 -0.16299808    
 -4.90291752E-02
  0.34148437    
  4.87905256E-02
 -3.46055999E-02
  2.09063068E-02
 -7.51699209E-02
 -0.37435472    
  0.43213353    
 -0.21007137    
 -3.97395156E-02
 -5.08185662E-02
 -0.15890054    
  0.35222033    
  0.45870948    
 -0.52742308    
  0.30736202    
 -0.46081504    
   1.4103919    
  -1.4969605    
  0.81093055    
 -0.46012363    
 -0.22595607    
 -2.85736397E-02
  0.43872237    
 -0.22626391    
  0.71057296    
 -0.51917809    
 -0.34294444    
 -6.09090067E-02
  0.56717849    
 -0.67954069    
  1.07525252E-02
   1.2895124    
 -0.99915993    
 -0.27443764    
  0.21256182    
 -0.26108900    
  0.97736973    
 -0.62679142    
  0.50065768    
 -0.77161849    
  0.18147118    
  0.31185564    
 -0.45332137    
  0.56241292    
 -0.83710772    
  0.90460986    
 -0.37208566    
  0.64265090    
 -0.63887036    
  4.78914939E-02
  0.24449664    
 -0.46943960    
  0.15415084    
  0.15690441    
 -0.12274592    
 -0.42050371    
  0.17662360    
 -6.39037266E-02
  3.98063958E-02
  8.86365399E-02
  0.17185068    
 -0.17184976    
 -0.15415144    
  0.14066812    
 -0.21637833    
  0.75575244    
 -0.29562882    
 -1.42857172E-02
  0.78583747    
 -0.64826810    
 -0.49733385    
  0.91008574    
  0.40408108    
 -0.92254245    
  0.11506887    
 -0.13976239    
 -0.43078274    
  0.26405355    
  9.64604244E-02
 -9.22497213E-02
  0.39702606    
 -0.43995115    
  0.12361351    
 -3.55066806E-02
  0.16612718    
 -0.31294116    
  0.17453915    
  0.32694030    
 -0.39565381    
 -0.22944027    
 -0.22314337    
 -0.20359977    
  0.46292225    
  0.63029963    
 -0.11744562    
 -0.39337951    
  8.31408101E-07
  0.37806594    
 -0.64494538    
   1.0768076    
 -0.82811069    
  0.91812366    
 -0.98449934    
 -0.17645675    
  0.14660427    
  0.22112162    
  1.20728500E-02
  0.94156867    
  -1.2265881    
  0.44031173    
 -7.46346787E-02
  0.14088471    
 -0.53351653    
  5.33168077E-07
  0.16115242    
  0.18619019    
 -0.22895221    
  0.14439453    
  0.64362144    
 -0.60246378    
  0.15299766    
 -0.35322034    
  0.22018377    
  0.10139970    
 -0.20106737    
  0.29637742    
 -0.57680744    
  0.93575364    
 -0.33330309    
 -0.16849373    
 -0.40546429    
  8.09067413E-02
  0.50875098    
 -0.29080191    
  0.84012920    
 -0.16378897    
 -9.78562608E-02
  0.11466269    
  7.42567033E-02
 -0.18193445    
 -0.57304633    
  8.19716603E-03
 -0.14467107    
  0.32016742    
 -0.62689698    
  0.43908206    
 -0.31845441    
 -0.10158037    
 -4.50235046E-02
  0.76608008    
  0.15021075    
  0.11426803    
 -0.57797539    
 -0.20346409    
  0.14753525    
  0.41427594    
 -0.14445093    
 -0.60276377    
 -0.17494084    
  0.90445584    
 -0.74820751    
  6.68939948E-02
  0.16750686    
 -0.16750677    
  0.79909581    
 -0.42146581    
  0.99534005    
 -0.92152065    
  0.26207626    
 -0.38973892    
  0.56628072    
 -0.70774627    
 -2.48149000E-02
 -0.10034723    
  0.53062797    
 -0.26399925    
  0.59485376    
 -0.99184525    
  0.23071003    
  0.18315916    
   1.3778911    
  -1.7729501    
 -5.75237125E-02
  0.58924788    
  0.38083294    
  9.05376598E-02
 -0.40432677    
 -0.16674420    
 -0.13814957    
  0.15017486    
  1.18812583E-02
  0.20566924    
 -0.36310634    
   1.1895843    
 -0.44698894    
 -0.61716115    
 -8.47967938E-02
  3.47860344E-02
 -0.29626665    
  0.14425008    
  0.91529506    
 -0.86201298    
  0.65222728    
 -0.46754986    
  0.50374198    
 -0.78231508    
  0.19689564    
  0.33950743    
 -0.66919392    
 -0.20991707    
  0.44599417    
  0.65747172    
 -0.67634004    
  0.42121324    
 -5.78939952E-02
  0.87021255    
  -1.0472493    
 -0.36290619    
  0.11271979    
  0.61669356    
 -0.13470659    
  0.31702772    
 -0.53314310    
 -2.76149288E-02
 -0.37979767    
  0.54531163    
 -0.63711852    
  0.80807674    
 -0.57472932    
 -0.31339070    
 -9.46161598E-02
  0.83522969    
 -0.33978844    
  0.27126938    
  0.67706138    
 -0.84669739    
 -0.42884541    
  0.11562938    
  0.55797213    
  0.67488927    
  -1.0495836    
  0.57386798    
 -0.56909448    
  0.29479989    
 -0.23922887    
  0.22853458    
 -0.38946423    
 -0.12375398    
  3.52985784E-02
   1.4587495    
 -0.93528730    
 -0.11607183    
 -0.18540253    
  0.51912475    
 -0.45198503    
  1.71681382E-02
  0.28020701    
 -0.52485698    
 -0.21772364    
  0.29609284    
  0.39705497    
  0.30110487    
 -3.82215939E-02
 -2.89872810E-02
 -0.39482665    
 -0.35327908    
   1.0929463    
  8.17897990E-02
 -0.69489354    
  0.22174403    
  0.14813042    
 -0.81637931    
  0.18414170    
  0.44410256    
 -0.73178422    
 -6.89937621E-02
  0.31015494    
  0.12935647    
  0.20711654    
  4.00051102E-02
 -0.31641319    
  0.19494738    
 -0.26458040    
 -2.92698368E-02
  0.17237149    
  6.84369057E-02
  0.42473379    
  0.45913059    
 -0.79458517    
 -2.15833057E-02
 -0.48097289    
  0.31523958    
  0.29516470    
 -0.24494459    
 -0.27014983    
  0.38201976    
 -0.34012863    
  0.61032289    
  5.68485297E-02
 -0.66205627    
 -2.58404464E-02
  0.47131142    
 -0.52508861    
  0.50194687    
 -0.57648051    
  0.72823817    
 -0.54393417    
  0.96082842    
 -0.85299605    
 -7.85619467E-02
  0.73550642    
 -0.75492477    
  0.32023495    
  0.80577683    
 -0.86440152    
 -0.39794552    
  0.11653411    
  0.31115460    
  0.35923591    
 -0.50912166    
 -0.16126791    
   1.0986121    
  -1.0124342    
  1.36684580E-02
 -4.15755510E-02
 -0.12014497    
 -0.24600856    
  0.69992721    
 -0.16889824    
 -0.16016836    
  0.19553602    
  0.24529000    
 -0.11175858    
 -0.13740028    
 -0.31651828    
  0.20597585    
  0.52884400    
  7.37436563E-02
 -0.59826833    
 -0.22638074    
  0.30110535    
 -9.21151191E-02
 -0.32339939    
  0.22677307    
 -0.24512313    
  0.31056714    
 -6.06242418E-02
  0.27193388    
 -0.22497639    
 -1.85199566E-02
  0.38341719    
 -0.73875695    
 -3.39024104E-02
  0.14722931    
   1.6341305    
  -1.0882139    
 -0.35176122    
  2.89875902E-02
  0.10821351    
  0.59911817    
 -0.54910767    
 -0.42392719    
  0.24647142    
  0.94121993    
 -0.54878443    
 -0.13306321    
  0.55478847    
 -0.76675826    
  0.37729430    
 -0.24318399    
  0.63479739    
  8.62962008E-02
 -0.72922295    
 -0.13996564    
  0.73227727    
 -6.28846437E-02
 -0.51725686    
  2.39054374E-02
  0.42108995    
 -0.60183758    
 -0.26283562    
  0.97929430    
 -0.71645737    
  0.25654209    
  0.26180294    
 -0.41960967    
 -0.62700659    
  0.62700731    
  4.18471433E-02
 -0.24489403    
   1.3115824    
  -1.0464026    
  8.83493125E-02
 -0.40179518    
  0.65677947    
 -0.88405335    
  7.31230974E-02
  0.32542315    
   1.0166385    
 -0.24558751    
 -0.69100827    
  4.26474679E-03
  3.34762074E-02
  0.12006698    
 -7.57939592E-02
 -0.21432416    
  0.92115700    
  -1.0736836    
 -2.88207345E-02
 -0.13102749    
  8.92302915E-02
 -0.14403996    
   1.1666654    
 -0.84437788    
  0.79492980    
 -0.65250969    
  0.14014702    
 -3.92204635E-02
 -0.27971336    
  0.12422805    
 -0.21848197    
  0.50849771    
 -0.21357396    
  0.44922647    
 -0.41937357    
  8.84113386E-02
 -0.12695946    
 -6.77468851E-02
 -1.41171953E-02
 -0.12611131    
  0.72749633    
 -0.41590917    
  0.60255033    
 -0.63862604    
 -4.59371693E-02
  0.56812662    
 -0.32635394    
 -0.15975934    
 -0.30089301    
  4.67618182E-02
 -0.28599164    
  0.20679460    
  0.30538198    
 -0.42179269    
 -9.71629694E-02
  0.71667755    
 -0.32721344    
  0.16527985    
  4.95335981E-02
 -0.41856134    
  0.18982534    
  9.36098546E-02
  0.11256824    
 -0.10409384    
  2.50016116E-02
  0.23052344    
 -4.00050059E-02
 -0.25423393    
 -0.20359883    
  0.53944415    
 -0.44218096    
  6.14854358E-02
  0.14095823    
 -0.12277470    
  3.54021750E-02
  0.81958795    
 -0.91055995    
   1.2125074    
  -1.1302694    
 -9.66270864E-02
  0.10100342    
  0.17940639    
  0.67286992    
 -0.77660948    
  0.35424262    
 -8.59787241E-02
 -0.35270199    
 -0.11174364    
 -0.13142164    
  0.49497020    
  0.54978263    
 -0.86994952    
 -0.16920006    
  0.38856360    
 -0.35020226    
 -0.10178357    
   1.1375275    
 -0.24533477    
 -0.39938578    
 -5.99428564E-02
  1.15167592E-02
  4.84269559E-02
 -3.32743078E-02
  0.38265082    
 -0.57707554    
  0.43987408    
 -0.15562232    
 -0.20526303    
 -9.74215642E-02
  7.17797801E-02
 -0.34866706    
 -5.03249057E-02
   1.0226834    
 -0.46768630    
 -0.13459030    
  0.46309450    
 -0.58459258    
  0.19105548    
  0.57363349    
 -0.79875463    
  0.10337888    
 -0.49166441    
  0.67100596    
  0.49805823    
 -0.63800681    
  0.14367259    
 -0.27170122    
  0.49112049    
 -0.82369715    
  0.36615458    
  0.22314346    
  4.06712256E-02
 -0.62318879    
  0.25506195    
  1.04168365E-02
  0.34311202    
  0.42488310    
 -0.30383793    
 -0.32416952    
 -8.45576525E-02
  0.18721169    
 -3.72713841E-02
 -0.18994513    
 -5.23678511E-02
 -8.40833783E-02
 -0.15123013    
  0.77161872    
 -0.52030379    
  0.74971730    
 -0.22941327    
 -0.29399115    
  0.13036165    
  1.47064626E-02
 -0.14506790    
  3.72715853E-02
 -0.34054554    
  0.50164044    
 -0.31931913    
  3.73879336E-02
  0.23952238    
 -0.28647906    
  0.28286299    
  0.50864905    
 -0.32391480    
 -0.52702004    
  0.59681636    
 -0.39013350    
  0.30516359    
 -0.66599715    
  0.47445777    
 -0.44512954    
  0.31053999    
  0.26301554    
 -0.19345798    
 -0.10404368    
  1.73913501E-02
  5.04308566E-02
 -6.78224564E-02
  0.36974731    
  0.26469260    
 -0.54232401    
 -0.24334593    
 -1.54244155E-02
  0.38979915    
 -0.45953158    
  0.63304305    
 -0.18764514    
  0.54373002    
 -0.94033736    
  0.17435317    
 -0.28620163    
 -0.52472878    
   1.2499015    
 -0.35790369    
  0.12323284    
 -0.15656929    
 -5.21852747E-02
 -8.86359140E-02
  0.35031334    
 -0.69659030    
  0.37512505    
 -0.18707208    
 -0.12783423    
 -6.71395808E-02
  0.57536387    
 -0.31943059    
  0.17241687    
 -0.19415581    
  0.88503855    
 -0.65096533    
  0.93864751    
 -0.71724427    
 -0.76913315    
   1.3081293    
 -0.78237855    
  0.35222039    
 -4.47361507E-02
  0.11414500    
 -0.49539697    
 -0.39357454    
 -1.54558663E-07
  0.44031128    
  7.47598782E-02
 -5.21852747E-02
  0.14518213    
 -0.12748222    
  0.34830680    
  0.10288062    
 -0.45118716    
 -0.11122593    
  0.33436936    
  1.04715405E-02
 -0.26933265    
 -2.76524741E-02
  0.13119225    
 -0.39122200    
  0.68401510    
  0.44248807    
 -0.75180888    
  0.49317101    
 -9.60737914E-02
 -0.50245667    
 -0.17678189    
 -2.23470237E-02
  0.42596939    
 -0.23148029    
  0.56689793    
 -0.51700139    
  0.86359960    
  -1.0476929    
   1.0789160    
  -1.1058713    
  0.45694023    
 -0.24147642    
  0.37110740    
 -0.35797817    
 -0.22859263    
  0.67661816    
 -0.10845158    
  8.59786496E-02
 -0.80103707    
  0.52465343    
  0.16214456    
 -0.30697519    
  0.63062680    
 -0.90256119    
   1.3947814    
 -0.31915814    
  3.98912877E-02
 -0.86104780    
 -7.78424218E-02
  0.12935647    
  0.92046589    
  0.28141284    
 -0.58026749    
  0.10648377    
 -0.71561968    
  0.31015524    
 -0.54159802    
  4.08222377E-02
  0.18647981    
  2.16032205E-07
 -0.16178682    
 -0.38136849    
   1.6784307    
  -1.5574791    
  6.73036650E-02
  0.73088741    
 -0.37184823    
  6.40214309E-02
 -0.13242479    
  0.51170999    
 -0.82629889    
 -6.07986841E-03
  0.74367827    
 -0.35460633    
 -0.66062325    
  0.38662222    
  0.42697164    
  4.50681113E-02
 -0.11102600    
  1.87619366E-02
 -0.18753946    
  0.31641307    
  0.15415068    
 -0.27931404    
 -4.93461192E-02
 -0.48017249    
  0.38213390    
  0.31728232    
 -0.41173387    
  3.24848853E-02
  0.40088883    
 -0.82014716    
  0.74391913    
 -0.56044048    
  0.43020514    
 -0.10285714    
 -0.20763941    
  0.18232147    
  0.67154783    
 -0.52106690    
 -0.58192140    
  0.33741203    
  0.14403951    
  0.14011490    
  0.63681948    
  -1.0893092    
  0.37919691    
 -0.24427825    
 -7.03815147E-02
  0.24783632    
  0.24406159    
 -0.20812970    
  0.44769737    
 -0.59989023    
 -0.21292169    
  0.27058724    
  0.21968898    
 -0.22834718    
  0.23524404    
  0.24287902    
 -0.32895353    
   1.0261353    
  -1.1580632    
  5.40675260E-02
  0.20434408    
 -4.73064594E-02
 -1.39373615E-02
 -0.47070482    
  0.24316679    
  0.15854673    
  0.22764441    
 -0.68124223    
  0.10120964    
 -0.46893525    
   1.2636923    
  -1.0771062    
  0.60031587    
 -0.16458069    
  0.26095143    
  0.47485027    
  -1.1030180    
  0.54340219    
 -2.72919033E-02
 -0.39172623    
 -0.57731467    
   1.9444206    
 -0.89564079    
  9.39820036E-02
 -0.72350329    
  0.53384626    
 -0.11928943    
  4.85743284E-02
  0.42819366    
 -0.70444739    
  0.77231526    
 -0.30444443    
  7.09177367E-03
 -0.62156618    
 -8.22389945E-02
   1.0321676    
 -0.30392903    
 -3.50917540E-02
 -0.56588596    
  0.76297802    
 -0.46590739    
  0.81404024    
 -0.13028285    
 -0.58167326    
  0.13405904    
 -5.30430488E-02
  8.57130513E-02
  0.27600724    
 -0.40546492    
 -7.59857967E-02
  0.31685749    
  0.45633218    
 -0.83189696    
 -8.23702291E-02
  0.93430883    
  -1.1663299    
  0.60323685    
 -0.22576003    
 -0.12545373    
  0.94556105    
  -1.0388929    
  0.15103933    
  0.37702757    
  0.27071229    
 -0.47638100    
 -0.30089301    
 -0.47426862    
  0.26170674    
   1.3111736    
 -0.58248156    
 -0.40546504    
  0.16228113    
  0.23040418    
 -0.68993610    
  0.80807674    
 -0.17095795    
  0.18232135    
 -0.16218682    
 -0.58911723    
  0.11311459    
  0.38566279    
  0.74969900    
 -0.89841020    
  0.12665090    
 -3.01908236E-02
  0.31880203    
  0.18046284    
 -0.54232401    
 -0.11428900    
  0.21684565    
 -0.30589777    
 -8.70116279E-02
  0.13018395    
 -0.15728533    
  0.22971556    
  9.96677801E-02
 -0.12621756    
  8.92843772E-03
 -0.26280800    
  0.21268347    
  0.59502894    
 -0.25722256    
 -0.31928706    
  0.24312632    
 -6.69390634E-02
 -0.10109580    
 -0.46237341    
  0.58628452    
 -0.48974565    
  0.50096083    
 -0.40732515    
  0.44023558    
  3.53396460E-02
 -1.39863351E-02
 -0.32596412    
  0.14082161    
  0.17807558    
  0.10429606    
 -0.22474195    
 -0.19845076    
 -0.12451348    
  0.94354004    
 -0.17845851    
 -0.49974775    
  0.31999376    
  0.23476832    
 -0.52553147    
  6.76206127E-02
 -0.20409454    
 -0.10431207    
  0.40720925    
 -0.27498680    
  2.71515064E-02
   1.1133838    
 -0.57438737    
 -0.74663568    
  0.26405355    
  0.17738637    
 -5.07358536E-02
 -0.40175378    
  0.30421141    
  1.47864021E-09
  0.41091442    
  0.40365192    
 -0.21590996    
 -0.49002230    
 -0.35877874    
  0.15565416    
 -0.32127297    
  0.97068501    
 -0.29003787    
 -0.10956198    
  0.10956211    
 -0.37298018    
  7.47598782E-02
  0.33526114    
 -0.63430661    
 -0.10219183    
  0.61757755    
 -0.25082681    
  1.30721591E-02
  0.28768167    
 -0.12062784    
  1.46212173E-07
  5.00108264E-02
 -0.19989638    
  0.24085841    
  0.33981076    
 -0.53086609    
  0.12896661    
 -0.30081630    
  7.85621181E-02
 -0.32234970    
  0.12660648    
  9.28505361E-02
  0.63221496    
 -0.63221419    
  0.66820854    
 -0.73966664    
  0.13353209    
  0.38677287    
 -0.37755591    
  0.32593194    
  0.42945766    
 -0.77390951    
 -0.15648933    
  4.27880846E-02
 -7.61233866E-02
  0.15172605    
 -0.44507444    
   1.3013467    
 -0.65075910    
  0.86852771    
 -0.39310360    
  0.15870327    
 -6.49577230E-02
 -0.27655864    
 -0.16303939    
  2.40147244E-02
  0.12116700    
 -0.73296940    
  0.38014722    
 -0.30782709    
  0.85639238    
 -0.44705889    
 -0.17693119    
  4.94484715E-02
  0.33584514    
  0.42717138    
 -0.49526882    
 -0.33111840    
  0.85461432    
  -1.1207246    
  0.26610866    
 -9.81187373E-02
  0.12576970    
  2.69072335E-02
  0.17788677    
 -0.57454127    
  0.79916495    
 -0.54493093    
 -9.63303298E-02
  0.66465557    
 -2.63554677E-02
  0.49888557    
 -0.77770478    
  0.11122581    
 -0.43213251    
 -0.17049900    
  0.21283425    
  0.85099226    
 -0.31156415    
 -0.30905664    
  0.18026194    
 -0.12424745    
 -0.35611853    
  0.74984241    
  0.65843093    
  -1.5013645    
  0.12049023    
   1.2899026    
 -0.62138075    
 -0.28307569    
 -0.18970183    
  0.30092701    
 -6.10354729E-02
 -0.43024495    
  0.11658686    
  0.88420218    
 -0.97426242    
 -0.12237468    
  0.62267399    
 -0.41985407    
  0.21245839    
 -0.23197104    
  0.86681026    
 -0.88671154    
  0.10937338    
  0.28090274    
  4.97611985E-02
  8.07892159E-02
 -0.67246729    
  0.43049023    
 -0.44225532    
  0.11712456    
  0.53062838    
 -0.11122594    
 -0.18996274    
  0.94840568    
 -0.77237970    
 -0.14715748    
 -0.26358402    
  0.15641646    
  0.47676837    
 -0.22244132    
 -0.41604784    
  0.57469875    
  0.33946204    
 -0.78462774    
 -0.20692153    
  0.35033336    
  0.53561717    
 -0.13964348    
 -0.31065086    
 -8.93796682E-02
  8.09680857E-03
 -4.11580391E-02
 -0.16400240    
  0.26388609    
 -0.16498214    
  0.20595659    
  0.79044557    
  -1.0854545    
   1.0414541    
 -0.73917282    
  0.36856005    
  0.10234883    
 -0.27122653    
 -0.78964478    
  0.53408259    
  0.74721450    
 -0.89120007    
 -0.22757740    
  0.82319999    
 -0.20501646    
 -2.44932863E-07
 -0.39504075    
  8.84993561E-03
  0.24147634    
 -0.25478017    
  0.38744688    
 -0.26966351    
  0.39749721    
 -0.38566276    
  5.71582019E-02
 -0.52951831    
  0.37351364    
  0.86203110    
 -0.53612810    
 -0.45020127    
  0.70047349    
 -0.42760631    
  0.11279573    
 -0.42057872    
  6.39038384E-02
  1.88675784E-02
  0.47756869    
  0.28768188    
 -0.25910878    
 -0.44277200    
  0.30075374    
 -0.35482067    
 -6.70101643E-02
   1.1945225    
  -1.2716817    
  0.82801414    
  -1.0221715    
  0.13353066    
  0.27625301    
  0.58154064    
 -0.24753518    
 -0.34266400    
 -9.57457945E-02
 -6.93348125E-02
  0.49532118    
 -0.35222077    
  0.11332877    
 -0.27715489    
 -5.37768900E-02
  0.78291744    
 -0.56087941    
 -8.78164247E-02
  0.27675319    
 -0.40546498    
   1.0145934    
 -0.54527676    
  0.34283361    
 -0.45547518    
  0.86094034    
 -0.80485082    
 -3.64269176E-03
 -0.21496460    
 -0.29829705    
  0.27541271    
  0.57275653    
 -0.84816939    
  0.52775496    
  0.51010638    
 -0.66126305    
 -9.19681117E-02
  0.24312632    
  0.59693748    
 -0.99345005    
  0.46262336    
 -0.76647782    
  0.62570542    
  0.82546669    
  -1.1526794    
  0.51082534    
 -0.56608897    
  0.56930852    
  0.57375485    
 -0.45276192    
 -0.10504447    
 -0.32639647    
  0.17645660    
  0.14040110    
  0.26995370    
 -0.39575610    
  5.63528128E-02
 -0.33442032    
  0.84798068    
 -0.79215193    
 -1.36672258E-02
  0.22497694    
 -0.23419270    
  0.29114795    
 -0.14897382    
 -6.21319152E-02
  0.48221484    
 -0.49945667    
  0.43403840    
  0.60022825    
 -0.97517800    
  6.35137558E-02
 -0.45473540    
  0.82364351    
 -0.91895312    
  0.78237796    
 -0.34627661    
  1.28484610E-02
 -0.25009885    
   1.1396527    
  -1.0164204    
 -0.32208276    
   1.1631505    
 -0.56065768    
 -0.36085388    
  2.07260568E-02
  0.33647242    
  0.51302063    
 -0.70195806    
 -5.45598976E-02
 -1.41171953E-02
  0.32146522    
 -0.11264123    
 -0.41901839    
  0.54191655    
  0.21357383    
 -0.55961543    
  0.47957262    
 -0.22986265    
 -0.30404484    
  8.27713311E-02
  8.07610005E-02
  0.51684147    
 -0.98684645    
  0.17076027    
   1.0651116    
  -1.0308218    
  0.58653724    
 -0.34337068    
 -0.31296128    
  0.48272318    
  2.20600385E-02
 -9.93181616E-02
 -0.28101161    
  0.44713813    
  0.31535664    
 -0.60077304    
  9.48990583E-02
 -0.31127706    
  0.27353752    
 -4.36745547E-02
 -9.84396860E-02
   1.4154228    
  -1.3214568    
  0.35487953    
 -0.75810438    
  0.26905316    
 -0.20409591    
  0.21429962    
 -0.34156224    
  0.55141932    
  4.10685688E-03
 -2.48975735E-02
  0.71187782    
 -0.70768487    
 -0.11987644    
 -1.90478601E-02
  0.35619387    
 -0.45729086    
  0.24835522    
 -0.36680391    
 -2.42431257E-02
  0.23896839    
  0.22024037    
 -0.45920894    
  0.33559561    
  9.21155512E-02
 -7.90431052E-02
 -0.31251898    
  0.21243477    
  0.57386798    
 -0.71770555    
   1.1558728    
  0.10082891    
  -1.0084615    
 -8.54448453E-02
 -0.27369654    
   1.5535862    
  -1.1358505    
 -4.57457341E-02
 -8.43063816E-02
 -0.30010533    
  0.15057302    
 -0.12588102    
  0.79177779    
 -0.17791180    
 -0.12648432    
  0.18107213    
 -0.38842416    
  5.38248830E-02
 -0.25757194    
   1.2224448    
 -0.65880239    
 -0.33262104    
 -0.49451622    
 -0.22130708    
   1.5172423    
 -0.22465396    
 -0.22819452    
 -0.12453031    
 -0.37371716    
  9.90917385E-02
  0.29590309    
 -0.45399264    
  0.37365669    
  0.35210198    
 -0.53062797    
  0.27969578    
 -0.48036566    
  0.21868970    
 -0.11332845    
  0.69064355    
 -0.52512980    
  0.32918146    
 -0.36806330    
 -6.83628991E-02
 -2.87104882E-02
  0.76343405    
 -0.85486853    
  0.12953313    
  0.49481016    
 -0.28105652    
  9.35934708E-02
 -0.62346637    
  0.10343637    
  0.24487188    
 -9.09149647E-03
 -0.36519107    
  0.69970435    
 -0.63598949    
  0.75013375    
 -0.34056222    
  0.59187698    
 -0.67739832    
  0.16050768    
 -0.19225723    
  0.66510820    
 -0.94513971    
 -0.30407605    
   1.1548518    
 -0.27046993    
  2.69375090E-02
 -6.52028620E-02
  2.45192908E-02
 -0.14897382    
  4.70676087E-02
  3.01906187E-02
 -0.10991418    
  5.64663187E-02
 -6.47995770E-02
  0.14393753    
 -0.16081505    
  0.10493503    
 -0.43462166    
  0.70783138    
 -0.21732938    
 -2.94139814E-02
  0.38282290    
 -0.46847790    
 -2.05344018E-02
 -0.12350442    
  0.51363885    
 -0.31041014    
  0.29911056    
 -0.51652360    
  0.24760351    
  6.47712946E-02
 -0.38136727    
  0.61628848    
 -0.43057123    
 -0.36396620    
  0.47986332    
 -0.15038407    
  0.77318966    
 -9.32876542E-02
 -0.54856557    
 -0.23280586    
 -0.18038212    
 -0.11054274    
  0.68989474    
 -0.13213672    
 -5.34480810E-02
 -0.32632759    
  0.72523516    
 -0.69842368    
  7.63726681E-02
  0.34484071    
 -5.71582168E-02
  0.51009005    
 -0.89553553    
  0.32871994    
 -3.16232219E-02
 -3.26557495E-02
  7.58850351E-02
  0.53288782    
 -0.59640151    
 -0.16444969    
  0.58617473    
  0.34068745    
 -0.66487044    
  0.21343100    
 -0.48513234    
 -0.31906304    
  0.38968152    
 -0.10032246    
  0.14041738    
  0.33771920    
  8.36306512E-02
  4.75614443E-02
 -0.43880171    
  0.31999376    
 -0.24256189    
 -0.17528847    
  0.29698473    
  3.74834687E-02
 -0.33915100    
  0.21465719    
  0.13447791    
 -0.58646393    
  0.38542464    
  2.86510357E-07
  0.17419176    
  7.53215775E-02
 -0.52246046    
  0.28101093    
  8.09688270E-02
 -0.39441505    
  3.24346684E-02
  0.91202670    
 -0.38014755    
 -0.56431413    
 -5.65126278E-02
  0.16571191    
 -0.18924291    
  0.31845382    
 -0.24392119    
  0.20867486    
  0.20230021    
 -0.14988598    
  6.18756749E-02
  5.82688302E-02
 -0.11166967    
  4.13285159E-02
  0.22718363    
 -0.45845729    
 -2.06200331E-02
  0.39499399    
  0.27443716    
 -0.62362075    
  4.38026600E-02
  4.19636630E-02
  1.36064682E-02
  0.25331485    
  0.65210676    
 -0.76292127    
  0.39762187    
  0.49174678    
 -0.81052911    
 -0.35616022    
 -3.14168110E-02
  0.11066563    
  0.53621489    
 -0.67931557    
  6.89928234E-02
 -1.55049134E-02
  0.19354269    
 -0.24703157    
  0.25557920    
  0.13512549    
 -0.47074831    
  0.28768256    
  0.34409571    
 -0.17601250    
 -0.19065869    
  0.43101159    
  0.23200651    
 -0.60967135    
  0.39239320    
 -0.71681768    
  0.10236286    
  0.13623127    
  0.62482822    
 -0.69314641    
  0.57251912    
 -0.35545456    
  0.67468464    
 -0.44991729    
 -0.40708965    
  0.41999355    
  0.45140210    
 -0.47082055    
  0.24767657    
 -0.15713136    
 -0.26895338    
 -0.25187230    
  0.23612432    
  0.77684599    
 -0.50113988    
  4.99367230E-02
 -0.58721465    
 -2.08348390E-02
  0.92676181    
 -0.66845435    
 -6.72520474E-02
 -0.12487292    
  0.23975317    
 -0.46536395    
  0.71452165    
  9.02236253E-03
 -0.55886674    
  0.54984462    
 -9.16913673E-02
 -0.47398567    
  0.37303001    
  0.23696724    
  1.14939585E-02
 -0.78902948    
  0.24921554    
   1.3032854    
  -1.3796581    
  0.36405522    
 -0.37469366    
   1.0169342    
 -0.67588907    
  0.78047532    
 -0.81529528    
 -1.18810441E-02
  5.80438636E-02
  0.10686347    
  0.12377105    
 -0.32933336    
  0.87995362    
 -0.90516490    
   1.0669092    
 -0.96197432    
 -0.11348233    
 -0.11350000    
 -0.27494398    
  0.69314671    
  0.55961561    
  -1.1620656    
 -0.14265558    
  1.98028032E-02
  0.26286718    
 -0.30287141    
   1.1143607    
 -0.32404995    
  0.20570827    
 -0.55710620    
  5.54515384E-02
  0.10618994    
 -4.97237183E-02
 -0.11631325    
  0.33079177    
 -0.40863466    
  0.12516317    
  0.87686825    
 -0.76564217    
 -7.41076767E-02
  4.35708053E-02
 -0.16846414    
 -4.69566174E-02
 -0.21954502    
  0.38733792    
  0.16454899    
  0.11086237    
 -0.35139775    
  8.00429881E-02
 -5.40673248E-02
 -0.26236352    
  0.17301823    
 -0.24798293    
  0.55532956    
 -0.29342642    
   1.0753016    
  -1.0615706    
  1.35443490E-02
  0.73271286    
 -0.99239057    
  0.56623793    
 -1.66391563E-02
 -0.27214319    
  0.32125312    
 -0.34352496    
  0.14249980    
 -0.26197362    
  0.42390636    
 -0.35525146    
 -0.38204506    
   1.1214969    
 -0.99755919    
  0.91996527    
 -0.30660504    
 -9.76382792E-02
 -0.51572120    
  0.39518785    
 -0.77043885    
   1.5178709    
 -0.84274173    
 -0.22314426    
  0.79052091    
 -7.49010220E-02
 -0.35667488    
  0.15754607    
 -0.16952248    
 -4.09889556E-02
 -4.27413546E-02
  0.66883683    
 -0.99661231    
  0.10899048    
  0.54711550    
 -0.66218573    
  0.78623790    
 -0.63908076    
  0.10008355    
  0.95000178    
 -0.72495556    
 -5.87256476E-02
  0.11778323    
   1.0344716    
  -1.3090966    
  5.05856238E-02
  0.27300087    
 -0.22485158    
  1.69495698E-02
  0.23483945    
 -9.39818919E-02
 -0.59584880    
 -9.72981378E-02
  0.30576590    
  0.91198081    
 -0.50293785    
 -0.32158321    
   1.0111526    
 -4.39628102E-02
 -9.00808424E-02
 -0.58451319    
 -0.19863012    
 -7.92959705E-02
  0.28889525    
 -0.15293945    
  0.21634081    
 -0.25082681    
  0.11583152    
 -9.84404162E-02
  0.78963238    
 -0.83369136    
  0.11878383    
 -4.91902381E-02
  0.79682541    
 -0.62012213    
 -0.70733273    
 -0.13762181    
  0.48424673    
 -0.14660375    
  0.88661450    
 -0.51485008    
  0.59581918    
 -0.92186135    
  4.90555316E-02
  0.43343860    
  0.24632132    
 -0.63299829    
  0.24224952    
 -3.23911645E-02
 -6.81110844E-02
 -0.24316569    
  0.13633619    
  3.37387957E-02
 -0.29561165    
   1.2645222    
 -0.79930705    
  0.62057620    
 -0.78545028    
  0.51553142    
 -0.32304201    
 -1.17419735E-02
 -3.94456647E-03
 -0.11728926    
  0.81831056    
 -0.61039329    
  0.27313608    
 -0.69865733    
  0.17214151    
  4.10085246E-02
 -0.28768301    
  0.43286422    
 -0.22895221    
 -0.33066404    
  0.72309959    
  9.08289924E-02
 -7.45689943E-02
 -0.45336848    
  0.78753382    
 -0.75261801    
 -4.00050245E-02
  5.46038896E-02
  0.44183230    
 -0.15415047    
 -0.47290686    
  0.62394667    
 -0.44843093    
  8.41619000E-02
 -0.19768511    
  0.33177716    
 -0.33177689    
  0.42886883    
  0.75188565    
 -0.84897739    
 -3.92940594E-03
 -6.92741200E-02
  0.14506826    
 -0.29992172    
  0.36696666    
 -0.22058675    
 -0.44894949    
  0.52669883    
 -0.22906606    
  0.22906648    
  7.84284808E-03
 -0.47000432    
  0.83290887    
  0.24252006    
 -0.96321660    
 -0.12479167    
  0.16851330    
  0.54963470    
 -0.30010438    
  0.99633342    
  -1.0005084    
  2.47949995E-02
  0.41224515    
 -0.75444859    
  0.59033793    
 -0.27292901    
  4.21514500E-07
  0.74213642    
 -0.70921147    
  0.51647788    
 -0.30883861    
 -0.36516890    
 -8.40008706E-02
  0.58434397    
 -0.12210305    
 -0.20863862    
 -6.18750602E-02
  0.17876944    
 -0.10892557    
  0.44438079    
 -0.28007764    
  0.27241495    
 -0.54119641    
  0.12022715    
 -0.21730162    
 -6.00188859E-02
  0.19597349    
 -0.23808500    
  0.21667117    
  0.18159971    
 -0.35101801    
  0.94360632    
 -0.86001897    
  0.56230724    
 -0.73150760    
  0.30567595    
  0.11274085    
  0.28860113    
 -0.46945253    
  0.13573198    
  0.58350408    
 -0.19094265    
  5.80240563E-02
 -0.64997464    
  0.53586137    
 -0.37970093    
  0.64586157    
 -0.90062457    
  0.27464393    
 -3.94456647E-03
 -6.11187965E-02
 -0.11568355    
  0.64482868    
 -0.57646453    
 -0.10683031    
  0.17081803    
 -8.17658082E-02
  0.24180235    
  0.33747754    
 -0.47706336    
 -0.18151255    
  0.31047881    
 -8.92789215E-02
 -0.12854134    
 -8.29965547E-02
  0.30790839    
 -5.81983551E-02
 -0.14051162    
  0.53467709    
 -0.50495023    
 -0.45258290    
  0.32797828    
  0.88059014    
 -0.70699477    
  0.81314123    
  -1.0204743    
  0.17494172    
 -9.48978886E-02
  0.31886470    
 -0.46475348    
  0.26918778    
 -0.31197426    
  0.32390362    
 -0.29164192    
 -5.43608181E-02
  0.24196000    
  0.56959069    
 -0.38946459    
  7.29956944E-03
 -0.38566267    
  0.30622554    
  0.77983075    
 -0.92353684    
  2.24726480E-02
  0.11728938    
  0.70493537    
  -1.1569202    
  0.20686342    
  0.18400367    
  0.25131416    
  0.12285396    
 -0.49933121    
 -7.92502537E-02
  0.14378843    
 -0.15937185    
  0.43470177    
 -0.28881186    
  6.14231825E-02
 -9.82929692E-02
  0.15213621    
  0.84267873    
 -0.96247983    
 -0.20066997    
  0.10536076    
  8.15794468E-02
  0.58110762    
  0.55961567    
  -1.3221246    
  0.39248985    
  0.41042796    
 -0.59873664    
  0.31763446    
 -0.63271606    
 -0.14595486    
  0.53899676    
  5.66952638E-02
 -0.26947707    
  0.39162454    
 -0.42837387    
  0.53094268    
 -0.36842352    
  2.24726480E-02
  4.43442352E-03
  0.15161876    
  0.33592862    
 -0.72069675    
  0.58405536    
 -0.65945238    
  0.57159227    
  0.98464811    
 -0.65451276    
 -0.18476932    
 -0.54574186    
  0.63029963    
 -0.61518544    
  0.50380063    
 -0.60362184    
  0.28214210    
 -8.36821180E-03
 -0.21477602    
  0.89948392    
  -1.0880754    
  4.90888916E-02
   1.0578730    
  0.20594841    
 -0.96128124    
  6.84030578E-02
 -0.15139928    
  0.75150716    
 -2.52596065E-02
 -0.85429853    
  0.86125141    
 -0.57767600    
  0.22725043    
 -0.38277331    
  6.51401058E-02
 -6.51389360E-02
  0.74468076    
 -0.90606886    
  0.42227200    
 -0.55499667    
   1.5119317    
  -1.1043189    
  0.64253104    
 -0.33782801    
  0.30104208    
 -0.53133076    
  0.10575905    
  0.10858073    
 -0.14137118    
 -0.20479408    
  0.14370659    
  0.16310962    
 -0.20738181    
  0.41502127    
 -0.28406551    
  6.63422793E-02
 -9.19376835E-02
  0.14137062    
 -0.68993610    
  0.31143656    
 -0.44863665    
  0.76409882    
  0.88851154    
  -1.3557783    
  0.57741123    
 -0.44456387    
 -8.48396495E-02
  0.16745493    
 -0.40767068    
  0.98165655    
  0.67183000    
  -1.0723445    
 -0.19574371    
  4.49454458E-03
  0.27640834    
 -0.15018998    
 -0.21037932    
  0.57962334    
 -0.48209852    
  5.17356880E-02
  9.60741118E-02
 -0.43254629    
  0.13720100    
  0.37948981    
 -0.23195438    
 -8.78164247E-02
  1.43888071E-02
  0.25131425    
 -0.47445884    
  0.45198539    
  0.25299674    
 -0.71095258    
   1.7031138    
  -1.3786896    
  3.82214524E-02
 -0.19743510    
 -3.61804664E-02
  0.35509512    
  0.27841410    
 -0.46443275    
  0.18601878    
 -0.25501123    
  0.30888471    
 -0.48550847    
  0.35894516    
  0.34830669    
 -0.36834717    
  0.57965690    
 -0.48692572    
  9.16131362E-02
   1.3318059    
  -1.4308274    
 -0.17861116    
 -8.33818167E-02
  0.15621926    
  0.29180560    
 -9.37683657E-02
 -0.42948073    
  0.97691560    
 -0.82276416    
  0.28544760    
 -0.35475999    
  0.16705436    
 -0.41563767    
  0.26754236    
  0.59454477    
 -0.65253204    
  5.32821827E-02
  1.40522672E-02
  0.48729473    
 -0.52039468    
  0.29367384    
  0.50218594    
  2.78088376E-02
 -0.71878952    
 -9.05589163E-02
  0.51177281    
 -0.29147741    
 -0.19225723    
 -0.20374729    
  0.42227200    
  0.60815412    
 -0.90327054    
  0.32790700    
  0.38005558    
 -0.51000863    
 -4.16723378E-02
  7.77486339E-02
 -4.01660688E-02
 -3.75823975E-02
 -2.58633140E-02
  0.41560292    
 -0.65636718    
  0.62415385    
 -0.41894767    
  1.79375410E-02
 -5.48078269E-02
  0.10676800    
 -0.26956359    
  0.13904138    
  0.30081686    
 -0.46220469    
 -6.41610250E-02
  0.32609171    
  0.22488141    
  0.32349133    
 -0.17830962    
 -0.17693055    
  0.16180149    
 -0.45547518    
 -0.27494398    
  0.35350513    
  3.92206460E-02
  0.48221484    
 -0.83158994    
   1.3725641    
 -0.44063857    
 -0.55723178    
 -0.32734653    
  3.96659710E-02
  0.82319999    
 -0.63626039    
  0.28306338    
 -2.46054996E-02
  0.23657633    
 -0.42389262    
 -0.35728776    
  0.19451763    
 -8.42601433E-02
  0.25557920    
 -0.32968679    
 -0.31771469    
  0.41356242    
  0.27551192    
 -0.24898396    
  0.38251576    
  0.53691059    
  0.24011762    
 -0.68497086    
 -0.18558444    
 -0.42927483    
  0.36028284    
 -2.55336668E-02
 -7.14582577E-02
  0.17768073    
 -1.56254321E-02
 -6.50636479E-02
 -0.45499134    
 -1.33328335E-02
  0.54901284    
 -0.11923738    
  0.30285001    
 -0.34750110    
 -0.33921489    
 -1.29042696E-02
  0.23604684    
  0.17803852    
  0.57482779    
  7.66928270E-02
 -0.76022506    
  0.50986785    
 -0.45403895    
  0.37948978    
 -0.41167721    
  1.39208296E-02
   1.3511205    
  -1.2095569    
 -8.33813697E-02
 -0.34432864    
  7.10358769E-02
  0.28625211    
  0.60340083    
 -0.41608441    
 -0.28649592    
  9.91799384E-02
  6.23899698E-02
  0.11419265    
 -0.54621667    
  0.80747318    
 -0.33204973    
 -0.35833150    
  0.27796692    
 -0.12935597    
  0.19806966    
  0.23556589    
  5.11386320E-02
 -0.40693218    
 -0.14174624    
   1.2210846    
  -1.4673364    
  0.49643710    
  0.35271481    
 -0.37671539    
 -0.16705485    
  0.34124583    
  0.26966324    
 -0.35112417    
 -0.18158405    
  0.63624936    
  0.49000105    
 -0.96705568    
  5.14820777E-02
 -5.14820553E-02
 -0.12869179    
  0.30470335    
 -0.26268053    
 -0.56580698    
  0.33024094    
 -0.18232229    
 -0.19997668    
  0.61786443    
 -0.28357473    
  0.22859341    
  0.14916921    
 -9.83105823E-02
 -0.17573133    
   1.1325134    
 -0.83624780    
 -0.43898854    
  0.89562440    
  0.16634022    
 -0.42130733    
  7.21814558E-02
 -0.57505417    
 -0.22067203    
  0.18026088    
  0.19172773    
 -0.34759679    
  0.17627998    
  0.20067103    
 -0.40134206    
  0.35482144    
  0.27131471    
 -0.46145859    
  8.52650106E-02
  0.21542107    
  0.27008584    
 -0.48550749    
 -9.57905278E-02
  0.29164273    
 -0.43963882    
  0.31342173    
 -4.49357461E-03
  0.58125865    
 -0.72644168    
  2.06196029E-02
 -0.17216842    
  0.41150740    
 -0.27042964    
  0.41593668    
 -0.29232192    
 -0.30173439    
  0.45654911    
 -0.10935269    
  0.62653238    
 -0.30929193    
 -0.33066308    
  8.21198225E-02
 -0.14725855    
  0.13052212    
 -9.27809849E-02
 -0.21049237    
  0.30748472    
  0.12615110    
 -0.37267509    
  0.41616076    
 -0.11247793    
 -0.13580129    
  0.39326981    
 -0.41161823    
  3.18934880E-02
  0.67047036    
 -6.88286573E-02
 -0.86714989    
  0.21019527    
  0.11197348    
 -0.13595602    
   1.2665373    
  -1.0610237    
 -4.85922843E-02
  0.94007230    
 -0.89147931    
 -0.29694816    
  0.54121047    
 -0.58469474    
  0.18232228    
 -3.29449214E-02
  0.53819865    
 -0.20377927    
 -0.10460008    
 -0.10832243    
 -0.41397497    
  1.27381254E-02
  0.61415863    
 -0.51769936    
  8.79680365E-02
  0.14660379    
  8.28364193E-02
 -0.21896893    
  0.25189325    
  5.12936600E-02
  0.11607205    
 -0.10840905    
 -0.39219442    
 -0.10724612    
  0.54786724    
 -0.10738243    
 -6.26513511E-02
  5.85943088E-02
  0.10779678    
 -0.56327128    
  0.98082912    
 -0.31365791    
  0.16907661    
 -0.50620723    
 -2.80385185E-02
  0.71887940    
  4.07293513E-02
  3.27183791E-02
 -0.71923530    
 -0.12663241    
   1.2354710    
 -0.93907779    
 -0.48876512    
   1.2021530    
 -0.87875265    
 -2.21737362E-02
  0.29327217    
 -0.21564636    
  3.26559320E-02
  0.26329038    
 -0.18603253    
 -0.46481264    
 -0.12595177    
 -9.86722186E-02
  2.19796579E-02
  0.52378434    
  0.38669169    
 -0.43505228    
 -0.27277863    
 -3.61480713E-02
  0.40341806    
  0.34347343    
 -0.33125302    
  0.37671596    
 -0.20935033    
 -0.58300316    
   1.0482869    
 -0.77606231    
 -0.36876386    
  0.40546593    
  0.75641811    
 -0.66603369    
  0.58687150    
  0.12865700    
 -0.71965194    
  0.63355476    
 -0.64602888    
  0.48968357    
 -0.28939301    
 -4.91324738E-02
 -0.13455933    
 -4.20233235E-02
  0.31728232    
 -0.42598748    
  9.52451956E-03
  0.63207787    
 -8.95331353E-02
 -0.53781569    
   1.0133151    
  -1.0765959    
  0.28642493    
 -0.22314274    
 -0.15808976    
  0.38123268    
  0.24331558    
 -0.40694571    
  6.03636056E-02
  1.24744819E-02
  0.87409049    
 -0.80619991    
  0.26917189    
 -0.47889251    
  0.39268503    
 -0.36915439    
  0.29924256    
 -0.16862237    
  0.70934236    
  -1.0866370    
  0.16934113    
 -0.28266877    
  0.55004668    
  0.41566885    
 -0.39662120    
  0.54932010    
 -0.76307511    
 -0.20118995    
  0.47000322    
 -0.15832560    
 -0.23471600    
  5.27625158E-03
  0.22103617    
 -0.16974249    
  7.69617558E-02
 -3.29449214E-02
  0.26713771    
  0.48409763    
 -0.22427304    
 -0.18571682    
 -0.15415059    
 -8.26921165E-02
  0.34627590    
 -0.25962386    
  0.20318250    
 -0.16822748    
  0.26060137    
 -0.31955701    
  0.24000482    
 -7.95124248E-02
 -0.33234251    
  0.13473259    
  8.45575407E-02
 -1.55647304E-02
  7.91375339E-02
  0.52378482    
 -0.76890647    
  0.21943259    
 -0.23341882    
  0.13176954    
  3.23918834E-02
 -0.37216052    
  0.36416128    
  8.00034124E-03
  0.53600442    
 -0.60187107    
  0.12766299    
  0.50179660    
 -0.21974812    
  7.87380114E-02
 -0.37588128    
 -0.13843185    
 -0.39029670    
  0.44963664    
  1.22703090E-02
  6.30131885E-02
 -0.18844762    
 -0.22660495    
  9.37316790E-02
 -0.29826429    
  0.41253266    
  1.39869386E-02
  4.96718846E-02
 -0.16225977    
  0.56625563    
 -0.38652784    
  0.50300324    
 -0.62241042    
  0.21037975    
 -9.53099281E-02
  0.46728253    
 -0.31437495    
 -0.16164121    
  0.76505959    
 -0.68097699    
  1.20245637E-02
  9.49481949E-02
 -0.44991758    
  0.70725179    
  6.24351576E-02
 -0.67748100    
  0.28638557    
  8.57130513E-02
 -0.34652179    
  0.87924939    
 -6.71979040E-02
 -0.63648736    
 -0.15062544    
  0.14211504    
  8.51050485E-03
 -7.93363824E-02
  0.26095143    
 -0.11601772    
 -0.27193448    
  0.24783632    
  0.11143982    
  0.78514612    
  -1.1979103    
 -0.27675226    
  0.48884651    
  0.28768238    
  0.33647180    
 -0.66035789    
  0.17693089    
  1.91213582E-02
  0.53329879    
 -0.56407040    
  0.75560832    
 -0.86706352    
  6.75365850E-02
  0.16170253    
 -0.45347381    
   1.0424180    
 -0.93869758    
  2.91275289E-02
 -2.91279014E-02
  0.33576816    
  0.30686268    
 -0.46689937    
 -0.10904089    
  0.81450796    
 -0.73481953    
  0.23077425    
 -0.42766920    
  0.13093762    
 -0.15718624    
  0.88605052    
 -0.53524435    
 -0.12766276    
  0.13140139    
  0.19283858    
 -0.20787580    
 -8.70110393E-02
 -0.38907209    
  0.35117164    
  2.54255515E-02
 -0.30598027    
  0.38634422    
  0.63553447    
 -0.75864029    
 -0.30382323    
  0.63529205    
 -0.23576199    
  3.12528946E-02
 -0.19004311    
  0.47580105    
 -0.79658192    
  7.41070658E-02
  0.34830669    
 -0.11568355    
  0.39598644    
 -0.28030196    
 -0.73607159    
  0.32639566    
  0.25061131    
  0.10289424    
  0.67067415    
 -0.92198873    
  0.12348185    
  0.21706469    
 -0.33484828    
  0.23219420    
  0.18830955    
 -0.54113019    
  0.27315417    
  0.44531074    
 -0.46005273    
  0.15556394    
  0.16018561    
 -1.82152521E-02
  0.12104531    
 -0.18167056    
  0.70286536    
 -0.78845698    
  3.75827290E-02
 -0.17415810    
 -0.31906304    
  0.59447545    
 -7.43499445E-03
 -3.03050037E-02
 -0.24747528    
  0.27778095    
  0.26979914    
 -0.58267128    
  0.38484606    
 -2.46054996E-02
 -0.19593690    
  0.67347443    
 -0.47753718    
 -0.29602122    
 -6.42193034E-02
  0.40546545    
 -0.55961668    
  0.33986762    
 -0.36396620    
  0.31623378    
  0.25722298    
  1.01568915E-07
 -0.46383658    
  0.15648896    
  0.31077772    
 -0.16332544    
 -0.36593470    
  0.67258883    
 -0.54196793    
  0.18994553    
 -0.10676757    
  0.16416109    
  0.23659840    
  6.09940886E-02
 -0.22092676    
 -0.25978532    
  0.45067900    
 -0.40851817    
 -0.18599851    
 -5.26262568E-07
   1.2519736    
 -0.46401864    
 -0.51418132    
  8.45575407E-02
  0.70847338    
 -0.98209745    
  0.99531752    
 -0.34893242    
 -0.54509372    
 -0.23120268    
 -0.26294252    
   1.2255430    
 -0.50276381    
 -0.38201973    
  0.13486649    
  0.13935570    
  0.11868583    
 -0.50005442    
  0.47445777    
 -8.90332758E-02
  0.43864661    
 -0.86663061    
  0.23180200    
 -0.12581976    
 -0.32757333    
  0.42845538    
  0.47692379    
 -0.20067059    
 -1.15612419E-02
 -0.10192151    
 -0.27488840    
 -5.21866903E-02
 -9.35258418E-02
  0.58996314    
  0.19073983    
 -0.44050241    
  0.60062367    
 -0.26083484    
 -0.33978844    
 -4.27622274E-02
  0.25185359    
 -0.24219143    
  0.22698246    
 -0.11348233    
  0.15108073    
  0.63620597    
 -0.98605037    
  4.10316885E-02
  0.22815637    
 -0.11428900    
  0.43055835    
 -0.25048196    
  6.87435940E-02
 -0.33298162    
  0.14082161    
 -0.24347517    
  0.32090744    
 -9.02254879E-02
  0.18017352    
 -0.13404354    
 -0.22416878    
  0.10227959    
  4.52563725E-02
  3.47860344E-02
 -4.36745547E-02
  0.11778308    
 -0.16345403    
  0.40546519    
  2.76518725E-02
  0.30570060    
  -1.0809126    
  0.32322708    
  0.71434981    
  -1.0575100    
  0.24307698    
  0.27842924    
  1.97242759E-02
 -0.47627378    
   1.0358890    
 -0.60353470    
 -0.35376418    
  0.24157670    
  0.45736733    
  0.22429876    
 -0.56134909    
 -0.28903168    
  0.21336636    
 -0.12051559    
  0.25131458    
  7.02687800E-02
 -0.22314303    
 -8.37702677E-02
 -0.19207798    
  0.23484008    
  0.31972176    
 -0.49740186    
  0.20972134    
 -0.44685090    
  0.75790536    
  0.55914456    
 -0.67075789    
  0.17553361    
 -0.32661423    
  4.20233011E-02
  1.22703090E-02
  0.56309426    
 -0.63907981    
   1.1443349    
  -1.0602517    
 -5.38428612E-02
 -0.10299840    
  0.12821090    
 -9.57257971E-02
  0.20191519    
 -9.38187614E-02
 -0.25014496    
  0.12825510    
  0.33845401    
 -0.68985218    
   1.3646804    
  -1.3981280    
  7.21615776E-02
   1.1969862    
  -1.1296827    
   1.1005831    
 -0.35836381    
 -0.45601758    
  0.32369217    
 -0.62780422    
  0.55097288    
 -0.18232130    
  0.28455189    
  0.14289154    
 -3.31518985E-02
  4.66474220E-02
  0.17874019    
 -0.58286607    
  0.40947339    
 -0.27093384    
 -0.25782827    
  9.00924206E-03
 -0.10386644    
  7.65918866E-02
 -2.33102012E-02
  0.14874542    
  0.70325863    
 -0.70733142    
  0.37085950    
  0.22820084    
 -0.49819979    
 -0.22222202    
  0.77496099    
 -0.34371737    
 -0.69314790    
  0.85835671    
 -0.40040156    
 -0.11211747    
  8.52439627E-02
 -1.17419735E-02
 -0.23901670    
  0.10436082    
 -9.93720293E-02
  0.12604086    
 -7.27585256E-02
  9.01507065E-02
  8.58362950E-03
 -0.18746385    
  0.34527025    
 -5.62999025E-02
  0.27211779    
  6.82079047E-02
 -0.40409210    
  8.19716603E-03
  3.68635085E-07
  0.28563917    
 -0.15568541    
 -0.12182317    
  0.44644862    
 -0.63771766    
  0.16667718    
  0.32933351    
 -0.12715538    
 -0.62438124    
  0.76340485    
 -0.68433684    
   1.1025035    
 -0.94086158    
  0.76512092    
 -0.73570704    
 -8.04445669E-02
  0.16826138    
  0.10889416    
 -0.17284200    
  0.11568438    
 -0.21999644    
  0.69836891    
 -0.27731922    
  0.41117582    
 -0.88049251    
  0.83147448    
 -0.74721366    
  5.03810169E-03
  0.24008493    
  5.75974435E-02
 -2.26422306E-02
 -0.24533430    
  0.66845429    
 -0.70319676    
  0.51385099    
 -0.31318033    
  0.24763426    
 -0.13077001    
  0.78275889    
  -1.0802932    
  0.30486071    
 -1.84170976E-02
  0.17047942    
  0.14289154    
 -0.49643639    
  0.47723150    
 -0.49525011    
  1.35443490E-02
  0.20959963    
 -0.57981932    
  0.23604684    
 -0.16101082    
  0.19131751    
 -2.01011486E-02
  0.51285368    
 -0.22771293    
 -0.14780965    
  0.36942559    
 -0.27653182    
  7.38198012E-02
  5.11063449E-02
 -0.18731664    
 -0.29198396    
 -4.10621949E-02
  5.96927758E-03
  0.81357199    
 -0.55763936    
  0.15743683    
  0.17969306    
 -0.66078120    
  0.30034131    
 -0.40075982    
  0.38171133    
  6.96338192E-02
  0.33262077    
 -0.18296473    
  0.50229472    
 -0.43510574    
 -0.52415186    
  0.90154856    
 -5.07725589E-02
  0.10379669    
 -0.39844716    
 -0.47420743    
  0.63234699    
  2.65111234E-02
 -0.25714490    
 -1.51515314E-02
 -0.21175733    
  0.41173446    
 -0.63842225    
  0.31251907    
 -4.33817226E-03
  8.65770038E-03
  0.29626617    
 -6.28305525E-02
 -0.22058675    
 -0.20731130    
 -3.19167674E-02
  0.38544640    
  7.32632773E-03
 -5.62999025E-02
  7.43839219E-02
  0.45556274    
 -1.83489025E-02
 -0.17127204    
 -0.16058186    
 -8.75981376E-02
  0.16515622    
 -0.27679640    
 -0.35554999    
  0.83680999    
 -0.17795153    
 -0.72264862    
 -5.53996637E-02
  0.70884609    
 -0.32902327    
  0.49511823    
 -0.48649815    
  0.24940550    
 -0.45869598    
  0.30343014    
 -0.24685980    
  0.34359002    
  5.18248938E-02
  0.16420057    
 -0.21602574    
 -0.40015951    
  0.41074234    
 -0.14310054    
 -0.28903168    
  0.37435517    
 -0.66745698    
  0.19073935    
  0.59903359    
 -0.35573515    
 -0.25534594    
  0.34509256    
 -8.50633383E-02
  0.31077772    
 -0.46181786    
  0.30251715    
  0.21264645    
 -0.61811107    
  0.98383707    
 -0.49002230    
 -0.25394323    
  2.80386955E-02
  0.12543438    
 -0.34054554    
  0.15822420    
 -2.97049023E-02
  3.94137427E-02
  0.11831928    
 -0.17292345    
  0.71833736    
 -0.47899923    
 -3.68137695E-02
 -8.70110542E-02
  0.69541764    
 -0.75150645    
  0.11778293    
  0.11302368    
 -0.51209795    
  0.78148431    
  9.98054743E-02
 -0.20419528    
  0.50302851    
  0.25738451    
  -1.0470169    
 -0.16862240    
  0.28640589    
 -0.27121529    
  0.11834174    
 -5.97872697E-02
  0.59617680    
 -0.51431280    
 -0.11071182    
 -4.89029661E-03
  0.18721169    
  0.14715779    
  0.39014360    
 -0.28373155    
  0.34365702    
 -0.65152049    
 -0.38844430    
  0.22060871    
   1.1875954    
  -1.3291363    
  0.58518380    
 -0.49040639    
  0.14345486    
 -0.20941402    
  0.38247517    
  0.71043831    
 -0.23271316    
 -0.40666786    
 -0.14755352    
  0.26653999    
  0.10919894    
 -0.18577607    
 -0.59752309    
 -5.82681336E-02
  0.25205493    
  0.69055277    
 -0.66497552    
  0.14545520    
  0.71688104    
 -0.51224786    
 -0.46787143    
  0.46430519    
  0.14286287    
 -0.50465286    
  0.17803852    
  0.52784693    
  0.47473961    
  -1.1160866    
 -4.42329869E-02
   1.2079852    
 -0.85231555    
  0.58347404    
  0.31290174    
 -0.91056043    
  0.59372097    
 -0.78609318    
  0.19948968    
 -0.24374357    
  4.42551374E-02
 -5.33465408E-02
 -9.17490385E-03
  0.10489987    
  8.73567834E-02
 -0.14280826    
  0.47055164    
 -0.52461821    
 -0.16579175    
  0.36646324    
 -9.53099132E-02
  0.61067134    
 -0.61067069    
 -6.89923316E-02
 -0.35539961    
  6.34830398E-03
  0.86964989    
 -0.87599868    
   1.2858759    
 -0.71450007    
 -0.58419579    
   1.0319207    
 -0.46954378    
 -0.27792624    
 -0.31059682    
  0.27098799    
  0.81205159    
 -0.67536867    
  5.15139587E-02
  8.42184499E-02
  0.40289724    
 -0.62124586    
  0.13412970    
 -0.11987644    
  1.86928473E-02
  0.22684073    
  7.35314703E-03
 -0.34678158    
  7.48482123E-02
  0.38277373    
  4.48790565E-02
 -0.21223198    
  6.38118237E-02
 -0.26966345    
  0.72363001    
  0.59111673    
  -1.3991644    
  0.21794896    
 -4.25593443E-02
 -0.34432864    
  6.11544913E-03
  0.39730182    
  0.17958546    
 -0.34403527    
  0.38430858    
 -0.36516890    
  4.63053733E-02
  0.35757911    
 -0.55173540    
  0.56118411    
 -3.83437723E-02
 -6.04213588E-02
 -0.34341657    
 -9.80362669E-03
  0.22805731    
  0.32803318    
 -0.40971109    
  0.33950743    
 -0.37855786    
  0.46834260    
 -0.48619974    
  0.10671127    
 -2.45911591E-02
 -8.21187720E-02
 -4.60902490E-02
  0.81719959    
 -0.63252276    
  0.27286693    
 -0.29667765    
  2.77242344E-02
 -0.45142674    
   1.1047282    
 -0.79580057    
 -0.18774140    
  0.26152822    
 -0.51361805    
   1.2851982    
 -0.72658163    
 -0.10092612    
 -3.14638130E-02
  0.48866406    
 -0.46163559    
  0.11332877    
  0.35389331    
  0.78490543    
  -1.3022531    
  0.43008143    
  0.18787831    
 -0.46648338    
 -0.28101161    
  0.19290383    
 -9.66270864E-02
 -0.49643731    
   1.1700711    
 -0.80234629    
  0.57364577    
 -0.40237316    
  4.52563725E-02
 -2.23714821E-02
  0.12329853    
  0.28065708    
  2.38815621E-02
 -0.20559901    
 -0.20875435    
  0.53899622    
 -0.72489572    
  0.64072150    
 -0.41542995    
 -0.16783464    
  0.36577037    
 -0.21525207    
 -6.30834177E-02
  3.20401713E-02
 -0.26101410    
  0.30937454    
  9.80373621E-02
 -7.68054500E-02
 -0.16896532    
  0.19795363    
  7.46911839E-02
  0.31015521    
 -0.32158348    
 -0.13517460    
  0.20900932    
 -0.10496496    
 -0.26553223    
  0.17455968    
  8.70114267E-02
 -0.38193509    
  0.25967744    
  1.33630233E-02
  0.46278745    
  0.35500240    
  -1.1143615    
  0.24667458    
  0.28185135    
 -0.34918383    
  0.71041054    
 -0.53307599    
  6.84369057E-02
  0.59725344    
 -0.61690015    
 -0.20155331    
  4.27624099E-02
  2.75254771E-02
  8.66345167E-02
 -0.21179751    
  0.33280268    
 -0.44101599    
  0.38039121    
 -0.12464262    
  4.75252159E-02
  0.79724127    
 -0.79724103    
 -7.44322911E-02
  0.35576561    
 -0.46618921    
 -5.74569404E-02
   1.2023584    
  -1.0031550    
  0.44434673    
 -6.71789274E-02
 -0.54462373    
  0.58314633    
 -0.47000310    
  0.12653023    
 -0.44731140    
  0.54485500    
 -0.19654787    
  0.10716903    
  0.10047065    
  0.32644293    
 -0.20866033    
  0.11705657    
 -0.32318875    
  0.52517980    
  3.73000205E-02
 -0.65058744    
 -8.70121419E-02
 -0.45953256    
  0.50626928    
  0.65118259    
 -0.58493370    
  0.81944078    
 -0.97145671    
  0.16896574    
 -6.95924684E-02
  0.12277591    
  9.49481949E-02
 -0.19105510    
  5.95923923E-02
 -4.65199128E-02
 -0.14410010    
  0.98768067    
 -0.64409071    
 -0.51200837    
  0.43844604    
 -0.17471662    
 -4.65199687E-02
  0.15415105    
 -0.12136137    
 -4.71787639E-02
  9.66270044E-02
 -0.11613926    
  0.70050949    
 -0.57129735    
  0.15600404    
 -0.17788711    
  0.12464219    
  0.14179777    
 -7.38470033E-02
 -0.24715301    
  4.11959141E-02
  0.31641307    
 -1.98023692E-02
 -0.51639628    
  0.42208621    
 -0.45617947    
  0.99517709    
 -0.90144497    
 -0.11122588    
  0.30228105    
  0.81767106    
 -0.99825543    
  0.50769544    
 -0.15571915    
 -0.29135212    
  0.71496648    
  0.83384734    
  -1.6739757    
  0.20067097    
 -0.25782940    
  0.11122482    
  0.10956308    
  1.40522672E-02
  0.16275173    
 -0.17680235    
 -0.33270562    
   1.0651647    
 -0.62521327    
 -0.29904577    
  0.28195104    
 -0.12372724    
  0.61188424    
 -0.57360166    
  0.27706277    
 -0.65474772    
  0.90249765    
 -0.17899393    
 -0.41884246    
  0.79850751    
 -0.56132150    
 -0.39555416    
  0.86655331    
 -0.66857630    
 -1.96078904E-02
 -0.25841081    
  0.53739250    
 -0.14916907    
  5.49824312E-02
 -0.22006193    
  0.16072266    
 -2.20754240E-02
  0.46888685    
 -0.12479119    
 -0.50346804    
  0.78320777    
 -0.57164985    
 -0.10253928    
 -0.27369654    
  0.89128900    
 -0.51505417    
  4.14998755E-02
 -0.37543285    
   1.0334158    
  -1.1728814    
  3.34481187E-02
  0.31365791    
  9.61841121E-02
  0.25663781    
  4.29814868E-02
 -0.44507349    
  0.60061055    
 -0.54177034    
 -0.44183341    
 -0.19574419    
  0.18830907    
  0.63949430    
  3.10104582E-02
  0.50700128    
 -0.64162385    
  0.21876739    
 -0.58989507    
  0.38414192    
  0.26699504    
 -5.77406101E-02
 -0.37787679    
  8.31778795E-02
  0.11517178    
  0.10326619    
 -0.10745919    
 -6.95924684E-02
 -9.44091082E-02
  0.74851668    
 -0.73377389    
  0.64825165    
 -0.90866774    
  0.42634296    
  0.78393966    
 -0.29399168    
 -0.56723922    
  0.78683233    
 -0.78683221    
 -0.57536459    
  0.21357492    
   1.0638264    
  -1.0447786    
  0.93498272    
 -0.20782968    
 -0.44895011    
  0.59306341    
 -0.31254986    
  3.53396460E-02
 -0.24242567    
 -0.51526088    
  0.77830535    
 -0.33172092    
 -0.14785127    
 -0.18672732    
   1.1418157    
 -0.80250829    
  0.30984008    
 -0.46241987    
  0.13353178    
  0.39256129    
 -9.17448550E-02
  1.41346585E-02
 -0.37437418    
  0.13353188    
  8.55221823E-02
  0.16925812    
 -0.12516344    
  4.59849536E-02
 -0.19362079    
  0.34616497    
  5.62644750E-02
 -0.25088054    
  0.37640071    
  3.42585258E-02
 -0.61829895    
 -1.45279393E-02
  4.76285480E-02
  0.32980591    
 -0.37256774    
  9.26586464E-02
  0.30956441    
 -0.11697145    
 -0.42017052    
  0.42744425    
 -0.17366390    
  0.22658595    
  6.32487386E-02
 -0.37059718    
  3.21875066E-02
  0.31556976    
 -0.16855566    
  9.67299864E-02
 -0.16126791    
 -0.36865017    
  0.36865133    
  4.08223085E-02
 -0.29035255    
 -0.11911988    
 -9.47084948E-02
  0.13601257    
  0.31897905    
  0.22482301    
 -0.45007020    
 -0.46790007    
  0.88035917    
 -6.47712201E-02
 -0.17861116    
 -0.30411163    
  0.24930473    
  0.25183618    
  0.50716901    
 -0.90536141    
  0.12260266    
 -0.26236501    
  0.27668500    
 -5.35405129E-02
  0.23111176    
 -4.87899445E-02
 -0.51779336    
  0.36987397    
  8.78160074E-02
  0.69314748    
 -0.85618752    
 -6.45377934E-02
  0.13976170    
 -0.25754571    
  0.45027947    
  0.13750783    
 -0.44802451    
  0.58112162    
 -0.52820045    
  0.16148767    
  0.13133636    
 -0.36218512    
  0.37365669    
 -0.29915458    
  0.67242140    
 -0.59356177    
  0.27576324    
  0.18052131    
 -0.29875386    
  0.16736536    
 -0.17142214    
  0.41087067    
  -1.0183628    
   1.0886120    
 -0.68813437    
  0.46373391    
 -0.33270556    
  0.48954788    
 -9.28938985E-02
 -0.18764514    
 -0.18303369    
  0.54856580    
 -0.44320509    
  7.66312098E-03
 -0.31607023    
  0.10431370    
   1.6618155    
  -1.3764944    
 -5.84103204E-02
 -8.63280594E-02
 -0.27681160    
  0.37806591    
  0.74369985    
 -0.47565332    
 -0.59346855    
  0.20346443    
  4.17560758E-03
 -0.26028225    
  0.67954141    
 -0.26154241    
 -0.15355752    
   1.1985638    
  -1.2806828    
  0.21409404    
  9.69613642E-02
 -0.35714570    
   1.2072695    
  -1.1301333    
 -4.37618280E-03
  0.82255852    
  -1.1102407    
   1.0729444    
 -0.30924624    
 -0.37990859    
  0.20788804    
 -0.39100778    
  0.10870378    
  0.83682024    
 -0.69314754    
 -0.29639375    
  1.48890046E-02
   1.0601133    
 -0.73496485    
 -8.53955597E-02
  0.14077239    
 -0.29556867    
  0.57818782    
  0.22009328    
 -0.71998012    
 -0.16325718    
  0.53033870    
 -0.39680737    
 -0.40331212    
  0.59492987    
 -0.30081630    
  0.67372930    
 -0.70299894    
  7.62277693E-02
  0.42963544    
 -8.72832015E-02
  0.52698100    
 -0.48863804    
 -0.39921603    
 -9.81187373E-02
 -5.16787730E-03
 -6.97326288E-02
  0.38677290    
  2.60723773E-02
 -0.45250967    
  5.76285087E-03
  0.90006751    
 -0.57848400    
  0.38582924    
 -0.20698537    
  1.72714721E-02
 -0.37843621    
 -0.21691298    
   1.0965395    
 -0.44784477    
 -0.46224254    
  0.93265063    
  0.16767842    
 -0.94323683    
 -0.36870354    
  0.13114040    
 -8.75201672E-02
  0.35971943    
 -0.12686697    
 -0.21472572    
  0.94112897    
 -0.53766197    
 -0.10536070    
  0.33010277    
 -0.16270639    
 -0.15415052    
  0.66647923    
  0.15221822    
 -0.99054819    
  0.66676068    
 -0.23389600    
 -0.39705434    
  0.49052078    
  1.52677679E-02
 -0.36537045    
  0.41848016    
 -0.37993178    
  5.31826094E-02
 -0.52150595    
  0.22716206    
   1.0360916    
 -0.96389520    
 -0.24705847    
  0.51209897    
 -0.26503912    
  0.26121560    
  0.51312178    
 -0.62660414    
  0.24605525    
 -5.16470112E-02
 -7.71020874E-02
  9.11382139E-02
 -0.25231034    
  0.58678925    
 -0.58678949    
  3.09077706E-02
  7.13093355E-02
 -9.32881385E-02
   1.3796052    
  -1.1223824    
 -6.75209910E-02
  0.29683134    
 -0.54604620    
 -0.34595025    
  0.53844047    
  0.22857632    
 -3.14491726E-02
 -1.93557888E-02
  0.50560057    
 -0.64895129    
  1.49254492E-02
 -0.10125366    
 -0.34967422    
  0.30782655    
  0.34073630    
 -0.37110740    
  0.10843974    
 -0.19585104    
  0.13052212    
 -9.74215642E-02
  0.30611569    
 -4.19646576E-02
 -0.27349705    
 -0.21962893    
  0.10535976    
  0.62227267    
 -0.86534995    
  9.59193036E-02
  0.96624202    
 -0.50927985    
  2.66687367E-02
 -7.81646073E-02
  0.57688725    
 -0.25327310    
  0.35520285    
 -0.78598535    
  0.11122596    
  0.58418113    
 -0.60050803    
 -0.29456487    
  0.57605404    
  0.21691276    
 -0.37833619    
 -9.96997133E-02
  0.27653185    
 -0.21780644    
  0.23298138    
  0.46774238    
 -0.68189013    
 -0.28768167    
  0.26884881    
 -0.11256819    
  0.10109649    
  0.13305031    
  5.88405393E-02
 -0.51613128    
 -0.18658511    
  0.63031662    
  0.43129447    
 -0.66473037    
 -0.42945805    
  0.68650293    
  0.73556828    
 -0.76259661    
 -0.23867430    
  8.73739794E-02
 -0.40745983    
  0.35006642    
 -0.45078078    
   1.0580659    
 -0.98159540    
  0.99756002    
 -0.33556807    
 -0.35757875    
 -0.21637833    
  0.26063430    
  6.69709146E-02
  0.57283050    
 -0.32647714    
 -0.60244989    
  0.15991476    
  0.60568756    
 -0.74274379    
  0.65573245    
 -0.49916393    
 -0.31543946    
 -6.64376188E-03
  0.71946406    
  0.67181736    
  -1.1548939    
 -3.20880748E-02
  0.60514754    
 -0.85026985    
   1.2387769    
 -0.70733142    
 -0.23340093    
   1.1730882    
 -0.59450752    
 -0.50410527    
   1.1914541    
 -0.61221069    
 -0.58885986    
  0.28405261    
  0.38958204    
 -0.39688116    
 -0.17139229    
  2.45316699E-07
  0.79829049    
 -0.82472301    
  0.45765066    
 -0.14898510    
 -7.48652443E-02
 -0.29833928    
 -0.13217154    
  0.96300811    
 -7.31508955E-02
  2.86045149E-02
 -0.33734065    
 -0.37552291    
  0.20348243    
 -0.50602442    
  0.29810643    
  0.11728938    
  0.44802502    
 -0.52182835    
 -0.32378736    
  0.89728802    
 -0.69075269    
 -1.44584822E-02
  0.99648249    
 -0.95838392    
 -0.13486762    
   1.1823499    
 -0.94539869    
  6.92740306E-02
  4.61624376E-02
  0.11023566    
  0.80304313    
  -1.2872883    
 -3.90028395E-02
  0.35097721    
  9.53104943E-02
 -0.19182076    
  0.33710128    
  0.18336958    
 -0.50300276    
 -2.63175033E-02
  0.11332877    
  0.15074351    
 -0.39190480    
  1.50383301E-02
  0.23402922    
 -0.32239836    
 -7.91376010E-02
  0.24409835    
 -4.71787639E-02
 -3.94136831E-02
   1.2169535    
  -1.3685951    
  0.41901848    
  6.69397041E-02
  0.14382011    
  0.62382036    
 -0.94852453    
  0.82990605    
 -0.79184628    
 -0.27531031    
  0.47409397    
 -0.33172092    
  0.44419929    
 -9.16034542E-03
 -0.37079716    
  0.41871056    
  0.15164110    
 -0.86248893    
  0.22314362    
  0.10821351    
  0.31922999    
 -0.67468596    
  0.57001418    
 -0.20182073    
 -0.14994040    
 -0.11962347    
  0.87454742    
 -0.48954776    
  4.46355074E-07
 -0.42444184    
  0.71868056    
 -0.75974274    
  0.34583783    
  0.33222559    
 -0.75263244    
  0.50953406    
  0.13062052    
 -0.14231645    
 -0.28898934    
  9.95853841E-02
 -0.22195940    
  0.46852303    
  0.31237492    
  7.56551921E-02
 -2.03048661E-02
 -0.22635420    
  0.42981774    
 -9.65662524E-02
 -0.79492950    
  7.84724504E-02
  0.13235176    
 -3.36166993E-02
  0.19365302    
  0.38650689    
 -0.55484229    
 -0.13830538    
 -0.27974015    
  5.53979948E-02
 -6.00505713E-03
  0.36028284    
  0.73832989    
 -0.81697232    
 -5.12940623E-02
 -0.21243554    
  0.38755417    
 -0.10135272    
  6.45387918E-02
  0.60613567    
 -0.37304232    
 -0.11531107    
  0.48379692    
 -0.59328085    
  0.17748865    
 -0.23708093    
  0.21962848    
 -8.82922634E-02
 -0.38453162    
 -0.19254275    
  0.73012578    
  0.11521299    
 -0.56625539    
  0.70345694    
 -0.47308499    
 -0.11778226    
  0.55431056    
 -0.76480311    
  0.65825951    
 -0.38062811    
  1.29033057E-02
 -8.93460140E-02
  0.19470601    
 -0.43078291    
  3.48873138E-02
  0.18232164    
 -9.56908241E-03
  0.31143603    
  0.17110905    
 -0.38200337    
  0.17869210    
 -0.13613190    
 -1.68072749E-02
 -8.39350000E-02
  0.61903906    
 -0.72593707    
  0.57920259    
 -0.40978464    
 -0.27763167    
  0.86349213    
 -0.72497314    
  0.36312142    
  0.13569129    
 -0.10167443    
 -0.50748599    
  0.15415074    
  0.24014100    
  0.24756230    
 -0.38377264    
 -0.14773309    
  0.78119415    
 -0.36418757    
 -0.30866519    
  0.47999811    
 -0.67128760    
  0.11236271    
  0.18874241    
  0.23111181    
  0.13907157    
 -0.67670828    
  0.51516360    
 -0.22071119    
  0.39050895    
 -0.41510019    
  7.20312372E-02
  0.23618527    
 -0.29584536    
 -0.19885063    
  0.22314382    
 -0.26396629    
   1.2256119    
  -1.0406896    
  0.24455747    
 -5.21862023E-02
 -0.57219547    
  0.47866821    
  0.43762180    
 -0.34053081    
 -0.23567651    
  0.27064598    
 -0.23960103    
 -8.77166726E-03
 -0.30098695    
 -0.18949027    
  0.41738492    
  0.38793442    
 -3.93490046E-02
 -0.32516441    
  2.28850804E-02
  0.30228126    
 -0.40713844    
   1.1492350    
 -0.53717834    
 -0.62724692    
  0.13798554    
  3.92206460E-02
  0.11302368    
  0.13876566    
 -0.23483959    
  0.33587170    
  0.33818710    
 -0.75725812    
  0.46599999    
 -0.46144411    
  0.77598310    
 -0.68067271    
  0.53450996    
 -0.27405444    
  0.43887156    
 -0.66281086    
 -0.25245342    
  0.50774378    
 -0.30427957    
  2.07046904E-02
  0.73724270    
 -0.83173251    
   1.1194152    
  -1.2909845    
  0.26605964    
  0.53831291    
 -0.61938125    
 -0.15860574    
  0.16745493    
  0.29863483    
 -0.17450933    
  4.93456349E-02
  0.17923054    
 -0.53062904    
  0.41245863    
 -0.17054419    
 -0.10444228    
 -0.28462943    
  0.84816855    
 -0.19229324    
 -0.68056917    
  0.32750440    
  0.10671127    
  0.62400943    
 -0.57271606    
 -7.17436150E-02
  3.65155563E-02
 -0.15947780    
  0.29698473    
 -0.43721366    
  0.61779803    
 -0.21233244    
 -0.37371716    
  0.58314633    
 -0.60420036    
  0.36936027    
 -0.16772249    
  0.41699243    
 -0.34568331    
 -0.35609597    
  0.10420302    
  0.16745493    
 -0.12663241    
 -0.14502501    
  0.32734755    
  2.46928167E-02
 -0.16299808    
  0.35475940    
 -0.33580095    
  7.24300072E-02
 -1.76217649E-02
  0.58531457    
 -0.70810974    
  0.32346660    
 -0.48687232    
  0.19311142    
  7.06178173E-02
  2.69072335E-02
  7.25267455E-02
 -0.11316457    
  0.72042131    
 -0.59093034    
  3.96874435E-02
 -0.16458069    
  0.59439033    
 -0.49824661    
 -0.41173527    
   1.4907106    
 -0.77578962    
 -0.47061881    
  0.32158321    
 -0.20106737    
  0.47978139    
 -0.27159563    
 -6.59576952E-02
  3.35229076E-02
 -0.33647236    
  0.35101786    
 -0.60673815    
  0.20307685    
  0.56038743    
  0.27134585    
 -0.71937060    
 -4.95150015E-02
  8.27713311E-02
  0.78249270    
 -0.68888241    
  0.25744185    
 -0.64185458    
  0.38865781    
  0.90948749    
  -1.0850520    
 -4.65194397E-02
  9.09715146E-02
  4.81963949E-03
 -3.92204747E-02
 -0.16841865    
  0.53998184    
  0.12313235    
 -0.34627661    
  9.45258960E-02
  7.55078495E-02
  0.36211431    
 -9.55633372E-02
 -0.75935936    
  0.49280742    
 -0.14030708    
  0.64821953    
 -0.19775707    
 -0.45046207    
 -0.13413006    
 -0.16618425    
  0.76138622    
 -0.64423108    
 -6.75579980E-02
  0.41616076    
 -2.87787057E-02
 -0.50718188    
  0.60778695    
 -0.48262444    
  6.72090128E-02
  0.20294118    
 -0.22825871    
  0.47000399    
 -5.60279898E-02
  0.47212011    
 -0.82155699    
  0.24595867    
  1.49254492E-02
  0.96825010    
  -1.5040783    
  0.62438011    
  0.17095737    
 -0.29725114    
  0.78670728    
 -0.78670716    
 -0.35119498    
  0.37776238    
 -0.24014102    
  0.86750036    
 -0.65777987    
  1.91213582E-02
  0.47378474    
 -0.76146567    
  0.61436635    
 -0.76683515    
  0.78040379    
 -0.92576867    
  0.45198527    
 -0.21667090    
  0.49783820    
 -2.31411830E-02
  0.11069717    
 -0.60713410    
  0.71757144    
 -0.26908907    
  0.31365797    
  0.14753573    
 -0.80541390    
  0.13415013    
  0.73759854    
 -0.66658825    
  6.25206679E-02
  7.54767936E-03
 -0.12391046    
  8.55916515E-02
 -0.13353087    
  7.72919729E-02
 -0.14660421    
  4.21611629E-02
 -0.10129126    
   1.0065117    
  -1.2398587    
 -0.19782554    
  0.35197663    
  0.20763990    
  0.51528025    
  4.43356261E-02
 -0.56858367    
  0.19944179    
 -0.28399912    
  0.67833203    
 -0.29935846    
 -0.16370374    
 -0.13071127    
 -7.48015642E-02
 -4.46723588E-02
  0.57472903    
 -0.36899510    
  4.83964309E-02
 -0.30622596    
 -4.93242629E-02
 -4.01202515E-02
  0.54869622    
  0.72637308    
  -1.2634399    
  0.20800093    
  0.25910890    
  9.99109298E-02
 -0.37320414    
 -6.39037266E-02
  7.80887902E-02
  2.77789757E-02
  0.41304627    
 -0.50380075    
  0.90825868    
  1.59999561E-02
 -0.78015846    
 -0.27193442    
  0.50283933    
 -0.26615134    
  7.34673962E-02
  8.29915423E-03
 -2.51061097E-02
  0.18514231    
 -0.15180603    
  7.11765289E-02
 -0.57791102    
  0.33744326    
  0.11020339    
 -0.13976169    
  0.56246877    
 -0.23676883    
  2.14289892E-02
 -9.24877152E-02
 -9.33737308E-02
 -1.28485216E-02
  0.50909954    
 -0.77405304    
  1.11740753E-02
  0.46652582    
 -0.20416121    
  0.23841086    
 -0.12157843    
 -0.75997001    
   1.4103914    
 -0.56309360    
  0.32445377    
 -0.95349818    
 -0.26826456    
  0.21455899    
   1.0467139    
 -0.84166330    
  0.18885504    
  5.29420731E-07
  0.16669613    
 -0.20945852    
  0.52432597    
 -0.12861760    
 -0.25131443    
  0.18372156    
  3.77402045E-02
  0.13815001    
  0.43341893    
 -0.84035093    
 -7.30912164E-02
  2.34210044E-02
 -0.41945195    
  0.25910887    
  0.27812597    
 -8.58894810E-02
  0.15734877    
 -0.13517460    
  0.24397770    
 -0.30734816    
 -0.27222532    
  0.31342173    
  0.19494738    
  1.10095339E-02
 -0.11595986    
 -4.10652021E-03
 -0.11778226    
 -7.19730854E-02
  0.60749191    
 -0.82320100    
  0.39304280    
  0.43286446    
 -0.42044130    
 -0.10856595    
 -0.14805372    
  0.29694778    
  0.46306255    
 -0.54971510    
  0.36440334    
 -0.33050179    
 -0.33897564    
 -4.17979099E-02
   1.0697442    
 -0.41386896    
 -0.43273211    
  0.14505020    
 -0.21056548    
 -0.20124891    
  0.47714394    
 -0.13522597    
 -6.54441118E-02
 -0.10697197    
  0.31158751    
 -0.26433486    
  0.22416870    
  5.96599579E-02
 -0.52638990    
  0.59357947    
  0.38233560    
 -0.83586985    
  0.30598000    
 -0.26152760    
 -0.22450235    
  8.47405419E-02
   1.0251448    
 -0.90736139    
  0.44539812    
 -0.46220469    
  0.43697861    
 -0.23323128    
  0.19983242    
 -0.36479390    
  0.50537604    
 -0.81503761    
   1.6628031    
  -1.1927987    
   1.0014484    
  -1.1617910    
  0.31449339    
 -5.29651307E-02
 -1.68777071E-02
  4.16730382E-02
  8.22385624E-02
   1.0745149    
 -0.69700611    
  0.16367778    
 -0.85682613    
  0.33426103    
 -4.52906303E-02
  1.53257344E-02
  0.29996365    
 -0.80321413    
  0.87651676    
 -0.49868360    
  0.28336200    
 -0.47260517    
   1.0059025    
 -0.27443737    
 -0.58628321    
 -0.45391762    
  0.13264450    
  0.62902260    
  2.29139440E-02
 -0.42013490    
  0.28891319    
 -0.20395534    
 -4.53484105E-03
  0.28312615    
  0.13737665    
 -4.26893905E-02
 -0.46813574    
  0.16475527    
 -0.74956125    
  0.69314766    
 -0.16989851    
  2.61102207E-02
  0.27340516    
 -0.13858536    
  2.66684256E-02
  0.28438678    
 -0.24146216    
  0.96227551    
 -0.45313203    
  0.52287418    
 -0.99085975    
 -0.10178216    
  0.36909723    
 -0.27135491    
  1.60649307E-02
 -0.15481433    
  0.40391308    
 -0.24116181    
 -5.69254905E-02
 -0.34066540    
  0.98669404    
 -0.34794173    
  0.22438480    
 -0.60530871    
  2.24726480E-02
  0.27425942    
 -0.26540914    
  8.84783790E-02
  0.64777821    
 -0.28067437    
 -0.39573577    
 -0.14246348    
  0.30311221    
  9.11251083E-02
  0.22185202    
 -0.40159649    
 -3.86886857E-03
  0.32197145    
  0.34565961    
 -0.12928000    
 -0.48550761    
  6.06243238E-02
  0.27110922    
 -0.37301567    
 -0.30183014    
  0.86635977    
 -0.49069527    
  1.06194150E-02
 -0.17251030    
  0.75598472    
 -0.27144313    
 -3.14163305E-02
 -0.13657586    
  0.56309384    
 -0.28768179    
 -0.50774360    
  0.33647192    
  0.31143638    
 -0.58457255    
 -0.17728050    
  0.20575199    
  0.13133641    
 -0.39475402    
 -9.57666263E-02
  4.90286872E-02
  0.28887767    
 -0.35309681    
  0.30538210    
 -0.56621701    
  0.79983091    
 -0.40101096    
  0.16362937    
 -0.32223523    
  0.12700006    
  0.35529748    
 -0.42658657    
 -4.02064994E-02
  0.12967865    
  8.62606764E-02
  0.91297942    
 -0.45911789    
  0.15302551    
 -0.23503840    
 -0.31560910    
 -0.35221982    
 -3.96644883E-02
  0.45618036    
  0.72380745    
  -1.3428463    
 -9.25932899E-02
  0.46345273    
  0.51644361    
 -0.44401360    
  8.69583152E-03
  0.91368973    
  -1.1856244    
  2.80125327E-02
  0.55724472    
 -0.21840809    
  3.48194353E-02
  0.18989724    
 -0.13803393    
  8.64094943E-02
 -0.37288857    
 -0.18424572    
  0.51313478    
  0.49688780    
  -1.0393517    
  0.46702293    
  8.57666954E-02
 -0.62050736    
  0.22186916    
  0.36733183    
 -5.07358536E-02
 -0.50711572    
  0.44973779    
 -0.27983969    
  0.72139001    
 -0.43370861    
  0.82301021    
  9.32812691E-02
 -0.94000697    
 -0.25877067    
  0.60660654    
  0.56042272    
  -1.2367618    
  0.59700370    
 -0.45242178    
 -5.43343052E-02
  0.13289645    
 -5.48078269E-02
 -1.41846007E-02
  0.61647135    
 -5.82175218E-02
 -0.79941565    
  0.58102971    
 -0.14179821    
 -3.17490175E-02
  5.87250404E-02
  4.82470468E-02
 -1.09289121E-02
 -0.20679364    
 -3.20388116E-02
  0.60824734    
 -0.28515381    
 -0.74497247    
  0.41253266    
  1.86046287E-02
 -1.86047722E-02
  0.25183618    
 -9.96997133E-02
 -0.13814957    
  0.34174895    
 -0.38915190    
  0.26311076    
 -0.47299394    
  0.40745950    
  0.51717985    
 -0.68134034    
  0.51082551    
 -0.37494954    
 -0.39730263    
   1.0160257    
 -0.57462889    
  3.91361164E-03
  0.46608996    
 -0.39449579    
  0.39694440    
  9.55327302E-02
 -0.72017640    
  5.33460788E-02
 -0.23293105    
 -8.55230689E-02
   1.5378904    
  -1.1245205    
 -0.50038260    
  0.25635245    
 -2.54475567E-02
  0.12121304    
  0.51082557    
  0.12596884    
 -0.23590539    
 -0.54821265    
 -0.17915292    
  0.24071026    
  0.33860245    
 -5.46585657E-02
  0.24756230    
 -0.51669103    
   1.0466306    
  -1.0272123    
 -0.11179128    
  0.48798579    
 -0.35714570    
  0.15684211    
 -0.37763056    
 -8.59416276E-02
  0.90338695    
 -0.72213495    
  0.81862521    
 -0.84572661    
  0.18962118    
  0.20108345    
 -0.22407281    
  0.86181027    
 -0.69118476    
  8.27538669E-02
 -0.38757616    
  0.45053321    
 -0.58102912    
  0.52167588    
 -0.41813439    
  0.51736122    
  0.25456679    
 -0.62012166    
  3.23356315E-02
  0.36527374    
 -0.22551203    
 -0.10404368    
  0.54191601    
 -0.50743026    
  0.18865755    
 -0.31977060    
  0.77207446    
  0.18862629    
 -0.74434352    
  0.30312601    
 -0.49561533    
 -8.87290314E-02
 -2.61105653E-02
   1.0178342    
 -0.38465038    
 -0.60193121    
 -0.36034402    
  0.10462447    
   1.5479856    
  -1.3341566    
  0.43877196    
 -9.39315557E-02
 -2.68732868E-02
 -0.13297592    
  0.45601735    
 -0.45158300    
 -0.30254191    
  0.15500568    
  4.51201610E-02
 -0.34830695    
   1.1871660    
 -0.45988533    
 -0.59722787    
  0.20840183    
 -4.96233860E-03
   1.3924936    
  -1.3439401    
 -0.28926399    
  0.31730175    
 -0.13814975    
  0.38587433    
  0.52084762    
 -0.25959072    
 -0.56100214    
  0.25937235    
  0.33432949    
  0.22902457    
 -0.35454538    
 -0.41156226    
  0.24671690    
  0.51082528    
 -0.51082546    
 -0.38946423    
  0.13353209    
  0.48550773    
 -0.66782868    
  0.32047155    
 -0.25593409    
  0.37729380    
 -0.63084263    
  0.38968152    
  7.02040493E-02
 -0.13111326    
 -0.13976119    
  0.79600406    
 -0.79046488    
  0.72039646    
 -6.38220906E-02
 -2.02610120E-02
 -0.15463808    
 -8.91856924E-02
  0.33059111    
 -0.77408439    
  0.29492334    
  0.54151833    
 -0.36353520    
 -0.13146286    
  6.40214309E-02
 -0.44701335    
 -3.07724029E-02
  0.99556375    
 -0.64578742    
 -0.10193986    
  0.24151054    
  0.11905971    
 -0.40037593    
 -0.16521069    
  0.61210561    
 -0.36880726    
   1.1233429    
  -1.1186602    
  0.57682329    
 -0.57216084    
  0.26415116    
 -0.31666988    
  4.89014806E-03
  2.88487934E-02
  5.97884208E-02
  0.27871370    
 -0.69314730    
  0.34989533    
  0.11672410    
  7.35023245E-02
 -1.58731248E-02
  0.28065708    
 -0.13569199    
  0.89035189    
  -1.0929468    
 -0.29904577    
  0.33647260    
  0.35381353    
 -0.45239374    
 -6.03438653E-02
 -0.14937669    
  0.31643179    
 -0.33323830    
  0.13211851    
  5.77074140E-02
  0.17528729    
  0.48942158    
 -0.99373353    
  0.69638830    
 -0.35806215    
  6.71393871E-02
  0.64889252    
 -0.55397570    
  0.44408017    
 -0.73439091    
  0.27042887    
  3.16228531E-02
 -1.56863704E-02
 -0.13071127    
  0.20312488    
 -0.21217421    
 -0.32472393    
 -0.11307770    
 -0.18514314    
   1.2766879    
 -0.13928948    
 -1.36797754E-02
  1.09590106E-02
 -0.51173407    
  0.54390836    
 -0.63921857    
  0.39204240    
 -0.16889824    
  0.29564980    
 -0.17166467    
 -0.11205711    
 -9.96672660E-02
 -0.16072251    
  0.13864700    
  4.45414102E-03
  0.10135253    
 -0.18473437    
  0.44802451    
 -0.34266400    
  0.38200402    
 -0.47774941    
  0.10008352    
  0.12592706    
  3.00773103E-02
 -0.38348594    
  7.83693418E-02
  0.66770011    
 -0.36258355    
 -0.35139862    
 -0.16561964    
  0.61568928    
  0.25354880    
 -0.23361519    
 -0.11122544    
 -0.32259825    
  0.39011958    
 -0.18438520    
  0.32519278    
 -0.45283800    
  0.73902643    
 -0.17606293    
 -0.55828071    
 -0.31611913    
  0.35282221    
 -0.11440957    
 -0.19451635    
  0.10474636    
  0.22645326    
  0.53347427    
  0.24815136    
 -0.70124418    
 -0.14874446    
 -0.34595025    
  0.43610168    
  0.21274528    
 -0.12609248    
 -7.80684501E-02
  0.19012538    
  0.19228326    
  0.63151991    
  -1.0576037    
  0.39949465    
 -0.43124413    
  0.65797377    
 -0.58683288    
  4.20233011E-02
 -8.58894810E-02
 -0.10386644    
  0.56881279    
 -0.39984712    
  0.36545944    
 -1.17305545E-02
  0.15793592    
 -2.55120229E-02
 -0.21863216    
 -0.19461577    
 -4.39188555E-02
 -0.10309469    
 -0.12004769    
  0.16430314    
 -0.41197959    
 -1.31585989E-02
  0.44655180    
  0.17807558    
 -0.31889692    
 -3.98062207E-02
  0.25018600    
 -2.40008384E-02
  2.79458053E-02
  0.38959199    
 -0.65392661    
  0.46034136    
 -0.51840532    
  0.55961531    
  0.47155526    
  -1.1523561    
  0.95362234    
 -0.38441142    
 -0.45347381    
  0.18414170    
  0.44410256    
 -0.44410264    
  0.57251954    
  2.28141993E-02
 -0.47957274    
  4.35708053E-02
 -0.18232103    
 -6.23697713E-02
  0.60793459    
 -0.50010186    
  0.79047567    
  -1.0766772    
  0.18330765    
 -0.10371930    
  0.80910736    
 -0.39819214    
  0.16342469    
  0.54411167    
  -1.2219905    
  0.96248037    
 -0.97467494    
  0.49723673    
 -0.32829675    
  0.26673892    
 -0.19189069    
 -0.17848362    
  0.46856609    
 -0.31441468    
  4.08707990E-07
  0.40052646    
 -0.18034308    
 -0.13976164    
 -0.11551258    
  0.41224512    
  3.38546187E-07
  0.54405153    
 -0.65468097    
  9.70238373E-02
 -0.26065361    
  0.65000802    
 -0.73823225    
 -0.28445089    
  6.25211671E-02
  0.95551187    
 -0.73844677    
 -4.89029661E-03
  0.81527776    
 -0.69531852    
 -0.40112758    
  0.83516508    
 -0.77836710    
  0.25335741    
 -8.44172612E-02
  0.44441989    
 -0.16584697    
  0.43254635    
 -1.79726351E-02
 -0.53973716    
  0.63598901    
 -0.73888278    
  0.17159121    
  0.19878313    
  1.68642029E-02
 -0.37256774    
  1.44573562E-02
  0.56846255    
  0.19399664    
 -0.83693600    
  0.27340516    
 -0.46609047    
   1.1233046    
 -0.95673120    
 -8.84546787E-02
  0.61814958    
 -0.39154425    
  0.78971338    
 -0.76243883    
 -3.65332179E-02
  7.17797801E-02
 -3.52458023E-02
   1.2235118    
 -0.35028720    
 -0.85105002    
  0.28438678    
  0.27020320    
 -0.11181860    
 -0.61462313    
  0.51082540    
 -0.18859124    
 -2.29016598E-02
  0.14361592    
 -0.31594810    
 -5.66192456E-02
  0.10146964    
 -3.57178189E-02
  0.23758438    
 -0.10975061    
 -5.76293021E-02
  1.68073401E-02
  0.16833524    
 -0.47849098    
  0.29757622    
  0.25225171    
 -0.39243594    
  0.10584605    
  0.46617532    
 -0.43183717    
  0.19490060    
 -0.58778739    
  0.22813153    
 -0.29935798    
  0.13771695    
  0.75549001    
 -0.39998558    
  0.51409912    
 -0.49783880    
 -0.15684159    
  0.89724243    
 -0.28768170    
 -0.59086758    
  0.34830642    
 -0.53619891    
 -8.14395398E-02
  0.28768232    
 -0.14660427    
  0.48954794    
 -0.23940401    
  1.22203846E-02
 -0.10221644    
 -0.24811731    
  0.54138869    
 -0.26236400    
  2.15065554E-02
  0.44031176    
 -0.39050874    
  3.57888229E-02
  8.96117613E-02
 -0.13762133    
  0.14473915    
  0.79103309    
 -0.36220255    
 -0.72363013    
  0.48770341    
 -0.10471132    
 -0.30956501    
 -2.23714821E-02
 -5.58291674E-02
  5.58292232E-02
  0.13522708    
 -9.09716636E-02
 -0.17456046    
  0.36335382    
 -0.12182317    
 -0.10671015    
 -8.45576525E-02
  0.85774678    
  -1.0110812    
  0.96644032    
 -0.87373185    
  0.11778376    
 -8.70106220E-02
  0.21299155    
 -7.63078853E-02
  4.73206528E-02
 -0.28488445    
  0.31387278    
 -0.38326514    
 -8.10420588E-02
  0.55029589    
 -0.10245144    
  0.23551485    
 -0.27357474    
  0.15906486    
  0.19329092    
 -0.81548566    
  0.38703191    
  0.11830001    
  0.42456564    
 -0.38011327    
  0.19995145    
 -0.69638956    
  0.77418810    
 -0.29771256    
 -8.84784013E-02
  0.17716913    
  0.48692641    
 -0.43655550    
 -0.31977060    
  0.20067097    
  0.58690768    
 -0.84729791    
  0.17373745    
  0.21968898    
  2.05484554E-02
 -7.02039674E-02
 -2.95225512E-02
 -0.19362079    
  0.27969578    
 -0.61072910    
  0.99418926    
 -0.61436623    
  0.27789411    
  0.43029127    
  7.19730556E-02
 -0.48600432    
  0.17422457    
 -0.23747328    
 -0.15186204    
  1.19288405E-02
 -0.19585104    
  3.31004634E-02
  0.44349247    
 -0.59919459    
  2.03608650E-07
  0.61694640    
  5.84763102E-03
 -0.49539697    
  0.21062487    
 -0.10622258    
 -0.33474866    
  0.42534631    
  0.22471698    
  0.23936361    
 -0.46802509    
 -0.36290619    
  0.89794183    
  0.46245217    
 -0.79430568    
 -8.75981376E-02
  0.16216645    
  3.52981016E-02
 -0.24801703    
  0.98774987    
  -1.1097077    
   1.0760446    
 -0.88262725    
 -0.33234251    
  0.23461567    
 -3.80926719E-03
  0.80668008    
  -1.0667565    
  4.35911268E-02
 -0.17570810    
  0.30448940    
 -7.79606849E-02
  0.22853458    
  0.36025253    
 -0.26787972    
 -0.47131088    
 -5.25012519E-03
  0.28240511    
 -0.33093259    
  4.85262387E-02
  0.34768698    
  0.52778113    
 -0.56953371    
 -0.54901260    
 -2.03393139E-02
  0.59234273    
 -0.19145364    
 -7.62267932E-02
  2.44508851E-02
  0.16034295    
  0.41502127    
 -0.49643639    
  0.39649630    
 -0.86650097    
  0.86649996    
  0.28316772    
 -0.37099802    
 -0.12932481    
  0.28674880    
 -0.65737915    
 -6.13013841E-02
  0.19280355    
  4.72898828E-03
  9.01507065E-02
  9.45258960E-02
 -0.11631325    
 -0.28328675    
  0.48235390    
 -0.56777102    
  0.56777161    
 -0.12684925    
  9.38186646E-02
  7.88935646E-02
 -3.50917540E-02
 -0.18805258    
  0.30583534    
  2.19784826E-02
 -0.30228087    
 -0.18906687    
  0.18906692    
  0.53161621    
 -0.62399024    
  0.19225644    
  0.18674725    
 -0.47569799    
   1.4748907    
  -1.1935740    
  7.63336057E-03
  8.38381723E-02
 -0.30413297    
  0.22409125    
 -0.11211747    
  4.55568060E-02
 -0.23127337    
  0.11551316    
  0.17852619    
 -2.91954649E-07
  0.26848763    
 -0.17768094    
 -0.78776336    
   1.5593489    
  -1.2527622    
 -5.18847778E-02
  0.54342461    
  0.18460952    
  0.18469962    
  0.15990248    
 -0.58940715    
  0.78712964    
 -0.28216043    
 -0.30396670    
 -0.43423373    
  0.51450586    
 -0.62654555    
  5.51520213E-02
  0.52631485    
 -0.59183013    
   1.3992312    
  -1.5209284    
  1.74938887E-02
  0.83316022    
 -0.38433284    
  0.66318256    
 -0.69314748    
  0.42678231    
 -0.47747537    
  0.56075794    
 -0.82472426    
  0.39499399    
  0.25287268    
 -0.76369864    
  0.43806621    
  0.21328342    
 -0.25962386    
 -0.30228111    
  0.72989631    
 -0.50141948    
  0.26072630    
 -7.48652443E-02
 -0.29358807    
  2.34210044E-02
  0.32850432    
 -0.13543773    
  7.60492822E-03
 -0.21936196    
 -4.33799066E-02
 -1.48883546E-02
  0.57941842    
 -0.49324036    
  0.20649187    
 -7.75586143E-02
 -0.69314796    
  0.17015187    
   1.2121028    
  -1.0492432    
 -0.17655870    
  0.74029362    
 -6.80535585E-02
 -0.17670360    
 -5.61704561E-02
  0.63833886    
 -0.70733178    
  2.35310458E-02
  0.97499806    
 -0.92068607    
  0.10843974    
  0.10851793    
 -0.33363882    
  0.22906648    
 -0.16205518    
  0.66020274    
 -0.70276290    
 -0.28929353    
   1.0156977    
  0.15548472    
 -0.71334952    
  0.27329290    
 -0.50669432    
  0.42923555    
 -7.66924024E-02
 -0.44991758    
  0.59783673    
 -0.41173387    
  0.67650020    
 -0.60374039    
  3.87145542E-02
 -0.10208503    
 -7.77081996E-02
  0.30644402    
  7.51692057E-02
 -0.11692178    
 -0.23483987    
  0.46262330    
 -0.32970548    
  0.12869132    
 -7.43981674E-02
 -0.48145092    
  0.14090554    
  0.26455984    
  0.15038410    
  0.11400210    
  0.38620070    
 -0.31788194    
  8.72735381E-02
 -0.57120979    
  0.11551316    
  0.27625301    
 -0.24493062    
 -0.13164492    
  9.11906287E-02
  0.35207692    
 -0.36593372    
 -0.19448799    
  3.33369151E-02
  0.31994301    
 -0.41744038    
 -0.12838082    
  0.25814092    
  0.76460606    
 -0.64976603    
  0.18859088    
 -8.13458040E-02
  4.14998755E-02
  4.37442027E-02
  0.22547497    
 -0.40857646    
  0.25079542    
 -0.23687424    
 -9.16295201E-02
 -8.42601433E-02
 -0.12883356    
   1.0116007    
 -0.58551621    
 -0.11676275    
 -4.69566174E-02
  0.34263453    
 -0.43314931    
  0.33647272    
  0.22764441    
 -0.69915223    
   1.3337317    
  -1.0658230    
  0.13755558    
 -0.33006671    
  0.22426076    
  0.13353109    
  5.69417402E-02
 -0.40362230    
  7.96179250E-02
  0.87035400    
  4.18466702E-02
 -0.80581999    
 -0.41468200    
  0.43286490    
   1.0140551    
 -0.62371904    
 -0.54073936    
  0.42104992    
 -0.33098975    
  0.35475940    
 -0.14801770    
 -3.56477275E-02
 -0.20022233    
 -0.24430235    
  0.44854873    
 -4.02453821E-03
 -0.29849276    
  0.93566722    
 -0.57465345    
  0.15739185    
 -0.73612916    
  5.26445881E-02
   1.0346431    
 -0.64641982    
  0.38200402    
 -0.57305962    
  0.31749651    
 -5.10919951E-02
 -0.30942187    
  0.36051390    
  0.66596144    
 -0.73331326    
 -0.15006065    
  0.30888471    
 -0.59339762    
  0.57575989    
 -0.23118280    
  0.13800539    
 -0.29290318    
 -7.61233866E-02
  0.54416209    
 -5.04311547E-02
  0.27291834    
 -0.65959561    
 -0.11272046    
  0.79822373    
 -0.40418696    
  7.38345683E-02
  0.33035302    
 -0.61212039    
  0.20793426    
  4.86079790E-02
 -4.86075655E-02
 -0.14398560    
 -0.14753552    
  0.29534522    
 -0.42085043    
  0.13062051    
  0.61903888    
 -0.47220352    
  0.28878242    
 -0.44073334    
 -0.22957428    
  0.25489253    
 -6.72090054E-02
  0.86020160    
 -0.94964659    
 -0.17185047    
 -6.96777087E-03
  0.52609342    
  1.23208398E-02
 -0.10763036    
  0.39019802    
 -0.31155452    
 -3.85484621E-02
 -0.17622735    
  0.21896860    
  0.56854194    
 -7.13424152E-03
 -0.59113395    
  9.84397754E-02
 -0.20284392    
  0.45675868    
 -0.11211748    
 -0.23593731    
 -0.42715776    
  0.66309470    
 -0.54531211    
  0.79850739    
 -0.70906287    
 -2.16219332E-02
  0.65698200    
 -7.34547451E-02
 -0.27556071    
  0.43838403    
 -0.53088707    
 -0.28915185    
  0.26687971    
  0.70657051    
 -0.29810682    
 -2.11803969E-02
 -0.35188067    
 -3.54010984E-02
  0.70211589    
  5.21860197E-02
 -0.70165801    
  0.10536090    
  0.12967812    
  0.26028284    
 -0.27731922    
  0.22383033    
 -0.47220352    
   1.2708485    
  -1.3159021    
 -4.71787639E-02
  0.22796322    
 -0.16705383    
  0.16320065    
  0.20522328    
 -0.32397181    
  0.17504907    
 -7.18648210E-02
 -0.28898934    
  0.19014439    
 -0.21130934    
  0.12075020    
  0.31456825    
 -0.42467916    
  0.39660794    
  0.17278601    
 -0.11740900    
 -0.15639803    
  0.11865789    
 -0.30413297    
  0.51743859    
 -0.37623522    
 -9.03831944E-02
 -9.04953759E-03
 -8.53593051E-02
 -1.49625670E-02
  0.63894016    
 -0.49852297    
 -0.46390891    
 -0.14953254    
  0.16332547    
  0.54582250    
  0.22314361    
  0.42121324    
 -0.81719893    
  0.34385765    
 -0.21150550    
 -0.15139928    
  2.84369960E-02
  0.70476156    
 -0.40777701    
 -0.26479697    
  0.52341545    
 -0.65372115    
 -0.19895449    
   1.0155948    
 -0.49351248    
 -3.03050037E-02
  0.14642845    
 -0.10130802    
 -0.22590521    
 -0.17589046    
  0.63953799    
  0.47000343    
 -0.62657291    
  0.20466881    
 -0.56863409    
  4.29650806E-02
  0.18309979    
 -3.56477275E-02
 -0.13353188    
  9.17385332E-03
  0.59738010    
 -0.85655326    
  0.31683826    
  3.39017734E-02
  9.90908593E-02
 -2.29016598E-02
 -0.10578995    
  0.58204806    
 -0.62143964    
   1.0941377    
  -1.1167128    
 -0.36519107    
  0.43570533    
  0.24419722    
 -8.33814144E-02
 -0.26854208    
  0.61940354    
 -0.46187320    
 -0.12031718    
  0.79507679    
 -0.60819948    
  0.19860202    
 -0.44183299    
 -0.23896812    
  1.82385575E-02
  0.30854696    
  7.25267455E-02
  0.11641059    
 -0.42208561    
  9.58179981E-02
 -0.19560811    
 -0.36020923    
  0.27655917    
  8.98043439E-02
  0.61998224    
 -0.50424618    
  0.41091496    
 -0.44991758    
   1.3457091    
  -1.0355539    
 -0.23361559    
  0.17351076    
  4.75252159E-02
  3.72715853E-02
  0.48362935    
 -0.31908080    
  0.34871256    
 -0.55476159    
  0.21974829    
 -0.39027461    
  0.44969875    
 -8.70109648E-02
 -0.23104146    
 -5.89749329E-02
  0.34445101    
 -5.09443171E-02
 -6.99286396E-03
 -0.12306003    
 -0.27193448    
  0.17622682    
  0.54008794    
 -0.69569463    
   1.0263342    
 -0.87949854    
 -4.96708862E-02
  0.13411021    
  0.72698146    
  0.12493251    
  -1.0285840    
 -2.44505331E-02
  3.88399214E-02
  0.36662492    
 -0.26269475    
 -0.32707536    
  0.14389329    
 -5.29221669E-02
 -0.25910929    
   1.6372179    
 -0.75823361    
 -0.39673117    
  0.11874891    
  9.91641954E-02
 -0.43024495    
  0.16788119    
  0.24472740    
  0.48413777    
 -0.65022218    
 -2.55336668E-02
  0.52452427    
 -0.83546370    
  2.89875716E-02
  0.51538670    
 -0.13890931    
  1.94184482E-02
 -0.14458145    
  0.19702800    
 -0.11595986    
 -0.36726952    
  0.98378372    
 -0.65409631    
 -0.31792226    
  0.69314736    
 -0.42316416    
  0.66828680    
 -0.58276498    
 -0.16444969    
  0.62570548    
 -0.79937023    
  0.78374404    
  0.19708526    
 -0.80234617    
  7.85621181E-02
  0.14458163    
  6.33357689E-02
  0.15363495    
 -0.23247513    
 -1.57482699E-02
 -8.70113075E-02
  0.32902345    
 -0.64154238    
  0.50845623    
 -0.28649592    
  0.32831451    
 -0.16674420    
  0.14256351    
  0.17295405    
 -0.74754125    
 -6.41250461E-02
  0.39436674    
  8.96124914E-02
  0.11551321    
  0.47905385    
 -0.88633788    
  0.75922161    
  0.23988269    
 -0.91528487    
   1.0399745    
 -0.93060148    
 -0.25518334    
 -0.25714538    
  0.91176885    
 -1.21577904E-02
 -0.16594277    
 -7.88403302E-02
  0.22626375    
 -5.77086546E-02
 -0.12274592    
 -0.47899827    
 -0.12838082    
  0.62586534    
 -0.47957310    
  5.74874878E-02
 -1.69024896E-02
  0.20941283    
  0.46074435    
 -0.46074483    
 -5.68871684E-02
  0.22994915    
  0.11692099    
  2.38510389E-02
 -0.35619375    
  0.78055894    
 -0.78537863    
  0.61792350    
 -0.29815319    
 -0.26341799    
  0.36032143    
 -0.37411386    
  0.10951877    
 -0.15692118    
  0.14018406    
  0.53335482    
 -0.47596157    
 -0.41346416    
  0.67183775    
 -0.34140739    
  0.46294412    
 -0.49818996    
 -0.26550850    
  0.16164181    
  0.26121560    
  0.42694393    
 -0.13639283    
 -0.27157518    
  0.96041530    
  -1.1779367    
 -8.78610164E-02
  0.41561732    
  0.14399794    
 -0.11741865    
  0.28357515    
 -0.67116851    
  0.60481715    
 -0.53485799    
   1.2642792    
 -0.68302077    
 -0.20628385    
 -0.41635975    
   1.1399978    
  -1.2972828    
  0.57981890    
 -0.31576499    
 -0.14504996    
  9.70854983E-03
  0.42302299    
  0.33103228    
 -0.87728810    
  0.44650608    
 -0.55004549    
  0.23638801    
  0.97302359    
 -0.62162602    
 -0.75925851    
 -4.41247895E-02
  0.26870534    
 -8.38821679E-02
  0.66139817    
 -0.48954898    
  0.30205175    
 -0.43108305    
  0.38326478    
  0.17891444    
 -0.49278638    
  0.17390676    
  3.23356315E-02
  8.70116055E-02
 -8.36821180E-03
 -3.41911241E-02
  0.13026547    
 -0.48694006    
  0.13353159    
  0.16496107    
  0.52273607    
 -0.50900549    
 -0.13613293    
  0.16745493    
  0.25522262    
 -0.30953404    
  0.23883396    
 -5.65126874E-02
  0.24309783    
 -0.25088054    
  0.50455642    
 -0.86234725    
  0.27220008    
 -2.15059761E-02
  0.83101678    
 -0.57200259    
  1.33334966E-02
  0.18672659    
 -0.51725703    
 -0.14345600    
  0.51295120    
 -0.23596460    
 -0.15213616    
  2.32032463E-02
  0.86547989    
 -0.88400012    
  0.41476732    
 -0.55499673    
  0.20797557    
  0.39522386    
 -0.24544890    
 -0.57954937    
  0.15510815    
  0.54805487    
  0.45198521    
 -0.55329317    
  0.44393179    
 -0.75141585    
  0.80424142    
 -0.52660918    
 -0.12491101    
  0.63118041    
 -0.10586841    
 -0.51251930    
 -0.28768179    
  0.75609523    
 -0.67997092    
  0.25305828    
  0.83502781    
 -0.91540897    
 -4.41522384E-03
 -2.69071572E-02
  0.31348255    
 -0.13116089    
 -4.65199314E-02
  0.27871326    
 -0.45628369    
 -0.24591188    
  0.29673269    
 -5.08185662E-02
 -0.10483484    
  7.59861097E-02
  0.85077584    
 -0.64833277    
  0.94224584    
  -1.0209618    
 -2.62025949E-02
  6.84030578E-02
 -0.27945104    
  0.40728527    
  0.16088139    
 -0.76701629    
  0.56531405    
  2.61700787E-02
 -0.17716853    
 -0.33735436    
  6.56959936E-02
  0.28043059    
 -5.38251512E-02
  8.81628841E-02
 -7.44322911E-02
  0.89050698    
 -0.70818484    
  0.13778335    
 -0.27565327    
  0.79240251    
 -0.79675931    
  8.69583152E-03
 -0.41853705    
 -6.60117483E-03
  0.13601257    
  0.58971196    
 -6.28305525E-02
 -0.54437447    
  0.31523958    
  0.42107928    
 -0.40828618    
  0.48420313    
  3.59009951E-02
 -0.53719932    
  0.13675937    
 -0.13675931    
 -0.34079114    
   1.2184131    
  -1.2063659    
  0.94811463    
 -0.54065478    
  0.33533326    
 -0.77938187    
  4.84943539E-02
  0.51200867    
  7.06705078E-03
 -7.06686871E-03
  0.21029505    
  0.12921207    
 -0.66329449    
  0.39230698    
 -0.27670479    
  0.14222740    
 -0.26274270    
 -5.05157188E-02
  0.13547330    
   1.0020951    
  -1.0249783    
 -0.18232083    
   1.5308759    
  -1.3077322    
 -3.16049308E-02
  0.32261506    
  6.12104833E-02
 -0.19997621    
 -0.29022947    
  0.14242013    
  0.13629322    
 -0.11874848    
  0.31766248    
  9.44853760E-03
 -0.40860400    
  1.86928473E-02
 -0.14417005    
  0.58003211    
 -0.27775121    
   1.0527823    
 -0.94072515    
 -0.32732716    
   1.3006189    
  -1.2160608    
 -0.16092980    
 -2.68110745E-02
  0.47203943    
  0.26105958    
 -0.22772320    
 -0.27357474    
  7.07155094E-02
 -2.85148937E-02
 -0.14183012    
  0.72593695    
 -0.62200642    
  0.30786288    
 -0.15309954    
  0.10793038    
 -0.22067110    
 -0.36909834    
  0.45953277    
  0.60065216    
 -0.65075910    
 -0.14431830    
  0.17161028    
 -0.36218512    
  0.75733989    
 -0.35741565    
  0.28768238    
 -0.59783626    
  0.24906714    
  4.23954241E-02
  7.62623474E-02
  0.28942916    
 -0.65715277    
  0.29522976    
  0.10686347    
 -0.14518227    
 -0.35779119    
  0.33806750    
  0.38262978    
 -0.37865379    
  1.96466763E-02
  0.27986971    
 -0.31149274    
 -0.15616038    
 -0.41253245    
  0.85033303    
 -0.28163975    
  0.26944444    
 -0.48857975    
  0.71294999    
 -0.58631688    
  0.17716913    
 -0.42033449    
  0.15093504    
  5.17766550E-02
  0.19523470    
 -0.40357983    
 -0.23450823    
  0.46552950    
  8.58899578E-02
 -0.50945437    
  0.27908361    
  0.80341822    
 -0.76779044    
  0.31845403    
 -4.46173102E-02
 -0.46016532    
  0.33905023    
  0.65820944    
 -0.24561660    
 -0.36237261    
  6.32623509E-02
  0.81050414    
 -0.67458087    
 -0.44816932    
 -0.13428035    
   1.3149464    
 -0.79458517    
  0.88373780    
  -1.0498222    
  0.85566616    
 -0.50193685    
 -0.15611953    
 -0.46587408    
  0.49977610    
 -3.33857816E-03
  9.86494049E-02
 -0.12576933    
 -3.85340638E-02
 -0.48729557    
  0.73024130    
 -0.38467407    
  0.50835359    
 -0.57646453    
  2.17869785E-02
  0.68666035    
 -0.86554080    
  0.10742100    
  0.20821834    
  0.23063418    
 -0.69613749    
 -7.45685175E-02
  8.05379823E-02
  0.34830669    
  0.21470453    
 -0.13789959    
 -8.52445140E-02
  0.37680987    
  8.68323259E-03
  0.30553353    
 -0.60968089    
 -6.03802279E-02
  0.39573595    
 -0.60241801    
  3.50917131E-02
  0.18396227    
  7.87811279E-02
  0.64860946    
  -1.2206115    
  0.81613702    
  0.37636131    
 -0.53696144    
 -0.46652466    
  0.11034848    
  4.38026600E-02
   1.2459375    
  -1.1725098    
  0.22137241    
  0.53395969    
  -1.0638785    
  0.23034568    
  0.16705436    
 -0.33323830    
  0.44062164    
 -0.46347868    
  0.22660521    
  7.54237026E-02
 -8.47357526E-08
 -0.18746385    
 -0.11456577    
  0.72444421    
 -0.48410797    
  0.75910497    
 -0.49325004    
 -3.90811451E-02
 -4.06711511E-02
 -0.17255795    
 -0.31957611    
 -4.41711023E-02
  0.99205607    
 -0.80437309    
  0.39290881    
 -1.45455142E-02
 -0.22957501    
 -0.28614667    
  0.39104700    
 -0.45435885    
  0.30710050    
  0.31495127    
 -0.26799372    
  0.32923737    
 -0.20030443    
  0.10697238    
 -0.34740141    
   1.0073966    
  0.22089423    
  -1.3027931    
  0.63631386    
 -0.27798250    
  8.15269426E-02
 -0.38608050    
 -0.19602695    
  0.21161143    
 -3.67497578E-02
  0.81626391    
 -0.46012363    
 -0.21661006    
  0.81144673    
 -0.23666397    
 -0.28245988    
  0.16892172    
  4.58533131E-02
 -0.34830666    
  0.12656310    
 -0.37787679    
  0.49643645    
 -0.21003102    
 -0.17544922    
  0.22040026    
 -5.26436307E-02
  0.80620021    
  -1.1055335    
  6.55147731E-02
 -3.98062207E-02
  3.00026257E-02
  0.22412817    
  0.24031813    
 -0.49444851    
  0.17638209    
  0.86835134    
  -1.1184500    
  6.86288476E-02
  0.11095650    
  0.73561138    
 -0.85168391    
  0.19083206    
  8.91273245E-02
 -9.76385623E-02
 -2.59753112E-02
  0.28768173    
  0.88555974    
  -1.0891595    
 -0.19530900    
  0.45953244    
 -0.64775360    
  0.33393288    
  0.36805037    
 -0.34708530    
 -1.25262961E-02
 -0.36632442    
  0.72300035    
 -0.26826364    
 -0.50443518    
  0.42855138    
  0.69521928    
 -0.31071994    
 -0.48022577    
  0.34102765    
 -0.59430164    
 -0.12516244    
  0.45319629    
 -0.11672423    
  0.55825430    
 -0.25991538    
 -0.23380031    
  5.21855392E-02
 -7.93363824E-02
  0.32593194    
 -0.16135119    
  0.26803461    
 -0.37037417    
 -0.22638074    
  3.19183730E-02
  0.27715573    
 -0.59495538    
  0.52511197    
  0.37814459    
 -0.62279451    
  0.26570341    
  4.08223085E-02
  0.43696335    
 -0.77103847    
  0.49278685    
 -0.50402260    
  0.39600399    
 -0.36814719    
  0.54219645    
  0.16187952    
 -0.29495457    
  0.37080792    
 -5.16913347E-02
 -0.56627005    
  0.78462702    
 -0.19996050    
 -0.71953416    
  0.13952996    
  0.61832291    
 -0.66595125    
  0.21825328    
 -0.34276703    
  0.43985790    
 -5.86249717E-02
 -0.51082623    
  0.38213390    
 -0.19876420    
  0.12300572    
 -0.26328969    
  0.86182207    
 -0.96986264    
  0.97998971    
 -0.75818950    
  0.25489253    
   1.0296195    
  -1.2270546    
  0.23022464    
 -2.86315270E-02
  0.82875085    
  -1.0560534    
  8.96122158E-02
  0.17034540    
 -0.33566859    
  0.53852832    
  0.49828824    
 -0.35496911    
  5.79469390E-02
 -0.33432993    
 -0.14916907    
 -8.73350445E-03
  0.47873703    
 -0.41502121    
  4.03283611E-02
  0.17372064    
  0.19004330    
 -0.30616692    
  0.17106429    
 -0.14165026    
  2.15065051E-02
 -0.16544309    
 -0.11517101    
  0.97376192    
 -0.78597850    
  7.75208278E-03
 -0.34189206    
  0.66838664    
  0.52025127    
  -1.0422816    
 -2.85736397E-02
  0.69314742    
 -0.34911227    
 -0.15130056    
 -4.06557061E-02
 -0.22210672    
  4.55780402E-02
 -8.25208575E-02
 -0.32790738    
  0.49123135    
 -0.25327358    
  0.52716225    
 -0.49817443    
  9.27086845E-02
  2.57084090E-02
  0.55743796    
 -0.50310326    
  0.16372047    
 -2.47942097E-02
   1.1027875    
  -1.1631510    
  0.52407056    
 -0.31254986    
 -0.22945756    
  0.15866554    
 -0.27362424    
 -0.17725751    
 -6.25202209E-02
  0.38152522    
  0.19182138    
  0.52526605    
 -0.25315982    
 -0.14908540    
 -0.49804538    
  0.23052363    
  0.15174676    
 -5.56727201E-02
 -0.18384901    
  0.70681518    
 -0.69314635    
   1.1769131    
  -1.1814480    
  0.35257557    
 -0.33903125    
  0.61627591    
 -0.56386179    
  0.41815028    
 -0.52587700    
 -0.12611131    
   1.3065873    
 -0.81860191    
 -0.23309366    
  0.11407213    
  0.12560046    
  5.73407188E-02
 -0.45953259    
   1.0026481    
  -1.0632737    
  0.20633623    
  5.76293692E-02
  0.56758434    
 -0.87410891    
  0.16034338    
  0.18540359    
  0.22006164    
 -0.20858979    
 -0.19687492    
  0.47979331    
 -0.47979280    
  0.33514857    
 -0.29878044    
  0.20875502    
 -0.27329329    
  0.78194243    
 -0.90330338    
 -8.40833783E-02
  0.63907975    
 -0.26731515    
  0.15645187    
 -0.21029508    
 -0.13170972    
 -0.15739284    
 -6.97546227E-07
  3.90026756E-02
  0.54308659    
 -0.75536048    
  0.38728318    
  5.35844974E-02
  0.21441007    
  4.79547568E-02
 -7.64261261E-02
 -0.35616022    
  0.10742100    
 -7.69608021E-02
 -0.22941375    
  0.44854873    
 -0.18473437    
 -7.00285360E-02
  0.69573408    
 -0.65015644    
  1.47424806E-02
  1.45284198E-02
  6.51401058E-02
 -0.14518273    
  0.31845400    
  0.22616893    
  0.60476172    
 -0.82338327    
 -0.28019097    
  0.10386697    
   1.0850679    
  -1.1031687    
 -0.15263040    
  0.15262921    
 -0.11095675    
  0.12456353    
 -1.36061935E-02
  0.64401478    
 -0.95791310    
  0.64185357    
 -0.21169598    
 -0.31237400    
  0.47000387    
  0.89523721    
 -0.61802685    
 -0.40678146    
  0.12609319    
  0.34440464    
 -0.91629142    
  0.31056714    
  6.56689405E-02
  0.21634081    
 -0.26407239    
  0.30748448    
  0.43972942    
 -0.76515132    
  5.71583509E-02
  0.13192740    
 -0.23066150    
  0.10724532    
 -5.21852747E-02
 -0.10834073    
  5.79876117E-02
  0.31546152    
 -0.29225838    
  0.23952238    
 -0.24873836    
  0.15415072    
 -0.49247739    
   1.0833445    
 -0.39345005    
 -0.40872800    
  0.92798680    
 -0.80802721    
 -0.60976481    
   1.0770481    
  0.23667522    
 -0.58520919    
 -0.52638990    
  0.20067044    
  0.13486649    
  0.87039381    
 -0.85187411    
 -5.66192456E-02
  0.83543837    
  -1.1007206    
  0.88282585    
 -0.57944548    
  0.94212252    
 -0.66974348    
 -7.00099319E-02
  0.25765547    
 -0.48846167    
 -0.36080518    
  8.58603716E-02
   1.0577021    
 -0.46081474    
  9.62595493E-02
 -0.21840809    
 -0.23402898    
  4.96331975E-03
 -0.14348163    
  0.91514695    
  -1.0300764    
 -0.10109626    
  0.24973664    
 -0.25685555    
  0.38136774    
  0.47000328    
  3.88685837E-02
 -0.76297885    
  0.18337005    
 -1.58320945E-02
  0.79424316    
 -0.32025829    
 -0.48468018    
  0.68505019    
 -0.16779307    
 -0.15201627    
  0.31709567    
  0.39086601    
 -0.93765670    
  0.16416109    
  0.13402978    
  0.18695684    
 -0.42148849    
  0.18817835    
 -0.34012863    
  0.86039823    
 -0.81527835    
  0.23870820    
 -0.23381786    
 -3.98062207E-02
  0.18062785    
 -8.39350000E-02
  0.25489184    
  0.20002134    
 -0.29747656    
 -0.13016240    
 -0.17606340    
 -0.22047256    
  0.48242640    
  0.47051749    
 -0.89467573    
   1.0513929    
 -0.56346917    
 -0.16775684    
 -0.10586794    
 -4.67624366E-02
  0.18850835    
 -8.26165155E-02
  0.48661155    
 -0.50593549    
  0.30461136    
  6.27387092E-02
 -0.26982465    
 -0.19478817    
 -0.23531324    
   1.2937020    
 -0.40639839    
  0.11372853    
 -0.77110791    
  9.77638662E-02
  0.18721169    
 -0.52859867    
   1.1523162    
 -0.90869355    
  0.22638115    
  0.12160739    
 -0.17927328    
 -9.57666263E-02
 -5.68634942E-02
  5.18258289E-02
  0.33575043    
  0.16287987    
 -0.25746822    
 -0.21130940    
  0.55399770    
  6.01271838E-02
  0.11276034    
 -0.55194360    
 -2.50011906E-02
  0.53829294    
 -6.62245299E-08
 -0.20423514    
 -0.32147920    
  7.23202676E-02
 -0.44701335    
  0.11980133    
  2.65275817E-02
 -0.25506130    
  0.91899002    
  2.65972186E-02
 -0.60046589    
  4.67368923E-02
  0.11218683    
 -0.11676275    
  0.17618696    
 -2.33475063E-02
 -0.17135923    
  8.50620717E-02
  0.11348212    
 -0.23180184    
  0.44802451    
 -0.26329064    
  8.09688270E-02
 -0.41663757    
  9.12159607E-02
  0.15195076    
  4.31101806E-02
  0.47736081    
 -0.24497667    
  0.23709241    
 -0.11449076    
 -0.17407179    
 -0.32596412    
  0.85077584    
 -0.87048072    
  0.10386697    
 -0.27727303    
  0.41527843    
 -1.97241381E-02
 -0.23214778    
  0.21608381    
 -0.18151255    
  0.32461321    
 -0.49919680    
  0.29344538    
 -0.14343205    
  0.34918442    
 -0.22753887    
 -0.11174364    
  3.39016244E-02
 -0.33647147    
  0.63127208    
  0.36197981    
 -0.57454127    
 -2.21737362E-02
  0.95757878    
 -0.90942973    
 -0.18232164    
  0.61864465    
 -0.26762682    
  0.23391525    
 -0.47343770    
  0.17618696    
  6.33357689E-02
 -0.40908152    
  0.24889585    
 -5.21852747E-02
 -8.96787085E-03
  0.33066356    
  0.36473334    
 -0.65565652    
   1.3510486    
  -1.2600764    
  3.11310738E-02
 -0.31749710    
  0.63071173    
 -0.25011444    
  0.29395705    
 -0.15013726    
 -0.33771887    
  0.11535382    
  1.16058812E-02
  0.51466405    
 -0.70006692    
  0.35806251    
 -0.22395265    
  0.41218978    
 -6.93763122E-02
 -0.30702528    
 -8.98563936E-02
 -0.31952295    
  0.32378736    
  0.28020701    
 -0.29305595    
  0.76586872    
  -1.0709429    
  0.44932339    
  8.23363289E-02
  0.32561311    
  0.10138205    
 -0.81711519    
 -9.02461708E-02
  0.14937665    
  0.34464091    
 -0.16152211    
  0.53600442    
 -0.48930320    
 -7.08954856E-02
  0.15123118    
  1.73914023E-02
  0.36320555    
 -0.20414038    
 -0.35248166    
 -8.28357264E-02
 -0.27563450    
  0.39139485    
 -0.11122485    
  0.37327850    
 -0.11895171    
  0.28504679    
  9.55502838E-02
 -0.49969646    
  0.24735384    
 -0.37806535    
  4.83607017E-02
  6.64144754E-02
 -0.35839847    
   1.0230294    
 -4.22002412E-02
 -0.75538915    
  0.26799431    
  0.14356823    
  7.60599896E-02
 -0.44277200    
  0.13517490    
  0.21313205    
  0.52862275    
 -0.94498277    
 -0.16833460    
  0.45953253    
 -0.13503627    
  8.83493125E-02
 -0.16772249    
 -9.57457945E-02
  0.26713771    
 -9.20189321E-02
 -0.29709628    
  0.97608835    
 -0.50271213    
  0.23052385    
 -0.77096343    
  0.90816575    
 -0.70959812    
  0.55622452    
  8.58781040E-02
 -0.41423166    
  0.70812881    
 -0.88068664    
 -0.20867525    
  0.39621395    
 -0.24760377    
  0.50796419    
 -0.49377939    
  0.24451005    
  0.17494127    
 -0.44802499    
 -0.24512313    
  0.56137776    
 -1.77623257E-02
 -0.10178266    
 -2.00404804E-02
 -5.83502762E-02
 -0.27488840    
 -5.81566915E-02
  0.64090753    
 -0.54396582    
  0.15103933    
  0.15947728    
 -2.01211907E-02
 -7.59857967E-02
  0.63443959    
  0.16275126    
 -0.63182563    
  0.48978770    
 -0.58324081    
  0.54611433    
  7.06710247E-03
 -0.23732865    
 -3.63678485E-02
 -0.28357530    
 -0.19885063    
 -0.26136565    
   1.1736479    
 -0.70526844    
  0.20177853    
 -0.29993835    
  0.51172173    
 -0.39344054    
  3.13753150E-02
 -0.28382856    
 -9.12152082E-02
  0.20271192    
  0.22130720    
 -0.27792624    
  9.70741585E-02
 -3.13221924E-02
  0.15933159    
 -0.14578767    
  0.20959963    
 -0.15718521    
  0.30560526    
 -0.55570447    
  0.16115242    
 -0.12889045    
  0.70889527    
 -0.47837189    
 -0.33060741    
  0.42285702    
  0.30477634    
 -0.15886994    
 -4.74662669E-02
 -0.31585288    
  0.14595422    
  0.37905630    
 -0.48762235    
 -7.12886676E-02
  0.58942741    
  0.15882403    
 -0.64092213    
  1.31872185E-02
  0.12310623    
 -5.14963157E-02
 -0.22212780    
  0.20985797    
 -0.22520414    
  0.16586408    
  9.96677801E-02
  0.99310523    
 -0.47912231    
 -0.67673361    
  0.48729473    
 -0.16420117    
 -0.34662458    
  4.19636630E-02
  0.41304627    
  0.30934870    
 -0.98156863    
  0.15836906    
  0.13668330    
  0.12412577    
 -0.22606598    
  0.71486104    
 -0.65337551    
 -0.13222082    
 -0.24163738    
  0.58778644    
  0.41529354    
 -0.82075757    
  0.30010489    
 -0.27270475    
  0.42861828    
  0.38411221    
 -0.48012707    
  0.18361239    
 -0.32047206    
 -0.25131431    
  0.15822420    
  0.19041839    
 -0.11075051    
  0.86262405    
 -0.61985475    
 -9.24877152E-02
 -0.12800927    
 -7.78424218E-02
  0.50221735    
 -0.53120506    
  9.35265496E-02
 -0.42803907    
  0.62219560    
  0.74158686    
  -1.0591214    
   1.0816344    
  -1.2051150    
  0.77801335    
 -0.65959561    
  0.37627891    
  0.76376480    
 -0.62718958    
 -7.90303424E-02
 -0.28768191    
  0.44277206    
 -0.43839559    
  8.37309286E-02
  0.23194024    
 -0.47639352    
 -0.24911888    
   1.1867200    
 -0.94790989    
  0.32455829    
 -1.08884755E-07
 -0.38875210    
  0.11962266    
   1.0804746    
 -0.97806013    
 -4.52558510E-02
 -0.32542157    
 -0.15950690    
  0.85904402    
  0.13113993    
 -0.49603751    
  0.15283911    
  0.42624456    
 -0.27660418    
  0.19912891    
 -0.66035724    
  0.86102790    
  -1.0563366    
  0.75952262    
 -0.17683183    
  9.06546339E-02
  0.11332822    
 -0.38776538    
 -7.74868429E-02
  0.12878104    
  0.25915363    
 -8.38007182E-02
 -0.21791223    
  0.90755677    
  -1.1145279    
 -0.22047256    
  0.83290935    
 -0.62318772    
  0.94716054    
 -0.15135966    
  0.25672022    
 -0.75141585    
  3.99236241E-03
 -0.56260741    
   1.0750265    
 -0.48491177    
 -5.17010242E-02
 -0.47082007    
  0.84729785    
 -0.63598824    
  0.33420235    
 -0.19605225    
 -0.14878894    
  0.64100909    
 -0.62509447    
 -2.12772246E-02
 -0.18879491    
   1.0174866    
 -0.60770237    
 -0.17373791    
  7.88592547E-02
 -0.27045372    
  0.86139488    
 -0.85520375    
 -6.37157038E-02
  0.54446429    
  0.11863074    
 -0.23165436    
  0.53863996    
 -0.56461561    
   1.2426873    
  -1.2124470    
  0.47265944    
 -0.71188849    
  0.64043027    
 -0.11139308    
 -0.13262159    
 -0.13613190    
  0.30625847    
 -0.44456387    
  9.13879201E-02
  0.14222740    
 -3.07719074E-02
  0.21372388    
 -8.21480677E-02
  0.33940303    
 -0.69803751    
  0.14571160    
 -6.56683221E-02
 -4.63038683E-02
 -1.43197030E-02
  0.80449903    
 -0.52890903    
  0.21287182    
 -0.45536155    
  0.94290978    
 -0.90637618    
 -4.49357461E-03
  0.15028179    
 -6.40215427E-02
  7.17442855E-02
 -0.48550856    
  0.12883306    
  0.16196844    
  7.64418095E-02
  5.47505356E-02
 -0.15006065    
  8.22382793E-02
  0.11583152    
 -6.87134340E-02
 -2.11425386E-02
 -0.34937486    
  0.72005445    
 -0.45536155    
 -0.24073929    
  0.32542229    
 -0.22957429    
 -0.12588102    
  0.57688731    
 -4.91324738E-02
   1.2064879    
  -1.0259664    
 -0.42824566    
  0.79596949    
 -0.70780700    
  0.21211252    
  3.35598215E-02
 -4.04094867E-02
 -0.16393460    
  3.57888229E-02
 -0.36339307    
  0.35555065    
  0.19923766    
 -0.21511106    
 -0.54472798    
  0.63639462    
  7.27298157E-03
 -0.11914234    
 -6.31786510E-02
  6.72524050E-02
  0.78993428    
  -1.2583143    
  0.40978435    
  0.16639099    
 -0.22863266    
 -1.85199566E-02
  0.44516474    
 -0.16569448    
 -0.44695035    
 -8.05039927E-02
  0.42326951    
 -0.45366791    
  0.50711465    
  0.41164172    
 -0.59470659    
 -0.19671011    
 -7.32725039E-02
  0.26101467    
 -1.81819238E-02
 -0.10638007    
  0.28640589    
  7.63336057E-03
  0.19303674    
 -0.15938888    
 -0.18970183    
  0.10536082    
  0.86710006    
 -0.83948565    
 -0.29680189    
  0.45150933    
 -0.27443671    
 -0.15634617    
 -4.18911763E-02
 -0.22047256    
  0.56151843    
 -8.32160041E-02
 -0.17573133    
 -5.05157188E-02
  0.70601755    
 -0.36290526    
 -0.45830801    
  0.82885599    
 -0.62449211    
  7.30921775E-02
  0.11238413    
 -3.60757597E-02
 -4.08994034E-03
 -4.61301804E-02
 -0.26925409    
 -5.18847778E-02
  0.58383369    
 -4.38522510E-02
  0.21899664    
 -0.21555459    
 -0.14389409    
  0.40015987    
  0.13186820    
 -0.16981275    
 -0.50257307    
  0.88191646    
 -0.80292821    
  0.58402926    
 -0.47613978    
  0.25593311    
 -0.52857715    
  9.48585644E-02
 -0.11495888    
 -0.14154050    
  4.01208065E-02
  0.15093504    
 -0.30883813    
  0.16350572    
  0.85761970    
 -0.48817709    
  0.59590453    
 -0.65147412    
  3.21315639E-02
 -0.10843916    
  0.25863010    
 -0.54778159    
  0.27584806    
  0.51260996    
 -0.62095046    
  9.03228894E-02
 -0.13093731    
  6.51855841E-02
  0.55822814    
 -0.33702824    
 -0.25577101    
  6.32823035E-02
  4.60919105E-02
  8.21198225E-02
  0.91546082    
 -0.56837523    
 -0.73201686    
  0.57688731    
 -0.45100701    
  0.15874881    
  0.14889471    
  9.42318887E-02
  0.30991489    
 -0.20419528    
 -0.52933443    
  0.26826403    
 -0.17896555    
  0.41712219    
  0.19493486    
 -0.60205656    
  0.34214154    
 -6.94974884E-02
 -0.44015092    
   1.0211807    
 -0.44986889    
 -0.27338806    
  0.17575000    
 -0.64662635    
 -6.50053322E-02
  0.24382344    
  0.43049023    
  0.36801690    
 -4.85270359E-02
 -0.63414961    
  0.15860483    
  0.57536393    
 -0.45807481    
 -0.27069923    
  0.30946353    
 -0.13407451    
  0.26236463    
  0.23445073    
 -0.78740019    
 -0.24222037    
  0.93245536    
 -0.27320993    
 -0.19854531    
 -0.12953468    
   1.3031439    
  -1.0141327    
  5.42768501E-02
 -0.18156636    
  0.24728382    
  0.19809781    
 -0.58085412    
  0.25073817    
  4.72532921E-02
  0.52153718    
 -6.36254102E-02
 -0.52553147    
  0.52553213    
 -0.20745249    
 -0.27775121    
 -0.16741438    
  0.94757181    
 -0.91992027    
  0.26236466    
 -0.28071263    
  0.71149611    
  -1.2115777    
  0.55414850    
  0.43428531    
 -0.35020277    
 -0.14745362    
  0.13119225    
 -3.33366394E-02
  0.62521338    
  7.42696598E-02
  0.43927258    
  -1.2554803    
 -4.77400795E-03
  0.63401622    
  4.46725227E-02
 -0.24028002    
   1.1339872    
  -1.7614386    
  0.44882753    
  0.40669474    
 -0.72054535    
  0.60613614    
  0.62031019    
 -0.95403069    
 -7.17436150E-02
 -0.10444228    
  6.22419529E-02
  2.13228110E-02
  3.72715853E-02
 -0.10716809    
 -1.36672258E-02
 -0.36061439    
  0.36061493    
 -0.28462943    
  0.13657489    
  0.47398502    
  0.21382906    
 -0.66676116    
  0.65330148    
 -0.28317526    
 -0.50365800    
  0.15415101    
  0.35667452    
 -0.15415041    
 -0.20252390    
  0.89567119    
 -0.50390548    
 -0.21029508    
  0.23414645    
 -8.06038156E-02
 -7.32586486E-03
  0.52542418    
 -0.68018842    
  0.28230250    
 -0.10571992    
 -0.24772424    
 -4.61818464E-03
 -0.17127156    
  0.10919973    
 -0.29592663    
  0.17010643    
  0.62375492    
 -0.13438725    
 -0.50627053    
  0.39786080    
 -0.39786115    
  0.65551591    
 -0.15957373    
 -0.29114759    
  0.71603179    
 -0.27717936    
 -0.69613749    
  0.18032382    
  0.51581311    
 -0.11368663    
 -0.19511184    
  0.95457280    
  -1.1368943    
  0.44218078    
  3.69268805E-02
 -0.48399866    
  0.88643807    
 -0.49413076    
 -0.42215919    
  0.78937513    
 -0.66599566    
 -0.11834096    
  0.23214845    
  0.46350804    
 -0.65142298    
 -6.45386204E-02
  0.47000399    
 -6.43120334E-03
 -0.26430160    
  0.41105175    
 -0.39438438    
 -0.13707891    
  0.10346289    
  7.01321736E-02
  0.10216846    
 -2.18188222E-02
 -7.24122897E-02
 -1.19282762E-02
   1.2952750    
  -1.0116005    
 -0.23298125    
 -0.23461562    
  8.74122158E-02
 -2.22718213E-02
  0.27407634    
 -0.36354744    
  0.73888344    
 -0.73396945    
  0.45332116    
 -0.43390265    
  0.10054145    
 -0.21772265    
  0.14561924    
  0.91066748    
 -0.98837566    
  9.16298255E-02
 -8.65922123E-02
  0.17052679    
  0.19912890    
 -0.27846503    
  9.19689313E-02
  4.49976362E-02
 -0.21319266    
   1.1182209    
 -0.48895252    
 -0.65433240    
  0.13289645    
  0.12907679    
 -2.46164433E-07
 -0.63990331    
  0.15731940    
  0.33103275    
  0.35257557    
 -0.20886900    
  2.71862242E-02
 -0.27625260    
  0.37469372    
 -0.14953206    
 -0.30942187    
  0.37572309    
  0.11736380    
 -0.31719667    
 -3.75638194E-02
  6.48376271E-02
 -0.38329110    
  0.48954788    
  0.25176206    
 -3.18502039E-02
 -0.58584726    
  0.62394667    
 -0.45823470    
  0.70295089    
 -0.72285211    
 -0.19955416    
  0.20456745    
  0.68561864    
 -0.47860458    
  7.06177875E-02
  0.63062698    
 -0.58980447    
 -0.37502348    
  0.10536055    
 -6.89925328E-02
  0.33135733    
 -0.26713833    
  3.75625454E-02
  0.47803542    
  0.27111682    
 -0.99325204    
  0.25327268    
  0.46599999    
  0.36948660    
 -0.62984741    
  0.37655032    
 -0.17520444    
  0.43047875    
 -0.58462924    
 -0.47712103    
  0.53899682    
  6.64448459E-03
 -0.40712166    
   1.1949772    
 -0.90729529    
  3.66343521E-02
 -0.42361420    
  0.20763990    
  0.70203638    
  -1.1030462    
   1.0128124    
 -0.64816850    
  0.39927268    
 -0.54880476    
  0.66589755    
 -0.63937002    
  4.10316885E-02
  0.20795374    
  0.21247424    
 -0.14921229    
 -0.41702637    
  0.62082624    
 -0.19616723    
 -0.39600402    
  0.69596797    
  8.41514673E-03
 -0.39159492    
 -0.15621915    
 -0.25754571    
  0.26715970    
  0.70975512    
 -0.77908969    
  0.20763962    
  0.17185049    
 -6.52406663E-02
 -0.41676533    
  0.71562028    
 -0.56798434    
 -0.17062598    
 -3.55057456E-02
  0.58845609    
  5.52982353E-02
 -0.16475533    
 -0.20191583    
 -0.12121447    
  0.12576970    
  0.69314694    
  0.26411131    
 -0.98024720    
  1.38574168E-02
  6.22419529E-02
 -0.29924336    
  0.27745584    
  0.48584682    
 -0.33106688    
  0.30359256    
  0.60891724    
  1.20485304E-02
 -0.12756133    
 -0.98765576    
  8.31989422E-02
 -0.44183254    
  0.94591254    
 -0.63401741    
  9.13879201E-02
  0.79281449    
 -0.38299197    
 -0.56542939    
  0.43891272    
 -0.65443355    
  0.84003830    
 -0.70967573    
  0.81093001    
 -0.14881536    
 -0.56680411    
  0.65190393    
 -0.33805206    
 -0.13405864    
  2.91081332E-02
 -0.20890045    
  0.38161358    
  0.64366686    
 -0.74139434    
 -9.56900641E-02
 -6.03633486E-02
  0.38601765    
 -0.30085981    
  0.26079309    
  9.38981585E-03
 -0.60095781    
  7.12635666E-02
  0.71925789    
 -0.82520717    
  0.60399407    
 -0.27173275    
  2.08779238E-02
 -9.53098908E-02
 -7.06174076E-02
  0.30461136    
 -0.56502694    
  3.11555937E-02
  0.33997202    
  8.77392218E-02
 -0.45886680    
 -3.87144014E-02
  0.14660279    
  0.65551591    
 -0.30453891    
  0.59883624    
 -0.61903882    
 -0.13528310    
 -0.38924307    
  0.37037385    
  0.22504625    
  0.31672353    
 -0.58557260    
  0.75113434    
 -0.74617112    
  1.96081270E-02
  0.18555225    
  3.17484550E-02
  0.28376842    
 -0.53564054    
  8.65920112E-02
  0.11316441    
 -0.32827535    
  0.39589605    
  0.83791292    
 -0.92213094    
 -0.18315846    
 -0.23705836    
 -0.14359029    
  0.24639960    
  0.24811666    
  0.29661098    
 -0.13162875    
 -0.42466003    
  0.14077333    
   1.0288981    
 -0.50602394    
 -0.33050179    
  0.62415439    
 -0.93430996    
 -0.28768227    
  0.10080510    
   1.1322855    
 -0.67347437    
 -0.28912535    
  0.14502600    
  0.18647981    
  0.35584471    
 -0.24221990    
 -0.34614769    
  0.18580613    
 -0.30818057    
  0.66615868    
 -0.43476516    
 -0.37085879    
  0.64435661    
 -0.13762133    
  8.63285065E-02
 -0.23163751    
 -1.91395730E-02
  1.91400126E-02
  4.63053733E-02
 -0.14066803    
 -5.89988530E-02
  0.80538982    
  3.87456790E-02
 -0.49745569    
  2.69763395E-02
 -0.21556693    
  0.50704467    
 -0.60613656    
  0.28376791    
 -0.26826409    
  0.35101786    
 -0.55511385    
 -6.31004898E-03
  0.52090168    
 -0.35238793    
  0.58302188    
 -0.23818119    
  4.80683483E-02
 -0.19467171    
  5.95923923E-02
 -0.11365858    
  9.21702106E-03
 -7.12886676E-02
  0.38052601    
  0.21435049    
 -0.53744441    
 -0.27077240    
  0.42956272    
  3.96064157E-03
  0.21281366    
 -0.40386966    
 -0.19484025    
  0.42465928    
 -0.12111598    
 -0.21993005    
   1.4307458    
  -1.1812155    
  0.97926551    
 -0.67300707    
 -0.45417881    
  0.41348433    
 -0.36170772    
 -4.59821988E-03
  0.81246519    
 -6.54935837E-02
 -0.46044278    
 -0.18578756    
 -0.19743510    
  0.62487894    
 -0.47000340    
 -8.62204954E-02
  0.30063125    
 -9.56609696E-02
 -0.18618946    
  0.27480847    
 -3.96446213E-02
 -7.63728991E-02
 -0.20641896    
  0.27541175    
 -0.24183479    
  0.33714569    
 -0.19247362    
  0.54611433    
 -0.66287673    
  0.52630180    
 -0.56846315    
 -0.20653611    
  0.27137342    
  0.50903046    
 -0.47378424    
  8.70114267E-02
 -0.29832074    
  7.71596506E-02
  9.85203870E-03
  0.52542466    
  8.60445946E-02
 -0.47000331    
 -7.50900730E-02
 -0.10638007    
  0.80410415    
 -0.50626951    
 -0.12921208    
  0.28010997    
 -0.22151603    
  0.11506950    
 -0.11101227    
 -0.12031718    
  0.66536754    
 -0.48609459    
  0.49311289    
 -0.40896758    
 -0.41604784    
  4.16730121E-02
  0.78799373    
  -1.0688959    
  0.82583320    
 -0.49032736    
  0.62828612    
 -0.38127556    
 -4.23957147E-02
 -0.30089301    
  0.38757545    
 -0.48235422    
  0.11061069    
 -5.37768900E-02
  0.65082783    
 -0.78673065    
  0.98949432    
 -0.18845820    
 -0.53575540    
 -0.24647175    
  0.24647142    
  3.80989425E-02
 -0.27838033    
   1.1507285    
 -0.93501925    
  0.14343207    
 -0.10440389    
 -0.12197763    
  0.23496518    
 -0.12260254    
 -0.35598588    
  0.21622384    
  0.11531140    
  0.21718560    
  0.39074937    
 -0.42726400    
 -0.22624746    
  0.36852172    
 -0.21956524    
  5.64141311E-02
  0.40123662    
 -0.25982496    
 -7.60820806E-02
  0.28074101    
 -0.68423182    
 -5.47256470E-02
  0.29546475    
 -7.73329213E-02
  0.25187236    
 -1.17876604E-02
 -0.25527450    
  0.15996487    
 -0.13477397    
  0.14343207    
 -0.69314712    
  0.31531343    
  0.39068168    
  0.33647189    
 -0.78542167    
  0.57661319    
 -0.42246258    
  0.95551121    
 -0.32120445    
 -0.62294263    
  0.32918194    
  0.96081364    
  -1.5757957    
  0.64304060    
  0.52104980    
 -0.48991883    
 -1.93432253E-02
  1.16507933E-02
 -7.75223039E-03
  0.30885664    
 -0.44183293    
 -1.62085342E-07
  0.26065335    
 -0.37843621    
  0.50681806    
 -0.29574639    
 -0.31089181    
  0.60059589    
 -0.45198506    
 -8.44172612E-02
  5.05161658E-02
 -9.82700065E-02
  0.80365771    
 -0.75073594    
  0.30429563    
 -0.24914390    
  0.30461136    
  0.55446368    
 -0.85907477    
  0.31177917    
 -0.58493274    
  0.46357241    
  0.26422372    
 -0.69624794    
  0.29849243    
  0.57852697    
 -0.16846412    
 -0.25262606    
  0.64060956    
 -0.13293864    
 -0.74668771    
  0.68056798    
 -3.08508165E-02
 -0.16420944    
  0.69928211    
 -0.51439965    
 -0.37028575    
 -0.21392646    
 -0.16955908    
  0.30251715    
  0.49381444    
 -0.62677175    
  5.79227619E-02
  0.14107904    
 -0.36856034    
  0.30652544    
  0.60322219    
  -1.0495102    
  0.31845403    
  6.59582913E-02
  3.34762074E-02
 -0.22006193    
  0.25642958    
  0.16430286    
 -0.36585638    
 -0.33744276    
  0.28256693    
  0.14310066    
 -3.62035483E-02
 -0.17041065    
   1.0876231    
 -0.30065727    
  0.18356411    
 -0.69937748    
 -0.35074016    
  0.35074043    
 -0.27115223    
  0.57741123    
 -0.53987408    
  0.38418791    
 -5.90580441E-02
  0.21780652    
 -0.52726996    
  0.35043815    
 -9.16669145E-02
 -0.24334593    
  0.32400450    
 -0.37101045    
  0.22421242    
 -0.29053506    
 -0.21602622    
  0.73482019    
 -0.39531192    
  0.29898152    
  2.58797519E-02
  0.40058735    
 -0.46463937    
  3.81723866E-02
 -0.18007670    
  0.16498198    
  4.09743264E-02
  6.70445189E-02
 -0.78233337    
   1.5172571    
 -0.29699996    
  -1.1693375    
  0.75168401    
 -0.34858474    
  2.80386955E-02
  9.23733562E-02
 -6.06241152E-02
  0.22314310    
  0.11460359    
 -0.48153573    
   1.3720180    
  -1.4808214    
   1.1250793    
 -0.89050639    
  6.59582913E-02
  0.47795042    
 -0.38457707    
  9.24869031E-02
  0.69667494    
 -0.39147916    
 -0.64237428    
  2.44508851E-02
  0.13111283    
 -0.31053945    
  0.73835260    
 -0.59833914    
  0.65473014    
 -0.34591588    
 -0.38718286    
 -5.58812954E-02
  0.35437313    
 -0.11075051    
 -1.36061935E-02
  0.31137219    
  0.28097096    
  0.37469324    
 -0.97621083    
  0.17693089    
 -5.14963157E-02
  0.11143982    
 -0.18304886    
  0.16469978    
 -3.00771296E-02
 -0.12160745    
  0.37037334    
 -0.47957274    
  0.52609289    
  7.12630972E-02
 -9.71641019E-02
 -0.28090227    
 -0.38634473    
  0.74840951    
 -0.35821182    
  5.24467118E-02
 -4.86075655E-02
 -0.36602387    
 -7.45339915E-02
 -0.21130843    
  0.54266614    
 -0.49949464    
  0.24817976    
  8.42611492E-02
 -0.12921254    
  0.32988277    
  0.51247722    
  -1.1416024    
  0.68145090    
  4.97233570E-02
  0.94859874    
 -0.98275775    
 -0.11441021    
  0.64662755    
 -0.21130906    
  0.30847263    
  -1.2233630    
   1.2254200    
 -0.20432815    
 -0.43875912    
  6.06248304E-02
 -0.42401770    
  0.46719062    
 -0.23287407    
 -0.44628730    
  0.76675868    
 -0.52708560    
  0.32784802    
  0.11865789    
  0.31271598    
 -0.72695994    
  0.27570587    
 -8.06430262E-03
  2.79458053E-02
  0.11163981    
 -0.30186668    
  3.73879336E-02
  0.16068213    
 -2.77245119E-02
  0.18632981    
 -0.31928706    
  0.36170807    
 -0.33455661    
 -0.23549604    
  0.92416888    
 -0.72968042    
  0.34309441    
 -0.46145859    
 -0.16467777    
  0.27369618    
  4.13860008E-02
  0.13465679    
  0.41590863    
 -0.58726823    
  4.56705540E-02
  3.50909270E-02
  6.26512393E-02
  0.28970462    
 -0.63430661    
  0.48770341    
 -0.20145111    
  0.50738585    
 -0.64030498    
 -8.70116279E-02
   1.1301935    
 -0.75550026    
  0.15624925    
 -0.28978068    
 -0.18400286    
  0.35008797    
 -5.86249717E-02
 -6.63014725E-02
 -3.27895470E-02
 -0.13353129    
  0.96099097    
  -1.2082328    
   1.2298547    
 -0.32830590    
 -0.71821105    
  6.86550438E-02
  0.28649685    
 -0.39660716    
  0.23052363    
 -7.41071627E-02
  7.83013105E-02
 -5.15132509E-02
  0.13957052    
 -0.12644085    
  0.64869523    
 -0.99917912    
   1.1738951    
 -0.93361580    
  3.34164016E-02
  0.73453271    
 -0.55064738    
 -0.58935094    
  0.52481210    
  6.84369057E-02
 -0.12854134    
 -0.10732860    
  0.28150505    
 -3.72445397E-03
 -7.35341087E-02
  5.47008179E-02
 -0.18308288    
  0.46313038    
 -0.71053916    
  0.24283192    
 -1.38564901E-02
  2.75254771E-02
  0.76093280    
 -0.33604994    
 -0.30961752    
 -0.16156991    
 -0.10483484    
  0.36974737    
  0.51445520    
 -0.33821321    
 -0.38136706    
 -0.27584791    
  0.24869697    
  0.19900171    
 -0.24116281    
  4.21611629E-02
  3.97736528E-07
  8.77756253E-02
 -0.14926051    
  0.61188424    
 -0.21130939    
 -0.11045674    
 -7.97383562E-02
  0.25962380    
 -0.91021186    
  0.43040448    
  0.18805258    
  0.25764310    
 -0.19821978    
 -0.10536063    
 -0.13720140    
  0.13291806    
  0.12111533    
 -9.15148780E-02
 -0.22314425    
  0.40893099    
 -1.74526051E-02
 -0.49568191    
  0.47432974    
 -0.11419267    
 -0.13353188    
 -0.26790860    
  0.16101165    
 -0.52806669    
   1.0781133    
  0.40151262    
  0.16400252    
 -0.90376425    
 -0.10490014    
  0.22222184    
  6.08418770E-02
 -0.19490026    
 -4.22850717E-03
 -0.18062803    
  0.75466734    
 -0.66259181    
  0.47692370    
 -0.23907407    
 -0.45407364    
  0.36639801    
 -4.89889123E-02
  0.44779247    
 -0.85535216    
  0.12959236    
  0.74953789    
 -0.41070089    
 -0.18547551    
  4.72898828E-03
 -0.19753182    
  0.59668654    
 -5.52983209E-02
 -0.17499027    
 -0.15017375    
  0.18540359    
  7.05302879E-02
 -0.28887829    
  0.64160174    
 -0.64639789    
  0.16779362    
  0.42159474    
 -0.31379768    
 -0.31982300    
  0.20795374    
  6.70865849E-02
  5.56729734E-02
 -7.49417096E-02
 -0.39578375    
  0.50619107    
 -0.28420311    
  0.19306636    
 -9.60737765E-02
  8.84113386E-02
 -6.76199272E-02
 -0.58778727    
  1.47069376E-02
  0.23331143    
 -5.79758920E-03
  0.54623747    
 -0.46798536    
  0.35398310    
 -0.55584919    
  7.59851113E-02
  0.34255138    
  7.50351846E-02
  0.19297406    
 -0.44773674    
  0.67748076    
 -0.29472473    
 -0.28415433    
  0.65730131    
 -0.68105477    
 -1.45279393E-02
  0.29739109    
  0.13217182    
  9.47867241E-03
 -4.50239778E-02
  0.24139659    
 -0.69573444    
 -0.16893955    
  0.67457056    
  0.69314742    
  -1.0633047    
  0.53937328    
 -0.46526554    
  0.66976643    
 -0.18103248    
 -0.50996727    
 -0.10870492    
 -0.42967874    
   1.4382312    
 -9.13044810E-02
 -0.79574984    
  0.37680987    
 -0.47466657    
  3.21875066E-02
  0.65627658    
 -0.19365323    
 -0.27353776    
 -0.17560206    
  0.83639669    
 -0.57816225    
 -7.14591742E-02
 -0.32542244    
  0.23233216    
  2.01216880E-02
  1.58103965E-02
  0.38566276    
 -0.58938766    
  0.69794309    
 -0.85369712    
  0.69595230    
 -0.34434605    
  0.45054653    
 -0.66581661    
  1.45985521E-02
  0.58617473    
 -0.10476333    
  0.17232125    
  4.18260619E-02
 -0.98485321    
  0.24988002    
  5.01280138E-03
   1.0097811    
 -0.62792581    
 -0.52688026    
  0.55713540    
 -0.11571597    
  4.00778055E-02
 -0.16672938    
 -9.74215642E-02
  0.87933689    
 -0.73654681    
  5.10918312E-02
  5.58806993E-02
  0.69314688    
  -1.1205904    
  8.00426155E-02
  4.51201610E-02
  0.58177727    
 -0.49272546    
 -8.90520588E-02
  0.48701543    
 -0.21788649    
  0.31264865    
  0.12355033    
 -0.61180109    
  0.19415617    
 -0.10047034    
 -0.58534992    
   1.6716926    
 -0.48465082    
 -0.28991216    
  0.27193406    
 -0.76116908    
 -4.86599328E-03
 -0.24160561    
   1.4198856    
  -1.1930214    
  0.38546431    
 -0.36585638    
  0.24807324    
 -0.15984887    
 -8.82245749E-02
  0.10146964    
  0.38776508    
 -0.22612424    
  0.73516262    
 -0.85387880    
  0.32984734    
 -3.02540464E-03
 -6.57517463E-02
 -0.27802026    
  4.59374525E-02
   1.4788173    
  -1.5910047    
 -0.24157770    
  0.89751101    
 -0.21019439    
 -9.50181782E-02
 -0.25499576    
  0.73777890    
 -0.93430847    
  0.12783320    
  0.10935290    
 -0.33249530    
  0.66782928    
 -0.64042962    
 -8.45576823E-02
   1.2544419    
 -0.41389018    
  0.20159295    
 -0.53249764    
 -0.26095143    
  0.89402622    
 -0.83610362    
 -0.21130934    
  0.16705491    
  0.49624050    
 -0.63690817    
  0.22314379    
  0.88754874    
  -1.2442241    
   1.3233414    
 -0.43114898    
 -0.56083620    
 -7.08256587E-02
  0.85578102    
  -1.1222827    
  0.34159207    
   1.0461982    
  -1.3467295    
  0.38220802    
  0.19852898    
 -3.93490046E-02
 -0.33446845    
 -0.31611913    
  0.10919847    
 -7.14596063E-02
 -1.24232862E-02
  0.21309400    
  5.88405915E-02
  0.70262629    
 -0.25367606    
 -0.28666908    
  0.21745901    
 -0.22151603    
 -0.17261302    
  0.29849315    
 -0.28410420    
 -8.96128789E-02
 -9.84409153E-02
 -0.18232234    
  0.37037385    
   1.2096711    
  -1.2685106    
  0.14545520    
 -6.77468851E-02
 -0.15648933    
   1.1255679    
 -0.81359309    
 -0.35667488    
 -0.20895949    
  0.83107030    
 -4.06942219E-02
 -0.29088214    
  0.52861494    
 -0.58577281    
  0.33517826    
 -7.73490593E-02
 -0.26236394    
 -0.28163883    
 -1.21222045E-02
  0.34255138    
 -0.27193442    
  0.23219420    
 -8.45576525E-02
  4.78550829E-02
 -0.14561935    
  0.44952473    
 -0.38161314    
 -1.01520233E-02
  0.37787756    
 -3.19743417E-02
  0.23961346    
 -0.53091264    
  0.38430858    
 -1.32449446E-02
 -0.17039275    
 -4.03277427E-02
  0.64466608    
 -0.56557328    
  0.22693890    
 -0.16073771    
 -0.11290143    
 -4.06557061E-02
 -0.41589335    
  0.26863426    
  0.13473259    
  4.91905287E-02
 -0.17435332    
 -0.25335684    
  0.18436481    
 -0.15415160    
  0.16934113    
  0.63095123    
 -0.53062797    
  9.94341671E-02
 -0.34556738    
  0.20436433    
 -7.37431496E-02
  0.29403910    
 -0.24914390    
  0.11071219    
 -0.28042960    
  0.21734694    
  0.73860985    
 -0.91075104    
 -4.52046879E-02
  0.10420302    
 -2.10540574E-02
  0.66071159    
 -0.29873207    
 -0.10125366    
  0.73331356    
 -0.22412841    
 -0.19222265    
 -0.30879885    
  1.13630563E-07
  0.40546525    
 -9.66661274E-02
 -0.46702296    
  0.62924296    
 -0.49155375    
 -7.31504187E-02
  3.50909270E-02
  0.14051113    
  0.19349469    
 -0.24735379    
  0.54882938    
 -0.54095560    
  0.35589001    
 -0.72667056    
  0.26759556    
 -9.09717008E-02
  6.45390376E-02
 -0.25835371    
  0.45251063    
 -6.84678927E-02
  0.48853189    
  0.56168389    
  -1.1451322    
 -0.21130934    
  0.42138076    
  0.69139117    
 -0.79480463    
 -0.12412582    
  0.69754249    
  -1.0790676    
  0.66035765    
 -0.28324771    
  0.95107728    
 -0.18952711    
 -0.79758948    
  0.90707439    
 -0.40269151    
 -0.11432683    
 -0.41796443    
  0.10299956    
 -0.21256223    
 -0.27721098    
  0.26662803    
 -0.28768224    
  0.43573555    
  0.27498761    
 -0.30762345    
 -9.52462852E-03
  0.35810965    
 -5.14694192E-02
  0.41945156    
 -0.98702121    
  0.19671060    
 -4.70062941E-02
  0.32571959    
  0.52081412    
 -0.56825358    
  0.36834747    
 -0.51176071    
  0.26164538    
 -0.34950608    
  4.97611314E-02
 -3.45710404E-02
   1.0868180    
  -1.0571125    
  4.29650806E-02
  0.45706946    
 -0.48071241    
  0.45675868    
 -0.26570290    
  0.35271481    
  8.51576552E-02
 -0.42608467    
 -0.12907721    
  0.63833886    
 -0.32759202    
 -0.34235227    
  0.25385991    
 -0.12492631    
  0.55267972    
 -0.43131888    
 -0.19237177    
 -0.33042899    
  0.48643392    
 -0.11778274    
  0.23638849    
 -0.13353093    
  0.63907951    
 -0.75030559    
 -8.77752230E-02
  0.28538552    
 -5.67525588E-02
  0.53320146    
 -0.90988797    
  0.11541683    
  0.18547602    
  0.45662671    
 -0.39184225    
  0.40176806    
 -0.46655294    
  0.19923766    
 -0.48429805    
 -3.19167674E-02
 -0.26452938    
   1.2707094    
  -1.1895850    
  8.10404271E-02
  0.88342118    
 -0.43307006    
 -0.30048719    
  0.23340043    
  0.46744955    
  0.39086652    
 -0.63926208    
 -0.64513862    
  0.88840508    
 -0.59294081    
  0.28185135    
 -7.65397996E-02
  0.10763103    
 -0.50179541    
  0.35947978    
 -0.10318401    
  0.18232179    
 -4.82471399E-02
 -0.44225532    
  0.59041309    
 -0.65140808    
  0.57300323    
 -0.35363927    
   1.5522794    
  -1.7225535    
  0.14986347    
 -0.50568479    
  0.68456310    
 -0.11401884    
 -7.00285360E-02
   1.0454082    
  -1.0986117    
  0.27115303    
 -0.41804478    
  0.96327114    
  0.22603823    
 -0.26796791    
 -0.71093684    
  0.14753525    
  8.81080702E-03
  0.19827572    
  4.57022712E-02
 -0.28882781    
  0.66994423    
 -0.14635670    
  0.74348897    
  -1.3140334    
  0.13052212    
  4.13285159E-02
 -0.40952271    
  0.90402049    
  0.31688097    
 -0.29249018    
 -0.98485321    
  0.92783660    
 -0.67795676    
  0.54733688    
 -0.23116967    
 -0.26713833    
   1.0857707    
  -1.0953867    
 -0.12871192    
  0.32144663    
  0.46099892    
 -0.55710620    
  2.59753726E-02
  0.27152625    
 -0.40383756    
  0.91531479    
 -0.34668040    
 -0.73835188    
  0.42265776    
 -0.13786954    
 -4.35709255E-03
  0.37442040    
 -8.78306702E-02
  9.38187614E-02
 -0.32519251    
  0.13507971    
  6.29576892E-02
 -0.24023838    
 -0.37783375    
  0.26381439    
 -0.34228539    
   1.1076421    
 -0.34550157    
 -0.50029838    
  0.14589009    
  3.99168730E-02
 -0.22859263    
  0.38893563    
  5.40674627E-02
 -0.16355114    
 -4.22007218E-02
  0.14051113    
   1.3185042    
  -1.5778775    
  0.20551361    
  2.34387368E-02
 -0.17693119    
  0.13755558    
  0.22555062    
  0.16779365    
 -6.72519505E-02
 -0.44086617    
  2.66684256E-02
 -0.24756131    
  0.55478847    
 -0.41845256    
  0.20733327    
 -8.30350891E-02
  0.35059556    
  0.15502134    
 -0.15807445    
 -0.35188067    
  0.70610642    
  -1.1743726    
 -0.26933312    
  0.83685374    
 -7.35027120E-02
  0.57164931    
 -0.31189662    
 -3.32253352E-02
  0.19851814    
 -0.64185464    
  0.27042887    
 -9.25026238E-02
 -0.49769562    
  0.56991452    
  0.12684917    
  0.71986288    
  -1.0306741    
  1.46698272E-02
  0.32461321    
  0.16462155    
 -0.27584788    
 -0.23795822    
  6.26701489E-02
  0.44815451    
 -0.53601557    
  0.43561777    
 -0.29763260    
  0.32690319    
 -0.42979679    
  0.37037414    
 -0.61467612    
  8.43881965E-02
  0.18904188    
  0.12572592    
 -7.44322911E-02
  0.12783363    
  6.57875985E-02
  9.63314846E-02
 -0.37531146    
 -6.12443835E-02
  0.38776514    
 -7.02690408E-02
 -0.36602387    
  0.30276150    
 -0.14467107    
 -0.12014497    
  0.26481658    
  0.11187018    
  0.24194363    
 -0.51753348    
  1.90490261E-02
  0.10299956    
 -3.02397255E-02
 -3.57178189E-02
 -0.26372883    
  0.66615868    
 -0.19025546    
 -0.23982695    
  0.62798506    
 -0.36634004    
  0.38609439    
  1.45629179E-02
 -0.43356746    
 -0.25237787    
  0.41340750    
 -0.11029577    
 -0.65501344    
  0.21357431    
  0.55173510    
  0.47473955    
 -0.50363415    
  0.11959135    
 -0.44376060    
 -9.44091082E-02
 -0.19027461    
  0.28917813    
  0.21322931    
  3.61652882E-03
 -8.27542096E-02
 -0.10754135    
  0.56273007    
 -0.82030207    
 -0.18571635    
  0.50673568    
 -0.16929245    
  0.75434268    
 -0.61415869    
  0.75053984    
 -0.29434404    
 -0.53518462    
  0.25637475    
  0.18055306    
 -0.44610327    
  7.54237026E-02
  0.13566580    
 -0.17488679    
 -0.51082629    
  3.63667868E-02
   1.4485980    
  -1.0919231    
  0.18647981    
 -9.11691412E-02
  0.93965173    
 -0.70206773    
 -0.34800801    
  0.26197341    
 -0.35221982    
  0.17768170    
 -7.23204091E-02
  0.25851083    
  0.27211779    
  9.53103751E-02
 -0.47321773    
  0.24269354    
 -0.26000997    
  0.55021405    
 -0.48267773    
  0.12275923    
 -5.94969541E-02
 -0.15734848    
  0.11828151    
 -3.23911645E-02
 -0.13176885    
  0.52203023    
 -9.64250490E-02
 -0.47862911    
  0.38546431    
 -4.82856967E-02
  0.67171824    
 -0.26979214    
 -0.65374434    
  2.66240846E-07
  0.48690537    
 -0.46443275    
  8.84993561E-03
 -4.41522384E-03
 -0.38358325    
  0.32433990    
 -0.36408007    
  0.57113254    
 -0.17018095    
  0.39179790    
 -0.39633238    
 -1.83484275E-02
  0.49683928    
 -0.98931605    
  0.43531781    
  0.16667718    
 -0.46091631    
  0.37879768    
  0.21045101    
 -0.25183555    
  1.86046287E-02
 -3.75638194E-02
  0.27806681    
 -0.22223739    
  0.20395648    
 -0.30881372    
  0.82037765    
 -0.66264409    
 -0.33904970    
   1.1740103    
  -1.2108250    
  0.85441518    
 -0.42425746    
  1.21213142E-02
 -0.17034534    
 -0.25335684    
  0.27688837    
  0.28535420    
 -0.65204477    
  0.50948209    
 -0.41967806    
  0.24858333    
  0.18311900    
  0.35228291    
 -0.75377274    
  0.13872628    
  0.17538933    
  0.23524404    
  0.27471170    
 -0.35704812    
  0.79589260    
 -0.32775661    
 -0.54569477    
  0.27039686    
 -0.15980776    
 -0.13095577    
 -0.22006193    
  0.70335096    
 -0.49571177    
 -0.28214237    
 -0.12332397    
  0.82472348    
 -0.32394800    
 -5.04957996E-02
  0.11999359    
 -7.71020874E-02
  9.80819166E-02
 -0.31931913    
  0.58778673    
 -0.70914739    
  0.39465445    
 -0.44991758    
  4.98726554E-02
 -1.63489915E-02
  0.19867155    
  9.44908857E-02
  0.56428909    
 -0.48172721    
 -0.44393170    
  0.48460260    
 -0.10697250    
 -0.38352999    
  0.53998184    
 -0.25823438    
  0.22314310    
 -0.10139983    
 -0.14889403    
  0.12489358    
 -8.88535529E-02
  0.36942559    
 -9.62282270E-02
 -0.18030378    
  0.57561654    
 -0.46864378    
  0.22892399    
 -0.49273765    
 -0.18043625    
  0.70995456    
  8.29913281E-03
  7.94070810E-02
 -0.62195081    
  1.41169578E-02
 -4.68344893E-03
  0.24451005    
  2.89871320E-02
  0.37156349    
 -0.32959944    
 -0.13549055    
  6.82084262E-02
 -0.18012604    
 -0.17185101    
  0.23144266    
  0.21150622    
 -0.29776534    
  0.37187374    
 -0.31496570    
  9.72426906E-02
  0.20522328    
 -3.52039933E-02
 -0.14335097    
 -1.51515314E-02
  0.14208254    
 -0.11200522    
 -8.90332758E-02
 -3.29243653E-02
 -2.54254900E-02
 -1.73162241E-02
 -0.24076439    
  0.21868970    
  8.55221823E-02
 -5.47504425E-02
 -0.41197959    
  0.30710050    
 -0.21954502    
 -4.28206995E-02
  0.72391915    
 -0.26966351    
 -3.97583609E-03
  0.25837269    
 -0.45594940    
 -0.16309009    
  0.31167802    
 -6.48170039E-02
  1.33042391E-02
 -1.77781079E-02
  0.57424271    
 -0.26438680    
 -6.60069613E-03
  7.33986050E-02
 -2.49238815E-02
  0.32331705    
 -0.76409918    
  0.29135197    
 -0.54687774    
  0.35350513    
  9.32882577E-02
  0.10008363    
  0.46817032    
 -0.19153793    
 -0.54856563    
  0.68105543    
 -0.61591500    
  8.21198225E-02
 -0.34899881    
  0.54095525    
  0.14332949    
  0.14862485    
 -0.35557914    
 -0.31982300    
  0.49052078    
 -0.37217864    
  0.59470701    
 -0.59470659    
  0.30866575    
 -0.23967256    
  9.15148705E-02
  0.17723912    
 -4.89490703E-02
 -0.13592300    
 -0.27625260    
  0.38848671    
 -0.41925919    
  7.52231777E-02
  0.21635701    
 -0.16000496    
  0.67238563    
 -5.51038533E-02
 -0.67847735    
 -4.46723588E-02
  0.38322261    
  8.93150494E-02
 -0.43273211    
 -4.48950268E-02
  0.29783472    
  0.45713741    
 -0.29008266    
 -0.32690296    
  0.52932054    
 -0.12237516    
 -0.32587767    
 -0.17904854    
  0.53120488    
  0.42543709    
 -0.78170031    
  0.24994215    
 -7.31226057E-02
 -3.54895661E-07
  6.87277596E-03
 -0.16736521    
 -0.13410921    
  7.57596493E-02
 -2.60881204E-02
  0.24837331    
  0.22107993    
 -0.22107948    
 -0.25278845    
  0.44593316    
 -0.70741355    
  0.78111571    
 -0.71442443    
  0.90981787    
 -0.77427232    
  0.11517178    
 -0.25610691    
  0.16871533    
 -6.60615787E-02
  4.76285480E-02
  0.13875061    
 -0.23127337    
  0.18147118    
 -7.50900730E-02
  4.57612704E-03
 -1.84331741E-02
  0.34638935    
 -1.65837593E-02
 -0.55294955    
  0.53608561    
  0.97186029    
 -0.94833028    
 -0.48675361    
  0.33260331    
 -0.18698449    
 -9.81187373E-02
  0.49104318    
 -0.63493872    
 -0.27193353    
  0.57731557    
  0.67097294    
 -0.28023562    
 -0.51181465    
 -0.10977115    
  0.27377361    
 -0.26826382    
 -0.12883356    
  7.81185552E-02
  9.37316790E-02
  0.53987330    
 -0.11014365    
 -0.39355004    
   1.0918207    
 -0.41144592    
 -0.35045099    
 -0.30982277    
 -0.33349189    
  0.11159112    
  0.30309105    
  0.89963955    
  8.91851485E-02
 -0.98424864    
  0.55372757    
 -0.68010914    
  0.37566474    
 -0.24019121    
 -5.10550737E-02
  0.43054494    
 -0.46938404    
  0.35815871    
 -0.35815847    
  0.61331046    
 -0.84017402    
 -4.44526523E-02
  0.10471062    
  0.18621227    
  0.14439453    
  5.31826094E-02
 -4.48137261E-02
  4.48143892E-02
 -0.15947780    
 -5.77077419E-02
  0.27898085    
  6.87435940E-02
 -0.13053849    
 -0.25759563    
  0.90592772    
 -0.75768584    
 -0.23431604    
   1.0085315    
 -0.59189367    
   1.0375251    
 -0.91891921    
 -7.86727220E-02
  0.47089314    
 -0.68871278    
 -0.26148051    
 -4.70665284E-02
  0.11912055    
 -0.20067047    
  0.46262380    
 -0.33976904    
  0.32317236    
  0.72201484    
 -0.68102586    
  0.29965779    
 -0.14378782    
 -0.27515975    
 -8.98944139E-02
  5.82759071E-07
  0.27898085    
 -0.25937283    
  5.66192977E-02
 -1.85199566E-02
  0.35105139    
  8.20652694E-02
 -0.16430350    
 -0.12540095    
  0.17419176    
 -0.16211854    
  0.23428087    
 -0.37124681    
  0.67929024    
 -0.73590940    
  0.45594943    
 -0.25043544    
  0.50209171    
 -0.72227508    
  0.27404255    
 -0.58330166    
 -0.13641101    
   1.7391156    
  -1.2836400    
  0.85285676    
 -0.26236385    
 -0.47108522    
  3.82214524E-02
 -0.41173527    
  0.56588501    
 -0.15832560    
  9.94858220E-02
 -0.14222687    
  0.32832932    
 -0.64405829    
  0.52745271    
 -0.32732716    
  0.21526974    
 -7.93619547E-03
  9.49481949E-02
 -0.33213308    
 -8.97704735E-02
 -0.33096176    
  0.48432434    
 -0.19856577    
  0.19856718    
  0.13707991    
 -0.47830167    
  0.40546489    
  0.52143556    
 -0.58094907    
  3.24848853E-02
 -4.19641323E-02
  0.32964620    
 -0.36848557    
  7.16291517E-02
 -0.11204006    
  0.72360617    
 -0.60696912    
  0.38382569    
 -0.58093476    
  0.76325649    
  0.21896812    
 -0.70577914    
 -0.23272344    
  0.19384171    
 -4.04545777E-02
  0.20275347    
 -0.35080731    
   1.6367220    
  -1.2136812    
 -0.19989638    
  0.15354285    
 -0.20148155    
  0.49915075    
 -0.80485040    
  0.54302865    
 -0.51317608    
  0.45145002    
 -0.50584424    
  0.13353159    
  0.38348600    
 -0.51701754    
   1.1933575    
 -0.98145694    
  0.24008493    
  1.17876967E-02
 -8.13458040E-02
 -0.10724471    
 -4.33799066E-02
 -0.10919911    
  0.65962428    
 -0.57032609    
  1.49634387E-02
 -0.22686328    
 -5.09662479E-02
  0.47895071    
  0.53086597    
 -0.49117890    
 -9.80380550E-02
 -4.38665152E-02
  0.32616916    
  0.54705489    
 -0.73913252    
 -0.29951599    
  0.14732413    
  0.65593380    
 -0.13692264    
 -0.54210788    
 -0.12953468    
  0.47398502    
 -9.00258869E-02
 -0.22677307    
  0.18232182    
 -3.86149250E-02
  1.17414687E-02
  7.49412999E-02
  0.96353239    
  -1.2030545    
 -0.25459632    
  0.20281982    
  0.51082587    
 -0.56542939    
 -0.35086027    
   1.0023353    
 -0.14576356    
 -0.29902801    
  0.19195673    
  0.24482428    
  0.27893034    
 -0.55153507    
 -0.19793621    
 -8.03998709E-02
  0.26415116    
 -0.43078274    
  0.89631194    
 -0.51682222    
 -4.61621583E-02
  0.41590863    
  0.17798294    
 -0.65058732    
  0.30010441    
 -0.46753716    
  0.24747603    
  0.21386944    
 -0.36737964    
 -5.05846553E-02
  0.20409572    
 -0.59783614    
  0.74758238    
 -0.25084114    
  5.38428761E-02
 -0.40748248    
  0.40748289    
 -0.43202433    
  0.27045441    
  0.48295280    
 -0.28963354    
 -0.12907721    
  4.77312356E-02
 -9.78567377E-02
 -0.46070188    
  0.98912841    
 -0.12608208    
 -0.44531083    
 -9.80362669E-03
  5.74325845E-02
  0.80522877    
 -0.98848099    
   1.0151496    
 -0.95026129    
  0.40021595    
  0.13440819    
 -0.54514980    
  0.86972004    
 -0.64340717    
  0.34308061    
 -8.10415819E-02
 -0.41689342    
 -5.57113364E-02
  3.58097255E-02
  2.89149398E-07
  0.17052679    
  0.14564016    
 -0.15415081    
  0.47692385    
 -0.54774970    
  9.61441174E-02
 -0.17733355    
  0.23008482    
 -0.30228111    
  0.90228915    
 -0.71286327    
  0.16671352    
  0.29328430    
  7.78913051E-02
  4.79283966E-02
 -0.52155596    
 -0.17159060    
  0.64003700    
 -0.20385014    
 -0.18487245    
   1.0188886    
 -0.84040570    
 -0.68675673    
  0.30972928    
 -9.81187373E-02
 -0.16191188    
  0.18735962    
  0.17475538    
 -8.81632939E-02
  0.54435873    
 -0.35591102    
 -0.24046865    
  0.11020339    
 -0.26759601    
  0.32257774    
 -0.14595380    
  9.53102931E-02
  0.30058584    
 -0.46488819    
  0.26314864    
 -0.31015518    
  0.64382243    
 -0.19135058    
 -0.19878255    
  0.19195673    
  0.24482428    
 -0.57447082    
  0.85745054    
  4.54171635E-02
 -0.68163043    
 -8.77052844E-02
 -0.48342678    
  0.55961597    
  0.50462931    
 -0.45933780    
 -0.23614375    
  0.17528729    
 -8.59425366E-02
  0.79078573    
 -0.72464556    
  0.70111495    
 -0.71724457    
 -4.57457341E-02
  0.44304785    
 -0.20553964    
 -0.11359674    
 -8.63280594E-02
  0.50918484    
 -0.58581835    
  0.12464219    
  0.38441157    
 -0.46575755    
  0.16018561    
 -0.40366083    
   1.1963767    
 -0.65468103    
 -0.45874602    
  0.12164537    
 -2.67865155E-02
  0.15091312    
 -6.01380840E-02
  8.32160339E-02
 -6.68223426E-02
 -0.17261302    
   1.3265750    
  -1.0947734    
 -0.29666314    
  0.12121304    
  0.57450718    
 -0.24326754    
  2.58914009E-02
  5.89322895E-02
 -0.38460022    
 -7.82014802E-02
  0.81252402    
 -0.42151716    
 -0.47065103    
  0.28248695    
 -8.13458040E-02
  0.42227247    
 -0.53899646    
  0.70498186    
 -0.71455073    
  0.84661043    
  0.18746340    
 -0.64802700    
 -0.43531731    
  0.15415080    
  0.66683018    
 -0.54090279    
 -0.17471662    
  0.20108345    
 -0.26683557    
  0.51276553    
 -0.58314705    
  9.43634212E-02
  0.58303612    
 -0.37806600    
 -0.13629322    
  0.28657514    
 -0.12738052    
 -0.14165032    
 -2.19790861E-02
  0.37691292    
 -0.34627661    
  0.72077900    
 -0.46040639    
 -0.34113517    
 -0.30338186    
  0.47866821    
 -0.22805718    
  0.54186577    
 -0.47979280    
  9.69922543E-02
  0.52666569    
 -0.54361552    
  0.12062827    
 -5.44878803E-02
  0.10616045    
  0.59891540    
 -0.80600184    
  0.10092621    
 -4.91902381E-02
  0.55600739    
 -0.69555992    
  0.66124225    
 -0.69065607    
  4.38026600E-02
  0.82459265    
 -0.76005405    
  0.54419088    
 -0.50910038    
 -5.31095639E-02
 -0.10535976    
  0.20479472    
  0.13095602    
  0.36994356    
 -0.68075502    
 -0.32277256    
  0.82965076    
 -0.59972626    
  0.69044095    
  1.07814968E-02
 -0.25169787    
 -0.23615873    
 -0.10584617    
  0.37256777    
 -1.68634411E-02
  6.58134446E-02
  3.44325826E-02
 -0.24256189    
 -0.38797119    
  0.23577955    
 -8.57663974E-02
  0.50183052    
 -0.46759659    
  0.64891374    
 -0.48519343    
  0.41494405    
  0.22798367    
 -0.11109912    
 -0.60813588    
 -0.46912354    
  0.20322737    
  0.32574192    
  0.39013407    
 -0.48585951    
   1.1476196    
  -1.0560524    
 -5.56885786E-02
  0.62242252    
 -0.39488277    
 -0.25432566    
 -9.09149647E-03
  0.21304743    
 -0.41473261    
  0.16920133    
 -6.83184937E-02
  0.62252980    
 -0.46405962    
 -0.32874432    
  0.18032382    
  0.21107125    
  0.39050895    
 -0.61162955    
  0.32486138    
 -0.35563347    
 -2.63870042E-02
  0.23272301    
  0.25975302    
  0.28030178    
 -0.16324541    
 -0.29156587    
 -0.23095642    
  7.09511712E-02
  0.52713054    
 -0.69045526    
  0.10212916    
  0.53575480    
 -0.23600982    
 -0.32930344    
 -0.15082335    
  0.56953287    
  4.50236015E-02
 -0.36842352    
  0.30681637    
  0.10769882    
  0.65176189    
  -1.1127969    
 -0.25335684    
  0.84114408    
 -0.46262354    
 -0.12993716    
 -7.79752725E-07
  0.37469310    
  0.27443662    
 -0.41173482    
 -2.29016598E-02
  3.78829949E-02
 -0.12665117    
 -0.56278604    
  0.36772475    
  0.10689728    
  0.31383464    
 -0.44145796    
 -2.11650413E-02
  0.58302188    
 -5.98818902E-03
 -0.26296532    
  5.69417402E-02
 -0.60490674    
  0.23922907    
  0.12953313    
  0.27947050    
  0.10712586    
 -0.61090934    
  0.57206887    
 -0.51523632    
  0.51853031    
 -8.22385103E-02
  0.31585270    
 -6.73201382E-02
  0.15215874    
 -0.69314796    
 -4.79585445E-03
  3.35373386E-07
  5.15330806E-02
  7.47598782E-02
  0.36805037    
  0.76389760    
 -0.31913704    
 -0.94876766    
 -0.37204969    
  0.24266943    
  0.10480828    
  0.25352326    
  0.35937423    
 -0.76870805    
   1.0283723    
 -0.75976700    
  8.92313272E-02
 -0.32354724    
  0.51866043    
  0.58927190    
 -5.58096636E-03
  8.06163847E-02
 -0.86758250    
  6.35137558E-02
 -5.12930267E-02
  2.79458053E-02
 -4.83962782E-02
 -9.98665467E-02
  4.55609942E-03
  0.22314385    
  6.68090433E-02
 -0.40546474    
  0.10178216    
  0.53899622    
 -0.62558872    
  0.27121574    
  0.18805233    
 -0.44926730    
  9.48585644E-02
  0.43664825    
 -0.64185315    
  0.39429167    
 -0.16671382    
  6.84030578E-02
   1.2609934    
 -0.67688674    
 -0.78984070    
   1.7396641    
  -1.1968682    
 -0.23128909    
 -1.49816256E-02
 -5.03007211E-02
 -0.14035794    
  0.64401478    
 -0.53182763    
  0.25448358    
 -0.37124681    
  0.32923737    
 -0.59573978    
  0.66583180    
  0.51328415    
 -0.55090618    
 -0.32125285    
  0.16976099    
 -0.20108354    
 -0.12062809    
  5.97190075E-02
  0.10100342    
 -9.13884714E-02
 -0.40069276    
  0.45198542    
  0.36211422    
 -0.15732048    
 -0.51701754    
  4.25586849E-02
  0.55620867    
  0.17776015    
 -0.57472932    
 -0.16521069    
  0.20501636    
  0.10194030    
 -0.46210450    
  0.57448953    
  0.34876996    
 -0.58778644    
  0.60157990    
 -0.64762312    
  0.77117431    
 -0.57240957    
 -0.26365221    
  0.52964157    
 -0.36044058    
  0.26743114    
  0.13172428    
 -0.21840809    
 -0.50038260    
  0.79785830    
  0.46229860    
 -0.83327770    
 -0.28204748    
   1.2430857    
 -0.72777539    
  0.33118457    
 -0.23222108    
 -0.52305824    
   1.2964820    
  -1.2964820    
  0.34377185    
  5.65522760E-02
 -0.13993348    
 -6.11187965E-02
 -0.11097812    
 -6.29745796E-02
  0.35417199    
  0.22524662    
  0.49558353    
 -0.69999647    
  5.02615981E-02
 -0.39086655    
 -5.97193167E-02
  3.03057861E-02
   1.0370544    
 -0.85556209    
  0.15355799    
 -0.63440776    
  0.34316128    
  0.24387941    
 -0.26311120    
  0.17745556    
 -0.27958477    
  0.14489192    
  0.53199536    
 -0.58942693    
  0.22805731    
  0.31666920    
 -0.34854451    
 -0.10221644    
  0.21684565    
 -0.56777102    
  0.36870450    
  0.10050326    
 -1.20244958E-02
 -5.81076927E-02
  0.41960993    
 -0.63318312    
  0.48835236    
  7.20181912E-02
 -3.49809937E-07
 -0.12194573    
 -0.26407239    
  0.60005647    
 -0.16108546    
  0.46389654    
 -0.70949608    
  0.26264587    
 -0.15180595    
 -0.25225154    
  0.25225171    
 -0.38759318    
  0.48439193    
 -0.25642917    
  1.14720967E-02
  0.66225690    
 -0.90653491    
 -0.27801931    
  0.44320574    
 -0.19975629    
  0.11386710    
  0.68865311    
 -0.82796729    
  0.33794412    
 -0.15906504    
 -0.35914174    
  0.54719281    
 -0.47000355    
  0.77538502    
 -0.51963645    
  0.42590410    
 -0.19044657    
  0.25209090    
  0.42519638    
 -0.93965185    
 -7.55078495E-02
  0.19126862    
  0.16049223    
 -0.41238630    
  8.00430477E-02
  0.42451319    
 -0.53094298    
  0.41433787    
 -0.31757107    
  5.20206802E-02
  0.14156388    
 -0.30110428    
  1.60854720E-02
 -0.22580592    
   1.0963876    
 -0.50860113    
 -0.49855629    
  0.36819378    
  0.54565531    
 -0.62921971    
  0.23227637    
 -0.42938483    
  0.26365229    
 -8.62062071E-03
  0.16338453    
 -0.12933806    
  0.25038379    
  0.26960433    
 -0.82030207    
  0.57324344    
 -0.21600324    
 -0.29694816    
  0.87502509    
 -0.38136795    
 -0.77427334    
  7.46110454E-02
  0.34945890    
  0.71592760    
 -0.69766104    
  0.47395504    
 -0.60942751    
 -0.11519619    
  0.36995843    
 -0.45485881    
  0.52090168    
 -0.19442514    
  0.38236943    
 -0.32470408    
 -0.14841977    
  0.56815076    
  0.29473889    
 -0.47423211    
  0.14783554    
 -0.49247721    
  0.23361510    
 -0.33420151    
  9.57913846E-02
 -0.21357502    
  0.42511180    
 -0.53844011    
  0.38752818    
  0.67947948    
 -0.75952250    
  0.24640054    
 -5.91886900E-02
  0.42159474    
 -0.39749691    
 -0.49247739    
   1.0245047    
 -0.35434684    
 -0.15803447    
 -0.13742958    
 -0.20763922    
 -2.78566200E-02
  0.24438505    
  0.51963598    
 -0.48485020    
  0.37067881    
 -0.27692431    
  3.06536183E-02
 -0.19523442    
  0.10030214    
 -0.24304941    
  0.83359867    
  0.19564213    
  -1.1589997    
  0.11375899    
  0.19035357    
 -3.16049308E-02
  0.40851822    
  0.17056528    
 -0.66027403    
  0.61289734    
  0.14292069    
 -0.18419214    
 -0.48585951    
  0.26341763    
 -0.14310054    
  3.18749435E-02
 -0.37647751    
  0.60976517    
 -8.75763744E-02
 -7.38470033E-02
 -0.23784897    
 -0.22778440    
  0.98807001    
 -0.86770761    
  0.23340043    
  0.41224515    
 -8.75031054E-02
 -0.42783660    
  0.19282424    
  0.59522140    
 -0.66075528    
  9.49481949E-02
 -0.15656929    
  0.76861644    
 -0.22363448    
 -0.49136025    
 -8.81071389E-02
 -0.44573864    
  0.34426916    
  0.18555225    
 -0.24042924    
  0.19506066    
  0.13036165    
 -0.18232170    
  0.25032601    
 -0.30983961    
  0.15280235    
 -0.15752955    
  0.86074799    
 -0.77452660    
  0.10709787    
  0.28963351    
  0.76505965    
  -1.3741237    
  0.74551505    
 -0.26747909    
 -0.13926196    
 -0.32807907    
  0.68513614    
 -0.20784600    
 -0.32010499    
   1.0802634    
 -0.83910155    
  0.13353117    
 -0.20763898    
  0.10227906    
  7.36115128E-02
 -0.32047206    
  9.73280221E-02
 -0.12435754    
  0.12838118    
  4.00826056E-03
  0.12044649    
 -7.11790100E-03
 -0.11733668    
  5.47008179E-02
 -2.69768778E-02
  0.18816350    
 -0.36736619    
 -0.30338186    
  0.28451252    
  0.31585321    
 -0.21622346    
 -0.24273053    
  0.28079054    
  0.10991404    
 -0.16098917    
  0.15726493    
 -0.48504075    
  0.48130301    
  0.44102943    
 -0.45993370    
 -0.13899866    
  0.79323018    
  0.39616254    
  -1.2342435    
  0.10030214    
  0.25499555    
  6.23250753E-02
 -0.44082582    
  3.68713066E-02
 -4.15755510E-02
 -5.32809533E-02
  5.79876117E-02
  0.47059000    
 -0.33882076    
 -9.03831944E-02
   1.0895623    
  -1.0412018    
 -8.97458792E-02
  0.17209756    
 -0.45198509    
  0.45985889    
  0.13205978    
  0.40202245    
 -0.50319231    
 -0.12111598    
  0.24605525    
  0.16083926    
 -0.15415040    
  0.56531358    
 -0.93155783    
  0.57596529    
 -0.34898248    
  0.75804538    
 -0.73906851    
 -0.22220376    
  0.42866838    
 -0.21401082    
  0.32394820    
 -0.66878897    
 -1.07519533E-02
   1.1732348    
  0.18148509    
 -0.94386387    
  0.49565712    
  0.11729788    
 -0.86427009    
 -6.17776103E-02
 -6.58457801E-02
 -0.14632717    
 -0.15718575    
  0.75168401    
 -0.25802574    
 -0.38617125    
  0.30034131    
 -0.10431207    
  0.28111634    
  0.51398307    
 -0.26354656    
 -0.34574565    
 -0.36917567    
  0.55149692    
  0.82531852    
 -0.94855154    
  7.11765289E-02
 -0.42085043    
  0.38589528    
  0.18034296    
  0.14989813    
 -0.32629701    
 -0.10361212    
  0.29637742    
  0.37245899    
 -0.69988036    
  6.53828382E-02
 -0.10208503    
  0.23614316    
  2.18985882E-02
  0.64697069    
  -1.0506318    
  0.18681607    
  2.21740212E-02
  8.81072581E-02
 -0.40546420    
  0.97023100    
 -0.14997394    
  0.15225390    
 -0.77129298    
  9.84405801E-02
 -0.11834096    
  0.70314723    
 -0.35809717    
 -0.42341876    
  0.19223616    
  0.30656067    
 -0.59573978    
  0.26190305    
  0.42824504    
 -0.32334530    
 -3.80599722E-02
 -0.16353360    
  3.16146114E-08
 -0.25932309    
  0.73502082    
  0.38098288    
  5.85938357E-02
 -0.65330160    
  2.31673643E-02
 -0.14339414    
 -0.10193986    
  0.69801342    
 -0.49557006    
  0.48336068    
 -0.53654248    
  0.49899101    
 -0.82376784    
  0.48729470    
 -0.15415041    
   1.0221512    
 -0.86443508    
 -0.42886806    
   1.0690351    
 -0.46141067    
 -0.18232198    
 -0.55961651    
  0.86236215    
 -0.37301567    
  0.11223331    
  0.50119007    
 -0.88967633    
  0.95200902    
 -0.49088264    
 -0.34671479    
 -0.27277863    
  0.34656525    
 -0.11048847    
  0.71395689    
 -0.41350687    
 -0.41940343    
  4.12437581E-02
  0.38505635    
  6.32487386E-02
 -0.25177509    
 -0.13768938    
  0.25869474    
 -0.54320794    
  0.79247665    
 -0.29055139    
  0.28191867    
 -0.52342862    
  0.20641914    
 -0.25642964    
  4.02068309E-02
  0.63221496    
 -0.44825235    
  0.13045311    
 -7.85452798E-02
 -0.15544830    
  0.15544823    
 -0.26080832    
  0.18400367    
 -0.13955210    
  0.52235293    
 -0.55675429    
  0.58778691    
 -0.43078300    
  0.38240901    
  0.42946970    
 -0.45307004    
  0.40844530    
 -0.62415451    
 -0.48042884    
   1.6976464    
  -1.2822503    
  3.49553078E-02
  0.33428892    
 -0.38518041    
 -6.21319152E-02
  0.27477828    
 -0.14285131    
  0.75838745    
  -1.1416295    
  0.22533914    
 -0.32339939    
  0.53950101    
  0.12287388    
 -0.53187966    
  0.78942424    
 -0.24821351    
 -0.42579350    
  7.74876624E-02
  0.20544353    
  0.10500295    
  0.63693386    
  -1.0296193    
  0.20196828    
 -0.67387903    
  0.43800911    
  0.29992241    
 -0.20595619    
  8.99964795E-02
  0.15882397    
 -0.25331357    
  0.42920482    
 -0.36382228    
  8.40386283E-03
  0.34361976    
 -0.29862171    
  5.44884652E-02
 -0.22884148    
  0.77318960    
 -0.46780804    
 -0.40546587    
  0.87765902    
 -0.98888522    
  0.99325150    
 -0.30600479    
 -0.53477812    
  7.30255470E-02
  0.20322835    
 -0.28640541    
  0.46488890    
 -0.37702808    
  0.84261423    
  0.57925534    
 -0.49812952    
 -0.83439451    
  0.74721426    
 -0.35321063    
 -0.40258777    
  0.13299236    
  4.42875586E-02
 -3.67689878E-02
 -0.42246258    
  0.58778679    
 -0.14310063    
 -4.87898327E-02
 -0.19004311    
 -0.31439155    
  0.15869014    
  4.77544926E-02
 -4.23335657E-02
  8.79124105E-02
  0.10783254    
  0.18601878    
 -0.21762340    
 -0.11663779    
 -0.14389506    
  0.42121318    
 -4.80091646E-02
 -0.24489403    
  0.15937313    
 -0.23549604    
  0.55394965    
 -0.22071119    
 -0.26764077    
   1.0461116    
 -0.55451763    
  0.31403124    
 -0.49829635    
  0.57779276    
 -0.32173371    
 -0.17392306    
 -0.22403988    
  4.81492467E-02
  4.18471433E-02
 -0.36137009    
  0.53408211    
 -0.19761026    
 -0.34237194    
  0.42306042    
 -0.50310272    
  0.43908206    
  0.10204919    
 -0.20191583    
  2.25748215E-02
 -0.26415205    
 -5.37438132E-02
  0.16894008    
 -0.15674396    
  0.11441116    
  0.42155156    
 -0.18232122    
  0.18938860    
 -0.28299919    
  0.23982625    
  2.01782370E-07
 -4.51200381E-02
  0.72158468    
 -0.83984900    
  9.24025230E-08
  7.90434778E-02
 -2.02023555E-02
 -0.25951064    
 -0.11184831    
  0.68124199    
 -0.33467698    
 -6.48170039E-02
 -8.86359140E-02
  0.25671974    
  0.62886035    
 -0.94073272    
  0.39510259    
 -0.16579221    
  0.20327568    
 -0.25370654    
 -0.30507413    
  0.50024384    
 -5.09201623E-02
 -0.21570787    
  0.65540671    
 -0.10910716    
 -0.21446832    
 -3.32751917E-03
 -0.14695430    
 -0.23381786    
  0.36057010    
 -0.44713840    
  0.99992782    
 -0.94810176    
  0.25299630    
  9.35256183E-02
 -0.22314303    
 -0.28768301    
  0.64122683    
 -0.60040510    
  0.28195104    
  0.10233840    
  0.18749584    
 -0.60667354    
  0.27277946    
 -0.18774140    
  0.21441004    
  0.49758068    
 -0.21319363    
 -0.42546502    
  0.10080417    
 -0.19611414    
  0.57848430    
 -0.17301932    
  0.61217862    
 -0.32727769    
 -9.03091356E-02
 -0.43172106    
  0.12350499    
 -0.10490014    
 -8.15797001E-02
  0.27002740    
  0.15850291    
 -0.25457704    
  0.15174676    
 -1.08891269E-02
 -0.47146484    
  0.82704419    
 -0.91885066    
  0.57416141    
 -0.33071238    
  6.79877326E-02
  0.97376192    
 -0.80166453    
  0.33024147    
 -0.43428537    
  0.27109829    
 -0.33915100    
 -0.31786692    
   1.1987984    
 -0.78690231    
  0.50568384    
 -0.63312954    
  0.49812376    
  6.28774837E-02
 -0.35154378    
 -0.46843070    
  0.67409939    
  0.23080672    
  0.11296494    
 -0.48835298    
  0.53497583    
 -0.26976711    
 -0.85299516    
  0.79148269    
 -0.44082582    
  0.87311876    
 -0.63969970    
 -0.22873628    
 -0.36202902    
  5.86478077E-02
  0.50192547    
 -0.31749710    
  0.46008608    
  0.29430470    
  -1.0741605    
  0.59019917    
 -0.10580638    
 -0.34274244    
   1.2263616    
 -0.78587741    
  0.32542259    
 -0.42763880    
 -0.23668848    
  9.22062546E-02
 -0.32821652    
   1.0004203    
 -0.49247640    
 -0.34866706    
  2.42428910E-02
   1.1586497    
 -0.94392490    
  0.33024192    
 -0.18649648    
 -0.13892514    
 -8.52638707E-02
  0.16826138    
  0.54817277    
 -0.53062797    
 -6.74407408E-02
  0.49865872    
 -0.44876215    
  0.18893699    
 -8.80106390E-02
  0.39204243    
 -0.51533955    
  0.34804046    
  0.18072318    
 -0.44628689    
  0.19268446    
 -0.12424745    
 -0.37292609    
  0.40357998    
 -0.33798230    
 -0.31449264    
  6.31796867E-02
  0.60055435    
  2.21413616E-02
  2.52268538E-02
 -0.19593690    
   1.2558500    
 -4.54048477E-02
  -1.3396566    
 -0.32959896    
  0.24214016    
  0.34259814    
 -0.10875860    
 -0.30629316    
  0.47432974    
 -0.25234193    
  8.85531902E-02
  2.51062140E-02
  0.12419065    
 -4.86075655E-02
  0.37037387    
 -0.34018320    
 -0.28150499    
 -0.13705595    
  0.31691197    
 -0.15552297    
  7.41084591E-02
   1.0866361    
  -1.4548569    
  0.21926516    
  0.39330199    
 -0.29469922    
  0.20705259    
 -0.29534498    
  0.14310066    
  0.27425942    
 -0.71362650    
  0.94215977    
  0.57334584    
  -1.2090361    
  0.78290468    
 -0.63676226    
  0.45118728    
 -0.30080321    
 -8.25616196E-02
  4.80089188E-02
 -0.23197104    
  0.30719513    
  0.13217182    
 -0.26777545    
 -0.20668200    
  0.34950671    
   1.1269829    
  -1.2251750    
 -0.30368230    
  0.19920367    
 -0.21546336    
  0.19319206    
  0.60859001    
 -0.67372876    
 -0.38171163    
 -6.20648620E-07
   1.1840576    
 -0.28195181    
 -0.61618555    
  0.46867996    
 -0.46340370    
   1.1713412    
 -0.99341464    
  0.12022715    
  3.45523283E-02
 -3.45526971E-02
 -9.84404162E-02
 -0.31683865    
  0.51200867    
  0.23302397    
 -1.69979390E-02
 -0.11492958    
 -0.24994145    
 -0.21494642    
  0.44873270    
  0.80984366    
 -0.83624762    
 -0.19105491    
 -0.26236504    
  0.81209868    
 -0.56606144    
  0.51329172    
 -0.66401964    
 -0.13284761    
  0.21546417    
 -0.27745599    
  0.34967378    
  0.19319153    
  0.94951665    
 -0.51957870    
  -1.0327017    
  0.24994205    
  4.69573513E-02
  0.27846566    
  2.40147244E-02
 -0.27532881    
 -4.10075150E-02
  0.20151573    
  3.79533181E-03
  0.33484775    
 -0.50811845    
  0.49172580    
 -0.47386804    
  3.05030830E-02
  0.14738333    
  0.92367059    
 -0.98082954    
  0.82692409    
 -0.89172316    
 -8.28357264E-02
   1.0231049    
  -1.2127254    
  0.25982496    
  0.54988360    
 -0.87791699    
  0.31952253    
  7.01321736E-02
  0.21755067    
 -0.42488346    
  0.38232392    
 -0.72371066    
  0.43936646    
  0.10135253    
 -0.24445346    
  0.44073287    
  6.57899911E-03
  0.18505011    
  0.32314870    
 -0.69512123    
 -3.96032725E-03
 -9.13495719E-02
  4.67178896E-02
 -0.26444033    
  0.15954098    
 -0.11204006    
  0.54925257    
 -0.24116178    
 -0.12062806    
 -6.62499294E-02
  0.42505875    
 -0.32519251    
 -8.62595215E-02
  0.35622394    
 -0.70265532    
   1.2998616    
 -8.32302421E-02
 -0.74344790    
 -0.21130940    
  0.38566273    
  3.32760531E-03
 -0.22647110    
  0.50329715    
 -0.57676440    
  0.95413029    
 -0.92758030    
  0.63701558    
 -0.90595168    
  0.40736780    
  3.36482003E-02
 -0.48780897    
 -4.90901545E-02
  0.33826774    
  5.24140783E-02
  0.12014423    
  3.76688922E-03
 -9.86991227E-02
 -5.10747656E-02
  4.27420028E-02
 -0.29467922    
  0.62635887    
 -0.21715558    
  0.40794936    
 -0.22749540    
 -6.25029579E-03
 -0.20836292    
  7.79611543E-02
 -7.02690408E-02
 -0.27625260    
 -3.59927826E-02
  0.26517949    
  0.11375901    
  6.25201687E-02
 -0.54623818    
   1.0849538    
 -0.64519954    
 -0.54382336    
  0.41616076    
 -0.44230619    
 -4.74667437E-02
  0.44183326    
  0.13353109    
  0.14179777    
 -0.53948134    
  0.82376719    
 -0.41057983    
 -7.58844689E-02
  0.11362479    
 -6.89927638E-02
  0.53435618    
 -0.10278029    
 -0.31203118    
 -0.25534645    
  0.26236466    
  0.31781814    
 -0.36433762    
  6.04087375E-02
 -0.13649118    
 -0.17680235    
  0.60441864    
  3.04590128E-02
 -0.72877431    
 -3.15818414E-02
  0.22421242    
  0.44731227    
  6.86283708E-02
 -0.39910808    
  0.35210198    
 -0.60613608    
 -2.93860552E-07
  0.29135197    
  0.31210628    
 -0.36475024    
  1.53257344E-02
  0.33047932    
 -0.51813787    
  0.42664567    
 -0.33467698    
 -0.34066540    
  0.89488667    
 -0.55841458    
  1.25265215E-02
  0.27410433    
 -0.26173353    
  2.42929477E-02
 -0.36816856    
  0.35609701    
  0.48706371    
 -0.74417788    
  0.31988034    
 -0.16498214    
   1.0713378    
  -1.4033365    
 -2.53169592E-02
  0.37509432    
  0.30839092    
  0.12459148    
 -0.45076123    
  0.22761740    
  0.93889099    
 -0.76253945    
 -0.48813081    
  0.16178718    
  0.20893499    
 -0.45729086    
  0.71939498    
 -0.46277568    
 -0.15552297    
  0.10054145    
 -0.22859263    
  0.16579300    
 -9.30333417E-03
  0.16345315    
 -3.97583609E-03
  0.64833295    
  -1.0923817    
  0.97303486    
 -0.46345246    
 -0.28768167    
 -0.17340620    
  0.37135983    
 -0.15892468    
 -0.29247743    
  0.16507997    
  0.28632280    
 -0.25951064    
  4.14567478E-02
  0.59172732    
 -0.17783701    
  0.26905364    
 -0.28597409    
 -0.22485158    
 -0.16705331    
  0.28007779    
  0.28958830    
 -0.73994005    
  0.90787244    
 -0.63223815    
 -0.28163883    
  0.65006346    
 -9.21707749E-02
  6.66910410E-02
 -0.44326717    
  0.38344890    
  0.63860404    
  -1.1168615    
  0.92618603    
 -0.80167323    
  0.35716262    
 -0.30027577    
  0.13755558    
  0.20285890    
 -0.32668391    
  0.17089298    
  0.35705772    
 -7.51393661E-02
 -0.57343930    
  0.54411119    
  2.97217048E-03
  0.14862485    
 -0.61212039    
  0.33038890    
 -0.15358563    
 -5.27503043E-02
  0.59700328    
 -0.64392000    
  0.22227024    
  9.65809524E-02
  0.28768167    
 -0.94038910    
  0.26142612    
  0.15616071    
 -5.78670837E-02
  7.38042369E-02
 -5.27503043E-02
 -0.22314425    
  0.52324796    
 -0.37806535    
  0.25331485    
 -0.28071263    
 -0.25131536    
  0.55278975    
 -0.12379468    
 -9.76385623E-02
 -3.47863100E-02
 -2.69071572E-02
 -1.37307364E-02
 -0.34945920    
  0.42060015    
 -0.32113969    
  0.35074043    
  0.52817470    
 -0.45585400    
 -1.95698291E-02
 -0.38589546    
   1.0908303    
  -1.2078865    
  0.19530888    
  0.30368251    
 -0.17757031    
 -0.11011057    
 -0.12375398    
 -0.33050227    
  0.38299158    
  0.21401145    
  0.21021597    
 -0.31150758    
 -0.28599164    
  0.34512123    
  4.77331365E-03
  5.10559939E-02
  0.43664825    
 -0.43664721    
  0.33840930    
  0.13554545    
 -0.42969999    
 -0.44520560    
   1.3271464    
  -1.2003959    
  0.76491362    
 -0.41660726    
  0.21130945    
 -0.54778159    
  0.10594909    
  0.61045510    
 -0.40978464    
 -0.41853705    
  0.81966418    
 -0.58604974    
  0.25189325    
 -0.14341326    
  0.29350668    
 -0.27498680    
 -0.13747175    
  0.87765902    
 -0.72200519    
  0.45810878    
 -0.64585030    
 -0.19105509    
  0.22839372    
  0.60279834    
 -0.31773779    
 -3.60757597E-02
 -0.25951064    
  0.32659775    
  0.33701739    
 -0.40410331    
 -0.14467107    
 -2.38677301E-02
 -0.13422225    
  0.43271488    
 -7.05297962E-02
  4.51205857E-02
 -0.42965201    
  0.36118439    
 -0.25921935    
  0.24334653    
  0.15186243    
  6.64692968E-02
 -0.55800861    
  0.33164489    
 -0.18555291    
  0.39243567    
 -0.25225154    
 -0.15485373    
  0.87710899    
  -1.1340690    
  0.14225070    
  0.29867119    
 -6.34460449E-02
  0.29312539    
 -0.51736104    
 -0.22587913    
  0.62586534    
  0.18048874    
 -0.38278830    
 -7.44532123E-02
 -0.31543946    
  0.50418139    
  8.80110711E-02
  0.21357360    
 -0.38062811    
  0.15229329    
  0.55589163    
  0.10514757    
 -0.77511090    
  9.53104943E-02
 -5.04957996E-02
  0.12352123    
 -0.10379710    
 -0.51473927    
  0.41629907    
 -9.48785916E-02
 -0.38204506    
 -0.27846551    
  0.43261519    
 -0.23361488    
  0.45198438    
  0.52978343    
 -0.64100939    
 -7.78162405E-02
  0.71317655    
 -0.44593322    
 -8.78164247E-02
 -5.46038076E-02
  0.30913386    
 -9.00803730E-02
  0.52627945    
 -0.46661940    
 -0.22895221    
 -6.00188859E-02
  0.44256887    
 -0.51746941    
  0.35611895    
  0.14801754    
 -5.87385334E-02
 -0.31047893    
  0.48326457    
  0.38936782    
 -0.67904800    
 -1.20722810E-02
 -0.13874979    
 -9.76385549E-02
  0.53514284    
 -0.21715558    
 -0.40920267    
 -0.17783655    
  0.49322194    
  4.09031054E-03
  8.13044235E-03
  0.76913291    
 -0.31494251    
 -0.53862906    
 -0.30098695    
  0.95825487    
 -0.67057234    
  4.36749496E-02
 -0.36157045    
  0.23412563    
 -0.18038212    
  0.24613336    
 -0.12062809    
  0.14310066    
 -0.12783258    
  0.17556460    
  1.26321539E-02
  0.22398037    
  4.25600074E-02
 -0.33583125    
  0.19494738    
 -4.52906303E-02
  0.17974396    
 -0.73262531    
  0.40322560    
  8.17662701E-02
  0.11318143    
 -8.86904374E-02
  0.10697238    
 -0.33719710    
  0.41052821    
  0.29773214    
 -0.58878636    
  8.96918494E-03
  0.52059889    
 -0.20539781    
 -3.98725383E-02
 -0.56898230    
  0.17027400    
  0.98082906    
 -0.32892531    
  5.37898205E-02
  0.26370585    
 -0.53082019    
  0.96275198    
  -1.0406252    
  0.45134434    
 -0.54349077    
  0.57222193    
 -0.95856690    
  0.18610312    
 -0.20329392    
  0.63053399    
 -0.10024508    
 -0.17015134    
 -0.25073847    
  0.16226010    
  0.11631327    
 -0.15676811    
   1.0548557    
 -0.95455313    
 -0.10030153    
  0.50160927    
 -0.29139301    
 -1.12146121E-02
 -0.28019097    
  0.14343207    
  0.10622176    
  0.46806386    
 -0.40062225    
  1.95793788E-07
 -0.57054406    
  0.69314754    
 -5.26433997E-02
 -3.43672223E-02
 -0.41424420    
  0.31893498    
 -0.46081603    
  0.69619101    
 -0.42541915    
 -0.25264496    
  0.50962758    
 -8.24439004E-02
 -0.11145521    
  7.16097280E-02
 -0.16299808    
  0.28887767    
 -0.51922309    
  0.53698629    
  0.49735531    
 -0.95337170    
  0.43825510    
 -0.56230819    
  0.46842998    
 -4.01660688E-02
 -2.91080456E-02
 -9.74215642E-02
  2.75254771E-02
  0.33517826    
  2.55600270E-02
 -0.17165327    
 -0.18007670    
 -0.14448152    
  0.36132720    
 -9.06277448E-02
  7.87381735E-03
 -0.42327049    
  0.21954463    
  8.29967037E-02
 -0.13733120    
  0.53390700    
  0.21597533    
 -0.24618883    
 -0.52420712    
  0.62895399    
 -0.54453665    
 -0.13217154    
  0.16496107    
  0.87968397    
 -0.71440428    
  0.20421575    
 -4.56102565E-02
 -0.32388568    
 -8.65922123E-02
 -0.11152048    
  0.17007528    
 -0.19280367    
  0.81983012    
  0.44436127    
 -0.67385381    
 -0.32444268    
 -0.26016396    
  0.58141720    
 -0.44788554    
  0.31115460    
  7.29956944E-03
  0.39449632    
 -0.55594617    
  0.15780726    
  0.10060432    
 -0.28438702    
  0.33584514    
 -0.35354456    
 -0.19671011    
  0.19223616    
  0.25578895    
 -0.35469222    
  0.12107812    
  0.50289929    
 -7.14590177E-02
 -0.45361435    
   1.0805122    
 -0.54488474    
 -0.35181248    
 -8.56553093E-02
 -0.14403903    
  0.44082582    
 -0.27268922    
 -0.28768155    
  0.68517929    
 -0.58938766    
  0.12629353    
 -0.20114157    
  0.11720661    
  0.60151720    
 -0.35379282    
 -0.18088406    
 -0.13846913    
  0.51477778    
  2.62789745E-02
  0.39289868    
 -0.76575935    
  7.26122335E-02
 -6.84369579E-02
  2.87497472E-02
  4.74398620E-02
 -5.55694588E-02
 -0.39531195    
  0.59114820    
  0.13771743    
  0.21256182    
 -0.65830100    
  0.39782563    
 -4.38937992E-02
 -0.20566903    
 -0.20945852    
  0.10146964    
 -0.20898899    
  0.20898995    
  0.56710637    
 -0.34045991    
 -0.34772351    
  0.15979253    
 -0.47762671    
  0.39863864    
  0.66536754    
 -0.29869759    
 -0.27510309    
  0.56199390    
 -0.65356171    
  0.51629013    
 -0.29955962    
 -0.29753378    
  0.13415013    
  0.85469162    
  0.62356186    
  -1.2168888    
  1.32448645E-02
  0.16629474    
 -0.26292133    
  0.16034241    
 -0.20479417    
  0.67595512    
 -0.64243197    
 -0.12883267    
  2.87497472E-02
 -4.05664416E-03
 -0.32354724    
  0.57711780    
  0.27657938    
  0.24491471    
 -0.85544550    
  0.76945525    
 -0.54543126    
 -0.48418823    
  0.11841784    
  0.47253802    
 -0.21447895    
  1.55646512E-02
  0.11992569    
  9.46873352E-02
 -0.34209529    
  8.81072581E-02
 -8.37307274E-02
  0.22227024    
 -0.20925477    
 -0.12861767    
  0.23095578    
 -0.19248901    
 -0.13083947    
  0.27958506    
  0.12588036    
 -0.31309208    
  0.38232392    
 -0.60669291    
  0.20955516    
  0.18563311    
  0.70750648    
 -0.94416988    
  0.57960880    
 -0.40253669    
  0.22664657    
 -0.11081460    
  0.53932166    
  0.18270078    
  -1.0097059    
  0.10847971    
  0.94575888    
 -0.91810703    
  4.87902425E-02
 -8.69551022E-03
 -0.14041688    
 -0.14001246    
   1.0552986    
 -0.80141807    
 -0.11386666    
 -0.26286668    
  0.78070277    
 -0.82753396    
   1.2468752    
 -0.72514981    
 -6.29137829E-02
 -3.52458023E-02
 -0.20316492    
  0.22094366    
 -0.16225977    
  6.51855841E-02
 -0.18038212    
 -0.11705634    
  0.53408259    
 -7.55823553E-02
 -1.24737388E-02
  0.70768493    
 -0.57102048    
 -1.10089555E-02
  0.16620190    
 -0.34778619    
  0.22137241    
 -0.47142377    
  1.13003431E-02
  0.36339366    
  0.30126166    
 -8.43875036E-02
 -0.30673033    
  0.73088735    
 -0.86319840    
  0.25293937    
 -0.20997399    
  0.31419665    
 -0.15074345    
 -0.35894582    
   1.1925442    
 -0.88656414    
 -0.20346409    
  0.31049719    
  1.49254492E-02
  0.31237492    
 -0.38534334    
  6.92581162E-02
  0.45029414    
 -0.58541948    
 -4.34853099E-02
  0.75141603    
  -1.0317184    
  0.89488667    
 -0.76282799    
  6.96802959E-02
 -0.28129163    
  0.67709512    
  0.42363799    
 -0.55485988    
  0.34591612    
  0.43884459    
  -1.2931287    
  0.31342173    
 -0.17606340    
  0.24953057    
  0.46216038    
 -0.65959561    
  0.27362445    
 -0.25352269    
  0.26121560    
  0.62988490    
 -0.73057377    
  0.20949152    
 -0.73884952    
   1.1923950    
 -0.53215814    
 -0.40175378    
  0.45248964    
 -0.31757107    
  7.02873543E-02
  0.28200996    
 -0.18711087    
  0.22067103    
 -0.18430369    
  0.11247829    
 -3.55211273E-03
 -0.30563617    
  0.14374520    
  0.50242180    
 -0.45343250    
  0.23028889    
 -0.61994410    
   1.3019530    
 -0.96548092    
  0.69314671    
 -0.75377131    
  0.40546465    
 -0.51380581    
  3.42334919E-02
  0.13892590    
 -0.32317120    
  3.96659710E-02
  0.20067097    
  0.17089298    
 -9.64601934E-02
 -0.12572661    
  0.82308310    
 -0.53420591    
 -0.25131497    
  0.26907679    
 -8.44537243E-02
 -0.14398560    
  9.28934142E-02
  0.27039686    
 -0.56888920    
 -0.11507014    
  0.88909453    
 -0.79046488    
  0.58532852    
  0.21511118    
 -0.36058161    
  0.11738707    
 -0.19122170    
  0.41183010    
 -0.53827137    
   1.1144288    
  -1.1865327    
  0.11466317    
  0.15057306    
 -1.44403921E-02
 -0.36974776    
  0.11895104    
  6.77462071E-02
 -0.30382323    
  9.04579163E-02
  0.20459446    
 -0.21001406    
  0.82769698    
 -0.60021508    
 -0.10969916    
  0.36772513    
  0.33742753    
  7.35961422E-02
 -0.20338468    
 -0.39063004    
   1.0783272    
  -1.4541172    
  0.67841977    
 -0.43558747    
  0.34884587    
 -0.28660429    
 -8.54448453E-02
   1.0356373    
  -1.1658213    
  6.21965043E-02
  9.57663581E-02
 -0.29532108    
  0.18436481    
  0.48078665    
 -0.26584005    
  0.43119463    
 -0.27528167    
 -0.53698552    
  0.55097288    
 -0.28306365    
  0.15349244    
 -0.16741438    
  0.10208420    
   1.2581731    
 -0.72234648    
  5.75702563E-02
 -0.66782910    
  9.05063562E-03
  0.10671127    
  4.35708053E-02
  0.46563390    
 -0.59364289    
 -0.15709276    
  0.39162454    
 -0.33647209    
  6.14854358E-02
 -0.16413839    
   1.1765736    
 -0.60696912    
 -0.47675383    
  0.31441540    
  6.61109015E-02
  3.63672040E-02
 -0.62415355    
  0.61436635    
 -0.32668391    
 -8.04211795E-02
  0.65805572    
 -0.58676642    
 -0.20271070    
  0.11152159    
  0.64949447    
 -0.31158745    
 -5.14820553E-02
 -0.31703961    
  0.22210698    
  0.14641497    
 -0.31800541    
  0.29992241    
 -0.18378231    
  6.37160838E-02
 -6.81110844E-02
 -4.04545777E-02
  0.22863333    
 -9.96997133E-02
 -0.25073847    
   1.1191254    
 -0.48741284    
 -0.52376425    
  0.19770676    
 -8.35472643E-02
 -0.53603721    
  0.28768143    
  0.26481658    
 -1.23201497E-02
 -0.54729623    
  0.53062826    
  9.98830870E-02
 -0.10832243    
  0.14197043    
 -8.03487673E-02
  0.24286786    
  0.47972178    
 -0.85441500    
  0.95025277    
 -0.91893011    
 -0.18850870    
  0.65243560    
 -0.21212423    
 -0.12767805    
 -0.18310104    
  6.77462071E-02
  0.26337171    
 -0.50413591    
   1.2901504    
 -0.59700310    
 -0.48342583    
  0.14249980    
 -8.13458040E-02
  0.46841314    
 -0.12710974    
 -0.55286080    
 -0.21532169    
  0.72823817    
  0.59611094    
  -1.1851525    
 -0.16551371    
   1.3010995    
  -1.0752935    
  0.11541683    
   1.0282648    
  -1.1706359    
  0.51082569    
  0.68656838    
 -0.93041605    
  0.22398037    
 -0.14748439    
 -4.76278812E-02
 -3.72713841E-02
 -6.53819218E-02
  4.83607017E-02
  3.37587595E-02
 -3.37589011E-02
 -3.93918753E-02
 -1.80182401E-02
  0.90532136    
 -0.86960346    
  0.14280811    
 -0.31987983    
 -0.22183529    
  0.65992182    
 -0.17290653    
  0.13503644    
 -8.79686326E-02
 -0.55388433    
  0.27763247    
  0.25299630    
 -4.00049984E-02
  7.08955601E-02
  0.39655370    
 -6.60741478E-02
 -0.79064459    
 -0.18473344    
  0.90755719    
 -7.59094059E-02
 -0.25357008    
  4.37442027E-02
 -0.18310104    
  0.78675658    
 -0.39383140    
 -0.37900496    
  7.11407512E-02
 -7.11416006E-02
  0.97273207    
  -1.1056061    
  0.74942797    
 -0.23126133    
 -0.27212939    
  6.37668148E-02
 -0.11874848    
 -0.31411624    
  0.18924241    
  0.57567161    
  0.37832224    
 -0.75781190    
 -0.14809580    
   1.0406250    
 -0.44349289    
 -0.58778614    
  0.33978897    
 -0.45293236    
  0.31084940    
 -0.25022474    
   1.0292690    
 -0.32152298    
 -0.54106879    
 -0.20668200    
 -3.63671035E-02
  0.38946491    
 -8.60346332E-02
 -0.20763899    
  2.84369960E-02
  0.67189509    
 -0.53661239    
 -0.19795285    
  0.15201609    
  0.23503867    
 -0.46461263    
  0.35775012    
 -0.28517869    
  0.55388474    
 -0.35094389    
 -0.18805180    
  0.38052601    
 -0.44145796    
 -0.18336979    
  0.27342933    
  0.27443713    
 -0.26491225    
  0.10346289    
  0.12062827    
 -0.25782937    
  0.11560220    
  0.42134976    
  0.31662825    
  -1.0012172    
  0.23219420    
  0.34032619    
 -0.27917156    
  4.22837632E-03
 -0.12572661    
  0.19892901    
  0.24256203    
 -0.46081504    
  0.89558995    
 -0.76756203    
 -0.20401514    
   1.0880301    
 -0.78987712    
  3.07719633E-02
  6.94974065E-02
 -9.63710770E-02
 -3.89895611E-03
 -0.16068198    
  0.21392672    
 -0.25131431    
  0.68597895    
  0.63768035    
  -1.0324113    
  0.68241334    
 -0.99775809    
  0.14926067    
 -0.16400240    
 -0.12088145    
  0.17390676    
  2.32032463E-02
  0.38694611    
  0.19213781    
 -0.30409670    
 -9.49616879E-02
 -1.15612419E-02
 -6.81623966E-02
  4.46321741E-02
 -0.16813657    
  2.77789757E-02
 -0.19611414    
  0.26662901    
 -0.15131727    
  0.16819631    
 -0.13413006    
  9.52451956E-03
  0.11197348    
 -0.15062544    
  0.86473793    
 -0.85982442    
  0.52831906    
 -0.32098553    
 -0.25759563    
  0.27731904    
 -0.41527867    
  0.15836906    
  0.72054654    
 -0.77237183    
  0.92265350    
 -0.57936567    
 -0.16362965    
 -8.33818167E-02
 -0.33550668    
 -4.84525189E-02
   1.1889676    
 -6.23813346E-02
 -0.32277331    
 -5.54789454E-02
 -0.24177247    
  0.11683265    
 -0.30429679    
 -0.13205996    
  0.27584806    
 -0.17520475    
  6.68633655E-02
  0.37686768    
  0.45322517    
 -0.34957248    
 -0.30318603    
 -0.11000033    
 -5.25183156E-02
  4.31725420E-02
  0.27706277    
  0.52285218    
  3.72711085E-02
 -0.45227563    
 -0.15149213    
 -0.36360300    
 -8.36145803E-02
  0.12036279    
  0.85243899    
 -0.70419717    
 -5.48078269E-02
  0.12764585    
  0.68484813    
 -0.62860888    
  0.59900832    
 -0.63479698    
  0.11101274    
  0.35340902    
  0.59707290    
  -1.2978835    
  0.27995959    
 -0.19166704    
  0.76775777    
 -0.54932046    
  0.47470939    
 -0.76617157    
  0.25691018    
 -8.55915621E-02
 -0.21783796    
  0.29558712    
  0.24031813    
 -0.48938450    
  0.33213410    
 -0.16081505    
 -0.23922887    
  0.18681607    
  0.26958194    
  0.60176742    
 -0.83178443    
  0.69314724    
  0.24362192    
 -0.96740639    
 -0.11279504    
  0.29140607    
  0.34282458    
 -0.42008331    
 -0.19444278    
 -0.26676354    
  0.16411082    
 -0.14518276    
  0.70865178    
 -0.48051986    
  0.59384865    
 -0.10719326    
 -1.85190290E-02
 -0.15466967    
  0.35703886    
 -0.45635670    
 -5.36213256E-02
 -9.78567377E-02
  0.13528256    
  4.00050990E-02
 -0.17062500    
 -0.23483986    
  0.80437249    
 -0.24981144    
  9.03838649E-02
 -0.45773339    
  0.30461136    
  0.26125652    
 -0.23990381    
  0.49949440    
 -0.89619404    
  0.14589009    
 -7.02868700E-02
  0.22119965    
  0.46219125    
 -0.52647001    
 -3.37589011E-02
  0.95913661    
 -0.90891629    
  1.61947124E-02
  0.32609174    
 -0.19809790    
 -0.13201846    
 -4.11580391E-02
 -5.61704561E-02
  0.37079701    
  1.82380825E-02
 -0.57938820    
  0.11179179    
 -9.66229290E-03
  0.16929211    
  0.40546513    
  9.87816453E-02
  0.15344344    
 -0.44443110    
 -0.47931862    
  0.92162395    
 -0.38441196    
 -0.53187966    
  0.13419659    
  9.31935832E-02
 -2.57522836E-02
  0.60455346    
 -0.50529873    
  0.54488450    
 -0.50248915    
 -0.10745919    
 -0.28488445    
  0.31794593    
  0.26610959    
   1.2011653    
  -1.3449849    
  0.52298194    
  -1.0446565    
  0.17725830    
  0.21805480    
  0.16862239    
 -0.35667455    
  0.53323311    
 -0.13932867    
  9.19826925E-02
 -0.38299245    
 -0.38566223    
  0.73475283    
 -0.11270176    
 -3.20880823E-02
 -0.39465407    
  0.90981787    
  -1.0235761    
  0.54050153    
 -0.28185061    
  2.75254771E-02
  0.13522708    
  0.24116163    
  0.45000699    
  -1.2900847    
 -0.16378994    
  0.59529042    
  0.10629468    
  0.22817327    
 -1.00837694E-02
 -0.15696968    
 -0.25018570    
  0.56034094    
 -0.28671616    
  0.54349059    
 -0.53197420    
 -0.34798780    
  0.40004525    
  0.38348600    
  0.12079600    
 -0.59129363    
  0.12957124    
 -0.53899741    
  0.29657081    
 -0.14242001    
  5.94237596E-02
  0.19585167    
 -0.13522597    
  8.24764967E-02
  8.00431222E-02
 -0.12260211    
  7.13093355E-02
  0.29574710    
  4.41898815E-02
 -0.11598384    
 -0.34884584    
  4.92271595E-02
 -3.55584733E-02
  0.18908584    
 -0.18908511    
  0.42192066    
 -8.02903622E-02
 -7.68322200E-02
  0.93962693    
 -0.82184458    
 -0.37357163    
  0.85431969    
 -0.17927280    
 -0.62263304    
 -0.35363927    
  0.23159294    
  0.14310108    
 -0.11000033    
  0.15481526    
  0.11290207    
  0.91842389    
  -1.1014574    
 -0.13720140    
  0.34830636    
 -0.20259511    
  0.22652796    
  0.55186403    
 -0.32871994    
 -0.46246496    
 -2.60881204E-02
  0.43012172    
 -0.65106505    
  0.22971556    
 -0.27466750    
  0.52452487    
 -0.19051801    
 -0.17494169    
  0.31309193    
  0.33749595    
 -0.77021098    
  0.58224624    
  0.12461828    
 -0.66361433    
  0.32277352    
 -0.26121506    
 -0.35454521    
  0.24973664    
  0.27796692    
  0.60575527    
 -0.17958553    
 -0.61942953    
  0.18485644    
 -8.47426523E-03
  0.34855685    
 -0.47060406    
 -2.43317112E-02
  4.91373893E-03
  0.14571160    
  4.22837632E-03
 -0.38046446    
  7.71896765E-02
  0.88494790    
 -0.62478316    
  0.12022715    
 -5.62393740E-02
  1.23208398E-02
 -8.07233974E-02
  0.47110921    
 -0.14544110    
  0.20183180    
 -0.39895925    
 -2.36228481E-02
 -0.17834529    
  0.21357450    
 -0.24747528    
  1.95125844E-02
  0.58078456    
 -1.08696539E-02
  0.19768530    
 -0.23953281    
 -0.69600022    
  0.87069523    
  6.03434406E-02
 -0.61102736    
 -0.17652872    
  9.85203870E-03
  0.67334431    
 -0.33547235    
 -8.76469910E-02
  4.47839200E-02
  1.44932494E-02
  0.22170383    
  0.18615639    
 -0.45198470    
 -0.43020394    
  0.52346212    
 -0.34403527    
 -0.11236214    
  0.70390016    
  5.20947091E-02
 -0.68304580    
  0.19149236    
 -4.15780395E-03
  0.33349159    
  0.13651173    
 -0.40546539    
  0.18492197    
 -0.52061313    
  0.36266762    
  0.25089139    
 -0.45707083    
  0.48046309    
 -0.10023566    
 -0.50976181    
  0.27698642    
   1.1823698    
  -1.3251604    
  4.64110868E-03
  0.35806251    
  0.10146964    
  0.59812945    
 -0.66461939    
 -0.25489259    
  0.17354648    
 -0.27532881    
  0.94098330    
  2.74934322E-02
  -1.1651866    
 -0.13976267    
  4.87892553E-02
  0.40546516    
  3.12528946E-02
  2.28150990E-02
  2.96320617E-02
 -0.47146484    
  0.56544656    
 -0.33647171    
 -7.73329213E-02
  0.86155349    
 -0.69953704    
 -6.16932772E-02
  0.31015518    
 -0.52199817    
  0.35160625    
  3.94467916E-03
  0.54716474    
 -0.81149989    
  0.27607623    
 -0.14639793    
  2.22729407E-02
  0.49125224    
  0.18411656    
  0.17820229    
 -0.84479922    
  0.58243489    
 -0.92240655    
  0.19955494    
  0.20386343    
 -0.15962982    
 -9.66229290E-03
  0.56376803    
 -0.76768118    
  0.65986162    
 -0.44628677    
  1.43207088E-02
  0.50034398    
  0.87881535    
  -1.5436319    
  0.20168538    
  9.15674344E-02
  1.65293645E-02
  9.75427628E-02
  0.52338564    
 -0.48330802    
 -0.11733668    
  0.13853928    
 -0.42488340    
  0.24535538    
 -0.19325978    
  0.41724017    
 -0.20738181    
 -0.28357473    
  0.76939923    
 -0.68056816    
  0.57661366    
  0.10900532    
 -0.47454765    
  0.28362495    
 -0.30821642    
 -0.42855051    
  0.60671490    
  0.34830689    
 -0.84078389    
  4.44519706E-02
  0.12739775    
  5.58292232E-02
 -0.38088334    
  0.34401274    
 -4.80858162E-02
  4.91373893E-03
  0.21130913    
 -8.26921165E-02
  0.44214019    
 -0.58557260    
  0.18563311    
  7.17442855E-02
 -3.52283828E-02
 -0.20244274    
  5.22691272E-02
  0.15811133    
 -0.29694816    
  0.42998439    
 -7.54398182E-02
 -0.11871634    
 -0.36632442    
  0.88050634    
 -0.39920348    
 -0.29898083    
  0.26469216    
  6.74415082E-02
  0.64490050    
 -0.64490014    
 -2.56898832E-02
  8.20423365E-02
 -0.32489502    
  0.28649685    
 -0.26771617    
  0.50709778    
 -0.12516308    
 -0.49507800    
  6.06243312E-02
 -5.02627455E-02
  0.10742100    
  0.11778331    
  0.39026102    
 -0.16301060    
 -1.65289864E-02
 -0.38077235    
  0.20244327    
  0.34101525    
  0.28839028    
 -0.68258739    
  0.35372925    
 -0.40104979    
 -0.44134301    
  0.90249765    
 -0.67116809    
  0.34574625    
 -0.47308600    
  8.28869268E-02
  0.76176095    
 -4.89227399E-02
 -0.32264042    
  0.82282484    
 -0.66977417    
  0.14989813    
 -0.36237261    
 -0.32510817    
  0.37292603    
 -0.59324968    
 -1.41855720E-02
  0.15210827    
 -1.85770858E-02
 -6.45377710E-02
  0.56151843    
 -0.29403907    
  0.25131449    
  0.62542921    
  1.47526087E-02
  -1.0636644    
 -0.27763101    
  0.84500962    
 -0.10116948    
  0.28863209    
  0.19833650    
 -0.89433712    
  0.11841784    
  3.49159539E-02
  0.33787221    
  6.96894713E-03
  0.10223033    
 -0.33584532    
 -5.40665127E-02
 -0.62168813    
  0.59826857    
 -8.91678780E-02
  3.06148902E-02
  0.17896585    
  0.31155491    
 -0.28665695    
 -0.19386292    
 -0.30609283    
  0.39641556    
 -0.37634823    
  0.44655180    
 -0.44655249    
  0.44230604    
 -7.05143437E-02
 -0.47641620    
   1.3807647    
 -0.50345874    
  5.93646914E-02
 -0.26959503    
 -0.11589826    
  4.55568060E-02
  0.53086597    
 -0.62415451    
  0.19702800    
  0.57923436    
 -0.36636257    
 -0.41435355    
  0.11778308    
 -0.37613675    
  0.72163945    
 -0.72743666    
  0.15581086    
  0.42354241    
 -0.31074750    
  0.84539109    
 -0.71631444    
 -2.37162188E-02
 -0.16016836    
  0.86326635    
 -0.66003788    
  0.17527214    
 -0.33711475    
 -5.08185662E-02
 -7.37431496E-02
 -0.22186820    
  0.66733903    
 -0.13633661    
 -6.17953427E-02
  0.30935803    
 -0.23269156    
  0.62639171    
 -0.42639294    
 -0.49881303    
  9.48585644E-02
  0.64447010    
 -0.58304703    
  3.75827290E-02
 -0.21396446    
  0.23022464    
 -0.28768191    
  0.29970664    
 -0.38378963    
  2.88197640E-02
  0.68171811    
  0.23910777    
 -0.33556807    
 -0.63774920    
 -1.20475376E-02
  0.93906003    
 -0.45029429    
 -0.26683557    
  0.14018406    
 -0.43110839    
  0.55029589    
 -0.29394352    
  0.22414808    
  0.38790891    
 -0.57264334    
  0.29849315    
  0.42557254    
 -0.26682344    
 -0.61947691    
  8.70106369E-02
  0.21056482    
  0.34607038    
 -0.35880953    
  0.10150710    
 -0.14965610    
 -6.96333423E-02
  0.68105543    
 -0.79823655    
  0.36689267    
  0.29048717    
 -0.47056389    
  0.73271286    
 -0.11160652    
  -1.0176425    
  0.46582866    
  4.09893431E-02
 -0.24445346    
  0.48274222    
 -0.51399469    
 -0.17284341    
  0.39068168    
 -0.18147054    
  0.10638078    
 -2.32024975E-02
  0.73453271    
 -0.24938548    
 -0.67595547    
  9.73732620E-02
  0.40202245    
 -9.39315557E-02
 -0.15984887    
 -0.10289399    
  0.42979759    
  0.12062778    
 -0.77603555    
  0.67445493    
 -0.75810438    
  0.75179547    
 -0.22631310    
  0.46702293    
 -0.59828860    
  5.28753996E-02
 -3.49382162E-02
  0.10135253    
 -0.31344607    
 -0.36772516    
  0.26358369    
  0.39730182    
 -0.13119316    
  8.93450230E-02
 -0.20304689    
   1.0898484    
 -0.62180960    
 -0.45762148    
  0.85980231    
 -0.64185369    
  0.24946050    
 -0.22071119    
 -0.16228075    
 -5.38024046E-02
 -3.58101800E-02
  0.25189325    
  0.47706348    
 -0.53971499    
 -0.26495305    
   1.0268067    
  -1.2669485    
   1.3862945    
 -0.34400076    
 -0.70582134    
  0.81093055    
 -0.81604540    
  0.82056993    
 -0.12230809    
 -0.36545959    
  2.01782370E-07
 -0.19863012    
  0.71092522    
 -0.66705912    
  7.04227686E-02
  0.13453130    
 -0.21791223    
 -0.27329326    
  0.21511087    
  0.67688704    
 -0.57614487    
  9.53104943E-02
 -0.33950776    
  5.18258289E-02
  3.47431488E-02
 -4.89029661E-03
 -0.26826316    
  0.97842205    
 -0.56021827    
 -0.30900565    
  0.10363500    
  0.29413798    
  0.86804122    
  -1.1467540    
  0.37085947    
  0.29644665    
 -0.72506392    
  0.81751519    
 -0.95027530    
  0.31056714    
  0.26131999    
 -0.15822367    
 -0.31947386    
  1.67130157E-02
  0.20418115    
 -0.29068863    
   1.4532776    
  -1.0398117    
  4.28918861E-02
 -0.48074880    
   1.0082285    
 -0.93103850    
  1.69983841E-02
  8.09067413E-02
  0.32080653    
 -3.76656721E-03
 -8.66681412E-02
  0.54719293    
  0.16833553    
 -0.87105155    
 -3.92204747E-02
  0.59608579    
 -0.41376367    
  6.45382851E-02
  0.19461511    
 -0.40225452    
  0.65891397    
 -0.67344195    
 -0.18721184    
 -7.32043535E-02
  0.29869747    
  0.35244024    
  0.19977053    
  0.12197813    
 -0.67889434    
  0.52114952    
 -0.52587700    
 -0.14785127    
  0.26826403    
  0.13720132    
 -0.18012604    
 -2.21737362E-02
  6.08884282E-02
 -0.66403955    
  9.38181877E-02
  0.72617757    
  0.15053360    
 -5.42397350E-02
 -0.64513862    
  0.12332272    
  0.34276623    
 -0.17997101    
  2.77789757E-02
 -0.21858843    
  0.15252616    
  0.73142922    
 -0.65627587    
  0.22585475    
 -0.48235422    
  0.24740764    
  0.21673052    
 -0.49985579    
 -3.07724029E-02
  0.55961537    
 -0.24571840    
  0.11625997    
 -5.42935170E-02
 -3.49382162E-02
  0.64068395    
 -0.26377073    
  2.70697232E-02
 -0.77022606    
  0.14310159    
  0.70144629    
 -0.32605806    
 -0.12160745    
  0.34322318    
 -0.41468108    
  0.15017486    
 -0.27317867    
 -0.20884815    
  3.17480043E-02
  0.31845403    
  0.35576561    
 -0.39753419    
 -0.33457878    
  0.11261893    
  0.34237194    
  0.34185982    
 -6.79274276E-02
 -0.46299937    
  0.13289645    
 -8.82245749E-02
  0.44977629    
 -0.25619110    
  5.44884652E-02
 -1.14285322E-02
  3.39013673E-02
  0.25664982    
 -0.25665018    
 -0.14738384    
  4.61298227E-02
 -0.21396446    
  0.26975539    
 -8.91279727E-02
  3.33364233E-02
 -0.47328758    
  0.50950927    
  0.36101368    
 -0.87712348    
  0.25057745    
  0.22931013    
 -0.13119316    
 -9.29765254E-02
 -0.33135805    
  0.31585222    
  0.38795111    
 -0.34214154    
  9.93732587E-02
  1.78574286E-02
 -6.86761811E-02
  0.38793442    
 -0.32814640    
  0.20875502    
  0.73396891    
  -1.0560524    
 -5.12940846E-02
 -0.25659063    
  0.84144962    
 -0.39380294    
  0.12644124    
  0.31041065    
 -0.47225249    
  3.54021750E-02
  0.21089482    
 -0.30186668    
 -0.12136070    
  0.24652404    
 -0.25191402    
  0.38544640    
 -0.20312384    
  0.27407634    
 -0.64631569    
  0.28768179    
 -6.58457801E-02
  0.84580123    
 -0.93328828    
  0.50853741    
 -0.36011687    
  0.63221496    
 -0.29293123    
   1.0701411    
  -1.2172982    
  0.11143982    
 -0.14030708    
 -1.26319481E-02
  0.67389560    
 -0.69530922    
  0.90497124    
  -1.1216424    
  0.42322749    
 -7.30248913E-02
 -0.42265671    
  0.29774645    
  0.76556742    
 -0.91828847    
 -2.53179036E-02
  0.27995959    
  0.64754921    
  -1.1191049    
 -8.41922611E-02
   1.3846034    
  -1.0111774    
  5.87077662E-02
 -0.20898899    
  0.59078485    
 -0.18351960    
 -5.16716912E-02
  0.15089828    
  0.76539195    
 -0.89752883    
  0.25749075    
 -0.42725214    
 -0.27165765    
  0.72163945    
 -0.39013350    
 -0.48085001    
  0.99746865    
 -0.18728437    
 -0.47179705    
 -0.13284761    
  0.39263302    
 -0.13405864    
  0.19490060    
 -0.36965537    
  0.22414808    
  0.73637575    
 -0.72043908    
  0.22551183    
 -0.14577341    
 -0.42574188    
  0.27220008    
  3.75827290E-02
 -0.10809708    
 -0.19057520    
  0.21760316    
 -0.18499200    
 -0.19415687    
   1.1368332    
 -0.76213950    
  3.07717379E-02
  0.58344853    
 -0.67875838    
  0.36331949    
  0.12730314    
 -4.16730680E-02
 -0.28262931    
  0.65618199    
  0.44511503    
  -1.0425719    
 -0.17852622    
 -0.14135334    
   1.0168227    
 -0.73176211    
 -0.16669576    
   1.2305923    
  -1.0599668    
 -0.24795845    
  0.14041738    
 -0.12051559    
  0.24362223    
 -0.36944181    
  4.33729440E-07
  0.65034431    
 -0.45323503    
  8.77756253E-02
  8.06884840E-02
  0.85556942    
 -0.65913564    
  0.18019599    
 -0.57773036    
  0.14120360    
 -0.19474378    
 -0.12783408    
  0.42422703    
 -0.15663183    
  0.39965081    
 -0.41278017    
 -8.26165155E-02
  0.34124583    
 -0.15415059    
 -0.17757031    
  0.34187385    
 -0.13305017    
 -0.14458145    
  0.35222039    
 -0.37469316    
  0.23399380    
  0.85088855    
  -1.0894384    
  0.89878696    
 -0.73103034    
 -0.34734136    
  0.30394226    
 -0.14745362    
  0.50049216    
 -0.12989606    
 -4.62124869E-02
  0.63040864    
  0.27364522    
  -1.1476765    
 -0.25377980    
  5.40664382E-02
  0.25014421    
  0.66403866    
  0.38987312    
  -1.3470734    
  0.18048880    
  6.22419529E-02
  7.07155094E-02
  0.59622949    
 -0.27304047    
 -0.58314705    
  0.16303942    
 -0.20017834    
 -0.31508175    
  3.63667868E-02
  0.72478396    
 -0.31456792    
  0.23163863    
 -0.33122209    
  0.19876465    
  0.96242011    
 -0.60832345    
 -0.65184265    
  0.38404253    
  0.10457308    
 -0.22580686    
  0.12123378    
 -0.43746871    
  0.14188114    
 -0.17915292    
  0.34008312    
 -1.36061935E-02
  0.23494570    
 -0.21684559    
 -3.65332179E-02
  0.13062054    
  0.46744955    
 -0.50064731    
 -0.21056548    
  0.35563299    
 -0.22863266    
 -0.14274748    
  4.65207584E-02
  0.80304319    
  -1.0674292    
  0.22839372    
  0.21999726    
 -0.11097812    
  0.35901964    
 -0.12560071    
 -0.27659166    
  1.45985521E-02
  0.11401821    
 -1.30151864E-02
 -0.21878602    
  0.93353289    
 -0.22957477    
 -0.54361469    
  0.54361510    
 -0.81902820    
  0.15762821    
  0.15415117    
 -0.19671011    
  5.80637120E-02
  0.23638909    
 -0.27294701    
  9.62765887E-02
  9.61471349E-03
 -8.48396495E-02
  0.11314318    
  0.13875061    
  0.80958015    
 -0.78163391    
 -0.19022672    
  0.78194243    
  0.15694784    
 -0.92470556    
  0.25547922    
  0.33906591    
  0.46089509    
 -0.66733915    
 -8.64322856E-02
 -0.18232130    
  0.26556423    
 -0.22474195    
 -0.15082236    
  0.90223938    
  3.88578139E-02
 -0.97419643    
 -0.20173992    
  0.93262738    
  0.16008496    
 -0.72725242    
  0.39314497    
 -0.17409100    
 -0.52735412    
  1.10500045E-02
  0.32938311    
 -5.27503043E-02
  6.06244020E-02
 -0.58543706    
   1.1102813    
  0.14248215    
 -0.70733142    
 -5.88403828E-02
  0.19237146    
 -0.63084263    
  0.39421719    
 -3.68701220E-02
  0.19938982    
  0.60052526    
 -0.74510711    
  0.13685878    
 -0.17768045    
 -6.70101643E-02
  1.47424806E-02
  0.33647266    
 -3.18608768E-02
 -0.19827527    
 -0.34794125    
   1.2285137    
 -0.71149647    
 -0.12615123    
 -0.15906428    
  0.16325800    
 -0.10582500    
  0.39455277    
 -0.38991198    
  0.10536075    
  8.38816613E-02
 -0.70470792    
  0.67752177    
  0.70099050    
 -0.66237521    
 -0.20997399    
  0.52012831    
 -0.22314332    
 -0.31110168    
  0.35192463    
  0.66782975    
 -0.86628014    
  0.43746769    
 -0.32602799    
  0.90972364    
 -5.87960929E-02
  -1.2259512    
  0.25951153    
   1.1618742    
  -1.1783355    
  0.65293050    
 -0.69530922    
  3.40462662E-02
  0.13300842    
  0.12710014    
 -3.27895209E-02
 -0.15860534    
 -0.20763899    
  0.23841129    
 -0.17778558    
 -0.40095055    
 -9.19381604E-02
  0.98360282    
 -0.39170969    
  0.16925812    
 -0.66921461    
  0.11477647    
  0.23511977    
  8.56327489E-08
 -5.38024046E-02
  0.83792144    
 -0.61377358    
 -0.30796626    
  0.34347302    
 -0.17306276    
  0.88350058    
 -0.79533809    
  0.73244864    
 -0.76242965    
  0.10709787    
  2.69763395E-02
 -0.10832243    
 -5.21852747E-02
 -0.11834096    
  0.51783592    
 -0.34730935    
  0.42504576    
 -0.43355691    
  0.44457617    
  0.60289282    
 -0.67384422    
  0.12947862    
 -0.52034515    
  0.19670987    
  0.19121034    
 -0.25384635    
 -1.53258378E-02
  7.79611543E-02
 -9.35262963E-02
 -0.47235993    
  0.84729809    
 -0.45237043    
 -0.41397497    
  0.86094081    
 -0.68504983    
  0.99881190    
 -0.76923740    
  0.69528192    
 -0.80826932    
 -0.26716119    
  0.81922936    
 -0.79453719    
  0.88406962    
 -0.66581661    
 -0.13633567    
  0.15575491    
  3.35373386E-07
  0.15552364    
 -0.20479360    
  0.51686841    
  0.41147083    
 -0.45770478    
 -0.21763849    
  0.11472866    
  0.68083429    
 -0.54381245    
 -0.22085986    
  3.36482003E-02
  0.45098230    
 -0.39382330    
 -6.96824584E-03
 -0.59974527    
  0.23705928    
  0.17052679    
 -0.24889585    
   1.0691988    
 -0.68201506    
  7.35314703E-03
 -0.18452153    
 -0.28915185    
  0.44769827    
 -0.24116281    
 -4.40166630E-02
  0.11778283    
 -0.35350624    
  0.27973843    
  0.75574034    
 -0.70444649    
  0.61272550    
 -0.64037806    
  0.21752076    
 -0.10703233    
  0.31959385    
 -0.47793800    
  9.35265496E-02
  0.35354471    
 -0.47188601    
  9.11906287E-02
 -0.32190093    
  0.45886612    
 -0.15082236    
  0.82784039    
 -0.39033639    
 -0.40997899    
  0.19654834    
 -8.93796682E-02
   1.0064136    
 -0.45496097    
 -0.71924561    
 -0.20763935    
  0.22668839    
 -5.82686700E-02
  0.47312379    
 -0.26205245    
  0.39324504    
 -0.56991476    
  0.14374520    
 -0.10582500    
 -0.20585197    
   1.2470323    
  0.49893281    
  -1.6743094    
  9.14338306E-02
 -0.20391308    
  0.87497240    
  0.20965365    
 -0.10379671    
 -0.67544746    
  0.25762954    
  7.82154128E-02
 -0.22785698    
  6.84679225E-02
  0.24926969    
 -0.50321311    
  9.43441689E-03
  9.40288231E-02
 -0.21357355    
  0.27168137    
  0.34450403    
 -0.41985360    
  0.23867440    
 -0.42447960    
  7.56023824E-02
  0.43417513    
 -0.39141279    
  0.25337940    
  0.14117329    
 -0.12328373    
 -0.34358945    
  0.36116529    
  3.08775436E-02
 -0.21389546    
  0.15115780    
 -0.22945756    
 -0.12516320    
  0.44402781    
 -7.86727220E-02
 -0.47930026    
   1.0495349    
 -0.74475837    
 -0.65981126    
  0.95803022    
 -0.44393164    
 -0.10318404    
  7.33320341E-02
 -0.14660375    
  0.74721402    
  0.12483753    
  7.30593950E-02
 -0.64435697    
 -0.20597640    
  0.57469875    
 -0.64065766    
  0.13282134    
 -3.03054638E-02
  0.47320357    
 -0.36630633    
 -0.18693973    
  0.53389049    
 -0.32416952    
  0.11075103    
  0.42937055    
 -0.53115284    
  0.27532911    
 -0.35909957    
  0.94876730    
 -0.54979610    
  0.23157655    
 -5.03420196E-02
 -0.42328575    
  0.14282438    
 -0.18954152    
 -0.14981151    
 -0.29105487    
  0.35937485    
 -5.82686700E-02
  0.61247945    
 -0.67435533    
  0.76497298    
 -0.90154922    
   1.2136813    
 -0.82461005    
 -0.10444228    
 -0.50169331    
 -1.77769820E-07
  0.63062650    
 -0.40748248    
  0.18735962    
  0.12279540    
 -0.38566223    
  0.94337195    
  1.26422178E-02
 -0.38064975    
  0.13076994    
 -0.27274066    
 -6.11536279E-02
  6.95933104E-02
  0.14450075    
 -0.41276419    
  0.16663191    
  0.70700413    
  0.58931440    
 -0.72153586    
 -0.24497667    
 -0.73759806    
   1.9812422    
  -1.2571120    
 -0.19391365    
 -0.10399022    
 -0.17413576    
 -0.19105509    
  0.74131030    
 -0.10570846    
  8.99109393E-02
 -0.53445703    
  0.50537604    
  0.24069320    
 -0.29457894    
  0.42939818    
 -0.88088858    
  0.39453623    
  0.14310089    
 -0.42956248    
  0.47000328    
 -0.52001411    
  0.12967865    
  3.10448371E-02
  0.19029544    
 -0.53026682    
  0.47840357    
  0.51689118    
  -1.0651642    
  0.43995109    
 -8.39350000E-02
  7.54237026E-02
  5.40675260E-02
 -0.17666979    
 -0.10697197    
  0.45442599    
  7.24001154E-02
 -0.15786161    
  0.11239874    
 -0.16977611    
  0.54944021    
  -1.1523011    
 -1.86365142E-07
  0.78255349    
 -0.10755570    
 -0.10008320    
  0.70721751    
 -0.64826131    
 -0.17927328    
  0.29790345    
 -0.28429717    
  0.53485858    
 -0.59999776    
  0.13052212    
  0.38701162    
 -0.41699240    
  0.64869523    
 -0.37634775    
 -0.16524981    
 -0.26197362    
  0.18485644    
 -0.34409705    
  0.45576575    
  0.25215232    
 -0.47529536    
  0.68366802    
 -0.65575927    
  0.23590605    
 -0.29252508    
  0.75205672    
 -0.30538213    
 -0.18356465    
  0.22612372    
 -0.60762447    
  0.70671612    
 -0.54556352    
  0.81967694    
 -0.57354403    
  9.69613642E-02
  0.49887332    
 -0.15816686    
 -0.56137764    
 -0.12242284    
  0.55361801    
 -0.31478381    
 -0.28646168    
 -9.19016376E-02
  0.54963470    
 -0.43841004    
  9.52451956E-03
  0.83640641    
  0.45030347    
  -1.4795133    
 -0.32277378    
  9.81917679E-02
 -3.66346315E-02
  0.67050493    
  0.45024905    
 -0.33842060    
 -0.33783910    
  0.13412970    
  3.69648375E-02
  0.90981835    
 -0.69966215    
 -1.98023692E-02
 -0.40546489    
  0.22713590    
 -0.32695636    
 -3.94425876E-02
  0.12921254    
  0.43858036    
 -7.08555058E-02
 -0.36268666    
  0.75406772    
 -0.53394377    
  4.33994941E-02
 -0.27871305    
  0.83777744    
 -0.82258707    
  0.26352340    
  0.43463629    
 -0.38934541    
 -3.75982933E-02
 -0.22698197    
  0.21542107    
 -6.81623966E-02
  0.21564695    
 -0.33915100    
 -0.35734522    
  0.79211110    
 -0.17204028    
  0.25371832    
  0.21583366    
  -1.0896229    
  0.50544232    
 -0.19126864    
  0.71256512    
 -0.86020195    
  0.31431320    
  0.14999220    
 -0.10933631    
  0.22711983    
 -0.57078826    
  0.49497020    
 -0.12767805    
 -0.28638586    
  0.21794896    
 -0.11466379    
  7.64418095E-02
  0.22400865    
 -0.12124956    
  3.07719633E-02
 -0.16877717    
  8.99964795E-02
 -8.55216980E-02
 -5.50589524E-02
  6.39485046E-02
  0.58827859    
 -0.37760121    
  3.57737625E-03
 -0.22761767    
  1.38837152E-07
  0.13409151    
 -0.31015518    
  0.37836337    
 -0.32626805    
 -0.17121503    
  0.25398725    
  5.45587987E-02
  0.17788677    
  0.23052391    
  0.32591265    
 -0.75669456    
  0.12729061    
 -0.31051692    
  0.52163619    
 -6.32489249E-02
  7.92494863E-02
 -0.17284288    
 -4.63401116E-02
  0.14336424    
  0.29959667    
 -0.26924083    
 -0.25178924    
 -0.17211732    
  0.61394984    
 -0.25879887    
 -0.30081630    
  0.13473259    
 -0.27377415    
  0.28214210    
  0.56673366    
 -0.43424377    
  0.10060432    
  1.63665581E-02
 -0.64250416    
  0.42583203    
  0.68301553    
 -0.70750606    
 -0.23144308    
  0.62303758    
 -0.68757540    
  0.34830645    
 -9.02254879E-02
  5.83502054E-02
 -0.13874979    
  0.82987076    
 -0.45750564    
  0.23588218    
 -0.52356476    
 -3.47863100E-02
 -0.20017834    
 -6.70634806E-02
  0.77895337    
 -0.42691347    
  5.91889583E-02
  2.27281172E-02
 -3.81728299E-02
 -0.16000496    
  0.23132937    
  0.47991773    
 -0.55514181    
  0.28376842    
 -0.19059069    
 -0.10102056    
  0.10811216    
 -0.47496358    
  0.60095716    
 -0.36426917    
  0.29661098    
 -0.32850337    
  3.63681279E-02
  0.56470442    
 -0.52961391    
  0.33708820    
  3.92202511E-02
 -0.41587400    
 -0.28917870    
  0.86594224    
 -0.88407069    
  0.40952221    
 -6.69705421E-02
 -5.33465408E-02
  9.15674344E-02
  4.08223085E-02
 -4.91902381E-02
  3.71179655E-02
  0.22395258    
 -0.46548402    
  0.46224126    
 -0.18492265    
 -0.23690917    
  0.13415013    
 -4.87898849E-02
  6.59582913E-02
  0.62263334    
 -0.49497041    
 -0.51207554    
  0.36290574    
  0.32397199    
  9.30203795E-02
 -0.39975092    
  0.10150710    
 -0.20496921    
 -0.14237146    
 -5.04316725E-02
   1.0168115    
 -0.85774750    
  0.33085412    
 -0.20223728    
  0.94014221    
  -1.1719434    
  0.37977526    
 -0.20564020    
  0.32795563    
 -0.29649290    
 -0.32066935    
  0.66532439    
 -0.40860400    
  0.23812473    
  0.17360938    
 -0.40234590    
  9.30313859E-03
 -0.26328969    
  0.42927545    
 -0.40546539    
 -0.15219148    
  0.27908361    
  0.22624783    
 -0.14660421    
  1.42528368E-02
  0.14058197    
  0.56661701    
 -0.64325041    
 -0.22203846    
  0.79046386    
 -0.56842661    
 -0.32066935    
  0.82972258    
 -0.43242091    
 -0.27142143    
  0.27958506    
 -0.26358402    
 -8.26925784E-02
  0.55137175    
 -0.27670479    
  0.79083657    
 -0.72739017    
  0.13045311    
 -0.19389886    
  0.28658986    
 -0.24384774    
 -0.52770382    
 -0.12847915    
  0.97577590    
 -0.51794273    
 -6.86279982E-02
  0.21104866    
  0.67753965    
  4.48449096E-03
 -0.63449836    
  0.12665090    
  0.18294108    
 -0.11816964    
 -0.46098572    
   1.4400706    
  -1.2586709    
  0.71592760    
 -0.98383582    
  0.54749483    
 -0.13402896    
  0.27364007    
  0.16961507    
 -0.89980388    
  0.45654911    
 -0.16416034    
  0.56296384    
 -0.46466994    
  0.37814459    
 -0.38240945    
 -0.29626665    
  0.48991886    
  0.11621652    
  1.24613205E-02
  0.65367901    
 -0.36987379    
 -0.40896758    
 -0.32461336    
  0.20155300    
  0.80385023    
 -0.90832937    
 -8.26165155E-02
 -0.27343065    
  0.24921554    
  0.26912850    
  0.22688188    
 -0.17222317    
  0.30089220    
 -0.40153611    
 -0.65091443    
  0.93565077    
 -0.29261035    
  0.59129363    
 -0.64404422    
  0.93117934    
 -0.51466465    
 -0.65540630    
  0.18759875    
 -1.76990964E-02
 -0.15937185    
  8.52650106E-02
  0.62088621    
 -0.44097179    
 -0.22414783    
 -0.11715478    
  0.88995868    
 -1.16688106E-02
 -0.73631966    
  0.34484071    
 -0.54496741    
  0.14986347    
  0.58721358    
 -0.18519136    
 -0.38161314    
  4.44515534E-02
  0.15207841    
  0.84135270    
  -1.0429457    
  0.47569755    
 -0.44078207    
  0.30589741    
 -0.32071215    
  5.32821827E-02
  0.67169178    
 -0.49884933    
  7.90503900E-03
 -0.27983969    
  4.58099544E-02
  0.89517349    
 -0.48805177    
 -0.23815630    
  0.13353159    
  0.26631567    
  0.36815825    
 -0.67575526    
  3.75987627E-02
 -0.31891504    
  0.12844279    
  0.64279318    
 -0.47849000    
  0.22010833    
 -5.94857372E-02
 -0.13445310    
  5.03705330E-02
 -0.16769199    
 -0.13768938    
  0.85137087    
 -0.63013399    
  7.35629499E-02
 -0.51200837    
  0.87151623    
 -0.35950744    
 -8.12250674E-02
 -0.44869292    
  0.29518408    
  0.24882044    
 -0.32811597    
  0.23664440    
  0.90006751    
  -1.0092672    
  0.58968443    
 -0.77200586    
  0.51696104    
  0.76397359    
 -0.23316537    
 -0.95947570    
  1.39869386E-02
 -4.25598659E-02
  0.14374520    
 -0.13413006    
 -0.16054994    
   1.1915358    
 -0.83205652    
 -0.38220909    
  0.48991886    
  0.43095860    
 -0.26879251    
  0.20988250    
 -0.53622615    
 -0.35489824    
  0.60344219    
 -0.74973428    
   1.1648620    
 -0.75939709    
  0.11218683    
  2.81709544E-02
  6.52818978E-02
  2.20600385E-02
 -0.54159796    
  0.39288640    
  0.13405904    
 -0.21304767    
  4.55609942E-03
  6.16934560E-02
 -0.26793489    
 -2.83313226E-02
  0.29626575    
 -7.54242763E-02
 -0.33004048    
   1.0323628    
 -0.60575491    
 -0.35847050    
  0.18032382    
  9.95087903E-03
  1.47424806E-02
  0.99955571    
  -1.1577792    
  0.62517464    
  0.11812247    
 -8.20830166E-02
 -0.36216849    
  2.51062140E-02
  0.75328571    
  -1.0327367    
  0.73854882    
 -0.46739587    
  0.44093922    
 -0.31945929    
 -0.19494693    
  0.19863047    
 -0.49985579    
  0.41950777    
 -0.37216052    
  0.17458418    
  0.24427761    
 -1.14720399E-02
  7.05302879E-02
 -0.42720494    
  0.95508879    
  8.42102990E-03
  8.05262476E-02
 -0.87740427    
  0.13469368    
  0.59498703    
 -0.72503984    
  0.26662898    
  0.34202895    
 -0.76357967    
  0.31303391    
 -0.20067091    
  2.85737589E-02
  9.40288231E-02
  7.41080418E-02
  0.17435363    
 -0.62860942    
  0.13976216    
   1.2034295    
 -0.93772578    
 -0.16743250    
  0.33576816    
 -0.51317608    
  0.41327730    
 -0.41327795    
  0.53752488    
  0.58050549    
  -1.0068055    
  0.27443716    
 -0.16487379    
  5.95139228E-02
 -9.30902213E-02
 -4.48950268E-02
  0.48078665    
 -0.25357008    
 -0.16299808    
 -0.21837121    
  0.28768256    
  0.34409571    
 -0.18739747    
 -0.34259763    
   1.1644937    
 -0.98306876    
  0.33583179    
 -0.22957478    
 -7.53491670E-02
 -2.19790861E-02
  0.18601878    
 -3.69707728E-03
  0.73663217    
  -1.1532699    
  0.42033565    
 -0.23614375    
  4.56705540E-02
  0.64981127    
 -0.48550758    
  0.68363219    
 -0.97131366    
  0.38848671    
 -0.54095566    
 -5.43940812E-02
  0.77079773    
 -0.24273045    
 -1.10500781E-02
 -3.77399027E-02
  0.11949097    
 -3.11984774E-02
  0.13792309    
  0.30214787    
 -0.36219752    
 -5.00940196E-02
  9.77972671E-02
 -0.17243241    
 -0.24082629    
 -0.10901798    
 -0.23499408    
  0.86045599    
 -0.28302479    
 -0.50096071    
   1.1268401    
 -0.64086050    
  0.77637756    
 -0.96247983    
  7.02040493E-02
  0.70577884    
 -0.44929892    
 -0.33581629    
  0.22130720    
  0.23774263    
 -0.33011597    
 -0.18555291    
  0.56652701    
 -0.23841061    
 -0.52019358    
   1.4869381    
 -0.74500054    
 -0.54986000    
  0.34200442    
 -3.86689864E-02
 -0.14641461    
 -0.70567298    
  0.44662333    
  0.25071734    
  0.14030784    
 -0.31346571    
  0.21414797    
 -0.18957713    
  0.37590659    
 -0.17435336    
 -8.26921165E-02
  2.97265891E-02
  4.17560758E-03
  0.12148027    
 -0.24553172    
  0.27820289    
 -0.23662607    
  1.34838820E-02
  0.37217951    
 -0.19283827    
 -0.13994893    
  0.68668902    
 -0.63239533    
  0.12588036    
  0.44643036    
 -7.87058622E-02
 -5.87656125E-02
  0.12361404    
 -0.54633230    
  0.74403852    
 -0.71241581    
 -8.10159221E-02
  5.34010790E-02
 -8.03251658E-03
 -0.48299059    
  0.45850012    
 -0.32415166    
   1.3289682    
  -1.2207544    
  0.19927113    
 -0.29048634    
  2.22233459E-02
  0.55489463    
 -0.24951315    
 -0.27827996    
  0.31796718    
 -9.37551036E-02
  0.29407206    
 -0.27712232    
  0.99697971    
 -0.63152021    
  0.20252383    
 -0.61530441    
 -9.70742181E-02
  0.11020339    
  7.93736055E-02
 -0.20424655    
  0.57289833    
 -0.28398487    
 -8.46659318E-02
  0.19627950    
  0.65787941    
 -0.86628014    
  0.82081807    
 -0.22359067    
  -1.0527017    
  0.27315417    
  0.26797691    
  0.26694575    
 -8.33820328E-02
  0.21440937    
 -0.40171286    
 -0.51207554    
 -9.15668085E-02
  0.16968571    
  0.84066945    
 -0.81217706    
  1.11740753E-02
  0.22757794    
 -5.45598976E-02
  0.75651652    
 -0.76120031    
  0.10253941    
  0.41109923    
 -6.08002022E-02
 -0.72037989    
  0.54815722    
 -0.42155042    
  0.11718258    
  0.25344881    
  0.55961597    
 -0.98581678    
  0.82417500    
 -0.59989023    
 -0.17958505    
 -5.47927944E-03
  0.17127249    
  0.10118556    
  2.07046904E-02
  0.44036770    
 -0.38846043    
  2.68732533E-02
 -0.36646241    
  0.78447491    
 -0.68569314    
  0.42507327    
 -0.54595506    
  0.60867161    
 -0.43947059    
  0.45155609    
  0.57028377    
 -0.57630819    
 -0.70836771    
  0.32235003    
  0.22580703    
  6.52030408E-02
 -0.39390388    
  0.16325800    
  6.47997335E-02
  0.60933948    
 -0.47727945    
 -0.18438520    
 -0.23666349    
  0.25711522    
 -9.32881385E-02
  1.32454205E-02
  1.73913501E-02
  0.50650555    
 -0.90981805    
  0.77368563    
  0.41139939    
 -0.79478878    
  0.90663743    
 -0.86389530    
 -0.10118442    
  0.52461886    
 -0.47936258    
  0.21067695    
 -0.17589077    
  0.76128477    
 -0.83670926    
  0.27958533    
 -2.46930588E-02
 -0.40904278    
  0.32721251    
 -0.15028138    
  0.49995601    
 -0.31913656    
 -0.15415052    
 -1.32454373E-02
  7.28376657E-02
 -5.52155152E-02
 -0.20261361    
  0.79716945    
 -0.97203201    
  0.23705928    
  0.17052679    
  0.22990015    
  0.40658644    
 -0.63225877    
  4.53682803E-02
  0.11419265    
 -0.22945756    
  0.16251934    
 -0.18540253    
 -6.70101643E-02
  0.52067816    
 -0.24169715    
 -0.48130238    
  0.75484067    
 -7.69606680E-02
  0.16681711    
 -0.20763901    
 -0.54450667    
  0.96270984    
 -0.68056816    
  0.22314386    
 -0.43592525    
   1.0654212    
 -0.46398291    
 -0.73939818    
  0.57054520    
 -0.25370654    
  0.28336200    
  0.16705374    
 -0.55004627    
  8.66146907E-02
  0.94640088    
  -1.3112190    
  0.45255703    
 -0.47803566    
  0.24988002    
  0.27884895    
  0.38368291    
 -0.43437621    
  5.82688302E-02
  0.58147705    
 -0.78131050    
  0.21481369    
  0.65139544    
 -0.99383253    
  0.36449799    
  0.38464391    
 -0.48798645    
  0.18701522    
 -0.43775329    
  0.33942893    
 -0.25978532    
 -0.15494806    
  0.11093183    
 -4.08227406E-02
 -0.15762976    
  0.59722728    
 -0.38388711    
  0.28891319    
 -5.69416694E-02
 -0.28768277    
  0.72895646    
 -0.67818373    
  0.94170725    
 -0.95667011    
  0.52380592    
 -0.60217518    
  0.16496107    
 -4.23588939E-02
  0.13473259    
 -0.17395304    
  8.15794468E-02
  0.46364734    
 -0.49168557    
 -0.12074976    
  0.64662719    
  0.49387646    
 -0.81478363    
  9.91641954E-02
  0.40079257    
  -1.0800511    
  0.56452954    
  4.59849536E-02
 -3.81728299E-02
  0.57779276    
 -0.65880895    
 -0.21056548    
  0.22730181    
 -0.39720133    
 -3.77395228E-02
  0.45953265    
  0.55672008    
 -0.50927985    
 -0.46307737    
  0.98159552    
 -0.85498941    
  0.66852170    
 -0.44214094    
 -0.16862240    
  0.82667857    
 -0.51380634    
 -0.15726480    
  0.81818223    
 -0.51533198    
 -0.27274066    
  2.09653601E-02
 -2.09653601E-02
  0.80715632    
  1.50096677E-02
  -1.0285034    
   1.0596697    
 -0.91900116    
  3.55595350E-02
  0.43839574    
 -0.27369604    
 -0.46262375    
  0.15750663    
  0.10937338    
  0.19944179    
 -0.38176218    
  0.65176183    
 -0.84167963    
  0.43339369    
  0.73464656    
  1.21217929E-02
 -0.56515366    
 -0.57654321    
  0.40336651    
 -0.12041187    
  0.66673535    
 -0.62952203    
  0.64879936    
 -0.47335038    
  3.75987627E-02
 -0.19494693    
 -0.44432625    
 -0.17535308    
  0.44361666    
  0.56798434    
 -0.32682198    
 -4.29248735E-02
  0.41129604    
  0.71471500    
 -0.94955468    
 -0.19415548    
  0.76629782    
 -0.56481576    
  0.51809812    
 -0.50001454    
  0.20942989    
 -0.54232407    
 -0.37106299    
  0.30918762    
  0.80142909    
 -0.62622440    
   1.5429931    
 -0.50101340    
 -0.90844780    
 -0.46377301    
  0.52806759    
  0.73264992    
 -0.53397906    
  0.20557296    
 -0.49626225    
 -0.48701480    
  0.55305880    
  0.29423949    
 -0.41814995    
 -0.32378736    
  0.80173749    
 -0.87494206    
  0.38844299    
 -0.40118158    
 -6.62489980E-02
  0.70336854    
 -0.41911811    
 -0.23741999    
  0.29257223    
 -1.97046734E-02
 -0.10480841    
  0.48167557    
  0.46615699    
 -0.32032934    
 -0.31257170    
  5.87250404E-02
 -3.48198935E-02
 -0.44973868    
  0.26899076    
  0.28176868    
 -0.14118646    
 -0.17904854    
  0.43762177    
 -0.29615641    
 -0.46237341    
  0.69314754    
  0.26547751    
 -0.64756912    
  0.14705335    
  5.00105955E-02
 -0.23747432    
  0.84360892    
 -0.21157007    
 -0.27227601    
  0.42681819    
 -0.44131100    
 -7.57939592E-02
  0.80654603    
  -1.2379342    
  0.61108190    
 -0.31886420    
  0.24019229    
  0.35060620    
 -0.27853438    
 -6.14528544E-02
 -0.23732772    
 -5.03535233E-02
  0.29470003    
  0.37709472    
  0.36717156    
 -0.95352042    
  6.66910037E-02
  3.95304374E-02
 -0.15933175    
 -8.04211795E-02
 -4.53487113E-02
  0.21278104    
  0.34536102    
 -0.63304251    
  0.13005330    
  0.47000328    
 -0.67502052    
  0.73420835    
  2.83304881E-02
 -0.67104632    
  7.87816644E-02
  0.20067103    
 -0.19563261    
  0.10032301    
  0.21217468    
 -0.37469366    
  0.55885196    
 -0.43810141    
  0.80512112    
 -0.16551468    
 -0.10258698    
 -0.79512727    
  0.41563845    
 -0.22112055    
  0.25691018    
 -0.17920233    
  0.19470601    
  0.28575742    
 -0.33705017    
  0.41486770    
 -0.14351247    
 -0.41476846    
 -4.78562862E-02
  0.32732648    
 -0.68962038    
  0.55760133    
  0.64355057    
 -0.52218986    
 -0.57219547    
  0.21040440    
 -3.65582295E-02
 -7.16559216E-02
  0.21511087    
  0.57593966    
 -0.73548073    
  7.79617727E-02
  0.59883618    
 -0.57903415    
  0.22705716    
 -0.36339307    
  0.42768848    
 -0.29135212    
  1.45985521E-02
  0.68099666    
 -0.82075757    
  0.98705935    
 -0.87671131    
  0.29881421    
  5.03705330E-02
 -0.40546587    
  0.21680757    
  0.31999376    
 -0.41785011    
  4.11959141E-02
   1.3439294    
  -1.1865809    
 -0.28640541    
  0.42232928    
  0.83043420    
 -0.83714569    
  0.42215994    
 -0.31679919    
 -0.38299245    
 -0.13798539    
  0.88519984    
 -0.42997390    
 -0.21588838    
  5.08918427E-02
 -8.77052844E-02
  0.19611482    
  0.71012580    
  -1.2809331    
  0.99661332    
 -0.48578715    
 -3.70413214E-02
 -5.03007211E-02
 -3.63673829E-02
  0.55667245    
 -0.63808692    
  4.79397811E-02
 -8.43063816E-02
  0.40854716    
 -0.62477070    
 -0.31486782    
  0.11163933    
  0.30686316    
  0.28248695    
 -0.13800551    
  0.27980343    
 -0.13789959    
  0.76989233    
  -1.1149613    
  0.39441511    
  0.24221978    
 -0.50310326    
  0.30436930    
 -8.89479220E-02
 -0.32185122    
  9.19015482E-02
  0.45464244    
 -0.16818032    
 -0.15843377    
 -0.15272081    
  0.45425534    
 -0.24318399    
  0.12540083    
 -0.23662607    
  0.14701450    
  0.40285754    
  0.29224101    
 -0.75963664    
 -0.66845483    
   1.1384579    
  4.08217646E-02
 -0.45807481    
 -0.50950879    
  0.30883804    
  0.67363429    
  0.42497820    
 -0.37689188    
 -0.57797539    
  9.18812230E-02
 -0.11302343    
  0.46893492    
 -0.21714567    
 -0.50310344    
  0.78995436    
 -0.81781137    
 -8.23990926E-02
  0.49723673    
 -5.36528565E-02
 -0.14826314    
  0.42505875    
 -0.35454470    
  0.34554991    
  0.40345520    
  -1.0100935    
  5.37771694E-02
  0.13679776    
 -9.57666263E-02
  0.33431655    
 -0.23854989    
 -0.17413576    
  0.85580176    
 -0.77242011    
  0.68813443    
 -0.63934439    
  9.96294841E-02
  0.26037273    
 -0.29546371    
  0.21237135    
 -0.22585399    
   1.4218539    
 -0.97937465    
 -0.66449165    
 -0.15887041    
  0.48805189    
  0.71326840    
 -0.74213612    
  0.81880230    
 -0.41753021    
 -0.43965626    
  9.13498476E-02
  6.89926445E-02
 -3.39013636E-02
  9.49622691E-02
 -3.90811451E-02
  0.21148129    
 -0.13143855    
  0.51815641    
 -0.89072430    
  0.74286139    
 -0.94677466    
  0.37729457    
 -0.17338239    
  0.17745556    
  8.09680857E-03
 -0.45083460    
   1.0035133    
 -0.92444479    
  0.80113572    
 -0.53115284    
  8.88872705E-03
  0.64557344    
 -0.65000784    
  0.13297541    
 -0.46767172    
  0.48311615    
  0.39905849    
 -0.54304457    
  0.62209779    
 -0.50136960    
  0.35863373    
 -0.52461821    
  4.08217870E-02
 -0.13289659    
 -0.25932309    
  1.30712185E-02
  0.33368590    
  0.34638935    
 -0.11490853    
  0.37676653    
 -0.33697838    
 -0.11645380    
 -0.58381140    
   1.2300578    
 -0.57327884    
 -0.27054611    
  0.10584605    
  0.33459878    
 -0.50563073    
 -0.11519619    
  0.42845491    
 -3.79532273E-03
 -0.10409384    
  0.13405904    
 -0.13405864    
   1.0496112    
  -1.1104994    
  0.73271286    
 -0.75998777    
  9.23733562E-02
  0.16608430    
 -0.40724635    
  0.38201976    
 -0.10779641    
  0.33821309    
  0.25228053    
 -0.62355387    
  0.12615110    
 -0.24656311    
  0.11197348    
  0.16738012    
 -0.41627583    
 -0.13976267    
   1.0668633    
 -0.76214057    
  2.72745918E-02
  0.26270881    
  5.04308976E-02
 -0.14058198    
  0.28105628    
 -0.40546525    
  9.37546864E-02
 -0.17379700    
  0.21943259    
 -0.21481454    
 -0.14878894    
  5.33271814E-03
  0.90774375    
  -1.0565900    
  0.32405019    
 -1.80182401E-02
 -8.53593051E-02
 -0.41042840    
   1.4193252    
 -0.52415138    
 -0.71784049    
  0.25754476    
  0.65874553    
 -0.74971700    
  0.10536055    
  0.23262224    
 -0.15919507    
 -1.33630745E-02
  0.35801902    
 -0.34909090    
  0.14072783    
 -0.22895221    
  0.50106966    
 -0.41284543    
  0.17861064    
 -0.22407281    
 -2.35304311E-02
  9.53102931E-02
 -0.22206107    
  0.35937390    
  0.10724532    
 -0.17758675    
  8.90334100E-02
  0.31778035    
  9.99547988E-02
  0.12802854    
 -0.71483982    
  0.13133636    
 -1.55044887E-02
  0.66742873    
  0.35687545    
  -1.2081889    
 -0.36408007    
   1.3360671    
 -0.72747743    
  5.01901731E-02
 -0.24434522    
  0.34725523    
 -0.62900305    
  0.32968712    
 -0.10299840    
  0.42723930    
 -0.25837192    
  5.80438636E-02
 -1.13425562E-02
  0.49627179    
 -0.64789081    
 -2.23714821E-02
 -1.82658434E-02
  0.41311595    
  0.46847787    
 -0.78085244    
 -0.31585285    
 -0.14750662    
  0.65260077    
 -0.28998411    
 -0.18140079    
  0.13904138    
  0.63372362    
 -0.92783660    
  0.39465445    
  0.54333520    
 -0.82235974    
  3.39023285E-02
  0.40546492    
  0.13491902    
  0.21730101    
 -0.18859127    
  0.85401338    
 -0.85401392    
  6.68944716E-02
 -0.55083066    
  0.62178260    
 -0.20280370    
 -0.64084703    
  0.89959115    
 -0.43838450    
  2.38103550E-02
 -1.98023617E-02
 -0.24334593    
  0.38484606    
 -0.10613225    
  0.34580535    
 -0.86568159    
 -6.71395808E-02
 -0.14149879    
   1.0851896    
 -0.69856709    
  0.73048514    
 -0.79212821    
  0.19381598    
  0.22123727    
  0.33973822    
 -0.72069675    
  0.23314901    
  0.64557344    
 -0.55267966    
  0.76321477    
 -0.89674664    
  0.10489987    
 -9.57257971E-02
  0.45447293    
 -0.47290581    
  3.65338847E-02
  0.45076099    
 -0.32850400    
 -8.26921165E-02
 -0.32277432    
  0.90190226    
  0.19273402    
  -1.1371957    
  0.71465302    
 -0.46818191    
  1.44573562E-02
  0.45067900    
  0.12318865    
 -0.91898996    
   1.0116013    
 -0.12828022    
 -0.33535579    
 -7.71172121E-02
  6.92740306E-02
 -0.10361212    
  0.24303173    
 -1.37931202E-02
 -0.49817443    
  0.66709626    
 -0.74428684    
  0.41773534    
  0.26610959    
 -0.49844161    
  0.32171145    
 -0.47671831    
  0.38326478    
 -0.22314321    
  0.36024031    
 -0.10496496    
 -7.38036186E-02
  7.77486339E-02
 -0.31697768    
  6.28479421E-02
  0.27747825    
 -0.53024352    
  0.40328428    
  3.85486968E-02
  6.50634840E-02
  0.15302546    
 -0.26982465    
  0.22491150    
  0.83766043    
  -1.1359998    
  1.41850375E-02
  0.11934697    
 -0.27115223    
  0.52061325    
 -0.10969873    
 -0.12323265    
 -0.22416878    
  0.38299266    
 -7.01764040E-03
  0.46249279    
 -0.72239619    
  0.13638155    
 -0.19757709    
  0.37256777    
 -0.41217574    
  0.14981253    
  0.57318807    
 -0.15333444    
 -0.39410153    
  0.11966493    
 -0.47755006    
  0.61763936    
  0.67833203    
  -1.1035995    
  0.68056798    
  0.21347673    
 -1.44185983E-02
 -0.82135701    
 -0.25672066    
  0.35545459    
  0.25510588    
 -0.22978781    
  0.40546539    
  9.53104720E-02
 -0.42458597    
 -9.72421691E-02
  0.68245161    
 -0.64077884    
  0.30387723    
  0.43123478    
  -1.2665565    
  4.08227555E-02
  0.57661319    
 -0.15352641    
 -4.46508043E-02
  0.21673052    
 -0.19415548    
 -3.63669358E-02
  0.36129355    
 -0.69314700    
  0.50953406    
 -0.26469180    
 -1.01520233E-02
  0.59962112    
 -0.40967560    
 -0.46411315    
  0.49322194    
  7.11765289E-02
  0.42311987    
 -0.59330106    
  0.77770412    
 -0.92884392    
  0.43314859    
  0.46186450    
 -0.24488384    
  4.56454456E-02
 -0.34068024    
  0.20301659    
 -0.21042399    
  0.51008189    
 -0.22705746    
 -0.51644325    
  0.59454477    
 -0.58986229    
  0.56891829    
 -0.17284293    
 -0.32397181    
 -5.35838529E-02
 -0.18599851    
  0.50861305    
 -0.28215995    
 -0.19384165    
  0.90661883    
 -0.54301602    
  0.26607478    
  0.71289432    
  -1.2265725    
  9.47960839E-03
  0.11147391    
 -2.13231184E-02
 -1.73915979E-02
  0.10008350    
 -0.17757031    
  0.20497008    
 -0.19085293    
 -3.81001979E-02
 -0.31724012    
  0.62057662    
 -0.27462468    
  0.37998569    
 -0.19530897    
 -7.74319470E-02
 -0.18062803    
  0.31150725    
 -0.24760377    
  0.49643716    
 -0.12981196    
  0.14705332    
 -0.25498402    
 -0.16772249    
  9.92548540E-02
 -0.21432416    
   1.3911601    
 -0.92115724    
 -0.43642649    
 -1.90478601E-02
 -0.10642972    
   1.2319210    
 -0.80006874    
 -3.89430374E-02
 -0.23038967    
 -9.03222263E-02
  0.50783581    
  0.24798179    
 -0.65195125    
  1.38837152E-07
 -0.10885415    
  0.60976529    
 -0.18777111    
  0.33647260    
 -0.53933114    
  0.10656449    
 -0.33574969    
 -0.20686261    
  0.60217571    
 -0.13062058    
 -0.16846414    
 -0.38728294    
  0.82878768    
  0.26756936    
  1.34531688E-02
 -0.25195116    
 -0.35381338    
  7.08955601E-02
 -0.52229720    
  0.18125238    
  0.19823720    
  0.66647923    
 -0.17962229    
 -0.22247009    
 -0.42587492    
  0.13482007    
  0.28429782    
  6.55973479E-02
 -8.61462504E-02
 -9.42729786E-02
 -0.52872878    
  0.79138583    
  0.28548643    
 -0.61090875    
  2.79458053E-02
  0.51475507    
 -0.65392566    
 -0.38088334    
   1.2871690    
 -0.89280230    
  0.21237135    
 -0.13095577    
 -0.26731458    
  0.91843909    
 -0.89191139    
  0.32745633    
  0.47705448    
 -0.67688721    
  0.14953183    
  0.70889574    
 -0.62155318    
  0.21511112    
 -0.45660335    
  0.53280425    
 -0.24165657    
 -0.33855093    
  9.66228172E-03
  3.31004634E-02
  0.36593395    
 -0.69314700    
  0.45374316    
  0.11230373    
  0.22825828    
  3.15662585E-02
 -0.31633779    
 -0.20110078    
  0.29711601    
 -0.65854084    
  0.52299583    
 -0.19041856    
  0.11940780    
 -9.53101218E-02
  0.30186662    
 -0.44496742    
  2.71017235E-02
  9.19015482E-02
 -0.25410637    
 -7.16920495E-02
  0.15608011    
  0.29774645    
  0.63118041    
 -0.60575491    
  0.20370907    
 -0.14283845    
 -0.23901670    
  0.32930398    
 -0.31441468    
 -0.17154272    
  0.41901848    
 -0.39589560    
 -4.08228897E-02
 -0.26415154    
  0.59550864    
  0.24846163    
 -0.47267413    
  0.66329455    
  0.45822653    
 -0.71427447    
  1.06194150E-02
 -0.31143585    
  0.53457963    
 -0.30377302    
  7.35629499E-02
  0.40546545    
 -5.34111075E-02
 -0.90636575    
  0.24994205    
 -0.26236501    
 -2.53169592E-02
  0.90856826    
 -0.56479686    
  0.44991711    
 -0.42300957    
  0.34778577    
 -0.28768182    
  0.15771608    
  0.19645621    
 -0.28185156    
  0.53835064    
 -0.90952551    
  6.52397797E-02
   1.1160042    
  -1.1645316    
  0.53484386    
 -1.63139049E-02
  0.13229720    
 -0.14888084    
 -0.51305735    
  0.26365229    
  0.15476382    
 -1.85535327E-02
 -0.43395627    
  0.84316045    
 -0.58480555    
 -0.15415144    
  0.37729380    
  0.12411172    
 -0.36073828    
  0.19654834    
 -0.25717294    
 -7.48478398E-02
  0.13998799    
  0.53221691    
 -0.60217565    
  9.61471349E-03
  6.93122670E-02
  0.17934084    
 -0.18830881    
 -0.13482010    
  8.40006694E-02
 -1.91395730E-02
  0.63598895    
 -0.36658835    
 -0.39263216    
  0.17500931    
 -0.28462943    
 -5.64411543E-02
  0.75263232    
  8.44752118E-02
  0.15733810    
 -0.70033252    
  0.92012918    
 -0.82832175    
  0.18742576    
 -5.22505194E-02
  0.24662033    
 -0.21642995    
 -0.21943223    
  0.20821834    
 -0.59306294    
 -0.30830106    
  0.42381501    
  7.59102761E-07
  0.67479783    
  0.47116065    
 -0.75473571    
 -0.23447800    
  0.51186091    
 -0.20620678    
 -0.24046865    
 -0.26528203    
  0.55053329    
 -0.27079460    
  0.27443713    
  0.11332832    
  0.19682650    
 -0.29213688    
  0.31324536    
 -0.50995547    
  8.33818987E-02
  9.16674584E-02
 -4.09743562E-02
 -0.22029525    
  0.18547602    
  0.23098643    
 -0.31299996    
 -0.34333238    
  0.51922411    
  0.31943050    
 -0.25019863    
 -0.24940547    
  7.44148493E-02
  8.03493485E-02
 -0.34830740    
  0.25189325    
 -2.04503052E-02
  0.13868365    
 -0.13868302    
  0.13146338    
 -0.30228117    
  0.43445271    
 -0.28451243    
 -9.74215642E-02
 -0.21158355    
 -0.20322879    
  0.85231531    
 -9.77155045E-02
 -8.28056186E-02
 -0.22494286    
 -0.17693055    
  0.25905055    
  0.25820658    
 -0.66159880    
  0.25131416    
  0.31272769    
 -0.24728335    
  0.33193672    
 -0.14285131    
 -0.15790282    
  0.28438678    
 -0.17246954    
  3.84661853E-02
 -3.45526971E-02
 -7.71172121E-02
 -0.22103682    
  0.35877821    
 -2.23052874E-02
 -0.37948945    
 -0.14776018    
  0.66733903    
 -0.29863480    
  3.03710010E-02
   1.0170249    
 -0.77525258    
 -0.41388971    
 -0.36322209    
  0.53534007    
  0.41114703    
 -0.34101474    
 -0.28901157    
  0.71159297    
 -0.61049658    
 -5.43343052E-02
  0.84802252    
 -0.67590547    
  3.36169340E-02
  0.16355166    
 -0.24531727    
  0.26270881    
  0.16784918    
 -0.14737070    
 -0.48087278    
  0.52385479    
 -5.31686470E-02
 -0.22913453    
  0.47321761    
 -0.69850898    
  0.64637107    
 -0.48304662    
  4.02740650E-02
 -0.47351918    
 -6.54779896E-02
  0.89654821    
 -0.58840084    
  0.14861055    
  0.26602086    
  0.12987545    
 -0.16327344    
 -7.84713104E-02
  0.11551321    
 -0.50478232    
 -8.81071612E-02
  0.31365791    
  3.31004634E-02
  0.11830001    
  0.27311358    
  0.62314314    
 -0.36417091    
 -0.41522110    
 -0.29753378    
  0.45378363    
 -0.63808829    
  0.29213622    
  0.20430072    
 -0.19986610    
 -1.33630745E-02
  0.47056404    
  6.24351576E-02
 -0.69314796    
 -0.10536078    
  6.23433255E-02
  0.18506452    
  2.70284805E-02
  3.49376947E-02
  8.23513269E-02
 -0.17680235    
  0.28886020    
 -0.14011516    
 -0.12083615    
  0.81804031    
 -0.82725638    
  0.13005328    
 -8.92313793E-02
  0.87175828    
 -0.21251285    
 -0.82307184    
  0.54073989    
  -1.2183021    
   1.1054617    
 -0.44373128    
  0.38032943    
 -0.10738243    
 -0.10221644    
  0.43637291    
 -0.57054490    
  0.48590174    
  0.11602927    
 -0.48130286    
  0.76123071    
 -0.59417605    
  0.77614439    
 -0.96154660    
 -0.21049237    
  0.61286652    
  8.59786496E-02
 -0.65962434    
  0.91188544    
  -1.0221415    
  0.56573248    
 -0.16231398    
  1.62601490E-02
  0.39465395    
  6.06248043E-02
 -0.11938263    
 -0.42437446    
  0.61768275    
 -0.85524666    
  0.39234397    
  0.14711750    
 -0.29312551    
  0.64392018    
 -0.26351175    
  0.22612374    
 -0.37382832    
 -0.25925481    
 -4.49357461E-03
  0.46379077    
 -0.22811307    
 -0.11290143    
  0.12703648    
 -0.36422136    
 -8.42601433E-02
  2.06364348E-07
  0.28905508    
 -9.03831944E-02
  5.26436530E-02
  0.91458029    
  0.24348295    
 -0.79033881    
 -0.38496637    
 -9.09717008E-02
 -0.17662421    
  0.52324796    
  0.54849124    
 -0.68154132    
  8.12257454E-02
  0.78458148    
  -1.1742142    
  0.11370167    
  0.47175413    
 -0.37814462    
  0.44304785    
 -0.29316133    
 -6.82085454E-02
 -7.32033551E-02
 -0.11147300    
 -9.90916565E-02
  0.40198728    
 -0.46652466    
  0.27931383    
 -0.40967655    
  0.13036251    
  0.35611895    
 -9.80380550E-02
 -0.56068933    
  0.88109201    
  2.46163271E-02
 -0.17928630    
  1.80181134E-02
  5.89423887E-02
  0.33213404    
 -0.64137053    
  0.53708309    
 -0.17537530    
  0.20183180    
 -0.26445493    
 -0.53608572    
  0.99454260    
 -0.53623515    
 -0.16338423    
 -6.25208914E-02
 -0.17589046    
  0.11900350    
  0.14082161    
  3.33364233E-02
  0.36076450    
 -0.73397005    
  0.10178284    
  0.69045562    
 -0.29218462    
 -0.16869648    
  0.25510588    
 -0.32593155    
  4.92271595E-02
  0.63470387    
 -0.75521922    
 -4.53487113E-02
  0.45898923    
 -0.26301610    
  0.54498172    
 -0.76706558    
  0.43842560    
 -0.28200909    
  0.88035858    
 -0.81046122    
  8.48990306E-02
 -0.19166704    
   1.2534336    
  -1.2628669    
  1.41169578E-02
 -7.26708919E-02
  0.42042762    
 -0.19627993    
  1.59368198E-02
 -7.80684501E-02
 -4.36745547E-02
  0.46608973    
 -0.28674889    
 -0.13140115    
 -0.19689527    
  0.32080653    
  0.25714538    
 -0.19166753    
 -0.67916119    
  0.79223800    
 -0.26488310    
  0.24262428    
 -8.38007182E-02
  0.38901374    
 -0.83006936    
  0.18774244    
  6.53828382E-02
  2.08779238E-02
  0.28250346    
 -0.20309630    
 -6.30127490E-02
 -0.29584491    
  0.31197506    
 -0.37979767    
  5.83049096E-03
 -0.20585296    
  0.71084696    
 -0.16355114    
 -9.07742158E-02
 -7.51525164E-02
  0.22606578    
 -6.01380840E-02
 -0.10904089    
  6.68396801E-02
  0.57185608    
 -0.68105477    
  0.18392311    
  0.65648299    
 -0.69730496    
  0.69730502    
 -0.59821439    
 -0.33798230    
 -2.68110745E-02
  0.17413542    
  0.15219156    
 -0.22805718    
 -0.10371930    
 -0.14689201    
  0.27973843    
  4.67368923E-02
  0.22040026    
 -6.82085454E-02
  0.70677924    
 -0.68736082    
 -5.12930267E-02
 -8.44380409E-02
  0.33710128    
 -0.31963354    
  0.69746697    
 -0.66342062    
  4.49976362E-02
  0.39743260    
 -0.32790691    
 -1.88332554E-02
  0.50548810    
 -0.56018931    
  5.84964417E-02
 -7.46905208E-02
 -0.13528310    
 -2.84375679E-02
 -0.13904156    
  2.18595956E-02
  0.15028271    
  0.87740475    
 -0.93483645    
  0.49192947    
 -0.41150719    
 -5.12940623E-02
  0.71210498    
 -0.11954511    
 -0.46262354    
  0.34484005    
 -0.62972492    
 -8.14395398E-02
  0.13580208    
  3.63679416E-02
 -6.31787032E-02
  0.17869207    
 -6.09090067E-02
 -8.04445669E-02
  0.16382679    
  0.64768487    
 -0.30804342    
 -0.30042124    
 -0.38014802    
  0.62527013    
  0.19945374    
 -0.56235892    
 -3.92204747E-02
  0.26236463    
 -2.33475063E-02
  0.25872308    
 -2.46165451E-02
 -0.19928733    
  0.53486890    
 -0.84433264    
  0.85540682    
 -0.61276549    
 -4.57457341E-02
 -0.17131773    
  0.72054654    
 -0.41039139    
 -0.30010429    
  0.21913552    
  0.36307999    
  0.26579663    
 -0.90988797    
  0.78215152    
 -0.59364289    
 -0.17792673    
  7.10956678E-02
  0.28030175    
  0.55218107    
 -0.58992082    
 -0.30840743    
  0.14135441    
  0.26933315    
 -0.25131392    
  7.72919729E-02
  0.56550151    
 -0.18797123    
 -0.58835304    
  0.32400450    
 -0.16403930    
 -0.22859263    
  0.21985966    
  0.31365791    
 -0.20566903    
 -0.11238401    
  0.66861945    
 -0.42714342    
 -0.23708093    
  0.99227631    
 -6.72524050E-02
 -0.75965905    
  0.23423445    
  0.58615130    
 -0.82784849    
 -0.34022534    
  0.44670793    
  0.39757803    
 -0.72533476    
  0.48334891    
 -0.33589637    
 -0.21511109    
 -0.24846053    
  0.38386622    
  1.30150225E-02
 -0.10440389    
  0.22981948    
  0.33047932    
  0.16347510    
 -0.46030581    
 -0.15476397    
 -0.10870492    
  0.28528708    
  0.13128024    
 -0.38826323    
  0.23883396    
 -0.11230358    
  0.17615509    
  0.14080726    
  0.53150553    
 -0.95656520    
 -5.15333004E-02
  0.19585167    
  0.53734809    
 -0.62831992    
  0.22746286    
 -0.55789220    
  0.44097131    
 -0.13242479    
 -0.47177523    
  0.19873413    
 -7.85908401E-02
  0.38641685    
 -2.15988997E-02
 -0.12051559    
  0.19618265    
  0.31955749    
 -0.64716130    
  8.26860116E-07
  0.72357833    
  8.61024410E-02
 -0.35667539    
  0.22314318    
 -0.82098138    
  0.40978435    
  0.15168437    
 -0.17788711    
  0.14780979    
 -3.89153063E-02
  0.22314361    
  2.50798315E-02
 -6.39198795E-02
  0.13559206    
 -0.22530735    
  7.97652453E-02
  1.65293179E-02
 -0.43204394    
  0.30271992    
 -0.18381509    
 -0.18681513    
   1.1461142    
 -0.79431665    
  1.50944656E-02
  1.85536258E-02
 -0.20312384    
 -0.18232071    
  0.82701665    
 -0.58778632    
  5.38428761E-02
 -7.10109025E-02
 -0.21130934    
  4.18908708E-02
  0.69826216    
 -0.56858367    
  7.37866163E-02
  0.36997551    
 -2.63554677E-02
 -0.15020232    
 -0.18924177    
  0.16833524    
 -7.06686871E-03
 -0.13657537    
   1.1410590    
  -1.4873360    
  0.38220802    
  0.52019382    
 -0.85745007    
  0.28079054    
 -0.16667727    
 -2.98522078E-02
  3.96087952E-02
  0.14018406    
 -0.35006705    
  0.33732724    
 -0.21887979    
  0.38395911    
 -0.24976234    
  0.17062527    
 -0.31551674    
  0.29571456    
 -5.76293021E-02
 -0.45988485    
  0.23249501    
  0.85033256    
 -0.51462102    
 -0.27383643    
  0.64710355    
 -0.31420866    
 -0.31800541    
  0.39390415    
 -0.10868850    
  0.31237492    
 -0.50811845    
  0.49172580    
 -0.34532705    
  0.12080445    
 -0.12861764    
  2.70812213E-02
  3.00773103E-02
  0.18847546    
 -0.25746822    
  0.24512199    
 -0.81170607    
  0.81480783    
 -0.38402447    
 -0.10535976    
  0.13226779    
  0.25621873    
 -0.11223329    
 -3.11306398E-02
 -0.28636619    
   1.0933354    
  -1.1813048    
  0.84975833    
 -0.49942452    
 -0.35033387    
  7.20531195E-02
  0.20261361    
 -0.20797516    
  0.52045649    
  0.21222113    
 -0.51168770    
  0.74152714    
 -0.89999634    
  6.35918006E-02
 -0.15336160    
  0.67923874    
 -0.31321526    
 -0.38273606    
  0.11653411    
  0.69813466    
 -0.58035189    
 -1.62085342E-07
  0.32369217    
 -0.55240673    
  0.20168538    
 -7.09520206E-02
  0.79777211    
 -0.49187472    
 -6.71892911E-02
  0.30110472    
 -0.35667458    
 -0.41366255    
  0.20067142    
 -0.12921254    
   1.0414535    
  0.13631684    
 -0.38879076    
 -0.43058214    
 -0.20424655    
  0.83739704    
 -0.35454538    
 -0.65439445    
  8.40832815E-02
 -4.95966114E-02
  0.30864742    
 -0.24835566    
  0.23161824    
 -0.15979186    
  0.14705335    
  7.01321736E-02
 -0.14555606    
 -0.29849294    
 -0.14693068    
  0.43616468    
  0.20909172    
  0.13729751    
  0.10601775    
 -0.66975355    
  0.87498647    
 -0.48310131    
 -0.11583162    
  0.45397678    
 -0.43228436    
 -0.38213480    
  0.18859047    
  0.83607411    
 -0.62550956    
  1.25790490E-02
 -0.11000033    
  4.54621837E-02
 -0.13289659    
  0.94924456    
 -0.80310225    
  1.45544647E-07
  9.21155512E-02
 -0.20334120    
  0.50196332    
 -0.36049706    
  0.18938860    
  0.35244069    
 -0.77566803    
  0.87681216    
 -0.86611724    
  0.32424003    
  0.43327940    
 -0.57342660    
 -0.14753552    
 -8.56133252E-02
  0.81402916    
 -0.73355758    
  0.10278042    
  0.19388252    
  0.11905971    
  8.78614411E-02
 -0.55108446    
  8.29494894E-02
  0.20608370    
 -0.49875230    
  0.49469638    
 -0.18232143    
  0.14505020    
  0.26203927    
 -0.38299221    
  0.25501165    
  8.82409438E-02
 -9.56484303E-02
 -0.12244070    
 -0.10163211    
  0.54015881    
 -0.49469641    
 -7.37668723E-02
  0.11298674    
  0.26499072    
  1.30291963E-02
 -0.20391214    
  0.14045146    
 -0.66593397    
  0.32392949    
  0.31047881    
  0.36306024    
 -0.59424293    
  0.46212497    
 -0.33590719    
  0.14336424    
 -0.27407563    
 -1.81819238E-02
  0.89590114    
 -0.89132464    
  0.12435666    
 -0.26115450    
  0.15040478    
  5.26436530E-02
  0.46088114    
 -0.63299829    
  0.23825744    
  0.37294224    
 -0.57628310    
  0.33085412    
  8.11251178E-02
 -0.22884126    
  0.33647192    
 -4.77699079E-02
  0.46194398    
  6.70645535E-02
 -0.71316582    
 -0.39631537    
  0.97672230    
 -0.60647881    
  0.96561992    
  -1.1517218    
  6.16934560E-02
  7.41080418E-02
 -0.22116086    
 -0.29098833    
 -3.36727984E-02
   1.1669964    
 -0.69528180    
 -0.14705285    
  0.12981187    
  0.27565312    
  3.56603451E-02
 -0.71244127    
 -0.16175552    
 -2.31668055E-02
  0.49507737    
  0.26236448    
 -0.21584401    
  0.50352597    
 -0.89320689    
  3.94789539E-02
  0.32255000    
 -6.26706630E-02
  0.20202677    
 -0.21202648    
  2.48148944E-02
  0.21130913    
 -3.22608612E-02
 -3.33366394E-02
  6.95579275E-02
 -0.42140076    
  0.14550681    
  0.57731557    
 -0.47822359    
  0.27103508    
 -0.28528756    
  0.18311900    
 -0.16886577    
  0.55421054    
 -0.14560583    
 -0.40860400    
  0.20409572    
 -9.68500450E-02
 -0.23272344    
  0.29434466    
 -0.56260741    
  0.29465005    
 -0.24685934    
  0.10735773    
  0.22911380    
  0.60872942    
  0.10094694    
 -0.65862054    
  0.61555278    
 -0.67138165    
 -5.91304936E-02
 -3.09295338E-02
   1.0576447    
  -1.0166131    
 -0.33045930    
  0.36987397    
  0.68587470    
 -0.83680886    
  0.16532408    
  0.28768167    
 -0.35158581    
 -0.34156224    
  0.12726124    
  0.36481804    
 -0.40984130    
   1.0468570    
 -0.84499091    
  0.46461314    
 -0.18502773    
  0.33821309    
 -0.19457026    
 -1.77623257E-02
  0.42322746    
  0.28415477    
 -0.99626052    
  0.17511863    
 -0.17991450    
   1.0098509    
 -0.82993627    
  0.58062166    
 -0.76535577    
  8.78160074E-02
  0.38460046    
  8.92681554E-02
 -0.38907114    
 -2.05344018E-02
 -4.23791632E-02
  0.33213338    
 -0.56506491    
  0.56195503    
 -0.22236529    
 -0.20674263    
  7.82005116E-02
 -0.24438496    
   1.2663901    
 -0.87801963    
  0.78111571    
 -0.89889938    
 -0.46313038    
 -5.63522689E-02
  0.31976959    
  0.30980417    
 -5.96597679E-02
  0.69927597    
 -0.14435469    
 -0.54270053    
  0.13251905    
 -0.28061453    
  0.87703264    
  -1.0453670    
 -0.18232082    
  0.42744422    
 -0.24512172    
  0.71783996    
 -0.10265425    
 -0.31508076    
 -0.18479314    
  8.53601545E-02
  0.76546788    
 -0.39390460    
  6.37546927E-02
 -0.12516291    
 -0.58578944    
  0.11844753    
 -8.31496045E-02
  0.31476858    
 -0.27510253    
 -5.71586899E-02
  1.74938887E-02
  0.38404253    
 -0.11238401    
  0.29863483    
 -0.42526749    
  0.13976216    
  9.92548540E-02
  0.33759671    
 -2.56058034E-02
 -0.39400375    
  0.45004073    
 -9.12313908E-02
 -0.47659212    
  0.14310108    
  0.25593308    
 -0.26851207    
  0.24567232    
 -9.33317393E-02
 -0.55780679    
  0.13036251    
 -5.71586899E-02
   1.3744599    
  -1.1303616    
   1.2921357    
  -1.1386431    
  0.12609319    
 -0.38136727    
  0.55669624    
 -4.48501445E-02
 -0.29689848    
 -0.27812544    
  0.79141730    
 -0.48890024    
  0.11016843    
 -9.81919244E-02
  3.21868825E-08
 -0.25642964    
  0.58207220    
 -0.27534220    
 -7.84713104E-02
  0.21905364    
 -0.12188997    
  0.19763550    
 -0.24309856    
 -0.10622258    
 -0.43610135    
 -6.18755855E-02
  0.32935509    
  0.49332651    
 -0.27837935    
  0.14172778    
 -0.10933631    
 -0.37216052    
  0.39188555    
 -6.45382479E-02
 -0.33314487    
  7.28621781E-02
  0.87771875    
 -0.54124612    
  1.88170205E-07
 -0.15414982    
   1.2693557    
 -0.58981413    
 -0.83519560    
   1.0519249    
 -0.41284493    
 -0.43506595    
 -7.11416006E-02
  2.27808785E-02
 -7.96672106E-02
  0.22216716    
  7.78173609E-03
  0.52008492    
 -0.46724227    
 -2.60723010E-02
 -3.84665765E-02
 -4.40953076E-02
 -8.10680389E-02
  0.94000703    
 -0.88804746    
  0.26528081    
 -0.56285799    
  0.41676453    
 -0.59681523    
  5.94242997E-02
  0.37948981    
  0.44277206    
  4.13855761E-02
  0.40906271    
 -0.77738810    
 -0.17920233    
 -6.26706630E-02
  0.26503983    
  0.40546545    
 -0.29363698    
 -0.69656563    
  0.11014401    
   1.4896588    
 -0.73408437    
 -0.76792037    
  0.41576385    
 -0.21396446    
  0.20573428    
 -8.17658082E-02
  0.34857002    
 -0.30470419    
 -0.56068933    
  0.50781435    
 -0.25649941    
   1.0628946    
 -0.76647818    
  0.24209332    
 -0.26407239    
  4.77312356E-02
  0.27917174    
 -9.75566953E-02
 -0.39317265    
  0.22419056    
 -5.59287630E-02
  0.36329061    
 -0.21548040    
  0.15196738    
  0.35042581    
 -0.54927653    
 -0.20334120    
  0.61677426    
  0.23889165    
 -0.76661414    
 -0.33199868    
  0.20294118    
  0.89775211    
 -0.61903900    
  0.17001934    
 -0.24620856    
  8.77058953E-02
  0.32880911    
 -0.54056674    
 -5.32809533E-02
 -4.98731807E-03
  0.51581311    
 -0.50092417    
  0.92120498    
 -0.60319877    
  0.19773403    
 -0.25679189    
 -0.37919647    
 -0.28030130    
  0.36546013    
  0.16430314    
  5.47505356E-02
 -0.28768158    
 -0.17904800    
  0.34484121    
  0.18540359    
 -0.20409454    
  0.13235176    
  0.12419065    
 -0.18378231    
  5.12935184E-02
  0.32750347    
 -0.46580899    
 -5.91304936E-02
  0.98399645    
 -0.90122545    
 -2.36424934E-02
  0.10870378    
 -0.13783205    
 -0.35036045    
  0.43531892    
  5.71583509E-02
  0.43908206    
 -0.38501421    
 -0.12949152    
 -0.16496135    
  0.18774244    
 -2.27805413E-02
  0.93365049    
 -0.74139434    
 -0.10832243    
  0.19912890    
  3.41332108E-02
 -0.27214319    
  0.24493055    
 -0.27625310    
 -4.17687632E-02
  2.34210044E-02
  0.27369571    
 -0.44496742    
  0.18506452    
  0.43397370    
 -0.34658194    
  6.87136129E-02
 -0.27217793    
  7.88592547E-02
  0.23163863    
 -5.01065552E-02
  2.82310964E-07
  8.33819360E-02
 -0.26018393    
 -0.10431207    
  0.14589009    
  0.37948978    
  0.65528786    
 -0.72915739    
 -0.41551471    
 -0.36828533    
   1.0689800    
 -0.19290397    
 -0.53336746    
  0.32455829    
  4.39633243E-02
 -0.47215733    
  0.32158390    
 -0.18232127    
  9.53104496E-02
 -0.14660427    
  0.52441710    
 -0.57294458    
  0.39248985    
 -0.34396371    
  0.31365797    
 -0.15350975    
  0.12621798    
  0.48276737    
 -0.30904707    
 -0.30443206    
 -9.93720293E-02
  0.47743836    
  0.36129355    
 -0.50368243    
 -7.00099319E-02
  3.80930444E-03
  6.97533563E-02
 -0.39488378    
  0.89286059    
 -0.89286131    
  0.40195009    
 -0.29238716    
  0.57830799    
 -2.13908646E-02
 -0.61518544    
  0.27763200    
  0.35894519    
 -0.80499548    
  0.57721138    
 -0.30894676    
  0.46830547    
  3.34292576E-02
 -1.37930745E-02
 -0.41804382    
  0.16672906    
 -0.23662607    
  0.13522708    
 -0.24512167    
  0.14981253    
 -0.13976169    
  0.40546536    
 -0.44628787    
  9.90917385E-02
  9.87347290E-02
 -0.20304689    
  0.43808636    
 -0.47000280    
  0.92382985    
 -0.95679939    
  0.96108288    
  -1.1926419    
  0.68252790    
 -0.29602122    
  0.21449393    
 -0.14518146    
 -0.20763922    
  5.34879826E-02
  0.44961473    
 -0.68322963    
 -0.21169646    
  0.68087733    
  0.54241979    
  -1.1992000    
  0.55734593    
  0.18986920    
  0.16589686    
  0.33282584    
 -0.92316443    
  0.43193164    
  0.23205844    
  0.29505110    
 -0.94761389    
  0.19080855    
 -2.85736397E-02
  0.30918860    
 -0.34860197    
  0.13604097    
  8.00429881E-02
  0.22071104    
 -0.28768200    
  0.31648359    
 -0.14942980    
 -0.49147877    
  0.48780847    
  0.26912901    
 -0.55192053    
  0.18232170    
 -0.20701396    
  1.48890046E-02
  0.24747603    
  0.13641201    
 -0.26774770    
  0.28768173    
 -0.62943202    
  0.31957555    
 -0.17073046    
 -6.47420620E-07
   1.1334594    
  -1.0039259    
  0.35433584    
 -0.48387042    
  0.13883717    
  4.52563725E-02
  0.31603700    
 -0.22314386    
  9.23735350E-02
 -0.38005522    
  0.49783820    
 -0.37172630    
  0.45628425    
 -0.18774140    
 -0.46710852    
   1.0830781    
 -0.75157237    
 -0.20159319    
 -0.37054822    
   1.0431821    
 -0.28941104    
 -0.35322034    
  0.11174434    
 -0.17792673    
  0.71912307    
 -0.62381321    
  0.68835086    
 -0.74241745    
  0.80530244    
 -0.65984756    
  0.10361218    
 -0.21432416    
  0.11940780    
  0.10665807    
 -0.43708739    
  0.64375395    
 -0.33964205    
  8.92313272E-02
 -0.17261302    
  3.79197672E-02
  9.25879925E-03
  0.29685637    
 -0.38344872    
 -0.31657189    
  0.30138123    
   1.0814594    
  -1.0077151    
 -0.30843285    
  0.40331191    
  0.36140499    
 -6.19393662E-02
 -0.21281339    
  1.95696801E-02
  0.31067136    
 -0.75768495    
  0.48876551    
 -0.39070451    
  0.95085162    
 -0.69102645    
  4.22837632E-03
  0.34308061    
 -0.39504075    
 -0.34719673    
  0.69941658    
 -0.43078256    
  0.23841129    
 -0.14222687    
  0.69314694    
 -0.65880895    
 -2.13231184E-02
 -0.12372724    
  5.68868183E-02
 -0.34945920    
  0.87219542    
 -0.43457311    
 -0.25312415    
  8.33818540E-02
 -0.13353133    
  0.10821352    
  0.46034136    
  1.60518941E-02
 -0.50764543    
  0.20067076    
 -2.63175033E-02
 -0.42566696    
  0.40773097    
  3.11831236E-02
  4.37655719E-03
 -0.16072251    
   1.4897298    
 -0.92499942    
 -9.47269201E-02
 -0.32246837    
  0.20708637    
  0.14382011    
 -0.60095781    
  0.25446633    
 -0.13164492    
 -5.68634942E-02
  0.60999709    
 -0.24801703    
 -0.21392646    
  0.29567757    
 -0.52111816    
  0.40162674    
  0.59205091    
 -0.94872582    
  0.35667536    
  0.79542577    
 -0.76139665    
  4.36435938E-02
 -0.45096850    
  0.32200286    
  5.12936600E-02
 -0.30318701    
  0.39499399    
  0.10956211    
  0.80462068    
 -0.48673952    
 -0.55050409    
  6.52818978E-02
 -9.75431204E-02
  0.31397247    
 -0.45455384    
 -0.36615288    
   1.0208348    
 -0.62219602    
  0.89692634    
 -0.55265719    
  0.66024935    
 -0.83676255    
 -0.24855976    
  4.35911268E-02
   1.0042493    
  -1.2872040    
  0.90998119    
 -0.93546051    
 -0.23124105    
  0.85769618    
 -0.38161314    
  0.99399930    
 -0.92097425    
  0.31203115    
 -1.03625236E-02
 -0.29698539    
  2.76518334E-02
  0.16705444    
  2.28150990E-02
 -0.24595788    
  0.50019205    
 -0.14399850    
 -0.26878187    
  0.12800913    
 -4.76278812E-02
 -0.43642795    
  4.30845581E-02
  0.10836882    
  0.34032616    
 -0.35119498    
   1.0071197    
  -1.0348217    
  0.12152182    
  9.90144536E-03
 -0.41536671    
   1.7074579    
  -1.4235135    
  0.76885879    
 -0.16068199    
 -0.44762671    
 -1.44584822E-02
  0.56927741    
 -0.66604549    
  0.82567573    
 -0.78892678    
  4.04101238E-02
  0.55820048    
  1.68543980E-02
 -5.14402352E-02
 -0.52857715    
   1.2675775    
 -0.28674841    
 -0.79933703    
  0.46323797    
 -0.30258855    
 -0.22049655    
 -0.46210450    
 -0.14256385    
   1.3345767    
  8.73653740E-02
 -0.62909496    
  8.73158202E-02
  6.78771958E-02
 -0.37469316    
  0.41751316    
  9.69417021E-02
 -0.65580875    
  0.34243760    
 -8.12829733E-02
 -0.41967806    
  0.75557470    
 -0.31199062    
  0.81703550    
 -0.84903836    
 -0.16299808    
  0.70975512    
 -0.56729198    
  2.16032205E-07
  0.91877675    
 -0.70984221    
 -0.40546438    
  0.77085572    
 -0.21848150    
 -0.57278442    
  0.86553961    
  -1.2207426    
   1.1965930    
 -0.67116803    
  0.61165452    
 -0.55256522    
 -2.91080456E-02
 -0.11147300    
  0.19637287    
 -0.19166704    
 -0.10901798    
  0.52846992    
 -0.39167237    
 -4.67382260E-02
  9.57452580E-02
 -1.75445005E-02
  0.26982480    
 -0.26982465    
 -0.45072192    
  0.78592849    
 -0.38046312    
  9.21702106E-03
 -6.14848919E-02
  0.38077274    
 -0.59783626    
  0.26933363    
  0.82927966    
 -0.85269892    
  0.10772772    
  0.12391124    
  0.14660308    
 -0.44689602    
  0.29652599    
 -0.14600766    
  0.19748996    
 -0.33289418    
  0.38185525    
 -0.63674736    
  0.60906428    
   1.2462256    
  -1.6054094    
  0.22815637    
 -4.00801143E-03
 -5.78670837E-02
  0.31806692    
 -0.55190551    
  0.55499667    
 -0.41945100    
  0.61759317    
 -0.16177504    
 -0.30368277    
  0.19035403    
 -3.33857816E-03
 -8.00424591E-02
 -5.20561151E-02
  0.11182818    
  8.50181803E-02
 -0.45692286    
 -0.13211764    
   1.2405827    
  -1.0937221    
  0.30820194    
 -5.90580441E-02
 -0.28388625    
  0.29522976    
 -0.33647302    
  0.51187724    
 -0.10992765    
  0.14708313    
 -0.23922950    
 -0.31508046    
  0.69314724    
  0.17657284    
 -0.66042930    
  0.17658293    
 -6.69390634E-02
  0.42073286    
 -0.82812184    
   1.2618053    
 -0.99456221    
  0.14780979    
  8.06296766E-02
 -0.26447883    
 -7.12886676E-02
  0.64779896    
 -0.70873111    
  7.56023824E-02
  4.27624099E-02
  2.75254771E-02
  0.25081146    
 -0.31625572    
 -1.45990774E-02
  1.94184221E-02
 -0.23159184    
  0.27854994    
  0.87125534    
 -0.67602032    
  0.73743522    
  0.16287939    
  -1.1329370    
  3.27893160E-02
  0.10904072    
 -0.48499075    
  0.32877225    
  9.22315195E-02
 -0.20459338    
  0.38544640    
 -0.48780897    
  0.61210561    
 -0.31399959    
  8.84993561E-03
  0.24493055    
 -0.26720273    
  0.52157867    
 -0.77676177    
  0.95952845    
 -0.56575960    
  0.64494491    
 -0.31691185    
 -0.21330471    
 -0.12656263    
  0.74155909    
 -0.47189543    
 -5.28895408E-02
  0.36526391    
  -1.0300629    
   1.4153709    
  -1.0500380    
  0.19870910    
  1.75138488E-02
 -0.24242567    
  0.17045192    
 -0.22969446    
  0.18388498    
  0.27193332    
 -0.16813703    
  7.13375583E-02
  0.69642079    
  -1.0937221    
  0.21432415    
 -0.12568776    
 -4.56709825E-02
 -9.29765254E-02
  0.42744437    
 -6.56543747E-02
 -0.16672938    
  0.47736081    
 -0.92153990    
  0.49758068    
 -5.34007102E-02
  0.11543664    
 -5.40671647E-02
   1.0758686    
 -0.83385670    
 -0.69003671    
  0.19671060    
  0.73804218    
 -0.57807767    
  7.53490999E-02
 -0.15213616    
  0.67657888    
 -0.35769829    
 -0.30489346    
  0.44480491    
 -0.75117928    
   1.3263572    
 -0.77486044    
 -0.25910833    
 -0.37768519    
  0.74973428    
  0.56927741    
 -0.92272222    
  0.76213980    
 -0.56988364    
 -5.06928489E-02
  0.31626919    
 -0.31227720    
 -0.27842960    
  0.40546533    
 -0.16355114    
 -4.22007218E-02
  0.25704536    
 -0.45675921    
  0.91207141    
  -1.0965012    
  0.51713467    
  1.12570478E-02
 -0.37063035    
 -0.10236278    
  0.16520999    
  0.17211726    
 -0.27353677    
  0.30301368    
 -6.86967596E-02
 -0.23995034    
  0.12216786    
  9.07537937E-02
  7.47598782E-02
  0.60459399    
 -0.28460002    
 -0.62477070    
  0.59351748    
 -0.37729350    
  0.63353515    
 -0.57073361    
  0.33957314    
 -0.33957276    
 -0.10054087    
  0.14725910    
   1.2545397    
  -1.2586974    
 -5.12930937E-02
  0.10798851    
  0.36802751    
 -0.48041156    
  0.16603689    
 -0.19735917    
 -0.13613293    
  9.90917385E-02
  0.94052303    
 -0.91261387    
   1.0800928    
  -1.3287901    
  0.10594909    
  0.11484008    
  0.52394664    
  0.11093135    
 -0.37833619    
 -0.43697807    
  0.54743510    
  0.42488357    
 -0.61507851    
  0.52806789    
  6.97693080E-02
 -0.70188069    
 -8.81085172E-03
   1.5473745    
  -1.9506298    
  0.32025862    
  0.88702047    
 -0.74391925    
 -7.79606849E-02
 -0.29068863    
  0.24930473    
  0.69079721    
 -0.29951644    
  0.61561501    
  -1.2683215    
  0.72021693    
  2.34617740E-02
 -8.46430808E-02
 -0.64691305    
  0.10836882    
  0.36689267    
 -0.11497795    
 -6.06241152E-02
  7.72919729E-02
  0.19803748    
 -0.39870757    
 -0.10648266    
  0.43498790    
 -0.40183508    
 -0.10294703    
 -4.93937060E-02
  0.40546513    
  0.25225171    
 -0.16735257    
 -0.20110078    
  0.23539038    
 -0.41676533    
 -0.26520988    
  0.75071746    
 -0.63871241    
 -0.14974450    
  0.23841177    
  0.39122275    
 -7.22179413E-02
 -0.17792673    
  0.57897586    
 -0.25765532    
 -0.24533430    
  0.43904129    
  0.82549852    
  -1.5441247    
   1.0523999    
  -1.1260115    
  0.99889445    
 -0.51766944    
 -0.10393083    
  4.75129113E-03
  0.10346289    
  0.24512282    
  0.14599553    
  0.25612000    
 -0.61362052    
  0.45909724    
 -0.64472967    
  0.58279938    
 -0.36065075    
 -0.14095744    
 -0.15338667    
  0.34484076    
 -0.16877717    
 -3.65332179E-02
  0.35946137    
 -9.88878757E-02
 -0.51321876    
  0.25264478    
  0.17453915    
 -0.48258328    
  1.25780171E-02
  0.40546536    
  0.41925839    
 -0.50173384    
 -6.54441118E-02
   1.0575216    
 -0.90544349    
  0.85908341    
 -0.65690523    
 -0.55707663    
 -5.93566848E-03
 -0.28768250    
  0.60179764    
  0.61165452    
 -0.72672331    
  9.30901989E-02
 -9.79806632E-02
 -1.98023878E-02
  6.76577091E-02
  0.13935570    
 -0.31237400    
  0.30010489    
 -5.93391880E-02
 -0.26323867    
  0.40166977    
  0.56124371    
 -0.86554080    
  0.93467718    
 -0.45314234    
 -0.40228540    
 -0.10535995    
 -6.55970126E-02
  0.82030231    
 -0.53262049    
 -4.24597366E-03
  3.75827290E-02
 -2.48975735E-02
  4.11577299E-02
 -0.45718226    
  0.35985440    
 -0.24561708    
  0.12783362    
  0.12221742    
  0.64789087    
 -0.18789268    
 -0.27473071    
  2.18193159E-02
  0.31254989    
 -0.35292271    
 -0.20275317    
  0.29567757    
 -7.07006231E-02
  0.21947399    
 -0.22682650    
 -0.27910867    
  5.68868183E-02
 -0.31099370    
  0.99021858    
 -0.59953731    
  0.62945974    
 -0.98917925    
  0.16799083    
 -0.10880367    
  0.51769847    
  0.19817720    
 -0.77506506    
  0.24246708    
 -1.93241294E-02
 -0.21706375    
  0.37885168    
 -9.57257971E-02
  0.14035742    
  0.31411555    
  0.44431430    
  -1.1004723    
  0.30567595    
  0.78920496    
 -0.81420660    
  7.32031688E-02
 -0.19415596    
  6.45390376E-02
 -3.17492448E-02
   1.0036092    
 -0.46192852    
 -0.23799832    
 -0.45247135    
  0.45247149    
 -0.50179541    
  0.80717742    
 -0.29860160    
 -0.27871290    
  0.34725523    
  0.17068720    
 -0.54051799    
  0.10809652    
 -0.18889999    
  0.41857970    
 -0.37974012    
  0.53899676    
 -0.36065075    
 -0.53501952    
  0.45630446    
  1.70942191E-02
 -0.16551420    
  0.15700364    
  7.41080418E-02
  0.12306026    
 -0.11122589    
 -9.88457501E-02
 -0.21130934    
  0.18053795    
 -0.18053770    
  0.13952996    
  7.60989711E-02
  0.83739716    
 -0.88145602    
 -1.81819238E-02
  0.75538963    
 -0.73271269    
  0.13409151    
 -0.17062500    
  0.19388252    
 -7.14586675E-02
  0.24673113    
 -0.59812969    
  0.26550838    
  0.68639767    
 -7.01220781E-02
 -0.29334822    
 -0.38776630    
  0.50121039    
 -0.37127370    
  0.28663063    
 -0.20594263    
 -0.23483987    
 -0.10863333    
  0.27115303    
  0.18232183    
 -0.62600875    
  0.34754279    
  0.19900171    
 -0.10703233    
  0.45312542    
 -0.33860224    
 -8.56553093E-02
  0.59498703    
 -0.47630152    
 -0.12275894    
 -5.88403828E-02
  0.12973604    
 -0.31465942    
  8.48381221E-02
 -0.14937669    
   1.1403224    
  -1.3565468    
  0.50806344    
  3.66642252E-02
  0.23111181    
  7.04728216E-02
  0.57721186    
 -0.37923399    
 -0.37204921    
 -0.25534645    
  0.18986920    
  0.76389259    
 -0.71259999    
 -0.13353102    
 -0.44501173    
   1.2482029    
 -0.82798487    
 -0.17315823    
  1.48147754E-02
  0.50787991    
 -0.32066840    
  0.61276543    
 -0.39451236    
 -0.21419649    
  0.20763902    
 -0.55797321    
  0.39390388    
 -0.18232103    
  0.70700413    
 -0.59700304    
  2.06196737E-02
 -0.45140135    
  6.21327311E-02
  0.89189905    
 -0.21392652    
 -0.34754241    
  0.11054143    
  0.71802860    
 -0.93344998    
  8.74122158E-02
 -9.22314599E-02
  0.41667438    
 -0.60772973    
  0.24740764    
  0.69314712    
 -3.48463841E-02
  0.22172393    
 -0.75164336    
 -0.29709628    
 -5.41988341E-03
  0.47542402    
 -0.50857508    
  0.20728765    
 -8.08034763E-02
 -0.13211764    
  0.38067845    
 -0.28382856    
  8.82930011E-02
  0.51363885    
  0.22314394    
 -0.95641106    
  0.55543011    
 -0.36921769    
  0.15276302    
  0.26236466    
 -0.20173989    
  0.13890907    
  0.33354285    
 -0.38969773    
 -7.10583478E-02
 -5.98978549E-02
 -0.34556738    
  0.33314469    
  0.12883310    
 -0.11230358    
 -5.04312515E-02
 -4.31958446E-03
  2.56424882E-02
  0.39840803    
 -0.41114700    
  0.34679690    
  6.99993446E-02
 -0.40405759    
  0.69103533    
 -0.78381628    
  0.18540359    
   1.0143942    
  0.22731876    
  -1.5090896    
 -0.23705836    
   1.5285460    
 -0.74414974    
 -0.34757993    
  4.42727581E-02
 -6.92741200E-02
 -0.36211386    
  2.39532441E-02
  0.45734978    
  0.16849317    
 -0.35757875    
 -6.06242418E-02
 -4.42329869E-02
  0.30881435    
  6.08418770E-02
  0.51082540    
 -0.84591025    
  0.61229479    
 -0.56489211    
  0.72054648    
 -0.87007773    
  2.65275817E-02
  0.41068730    
 -0.20337461    
 -4.79389690E-02
 -0.31789541    
  0.30441332    
  0.28541744    
  0.32768765    
 -0.48183805    
 -6.13689087E-02
 -0.31476775    
  0.96700555    
 -0.51449513    
 -0.38005522    
 -0.39743215    
  0.18232231    
   1.2641265    
  -1.1099761    
  0.26455984    
 -3.11821438E-02
  3.55595350E-02
  8.69583152E-03
  0.32277307    
 -0.43731532    
  0.89469969    
  -1.0022197    
  8.29494894E-02
  8.11905041E-02
  7.50908032E-02
  0.10109649    
 -1.55044887E-02
  0.40024352    
 -0.68273032    
  3.56274024E-02
  0.82855153    
 -0.81366277    
  0.12487357    
 -7.67867491E-02
 -0.10379756    
  0.21056482    
  0.75451571    
 -0.72540802    
 -0.15483475    
  0.64160174    
 -0.36716488    
 -0.60613501    
  0.35065722    
  0.60741556    
  0.40971875    
 -0.74721426    
 -0.21511158    
  0.36772522    
  0.30974427    
 -0.78530151    
  0.27146208    
  0.26670921    
 -0.78384465    
  0.18442822    
  0.22524664    
  0.16608430    
 -0.56318164    
   1.0273850    
 -0.55348277    
   1.4036528    
  -1.3359572    
  1.44408811E-02
 -0.38946423    
 -0.46262306    
  0.14085817    
 -6.79504648E-02
  0.27786851    
   1.3253002    
  -1.1273227    
  0.11886085    
  0.56452996    
 -0.54743558    
  0.60690570    
 -0.32134455    
 -0.66798860    
  0.81023979    
  0.52997774    
  -1.2286646    
  0.21421506    
 -5.53129725E-02
  6.42420799E-02
  0.52407056    
 -0.64686614    
  0.20386343    
 -0.40341759    
  7.10358769E-02
  1.13640772E-02
  0.29191044    
  0.26528081    
 -0.30839097    
  0.31162196    
 -0.89238483    
  0.84954482    
 -0.44145796    
 -5.37768900E-02
  0.34276623    
 -0.21338776    
  9.70741585E-02
 -0.14174624    
  0.17638209    
  0.91543901    
 -0.92828780    
  0.11394461    
  0.35282171    
 -0.51533955    
 -2.28835344E-02
  7.14585781E-02
  0.50129753    
 -0.36078653    
  0.36339366    
 -3.98457311E-02
 -0.69044000    
  6.28479421E-02
  0.94924456    
 -0.89490962    
  0.47060427    
  0.22972858    
 -0.45437416    
  0.39791819    
 -0.50914353    
 -0.22524737    
  6.12442158E-02
  0.15979253    
  1.67370699E-02
  5.64663187E-02
  0.28768227    
 -0.67565328    
  0.21734694    
  0.15481526    
  3.97625146E-03
  0.86081129    
 -0.63449889    
 -0.42302370    
  0.38101363    
 -0.45623818    
  6.06243312E-02
  0.38899010    
 -0.59512156    
  0.81760114    
 -0.16126840    
  9.53099728E-02
 -0.67624497    
  0.21077771    
 -2.75241137E-02
  0.68380123    
 -8.06294754E-02
 -0.83801144    
   1.2858235    
 -0.98354268    
 -0.29058528    
  0.22314408    
  0.12653023    
 -0.33238220    
  0.27763185    
  9.49164331E-02
  0.26780111    
 -0.46280152    
  0.63147563    
 -0.52707261    
 -8.07623044E-02
  3.21875066E-02
 -5.58291674E-02
  0.30663985    
 -4.31720242E-02
 -0.24450949    
 -0.23139346    
  0.55707645    
 -0.16152211    
 -7.44148269E-02
  0.12869132    
 -0.11589826    
  2.92299017E-02
  0.10905776    
 -0.19047229    
  0.69982100    
 -0.56629020    
 -0.22216727    
  0.70285618    
 -0.69314742    
  0.74950004    
 -0.70232207    
  0.45198485    
 -0.17589027    
 -0.22226956    
 -5.38251512E-02
 -2.80385185E-02
 -0.34791115    
  0.84825581    
 -0.37156329    
  0.36000279    
 -0.31518838    
 -0.52150595    
  0.84249276    
 -0.50890034    
 -0.12805142    
  0.12323242    
  0.50501132    
  0.71477759    
  -1.1912153    
  3.50955133E-07
  0.11097848    
 -0.50942516    
 -2.12030709E-02
  0.41494471    
  0.31329429    
 -0.30858839    
  0.20705259    
 -0.21175733    
  9.87347290E-02
 -0.38014802    
  0.92624116    
 -0.37739742    
  3.60386190E-03
  0.96542388    
 -0.33346328    
 -0.49126068    
 -6.78770542E-02
  0.48987141    
 -0.58819628    
 -3.75982933E-02
 -0.10493454    
  0.35155520    
 -0.72354531    
  0.34174943    
  0.60133946    
 -0.71747887    
  0.23586981    
 -0.41917738    
  0.63215256    
 -0.34595114    
 -0.25704589    
   1.1706659    
  -1.0364158    
  5.38027808E-02
  0.12516317    
   1.2198133    
 -0.91134042    
 -0.67479730    
  0.93906003    
 -0.74169999    
  0.37344876    
  0.71683681    
 -0.70661557    
 -0.39367026    
  3.94137427E-02
  0.12686707    
 -8.89469609E-02
  5.87077662E-02
 -0.20898899    
  0.12197766    
 -0.13284761    
  0.52385479    
 -0.16118753    
 -0.12541705    
 -4.40591946E-02
  0.33389461    
 -0.24351053    
  0.20067057    
  0.25951079    
 -0.25279939    
  4.89496253E-02
  0.30504626    
 -0.45972836    
 -1.87619906E-02
 -0.27264374    
  0.13911287    
  5.47505356E-02
 -0.19386292    
  0.27642480    
 -9.90907028E-02
  0.30932167    
  8.49708468E-02
 -0.68754447    
  0.44023558    
 -0.47432870    
  0.19856718    
  0.45327732    
 -0.57402664    
   1.2098377    
 -0.74385291    
 -0.25901395    
 -0.44086719    
 -0.24362196    
  0.49868402    
  8.04451406E-02
  0.12260223    
 -0.19782647    
  0.77559114    
 -0.49575207    
  3.10104582E-02
  0.15524039    
 -0.23464708    
  0.17748865    
 -0.25478017    
 -0.38776541    
  0.43144050    
 -8.47357526E-08
 -1.72415618E-02
  0.20382810    
 -6.21773340E-02
 -0.11166967    
  9.64604244E-02
 -0.10493454    
  0.71002519    
 -0.75351053    
  0.12907679    
 -0.20763899    
 -0.20173992    
  0.22078864    
  0.65222728    
  0.21376270    
 -0.75030559    
 -0.44183254    
  0.79556197    
 -0.44610327    
  0.18078469    
 -0.47308600    
  0.52917504    
 -9.13177878E-02
  0.23973790    
 -0.17420422    
 -0.54113019    
  0.57776535    
 -9.42313150E-02
 -0.29164192    
 -0.32176536    
  0.58127761    
 -2.47942097E-02
  0.25038379    
 -0.53389013    
  0.65636802    
 -0.25833786    
 -0.30778322    
  0.25805953    
  0.16916344    
 -0.32593155    
  0.20275347    
  0.19964875    
  0.15852357    
 -0.35070959    
 -0.13087976    
  0.43880156    
 -0.52273649    
 -0.13287403    
  0.25830767    
  2.80581657E-02
 -7.38036186E-02
 -0.19689527    
 -0.12102696    
 -5.86537085E-03
  0.25327268    
  0.89878696    
 -0.63536918    
 -0.24981098    
  0.74579132    
 -8.70109424E-02
 -0.45565471    
 -0.54320794    
   1.0943842    
 -0.71456122    
  8.62035435E-03
 -0.40761316    
  0.36822146    
  0.19782591    
 -7.60820806E-02
  0.21600370    
 -0.44608766    
  0.78119415    
 -0.56303817    
 -0.24334593    
  0.15560754    
  0.19029544    
  6.97144717E-02
 -0.31845304    
  0.36451411    
 -0.66461986    
   1.5673134    
  -1.3441693    
  0.56246877    
 -0.23316489    
 -0.20267075    
  8.77218414E-03
  7.16097280E-02
  0.20840085    
 -0.43052903    
  0.26587203    
  2.68732533E-02
  3.71792950E-02
  2.52268538E-02
 -0.41260791    
  0.24652404    
  0.47837162    
  0.14292690    
 -0.61710578    
  0.20370907    
 -4.53834310E-02
  0.10821397    
 -0.38641605    
 -0.41494477    
   1.1080915    
 -0.40075934    
 -0.22402397    
  0.14720373    
 -0.28895026    
  0.20159343    
  0.29594633    
 -0.36020875    
   1.0107963    
  -1.1380260    
 -0.26942414    
  0.79916495    
 -3.92203294E-02
  0.26354733    
  3.71269174E-02
 -0.57107097    
 -7.97065049E-02
 -0.28042960    
  0.90349275    
 -0.32993665    
 -0.25878751    
  0.81420618    
 -0.81843519    
 -0.17556402    
  0.28388676    
  0.32224911    
  0.57948816    
 -0.23166728    
 -0.68154132    
 -0.36772406    
  0.21868970    
  7.72919729E-02
 -0.16592756    
  5.22691272E-02
 -0.34484029    
  0.32142088    
  0.70023125    
 -0.51475501    
 -0.36118430    
  0.33727863    
  0.39465395    
 -0.19435051    
 -0.24567263    
  0.20869359    
  0.17257105    
 -0.53611839    
  2.91275289E-02
  7.82005116E-02
  0.11285477    
 -0.23507185    
 -0.15665412    
  0.29205868    
  0.10361218    
 -0.16669576    
  0.61581379    
 -5.95256761E-02
 -0.44628689    
  0.95871192    
 -0.75237513    
  2.34516151E-02
 -0.31226349    
  1.34838820E-02
  0.58976889    
 -0.53335464    
 -0.39915648    
   1.6880277    
  -1.3816533    
 -0.25131536    
 -0.39657685    
   1.6544278    
 -0.36810055    
 -4.24534529E-02
 -0.63854331    
  0.15207841    
  0.17468569    
 -0.17884307    
   1.0473187    
 -0.83086425    
  1.66389327E-02
 -0.36187401    
 -0.14785127    
   1.3136647    
 -0.79735947    
 -0.21498002    
  7.81651661E-02
 -0.23163751    
  0.29004928    
  0.81486255    
 -0.48550802    
 -0.47820011    
 -0.16518560    
  0.40546477    
  0.30691302    
  0.17635116    
 -0.80050588    
  0.57786065    
 -0.47650850    
 -7.07159340E-02
 -0.21562901    
  0.16251923    
  0.12783363    
 -0.39156219    
  0.58383369    
 -1.66391563E-02
 -0.31719667    
 -0.14345600    
  0.11541683    
  0.10346289    
 -0.33135805    
   1.1163120    
 -1.17652295E-02
 -0.79043144    
 -0.31411624    
  0.98082930    
 -0.67107105    
  9.57071707E-02
  2.35300381E-02
 -0.54901260    
  0.55673569    
 -0.12260211    
  2.57523134E-02
 -0.20633718    
  0.45623705    
  0.18616445    
  0.31870261    
 -0.64265072    
 -0.43428582    
  0.50731057    
 -0.10379710    
  0.57511973    
 -0.75432229    
  5.45587987E-02
  0.13242416    
  0.81179100    
 -0.53286856    
 -0.46590739    
 -4.29658443E-02
  0.40708938    
 -0.66119617    
  0.43235439    
  0.80319059    
 -0.41834453    
 -0.65499568    
  0.62109351    
 -0.63184577    
 -0.17049900    
  0.32542315    
  0.36772513    
 -0.24994145    
 -0.15072790    
  0.23739547    
  7.62623474E-02
  2.41808612E-02
 -0.40205762    
  9.71644670E-02
  5.40673696E-02
  0.26774803    
 -0.21645433    
  3.68140154E-02
  0.34901521    
 -1.42659033E-02
 -0.43166766    
 -2.69071572E-02
  0.22677353    
 -0.10294800    
  0.40144059    
 -0.55291873    
  0.33111769    
 -0.53803903    
  0.16395490    
  0.26797691    
 -0.44349298    
  0.82376719    
 -0.18130128    
 -0.26053107    
  0.18430331    
 -0.24567263    
 -0.11620132    
  0.80300015    
 -0.78421950    
  3.20401713E-02
   1.2706202    
  -1.1968340    
 -2.54254900E-02
  0.23593676    
 -0.29790419    
 -0.11095675    
  0.23933823    
 -0.24959567    
 -0.18026248    
  0.90636468    
 -0.68569314    
  0.79429114    
 -0.43613219    
 -0.32888830    
  0.41503462    
 -0.77583969    
  0.67224038    
 -0.76617253    
   1.1948403    
 -0.37053213    
 -0.30894676    
 -2.75241137E-02
  0.89275986    
  -1.2527622    
  0.26747966    
 -0.19671027    
 -0.29391289    
  0.55004674    
   1.0527023    
 -0.81429130    
 -0.26768082    
  0.25241435    
 -0.20882286    
  0.49168655    
  0.37505561    
 -0.76756203    
  0.45975840    
 -0.58778650    
 -0.14685997    
  0.12715559    
  0.57162613    
 -0.47225249    
  0.67725551    
 -0.54654348    
  0.52104980    
  -1.0846263    
  0.50665069    
  0.10703320    
 -0.21752122    
 -0.18982597    
  0.85212833    
 -0.95310539    
  0.95551133    
 -0.59260571    
  9.13498476E-02
  0.65058714    
 -0.26651332    
 -0.42044130    
  0.25314173    
  7.38801807E-02
  0.22492261    
 -0.51161557    
 -0.25527450    
  0.12004884    
  7.41080046E-02
 -7.41071627E-02
  0.12329853    
 -0.37396690    
 -0.36837050    
   1.1636758    
 -5.66950999E-02
 -0.19912885    
 -0.57498664    
  0.21102233    
  0.43589130    
  6.41436651E-02
 -0.57077169    
  0.21155819    
 -0.65164781    
   1.8276917    
  -1.3668764    
  0.34012881    
  0.45065716    
 -0.75551695    
  0.13846932    
 -7.14582577E-02
  0.15017486    
  2.36228965E-02
 -0.48648199    
  0.52465343    
  0.47653663    
 -0.37342542    
 -0.16093029    
  0.15415099    
  0.29023018    
 -0.38282269    
 -0.19735917    
  0.18610218    
 -9.07918289E-02
 -0.23144308    
  0.12240145    
 -0.43825582    
  0.55961615    
  0.41494405    
 -0.29580095    
 -4.82471399E-02
 -8.73568580E-02
  5.64663187E-02
 -0.44751289    
  0.18436481    
  4.97611314E-02
  0.14439453    
 -4.29248735E-02
 -0.48058590    
  0.21602616    
  6.63224235E-02
 -0.37907815    
   1.4075511    
  -1.1005269    
  0.64908713    
 -0.76471722    
  0.44137210    
  0.39573595    
 -0.53819948    
 -6.42193034E-02
  0.33501372    
  0.31112793    
 -0.36742759    
 -0.17233257    
  0.10856668    
 -3.77403721E-02
 -0.24038514    
  0.21878645    
  0.41560292    
 -0.46025360    
  0.27735463    
 -0.13699758    
 -1.19762095E-02
 -0.11928943    
  0.40997970    
 -0.32750332    
  0.75963718    
 -0.71881461    
  0.37843636    
  6.36815205E-02
  4.03075255E-02
 -0.70058173    
  0.65770000    
 -0.17717972    
 -0.24649103    
  0.11515505    
 -0.39499453    
  0.12240145    
  3.17492299E-02
  0.66139841    
 -0.19530870    
 -0.10629462    
 -0.32902327    
  3.82214524E-02
  0.16480760    
 -0.32732716    
  0.89848584    
 -0.80050588    
  0.51082593    
 -0.21981594    
 -0.81676120    
  0.84944338    
 -0.28447193    
  0.32233134    
 -0.38858113    
  0.20563929    
 -0.44141901    
  0.73558599    
 -0.47723138    
 -8.37702677E-02
 -0.43003690    
  0.63158929    
 -0.52548212    
  0.48085088    
 -0.10490014    
  9.23733562E-02
  0.11122609    
  3.69047821E-02
 -2.94139814E-02
  0.13586035    
 -0.63925207    
  0.48074841    
 -0.14339414    
 -0.18320246    
  0.45198494    
 -0.10648368    
 -0.44558537    
  0.91979378    
  0.15315096    
 -0.72154635    
 -4.20233235E-02
 -0.13291872    
  0.52252167    
  0.15082267    
 -0.55774236    
  0.12310623    
 -3.86886857E-03
 -4.35709506E-02
 -8.12978670E-03
  3.21315639E-02
 -1.99610740E-02
 -3.27895470E-02
 -0.11934634    
 -0.27988780    
 -9.77973789E-02
  0.85120428    
 -0.52160436    
  0.75521988    
 -0.72609210    
 -6.42193034E-02
 -0.42608419    
  0.13157676    
   1.0053543    
 -0.11684368    
 -0.33872804    
  0.34993294    
 -0.65757561    
  0.46122855    
 -0.24889584    
  7.13093355E-02
  4.74398620E-02
 -0.14965610    
  0.17632498    
 -0.12817529    
  0.56570238    
  -1.1382216    
   1.1856240    
 -0.33508468    
 -0.38623369    
 -0.10535995    
  0.10058646    
  0.15892428    
 -6.31786510E-02
 -0.30818057    
   1.0376177    
 -0.69945633    
  0.26851186    
 -0.13077001    
 -0.41284445    
  0.25378016    
  0.29305515    
 -0.45658916    
  0.22618487    
 -0.46596307    
  0.28445071    
 -0.40789449    
  0.45065764    
  2.29898021E-02
 -6.09090067E-02
  0.11401821    
 -0.30507413    
  0.30937454    
 -0.22529161    
  0.20359915    
 -6.33705556E-02
  5.01242131E-02
  0.69979173    
 -0.20509532    
 -0.44273642    
  0.10028466    
  5.20566404E-02
 -0.25442579    
  0.98839384    
 -0.87790608    
  0.23726887    
 -0.52077526    
  0.32047155    
  0.56191701    
 -0.37156329    
 -0.17435336    
 -0.10889432    
 -4.06381600E-02
  0.17306183    
 -1.16962940E-02
  0.18883583    
 -0.15037008    
 -0.35937321    
  0.20898995    
  3.87145542E-02
 -0.10208503    
  5.89743108E-02
  0.22402410    
 -0.47282425    
  0.99136668    
 -5.16244024E-02
 -0.56681639    
 -0.53179681    
  0.60673761    
 -0.34590250    
 -0.35086027    
  0.20854445    
  0.67833203    
  0.50483793    
 -0.49592265    
 -0.29759264    
  3.90676521E-02
 -0.35503373    
  0.38522488    
 -0.18306482    
  0.19415617    
  0.35777685    
 -8.30464363E-02
 -0.51924044    
  0.14809644    
  0.93950111    
 -0.88436890    
  2.64665205E-02
 -0.18381509    
 -3.65332179E-02
  9.25879925E-03
  0.57074499    
 -0.63252282    
  0.14571160    
 -0.22208425    
  0.43157631    
 -4.93058152E-02
 -0.24873836    
 -0.12825513    
  0.34022447    
  0.16214456    
 -0.10041887    
  0.50162876    
 -0.90357953    
  0.31365797    
  4.87903245E-02
  0.17127147    
 -0.43841004    
  0.17109412    
  0.22636382    
 -0.59229892    
  0.29492334    
  0.18159971    
 -0.20348270    
  3.47860344E-02
  8.20130482E-02
  0.32913381    
 -0.69598472    
  0.84323144    
 -0.55839413    
 -0.12260254    
  0.26570296    
  0.62613660    
 -0.92624080    
 -0.34955764    
  0.79103261    
 -0.14880602    
 -0.47299394    
  0.13950084    
  0.84282327    
 -0.95282495    
   1.1159034    
 -0.65392631    
  0.31478420    
 -0.27176642    
 -0.33436945    
  0.36205262    
  0.32618049    
 -0.34687048    
 -0.41245896    
 -8.79695788E-02
  0.16882055    
 -0.21588741    
  0.71989435    
 -0.45660335    
  0.18540359    
  0.10574471    
 -0.65579069    
  0.11332773    
  0.34830669    
  0.22482301    
 -0.29441530    
  0.67266834    
 -0.90486276    
  0.25446633    
  0.46115428    
  0.36193874    
 -0.87740427    
  0.38510376    
  0.32189989    
 -0.72578341    
  0.39114544    
  0.29962960    
 -0.50529873    
 -0.63949507    
  0.20810643    
  0.69918996    
  0.20858045    
 -0.57999295    
 -0.17103173    
 -0.41850278    
  0.85290653    
  9.89639163E-02
 -0.30711967    
 -0.17081800    
  0.38566273    
 -0.59179378    
  0.36447614    
 -0.45258290    
   1.0741941    
 -0.25452963    
 -0.40112656    
  7.90434778E-02
 -0.59420651    
  0.54501694    
 -0.13473223    
  2.37544551E-02
 -0.24329913    
  0.37094426    
 -0.16592756    
 -7.59867206E-02
  0.62509364    
 -0.26631555    
  0.29683134    
 -0.60431570    
 -0.16841865    
  4.62512970E-02
  0.26626804    
  0.34754285    
 -0.60817587    
  0.30301368    
 -9.11691412E-02
 -0.21184322    
  0.29048717    
  0.15535070    
 -0.57137460    
  0.99584359    
 -0.70023036    
  0.13707991    
  0.15296969    
 -0.16126791    
 -0.19743510    
  7.33833611E-02
  0.16086662    
 -0.39945987    
  0.48780847    
  3.61053571E-02
  0.50442249    
 -2.14354182E-03
 -0.69314754    
  9.80373621E-02
  0.14801754    
 -0.30346566    
  4.87902425E-02
  2.14138962E-02
  3.74267325E-02
 -0.45140135    
  0.12629403    
  0.41109875    
  0.60715663    
 -0.77387059    
 -0.12722988    
  0.70314723    
 -0.36524019    
  1.42346872E-02
  0.53041995    
 -0.83832878    
  0.16372047    
 -0.17338239    
  0.54985964    
 -0.38467407    
 -0.10399022    
  0.20191519    
  0.24089518    
 -5.73313870E-02
 -0.52227736    
  0.13679776    
  0.57450718    
 -0.42624521    
  7.21376613E-02
 -0.63273895    
  0.29626572    
  0.72096151    
 -0.61406457    
  7.54237026E-02
  0.56570238    
 -0.60048854    
  0.34151632    
 -0.66218573    
  0.25199237    
 -0.29561165    
  0.34643239    
 -5.55697717E-02
 -0.21130934    
  0.32803312    
 -9.31932703E-02
 -9.34547931E-03
 -6.79870918E-02
  0.73014289    
 -0.65747255    
  0.61543852    
 -0.42458597    
  1.88170205E-07
 -3.93751152E-02
  0.14202973    
 -0.25231034    
  6.92922100E-02
  0.55181450    
 -0.33118480    
  0.15510863    
 -0.29152045    
  0.40289724    
 -0.46641111    
 -0.14530945    
  0.89811677    
 -0.42692977    
 -3.61485444E-02
 -0.61074734    
 -5.66645572E-03
  0.31015518    
 -0.14310046    
  0.19979607    
 -0.21921460    
   1.1480253    
 -0.38621187    
 -0.77662790    
  0.87256187    
 -0.61134666    
  0.23153701    
  0.39834756    
 -0.71794140    
 -0.40755993    
 -0.20909172    
   1.1969719    
 -0.73866433    
  0.45643109    
  0.72071409    
 -0.96187580    
  3.87642831E-02
 -0.23943549    
  0.41028476    
 -0.37702808    
 -3.81001979E-02
  9.26586464E-02
 -0.45072192    
  0.85618663    
 -0.57372588    
  0.12762341    
  0.41311595    
 -5.96726760E-02
  0.49121726    
 -0.88222492    
  0.13830489    
 -0.15276308    
  3.34164016E-02
  0.78289354    
 -0.49521148    
 -0.47849098    
  3.35228629E-02
  7.91971385E-02
 -0.38536450    
 -7.75590912E-02
  0.51243705    
  7.44531229E-02
 -0.13417231    
  1.02042388E-02
  6.86550438E-02
  0.47118732    
  0.31251860    
 -0.58260572    
  0.12036376    
  0.57665169    
  -1.0404885    
  0.89083248    
 -0.19768558    
 -0.34195131    
 -0.11826385    
 -0.36101332    
  0.39923477    
  8.77058953E-02
 -0.33723608    
  0.61533046    
 -0.68738431    
  0.69314688    
 -0.52432662    
 -0.26528203    
  0.17384624    
  0.14345486    
  0.78341722    
 -0.94837886    
  0.78151625    
 -0.87845904    
  0.54843259    
  0.37382758    
 -0.29405156    
 -9.72290188E-02
  0.38411221    
 -0.75497121    
  3.50917131E-02
  0.91924232    
  -1.1448524    
  0.40957189    
  0.18641186    
 -0.10008297    
  0.95464367    
 -0.84104621    
 -0.75545198    
 -8.85971019E-07
  0.81409937    
 -0.59095621    
   1.0027305    
 -0.10140811    
 -0.55671942    
  0.17758684    
 -7.02039674E-02
  4.96553034E-02
 -0.27735555    
  0.22769968    
 -4.84262854E-02
 -0.24046865    
  0.41512740    
 -0.11538182    
 -0.13868302    
 -0.11365858    
  0.21570849    
 -0.15290746    
  0.25565267    
 -2.13682938E-07
  0.32486132    
  9.68484208E-03
 -0.73497337    
  0.88877994    
 -0.35313907    
  0.50964850    
 -0.89185703    
  5.85943088E-02
  3.98455821E-02
  6.42945692E-02
 -0.13720116    
 -0.12993716    
  0.29957312    
 -5.46585657E-02
 -0.35614026    
  0.26195312    
 -9.94335636E-02
  0.17471722    
 -0.31084982    
  0.18492243    
  0.47647581    
 -0.27698642    
 -5.09201623E-02
  0.55748165    
 -0.98941380    
  0.96999472    
 -0.75377107    
 -0.49247670    
  0.41551572    
  0.15272069    
  6.64144754E-02
  0.19957444    
 -0.26598963    
  5.02201319E-02
  0.16862239    
  0.28336203    
 -0.25951135    
  0.36772516    
 -0.56428868    
  0.20327568    
 -0.13592300    
  4.86079790E-02
 -0.12419007    
  0.37184843    
 -0.54266655    
  7.09511712E-02
  0.46313038    
  0.26589456    
 -0.77098960    
  0.81830984    
 -0.82308435    
  0.11298674    
  0.56812662    
 -0.67634004    
  0.15822420    
  0.12945759    
 -3.26704271E-02
  0.25581393    
 -0.77033746    
 -0.11086345    
  0.66162121    
 -0.12492631    
 -0.20022233    
  0.96155590    
 -0.95664233    
  0.81310624    
 -0.96074319    
  0.14272238    
  1.95125844E-02
 -0.15093444    
  0.35947978    
 -0.17062500    
 -0.31439155    
  0.99819344    
 -0.48609459    
 -0.57113230    
  0.20128427    
  0.25254101    
 -1.73162241E-02
 -0.12051559    
  0.92316383    
  -1.0268829    
  0.20216042    
 -0.12337827    
  0.24512275    
 -0.55665654    
  0.24901307    
 -0.25593358    
  0.18347909    
   1.6266305    
  -1.2951248    
  0.42328569    
 -0.76641971    
  0.41129562    
  0.17062525    
 -0.54180080    
  0.37889850    
 -0.48550856    
  0.54159760    
 -5.60890585E-02
  1.52677204E-02
  0.86659080    
 -0.95360214    
  0.18781599    
 -8.20428208E-02
  0.34018290    
 -0.58778661    
 -0.31666937    
  0.58269042    
 -2.58795992E-02
  0.11319531    
 -0.39217529    
  0.41531718    
 -0.42027977    
 -0.25987968    
 -0.18361264    
  0.40804484    
 -2.61105653E-02
  0.68517929    
 -3.25228944E-02
 -0.51912367    
  0.21943259    
  4.00778055E-02
 -0.11733668    
 -0.27570537    
  0.17878775    
 -5.45598976E-02
  0.46883494    
 -0.51180059    
  0.67095101    
 -0.54292333    
 -7.11416006E-02
   1.1711831    
 -0.62682426    
 -0.59638000    
  0.10146964    
 -7.74868429E-02
 -2.88479775E-02
  0.12802806    
  0.41542971    
 -0.53374946    
  0.10969902    
 -3.07711624E-02
  1.76997241E-02
 -0.11122593    
 -0.10318404    
  0.14165136    
 -4.33799066E-02
   1.0075620    
  -1.0632737    
 -0.26028326    
   1.8592499    
  -1.4315116    
  0.31484252    
 -0.31044716    
 -0.45953259    
   1.1394346    
  -1.0278431    
   1.1743460    
 -0.29474512    
 -0.43157616    
  5.40676452E-02
 -0.21752122    
 -0.16196914    
  0.56431407    
  0.42608428    
 -0.90613759    
  0.11441120    
  0.17327201    
 -9.11518931E-02
  0.50165486    
 -0.57480544    
  0.56723928    
 -0.41054100    
  0.36390051    
  4.15647402E-02
 -0.10169189    
  1.39865121E-02
 -0.53424525    
  4.17696983E-02
 -0.41002056    
  0.85993803    
 -0.18406172    
 -0.11430506    
 -3.57887819E-02
  0.63049632    
 -0.64271635    
  0.82898140    
 -0.71667749    
 -0.55961502    
 -4.59090322E-02
  0.62367505    
 -0.11016817    
 -0.19444278    
  0.74541581    
 -0.71656680    
  0.23539038    
 -0.24491511    
  0.33783835    
 -0.11565206    
  7.73870051E-02
  0.26888976    
 -0.54482156    
 -3.32574397E-02
 -0.12323212    
  0.58960682    
 -0.40546483    
  2.69072335E-02
  0.22491150    
 -0.19012584    
 -0.29626665    
  0.21158330    
  0.53199536    
 -0.60431570    
  0.24685979    
  0.14518236    
 -0.39204183    
  0.16974282    
  0.63225847    
 -0.36374697    
 -8.05800483E-02
 -0.33298162    
 -0.15822396    
  0.26455984    
  0.65058720    
 -0.61610162    
 -9.31932703E-02
  0.20531136    
  3.78066604E-03
 -0.51082623    
  0.66443676    
 -0.34884584    
  0.24671690    
  0.17693058    
 -3.67013291E-02
   1.0152761    
 -0.76569349    
 -0.41890419    
  0.22976334    
 -0.27120048    
 -0.27241385    
 -9.53094140E-02
  0.68197417    
 -0.74503195    
  0.13795853    
  0.72360617    
  0.16974235    
 -0.68056816    
 -4.17490583E-03
  0.63278431    
 -0.62445039    
  0.12833139    
  0.71302152    
 -0.87082845    
  0.17946807    
 -0.31177944    
  0.75692284    
 -0.67725503    
 -0.11947358    
 -7.37170875E-02
  0.36646324    
  0.53551799    
 -0.74082881    
 -0.24073929    
  0.72803402    
 -0.22314397    
 -0.20983927    
  0.24147634    
 -0.38831174    
  0.21082337    
 -0.13707891    
  0.56703538    
  0.12136048    
 -0.63757652    
  0.89443195    
  -1.0189943    
  0.11095650    
  0.70900291    
 -0.72743577    
  0.50709778    
 -0.22876167    
 -2.49568447E-02
 -0.22133930    
  0.70657051    
 -0.70656937    
 -4.13848199E-02
   1.1125988    
  -1.0757272    
  0.85950458    
 -0.87317210    
  0.41762295    
  0.34206736    
 -0.90243804    
  0.50445610    
 -0.24087144    
 -2.46924218E-02
 -0.56065720    
  0.72192645    
 -0.42155042    
  0.15954098    
  0.28652903    
 -0.49027669    
  0.13705663    
 -0.17740782    
  0.26687971    
  0.80792320    
 -0.66933686    
  3.46858203E-02
  3.35229076E-02
  3.24355625E-02
 -0.41079870    
  0.32957339    
 -0.41318762    
   1.2626805    
 -0.78977376    
 -0.10294800    
  0.56018919    
 -0.81495196    
  0.14448170    
  0.21684565    
 -7.24609103E-03
 -0.29865134    
  0.27659100    
 -0.57743204    
  0.59949160    
 -6.76952749E-02
 -0.42511305    
  0.28768256    
  0.23380041    
 -0.64823472    
 -0.12967695    
  0.53514373    
  0.28090274    
 -0.30830058    
  0.44776702    
 -0.62454939    
  0.26533455    
 -0.20114157    
 -0.12689205    
  0.35313955    
  0.54893333    
 -0.36454758    
 -0.23960103    
  0.28658986    
 -0.18297757    
  0.53109151    
 -0.39854503    
  0.15906489    
  0.14740483    
 -0.23655841    
 -0.49276966    
  0.87765902    
 -0.39783603    
  0.88921702    
  -1.3227601    
 -0.26942414    
  1.58779358E-07
  0.26438728    
  0.16705401    
 -4.81491946E-02
  0.76452839    
 -0.95134395    
  0.40004525    
  2.15065051E-02
 -0.31889692    
  0.29376140    
  6.34015650E-02
 -0.35716245    
  0.73142922    
 -0.96068871    
  0.43170309    
  0.10933628    
 -0.17946856    
 -0.17720613    
 -6.86279982E-02
  0.79686695    
 -0.38233572    
 -0.18593796    
 -3.99157926E-02
  0.18156707    
  0.21023071    
 -0.63090575    
  0.42444149    
 -5.40671647E-02
 -0.19671056    
  7.89277628E-02
  0.10178233    
 -0.10625680    
  0.25925460    
  7.01452419E-02
 -0.14558534    
 -6.95258155E-02
 -0.12783308    
  0.23399380    
 -0.56502694    
  0.26041508    
  0.23767200    
  1.52677204E-02
  1.12994341E-02
 -2.27280743E-02
  0.90473002    
 -0.88575357    
 -0.40171197    
  0.19349562    
 -0.18789220    
   1.3332353    
  -1.1224576    
  0.17778671    
  0.16384345    
 -0.43648762    
  0.10386697    
  0.15351023    
  1.14720967E-02
  0.15143079    
  0.10241481    
 -0.20922869    
 -0.15718521    
  4.57461812E-02
 -1.22698601E-02
  0.51820600    
 -0.41284543    
 -9.71633494E-02
  0.66835248    
 -0.82727724    
  0.21449393    
  0.30680293    
 -0.18687747    
  0.10089862    
 -4.75529172E-02
 -0.72615284    
 -0.12874919    
   1.5066184    
 -0.99732059    
  0.24671690    
  0.31420913    
 -0.41599146    
 -0.49899098    
  0.81310672    
 -0.31809109    
 -8.73733535E-02
 -0.10054087    
 -0.14458050    
  0.16363026    
 -0.16362870    
  0.46652582    
 -0.34627587    
  0.89940017    
 -0.19401261    
  8.39655772E-02
 -0.66447902    
  0.37006307    
 -3.67013291E-02
 -0.23805133    
 -9.96672660E-02
  0.21525215    
  0.20895848    
 -0.27820340    
  0.47705448    
 -0.39035764    
  2.73052379E-02
 -0.71699929    
  0.86390793    
 -0.38105580    
  0.19989714    
 -0.34136254    
  0.68823308    
 -0.76460558    
 -3.22603695E-02
  0.11352402    
  0.63541424    
 -0.33802360    
 -0.65058786    
  0.45513701    
  7.63085410E-02
  0.95708025    
 -0.97354114    
 -0.20159319    
  0.91120154    
 -0.78275883    
  0.20512533    
 -0.22769989    
 -0.41925868    
   1.0939720    
 -0.83267683    
  0.11599899    
  0.63177782    
 -0.50242180    
  0.22731918    
  0.13102841    
 -0.64742452    
  0.31387278    
 -5.02201207E-02
 -2.60881204E-02
  5.98471649E-02
  0.47103998    
 -0.14769502    
 -0.53002751    
  0.74775153    
 -0.48460269    
 -0.22805718    
  0.33224052    
 -0.46929684    
   1.0182555    
 -0.51082528    
 -1.02563873E-02
 -0.39520827    
  8.31778795E-02
  0.47934949    
 -0.66449165    
 -8.85541067E-02
  8.85536596E-02
  0.19448881    
 -0.25264496    
  0.58911633    
 -0.15028206    
 -0.18154888    
  0.43286395    
 -0.38760769    
 -1.78567879E-02
  0.16947639    
  0.59536237    
 -0.74698174    
  0.60048848    
 -0.66916454    
  9.05596763E-02
 -0.32442465    
   1.5309908    
  -1.4785013    
  0.60716844    
 -0.30118832    
  0.40964073    
 -0.31015465    
 -0.30809182    
  0.12576970    
  0.23758438    
 -0.14227375    
  0.17748865    
 -0.38322294    
  0.99719244    
  -1.3975941    
  0.39019758    
  0.87546915    
 -0.55004650    
  0.16676888    
  6.08087927E-02
 -0.13902491    
 -0.16551419    
 -0.49758026    
  0.75686282    
 -0.23948026    
  2.70812213E-02
  0.12538752    
 -0.14465639    
 -0.15091263    
 -0.10989487    
  0.37121567    
 -0.24783568    
 -0.40769911    
  0.17783803    
  0.65885818    
  0.67110348    
  -1.0269481    
 -0.26444033    
 -4.98725511E-02
 -0.25050232    
   1.0563695    
  0.13733152    
 -0.47532719    
  8.52301270E-02
 -0.42526749    
 -0.15082335    
 -0.13685843    
  0.49469638    
 -0.15822399    
 -3.88392545E-02
  0.12981187    
 -0.24512172    
  0.47346953    
 -0.50737226    
  0.23457257    
  0.19362095    
  0.32625473    
 -0.32251611    
  0.58279884    
  -1.0379879    
  5.86478366E-03
   1.0404212    
 -0.85907477    
 -0.29257187    
 -6.75924197E-02
  0.13702103    
 -7.59857520E-02
  0.80211943    
 -0.50298995    
 -0.27315316    
   1.0391892    
 -0.53996909    
 -5.60143963E-02
  0.24027953    
 -0.59754312    
  0.29354730    
 -0.32948002    
  0.24724117    
 -6.39037266E-02
  0.59172732    
  4.39628288E-02
 -0.31677467    
  0.21796449    
 -0.73867851    
  0.11709215    
  3.26113217E-02
  0.54963470    
 -0.58778596    
  0.30421141    
  0.14473915    
  0.19290385    
 -0.50209218    
  0.34060454    
 -0.21800222    
 -0.19782647    
 -1.04720881E-02
  0.92676181    
  -1.0861905    
  0.59257627    
 -7.80534521E-02
 -0.25978532    
 -0.20067102    
  0.40351364    
 -0.26706243    
  0.51489860    
 -0.68706733    
  0.65924531    
 -0.20067059    
 -0.28640541    
  5.46038896E-02
  0.27308345    
 -7.24122897E-02
  0.43275765    
 -0.41707093    
 -1.56863704E-02
 -0.10843916    
 -6.83628991E-02
 -0.12547791    
  0.31015468    
 -0.10754135    
  0.10361218    
  0.17309268    
  6.60039205E-03
 -0.30538115    
   1.0164590    
 -0.71767825    
 -0.43231201    
  0.45845732    
 -5.63996360E-02
 -0.21634099    
 -0.35184309    
   1.2159491    
 -0.63084310    
 -0.17964059    
 -3.26557495E-02
  0.24854395    
 -0.34884584    
  0.12083665    
  7.43981525E-02
 -0.27642453    
  0.23008482    
 -0.24512167    
  0.28007779    
 -0.27503935    
  0.43028003    
 -0.39570931    
  0.64593375    
 -0.36068124    
 -0.26602051    
 -0.13217154    
  0.28632280    
  0.16516818    
 -9.04773548E-02
  5.88400997E-02
  1.76997874E-02
  1.39371930E-02
 -0.10574473    
  0.79542577    
 -0.62926030    
 -0.31074750    
  1.32454205E-02
 -0.36044201    
  0.90235752    
 -0.46593013    
  4.05704416E-03
 -2.04503052E-02
  0.86543208    
  0.39673117    
  -1.0675213    
  5.62128052E-02
 -0.16006319    
 -1.24316259E-07
 -7.03412369E-02
  2.40014084E-02
   1.3366635    
  -1.3647218    
  0.31771386    
 -0.38932371    
  0.52728295    
 -0.81351131    
  0.11000016    
  0.37729380    
 -0.28293079    
  1.41169578E-02
 -0.21268363    
  0.21268347    
 -0.11370178    
  0.67731559    
 -0.67731494    
 -0.14632717    
  0.80485135    
 -0.36561945    
 -0.25690961    
 -0.11211697    
  8.65404978E-02
  0.45433715    
 -0.32795653    
 -5.15333004E-02
  5.60897365E-02
 -5.12940623E-02
  0.13830489    
  1.24228420E-02
  0.54957139    
 -0.54137433    
 -0.28632224    
  0.85349005    
  -1.0779922    
  0.33257762    
  0.39730182    
 -0.36372462    
   1.1249903    
 -0.70702600    
  6.60901219E-02
 -0.18115899    
 -0.29350716    
  9.78556126E-02
  0.81468940    
 -0.45252147    
 -0.21652812    
 -0.18893704    
  0.53270799    
 -0.62536752    
  4.27624099E-02
  0.68145138    
 -0.22314334    
 -0.54574186    
  3.00026257E-02
  4.80865762E-02
  0.19938982    
 -0.16705383    
  0.20108345    
 -0.16098917    
 -0.21336533    
  0.75852948    
 -0.37676662    
 -0.20395534    
  0.18533409    
  0.24250361    
 -0.45072097    
 -0.21622396    
   1.0515453    
 -0.91228253    
 -0.21691298    
  0.59191895    
 -0.24837293    
  0.85357124    
 -0.45252147    
 -0.62199324    
  0.54538649    
 -0.11818106    
 -0.12588009    
  0.15762913    
  0.30574727    
  0.12936710    
 -0.98008126    
  0.45415998    
  8.38381723E-02
 -0.56839609    
  0.31508183    
  0.11878383    
  0.23744039    
 -8.55784342E-02
 -0.27969542    
  0.51716924    
 -0.39736822    
 -2.44906731E-02
  7.94070587E-02
 -0.26503912    
  0.35268727    
 -0.45198491    
  1.63499992E-02
 -0.22314373    
  0.46661934    
 -0.15062544    
  0.60568756    
  0.17241639    
  0.18908632    
  2.22228896E-02
 -0.79728734    
 -0.17745578    
  5.66192977E-02
 -0.13747175    
  0.30205175    
 -0.25075850    
  6.76577091E-02
  5.89743108E-02
  0.50994426    
 -0.72540754    
  3.75371538E-02
  0.30205175    
 -0.45532545    
  0.40341806    
  0.48171711    
 -0.26845878    
  6.41241223E-02
 -0.40391299    
  5.29420731E-07
  9.74221751E-02
  0.69103533    
 -0.70805734    
  0.26927340    
 -0.55552566    
  0.98154366    
 -0.61293954    
 -0.12174292    
  0.54159689    
 -0.56417215    
  0.50808185    
 -0.43332222    
 -0.35184309    
  0.77133459    
 -0.50804329    
  8.85531902E-02
  6.55973181E-02
 -0.17757031    
  0.68362302    
 -0.52609283    
  0.40140849    
 -0.41362837    
 -8.99963379E-02
  0.61385167    
 -0.42631233    
 -0.28150499    
  0.66314453    
 -0.64847511    
  0.25562060    
 -0.20359948    
  0.21481369    
  0.13862956    
  0.22508299    
  6.50230050E-02
  0.15449628    
 -0.52545476    
 -0.25886133    
  0.79668736    
 -0.66486216    
  2.75062583E-02
 -0.59011406    
  0.41243455    
  5.40673696E-02
  0.58924782    
 -0.42760631    
  5.79871200E-02
  0.81717098    
 -0.56624746    
 -0.32394800    
  0.33484775    
 -0.63779718    
  0.36890784    
  0.20453200    
 -0.43926689    
  0.58678925    
 -0.60033357    
  0.39633301    
 -0.22161542    
  0.49776396    
 -2.58537624E-02
 -0.52682632    
 -0.34294543    
   1.1610177    
 -0.88908410    
 -1.30719217E-02
 -0.24195942    
 -0.20377879    
 -0.16332592    
   1.1329614    
 -0.45198476    
 -0.21299039    
  0.17979319    
  0.39272603    
 -0.30782712    
  0.40546468    
 -0.69573444    
  0.23856835    
 -0.33077490    
  0.61025929    
 -0.70557046    
  0.24294591    
  0.24256200    
 -0.10964359    
  0.48649752    
 -0.75014997    
  0.22426076    
  0.72608137    
 -0.29708534    
 -0.35584447    
 -0.12350442    
 -8.31772164E-02
  2.51906663E-02
  0.69314712    
 -0.69314677    
  2.45708637E-02
 -4.86599328E-03
  0.32947937    
 -0.21007137    
  0.16338453    
 -0.30249670    
  4.85538654E-02
  0.23163863    
 -0.22690919    
  0.11987769    
 -0.47251660    
  8.98043439E-02
  0.73224974    
 -0.10241526    
 -0.29423931    
 -0.17185101    
  0.50769544    
 -0.48198733    
  0.79214197    
 -0.82307184    
  0.54681957    
 -0.39641446    
  0.20312488    
 -0.22130659    
 -0.54030758    
  0.90838557    
 -0.57078826    
  5.60270995E-03
  0.21978612    
  7.34673962E-02
 -8.70110542E-02
  0.66782975    
 -0.66782910    
  0.13580158    
 -0.45425603    
  0.13431287    
  2.16222368E-02
 -0.23389648    
  0.36408028    
  0.61759317    
 -8.72415751E-02
 -0.68215758    
  0.30394226    
  0.11058871    
  0.36744684    
 -0.41173482    
 -0.34328854    
  0.40546542    
 -0.31889692    
 -0.31237397    
  0.70967650    
 -0.33124056    
  0.51082557    
 -0.35082158    
 -0.45532545    
  0.12660648    
  0.54796487    
 -0.35667443    
  0.34725523    
 -0.13850069    
 -5.58803491E-02
 -5.10919951E-02
  3.56470756E-02
  0.54899848    
 -0.92192429    
  0.15656881    
 -5.46038076E-02
  0.49953780    
 -5.40674664E-02
  3.84661779E-02
 -0.31101328    
 -0.21993005    
 -8.94453451E-02
  0.51432866    
  0.49247691    
  -1.0922219    
  0.72757977    
  0.12967817    
 -0.66122884    
 -5.93158305E-02
 -3.96644883E-02
  0.24487188    
 -0.15113938    
  0.52441710    
 -0.49844161    
 -1.03092957E-02
  0.70857149    
 -0.70340461    
 -9.73748341E-02
   1.2281106    
 -0.83791292    
  0.93760049    
  -1.1464233    
  0.58831280    
 -0.40283707    
  0.13254626    
 -0.22314394    
 -0.37783375    
 -0.15624863    
  0.72925252    
 -3.97879221E-02
  0.68945056    
 -0.89794123    
  0.41451481    
 -0.38319218    
  0.43583614    
 -0.46715844    
  7.86431134E-02
 -0.46832371    
  0.38054913    
 -0.10129126    
  0.19326022    
  0.65910095    
 -0.67597902    
  0.12766299    
  0.18107213    
 -0.66237473    
  0.30570105    
 -2.25748960E-02
  0.17927305    
  0.46474203    
 -0.49182293    
 -0.53731656    
  0.48911542    
  0.28459105    
 -0.26422390    
  6.25206679E-02
 -0.12491101    
 -5.74105978E-02
  0.19735935    
 -9.79252830E-02
 -5.49818501E-02
 -0.19105601    
  0.16462252    
 -4.47415793E-03
 -0.34457764    
  0.27012348    
  0.72640395    
 -0.65644497    
  5.26436530E-02
 -0.25131425    
  0.28079054    
  0.17816374    
 -0.16579221    
 -0.31538391    
  0.40546501    
  0.17794217    
  5.78543097E-02
  0.38755465    
 -0.57938820    
  0.40426937    
 -3.15945782E-02
  0.12516287    
 -0.78194261    
  3.73879336E-02
  0.77671188    
 -0.57771057    
 -0.11966470    
  0.67605281    
 -0.55638784    
  9.32573974E-02
 -0.30147469    
  0.14217448    
 -0.23424914    
  0.36928561    
 -0.28185061    
  8.04000422E-02
 -4.38665152E-02
  0.27640834    
  0.26445523    
 -0.69576079    
  0.42104992    
 -8.98264796E-02
  7.49060465E-03
  0.10945692    
  0.28097096    
 -0.53899640    
 -0.13911238    
  0.54601997    
 -0.49273765    
  0.56766975    
 -4.09333594E-02
  0.11312962    
 -0.12433441    
 -0.90927225    
  0.32542321    
  0.44507393    
 -0.10212933    
 -0.25131497    
  0.51450586    
 -0.60613501    
  0.97131425    
  -1.1969873    
  0.44679356    
 -0.17666979    
 -0.12871192    
  0.13353178    
 -9.66229290E-03
  0.18957676    
  5.84964417E-02
 -0.34484071    
  0.16251923    
  0.22314385    
  5.65522760E-02
  0.16440688    
 -0.50019205    
 -0.23767246    
 -5.00095747E-02
 -0.39589605    
   1.0431334    
  0.47877330    
 -0.69940323    
 -3.83840166E-02
  0.44245362    
  0.21077724    
  -1.0224062    
  3.09614502E-02
  0.49484459    
 -0.16536558    
 -0.18232235    
  0.26640436    
  0.19699828    
 -0.47931862    
  0.67152476    
 -0.74934095    
  0.51313478    
 -0.40893209    
  0.10847971    
 -0.29707235    
  0.23936409    
  0.12545453    
  2.58638766E-02
  0.12014423    
 -5.03007211E-02
 -6.98432624E-02
 -0.27780119    
 -0.14483179    
  0.65002257    
 -0.28881186    
 -9.09149647E-03
  8.73922482E-02
  0.48196071    
 -0.15028232    
 -0.45628369    
 -0.13150148    
  5.26436232E-02
 -6.35128766E-02
 -7.36879706E-02
  0.65721482    
 -0.56190521    
  9.67671946E-02
  0.40222323    
  0.20214514    
 -0.61903876    
  0.22412817    
  0.49814683    
 -0.97288734    
  0.21551991    
  0.66730624    
 -0.56092513    
  0.93986362    
 -0.81902730    
  5.14966212E-02
 -1.55647304E-02
  0.31666920    
 -0.38987294    
  0.33405790    
 -0.45978487    
 -0.33169824    
  0.67972445    
 -0.20556225    
  0.22231314    
 -0.17768112    
 -0.15879056    
  6.30841777E-02
 -0.23522545    
  0.34668010    
  8.96117613E-02
 -7.79613778E-02
  0.37009829    
 -0.43798801    
 -0.33564535    
  0.17942694    
  0.47842193    
 -6.00553211E-03
 -0.67523628    
  0.21720886    
  0.42121324    
  8.67507458E-02
  3.38056460E-02
 -0.74721467    
  0.85727280    
 -0.11005899    
 -0.20529783    
  0.41673890    
 -0.90182245    
  0.16279550    
 -0.39844668    
  0.93155855    
 -1.38699003E-02
 -4.12030552E-08
 -0.45558265    
 -0.22094317    
   1.2127259    
  -1.0276611    
  2.70284805E-02
  0.47830281    
 -0.22797646    
 -0.22834718    
  0.33957314    
  0.92798722    
  -1.2208419    
 -0.49436358    
 -0.30830106    
  0.95265794    
  2.81711314E-02
  0.55563951    
 -0.88588154    
 -0.10161041    
  5.71591966E-02
 -0.23841016    
   1.2267874    
 -0.53363991    
 -0.46488819    
 -8.51570815E-02
  0.12516285    
  8.90519097E-02
  0.16117300    
 -0.26007620    
  0.62132132    
 -0.23585717    
 -0.16430303    
  0.19088271    
 -0.25225154    
  4.13285159E-02
 -0.17666979    
 -0.11236214    
  0.76358014    
 -0.38922527    
 -0.10164964    
  0.22067103    
 -0.31105462    
  0.44376171    
 -0.26294205    
  3.69047821E-02
 -0.28286245    
  4.69573513E-02
 -0.18048818    
 -1.10490639E-02
  0.65924525    
 -0.35094389    
 -4.59371693E-02
 -0.14705285    
   1.0426184    
  -1.2388970    
 -0.20671372    
  0.70785362    
 -0.34527084    
  0.52210242    
  2.71505266E-02
 -0.61310428    
  0.23407289    
  0.20736718    
  0.68248999    
 -0.23211186    
 -0.61518538    
  2.80360467E-07
  0.22978811    
 -0.22978781    
  0.11034803    
 -0.24865350    
 -0.10058672    
 -0.17915292    
  0.24071026    
  0.99748081    
 -0.93949318    
   1.3220686    
 -0.60342807    
 -0.59929407    
  6.06244020E-02
 -0.27857330    
  8.44173804E-02
 -0.37729445    
  0.63965869    
  0.47730270    
 -0.67960286    
  0.14578737    
 -0.34347293    
  0.40364224    
 -0.27079460    
  0.12149733    
  3.74267325E-02
 -0.46430647    
  0.10471062    
  0.56876343    
 -0.32135582    
  3.58785801E-02
 -8.26165155E-02
  0.49539584    
 -0.77513635    
  0.28451252    
  0.37973985    
  0.40220225    
 -0.97575784    
  0.64882642    
 -0.18534695    
  3.92211527E-02
 -0.37787679    
   1.0604795    
 -4.33281846E-02
 -0.83994502    
  9.37546864E-02
  0.69896662    
 -0.32914934    
  0.36150235    
 -0.48433840    
 -0.31126052    
  0.79184651    
 -0.91535091    
  0.13176954    
 -0.31691137    
 -0.12629290    
  0.21800126    
 -0.24397746    
  0.91891879    
 -0.54917157    
  0.32339981    
  0.34442964    
 -0.44468555    
 -0.21409287    
  6.53828382E-02
  0.29713067    
 -0.40860400    
 -0.26899064    
  5.40668890E-02
  0.29205868    
  0.41560292    
 -0.63983810    
  0.48424584    
  3.31151746E-02
 -0.68342245    
  0.66700190    
 -0.11944006    
 -0.20649156    
 -5.17764874E-02
  0.28405261    
 -2.95225512E-02
 -0.29898083    
  0.55527765    
 -0.15656920    
 -0.30247992    
 -0.15338667    
  0.27014995    
  6.70865849E-02
  0.24876627    
  2.06189603E-02
 -0.49062288    
  0.17834577    
  3.83337294E-07
  1.97242759E-02
 -5.62393740E-02
 -0.24191442    
  0.10008355    
 -0.18232146    
  0.43363580    
 -0.15600410    
 -0.19014350    
 -0.11647525    
  0.21130912    
 -5.38024046E-02
  0.74932796    
 -0.69077408    
 -4.35898751E-02
  0.65787947    
 -0.35301834    
 -0.22405693    
  0.21304743    
 -0.25501123    
  0.36991987    
  9.81966872E-03
 -0.12104548    
 -0.26346853    
 -0.11658747    
  6.75584674E-02
  0.24008493    
 -8.66524726E-02
  0.21622333    
 -0.50390601    
  0.54138869    
 -4.09608819E-02
 -0.34136254    
 -4.51205336E-02
  0.69314760    
 -0.38641697    
  0.13400257    
  0.12690885    
 -0.22387025    
 -0.11960281    
  0.42975807    
  0.13453129    
 -0.67238575    
  0.37924901    
 -0.19616723    
   1.4060600    
  -1.6311061    
  3.73879336E-02
  0.30586472    
  3.32253985E-02
 -0.17840795    
  0.30414748    
  2.87735532E-03
  3.66751403E-02
 -0.16203058    
 -0.56779325    
  1.70947723E-02
  0.96588737    
 -0.42830497    
 -0.39561310    
  0.81960744    
 -0.61227375    
 -0.50817358    
  0.34401274    
  0.79991472    
 -0.58525795    
  0.12783366    
 -0.26136470    
 -0.28912535    
  7.24552050E-02
  0.38005561    
  0.38815901    
 -0.13033046    
 -0.46095297    
  0.36564338    
 -0.21149278    
 -0.53294736    
  0.48145118    
 -0.31794536    
  0.60562748    
 -0.11625990    
 -6.87325886E-03
  0.63821757    
 -0.80276674    
 -5.42935170E-02
  0.18375075    
 -0.32652134    
  5.82759071E-07
  7.16291517E-02
  0.15349244    
  0.19345789    
 -0.12104548    
 -0.34830740    
  0.33721563    
 -0.18753946    
  0.20230021    
 -0.28159603    
  0.28159583    
 -0.13720116    
 -0.13955210    
 -0.30228066    
 -0.39570978    
   1.3838645    
 -0.94342011    
  4.28192541E-02
  0.32442403    
  0.11826429    
 -0.43671858    
  0.26053146    
 -3.73874493E-02
  4.75129113E-03
  0.29358837    
  0.44586334    
 -0.53835070    
 -0.11488004    
 -0.22314334    
  0.18774244    
 -0.27277863    
  0.89354897    
 -0.92358202    
  0.98690814    
 -0.64869523    
  0.37306142    
 -0.18351960    
 -6.31005242E-02
 -0.39403710    
  0.54654336    
 -6.80535585E-02
  6.80531040E-02
  0.21786658    
 -0.70914739    
   1.2859985    
  -1.2234775    
  3.47431488E-02
  0.26423851    
  0.12317837    
 -0.18099783    
 -0.26157185    
   1.2243816    
 -0.89381808    
 -0.36731353    
  0.41433787    
 -0.15650882    
  0.11318143    
  6.77617416E-02
 -0.28538549    
  0.18765871    
 -0.20151550    
 -0.31439155    
  0.61018056    
 -0.68281972    
  0.33451307    
  0.13291806    
 -0.10393083    
  7.34272823E-02
  0.16671352    
  9.97265652E-02
  0.16234951    
 -0.19683540    
 -0.37948969    
  0.14753525    
 -0.11226673    
  4.83194441E-02
  0.50704467    
 -0.54551148    
  0.14994019    
  0.14871129    
  0.31281793    
 -0.40812796    
 -0.45886680    
  0.73041821    
  0.23526445    
 -0.37228626    
 -0.26236394    
 -0.16788074    
  0.57334632    
 -0.20810576    
 -0.22034845    
  0.91349655    
  0.12768403    
  -1.0936985    
  0.60613602    
 -0.51708388    
  0.11828151    
 -0.15947780    
 -0.10848136    
  9.90917385E-02
 -9.47869290E-03
  0.31931886    
 -0.49027669    
  0.22201376    
  0.20763958    
 -0.27308348    
  4.71780375E-02
 -0.35601667    
  0.93969840    
 -0.22057581    
 -0.47000369    
  8.82930011E-02
  0.89637506    
 -0.41412291    
 -0.28286237    
  0.53514326    
  4.49407008E-03
 -0.46552977    
 -3.26704271E-02
 -1.48703260E-02
 -0.32975399    
  0.50769544    
 -0.22785698    
  0.14283831    
 -9.66758505E-02
  0.26870582    
 -0.43166766    
  0.12464219    
  0.28670478    
 -0.41578227    
  0.34909043    
  2.47694422E-02
 -5.66192716E-02
 -0.18038213    
  0.44597676    
  0.32721308    
 -0.84551030    
 -0.42439243    
  0.27647275    
   1.0591981    
 -0.18534105    
 -0.91327077    
 -9.48082879E-02
  0.26533455    
  0.41670111    
 -0.29703620    
 -0.30538133    
  4.00050431E-02
  0.32732648    
 -0.19870986    
 -2.17870828E-02
  0.36501056    
  0.16587676    
 -0.50051636    
  0.96141142    
  -1.1437328    
  0.62963384    
 -0.56029981    
  3.75625454E-02
 -4.93746029E-07
  0.22957467    
 -0.46780857    
  0.44183323    
  8.63842666E-02
  0.57428610    
 -0.84600341    
 -9.09149647E-03
  0.13238947    
 -0.19358511    
  0.72185767    
 -0.49290526    
 -0.20024090    
  0.72563255    
 -0.70232207    
 -0.34294561    
  0.22573762    
  0.37209895    
 -0.34652179    
  0.48317418    
 -0.11895171    
 -0.38979891    
  0.27069953    
 -0.44579384    
   1.0651362    
 -0.17131820    
 -0.92516774    
  0.75189656    
 -0.35282147    
 -0.21357355    
  0.37865406    
 -4.06711511E-02
  0.23738086    
 -0.22986265    
 -1.89038403E-02
  0.49544081    
 -0.26469225    
 -0.39641446    
 -0.53514206    
 -1.55040137E-02
  0.50926232    
  0.48514688    
 -0.44827530    
  0.46262348    
 -0.44913971    
 -9.35263559E-02
  9.75579396E-03
  0.30333579    
 -0.37371716    
 -1.04720881E-02
  7.10956678E-02
  2.42134966E-02
  8.26160237E-02
  0.14339475    
  0.18104872    
 -0.22393972    
 -0.30509624    
   1.3835877    
  -1.3835871    
  0.12197766    
  0.36477584    
 -0.33183113    
  0.25234294    
 -0.20708627    
  0.14014702    
  0.28286302    
 -0.36708039    
  0.36997551    
 -0.19746466    
 -0.18514267    
 -4.32970300E-02
  0.12854080    
 -0.15091263    
  0.36073864    
  0.43957663    
 -0.94098413    
   1.2301886    
  -1.2619371    
  2.12766510E-02
  0.14204714    
  7.89884701E-02
  0.14871129    
 -9.13177878E-02
  0.50763357    
 -0.50763291    
  0.28268948    
 -0.60964596    
  0.26108879    
 -0.23383871    
 -7.82526135E-02
  0.61140680    
 -0.57151556    
  0.71797603    
 -0.51629072    
  0.63195175    
  -1.0170764    
  0.38512486    
 -0.15263040    
  0.21029504    
 -3.95654812E-02
  0.98474514    
  -1.1189176    
 -9.12152082E-02
  0.19349562    
  0.34830642    
 -0.54180080    
  0.26063430    
  2.98529603E-02
  0.84669781    
  -1.0008484    
  4.78550829E-02
  0.25079542    
  0.21217476    
 -0.56108838    
  7.44753703E-02
 -9.53109935E-02
 -7.08740130E-02
  0.49373081    
 -0.24493062    
   1.1857464    
 -0.79358530    
 -0.46052405    
  0.54877555    
 -0.29588988    
 -2.22233273E-02
 -0.41109860    
  8.65404978E-02
  0.65888792    
 -0.41624674    
 -8.47967938E-02
  0.25963765    
 -0.37686726    
  0.21414797    
 -5.78670837E-02
 -0.11247792    
  8.56327489E-08
  0.19806966    
 -0.43318868    
  0.38107389    
  0.13095602    
  0.65824884    
 -0.82694578    
  0.41397563    
 -0.61702269    
  0.32367596    
  0.55310088    
 -0.26258209    
 -9.50268582E-02
  0.42703733    
 -0.96203744    
  9.14338306E-02
  0.68828070    
 -0.79580057    
  0.52584726    
 -0.21677400    
  8.73422921E-02
  0.25252569    
 -0.27087519    
 -0.68576640    
   1.0862815    
  0.49330309    
 -0.78845710    
  2.63168775E-02
 -0.39256138    
  0.47659239    
 -0.63234621    
  0.22089468    
  0.32742202    
  0.35894543    
 -0.21692716    
 -0.55891138    
 -0.42285687    
   1.0706558    
 -0.36258355    
 -8.09690058E-02
 -0.17034534    
  1.88675784E-02
  0.34775645    
  0.13270624    
  0.40738991    
 -0.65911782    
 -7.72584677E-02
  0.12799355    
 -0.34214154    
 -5.10307141E-02
   1.0053939    
 -0.69698554    
 -0.10109580    
  4.24609054E-03
  8.43884796E-03
  2.89878938E-02
 -0.18313847    
   1.2069099    
 -0.77882653    
 -0.35713199    
  0.26692048    
  6.43200576E-02
  1.94808021E-02
 -0.13032095    
  0.11737552    
 -0.38930929    
  6.96338192E-02
  0.31641307    
 -0.37172630    
  7.74876624E-02
 -0.12107739    
  0.15131818    
 -0.11247792    
 -0.33647147    
  0.67294478    
 -0.49619350    
 -3.40934247E-02
 -8.43879804E-02
  1.25002228E-02
  0.81849289    
 -0.66878897    
  0.23272301    
 -0.16551420    
 -0.13353133    
  0.21970949    
 -3.26362438E-02
  6.42420799E-02
 -0.10289399    
 -0.25695950    
  0.32824963    
  0.45323506    
 -0.74397981    
  0.61667681    
 -0.24236678    
  0.18442926    
  9.69039947E-02
 -8.99103358E-02
 -0.56573159    
 -0.28972960    
  0.31994200    
   1.1932011    
 -0.68595272    
 -0.13404354    
 -0.15962982    
  0.29367384    
 -0.26057324    
  0.57739693    
 -0.57739645    
  0.10163265    
 -0.29612064    
  0.54416209    
  0.30071172    
 -0.29092395    
  0.25635201    
 -0.21190089    
  4.25591618E-02
 -0.41443297    
 -0.19319069    
  3.75371538E-02
  0.24603769    
 -3.77403721E-02
 -0.38641748    
 -0.28978020    
  0.97344923    
 -0.72869194    
  3.23659591E-02
  0.52725095    
  0.35667464    
 -0.59783775    
  0.39745826    
  0.53308445    
  0.15684259    
  -1.0136192    
  0.35845074    
 -0.34520575    
  8.00429881E-02
  0.89086944    
  0.25518259    
  -1.1102632    
 -0.55474401    
  0.46060553    
 -0.36344278    
  0.17509387    
  7.96432868E-02
  0.73988456    
 -0.81952864    
  0.53640276    
 -0.18596430    
  0.88364720    
 -0.98334658    
  0.58239621    
 -6.99583292E-02
 -0.12596868    
 -0.40683565    
 -0.23037115    
  0.27069953    
 -0.12621756    
  0.31314006    
 -4.35580239E-02
 -0.34403527    
  0.36101317    
  2.98526529E-02
 -8.52301493E-02
  0.11103846    
 -0.64952737    
  0.27077213    
  5.29420731E-07
 -0.10794777    
  0.72376162    
 -0.61117285    
  0.47979331    
 -0.90631217    
   1.0962456    
 -0.89171296    
  0.81541616    
 -0.57054400    
 -1.36672258E-02
  0.49882737    
 -0.48064423    
 -2.73982324E-02
 -0.14953160    
  0.60025328    
  0.61653978    
 -0.80775100    
  0.32878929    
 -0.58830023    
 -0.40546536    
  0.64695811    
 -0.10334267    
 -0.16632111    
 -0.11599914    
  0.61821628    
 -0.65082824    
  0.81765980    
  0.42956224    
 -0.71887243    
 -0.10283030    
  7.97652453E-02
 -0.44628787    
 -6.45377934E-02
  0.13005330    
  0.26048675    
 -5.01065552E-02
  0.52339488    
 -0.51944989    
  6.47848323E-02
  0.57582504    
 -0.92566991    
  0.30840859    
 -4.72532623E-02
  8.03248305E-03
  0.69514495    
 -0.67927194    
  0.25872308    
 -0.18658572    
 -0.18452153    
  4.73206528E-02
 -0.31897831    
   1.3267524    
  -1.3680558    
  0.93774599    
 -0.65610564    
  0.26585510    
 -3.49001843E-03
 -0.10303262    
  7.72242201E-03
 -0.34574568    
  0.37231275    
  0.18419255    
 -0.44356528    
  0.16929211    
 -0.31538391    
  0.12648474    
 -0.23936404    
   1.0986122    
 -0.95802987    
  0.53030640    
 -0.32369274    
  1.32454205E-02
  0.12748256    
 -0.48165494    
   1.2581055    
 -0.43612608    
 -0.79120761    
   1.6310213    
  -1.2115136    
 -0.10050259    
 -0.22094317    
  0.11900350    
  0.11940780    
 -8.58305991E-02
  0.20793426    
 -0.13957009    
  0.19182138    
 -0.10334267    
 -0.13353188    
  0.17306183    
 -6.81623966E-02
  0.10245154    
 -0.23538981    
  0.49746677    
 -0.47404563    
  0.68617892    
 -0.63211113    
 -5.40665127E-02
 -0.25131536    
  0.14389329    
  1.53456572E-02
 -0.12414929    
  0.17366330    
  0.16034295    
 -0.16034284    
 -0.10697197    
  0.45100707    
 -7.09515885E-02
  0.29683134    
 -0.31164640    
 -8.15983787E-02
 -3.71176712E-02
  0.13353159    
  0.12429734    
 -0.22476812    
 -0.34054554    
  0.36464319    
 -0.25131413    
  0.10638078    
  0.50714916    
  0.44871515    
 -0.85556209    
  1.23712793E-02
  0.47918224    
 -0.57818741    
  0.25782955    
 -0.39849713    
  0.28376791    
 -0.47866943    
  0.50955868    
  9.42723230E-02
 -0.34341657    
 -9.80362669E-03
  0.19212572    
  0.49112046    
 -0.95950037    
  0.23090462    
  0.25759515    
  8.03493485E-02
  0.44157049    
 -0.80562460    
 -0.26501411    
  0.82235920    
 -0.18962069    
  0.34117046    
 -0.28768185    
  0.19497229    
 -0.57472932    
  0.12844279    
  0.20875502    
 -0.29739073    
  0.77506459    
 -0.72743577    
 -0.40779251    
  0.31527039    
  0.46808848    
 -3.57761532E-02
  4.21457402E-02
 -0.13580121    
 -9.13177878E-02
  0.38534394    
  0.12228987    
 -0.47625801    
  5.99433891E-02
 -0.46347868    
  0.19856718    
 -5.85530251E-02
  9.11906287E-02
  4.92271595E-02
  7.16097280E-02
  0.51326191    
 -0.33842060    
 -0.22485158    
  0.57295698    
  0.19825797    
 -0.43657607    
  0.14493407    
 -1.60006974E-02
 -0.16315204    
 -0.41820383    
 -0.23767246    
 -8.00205498E-07
   1.4625779    
  -1.2058570    
  0.15280235    
  0.12540083    
 -0.30691379    
  6.57516792E-02
  4.87902425E-02
  0.11826429    
 -0.18540253    
  2.73997746E-02
 -0.36572564    
  0.53899676    
 -0.20531052    
  0.40391308    
 -0.22159241    
  0.40287736    
  7.24406615E-02
 -0.58154148    
  0.51940972    
 -0.41318756    
 -0.27484462    
 -0.41830221    
  0.99525934    
 -0.39124033    
 -7.02039972E-02
  0.65846181    
 -0.51082587    
  0.36681911    
 -0.17474201    
 -0.24027956    
  0.21072134    
  0.21241975    
  0.35667536    
 -0.67445529    
 -0.28030220    
  0.29500836    
  0.82622266    
 -0.87866831    
  0.20763908    
 -0.44531083    
  0.41033092    
 -0.22800958    
 -8.03812817E-02
 -0.10683031    
  0.21526974    
 -9.53099281E-02
 -0.12487292    
 -0.17740782    
  0.82778043    
 -0.59294081    
  0.24249035    
  0.31112793    
 -0.73686957    
  0.57780498    
 -0.29292044    
 -0.25191402    
  0.34032616    
 -0.12695946    
 -2.65500639E-02
 -0.43043885    
  0.67224038    
  0.47789463    
 -0.68445134    
 -0.19014350    
  0.79981601    
 -0.50691199    
 -0.14701392    
 -4.53484105E-03
  0.23038986    
 -0.37699419    
 -0.15942839    
  0.45366693    
 -0.27340630    
  0.22931013    
 -6.78224564E-02
  0.19467178    
  0.13488381    
 -0.28663111    
 -6.50987551E-02
  0.43637291    
 -0.39680737    
  7.47238025E-02
  0.54696494    
 -0.16579223    
 -0.71524709    
  0.62674469    
 -0.66663653    
  0.48729470    
 -0.53492397    
 -0.17261204    
   1.0790994    
 -0.25061136    
 -0.38046312    
 -4.63986676E-03
  0.13875061    
  0.48954803    
 -0.53935069    
 -0.11725201    
  0.56846255    
 -0.11170366    
 -0.36974686    
 -0.10633549    
  7.96681866E-02
  0.37187374    
 -0.19860218    
 -0.18687791    
 -8.57663974E-02
  8.57662335E-02
 -0.20168550    
  0.17390676    
  0.37850034    
 -0.11217158    
 -0.47432870    
  0.43395689    
 -0.31424916    
  0.20346443    
 -5.59287630E-02
  0.32885820    
  7.66069219E-02
 -8.94281194E-02
 -0.18361311    
  0.13062052    
  8.16110596E-02
 -0.33146891    
 -0.13041665    
  0.71528858    
 -0.42388222    
 -0.45304811    
  0.73326749    
 -0.43251288    
  0.12210283    
 -0.39403710    
  0.17184950    
  0.49830741    
 -0.20228669    
  4.18179147E-02
 -0.26852605    
  0.66599607    
 -0.58047396    
 -5.04312515E-02
  0.64003712    
 -0.97478604    
  0.52636713    
 -0.35515094    
  7.80887902E-02
  0.14403951    
  0.25985920    
 -9.44934692E-03
 -2.56428625E-02
 -0.35482067    
  0.51636577    
  0.22203822    
 -0.67995995    
 -7.71348551E-02
  0.59665668    
 -0.55961549    
  8.70116055E-02
 -0.11000033    
 -1.40509084E-02
  0.23066223    
 -0.28394330    
  0.42027989    
 -0.18232183    
 -0.19893005    
  0.16705436    
 -0.43421525    
  0.22314382    
  0.86288953    
  0.26366195    
 -0.97813207    
 -0.14343205    
  0.84729809    
 -0.43029097    
 -0.40219203    
 -0.42777091    
  0.34609219    
  0.18850835    
 -0.22645350    
  0.20867486    
  4.47477866E-03
  0.29213667    
  3.27894650E-02
 -0.32492572    
 -0.17520475    
  0.16172154    
 -0.10485756    
  0.37657577    
 -0.43343961    
  0.30482131    
 -2.67599063E-07
 -4.40953076E-02
 -0.30421066    
 -4.54628281E-02
  0.54286528    
 -0.40715566    
  0.31521800    
  0.41284546    
 -0.40914804    
 -0.41473261    
   1.0411248    
 -0.58660358    
  9.78854597E-02
 -0.47193569    
  0.17022142    
 -0.29641604    
  0.41901848    
  8.47648308E-02
 -3.53946513E-03
 -0.34358945    
 -5.12940846E-02
  0.37337705    
 -0.18667869    
 -0.10100342    
  0.20067097    
 -0.44579384    
  0.62283063    
  0.48805141    
 -0.53551805    
 -0.39510322    
  0.13482007    
 -8.45576525E-02
  0.25022477    
  0.42061648    
 -0.93271494    
   1.4510323    
 -0.65507561    
 -0.44503054    
  0.39192119    
  0.29447681    
 -0.86246139    
 -6.63225576E-02
 -0.12783423    
  0.86020094    
 -0.25170735    
  3.47257629E-02
 -0.38686749    
  0.17896585    
 -9.69915316E-02
  0.77532458    
 -0.92485601    
  0.45783347    
 -0.45783290    
  0.47803611    
  0.22047353    
 -0.67723250    
  0.59652060    
 -0.35460633    
  0.14585146    
 -0.11733668    
 -8.81071389E-02
  9.21155512E-02
 -0.21319266    
  0.53527701    
 -0.24883337    
  0.30518591    
 -0.32016763    
  3.70415412E-02
 -8.73419195E-02
 -0.33647153    
  0.63598895    
 -0.41729909    
  0.15669870    
 -0.27002683    
 -0.48613334    
   1.1067091    
 -0.65620357    
  0.12638097    
  0.40088883    
 -0.20646344    
  9.66763198E-02
 -0.22913453    
 -0.21993005    
  0.27014995    
 -8.07233974E-02
 -0.12722988    
  0.33790714    
 -0.54361618    
  0.46923184    
 -0.25851041    
 -0.11093116    
  7.01088458E-02
  0.58314633    
 -0.22024056    
 -0.49643782    
  0.42899516    
  0.36324266    
 -0.41903380    
  0.28357506    
 -0.44802499    
 -0.38395905    
  0.40309891    
   1.0566709    
 -0.72494870    
  0.43891278    
 -7.04034269E-02
  -1.0022323    
 -3.25766653E-02
  0.35335875    
  0.54825550    
 -0.77139980    
  0.20909265    
  0.76371086    
 -0.73122621    
  0.28425160    
 -0.34060469    
  4.25603464E-02
  0.68850684    
 -0.48028845    
  7.94644058E-02
 -1.04710916E-02
 -0.30063036    
  0.11197348    
 -0.16052648    
  0.99380440    
 -0.77165604    
 -0.50817358    
  2.61454675E-02
  0.66035765    
 -0.14695430    
  5.26439659E-02
 -0.32626805    
 -8.47072303E-02
  0.66797107    
 -0.71317565    
  0.44141939    
 -0.50711572    
   1.6374371    
  -1.5155469    
  0.31197506    
 -8.33813697E-02
  0.37306142    
 -0.44050241    
 -7.23204091E-02
  0.17814660    
 -6.92916438E-02
  0.31641307    
  0.29500839    
 -0.11595985    
 -0.34580511    
 -0.25851041    
  2.95584239E-02
  0.13595547    
  0.25975302    
 -0.52508861    
  0.34668010    
 -8.13458040E-02
 -0.10724471    
 -0.29399216    
  0.15776157    
 -7.28618205E-02
  0.88078356    
 -0.51485008    
  0.48550764    
 -0.44597742    
  3.05371732E-02
  0.29703662    
 -0.37114432    
 -8.00425559E-02
 -0.37948880    
  0.94410503    
 -0.75221384    
  9.09715146E-02
  0.76085067    
  2.01126765E-02
 -0.55300015    
 -0.58394873    
   1.2378742    
 -0.60147971    
  0.89861703    
  -1.1985389    
  0.71024173    
 -0.30642024    
  0.24655120    
 -0.68546438    
   1.4869245    
  -1.5180156    
   1.1314023    
 -0.74363703    
 -0.20106737    
 -0.15560700    
  0.17720635    
  0.53614324    
 -0.15373445    
  0.21435893    
 -0.60105109    
  0.35710394    
 -0.84529698    
  0.67194456    
 -1.80181768E-02
  0.13897072    
  0.13313533    
 -1.95811950E-02
 -0.40971109    
 -0.42263380    
   1.0920973    
 -0.51227880    
  0.60381925    
  -1.1771649    
  0.22443217    
  3.54472026E-02
   1.0648826    
  -1.0849833    
  0.15051845    
  0.28001046    
 -0.77209133    
  0.94446188    
 -0.11155293    
  0.11432602    
 -0.55133951    
  6.06254116E-02
  0.36702812    
 -0.25580248    
 -0.29445237    
  0.59620494    
 -0.40846276    
  0.80188072    
 -0.73228705    
 -6.95924684E-02
  0.13858593    
  0.57462859    
 -0.28400996    
 -0.62239581    
  6.35133386E-02
 -5.26429005E-02
  0.71453840    
 -0.10008330    
 -0.42763880    
 -0.13417231    
  0.12516396    
  0.40395534    
 -0.61473215    
  0.13562436    
  5.68868183E-02
 -0.23823406    
  0.25649998    
 -9.09149647E-03
  0.69770283    
 -0.26372930    
 -1.19051905E-02
  0.28693366    
 -0.71357888    
  0.69543785    
 -0.75692308    
  0.31177917    
  0.18232115    
 -0.51879352    
  0.86710000    
 -0.65198946    
  4.72532921E-02
  0.38996065    
 -0.13055924    
 -0.19246154    
 -0.16378945    
   1.0553157    
  -1.4565531    
  0.33556843    
  0.58072269    
 -0.92263931    
  0.92263955    
 -0.89129013    
  0.19051860    
  0.24733861    
  0.91708696    
 -0.87038642    
  0.25679177    
 -0.31149274    
 -7.07159340E-02
 -3.93407873E-07
  4.22006473E-02
 -4.22007218E-02
 -6.68405667E-02
  0.41616008    
  0.16236657    
 -0.64030498    
  7.55078271E-02
  2.24726480E-02
  0.18601878    
 -7.26896897E-02
  3.12528946E-02
 -4.32287566E-02
 -4.51822616E-02
  0.20105268    
 -0.14786996    
 -0.18791446    
  0.44935927    
 -0.58840084    
  0.32296413    
 -0.23319311    
 -4.12437133E-02
  0.61090869    
 -0.15748921    
  0.59482229    
 -0.25978485    
 -0.66020232    
 -0.26933217    
  0.39938620    
  0.19845116    
  0.84586835    
  -1.1247004    
  0.57150203    
 -0.14712723    
 -0.53120506    
  0.98632878    
 -0.85771185    
  0.26368961    
 -0.43231201    
  0.31659636    
 -0.39621484    
  0.58532852    
 -0.72123104    
  0.47866821    
 -0.20372513    
  7.41084591E-02
  0.51794291    
  0.25867540    
  -1.1643835    
  0.47737804    
  0.16862239    
 -0.29460180    
 -0.15492177    
  0.71718007    
 -0.81357312    
  0.27871421    
  0.56603038    
 -0.57054400    
  3.99168730E-02
  0.58778691    
  0.61922479    
  -1.2514632    
 -0.14660427    
  0.64462012    
 -0.50714880    
  0.45323506    
 -0.47643793    
  0.22220457    
 -6.60434067E-02
 -0.33006671    
  0.50297397    
 -0.31508031    
  0.98774981    
 -0.74989974    
  0.30845001    
  0.56305665    
 -0.73206252    
 -0.48471537    
  0.39162454    
  0.10570855    
  0.13196243    
 -0.35197666    
 -0.38612294    
  0.47215667    
 -0.21956524    
  8.88872705E-03
  0.45720083    
 -0.29048729    
  0.27921951    
 -0.66246116    
  0.26826403    
  1.66673753E-02
 -7.28375092E-02
  0.55260736    
 -0.65550113    
  0.16743319    
  0.31541851    
  8.16780850E-02
 -0.38056755    
 -0.13587570    
  6.80535957E-02
  4.37655719E-03
 -3.10437772E-02
 -0.31508172    
  0.26899076    
  0.96057880    
  -1.0544745    
  0.25073817    
 -0.16632111    
  0.31585321    
 -0.41593719    
 -5.40664531E-02
  0.50413680    
  4.26990353E-02
 -0.52485698    
  0.38718340    
  0.29228434    
 -0.53311026    
  0.35901964    
 -0.51082504    
  0.31596714    
  6.17956184E-02
 -0.16229831    
 -0.26016396    
 -0.21602622    
  0.70021421    
 -7.68205151E-02
  0.42429799    
 -0.91504771    
  0.57807827    
 -0.24783568    
  0.19415617    
  0.11778279    
 -0.54743510    
   1.0464261    
 -1.98599277E-03
  -1.3685597    
   1.0229008    
 -0.34550154    
  0.26053146    
 -0.36061442    
 -9.66270864E-02
  0.75405574    
 -0.63573670    
 -0.35117280    
  0.85077590    
 -9.55708325E-02
 -0.17489931    
 -0.40717313    
  0.79078573    
 -0.56252664    
 -0.37135947    
  0.32542229    
  9.37546864E-02
 -0.26080832    
  0.60337716    
 -0.35038096    
 -0.24795845    
  0.42042762    
 -0.52634662    
  0.74750847    
 -0.36654943    
  0.35323367    
 -0.16583665    
 -0.52463388    
  0.57100940    
 -0.49385011    
  0.38546431    
 -0.30466101    
 -2.77791824E-02
 -0.10901798    
 -7.04890788E-02
  0.33967769    
 -0.16016836    
  0.79144037    
 -0.56174576    
  0.84995925    
  -1.0204117    
 -0.12221736    
  0.22314382    
 -0.63111180    
   1.4726791    
 -0.20604885    
  -1.0510328    
   1.2656667    
  -1.1731154    
   1.1400971    
 -0.92694747    
 -4.47415793E-03
  0.54607117    
  0.76576960    
  -1.0806582    
 -0.18303369    
  5.00105955E-02
  2.40975562E-02
 -0.48600385    
  0.90981787    
 -0.33284223    
  9.66264755E-02
 -0.54087764    
  0.32510880    
  0.28870237    
 -0.19524918    
 -0.19203317    
  0.15800464    
 -0.20882286    
  0.18940516    
 -0.15219238    
  0.15219156    
  0.18558380    
 -0.27580965    
  0.27254641    
 -0.64841205    
  0.36290574    
 -4.44514677E-02
 -0.17869160    
  0.13217184    
  0.72593695    
 -0.89689445    
 -8.23990926E-02
  7.67331272E-02
  0.17184950    
  0.13830489    
 -0.11466379    
  0.58466631    
 -0.31228760    
 -0.75555301    
  2.98536438E-02
  0.40546486    
  0.12861699    
  0.89714295    
 -0.87582022    
 -7.44322911E-02
 -0.28163883    
  0.59179491    
 -8.33814144E-02
 -0.13976173    
 -0.16743250    
  0.12051623    
  9.17313024E-02
 -7.87158981E-02
  0.87762123    
 -0.65103567    
 -8.98264796E-02
  0.14984462    
  0.51470149    
 -0.63127142    
 -2.57841479E-02
  0.11612310    
 -0.31348243    
  0.47284058    
  0.20195781    
 -0.67026210    
  0.13917148    
 -0.36685103    
  0.31015518    
 -0.16251917    
  0.37223977    
 -0.34325185    
 -1.92317106E-02
  0.17338242    
  1.21702068E-02
 -0.26115450    
  0.45483670    
  0.53121454    
 -0.70099044    
  5.36525957E-02
 -0.15726480    
  0.10361218    
 -0.13465612    
 -0.43286431    
  0.88238883    
  0.12668292    
 -0.46545738    
 -0.12893327    
 -0.12700041    
  4.58099544E-02
  0.51974052    
 -4.84948121E-02
 -5.09667248E-02
  0.36318943    
 -0.41345140    
 -0.36011687    
  0.10289424    
  0.33647236    
 -8.96119028E-02
 -0.43721366    
  0.31551665    
  0.26085445    
 -0.45025957    
  5.08200675E-02
  0.44086730    
 -0.48695725    
  0.34719646    
 -0.37106395    
 -3.44011709E-02
  0.13540483    
 -0.16072251    
  0.13864700    
 -1.80182401E-02
  0.21584442    
  0.50421059    
 -0.54152840    
 -0.40167075    
  0.56930852    
 -0.36451381    
  2.73997746E-02
  0.87396610    
 -0.71212292    
  0.27612129    
 -0.25714490    
  0.19724700    
  0.14618278    
 -0.48018906    
  1.70942191E-02
 -0.26533529    
   1.4710011    
  -1.1204224    
 -7.26121441E-02
  0.10326619    
 -0.43806660    
   1.1809022    
  -1.1692729    
  0.21734694    
  0.93928009    
 -0.76474106    
 -0.24685980    
  1.48890046E-02
  0.28150505    
 -8.53227377E-02
 -4.05664416E-03
  1.21213142E-02
  0.47150800    
 -0.50416422    
  0.15711042    
 -0.57300347    
  0.94725269    
 -0.97273195    
  4.41705659E-02
  0.32850385    
  6.86968118E-02
  0.13922045    
 -0.21237095    
  0.40546465    
 -1.49931461E-02
  0.10867847    
 -0.69044000    
  3.19183730E-02
  0.27317986    
 -7.44148269E-02
 -0.11350000    
  0.17589031    
  2.78345756E-02
 -0.24294594    
 -0.22941375    
  0.69628662    
  6.66910559E-02
 -0.43825465    
  0.37469319    
 -0.62665772    
  0.85975140    
 -0.64955604    
  0.81145638    
  3.31294015E-02
 -0.81194866    
  0.28538552    
 -0.39688146    
  0.23233216    
 -0.33484828    
  0.14272238    
  0.93483680    
 -0.73058993    
 -0.24959567    
  0.32312879    
 -0.17488679    
 -0.39882103    
  0.39436674    
  0.17560244    
 -2.65666135E-02
  0.36624467    
  0.20647171    
 -0.42628795    
 -0.43925300    
  0.26947603    
 -6.92741200E-02
 -0.28627577    
  0.72629917    
 -0.14918163    
 -0.39292669    
 -7.26708919E-02
 -0.30287141    
 -0.21974860    
  0.73057389    
  0.16170253    
 -0.31585288    
  0.84933668    
 -0.85411060    
  0.64411753    
 -0.69818419    
  0.15415080    
 -0.13414946    
 -9.95005481E-03
 -5.01227099E-03
  0.40042716    
 -0.52324891    
 -0.49765465    
   1.7224326    
 -0.98361498    
  0.51794291    
 -0.49586695    
 -3.55584733E-02
 -5.58291674E-02
  9.13879201E-02
  0.12696002    
 -2.33475063E-02
 -0.19022672    
  0.94631201    
 -0.87731910    
  0.34280095    
 -0.29931593    
 -0.37198988    
  0.36344171    
  0.99626696    
 -0.87515205    
  0.12493963    
 -5.51860966E-02
  0.57469875    
 -0.82753491    
  0.35713139    
 -1.28622213E-02
  0.62796080    
 -0.82396835    
  0.19276507    
 -0.29637760    
  4.35756659E-03
 -4.44514677E-02
 -0.23457310    
   1.0674812    
 -0.86056155    
 -2.84375679E-02
  5.60897365E-02
 -0.33103344    
  0.84820175    
 -5.43478131E-03
  7.09886104E-02
 -0.56917900    
  0.26958194    
 -9.32570770E-02
 -0.44183305    
  0.43428585    
  0.61025935    
  -1.0100585    
  0.37680939    
 -4.32585665E-07
 -0.36000201    
 -9.92061943E-02
  0.61667681    
 -0.33514786    
  0.13005328    
  9.67875645E-02
  0.49370608    
 -0.24075282    
 -0.70757788    
  0.93472433    
  5.98181896E-02
 -0.18361312    
 -0.41324753    
 -0.18859030    
 -5.32809533E-02
  2.45708637E-02
  0.40869582    
 -5.63996360E-02
 -0.48167607    
  0.32296413    
  0.23428087    
 -0.54080629    
  0.17413542    
  0.34426919    
  0.33739626    
 -0.37029380    
 -0.45342025    
  0.32892534    
 -0.83101624    
  0.79633117    
 -3.59318554E-02
 -0.27422321    
  9.19015482E-02
  0.28279224    
 -0.16338423    
 -5.33465408E-02
  0.35072079    
  4.09503728E-02
 -0.25529027    
 -0.16416034    
  8.54448006E-02
 -0.44279042    
 -0.15191585    
  0.11081528    
  0.44432732    
 -0.25967774    
  0.87595320    
 -0.10994426    
 -0.72054547    
  0.37919691    
  0.27717084    
 -0.25461376    
 -0.23812425    
  0.22691047    
  9.66763198E-02
  0.10978796    
 -0.28462851    
  7.43981525E-02
  0.10385024    
 -0.17419110    
 -0.32200211    
  0.53619903    
 -0.21825342    
  4.37442027E-02
  0.91395342    
 -0.91395366    
 -7.68054500E-02
 -0.20958041    
 -0.36485097    
  0.16475430    
   1.2363539    
 -0.86086971    
  0.78845716    
 -0.50622481    
 -0.34967318    
 -0.25864929    
  0.15070243    
 -0.20009609    
   1.0837345    
 -0.82331914    
  0.84030449    
 -0.34918433    
 -0.12715538    
 -0.21470471    
  0.44393158    
 -0.67445451    
  0.31121212    
  0.65764099    
 -0.15147737    
 -0.34209579    
 -0.14107831    
 -0.35020226    
  0.78796881    
 -0.77196759    
 -0.14188142    
  0.87901896    
 -0.58525795    
  0.23758438    
  0.76404965    
 -0.96153933    
 -8.66143778E-02
  0.47000322    
 -0.61310428    
  0.15728590    
   1.0339693    
 -0.98808962    
  0.64726746    
 -0.58637917    
 -0.52641863    
  0.86349303    
 -0.10804134    
 -0.61568910    
  2.45418698E-02
  0.53596193    
 -4.34853174E-02
 -0.16907611    
 -7.27585256E-02
  0.53229129    
 -0.41241395    
  1.65981688E-02
  0.54241979    
  0.58991116    
  -1.0159204    
 -0.37836346    
  0.47267413    
 -0.15860534    
  0.84841323    
 -0.50194657    
 -0.51636511    
  4.61840350E-03
 -8.65922123E-02
  0.26352340    
 -0.50058156    
  0.65748662    
 -0.54324955    
  0.89562440    
 -0.49776328    
 -0.25513807    
  8.94722268E-02
  8.21198225E-02
 -0.18149164    
  0.22612421    
 -7.83910453E-02
 -7.57592916E-02
 -6.70101643E-02
  0.24469148    
 -0.20585199    
  0.90864283    
 -0.75449151    
  0.30688417    
 -0.37879670    
  0.40838447    
  0.13353121    
 -0.28428665    
 -0.12245483    
 -0.16184220    
  0.17327201    
  0.32394820    
 -0.52925879    
 -3.30995992E-02
  0.33578524    
  0.23747359    
 -0.41362837    
 -0.11267281    
  0.75538963    
  -1.1226052    
  0.18672706    
 -0.12260225    
  0.35231781    
  0.52985692    
 -0.41840219    
  0.27490592    
 -0.81613594    
  0.17220372    
  0.55394965    
  0.19682650    
 -0.22314331    
 -0.23151183    
  4.11577299E-02
  4.02418990E-03
  5.84964417E-02
 -9.53099132E-02
 -4.69166823E-02
  0.14977477    
  0.20646426    
 -0.35623801    
  0.40982270    
 -0.44538087    
  0.19654834    
 -0.48876512    
  1.80175751E-02
  0.29657081    
  0.61255151    
  1.66476145E-02
 -0.58590186    
 -0.32216856    
 -0.28185108    
   1.3263960    
 -0.13647474    
 -6.32816553E-02
  0.25187284    
 -0.82222438    
  0.50279313    
 -0.57178622    
  0.24387941    
 -0.47299394    
  0.71973634    
 -0.36967027    
  0.28133306    
 -0.59610063    
  0.25388029    
  0.23473562    
  0.77482539    
 -0.43028048    
 -0.41810721    
 -0.29022947    
  0.19415601    
 -0.11568355    
  0.19637287    
  9.24869031E-02
  0.38523826    
 -0.15294947    
 -0.44839001    
  0.17645660    
 -0.12100486    
  0.24854395    
 -4.97611687E-02
  0.33986798    
 -0.27405444    
 -0.28980714    
  0.14621672    
 -0.18526724    
  0.52488595    
  2.07265355E-02
 -3.12524587E-02
 -0.70914739    
  6.25211596E-02
  3.47431488E-02
  0.59319222    
 -0.69045526    
  0.31158751    
 -0.21921460    
  5.25185503E-02
  0.26057392    
 -0.24671635    
  0.14493410    
  0.65471941    
 -0.60441911    
 -4.63401116E-02
  0.86020118    
 -0.24085817    
 -0.65967095    
  0.10536037    
  0.30966076    
 -0.68233615    
  0.75313872    
 -0.15880243    
  2.05587894E-02
 -0.25339314    
 -0.19817744    
  6.62492886E-02
  0.31299964    
  0.32750392    
 -0.64908755    
 -8.54448453E-02
 -7.30243996E-02
 -0.19451635    
  0.99302435    
 -0.30294916    
 -0.21930464    
  0.35437313    
 -0.43409663    
 -0.26444033    
  0.33260331    
  0.84563500    
 -0.84951913    
 -0.59324968    
  0.98170888    
 -0.37685421    
 -0.28256667    
   1.1786550    
 -0.67602640    
 -0.41945100    
 -7.30243996E-02
  0.64132196    
 -0.80562609    
  0.85997206    
 -0.68063098    
  0.10386697    
  1.38837152E-07
   1.1510259    
  -1.2400781    
  0.19126862    
  0.19772176    
  0.68815118    
 -0.97472674    
 -0.15784474    
 -0.15674396    
 -0.42381403    
  0.81912732    
  0.10086096    
 -0.12147967    
  0.10285787    
 -0.43020394    
   1.0633142    
 -0.65592408    
  0.11264168    
  0.17311583    
 -0.40402099    
  0.16338453    
  0.10462495    
  7.03163296E-02
 -0.38711572    
 -3.23350169E-02
 -8.82927254E-02
  0.26826373    
  0.62205100    
 -0.73836452    
  0.30839092    
 -0.20391214    
  0.15074351    
 -0.21634099    
  0.68249774    
 -0.51870793    
 -0.26164597    
  0.30390459    
 -0.31802213    
  0.47708771    
 -0.21217425    
  0.55909574    
 -0.58488029    
  0.62362087    
  -1.2241747    
  0.72659481    
 -0.38430914    
  0.49032664    
 -0.46645880    
  0.25654209    
 -0.35043785    
  0.25476268    
 -0.18473437    
  0.24701096    
 -7.84713104E-02
 -1.23201497E-02
 -0.12296263    
  8.07610005E-02
  0.39680728    
  8.87005776E-02
 -0.58991164    
  0.29245490    
 -0.14999239    
 -0.37280825    
  0.32173437    
  0.75042653    
  -1.1602682    
  0.40546528    
  2.59753726E-02
 -5.71576022E-02
  0.37015808    
 -0.47000337    
 -2.02023946E-02
  0.19834931    
 -5.59287630E-02
  0.64325029    
 -0.88200086    
  0.63532722    
  0.17435317    
 -0.35310960    
 -6.62009567E-02
 -4.67007682E-02
  6.92581162E-02
 -0.14367330    
  3.78996134E-02
 -0.15621915    
 -3.94136831E-02
  0.37657577    
 -0.29924238    
  0.50147969    
 -0.51553065    
 -0.13083947    
  0.42322749    
  0.69490612    
 -0.42498693    
 -0.41356212    
 -0.36366832    
  0.70477551    
 -0.40835926    
   1.1467125    
 -0.58833939    
 -0.40920362    
 -0.26423848    
  0.27910915    
 -0.35509554    
  0.50236911    
  0.32134455    
 -0.49858397    
  8.73286203E-02
 -0.17054419    
  0.30711970    
  0.10930412    
 -0.53008276    
  5.40673696E-02
 -0.30538258    
  0.55961615    
  0.76055181    
 -0.83100289    
 -0.35563347    
 -0.15154913    
 -0.10199852    
  0.36202878    
  8.07610005E-02
  0.52197033    
  9.74008888E-02
 -0.38593543    
  0.13693812    
 -0.28768203    
  5.78194000E-02
 -0.27404225    
  0.32870144    
 -0.12044588    
  0.50198680    
 -0.85296434    
  0.14272238    
   1.1820596    
  -1.1869973    
  9.89042372E-02
  1.38837152E-07
  1.77785363E-02
  0.25522262    
 -0.56217957    
  0.16012119    
  0.25921950    
  6.10874407E-02
 -1.11733973E-02
  0.39416587    
 -0.35739675    
 -0.15595730    
  0.49551877    
 -0.27999926    
 -0.10763035    
  0.16384345    
 -0.39268535    
 -0.13217154    
  0.48884699    
  0.31481099    
 -0.48125908    
 -0.12123411    
  0.29100975    
 -7.23210871E-02
  0.47667748    
 -0.96397334    
  0.54959917    
  0.30679339    
  2.43909732E-02
 -0.77600425    
  0.37893853    
 -0.29849324    
  0.26570296    
  2.55955160E-02
 -0.13922031    
  6.03801981E-02
  0.34922576    
 -0.43057123    
 -0.27644560    
  0.56200737    
 -8.99103358E-02
 -0.37121445    
  0.18400367    
 -9.23738405E-02
  7.96885341E-02
  6.98436275E-02
 -0.51214975    
  0.61750937    
 -0.67194408    
  0.62065214    
  0.90722698    
  -1.0925601    
 -0.62747872    
  0.83143449    
 -0.53321522    
  0.47627300    
  3.07719633E-02
 -0.50704545    
  0.99255317    
 -0.24434622    
 -8.70117694E-02
 -0.56531376    
  0.40355882    
  0.15524039    
 -0.14763574    
  0.18610221    
  0.63986582    
 -0.96819496    
  0.76068330    
 -0.67294419    
 -0.20825453    
  0.43618721    
 -7.26392940E-02
 -0.29225838    
  0.21021597    
  0.18603194    
 -0.68087792    
  0.36396518    
  0.23326185    
  1.99338775E-02
 -0.58712894    
  0.47957325    
 -0.51572120    
  0.82245207    
 -0.11106662    
 -0.30796677    
  0.19656372    
 -0.44670889    
  0.15565416    
  0.28429782    
 -0.35909957    
  0.14018406    
 -0.41181365    
  0.28608769    
  0.27079409    
 -0.24715301    
   1.2830086    
  -1.5190859    
  0.29505157    
 -8.74115899E-02
 -3.92204747E-02
  0.51581311    
 -0.55144030    
   1.0472279    
 -0.91175473    
  7.83013105E-02
  7.26122335E-02
  0.46463934    
 -0.22681777    
 -0.48359203    
  0.22214834    
 -1.60642602E-02
 -8.44380409E-02
  0.43298274    
 -0.35260144    
  0.43483937    
 -0.69314796    
  0.77884215    
 -0.81093001    
  0.67946738    
 -0.65265524    
 -0.39755958    
  0.21205933    
   1.2463728    
  -1.0143512    
  0.70319730    
 -0.75502324    
  8.65681842E-02
  0.29739109    
 -0.62318879    
  0.39185891    
 -0.29532108    
   1.2413039    
 -0.71103686    
 -0.16443165    
  0.47265944    
 -0.67475051    
  0.48550817    
 -1.94183402E-02
 -0.12887411    
  3.71039100E-03
 -0.49855629    
  0.79177779    
 -0.77365118    
  0.49513459    
 -0.17504856    
  0.52034497    
 -0.46948665    
 -0.54017800    
   1.0843266    
 -0.38059685    
  8.08517486E-02
 -0.12753904    
 -0.38544539    
  0.16871533    
 -0.29532108    
  0.24858333    
  0.12993640    
  0.24804117    
 -0.26927367    
  0.74947035    
 -0.78886265    
 -1.80182401E-02
  0.16320065    
  0.62525672    
 -0.78845710    
  0.74625707    
 -0.59080881    
 -0.13742958    
 -0.15415144    
  0.38795111    
 -0.27016774    
  1.83494054E-02
  0.34937599    
 -0.34032497    
 -0.13482010    
  0.13482007    
 -0.11440957    
  3.96087952E-02
  7.92957619E-02
 -6.48382679E-02
 -0.35190088    
  0.82667816    
  0.28768209    
 -0.62415409    
  9.15148705E-02
   1.1683652    
  -1.7035676    
  0.42687896    
  0.18514231    
 -0.10771098    
  0.26687881    
 -0.13481915    
 -0.24837293    
  0.32762271    
 -0.61677444    
  0.45518842    
 -0.12715539    
  0.94304824    
  -1.2139224    
  0.94260764    
 -0.82729661    
  0.62397730    
 -0.70113677    
  0.97949195    
 -0.24702123    
 -0.71655607    
  0.10008355    
  0.80562502    
 -0.65967095    
 -0.38107267    
  0.54749483    
 -0.17884307    
 -0.17733355    
  0.74406761    
  -1.0104204    
  0.25635245    
  6.79877326E-02
  0.10676800    
 -2.13231184E-02
  0.70812088    
  -1.0308950    
  0.17435364    
 -4.08227406E-02
  0.23144266    
  0.63135940    
  -1.0083086    
  0.14028640    
   1.1822728    
 -0.77855432    
 -0.18372110    
 -1.26848128E-02
  0.20684084    
 -0.49594343    
  0.64959931    
 -0.55739266    
  0.14448170    
 -0.22538744    
  0.76363742    
 -0.61270201    
  8.33814219E-02
  0.72808534    
 -0.17547786    
 -0.73759913    
  0.78748488    
 -0.48916408    
 -0.17757031    
  0.65695542    
 -0.65695435    
  0.11620207    
  0.42358407    
  0.20418067    
 -0.59865630    
 -0.14530945    
  0.14531012    
  0.27738285    
 -0.41796443    
  3.70415412E-02
  0.44410256    
 -0.48587167    
  0.76843899    
 -0.65223718    
 -0.15979186    
  0.29385149    
 -0.30380121    
  0.73955369    
 -0.34413895    
  0.61254287    
 -0.98815560    
  1.94184221E-02
  0.17991482    
  4.70676087E-02
  0.30194774    
 -0.69598472    
  0.10763098    
  0.74533302    
 -0.94827455    
  0.48934674    
 -0.42285714    
  0.32639667    
 -0.10208503    
 -0.30972952    
  0.61018056    
 -6.06244877E-02
  0.15938875    
 -0.22785698    
 -0.12123411    
  0.39803013    
 -0.53601557    
  0.44547018    
 -0.29863480    
 -6.36574700E-02
  0.28768194    
  1.74520984E-02
 -0.38831174    
  0.30161509    
 -0.21843731    
 -5.79868630E-02
  0.17315905    
 -0.15345341    
  0.72907937    
 -0.23795867    
 -0.55144030    
  0.32455829    
  0.46953571    
 -0.25466600    
 -0.40395486    
  0.18533409    
 -0.57286030    
  0.39653659    
  3.52460332E-02
  0.31963357    
 -0.25671965    
 -0.26889026    
  0.84120017    
 -0.51696020    
 -0.13573135    
 -0.48330849    
  0.43363672    
  0.45366740    
 -0.24169715    
  3.31524722E-02
 -0.27806738    
   1.1191341    
 -0.75768542    
 -9.79802608E-02
  1.45990485E-02
 -0.21772270    
  9.03843641E-02
 -8.26420635E-03
  0.38449976    
 -0.73939818    
  0.31683826    
  3.39017734E-02
  0.66354686    
 -0.69314754    
 -0.24703157    
  0.47616598    
 -3.82652059E-02
 -0.59848183    
   1.1345189    
 -0.22210719    
 -0.71408981    
  0.56939369    
 -0.41297746    
  0.25782955    
 -0.18793157    
 -1.70220472E-02
  0.88401568    
 -0.95515746    
   1.0019183    
  -1.2113327    
  0.20479514    
  0.59342933    
 -0.81541514    
 -5.34259938E-02
  0.15240780    
  0.56780994    
  0.12008806    
 -0.56953269    
  0.36593395    
 -0.69314700    
  0.38152522    
 -0.21001406    
  0.43051073    
  0.62743056    
 -0.51397574    
  0.14918089    
 -0.35125473    
  0.37276095    
 -0.57773036    
 -0.38901260    
  0.55460829    
  0.71302885    
 -0.78806370    
 -5.33465408E-02
  0.11625997    
 -3.72713841E-02
 -0.29757681    
  0.74571824    
 -0.63808709    
  0.11095650    
 -0.11095675    
  0.78567058    
 -0.45798296    
 -0.18970183    
  0.62177068    
 -0.53661239    
  0.33647192    
 -0.53442514    
  2.94136219E-02
  0.48439193    
 -0.54925388    
 -0.12036411    
  0.55961561    
 -0.11612335    
 -0.20191583    
  0.34426919    
 -0.26528108    
  0.20869359    
 -0.23433603    
  0.21007165    
 -0.12703590    
  0.21111909    
 -6.32489249E-02
 -0.36011687    
  0.27404255    
 -0.32455838    
  0.71872431    
 -0.70841473    
 -1.03092957E-02
  0.16226010    
  0.73414546    
 -0.49613467    
 -0.28306365    
  0.41006324    
 -0.34754241    
  0.35667524    
 -0.12576933    
 -6.38512522E-02
 -0.26236424    
  0.12095269    
  0.16672906    
 -0.24116175    
  0.52257466    
 -0.25671938    
 -0.28420311    
  0.13005328    
 -0.12543476    
  0.20359944    
 -0.11122563    
  0.15894128    
 -5.52624203E-02
  0.90102321    
  -1.1736671    
 -0.33349189    
  0.31845450    
 -9.53094140E-02
  0.14458157    
 -0.13904156    
  0.39248985    
  1.84849743E-02
 -0.34678158    
 -0.33543584    
  0.57807797    
  4.05704416E-03
  0.20434408    
 -0.24567263    
 -0.15979186    
 -3.01526915E-02
  6.42188340E-02
 -0.12739831    
 -7.32725039E-02
  0.32216808    
  0.86588931    
  -1.2177322    
  0.28617567    
  0.58577335    
 -0.77444965    
  0.98287636    
 -0.72009182    
  5.71584776E-02
 -0.13126561    
  0.66794574    
 -0.88995802    
  0.86172134    
  0.30248848    
 -0.68087661    
 -0.17468505    
 -0.15692118    
  9.70741585E-02
 -6.83628991E-02
  0.19248950    
  0.24393715    
 -0.41773447    
  0.11778331    
  1.22703090E-02
  0.14011490    
  0.18936406    
 -0.72282201    
  0.14550681    
  0.18058416    
  0.31766248    
 -0.21056508    
  0.55289721    
  -1.0291706    
  0.28768295    
  9.44517776E-02
  0.49176085    
 -5.66950999E-02
 -0.27663204    
 -0.45617947    
  0.45251063    
 -0.31753424    
  0.33935437    
  0.11217146    
  0.20824201    
 -0.23430260    
 -0.52077526    
  0.27931383    
 -6.06241152E-02
 -0.21868849    
  0.35611895    
  0.36981741    
 -4.95970845E-02
  0.60459405    
  -1.0016201    
  0.32682228    
 -4.65199500E-02
  0.35445032    
 -0.21537870    
  0.10231681    
 -0.55154359    
  7.90434778E-02
 -0.18874235    
  8.33814219E-02
  3.06366254E-02
 -0.16862240    
  0.17720635    
  0.14310065    
  4.34854925E-02
 -4.71960641E-02
 -0.51330698    
  0.92494869    
 -0.85885912    
  6.19921945E-02
 -1.65285505E-02
  0.61518550    
  0.17579353    
  0.35642311    
 -0.49681458    
 -2.90270080E-03
 -0.11379430    
 -0.27152669    
  0.10150710    
 -0.32571965    
  0.91307712    
 -0.19876468    
  0.28702769    
 -0.68727088    
 -0.28768277    
  5.07728755E-02
  0.84659064    
  -1.0131948    
 -7.90694132E-02
  0.97765923    
 -0.29725114    
 -0.37702808    
  0.68375784    
  0.15684259    
  -1.1567191    
  0.30200282    
 -0.46150902    
  0.78640455    
 -0.13157667    
  0.46608996    
 -0.75899297    
  0.56483734    
 -0.34064719    
  0.25687736    
 -0.36270273    
  0.11000114    
  0.17884378    
 -0.16642050    
  0.61173189    
 -0.71572208    
  7.89884701E-02
 -5.19599058E-02
  0.19337161    
  0.17742553    
 -0.66293430    
  0.79492956    
  0.15184373    
 -0.57767600    
  0.56137788    
 -0.47094262    
 -5.01065552E-02
  0.97686893    
  -1.1442833    
  0.27237898    
  0.57625318    
 -0.87706965    
 -0.16138805    
  8.13448802E-02
  0.48870775    
 -0.16270639    
  0.74622482    
  -1.0116012    
  5.71591295E-02
  0.46826625    
 -0.75594872    
  0.56489301    
  0.18524094    
 -0.14399850    
  0.22516134    
 -0.70940715    
  0.94960934    
 -0.75192350    
  0.67047036    
 -0.29381666    
 -0.15261324    
 -0.21956524    
  9.77425650E-02
  0.10374002    
  0.88213754    
  -1.1673898    
  0.40546477    
 -0.63959062    
  0.78957224    
 -0.41949081    
 -0.23808500    
  0.87007827    
 -0.71592772    
 -0.10689785    
  0.77200598    
 -0.90920717    
  0.24869697    
  0.82811111    
 -0.61048698    
 -0.51452321    
  0.65540719    
  0.15139998    
 -0.63690817    
  0.95109487    
  -1.1396863    
  9.01502967E-02
  5.04314117E-02
  0.27945191    
 -0.12764516    
  0.19166696    
 -0.17768045    
 -6.20720424E-02
 -0.25695950    
  0.56052560    
  4.61896509E-02
  0.25324178    
 -0.43140486    
 -0.33150461    
  0.38009813    
 -0.11728926    
  0.73236829    
 -0.34635028    
  4.72065285E-02
  1.14613781E-02
 -0.78561318    
  0.24294591    
  0.58724183    
  0.15842338    
 -0.77048010    
  5.01280138E-03
  9.98461246E-02
  0.15091312    
  0.33424631    
 -0.77737617    
  0.38299254    
 -1.66670457E-02
 -0.24116229    
 -5.49585707E-02
  0.13211851    
   1.0214535    
 -0.89164132    
  4.33850987E-03
  3.40462662E-02
  6.47997335E-02
 -1.58102810E-02
  0.52663648    
  6.15932979E-02
 -0.68873185    
 -0.45513695    
  0.25054336    
  0.55108529    
 -0.15103999    
 -0.11506920    
  0.61716092    
 -0.85980260    
  0.20536999    
  0.11918839    
 -0.28394330    
  0.62894005    
 -0.75046080    
  0.55800903    
 -0.17527239    
  8.79689753E-02
 -0.21440963    
  0.37006307    
 -0.42364705    
  0.20649187    
 -0.14856920    
  0.51082528    
 -0.29376066    
 -0.28420311    
  0.71376681    
 -0.66851008    
  0.21067695    
 -0.13815007    
 -5.49818501E-02
 -3.54010984E-02
  0.58878696    
 -0.57092977    
 -1.89790967E-07
 -0.57634753    
  0.63227683    
 -4.71177660E-02
 -0.24756131    
   1.6996278    
  -1.6343881    
  1.04705943E-02
  0.97887444    
 -0.66802478    
  0.35054907    
 -0.38155967    
 -0.31158751    
  0.16332453    
 -0.16332491    
   1.2183849    
 -0.87961072    
  0.23759761    
 -0.25694120    
 -0.20763899    
 -0.26236501    
  0.41376424    
 -0.56168336    
  0.41985390    
 -0.29086104    
  0.30504674    
 -0.31143534    
  0.14310159    
  0.59086871    
 -0.18540342    
 -0.62860888    
  0.30830169    
 -0.12482230    
  0.55713540    
 -0.28108120    
 -0.13604054    
  0.96818668    
 -0.85431969    
 -7.92959705E-02
  8.82240608E-02
  0.38299260    
  0.20232229    
 -0.48396194    
  5.08918427E-02
 -0.19306532    
  0.11778331    
 -4.20233235E-02
  0.21538794    
  0.23893511    
  0.17457099    
  -1.0494951    
  0.49102327    
  1.98023748E-02
  0.36136982    
 -0.61436552    
  0.59505540    
  0.23477459    
 -0.69756240    
 -3.60395424E-02
  0.79758972    
 -0.65265578    
  0.11954501    
 -0.27369514    
  0.30830169    
 -4.16723266E-02
 -0.16544309    
 -0.19834858    
  0.19834931    
 -0.25071675    
  0.48798579    
 -0.13400309    
 -7.43981674E-02
 -1.63935479E-02
 -9.98665467E-02
 -0.28920612    
   1.0026923    
 -0.56129527    
 -0.12072876    
 -0.13226719    
  7.93833919E-07
  0.35008797    
  0.29389024    
 -0.77895278    
  0.18904188    
  0.60570067    
 -0.65472990    
   1.2346528    
 -0.67575580    
 -0.40546545    
  0.21274528    
 -0.27498680    
 -2.32024975E-02
  0.25910890    
 -0.21772270    
 -0.11440957    
  0.31753525    
 -0.20763853    
 -2.75241137E-02
  0.61581379    
 -0.83315963    
  0.22198752    
 -2.34196223E-02
 -0.64232761    
  0.83173311    
  3.84661853E-02
 -0.23262227    
 -0.10008422    
  0.20829698    
 -5.26429079E-02
 -0.16623604    
  0.17072995    
 -0.27727303    
  0.89837933    
 -0.56869262    
 -7.96886906E-02
 -0.31099370    
  0.95211929    
  0.24237455    
  -1.0163749    
 -0.12306098    
  0.30098632    
  0.40104991    
 -0.30054682    
  0.36895028    
 -0.80065215    
 -6.15452463E-03
  0.87855077    
 -0.86020046    
  4.15485352E-02
  7.82523453E-02
  0.55190581    
 -0.53590477    
  0.15641646    
   1.7068032    
  -1.7483783    
 -5.82686700E-02
 -0.26136565    
 -0.18492217    
   1.0802147    
 -0.38706800    
  2.31673643E-02
 -0.34259763    
  0.38738173    
 -0.55688167    
  0.37747639    
  0.22923873    
 -0.33508468    
  0.22895207    
  0.34306926    
  8.40386525E-02
 -0.20628385    
 -0.37497410    
  0.82385910    
 -0.79719085    
  5.12935184E-02
  0.29080227    
  0.40650281    
  -1.1475060    
  0.44183275    
 -0.32477665    
  0.39768270    
 -0.30342984    
  0.72183186    
  7.68232625E-03
 -0.39153209    
  9.01507065E-02
  1.70942564E-02
 -0.17758675    
  0.36272937    
 -0.53457934    
 -2.92698368E-02
  0.27522910    
 -0.27522805    
 -0.28438699    
  0.35601631    
  0.18462323    
  8.44537318E-02
 -0.58007061    
  0.32472366    
  0.56995130    
 -0.24655199    
 -0.13729794    
 -0.15038407    
 -0.37948880    
   1.1113509    
 -0.83333153    
  0.87263262    
 -0.58738083    
  0.32176617    
 -0.27541155    
  5.09447567E-02
  5.16243093E-02
  0.10157961    
 -0.36237261    
  0.50015676    
  0.41531765    
  -1.0648735    
  0.30762455    
 -0.14605384    
 -0.16632111    
  0.30186662    
 -3.52778309E-03
 -0.16480769    
  0.26556423    
 -0.47320369    
  0.54113096    
 -0.23440082    
 -7.03412369E-02
 -0.13410921    
 -7.69608021E-02
  8.15794468E-02
  0.16136597    
 -1.98023617E-02
  0.31918076    
  0.37994865    
  -1.1268395    
  0.20456745    
 -6.72090054E-02
  0.69581771    
 -0.29571411    
 -0.13815007    
 -8.26420635E-03
  0.56964231    
 -0.70733178    
  5.55706881E-02
  0.53221691    
 -0.44183248    
 -0.48911443    
  0.29437131    
 -0.13353133    
 -0.31275550    
  0.73146653    
 -0.21285775    
  5.87077662E-02
 -0.31135258    
  0.23859333    
  0.34385765    
 -0.31594810    
 -9.21591092E-03
   1.1800783    
  -1.1216347    
 -0.32777572    
  2.39532441E-02
   1.0766773    
 -0.71351415    
 -0.42415777    
  0.17811912    
  4.62810658E-02
  0.17475538    
 -8.35646763E-02
 -0.19710882    
  0.34204337    
  6.52818978E-02
  0.32418215    
 -0.56703502    
 -0.12611131    
  0.18142527    
  0.54086316    
  1.55438622E-02
 -0.73247099    
  0.50868392    
  1.27797863E-02
 -0.37267581    
 -0.17589046    
  0.37949011    
  0.13353106    
  3.28413816E-03
  0.51801312    
  -1.1025264    
  0.32803312    
 -0.12149832    
  0.20674151    
  0.67943442    
  -1.0694565    
  0.12921254    
 -3.59927826E-02
  0.47131142    
  0.90577859    
  -1.4818692    
 -0.19166800    
  0.58543622    
 -0.13409165    
 -6.00641780E-02
 -0.18232146    
  0.11332903    
  0.15996487    
  4.25598696E-02
  0.55961543    
 -0.35327950    
 -0.12245483    
 -0.45857415    
  0.26933363    
 -9.30333417E-03
 -2.36424934E-02
  0.10008352    
  0.60967171    
 -0.91629100    
  0.49541345    
 -0.12588009    
 -0.17745578    
  0.21338715    
  1.16955945E-02
 -0.20585199    
 -0.18232146    
  0.12851915    
  0.17896585    
  0.19415571    
 -0.14496553    
  0.19885091    
 -0.36845294    
  0.64955682    
 -0.60325134    
 -3.21875811E-02
 -0.11370178    
  4.10316885E-02
  2.89149398E-07
  0.34505016    
 -0.20900892    
 -0.13102803    
 -0.12216735    
  0.60459358    
 -0.28768182    
  0.70541704    
  -1.0925325    
   1.3679454    
 -0.97263217    
  3.68635085E-07
 -0.34220374    
  0.88119906    
  0.37156352    
  -1.1914616    
  0.13150296    
 -0.27668503    
  0.73596692    
 -0.31807923    
  0.14884600    
 -0.24374357    
  0.41894805    
 -0.64662784    
  0.16223456    
 -0.23896812    
  0.85949278    
 -0.52829301    
  5.15139587E-02
 -0.12935597    
  0.19415578    
  0.20812961    
 -0.44608766    
  2.45708637E-02
  3.34164016E-02
  0.17997110    
 -0.18467644    
  0.94968879    
 -0.97839952    
 -0.19207798    
  0.33226171    
  0.19836625    
  0.50108969    
 -0.79223740    
  0.38362288    
 -0.61140776    
   1.5859075    
  -1.4707116    
 -0.16893955    
  0.63959074    
 -0.21188009    
 -0.12329741    
  0.71108520    
 -0.48162618    
  0.13128024    
 -0.62900305    
  0.39953041    
 -0.11332890    
  0.29100975    
 -2.01350749E-02
 -0.63711852    
   1.3114461    
  -1.0431828    
  0.30589741    
  0.40426058    
 -0.61663193    
 -0.14895582    
 -0.31393048    
   1.0275906    
 -0.68304580    
  0.55889732    
 -0.39261660    
 -0.34759679    
  0.59512228    
  0.19825158    
 -0.55825430    
  0.33306512    
  0.79679966    
 -0.60767561    
  7.87380114E-02
 -0.54086310    
 -0.10885415    
  0.59608579    
 -0.36497369    
  4.65202667E-02
 -0.29274529    
  3.98063958E-02
  0.25293937    
 -0.33950776    
  0.10589153    
  0.42598647    
 -0.29605031    
  0.18721201    
 -0.22140269    
  0.22488141    
 -9.08067077E-02
 -0.23461562    
  0.68105543    
  0.24860696    
  0.15442145    
 -0.70788980    
 -0.57206959    
  0.58843583    
  0.43951088    
 -0.62443358    
  0.69704604    
 -0.86232650    
 -0.30472425    
 -1.25796851E-02
   1.3004332    
 -0.77953136    
 -0.24595788    
  0.13052212    
  0.60498434    
 -0.55559158    
  8.83493125E-02
 -0.11274032    
  0.35914072    
 -0.43166766    
 -0.30254191    
  0.65032697    
 -0.52657342    
 -0.41343254    
  0.46499136    
  5.38027808E-02
  0.76657492    
 -0.65836114    
  3.77406217E-02
  7.52833858E-02
 -0.27002683    
  0.25075841    
 -0.24577080    
  9.03228894E-02
 -0.31222317    
  0.49832535    
 -0.22787106    
  0.62449235    
 -0.40800616    
 -0.31607023    
  0.21578678    
 -8.81632939E-02
 -1.39222313E-02
  0.53938586    
  5.30623943E-02
 -0.37117618    
 -0.53100216    
  0.46920747    
  0.48826256    
 -0.93231076    
  0.18128587    
  0.58085448    
  3.69885415E-02
 -0.42949489    
  0.23254168    
  6.89929947E-02
 -0.34989443    
 -0.40546525    
  0.48342690    
 -0.18733378    
  0.87211257    
 -0.54864645    
 -0.20067085    
  0.23287375    
  0.34747776    
 -0.67833239    
 -0.47393256    
  0.75052387    
  9.56484079E-02
 -0.29673162    
  0.44701412    
 -0.32721326    
 -0.36013636    
  0.17458418    
  9.26586464E-02
  0.14780979    
 -0.32659689    
  0.71925789    
 -0.26391163    
 -0.37408334    
  0.38741699    
 -0.31679916    
 -0.21747753    
  0.68178302    
 -0.10853996    
 -0.21996385    
  0.18430331    
 -0.76497310    
  5.51870726E-02
  0.25354832    
 -3.71387303E-02
  0.79335958    
 -0.45688695    
  0.98275775    
  -1.3805315    
  0.35033336    
 -0.38542527    
  0.53551871    
 -0.22576003    
  0.24303173    
 -8.20428208E-02
 -0.60427797    
  0.70329940    
  0.16705397    
 -4.96455319E-02
 -0.56939340    
  0.60179764    
 -0.11020346    
 -0.40062273    
  0.52806735    
  8.46346766E-02
 -0.33229223    
 -9.56752077E-02
  1.19762095E-02
  0.22314361    
 -0.24724092    
  0.72120488    
 -0.76270503    
  0.63199306    
 -0.24362242    
 -0.51466399    
  0.29008326    
 -4.78913262E-02
  0.79699695    
  -1.0488511    
  0.13595547    
  2.51062140E-02
  5.62394485E-02
  0.28082252    
 -0.35372943    
 -5.61704561E-02
  0.62890512    
 -0.75673753    
  0.80077821    
 -0.65532267    
 -0.25193763    
 -0.14483179    
 -8.81928951E-02
  0.58066922    
  0.53667933    
 -0.12068713    
 -0.32501951    
  0.12260266    
  0.62346685    
 -0.95482385    
 -0.12337827    
  0.31385216    
  0.16932233    
 -8.44658911E-02
 -0.42428511    
   1.5584173    
  -1.5079011    
  0.22805731    
  0.60933948    
 -0.63314992    
  0.16612718    
  0.11551323    
 -0.21184416    
  0.81632507    
  -1.0469871    
  0.23066223    
 -0.14483081    
  3.82214524E-02
 -3.39018889E-02
 -0.22638074    
  9.28505361E-02
  0.85221142    
 -0.74046755    
  5.98471649E-02
  0.15355799    
 -6.24053366E-02
  0.34562904    
 -0.30480704    
  0.18836437    
 -0.78785568    
  0.38539839    
  4.40596305E-02
  0.39680728    
 -0.24883337    
  0.52118075    
  0.27098748    
  -1.3964460    
  1.35144200E-02
  0.62007111    
 -0.38226992    
  0.30343014    
  0.10731196    
 -8.79686326E-02
 -0.12210259    
 -8.11251700E-02
  0.56829679    
 -0.13657586    
 -5.64416274E-02
 -0.42336589    
  0.40710586    
 -0.59634864    
  0.72536093    
 -0.58146751    
  4.53482494E-02
  0.91727585    
 -0.70105237    
 -0.30368230    
  0.87904662    
 -0.67984295    
  0.74466068    
 -0.59366137    
  0.59783679    
 -0.72704905    
 -5.76662198E-02
  8.31989422E-02
  0.38280106    
 -0.43453714    
  6.84030578E-02
  0.50252658    
 -0.83817220    
  0.17942694    
 -0.30883813    
  0.72232264    
  6.49375767E-02
 -0.39060616    
  5.59289940E-02
  0.29497761    
 -0.34649077    
 -0.13668223    
 -0.20686261    
  0.21190073    
  0.21608381    
 -0.29990166    
  5.44982823E-03
  0.38718340    
 -0.37637201    
 -7.24542737E-02
  0.15991476    
 -0.39322430    
  0.89414954    
 -0.30879885    
 -4.14999761E-02
  0.13087919    
  0.41655600    
 -0.80178052    
  1.62606798E-02
 -0.15057355    
  5.47249243E-02
  0.93852711    
 -0.61310458    
  0.17589083    
  6.25201687E-02
 -0.20893499    
  9.86997858E-02
 -0.10703233    
  3.69648375E-02
  0.65618199    
 -0.63227659    
  0.26478368    
 -0.26478422    
  2.71862242E-02
  0.30194774    
  0.15212546    
 -0.27880070    
 -0.51404613    
  0.27142161    
 -1.23710614E-02
  3.66642252E-02
 -0.32850334    
  0.20972134    
  0.31763446    
 -0.49995509    
  0.38176331    
  0.94179279    
  -1.3677617    
  0.11715535    
   1.1135752    
 -0.17051022    
 -0.68729377    
 -0.27096114    
   1.0969099    
 -0.41144592    
 -0.24984694    
 -0.24990122    
 -0.14571211    
  0.97714585    
 -0.66047686    
  0.23732813    
  0.14403908    
 -0.69803751    
  1.45985521E-02
 -6.48615286E-02
  0.44916925    
 -0.48058638    
  0.50013000    
 -0.46357280    
  0.12516396    
  8.34058881E-07
  0.26131999    
 -0.17054419    
 -0.22624746    
   1.4256649    
  -1.5122046    
 -5.66645572E-03
  0.34294441    
  0.25801244    
  0.16872987    
 -0.49343422    
 -0.15846959    
  0.35364041    
  0.49582037    
 -0.61227375    
  0.71871412    
  -1.2335309    
  0.20430064    
  0.26152822    
 -0.25610691    
  0.43912682    
 -0.27498680    
  0.46482983    
  9.08461809E-02
 -0.10828903    
 -0.43371898    
 -0.38088334    
  0.55866957    
 -0.40546578    
 -0.15320466    
  0.26592398    
  6.86550438E-02
  0.58303612    
 -0.64662641    
 -5.71586303E-02
  0.20261361    
  0.69314694    
 -0.36481786    
 -0.33710104    
   1.0612109    
 -0.90643102    
 -0.26652348    
  0.81584400    
 -0.73088670    
  0.13917148    
  0.73365384    
 -0.56387830    
 -0.34581771    
  0.10676800    
  0.17738637    
 -0.13605823    
 -0.29445237    
  0.31845400    
  2.82310964E-07
  0.53271896    
 -0.58546889    
 -0.46335956    
  0.89080286    
 -0.42744377    
  0.12148027    
  0.27561697    
 -0.34434605    
  5.38590401E-02
  0.56122005    
 -0.29626617    
 -0.40116438    
  0.35107958    
 -0.44553125    
  2.33105384E-02
  4.59812395E-03
  0.14493410    
 -0.19189069    
  0.61049688    
 -0.70628744    
  0.10536055    
  0.49353418    
 -0.62028503    
  0.84342939    
 -0.70719808    
  0.41485488    
 -0.30338088    
 -2.56423093E-02
 -8.58305991E-02
  0.46941364    
  0.28324777    
 -0.59179467    
 -0.23933795    
  0.41897902    
 -0.29892999    
  0.11526573    
 -0.40143999    
   1.1302357    
  -1.1302346    
  0.44484037    
  4.89742272E-02
 -0.33280256    
 -0.17313392    
  0.11506955    
   1.2402632    
  -1.0939059    
  0.26632917    
 -6.69390634E-02
 -0.25241339    
  0.22512208    
  0.19019537    
  4.16056737E-02
 -0.34465632    
 -9.75248292E-02
  0.25671974    
  7.27595016E-02
 -0.14310054    
 -0.18637820    
  0.18232170    
 -5.85945882E-02
 -0.25935116    
  0.19710965    
  2.71515064E-02
  0.19415617    
  8.45577344E-02
 -5.55702634E-02
 -0.38251537    
  0.18580613    
  0.48349881    
 -0.42031989    
 -0.30276167    
  0.81521839    
  1.21510755E-02
 -0.52869773    
 -4.10652021E-03
  7.14591518E-02
  0.10880294    
 -0.37500563    
  2.41322994E-07
 -0.25489211    
  0.83150595    
  0.17244184    
 -0.27593097    
 -0.17673007    
 -0.25237787    
  2.83042733E-02
  0.91162831    
 -0.69501829    
  0.14285077    
  9.29456204E-02
 -0.34240675    
  0.28141239    
 -0.33710104    
 -0.33119935    
  3.02128922E-02
 -1.80177260E-02
  7.59102761E-07
  0.45473650    
 -0.26236403    
  0.66010690    
 -2.58773309E-03
 -0.29635474    
  0.42956299    
 -0.54778159    
 -0.20854500    
  0.21245839    
  2.69763395E-02
 -0.16050750    
  0.44628668    
 -0.50134599    
 -0.14165032    
 -0.29495409    
  2.16605868E-02
  0.72131830    
 -3.47779784E-03
  0.24587961    
 -0.26700690    
 -0.11689351    
 -0.16960211    
  4.63053733E-02
   1.4240350    
  -1.1874082    
 -0.30207103    
  7.89277628E-02
  0.38136721    
 -5.00100479E-02
 -0.16705380    
 -9.53099132E-02
  0.94908077    
 -0.22112922    
  -1.1334169    
  4.87892553E-02
  0.13353066    
  0.12700006    
  0.33908978    
  0.26035091    
 -0.45848301    
 -9.61071029E-02
 -0.19290432    
  0.27698642    
  9.23735350E-02
 -0.54955560    
  0.69632691    
 -0.43445292    
  0.11560220    
  0.97150636    
 -0.55302638    
 -0.58951217    
 -9.79041681E-02
  0.15822420    
  0.85907471    
 -0.79758948    
 -3.73874493E-02
   1.1283256    
 -0.68547219    
 -6.96483701E-02
 -0.45245448    
  0.26947603    
  0.76894075    
  3.64282215E-03
 -0.68951714    
 -0.27329329    
  0.10821351    
  0.30358019    
 -0.35622358    
  0.48896682    
 -0.56863409    
  0.65587533    
 -0.66567940    
  0.66820854    
 -0.62955540    
 -7.88586587E-02
  0.43078318    
  8.61780643E-02
 -0.22543965    
 -0.26620278    
 -4.60431539E-02
  0.83450115    
 -0.75889897    
  0.45902121    
 -0.35317516    
  0.21525215    
  0.33747754    
 -0.57035178    
  0.11728938    
 -0.16275091    
  3.65338847E-02
 -0.35731491    
  0.21800126    
  0.53727728    
 -0.24061446    
  7.63336057E-03
 -0.32513076    
 -5.40664531E-02
 -0.14310001    
 -8.00429434E-02
  0.85027003    
 -0.53181511    
  0.70319730    
 -0.36384320    
 -0.36493081    
  0.32455829    
  0.58861816    
 -0.64643806    
  0.41337016    
 -0.52226460    
  0.80797559    
 -0.75204700    
 -3.83840166E-02
 -9.57457945E-02
 -3.40660252E-02
 -0.11531009    
  0.35222033    
  0.66943049    
 -0.31197470    
 -0.61436552    
  0.35364041    
 -0.52991837    
  0.88694853    
  0.17900732    
 -0.62886834    
 -0.41327795    
  0.14740531    
  0.66743857    
 -0.53454232    
 -0.25131431    
  6.63224235E-02
  0.28634429    
 -0.14681438    
  0.11830001    
  0.19803748    
 -1.02216704E-02
 -7.83320740E-02
  0.15097126    
  0.28369349    
 -0.39117882    
 -0.30436864    
  0.45242247    
 -0.17683183    
  0.36575726    
 -0.50661510    
 -0.12041187    
  0.14940043    
  0.92846143    
 -0.85377008    
  0.13116103    
  1.64745748E-02
  0.65992135    
 -0.97186005    
  6.06246032E-02
  0.74233723    
 -0.55861586    
  0.52815676    
 -0.32336271    
 -0.39272606    
 -9.27809849E-02
  0.23784995    
  0.69497037    
 -0.78264517    
 -0.32695636    
 -0.26402336    
  0.46368963    
  0.87282550    
 -4.84125353E-02
 -0.47318313    
 -0.53990632    
  0.56195503    
 -0.11195841    
  0.90437359    
  -1.1214377    
  0.20302877    
  2.44337097E-02
 -2.79735308E-02
 -0.23026052    
  9.36856344E-02
 -6.72520474E-02
  3.83846834E-02
 -0.32896954    
   1.5989175    
  -1.2090780    
 -4.42725904E-02
  0.31207404    
  0.31075710    
 -0.74991709    
 -3.32574397E-02
  0.16444947    
  7.49855042E-02
  5.90578988E-02
  0.12768951    
 -0.34725523    
 -0.39436674    
   1.2229962    
 -0.40839362    
 -0.43371898    
  9.00924206E-03
  0.65428555    
  -1.0052105    
 -5.22988513E-02
  0.42539948    
  4.71183322E-02
 -0.38886791    
  0.84993958    
 -0.54846501    
  0.40394154    
 -0.44115481    
  0.77936810    
 -0.92173982    
  0.69859654    
 -5.01501895E-02
 -0.12783375    
 -0.20067067    
 -0.32542226    
  0.98835582    
 -0.58656025    
 -0.48780897    
  0.64405751    
 -0.79223830    
  0.51498389    
  4.46321741E-02
  0.10892585    
 -0.11290143    
  2.36228965E-02
 -9.80380550E-02
 -0.21459711    
  0.21887906    
  0.23841086    
  6.71174610E-03
 -0.30228004    
  0.14310062    
 -4.40953076E-02
  0.38893604    
 -0.95884967    
  0.20264502    
  0.39953041    
 -0.34204289    
  0.89711326    
  -1.0872873    
  0.16757379    
 -0.28198424    
  0.76617223    
 -2.49568447E-02
 -0.19467171    
  0.25423446    
 -8.51579681E-02
 -0.21392646    
  0.17618696    
 -0.31893408    
 -0.11778398    
 -0.12675186    
   1.0091408    
 -0.39688116    
 -3.73180844E-02
 -0.20151550    
  0.12242370    
 -0.25131384    
 -0.14799638    
  0.54103899    
 -0.31666988    
  0.17081803    
   1.1177124    
  -1.5504037    
  0.21675365    
  0.17803852    
 -0.16783464    
  7.80887902E-02
  0.40389860    
 -0.22785698    
  7.84284808E-03
  0.28963351    
 -0.22168234    
  0.26740482    
 -0.58722788    
  0.45289832    
 -0.42808345    
  0.36205262    
 -2.76832338E-02
 -0.24084263    
  3.50909270E-02
  0.13675937    
 -2.66681015E-02
 -0.25352269    
  0.22214834    
 -0.51481688    
  0.94778895    
 -0.27825207    
  0.42462066    
 -0.13608551    
 -0.31621814    
  0.14052410    
 -0.45068011    
 -0.33838731    
   1.2382771    
 -0.70488918    
 -0.50038260    
  0.71878916    
 -0.31766272    
 -0.42744327    
  0.41871047    
 -0.17185101    
  0.38085958    
  3.15258615E-02
 -0.70703542    
  8.70122612E-02
  0.60962665    
 -0.35121399    
  0.10783254    
  4.34854776E-02
  0.12766299    
  0.48117721    
 -0.76512027    
  0.11279527    
 -8.92846100E-03
  0.15734877    
 -0.10919937    
 -0.30202875    
  0.71600515    
 -0.47566912    
  5.31094335E-02
  0.24362239    
 -0.41735998    
 -0.14310081    
  0.58383369    
 -0.25414696    
 -0.22847715    
  0.15338685    
  3.97736528E-07
 -0.14274748    
  0.41773564    
 -3.54648121E-02
  0.61625856    
 -0.67959380    
  0.21386944    
  0.40131524
[truncated: 1,569,356 more chars]
