# Supplementary material for: Heavy-Tailed Fluctuations in the Spiking Output Intensity of Semiconductor Lasers with Optical Feedback
Source: PLoS One. 2016 Feb 22;11(2):e0150027. doi: 10.1371/journal.pone.0150027 (PMC4767187; doi:10.1371/journal.pone.0150027)
Supplement: S2 Dataset — (ZIP) [file pone.0150027.s004.zip › S2 Dataset/0.986.txt]

  0.32707408    
  0.10192072    
  0.33868459    
  0.10729213    
 -0.92376345    
  0.40962338    
 -0.22210672    
  0.12638097    
 -0.15263040    
 -6.47420620E-07
  0.19290383    
 -0.11613926    
 -0.14841993    
  0.14842042    
  8.94722268E-02
  4.83607017E-02
  2.54255515E-02
 -0.27796704    
 -0.10474639    
  0.50836897    
 -0.18601863    
 -0.25704589    
  0.10363500    
  0.32080653    
 -7.41076767E-02
  5.12936600E-02
 -0.36218512    
  0.33489269    
 -2.40008384E-02
 -0.15280123    
  0.20024192    
  0.32370490    
  0.33607289    
 -0.85531354    
 -0.43403780    
  0.45264313    
  3.62028889E-02
  5.19598275E-02
  0.43730173    
 -0.50719839    
  0.18533409    
 -0.20821717    
 -2.81708278E-02
  0.15006074    
  3.22608948E-02
  0.64018160    
 -0.62834746    
 -0.10318401    
 -0.46134639    
  0.31657135    
 -5.68634942E-02
 -0.30196828    
   1.1105316    
 -0.25810793    
 -0.69314671    
 -0.12393712    
  0.11778237    
 -4.41711023E-02
  0.22957438    
  0.16941826    
  5.06440140E-02
 -0.53021586    
  0.47087762    
  0.31885076    
 -0.59351814    
  7.73860663E-02
  0.15262921    
  6.62492886E-02
  0.23841086    
 -0.54043984    
   1.2010782    
 -0.85720181    
 -0.21905327    
  2.02029496E-02
  0.53356481    
 -0.13478881    
 -0.25035650    
 -8.07623044E-02
 -5.27696162E-02
  0.12051623    
 -0.24076439    
  0.20520665    
 -0.15641510    
 -0.29298729    
   1.1103629    
 -0.69314808    
 -9.07893138E-07
 -0.36876386    
  5.90342060E-02
  0.24705951    
  0.34918442    
  0.22804375    
 -0.40406898    
  0.27927822    
 -0.51399469    
  9.09715146E-02
 -6.48615286E-02
  0.24557027    
 -0.37176546    
 -5.86537085E-03
  0.70774621    
  0.10449056    
 -0.68017775    
  0.28897008    
 -0.44483930    
  0.30854696    
 -2.23714821E-02
  1.79375410E-02
  0.11332877    
 -8.70113075E-02
 -0.10487929    
  0.88899839    
  -1.0503867    
  0.14196996    
 -1.48146711E-02
  0.70058197    
 -0.17788717    
 -0.23501319    
 -8.56553093E-02
 -0.26889026    
  5.18258289E-02
  5.03810169E-03
  9.11906287E-02
 -0.26053199    
  0.16430382    
 -9.53094140E-02
  0.37538794    
 -0.34798780    
  0.24347576    
 -0.28768179    
  1.68078337E-02
  0.52077556    
 -0.32923737    
  7.93365613E-02
 -3.44860330E-02
 -0.21985897    
  0.32390362    
 -9.53099281E-02
 -2.64327452E-02
 -2.71506254E-02
  0.10030214    
 -5.54511771E-02
  0.41709343    
 -0.80301350    
  0.47803611    
 -0.20334120    
 -5.54297529E-02
  3.06148902E-02
  0.13604097    
 -0.19290432    
  0.28101093    
  0.49381444    
 -0.38364583    
 -0.75242394    
  0.93594342    
 -0.44984841    
 -3.34163979E-02
 -0.14609180    
  0.37889850    
 -0.11826385    
  0.26469240    
 -0.14258972    
  0.44674698    
 -0.42401868    
 -0.42246258    
  0.69028580    
 -0.24194357    
 -0.46563408    
  0.27304032    
  0.31925756    
 -0.22636454    
  0.15989463    
 -0.66268718    
  0.75455546    
 -0.31845412    
 -0.30507413    
  0.32216808    
 -6.56683221E-02
  0.30562007    
  4.24206220E-02
 -0.52045631    
  0.32332915    
  7.75208278E-03
 -7.61888549E-02
  0.61067134    
 -0.47818148    
 -0.42017052    
  0.70419669    
 -0.39182213    
 -0.26889026    
 -0.13657634    
  0.21825328    
  0.35863370    
 -0.47274697    
  0.12386915    
  0.15692104    
  2.16032205E-07
 -0.18149164    
 -2.51899548E-02
  5.08911954E-03
  1.51138622E-02
  0.24294591    
 -0.14763573    
  0.11980084    
  0.44499555    
 -0.53788990    
  0.29649240    
 -0.48591933    
  0.24116208    
 -0.36028194    
 -0.12155443    
  0.21357431    
  6.38506114E-02
 -0.13795939    
  0.42306042    
 -0.22024103    
  0.25826812    
 -0.62117398    
  0.35319686    
 -0.42517075    
  0.80260408    
  6.47472367E-02
 -3.50917429E-02
 -0.63634914    
  0.19451763    
  0.17556460    
  3.33364233E-02
 -0.14530945    
 -1.91395730E-02
  0.25077796    
 -0.19442514    
  7.05141202E-02
 -0.35971990    
  0.19845119    
  0.33647180    
 -0.28293079    
 -1.91395730E-02
  0.12686707    
 -0.20731130    
  0.17707238    
 -0.24195942    
  7.53044635E-02
  0.93781859    
 -0.40445179    
 -0.55961639    
  7.18262866E-02
  0.44747412    
 -0.44253588    
 -0.40793186    
 -0.10125414    
  1.62596703E-02
  0.61779803    
  0.11874891    
 -0.45088178    
  0.39938620    
 -0.11626042    
  6.19663410E-02
  6.23899698E-02
 -0.21511109    
   1.1631510    
  -1.4116113    
  0.38822356    
 -0.19633174    
  0.46203572    
  0.20430017    
 -0.72069675    
  0.84570068    
 -0.29651424    
 -0.23531370    
  2.41950862E-02
 -0.10050259    
 -6.36574700E-02
  3.68713066E-02
  0.56541622    
 -0.67531157    
  0.24512275    
 -8.23514014E-02
 -0.38213480    
  0.65140766    
 -0.15962972    
  0.57704580    
 -0.96724373    
  0.33077458    
 -0.16853963    
 -2.94134542E-02
  0.21815626    
 -2.02023555E-02
 -0.19795285    
 -9.38182697E-02
  0.76432377    
 -5.49160689E-02
 -0.45083362    
 -0.10208503    
  8.50620717E-02
 -0.18834817    
  7.48482123E-02
  0.56782377    
 -0.48041156    
 -4.04545777E-02
  0.21762411    
 -0.29385057    
  9.89042372E-02
  0.16498198    
  0.75220460    
 -0.79096925    
  7.24127740E-02
 -0.10454348    
 -0.34796584    
  0.89879781    
 -0.19130301    
 -0.50892746    
  9.43441689E-03
  0.75459993    
 -0.90095621    
  1.61726121E-02
  0.32571959    
 -0.12748222    
 -0.46650013    
 -3.55902016E-02
  0.41028473    
 -2.43317112E-02
  1.46698272E-02
 -0.29092443    
  0.71562010    
  8.51574987E-02
 -0.54946268    
  0.35008797    
 -0.32023501    
  0.28030175    
 -0.28521553    
 -0.15991361    
  0.64276582    
 -0.43947059    
   1.0970391    
  -1.2118775    
  0.24305014    
  0.17119524    
 -0.33787206    
  9.35265496E-02
 -0.36178923    
  0.37509432    
 -3.58788483E-02
  4.90078144E-02
 -9.09717008E-02
  3.27893160E-02
  4.50529866E-02
  0.33079177    
 -0.68683863    
  0.21936363    
 -5.71586303E-02
  0.29832053    
 -0.31449315    
  0.69314688    
 -0.72629863    
 -1.69974640E-02
  0.10821352    
  0.40717307    
  0.49984363    
 -0.97600979    
 -8.00435841E-02
  0.13872628    
 -6.41936883E-02
  5.37771694E-02
  8.04451406E-02
 -0.14533256    
 -0.22454028    
  0.13090608    
  0.45142698    
  0.13157628    
  0.41229141    
 -0.55565512    
  0.17039327    
 -0.11279559    
 -0.54113019    
  3.77396494E-02
  0.12733959    
 -5.44909155E-03
  0.74115616    
 -0.49105671    
  0.37229666    
 -0.62787563    
  0.10919973    
 -8.74591544E-02
  0.14489192    
 -0.16663116    
  0.48296854    
 -0.37376899    
 -0.19521292    
  5.81562445E-02
  0.39979962    
 -0.25782937    
  0.32378739    
 -0.23026052    
 -0.64947271    
  0.59911865    
 -0.23732913    
  4.65193205E-02
  0.18610312    
 -0.26283562    
  0.31342173    
 -4.58792262E-02
  5.03543541E-02
  0.36290503    
 -0.39927241    
 -0.14953160    
  0.45783347    
 -0.29450855    
  3.58785801E-02
 -5.89749329E-02
 -0.16747947    
  0.38499969    
  0.13353106    
  0.42069975    
 -0.97294098    
  0.20118913    
  0.29698473    
  2.52291130E-07
 -0.23801015    
 -0.13164492    
  0.22414808    
  0.32898614    
 -0.30517551    
 -0.26314858    
  0.71084625    
 -0.54654360    
 -0.28336325    
  0.31321540    
 -0.13473223    
   1.0459684    
  -1.2244521    
  0.27902427    
 -0.21772265    
   1.2566165    
 -0.52633005    
 -0.45758083    
  0.35337767    
 -0.41709301    
 -0.17185101    
  4.58099544E-02
  3.98458070E-07
 -0.36883125    
 -8.24434236E-02
  0.40024400    
  0.61702335    
 -0.38035890    
  0.29488787    
 -0.12783296    
  6.96894713E-03
 -0.32062697    
  7.82005116E-02
 -5.45598976E-02
  0.21752076    
 -0.26048616    
  0.48513237    
 -0.60413563    
  0.32542250    
 -0.48600385    
  0.40331191    
 -0.32874432    
  0.43496537    
 -0.20110078    
  0.19721766    
 -0.16000496    
  0.80737251    
 -0.63192356    
 -6.32618368E-02
  0.27639425    
 -0.36600575    
 -0.13864660    
  4.02068309E-02
  0.16325800    
  0.56854194    
 -0.98875886    
   1.5395342    
  -1.5143760    
 -1.88102573E-02
  0.33103275    
 -0.18962070    
 -0.28402498    
 -0.13248943    
  0.55961591    
 -0.10008422    
 -0.26341704    
  0.30466115    
  5.88405915E-02
  0.47297582    
 -0.62712532    
  0.21868970    
 -0.52129698    
  0.32458684    
 -3.87857296E-02
  0.23995046    
 -0.14824311    
 -1.03634950E-02
  0.34462377    
 -0.31891504    
  0.15051845    
  0.21525215    
 -0.31625572    
  5.17766550E-02
  0.66759437    
 -0.37876582    
 -1.03625236E-02
  6.92011323E-03
 -0.15242803    
 -6.21319152E-02
  5.00105955E-02
  5.53504191E-02
 -0.17618622    
  4.04552631E-02
 -0.18850870    
  0.31651717    
  3.86862410E-03
 -1.16508510E-02
  0.32975364    
 -0.31810248    
 -0.24362163    
  8.94722268E-02
 -0.20418084    
  0.71229976    
 -0.78683358    
  0.14389329    
  6.00176677E-02
  0.10146964    
 -0.12604031    
  0.29881421    
 -0.25026003    
  1.87804252E-02
  9.25879925E-03
 -1.86047722E-02
  0.32228792    
 -0.30368289    
  1.82661843E-02
  0.37015808    
 -0.57536340    
  0.10536076    
  9.98461246E-02
 -0.22201264    
  7.08735362E-02
 -0.17812040    
 -7.84707665E-02
  0.53899658    
 -0.12675092    
 -0.20418084    
  0.35057873    
  0.40416685    
 -0.72749650    
  0.44757670    
  5.67761473E-02
 -0.59430164    
  0.54437417    
 -0.18711087    
  0.19729838    
 -0.61518633    
  0.16126752    
  7.67644122E-02
 -0.34339291    
  4.08227555E-02
  0.30257106    
 -9.90063790E-03
  0.31346646    
 -0.19623627    
 -4.52558510E-02
 -0.17127156    
  0.15258047    
 -0.12547791    
  5.33271814E-03
   1.1074384    
 -0.33261308    
 -0.65468007    
  0.18074787    
 -0.14370649    
  0.37469319    
 -0.65032792    
  0.19521259    
 -0.25695950    
  0.41602486    
 -0.23582934    
  0.12014515    
  1.40522672E-02
 -0.28304237    
  2.43923571E-02
  0.65320295    
 -0.50250089    
  0.14448170    
 -3.65332179E-02
 -3.30995992E-02
  0.11349998    
  0.21538794    
 -0.66247976    
  0.35734624    
 -0.17390597    
 -0.31985047    
  0.60892951    
  0.23064655    
 -6.87552989E-02
 -0.40724635    
  0.22421242    
 -0.21887979    
  0.21029504    
  0.18805179    
  7.23205283E-02
 -0.42899528    
  0.16862233    
 -0.17373791    
  0.35101786    
 -0.37699419    
  0.10956308    
  0.17680347    
  0.23180132    
 -0.50769651    
  3.58097255E-02
  0.20795374    
 -0.11218702    
  0.36982957    
 -2.23298017E-02
 -0.32492572    
  0.40546465    
 -0.84729809    
 -2.10535415E-02
   1.2557982    
 -0.14310041    
 -4.28634435E-02
 -0.36260101    
 -0.49693730    
  0.38220802    
  0.23017761    
 -0.60095781    
  0.16705443    
  3.35373386E-07
  0.89097250    
  -1.0580276    
  7.12635666E-02
  9.57913846E-02
  0.11349998    
 -0.46060503    
 -0.10763083    
  0.51082593    
  0.26585510    
  0.37360424    
 -0.50365704    
 -0.62415498    
  0.64768440    
 -0.15028138    
  0.39641559    
 -0.41919583    
  0.54702902    
 -0.78526282    
  0.24740764    
 -0.28920612    
  0.67778605    
 -0.54121101    
  0.68245155    
 -0.76560146    
 -0.16968462    
  0.48866403    
 -0.40336704    
  0.10724586    
  0.34130314    
 -0.14217380    
 -1.39858751E-02
  0.11934697    
 -7.79606849E-02
 -0.10435975    
  0.96888280    
 -0.91061342    
 -0.17480195    
 -8.19178894E-02
  0.85855788    
 -0.72731632    
  0.29035258    
  0.32208374    
  0.31131393    
 -0.48153475    
 -0.29342642    
  4.06374745E-02
 -0.39665431    
  0.46505752    
  4.44520339E-02
 -0.42140076    
  0.35607237    
 -0.39915648    
   1.1295742    
  -1.2356333    
  0.70358175    
 -0.24147642    
  0.77149421    
 -0.84933650    
 -0.29086104    
  0.33738202    
  0.16320065    
 -9.72421691E-02
 -0.20209089    
  0.37729380    
 -0.67896312    
  0.31203017    
 -0.23090640    
   1.0566168    
 -0.68639785    
 -2.26763282E-02
 -4.69566174E-02
  5.15330806E-02
 -0.10080393    
  0.16277106    
  0.52277148    
 -0.92395276    
  0.26826373    
  4.31725420E-02
  0.10253941    
 -0.31633779    
  0.37795880    
 -0.18791446    
  0.23461567    
 -0.15161926    
  0.56087953    
 -0.63430661    
 -0.22911444    
  0.57573819    
 -0.17227098    
 -0.14618178    
 -0.23948026    
  1.74938887E-02
  0.37613752    
 -0.58778757    
  0.51367861    
 -0.28483781    
  0.96508050    
  -1.0175718    
 -3.03981397E-02
  0.38046384    
 -6.08882047E-02
 -1.35439439E-02
 -0.42381451    
  0.51082587    
 -6.45386726E-02
 -8.33818167E-02
  0.10969902    
 -5.33465408E-02
  0.78471416    
 -0.12641354    
 -0.64920866    
  0.71551979    
 -0.13733168    
 -0.59645408    
 -8.15797001E-02
  3.92210521E-02
  0.24971043    
 -0.24491511    
 -4.40166630E-02
  9.95087903E-03
 -1.99998748E-02
 -3.59927826E-02
  6.09329641E-02
  0.29259628    
 -0.23516348    
 -3.79194692E-02
  6.99594095E-02
 -0.16623604    
   1.2512420    
 -0.42622665    
 -0.61903912    
 -0.16941825    
  0.10227959    
  8.00426006E-02
 -0.29053506    
  0.29053506    
 -0.30782709    
  9.95288193E-02
  0.14660379    
  0.19362095    
 -0.27404225    
  0.27778095    
 -0.30271921    
  2.98527069E-02
 -2.48149000E-02
  4.90286872E-02
  0.68353194    
  -1.0700395    
  4.81198765E-02
  0.22180051    
  0.34259814    
 -0.38656011    
  0.86558902    
 -0.71949637    
  6.11950271E-02
 -0.32016811    
  0.31559128    
  0.60446590    
 -0.62298632    
 -8.27722102E-02
  8.27713311E-02
  0.94029909    
  -1.0281603    
  0.31659636    
 -0.29140604    
  9.03228894E-02
  9.05063562E-03
 -0.30281174    
  0.10962025    
  0.32390362    
  0.28074101    
 -0.42505938    
  0.35393181    
 -0.48031291    
 -1.04159927E-02
 -0.12831035    
  0.71084696    
 -0.52160436    
  0.23975317    
  0.26415113    
 -0.40546462    
 -0.34274244    
  9.01502967E-02
  0.29198280    
  0.10964358    
 -0.36218512    
 -2.23470237E-02
  0.51082546    
 -0.63711852    
  0.33463946    
 -0.12700041    
  0.24783632    
 -4.57457341E-02
  0.47530875    
 -0.74750799    
   1.0371728    
 -0.70309722    
 -0.21815558    
 -6.68636188E-02
  0.55351859    
 -0.69009459    
 -5.00095747E-02
 -0.22957526    
  0.77814025    
 -0.62860888    
  0.44628692    
 -9.79806632E-02
  0.33787221    
 -0.48550847    
  0.17184950    
  0.45372313    
 -0.31959373    
 -0.21896893    
  0.62303758    
 -0.62825876    
  0.43808636    
 -0.74159968    
  0.19873413    
  0.10477975    
 -0.18336979    
  0.14058250    
  0.43596035    
 -0.25637570    
 -0.11607226    
  0.10689728    
  0.82869291    
 -0.79694343    
  0.42899561    
  0.50849724    
  -1.0864487    
  0.12638097    
 -9.07541141E-02
  6.29751682E-02
  0.19553602    
 -0.50697118    
  0.43908206    
 -0.18563238    
  0.53442520    
 -0.72574174    
  0.27708334    
 -3.24846096E-02
  7.71359131E-02
  8.69583152E-03
 -0.35482207    
  0.31508183    
 -0.13998711    
 -0.10939785    
  0.19381598    
  0.26966390    
  0.11332832    
 -0.63634914    
  7.10358769E-02
  0.45561513    
 -0.38395956    
  1.58322528E-02
  0.42789921    
 -0.38185498    
 -6.72090054E-02
  0.11599899    
 -0.23511878    
  0.10836882    
  0.51621610    
 -0.48954898    
  3.10909394E-02
 -9.63303298E-02
 -0.20505060    
  0.44380105    
  0.19259338    
  0.80360436    
 -0.87546903    
 -0.40546539    
  0.18721168    
  0.22606578    
 -0.22606598    
  6.60611615E-02
 -2.77791824E-02
 -0.33085406    
  0.37224028    
  0.16566741    
 -0.24533430    
  0.19845119    
  4.30596322E-02
  0.28768173    
 -0.71053916    
  0.32639667    
 -0.40546599    
  0.30804348    
 -0.28304237    
  0.89381814    
 -0.25131479    
 -0.64250416    
  0.72653413    
 -0.31287199    
  0.12636317    
 -0.35462159    
 -9.12152082E-02
  0.62335193    
 -0.45327622    
  0.15753050    
  0.26205283    
 -0.40546599    
  0.56891829    
 -0.30368227    
 -0.30820164    
  0.56586754    
  0.11253703    
 -0.50015628    
 -2.06190236E-02
  5.66952638E-02
 -9.05973241E-02
 -0.42945805    
  8.25858191E-02
  0.34255138    
 -0.44520560    
  5.26445881E-02
  0.19716729    
  0.30593511    
  0.15415053    
  0.49339852    
 -0.89224094    
  0.42507327    
 -0.33971345    
 -4.65199687E-02
  0.34325227    
 -0.10311093    
  0.39668739    
 -0.53719932    
 -7.14582577E-02
  0.31508136    
 -0.33377233    
  0.61467540    
 -0.50743026    
 -0.16551420    
  0.12221742    
  6.84030578E-02
  0.23790964    
 -3.31157558E-02
 -0.67645288    
  0.14177467    
  0.21158330    
  0.72293144    
 -0.90061218    
  0.21421506    
  0.16498198    
 -9.98833701E-02
 -0.30748463    
  0.29479989    
 -0.11247792    
  0.19806966    
 -0.42121434    
  1.76992845E-02
  0.64829701    
 -0.28462851    
  0.34687054    
  0.34424177    
 -0.65126693    
 -1.17876604E-02
 -4.85922843E-02
 -0.37280825    
  0.25865072    
  0.26771694    
 -0.32023501    
 -0.17645675    
 -9.18066874E-02
  0.88767993    
 -0.68526196    
  0.40371880    
 -0.38813451    
  0.30048665    
 -1.15162414E-02
  0.71037215    
 -0.37279737    
 -0.40134111    
 -4.12335247E-03
 -0.41376463    
  9.53094885E-02
  0.41676453    
 -0.25453007    
  1.91400126E-02
  0.21266241    
  7.38345683E-02
 -0.19593690    
  0.35059556    
 -1.53611535E-02
  5.12935184E-02
  4.31720465E-02
  0.38746348    
  -1.0947953    
  4.47007157E-02
  1.08705126E-02
  0.15954098    
  0.41919562    
 -0.38744611    
  0.18306494    
 -0.30644357    
  0.21299155    
 -0.10763036    
  8.28364193E-02
 -0.34066540    
  0.30661932    
  0.11441049    
 -0.19085293    
  0.55828005    
 -0.83666015    
 -0.16034199    
 -0.18232088    
  0.67116809    
  0.68197423    
 -0.50708741    
 -0.39802942    
  0.56278491    
 -0.32202005    
 -0.14041688    
 -0.16340609    
  7.95879364E-02
  5.32041155E-02
  0.14895634    
  0.10981513    
 -0.23319311    
  0.35364041    
 -0.28061453    
 -0.45601809    
   1.2039732    
 -0.56407040    
  0.12814592    
  0.17887889    
 -0.85499030    
  5.26445881E-02
  0.32542315    
  0.38991237    
 -0.50769651    
 -0.43721464    
  0.26731411    
  0.20570873    
 -5.03701856E-03
  5.88405915E-02
  2.81716250E-02
 -0.14953160    
  3.17479931E-02
  0.50140595    
 -0.21763849    
 -0.20372513    
 -7.48478398E-02
  0.33942893    
 -0.51452321    
  0.37198949    
  0.45121130    
  0.13420889    
 -0.77200586    
  0.12516396    
 -3.68701220E-02
 -9.86019447E-02
  5.05161658E-02
  0.30719513    
 -0.49643782    
  0.16430382    
 -0.24484174    
  0.27469462    
  0.34484071    
  0.71206403    
  -1.4052117    
  0.34830642    
 -1.98023878E-02
  0.43825459    
 -0.54361469    
 -0.16251872    
  8.15507993E-02
  0.62780470    
 -0.43648762    
 -0.11591872    
 -6.34227246E-02
  0.86248785    
 -0.38064975    
   1.0089238    
  -1.2534331    
 -0.30504572    
  0.18550174    
  0.12889151    
 -0.31439155    
 -5.90336993E-02
  0.12675081    
  0.71084696    
 -0.45491388    
 -0.20941402    
 -6.97546227E-07
  5.52628227E-02
  6.25211596E-02
  3.47431488E-02
 -0.39575562    
  0.81574982    
 -0.41028461    
  2.38683298E-02
  0.16886699    
  0.56359231    
 -0.54778159    
 -0.27857330    
  3.06148902E-02
  0.14041738    
  0.21876739    
 -0.11515503    
 -0.27464408    
 -0.15070148    
  0.31735796    
 -0.12604031    
  0.26503983    
 -0.19770589    
 -0.23483986    
  0.33226171    
  0.25225171    
 -0.16735257    
  0.47531846    
 -0.67169136    
  0.14874542    
 -0.65330112    
  0.33535600    
  0.39986274    
 -0.22595607    
 -5.79868630E-02
 -1.50371380E-02
 -3.59927826E-02
  0.26918778    
 -0.17912741    
  6.03439175E-02
  0.70657051    
 -0.48162618    
  0.44772464    
 -0.57001436    
 -0.50811946    
  0.36408028    
  0.34913480    
 -0.82762527    
  0.39019758    
 -0.42881212    
   1.3980364    
 -0.92901695    
  7.12894723E-02
 -0.13222082    
  8.05777006E-07
  0.42448029    
 -0.37344849    
  0.28768197    
 -0.35987863    
   1.0091674    
  -1.0253398    
 -2.19781753E-02
  2.19791122E-02
  0.43403837    
  0.69490612    
 -0.88855940    
 -0.22957429    
  6.25211596E-02
  0.97703439    
 -0.56485730    
  5.52982353E-02
 -0.31766272    
  5.08587435E-02
 -0.42003408    
  0.43642753    
  4.37442027E-02
 -0.13297592    
 -1.34221744E-02
  0.21772373    
 -0.15234070    
 -7.44322911E-02
  0.30681637    
 -0.53565753    
  0.26455984    
  3.44859622E-02
 -0.13595602    
 -9.67677757E-02
  0.67968822    
 -0.33484724    
  0.41551524    
 -0.94803929    
 -0.37998563    
  0.98905027    
  6.78226501E-02
 -0.52735412    
 -0.22314380    
  0.73396945    
 -0.29213595    
  0.77456236    
 -0.85833275    
 -0.30399549    
 -3.34471054E-02
  0.25131503    
 -0.31449264    
  0.76983994    
 -0.34523469    
  0.85673207    
 -0.59911799    
 -0.74965942    
   1.2757521    
  -1.1316179    
   1.1698395    
 -0.92676276    
  0.70101088    
 -0.73309904    
 -9.09726992E-02
  8.00428838E-02
  0.25982496    
  0.28874090    
 -0.33203784    
 -0.35794085    
  0.54320717    
 -0.18526724    
 -4.06381600E-02
  5.38248830E-02
 -4.00941484E-02
 -0.26966450    
  0.21357445    
  0.21542107    
 -0.49036548    
  0.38844299    
 -0.18318117    
 -2.08348390E-02
  0.22524664    
 -0.18400286    
  5.40664978E-02
  1.42528368E-02
 -2.87104882E-02
  0.15692104    
 -0.29183939    
 -0.18232082    
  0.20430064    
  1.08110560E-02
  1.06946807E-02
 -0.16126888    
 -0.11934734    
  0.33747801    
  0.34148437    
 -0.23211138    
  5.26436530E-02
 -0.34937486    
  7.02045411E-02
   1.0059350    
 -0.96714896    
  0.82769698    
  -1.1906024    
  0.92562222    
 -0.43531880    
  0.13830489    
 -9.61434394E-02
  4.04552631E-02
  0.69754249    
 -0.25886187    
 -0.57536340    
 -0.18232076    
  4.15485352E-02
  0.82631540    
 -0.53573006    
 -0.42079997    
  0.39436674    
 -0.16462278    
  0.24603769    
 -0.41788831    
  4.87892553E-02
  0.51082522    
 -0.46430629    
  0.39786080    
 -9.18804705E-02
 -1.26319481E-02
  5.76293692E-02
 -0.25360367    
  0.28121766    
 -0.16000496    
 -5.63531704E-02
 -0.33550668    
  0.49584946    
  0.50587499    
 -0.52247256    
 -0.17315823    
  0.30982342    
  1.80838332E-02
  0.44413391    
 -0.37490210    
 -0.28879699    
 -0.23549604    
  0.23995046    
  0.10135253    
 -0.28634456    
 -0.22047256    
  0.32690310    
 -0.16705479    
  0.23219420    
  0.15415084    
  4.89742272E-02
  0.66139811    
  -1.1673349    
 -4.36199568E-02
  0.68032616    
 -0.37527972    
  0.35901964    
  0.25094995    
 -0.63854331    
  0.30563617    
 -0.16189073    
 -0.31167752    
  0.19180116    
 -0.12547791    
 -8.36145803E-02
  0.41702607    
  6.66915476E-02
 -0.32790646    
 -0.12715490    
  0.55069762    
 -0.69640958    
  8.15507993E-02
  0.37280935    
 -2.09653601E-02
  0.21292189    
 -0.44564545    
  0.35613990    
 -0.32455838    
  8.44173804E-02
 -5.38024046E-02
  1.00005176E-02
  0.63423103    
 -0.71717954    
  1.60854720E-02
 -0.35364026    
  0.57251912    
 -0.50656134    
  0.45391831    
  9.85811949E-02
 -0.36546004    
  9.53098983E-02
 -0.10120987    
  0.36316299    
 -0.23037115    
 -2.62488946E-02
  0.11541683    
 -0.30200127    
   1.0414542    
  -1.0806738    
  0.36000323    
 -0.15028137    
  5.77591322E-02
 -2.58404464E-02
  0.40720925    
  6.94413250E-03
 -5.69547489E-02
 -0.16705403    
 -4.42542098E-02
  1.34838820E-02
  0.16808367    
 -0.10326589    
  3.29250731E-02
  0.63694125    
 -2.38367710E-02
  -1.0855411    
  0.29576591    
  8.78160074E-02
 -0.44380206    
  0.21065247    
 -0.25291207    
  0.38364583    
  5.71591295E-02
  0.11778331    
  5.98977581E-02
 -0.30593631    
  7.10956678E-02
  6.63754418E-02
 -0.30309066    
  0.68064690    
  0.33826727    
 -7.20408931E-02
 -0.62110656    
 -0.11386666    
  0.17475538    
  0.65003687    
 -0.85023993    
  6.48604259E-02
  0.31625533    
 -0.55522358    
  0.85428476    
 -0.13689430    
 -0.46403337    
  0.44285306    
 -0.66599715    
  8.00428838E-02
 -0.23419359    
  0.46390891    
  0.37741876    
 -0.43124413    
  2.27808785E-02
 -9.04953759E-03
  0.13182572    
  0.38534394    
 -0.88035852    
  0.10536023    
  5.71591109E-02
  0.23638894    
 -0.29944691    
 -2.39524841E-02
  0.41950777    
 -0.29970607    
 -5.38999029E-03
  4.75014113E-02
  0.39856824    
 -0.12124956    
  0.38706756    
 -0.47265932    
  0.28980765    
 -0.46112520    
  0.15846999    
 -0.30507413    
  0.50378293    
 -0.17317618    
  6.50634840E-02
 -2.39059236E-02
 -0.48954806    
  0.42285648    
 -0.44952527    
  0.19017397    
  0.38095900    
 -0.12160745    
 -5.76662198E-02
 -0.24157770    
  0.16077378    
  0.23690949    
 -0.28768277    
  0.15860483    
 -0.30411163    
  0.32609171    
  0.48884702    
 -0.48450825    
 -0.29492369    
  0.33730271    
 -0.35489824    
 -0.18825722    
   1.0116006    
 -0.82928026    
  1.76992845E-02
  4.57226895E-02
  0.16447301    
 -0.41738442    
  0.91772825    
 -0.47230563    
 -0.15415050    
  0.23383921    
 -5.69073223E-02
 -0.12456238    
  0.24733861    
 -7.44148269E-02
 -0.33304536    
  0.60559106    
 -0.69314700    
  0.47489378    
  0.33821309    
 -0.32208318    
  1.58732366E-02
 -1.69329695E-07
 -0.48747748    
  0.69634712    
  0.19921778    
 -0.92153990    
   1.4090596    
  -1.0035943    
  7.19129145E-02
 -5.45211919E-02
 -0.10919897    
  0.16779362    
 -0.10265339    
 -0.17156899    
  0.18942620    
  7.25267455E-02
 -0.17005125    
  3.82825397E-02
 -9.43339523E-03
 -3.86517495E-02
 -7.14584067E-02
  9.09715146E-02
  0.28040957    
 -0.43134376    
  0.15575491    
  0.98861158    
  -1.3425425    
  0.40088880    
 -9.11899433E-02
 -5.03701856E-03
  4.44515534E-02
  0.72406554    
 -0.77358025    
  6.86550438E-02
 -6.86543435E-02
  0.32259849    
 -0.26826361    
  2.37544551E-02
  0.33915174    
  0.81574953    
 -0.52723217    
 -0.78495455    
  4.82675694E-02
 -0.14028469    
  0.27708334    
  0.26692048    
 -0.10691598    
 -9.37551036E-02
 -8.93460140E-02
 -0.17858978    
  0.19251104    
 -0.17589046    
  0.19867155    
  8.96918494E-03
  0.18677568    
 -9.30902064E-02
  0.69314682    
 -0.27155244    
  5.70099577E-02
 -0.64639789    
 -0.32025877    
  0.27602530    
 -1.01010296E-02
  0.23424914    
 -0.38165477    
  0.13720100    
  0.28768244    
  0.10919892    
 -0.35176122    
 -0.16482764    
  0.41122892    
 -0.37156281    
  0.14937665    
  0.70739955    
 -0.86794913    
  0.23431669    
 -0.42566696    
   1.1644257    
 -0.72551227    
  4.37655719E-03
 -6.30834177E-02
  0.30611569    
 -0.22143282    
  2.11428758E-02
 -0.24535519    
  0.23695160    
 -0.24231330    
  0.32332915    
 -0.30205283    
  0.40896818    
  0.59205103    
 -0.70677954    
 -0.41730049    
 -0.12001701    
  0.14934605    
 -0.24801752    
  0.21271834    
 -1.81281660E-02
  0.78066653    
 -0.45558265    
 -0.24879999    
 -0.36396572    
  0.45567286    
  0.33794412    
  0.28584215    
 -0.53505713    
  2.33105384E-02
 -7.16290623E-02
 -0.27131593    
  0.12210183    
   1.1043426    
 -0.65392631    
 -0.32120404    
  0.14545520    
 -0.16072251    
   1.0111350    
 -0.96112406    
 -6.03197552E-02
 -6.97326288E-02
 -0.34876940    
  0.91471416    
 -0.22551203    
 -0.33489296    
  0.16279550    
  8.97458717E-02
 -2.60881204E-02
 -0.10683031    
 -0.15906554    
  0.98513049    
 -0.84088027    
  0.12604086    
 -0.23084912    
  0.19057412    
 -0.22428568    
  0.31167802    
 -3.83840166E-02
 -0.40112758    
  0.73136812    
 -3.17490138E-02
 -0.51621562    
  0.13150296    
  0.45327732    
 -0.64034897    
  0.16308984    
  0.24427761    
 -0.27884895    
 -2.03053448E-02
   1.2282904    
  -1.1685711    
 -0.15093444    
  0.78692424    
 -0.95807147    
  0.19337153    
  0.69589061    
 -0.52461821    
  6.28011227E-02
  0.23867440    
 -0.20448317    
 -8.77752230E-02
 -4.21615429E-02
  0.67138118    
 -0.29340333    
 -0.23551454    
  2.05347314E-02
 -0.34627712    
  0.16882055    
  0.56927741    
 -0.11641052    
 -0.57125688    
  8.38189721E-02
  5.01280138E-03
   1.0577900    
  -1.0678399    
  0.23718627    
 -0.21718463    
 -7.18263537E-02
  0.62149078    
 -0.51082551    
  0.32964620    
 -0.23001684    
  0.67575508    
 -0.94634283    
  0.39600399    
  0.29147691    
 -0.16653751    
 -0.18366510    
 -0.27168116    
  0.11484008    
 -0.35937417    
  0.36876282    
  0.15147690    
 -0.26517871    
  0.12762341    
 -0.35601667    
 -0.11860641    
   1.1882948    
 -0.87321311    
  6.79119527E-02
   1.0033025    
 -0.36999097    
 -0.61331016    
 -2.50638854E-02
  3.00026257E-02
  4.33811471E-02
  0.37998569    
 -0.50013095    
 -0.25970906    
 -0.19760978    
   1.0929942    
 -0.66263109    
  2.16222368E-02
  0.18499161    
 -8.82245749E-02
  0.10584605    
  6.34462759E-02
  0.34056187    
 -0.60128915    
  0.25249606    
 -0.30715337    
 -2.84911469E-02
  0.55049115    
 -0.32850337    
 -1.86913051E-02
 -0.27518189    
  0.38242722    
 -0.21680853    
  0.16014788    
   1.0527326    
 -0.74947745    
 -0.28547668    
 -9.22314599E-02
  0.89776301    
 -0.84598607    
  0.28193131    
 -0.40373647    
  8.91685858E-02
 -0.14785127    
  0.27245733    
 -0.21896893    
  0.22314379    
 -0.19743510    
  9.20753777E-02
 -0.14953160    
 -5.52633442E-02
  0.11271979    
 -0.23977849    
  0.21926516    
 -0.22573848    
   1.0520926    
 -0.62521327    
  0.10832193    
 -0.14280826    
 -4.94488217E-02
 -2.33102012E-02
 -0.20909226    
  4.54631113E-02
  2.19791122E-02
  1.08110560E-02
  6.25211596E-02
  0.51987535    
 -0.12116731    
 -0.27980345    
 -9.00826883E-03
 -7.02868700E-02
 -0.19797741    
  0.44983101    
 -0.22314274    
 -3.84665765E-02
  0.28399915    
  0.23561127    
 -0.43505228    
 -7.48015642E-02
 -9.75643471E-03
 -2.48149000E-02
  0.57599193    
 -0.54142112    
  0.15276302    
 -0.39923450    
  0.33913040    
 -0.22203846    
  0.13904138    
  0.44628748    
 -0.51082569    
  6.93339556E-02
  4.67368923E-02
 -0.24157770    
  0.37795880    
  0.48826256    
 -0.78260678    
  0.37101054    
 -9.67871323E-02
  1.13630563E-07
 -8.03812817E-02
  1.31295221E-02
 -0.12487292    
  0.82883114    
 -0.73935920    
  0.13071239    
 -0.43352386    
  0.22800937    
  2.39826553E-02
  0.12878104    
  4.48143892E-02
 -9.17306915E-02
  0.80850148    
 -0.41327748    
 -0.27211744    
  0.50229472    
  0.44815499    
  -1.3311278    
  8.65404978E-02
 -0.25874326    
  0.46832436    
 -0.41602421    
 -0.25222522    
  0.38893652    
  0.15415074    
  0.12516317    
 -0.24116229    
  0.53094268    
 -0.82757765    
  0.29127294    
  0.54257411    
 -0.12641358    
  0.36690649    
 -0.81031662    
  0.45749515    
 -0.34278539    
 -0.18924291    
  0.10714440    
  0.39651275    
  0.32302123    
 -0.58934999    
  0.58935010    
 -0.84469628    
  0.79120809    
 -0.12260273    
 -0.42744395    
  0.14183053    
  0.17402300    
 -0.72131896    
  0.50077540    
 -2.63175033E-02
 -0.12279527    
 -0.50581330    
  0.48550776    
 -0.18540390    
  0.47308564    
 -5.12930267E-02
 -0.23638888    
  6.45388812E-02
 -0.43969885    
 -1.50381094E-02
  0.56393510    
  2.97265891E-02
 -0.37659794    
 -0.16539273    
  0.31254941    
 -8.79695788E-02
 -0.16862185    
  9.09718499E-02
  0.14434244    
  0.31943053    
  0.67342257    
  -1.1187345    
  0.58710879    
 -0.31169623    
  0.13005328    
 -0.17745578    
  0.83543837    
 -0.23372583    
 -0.51794261    
 -4.47415793E-03
  8.58899578E-02
 -0.22006193    
  0.18658631    
  0.17162642    
 -0.21511158    
 -0.17965905    
 -0.16126888    
  0.55244756    
 -0.37534684    
  8.04451406E-02
  0.75405574    
 -0.84502721    
  0.13814978    
 -0.42407086    
  0.48225245    
  0.76647878    
 -0.93155825    
 -0.12550552    
   1.0550408    
 -0.75149745    
 -0.28055513    
  0.28055409    
  8.62957239E-02
  0.25262624    
 -0.59700263    
  0.24076535    
 -0.22971512    
  0.36051390    
 -0.19854531    
  0.18309979    
  0.51934969    
 -0.92676234    
  0.58843583    
 -0.20464654    
  0.33247986    
 -0.68744981    
  5.52628227E-02
  0.27142161    
 -0.22931099    
 -0.25057879    
  0.62816668    
  0.10075627    
 -0.27393249    
  1.25265215E-02
 -0.37885073    
  0.58778650    
 -0.65030694    
  0.33647174    
  0.21108960    
  0.24382392    
 -0.49727228    
  0.61829889    
 -0.84384865    
 -0.25995737    
  0.69314694    
 -0.49532056    
 -0.18232070    
  0.29152000    
   1.0414535    
  -1.3406968    
  0.29924205    
  1.70947723E-02
  0.11715535    
  1.49634387E-02
  0.55820048    
 -0.26066577    
 -0.53689843    
 -9.21712518E-02
  0.36559975    
 -0.39357454    
  0.39357361    
 -0.34512216    
  0.76797855    
 -0.42765269    
  0.30081686    
 -0.25385928    
  2.26768665E-02
  8.92843772E-03
 -0.19035356    
  0.29970664    
 -0.19757709    
 -6.51858971E-02
  0.55739313    
 -0.26325470    
 -0.15414982    
 -0.17693055    
 -1.08106751E-02
  0.78895110    
 -0.70058173    
  0.67304558    
 -0.81156486    
  0.35266694    
  0.20285890    
 -0.67688644    
  0.59492987    
  0.42775369    
 -0.31671488    
 -0.44112474    
  0.12107812    
 -0.10146984    
 -4.97611649E-02
  6.42188340E-02
  0.76691359    
 -0.27736536    
 -0.40253669    
 -0.20898899    
  0.56346971    
 -0.11394461    
  5.37039079E-02
 -0.42027977    
  0.28394356    
 -0.22127353    
  0.13119225    
  7.11765289E-02
 -0.14780965    
  0.42878991    
 -0.31593502    
 -6.95578605E-02
 -0.50800538    
  0.23155913    
  0.27220008    
 -2.15059761E-02
 -4.90081236E-02
  0.11218683    
 -0.30276167    
  0.31493133    
 -0.13353188    
  0.14156388    
  0.29862240    
 -0.35625130    
 -0.35788557    
  0.15154915    
  0.34462377    
 -0.20395534    
   1.1253995    
 -0.39016455    
 -0.87070781    
  0.12638097    
  1.36064682E-02
  0.42920482    
 -0.19709331    
 -0.11332839    
 -0.53785390    
   1.2449039    
  -1.2112316    
  0.44655180    
 -0.50098634    
  0.19620988    
  0.21622388    
  0.16598487    
 -6.06243908E-02
  0.28768185    
  3.07719670E-02
 -0.44250554    
  0.15684211    
  8.86904448E-02
 -0.12565486    
 -0.17814595    
  0.44788575    
 -0.31685737    
 -0.15634617    
  0.22416870    
 -0.33811378    
  0.84483165    
 -0.38711569    
 -0.20959915    
 -0.14448152    
 -4.23335657E-02
   1.0822629    
 -0.85588205    
 -5.31095639E-02
  0.31015518    
 -0.48884654    
  4.25588749E-02
  0.10379717    
 -5.79868630E-02
 -6.15573712E-02
 -0.21130891    
  0.23225231    
 -0.22573848    
  0.44368652    
 -0.48342678    
  0.40546593    
 -6.99588060E-02
  0.23180176    
 -0.44055733    
  7.45325536E-02
  0.41827434    
 -0.11551251    
  9.34528187E-02
 -0.29140604    
  0.97145694    
 -0.61180133    
 -7.57119507E-02
 -0.21661006    
 -0.28304237    
  0.88621354    
 -0.80902356    
  0.48418817    
 -7.30248913E-02
 -0.31845444    
  0.30318663    
  0.95698965    
 -0.75876999    
 -0.21763849    
 -0.17062500    
  0.18232113    
 -0.12800927    
   1.0956709    
 -0.62897694    
 -0.60337645    
  5.40664978E-02
 -4.79585445E-03
  0.35282168    
 -0.30586401    
  0.17233317    
 -3.93751152E-02
 -0.35839847    
 -5.91896363E-02
   1.1520377    
 -0.78384376    
 -0.38046446    
  0.99917817    
 -0.81377530    
 -7.64037082E-08
  0.21593849    
  6.78904876E-02
 -0.15414982    
  2.66684256E-02
  8.73389468E-03
 -5.81824705E-02
  0.40700004    
  5.66473156E-02
 -0.47756928    
 -9.29765254E-02
 -0.16705330    
  0.39531305    
 -0.16371976    
   1.2905029    
  -1.0750823    
 -0.32185122    
 -0.17486213    
  0.52725095    
   1.0432210    
  -1.1052566    
 -0.36240646    
  0.13424985    
  0.30511695    
 -0.47445884    
  0.69016653    
 -0.55144030    
  1.54247666E-02
  0.34950671    
 -0.15956086    
  0.52340418    
 -0.18332219    
 -0.73923886    
  4.90888916E-02
  0.31572843    
 -5.84428422E-02
  0.12188983    
 -0.34387589    
  0.71600515    
 -0.36396524    
  0.11143982    
 -3.32743078E-02
 -0.14541677    
 -0.11506914    
  0.10633578    
  0.89142239    
 -0.96890944    
  5.08200675E-02
 -0.13998711    
  0.18834786    
 -0.34509218    
  0.12516288    
  0.23695160    
 -2.56423093E-02
  0.44645986    
 -0.68487108    
  0.87592620    
 -0.62034738    
 -9.36104283E-02
  0.75651652    
  8.40832293E-02
  0.19699781    
  -1.1671329    
 -0.31646031    
  9.06551108E-02
  0.42744422    
 -0.30228114    
  0.35726324    
 -0.20985761    
  3.98063958E-02
 -9.80362669E-03
  0.17159121    
 -0.51498389    
  0.12393738    
  1.21960770E-02
  0.38711622    
  4.10685688E-03
  0.25857353    
 -0.67433786    
  0.60895538    
  0.25767550    
 -0.65472990    
 -3.06145642E-02
  0.27464393    
 -0.40153617    
 -2.98522264E-02
  0.66860563    
 -0.73759985    
  0.43110755    
  7.32031688E-02
 -8.59425366E-02
 -0.29053506    
  0.35266694    
 -0.29170612    
  0.16788119    
 -0.13613293    
 -5.89988530E-02
  0.22203775    
 -4.43477556E-03
  0.25378022    
 -0.27625310    
  6.16934560E-02
 -7.08256587E-02
 -0.10638007    
  0.10178216    
 -2.80385185E-02
  2.34210044E-02
  4.61840350E-03
  1.37305092E-02
  0.35894516    
 -0.53221595    
 -2.73982622E-02
  0.20067097    
 -0.51082587    
 -7.06178546E-02
  0.65587580    
  0.70364004    
 -0.74235481    
  0.13899913    
  3.37747037E-02
 -0.25501123    
  0.26966390    
 -0.15293945    
  8.43884796E-03
 -0.17395304    
  0.17395329    
 -1.26848128E-02
 -7.05143437E-02
  4.46504764E-02
  5.10752089E-02
  2.05347314E-02
 -0.14874446    
  9.01507065E-02
 -0.14343205    
  0.32790700    
 -0.16315159    
 -0.23161879    
  0.29298717    
  0.43671802    
 -0.33493477    
 -0.36335453    
  0.84360892    
 -0.69536716    
 -0.17435281    
  0.33420235    
 -0.60613602    
  0.32850432    
  0.13540483    
  6.34462759E-02
 -0.20386314    
  3.45709845E-02
  5.20206802E-02
  0.19983242    
 -0.32223523    
  0.64513803    
 -0.63477606    
  3.04594878E-02
  0.50982499    
 -0.20234025    
 -0.49985579    
  0.19237213    
  0.12221742    
 -0.29063624    
 -0.11926270    
 -6.18755855E-02
  0.35454544    
  0.10386697    
 -0.43043885    
  0.21622384    
  0.27931383    
  0.74632931    
 -0.99285328    
  0.39827079    
  9.30098742E-02
 -0.50209171    
  0.42697164    
 -0.23026052    
 -0.31789541    
  0.39104700    
  0.34414884    
 -0.42626745    
 -4.13848199E-02
 -0.13018382    
  0.28634429    
  6.97955787E-02
 -0.55681050    
  0.29257223    
 -9.19016376E-02
  0.20697095    
 -9.09717008E-02
 -0.27193442    
  0.24783635    
 -8.65686908E-02
  0.18409283    
 -0.32066935    
   1.2369596    
  -1.0041071    
 -0.24512313    
  0.22561000    
  9.39659402E-02
  0.93670857    
  -1.0306741    
  0.13783209    
  0.22913420    
  0.33109477    
 -0.82388097    
  0.35387751    
  0.52252173    
 -0.45431322    
  0.75871575    
 -0.97002363    
  0.17399108    
 -0.24427825    
  0.27792609    
 -0.12100486    
 -7.31504187E-02
  0.62622499    
 -0.95646656    
  0.31675911    
  2.67876387E-02
 -7.30912164E-02
  0.41958305    
 -0.37781325    
  0.53596139    
 -0.82364291    
  0.41950777    
 -0.27317867    
  0.28111634    
  0.12957124    
 -7.57119507E-02
  1.48705347E-02
 -0.24553172    
  0.10299956    
 -0.11725201    
 -0.42235261    
  0.52243686    
  0.39822397    
 -0.26469228    
 -7.87808299E-02
 -0.15483475    
 -0.14937669    
  0.45248964    
 -0.15650882    
  0.31015524    
 -0.46637410    
 -0.39107728    
  0.42899615    
 -7.73329213E-02
  0.14041738    
 -9.61835459E-02
 -0.11179128    
  0.39102477    
 -0.65392554    
  0.31015489    
 -0.21675308    
  0.54587334    
  6.43075332E-02
 -0.47346914    
  1.10500045E-02
  0.18048880    
 -4.21615429E-02
 -1.44584822E-02
 -0.32392919    
  0.76437443    
 -0.47501588    
 -0.28266877    
   1.0554731    
 -0.33926070    
 -6.53589750E-03
 -8.90997872E-02
 -0.25131497    
 -0.11720707    
  0.13998799    
 -9.04953759E-03
 -8.04211795E-02
  0.52452415    
 -0.37814462    
 -0.35363927    
  0.24116211    
 -5.88397123E-02
  0.16277106    
 -0.20401514    
  0.40546533    
  0.17055626    
 -0.65256262    
  0.19080855    
  6.36581108E-02
  3.03710010E-02
 -0.22957429    
  0.64355010    
 -0.53175849    
 -0.21954502    
 -0.22015454    
  0.93404233    
 -0.29061919    
 -0.31551674    
 -0.29849225    
 -7.52232522E-02
  0.73521829    
 -0.17114840    
  0.19702800    
 -0.40912125    
  0.74923629    
 -0.31845415    
 -0.10139983    
 -0.13976164    
 -0.21184322    
 -0.10661042    
  0.57027268    
  0.72616541    
  -1.1405035    
  0.20261361    
  0.28986287    
 -0.32995728    
 -0.31222317    
  0.48694038    
  0.29244170    
 -0.64585030    
  0.11294004    
 -0.24647175    
  0.22686388    
  4.83194441E-02
  7.71359131E-02
 -0.15051819    
 -0.17121503    
  0.10294814    
  7.83693418E-02
  0.10032301    
 -0.34377071    
  3.77396494E-02
  0.12733959    
  0.20559904    
 -0.13733120    
  0.28895000    
  0.66029423    
  -1.1025493    
  0.37135983    
 -0.15415059    
  9.96294841E-02
  0.10233840    
 -0.35057959    
  0.47138351    
 -0.70006788    
  0.22314431    
 -6.30581230E-02
  0.40349102    
  3.94467916E-03
  9.38776210E-02
 -0.27462468    
  8.58315155E-02
 -3.52458023E-02
  4.81492467E-02
  0.28447142    
 -0.76997989    
  8.64331871E-02
   1.0350643    
 -0.88182318    
  0.12805229    
  0.42451319    
 -0.66218573    
  0.49484459    
 -0.53846490    
  0.44501275    
  0.29783475    
 -0.57873601    
  0.19129071    
 -4.47415793E-03
 -0.17606340    
  0.54963470    
 -0.47743821    
  0.18149225    
 -2.94759497E-02
 -0.30202875    
  9.89826098E-02
  0.23666462    
 -7.28375092E-02
 -0.40546432    
  0.71946406    
 -0.38299221    
 -0.15972129    
 -1.69024896E-02
 -7.67333359E-02
  9.92074162E-02
   1.0836866    
 -0.12178519    
 -0.76578689    
  0.32795563    
 -0.48058638    
  0.40900451    
 -0.24728335    
 -0.17241585    
  2.65275817E-02
 -8.17901194E-02
 -1.14295306E-02
  0.42067447    
 -0.44983113    
  0.17836952    
  0.27898085    
 -0.43395627    
  4.52049114E-02
 -5.26262568E-07
  0.18599840    
 -0.14274748    
  0.39304215    
 -0.25951046    
  4.61840350E-03
  0.14156388    
 -0.40346786    
  0.17531131    
  5.85539863E-02
 -0.10483484    
  0.10008355    
  0.20972070    
 -0.49423391    
  0.56502628    
 -7.46619180E-02
 -0.22994943    
   1.0638696    
  -1.1036756    
  5.43346703E-02
 -4.81953472E-03
 -8.56954977E-02
  0.22524664    
 -0.11568355    
 -0.25064003    
  0.37885168    
 -5.10747656E-02
 -5.84428422E-02
 -0.35139775    
  0.38776603    
  0.28879786    
 -0.51865923    
  5.46578094E-02
  3.65575030E-02
  5.97190075E-02
  0.45724177    
 -0.41006339    
  8.81628841E-02
  3.31984423E-02
 -0.14467107    
  5.50602637E-02
 -0.15937185    
  0.78798091    
  0.15822372    
 -0.70541704    
  0.14529356    
 -3.99329551E-02
 -0.41103569    
  0.24633642    
  3.01096346E-02
  3.74267325E-02
 -0.28632224    
  0.23180124    
 -0.32277432    
  0.50365740    
  0.12177210    
 -0.36949617    
 -0.17041065    
  0.24583489    
 -0.57251936    
  2.24722046E-02
  0.85362655    
 -0.64090872    
  2.95002367E-02
 -8.49003494E-02
  0.20526218    
  0.65371996    
 -0.80358535    
 -1.20475376E-02
   1.3286006    
 -0.79619157    
 -0.45657039    
  9.63314697E-02
 -1.02574080E-02
  0.38463125    
 -1.05817737E-02
 -0.19517007    
 -0.29344502    
  0.68443853    
 -0.47643793    
 -6.29745796E-02
  0.72027612    
 -0.46176502    
 -0.51340276    
  0.52491969    
 -0.16117254    
  0.22404017    
 -0.15894112    
  2.89878938E-02
 -0.21299039    
  0.44183239    
 -0.43178219    
  9.98461246E-02
  0.69766223    
 -0.70219672    
 -1.83484275E-02
  0.24873900    
  0.47180742    
  0.42332304    
 -0.90601891    
 -0.24715301    
 -2.36424934E-02
 -0.17185098    
  5.52628227E-02
 -0.19530851    
  0.68658942    
 -0.66078120    
  0.27162999    
 -0.19207798    
  0.13205878    
  0.90800864    
  -1.1585879    
  0.98660707    
 -0.64259452    
 -0.26754153    
 -0.11701725    
  0.34627640    
  0.15345398    
  0.85859054    
 -0.96907920    
  0.24715237    
 -0.38738129    
  0.49456519    
  8.48237053E-02
 -0.32449585    
 -8.70110542E-02
 -6.57517612E-02
 -4.86599328E-03
  0.17824855    
  8.59903172E-02
 -0.23538981    
 -2.39823312E-02
  0.23664440    
 -0.22218689    
  0.13830489    
  0.16480760    
 -0.36224309    
  0.46299937    
 -0.29088214    
 -7.54242763E-02
 -5.68871684E-02
  0.13657585    
 -0.16628042    
 -0.16340609    
  0.40743542    
 -0.13465612    
 -9.44091082E-02
 -0.31105554    
  0.68636787    
 -0.67963278    
  0.49322194    
 -2.07042675E-02
  4.49976362E-02
 -0.18392248    
   1.1637520    
 -0.99595797    
  0.67261231    
 -0.88463902    
 -1.01010296E-02
  0.27747825    
 -0.21834816    
 -0.38650781    
 -8.06299672E-02
  0.38749298    
  0.22210698    
 -0.12820986    
 -0.28768265    
  0.47627300    
  0.46117568    
 -0.56827360    
 -0.15996432    
 -9.63303298E-02
  0.19349562    
  2.28850804E-02
  0.20395648    
 -0.53321522    
  0.24921554    
  0.19530839    
  1.60004310E-02
  0.40810683    
 -0.83767056    
  0.36819378    
  2.91081332E-02
 -0.19885063    
  0.96126390    
 -0.22889629    
 -0.67409813    
  0.17284286    
 -0.13126561    
 -0.17780602    
  0.35937390    
 -0.10745919    
 -0.18400286    
  9.16298255E-02
  0.18462323    
 -0.33877358    
  0.27142161    
 -0.40341759    
  0.86982870    
 -0.35410738    
 -0.25288472    
 -0.16362870    
  0.50077510    
 -4.47580554E-02
 -0.17251030    
 -0.11517101    
 -3.82820442E-02
  0.45773330    
 -0.24735379    
 -0.31303284    
 -2.18593217E-02
  0.21760316    
  0.12516291    
  0.25174972    
 -0.53551894    
  5.07728755E-02
  8.98958296E-02
 -0.16705430    
  0.27828002    
 -3.29243653E-02
  6.87136129E-02
 -0.30873609    
  0.38757545    
  0.22242157    
 -0.43033859    
 -0.43249336    
  0.37298048    
  0.29590309    
 -0.15123062    
  8.13044235E-03
 -0.27294701    
  0.27698642    
 -0.14745362    
  0.23244576    
  0.45601735    
 -0.52501023    
 -0.18232152    
 -9.56908241E-03
 -0.19004406    
  0.51893187    
 -0.52476346    
  0.39959976    
 -0.46609047    
 -0.10536075    
  0.33845496    
  0.11668263    
  0.56150180    
 -0.50998801    
 -0.13413006    
 -0.15494806    
  0.19251104    
  7.96885341E-02
  7.38042369E-02
 -6.53292686E-02
 -0.25857344    
  0.38150078    
 -0.54113019    
  0.98801506    
 -0.21778759    
  0.53254646    
  -1.0847721    
  0.17022142    
 -0.51809764    
  0.76019168    
 -0.69656563    
 -6.36249855E-02
  0.60944819    
 -0.29298779    
  0.83660251    
 -0.43825534    
 -0.46430629    
 -0.11423753    
  0.40334004    
  0.43205866    
 -0.23216157    
 -0.14202933    
  0.39874932    
 -0.43140486    
 -0.52897048    
  0.31717238    
 -0.41318712    
 -3.14979143E-02
  0.37569311    
  0.29316160    
 -2.07042675E-02
 -0.31740910    
 -3.50921936E-02
  8.00428838E-02
  0.10919973    
  0.51279396    
 -0.48366660    
  0.32754630    
 -0.37657583    
 -0.21813174    
  0.64185357    
 -0.11860593    
 -0.42793861    
  0.26323822    
 -0.32777572    
  0.39938620    
 -0.22212780    
 -0.20803067    
  0.37586427    
 -8.97458792E-02
  0.28061521    
 -0.30436864    
  0.68832815    
 -0.81637931    
  0.21546417    
  0.55898601    
  -1.0003293    
  0.36825216    
  0.16559477    
 -0.56869322    
  0.47619042    
  4.31101806E-02
  0.73851591    
 -0.93357641    
  0.43411055    
 -0.39390388    
 -1.99008677E-02
  5.85539863E-02
 -9.95839089E-02
  0.19446358    
 -0.12861767    
 -0.24921638    
  0.98788017    
 -0.40429464    
 -0.23638897    
  0.18232138    
 -8.90332758E-02
 -0.26236504    
  3.61797474E-02
  2.01015789E-02
  0.17315905    
 -5.59287630E-02
  4.41532210E-03
  0.16229849    
 -0.32975399    
 -8.70120823E-02
  0.29334763    
  0.76861644    
  -1.3124664    
   1.1599519    
 -0.72807443    
  0.18940516    
 -0.18467644    
  0.28886020    
 -0.33224049    
  0.17573206    
 -7.72911683E-02
  0.80695391    
 -0.42558679    
 -0.68706733    
 -0.10199852    
 -6.94726184E-02
   1.3365142    
 -0.51524663    
 -0.36211443    
 -0.12577030    
  0.16586408    
  0.16469978    
  0.35222039    
 -0.33387116    
 -0.11143936    
 -0.42392719    
  0.35667515    
 -1.75445005E-02
 -0.26148051    
  0.62784213    
 -0.38873386    
  0.77353752    
  -1.0012172    
  8.17902237E-02
  0.26517949    
 -0.54763991    
  0.25593352    
  0.18589991    
 -8.37702677E-02
  2.39826553E-02
  2.80386955E-02
 -1.39222313E-02
  0.44516474    
 -7.13484362E-02
 -0.20640318    
 -0.32938263    
  0.39070436    
 -0.16098917    
  4.69171889E-02
 -0.14310046    
 -0.37469259    
  0.11232850    
 -0.10536075    
  0.17768075    
  0.42085031    
 -0.15669790    
 -0.49899054    
  0.45798370    
 -0.11836381    
  5.22121880E-03
  0.23556635    
 -0.26731458    
  7.75586963E-02
  0.13911287    
 -2.18829177E-02
  0.20708637    
 -0.34441727    
  0.12396815    
  5.66598363E-02
  2.92299017E-02
 -7.25265965E-02
  0.83521539    
 -0.63173264    
 -0.19467171    
 -0.17185101    
  0.69834161    
 -0.82003921    
  0.14740531    
 -0.20179936    
  0.47155476    
  0.41574815    
 -0.59342837    
 -9.71634388E-02
  0.12905724    
 -0.16542421    
  8.61287564E-02
  0.50693476    
 -0.54654294    
 -0.19451635    
  3.02128922E-02
  2.35300492E-02
  0.19961312    
 -0.46430579    
  2.24722046E-02
  0.64380103    
 -0.44312987    
  0.16705398    
  6.45388812E-02
  8.74122158E-02
  0.18452196    
 -0.20679364    
  4.83607017E-02
  0.19440806    
 -0.80916536    
  0.32277253    
  0.49343410    
 -0.30063036    
   1.0180433    
  -1.2108465    
  0.98082942    
 -0.42285720    
 -0.15634568    
 -0.46081603    
 -5.64411543E-02
  0.89411086    
 -0.47370461    
 -0.50800538    
   1.1710418    
  -1.2826817    
  0.30910522    
  0.26280859    
 -0.21760385    
 -5.10030277E-02
 -5.37438132E-02
  9.36360508E-02
  0.35387751    
  0.29354736    
  0.32216856    
 -0.87886405    
 -0.14821593    
 -1.19056692E-02
  0.45415998    
 -5.47011420E-02
  0.53228086    
  -1.0063082    
  0.43303889    
 -0.11987644    
  0.19248950    
 -0.41917738    
  0.54685497    
 -0.55279076    
  0.20875458    
 -0.34911180    
  0.75618589    
 -0.40707439    
 -0.18522476    
  0.11519578    
  0.19689564    
 -0.26108900    
  0.79546398    
 -0.84646738    
   1.0489497    
 -0.71164691    
 -1.67367682E-02
  0.10028466    
 -0.16117254    
 -9.89035144E-02
 -0.21451701    
  0.32678461    
 -4.52558510E-02
 -9.20746326E-02
  3.49159539E-02
  4.89014806E-03
 -0.35319695    
  8.64331871E-02
  0.13671176    
  0.41651514    
 -0.12053379    
 -0.22624746    
  0.65888792    
 -0.54629928    
 -9.20746326E-02
  4.46720421E-02
  0.37256777    
 -0.30228004    
  0.15866554    
  0.75127047    
 -0.82745928    
 -0.26570293    
 -0.15234163    
  7.32030943E-02
  0.70484322    
 -0.51763153    
  1.93234943E-02
  4.67368923E-02
  0.33777562    
 -0.38930929    
 -6.96808323E-02
  0.20441255    
  0.20105268    
 -0.52003086    
  0.30629423    
  0.40120062    
 -0.85683930    
  0.25354832    
  0.78751016    
 -0.58541948    
  0.20337519    
 -0.11778329    
  0.32411933    
 -0.50800437    
 -3.82820442E-02
 -0.33940300    
  0.10398900    
  0.82590699    
 -0.87655133    
  5.06430119E-02
  0.42179227    
 -0.31643075    
   1.0136192    
 -0.80389768    
 -9.04953759E-03
 -7.55078495E-02
  0.36546010    
 -0.69314635    
  0.64435661    
 -0.27820247    
 -0.37985337    
  6.66915178E-02
  0.73112601    
 -0.69314718    
  0.23671533    
 -2.98522078E-02
  0.21299155    
 -0.16371976    
  9.56950337E-03
 -0.11599914    
  6.72090128E-02
   1.0543120    
 -0.67930609    
 -7.86122233E-02
 -0.24760377    
 -0.22314444    
 -0.15415092    
  0.20067002    
  0.50968862    
 -8.17508474E-02
 -1.49251521E-02
  4.05211151E-02
 -0.11868580    
 -0.17261302    
  0.66621757    
 -0.92376345    
 -7.20849243E-07
  0.94341969    
 -0.53795403    
 -0.36865017    
  0.52636713    
 -0.20463251    
 -6.77468851E-02
 -7.77081996E-02
  0.71314794    
 -0.46015155    
 -0.25299576    
 -3.59927826E-02
  0.24078831    
  0.10164962    
 -0.39070451    
 -0.11641100    
  0.21570896    
 -3.03054638E-02
  0.36178961    
 -0.37729496    
  0.34092638    
 -0.28030220    
  0.46877736    
 -0.32306576    
  0.17095736    
  0.53899628    
 -2.08588038E-03
  0.26924571    
 -0.94788486    
 -0.32827535    
  0.40355882    
 -0.23080602    
 -0.14458050    
  0.18232228    
 -0.16034245    
 -0.13353136    
  0.32127380    
 -0.27277863    
  0.28174782    
  0.57981825    
 -0.75502324    
 -0.17384784    
  0.91629028    
 -0.94844764    
 -3.32258157E-02
  0.42773804    
 -0.25446671    
  0.31431320    
 -0.38493136    
  0.42558685    
 -0.21224651    
  8.94722268E-02
 -0.15040314    
  9.00600851E-02
 -1.93241294E-02
  0.77055943    
 -0.30055651    
 -0.65135032    
  0.11061069    
  0.50977790    
 -0.30246550    
 -7.96886906E-02
  0.80425119    
 -0.89084375    
 -0.20570917    
 -3.13499048E-02
  0.27647275    
  0.94392467    
 -0.96837521    
  8.08034986E-02
  0.72239536    
 -0.94668132    
 -7.10352883E-02
  1.21960770E-02
  0.30122641    
 -6.00641780E-02
 -1.92317106E-02
  0.42786562    
 -0.31766272    
 -0.46826625    
  0.73063064    
 -0.76596987    
  0.77925855    
 -0.58976978    
  0.81620699    
 -4.30176593E-02
 -0.73236781    
  0.62211144    
 -0.27750874    
 -0.32200211    
 -0.11848216    
  0.39068168    
  0.28661761    
 -0.34803966    
  4.42551374E-02
 -0.17456046    
 -6.93616048E-02
 -5.10030277E-02
  0.44349244    
 -0.15290746    
 -0.32609057    
  0.36865133    
  0.37156323    
 -0.61045486    
  0.23052363    
  0.29605007    
 -0.25489259    
  0.24547260    
 -0.53854513    
 -0.15145221    
  0.11288017    
  0.17480360    
 -8.35868195E-02
  8.82930011E-02
 -2.85736397E-02
 -6.48615286E-02
  0.24959478    
 -0.23424914    
  4.46720421E-02
 -0.20391308    
  0.29213622    
  0.22225459    
 -0.33008647    
  0.18890058    
 -9.44900513E-02
 -0.41224396    
  0.29277125    
 -0.41566846    
  0.22006117    
 -1.24232862E-02
  0.29080129    
  9.30313859E-03
  3.18934880E-02
 -7.92959705E-02
  3.80989425E-02
 -0.16196914    
  0.55489463    
 -0.22156763    
 -0.29031104    
  0.36974737    
 -9.93181616E-02
 -0.24445346    
  0.13417237    
 -0.24238573    
  8.22373405E-02
  0.59652060    
 -0.76837128    
  0.60499883    
 -0.37686726    
 -0.31287155    
  0.66905010    
 -0.39162499    
  6.96802959E-02
 -0.44718900    
 -0.10285762    
   1.3758228    
 -0.91629153    
  0.15565416    
 -0.21529114    
  0.75541347    
 -0.72244275    
  5.77591322E-02
 -0.34364095    
  0.32821637    
 -0.35003468    
  0.36546013    
  0.36379275    
 -0.27593198    
 -8.78610164E-02
  4.97611314E-02
  0.65605986    
 -0.39294937    
 -0.22034845    
 -0.15570205    
  0.16955969    
  4.04552631E-02
 -0.21001406    
  0.27812597    
 -0.31691137    
  0.36511353    
  3.46858203E-02
 -0.48835343    
 -0.10398937    
  0.23674999    
 -0.36832538    
  0.74268079    
 -0.21481454    
 -0.15954067    
 -0.17693058    
   1.0899727    
 -0.58432227    
  0.21924461    
 -0.46005273    
 -0.16660441    
  0.35550472    
  0.20994186    
 -0.40380493    
  0.14773314    
 -5.74105978E-02
  1.80189889E-02
 -0.15937185    
  0.11370167    
 -0.18419166    
  5.60270995E-03
  0.15494771    
  0.16705436    
 -0.12489291    
  0.24312632    
 -9.42313150E-02
  0.26266792    
 -0.67209464    
  0.79761416    
 -0.31210646    
  0.44965091    
 -0.46070141    
  6.80044591E-02
 -9.42729786E-02
 -0.43049079    
  0.40741226    
 -0.60031641    
  0.98613435    
 -0.64158911    
  0.49359256    
 -0.77626133    
  0.19337153    
 -5.51012391E-03
  0.72039646    
 -0.37763053    
 -6.47995770E-02
 -0.10118442    
  0.24873900    
 -0.22585399    
  0.30228126    
  3.33919632E-03
 -0.29213595    
 -0.49166441    
 -0.12419055    
  0.59328061    
  0.25283566    
 -0.22137228    
 -0.20017834    
  9.77638662E-02
  0.91236180    
 -0.94221371    
 -0.14660375    
  0.50024384    
  0.24141535    
 -0.19974232    
 -0.49619350    
  0.16447301    
  0.74396676    
 -0.85938323    
 -7.16559216E-02
 -3.48872207E-02
  0.34656525    
 -0.39505917    
  0.32576752    
 -0.18681513    
  0.60858995    
 -0.56108838    
  0.21278104    
  8.38816613E-02
  0.16232696    
 -0.25878751    
  0.86166102    
 -0.87868279    
  6.64144754E-02
 -0.28634456    
  0.88478351    
 -0.85320193    
  0.41748241    
 -0.58642197    
  0.28614664    
 -0.10178234    
  0.41224512    
 -0.31508031    
  2.28850804E-02
  6.56689405E-02
  6.55973181E-02
 -6.55975044E-02
  0.33222559    
 -0.43008262    
 -1.88683998E-02
  0.69789797    
 -0.39955881    
 -0.25181904    
  0.53062844    
 -0.32583404    
 -0.16034237    
  0.39086652    
  0.10064332    
 -0.84199351    
 -4.41711023E-02
 -0.14558583    
  0.66668069    
 -0.58778745    
 -0.24934661    
  0.94249278    
 -0.19341695    
 -3.40457521E-02
  0.15970144    
  0.28120360    
 -0.72426796    
 -7.92966546E-07
  0.77053374    
 -0.80562609    
 -0.24876685    
   1.7968358    
  -1.2603863    
 -0.38776541    
   1.0068046    
 -0.91269219    
 -8.10420588E-02
  0.17253403    
 -0.51813835    
   1.2976130    
 -0.74193811    
  2.08332185E-02
 -0.15586939    
  0.29965872    
 -1.80182401E-02
 -2.29890067E-02
 -0.14489120    
  0.41616076    
 -0.37404981    
  0.29666242    
  8.09260905E-02
  0.13529645    
  6.56955168E-02
 -0.21881743    
 -0.43466347    
  0.30010489    
 -2.92297825E-02
 -0.40758535    
   1.6687876    
  -1.3223554    
  4.83607017E-02
  2.54255515E-02
 -0.15345341    
  7.06178173E-02
  2.66240846E-07
 -0.10032246    
  9.11906287E-02
  3.97736528E-07
  2.26768665E-02
 -0.17073046    
  0.42998439    
 -0.12124956    
 -0.30873609    
  0.68245155    
  0.14022893    
 -0.38236946    
 -0.50060380    
 -0.27087566    
 -0.10125414    
  0.13045263    
  0.64147550    
 -9.11518931E-02
 -0.28079012    
  0.53578585    
 -0.60399479    
  0.11122482    
  6.12442158E-02
 -5.07730395E-02
  0.28768179    
 -3.17490175E-02
 -0.32047114    
  0.36387137    
  0.65977782    
 -0.12078117    
 -0.55064738    
 -0.42718434    
  0.39139485    
 -0.21608324    
  0.13604097    
 -0.29944691    
  0.18822098    
 -6.06253706E-02
 -1.57478135E-02
  5.25048847E-07
  0.19633250    
 -0.30818057    
  0.89354897    
 -0.65280908    
 -1.40509084E-02
  8.29909482E-07
 -7.84713104E-02
 -3.63671035E-02
  0.25542122    
 -0.58451271    
  7.77785406E-02
  0.87035358    
 -0.48088944    
 -4.93746029E-07
 -0.14345600    
  0.69048434    
 -0.87067962    
  0.14776103    
  0.40546533    
  9.76382792E-02
 -1.33782933E-02
 -0.22146150    
 -0.42884541    
  0.31786746    
  8.97458717E-02
  0.19440806    
 -0.62816751    
 -5.44342883E-02
  0.57841867    
  0.42744419    
 -0.91246104    
  0.47318333    
  0.45450690    
 -0.84813815    
  0.14740531    
  0.14614204    
 -0.12604031    
  0.37686768    
 -0.32358548    
 -4.72748745E-03
  0.16157027    
 -5.38428612E-02
 -2.15059761E-02
  0.89164186    
  -1.0567214    
  0.32171145    
 -0.25717294    
  0.21542107    
 -0.22024103    
  0.98804927    
  0.10410099    
 -0.76538640    
 -0.11430506    
 -0.37469411    
  0.37859181    
 -0.19721733    
 -0.23386507    
 -1.20475376E-02
  0.67170697    
 -0.48434719    
  0.14477472    
  0.10318399    
  0.10064384    
  0.27159628    
 -0.31138387    
 -0.37101045    
 -2.71017458E-02
  0.56431407    
 -4.80091609E-02
 -0.67688644    
  0.36374682    
  2.21740212E-02
 -0.30538258    
  4.08220701E-02
  0.30748472    
 -0.17896555    
  0.19149236    
  0.35584471    
  4.54626381E-02
 -0.27297565    
  0.20695522    
 -0.29462963    
 -0.24224910    
  0.13733104    
 -4.43477556E-03
  0.13685878    
 -0.29026935    
  2.05135718E-02
  5.91297448E-02
 -9.53109935E-02
  6.12442158E-02
  6.23708814E-02
  0.12653023    
 -0.34967422    
  0.10477975    
  9.95853841E-02
  0.80723733    
 -0.96613783    
  0.29184034    
 -0.11882188    
 -6.26706630E-02
 -0.22813185    
  0.30472302    
  0.12543438    
 -0.21202648    
 -5.15572503E-02
  5.27625158E-03
  0.50236911    
 -6.92203715E-02
 -0.11565206    
  0.21003070    
 -0.37187335    
 -0.18774140    
  0.26570341    
 -0.25489208    
  0.45783347    
 -0.49619350    
  0.17858930    
 -0.10848136    
 -0.30166891    
   1.0455879    
 -0.90766418    
  0.34432936    
  0.36101365    
 -0.23457213    
 -0.34416375    
  0.35937390    
 -0.20445073    
 -6.70101643E-02
  0.34070647    
 -0.20655647    
 -0.36101332    
  0.96122837    
  0.40941611    
  -1.2815657    
  0.20015456    
  0.56689793    
 -0.23042609    
 -0.53662699    
  0.46430519    
 -0.55338520    
  5.43937832E-02
 -0.19415696    
  0.72823817    
 -0.53408277    
  0.15750663    
  1.99015643E-02
 -5.57113364E-02
  0.41925833    
 -0.58300316    
  0.35298681    
 -3.06371804E-02
  0.79047567    
  -1.1189803    
  0.17509387    
 -8.65401849E-02
 -6.41610250E-02
  0.24930473    
 -0.26754153    
  0.36583567    
 -0.20209089    
  0.28376791    
 -3.18749249E-02
  0.41753799    
 -0.37785026    
  0.20982517    
 -0.72846365    
 -6.06248789E-02
  0.38677382    
  1.86928473E-02
 -0.18789220    
  0.61473221    
 -5.59152290E-02
 -0.46299937    
  8.74347985E-02
  0.98720413    
  -1.2161790    
  0.65134972    
 -0.71784049    
  0.48934674    
 -0.33877358    
  0.24652404    
 -3.85484621E-02
 -0.12051559    
  0.28150505    
 -0.56427324    
 -0.17840748    
  0.64922833    
 -0.16853963    
 -0.11778282    
 -1.64392348E-02
  9.98205617E-02
  0.34712911    
 -0.14418830    
 -9.85799953E-02
 -3.67022790E-02
 -0.17301841    
  0.47692373    
  0.23275244    
 -0.76683515    
  4.03515548E-02
  0.53427726    
  0.42730045    
 -0.70838124    
  9.61076319E-02
 -0.14555606    
  7.96885341E-02
  0.48321375    
 -0.81883633    
  0.29213622    
 -0.18499200    
  0.30622554    
 -0.14826314    
 -9.57666263E-02
  0.35566932    
 -0.28299919    
 -0.32902426    
  0.40978435    
 -0.30507413    
  0.58843583    
 -0.68024296    
  0.40546504    
 -2.15988997E-02
 -2.65500639E-02
 -0.36374649    
  0.98726004    
 -0.65078843    
  0.20735119    
 -0.31424916    
  0.40032378    
 -0.15186204    
 -0.11878271    
 -0.20971978    
  0.10034825    
  0.40042716    
 -0.41052839    
  0.48823741    
 -0.49332610    
  0.29023013    
 -0.36984792    
 -9.86314341E-02
  0.59049338    
 -0.48087278    
 -1.65285505E-02
  0.14458157    
  0.36957201    
 -8.30928385E-02
 -0.24412067    
  0.46364734    
  0.75223571    
  -1.2205013    
 -0.25131536    
 -0.15415092    
  8.64331871E-02
  0.79882592    
 -0.75520629    
  0.16799083    
  0.59577280    
 -0.47455999    
  0.52443165    
 -0.53360623    
 -0.17041065    
 -6.78228736E-02
 -2.36704703E-02
  7.49638006E-02
 -9.30912346E-02
  0.17824855    
 -1.54244155E-02
 -0.20644374    
  0.32365102    
 -0.25593427    
  0.22789483    
  1.41169578E-02
  0.29698473    
 -0.52716231    
  0.38165441    
 -0.36416057    
  0.39188555    
 -0.59641767    
  0.67886144    
 -0.15535039    
 -0.18400286    
 -0.15246885    
  0.50255650    
  0.47753739    
 -0.69535738    
  9.69179198E-02
 -1.61943752E-02
 -4.08994034E-03
  9.00802612E-02
 -0.23066150    
  9.87347290E-02
 -8.93460140E-02
  0.44815451    
 -0.77070528    
  0.11562938    
  0.27466694    
  0.15352653    
 -0.24491511    
  0.20284289    
 -0.35221982    
  0.77830482    
 -0.60062331    
  5.87077662E-02
  5.95923923E-02
 -0.34727445    
  4.57226895E-02
  5.57179889E-03
  0.12516285    
  0.64288491    
 -0.64288563    
 -0.24921638    
  0.93003219    
 -0.68573016    
  0.66060394    
 -0.47664136    
 -9.90047455E-02
 -9.09149647E-03
 -0.10080393    
 -0.20067136    
   1.1310036    
 -0.96110547    
   1.3731883    
  -1.3474796    
  3.00026257E-02
 -7.14584067E-02
  0.11011176    
 -0.38901260    
 -0.21791175    
  0.53827167    
  0.45979980    
 -0.17848264    
 -0.11778340    
  0.20223674    
 -0.14771572    
 -0.19795285    
 -0.15581091    
  0.23700097    
  0.33253232    
 -0.24896748    
 -0.20020285    
  7.44753703E-02
 -1.44584822E-02
 -0.30399549    
  0.36974731    
 -0.12062809    
  0.20346443    
 -6.03633486E-02
 -0.21209352    
 -0.14141253    
  0.34008312    
 -4.60902490E-02
  0.18859088    
 -0.34117055    
  0.37949011    
 -0.48363069    
 -5.00095747E-02
 -5.26438802E-02
  0.45810875    
  2.11428758E-02
 -0.64814907    
   1.2742450    
 -0.69538665    
  4.38662954E-02
 -0.32707536    
  0.80296236    
 -0.61371970    
  2.43324544E-02
 -0.16705479    
 -0.19375108    
  0.17076027    
  0.22778466    
  0.26307654    
 -0.61447406    
  0.65629214    
 -0.31888005    
  3.50955133E-07
 -5.30239418E-02
  0.21319352    
  2.76148748E-02
 -0.27096114    
  0.12905724    
 -0.30122551    
  0.33213404    
 -8.73350445E-03
  0.34520546    
 -0.40391299    
  0.10163265    
  4.19331482E-03
 -0.57862431    
  0.47279873    
  0.51268440    
 -9.33618471E-02
  0.36701906    
 -0.81944060    
 -4.81953472E-03
  4.25603464E-02
  4.96718846E-02
 -0.16745539    
  5.07728755E-02
 -4.04104143E-02
  0.17455968    
 -0.39256087    
  0.78202617    
 -0.42471057    
  0.11828151    
 -0.16416034    
 -5.79868630E-02
  9.90144536E-03
 -0.23180158    
  0.29849243    
  8.39342922E-02
  0.10068872    
 -0.19854531    
 -0.18419166    
  0.57395828    
 -0.56835604    
  4.90555316E-02
  9.62765887E-02
  0.13955189    
  0.36837101    
 -0.16046903    
 -9.66758505E-02
 -0.47755006    
  0.17216949    
  0.17292340    
  0.15108073    
 -0.64629239    
  0.54950464    
 -2.88676079E-02
 -0.26697689    
  0.17041069    
  0.13755558    
 -0.13755611    
  0.41919562    
  2.98531521E-02
 -0.34830648    
 -0.45020077    
  0.31666967    
  0.15415105    
 -2.47942097E-02
  7.64955953E-02
  0.46319726    
 -0.56083620    
 -7.08256587E-02
 -0.38728294    
  9.65384021E-02
  0.53746176    
 -0.29367337    
  0.42136320    
 -0.48590231    
 -0.10251625    
 -2.29899697E-02
 -0.12361380    
  0.28932586    
 -0.25061184    
 -0.32639599    
  0.82062972    
  0.57873648    
  -1.1727194    
  0.66117281    
 -0.47652346    
  0.36995843    
 -0.18473437    
  0.77652907    
 -0.85175294    
  0.12700006    
  9.19689313E-02
  6.08705916E-02
  0.30330735    
 -0.37681004    
  0.11589792    
 -0.25185406    
  0.19757713    
  0.12703648    
  0.24740811    
  0.14510813    
 -0.73179895    
  0.11174434    
  9.25028846E-02
 -0.56162649    
  0.30166754    
 -6.45377934E-02
  0.16363026    
  0.20409572    
 -0.24747528    
 -0.27625424    
  0.31490615    
  0.43810245    
 -0.76607955    
  0.36061493    
  5.79227619E-02
  0.10665807    
 -0.30732855    
   1.0405192    
  -1.1642737    
 -8.10420588E-02
 -0.20067115    
  0.70889527    
 -0.28248715    
  3.56274024E-02
 -0.32850432    
  0.28768134    
  0.31845400    
 -0.14222687    
  9.57071707E-02
 -0.20641896    
  2.88487934E-02
  0.45025989    
 -0.44082582    
  2.32032463E-02
  9.13278293E-03
 -0.38968059    
  0.52548283    
 -0.23111150    
  8.15794468E-02
  0.34695002    
 -0.40383756    
 -2.46923901E-02
  3.44011821E-02
  8.33814219E-02
 -0.16382615    
  0.16826138    
 -0.10732860    
 -4.53487113E-02
 -0.19895449    
  0.41173500    
 -0.27663204    
  0.13832685    
  0.75798434    
 -0.80200136    
  0.13976216    
  0.15663171    
 -0.20108354    
  0.13580158    
 -0.33647153    
  0.13005330    
 -3.47422101E-02
  0.27241501    
 -3.92204635E-02
  0.13802175    
 -0.58430916    
  0.18232083    
  4.08222377E-02
 -5.12940846E-02
  0.12361451    
  0.93198067    
 -0.75354326    
 -0.11535392    
 -0.19197442    
  0.33040673    
 -0.35721809    
  3.73384617E-02
  5.22121880E-03
 -0.26706198    
  0.12155619    
  0.47899908    
 -0.47899827    
  0.24459930    
  1.40522672E-02
 -1.87792256E-02
  0.14531012    
 -5.90887070E-02
 -0.19105601    
  0.68787020    
 -7.69614652E-02
  0.10307179    
 -0.35520306    
 -0.62906915    
  0.28595650    
  0.15341000    
  8.84993561E-03
  0.13957052    
 -0.13957009    
 -0.26016396    
  0.21970949    
  0.15676825    
 -0.23299530    
  0.47555792    
 -0.37217864    
 -7.89275095E-02
  0.47542357    
 -0.52493870    
  8.27713311E-02
  5.89743108E-02
 -0.30098695    
  0.14389329    
 -0.24397746    
  0.22839372    
 -2.11650413E-02
  0.36731315    
 -0.32030693    
 -0.23468940    
  0.17693156    
 -0.15776172    
  0.88804722    
 -0.73028588    
  0.16871533    
 -0.16332491    
 -0.15684301    
  0.18859047    
  0.51705575    
 -0.73759985    
  0.29576591    
  0.12260223    
 -8.00419673E-02
  0.18154979    
 -0.38634473    
  0.20479514    
  0.18924212    
 -0.23180184    
 -8.04445669E-02
  0.28898987    
  0.13205978    
 -0.30734816    
 -0.29080290    
  0.28611875    
 -8.82927254E-02
  1.52682494E-02
 -0.14077298    
  0.13570932    
 -0.16521069    
  0.79550958    
  3.71392667E-02
 -0.69836831    
  0.48751912    
 -0.49276966    
  0.57008666    
 -0.46052405    
  0.93498313    
 -0.53899634    
 -0.44926730    
 -4.98731807E-03
  4.40161265E-02
 -0.17185098    
 -7.06183761E-02
  0.78345603    
  0.23917007    
 -0.53899610    
 -0.13245824    
  4.28259280E-03
 -0.15201578    
  2.94136219E-02
 -0.33550668    
  0.87771881    
 -0.45883048    
  0.46443257    
 -0.84358126    
  4.44517583E-02
  0.16034319    
  0.32659775    
 -3.49546969E-02
 -0.23008414    
  0.22214834    
 -0.51481688    
  0.37386012    
 -1.85199566E-02
 -0.43872160    
  0.81253880    
 -0.44147533    
  0.72027612    
 -4.22427244E-02
 -0.55581611    
 -0.13733120    
  0.24224952    
 -0.25245342    
 -7.64037082E-08
  9.76390094E-02
  0.75841194    
 -0.78671670    
 -6.42193034E-02
 -9.63303298E-02
  0.26063430    
 -3.52458023E-02
  0.69538701    
 -0.50784755    
 -0.40175378    
 -0.20252346    
  0.71001136    
 -0.18701515    
 -0.33727869    
  0.28768185    
  0.87122226    
 -0.77822608    
 -0.40353566    
  0.76021177    
  0.26028284    
  -1.0678399    
  0.57763463    
 -9.63312164E-02
 -0.12341701    
 -0.30477735    
 -0.11562999    
  9.82381776E-02
  0.68138188    
 -0.59193754    
 -8.94453451E-02
  0.35139820    
 -0.41788831    
  0.24294591    
 -0.13633567    
  0.55800903    
 -0.56930965    
  0.25886181    
  2.16924213E-02
  0.19793570    
 -0.46718994    
  0.42401874    
 -0.47000387    
  0.46632066    
 -0.19494693    
 -0.39653572    
  0.65924525    
  0.50598586    
  -1.0699210    
  0.27854994    
  9.13278293E-03
 -0.39641544    
  0.51217639    
 -0.13410921    
 -8.70106220E-02
  0.26856121    
  0.21149273    
 -0.26298928    
 -0.19706333    
  2.92707551E-02
  0.27193388    
 -0.48550877    
  0.86999708    
 -0.21321811    
  0.11915373    
 -0.49272546    
  7.76254162E-02
 -0.23777369    
 -5.27647603E-03
  0.22631316    
  4.21055686E-03
 -0.43531895    
  0.97431475    
  -1.1059930    
  0.39304289    
  0.99694848    
 -0.71553630    
  0.26381481    
  0.43872195    
 -0.95925665    
  7.51534924E-02
  5.28753996E-02
 -8.62062071E-03
  0.89617646    
  -1.1182374    
  0.66296655    
 -0.33036327    
  0.13062052    
 -0.64662802    
  0.95700842    
 -0.43713319    
 -0.19085293    
 -8.78610164E-02
  0.15996487    
  4.33850987E-03
  0.13731202    
 -0.57578290    
  0.17783803    
  0.67041862    
 -0.69314796    
 -0.18924220    
  0.77319026    
 -0.34483966    
  0.55508029    
 -0.81744516    
  0.73631924    
 -0.96684366    
  0.39304289    
 -0.19845176    
  0.12588039    
 -0.10178357    
 -0.11332794    
  0.20430064    
 -0.11507014    
 -0.10943302    
  0.72659481    
  6.37156218E-02
 -0.62745118    
  0.46710947    
 -0.31709555    
 -0.16164167    
  0.88661450    
 -0.67169136    
   1.5758618    
  -1.1735466    
 -0.51187849    
  0.11426850    
 -0.31143534    
  0.87973297    
 -0.45312518    
 -0.12935597    
  0.57981879    
 -0.83933043    
  0.51082540    
 -0.52951831    
  6.68939948E-02
  0.16750686    
  0.56599182    
 -0.36803839    
 -0.45783293    
  0.46596354    
 -0.45314187    
 -0.21996434    
  0.61475617    
 -0.17803895    
 -0.13133629    
  0.17154285    
  5.27691171E-02
  0.22501092    
 -0.18830881    
  7.79618025E-02
 -0.12405176    
  0.57034004    
 -0.75077605    
  0.11715535    
 -0.26942414    
  0.21786706    
 -5.43608181E-02
  7.01088458E-02
 -3.17485631E-02
  0.11179179    
  0.53739297    
  7.83122703E-02
 -0.40028417    
 -0.20110078    
  0.16157027    
 -0.21012338    
 -3.03054638E-02
  0.40375414    
 -0.60785019    
  0.93498272    
  -1.0551274    
  0.30351433    
  0.22419056    
  0.20029014    
 -0.32964623    
  0.64685351    
 -0.53437555    
 -0.18147054    
  6.42188340E-02
  0.47477645    
 -0.12001748    
 -0.18366510    
  0.31257120    
 -9.59007069E-02
 -0.64250416    
  0.20570873    
  0.15343218    
  9.84397754E-02
 -0.38612294    
  0.78897971    
 -0.54987150    
 -4.63038683E-02
  0.61428899    
 -0.55004650    
 -0.15860574    
  0.44628736    
  0.51082540    
  -1.0729449    
 -9.18066874E-02
   1.0770129    
 -0.81860089    
  0.38546431    
 -0.35619375    
  0.19189106    
 -0.52548212    
  0.32392949    
  0.23280586    
 -0.29799139    
 -0.24541087    
  0.52789736    
 -0.14249922    
 -1.36061935E-02
  8.73922482E-02
 -0.46582752    
  0.28266978    
  0.31616718    
 -0.15415081    
 -0.11778267    
  2.37544551E-02
  5.03543541E-02
  0.53115320    
  0.11865795    
 -0.78334194    
 -6.86279982E-02
  0.40728527    
 -0.21860756    
 -4.63038683E-02
  7.74876624E-02
  0.20900932    
 -0.50255656    
  0.53752488    
 -0.19685926    
 -0.50665051    
 -0.10227798    
  0.16290365    
  0.47082064    
 -0.33647215    
  0.17275247    
 -0.25613371    
  0.40753365    
  0.40546545    
 -0.61119902    
  4.46720421E-02
 -0.35806310    
   1.0608718    
 -0.51725686    
 -0.24557145    
  0.25759515    
 -7.87158981E-02
 -0.16862240    
  0.15560754    
 -2.65500639E-02
  0.22404017    
 -0.56861770    
  0.49423313    
  1.88170205E-07
 -0.58009511    
  0.97910321    
 -0.71939605    
  0.13419659    
 -1.40509084E-02
 -0.18043625    
  0.12715559    
  0.93306488    
 -0.25495508    
 -0.56087941    
  0.12464219    
  0.57950568    
 -0.66509753    
  0.33950743    
 -0.89381856    
  0.54576331    
  0.15476382    
 -0.28279188    
   1.1446887    
 -0.93430901    
 -0.26039001    
  0.12062828    
  0.52795053    
 -0.44511446    
 -9.19681117E-02
 -0.31559142    
  0.18337005    
 -0.26866642    
  4.68314774E-02
  0.50295180    
 -0.18628187    
  2.35310458E-02
 -0.20585197    
  0.15333375    
 -0.19415694    
   1.1356173    
 -0.87508601    
 -0.18048818    
 -0.12260225    
 -0.22937392    
   1.2256119    
 -0.71166712    
 -0.48317426    
 -0.11211795    
   1.1535714    
 -0.62593818    
  0.13102841    
 -0.24756131    
  0.22538839    
  8.92843772E-03
  0.60005647    
 -0.53136003    
 -0.33730295    
 -9.12480056E-02
  0.26187390    
  2.42134966E-02
  0.53259677    
 -0.34154093    
 -0.15811034    
  5.40673696E-02
  4.37655719E-03
 -0.22423531    
  5.44982823E-03
  0.57807750    
 -0.43172106    
 -2.85736397E-02
 -0.27012467    
  0.22060871    
  0.49134734    
 -0.52227736    
  0.15937313    
 -1.80182401E-02
 -0.21747753    
  0.26626804    
 -8.69551022E-03
  0.31567121    
 -0.13626462    
 -0.16639110    
  0.26037273    
  0.29924282    
 -0.46901900    
 -0.11679953    
  4.75252159E-02
 -1.27390968E-02
  0.29725161    
 -0.43445292    
 -0.12516242    
  0.28768232    
 -0.51082581    
  0.30318618    
 -0.20409591    
  0.62145561    
 -0.48087278    
 -0.28223175    
  0.15415068    
  9.47456509E-02
  0.26626804    
 -0.34255210    
  0.71127433    
  4.67917845E-02
 -0.61618555    
 -0.25131363    
  0.81470287    
  2.96759121E-02
  0.18621275    
 -0.80066669    
 -5.55698015E-02
  0.16308984    
 -0.22801052    
  0.39319530    
 -0.30010381    
 -0.25131533    
  0.36662585    
  2.92707551E-02
 -9.05148014E-02
  3.61797474E-02
  1.51138622E-02
  0.11332917    
 -0.16462278    
  0.25014421    
 -1.23710614E-02
 -0.32574251    
  0.34220329    
  0.16516818    
 -0.67599332    
  0.60055435    
 -0.23439988    
  1.86928473E-02
 -5.22682704E-02
  0.14926067    
 -0.19927119    
  0.17373745    
 -0.36533299    
 -3.15475315E-02
  0.38386622    
  7.97064230E-02
 -2.86315270E-02
  3.26559320E-02
 -0.19933322    
 -0.30748397    
  0.30748439    
 -0.14763671    
  7.65392929E-02
  0.21680757    
  0.22314337    
  0.19634704    
 -0.33814526    
  0.24783586    
 -0.53032333    
 -0.12689205    
  6.26980513E-02
  0.32695621    
  5.80438636E-02
 -0.13675931    
 -0.34079114    
  5.31089753E-02
  0.52111739    
  3.35598215E-02
 -0.26269475    
 -1.29588852E-02
 -0.19105601    
  0.61944407    
 -0.46378982    
 -0.15565407    
  2.59754304E-02
  0.40717307    
 -0.43314931    
  0.14660379    
  0.60530877    
 -0.96198481    
  0.23604684    
  3.03057861E-02
 -0.22190054    
  0.50958252    
 -0.20191583    
  0.13638155    
 -0.23718509    
  0.24512275    
 -0.51611012    
  0.99398756    
 -0.10863381    
 -0.55552572    
  0.39268503    
 -0.31044716    
  0.78125489    
  6.22772872E-02
 -0.65974867    
  0.33229282    
 -0.73048460    
 -3.87857296E-02
  0.35327938    
 -0.19189069    
  0.62088621    
 -0.26133102    
 -0.14413434    
 -0.21542116    
  6.96338192E-02
 -0.38329110    
  0.65969962    
  0.90672147    
  -1.0030525    
 -0.27404225    
  0.71266025    
 -0.84408164    
  0.14122663    
 -0.13562378    
  0.24633642    
 -0.35231757    
  0.31222343    
  0.61518598    
 -0.92121750    
  0.17509387    
 -8.09058771E-02
  0.93410861    
 -0.60650355    
  0.64334422    
 -0.83461297    
  0.26537675    
 -1.51515314E-02
 -0.37538686    
 -0.25131533    
  0.53899676    
  2.46928167E-02
 -5.85945882E-02
 -0.15846959    
 -0.16430394    
  9.63926762E-02
  2.13917159E-02
 -4.32505123E-02
  0.35057873    
 -0.24577080    
  0.30982342    
 -9.16669145E-02
 -0.30652496    
  0.46523687    
 -0.30027577    
 -0.23823406    
 -4.79128696E-02
  0.11025669    
  0.18048880    
  0.61444134    
 -0.75191325    
  0.66105860    
 -0.37865379    
 -0.15879056    
 -0.12361474    
 -0.32704237    
  0.51809859    
 -0.25069308    
  0.32604262    
  8.12823027E-02
 -0.39070451    
 -0.11025599    
  0.22436954    
   1.0904090    
 -0.84784681    
 -0.25241339    
  8.53601545E-02
   1.4198172    
  -1.2959917    
  4.70676087E-02
 -0.24640068    
 -0.29423934    
  0.11778275    
  0.10008403    
 -2.13903897E-02
  0.22206196    
 -0.12429801    
  0.16667718    
  0.36164209    
 -0.11959144    
 -0.37498891    
  0.37824127    
 -0.60613674    
  0.10714440    
  1.59146879E-02
  0.20829698    
 -3.47863100E-02
  0.42878991    
 -0.54601943    
  0.67810959    
 -0.71872395    
 -2.09426507E-02
  0.31508118    
 -9.29964110E-02
 -3.88815179E-02
 -6.83628991E-02
  6.83640167E-02
  1.74677875E-02
 -4.33817226E-03
 -0.13976169    
  8.61780643E-02
  0.43261567    
 -0.65805668    
  0.45041671    
 -0.24817929    
  0.48225248    
 -0.76213998    
  0.73570633    
 -0.86128467    
  0.47351870    
  0.12748256    
 -0.21449451    
 -2.91279014E-02
  8.94722268E-02
  8.31408101E-07
 -0.26101410    
  0.26550838    
 -0.17606340    
  0.18499161    
 -3.62035483E-02
 -0.34945920    
  0.26286718    
 -7.83688501E-02
  8.83695707E-02
  0.30616704    
 -0.32626805    
  9.20753777E-02
 -3.77399959E-02
  4.69573513E-02
  0.19900171    
 -0.31049684    
  0.21179764    
 -0.24835566    
  4.67618182E-02
  0.20985797    
  4.82018963E-02
 -0.16598442    
 -0.10227895    
 -4.18911763E-02
  5.33271814E-03
 -0.16753833    
 -9.21712518E-02
  0.46134579    
  8.65770038E-03
  0.10622176    
 -0.42306086    
  0.12237549    
 -0.19602695    
  0.21161143    
 -3.14168110E-02
  0.21459611    
 -6.19672537E-02
 -7.58653507E-02
  0.27778095    
 -0.18830881    
  5.26436530E-02
  3.36169340E-02
  6.40214309E-02
 -0.38247630    
  2.24735923E-02
  0.12024952    
 -3.50909904E-02
 -7.41078109E-02
  4.82675694E-02
  3.09303720E-02
  7.33833611E-02
 -8.35868195E-02
  0.16508000    
 -0.43413234    
  6.51157336E-07
  0.35264081    
 -0.22668755    
 -3.61480713E-02
  0.64925337    
 -0.29196510    
 -0.35728776    
  0.45920897    
 -0.23975320    
  0.30719513    
 -0.27806738    
 -0.17754823    
  0.38428983    
 -0.45532545    
  0.40750837    
  6.32623509E-02
 -0.24640068    
  0.29135197    
 -0.13300785    
 -0.36447483    
  0.38927072    
 -0.33077490    
 -0.23601030    
  8.94067809E-02
  0.33741203    
 -2.85736397E-02
 -0.12323212    
  0.35885864    
 -0.25513807    
  7.58652017E-02
 -0.32647762    
 -4.53157350E-02
  0.63520956    
 -6.52406663E-02
 -7.38202259E-02
 -0.47647700    
  7.50360936E-02
  0.35607237    
  8.48990306E-02
 -6.81623966E-02
 -1.25262961E-02
  0.55600739    
 -0.80792183    
  0.43213353    
 -0.47633913    
  0.24438505    
 -0.27887172    
  0.15164158    
  1.99015643E-02
 -0.20121725    
  0.29965872    
 -0.14378881    
  7.44753703E-02
 -0.31189615    
  0.21658535    
  5.12935780E-02
  9.53104496E-02
 -0.12062809    
  0.81149954    
 -0.68182117    
  0.31105506    
 -0.66387600    
  0.29247752    
  0.13830489    
  0.15415029    
 -2.16612127E-02
 -9.56752077E-02
 -5.78670837E-02
  8.47468246E-03
 -0.24770346    
  0.15028271    
 -4.27622274E-02
  0.48326457    
 -0.46403337    
  4.19636630E-02
 -0.37179241    
  0.56244993    
 -5.03007211E-02
 -7.96791632E-03
 -0.19358511    
  0.66108477    
 -0.65624285    
  0.48736453    
  2.05587894E-02
 -0.42010686    
 -1.78567879E-02
 -0.30281174    
  0.80276698    
 -0.68769735    
 -4.44524623E-02
 -1.14295306E-02
  0.27902427    
  4.25598696E-02
 -0.32734653    
  9.37316790E-02
  7.10956678E-02
  2.89875902E-02
  9.47960839E-03
  0.21175849    
 -0.28007665    
  0.30271992    
  0.75113475    
 -0.57380068    
 -0.57536340    
  0.47692373    
 -0.40719068    
   1.0951519    
  -1.2518960    
  0.58778650    
 -0.26878187    
  2.88018668E-07
  3.03710010E-02
 -8.47357526E-08
 -0.47171411    
  0.27908361    
 -7.53039941E-02
  0.19251104    
  0.41616008    
 -0.34073669    
 -0.28483781    
  0.54982781    
 -0.40219203    
  3.84671129E-02
  0.45155609    
 -0.26296532    
 -0.10275961    
  0.77817261    
 -0.77385324    
  4.30067768E-03
 -9.44513083E-02
 -4.83180322E-02
  0.15979253    
  7.32031688E-02
 -0.10318401    
  0.21791291    
 -0.43024495    
  4.72528301E-02
  5.00106029E-02
   1.0155841    
 -0.94043052    
 -0.12004769    
 -0.20294158    
   1.6206248    
  -1.0863270    
  7.29956944E-03
 -0.38032973    
 -0.13049571    
  0.49247625    
 -0.15168491    
  0.13299236    
  0.14711750    
 -0.52835119    
  0.24392076    
 -0.42513838    
  0.75416136    
 -0.31185523    
  0.14621672    
 -0.51205140    
  0.39104700    
 -0.35489824    
  0.66006184    
 -0.47675383    
 -0.43800884    
   1.3786315    
 -0.86475766    
 -0.27708301    
  0.59843916    
 -0.47398567    
  2.10526660E-02
 -0.38229826    
  0.69314748    
 -0.30048719    
 -7.49005452E-02
  4.34844680E-02
  0.21887906    
 -0.19263086    
  0.15341000    
  0.28099331    
 -0.59114724    
  0.19237213    
   1.0969441    
  -1.0722514    
  0.16592804    
 -0.38907209    
  0.70225161    
 -9.83356163E-02
 -0.66035724    
  7.45679811E-02
  0.16520999    
 -1.53464954E-02
  0.54925257    
 -0.47000358    
  0.11247834    
 -0.15131727    
  0.27522910    
 -0.24116281    
  0.76913279    
 -0.62252933    
  0.71157104    
 -0.82987064    
  0.34309441    
 -9.33317393E-02
 -0.18667869    
 -0.10584617    
 -0.27801931    
  0.40118209    
  0.14738333    
 -0.28030220    
 -8.70116279E-02
  0.13018395    
 -0.13018382    
  0.10160995    
  0.53657794    
 -0.68191069    
  0.53946155    
 -0.20538653    
 -0.42771026    
 -9.65380520E-02
   1.1971930    
 -0.86168683    
  4.71780375E-02
 -0.22084285    
  0.17366330    
 -0.31543946    
  0.71281958    
 -0.50974315    
 -2.73982622E-02
  0.10536076    
  0.12663293    
 -4.96708862E-02
 -7.19730854E-02
  0.18149225    
  0.12100527    
 -0.56237680    
  0.34564608    
 -2.77791824E-02
 -0.20799983    
  0.18904188    
 -5.40664829E-02
  0.89381772    
  0.11318096    
 -0.74230689    
 -0.33802363    
  0.59919471    
 -0.50092417    
  0.15485422    
 -0.14018431    
  0.16518559    
  0.16642126    
 -0.31714875    
 -0.13284761    
  0.27115303    
 -0.39304325    
  0.57883000    
 -0.45149076    
  0.19223616    
 -0.35731491    
  0.14864053    
  5.50980400E-03
  3.24346684E-02
 -0.15503757    
  0.15503694    
  0.11066563    
  0.33306512    
  0.36719993    
 -0.53394377    
 -0.32047114    
  0.24076535    
 -0.40984130    
 -0.37948975    
 -1.43368425E-07
 -9.05133709E-02
  0.10956260    
  0.79614675    
  0.24419722    
 -0.28768229    
 -0.11778276    
 -0.11093116    
  0.25069377    
  9.92548540E-02
 -0.58150786    
   1.1032957    
 -0.99652904    
  0.37548447    
 -3.54010984E-02
 -0.14518273    
 -0.16374472    
   1.3278718    
 -0.83063531    
 -0.17488679    
 -0.22871415    
  0.94166416    
 -0.74915338    
  7.11407512E-02
 -4.30142973E-03
  0.34932002    
 -0.38888580    
  0.22761740    
  9.85513404E-02
 -0.48631799    
  3.61797474E-02
  0.50675684    
 -0.80635321    
 -2.07611434E-02
  0.68612951    
 -0.32109848    
 -0.11294018    
  5.29215001E-02
  0.11663731    
  5.35844974E-02
 -6.74407408E-02
  7.60989711E-02
  4.63243350E-02
 -0.31691137    
  0.26192978    
 -0.11020350    
  6.57516792E-02
  0.58778691    
  0.21706422    
 -0.84661996    
  5.97884208E-02
 -0.29365301    
 -0.10071445    
 -6.85200617E-02
  0.47619042    
  9.25028846E-02
  0.71891683    
 -0.76830935    
  0.34308061    
 -0.37306142    
 -0.13477397    
  0.10386697    
  0.12225737    
 -0.38776585    
  7.86931142E-02
  0.48342690    
 -0.23572230    
 -7.89889470E-02
 -0.13157709    
  5.07728755E-02
 -0.23936404    
  0.36481804    
 -8.77166726E-03
 -0.15195055    
  5.11543266E-03
  0.62996799    
 -0.65058833    
 -0.31585386    
  0.46103579    
 -8.94709826E-02
  0.62959331    
 -0.37445462    
 -0.49317136    
  0.25270200    
 -6.00188859E-02
  0.40202245    
 -0.21884286    
  0.62889445    
 -0.45953214    
  0.16649647    
  0.19198801    
 -0.77487892    
  1.63499992E-02
  0.15954098    
 -8.65922123E-02
  0.36965591    
 -0.19490026    
 -0.13534155    
  9.66270044E-02
  0.34520546    
 -0.21003102    
 -0.43462166    
  0.30818081    
 -5.35838529E-02
  0.31928769    
 -0.36624408    
 -0.23159184    
  0.47000387    
 -0.29783410    
 -2.58404464E-02
  0.23666462    
 -0.21593824    
  0.31049719    
 -0.37400964    
  9.87821221E-02
 -0.30432069    
  0.48499173    
  0.12419065    
 -0.19259331    
 -0.32066935    
  0.38493076    
 -0.18647936    
  4.87902202E-02
 -0.25335684    
  0.32235003    
  0.36772522    
 -6.35133609E-02
 -0.48387042    
  0.93942481    
  0.11199146    
  -1.1060742    
  0.27353752    
 -8.58410727E-03
 -0.32277432    
  0.16430382    
 -0.25131527    
  0.26635268    
  0.15628092    
 -5.69073223E-02
 -5.55697717E-02
 -0.35667410    
  0.46060553    
 -0.15272081    
 -9.43105221E-02
  0.23407289    
  0.21441007    
 -0.33436945    
  0.11122579    
 -0.39890751    
  0.15134640    
  0.12152182    
 -0.11034735    
  8.51581246E-02
  0.85528308    
 -0.99759990    
  0.35726324    
 -0.28357473    
  0.76432377    
 -0.70081013    
  0.34012881    
  6.01952299E-02
 -0.33098975    
  0.15892428    
  0.61020887    
  -1.0552208    
  0.17486255    
 -0.13735794    
  0.59660959    
 -0.20556225    
  0.22893545    
  7.92804509E-02
  7.34545365E-02
 -0.15935792    
 -0.80927104    
   1.2047189    
 -0.66883636    
 -6.30834177E-02
  4.98967692E-02
 -0.18942662    
  0.37836337    
 -0.43898854    
  0.14763571    
  9.35265496E-02
  0.43189859    
 -0.42744416    
 -9.79806632E-02
  0.66076535    
 -0.76394981    
 -0.20429972    
  0.45742488    
  0.15956125    
  0.10895091    
 -0.39903384    
  0.10919891    
 -8.07623044E-02
 -0.23017783    
  0.23948066    
 -0.16579175    
  0.18414170    
  0.24116161    
 -0.49899143    
   1.3684899    
  -1.1812780    
  0.33995071    
  6.92011323E-03
  0.37037337    
  0.65924603    
  -1.1941687    
 -3.30609120E-02
 -0.37852001    
  0.42771101    
 -0.19845076    
 -0.14685997    
 -6.41610250E-02
  9.03324576E-07
  0.65006346    
 -0.24059016    
 -0.33967659    
  0.26495349    
 -0.29924336    
  0.13062051    
  0.27871355    
  0.19891377    
 -0.80698252    
  0.44486794    
 -0.31845447    
  0.30010533    
 -0.15492177    
  0.32871994    
  6.03958592E-02
 -4.11270596E-02
 -3.89153063E-02
 -2.00404804E-02
  0.76725513    
  -1.1646547    
 -8.81071612E-02
  0.32322708    
  1.41850375E-02
 -0.27369654    
  0.59598374    
 -0.29450855    
 -6.60615787E-02
  6.60611615E-02
 -0.31389865    
   1.0965264    
 -0.40025941    
  0.89296824    
  -1.0403916    
 -0.40366083    
  0.13623127    
 -0.15257943    
  0.57054442    
 -0.40857646    
 -5.27696162E-02
  7.12894723E-02
 -0.11149558    
 -0.42881212    
   1.2102522    
 -5.79873361E-02
 -0.59377390    
  0.27749527    
 -5.25512472E-02
 -0.22044915    
 -0.19223581    
  2.15055589E-02
  0.47729045    
 -0.56044048    
   1.3328693    
 -0.48970875    
 -0.84315974    
  0.57029325    
 -0.36699799    
  0.29238784    
  3.80009189E-02
 -0.33511657    
  0.25026104    
  0.83882743    
  -1.0703080    
  4.54621837E-02
  0.10935290    
  0.19813195    
 -0.61159641    
  0.27708334    
 -0.35863361    
  0.21658535    
  0.14660379    
 -0.17869160    
  0.21878645    
 -7.71348551E-02
  0.44250667    
 -0.41459721    
 -6.14848919E-02
  0.87546837    
  -1.1295751    
   1.3894342    
  -1.2653807    
  9.53109413E-02
  0.16705401    
  0.54113096    
 -0.55837256    
 -4.35709255E-03
 -7.71348551E-02
  0.24553287    
 -0.38718286    
  0.54711550    
  9.01507735E-02
 -0.44503054    
 -9.00826883E-03
 -9.98450518E-02
  0.23901677    
 -0.33883780    
  0.34276623    
 -0.32632759    
  0.12739775    
 -0.13284761    
  0.61355931    
 -0.55004644    
  0.14310066    
  0.15224440    
 -0.36984792    
  9.98205617E-02
  0.13540483    
 -0.27466750    
  0.10363500    
 -0.21283336    
  0.20763864    
 -0.33751372    
  0.38332441    
 -2.51899548E-02
  6.89929277E-02
  0.16632089    
 -0.13353188    
  5.81822209E-02
 -0.13976169    
  0.79750752    
 -0.35925257    
 -0.47388202    
  0.49621108    
 -0.72195005    
  0.74687296    
 -0.51082569    
  9.29755419E-02
 -0.10848136    
   1.0285027    
 -0.86546332    
  0.51435930    
 -0.84114355    
 -0.16649579    
  0.41028473    
 -0.27494398    
  0.46285820    
 -0.25245342    
  6.45388812E-02
 -0.32690206    
  0.57661319    
  0.15254392    
 -0.26752228    
 -4.73203585E-02
  0.71708709    
 -0.72150260    
  0.15161876    
 -0.29915458    
 -0.11394508    
  0.45771614    
  0.48354757    
 -0.71124780    
   1.0598177    
  -1.0327892    
 -0.26280800    
 -0.18347856    
  0.70006728    
 -0.31329381    
  0.22314346    
 -0.26652348    
 -7.14584067E-02
  0.29164273    
 -9.09716636E-02
  8.30355585E-02
 -0.17359409    
 -0.18707208    
 -4.08228897E-02
  0.36497405    
 -0.41376463    
  0.21309400    
  0.31385216    
  0.53991824    
 -0.66139823    
 -0.18733378    
  9.11906287E-02
 -0.10638007    
 -0.14231651    
  0.28473631    
  0.10491829    
 -8.30350891E-02
  0.14856920    
 -0.20191583    
 -0.17413576    
 -7.32725039E-02
  0.10535976    
  0.25423452    
  0.48015630    
 -0.53899640    
 -0.17972746    
 -3.15818414E-02
  0.21992947    
  0.23593676    
 -0.37376899    
  0.42013496    
 -0.26528108    
 -0.51223367    
  0.91064107    
 -0.59346855    
  0.37244692    
 -0.17317618    
 -0.38467503    
  7.71896765E-02
 -0.19497290    
  0.70006728    
  0.28336203    
 -0.60613573    
 -0.36350051    
  0.39167249    
  8.43074322E-02
  1.26851546E-02
  0.39419746    
 -0.48197258    
  0.13295786    
 -6.21319152E-02
 -0.28483781    
  0.65256143    
 -8.97049904E-02
 -0.48106706    
 -1.05258515E-02
 -0.30010551    
 -2.89868638E-02
  0.89548749    
 -0.82453549    
  0.12838207    
  0.21588798    
 -0.25897253    
  0.22440094    
  5.01280138E-03
 -0.12783408    
  0.22314383    
  0.72886491    
 -0.58122957    
 -0.12961701    
  3.07717379E-02
 -0.23841086    
  0.67092437    
 -0.23302329    
 -0.37404981    
  0.27731904    
 -0.34668088    
  0.37745231    
  0.91173488    
  -1.4187803    
  7.85898566E-02
  0.78475046    
 -0.26928446    
 -0.29232192    
  6.30841777E-02
  0.14977477    
 -0.13245824    
 -0.10870492    
 -0.17185098    
  0.17184950    
  8.26160237E-02
  8.03816840E-02
  4.37442027E-02
 -0.51212442    
  0.56516653    
 -0.19494693    
 -0.22538744    
  0.19811331    
 -6.17776103E-02
  0.11560220    
  0.72537351    
 -0.54596704    
 -0.57617640    
  0.29576591    
 -4.44509909E-02
  0.13668330    
 -0.23199244    
  0.83290935    
 -0.98891425    
  0.31015494    
  5.55706881E-02
 -0.13482010    
 -0.32621661    
  0.71434981    
 -0.17119458    
 -0.19652918    
  0.27241501    
 -0.11394466    
 -2.17870828E-02
 -6.36574700E-02
  6.80535957E-02
  0.48954788    
 -0.37371665    
 -4.39188555E-02
 -7.19124004E-02
 -0.28185162    
  0.39376882    
 -0.42327049    
  9.69421789E-02
  0.32239839    
  0.28866559    
 -0.29657096    
 -0.34764478    
  0.23875128    
  0.97138196    
 -0.87045592    
 -0.54472798    
  0.15316498    
  2.91557312E-02
   1.1194659    
 -0.86242121    
 -0.25704589    
  0.20223729    
 -9.43339523E-03
  0.26854298    
 -0.39465407    
  0.34640712    
  0.22390336    
 -0.78542167    
  0.49469638    
 -0.16779315    
  0.17589031    
 -0.33164439    
  0.22986303    
  0.27532911    
  1.68073662E-02
 -3.39019336E-02
 -0.10919893    
 -0.11394466    
 -0.10919897    
  0.43078265    
 -0.15519261    
 -0.32992432    
  0.50062186    
 -0.81401211    
  0.40546584    
 -0.31903195    
  0.18019550    
 -6.47420620E-07
  0.65520221    
  0.43629259    
  -1.1921386    
  0.37359014    
 -6.26513511E-02
 -7.60988370E-02
  0.26771694    
 -0.55075908    
   1.1814997    
 -0.85299605    
 -0.37267509    
  0.38152522    
 -0.23199244    
  0.10536076    
  5.82697429E-02
 -0.40782654    
  0.54017812    
 -2.08775178E-02
  7.71170482E-02
 -0.16068198    
 -0.18599851    
  0.13422151    
 -0.23285316    
  0.24724117    
  1.88675784E-02
  8.50620717E-02
 -0.59122598    
   1.3118877    
  -1.0242065    
  0.15581086    
  0.60477775    
 -0.32458618    
 -0.20821717    
 -0.39854550    
  0.35598481    
  0.14374520    
 -0.14858776    
 -8.08528587E-02
  0.41940233    
  0.12047064    
 -0.11701678    
 -0.44413412    
  0.95633811    
  -1.0581218    
  0.53202826    
 -0.37787679    
  0.78334266    
 -0.70959812    
 -8.91678780E-02
  7.48482123E-02
 -4.42329869E-02
  4.90286872E-02
  4.21611629E-02
 -4.21615429E-02
  5.12935482E-02
  0.50626969    
 -0.76409918    
 -5.43940812E-02
  0.59534931    
 -0.20028986    
 -0.45258290    
  0.24911897    
  3.03057861E-02
 -0.32657203    
  4.05455828E-02
  0.35335875    
  0.22034889    
 -1.12572657E-02
  0.19171131    
 -0.34209529    
  0.29750171    
 -3.64879481E-02
 -0.73453295    
  0.79037607    
 -0.34352496    
  0.18081939    
  0.31365725    
 -0.13196304    
 -0.15938888    
 -0.48780897    
  0.41934037    
 -0.24402921    
 -0.30969781    
 -2.77801864E-02
   1.7337726    
 -0.88446385    
 -0.23679022    
 -0.27503935    
  5.01280138E-03
 -0.34249091    
  0.51644361    
  4.51822355E-02
  3.55062149E-02
 -0.14578767    
  0.13800539    
 -0.27732015    
 -0.43954363    
   1.0550086    
 -0.48064423    
  0.62560070    
 -0.83532089    
  5.53967431E-03
  1.09896166E-02
  0.27945191    
  7.17442855E-02
  9.88010094E-02
 -0.46098572    
 -0.10474639    
   1.1067586    
 -0.82987064    
  0.12242370    
  0.36201033    
 -0.51273841    
  0.42285651    
 -0.36702761    
 -2.75241137E-02
  8.04000422E-02
  0.10192072    
  0.88639122    
 -0.92996168    
 -0.69720429    
  0.23767243    
 -6.43072836E-03
  0.60202140    
  0.24065743    
 -0.55822825    
 -4.97611649E-02
  0.22721703    
  0.64952672    
 -0.48497751    
 -0.53408277    
  0.30661932    
 -0.12921134    
 -2.49381755E-02
  3.47431488E-02
  0.41356197    
 -0.63670665    
  0.22800937    
  0.67353880    
 -0.56769264    
 -0.33385634    
   1.1501085    
 -0.97186023    
  0.12004884    
 -0.37428200    
  0.49357238    
 -0.35839847    
  0.42444149    
 -0.13675931    
  0.51684147    
 -0.30758715    
 -8.76469910E-02
  0.35591158    
 -0.94752288    
  0.79781735    
 -0.36290500    
  0.14903593    
 -0.23280586    
  0.31047881    
 -0.44539714    
  0.50413680    
 -0.90130311    
  0.35750183    
  0.80254537    
 -0.59454483    
 -2.85736397E-02
 -0.12323212    
  0.12805229    
  0.96691072    
 -0.89280230    
 -3.17492448E-02
 -0.26190427    
  0.71388841    
 -0.68438846    
  0.28185132    
 -0.41870961    
  0.54232383    
 -0.15479608    
 -0.19966614    
  0.17678209    
 -9.30333417E-03
  0.33446795    
 -0.50194705    
  0.98771137    
 -0.90809357    
  0.92239410    
 -0.78886265    
 -0.13353109    
  0.25921950    
  0.38424379    
 -0.88462669    
  0.21007065    
  0.63629836    
 -0.46722221    
 -0.26860633    
  0.69894457    
 -0.71654004    
  0.37543297    
 -0.26358402    
  0.39304215    
  0.36166245    
 -0.51165491    
 -0.29183939    
  3.27899642E-02
 -0.32047254    
 -1.49256308E-02
   1.0885363    
 -0.38046402    
 -0.19574371    
 -0.10435975    
  0.23901677    
 -0.27983969    
  1.03618810E-02
  0.55518728    
 -0.53477812    
 -6.79103509E-02
  0.28090271    
 -0.18805180    
 -2.49381755E-02
 -0.10648266    
 -0.15790285    
  0.53680152    
 -0.29799139    
  1.03092575E-02
  0.58778661    
 -0.36772454    
 -0.52324831    
 -0.10227798    
  0.81944072    
 -0.39870757    
  0.89174920    
 -0.99263042    
  0.36944243    
  0.35937423    
 -0.58832628    
 -0.22192989    
  0.21217422    
  0.14146584    
 -0.12204709    
 -0.23767246    
  0.54204100    
 -0.36890760    
  7.41080493E-02
  0.51367861    
 -0.47629082    
 -0.36061439    
  0.26438728    
  0.44183239    
 -0.71946377    
   1.1979549    
 -0.92032218    
  0.81429178    
 -0.68645835    
  0.11728938    
 -4.85922843E-02
 -9.11691412E-02
 -0.10032246    
  8.19743201E-02
  0.24873900    
 -3.67689878E-02
 -0.14916907    
  0.15290761    
 -0.43193254    
  0.21622388    
  0.30489421    
 -0.23775479    
 -4.87898849E-02
 -0.28163883    
  0.39740080    
 -0.18637820    
  0.59319222    
 -0.18610267    
 -0.15037008    
 -0.50455678    
  0.79694390    
 -0.69596773    
  0.43332222    
 -0.61225975    
 -0.20972075    
   1.0085657    
 -0.31126052    
 -0.15207842    
  0.30918860    
 -0.30436864    
 -4.92702946E-02
  0.35364041    
 -0.16544309    
 -0.54198986    
  0.38853627    
 -2.97049023E-02
  0.23214845    
  1.58103965E-02
 -3.92940594E-03
  4.61624376E-02
 -0.40734628    
  0.26626804    
  0.60021508    
 -0.77477562    
 -0.30501261    
  3.43675315E-02
  4.62130085E-02
  0.84267920    
 -0.45238182    
  0.30928159    
 -0.37702808    
 -3.81001979E-02
  0.35570395    
 -0.29908428    
  8.77756253E-02
  0.80999565    
 -0.74887705    
 -3.62212211E-02
  0.22967911    
 -0.30631292    
  8.07235762E-02
 -0.17824803    
 -0.37425026    
  0.35950837    
 -0.13211764    
  0.18043737    
 -0.28141320    
  0.38014722    
 -8.47357526E-08
 -0.37391672    
 -0.19105528    
   1.1711082    
 -0.58081776    
 -0.24419756    
  0.40546542    
  0.18409285    
 -0.18409270    
 -0.51200837    
  0.43462181    
 -0.53408223    
  0.37224028    
  0.18457115    
 -0.22595607    
 -0.32434046    
  0.23090462    
 -0.12619486    
 -3.57172824E-02
  0.48130301    
 -0.29898083    
  0.85806257    
  -1.0343405    
  0.47899908    
 -5.75972535E-02
 -0.24512167    
  3.96087952E-02
  0.35909903    
  0.28428632    
 -0.58219069    
  0.17544882    
 -0.10919937    
 -8.00419673E-02
 -0.35799909    
  0.53567934    
 -0.16846414    
 -0.36721572    
  0.22974350    
 -5.96378185E-02
  0.86705345    
 -0.82333100    
 -0.16851448    
 -0.12812138    
  0.58698732    
 -0.62362164    
  0.83550107    
  6.87767342E-02
 -0.41304719    
 -0.40546474    
  0.23132931    
 -0.30966166    
  0.15731940    
   1.1854477    
 -0.89145571    
 -6.32811859E-02
  0.52677852    
 -0.59433609    
  0.17241687    
 -0.35473740    
 -0.17588979    
  0.42073333    
 -1.52675323E-02
 -9.68495160E-02
  0.35327938    
 -0.25642964    
 -0.12550552    
  0.27745584    
 -4.96708862E-02
  0.57796454    
 -0.41198003    
 -2.38106549E-02
 -8.37307274E-02
  0.19389938    
 -9.81919244E-02
 -0.28768155    
  0.22631316    
 -4.31098081E-02
 -0.29505128    
 -0.34240723    
 -0.10536023    
  0.34830689    
 -2.64909659E-02
  0.47251767    
  0.17251056    
 -0.33085456    
 -2.98522078E-02
  0.12337955    
  0.20512533    
  0.36716497    
 -0.60865718    
  0.10536075    
 -6.89923316E-02
 -0.40101004    
  0.38752818    
 -0.42834961    
  0.48977256    
 -0.44230619    
  0.37179136    
  0.13238947    
 -0.21319266    
  0.67566836    
 -0.35631493    
 -0.17658299    
 -0.27488840    
  0.17095785    
  0.53621489    
 -0.29607391    
 -7.51887728E-03
 -0.28642476    
  0.27884895    
 -0.10832243    
  4.22837632E-03
  0.27494344    
 -0.41028461    
  0.68343806    
 -0.77971590    
  2.10526660E-02
  0.42608473    
 -0.75632536    
  0.89282960    
 -0.17110877    
  0.56563365    
 -0.91130275    
  0.16052668    
 -0.55117631    
  0.40546486    
  0.94337147    
 -0.20003429    
 -0.80918270    
  8.04451406E-02
  0.20854451    
 -0.40546539    
  0.25782934    
 -0.19513103    
   1.0762649    
  -1.0017626    
  0.13864700    
 -3.63669358E-02
  7.14585781E-02
 -6.22419491E-02
  0.58165210    
 -0.62860829    
 -0.13353123    
  0.18048880    
 -8.61774310E-02
  7.23211765E-02
 -0.41481155    
  0.76120031    
 -0.50754100    
  0.36646324    
 -0.11211747    
  0.32918146    
 -0.54073936    
  6.58462942E-02
  6.63754418E-02
  1.81831531E-02
  0.37497509    
 -0.41167721    
  0.68611342    
 -0.44997001    
 -0.10086028    
 -0.35959494    
  0.33060715    
  1.66673753E-02
 -0.15621915    
  2.38683298E-02
  0.13647544    
 -0.23556677    
 -2.63870042E-02
  0.37469363    
 -6.06248751E-02
 -0.18859030    
  0.20024192    
 -0.47542363    
 -9.77973789E-02
  0.89971578    
 -0.41949081    
 -0.24889585    
 -7.32725039E-02
  0.28328678    
 -0.30695695    
  0.15500568    
  0.16072266    
 -0.12545373    
  0.12545453    
 -0.39029670    
  0.34107035    
  0.31928769    
 -0.19439387    
  0.15009432    
 -6.10604770E-02
 -0.49247566    
 -0.12233849    
  0.32466161    
 -0.25202119    
  0.36870450    
  8.84783790E-02
 -0.33164439    
  0.24756227    
 -4.02744748E-02
  1.81001816E-02
 -5.05846553E-02
 -0.17480195    
  5.60270995E-03
  0.37713477    
 -0.32807907    
  0.76991111    
 -0.59025294    
 -0.19035356    
 -0.34294492    
   1.1011342    
 -0.42325428    
  0.15634571    
  0.17461650    
  0.17214103    
 -0.77551740    
  0.38848671    
 -0.24740805    
 -0.23638806    
  0.12516285    
 -8.16786811E-02
 -2.15060040E-02
  3.73384617E-02
  5.10319173E-02
  1.48147754E-02
 -6.58457801E-02
  5.10319173E-02
  8.57662335E-02
  6.19663410E-02
  0.41825831    
 -0.53175849    
  0.36957201    
 -0.26469246    
  0.43531808    
 -0.56452942    
 -0.24430235    
  0.19378608    
  0.48031333    
 -0.37236461    
  9.31935832E-02
 -0.27644560    
  0.31794593    
  0.11143982    
  0.20033966    
 -0.72336048    
  0.35728788    
 -0.23068178    
  6.79119527E-02
 -0.26438633    
 -8.22389945E-02
  0.67875868    
 -0.59652025    
  0.54064006    
 -0.14398560    
 -8.29965547E-02
 -0.29411283    
  0.33185405    
  0.10951877    
  0.21229669    
 -0.53230745    
 -0.14090529    
  0.86776370    
 -0.51174742    
  0.21481369    
 -0.24285257    
  4.17696983E-02
  0.83093095    
 -0.92125309    
  1.48147754E-02
 -1.48146711E-02
  0.29511681    
  2.19791830E-02
 -0.16936283    
  4.28259280E-03
  0.20067111    
  0.53021669    
 -0.77010834    
 -0.35985389    
  0.42021817    
 -0.54198986    
 -4.41247895E-02
  0.20340154    
  0.43963957    
  0.24116163    
 -0.67468596    
 -0.20202717    
 -8.56557861E-02
  7.81646892E-02
  0.46150967    
 -0.15336160    
  4.85262387E-02
  0.39133093    
 -0.35515094    
  0.16353324    
 -0.12861767    
  0.44078130    
 -0.65295553    
  0.21706466    
  0.11940780    
 -0.15414992    
  1.00506134E-02
  1.98023356E-02
  8.90519097E-02
 -8.41616169E-02
 -0.61347950    
   1.2769216    
  -1.0376923    
 -0.11247841    
  0.21996453    
   1.6068865    
  -1.3901333    
 -8.00419599E-02
  6.97333962E-02
 -5.86833581E-02
  0.20763990    
 -0.24686003    
  0.11332903    
  1.51904374E-02
 -2.54475567E-02
 -0.20526400    
  0.26528072    
 -0.10212933    
 -6.66921735E-02
  0.46496215    
 -0.34590250    
 -6.31787032E-02
  0.19223616    
 -9.39653888E-02
  0.37037414    
 -0.41572246    
  0.19597349    
 -0.22739050    
 -0.16753833    
  0.19378608    
  0.59524256    
 -0.36899510    
  1.23208398E-02
 -0.18313847    
  0.12429781    
  0.59545338    
 -0.25404534    
 -0.24256189    
 -0.40546539    
 -7.95520097E-02
  0.22186916    
  0.60520774    
 -0.45397663    
 -0.27605328    
  0.55381852    
 -0.10499111    
 -0.47222009    
  0.39953041    
 -3.97583609E-03
 -0.48202762    
  0.20884913    
  0.18144879    
  4.35756659E-03
 -9.09717008E-02
  0.53062826    
 -0.67372894    
  0.30538198    
  6.27654046E-02
  0.30277699    
 -0.66544402    
  0.15180641    
 -6.29745796E-02
  9.98461246E-02
  1.34838820E-02
 -0.29365301    
  0.46925473    
 -8.19169208E-02
 -0.26358402    
  0.12889151    
  0.38510376    
 -0.34409571    
 -9.35263559E-02
  0.81960744    
 -0.80018860    
 -6.96808323E-02
  0.32685289    
 -1.12146121E-02
 -0.35774949    
  0.35775012    
 -0.16296151    
  7.25267455E-02
  0.23052344    
 -9.85268503E-03
 -0.34775773    
 -0.21848197    
  0.25967744    
  0.38888565    
 -0.42077857    
  9.69922543E-02
  7.29065016E-02
 -0.12022711    
 -0.12164468    
  4.38026600E-02
  4.19636630E-02
  6.62492886E-02
 -0.32542238    
  0.29505157    
 -0.17267580    
 -0.15240780    
 -5.64411543E-02
 -1.29869515E-02
  0.24256153    
 -0.15500648    
  0.77088380    
  3.00155915E-02
 -0.75983936    
  0.10880201    
  3.54472026E-02
  0.18563311    
  0.32519278    
 -0.32933336    
  0.37313578    
 -0.69887865    
  0.79936904    
 -0.46948665    
 -0.37694898    
  0.96794504    
 -0.25688779    
  -1.0108619    
  3.20030376E-02
  0.58953506    
  6.34462759E-02
 -3.75823975E-02
 -4.26449906E-03
  0.33769217    
 -0.22466883    
 -0.42668119    
  0.64523381    
 -0.56654072    
 -8.45576823E-02
  0.98888463    
 -0.74478656    
 -2.33102012E-02
  0.13235176    
  3.21107166E-07
 -5.52155152E-02
 -0.19197442    
 -0.24453492    
  0.33550629    
  0.72873855    
 -0.62337738    
 -0.12981105    
 -4.04104143E-02
  0.18317994    
 -0.10870492    
  0.13412970    
  0.42889827    
  -1.1095715    
  0.31015572    
  0.77458745    
 -0.33145717    
  3.06536183E-02
 -0.37572300    
  0.76470107    
 -0.65058780    
 -7.10967109E-02
   1.2284091    
 -0.99063557    
 -8.66334662E-02
  0.70215595    
 -0.52058923    
 -8.25616196E-02
 -0.36726952    
  0.58712864    
 -0.14868291    
  3.29299951E-07
 -0.27503935    
  0.83574516    
 -0.86635995    
  0.19263081    
  0.31299964    
 -0.76437402    
  0.26391095    
 -8.04719105E-02
 -0.18343882    
  0.32392949    
  0.63054812    
 -0.40159649    
 -0.11441021    
 -0.15921393    
  0.16353324    
 -0.28768292    
 -0.33074078    
  0.75893480    
 -0.52465451    
  0.64783192    
 -0.33514786    
 -8.70106220E-02
 -0.24484174    
  0.31786746    
 -9.34349373E-02
  8.40006694E-02
  0.30063125    
 -5.40674143E-02
 -2.62681544E-02
 -4.27248999E-02
 -6.98432624E-02
 -0.23383871    
 -3.27890553E-02
  0.70967650    
 -0.44731230    
 -0.50656134    
  0.15110573    
  7.06168786E-02
  0.15739180    
  0.35229647    
 -0.37190434    
  0.30486071    
 -0.45983574    
 -1.16283540E-02
  0.62352723    
 -0.72176588    
  0.76771563    
 -0.58539414    
  0.46798533    
  0.35600165    
 -0.81329215    
  0.10589153    
 -1.44584822E-02
  0.10146964    
 -0.39239392    
  0.30058578    
 -4.81953472E-03
 -8.04445669E-02
  0.41415295    
 -0.56048048    
  1.80175751E-02
  0.25131515    
  0.10536075    
 -0.32734653    
  0.22198752    
  0.19687533    
 -0.34104568    
  0.38566279    
  0.39204252    
  7.34370574E-03
 -0.66904962    
  0.24760351    
  0.94776022    
 -0.76792085    
 -0.31923053    
 -0.45137414    
  0.47251767    
 -0.14858776    
 -0.12386929    
 -0.11025599    
  0.53026724    
 -0.51202875    
  0.38107389    
 -8.14148411E-02
 -4.56709825E-02
  0.30390459    
 -0.76460683    
  0.84092838    
 -0.29516509    
  0.19086897    
 -0.25283590    
  0.77844471    
 -0.87924874    
 -0.12921254    
  0.63395804    
 -0.14756712    
 -0.61500871    
  0.16805859    
  6.41931966E-02
  0.21794896    
 -0.20252390    
 -0.24767654    
 -0.11045627    
  0.81011844    
 -0.70621914    
  0.43144050    
 -0.37391672    
  0.42798424    
 -0.56062859    
  0.44940361    
 -0.28617394    
  0.19628043    
   1.0650517    
  -1.1475730    
  0.69850940    
  2.11651437E-02
 -2.92183422E-02
 -0.72881585    
 -8.14395398E-02
  0.33213404    
 -0.15996432    
  5.94237596E-02
  0.17991482    
 -0.29709628    
  0.52264768    
 -0.62501013    
  0.18531154    
  4.96331975E-03
  0.20112096    
 -8.12978670E-03
  8.59903172E-02
 -0.18007670    
 -0.18142496    
 -0.37371618    
  0.20421623    
  0.23202197    
  0.23718627    
  0.18497410    
 -0.29878044    
 -0.21868849    
  0.27510336    
  0.35498533    
 -0.49032736    
  0.15621926    
  9.07920226E-02
 -0.19983304    
 -0.26790860    
  0.64691347    
 -0.27410460    
  0.28352377    
 -0.18859124    
  0.26670921    
 -0.50410527    
  0.82936591    
 -0.63043731    
 -0.54405141    
  0.13268648    
  0.31683826    
  8.66523609E-02
 -0.31303284    
  0.15954098    
  3.17492299E-02
 -0.36822081    
  0.82304305    
 -0.26434886    
 -0.27424303    
  0.15692104    
  0.12467501    
 -0.14141163    
  1.25790490E-02
 -0.29325268    
  5.96375018E-02
  0.92884272    
 -0.75533241    
  0.36942559    
 -0.38278830    
  0.49272552    
  0.34426966    
  -1.0346802    
  0.21985966    
  3.02402042E-02
 -3.46352123E-02
  4.39577317E-03
  0.45118728    
 -0.49603751    
  0.65098614    
 -4.40171398E-02
 -0.65392613    
 -3.92204747E-02
  0.47623372    
 -0.77060461    
   1.0267388    
 -0.50922406    
 -0.14618178    
  0.38362288    
 -0.41656828    
  0.12993640    
 -0.37240505    
  0.86113852    
 -0.86113971    
  0.62044543    
 -0.42199412    
  0.25464177    
 -0.36000201    
  0.20067097    
  0.12382534    
 -0.11928943    
 -0.15113938    
 -3.75373699E-02
 -2.77017988E-02
 -3.42894867E-02
  0.84396982    
 -0.67825818    
  0.28150505    
 -1.87619906E-02
 -0.14660329    
 -0.24195942    
  0.21978612    
 -0.28917870    
  0.32008576    
 -0.13477397    
  0.17733423    
 -0.11000033    
  0.70929486    
 -0.98618257    
  0.16374446    
  5.07728755E-02
 -9.87810045E-02
  0.29177243    
 -0.16853963    
  0.11401821    
  4.63243350E-02
 -0.16034284    
 -0.18522476    
  5.65123819E-02
  0.34506914    
 -0.33414015    
  6.82680234E-02
 -0.19560811    
  0.16989826    
  7.52231777E-02
 -0.29576707    
  0.38799766    
  0.64578754    
 -0.65463752    
  0.37995705    
 -0.79884559    
  0.55574691    
 -0.18232103    
  0.20151573    
 -0.24914390    
  6.14854358E-02
 -0.33463821    
 -4.59090322E-02
  0.22180051    
  1.06946807E-02
  0.48714286    
 -0.32995728    
 -0.34377071    
  0.30673113    
  0.55961597    
 -0.85995561    
  0.27162999    
 -0.11294018    
  0.45838758    
 -0.34060469    
 -0.13976119    
 -8.09681267E-02
  0.43318933    
 -0.13800551    
  0.12621798    
  8.70116204E-02
  5.63528128E-02
 -4.55418900E-02
  0.34767357    
 -0.39163727    
 -9.41868946E-02
  0.15591273    
 -0.56756985    
  4.84943539E-02
  0.23607635    
 -0.33553785    
  0.55305880    
 -0.23638871    
 -3.39011289E-02
 -0.46117550    
  0.36290574    
  0.65153235    
  0.30314267    
 -0.97111422    
  1.64389107E-02
  0.32239839    
 -0.26947707    
  8.40006694E-02
 -7.37431496E-02
  0.21905358    
  0.13762093    
 -0.42530292    
 -2.20999159E-02
  0.45096919    
 -0.53240848    
 -5.60886413E-02
  0.27315417    
 -0.29912934    
  0.55206889    
  3.78066604E-03
 -0.23262227    
 -0.34316054    
 -7.66919330E-02
  2.85727531E-02
   1.7225155    
  -1.4472338    
  0.32571959    
 -1.94938686E-02
 -0.23402898    
 -0.34747848    
  0.22595724    
 -0.44558442    
   1.2701546    
 -0.67363459    
  0.83269858    
 -0.92897654    
  4.16730121E-02
 -3.63671035E-02
 -0.32909149    
  0.42488357    
 -6.45386204E-02
  0.57054514    
 -0.55023926    
  5.01280138E-03
 -0.13926291    
  0.15415113    
  1.46698272E-02
 -3.96083482E-02
 -0.29783359    
   1.0872096    
 -0.57638365    
 -0.10763036    
  3.57182287E-02
 -0.13604054    
  0.15773325    
  0.44336474    
 -0.39723459    
 -0.12188911    
 -7.69608021E-02
 -0.37833571    
  0.18596531    
 -2.45410949E-02
  0.48311615    
 -0.24151024    
  0.16178718    
  2.05347314E-02
 -1.63935479E-02
 -0.49850431    
  0.34710589    
  0.24595867    
 -0.36313966    
 -0.15145221    
  0.49944061    
 -4.68832552E-02
  0.23744039    
 -0.75495481    
  0.15510815    
  0.60299605    
 -0.20136935    
 -7.72250677E-03
  0.44845536    
 -0.14062871    
 -0.31952298    
  0.17576382    
 -0.48058638    
 -6.47420620E-07
 -1.06951511E-02
 -6.09605946E-02
  8.22373405E-02
  0.10956308    
  0.98023975    
  -1.1057173    
  9.67671946E-02
 -0.19797741    
  0.45734978    
 -0.46925557    
  8.60130712E-02
 -2.22223122E-02
 -0.24014200    
  0.57178599    
  0.77442998    
 -0.67838657    
 -0.32120404    
  8.70121345E-02
  0.10951877    
  0.54106927    
 -0.78942466    
  0.25249606    
 -0.22624746    
  0.57212073    
 -0.61445409    
  8.01332419E-07
 -0.15145221    
  0.45255703    
 -0.28501961    
 -0.44895047    
  0.24946003    
  0.22054200    
 -1.57478135E-02
  5.27625158E-03
  1.56662110E-02
 -0.21283336    
   1.2305402    
 -0.43975413    
 -0.47934911    
 -0.28611910    
  8.96122381E-02
  0.17754754    
  4.67368923E-02
 -4.57628584E-03
  0.22130720    
 -0.14197043    
  0.39123991    
 -0.39975092    
  0.58016008    
 -0.50605232    
 -1.60007160E-02
 -0.17589028    
 -7.48478398E-02
 -1.04159927E-02
  0.24489483    
 -0.23447800    
 -4.77542505E-02
 -1.09289037E-02
 -3.35233547E-02
  2.24735923E-02
 -0.14310001    
  2.53170896E-02
  0.25270200    
  7.48020485E-02
 -0.29673111    
  0.62739545    
 -0.78458154    
  0.55657178    
 -4.07302938E-03
 -0.45140135    
  0.33463946    
  9.13278293E-03
  0.14370659    
 -3.20026167E-02
 -0.38136852    
  0.15923981    
  0.12844279    
 -0.10337781    
 -0.16660441    
 -0.14445141    
  0.12675081    
  0.40942577    
  0.56018001    
  2.01126765E-02
 -0.20559950    
 -0.44849709    
 -7.96886906E-02
  0.97621012    
 -0.98546910    
  0.20531136    
 -0.27763146    
  0.82636571    
 -0.92618686    
 -0.15507178    
  0.42884558    
 -0.10629558    
  3.67022008E-02
 -8.94709826E-02
 -1.48883546E-02
  0.47312379    
 -0.52969354    
   1.1863580    
  -1.4444983    
 -0.10080493    
  0.18610173    
 -0.11307770    
  0.87017286    
 -0.43237227    
 -0.58960700    
  0.50424719    
  0.42183173    
 -0.39256138    
   1.0408882    
 -0.74363703    
 -0.32652134    
  3.88399214E-02
  0.75991541    
 -0.60985464    
 -0.33238220    
  0.10821352    
  0.17373745    
  0.31216392    
 -0.24951315    
 -0.44048470    
  0.63153976    
 -0.19105491    
 -0.39139527    
  0.13428043    
 -0.11647525    
  0.38165441    
  0.49626252    
 -0.97676343    
  0.63292795    
 -0.52238691    
  6.19921945E-02
  0.70401722    
 -0.21640936    
 -0.36437494    
 -0.21472572    
   1.1492064    
  -1.0577139    
  9.87821221E-02
  9.44105238E-02
  9.85811949E-02
  3.21315639E-02
 -0.34043190    
  7.33747811E-07
 -6.30581230E-02
  0.15330505    
  3.49159539E-02
  0.11560220    
 -0.52106643    
  0.48097298    
 -0.12062809    
  1.52682494E-02
  0.65715390    
 -0.52488577    
  5.59289940E-02
 -0.34066540    
  0.15750663    
  0.31982356    
 -0.35043785    
 -6.97326288E-02
 -5.57063147E-03
  0.74485916    
 -0.37156317    
  0.15305077    
  0.56102902    
 -7.22267032E-02
 -0.81346434    
  6.62492886E-02
  0.10919944    
  0.30759731    
  3.86790484E-02
 -0.53551751    
 -4.25598659E-02
 -0.10161041    
  0.31015468    
 -7.32033551E-02
 -0.12572661    
  0.15892428    
 -0.17824803    
 -0.27315316    
  0.21800126    
  0.15267667    
  0.25621873    
 -0.33442032    
 -3.40660252E-02
 -6.12443835E-02
  5.12935780E-02
  0.89812684    
 -0.36749825    
 -0.29555589    
 -0.31303284    
  0.33647236    
 -1.55647304E-02
 -0.19893005    
 -2.91279014E-02
 -0.39322430    
  0.34270933    
 -0.16282459    
  0.45696178    
 -0.62957364    
  0.59019917    
  0.22233960    
 -0.23040430    
 -0.10671015    
  0.37497509    
 -0.51496208    
 -0.20644374    
 -6.38897019E-03
  0.12629403    
  0.14686041    
  8.86365399E-02
  7.31511191E-02
 -0.41589335    
  0.22941345    
  0.84371972    
 -0.82883102    
 -0.28932530    
  0.33270660    
 -0.24459755    
  0.56476587    
  5.98181412E-02
 -0.37059718    
  8.50620717E-02
 -0.30937517    
  0.38378975    
 -0.19273433    
 -0.22677253    
  0.34937552    
  0.51338667    
 -0.63598895    
  0.41028476    
 -0.39589557    
 -0.31666937    
  0.12285443    
  0.45983675    
 -0.32486030    
  0.13226779    
 -0.29657191    
 -0.10008331    
   1.2508813    
 -0.69881266    
 -0.82235879    
  0.92316347    
 -0.32489502    
  4.72898828E-03
 -0.19753182    
  0.98298186    
 -0.56988364    
 -9.56900641E-02
 -0.42021710    
   1.0213963    
 -0.67947870    
  9.00924206E-03
  4.47477866E-03
  9.77425650E-02
 -0.36189431    
  0.77676153    
 -0.50815558    
  5.19598275E-02
  0.15595731    
 -0.34590250    
  1.51904374E-02
 -8.38181451E-02
  3.22614275E-02
  9.09715146E-02
  0.21635701    
 -0.33958945    
  0.45694023    
 -0.45149076    
  0.92279166    
 -0.27979428    
 -0.19497243    
 -0.10613225    
 -0.16320018    
  0.17852619    
 -0.29403907    
  0.25921950    
 -0.60286063    
   1.4388454    
 -0.88438177    
  2.85151824E-02
 -2.85148937E-02
 -0.22108045    
  0.48471460    
 -0.39128008    
 -0.22549403    
 -5.89974271E-03
  0.60989380    
 -0.50335163    
 -6.47420620E-07
 -2.15060040E-02
  0.30251715    
 -0.22414783    
  0.83356410    
 -1.31867006E-02
 -0.67995995    
  0.31567121    
 -0.59610063    
  0.14001349    
  8.65920112E-02
 -0.57587671    
  0.92607832    
 -0.33647197    
 -0.17327091    
  0.20017895    
 -0.16826077    
  0.71898830    
 -0.88985747    
  0.71768856    
 -0.31015462    
 -0.40753332    
  0.17086984    
  0.44817051    
 -0.65701830    
  0.62300128    
 -3.65026636E-07
 -2.80717686E-02
 -0.31534457    
  0.38410011    
 -0.16193309    
 -0.31406903    
 -5.49585707E-02
  0.37680939    
 -0.11488004    
  6.72524050E-02
 -1.63935479E-02
 -0.42634359    
   1.2812853    
  -1.2258874    
  3.52985784E-02
  0.44513014    
  0.25378022    
 -0.27247271    
 -1.24316259E-07
 -0.18610203    
 -0.34377071    
  0.29247752    
  1.89582650E-02
 -0.12485088    
  0.25249606    
  0.21817240    
 -0.35052314    
  0.12405287    
 -0.41173527    
  0.42415756    
 -0.29456487    
 -0.28584152    
  0.71855706    
  2.82708649E-02
 -0.27958542    
 -7.16290623E-02
 -7.18263537E-02
  0.19290383    
  0.49223247    
 -0.55560333    
 -4.78562862E-02
 -0.13073379    
  9.58179981E-02
  0.25413039    
 -0.29558676    
  0.14274840    
  0.46194401    
 -0.51372021    
  0.90365100    
  -1.1005714    
  0.11647575    
  0.10431370    
  2.33105384E-02
  0.43124339    
 -0.40846276    
  0.17705238    
 -0.15477955    
 -6.83628991E-02
 -0.25672066    
  0.47608295    
 -0.20997399    
 -8.78610164E-02
  0.70329982    
 -0.50077504    
 -0.57536477    
  0.61618644    
 -0.22815581    
  9.11906287E-02
  0.66759437    
 -0.38566279    
 -0.27735555    
  0.23494570    
 -0.39827067    
  0.44067973    
 -0.32888830    
  6.96338192E-02
 -3.18926387E-02
  0.18154979    
 -0.23381786    
  0.45154110    
 -0.11159085    
 -0.35965514    
  0.30249730    
  0.14677069    
 -0.48471537    
  0.13482007    
  0.16947639    
 -0.40736800    
   1.0417901    
 -0.60077363    
 -0.35877874    
 -0.34918478    
 -6.15583435E-02
  0.58866841    
 -5.43114655E-02
 -0.29546493    
  0.64513803    
  0.43454656    
 -0.66592002    
  0.60688716    
 -0.83313429    
 -0.19378658    
  0.74522632    
 -0.20465858    
 -0.45041737    
  0.11905973    
  0.20668252    
 -2.09653601E-02
  0.33222559    
 -5.30541576E-02
 -0.55004561    
  0.16833569    
 -0.23732913    
  0.16430382    
  0.89588147    
 -0.96921289    
  0.82531852    
 -0.77239746    
  0.30429563    
 -0.33571273    
  0.19290383    
  0.40838447    
 -0.29646719    
  0.47732994    
 -0.43509647    
 -0.38499978    
  0.35057873    
 -3.89895611E-03
  0.59685969    
 -0.94907981    
  0.36387137    
 -1.16508510E-02
 -0.11583162    
 -0.26455960    
  0.22428522    
  0.10809652    
 -0.18889999    
 -9.95005481E-03
  0.13540483    
  0.15726493    
 -4.58098389E-02
 -0.11145521    
 -0.10584617    
  0.26683486    
 -0.26683557    
   1.0054032    
  -1.0349621    
  0.10436082    
 -0.24362290    
 -7.92966546E-07
  0.33811298    
  6.35137558E-02
  1.90480854E-02
 -0.36479390    
  0.92924994    
 -0.29774654    
 -0.62069196    
  0.93123263    
 -0.80512023    
 -0.13150148    
 -0.21640888    
  0.12001675    
  0.23262314    
  0.51553142    
 -0.40405759    
 -6.53819218E-02
  5.69084845E-02
 -0.32968679    
   1.1373014    
  -1.0307592    
  4.16730121E-02
  0.64881164    
 -0.72842956    
  0.42552036    
 -0.43105990    
  5.93173690E-02
  0.14135441    
  3.57182287E-02
  3.44859622E-02
 -0.15062544    
 -0.25061184    
  0.34905148    
 -0.11332845    
 -0.28768134    
  0.59148383    
 -0.29385057    
  8.98958296E-02
 -0.23337662    
  0.21049318    
 -0.36464238    
  8.31153318E-02
  0.94173098    
 -0.87642699    
  8.26923102E-02
  5.27625158E-03
  0.12825510    
  0.42683959    
 -0.37277257    
  1.73913501E-02
 -3.93407873E-07
 -4.85738888E-02
 -0.26236451    
  0.34066549    
 -0.17814595    
  0.60431600    
 -0.34967417    
  1.15609616E-02
 -0.18924126    
 -0.25131536    
  0.10714440    
 -0.16851448    
  5.53979948E-02
  0.39139485    
  0.15357237    
 -0.13750719    
 -0.37216052    
  0.63666898    
 -0.63090575    
  0.28768173    
 -5.76662198E-02
  0.10809652    
  0.14827824    
 -0.26555005    
  0.50342512    
 -0.49882698    
 -0.20271070    
 -0.26912796    
  0.52106732    
 -9.13884714E-02
  0.31365794    
 -0.24881986    
 -6.00641780E-02
 -6.89925328E-02
  0.12004884    
  2.67876387E-02
  0.52829295    
 -1.04440367E-02
 -0.47052872    
 -0.25733471    
  0.35340902    
 -0.32132116    
 -0.19077757    
  9.70465466E-02
  0.57029325    
 -0.29863480    
 -0.28915185    
  0.10594909    
  0.10058646    
  0.55206889    
  0.23246609    
 -0.78933072    
 -0.13904156    
  1.09896166E-02
 -0.12808174    
  0.77652836    
 -0.46430531    
 -0.32472393    
  0.89210075    
  0.21278057    
  -1.0147316    
  0.81983012    
 -0.25530094    
 -0.66733867    
  0.17486255    
  0.29035258    
 -0.13238974    
  5.33460788E-02
  0.79003060    
  3.09498310E-02
 -0.59697193    
 -0.16516817    
 -2.89875157E-02
 -0.25191402    
  8.01332419E-07
  0.21336636    
  8.77392218E-02
  8.80110711E-02
 -0.40546498    
  0.35282156    
 -0.22410946    
  1.43888071E-02
 -0.41985312    
  0.33024094    
  0.11778376    
  1.37927504E-02
 -0.20168550    
 -9.97901410E-02
 -7.69603327E-02
  0.45742488    
 -0.41181365    
  0.26676434    
 -2.46923901E-02
  0.39204240    
 -0.18502773    
  3.59317027E-02
 -0.35387734    
  0.26365229    
 -0.43375909    
  0.11851836    
  7.36881942E-02
 -0.21905273    
  0.30287257    
  0.25965434    
 -0.20585199    
  0.11247834    
 -0.20209089    
  5.07728755E-02
  0.31574976    
  0.13803379    
  6.68944716E-02
 -0.62493879    
  0.41276476    
  0.36211431    
 -0.71102852    
  0.77714735    
 -0.35803011    
 -0.27087516    
 -0.18499200    
  0.16705491    
 -0.28016961    
  0.45795560    
 -0.20997399    
 -0.28457159    
  0.22190095    
 -0.11034735    
  0.14937665    
 -0.16618425    
  0.34930351    
  3.97625146E-03
  5.78194000E-02
 -0.55681050    
  0.35405752    
 -0.10638007    
 -0.36545911    
  0.22900839    
  0.46045563    
 -0.15970103    
 -0.52243602    
  0.53960490    
  0.43756804    
 -0.72667056    
  0.28483704    
  0.17589083    
 -0.49541363    
 -0.28376803    
  0.65735841    
  0.32834178    
 -0.13394773    
 -0.65392566    
 -5.94225973E-02
  0.38020602    
 -0.24667495    
  0.42899516    
  0.74598938    
 -0.77349597    
 -0.23718509    
  0.52287370    
 -0.82070756    
 -0.17015181    
  6.25201836E-02
 -0.15541476    
  0.97305614    
 -0.15526637    
 -0.30342984    
 -0.22446771    
  0.20846702    
  0.15415019    
 -8.15797001E-02
 -5.65698110E-02
  0.13814978    
 -7.16290623E-02
  0.27898085    
 -0.24491511    
 -1.93241294E-02
 -8.65686908E-02
 -6.02919385E-02
  0.34531143    
 -0.23319311    
  8.70121345E-02
 -5.22682704E-02
  0.35716262    
  0.30376342    
 -0.57676440    
 -0.25387940    
   1.0267246    
 -0.83290905    
  0.26236448    
 -0.62586486    
  0.77529466    
 -4.51693498E-02
 -0.12274592    
 -0.28768167    
 -3.03054638E-02
 -0.21675308    
  0.44092244    
  0.17615509    
 -0.28882781    
 -7.12886676E-02
  0.51279396    
 -0.14582747    
 -0.53267860    
  7.28621781E-02
  0.12197766    
  0.15072745    
 -0.38711515    
  0.26933363    
 -9.20746326E-02
  0.63299853    
 -0.67976075    
  0.16172154    
  0.22223842    
 -0.28768232    
  8.78160074E-02
 -4.98964302E-02
  0.32309395    
 -0.20479414    
  2.04509124E-02
 -0.35609597    
  0.21268347    
  1.85194481E-02
 -1.85199566E-02
  0.25079542    
 -0.62633765    
  0.58929718    
 -5.82686700E-02
 -0.16016836    
 -0.17390597    
  0.41841647    
 -0.39631537    
  0.47748905    
 -2.74927132E-02
 -0.40720803    
  0.36085495    
 -0.51326251    
  0.10962025    
  0.99910408    
  0.20814252    
 -0.82202131    
 -0.52580774    
   1.1457037    
 -0.85331553    
  7.24300072E-02
  2.58638766E-02
  3.32515185E-07
  6.98436275E-02
 -0.34764478    
  0.40171325    
 -3.76656721E-03
 -0.19065869    
 -7.09520206E-02
 -9.23731849E-02
  0.46798533    
 -0.40042707    
  0.14477472    
 -0.32008624    
  0.12375378    
  0.11011176    
  0.23163863    
 -0.36856034    
  3.20875309E-02
 -0.28417853    
  0.26826379    
  0.92587066    
 -0.93123221    
  1.06946807E-02
  7.67644122E-02
  3.86528298E-02
  0.14120360    
 -0.16034284    
 -5.46038076E-02
  0.93449146    
 -0.36328122    
 -0.16574466    
 -0.53028738    
 -2.33928803E-02
 -0.13946533    
  0.71667755    
 -0.21404853    
 -4.20233235E-02
 -0.33304536    
  4.67922613E-02
  0.35667524    
  7.96823110E-03
 -0.38776585    
  0.24283192    
 -9.62272510E-02
  6.83201179E-02
 -5.32809533E-02
 -7.75581226E-02
  0.17241687    
 -0.14066803    
  0.18492243    
  0.28442964    
 -0.47457349    
  5.22121880E-03
 -0.36714628    
  0.50781435    
  0.61555278    
 -0.71539754    
  5.35414256E-02
 -0.29561165    
  0.24705951    
 -3.03054638E-02
  0.28382865    
 -0.23870830    
  0.10241479    
 -0.16826077    
  2.58415658E-02
 -0.17824905    
  0.26142612    
  0.35573518    
 -0.36516890    
  9.05596763E-02
 -4.33817226E-03
 -4.35709255E-03
  0.12310623    
 -0.23870830    
 -5.02627455E-02
  0.55222517    
 -0.59972626    
  8.79124105E-02
 -0.13778438    
  0.27625301    
 -0.11886159    
 -9.67677757E-02
  5.20951860E-02
  0.12396815    
  1.77785363E-02
 -0.53460091    
  9.32578743E-02
  0.63679445    
 -0.24050407    
 -2.33102012E-02
  0.37998569    
 -0.47907764    
 -0.23361471    
  0.20722787    
  0.82333064    
 -0.42322743    
 -0.16738018    
 -0.58103013    
  0.68554288    
 -7.66244391E-03
 -0.14014687    
 -4.06381600E-02
 -0.22660495    
  0.15001372    
 -0.18531187    
  0.38326478    
  0.26079309    
 -0.26898962    
  0.22725043    
 -0.48920336    
  0.12075020    
  0.26127025    
 -0.38738129    
  0.10697192    
  0.39086604    
 -0.13633661    
 -0.29394352    
  0.32709628    
  0.36101362    
 -0.87546796    
  0.56737787    
  0.63659489    
 -0.96758473    
   1.0292779    
  -1.1245886    
 -0.13503531    
  0.56476587    
 -0.13941969    
 -3.94456647E-03
  3.49553078E-02
 -0.18844762    
 -0.22084285    
  0.91858691    
 -0.77932459    
 -5.65698110E-02
  0.34174973    
 -5.80430329E-02
 -0.20733318    
 -7.10967109E-02
  0.52752703    
 -0.39465472    
 -4.71787639E-02
 -5.97193167E-02
 -8.00419599E-02
  0.25378016    
  4.63243350E-02
 -8.26420635E-03
 -6.86967596E-02
  4.77312356E-02
  0.34431055    
 -0.40097058    
  5.24140783E-02
 -0.24464956    
  0.18774244    
 -0.18232071    
 -8.45576823E-02
 -5.89974271E-03
  0.54685497    
 -0.71390831    
  0.38901421    
 -1.91395730E-02
 -9.62774679E-02
  0.52560931    
 -0.52561003    
 -8.89479443E-02
  0.25066903    
 -8.98944139E-02
 -0.23309459    
  0.42608476    
 -0.17338239    
 -8.08528587E-02
 -0.14107779    
  0.39122275    
 -0.21396446    
 -1.02042835E-02
 -8.56133252E-02
  4.90555316E-02
  7.18262866E-02
  0.74851668    
 -0.39730135    
 -6.99286396E-03
 -0.27259234    
  0.66035700    
 -0.88120025    
  0.26147953    
  0.41427594    
 -0.14445093    
 -9.56484303E-02
 -0.55128610    
   1.3716719    
  -1.2734337    
  0.11583110    
  0.24783632    
 -8.92313793E-02
 -7.37668723E-02
  0.15892428    
 -2.89875157E-02
 -6.50987551E-02
  9.40867886E-02
  0.10454405    
  2.89871320E-02
  6.89931586E-02
 -0.46203494    
  5.65705784E-02
  0.60431600    
  9.38187242E-02
 -0.67344195    
  0.41356197    
 -1.62604377E-02
 -0.43204394    
 -5.06321667E-03
 -0.17121503    
  0.25398725    
 -0.23017783    
  0.62310284    
 -0.47063398    
  8.23715553E-02
 -0.10794777    
  5.54294959E-02
 -0.48183852    
  0.43671754    
  3.52687053E-02
  0.22512208    
 -7.38036186E-02
  0.22058710    
  0.60022354    
 -0.89590037    
  0.56874794    
 -0.27307069    
 -0.17078397    
  0.50187904    
  -1.0625074    
  7.06657209E-03
  0.45134482    
  0.83505166    
 -0.77416313    
   1.0165750    
  -1.0422175    
 -4.33817226E-03
  0.68441319    
 -0.59306371    
 -0.25131413    
  0.49953780    
 -0.60150230    
 -2.86557283E-02
  6.19921945E-02
 -5.47927944E-03
  0.13353178    
  0.29725108    
 -0.62415355    
  8.92302915E-02
  7.06168786E-02
  3.35228629E-02
  0.18506452    
 -0.21858843    
 -0.12705873    
 -8.05795714E-02
   1.1464033    
 -0.74795502    
  0.26632917    
 -0.36493081    
  2.55775824E-02
  0.50474626    
 -0.41311678    
  3.62028889E-02
 -2.24725436E-02
  4.53594141E-03
 -0.44940293    
  0.46734032    
 -0.13798539    
  5.46038896E-02
 -0.21472572    
  0.20988201    
  0.45286715    
  5.11386320E-02
 -0.26353770    
 -0.19770589    
 -0.27077240    
  0.30281177    
 -2.27805413E-02
  0.27958533    
 -6.84953183E-02
  0.76338279    
  -1.1503632    
  0.37572309    
 -8.66681412E-02
  9.04353634E-02
 -0.58628422    
  0.76168907    
 -0.25357008    
  8.09680857E-03
  0.15989463    
  0.16148768    
 -0.29747656    
 -0.34437674    
 -0.13671039    
  0.80738515    
  0.35695913    
 -0.97884268    
  0.10058646    
  0.10008352    
  0.34447965    
 -0.75645924    
  0.77770442    
 -0.55064785    
  0.11314318    
  5.87077662E-02
  0.14660373    
 -0.29783410    
 -9.07284468E-02
 -0.15043406    
  0.11633973    
  6.16443492E-02
  0.61401004    
 -0.15219195    
 -0.66611779    
  5.19587956E-02
  0.98241043    
 -0.36483267    
 -0.38686749    
  3.94137427E-02
 -5.46038076E-02
  0.38136801    
 -0.16642050    
 -0.46262327    
  0.19530888    
   1.4180433    
  -1.2456262    
 -3.68701220E-02
  8.97458717E-02
 -0.44709146    
  0.28432149    
  0.42546543    
  0.21052320    
 -0.27528167    
  8.43666568E-02
 -0.48631799    
  4.62810658E-02
  0.68810970    
 -0.60151738    
 -7.65919834E-02
 -0.12715490    
  0.87358409    
  -1.1444594    
  0.60411388    
   1.2885516    
  -1.8143334    
  0.50945508    
 -0.39931074    
  0.93211603    
 -0.42374682    
 -0.28891245    
  0.33928341    
 -0.54050046    
  0.33042997    
  0.21706495    
 -0.22140269    
  0.45356488    
 -0.82274061    
  0.32925934    
 -2.75241137E-02
  0.19770676    
  0.15524039    
 -0.20212393    
 -0.51082486    
  0.19885135    
  0.35885864    
  0.21239886    
 -0.84626985    
  0.31780034    
  9.00600851E-02
  8.70115086E-02
 -4.02744748E-02
 -5.63531704E-02
 -0.32208276    
 -7.61616305E-02
  0.39340192    
  0.20551361    
 -9.53099281E-02
 -7.21042082E-02
 -0.23607726    
  0.34237194    
  0.25782871    
 -0.16557927    
 -0.23180184    
  0.62828612    
 -0.43555203    
 -0.26276264    
  6.51855841E-02
 -0.29092443    
  0.18879418    
 -2.72501130E-02
  2.72497628E-02
  0.50110072    
 -0.26301610    
 -0.52219033    
  0.52641779    
 -0.36211386    
  1.80175751E-02
  0.53202826    
 -0.63211107    
  0.22314279    
  0.38059732    
 -0.38059777    
  0.66377276    
 -0.67435533    
  0.11066563    
  0.11672410    
 -0.19083235    
  2.53180694E-02
  2.41322994E-07
 -8.88307095E-02
  0.29177243    
 -0.30276167    
 -5.10030277E-02
  0.24157670    
 -0.46181735    
  0.32502052    
  0.37893853    
  0.59926999    
 -0.91727513    
 -0.15991361    
  0.20800093    
  0.18388498    
  1.55045912E-02
 -0.64802611    
  9.79811773E-02
 -0.19035459    
  0.64355010    
 -0.51507211    
  0.73821527    
 -0.31169623    
 -0.24537969    
  0.12237549    
  0.36812767    
 -0.55149728    
  0.32016701    
  0.22769968    
 -0.20959915    
  4.38662954E-02
 -7.11416006E-02
  0.64838076    
 -0.37930435    
 -0.11954512    
 -0.39953038    
  0.19797707    
  0.22508301    
  6.74415082E-02
 -0.19105510    
 -3.11821438E-02
 -0.26236451    
  0.65721482    
 -0.19459185    
 -0.32542244    
  0.45384780    
 -0.11007632    
 -0.20067085    
 -0.11279504    
  0.95818657    
 -0.98337662    
 -5.11519564E-03
 -2.07253266E-02
  0.44482026    
  0.29935855    
 -0.26311120    
 -0.63959062    
   1.0716672    
 -0.66824961    
  0.49928379    
 -0.71324831    
 -2.57091206E-02
  0.29546377    
 -0.38817355    
  0.30748472    
 -0.32477665    
  6.74414933E-02
 -0.24512270    
  0.57145000    
 -0.20854500    
  0.36772513    
  0.23445073    
 -0.59256071    
 -2.91279014E-02
 -1.48883546E-02
 -6.18760549E-02
 -0.30196828    
  0.71450025    
  5.81358448E-02
 -0.35052314    
 -0.28768265    
  0.12959236    
  0.68760723    
 -0.90937114    
  0.10467064    
  0.56050301    
 -0.36379209    
  0.16862233    
  1.28484610E-02
 -0.26108900    
  6.93602040E-02
  0.11203869    
  0.23323105    
 -0.38738129    
  0.40187472    
 -0.35976380    
  0.19172773    
 -7.50900730E-02
 -0.20834501    
 -5.21866903E-02
  0.43286422    
 -0.43883497    
  0.28468442    
 -0.17693055    
  0.77070540    
 -0.71324831    
  0.18906692    
  0.35667515    
 -0.46765310    
  0.23341882    
  0.53651488    
 -0.39465451    
 -0.47907764    
  0.61180139    
 -0.35990831    
 -0.36772507    
  0.25649998    
 -0.10989487    
 -0.26438633    
  0.75686282    
 -0.39624810    
 -7.12886676E-02
  4.80865762E-02
 -0.15728533    
  0.17127249    
 -4.74026240E-02
  4.84241126E-03
  0.86168647    
  -1.2039720    
  0.39406291    
 -0.27250633    
  5.84954694E-02
  6.06243797E-02
  0.42488360    
 -0.34278539    
  0.13783209    
  8.23513269E-02
 -0.22512121    
 -0.12648334    
  0.44583786    
 -0.21597451    
 -5.50589524E-02
  9.38879978E-03
  5.45587987E-02
  0.13242416    
 -0.39390513    
 -4.10621949E-02
  0.26190305    
  3.62028889E-02
 -0.32850471    
 -2.50022504E-02
  0.78384399    
 -0.37837860    
 -0.30900565    
  0.16395490    
  0.16178718    
 -0.23777369    
 -8.22379962E-02
  0.18707284    
  0.69787568    
 -0.91393530    
  0.73066968    
 -0.58326423    
  3.49159539E-02
  0.21526974    
 -9.09716636E-02
 -0.27763167    
  0.36860380    
  7.60825127E-02
 -3.35224606E-02
 -0.55866975    
  0.29592657    
 -8.74591544E-02
  0.43373603    
 -0.13802104    
 -0.53102750    
  0.38484660    
 -0.12300420    
 -0.27554050    
  0.23275292    
  0.27531105    
 -0.23252276    
  0.21155819    
 -0.12629339    
  1.43207088E-02
 -8.91678780E-02
  0.18834786    
 -0.27488840    
  6.55978099E-02
 -0.13580079    
  0.31015471    
 -8.92846100E-03
 -9.39653888E-02
  3.39016244E-02
  0.38623342    
 -0.66443765    
  4.90888916E-02
   1.0218909    
 -0.61842340    
  0.49225453    
 -0.55412930    
  0.45661673    
 -0.90556604    
  0.42308688    
  0.38932347    
 -0.29361677    
 -0.20641896    
  0.13657585    
 -0.27780119    
  0.63532722    
 -0.44183204    
 -0.19912839    
  0.39219502    
 -0.20705190    
  1.39869386E-02
  0.72728038    
 -0.78935218    
 -0.10371930    
  0.19768578    
  2.21740212E-02
  0.28438678    
 -3.35601978E-02
  4.34122309E-02
 -0.12887411    
 -0.27659166    
  0.14571160    
  0.12715510    
 -7.35341087E-02
  0.21264645    
 -0.43178219    
  0.17814660    
 -0.40129048    
  0.32750440    
  0.21045101    
 -0.27079460    
 -0.30538255    
  6.89936131E-02
  0.31015471    
  7.28376657E-02
 -9.98665467E-02
 -4.19641323E-02
  0.78845698    
  -1.0116018    
  0.42511180    
 -0.37292609    
  0.16138868    
 -0.17275204    
 -0.10853948    
  0.10280865    
  0.36240593    
 -0.24846144    
  0.49844161    
 -0.15103999    
 -0.40004423    
  0.51943666    
 -0.18683378    
 -0.32185122    
 -0.10120987    
  0.14310074    
 -0.39780244    
  0.58863431    
  0.32612875    
 -0.36942542    
  0.17788677    
 -0.20479408    
 -9.53099430E-02
  0.26236463    
 -0.49177802    
  0.24921554    
  0.23483914    
 -0.45920894    
  3.02128922E-02
  0.23732857    
  4.13860008E-02
 -0.43983185    
   1.0962782    
 -0.63858837    
 -0.15267773    
 -0.12619486    
  0.16660473    
 -0.23936404    
  0.44048446    
  0.13605814    
 -0.26095143    
  0.81601375    
 -0.93781894    
  7.96432868E-02
  0.54654330    
 -0.45079839    
 -0.12487292    
 -0.49292523    
  0.87345046    
 -0.76647782    
 -2.19796151E-02
  0.29322180    
  0.29867119    
 -0.39730263    
  0.32066837    
 -0.22757740    
  0.60310054    
 -0.23537570    
 -0.50443518    
  0.10280865    
  0.68738383    
 -0.43926689    
 -0.28917870    
  0.41934037    
 -0.68530387    
  0.92562222    
 -0.42106518    
  0.73698318    
 -0.87321311    
  0.98015290    
 -0.62077945    
 -7.03412369E-02
  4.74398620E-02
 -5.96597679E-02
 -0.32101822    
  0.28343609    
  0.17876944    
 -0.26771617    
  0.10582595    
 -2.11425386E-02
  0.50310320    
 -0.92147297    
  9.88455266E-02
  0.69020146    
 -0.67850608    
  0.60507822    
 -0.47445765    
  0.44873270    
 -0.78520620    
  0.16430385    
  0.38711622    
 -0.26195303    
 -1.61726382E-02
  0.11778279    
  0.10100342    
  0.31567121    
  0.41602439    
 -0.88221407    
  1.51138622E-02
  6.29751682E-02
  0.26272523    
  0.55806726    
  -1.0883342    
  0.19955494    
  0.93323165    
 -0.99009532    
  0.20163758    
 -0.22859263    
  2.16222368E-02
  0.51189494    
 -0.20961343    
  0.10496549    
 -0.43434787    
  0.47274706    
 -0.18369211    
 -0.37506834    
  0.14469646    
  0.20114140    
 -0.47339842    
   1.1516045    
 -0.91629058    
  0.60025328    
 -0.51773185    
 -0.35244119    
  0.11307655    
  0.51082557    
 -0.17255795    
  0.16117300    
 -0.58473742    
  0.31471097    
  1.48890046E-02
 -0.29592663    
  0.60673761    
 -0.11462887    
 -0.13410921    
  0.65780807    
 -0.71007603    
  0.29011837    
  4.28641066E-02
 -0.34278539    
  0.20825522    
 -0.32296440    
  0.41827434    
 -0.39102423    
 -0.13199598    
  0.84904909    
 -0.84293377    
  0.48363033    
 -3.76656721E-03
  1.49811460E-02
 -1.87619906E-02
 -0.15984887    
 -0.37914863    
  3.82204503E-02
  0.70247865    
 -0.28871426    
 -0.15139928    
  4.23587337E-02
 -0.18693973    
  0.47000387    
  0.71546578    
  -1.0751209    
  7.19741955E-02
  4.52563725E-02
 -0.14753552    
  0.15634625    
 -0.20359883    
  0.43721408    
 -0.33508468    
  2.39826553E-02
 -0.16447191    
 -1.69024896E-02
  0.46072796    
 -0.25593266    
  0.21570849    
 -0.51581395    
  0.10097622    
  3.33369151E-02
  0.16115242    
 -0.14489120    
  2.12766510E-02
  0.16907617    
 -5.48078269E-02
  0.39128053    
 -0.33203784    
  4.41532210E-03
 -0.12663241    
  0.34712911    
 -0.27947178    
  0.24349599    
  9.43109095E-02
 -0.26570296    
 -8.14921781E-02
  0.16487491    
 -6.18750602E-02
 -0.12204709    
 -0.30058637    
   1.0767298    
 -0.73840302    
  0.76244903    
 -0.36940628    
 -0.41173387    
 -0.11483873    
  0.49482495    
  0.32721299    
 -0.84342855    
 -7.28618205E-02
  0.37795880    
 -0.15947780    
 -2.36424934E-02
  7.37659261E-02
  4.43442352E-03
 -7.34273866E-02
  0.48477468    
 -0.25593311    
 -0.26768082    
  0.97773039    
 -0.94845968    
 -3.92204747E-02
 -0.40047812    
  0.41042843    
  6.70114607E-02
 -0.28768277    
  0.24512218    
  0.53374934    
 -0.74250495    
  0.16430382    
 -7.33310357E-02
  0.21001455    
 -9.22314599E-02
  0.49328113    
  0.45626622    
  -1.2918334    
  0.47762766    
 -8.35646763E-02
 -0.30932197    
  0.53062844    
 -0.35877874    
 -3.75373699E-02
  6.35133386E-02
  0.74315733    
 -0.70788896    
 -0.25841081    
  0.47957316    
  0.50365740    
  -1.1058319    
  0.24322958    
  0.90486169    
 -0.77204072    
  0.45874634    
 -0.41494375    
  0.19022664    
 -6.08703382E-02
 -0.23471600    
  0.70105225    
 -0.53562748    
 -3.65332179E-02
  8.04000422E-02
 -0.19876420    
  0.75654018    
 -0.72054535    
 -0.20067136    
  6.56959936E-02
   1.0163190    
  -1.0221167    
   1.3462596    
  -1.1562154    
 -8.00434574E-02
  0.60329080    
 -0.44025147    
 -0.12221736    
 -4.60431539E-02
   1.1529549    
 -0.66865653    
 -0.73936015    
  0.71652019    
 -0.41541520    
  5.82697429E-02
 -3.84665765E-02
  0.56520241    
 -0.49425125    
 -0.10080393    
  0.10080417    
  0.15219156    
 -0.23795822    
  0.11279527    
 -0.40546432    
  0.99571776    
 -0.55103213    
  6.61400929E-02
  0.63339740    
  -1.3028276    
  0.40024400    
  0.21999726    
  0.20790197    
  0.25999835    
  4.62805890E-02
 -0.72895736    
  0.16745493    
  0.19545107    
 -0.32208326    
  0.65232491    
 -0.38229778    
 -0.43844572    
  0.53998184    
 -0.21884286    
 -0.29774606    
  0.12991217    
  0.70575720    
  0.32820371    
 -0.55197388    
 -0.39921603    
  0.34445101    
 -0.56293297    
  0.48012689    
  0.41501170    
 -0.91273415    
  0.45359802    
 -0.38499978    
  0.14383645    
  0.15483397    
 -0.24489403    
  0.39317307    
 -0.19012584    
 -8.93460140E-02
  5.45587987E-02
  0.79207116    
 -0.88473034    
 -0.22192989    
  0.34937552    
  0.13566580    
  0.11943998    
  0.57183933    
 -0.88863897    
 -6.57517612E-02
  0.14439453    
 -0.14926051    
  0.52053463    
 -0.32609147    
  0.50841326    
 -0.95696235    
  0.23936409    
  3.40658277E-02
 -5.40664829E-02
  5.03810169E-03
  0.33431655    
  6.94726035E-02
 -0.55543023    
  0.13645145    
  4.00050431E-02
  3.37387957E-02
  0.20882387    
 -0.18078484    
 -0.18693973    
  0.51082587    
 -0.43078303    
  0.20763962    
 -0.52481240    
 -0.11954560    
  0.28768113    
  0.70203596    
 -0.51279372    
 -3.50909904E-02
  0.14683564    
  4.31101806E-02
  8.48426254E-08
  3.72715853E-02
 -0.45547473    
 -7.31230825E-02
  0.23275292    
  0.25434548    
  0.12341668    
 -0.29394352    
  0.12279540    
 -0.33469597    
  0.41165733    
 -4.63243946E-02
 -0.52675575    
  0.14261319    
  0.22567272    
  0.29898152    
  7.57120922E-02
 -0.18649648    
 -0.48603016    
  0.23531426    
 -0.33539754    
  0.31365773    
  5.34879826E-02
 -0.11000136    
  3.98917459E-02
  0.10088201    
  0.38848671    
 -0.47274697    
 -0.34419420    
  0.42339137    
 -0.28599164    
  0.98672378    
  -1.0141232    
  0.16598488    
  0.78845757    
 -0.53518462    
  0.12838118    
 -4.51822616E-02
  0.47052860    
 -0.69577610    
  0.26236460    
 -0.24669810    
  0.12638097    
 -0.16332491    
  0.28364199    
 -0.21107073    
 -2.02023946E-02
  0.31659636    
  0.87453902    
 -0.87826341    
 -0.39249048    
  0.34276623    
 -0.42927483    
 -0.21414857    
  0.89821756    
 -0.16126853    
 -0.37209934    
  0.59524256    
 -0.51082551    
  0.17034540    
  0.68710512    
 -6.03720210E-02
 -0.33005512    
 -0.48625475    
 -0.18621288    
  0.58843583    
 -0.23703809    
 -0.12242284    
  0.20909172    
 -0.27146161    
 -0.12648334    
  0.24316679    
 -9.70742181E-02
  6.11950271E-02
  6.19663410E-02
  9.02248621E-02
  0.13205978    
 -0.25278845    
  0.28989202    
 -0.22562979    
 -2.94759497E-02
 -0.24583444    
  0.55570465    
 -0.33146891    
  2.28652752E-07
 -5.84428422E-02
 -1.86913051E-02
 -0.33930695    
  7.64708593E-02
  0.61667681    
 -0.46340370    
  4.12437581E-02
 -0.14077298    
 -0.36837050    
  0.97977781    
 -0.38362265    
  7.12257588E-07
 -0.36464238    
  0.95294356    
 -0.62604094    
  2.37544551E-02
  9.34635941E-03
  0.41932255    
 -0.36942542    
  0.38158303    
  3.01707583E-03
 -0.55811173    
 -1.59156676E-02
  0.37836337    
 -0.20679364    
 -4.13848199E-02
  0.38171136    
 -0.27917156    
  0.37971285    
 -0.31411523    
 -0.31449315    
  0.14635679    
  0.27349699    
 -0.34652179    
  0.29146275    
 -0.54929173    
 -8.16781893E-02
  2.79730204E-02
  0.72371018    
  2.31412891E-02
 -0.51957828    
  0.29725191    
 -0.26481688    
   1.2841791    
  -1.1224576    
  4.42551374E-02
  3.82214524E-02
 -5.12930937E-02
 -0.37309918    
  0.24207179    
  2.95584239E-02
  0.25185359    
 -0.38123333    
 -0.13590293    
  0.25061131    
 -0.24430235    
  1.25002228E-02
 -0.15414999    
  0.86880368    
 -0.29479915    
 -8.07233974E-02
 -0.26148051    
  0.18805234    
  0.75768572    
 -0.90629673    
  4.32505123E-02
 -0.19832177    
  0.46190661    
 -0.21706378    
  0.28768238    
 -0.13786954    
 -0.28478694    
  0.12482337    
 -0.12482230    
 -5.95409535E-02
  0.17410709    
  0.12121304    
 -5.56589725E-07
 -0.25917301    
  0.37543297    
  0.39456570    
 -0.63720709    
  0.16226010    
 -0.21546336    
  0.27945191    
 -8.29855260E-03
  0.39429215    
 -0.48585951    
 -2.30966415E-02
 -2.36424934E-02
 -0.35190088    
  0.53102863    
 -0.31197426    
  0.12323242    
 -9.09712240E-02
  3.63679416E-02
  8.31778795E-02
  0.23341882    
 -0.38522470    
  0.21546417    
 -0.33119935    
  0.17924930    
 -0.63827139    
   1.2569152    
 -0.79789358    
  0.85428476    
 -0.51868922    
 -0.38592038    
  0.27958506    
  0.44843116    
 -0.66549486    
  0.25534704    
 -0.24930346    
  8.09697583E-02
  0.40916231    
 -0.12984817    
  4.19331482E-03
  0.11078496    
  0.97660720    
  -1.1477553    
 -0.24561708    
   1.3457091    
  0.12889767    
  -1.2469275    
 -9.09149647E-03
 -0.35212001    
  0.17798333    
  0.14635679    
 -0.15180552    
 -0.19220680    
  0.27602530    
 -0.15750666    
  4.03515548E-02
  0.31278828    
 -8.29855260E-03
 -0.26028225    
  0.15492329    
  0.15811133    
 -0.52944249    
  0.63440865    
  0.19059111    
 -0.37790757    
 -0.14773309    
  0.31346646    
  7.69609064E-02
 -0.30923674    
  0.41156235    
 -0.58657104    
 -7.95874000E-02
  0.18822098    
 -1.98023878E-02
  1.98023356E-02
  0.25782937    
  0.15739185    
 -0.25687730    
 -0.24002224    
  0.22738965    
  2.92299017E-02
 -0.53723490    
 -0.15180650    
  0.60762548    
  2.20761355E-02
 -4.00941484E-02
 -5.12940623E-02
  0.46580809    
 -0.11104883    
 -0.50970727    
  0.39986274    
 -0.24014102    
 -0.10008422    
  9.53094587E-02
 -0.30538255    
   1.0789394    
 -0.90095621    
  0.24038526    
 -0.21887979    
  6.18756488E-02
 -5.12940846E-02
 -4.30171825E-02
  2.71017235E-02
  0.54654384    
 -0.38858113    
 -9.57666263E-02
  6.79877326E-02
 -0.20799983    
  0.50966913    
 -0.17816328    
 -2.09653601E-02
 -0.31633779    
  0.19483903    
  0.12572592    
  7.32031688E-02
 -0.25805977    
  0.19326022    
 -0.10582500    
  7.17797801E-02
  6.69709146E-02
 -0.26764077    
  5.25048847E-07
  0.14732413    
  0.57707542    
 -0.65294033    
  0.26652378    
 -0.10745919    
 -9.23738405E-02
 -9.16295201E-02
 -0.11778370    
 -4.65209298E-02
   1.1065178    
  -1.0155455    
 -5.44909155E-03
  0.46039444    
 -0.37156332    
  0.27383637    
 -0.11256819    
  1.26851546E-02
 -4.21046326E-03
  0.19142255    
 -0.38136727    
  0.59681636    
 -0.31810248    
 -0.42692930    
  0.60989380    
 -0.68354648    
   1.3102242    
 -0.33098927    
 -0.71736175    
  0.17081803    
 -5.08581772E-02
  0.17504907    
 -0.30485985    
  2.92707551E-02
  6.96338192E-02
 -4.49357461E-03
  0.20679462    
 -0.46197781    
 -4.76288535E-02
  0.32508388    
  0.11631327    
  7.18648136E-02
 -0.18817779    
 -1.77781079E-02
 -0.33199868    
  8.38806555E-02
 -3.50921936E-02
  0.12305932    
 -0.27029112    
  0.29626572    
  0.18658631    
 -0.49674001    
  0.75418276    
 -0.42372259    
 -0.23705836    
  0.25696057    
  0.38723797    
 -0.50748599    
  0.25378016    
  0.55961567    
 -0.44952494    
 -7.20308349E-02
 -0.44784525    
  0.12783341    
  0.15333375    
 -0.27469474    
  0.50175208    
 -8.98563936E-02
 -0.40546426    
  0.20763864    
 -3.71387303E-02
  0.73288709    
 -0.41985357    
 -0.25018570    
 -2.05135029E-02
  0.22210698    
 -0.46091631    
  0.45675865    
 -0.13830538    
  0.25608748    
 -0.64259547    
  2.09058281E-02
  0.34138596    
 -2.48149000E-02
  0.19149236    
 -3.37589011E-02
 -0.15773332    
  0.72285205    
 -0.57373941    
 -5.79222701E-02
  0.26095143    
  3.81332412E-02
 -0.18232118    
 -0.58860266    
  0.42488357    
 -0.22554936    
  5.27982190E-02
  5.69734443E-03
  8.17902237E-02
 -9.89810526E-02
  7.78167620E-02
  0.10160995    
 -2.44505331E-02
  4.93870815E-03
 -8.20975974E-02
  4.18908708E-02
  2.03055572E-02
  0.10937338    
  0.38114822    
 -0.28256664    
 -3.31979878E-02
  0.53087622    
 -0.56521434    
 -0.41644263    
  0.20307685    
 -0.31508175    
  0.86927634    
  0.20686294    
  0.17979272    
 -0.82848877    
 -0.44236970    
  0.39791867    
  0.32120499    
 -0.28646168    
   1.2520658    
 -0.90175247    
 -0.33578482    
 -4.92702946E-02
 -0.31153408    
  2.72132158E-02
  0.64150017    
 -0.38795224    
  0.43286440    
 -0.14909615    
 -0.21825340    
  0.13231102    
 -0.37391672    
  0.21190073    
  0.10485869    
  0.49071491    
 -0.33980215    
 -0.35057959    
  4.85262387E-02
  0.80270976    
  0.15077531    
  9.47566554E-02
 -0.83994502    
 -5.71576022E-02
 -4.15755510E-02
  0.17680347    
 -0.65058774    
  0.22314435    
  0.26002958    
 -9.29765254E-02
 -0.27578744    
  0.85211265    
 -0.55601966    
  0.32709628    
  0.25733492    
 -0.72444344    
  1.14944335E-02
  0.34864244    
 -0.34294543    
  0.36685017    
  6.47848323E-02
 -0.60490674    
   1.1951503    
  -1.1297684    
   1.3525019    
  -1.1167793    
 -3.56271230E-02
  0.30946353    
  0.16763848    
 -0.40707439    
 -0.27012467    
  0.45083332    
 -0.17109521    
  0.20284289    
 -0.14249922    
 -8.45576525E-02
  9.35265496E-02
 -0.16462278    
 -2.12772246E-02
  0.16788119    
 -0.21747753    
  8.13448802E-02
  0.10379717    
  0.53586137    
  0.66529053    
  -1.2894447    
  0.33280268    
 -0.31753424    
  5.03810169E-03
  0.19563322    
  0.34587321    
 -0.40546492    
 -9.18072164E-02
 -0.10642972    
 -3.26120742E-02
 -5.26262568E-07
  0.64504761    
 -0.42300957    
  0.33520681    
  0.16046001    
 -0.39474085    
 -0.42159531    
  0.39730182    
 -0.14058113    
 -0.14709961    
 -0.31164688    
  0.40546551    
 -4.58103009E-02
  0.58894372    
 -0.36579964    
  0.67421943    
 -0.89216781    
  0.23037152    
  0.58458078    
 -0.85189539    
 -5.52633442E-02
 -0.19375108    
  0.12313187    
 -7.59857520E-02
  0.18012635    
  0.73088759    
 -0.44595617    
  0.21817240    
 -0.26037326    
  0.12541637    
 -0.58172065    
  0.22992410    
  0.16871533    
  0.86283249    
 -0.96363616    
  0.42546543    
 -0.32466164    
 -0.44743022    
  0.22884090    
  0.13778426    
  8.53601545E-02
 -2.29890067E-02
 -0.35335869    
  0.60673761    
 -0.24412067    
 -8.15797001E-02
  5.35414256E-02
  0.47414181    
 -0.60025328    
  0.18589991    
 -0.16462278    
 -9.95300189E-02
  0.33730271    
  0.90711999    
  -1.1138021    
 -3.10913771E-02
  0.45675871    
 -0.57388377    
  0.35489845    
 -0.48085001    
  0.42539948    
  0.62274373    
 -0.67219234    
 -0.29230168    
  0.11090016    
 -0.22176413    
  0.50390542    
 -0.42439243    
  0.15869014    
  5.42088831E-03
  0.77360517    
 -0.96352327    
  0.11122533    
 -0.11778287    
  0.75686282    
 -0.25928235    
 -0.16960211    
 -0.24591188    
  0.31458929    
 -0.11722965    
 -0.22190054    
  0.89748096    
 -0.59898895    
 -2.80385185E-02
  6.70999896E-07
 -0.27668503    
  0.25754476    
  0.95327926    
 -0.79293638    
  0.12006698    
 -0.35043785    
  0.33202079    
 -0.66745698    
  0.38101456    
  0.54105723    
 -0.48334968    
  5.01242131E-02
 -0.11279504    
 -5.62816449E-02
  7.10956678E-02
  0.14571160    
 -0.16551420    
 -0.24846053    
  0.40546504    
 -3.92208956E-02
 -0.26280800    
 -6.56959638E-02
  0.61284757    
 -0.46400222    
 -0.28768224    
  0.46288666    
 -9.84396860E-02
 -1.99008677E-02
   1.0166132    
  -1.1059114    
  7.41083324E-02
  0.18571694    
 -0.17052671    
  0.16628103    
 -0.19689527    
  5.05161658E-02
  0.46753734    
 -0.34702134    
 -8.18631724E-02
  0.30063125    
 -0.36422136    
 -0.23202054    
  0.14776103    
  0.36051390    
 -0.45253167    
  0.45635694    
  0.30377325    
 -0.46943960    
  5.69084845E-02
  8.16777721E-02
 -0.45985916    
 -1.25007480E-02
  0.40336651    
  0.22817327    
 -0.16310939    
  0.54030782    
 -0.78433710    
 -8.92979577E-02
 -0.14776018    
  0.15324084    
   1.2457128    
 -0.69945675    
 -0.38976717    
 -0.10848136    
 -0.40546492    
  0.40024400    
  0.29680237    
  0.45727697    
 -0.66881472    
  0.54578435    
 -0.45837212    
 -0.23199244    
  0.36000231    
  3.86862410E-03
 -0.42692930    
  0.57721138    
 -0.20177856    
 -0.21202648    
  6.32823035E-02
 -6.32811859E-02
  0.99082977    
 -0.12927589    
  -1.1114328    
  0.98485297    
 -0.68117088    
  0.14183053    
 -0.48499075    
  0.56057423    
 -0.31224617    
  3.59943807E-02
 -6.79103509E-02
  0.27270588    
   1.1283439    
  -1.2838672    
 -9.05148014E-02
  0.32132074    
  9.46162641E-02
 -2.10530628E-02
 -7.35622942E-02
 -0.23562589    
  0.37770820    
 -0.45293236    
  5.07728755E-02
 -0.47198617    
   1.0718007    
 -0.61477786    
 -5.15572503E-02
   1.1160951    
 -0.82841307    
  0.18099788    
  0.15604116    
 -0.54345787    
  1.93234943E-02
 -4.40166630E-02
  3.92210521E-02
 -0.42488256    
  0.67459363    
  0.90347469    
  -1.1483901    
 -0.15494806    
  0.16447301    
 -0.12611131    
 -0.21511060    
  0.68309665    
 -0.35619375    
  0.13052212    
  0.17738637    
 -0.25637570    
 -0.39863834    
  0.49850550    
 -0.14183012    
  0.38946447    
 -0.36129314    
 -9.71634388E-02
  0.17292340    
 -2.60881204E-02
  8.44386145E-02
  0.67476016    
  -1.1937155    
  0.40773097    
  9.00924206E-03
  6.92922100E-02
 -0.34066540    
   1.0626799    
  -1.1422323    
 -5.22988513E-02
  0.36202878    
 -4.78562862E-02
 -2.48149000E-02
  0.11386710    
 -0.34457764    
  0.14689159    
  0.12805229    
 -0.34710470    
 -0.10763083    
  0.74841005    
 -0.10975061    
 -0.17912741    
  0.42598647    
 -0.23493123    
 -0.27069923    
  7.96432868E-02
 -0.20653611    
  0.48460260    
 -0.28768232    
 -1.45990774E-02
  0.14994019    
 -0.16974249    
  5.82697429E-02
 -0.33270562    
  0.46505752    
  0.79332858    
 -0.65105486    
 -3.65007855E-02
 -0.47671831    
  6.93924353E-02
  0.23756452    
  0.45278579    
 -0.74193764    
  8.45581740E-02
  0.14561924    
  0.25442511    
  0.22314377    
 -0.46826524    
  0.28768229    
 -9.08067077E-02
  4.09743264E-02
 -0.17940590    
  0.40400815    
  0.62060797    
  -1.0159205    
  0.16338453    
 -0.19863012    
 -0.29518303    
 -0.12155443    
  0.58172119    
 -0.26388580    
  0.27898085    
 -0.30913365    
  0.72082168    
 -0.57840174    
  0.11679917    
 -0.21921460    
  0.67833203    
 -0.66857630    
 -0.33744276    
  0.73641479    
 -0.32868421    
 -4.53484105E-03
 -0.16788074    
  0.18589991    
  0.49915075    
 -0.79880792    
 -7.50361010E-02
  0.42263320    
 -0.22847715    
  0.15338685    
 -0.14805372    
  0.93942481    
 -0.87256187    
  0.26121560    
 -0.23664460    
 -0.12937962    
  0.23084874    
  2.16924213E-02
 -2.60881204E-02
  0.27883273    
 -0.34248996    
 -0.16279566    
  0.36984771    
 -0.13026491    
  0.33024144    
  0.14247584    
 -0.64810640    
  0.12180523    
 -0.23120268    
  5.76285087E-03
  4.49515991E-02
  0.20763990    
  4.45414102E-03
 -0.43936744    
   1.0800506    
 -0.67228860    
 -0.21401174    
  0.14763571    
 -0.36229354    
  0.64629209    
 -0.39263216    
 -8.55230689E-02
  0.26966384    
  0.70219731    
 -0.33692324    
 -0.49621153    
 -0.12689205    
 -8.59416276E-02
   1.0813702    
 -0.65895581    
 -0.21477602    
 -0.10420302    
 -0.25545236    
  0.13911191    
  0.23604684    
  0.32911959    
  7.80537948E-02
 -5.97715154E-02
 -0.30719450    
  6.20731637E-02
  1.37927504E-02
  5.76652698E-02
  5.85943088E-02
 -0.16779315    
 -0.41755643    
  0.84833980    
 -0.22705770    
  6.08555973E-02
 -0.69684476    
  0.44658408    
  1.87804252E-02
  0.48156410    
 -0.38837084    
  0.44425085    
 -0.45704487    
 -0.15773332    
  0.50275260    
 -0.76561958    
  0.69640940    
 -0.15469398    
 -0.51590759    
  0.44501275    
  0.60798967    
 -0.77170914    
 -0.37469259    
 -0.19216064    
  0.34730843    
  3.52985784E-02
 -0.16968462    
  0.24214016    
 -0.15684301    
  0.25410599    
  0.32243648    
 -0.23827495    
  0.63308251    
 -0.87546867    
 -0.13434783    
  0.45435926    
  0.28664419    
 -0.67769045    
  0.12118579    
  4.25588749E-02
  0.24376318    
 -0.15892468    
 -0.16618425    
  0.13211851    
  5.30248731E-02
  0.11517178    
 -0.23471600    
  0.13353209    
 -0.30010533    
  0.39288640    
 -6.53819218E-02
  0.31435001    
 -0.24056371    
  0.42069000    
 -0.14776066    
 -0.75895959    
  1.35144200E-02
  0.53731698    
 -0.20854500    
  0.35086131    
 -0.29450855    
  0.60986465    
 -0.93003291    
 -1.26577057E-02
  0.23705928    
 -7.83688501E-02
  0.87863368    
  -1.0696892    
  0.81676120    
 -0.54733658    
 -0.22440119    
   1.4353842    
  -1.0489671    
 -0.23496446    
  0.12675175    
  3.27893160E-02
  0.41006324    
 -0.53768599    
   1.0594615    
 -0.92723942    
 -5.66192456E-02
  4.84241126E-03
  0.11401821    
  0.15906486    
  0.18109533    
 -0.35755157    
 -4.39533917E-03
 -0.33119935    
  0.50836897    
 -0.60490674    
  0.20128427    
  2.18595956E-02
 -1.08691789E-02
  0.13284737    
  3.75625454E-02
  0.24050377    
 -0.26854208    
  0.20110102    
 -0.22508378    
 -2.45708115E-02
  0.11279527    
  0.29432663    
  5.78937642E-02
 -0.10536027    
 -0.52129722    
 -5.40678836E-02
  0.84729791    
 -0.52772230    
  5.24140783E-02
  0.60419977    
 -0.19166750    
 -0.50614268    
  0.62047583    
 -0.87446326    
   1.2015600    
 -0.87982589    
 -0.26893592    
  0.15822420    
  0.11506953    
 -2.19790861E-02
 -6.42415732E-02
  2.80386955E-02
 -0.20374729    
  0.21747808    
 -9.53099430E-02
  6.29751682E-02
  0.13176954    
 -0.26731458    
  4.72528301E-02
  0.15634625    
 -7.74868429E-02
  4.63053733E-02
  9.90055799E-02
 -0.29316139    
 -5.51012391E-03
  0.26956314    
  6.53296337E-02
  0.18363790    
 -0.32795653    
  3.14630680E-02
  3.90508659E-02
  6.18756749E-02
 -0.17435332    
  0.44894990    
 -0.31959373    
  7.26122335E-02
 -0.20196854    
  8.56327489E-08
  3.27893160E-02
  7.11407512E-02
 -1.73162241E-02
 -0.22423531    
  0.80422932    
 -0.97676343    
 -0.14660354    
  0.53460115    
  3.88815887E-02
  0.11966493    
 -0.37948945    
  0.12386915    
  0.16106190    
 -0.12764516    
  4.58797142E-02
 -0.30730614    
  0.20840183    
 -0.12088145    
 -0.23862605    
  0.48058590    
  0.74235451    
 -0.85358089    
  6.17768206E-02
 -0.24409916    
  0.11122482    
  0.19539377    
  0.26469240    
 -0.35525146    
 -9.43634957E-02
  0.16745493    
  9.65111777E-02
 -0.22314329    
  0.22314382    
 -0.25877067    
  3.56274024E-02
 -0.15082335    
 -5.37438132E-02
  0.34866762    
 -2.63175033E-02
 -5.95132560E-02
  0.43031108    
 -0.67490864    
  0.33905023    
  0.57964671    
 -0.67409813    
 -0.28141320    
  6.23058714E-03
  0.19671060    
 -6.86279982E-02
  0.27115303    
 -4.69166823E-02
  0.49320436    
 -0.31379768    
 -3.65612633E-03
 -0.45041737    
 -0.16862185    
  0.10331812    
  0.59660959    
  4.29814868E-02
 -0.10212933    
 -0.47215733    
  0.30900493    
 -0.36211386    
   1.1166303    
 -0.28504035    
 -0.80173802    
  0.95324677    
 -0.36546004    
 -0.23052339    
 -0.10399022    
 -3.72129269E-02
 -0.32797745    
 -7.51207694E-02
  0.68245202    
 -0.49541363    
  0.44769827    
  0.26294276    
 -0.34927055    
  0.77759361    
  -1.2574828    
  0.59949160    
  0.22387062    
 -0.48878285    
 -8.91678780E-02
  0.57503992    
 -0.15415037    
 -0.24550019    
 -0.35048366    
  0.34612584    
 -6.77468851E-02
  0.17135815    
 -0.10361212    
  2.15990450E-02
  0.10150710    
 -6.78899810E-02
 -0.30155149    
  0.42938563    
  0.41631544    
 -0.64401501    
  0.39475384    
 -0.18911417    
 -0.20564020    
 -0.16332491    
  0.33493537    
 -3.52283828E-02
  0.29463044    
 -0.44018608    
  3.17492299E-02
  0.16430330    
 -0.33420151    
 -6.55970126E-02
  0.23549680    
 -0.37469435    
 -7.41071254E-02
  0.50098699    
 -0.48022482    
  0.38703191    
  6.74415156E-02
 -0.27329326    
  0.16308984    
  0.24427761    
  0.27428502    
 -0.59941548    
   1.6251042    
  -1.5155410    
 -0.36615288    
  0.25131503    
  0.21783881    
  0.18232188    
 -0.36890760    
  0.21179764    
 -0.19149187    
  0.17052679    
 -0.19597456    
  0.44587430    
 -0.23309366    
 -2.53178645E-02
  0.13566580    
  0.14880553    
  0.16284044    
 -0.30051416    
 -0.16403930    
   1.0766337    
  -1.0257747    
 -0.43269125    
  0.34191769    
  0.43371952    
  1.16621833E-02
 -0.30621022    
 -0.26433486    
  0.41058055    
 -0.32699260    
  0.37675464    
 -0.35344446    
  0.53089952    
 -0.80485040    
  0.18232231    
  3.47431488E-02
 -3.98062207E-02
  0.18906692    
  4.91905287E-02
 -0.50418156    
  0.80872011    
 -0.70800704    
 -0.10735775    
  0.40546489    
 -6.89927787E-02
  9.47960839E-03
 -0.45131218    
  0.10536131    
  0.17675090    
  0.34994838    
 -0.10361212    
  4.69171889E-02
 -0.41804478    
  0.31730175    
  0.21852444    
  0.66115934    
  -1.1120874    
  0.39768270    
 -0.30873609    
 -0.25283498    
  0.19254337    
  0.62898570    
 -0.18473391    
 -0.21772270    
  8.62606764E-02
  0.39993986    
 -0.67394197    
   1.1040328    
 -0.88088852    
 -0.23958278    
  0.82009643    
 -0.49313995    
 -0.40745983    
  0.24798129    
  3.67022008E-02
 -9.04953759E-03
 -0.15188000    
  0.17878775    
 -0.24438496    
  0.99763614    
 -0.77562255    
 -0.31675828    
  0.43604851    
 -0.35839847    
  0.32158390    
 -0.29885456    
  0.96454608    
  -1.0900828    
  0.87599915    
 -0.44330713    
 -9.07742158E-02
  0.32214916    
 -0.27789393    
 -0.11454192    
  0.34544718    
 -0.34060469    
  6.54447153E-02
 -0.15113938    
 -7.49934998E-07
  0.19539377    
 -0.35482207    
  0.43386483    
 -4.08217460E-02
 -0.38077328    
 -1.22707738E-02
  0.50711465    
 -0.55128610    
  0.56237715    
 -0.17645624    
 -4.94488217E-02
  0.14156388    
 -0.35097763    
  0.15252616    
 -8.65686908E-02
  0.10589153    
  6.48376271E-02
  0.24180235    
 -0.38111702    
  0.86770636    
  -1.1051267    
  0.35405752    
 -0.43573532    
  0.76497251    
 -6.82863444E-02
 -0.10026970    
  0.12470316    
 -0.41238630    
 -0.12169722    
  0.28473631    
 -0.21104832    
 -1.09896101E-02
 -0.28584152    
  0.70047349    
  0.25898960    
 -0.45158300    
 -0.10241527    
 -0.21217376    
  0.38711622    
 -0.53723490    
  0.97376192    
 -0.56829661    
  0.29470003    
  0.34542319    
 -0.47596157    
 -0.14555606    
 -0.38268521    
  0.33550629    
  0.45724177    
 -0.51696074    
  0.62140363    
 -0.63690817    
 -2.63870042E-02
  0.91307712    
 -0.62272441    
 -0.44628784    
  0.56673360    
 -0.52391404    
  0.23386501    
  4.72898828E-03
 -0.22078812    
  0.57462853    
 -0.71999359    
 -0.13062011    
  0.26415065    
  0.52852541    
 -0.60906392    
  0.94302672    
 -0.28266925    
 -0.46734118    
  0.23582871    
 -0.52351093    
  0.34955773    
  0.12663293    
 -0.20459338    
  7.29492605E-02
 -0.12282152    
  0.35097721    
 -9.65106040E-02
 -0.15195055    
  0.15634625    
 -9.66270864E-02
 -0.15093444    
  0.57078922    
 -0.48988238    
  0.27464393    
 -0.32784766    
  0.30394226    
 -0.16632111    
 -0.18232146    
  0.72685826    
 -0.29693323    
  0.13862956    
 -0.68348444    
  0.24344911    
  0.53857738    
 -5.88256307E-03
 -0.53773230    
 -9.53094140E-02
  0.41651514    
 -0.29135212    
  8.90519097E-02
  0.34857002    
 -0.59095621    
 -0.12783423    
  0.41408542    
 -9.44513083E-02
  0.82342994    
 -0.76837009    
  8.14156607E-02
 -0.17005125    
  0.19444290    
 -0.14217380    
 -0.15492177    
  7.79617727E-02
  0.14841962    
  2.97265891E-02
  0.84789509    
 -0.97250021    
  4.63053733E-02
 -0.14588845    
 -0.19602695    
  0.91756409    
 -0.53139180    
 -0.12429801    
  0.46877736    
 -0.24563406    
  0.38031456    
 -8.38483199E-02
 -0.58023584    
  0.34092638    
  0.58366281    
  -1.1131812    
 -7.84707665E-02
 -0.19464217    
  0.50751477    
 -0.19131620    
  0.58174413    
 -0.59386659    
  0.42159477    
 -0.23319311    
  0.59783727    
 -0.26208660    
 -0.13922031    
 -5.54511771E-02
  0.21256176    
 -0.23922887    
 -4.51386301E-03
  0.24374473    
  5.18248938E-02
 -0.60613656    
  0.50339055    
 -0.32829675    
 -8.65401849E-02
  0.23102216    
 -4.58792262E-02
  0.36555517    
 -0.28011072    
 -0.28768292    
 -0.16862185    
  0.30788508    
 -5.01227099E-03
 -0.15750666    
  7.36881942E-02
  0.87501293    
 -0.88049251    
  0.43078253    
 -0.11332839    
 -0.56563443    
 -0.13554636    
  0.55035704    
 -0.25864929    
  0.50841326    
  3.90817709E-02
 -0.43373543    
  0.18142527    
  0.63783371    
 -0.83006936    
  0.20116445    
 -0.46734062    
  0.57669336    
  0.11290207    
 -0.34504962    
 -0.17531176    
  0.32008576    
 -0.36917567    
  3.70420776E-02
  0.49247625    
 -0.43936744    
  0.22544019    
  0.21762411    
 -0.12565486    
  0.62161106    
 -0.65565652    
 -7.17791617E-02
 -0.22314399    
  0.36593392    
 -0.22012360    
  0.39705497    
  0.20679413    
 -0.56443530    
 -0.22677253    
  0.71413785    
 -0.57305962    
  0.21256182    
 -0.20209089    
  5.57110012E-02
  0.12921183    
  2.56424882E-02
  0.48258218    
 -0.48681095    
  0.12341668    
 -6.97957203E-02
  0.20613191    
 -0.82574588    
  0.84195268    
 -0.45152515    
  1.00506134E-02
  4.98795789E-03
  0.28768197    
 -0.38150033    
  0.36266762    
 -0.22504646    
 -2.89877988E-02
 -0.28768188    
  0.39890787    
 -0.48058590    
  0.29298767    
  0.25951153    
  0.86692941    
  -1.0210795    
  0.13353166    
 -0.19743510    
  0.23022464    
  0.15989463    
 -0.50283992    
  0.45713738    
 -0.19827527    
 -0.14107785    
 -0.27098766    
 -1.33328335E-02
 -2.72133984E-02
  0.24901307    
  0.22957438    
  0.41960993    
 -0.54221213    
  0.24701096    
 -0.26652348    
  0.29992241    
  8.39655623E-02
 -0.48760682    
  0.53351742    
 -0.63705695    
  0.44313028    
 -6.42789379E-02
 -0.28630045    
  7.45024160E-02
  0.19927113    
 -4.73203585E-02
  0.20626192    
 -0.39477047    
  7.67644122E-02
 -5.05157188E-02
 -0.10939785    
  9.37316790E-02
  0.56111830    
 -0.29471409    
  5.87250404E-02
 -0.21086150    
   1.1912159    
  -1.2795084    
  0.18658631    
 -0.32968679    
  0.50845623    
 -0.48506236    
  0.16971853    
  0.71962273    
 -0.99277604    
  0.95649707    
 -0.71808535    
  0.10080417    
  0.31137219    
  0.64869535    
 -0.78845692    
 -0.20409454    
  1.86928473E-02
  4.52563725E-02
 -0.25005168    
  0.89330125    
 -0.80109495    
   1.3248596    
  -1.1714498    
 -0.19035356    
  0.16332453    
 -6.60615787E-02
  8.41619000E-02
  0.13016237    
 -7.90517591E-03
  0.16430286    
 -0.42073271    
  5.97190075E-02
 -9.70863551E-03
 -0.21102127    
  0.60832399    
 -0.57281768    
  0.58907747    
 -0.39903384    
  9.61841121E-02
 -0.12051559    
 -0.21334036    
 -0.10265430    
  0.81989849    
 -0.62415355    
  0.95977569    
  -1.0964862    
   1.6094376    
  -1.0973389    
  0.14538798    
 -0.12648432    
 -0.30913365    
  0.15560754    
 -0.32777572    
 -0.13613243    
  0.39616179    
 -0.18982597    
  0.12216786    
  0.13540483    
 -0.16072251    
 -0.42881212    
  0.58076316    
 -2.22718213E-02
  7.37866163E-02
 -0.23471600    
  0.40722710    
 -0.24180236    
 -0.33826813    
  0.16220421    
  0.29832053    
  0.25746825    
  0.23655035    
 -0.77117342    
 -0.14632717    
  0.68401510    
 -0.56421340    
  0.66589755    
 -0.50714880    
 -2.79079266E-02
  0.38320625    
 -0.52485698    
  0.16496107    
 -0.17041065    
  0.40728527    
 -7.94369131E-02
  0.31199056    
 -0.25461376    
 -0.63186586    
  0.50098699    
  0.56444621    
 -0.76558822    
 -0.23225208    
 -0.21015720    
  0.29170719    
  0.36865133    
  0.19953375    
 -0.14283845    
  0.45412999    
 -0.95451283    
  0.47243598    
 -0.17666979    
  4.71780375E-02
 -1.39222313E-02
 -4.78562862E-02
  9.35265496E-02
 -0.35539961    
  0.26676434    
  0.21037975    
 -0.39759132    
  0.23484008    
 -4.76278737E-02
  0.35374370    
 -0.32016671    
  0.62986553    
 -0.28600806    
  3.28973792E-02
 -0.78458154    
  0.85335809    
 -1.52209923E-02
  0.38896942    
 -0.84314865    
 -0.11236214    
  0.34416470    
  1.52093498E-02
 -0.43806660    
 -3.57172824E-02
  0.26002958    
  8.93450230E-02
 -9.87339839E-02
  6.83640167E-02
  0.13187818    
 -5.96597679E-02
  0.14827824    
 -0.10026970    
 -0.15610625    
 -7.58653507E-02
  0.17985575    
  3.23918834E-02
 -0.47559604    
  0.49921981    
 -0.44921049    
  3.00323106E-02
  0.61310482    
 -0.43473491    
  0.52361453    
 -0.40693218    
  1.31295221E-02
  9.53104571E-02
  0.45306233    
 -0.53971499    
  0.12160739    
 -0.22601095    
 -0.40069276    
  0.31063181    
  0.60851276    
 -0.59809601    
 -0.41065976    
  0.17185043    
 -6.60117483E-03
  0.25057745    
  0.26947603    
 -0.13016240    
  1.33630233E-02
 -0.38358325    
  5.06430119E-02
   1.0436299    
 -0.27044034    
 -0.77938187    
   1.4639454    
 -0.98466760    
 -8.42176750E-02
 -2.11425386E-02
 -1.72415618E-02
  0.37605119    
 -3.03049777E-02
  0.16941778    
 -0.32562196    
 -0.40726441    
  0.28090271    
 -0.24376355    
  0.38085958    
 -3.99329551E-02
 -0.28030220    
  0.66329449    
 -9.53098908E-02
 -0.28398487    
 -0.58483952    
  0.42513800    
 -8.58305991E-02
  0.27103508    
 -9.42313150E-02
 -6.95578605E-02
 -0.44655249    
  0.40767050    
 -0.33735436    
  0.39720082    
 -4.23791632E-02
 -2.63175033E-02
 -0.21760385    
 -2.80137565E-02
  0.45353344    
  1.43374661E-02
 -0.37049747    
  7.44753703E-02
 -0.12197763    
 -0.22314373    
  0.10873399    
  0.84469682    
 -0.56157136    
 -0.11607226    
 -0.11970718    
 -5.95409535E-02
 -6.33120388E-02
  0.50295180    
 -0.16275091    
  0.13875061    
 -0.17184992    
  0.30790839    
 -0.22049655    
 -0.18320246    
  0.19633250    
 -0.10536074    
 -4.95150015E-02
 -0.24625203    
  0.34754279    
  6.65430203E-02
 -0.14277017    
  0.17237149    
  0.15057306    
  0.14333931    
 -0.43221804    
  4.77331365E-03
  3.27893160E-02
 -1.39222313E-02
 -0.18982597    
 -7.62841329E-02
 -0.11625942    
  0.14035641    
  0.73682219    
 -0.79819214    
 -0.19505978    
   1.1412791    
 -0.70550781    
 -0.16750677    
  5.71591109E-02
  0.55004668    
 -9.40290540E-02
 -0.31625572    
 -0.11778282    
  0.24889585    
 -0.29904577    
  0.85866177    
 -0.82495111    
  6.41931966E-02
 -0.44240949    
 -8.09748936E-03
  0.73299277    
 -0.19331862    
  0.24285288    
  8.20423365E-02
 -0.67954171    
   1.2661856    
  -1.0430416    
  0.10751995    
  0.18151249    
 -0.17666979    
  9.22315195E-02
 -7.30912164E-02
 -4.85527962E-02
  0.11279527    
  0.32047161    
 -0.30285007    
 -0.46390891    
  0.41468215    
 -0.18048818    
  0.97186011    
  -1.1786551    
  0.98167312    
 -0.90371269    
  0.14518285    
  0.55419523    
  0.10037948    
  4.39628288E-02
  0.10697240    
 -0.73256087    
  0.50275260    
  4.45839725E-02
 -0.59889412    
  0.37138134    
 -0.23323128    
  0.25131461    
  0.12452998    
 -0.18358849    
 -3.80926719E-03
 -0.29534498    
  8.82930011E-02
  0.39760911    
 -5.84578477E-02
 -0.47469673    
  0.11179179    
  1.43207088E-02
 -8.40008706E-02
  5.02615795E-02
  0.69314736    
 -0.71294957    
  0.41541505    
 -0.51523632    
  0.81031650    
 -0.32523304    
  0.41224518    
 -0.50483763    
 -0.23912820    
 -4.85527962E-02
  0.16896574    
  0.11497784    
 -3.04204114E-02
 -0.43286496    
  0.17934136    
 -5.10307141E-02
  0.66930473    
 -0.87172157    
   1.1687440    
 -0.48202810    
 -0.34294444    
 -0.16251919    
  0.56494880    
  0.23942345    
 -0.92953521    
  0.67479783    
 -0.74379182    
  0.44784454    
 -0.28079012    
  0.38324186    
  0.58026779    
 -8.07419866E-02
 -0.51842999    
  0.11523566    
 -0.10384998    
 -0.28642476    
  0.47501594    
  0.67262530    
 -0.82054549    
  4.60254736E-02
 -0.42998540    
  0.65796119    
 -0.38907114    
 -0.30132473    
  0.48635313    
 -0.17290653    
 -0.34696963    
  0.24561621    
 -0.21760385    
  0.41097492    
 -0.55961502    
  0.14864053    
  0.32695621    
 -0.15947780    
 -0.44599432    
  0.33751372    
  0.88883424    
  -1.2865168    
  0.19004445    
  0.47559729    
 -0.14555606    
 -0.15415050    
  0.20797557    
 -0.12051559    
  0.10289424    
  0.43610176    
 -0.18577607    
 -0.14097345    
 -0.21224651    
  0.23586981    
 -0.25075850    
  7.23211765E-02
  0.42845494    
  9.80608910E-02
 -0.21017864    
  0.17949276    
 -0.28297126    
 -0.13245824    
 -3.93918753E-02
 -6.93125650E-02
 -8.48396495E-02
  0.31465837    
 -0.11683302    
 -0.28483781    
  0.88630033    
 -0.68614548    
 -6.23697713E-02
  6.70114607E-02
 -0.35139775    
  0.24911897    
  0.18232147    
  2.53180619E-02
 -0.24419756    
  0.53187877    
 -1.57482661E-02
  0.34998617    
  4.59101088E-02
 -0.68888241    
 -0.14146581    
 -5.54297529E-02
  0.62618738    
 -0.85843980    
  0.46262380    
 -3.77403721E-02
  8.59421864E-02
 -2.78351605E-02
  0.16674392    
 -5.61551824E-02
  0.26762670    
 -9.25512761E-02
 -0.56798428    
 -0.16220497    
  0.41589302    
 -0.14725855    
  0.10487971    
  0.48982725    
 -0.88238829    
 -5.94225973E-02
  0.50673568    
 -0.12652969    
  0.34967381    
 -0.28223220    
  5.08587435E-02
 -0.12764516    
  8.54448006E-02
 -0.10440389    
  0.94180030    
  -1.1079842    
 -0.10724612    
  0.64152282    
 -0.27234745    
 -1.31289894E-02
 -0.24879999    
 -0.10097667    
  7.81185552E-02
 -0.24063608    
  0.54266614    
 -0.29053506    
  2.26002671E-02
  0.30978248    
 -0.26072693    
  0.37668639    
 -0.36610481    
  6.61823377E-02
  0.98941272    
  -1.0715107    
  0.34484076    
 -9.11518931E-02
 -0.10030153    
  0.96813434    
 -0.73585802    
 -0.12783302    
 -0.43269125    
  0.35985440    
 -2.70291995E-02
  0.34426919    
 -0.39580286    
 -0.33359113    
  0.74862641    
 -0.72869194    
  0.21786706    
  0.84275204    
 -0.89711314    
  0.22871442    
 -0.16382615    
  0.61702335    
 -0.29334757    
 -0.41689461    
  0.19753186    
 -0.16920006    
 -0.21757273    
  0.16008545    
  0.95232010    
 -0.60157973    
  0.11778288    
 -4.93461192E-02
 -0.44921049    
  0.76660174    
  8.41742679E-02
 -0.56614709    
  0.64378303    
 -0.75527900    
 -6.89926893E-02
 -0.10414103    
  0.44139686    
 -0.18940476    
 -4.85527962E-02
 -0.30609283    
 -3.43667492E-02
  0.78015894    
  0.29008332    
 -0.74481839    
  0.28007779    
 -0.54446375    
  0.35601631    
  0.97794485    
 -0.34657487    
  -1.0696256    
  0.59962088    
 -0.19415596    
  0.46702299    
 -0.81018358    
  0.38512486    
  0.72239536    
 -0.94098407    
  0.37469319    
 -0.28768277    
  0.14066812    
  0.58325183    
 -6.52119294E-02
 -0.55961496    
 -0.19180024    
  0.34460267    
 -0.44048470    
  0.61807102    
 -0.44522780    
  0.12422805    
 -0.36202902    
 -0.14413387    
  0.63735586    
  0.55961609    
  0.20279725    
 -0.52300948    
 -0.32492572    
  0.46047163    
 -0.86148173    
  0.30257106    
  0.29992241    
  3.64329689E-03
 -0.17003407    
  0.40546474    
 -0.22818501    
 -0.12684925    
 -0.38517952    
  0.51922411    
 -0.24671635    
 -0.21401174    
   1.1339648    
  -1.2418547    
  0.57575989    
 -0.25845790    
 -0.24409916    
  0.52368420    
 -0.11821894    
  0.36953327    
 -0.41362837    
 -0.41576385    
  0.23180200    
 -1.48883546E-02
 -0.15082335    
  0.29058507    
 -0.19633174    
  0.27570587    
 -0.14681438    
  9.25879925E-03
  2.27808785E-02
 -0.29673111    
 -0.12233849    
  0.30466115    
 -4.65194397E-02
  1.57475956E-02
  8.00430477E-02
  0.41820368    
  0.35350561    
 -0.64118737    
  0.34905061    
 -0.48923537    
 -1.96078904E-02
 -0.17836894    
  0.18822098    
  7.55078271E-02
  0.26236466    
 -7.62620270E-02
 -0.22787106    
  0.16157027    
  5.87250404E-02
 -0.60234100    
  0.55563998    
  0.43297139    
 -0.60183758    
  0.23440063    
  0.23795882    
  0.41133040    
 -0.79353881    
 -0.33474866    
  0.39334387    
 -0.19706333    
  0.21319352    
 -0.36240646    
  5.58807068E-02
  0.54396552    
 -0.46559668    
 -0.33747834    
  0.38650641    
 -0.32505494    
  0.28103781    
 -0.30788398    
  0.13353051    
  0.71084696    
 -0.52654248    
  0.77166522    
 -0.78161561    
   1.1832592    
 -0.89432859    
 -0.10245144    
  0.50416398    
 -0.58628321    
  0.18830955    
 -0.14425001    
 -0.39688054    
  0.64723766    
 -0.53230745    
  0.17275247    
  0.22698246    
 -0.39973435    
 -1.72919296E-02
  0.19004396    
  0.57325876    
 -0.73464662    
  3.87862101E-02
  0.60514754    
 -0.57305962    
  0.26640436    
  0.11419265    
 -0.15956086    
 -0.14504996    
  6.14854358E-02
 -0.30309066    
 -0.12557791    
  0.72434556    
  5.31683192E-02
 -0.48106706    
 -8.74873698E-02
 -0.25951186    
  0.57118922    
  9.18812230E-02
  4.11275327E-02
  9.76382792E-02
 -0.27776447    
 -0.39239392    
   1.1007748    
 -0.80500847    
 -0.22073005    
  0.32609171    
 -6.28001615E-02
 -0.28152776    
  9.92074162E-02
 -0.32542154    
  0.12289892    
  0.23531426    
  0.16788119    
 -0.13093731    
  8.91685858E-02
  5.08200675E-02
  0.41443336    
 -0.46052405    
  0.35052383    
 -0.57721156    
  0.98599339    
 -0.79288203    
  0.14505020    
 -0.10208503    
 -0.11895271    
 -0.35667494    
  0.60271257    
 -0.15072790    
 -0.23638803    
  0.34937552    
 -0.16705331    
 -0.21309392    
 -6.45377710E-02
  0.53062797    
  6.08555973E-02
  0.50490409    
 -0.91406530    
  0.12516285    
  0.13291806    
 -0.20929086    
  0.25542122    
 -8.99963379E-02
 -5.53129725E-02
  4.17696983E-02
  4.44519781E-02
 -0.17022204    
 -0.12036411    
   1.1496148    
  -1.1041517    
  0.32449606    
 -0.19444278    
  0.48212543    
 -0.32867104    
 -4.19288455E-03
  0.22482301    
 -0.40378839    
 -0.17531176    
  0.15500568    
  0.72593683    
 -0.46554682    
 -0.18153067    
 -3.86517495E-02
  0.23197119    
 -0.22705771    
  0.52542466    
 -0.48695725    
  0.26018512    
 -0.15293945    
 -4.32970300E-02
  0.66396409    
  0.38475099    
  -1.1365317    
  0.34060454    
 -0.38505545    
  0.58102971    
 -0.63285559    
  0.28901130    
 -0.10491810    
 -0.13733120    
  0.15487579    
  2.45316699E-07
 -0.40112758    
  0.42263320    
  8.16777721E-02
 -0.15676811    
  2.71515064E-02
 -0.33647299    
  0.48934674    
  0.42944065    
 -0.56901109    
 -0.33119935    
  8.23998600E-02
  0.34531143    
  0.31334999    
 -0.26265696    
 -0.30429679    
  6.96802959E-02
  0.45547518    
 -0.42237505    
  0.16669613    
 -8.62962529E-02
  2.54255515E-02
 -0.13892514    
  0.18392311    
 -5.34007102E-02
  6.92740306E-02
  0.14964087    
 -2.05490105E-02
 -0.29114759    
  0.16989875    
 -0.14701392    
 -4.15755510E-02
  8.58315155E-02
  0.32902345    
 -0.47813597    
  0.75170070    
 -0.18137436    
 -0.48835203    
 -0.28152776    
  0.22436954    
  0.41845196    
 -0.15684251    
 -0.27146161    
 -0.29098833    
  0.40325499    
  0.22491150    
 -0.29358807    
  0.60397881    
 -0.68283790    
  2.53180694E-02
  0.61518598    
 -0.31508127    
 -4.93461192E-02
 -2.76149288E-02
 -0.49102280    
  0.96849841    
 -0.45375940    
 -0.15154959    
  0.27279881    
 -0.51893270    
 -0.22751281    
   1.0149133    
 -0.70914739    
 -0.33539754    
  0.19105527    
  0.31675911    
 -0.25066864    
 -0.11054274    
  0.22054200    
  0.34092638    
 -0.21852508    
  0.25489184    
 -2.16612127E-02
 -0.27079460    
  0.15483397    
  7.49855042E-02
 -0.31465942    
  0.11778376    
 -0.14417005    
   1.0932500    
  -1.0932506    
 -7.20541403E-02
  0.17848317    
 -0.15015186    
  0.38476798    
 -0.41309959    
  0.10880201    
  0.13030538    
  7.83013105E-02
 -9.19681117E-02
  0.36170807    
 -0.24494459    
  0.13709678    
 -0.22225450    
  0.44468579    
 -0.51845276    
 -7.79752725E-07
 -9.61572398E-03
  0.29490256    
 -0.27103394    
 -8.35868195E-02
  0.89241785    
  -1.0965142    
  0.15684265    
  0.60613555    
 -0.55376750    
  0.11551316    
 -8.53593051E-02
  6.23708814E-02
  0.16275173    
  8.70116204E-02
  0.67301863    
  -1.0730627    
  0.50649148    
 -0.31074750    
  0.15605338    
 -0.21086150    
 -4.31724861E-02
  0.12861699    
 -5.31095639E-02
  0.26585510    
 -0.66227013    
  0.47505841    
  1.25265215E-02
 -0.14246348    
 -0.24858361    
 -5.67984469E-02
   1.0452662    
 -0.51387411    
 -0.39219442    
  0.19448881    
 -0.30804390    
  0.26041508    
  0.25671974    
  5.50593100E-02
 -0.46430629    
 -7.06183761E-02
  0.34687057    
  0.11394461    
 -0.19938911    
  0.11517178    
  8.42184499E-02
  0.14642845    
 -0.17372051    
 -0.18628187    
  0.13353166    
  2.87497472E-02
 -0.57491463    
  0.43616468    
 -8.74342397E-02
 -0.22695729    
  0.24207179    
  0.46058393    
  0.81477880    
  -1.4922757    
  7.18879849E-02
  0.94027787    
 -0.71829063    
 -0.21622396    
  5.04314117E-02
  0.65130001    
 -0.43583596    
 -0.11174364    
  0.19212572    
 -0.21706378    
  0.76851732    
 -0.85828751    
 -6.85983226E-02
  0.31683826    
  0.19517002    
  0.12014422    
 -0.38677222    
 -0.30637479    
  0.12959236    
  0.13422151    
  0.24701096    
 -1.24316259E-07
 -0.33270657    
  0.16462252    
 -0.22425985    
  0.94166416    
 -0.23740603    
 -0.50714880    
 -0.27854881    
 -0.31845400    
  0.63745862    
 -0.49769562    
  1.43878013E-02
  0.23450764    
  0.89689475    
 -0.76477623    
  0.22512208    
  0.18692236    
 -0.12560071    
 -0.19203317    
  0.41740596    
 -0.58364159    
  0.45391780    
 -0.48635259    
  4.82675694E-02
  0.26115498    
 -0.34864268    
 -0.21602622    
  0.31393036    
  7.96432868E-02
  0.10008352    
  1.29033057E-02
 -0.29626665    
   1.1544925    
  -1.2015593    
 -0.34981447    
   1.1127571    
 -0.79352629    
  0.50584412    
 -0.56336796    
  0.35601631    
  0.40084597    
 -0.22006154    
 -8.84109810E-02
 -0.12516306    
  0.33306512    
 -0.32831380    
  9.48788673E-02
  0.14424953    
 -0.46108827    
  0.19797707    
  3.34164016E-02
 -7.80884102E-02
  4.95148003E-02
 -9.70863551E-03
  6.60611615E-02
  9.15674344E-02
 -4.25593443E-02
 -0.51082492    
   1.5072925    
  -1.1564316    
  0.23127396    
 -0.46596307    
  0.80877703    
 -0.44952425    
 -0.41224396    
  0.52299583    
  4.02418990E-03
 -0.46759608    
  0.19189157    
  0.20929103    
 -0.11831987    
 -4.44509909E-02
  5.03810169E-03
   1.1634648    
  -1.1735659    
  0.21805480    
 -0.11218702    
 -0.21292169    
  0.21292143    
  0.31137219    
 -0.37743339    
  0.29739109    
 -7.13251084E-02
 -0.13742958    
  0.40546465    
 -0.64096111    
  0.49717358    
 -0.56737697    
  0.18735962    
  0.44326717    
 -0.56042224    
  0.36118439    
 -0.33883780    
  0.26533455    
 -0.12149832    
 -8.48396495E-02
 -9.84409153E-02
  0.29198280    
 -0.19354379    
  3.07724196E-02
  0.67273790    
 -0.24727288    
  6.08182736E-02
  3.10088880E-03
 -0.40701374    
  1.38574168E-02
  7.93365613E-02
 -0.42040655    
  0.75263232    
 -0.12273438    
 -0.27064505    
  1.34228440E-02
 -0.11778276    
 -0.26787925    
  0.41629907    
 -0.11401884    
 -0.30228066    
  0.28276846    
  0.89739460    
 -0.80342823    
  2.21740212E-02
  2.59753726E-02
 -0.23496446    
   1.4478720    
  -1.4977449    
  0.23668791    
  0.48723140    
 -0.56652701    
 -0.35806310    
  0.45072150    
  3.05030830E-02
 -6.19672537E-02
  0.27041093    
 -0.59057862    
  0.15145248    
 -0.15776172    
  0.36235523    
 -0.10193986    
  0.17005172    
  8.19716603E-03
 -4.59371693E-02
 -0.14705285    
  0.11226712    
  0.17788677    
 -0.29511657    
  0.14773314    
  0.24605525    
 -0.19176179    
  0.69922650    
 -0.76213992    
 -0.10969916    
 -0.35598588    
  0.71024144    
 -0.33511657    
 -0.25199249    
  0.97777575    
 -0.78433710    
  0.26352340    
 -0.17233257    
 -0.12700041    
  0.11778376    
 -0.25728536    
  3.52985784E-02
  3.40946056E-02
  4.90555316E-02
  0.58660346    
 -0.49032736    
  0.16444947    
  0.44825268    
 -0.90199530    
  0.21406955    
  0.44294855    
  7.09976181E-02
 -0.59529108    
  9.17075053E-02
  3.04594878E-02
  0.13976216    
 -4.44514677E-02
  0.49801663    
 -0.43205839    
  7.77486339E-02
 -2.79456880E-02
  0.27135497    
 -0.65678048    
  0.11778359    
  0.62472111    
 -0.45482147    
  0.43189859    
 -0.69025201    
  0.26280859    
 -5.95132560E-02
  0.70719898    
  -1.0075388    
  0.79019326    
 -0.20453139    
 -0.33363882    
 -0.14921321    
  0.27029052    
 -0.18759808    
  5.27625158E-03
 -0.14715841    
  0.28003040    
 -4.61818464E-03
 -9.20746326E-02
  2.01015789E-02
  0.33860245    
  0.27698645    
 -0.48954803    
  8.81072581E-02
  0.55559152    
 -0.44902709    
 -5.18637449E-02
 -0.16947585    
 -0.26101410    
  0.21492359    
  0.10724532    
 -0.27087423    
  0.18693997    
 -0.21511127    
  0.48418817    
 -0.35566917    
 -0.31657189    
 -2.79740095E-02
  0.33444390    
  5.91297448E-02
 -9.61572398E-03
  8.33814219E-02
  0.43610176    
  9.32184905E-02
 -0.63715231    
  0.32294428    
 -9.78220478E-02
  0.70688659    
  -1.1968505    
  0.90981787    
 -0.63023317    
  0.75692284    
 -0.12409626    
 -0.68798012    
  0.18746290    
 -0.17720613    
 -0.35086027    
  0.91338795    
 -0.43346974    
 -0.14967714    
  0.18924162    
 -7.14582577E-02
 -0.23948026    
  0.11122482    
 -0.22974470    
 -0.31679964    
   1.0165470    
 -0.54654437    
  0.83586907    
 -4.79288772E-02
 -0.53788990    
 -0.37710971    
  0.50175208    
 -0.16528060    
 -8.65922123E-02
  0.55889732    
 -0.76460677    
 -0.18232228    
  0.24801764    
  0.11456565    
  0.14378843    
 -6.45384714E-02
  0.28051385    
 -0.37012643    
  0.48550817    
 -0.28341731    
  8.55916515E-02
 -0.31406903    
 -0.16220497    
  0.24430221    
 -0.15991361    
  0.26280859    
 -5.01252860E-02
  0.12708573    
 -0.43681493    
  0.18019550    
  0.22738965    
 -0.11197302    
 -3.86517495E-02
  1.46698272E-02
  0.13595547    
 -3.88815179E-02
  1.31295221E-02
  0.26903081    
 -0.58911723    
  0.36680341    
 -0.41589335    
  0.26863426    
 -0.10642972    
 -5.49585707E-02
 -3.44864950E-02
  7.86931142E-02
 -4.98725511E-02
  0.44628742    
 -0.17869152    
  0.18593812    
 -7.33774215E-08
 -8.66833478E-02
 -6.92741200E-02
  0.18442926    
 -8.41443986E-02
 -0.28007665    
 -0.20067136    
 -0.20479466    
  0.39531308    
  0.12905724    
 -0.14967714    
  0.10379717    
 -0.20223773    
  0.33400646    
 -2.50011906E-02
 -0.24231330    
  3.69436108E-02
  0.47710231    
 -0.70284122    
  4.44517583E-02
  6.60896450E-02
 -8.49003494E-02
  0.18442822    
  8.08517560E-02
  0.23280586    
 -0.49808753    
  0.52465343    
 -0.29898083    
  9.62284431E-02
 -4.59821988E-03
  0.38529345    
 -0.23973785    
  0.10575905    
 -0.35309681    
  8.31778795E-02
 -0.33741152    
   1.1947194    
 -0.39555463    
 -0.84631300    
  0.49973023    
 -0.13413006    
 -0.37252122    
 -0.36464334    
   1.5789783    
 -0.83229005    
  0.42579433    
 -0.33957276    
 -0.20163798    
  0.17072995    
 -0.12905680    
  0.81093055    
 -0.81604540    
 -7.45030195E-02
  0.14383645    
  0.12572592    
 -7.89889470E-02
 -4.19641323E-02
  0.17435369    
 -0.22815581    
  9.11906287E-02
  7.08259717E-02
 -0.36157045    
  0.17410709    
  0.59860998    
 -0.24606694    
 -0.36290625    
  0.19782564    
 -8.46825466E-02
 -9.76385549E-02
  0.65658945    
 -0.56361407    
  0.15947728    
 -0.46920642    
  0.13114040    
  0.15015264    
  9.56950337E-03
 -0.13762084    
  0.19319206    
 -0.39204133    
 -0.28324819    
  0.48754817    
  5.29215001E-02
  0.20020208    
  0.26851186    
 -0.12710027    
 -0.14988598    
 -0.36583486    
 -0.13792370    
  0.52481210    
 -2.53178645E-02
 -6.62499294E-02
 -9.17490385E-03
  7.96885341E-02
  2.52116676E-02
 -0.47416094    
  0.61338210    
 -0.40366083    
  5.26436232E-02
 -0.48550805    
  0.54038411    
  0.68583930    
 -0.70544690    
  9.44105238E-02
  0.25680530    
 -0.21274523    
 -7.14582577E-02
  0.76244903    
 -0.52095562    
 -2.95225512E-02
 -0.48130238    
  0.42348364    
  1.57480557E-02
  4.58094999E-02
 -6.15578629E-02
  6.15578033E-02
 -0.32312974    
  1.02568511E-02
  5.94237596E-02
  1.43207088E-02
  0.65940922    
 -0.72299939    
  0.33575043    
 -0.39827067    
 -5.52633442E-02
  0.16705443    
  0.21153770    
 -0.40741286    
  0.80375737    
 -0.48583475    
 -0.26108900    
   1.1541324    
  -1.3156776    
  0.16705422    
 -0.23419359    
  0.20633675    
  0.17570905    
 -0.17007379    
  0.43134487    
  2.61093987E-07
  1.44932494E-02
 -6.31005242E-02
 -0.13957009    
  0.30839092    
 -0.25687730    
  0.53480381    
 -0.92367154    
  0.91875672    
 -0.40055090    
 -3.74572650E-02
 -0.40355840    
 -0.12783423    
  0.34754279    
 -0.35405692    
  0.44183275    
 -2.55336668E-02
  0.27357444    
  7.57456794E-02
 -0.47793800    
  0.41197938    
  4.44512814E-02
 -0.63288832    
  0.38378975    
 -0.48850116    
  0.47243598    
  0.48207599    
 -0.78197789    
  0.39631611    
 -0.36936072    
  3.65575030E-02
  0.18232147    
 -5.26429079E-02
 -1.36061935E-02
  0.96703571    
 -0.63252282    
 -0.17840795    
 -0.42718434    
  0.30695653    
 -0.10193986    
  0.47910801    
 -0.56037080    
  0.39304215    
 -0.42530292    
 -5.61937727E-02
  0.27165869    
  0.23104219    
  0.92325926    
  -1.2321436    
 -0.10535995    
  0.38587433    
 -0.68597955    
 -0.11332791    
  0.77380544    
 -0.28891245    
  4.91373893E-03
 -0.28768188    
  0.45850012    
 -0.14183012    
  0.44590577    
 -0.42237505    
  0.28535420    
 -0.20067075    
 -0.18232164    
 -1.03092957E-02
  0.37209895    
 -0.11733668    
 -0.37578967    
  0.21019527    
  0.19721766    
 -2.76149288E-02
 -0.16016836    
  0.23341882    
 -0.20108354    
  0.87167382    
 -0.37365705    
 -0.67670828    
  0.37231275    
 -0.41676533    
  0.30598000    
 -0.54198986    
 -0.17230053    
  0.55594581    
 -9.85174999E-03
  0.41204417    
 -0.15962972    
  0.13641201    
 -0.42409402    
  0.17373745    
 -2.62025949E-02
  0.39657575    
 -3.94587070E-02
 -0.33523449    
 -0.17972746    
  8.44173804E-02
  1.41850375E-02
  3.50955133E-07
  3.23356315E-02
  1.35443490E-02
 -9.00826883E-03
 -0.40772927    
 -0.10763083    
  0.83750993    
 -0.69643104    
  0.55961627    
 -0.41871026    
  1.13640772E-02
  0.32510880    
  2.41950862E-02
  7.29688630E-02
 -0.25131431    
  0.54729563    
 -0.87712348    
 -6.85200617E-02
  0.38395867    
 -0.14533256    
  0.15015264    
 -4.81953472E-03
  5.63523844E-02
  0.18308203    
 -0.26388580    
 -1.99998748E-02
  0.60888654    
 -0.25879887    
 -0.20900892    
 -0.15123066    
 -0.32935491    
 -0.12044541    
   1.2331436    
 -0.68156010    
 -0.33004048    
  0.22314347    
  0.41397563    
 -0.39367026    
  3.45709845E-02
  0.23664440    
 -0.55388433    
  0.53454185    
 -0.27732015    
 -0.26391116    
  0.17783803    
  0.77145946    
  0.31205809    
 -0.32250196    
 -0.74430287    
  0.18139978    
 -0.31730321    
   1.2777643    
  -1.0370539    
 -0.10480841    
 -0.18786101    
  0.10735773    
  8.60130712E-02
 -0.21357325    
   1.5316600    
 -0.41062576    
 -0.75017482    
  8.97458717E-02
 -0.16277063    
  0.11890491    
  0.29661098    
 -0.13162875    
 -0.37919647    
  0.10536076    
  5.82697429E-02
  0.27462566    
 -0.45506176    
 -8.85541067E-02
  0.40134168    
 -0.35903898    
  0.16340637    
 -0.12282152    
  0.60095716    
 -0.30338088    
 -0.11620132    
  7.30921775E-02
 -0.25446671    
 -0.49765465    
  0.60017067    
   1.0495661    
 -0.96597815    
  0.28176868    
  7.53777176E-02
 -0.57206959    
 -4.17979099E-02
  0.29829708    
  5.71583509E-02
  0.13566580    
 -0.30271921    
  0.12783320    
  4.43442352E-03
  0.24589138    
 -0.30513418    
 -0.14635623    
  0.36101362    
  1.50378374E-02
 -0.44932374    
  9.47777852E-02
  0.17965825    
  0.13297541    
 -7.26121441E-02
 -0.18819577    
  0.47692379    
  0.38754144    
 -0.65147412    
 -0.35376418    
 -0.10406920    
  0.45374316    
 -0.52735519    
  0.38204551    
 -0.23986940    
   1.1165228    
 -0.88140339    
  0.64185339    
 -0.83566904    
 -5.95409535E-02
  7.10358769E-02
 -0.12783423    
  0.62947375    
 -0.40373647    
  0.42088988    
 -0.35086116    
 -0.23896812    
  0.99529505    
  9.30398777E-02
 -0.70144576    
 -0.28214237    
 -0.29322296    
  0.74721462    
 -0.39499453    
  0.21896860    
 -0.21896893    
  0.80861306    
 -0.73823225    
  9.66228172E-03
  0.81519449    
 -0.27780166    
 -0.66544402    
  0.20661408    
 -0.41888824    
  0.27578720    
 -0.40546426    
  0.48905265    
  0.86797225    
 -0.58265102    
 -0.52991837    
  0.32609171    
 -0.25629497    
  0.18885504    
  0.31294209    
 -0.11523495    
  0.32880911    
 -0.51725703    
  0.23323105    
 -0.52553248    
  0.31508183    
 -0.33377373    
  0.31099266    
 -0.24409916    
  2.32559890E-02
  0.40162674    
  0.42827928    
 -0.70575762    
  0.15051845    
 -6.77468851E-02
  0.16741376    
  7.60825127E-02
 -0.19782528    
 -0.36178923    
 -3.92199606E-02
  0.89744735    
 -0.35125473    
 -0.69701558    
  0.72743613    
 -0.56336796    
 -6.10349961E-02
 -5.75704873E-02
  0.41284499    
 -9.85174999E-03
  0.43793547    
 -0.18937494    
 -0.19085293    
 -0.29080290    
  0.30010533    
 -3.29449214E-02
  0.81887263    
  -1.0923036    
  0.38641685    
  0.17589083    
 -0.34800801    
 -0.10141942    
  2.77031586E-02
  0.27945191    
 -4.65199128E-02
 -8.11251700E-02
  0.57095277    
 -0.48120710    
 -0.53105676    
  0.64836383    
 -0.15224424    
 -8.82245749E-02
 -9.75643471E-03
  0.24640054    
  0.27612129    
 -0.77804756    
 -9.46722537E-07
  0.13036251    
  0.13005330    
  0.21432415    
 -8.20133016E-02
  0.32850447    
 -5.04842624E-02
 -0.58584726    
  0.79792643    
  -1.0037791    
  0.41021639    
 -1.91395730E-02
  0.24701096    
 -0.20445073    
 -0.14417005    
  0.81152415    
 -0.60455334    
 -0.20163798    
  0.21459611    
 -0.21459711    
 -0.20600383    
 -5.37050180E-02
  0.18805230    
 -0.24480429    
   1.2621038    
  -1.0640918    
  0.30254102    
 -7.34273866E-02
 -3.39011289E-02
  0.26652378    
 -0.11166967    
 -0.42463484    
  0.20884913    
  0.22419056    
 -0.11048847    
 -0.12953468    
  5.18258289E-02
  0.20067103    
 -6.39874116E-02
  0.28878242    
 -0.41042748    
 -0.21570928    
  7.71896765E-02
  0.17754754    
  1.42528368E-02
  0.73245895    
 -0.52836287    
   1.1050018    
  -1.4186604    
  0.23361513    
 -8.70110542E-02
 -5.60891367E-02
 -0.10109677    
  8.16777423E-02
  0.80437249    
 -0.60103166    
  0.17227106    
 -0.32309362    
  4.54621837E-02
  8.10678750E-02
  8.25614929E-02
  9.70238373E-02
  1.69781353E-02
 -3.07714697E-02
 -0.25131392    
  0.66599607    
 -0.97169596    
  0.55701524    
 -0.40027022    
  7.48482123E-02
 -0.23767246    
  5.34259416E-02
  0.20329550    
 -5.82686700E-02
  9.98461246E-02
  0.31226432    
 -0.14208220    
  7.35629499E-02
  1.05822943E-02
 -0.20575218    
 -0.17888013    
  0.22520360    
 -0.40546575    
  0.57883000    
  0.24977553    
 -0.86634523    
  0.62002456    
 -0.39176595    
  0.27484450    
 -0.46536395    
  0.27837873    
  0.15947728    
 -0.13182506    
 -0.25196430    
  0.61723775    
 -0.72195005    
  0.84078318    
 -0.43531799    
  0.35363969    
 -0.55961639    
 -1.60853192E-02
  0.20459446    
 -0.26589555    
  0.72147769    
 -0.70438296    
  0.35327938    
 -0.15879056    
  9.74221751E-02
 -0.11620132    
  0.13707991    
  3.25234756E-02
 -0.22815581    
 -0.24344797    
  0.64387596    
 -0.41561720    
  2.51906663E-02
  0.23795836    
 -0.12961701    
  0.23026133    
 -0.57931298    
  0.28451252    
  0.63177782    
 -0.63177818    
  0.82040888    
 -0.64605534    
 -0.59420651    
 -0.33213356    
  0.59226638    
  0.21077771    
 -8.98944139E-02
 -4.04104143E-02
  4.53482494E-02
  0.44884533    
 -0.65610510    
 -3.07724029E-02
  0.57380033    
 -0.32596412    
 -0.36016449    
  0.24664208    
  0.16579300    
 -0.11778378    
  0.42608473    
 -0.31760463    
  0.10208420    
 -0.22103682    
 -0.14107779    
  0.26469305    
 -3.30995992E-02
 -0.21954502    
  6.93924353E-02
  9.58179981E-02
  7.80887902E-02
 -0.26142657    
  0.38077274    
 -0.19743510    
  0.28514102    
 -9.60737765E-02
 -0.30178738    
  0.50626969    
 -0.10080446    
 -0.41116303    
  0.18232164    
  0.95184141    
  0.18873474    
  -1.4000883    
  0.26426244    
  0.59094113    
 -0.47052872    
  9.60741118E-02
 -0.43254629    
  0.28473631    
  0.14014702    
  0.23841129    
 -0.36101311    
  4.25598696E-02
  0.13248949    
 -0.63639522    
  0.16492951    
  0.25196430    
  9.05063562E-03
  4.49454458E-03
  0.18007673    
 -9.00803730E-02
 -0.34967422    
  0.11519578    
  3.56274024E-02
  1.48890046E-02
 -0.17740782    
   1.3427111    
 -0.96105671    
 -0.23933795    
  0.94446117    
  -1.1105876    
  0.94010156    
 -0.58402896    
 -0.36211386    
  0.69617254    
 -0.39494646    
 -0.17606340    
  0.41079879    
  8.49402845E-02
  9.72425006E-03
 -0.17974405    
 -0.11441021    
  7.50351846E-02
   1.2075806    
  -1.0902444    
 -0.28293079    
 -7.88586587E-02
  0.21179764    
 -0.15692118    
 -1.46697648E-02
  0.47061962    
 -4.08216342E-02
  0.27071229    
 -0.20857970    
 -0.27174526    
 -1.99610740E-02
  0.90166825    
  -1.2792988    
  0.27137342    
 -0.12396798    
  0.63299853    
 -0.67976075    
  0.23582871    
 -0.29048634    
 -0.19135012    
  0.43891326    
 -0.11122593    
  0.26912850    
  0.21184434    
 -0.23074789    
  0.46474203    
 -0.66244763    
 -2.35304311E-02
 -0.29725066    
  0.41397563    
  0.80904555    
 -0.90690196    
  9.36098546E-02
  0.36641440    
 -0.46470755    
  0.37204874    
 -0.38623369    
  0.51082522    
 -0.53981340    
  3.37387957E-02
  0.90963334    
 -0.86786377    
 -0.26966450    
 -6.77175075E-02
  0.20644443    
 -2.62488946E-02
  0.33190280    
 -0.37538686    
  0.56594443    
 -0.31216478    
  7.47238025E-02
  0.14841966    
 -0.64600027    
 -5.40674515E-02
  0.49401832    
 -0.19083235    
 -0.26236352    
  0.46163535    
 -0.47505856    
  0.43213353    
 -0.10146984    
  7.92957619E-02
 -0.33199868    
  0.20802999    
  0.48823741    
 -0.44843093    
 -0.27958474    
 -3.94781157E-02
  0.41215390    
 -3.16049308E-02
  4.04552631E-02
 -0.13668223    
  0.10989650    
  0.56284225    
 -0.53165954    
  0.10798851    
 -9.92547795E-02
  3.41913775E-02
 -5.17358705E-02
  9.28934142E-02
 -0.33164439    
 -6.97947815E-02
  0.49381441    
 -0.10047034    
 -0.15822399    
  0.16632089    
 -0.35437426    
  0.68448943    
 -0.81310624    
  0.15134640    
  8.09067413E-02
  0.17103200    
 -0.27466750    
  6.13013916E-02
 -3.29696275E-02
  2.21008826E-02
  0.31596714    
  0.37990895    
 -0.66892058    
  0.36936027    
 -0.48183897    
  0.45576575    
  0.33916366    
 -0.64077884    
 -0.16612594    
  0.50114053    
 -0.37668678    
  0.15262921    
 -0.17958505    
  5.44982823E-03
  0.66559714    
 -0.31985095    
 -0.36218512    
 -3.37110050E-02
  0.40736780    
  3.36482003E-02
 -0.30249670    
  0.19795363    
 -9.85799953E-02
 -0.27871430    
  0.31845382    
 -0.41853705    
  0.36061493    
  0.19523470    
 -3.45526971E-02
 -7.71172121E-02
 -0.14504996    
  0.44218078    
 -0.33584532    
  0.16536537    
 -0.39621484    
  0.34276623    
  1.94184482E-02
  3.40293534E-02
 -0.20564020    
  4.90078144E-02
  1.72417238E-02
  0.71428961    
  5.09795621E-02
 -0.79563993    
  0.89040786    
  -1.1854593    
  0.43462181    
 -5.10919951E-02
 -0.42583308    
  0.42985654    
  0.35466477    
 -0.74221903    
  0.33816147    
 -0.14994040    
  0.22314328    
 -7.87380245E-03
 -9.96672660E-02
 -5.38251512E-02
 -4.71787639E-02
 -0.10161041    
  5.71591966E-02
  2.98527069E-02
  0.43445271    
 -0.64662635    
  7.58388489E-02
 -4.01202515E-02
  0.19105503    
 -2.44505331E-02
  0.25625288    
 -0.51466352    
  0.65392673    
 -2.70288028E-02
 -0.20869364    
  0.45619592    
 -0.62593818    
  0.61788487    
 -0.31408289    
 -0.19494693    
 -0.45841202    
 -6.59581795E-02
  0.27625257    
  0.39390388    
  0.48491147    
 -0.95646656    
  0.65516758    
 -3.27895209E-02
 -0.48342586    
 -1.08691789E-02
  0.20216042    
  0.87992334    
 -0.60120928    
 -0.48087278    
   1.0229621    
  -1.1510437    
 -7.74574131E-02
   1.3416897    
 -0.94295818    
 -7.96672106E-02
 -7.07357898E-02
  0.36812767    
 -7.91376084E-02
 -0.14763573    
 -0.10535976    
 -0.15836827    
  1.75952911E-02
  6.74414933E-02
  0.23180124    
 -0.31683865    
  0.19311142    
  0.11071219    
  3.43382247E-02
 -0.34409705    
  0.68717676    
 -0.76771569    
  0.60554904    
 -0.13152137    
  1.19762095E-02
  0.26662830    
 -0.42541915    
  6.74415156E-02
  0.59019876    
 -0.33118480    
  0.45776480    
 -0.87674308    
 -0.19051902    
   1.3597090    
  -1.2825198    
 -8.96128640E-02
  0.93854165    
 -0.41159600    
 -0.32400385    
  7.84724504E-02
 -7.84713104E-02
 -8.51570815E-02
  0.12516285    
 -9.23731849E-02
 -0.26290113    
  0.52195257    
 -0.36680391    
  0.35847020    
 -9.19681117E-02
  0.71357960    
 -0.79975671    
  0.12663293    
 -0.30098695    
  0.55278975    
 -0.23867430    
  0.22488141    
  6.06243759E-02
 -0.30748489    
  3.49376947E-02
 -2.16926355E-02
 -0.14614186    
  0.25018600    
 -0.28111526    
  0.40371880    
 -0.54400301    
 -7.50361010E-02
  0.91108233    
 -0.38351449    
 -0.46465477    
  3.00323106E-02
  0.21243477    
  0.10008352    
 -0.14410010    
  2.95584239E-02
 -3.96083482E-02
  0.24512275    
 -0.30228111    
 -3.26120742E-02
  0.14383645    
   1.1649438    
 -0.40695912    
 -0.78219926    
 -0.22436935    
  0.45532560    
 -0.15091263    
  2.23721266E-02
  0.19986610    
 -0.19545059    
  0.25522262    
 -0.24209306    
 -0.22314334    
  8.83695707E-02
  0.16896574    
  0.13353159    
 -0.23052290    
 -2.34196223E-02
  2.34210044E-02
  0.37411475    
 -0.28556138    
 -4.77316156E-02
 -0.51082629    
  0.42744383    
  0.43560195    
 -0.45511460    
  9.39659402E-02
 -0.22538744    
  0.88432491    
 -0.64115775    
 -0.32508439    
  0.22800937    
  0.14018406    
 -3.87143232E-02
 -0.37309918    
  0.47318333    
 -0.11778256    
 -0.11332845    
  0.12663293    
 -0.33119935    
  0.15327312    
  0.38776514    
 -1.80181768E-02
 -0.28405249    
 -0.45752168    
   1.2047356    
 -0.72334611    
 -0.14709961    
  0.84024769    
 -0.66983664    
  1.82661843E-02
  0.15479648    
 -0.15028138    
 -0.20418084    
  0.84413570    
 -0.96122849    
 -1.25007480E-02
   1.2001919    
  -1.0705997    
 -1.11108320E-02
  0.45452163    
 -0.34358945    
 -0.26136565    
  0.52372938    
 -0.11394466    
 -0.40978566    
  0.32902244    
 -0.32255071    
  0.39899272    
  0.51600659    
  0.28185135    
 -0.55330062    
 -0.13401623    
 -9.33737308E-02
 -0.13170972    
 -0.19797741    
  0.35074043    
  0.82563621    
  -1.3575156    
  0.21029457    
 -6.53045923E-02
  0.21945621    
  0.22412817    
 -0.13465612    
  4.49454458E-03
 -0.10386644    
  0.16896574    
  8.36850144E-03
 -3.82210799E-02
 -8.58305991E-02
 -0.19180024    
  0.24238595    
 -0.16542421    
  0.41773564    
 -0.39162499    
  0.69572073    
 -0.56541586    
  0.17399108    
 -1.91948954E-02
  6.74415082E-02
  0.42223188    
 -0.60021508    
  0.43531808    
 -0.41814995    
 -0.21256223    
 -0.14715841    
  0.60724372    
  0.20639309    
 -0.51082486    
 -0.29673111    
  0.92473966    
 -0.67409813    
  5.50602637E-02
  5.21855392E-02
  6.55973181E-02
 -0.29832074    
 -4.93242629E-02
  0.30301368    
 -6.42621741E-02
 -0.20559902    
  0.41268560    
  0.38364631    
 -0.72299939    
  0.38848671    
 -0.37843621    
  0.39204240    
 -0.41735998    
 -0.17313392    
  0.25672069    
  0.12405287    
 -0.45020077    
 -1.98018942E-02
  0.53844047    
 -7.81283528E-03
 -0.11191776    
  0.33897510    
 -0.22314382    
 -0.30873609    
  0.26072627    
 -0.13587570    
  0.30513418    
  0.39735854    
 -0.33044428    
  0.45697367    
 -0.98630857    
 -1.10490639E-02
  0.57223392    
  4.59495932E-02
 -0.31397271    
  0.25540447    
 -6.22128397E-02
 -0.44861189    
  8.61287564E-02
   1.0471483    
  -1.1071675    
  5.02615795E-02
  0.21921414    
 -0.25921935    
  3.50917131E-02
  0.24362223    
 -0.17233257    
  8.35651532E-02
 -0.22631255    
 -0.10594888    
 -0.15906556    
  3.39022875E-02
  0.27763247    
 -0.11778370    
  0.76441026    
 -0.32176584    
  3.93612608E-02
 -0.11122589    
 -0.48501709    
  0.63411397    
 -0.20556225    
 -0.13768938    
  0.27329358    
  0.92638415    
 -0.95207441    
 -0.39070451    
 -0.16058138    
  0.59136409    
 -6.26358315E-02
 -5.06928489E-02
  7.96823110E-03
  0.74533278    
  -1.0172675    
  0.16303942    
  0.22137241    
 -0.57300347    
  0.39068168    
  4.24609054E-03
 -8.85526910E-02
 -8.70106220E-02
  2.49393769E-02
  8.04218575E-02
 -0.12577030    
  0.63477522    
 -0.72648329    
 -3.44864950E-02
  0.48235390    
 -0.30589777    
  0.33085412    
 -0.48418823    
  0.51538670    
 -9.66758505E-02
 -0.26537660    
  3.37387957E-02
 -4.75053443E-03
  3.27893160E-02
  2.27808785E-02
  2.22729407E-02
 -0.24879999    
  0.29612091    
  0.27712250    
  0.17486304    
 -0.32954478    
 -0.24760377    
 -0.25951186    
  0.53280473    
  0.31977007    
 -0.50644904    
  0.19748996    
 -0.18879399    
  0.63062680    
 -0.12762357    
 -0.40808645    
 -6.50636479E-02
  4.51822355E-02
 -0.29709628    
  0.40004525    
 -0.13560371    
  7.97235742E-02
 -0.23180184    
 -0.39824510    
  8.94067809E-02
  0.22314279    
  7.10956678E-02
 -0.25552589    
  0.16851330    
  0.55578876    
 -0.48359203    
  0.27264443    
  7.30250478E-02
 -0.28768173    
  0.47059000    
  0.71633691    
  -1.2549140    
 -0.33045930    
 -7.01811910E-03
  0.57360208    
 -0.34764478    
  0.14122663    
  0.10194030    
 -0.30695695    
 -0.23519208    
  0.82430822    
 -0.59512156    
  0.60503954    
 -0.37948927    
  0.18392311    
 -0.36816856    
  0.36416128    
 -0.41758731    
   1.0356981    
  -1.0986131    
  0.12210183    
  0.23910825    
  0.16635787    
 -0.34416375    
 -0.24362293    
  0.40316308    
 -0.59240580    
  0.39989451    
  0.14533277    
 -4.95150015E-02
  1.01013500E-02
 -0.37332314    
  0.45529822    
 -0.39167142    
  0.28425062    
  0.83693510    
 -0.98680019    
 -0.33886981    
  0.29604959    
   1.0902436    
  -1.0716672    
  0.49349833    
 -0.26423848    
  0.28646198    
 -0.34161457    
  0.14378843    
  0.85745001    
 -0.87093276    
 -0.17780602    
  0.37063107    
 -0.27286729    
  1.45985521E-02
  0.26940036    
 -0.25501123    
  0.54729563    
 -0.51450598    
 -0.38268521    
  0.20679460    
  0.38698027    
  0.33059111    
  4.20004539E-02
 -0.66027403    
 -5.62816449E-02
  6.12442158E-02
 -0.16077365    
  0.19961312    
  1.41850375E-02
 -0.13554537    
 -0.11980039    
  0.70818502    
 -0.59377390    
  1.60854720E-02
  0.29298717    
 -0.47318265    
  0.36428899    
 -6.39478639E-02
  5.95139228E-02
  0.38903508    
 -0.59019905    
 -6.16433956E-02
  0.82305890    
 -0.47101924    
 -0.14874446    
  4.70625889E-03
 -0.37085879    
  0.37086001    
  0.39760911    
 -0.39760923    
 -0.21962893    
  8.40832815E-02
 -0.31309110    
  0.27473137    
  0.26365229    
 -0.24703157    
  0.29725191    
 -0.49731123    
  0.30926007    
  0.12487357    
  6.72524050E-02
 -4.57457341E-02
  0.48321375    
 -0.17447865    
 -0.42598748    
 -4.90291752E-02
  0.45608836    
  0.21418589    
 -0.77062178    
 -8.70106071E-02
  4.15485352E-02
  0.37795880    
 -0.17359409    
 -0.36825112    
   1.2778848    
  -1.1315929    
  0.60020065    
 -0.28768200    
  0.29092321    
 -0.26528108    
 -0.47762671    
  0.47762766    
 -0.53358644    
  0.40785962    
  0.82308310    
 -0.90272760    
  0.37566474    
 -0.36023974    
 -4.16733474E-02
  0.71680099    
 -0.32562196    
 -0.23399323    
  3.13227437E-02
 -4.04545777E-02
 -0.12180480    
  0.37566474    
 -0.27706218    
  0.20322835    
 -0.13517460    
 -0.10633549    
 -2.97049023E-02
  0.14041738    
 -0.10100342    
  0.11401821    
 -0.44952527    
  0.23389612    
 -5.49585707E-02
  0.23102216    
 -4.11966853E-02
  8.93450230E-02
  4.18471433E-02
 -0.27142143    
  0.10697192    
  0.19671036    
  8.00428689E-02
 -0.47957310    
  9.04579163E-02
 -0.32251659    
  0.44926777    
  7.34272823E-02
 -0.19478817    
  0.57938880    
 -0.42523819    
 -0.54361582    
  0.52030522    
  0.18859088    
  0.81266475    
 -0.96421438    
  0.66549516    
 -0.84418720    
 -7.91376010E-02
  0.18232124    
  0.75722569    
 -0.35503420    
 -5.38853630E-02
  0.15068400    
 -0.30772254    
 -0.12949152    
  0.56813765    
 -0.45086679    
 -0.10354042    
 -0.30603191    
  0.19051860    
 -5.23678511E-02
  0.82398719    
 -0.52030432    
 -0.29298779    
  4.16730121E-02
  0.62996799    
 -0.57536441    
 -0.16793273    
  0.36066732    
  7.93686137E-03
 -0.25527450    
  4.97611314E-02
 -0.25897253    
  0.32016701    
 -6.60615787E-02
  0.31177917    
 -0.21425478    
  0.24242572    
  0.13005282    
 -0.46513781    
  0.66608489    
 -0.70065629    
  0.82037765    
 -0.88257378    
  0.29434466    
  2.75062583E-02
 -0.47778651    
  0.12883306    
  0.62199324    
 -0.41435355    
  3.07717379E-02
 -0.11940756    
  0.11506953    
 -0.48931956    
  0.14499077    
  0.16374446    
 -3.17485631E-02
  0.27551192    
 -3.31979878E-02
  8.48990306E-02
 -9.76385623E-02
  0.36772433    
 -0.41587400    
  0.26615158    
 -0.62346637    
  0.10343637    
  9.37316790E-02
 -0.12903097    
 -0.14818074    
  0.45072150    
  0.50639135    
  4.17816862E-02
 -0.30574679    
 -0.36965537    
 -8.92979577E-02
  0.23407289    
 -7.67867491E-02
  0.21465719    
  0.64464122    
 -0.73995107    
 -2.53178645E-02
  0.15780726    
 -0.73793101    
   1.1360701    
 -0.85221273    
 -6.53045923E-02
  0.24858333    
 -0.11122591    
  0.18942620    
 -0.19478817    
 -2.17397828E-02
  4.30166386E-02
 -0.11712531    
  0.54685497    
  1.02213528E-02
  4.31240089E-02
 -0.54831547    
  0.17007528    
 -0.14785127    
  1.63499992E-02
  2.66674422E-02
  0.10956308    
 -0.22078812    
  0.37762991    
 -0.18071015    
 -5.97193167E-02
  0.42744437    
 -0.27549323    
  0.23453264    
 -8.73284787E-02
 -0.31465942    
  0.20209047    
  0.47795042    
  0.71661639    
  -1.2788733    
 -3.77399959E-02
  0.79585969    
 -0.96291476    
  0.35894516    
 -0.31449315    
  0.15570280    
 -4.76278737E-02
   1.4603149    
  -1.2538960    
 -0.24116132    
  0.65976793    
 -0.69054037    
  0.17185041    
 -8.22380483E-02
  0.20196828    
  0.12424722    
 -0.32621565    
  0.19806966    
 -0.18388487    
 -9.86019447E-02
  3.56274024E-02
  0.38185525    
  4.66747507E-02
 -0.18951358    
  6.10874407E-02
 -0.34614769    
  0.80684936    
 -0.94113010    
  0.25264478    
  0.71613652    
 -0.52609277    
  0.11949097    
 -0.25522229    
  0.54631168    
  -1.0154353    
  6.80535808E-02
  0.24911897    
   1.0934705    
 -0.85708177    
 -0.13874979    
  0.14681488    
 -8.06430262E-03
 -9.32881385E-02
  0.54232389    
  6.98533654E-02
  -1.0243316    
  0.55288190    
 -0.15866451    
 -0.36772454    
  0.27783033    
  0.60523570    
 -0.76600903    
  0.45830777    
 -0.11274032    
  0.49589953    
 -0.88909578    
  0.53848857    
 -0.43434787    
  0.16196844    
 -0.14022918    
  0.39465445    
 -0.16936283    
  0.12869132    
 -0.19065869    
 -0.33921489    
  0.70904529    
 -0.20207357    
 -0.35833150    
  0.20867486    
  0.45076099    
  0.31793365    
 -0.54824585    
 -0.20708627    
 -0.29657191    
  5.78203611E-02
  0.20728765    
  0.19442503    
  0.20646426    
 -0.48169196    
  0.23690949    
 -9.84404162E-02
  0.37037334    
 -0.84729809    
  0.81401229    
 -0.40854606    
  0.52735496    
 -0.41369528    
  0.23137411    
  8.78306404E-02
  7.51799271E-02
 -0.50342560    
  0.22590493    
 -0.23982695    
 -0.11370178    
  0.11370167    
  9.36098546E-02
 -0.45563856    
  2.64918171E-02
  1.29873361E-02
  0.39029711    
 -6.77468851E-02
  9.78556126E-02
 -0.21155760    
 -5.37768900E-02
  5.37771694E-02
  6.58462942E-02
 -1.48146711E-02
 -4.98731807E-03
  5.82697429E-02
  3.70415412E-02
  3.13227437E-02
  0.34337074    
 -0.21149278    
  0.65377253    
  -1.0926070    
  0.51679540    
 -0.15832560    
 -0.25610691    
  0.74064904    
 -0.51858753    
  0.12592706    
  0.50008142    
 -0.89794230    
  0.16705443    
  0.22698246    
 -0.29666314    
 -0.21161166    
  0.26187390    
 -0.10318404    
 -6.74417391E-02
 -9.76376235E-02
  0.41397563    
 -0.39492819    
  0.30637497    
  4.08217870E-02
  0.21152098    
  0.62042171    
 -0.91050440    
  0.10054145    
 -0.32008624    
  0.11844753    
  0.16172154    
  0.70215595    
 -0.66659677    
 -0.33997130    
  0.11025669    
 -8.00435841E-02
 -4.25595827E-02
  0.36101341    
 -0.27193442    
  0.66432691    
 -0.52654248    
  0.69314730    
 -0.23936357    
 -0.11660486    
 -0.15238513    
  3.63677517E-02
 -0.15879056    
  4.54621837E-02
 -0.34719673    
  0.28768295    
 -0.13083947    
  0.67140692    
 -0.98449832    
  0.59267682    
 -9.81596783E-02
 -4.11966853E-02
 -6.26706630E-02
  0.17315905    
 -0.30598027    
  0.42050293    
 -0.18830881    
 -0.11947358    
 -0.28599164    
  0.34032616    
  0.64891374    
 -0.22440070    
 -0.28978068    
  0.26107025    
 -0.27375543    
  6.98436275E-02
 -0.21622273    
  0.65037292    
 -0.85159063    
  0.45635694    
 -0.14780965    
 -0.11722965    
 -3.54476757E-02
  0.14824209    
 -0.11778276    
 -0.23572326    
  0.66098976    
 -0.27684811    
 -9.01502743E-02
 -0.13622963    
  9.77638662E-02
  0.30228108    
 -0.22223739    
 -0.18322670    
  7.33320341E-02
   1.1019734    
  -1.1070369    
  0.19326022    
  0.32565445    
 -0.54462373    
  0.16745493    
 -0.13164492    
  0.23612432    
 -0.20155331    
  0.13170971    
 -0.13170972    
  0.15692104    
 -0.10030153    
  0.59944099    
 -0.35991886    
 -0.68954378    
  0.12177258    
 -0.18871053    
  0.29152000    
  5.04314117E-02
  9.38192010E-02
  0.59659237    
 -0.44031152    
 -0.44230619    
  0.26592398    
  0.87165457    
 -0.63740516    
 -0.13755611    
  0.86426973    
 -0.77189624    
 -0.38467503    
  0.22561000    
 -7.14584067E-02
 -0.21786638    
  0.61090869    
 -0.23211138    
  0.75218093    
 -0.46449831    
 -0.39204183    
  0.55388474    
 -0.49561533    
 -0.21492302    
 -0.11778287    
  0.79323024    
 -0.65805668    
 -0.16862185    
   1.2201680    
 -0.76818234    
  0.18520364    
 -0.19827527    
 -0.11122593    
  6.63754418E-02
  0.15676825    
 -0.16598442    
 -0.17678189    
  0.25682396    
  8.20130482E-02
  9.02870372E-02
 -0.11016817    
 -0.22918513    
  0.10080417    
  6.19663410E-02
 -0.33304536    
   1.1548836    
 -0.52987349    
 -0.37702808    
  0.21375374    
 -0.34328854    
 -0.32378644    
  0.25782844    
  0.10251547    
  6.45388812E-02
  0.33234248    
 -0.39176595    
  0.36024031    
 -0.13709615    
 -0.27551138    
  0.35020274    
 -0.15099877    
  0.19906740    
 -5.94969541E-02
 -0.31749710    
 -5.40664531E-02
  0.19611432    
  0.72902530    
  -1.0121510    
 -0.12233849    
  4.68314774E-02
  0.41197988    
 -6.25208914E-02
  0.18462323    
  4.12818529E-02
 -0.62906915    
 -3.50922346E-02
 -5.12933061E-02
  0.66260999    
  0.37129644    
 -0.60613608    
 -0.40546447    
  0.27473137    
  0.24196000    
 -7.74868429E-02
 -0.24591188    
 -2.45410949E-02
  0.34354591    
 -0.12164468    
  0.16475527    
 -5.64135648E-02
 -0.42121267    
  0.43891326    
 -0.15123066    
  0.36024031    
  0.32779241    
 -0.40546471    
 -0.43078291    
  0.27727318    
 -4.58792262E-02
 -0.14635623    
  0.65718192    
 -0.35065660    
 -9.65106040E-02
  6.39880225E-02
  0.15650877    
 -0.38795224    
  8.00430477E-02
 -0.48550764    
  0.24783538    
 -0.17261204    
   1.2813365    
 -0.98284316    
  3.69436108E-02
 -0.13872714    
  0.33562186    
 -0.32968679    
   1.0270805    
 -0.95848250    
  0.22203775    
 -5.45598976E-02
  0.44216639    
  8.90110657E-02
 -0.37970093    
  0.36028287    
 -0.45278549    
 -8.74115899E-02
 -0.31365743    
  0.19647615    
   1.0767535    
 -0.48896694    
 -0.47060406    
  0.43078265    
 -0.52129769    
  0.20829698    
 -0.10346230    
  3.72130424E-02
 -0.60158020    
  0.25593355    
  0.30368251    
 -4.77400795E-03
  0.75574034    
 -0.58062142    
 -0.12838176    
  0.25283566    
 -0.27126852    
  0.26415116    
  0.19709261    
 -0.77563602    
  0.10280865    
  0.18327825    
  4.67368923E-02
 -0.15796335    
 -3.26120742E-02
  3.26113217E-02
  1.59146879E-02
  0.12361451    
  1.84331462E-02
 -0.10586794    
  1.51138622E-02
  0.49469590    
 -0.36806330    
 -3.58788483E-02
 -0.29532108    
  0.14799739    
  5.25048847E-07
  0.19197516    
 -5.84428422E-02
 -0.30010533    
  0.16126752    
  0.10109646    
  0.33921561    
 -0.62050736    
  0.39907521    
 -0.23496446    
 -8.45576823E-02
  0.34899870    
 -0.12350442    
  1.39869386E-02
  4.52563725E-02
 -8.88843462E-03
  0.17185068    
 -0.11966470    
 -0.12149832    
 -0.20653611    
  0.10064285    
  0.11541683    
  0.12460585    
 -0.15345341    
 -7.07357898E-02
  2.07260568E-02
 -0.19782646    
  0.21813130    
  1.99015643E-02
 -0.12024838    
  0.20067097    
  0.11980084    
  0.21015613    
 -0.41531685    
  2.44508851E-02
  0.10969902    
 -0.16941825    
  0.26826373    
 -7.32033551E-02
 -0.23161879    
 -0.21256129    
  0.45675865    
 -0.45020077    
  0.52639025    
 -0.25851041    
  0.20294118    
 -0.11676275    
  4.92271595E-02
  0.17940639    
  2.87792906E-02
 -0.14473882    
  2.02846546E-02
 -0.11028102    
 -0.19768511    
 -0.11573547    
  0.33559561    
 -3.11821438E-02
  8.66345167E-02
 -0.39104632    
  0.21451809    
  0.37870753    
  2.67570503E-02
 -0.28438702    
 -8.70121419E-02
  0.41656703    
 -0.57151556    
  0.20168538    
  9.15674344E-02
  0.11407213    
 -0.50711572    
  0.23541377    
 -4.48950268E-02
  0.74775153    
 -0.57482791    
  1.70217734E-02
 -0.18485633    
 -0.11272046    
  0.53329873    
  0.60795236    
  -1.0699873    
  9.57913846E-02
 -0.25613371    
  0.33024216    
 -2.25748960E-02
  4.02740650E-02
 -0.24195942    
 -5.60144940E-03
  4.93248627E-02
  0.59193683    
 -0.17759943    
  8.46525207E-02
 -0.35482067    
 -4.63986676E-03
  0.19004399    
 -0.47308600    
  0.36344171    
  0.33892214    
 -0.23700105    
  5.28426617E-02
 -0.31753424    
 -6.79103509E-02
  0.11236271    
  0.20854451    
 -0.53062749    
  0.42308688    
   1.0199034    
  -1.1553074    
  0.31481099    
 -0.42574188    
  0.16920133    
 -0.20329392    
  0.41886213    
  0.53486890    
  -1.0318497    
  0.24783635    
 -9.80362669E-03
 -7.67646506E-02
  0.30089217    
  0.14624579    
 -0.30830058    
 -0.17678189    
  0.21314950    
  0.24084330    
 -0.23195438    
 -0.40989894    
  0.11332773    
  2.93283891E-02
  0.70178014    
 -0.30989477    
 -0.28768277    
  0.14518282    
 -5.55697717E-02
  0.33647260    
  0.12456264    
  0.25564277    
 -0.63006300    
  0.20463298    
 -0.55695033    
  7.76500851E-02
  0.24811666    
  0.39796367    
  2.67471783E-02
 -0.80800182    
  6.98701516E-02
  0.18945362    
 -0.11272046    
   1.0053828    
 -0.65440601    
  0.18896608    
  0.26083469    
  0.12905677    
  -1.0764383    
  0.48550811    
  0.63908035    
 -0.82545811    
 -0.15252671    
  0.24561621    
 -0.10289399    
  0.13353102    
 -4.85738888E-02
 -0.41455567    
 -6.36249855E-02
  0.81981158    
  4.09503728E-02
 -0.62168908    
 -0.18232234    
  0.61797726    
 -0.22407281    
 -0.39390510    
  0.18232071    
  0.18327825    
  0.11725157    
 -0.29479948    
  0.19180116    
 -6.32811859E-02
  0.26352340    
  0.16348381    
 -0.39730158    
  3.82825397E-02
 -8.31772164E-02
  0.12004884    
 -1.82658434E-02
  0.76428843    
 -0.61079586    
  1.17876967E-02
 -0.11145521    
 -7.24294260E-02
  2.32032463E-02
  0.48480168    
  0.32510832    
 -8.96121114E-02
 -0.84210300    
  0.84877688    
 -0.40768459    
 -0.31015468    
  0.22677353    
 -0.30228117    
  0.14146584    
 -0.13657537    
  0.40057483    
 -0.19415598    
 -5.71584366E-02
  6.50634840E-02
 -8.20133016E-02
  0.48747817    
 -0.63453114    
  9.85203870E-03
 -0.18232185    
  0.86065358    
 -0.45127496    
 -0.52129674    
 -0.23638900    
  0.16833477    
  8.11246410E-02
  3.82204503E-02
  0.53062844    
  7.32632773E-03
 -0.27558967    
 -0.34710470    
  0.41673937    
 -7.92959705E-02
 -4.97611649E-02
  3.50917131E-02
 -6.09317496E-02
  0.91524303    
 -0.89451706    
  0.31798735    
 -0.13994893    
 -0.23610246    
  0.21441004    
  0.10798851    
 -0.40153617    
  0.47000375    
  0.57421416    
 -0.76837009    
 -1.80182401E-02
 -0.21184322    
  0.35555065    
  0.13598903    
 -0.45296660    
  0.58477956    
 -0.20671324    
 -0.19125000    
 -0.14448152    
  0.11258892    
  0.13814998    
 -0.16156991    
 -5.35405129E-02
 -5.01227099E-03
  5.85539863E-02
  0.74171132    
  -1.0631317    
  0.97837561    
 -0.70054489    
  0.10783254    
  2.63174344E-02
 -3.07711624E-02
  8.55221823E-02
 -0.32101822    
 -5.66645572E-03
  0.15252616    
 -2.46923901E-02
  0.34359002    
 -9.28312838E-02
  0.44488493    
 -0.74693811    
 -8.79695788E-02
  0.22084157    
 -0.12762310    
  8.52650106E-02
  4.69573513E-02
 -4.21615429E-02
 -4.90291752E-02
  0.29768211    
 -0.76267254    
  0.66885453    
  0.16231441    
 -0.25231034    
  0.38278881    
 -0.58595335    
  0.53256530    
 -0.58907825    
  0.52582884    
  0.50876153    
 -0.83975142    
  0.65411776    
 -0.86065394    
  0.23017661    
  0.33111769    
 -0.37897378    
  0.20334119    
 -0.11878271    
 -4.60902490E-02
 -0.12014497    
  0.44031173    
 -0.14336409    
 -0.42744324    
  3.57177705E-02
  0.18621227    
 -0.10212933    
 -0.18232137    
  0.15507144    
  0.25682396    
   1.0784672    
  -1.3188529    
  0.10807439    
  7.96681866E-02
 -0.34008324    
  0.11355496    
  0.87828952    
 -0.97303498    
  0.27518272    
  0.73472393    
 -0.55792010    
  0.88170749    
 -0.66570383    
 -0.26459581    
 -9.57257971E-02
 -0.39863834    
  0.48603144    
 -0.16819531    
  8.08034986E-02
 -0.25917301    
  0.47222042    
 -0.50225323    
  0.22314373    
  0.42319313    
 -0.50445557    
 -3.77401821E-02
  0.52933425    
 -0.47584665    
 -8.13453496E-02
  0.16618375    
 -0.19484025    
  0.25967744    
 -9.39653888E-02
  7.58652017E-02
 -0.33282527    
 -1.28205502E-02
  0.44551295    
  0.65739185    
 -0.77569073    
 -4.76278737E-02
  2.88487934E-02
 -0.26426247    
  0.24994205    
  9.56950337E-03
 -8.96128789E-02
  0.15415117    
  0.34092665    
  0.13353167    
 -0.53424525    
 -1.43197030E-02
 -0.18424572    
  0.26724318    
 -0.41658801    
  0.60185593    
 -0.35877874    
  0.12361451    
  0.17453915    
 -8.98563936E-02
 -0.31365785    
  0.30507347    
 -2.62025949E-02
  0.53270799    
 -0.59665620    
 -0.12014497    
 -2.69552991E-02
  0.56506497    
 -0.63288832    
  0.48595783    
 -0.22945756    
 -0.32298958    
  2.46918146E-02
  0.79728717    
 -0.68766719    
  0.19319206    
  0.12675178    
 -0.17757031    
 -0.13692217    
  5.80637120E-02
  0.33647242    
 -0.19337162    
  0.12516291    
 -0.15219238    
  6.62492886E-02
  1.27390968E-02
 -2.99805738E-02
 -9.57457945E-02
  0.37797755    
 -0.22724999    
  0.86478078    
 -0.82050806    
  0.21840747    
 -0.38510370    
 -0.10278077    
  0.38813409    
  0.43531844    
 -0.58597815    
 -0.17745578    
  0.21730103    
 -0.18388487    
  0.54679048    
 -0.25910881    
 -0.22843948    
 -0.11722965    
  9.03228894E-02
  2.69072335E-02
  0.27655870    
  0.27925700    
 -0.72407669    
  0.16826138    
  0.70851499    
 -0.70851541    
 -5.92424385E-02
  3.23356315E-02
 -0.25196430    
 -0.13771656    
   1.1337811    
 -0.82452065    
  0.87915653    
 -0.97200584    
  0.40366158    
 -0.14337833    
 -0.15762873    
 -0.19311127    
  0.39953041    
 -5.71584366E-02
 -0.18906687    
 -0.12414929    
  0.25704494    
 -0.26860633    
 -4.15482260E-02
  0.19735985    
  0.63158935    
 -0.60701841    
 -0.19797741    
   1.1315928    
 -0.77669442    
 -6.86967596E-02
  4.77312356E-02
 -8.39350000E-02
  0.12136124    
  0.30988252    
 -0.52793717    
  0.59732920    
 -0.20720963    
 -0.59191883    
 -6.23129308E-03
  0.24783635    
  0.23767200    
  0.21386944    
 -5.75241894E-02
 -0.19556649    
 -0.44005653    
  0.19671060    
  0.38136801    
 -3.18608768E-02
  0.40546542    
 -0.81815022    
  0.13692304    
 -0.39603165    
  0.17997107    
  0.65109891    
 -0.38873386    
  4.85743284E-02
 -1.73915979E-02
  0.10008350    
  0.11247829    
 -0.25741163    
 -0.12700041    
  0.87155461    
 -0.83073258    
  0.18232179    
 -6.01040907E-02
 -0.11226673    
 -6.65201098E-02
  0.19197516    
 -7.24294260E-02
 -4.70507797E-03
  0.22691047    
 -0.21285775    
  9.31935832E-02
 -0.52219033    
   1.0962287    
 -0.79612339    
  7.63726681E-02
  0.22314328    
 -0.33725670    
  0.18048880    
 -0.46451339    
  0.42712668    
 -0.11599914    
  2.63860319E-02
  0.17185041    
  4.29250263E-02
  0.44662285    
 -0.62057620    
 -5.01227099E-03
  5.01280138E-03
 -1.00495787E-02
  0.13668330    
  0.38918048    
 -0.81691843    
  0.19574533    
  0.16363026    
 -0.22078812    
  0.91629094    
 -0.73888278    
  0.52452415    
 -0.53442514    
 -9.99983028E-03
  0.37657577    
  9.84398127E-02
 -0.52129769    
  0.19105551    
  0.10318399    
 -0.47866943    
  0.26528072    
  0.15276302    
 -0.13353129    
 -0.14861098    
  0.10480828    
  0.20608370    
 -0.52578133    
  0.16968571    
  0.15991476    
  4.33811471E-02
  0.38320625    
 -0.51404613    
  0.17693156    
  0.19574440    
  0.31237492    
 -0.47707441    
 -0.28622794    
  0.11519578    
  0.27069953    
 -0.42744324    
  0.19735985    
  0.39713898    
 -3.05629726E-02
 -1.38887139E-02
 -8.76469910E-02
 -0.22123685    
   1.1283256    
 -0.53526181    
  0.26236412    
 -0.79985732    
  8.62606764E-02
 -0.19062009    
  0.16551423    
 -0.23272344    
  0.10642982    
  0.76053655    
 -3.19658965E-02
 -0.73823225    
 -0.28445089    
  0.24484271    
 -0.12348095    
 -0.26694670    
  0.39546528    
 -2.03053448E-02
  0.56181139    
 -0.62532407    
  5.33168077E-07
  7.37176538E-02
  0.50062186    
 -0.35447940    
 -7.27585256E-02
 -5.82686700E-02
  0.75846696    
 -0.82567567    
  0.31406856    
 -6.87134340E-02
  5.69261946E-02
 -0.28111526    
 -1.58320945E-02
  0.32424003    
 -4.72532623E-02
 -0.19530900    
 -9.23731849E-02
  0.48468035    
 -0.43231201    
  0.12905724    
 -0.27137360    
  1.16955480E-02
  5.10020517E-02
 -3.94425876E-02
   1.0021516    
 -0.96271080    
 -1.67127158E-02
  4.93248627E-02
  0.15338685    
   1.0289634    
  -1.3197082    
  0.46307802    
  0.28381366    
 -0.26091191    
 -0.13731205    
  0.16338453    
 -0.11686400    
  0.32220301    
 -0.50287271    
 -0.27131593    
  0.47243598    
 -0.29445237    
  0.36479399    
 -9.07918289E-02
 -0.57628220    
  0.26349518    
  0.48333290    
 -0.15415053    
  3.59317027E-02
 -0.57145047    
 -0.11000083    
  0.36054423    
  0.23496518    
 -0.12260254    
  2.85737589E-02
 -7.30243996E-02
  0.51987535    
 -0.39649594    
  4.45414102E-03
 -0.11279504    
  8.11905041E-02
  0.10030214    
 -0.25905016    
  0.23383921    
 -0.11247792    
  0.55552584    
 -0.39730161    
 -0.34627712    
  0.21158330    
  0.60824734    
 -0.17676775    
 -0.38601816    
 -0.14824311    
 -8.60737935E-02
  0.19349562    
 -0.21622396    
 -9.64611322E-02
  0.48258209    
 -0.20284392    
  0.13830489    
 -6.89923316E-02
 -0.12337827    
  0.28007779    
 -0.26007620    
  0.15979253    
 -0.31476775    
  9.89826098E-02
  0.21999726    
  7.68051222E-02
 -0.10233913    
  0.55714947    
  0.47000387    
  -1.0622442    
  0.44342566    
 -0.69028586    
  0.15333375    
 -2.48149000E-02
  0.41712219    
 -0.47931862    
 -0.14970420    
  0.90001011    
 -0.20376174    
 -0.60716903    
 -9.53109115E-02
  0.21309400    
 -7.87803307E-02
 -6.78228736E-02
  0.57536381    
 -0.37948927    
 -5.43343052E-02
  0.53984171    
 -0.26621771    
 -0.62957364    
  8.33823234E-02
  0.50681758    
  6.60438240E-02
 -0.29522851    
  0.42216000    
 -0.21325873    
  0.34637642    
 -0.49643677    
  2.35310458E-02
 -9.25230458E-02
  0.11551316    
 -0.11042377    
 -0.33444402    
  0.23302445    
  0.45300567    
  0.15210779    
 -0.23782156    
 -0.39002165    
  0.11394422    
  0.46679297    
  5.01676351E-02
 -0.10638009    
 -0.25423393    
  0.47601619    
 -0.61709410    
  0.11890491    
 -4.49357461E-03
  0.10671127    
 -0.18637820    
 -0.23541436    
  0.20570873    
 -0.15164156    
  0.17645618    
 -4.91362391E-03
  0.28521580    
 -8.90332758E-02
 -0.27294701    
  0.22314389    
 -0.25009885    
  0.65698200    
 -0.87603462    
  0.24600877    
  0.33950740    
 -0.19605225    
 -0.38268521    
  0.66574848    
 -0.31585288    
 -0.60217470    
  0.43121791    
  0.51421005    
 -0.48087278    
  0.98695809    
  -1.0965785    
  0.22314373    
  0.21825328    
 -0.28376892    
  0.61462235    
 -0.56881243    
  9.03228894E-02
  3.13227437E-02
 -8.84980988E-03
   1.0531501    
  -1.2652434    
  0.44496748    
 -0.30664077    
  0.31714839    
 -0.16642050    
  0.59371316    
 -0.70227933    
 -0.16413839    
 -0.16410938    
   1.0213963    
 -0.86270624    
  2.03608650E-07
  0.39819261    
 -0.25654098    
  0.81719959    
  -1.0617974    
  0.36447614    
 -0.11048847    
  4.56705540E-02
  0.53638887    
 -0.43460664    
  0.25489202    
 -0.40702844    
 -0.15180552    
  0.90861088    
 -0.93071097    
  0.12088247    
  0.26007712    
 -0.35885778    
  0.87044674    
 -0.72334611    
 -4.72748745E-03
  1.41169578E-02
 -0.37554258    
  0.29277125    
  0.25018600    
  0.43275765    
 -0.80136067    
  0.29904565    
 -0.13595602    
 -0.18038212    
  3.98917459E-02
  0.19251104    
 -0.14345600    
  6.18756488E-02
  3.44011821E-02
  2.85737589E-02
 -9.86019447E-02
 -2.62488946E-02
  0.21887906    
 -2.15988997E-02
  0.21525215    
 -0.56137860    
 -0.17494084    
  0.81092995    
 -0.77482539    
  0.35950837    
  0.26768172    
 -0.25782937    
  1.94184221E-02
  5.60897365E-02
 -9.53099430E-02
  0.34003758    
  6.54280335E-02
 -6.18751086E-02
 -0.35870329    
 -3.09295338E-02
 -0.12237468    
  0.10120964    
  0.30622554    
 -0.24402921    
 -0.19343920    
  0.37659755    
 -0.15834385    
  0.12429781    
  0.62831986    
  -1.0468570    
  0.12941186    
  0.34796694    
  0.54611433    
  -1.0169340    
  0.43339369    
 -3.88815179E-02
 -0.22094317    
  0.18962118    
  0.86977029    
  -1.2797912    
  0.64041078    
  0.75270933    
 -0.96508038    
  8.14156607E-02
 -0.10399022    
 -0.23577936    
  2.84927245E-02
  0.29468048    
 -0.17814595    
  0.27763200    
 -0.51335496    
  0.62776470    
 -0.29673162    
 -2.29890067E-02
  9.74221751E-02
 -0.12572661    
  0.45067900    
 -0.11969026    
 -0.57957256    
  0.34432936    
  0.47271752    
 -0.76330262    
  0.60189867    
  3.44325826E-02
 -0.35447940    
 -0.29354748    
  0.14231651    
  0.19834931    
 -9.65667292E-02
  8.81628841E-02
 -9.27809849E-02
 -0.21049237    
  0.71853650    
 -0.53146362    
  0.35192463    
 -0.45150828    
  2.58415658E-02
  6.89929277E-02
 -9.48332921E-02
 -4.82665598E-02
 -0.16058138    
  0.59492987    
 -0.32023501    
  0.25403374    
 -6.27654120E-02
 -4.05664416E-03
 -0.13469303    
 -4.66293795E-03
 -0.12422843    
 -7.69609958E-02
  2.81716324E-02
  0.46303537    
 -3.92203592E-02
  9.69613642E-02
 -0.43561783    
  0.39176592    
 -0.14442766    
 -0.14095744    
 -0.30932197    
  0.43421483    
 -1.22200958E-02
  0.17271233    
 -0.12861764    
 -0.16136673    
  4.59812395E-03
 -0.41468200    
 -7.19740242E-02
  0.12604085    
   1.8357345    
  -1.5663098    
 -6.75579980E-02
 -3.27890553E-02
  0.19611432    
 -0.19611414    
  0.55961585    
 -0.34540072    
  0.32940021    
 -0.38946468    
  4.65203188E-02
  0.11170414    
 -0.11626042    
 -0.51387459    
  0.70075208    
  1.12994341E-02
 -0.23538981    
 -3.37384194E-02
  0.32378739    
  0.39357409    
  6.48371577E-02
 -0.85329568    
  0.59070605    
 -7.88291693E-02
 -0.64090872    
  0.36264539    
 -0.28214237    
  0.49186271    
 -2.73987241E-02
 -0.38484550    
 -0.13062064    
  0.10477975    
 -5.93158305E-02
  0.10536076    
  2.95584239E-02
 -3.45710404E-02
 -7.83688501E-02
  0.44105646    
 -0.38813451    
  0.45245370    
 -0.63890731    
 -6.23129308E-03
 -0.11934734    
  0.19166693    
  0.50147963    
 -0.50731099    
  0.46045563    
  0.74876720    
 -0.97560662    
 -0.25728536    
  0.41143537    
 -0.13126561    
 -0.34830582    
  0.74923694    
 -0.54681844    
 -3.73374522E-02
  0.94415969    
 -0.61783212    
 -0.31015518    
  0.22847725    
 -6.14220165E-02
 -7.51525164E-02
  6.14854358E-02
  0.13696615    
 -0.61618680    
  0.57536441    
 -9.61434394E-02
 -0.13222082    
  0.34984574    
 -0.12147967    
 -0.26028225    
  2.13917159E-02
 -0.11778398    
  0.32277301    
 -0.17373791    
  0.34012881    
 -0.13248894    
 -0.22836466    
  0.28898987    
 -0.47235993    
  0.32472366    
 -9.03222263E-02
  2.94136219E-02
  0.25826812    
 -0.35454568    
  0.51295120    
  0.24456805    
 -0.56461561    
 -0.23084912    
  0.32695621    
 -0.32144603    
 -0.20679453    
   1.2775496    
 -0.43121737    
 -0.35048264    
 -0.51632845    
  0.82235920    
 -7.87808448E-02
 -0.26499072    
  0.61078733    
 -7.71471336E-02
 -0.75252008    
  0.22738965    
  0.57880092    
 -0.70509446    
  0.39256129    
 -0.36412472    
  0.70244986    
  -1.0121791    
  0.48501748    
  0.10418293    
 -0.41433850    
  0.10160995    
  3.79197672E-02
 -5.74316457E-02
 -0.25695950    
  0.22186916    
  5.08911954E-03
 -0.18333814    
 -0.20951733    
  0.39791867    
 -4.65194397E-02
  0.29951626    
 -0.15676811    
  0.90707439    
  -1.2481438    
  0.10986728    
   1.0947511    
 -0.84536463    
 -0.43983185    
  0.26290223    
  0.27551192    
  0.17206515    
 -0.26615134    
  0.39796367    
 -0.45327622    
  7.74876624E-02
 -0.42539868    
 -0.10610706    
  0.54457796    
  6.29139841E-02
 -0.11170376    
  0.22677353    
 -0.28768232    
 -1.95124075E-02
 -0.32277256    
  0.30788508    
 -0.15665412    
  0.47146484    
 -0.25654098    
 -0.20909226    
  0.52582884    
 -0.55533016    
  0.46173596    
 -0.31187260    
  7.92494640E-02
  0.25131425    
 -0.43936744    
  0.45041671    
 -0.13300785    
  8.33362807E-03
 -0.16667727    
 -0.19415694    
   1.1470242    
 -0.86381650    
  0.23118319    
 -0.62107539    
  0.39436674    
  0.31845331    
 -0.48307651    
 -0.12306098    
  0.15415101    
  0.18571694    
  0.43057135    
 -0.46945253    
 -0.30098695    
  5.78203611E-02
  0.23875128    
  0.14780979    
 -0.15224424    
 -0.51082629    
  0.48379645    
  0.64401478    
 -0.99613446    
  0.70925051    
 -0.29946616    
 -8.07623044E-02
 -0.14022918    
 -0.24901372    
   1.1695958    
 -0.83312291    
  0.15906470    
  0.65459824    
 -0.49924779    
 -0.37012643    
  5.19487355E-03
  0.11720661    
  0.94625235    
 -0.66666681    
 -0.42304093    
 -0.27359647    
  0.19044778    
 -2.93285493E-02
 -7.41071254E-02
  0.59205139    
 -0.36379209    
 -0.12482230    
 -7.18872175E-02
  0.17609026    
  4.58099544E-02
  0.67810959    
 -0.67810887    
 -0.13282163    
  0.16223456    
 -0.34228539    
  0.65501392    
 -0.28885975    
  0.10299956    
 -3.02397255E-02
  0.17645660    
 -8.03487673E-02
 -0.22713527    
  8.61780643E-02
  0.20649187    
 -0.39802942    
  0.15415074    
 -0.13762084    
  0.44650608    
 -0.35767415    
  0.38185525    
 -0.20790192    
 -0.10163211    
 -0.14489120    
  0.30368251    
  0.18099788    
 -0.29878044    
  0.35040522    
  0.60269922    
 -0.24885863    
 -0.60246378    
 -8.09701066E-03
  0.11506950    
 -0.27329329    
  8.66146907E-02
  0.29312539    
 -6.04213588E-02
 -0.54843366    
  8.60130712E-02
  3.77409123E-02
  0.40369946    
 -0.20736732    
  2.45316699E-07
  0.25228047    
 -0.15302528    
 -0.17135923    
  0.71166617    
  2.49165725E-02
 -0.47854114    
 -0.66117197    
  0.65755647    
 -0.49643782    
  0.15923981    
 -9.02461708E-02
 -0.23713039    
  0.95767629    
 -0.46246496    
 -0.20401514    
  0.69839686    
 -0.73593390    
  0.32390362    
 -0.40942642    
  0.12305932    
 -0.32704237    
  0.45065764    
  0.13062054    
 -0.63372290    
  0.64991844    
 -4.09889556E-02
 -0.15834385    
 -7.63724372E-02
 -0.11778398    
  0.38542464    
  0.32249385    
 -0.66139919    
  0.23219420    
  0.11477554    
 -6.64148629E-02
 -0.11831987    
 -0.41273713    
  0.41273764    
  0.58078456    
  2.13912409E-02
 -0.57830709    
  0.75709617    
  -1.0260866    
  0.40546536    
 -1.24222264E-02
  0.35709122    
 -0.10438955    
 -0.47065103    
  0.13093762    
   1.2488596    
 -0.52659470    
 -0.74525362    
  5.29420731E-07
  0.11830001    
 -0.15621915    
  0.41667438    
 -5.56610301E-02
 -0.29556867    
 -0.38088334    
   1.0465055    
 -0.52645105    
 -0.43138808    
  0.27395132    
  0.57074499    
 -0.49532154    
  0.19716826    
  0.15565319    
 -0.10769857    
 -0.46933517    
 -5.49585707E-02
  1.68078337E-02
 -0.13036273    
   1.4371920    
 -0.74404526    
 -0.34409571    
  0.20512533    
  0.21511112    
 -0.54867870    
 -0.32737729    
  6.80535808E-02
  0.25932327    
 -6.28471076E-02
  0.62028581    
 -0.12032983    
 -0.18692197    
  0.74137241    
 -0.83668250    
  0.43685174    
 -0.46775877    
  9.81599316E-02
 -0.48805225    
 -8.28061029E-02
   1.2097118    
 -0.52378452    
 -0.51445466    
  0.12516288    
  0.29832053    
 -0.38776585    
  0.12619373    
  7.92494640E-02
 -0.13762084    
  0.14710099    
 -9.38960388E-02
  0.56919199    
  0.14953202    
 -0.52182835    
 -0.24464956    
  0.16496107    
  6.25204891E-02
 -0.13911238    
  0.22214834    
 -0.41950664    
  0.44313028    
  3.06536183E-02
 -0.27642453    
 -8.83689746E-02
 -6.16433956E-02
  0.23120382    
  0.62677234    
 -0.98738652    
  0.72869223    
 -0.52146423    
  0.11599899    
  0.12935647    
 -0.14858776    
  1.92314498E-02
  4.75129113E-03
 -7.37431496E-02
  0.31287226    
 -0.24865350    
  4.67368923E-02
  0.24571745    
  0.43363625    
 -0.31585288    
 -0.27193347    
 -6.01040907E-02
 -0.13226719    
  0.30644402    
 -0.21943223    
  0.27721095    
 -0.17185001    
 -0.28768131    
  0.10034825    
 -0.40295571    
  0.22764394    
  0.16012119    
 -3.10913771E-02
  0.33647272    
  0.70063823    
 -0.65292227    
 -0.60077369    
  0.40764162    
  0.44245362    
 -0.63350970    
  0.23361513    
 -0.16251917    
 -0.24294692    
  0.81922936    
 -0.87052214    
 -6.60117483E-03
  0.26083517    
 -1.54244155E-02
  0.12180523    
  0.19523470    
 -0.29146206    
  0.13668330    
 -8.74115899E-02
 -0.37469259    
  0.78654855    
 -0.74544603    
 -0.19992572    
  0.72143221    
  0.55676591    
 -0.36519155    
 -0.37948927    
   1.1113514    
 -0.69949627    
 -0.39280587    
 -0.12547791    
  0.86471629    
 -0.94253218    
  0.25835493    
 -1.80182401E-02
 -0.11551258    
 -0.16012160    
  0.41934037    
  6.47848323E-02
 -0.21762340    
  0.21021597    
 -0.26683557    
  0.14439453    
 -5.17358705E-02
 -6.39478639E-02
  0.44250667    
 -0.21936293    
 -6.22769631E-02
 -0.11928943    
 -8.00429583E-02
 -7.10967109E-02
  0.41940233    
  0.20004141    
 -0.17273606    
 -0.40546438    
  0.36070713    
 -0.10379710    
 -0.26706243    
  0.20252450    
 -0.34484074    
  0.25782934    
  0.25181893    
 -0.61500871    
   1.1051266    
 -0.61410367    
 -0.30110428    
  0.37063107    
 -0.14856920    
 -0.19014350    
 -0.11061016    
 -2.73715528E-07
  7.86931142E-02
 -2.73982622E-02
 -8.09681267E-02
  0.63101572    
 -0.40546474    
  1.90490261E-02
  8.29909482E-07
 -0.13622963    
  0.92168123    
  -1.0240444    
  0.30254102    
  6.84030578E-02
  0.77446014    
 -0.76623005    
 -0.20386314    
  6.32823035E-02
 -6.32811859E-02
  0.10485869    
 -8.98944139E-02
  0.10783254    
 -5.48078269E-02
 -0.53297770    
  0.92425901    
 -0.54856575    
  0.32938311    
 -0.18153067    
 -0.21605997    
  0.31093851    
 -7.60988370E-02
 -6.23697713E-02
  0.38882601    
  0.16653746    
 -0.67624497    
  0.30567595    
  0.60501325    
 -0.96227616    
  0.80962247    
 -0.61270201    
  0.10536075    
  0.32082200    
 -0.13850069    
 -0.53899652    
  0.63562298    
 -0.80437213    
  0.57214230    
  0.10245154    
  0.41910446    
 -0.67363459    
  6.54447153E-02
  0.25782955    
 -0.14660314    
  0.59317046    
 -0.56522441    
 -0.13016240    
 -0.31342110    
 -6.33120388E-02
  0.16805859    
 -2.80137565E-02
 -6.97546227E-07
  0.48550823    
 -0.27149633    
 -9.11899433E-02
  0.52380592    
 -0.48923537    
 -3.46733032E-07
 -0.11838948    
 -1.65285505E-02
  0.74193740    
  7.14588687E-02
 -0.64037806    
 -8.27722102E-02
 -0.14154050    
  0.39567062    
 -0.17604177    
  0.51363885    
 -0.47676718    
 -0.18322670    
  0.56271666    
  0.31365791    
 -0.84956229    
 -0.21130891    
  0.40328428    
  3.01096346E-02
 -0.35184309    
  0.35184377    
  9.29963812E-02
 -7.61888549E-02
 -0.24953051    
  0.24116208    
  0.36545944    
 -0.33647192    
  0.67668569    
  -1.0131581    
  0.47356901    
  0.43468976    
 -0.60498428    
 -2.56423093E-02
 -3.97395156E-02
  7.79618025E-02
  9.15148705E-02
 -0.33040649    
  0.16989951    
 -5.03535233E-02
 -0.21962893    
  0.53509015    
 -0.31077874    
 -0.17301841    
  0.78085303    
 -0.95653027    
  0.26592398    
  6.86550438E-02
  0.43196747    
 -0.33278713    
  4.61298227E-02
 -0.36137009    
  0.98009366    
  0.26930234    
  -1.1276997    
  0.22314379    
 -0.17237063    
 -7.18263537E-02
  0.25661975    
  8.19716603E-03
 -0.15415059    
  0.51652342    
 -0.54062104    
  0.14082161    
 -0.18571684    
  0.15996487    
 -0.13976169    
  0.92028260    
 -0.97157681    
  4.62810658E-02
  0.20386343    
 -0.19386292    
  3.42334919E-02
 -0.11718144    
  0.17780766    
  9.07753706E-02
  9.83107910E-02
  9.29240063E-02
  0.14877322    
 -0.33177739    
 -3.75823975E-02
 -0.26662794    
  0.23638894    
 -8.22380483E-02
  0.24387941    
 -0.13994893    
  0.16936266    
  0.26570341    
 -0.64435649    
  0.66361481    
 -0.62724692    
  4.48954850E-02
  7.06178173E-02
 -0.33738109    
  0.57854337    
 -0.41985363    
  0.11778279    
  0.13955189    
 -0.32477665    
 -5.83121506E-03
  0.23823330    
 -0.31730321    
  0.43457317    
 -0.21905327    
  4.48954850E-02
  4.86579165E-03
 -0.23412548    
  0.72038031    
 -0.35029894    
 -0.38242742    
  0.21691324    
  0.61788487    
  0.14990635    
 -0.78799307    
  0.11551316    
 -5.60891367E-02
 -0.21357502    
 -1.19752456E-02
  0.46016592    
 -0.40736800    
  0.12348185    
  7.93833919E-07
  0.44507393    
 -0.54595506    
  0.33407542    
 -0.44005653    
   1.0008144    
  -1.1334592    
 -0.23026100    
  0.23732758    
  0.28061423    
  0.82966644    
 -0.47885954    
 -9.83105823E-02
 -0.41376463    
  3.68149206E-02
  0.60174459    
 -0.66387600    
  0.43078318    
  0.30010441    
 -0.43363595    
 -0.29086104    
  0.48893136    
  0.13840269    
 -8.88687149E-02
  0.21941912    
 -0.64934450    
 -3.48872207E-02
 -4.23030853E-02
  0.27369618    
  9.82936546E-02
  0.97656476    
  -1.0200502    
  0.59271318    
 -0.36336666    
 -0.42509022    
  0.12675175    
 -0.14861098    
  0.10480828    
 -2.51899548E-02
  0.59681636    
 -0.38186896    
  0.18711123    
 -0.33783910    
  6.93122670E-02
 -0.34905195    
  0.43046665    
  9.79255214E-02
 -0.25826845    
  0.23943497    
  0.22085923    
 -2.78228167E-02
 -0.70894468    
  0.35985440    
 -0.48162666    
  1.42858550E-02
 -0.40546432    
  0.26072580    
  0.45347357    
 -8.70120823E-02
  0.16223456    
 -2.44505331E-02
  0.90634024    
 -0.77652854    
  0.54080606    
 -0.45742458    
 -8.33813697E-02
  0.53573060    
 -0.73736829    
  4.67618182E-02
  0.12396815    
  0.39796367    
 -0.95310456    
  0.51860833    
 -0.26469177    
  0.48876551    
 -0.18306482    
  0.98694849    
  -1.0279564    
 -0.30173439    
 -0.19370705    
  0.42312035    
 -0.19237113    
  4.15485352E-02
  0.60507822    
  0.28051385    
 -0.67649907    
  0.28886020    
 -0.19012584    
 -3.92208956E-02
 -0.39882103    
  0.76654577    
 -0.50571018    
  0.21082337    
 -0.35903898    
 -0.12595177    
  0.14934605    
  0.20800093    
 -0.28611910    
  0.45425534    
  6.89926445E-02
 -0.54856509    
  0.28286257    
  0.25826812    
 -0.81186306    
 -9.69920084E-02
   1.1290095    
 -0.45928216    
 -0.35464600    
  0.14445101    
  0.10008403    
  0.16542487    
 -9.89035144E-02
  0.24080811    
 -0.16000496    
  4.46504764E-02
  5.93397506E-02
 -0.39931074    
  0.25810862    
  0.31802246    
  4.05460633E-02
 -0.45815277    
  8.05777006E-07
  5.10319173E-02
 -3.54476757E-02
  2.54469756E-02
 -0.23071070    
  0.98713875    
 -0.53228056    
 -0.25995830    
  0.13157579    
 -0.18506487    
  0.32144663    
 -0.35496959    
  0.35496929    
  7.29688630E-02
 -0.20025840    
  0.11526573    
 -6.23906441E-02
 -0.25808084    
  0.39803007    
 -1.88332554E-02
 -0.34640723    
 -0.13199598    
  0.69926310    
 -0.47980723    
  0.22018377    
 -0.27069923    
  0.14448170    
 -0.16542421    
  0.22631316    
 -0.30327407    
  0.11841784    
  0.38322261    
  0.54818118    
 -0.49429625    
 -0.58451355    
  0.23484008    
  0.59806973    
 -0.37028575    
 -0.20025840    
  0.77770412    
 -0.95551056    
  0.11236271    
 -0.17942642    
 -9.06974897E-02
  9.06972960E-02
  9.89826098E-02
  9.00600851E-02
 -0.17185098    
  0.33484772    
 -0.11626042    
  0.20191519    
  0.55105007    
 -0.86903793    
  0.25245371    
 -0.34930286    
  0.27917126    
 -0.11298760    
 -0.20653611    
 -0.27598605    
  0.77497679    
  0.38865811    
 -0.79233927    
  0.57100940    
 -0.52400339    
  0.18994553    
 -5.64135648E-02
  0.14903593    
 -0.24747528    
  0.62168831    
 -0.84729856    
  0.38467431    
 -0.53779697    
 -7.46614411E-02
  0.37662891    
  5.68631366E-02
 -0.14581080    
  9.42530930E-02
  0.30343014    
  0.11778330    
 -0.53899741    
  0.69908148    
 -0.41587400    
  1.33630233E-02
 -6.39478639E-02
  0.23812473    
  0.29139292    
 -0.76811099    
 -0.34730983    
  0.77449250    
  0.28082252    
  0.77387029    
  -1.3166667    
  0.16353324    
 -4.85738888E-02
 -3.21875811E-02
 -0.12422843    
  0.19197516    
 -0.42308593    
  0.17675090    
 -0.20377879    
  0.50945508    
  0.19051871    
 -0.50179541    
  0.72901332    
 -0.59267694    
  3.37387957E-02
  0.91344327    
 -0.79724103    
 -0.24770346    
  0.42509064    
  3.81332412E-02
 -0.37037334    
   1.0394233    
 -0.43105131    
 -0.60345870    
  0.35176057    
  6.87277596E-03
 -0.28768265    
 -0.36519107    
 -0.19556601    
  0.47499159    
  0.14773314    
 -8.03998709E-02
  0.11830001    
  0.37184843    
 -9.87349600E-02
  0.39280695    
 -0.87674308    
  0.40886053    
 -0.27532881    
 -8.86359140E-02
 -0.24160561    
  0.99623775    
 -0.67496401    
  1.34228440E-02
 -0.32850471    
  3.03966906E-02
  0.24798129    
  0.27237898    
 -0.24019121    
 -0.38088334    
  7.64708593E-02
  9.36360508E-02
  0.77103847    
 -0.31297821    
 -0.34712926    
  0.18647981    
 -0.16667727    
 -1.48146711E-02
  0.13041727    
 -0.28042960    
  0.28478792    
  2.15065554E-02
  0.28980765    
 -0.53990632    
  0.63695294    
 -0.80301350    
  0.38592070    
  4.37655719E-03
  0.19748996    
 -0.51321876    
  0.37094426    
 -0.30155149    
  0.31794593    
  0.19511235    
  0.43078271    
 -0.63816476    
  1.63272396E-02
  0.27135497    
 -0.29180551    
   1.0375570    
 -0.32193676    
 -0.71149600    
 -0.39319578    
  0.32508388    
  2.88018668E-07
 -0.15709276    
  0.13030538    
 -7.51525164E-02
 -0.11900315    
 -0.11641100    
 -0.10398937    
  0.41907156    
 -5.08185662E-02
  4.63053733E-02
  0.78804576    
 -0.58408940    
 -0.39263216    
 -5.47927944E-03
  0.39441511    
 -0.22314277    
 -0.18232083    
  0.16363026    
  0.16086662    
 -0.11928943    
  0.30562007    
 -0.55628848    
  0.62705660    
 -5.75241894E-02
 -0.18363793    
  0.19670992    
 -0.53714222    
 -2.24735551E-02
  0.25005081    
 -0.41658801    
  0.97493905    
 -0.67061752    
  0.67566836    
 -0.60403949    
 -7.16290623E-02
  2.44508851E-02
  0.27308345    
 -0.49381331    
   1.2681351    
  -1.1651866    
  0.15570280    
 -0.16115135    
  3.75371538E-02
  0.11895104    
 -1.41171953E-02
 -0.17007379    
  0.53524387    
 -0.80437213    
   1.1854198    
 -0.78980607    
  0.16400300    
 -0.13473223    
 -0.19004406    
 -3.55057456E-02
  9.03324576E-07
 -0.37578875    
   1.0809122    
 -0.68721241    
  0.52609348    
 -0.28071263    
 -0.16034245    
  8.83695707E-02
 -0.16164167    
  0.45675823    
 -0.19125000    
  0.19863047    
 -7.63728991E-02
 -0.26157185    
  0.12121304    
 -4.19641323E-02
  0.41494378    
 -0.44393164    
  0.14146584    
 -0.16126791    
  0.36464334    
 -0.40546584    
  0.17185041    
  0.16536537    
 -0.41856134    
  0.30864742    
  0.12833139    
  0.39075878    
  -1.0134537    
  0.39406291    
  9.13278293E-03
  1.80189889E-02
  0.18306494    
 -0.10164964    
 -0.39319578    
 -1.84620284E-02
  0.52071476    
 -0.36567751    
  0.12014515    
 -3.35761346E-02
 -4.48950268E-02
  0.30913386    
 -0.16671382    
 -4.98964302E-02
  0.26057392    
 -0.56230819    
  0.18337005    
  2.58415658E-02
 -0.18436401    
  0.68080091    
  4.25591618E-02
 -0.43721434    
 -0.61772394    
   1.2851986    
 -0.57931197    
 -0.17475501    
  0.95473796    
 -0.96992785    
  1.01531297E-02
 -6.25201836E-02
  0.40546530    
 -8.60346332E-02
 -0.20284392    
 -7.44770244E-02
 -4.21113148E-02
 -1.62599701E-02
  0.19768578    
 -0.13417231    
 -0.26905259    
  0.61645478    
 -0.53280526    
  0.26426244    
 -0.22195940    
  0.35489845    
 -9.11691412E-02
 -0.18962070    
 -3.92206050E-02
  0.73511136    
 -0.40272912    
 -0.25542068    
  5.27625158E-03
  0.15113947    
 -0.16172135    
  8.65681842E-02
  0.84660065    
 -0.77598292    
 -0.22314426    
 -0.17327188    
   1.0642451    
 -0.70486981    
  0.57034004    
 -0.51082587    
  4.77312356E-02
  0.42781237    
 -0.36619097    
  0.20464650    
 -0.64869541    
 -7.07683414E-02
  0.27763247    
 -0.31845394    
   1.2685115    
  4.39417288E-02
 -0.66913843    
 -0.21950027    
 -0.49578831    
  0.48665562    
  1.81831531E-02
  4.49454458E-03
  5.24140783E-02
 -5.69073223E-02
 -0.11440957    
  0.30271992    
  0.13259783    
 -0.38125160    
 -7.79752725E-07
 -7.44770244E-02
 -2.08348390E-02
 -0.24981192    
  0.34512123    
 -0.42967874    
   1.1763904    
 -0.79072726    
  6.76577091E-02
 -0.48317426    
  0.37469274    
 -0.16374472    
  0.27688837    
  2.75254771E-02
 -0.16705430    
  0.24535538    
 -2.97265612E-02
 -9.48785916E-02
  0.15347357    
 -5.85945882E-02
  0.27028999    
 -0.10755570    
 -8.00426900E-02
 -0.41744038    
  0.63421530    
 -1.55619695E-08
 -0.79037666    
  0.38171133    
 -0.26863447    
  0.78329796    
  0.16882102    
 -0.92115772    
  0.36819378    
  8.10156688E-02
 -0.24080788    
  0.84020102    
 -0.76857144    
  0.53630495    
 -0.71770555    
  1.09896166E-02
  0.16579300    
 -0.16034245    
  0.11294004    
 -7.56019279E-02
  0.24898514    
  2.02030055E-02
 -2.42926646E-02
  3.62215042E-02
 -0.10843916    
  0.71493465    
 -0.88761038    
  0.96831691    
 -8.07055607E-02
  -1.1426724    
  0.67266834    
 -0.41760671    
  0.76388347    
 -0.73804224    
  0.88519984    
  0.17173930    
  -1.0023357    
 -0.32208276    
  4.56111394E-02
  0.27162999    
  0.19358505    
 -0.35667488    
 -4.08228897E-02
 -4.25595827E-02
  0.37818146    
 -0.25009885    
  0.19768578    
  8.92843772E-03
  0.10935290    
 -3.23911645E-02
 -0.39319578    
  0.44531074    
 -0.20763899    
  0.26088366    
 -8.49935114E-02
 -0.28232035    
 -0.23389648    
  0.37806687    
 -0.12300420    
  0.24489483    
 -0.46673012    
  9.35251340E-02
  0.63808733    
 -0.25671965    
  3.20025645E-02
  6.84679225E-02
 -0.12516287    
  1.65293645E-02
  0.28048420    
 -0.16452393    
 -0.14929649    
 -0.16551420    
 -0.37106299    
  0.74606961    
 -0.32146445    
 -0.28926399    
  0.40123653    
  0.60921264    
  0.21109007    
 -0.77880251    
 -0.23233211    
  0.61310476    
 -0.52012897    
  0.11048798    
  0.60575527    
 -0.73036009    
 -0.21019487    
  0.48595783    
 -0.41268510    
 -6.16433956E-02
  0.39188555    
 -0.36339307    
  0.69595230    
 -9.39102098E-02
 -0.71492153    
  0.15684265    
 -0.10775357    
  0.55875993    
 -0.30611527    
  0.13062054    
 -0.12136137    
 -9.66935307E-02
 -3.61804664E-02
   1.0844777    
 -0.74051499    
 -0.54756176    
  0.14396113    
  0.78387588    
 -0.24441449    
 -0.38451421    
  7.82005116E-02
 -5.45598976E-02
 -0.15104003    
 -4.44524623E-02
  0.21401145    
  0.10444299    
 -0.10904089    
 -0.17041065    
  0.17958504    
  0.26692048    
 -0.14660314    
 -0.39739960    
 -3.68147418E-02
  0.34092641    
  0.31399903    
 -0.75336689    
  0.20505059    
  0.11152159    
 -0.15750666    
  0.54778165    
 -0.32228717    
  0.12764585    
 -0.18563238    
 -0.15001257    
  0.14502600    
  0.10885453    
  5.66598363E-02
 -0.11197302    
  0.10346289    
 -0.18232164    
 -0.26905259    
  6.49573132E-02
  0.52580684    
 -0.34768808    
  2.59754304E-02
  5.97190075E-02
  7.89277628E-02
 -0.33024168    
  0.11155321    
  0.11531140    
  4.83194441E-02
  8.58315155E-02
 -0.26626769    
  0.20834570    
 -3.73874493E-02
  0.28051385    
 -9.81919244E-02
  0.50365740    
  0.10464124    
 -0.89070374    
  0.48307535    
 -0.23703809    
  6.76206127E-02
 -0.29799139    
  0.13093762    
 -0.25782940    
  0.28473631    
 -0.10732860    
  0.11613982    
 -0.11122593    
  0.10241479    
 -0.16826077    
  0.29680237    
 -0.15544830    
 -0.13613293    
 -0.26028326    
  0.46661934    
 -8.85526910E-02
 -0.42651868    
  0.36935982    
 -0.27469474    
  0.19301623    
  0.33950740    
 -0.19145364    
  7.50908032E-02
 -0.44894949    
  0.55770946    
 -0.10875860    
 -1.28485216E-02
 -4.31958446E-03
 -0.37982360    
  0.31730175    
 -3.75638194E-02
  0.21449393    
 -0.20024090    
 -4.72748745E-03
 -0.32141998    
  0.29743788    
  0.17745556    
 -8.47967938E-02
 -0.39665431    
  0.48954788    
  0.22636382    
 -0.25085491    
 -0.13235059    
  0.13647544    
 -6.37155995E-02
  3.87145542E-02
 -0.16974249    
 -0.15082335    
  6.19921945E-02
  0.15648896    
 -0.25398725    
  0.27708334    
 -2.30966415E-02
 -0.29707235    
  0.44048446    
 -1.22200958E-02
  1.47864021E-09
  0.31397247    
 -0.22389245    
 -0.19362079    
  4.00946401E-02
  0.28658986    
 -0.38759318    
  0.25826812    
 -0.27286729    
 -0.13073379    
  9.07291919E-02
 -9.07284468E-02
  0.39986274    
 -0.35080731    
  0.43343860    
 -0.30390584    
  9.36098546E-02
 -0.11247792    
  0.52218920    
 -0.81944007    
 -5.26438802E-02
 -2.73992028E-02
  0.53551841    
 -0.17745578    
  8.37704018E-02
 -1.80182401E-02
 -1.37307364E-02
  0.17693089    
 -0.19085293    
 -0.43872160    
   1.4943683    
 -0.86094022    
 -0.22314323    
 -0.13904156    
 -7.45339915E-02
  0.13353066    
 -0.12169722    
  0.62939233    
 -0.53944433    
 -0.21511060    
   1.1442230    
 -0.98437476    
  0.18610312    
 -0.20909226    
  0.30782655    
  0.10536090    
 -0.41901839    
  0.40741226    
 -0.21153770    
  0.10919891    
 -0.20498982    
  1.05271824E-02
  0.44145855    
 -0.21309301    
 -0.40546581    
  0.19268346    
  0.33056363    
 -7.29686320E-02
  0.43555203    
 -0.77922100    
  0.15575491    
  0.12204776    
  0.23077425    
 -0.51420939    
  0.21292143    
 -9.17490385E-03
 -0.25593427    
  0.10178284    
  1.06946807E-02
 -0.17384784    
  0.51713467    
 -0.11166967    
 -0.16974249    
  0.50681806    
 -0.77469689    
   1.0026486    
 -0.92109746    
  0.59512228    
 -0.27338806    
 -8.77166726E-03
  3.88815887E-02
 -0.11197302    
  2.80386955E-02
 -0.42407086    
  0.52063692    
   1.1288342    
  -1.4873048    
  5.24895117E-02
  0.20479514    
 -0.21622396    
  0.39002052    
 -0.19721733    
 -5.35405129E-02
  0.19885087    
 -0.20386314    
  4.90286872E-02
  0.10008352    
  5.06440140E-02
 -0.24603811    
 -0.10536078    
  1.16288308E-02
  0.73281270    
 -0.45238182    
  0.20463298    
 -0.37566447    
  0.17538933    
 -0.12981105    
  4.83194441E-02
  0.71875942    
 -0.67266786    
 -8.94709826E-02
 -6.09317496E-02
 -0.18967929    
  0.40967560    
 -4.29248735E-02
 -0.16148838    
  0.15267667    
  3.90508659E-02
 -0.17638174    
  0.82826334    
 -0.60613567    
  0.87986290    
  1.68526336E-03
  -1.0541608    
 -0.10697197    
  7.75586963E-02
  0.21815626    
 -0.13238974    
 -0.15263040    
  0.24002202    
 -0.15345341    
  9.70854983E-03
  0.16034295    
 -0.38711515    
  0.41551569    
 -0.42771026    
 -1.23457778E-02
  0.21691324    
 -0.11653304    
  0.67614925    
 -0.59524286    
 -2.62488946E-02
  0.21459611    
 -0.11831987    
  0.13534142    
 -6.98966160E-02
 -0.47090828    
  0.55754346    
 -0.24835566    
 -0.11844891    
  0.12375378    
  0.26764160    
 -0.10221644    
  3.95652242E-02
 -0.27058735    
  0.64985019    
  0.10358889    
 -0.77629679    
  0.55049115    
  4.87902127E-02
 -0.77583969    
  0.64366734    
 -0.53280526    
  0.69005609    
 -0.64185417    
 -5.89974271E-03
  0.26826477    
  0.15091312    
 -0.27096114    
  0.28256735    
 -0.20882286    
 -1.91395730E-02
  0.83269858    
 -0.75824594    
  0.34222141    
 -0.43127328    
  0.48097295    
 -0.86461896    
  0.66023713    
 -0.41292703    
 -0.24014200    
  0.39107615    
  0.63598895    
 -0.43927836    
  8.36992562E-02
 -0.44264480    
  0.15252616    
  0.18232170    
 -0.27958477    
  0.29170626    
 -0.21913531    
 -3.04601155E-02
  0.63477522    
 -0.75513929    
  0.47290662    
 -0.30228117    
  0.14571160    
  0.13828734    
 -0.12984817    
  8.45575407E-02
  0.79231089    
  -1.0116005    
  0.17589031    
  0.11058871    
 -0.38757616    
 -0.20600383    
  0.29257223    
 -3.47422101E-02
 -0.18840139    
  0.72613353    
 -0.94319838    
  0.54654390    
 -0.17185101    
  6.06243312E-02
  5.71591295E-02
  0.80058837    
 -0.79597038    
 -7.16290623E-02
  0.19299088    
  0.56252706    
 -5.00697531E-02
  0.33367378    
 -0.27204350    
 -0.49561629    
 -0.27642453    
  5.79876117E-02
  0.21086156    
  3.36482003E-02
 -0.32768705    
 -0.15415160    
 -0.24116226    
  0.40546590    
  0.39870819    
 -0.28429717    
 -0.21529114    
  0.44740340    
 -0.22761767    
 -3.18926387E-02
 -0.11778378    
  0.37012598    
 -0.59066933    
  0.35667518    
 -0.51843047    
  0.69314748    
 -4.28911746E-02
 -0.18791446    
 -0.27494398    
  0.97288609    
 -0.90558273    
  0.61310482    
 -0.30058536    
  6.69709146E-02
  3.18749435E-02
 -0.14310005    
 -0.15113938    
  0.10008355    
 -3.39011289E-02
 -9.90063790E-03
  0.52564090    
 -0.77908880    
 -1.29042696E-02
  0.16705422    
  0.44143984    
 -0.26095143    
 -0.42866859    
 -0.11954560    
  0.23262170    
  0.24430221    
  6.66908547E-02
  0.46364734    
 -0.24883337    
 -0.11407220    
  0.10660963    
  0.10311116    
 -0.11820569    
 -0.33571273    
  0.31263381    
 -0.44921049    
   1.0378610    
 -0.34166962    
 -0.36671191    
 -0.17185101    
 -0.18232229    
  0.31845403    
  9.11696255E-02
  0.24205038    
 -0.27152669    
  0.19365302    
 -0.10379710    
 -0.36339307    
  0.83680999    
 -0.70538682    
 -0.30256993    
 -6.68836106E-03
  0.32392949    
  1.92314498E-02
  9.47960839E-03
 -0.30033982    
  0.26187390    
  0.13291806    
  0.23254168    
 -0.49062213    
  0.58159423    
 -0.51186132    
 -3.69433984E-02
  0.19035357    
  0.13297541    
 -0.35057959    
  0.54129547    
 -0.35529751    
  0.23590605    
 -0.16507988    
 -9.87339839E-02
 -0.30033982    
  6.47621334E-07
  0.29086179    
  0.33306512    
  0.12796977    
 -0.67824376    
  0.83368015    
 -0.61647177    
 -0.10535995    
  8.12631100E-02
 -0.24160561    
  0.27518272    
  2.33105384E-02
  4.94484715E-02
  0.33897510    
 -0.19997621    
 -0.14339414    
  0.24147634    
 -0.52476346    
  1.73909310E-02
  0.16395490    
 -0.10265336    
  9.77638662E-02
  0.18721169    
 -0.10716809    
 -0.20520508    
  0.18693997    
  0.31046245    
  0.22853409    
 -0.64077884    
  4.48954850E-02
 -2.97049023E-02
  0.77048045    
 -0.22897428    
 -0.30935743    
 -0.29970607    
  0.63788432    
 -0.11742804    
 -0.29946616    
 -8.65784846E-03
  4.67178896E-02
 -0.41589335    
  0.40336651    
 -0.19927119    
  3.52687053E-02
  0.22512208    
 -0.48353264    
  0.27801982    
  0.15276302    
 -0.24419756    
 -0.19301669    
 -0.17588979    
  0.20136915    
  0.24921554    
  1.94184221E-02
 -0.42488256    
  0.70774621    
 -0.22223739    
  0.31556976    
 -0.36187401    
  0.24285288    
 -8.93796682E-02
  0.80640328    
  -1.0034666    
 -0.19627894    
  0.48643392    
 -0.24656311    
  0.21648665    
  0.16175494    
  1.29037360E-02
 -0.44969806    
 -8.92979577E-02
  0.61012381    
 -0.32933336    
  0.20893499    
 -0.57573915    
  0.20501636    
 -0.32579789    
  0.20128427    
  7.96179250E-02
  0.81093055    
  -1.0327984    
  0.33282536    
 -0.20728739    
  0.23431669    
  0.34909043    
 -0.25580248    
 -0.53265542    
  7.95127153E-02
  0.35540074    
 -0.42121267    
  0.12756051    
  0.17531131    
  0.52380592    
 -0.37469336    
  9.88455713E-02
 -0.40546539    
  0.15246932    
 -0.11778370    
 -0.15320466    
  0.17567779    
  0.45248964    
 -0.20736732    
  0.57073426    
 -0.92740875    
  0.24160577    
 -0.14685997    
  0.12715559    
 -5.10307141E-02
   1.1107548    
  -1.1700705    
  0.32449606    
 -8.37307274E-02
 -0.31572890    
  8.05027410E-02
  0.36984771    
 -0.25513807    
 -0.18924291    
 -9.11220752E-07
  0.32277301    
 -0.21029606    
  0.27294666    
  0.29875404    
 -0.41451466    
  0.12382534    
 -0.22918513    
  0.94418126    
 -0.81191325    
  0.14014702    
 -0.53024352    
  0.56427306    
 -5.34480810E-02
 -8.59425366E-02
  5.81072904E-02
 -0.15213616    
 -0.30504572    
  0.36870450    
  7.22182319E-02
  0.72540760    
 -0.73363823    
 -0.14183012    
  8.66146907E-02
 -0.20261361    
  5.33271814E-03
  0.10109646    
 -8.00434574E-02
  0.30702516    
 -0.22218689    
 -2.91279014E-02
  0.56732696    
 -0.36710456    
 -0.46357188    
  0.30200282    
  0.86674184    
 -0.68917096    
 -0.17284200    
  0.27103508    
  0.36883098    
 -0.51581293    
 -0.29885456    
  0.40171325    
 -0.43020394    
  5.76285087E-03
  0.34220329    
 -0.44501173    
  0.25202245    
  0.23690949    
 -0.20284392    
 -0.30538255    
  0.16705422    
  0.51302069    
 -0.45953307    
  0.23144266    
 -0.49850431    
  0.94446170    
 -0.62168783    
  0.17573206    
  0.35460696    
 -0.26381463    
  4.06712256E-02
 -2.19791364E-02
 -0.14310089    
 -8.58410727E-03
  9.45258960E-02
 -0.50431180    
  0.46021560    
 -0.23447800    
  0.10794834    
 -0.31439155    
  0.87864846    
 -0.50554842    
  0.38179508    
 -0.15865159    
 -0.41074160    
  1.05271824E-02
  0.15040478    
  0.24629676    
 -0.27833572    
 -3.79194692E-02
 -0.15093444    
  0.53194892    
 -0.80107731    
  0.91922730    
 -0.69608432    
  0.34066549    
 -0.27245671    
  0.76980323    
 -0.48487157    
 -0.24719015    
  7.63726681E-02
   1.0187061    
 -0.97085065    
  4.56705540E-02
  0.22670889    
 -0.62107539    
  0.47988844    
  2.02846546E-02
 -0.33566859    
  5.60270995E-03
  0.82632965    
 -0.68583935    
 -3.45710404E-02
 -0.25635308    
  0.28116706    
  0.21921414    
 -0.15283887    
 -0.11663779    
 -0.18026248    
  0.52917504    
 -0.34377158    
 -0.24256141    
  0.38566229    
 -3.62035483E-02
  0.19225644    
 -0.13407451    
 -0.54024005    
  0.48665562    
 -0.34754333    
  0.76214033    
 -0.43311757    
  0.48046309    
 -0.71654004    
  0.69314671    
  0.53132391    
  -1.2068760    
 -8.49003494E-02
  0.15234089    
  0.60514754    
 -0.19968180    
 -0.21772270    
 -0.36572564    
  2.56414842E-02
   1.0241795    
 -0.16788122    
 -0.56703502    
  0.41019318    
  8.14933181E-02
 -4.44514304E-02
 -0.26175851    
 -8.20133016E-02
 -1.72415618E-02
  4.25598696E-02
  0.73596698    
 -0.99624944    
  0.23923001    
 -0.32378736    
  0.13205878    
  0.43258581    
 -0.44816932    
  0.76632011    
  0.41112641    
 -0.84622270    
  7.24959075E-02
 -0.47420743    
  0.20728765    
 -0.25327358    
  0.58122891    
 -0.41871008    
  9.98461246E-02
 -1.36672258E-02
  0.35207692    
 -0.36593372    
  0.12653023    
 -0.52043533    
  0.37512505    
  0.15347357    
  0.79545414    
 -0.83695412    
 -0.37008116    
  0.99756002    
 -0.38088286    
 -0.43742752    
 -0.22957428    
  0.72801608    
 -8.78609717E-02
 -0.49619350    
  0.62375492    
 -0.45455384    
  2.79091559E-02
  0.16068213    
 -0.28768277    
  6.55147731E-02
 -0.47882256    
  0.23098595    
  0.95551133    
 -0.54588807    
 -0.34313372    
  0.30937454    
 -0.19876420    
  0.49073014    
 -0.37702808    
  0.32438380    
 -0.46461263    
   1.0203601    
 -0.78227514    
 -2.57522836E-02
 -0.32008624    
  6.93924353E-02
  0.88104004    
 -0.62600780    
  0.84544098    
 -0.97465217    
  8.49575326E-02
  8.34058881E-07
  0.19654834    
 -0.20108354    
  4.00946401E-02
 -4.92265336E-02
 -0.13747175    
  0.15113947    
  6.98975325E-02
  0.14141187    
 -2.22233273E-02
 -3.04204114E-02
  3.04204915E-02
 -0.34550107    
  0.21783881    
 -0.24464956    
  0.35340902    
  2.63665635E-02
 -0.13512552    
  0.11256824    
 -0.23943549    
 -7.52241537E-02
  0.34092638    
  6.45388067E-02
 -0.32062697    
  0.76022452    
  -1.0273855    
 -6.45377710E-02
  0.23111224    
  0.78411919    
 -0.83847976    
   1.1351800    
 -0.90646505    
 -0.13289659    
  0.61119944    
 -0.58613455    
  9.89042372E-02
 -7.92959705E-02
  0.17745556    
 -0.22212780    
  0.26975539    
 -0.16846414    
  0.12893336    
 -8.84784013E-02
 -0.10193986    
 -2.46923901E-02
 -5.12940846E-02
 -0.16561964    
  0.75632572    
 -0.61737382    
  0.42509064    
 -0.76264513    
  0.78707868    
  0.35598528    
 -0.82185912    
  0.34895250    
 -0.51600784    
  0.47243598    
 -0.16705485    
 -0.30538255    
  0.20479493    
  0.33420235    
 -0.35559243    
  0.60564405    
 -0.70203704    
  0.58976847    
 -0.15690462    
 -0.42102987    
  7.91374892E-02
  0.23610231    
  0.19086897    
 -0.38963285    
 -0.15240780    
  0.28462902    
 -0.11663779    
  0.10278042    
  0.23148113    
 -0.52694577    
  0.78845716    
 -0.67067361    
  0.19611432    
 -0.21858843    
 -7.06183761E-02
  0.23767200    
 -0.20763935    
 -3.00331116E-02
  0.52415103    
 -0.56777102    
  0.29086179    
 -2.40973569E-02
 -0.10807405    
  0.43403837    
  0.22876152    
 -0.58443069    
 -8.92979577E-02
  0.69314688    
 -0.72667056    
 -7.67333359E-02
  0.35298681    
 -0.16862240    
 -0.13062064    
  0.17551568    
  0.31177917    
 -0.31177944    
  0.12802806    
 -3.93918753E-02
  0.43479300    
 -0.86283177    
  0.57322156    
 -0.35833150    
  0.24823995    
  5.85943088E-02
 -0.28497493    
  4.23344038E-02
  0.32829669    
 -0.28271875    
  0.19299088    
  0.11551321    
  0.44468629    
 -0.80918270    
  0.79746044    
 -0.33930647    
 -0.46340370    
  0.17792627    
 -0.13164492    
  0.50275260    
 -0.77217704    
  0.43995109    
 -0.15062544    
 -7.14584067E-02
 -8.26925784E-02
  7.20531195E-02
  2.63860319E-02
 -9.27093327E-02
 -5.73148858E-03
  0.11905973    
  9.71644670E-02
  0.58572650    
 -0.44757691    
 -0.40748248    
  0.40344313    
 -0.16705485    
  0.23361510    
 -0.32367486    
  1.04168365E-02
  0.30946353    
  6.97533563E-02
 -0.47142377    
  1.13003431E-02
   1.2067775    
  -1.2645984    
  0.25131515    
  0.77745414    
 -0.80087388    
  0.59878415    
 -0.68795228    
 -0.22573848    
  0.85469157    
 -0.55410582    
 -5.94231114E-02
  5.46038896E-02
 -9.09712240E-02
  0.63878590    
 -0.25651553    
 -0.31081110    
  0.48588699    
 -0.33526105    
  0.51758265    
 -0.51758260    
 -0.43995115    
  0.38329139    
 -0.13417231    
  0.11149590    
 -0.49414596    
  0.60681909    
 -0.11267281    
 -0.10638007    
  4.00050431E-02
  0.11995954    
 -0.46134639    
  0.10467064    
  0.25613403    
  0.27559027    
  0.38332394    
 -0.80349451    
  0.12024952    
 -5.05157188E-02
  0.20536999    
 -0.12572661    
  0.21834773    
 -0.41318762    
  0.18522409    
 -7.00285360E-02
 -5.19557949E-03
  0.58314633    
 -0.31918046    
 -0.49758026    
  0.68985194    
 -0.89345211    
  0.52682608    
  0.28410444    
 -0.14227375    
  0.33706221    
 -5.76793477E-02
 -0.55883431    
  0.21985966    
  3.87145542E-02
 -0.14018431    
 -0.22192989    
  1.20475730E-02
  0.34583783    
  2.92299017E-02
  0.92856061    
 -0.83812547    
 -0.18081811    
 -8.94709826E-02
  0.71747917    
 -0.52129662    
 -0.14809580    
  8.54448006E-02
 -0.39688054    
  6.21327311E-02
 -6.04157709E-03
   1.0165470    
 -0.73799741    
 -0.15338667    
  0.13952996    
 -0.42187828    
 -0.16126838    
  3.27890329E-02
  0.97881144    
 -4.33508903E-02
 -0.51399469    
  0.19633250    
  7.53490999E-02
  0.25176206    
 -0.52874982    
  4.16730121E-02
 -0.20921104    
  0.29707092    
  0.54210669    
 -0.74329692    
  0.37254819    
 -0.13465612    
  5.26436530E-02
  8.59421864E-02
 -5.23255169E-02
 -0.14660421    
  0.51559848    
 -0.35667458    
 -4.16723378E-02
 -6.59576878E-02
 -0.41002056    
  0.37768590    
 -0.17950785    
  1.11740753E-02
 -5.71586899E-02
  3.46848220E-02
  0.16223456    
   1.0642107    
 -0.37590623    
 -0.66916454    
  0.52307290    
 -0.41960967    
 -8.58410727E-03
 -0.24273053    
  0.37949011    
  0.19415614    
  0.21381202    
 -0.63017201    
 -0.37085879    
  5.29927202E-02
  0.47000331    
  0.41082731    
 -0.39086604    
 -7.38036186E-02
  8.16777721E-02
 -0.24294594    
  4.98795789E-03
  0.69811004    
 -0.97753417    
  0.21256082    
 -7.16559216E-02
  0.19650659    
 -5.30239418E-02
  7.16291517E-02
  0.32388541    
 -4.42998447E-02
  0.24315114    
 -5.04311919E-02
 -0.44952425    
  6.53828382E-02
 -0.11620132    
  4.63053733E-02
 -0.23337662    
 -8.96128640E-02
  4.87892553E-02
 -1.80177260E-02
  0.96016294    
 -0.73823225    
  9.66228172E-03
  0.20763908    
 -0.21730162    
 -0.12386929    
   1.0421002    
 -0.68542475    
 -0.47308600    
  0.50339055    
 -8.97284523E-02
 -0.24898396    
  0.38963398    
 -0.57300347    
 -0.27311379    
  5.62399253E-02
   1.4376853    
 -0.98144728    
  1.96081270E-02
  0.50106966    
 -0.33177739    
  5.57909012E-02
 -0.15933175    
 -4.17687632E-02
 -0.19280367    
  0.18327825    
 -0.24246866    
  0.24246708    
 -0.19484025    
  0.22778466    
 -2.34196223E-02
  6.42420799E-02
  0.25032601    
 -0.12124956    
  3.89837450E-03
 -0.49921927    
  0.26826373    
  0.48701543    
 -0.27570587    
 -0.11778256    
  4.45414102E-03
  0.20791705    
 -0.18159969    
  0.70176804    
 -0.62272441    
 -7.04228431E-02
  0.43506587    
  0.14458109    
 -0.91269219    
  0.20012592    
 -0.15906554    
  0.22084157    
  0.25489184    
  0.17635114    
 -0.10403086    
 -0.54232424    
  0.99219334    
 -0.63152575    
 -0.36639842    
 -5.91896363E-02
  0.37659755    
  0.36417812    
 -0.56252670    
  0.22721703    
 -0.21706378    
  0.23718627    
  0.56811655    
 -0.49514803    
 -0.19574371    
 -0.19319069    
  8.88314843E-02
 -0.12783408    
  0.15739180    
  1.44573562E-02
  0.12149733    
 -0.20633718    
  0.41582796    
   1.0695573    
  -1.4346124    
  0.24080811    
 -0.41327795    
  0.55117673    
 -0.26202506    
 -2.22718213E-02
  4.49454458E-03
  2.21740212E-02
  0.19105545    
 -0.64366800    
  0.12313187    
  0.36819378    
 -0.43110839    
  0.41836837    
  0.10536090    
  0.44567144    
 -0.59470659    
 -0.17520475    
  0.38757545    
  3.54651660E-02
 -0.11040644    
  0.30312601    
 -0.33074126    
  0.63339740    
 -0.78888297    
  0.56361300    
 -0.54969233    
 -5.20215221E-02
  0.98385870    
 -0.42009068    
 -0.38225561    
 -8.00425559E-02
  0.17277351    
 -6.47846833E-02
 -0.15743749    
 -7.16290623E-02
 -9.33317095E-02
 -0.24512270    
  0.85027003    
 -7.38797635E-02
 -0.48870853    
  0.12240145    
  5.81822209E-02
 -5.35838529E-02
  7.50908032E-02
  0.18586096    
 -0.22491206    
  0.45999795    
 -0.24932103    
 -0.31309208    
  0.11122579    
  0.19105545    
 -0.32709578    
  0.51183063    
  0.16612668    
 -0.90235823    
  0.56588501    
  0.25131470    
 -0.38893577    
 -0.33811378    
  0.91168231    
 -0.73319930    
 -0.20763935    
  0.11712456    
  1.56662110E-02
  0.40373614    
 -0.21968973    
  0.98298222    
 -0.98730165    
  0.32902345    
 -0.17673007    
 -3.01908236E-02
 -0.47692475    
  0.54361558    
  6.25201687E-02
  0.44830492    
 -0.93803054    
  0.40546533    
  8.08879435E-02
 -0.35282102    
 -0.13904156    
  0.31089157    
  0.52848274    
 -0.89037693    
  0.47652295    
  0.12537567    
 -0.56760865    
  0.32354820    
 -0.22212780    
  0.24224952    
 -6.58670440E-02
 -0.16628042    
  0.37312156    
 -0.57883108    
  0.27837873    
 -1.41171953E-02
 -0.18707208    
  9.27086845E-02
  0.82014680    
 -0.77433687    
 -7.75581226E-02
 -3.27890553E-02
  0.10536076    
 -0.42312026    
  0.54533750    
  4.75252159E-02
  1.25790490E-02
 -0.17237063    
  3.40658277E-02
 -0.12197763    
 -0.13276020    
  5.98976538E-02
  0.44349244    
  6.50052056E-02
 -0.40896848    
 -0.11122588    
  0.16750686    
  0.49578801    
 -0.35235566    
  2.13228110E-02
  0.10788926    
 -0.45795602    
  0.19521259    
 -0.16571195    
  0.43223527    
 -0.19065869    
 -0.14732416    
  0.39660794    
  3.49686258E-02
 -0.54936016    
  0.15923981    
  2.50645000E-02
  9.89042372E-02
 -0.16014849    
 -0.16561964    
  6.60896450E-02
  0.95729876    
 -0.11332893    
 -0.44238877    
 -0.68154085    
  0.31985176    
  0.40732524    
 -4.56355810E-02
  4.93456349E-02
 -0.48643318    
  0.40947336    
  0.34783581    
 -0.65981025    
  0.15180641    
  0.22969472    
 -0.32312974    
  9.34344158E-02
  0.32906759    
 -0.45925108    
  0.37101054    
  0.39681754    
 -0.71066874    
 -4.65194397E-02
  0.71149594    
 -0.35112417    
  0.53127891    
 -0.72175151    
 -0.34274244    
  0.16220421    
  0.59193683    
 -0.75414228    
 -1.26577057E-02
  0.31439275    
 -0.33368629    
 -6.71395808E-02
   1.3382852    
 -0.89645189    
  4.36749496E-02
  4.26474679E-03
  0.62718904    
 -0.32787344    
 -0.37440634    
 -0.36061439    
 -4.02735062E-02
  0.89692628    
 -0.50063616    
  0.10074185    
 -0.30448887    
  7.08735362E-02
 -0.15327337    
 -0.19591092    
  0.12604085    
 -0.26170716    
  0.22825947    
  0.51489913    
 -0.35203922    
  0.26724318    
  4.32966240E-02
  0.82773757    
 -0.64612257    
 -0.34712926    
  4.98795789E-03
 -0.19735868    
  0.23159294    
 -1.45279393E-02
  0.34687057    
  0.10156024    
  4.26894091E-02
 -0.25730234    
 -0.35833150    
 -0.23565154    
 -4.28629220E-02
  0.19200779    
  0.17121597    
 -0.16521069    
  0.86594224    
 -0.94698459    
  0.42687896    
  0.27596071    
 -0.40707439    
 -9.70863551E-03
  0.51763165    
 -0.39390466    
 -1.30151864E-02
  0.40108895    
 -0.51669103    
 -7.63724372E-02
  0.55431038    
 -0.29072601    
  0.10779678    
 -1.10089555E-02
 -0.44306436    
  0.40928951    
 -0.14339414    
 -0.19920321    
 -0.19530851    
 -6.55726576E-03
  0.28932586    
  0.29626602    
 -0.14141163    
 -0.29191008    
 -1.13637056E-02
 -8.96128640E-02
  0.98628354    
 -0.71912342    
  0.19892901    
 -0.28898934    
  0.97228515    
 -0.52746475    
 -0.28992158    
 -0.44432625    
  0.40313050    
  0.28651339    
 -0.42138079    
  0.41079879    
 -0.61146897    
  0.11122533    
 -0.16493061    
  0.32657158    
  0.24965422    
 -0.56935257    
  0.33451307    
  5.25185503E-02
  0.13062054    
  3.68635085E-07
  7.84715489E-02
 -0.14165032    
 -0.29058528    
  0.12036279    
  0.34891328    
 -0.29865134    
 -1.98023878E-02
  7.69617558E-02
  8.00426006E-02
 -0.22957429    
 -0.15684301    
  0.38641685    
  0.16507998    
 -0.30228117    
  4.31725420E-02
 -4.31724861E-02
 -0.27469474    
  0.19301623    
  2.62482837E-02
  0.48670295    
 -0.20421582    
 -0.31406903    
  8.20977762E-02
  2.91275289E-02
  0.14246291    
  0.12467501    
 -0.55322540    
  6.17472455E-02
  0.78190351    
 -0.28676900    
 -0.21950027    
 -0.22884151    
  0.18232164    
  0.18628225    
 -0.12174292    
 -0.27584791    
  0.77499837    
  -1.0587661    
  0.57731557    
   1.0052005    
  -1.0826877    
 -7.37431496E-02
  2.51906663E-02
 -4.58103009E-02
  0.13613245    
  0.31015518    
 -0.56211925    
 -1.77004691E-02
  0.87992293    
 -4.03081998E-02
 -0.62124586    
 -0.30538255    
  0.19948868    
 -8.31496045E-02
   1.0204942    
 -0.74444026    
 -4.02744748E-02
 -2.30966415E-02
 -0.18982597    
 -0.21330424    
  0.46210572    
  0.13957052    
 -0.18002495    
  0.18002550    
 -0.17089257    
  0.62252927    
 -0.62708604    
 -2.77791824E-02
  5.92425987E-02
 -0.21652813    
  0.37949011    
 -0.15854600    
 -6.36574700E-02
 -0.24930346    
  0.35184377    
 -0.15062544    
 -5.05157188E-02
  0.33573154    
 -0.30511680    
  0.81816226    
 -0.95241290    
  0.58073729    
 -0.22234003    
  2.77242344E-02
  0.18166994    
 -0.34695089    
 -0.14878894    
  0.18053795    
 -3.17492448E-02
 -0.20941402    
  0.30598000    
  7.26122335E-02
 -6.84369579E-02
 -1.68072749E-02
 -0.35788557    
  0.40748289    
  8.03248305E-03
 -0.41551468    
  0.24116211    
 -1.43889524E-02
  0.38759303    
  0.13189040    
 -0.33877406    
 -0.21012338    
 -0.24705847    
  0.15324084    
  0.48087364    
 -0.40715566    
  0.23022464    
 -0.21511109    
 -0.29437041    
  0.39873189    
  8.31408101E-07
  0.24276912    
  0.17166387    
 -0.86835140    
  0.37911591    
  0.22895207    
 -0.49423391    
  0.43046665    
  1.22703090E-02
  1.13630563E-07
 -0.21202648    
  0.35566932    
 -0.21525207    
 -8.77166726E-03
 -0.33119935    
  0.67457056    
 -0.32590318    
 -0.28336325    
  9.84393805E-02
  0.97691560    
 -0.20372561    
 -0.61903870    
 -0.26415205    
 -0.11705634    
  0.23225231    
  0.14895634    
  0.12961721    
   1.3714788    
  -1.4660058    
 -0.21029606    
 -0.28061551    
  0.33244070    
 -0.18840139    
 -3.72723006E-02
  0.18442822    
 -0.11712531    
 -3.61480713E-02
  0.17924930    
  0.87546915    
 -0.83526188    
 -1.48883546E-02
  0.16551423    
  0.64096141    
 -0.40769958    
  2.64913421E-02
 -0.27684811    
 -0.11886159    
 -0.24647175    
  0.18645288    
  0.64834410    
 -0.54556352    
  0.14279038    
 -0.38352999    
  2.91557312E-02
 -4.10621949E-02
  0.22433971    
  0.55481929    
 -0.20679405    
 -0.24794163    
  0.17435369    
 -5.60890585E-02
  0.31424940    
 -0.91208518    
  0.15514848    
  0.22433971    
 -2.42145713E-02
 -0.18822128    
 -4.84943390E-02
  0.30309105    
 -4.69566174E-02
 -5.94231114E-02
 -0.11332862    
  0.21970949    
 -0.15338667    
  0.89576030    
 -0.62561059    
 -0.16853963    
  5.63523844E-02
  0.28768197    
  0.31220710    
 -7.54687842E-03
 -0.40926042    
 -0.33040649    
  0.26764160    
  0.31661159    
 -0.74459571    
  0.27988815    
 -3.82820442E-02
 -1.47417523E-02
  0.43152487    
 -0.39745945    
  0.39745826    
 -0.21036379    
 -0.29832074    
   1.0052612    
 -0.68729377    
 -0.36168990    
  0.73419231    
 -0.64857894    
  5.48762493E-02
  0.16106190    
 -0.17573133    
  0.37376922    
 -0.25762957    
 -7.74868429E-02
  0.36845371    
 -0.70967567    
  0.47416186    
 -0.38493136    
  0.69009417    
 -0.34322321    
 -0.42285672    
  1.95447598E-02
   1.3927252    
 -0.73905671    
 -0.34523469    
  4.72898828E-03
  6.39485046E-02
 -0.37067813    
  0.49921981    
 -3.96874920E-02
  6.65610284E-02
 -0.31325883    
  0.51496226    
 -0.44493374    
  0.19273449    
 -0.25759563    
  4.04101238E-02
  0.23299561    
 -0.12516335    
 -0.10783212    
 -0.18430461    
 -8.70122463E-02
  0.62253004    
 -0.53551918    
   1.5263147    
  -1.6329998    
  0.26592398    
  0.55160719    
  0.46963808    
 -0.89280230    
 -0.14378881    
  0.61546427    
 -0.78345680    
   1.2953950    
  -1.1069938    
 -0.17627828    
  0.38107389    
 -7.69611821E-02
  2.19791699E-02
 -0.32008624    
 -0.16923405    
  0.49797711    
 -8.07623044E-02
  0.23614316    
 -0.33426157    
  0.37049684    
  0.10784842    
 -0.35257533    
 -6.09090067E-02
 -0.25754571    
  4.28192541E-02
  1.78043749E-02
  0.77228421    
 -0.59487659    
 -0.28276783    
  0.22705670    
 -9.27093327E-02
  0.15822420    
 -9.80362669E-03
  0.36696666    
 -0.39696881    
  3.16146114E-08
  0.37627891    
 -6.84953183E-02
 -0.12292681    
 -0.10208503    
  0.64037710    
 -0.48489195    
 -5.76293021E-02
  0.50742984    
 -0.48646465    
 -0.12350442    
  5.92425987E-02
 -8.29965547E-02
  0.21929012    
 -0.19553547    
 -0.30504572    
  0.23202197    
  0.10989650    
 -0.14066803    
  7.52231777E-02
  0.72172046    
 -0.53297818    
 -0.72567052    
  0.65524751    
 -2.16926355E-02
  0.12361351    
 -0.42306086    
 -8.64734650E-02
   1.2026818    
  -1.1462412    
   1.0486022    
 -0.55375725    
 -0.24285257    
 -9.43634957E-02
  0.55364537    
 -0.33887029    
  0.41937351    
 -0.68215758    
 -5.04316725E-02
 -0.25378117    
  0.89684325    
  3.01707583E-03
 -0.47725922    
 -3.45710404E-02
  0.47501594    
 -0.30873513    
 -0.51082575    
  0.19873413    
 -0.24222037    
 -4.54622842E-02
  0.19643407    
  0.13671176    
  0.13976170    
  0.29490256    
 -0.44023484    
 -0.31218866    
  0.49544129    
  0.95192772    
 -0.56051397    
 -0.28978068    
 -0.21999644    
 -0.19602695    
  0.86801022    
  0.10402228    
 -0.57724041    
 -0.15773332    
 -0.12851878    
  0.51879418    
  2.35303864E-02
 -0.10499111    
 -8.06576386E-02
 -4.49969321E-02
 -6.03633486E-02
  3.06366254E-02
 -0.34687176    
  0.61386603    
 -0.26699582    
 -0.31093922    
  0.21130912    
 -0.18232146    
  0.22428522    
 -0.28312549    
  0.11980133    
  0.31158751    
 -0.63206023    
  0.31508192    
  0.78599721    
 -0.98247248    
  1.95447598E-02
  0.55128592    
 -0.10577333    
 -0.20066991    
 -3.59927826E-02
  0.27715573    
 -0.20641896    
  0.11940780    
 -0.10008422    
 -1.44584822E-02
 -3.46733032E-07
  0.62015879    
 -0.84208876    
  0.48130301    
  0.10648335    
 -1.69784781E-02
 -0.85647309    
  0.14256398    
  0.33046052    
   1.0019610    
  -1.0019609    
  0.75642902    
 -0.15533030    
 -0.60109770    
  0.49970847    
  0.18840089    
 -0.55646390    
  0.29536182    
  0.56195462    
 -0.87062025    
  0.35354471    
 -0.20836292    
 -0.42692930    
  1.75952911E-02
 -0.25714538    
  0.97894758    
 -0.91347045    
  0.35737929    
  0.13783209    
 -0.28625238    
  0.16308984    
 -0.16309009    
  0.10821352    
  3.03057861E-02
  8.11905041E-02
  0.38694611    
 -0.65344805    
 -6.81369379E-02
  0.28286257    
 -0.11236214    
 -7.28618205E-02
  0.14077333    
 -0.25782886    
  0.15134640    
  0.27353752    
 -0.38014802    
  0.41376424    
  0.47720942    
 -0.60485417    
  0.29470003    
 -6.12807535E-02
 -0.33202112    
  0.15341000    
  0.11728938    
  0.39353684    
 -0.92297912    
  0.26905316    
 -9.12152082E-02
  0.68468463    
 -0.61944473    
 -4.30171825E-02
  3.24346684E-02
  7.67644122E-02
  0.17573206    
 -7.72911683E-02
 -5.03535233E-02
 -0.11426891    
  0.32892534    
 -4.25593220E-02
 -0.17209692    
 -0.26142657    
 -9.59194526E-02
  0.11404675    
  0.29365277    
 -0.37469435    
 -7.41071254E-02
  0.90078634    
 -0.49299261    
 -0.14489120    
  4.72528301E-02
  0.11149590    
 -0.26650199    
 -0.12078167    
  0.17327105    
 -3.46858315E-02
  0.55456132    
 -0.31972089    
  1.38574168E-02
  0.65575927    
 -0.97135109    
 -0.10605866    
  0.37469384    
  0.33234248    
 -7.51699209E-02
  0.74741042    
  -1.0142456    
 -0.20391308    
  0.62542921    
  4.66644093E-02
 -0.86880332    
  0.21440955    
  1.16288308E-02
  0.34796694    
 -2.89875157E-02
  7.29065016E-02
 -0.21245886    
  0.65624213    
 -0.74721384    
 -0.26501411    
  0.31657135    
  9.11906287E-02
  0.41762295    
 -0.28065717    
 -0.18874235    
  6.99594095E-02
   1.1412343    
 -0.60111254    
 -0.90584767    
  0.53520113    
 -0.53520232    
  0.25131515    
 -5.18256836E-02
  0.15262921    
  6.19663410E-02
 -5.74105978E-02
   1.2184136    
  -1.2697074    
 -0.23034555    
  0.12975974    
  0.41074234    
 -0.18442897    
 -0.26956359    
  1.64389107E-02
  0.37605116    
 -0.32312974    
  4.04101238E-02
  0.51773226    
 -0.61651343    
  0.12323242    
  0.17666985    
 -0.39739960    
 -7.50361010E-02
  0.42263320    
  0.56143796    
 -0.23719774    
 -0.37665328    
 -0.26550850    
  0.11583110    
  0.24376318    
  5.17009608E-02
 -0.15479608    
  0.15091312    
 -0.37859282    
  0.17662360    
  4.75129113E-03
 -0.34122208    
  0.23638797    
  0.50871772    
 -0.36667109    
  0.60986465    
 -0.61444110    
 -0.38728294    
  0.64469516    
 -7.73865283E-02
 -0.63726598    
 -4.44519967E-02
 -0.20067042    
  0.48835206    
  8.17902237E-02
  0.33497509    
 -0.16229831    
 -3.13221924E-02
  2.69072335E-02
  0.65710717    
  -1.0537616    
   1.5357343    
 -0.96862829    
  4.73679565E-02
 -0.22225450    
 -0.25131431    
  0.29479989    
  6.98436275E-02
  0.26053146    
 -0.76607955    
  0.22839372    
  9.00600851E-02
   1.1559478    
 -0.92233282    
 -8.70110393E-02
  0.30711970    
 -0.87607604    
  7.72311911E-02
  0.42773804    
 -0.19920321    
   1.2680074    
  -1.2680070    
  5.36173396E-03
  0.13952996    
 -2.35304311E-02
  0.24760351    
 -0.25237787    
 -0.23638803    
  0.37051848    
  8.33362807E-03
 -1.67367682E-02
  8.87680873E-02
 -0.47542363    
  0.34354591    
  0.55898601    
 -0.76900035    
  0.21001455    
  4.39577317E-03
  0.14660373    
 -0.45198601    
   1.0393505    
 -0.94295818    
  7.29492605E-02
  0.39705497    
 -0.32438436    
  0.17135815    
 -0.43138808    
  0.41150740    
  4.32290696E-02
 -0.37329543    
 -7.53970593E-02
  0.55443853    
  0.15957320    
 -0.22019786    
 -0.27792624    
  0.15276302    
 -0.38077328    
  0.22314373    
  0.22216716    
 -8.55915621E-02
 -2.15059761E-02
 -0.20163798    
  0.96811610    
 -0.74497187    
 -0.20731130    
  0.27715573    
 -0.20155331    
  0.31757033    
 -0.15650882    
 -1.66670457E-02
 -9.23738405E-02
  0.32054660    
 -0.71683657    
 -0.17958607    
   1.0041213    
 -0.38760769    
 -2.23714821E-02
  0.32542217    
  0.17356844    
 -0.30616692    
 -0.33349237    
 -5.89988530E-02
  0.17214151    
  8.89478251E-02
  0.34554991    
 -0.49192864    
 -7.67646506E-02
 -5.46576306E-02
  0.16054998    
 -6.93348125E-02
  0.12062828    
  7.86431134E-02
 -2.55336668E-02
 -0.34687176    
  0.84030455    
 -0.45123318    
  0.54654342    
 -0.88218910    
  0.26724318    
 -0.33293933    
  0.27369618    
 -0.29869807    
  0.32647610    
  3.14630680E-02
  0.55835038    
 -0.66076607    
 -0.28768188    
  0.72213477    
 -0.43445292    
  0.68576688    
 -0.55715007    
  0.39390430    
 -0.33530995    
  0.30281079    
 -0.29068959    
 -0.25995830    
 -0.31585386    
  0.48770338    
 -0.28768238    
  3.44864987E-02
  0.47282436    
 -0.11954512    
 -1.60007160E-02
 -0.21012338    
  0.94859928    
 -0.92402816    
 -8.61285850E-02
  0.88293606    
 -0.78714496    
  0.15139996    
  4.12400905E-03
 -6.81110844E-02
  0.44716769    
 -0.50147921    
  0.55361801    
  -1.1620824    
  0.11302319    
  0.24876580    
  0.57312971    
 -0.38882524    
  9.89042372E-02
  0.52507317    
 -0.73374861    
  0.26956314    
 -0.29191008    
  6.55978099E-02
  0.29558712    
 -0.34437674    
  0.20520665    
 -0.14588845    
  1.55838439E-02
 -9.73748341E-02
  8.70106369E-02
 -0.26028326    
 -0.12201514    
  0.12874970    
  0.48085088    
 -0.19149187    
  3.94137427E-02
  0.97537971    
 -0.85277742    
 -0.10821351    
  0.11672410    
 -0.19597456    
  0.20020208    
  9.26218852E-02
 -0.61192191    
  0.32423958    
  1.02042388E-02
  3.49159539E-02
  9.75579396E-03
  0.42786562    
 -0.54625559    
  5.33168077E-07
  0.79686695    
 -0.69314677    
 -0.28932530    
  0.22314279    
  0.19539377    
  0.73552620    
  -1.0017941    
 -2.86557283E-02
  6.19921945E-02
  0.23725086    
 -0.26495305    
  0.21184431    
 -0.12577030    
  0.69828898    
 -0.60017163    
  0.15147690    
  5.84964417E-02
 -0.17778558    
 -9.48573351E-02
  5.79876117E-02
 -0.33085406    
   1.3377497    
 -0.87101889    
 -0.46673012    
  0.28768179    
  0.20334119    
 -0.54472798    
   1.0635206    
 -0.86977142    
  0.14272238    
  2.91275289E-02
 -0.41507989    
  0.73570698    
 -0.30637336    
 -0.30033982    
  0.40758580    
 -0.13111326    
  1.91400126E-02
  0.17757101    
 -4.46319245E-02
  0.55307412    
 -0.74456584    
  0.62827331    
 -0.29395708    
 -0.64401406    
 -0.13941921    
  0.20566972    
  5.60902506E-02
  0.15154915    
 -2.63870042E-02
  0.29832053    
 -0.51214975    
  0.29098845    
  0.37531245    
 -0.46322307    
 -0.12660518    
  4.20479886E-02
  0.66933697    
 -0.61774880    
   1.0151496    
 -0.84124297    
 -0.11954463    
  3.63679416E-02
 -0.30830160    
  0.92734027    
 -0.49899033    
 -0.33556855    
  0.83180809    
  8.70116800E-02
 -0.73966664    
  0.21357398    
 -1.29032983E-02
   1.0001222    
 -0.98295432    
  0.50656164    
 -0.48968273    
 -0.17814595    
  0.77702832    
 -0.32277331    
 -0.57078826    
  0.18885504    
 -9.25230458E-02
 -3.63671035E-02
  0.16989951    
  3.07717379E-02
  0.26469240    
 -0.24327865    
 -0.19083235    
 -5.80635853E-02
 -0.14603212    
  0.86599010    
 -0.62662596    
  0.62926829    
 -0.43220451    
  0.20840085    
 -0.54324955    
  0.27625301    
  0.66915470    
 -0.45640948    
  0.45861477    
 -0.35604590    
 -0.57466513    
  0.23314901    
  8.88536498E-02
 -7.13088065E-02
 -0.46134639    
  0.98427117    
 -0.37750855    
 -9.04345810E-02
  8.19716603E-03
 -0.24898396    
  0.24489483    
 -0.26605988    
  0.15796258    
 -3.72129269E-02
 -0.24591188    
  0.24116211    
  4.19636630E-02
  0.16388743    
 -0.24965425    
  0.15201609    
  8.98560658E-02
 -5.62393740E-02
 -0.49172559    
 -6.27385601E-02
  0.71097261    
 -0.31272832    
  0.42933249    
 -0.52561003    
 -0.30196828    
  0.58698732    
  4.30596322E-02
  4.12818529E-02
 -0.70052797    
   1.2850403    
  -1.1533637    
  0.13919739    
  0.92864352    
 -0.51008224    
 -3.78831625E-02
 -6.78899810E-02
 -0.39518705    
  0.28152895    
  0.32516551    
  0.84920728    
  -1.2266406    
 -0.18721184    
 -9.88467485E-02
  0.64662749    
 -0.60217535    
  8.90789181E-02
  0.78535295    
 -0.83784431    
 -0.14818074    
  0.49401832    
  0.10832193    
 -0.15605384    
   1.0851897    
  -1.0417038    
 -8.54745042E-03
  2.96007376E-02
  0.21309309    
 -0.48424551    
  0.35503441    
 -0.19854531    
  0.15947728    
  0.23028889    
 -0.46243715    
 -0.32349175    
  0.43286490    
 -0.15040314    
  0.50977790    
 -0.44393164    
  0.25403374    
 -0.25894767    
  2.91275289E-02
  2.83042733E-02
  1.84331462E-02
  3.58785801E-02
 -8.84980988E-03
 -2.24725436E-02
 -0.24033520    
  0.40739039    
 -0.21834816    
  5.12935482E-02
 -0.18414089    
  0.12323242    
  6.99594095E-02
 -0.25518334    
  0.19961312    
  5.10559939E-02
 -9.98450518E-02
 -9.98208523E-02
  3.79442684E-02
  0.78458148    
 -0.29092395    
 -0.29202026    
  0.48617673    
 -0.25782943    
 -0.17748868    
 -9.07742158E-02
 -8.98944139E-02
  0.12981187    
 -0.15487552    
  0.11947444    
  1.34228440E-02
 -1.34221744E-02
 -0.15565407    
  0.47982332    
 -0.52284086    
  0.35667536    
 -0.42488348    
  0.48821893    
 -9.85642225E-02
  0.29165784    
 -0.87546962    
  0.30010515    
  1.05271824E-02
 -0.18336979    
  0.48405498    
 -8.06889087E-02
 -9.69915316E-02
  0.75159049    
 -0.90112233    
  5.36173396E-03
  0.18942620    
 -3.14638130E-02
 -0.12638147    
  4.06151190E-02
  0.30982342    
 -0.25183555    
  0.56563413    
 -0.69581771    
  0.56494880    
 -0.30299598    
 -0.40546575    
  0.32850385    
  0.79047567    
  0.27958503    
 -0.75606138    
 -0.23293157    
 -6.34460449E-02
 -4.37618280E-03
  4.71183322E-02
 -0.50665051    
   1.2762935    
  -1.1103086    
  0.18721168    
 -9.80362669E-03
  0.23975317    
 -0.19637246    
  0.39280689    
 -0.59610063    
  1.14944335E-02
  0.37254819    
  0.12562640    
 -0.33024192    
  7.44531229E-02
  0.44215313    
 -0.81237304    
  0.53899676    
 -0.12491101    
 -0.11831987    
  0.15207841    
 -0.22730234    
 -0.13950232    
  0.44652677    
  2.64665205E-02
 -0.18381509    
 -5.05846553E-02
 -1.90478601E-02
  0.25717291    
 -6.13216162E-02
 -0.45198509    
  0.44802475    
 -0.10008332    
  0.20900932    
 -0.20900892    
 -1.76990964E-02
 -5.97872697E-02
  0.19721766    
  6.03958592E-02
 -2.59750821E-02
 -0.54654461    
  0.34294418    
 -4.93746029E-07
 -0.45991567    
  0.56065822    
  0.73196727    
 -0.89939976    
 -0.12024838    
  0.17768170    
  0.77783066    
 -0.76397282    
 -6.63753375E-02
 -2.48149000E-02
 -4.62815240E-02
  0.12361451    
  0.24976307    
 -0.17798309    
  0.50300324    
 -0.46478143    
 -1.25786839E-02
  4.93927859E-02
 -0.48701480    
 -0.22641735    
  0.36646223    
  9.73732620E-02
  8.40006694E-02
  0.30413410    
 -0.46303418    
  0.15415074    
   1.1298648    
  -1.1736671    
 -7.21965656E-02
  5.20951860E-02
  0.67263323    
 -0.54866546    
  0.44503036    
 -0.42285666    
  0.21962848    
 -0.16417709    
 -2.09653601E-02
 -5.66599146E-02
  1.33630233E-02
  0.23894767    
  8.03103000E-02
 -0.60399479    
  0.34899870    
  0.43140528    
  8.52129012E-02
 -0.75966728    
  0.66904980    
 -0.60749131    
 -0.26635322    
  0.28116706    
 -0.13633567    
   1.5539969    
  -1.1190087    
  0.20331226    
 -0.56780869    
  0.12762341    
  0.38842341    
 -0.33024144    
 -0.21772265    
 -0.12660518    
  0.50836897    
 -1.48703260E-02
 -0.42246258    
  0.57178605    
 -9.11257789E-02
  0.10075627    
  0.12309359    
 -0.85866088    
   1.0508220    
 -0.55612522    
 -0.35783756    
  0.92785120    
 -0.65481126    
  1.75445564E-02
 -0.18580508    
  0.15040478    
 -0.10937226    
  4.90286872E-02
  0.38125056    
 -0.36229256    
 -0.30504572    
  0.15324084    
 -0.38117164    
  0.86541826    
 -3.37240612E-03
 -0.10311093    
 -0.29394352    
 -9.48082879E-02
  0.79296726    
 -0.67825818    
  0.13783209    
 -8.97458792E-02
  0.22220457    
 -0.33647302    
  4.62810658E-02
  3.94137427E-02
 -0.23285316    
  0.20343891    
 -0.17934187    
 -5.50603457E-02
 -0.28978020    
  0.25782824    
  0.13919739    
  0.72921211    
 -0.31065086    
 -3.40293646E-02
 -0.35119498    
  0.58047444    
  0.12354316    
 -0.58078450    
  0.25077796    
  0.31365725    
 -0.56927806    
  0.12316192    
 -0.40761316    
  0.25988024    
 -3.03054638E-02
  0.32542220    
 -1.49251521E-02
  2.96320617E-02
 -0.54422450    
  0.94236320    
 -0.54320699    
  5.73931597E-02
 -0.44404849    
  0.38665581    
 -0.23161879    
  4.16730121E-02
 -5.77580184E-02
  0.51943666    
 -0.19461577    
 -0.32482076    
  0.32482132    
 -6.03802279E-02
 -8.66334662E-02
 -0.28016961    
  0.28016973    
  9.07753706E-02
  0.22808966    
 -0.45953307    
 -0.31585386    
   1.2046872    
 -0.70391148    
 -0.38617125    
  0.45314282    
  0.74636203    
  -1.0193087    
 -0.24600856    
 -6.31781593E-02
  0.65624303    
 -0.23163751    
  0.11620207    
  0.14141187    
  1.46212173E-07
  1.45455869E-02
  0.12218563    
 -0.36630633    
 -0.14345600    
  0.20163758    
  0.13026547    
 -0.48074880    
  0.23541377    
  0.57414353    
  0.15493557    
 -0.69079661    
  0.32906759    
  0.20953785    
 -0.24041471    
 -1.40357492E-02
 -0.12398567    
 -2.42926646E-02
  4.80089188E-02
 -0.30873609    
  3.14152911E-02
  0.74340922    
  8.23022798E-02
 -0.79026443    
  0.16052668    
  0.20949152    
 -0.15989484    
 -0.12435754    
  3.14630680E-02
  0.38460046    
 -0.75527817    
  0.31143656    
 -6.79870918E-02
 -0.17531176    
  0.90302968    
 -0.94585025    
  4.87892553E-02
 -0.16813751    
  0.20895895    
  0.26455984    
  0.76301682    
 -0.64718533    
  0.61813712    
  -1.0393517    
  0.30538180    
 -0.10146984    
 -3.45710404E-02
 -0.15750666    
  0.44769827    
  4.41250503E-02
  0.19246227    
 -0.45879036    
  0.30858839    
 -0.31329381    
 -0.26899064    
  0.39304280    
 -0.17237063    
  7.16291517E-02
 -0.10178234    
  0.15996487    
  0.45079827    
 -0.74138391    
 -5.98988272E-02
  0.22067188    
 -0.19627894    
  0.78241533    
 -0.69590628    
 -0.30065781    
  0.92520559    
 -0.70505285    
  0.14986347    
  0.85682493    
 -0.69973308    
 -6.36574700E-02
  4.13860008E-02
  0.25331485    
  0.51361895    
 -0.64018160    
  0.48672774    
  0.66218531    
  -1.4156519    
  0.69573408    
 -0.31297821    
 -0.20302905    
  0.12973604    
 -0.35179740    
 -3.85715105E-02
 -0.11287988    
  0.41173500    
 -0.64435738    
  0.49159387    
  0.35570395    
 -0.51879370    
  8.22373405E-02
  0.12825510    
  0.10118556    
 -4.71177660E-02
 -9.18072164E-02
  0.47060427    
 -0.77770436    
  0.89648837    
 -0.56095099    
  0.54752737    
 -0.20639291    
  6.74408376E-02
 -0.43221804    
 -0.10058672    
 -4.87894528E-02
  0.18693997    
 -1.39222313E-02
  0.17135815    
  0.37886792    
 -0.61788446    
  2.46927775E-02
  7.96681866E-02
 -6.99588060E-02
 -0.28286195    
  0.79368865    
 -0.62318772    
  0.24347576    
 -7.93363824E-02
 -9.62272510E-02
 -0.20067136    
  0.18026088    
 -6.93616048E-02
  4.85262387E-02
  0.98934573    
  -1.2527626    
  0.36350095    
  4.75129113E-03
  0.11620207    
 -0.10676757    
  9.34635941E-03
  7.17797801E-02
  0.15600404    
  0.45366749    
  -1.0892437    
  0.25209138    
 -6.16433956E-02
  0.25835493    
 -6.93125650E-02
 -0.28608781    
  0.23202197    
  0.24116214    
  4.65202667E-02
 -0.11636323    
 -0.42263380    
  0.21532159    
  0.11836514    
  7.60989711E-02
  0.55467755    
 -0.91381919    
  8.28869268E-02
  0.60406709    
 -0.74411345    
  0.33553717    
 -2.84375679E-02
 -9.57905278E-02
 -0.11778398    
  0.37320426    
  0.11596012    
 -0.36085388    
 -0.31063190    
 -5.88406846E-02
  0.45473653    
 -0.24378742    
 -8.31141323E-02
  0.13685870    
  0.25066903    
  0.15479648    
 -0.19637246    
  0.24183547    
  0.19763550    
 -0.50778991    
  0.33213410    
 -3.31523828E-02
 -0.39429104    
  0.16363026    
  0.27103508    
 -0.56502694    
  0.28926373    
 -6.86543435E-02
  0.45013717    
 -0.77751482    
 -0.10379662    
  0.50455689    
  0.11147391    
 -0.25857344    
  3.75371538E-02
  6.61823377E-02
  0.19618265    
  3.96874435E-02
  0.20349659    
 -0.41503420    
  0.15963016    
 -0.42199516    
  4.87892553E-02
  0.48916438    
 -0.16639110    
 -3.95654812E-02
 -0.20867525    
  0.80785602    
  -1.1160041    
  0.99575514    
 -0.56309390    
  3.35771106E-02
  0.24183547    
 -0.49855629    
  0.16799083    
 -0.21800128    
  0.27801982    
  0.30691302    
 -0.39834827    
  0.34705478    
 -0.18081811    
 -0.10435975    
  8.15794468E-02
  5.81822209E-02
 -1.31289894E-02
  0.46392757    
 -0.46834314    
 -0.12221736    
 -6.18760549E-02
 -6.02919385E-02
  0.51758224    
 -0.49523565    
  0.14861055    
  0.13353166    
  0.54763919    
 -0.32116836    
 -0.31348243    
  4.53594141E-03
  0.11526573    
 -0.11980088    
  0.41451481    
 -2.12451275E-02
 -0.13792323    
 -9.98984799E-02
 -0.11535392    
 -0.47087646    
  0.23011300    
 -4.54628281E-02
  0.19961312    
  0.19415578    
  0.11122581    
 -0.22753887    
  0.50729495    
 -0.82629889    
 -0.26966402    
   1.0414538    
 -0.77787018    
  0.80003089    
 -0.53860480    
 -0.11426891    
  0.34396288    
  6.84956536E-02
 -0.60323578    
 -0.18104871    
   1.3048190    
 -0.12557742    
 -0.52501023    
 -0.18232152    
 -4.87898923E-02
  4.98795789E-03
  0.14343207    
 -0.29924336    
  0.16077378    
 -9.95005481E-03
  5.35414256E-02
  5.97884208E-02
 -0.14895582    
  0.13547330    
  0.68861187    
  -1.0963414    
  0.39406291    
 -2.79079266E-02
 -7.84713104E-02
  0.23933823    
 -5.78670837E-02
  0.22399458    
 -0.47409305    
  0.22859341    
  0.26903081    
  0.30660519    
 -0.60206860    
 -0.25259161    
  6.66915625E-02
  5.36173396E-03
  0.22847725    
  4.16730382E-02
 -0.43235457    
  0.42003387    
 -0.19563261    
  0.64686614    
 -0.27029064    
 -0.42813337    
  0.16542487    
 -0.57089031    
  0.32277253    
  0.63700217    
 -0.20507079    
  0.67050445    
  8.06301534E-02
 -0.91717112    
 -0.36870354    
 -0.12899144    
  0.74262685    
  0.10156024    
 -0.32902327    
 -0.36101332    
  0.35231781    
 -0.22423531    
  0.64844662    
 -0.61090982    
  0.19971296    
 -0.35298672    
 -5.67984469E-02
  0.32433990    
  2.32032463E-02
 -0.13747175    
 -0.21007231    
  0.41408542    
 -0.23610246    
  0.40908167    
  0.39943022    
  -1.0128115    
  0.12516284    
  0.20173995    
 -0.11179128    
  0.66035765    
 -0.80469966    
  0.47155476    
  0.48491147    
 -0.71486080    
  1.45069677E-07
 -0.10807405    
  0.22314379    
 -0.22859263    
  0.55570465    
 -0.37156329    
  0.20849159    
 -0.49013010    
  0.36447614    
  0.15474838    
 -0.23304829    
  0.11929023    
 -8.81071389E-02
  0.15415111    
 -0.20359948    
  0.14953183    
 -0.45425603    
 -2.53169592E-02
   1.4209431    
 -0.97363126    
 -4.10652021E-03
  0.31508097    
 -0.37879670    
 -0.27605328    
 -0.27809450    
  0.57584077    
 -0.32707536    
  0.22789483    
 -2.39823312E-02
  0.41191638    
 -0.13399069    
 -0.47590330    
  0.52609348    
 -0.58708811    
  6.68939948E-02
  0.36953321    
 -0.31237400    
  2.73997970E-02
  0.25610813    
 -0.41386944    
  0.27973843    
  2.36408059E-02
  0.20617776    
 -0.18308288    
  0.38547936    
  0.28223279    
  -1.0133587    
  0.23468989    
 -0.44980016    
  0.64815027    
  0.35834736    
 -0.72886449    
  0.21217422    
  0.27659100    
 -0.20108354    
  0.35894516    
 -0.35440913    
 -0.29221642    
  0.24116211    
 -9.56908241E-03
  0.16372047    
 -8.07233974E-02
  0.21067695    
 -0.21956524    
 -0.21868849    
  0.78592849    
  6.84867650E-02
  0.21220912    
 -0.86595362    
  0.47284058    
  0.21346484    
 -0.51925123    
 -0.21357407    
  0.15415105    
 -0.11218702    
 -0.39185962    
  0.24981104    
 -7.49934998E-07
 -4.30171825E-02
  0.25982496    
 -0.15062544    
  0.10289424    
  0.44753060    
 -0.54062104    
 -0.19311127    
  0.81813622    
 -8.72488767E-02
 -0.65677941    
  0.16663191    
  0.23516423    
 -0.27308348    
  9.61471349E-03
  4.21611629E-02
  0.20275347    
  4.03727405E-02
 -0.46283501    
  0.27763185    
  0.18520364    
 -0.25234193    
 -0.18789220    
 -1.69024896E-02
  8.17902237E-02
  0.19876465    
   1.1184431    
  -1.3876971    
  0.37504470    
 -0.15414982    
 -0.20971978    
 -5.71586899E-02
  6.82083815E-02
  0.57981890    
 -0.73396832    
  0.31611910    
 -0.36202902    
  0.16083974    
  0.32827577    
 -0.24078718    
  0.41068730    
 -1.04710916E-02
 -0.37948969    
  0.12062828    
  0.49525002    
 -0.32819593    
 -0.44268858    
  0.84558511    
 -0.45419073    
 -0.11122485    
  0.21130931    
 -0.32626805    
 -4.14561927E-02
   1.1349797    
 -0.78201592    
 -0.29140604    
  3.98458070E-07
 -3.03054638E-02
 -0.17313392    
  0.93081874    
 -0.63252175    
 -0.17780602    
  0.42861828    
 -4.31720242E-02
 -0.30748442    
  0.20294118    
  0.71933210    
  -1.1643437    
  0.13671176    
 -0.23011135    
  0.37469384    
  0.33921561    
  0.66360557    
  -1.2651862    
 -6.27017580E-03
  6.09945618E-02
  0.14310074    
  0.14753525    
 -0.42332286    
  0.40095124    
  9.00924206E-03
  5.66598363E-02
 -4.32970300E-02
 -0.50787944    
  0.75377148    
 -0.31931913    
 -0.20544425    
 -0.25886181    
  0.29898244    
  0.22089468    
 -5.08185662E-02
 -0.15890054    
  0.53714252    
 -0.50974315    
 -0.17693058    
  0.33185405    
  5.40673696E-02
  0.48415771    
 -0.50633115    
 -0.49451622    
  0.13077040    
  0.44963664    
  0.16642126    
 -0.28884369    
 -8.74342397E-02
  0.17211726    
 -0.16201600    
 -6.21964410E-02
  0.71169066    
 -0.55830395    
  4.92271595E-02
 -0.18144776    
  0.15040478    
 -6.51389360E-02
  0.82577646    
 -0.58358508    
  0.41173446    
  -1.0078576    
  0.64401472    
 -0.35976380    
  0.66703612    
 -0.59256071    
 -0.45953256    
  0.51082593    
 -0.18962070    
  0.36051390    
 -8.80564153E-02
  5.29655851E-02
 -0.53221697    
  0.55961597    
  0.14695473    
 -0.23995090    
  8.91273245E-02
 -0.15479608    
 -0.10989487    
 -0.15246885    
  0.49541345    
 -0.14641461    
 -0.30864695    
  0.15172605    
  0.10584605    
  0.46891141    
 -0.60932821    
  0.32346660    
 -0.56052458    
  0.15324084    
  0.70671612    
 -0.45237043    
  0.80715632    
 -0.93344998    
  0.54019773    
 -0.34434605    
 -3.21309119E-02
  0.29479921    
  0.15458459    
 -0.44938400    
 -0.11218702    
  9.98663083E-02
 -0.10904089    
 -0.18140079    
  0.48167557    
  0.15755752    
 -3.56124677E-02
 -0.21113144    
 -7.35341087E-02
  0.13503644    
 -0.12703590    
 -0.26795825    
 -1.04720881E-02
   1.1713412    
  -1.0384681    
  0.13353108    
  0.10334270    
 -0.25079596    
  9.30313859E-03
  0.25593352    
 -0.47791943    
  7.24552050E-02
  0.77566832    
 -0.67353904    
 -0.11838948    
  0.38893563    
  0.42744431    
 -0.91387725    
 -3.05834319E-02
  0.31675911    
  7.41080046E-02
 -4.73203585E-02
 -0.24879999    
  0.48681095    
 -0.41593719    
 -0.17812040    
  0.23440117    
 -0.52418095    
  0.19760942    
  0.39854538    
 -6.20720424E-02
  0.10732882    
  0.56087953    
 -0.72391957    
   1.0898936    
  -1.0440838    
  0.77433723    
 -0.63956267    
 -1.31289894E-02
   1.1584589    
  -1.2410758    
 -1.44584822E-02
  8.37704018E-02
 -0.15937185    
  0.24078831    
  0.67445505    
 -0.53630459    
 -4.77150418E-02
 -0.17632440    
  1.33630233E-02
 -0.23314877    
  0.21529241    
 -0.19867051    
  0.35282156    
 -0.72054654    
  0.27570680    
 -0.14914231    
  0.43983361    
 -0.34643090    
  0.32824963    
  1.81831531E-02
 -0.18232071    
  0.15954098    
  0.10074185    
 -0.24953051    
  0.91092849    
 -0.94354087    
  0.17214151    
 -0.38703102    
  0.48866403    
  0.13720132    
 -0.30616650    
  4.85538654E-02
 -1.43197030E-02
  0.17589031    
 -0.34864268    
  6.09608628E-02
  0.72228831    
 -0.70101172    
  0.27842924    
 -0.15481433    
 -0.20585197    
  0.58778679    
 -0.13944425    
 -0.55688167    
  0.16411082    
  0.16871533    
  0.21673052    
 -0.29259565    
 -0.21334036    
  0.34255138    
  0.87113011    
 -0.82461005    
  0.15296969    
 -0.30918851    
  0.66621757    
 -0.61903971    
 -0.19811298    
  0.68468463    
 -0.39419734    
 -8.77752230E-02
  0.17233317    
  7.69252516E-03
 -0.21741280    
 -0.12675086    
 -0.13276020    
  0.23541377    
 -3.47422101E-02
  0.26469216    
  0.47531846    
 -0.79183716    
 -0.27359647    
  0.10605904    
  0.75117916    
 -0.20331149    
 -0.47510779    
 -6.64904490E-02
  0.23309445    
  0.30486071    
 -0.24715301    
 -3.32574397E-02
 -0.11778282    
  5.80637120E-02
  0.11149590    
  0.11267320    
 -0.12652969    
 -0.11836381    
  0.27317986    
 -3.99169745E-03
 -6.61398917E-02
 -3.92208956E-02
 -0.27443710    
 -0.11778287    
  0.29912964    
 -6.03197552E-02
 -0.27908322    
  3.46710323E-07
  0.31471097    
 -0.19845176    
  0.47608295    
 -0.12921208    
  0.80516678    
 -0.81382442    
 -0.10536074    
  0.16444947    
  0.82719040    
 -0.69314706    
 -0.10575853    
 -0.44404849    
  0.44404888    
 -7.99999014E-03
 -0.23424914    
  0.11947444    
 -0.64050400    
  0.41397610    
  0.62596828    
 -0.50380075    
 -0.22941375    
  0.41173500    
 -1.25786839E-02
 -0.47084799    
  0.83759868    
 -0.25886133    
 -3.86149250E-02
 -0.13465612    
  1.34228440E-02
  0.68421823    
  -1.0698808    
  0.18991871    
  0.11236271    
  0.30918860    
 -0.33860174    
 -0.13851888    
 -5.27972244E-02
  0.25398725    
 -7.26708919E-02
  0.53564101    
 -0.49622709    
 -0.11778282    
 -0.20429972    
 -0.19035459    
  0.48798671    
  0.15979253    
 -0.10676757    
  3.23356315E-02
  0.55961537    
 -0.82334459    
 -0.38496590    
  0.84231639    
 -2.27280743E-02
 -0.14842018    
  7.28376657E-02
 -0.13235059    
  0.44854915    
 -0.51686722    
  0.70569402    
 -0.71075761    
  0.12396815    
 -9.00826883E-03
 -0.22201264    
  0.24880056    
 -0.49769562    
  0.55754346    
 -9.57257971E-02
  0.27041093    
  0.20414872    
 -0.59063172    
 -0.28256616    
  0.18571748    
  0.18514280    
  4.58797142E-02
 -2.72749458E-02
 -0.24999858    
  5.89942979E-03
  0.75584573    
  5.37766926E-02
 -0.61270201    
  0.85554576    
  -1.1843172    
  0.35734624    
  7.24300072E-02
 -8.66143778E-02
  9.96294841E-02
  0.36140499    
 -0.65485013    
  0.19381598    
 -0.36350051    
  0.61110437    
 -0.13939035    
 -9.87339839E-02
 -0.16920006    
  4.37225848E-02
 -0.28946710    
  0.95825487    
 -9.17549953E-02
 -0.55064785    
 -7.57110417E-02
  0.20271192    
  1.36684580E-02
  0.65392673    
  -1.0348098    
  0.25057745    
  0.32312879    
 -0.47299394    
  0.37917447    
 -0.19386292    
  7.19741955E-02
  0.24512267    
 -0.52053529    
  0.35971943    
  4.57461812E-02
 -0.48805225    
  9.47089270E-02
  0.42534631    
  0.38424379    
 -0.76828605    
  0.17458418    
  0.22895207    
 -0.10578995    
  4.28259280E-03
 -0.31365785    
  0.30075428    
  0.17798337    
  0.57196158    
 -0.90915871    
  0.15487579    
 -0.28478694    
  0.62125951    
 -0.40857646    
  0.12296204    
 -0.14660421    
  5.58292232E-02
  0.65392673    
 -0.59676814    
  3.77406217E-02
 -0.44320455    
  0.47160521    
 -7.47239143E-02
  0.14424953    
 -0.25826845    
 -0.33550668    
  0.20128427    
 -0.24973731    
  0.68959504    
  4.18179147E-02
 -9.66758505E-02
 -0.50209194    
  0.41576385    
 -0.13119316    
 -9.29765254E-02
  7.41080493E-02
 -4.38021757E-02
  0.10386697    
 -2.26763282E-02
  0.49043599    
 -0.18119872    
 -0.26438639    
 -0.19823727    
  3.15816514E-02
  2.05135718E-02
 -0.10141942    
  7.04907104E-02
 -2.65265983E-02
  0.14489192    
  0.13469368    
 -0.41158092    
  0.20456745    
  4.40161265E-02
  0.43531817    
 -0.24426255    
 -0.20551367    
  7.48020485E-02
 -0.17693055    
 -1.08106751E-02
  0.34574625    
 -0.41318762    
  0.59229803    
 -0.28447193    
  0.16145030    
  0.64853036    
 -0.85812932    
 -0.12905680    
  1.51904374E-02
  0.69565612    
 -0.54222441    
 -0.13353100    
  0.20424692    
 -0.43604854    
  0.74164104    
 -0.71709967    
  0.20726089    
  0.17985575    
 -0.10399022    
  0.23132937    
  0.11294003    
 -0.26107061    
 -6.06241152E-02
 -0.14378881    
   1.1088687    
 -0.12289820    
 -0.85566533    
  0.45690906    
 -0.13148710    
 -0.46609047    
  0.34462377    
 -0.28399912    
  0.28030175    
 -0.22314277    
  0.16205573    
 -0.27464408    
  0.49621108    
 -0.18674803    
  5.90578988E-02
 -0.60733116    
  0.23880975    
 -9.22069177E-02
 -0.13353227    
  0.75606066    
 -0.57807761    
  3.73384617E-02
 -5.25012519E-03
  0.37337705    
 -0.46710852    
  0.44513014    
 -0.28521553    
 -1.99008677E-02
 -9.48082879E-02
  0.11470933    
  0.41037887    
 -0.48714378    
  4.16730121E-02
  0.42566809    
  0.41210961    
 -0.76878458    
 -4.87898923E-02
  8.15794468E-02
 -0.11204006    
  0.34161386    
 -0.35197720    
  0.44294855    
 -0.37256774    
 -0.14609180    
  9.12159607E-02
  0.37948981    
 -4.66869287E-02
 -0.35352781    
  2.07260568E-02
 -0.28939256    
  0.54184663    
 -0.36066684    
  0.19180116    
 -7.33825043E-02
  7.80887902E-02
  0.14809644    
 -4.13281433E-02
 -0.14504996    
 -5.00105359E-02
  0.23233216    
 -0.18721187    
 -0.15333396    
  0.62211144    
 -0.43031025    
 -0.10431207    
 -0.26866642    
  0.40088880    
  0.53708309    
 -0.59856826    
  0.64569771    
 -0.46744895    
  5.94238155E-02
 -0.43671858    
  0.66904932    
  9.30906907E-02
 -0.14953206    
 -0.43326694    
  9.93732587E-02
  0.16566741    
  0.48374495    
 -0.22314334    
 -0.48661214    
  6.03439175E-02
  0.75852954    
 -0.92476600    
 -0.24600856    
  0.69992721    
 -0.48087278    
  0.33177716    
 -0.15219238    
 -0.19057520    
  0.18139978    
   1.0862479    
  -1.1778769    
 -0.18232076    
  0.82629949    
 -0.30103323    
 -0.31309208    
 -2.93860552E-07
  8.00435022E-02
 -0.19415581    
  0.10919973    
  8.04218575E-02
  0.26236466    
 -2.83704083E-02
 -0.18520325    
 -0.21667090    
 -0.29127294    
  0.59097940    
 -0.15947780    
 -0.37554258    
  2.02034917E-02
  0.14841914    
  0.35033336    
  2.79458053E-02
 -0.44358367    
  0.36157084    
 -0.24038514    
 -0.12118510    
  0.23896839    
  0.51660609    
 -0.51178634    
  0.31143603    
 -0.63833821    
  0.33647227    
 -0.11066619    
  0.19728024    
  2.28652752E-07
 -0.31572890    
  0.35847020    
 -8.28357264E-02
 -0.21184322    
  0.16532408    
  0.14595422    
  0.17681918    
 -0.32754743    
  0.57116908    
 -8.45572054E-02
 -0.55083066    
  2.51906663E-02
  0.61827320    
 -0.26908907    
 -8.79686326E-02
 -0.40546593    
  0.32574192    
  6.81621805E-02
  5.65124005E-02
  0.11411300    
 -0.46089485    
  0.72376162    
 -0.67324561    
  0.58394760    
 -0.42909363    
 -0.12572661    
 -0.10058672    
  0.13353209    
 -1.39858751E-02
  0.12350499    
 -0.22730234    
  0.27983877    
 -0.23402898    
  0.80594295    
 -0.83113259    
  0.41897902    
 -0.31259805    
 -0.18599851    
  0.62750286    
 -0.24627036    
 -0.44393170    
  0.13720100    
  0.14753525    
 -0.17351170    
 -0.17185095    
  0.38865781    
 -0.19597456    
 -0.25057879    
  0.95907068    
 -0.83468765    
  0.27443668    
  0.44183239    
 -0.55961549    
  2.95584239E-02
  7.02873543E-02
 -3.21875811E-02
  0.31419665    
 -6.34011999E-02
 -4.84262854E-02
 -7.94064105E-02
 -0.42003408    
  0.63153976    
 -0.21150550    
 -0.23666349    
 -0.31063190    
 -1.43880164E-02
  0.67116803    
  1.47064626E-02
 -0.16639110    
 -0.29924336    
   1.0927815    
 -0.83759761    
  0.16184318    
  0.45892730    
 -0.36745539    
 -0.23989156    
  0.30092701    
 -0.40875944    
  0.14705335    
  0.99514955    
  -1.1929758    
  0.47907659    
 -0.34750110    
 -4.57628584E-03
  0.10030214    
  6.42788187E-02
  0.18749584    
 -3.61283347E-02
 -0.33446845    
 -0.17858978    
  0.11591955    
  0.11722986    
 -0.38358325    
  0.31963447    
  9.01507065E-02
  0.13675937    
 -0.31563905    
  7.92494640E-02
 -0.32322684    
  0.20186631    
 -8.40833783E-02
  0.29205868    
  0.24303173    
 -0.55279076    
 -0.14035697    
  0.41907156    
  1.78574286E-02
 -0.53773326    
   1.1809834    
 -0.74566549    
 -0.13073379    
  0.39986274    
 -0.18007670    
  0.14190401    
 -0.32332930    
 -0.16950017    
  0.80454034    
 -0.62434494    
 -0.23922984    
  0.86357391    
 -0.66228974    
  0.61563343    
 -0.70214182    
  0.41346544    
 -0.55563986    
  0.17768075    
 -6.60900772E-02
  0.25131416    
  6.09090403E-02
  0.15154961    
  2.69763395E-02
 -0.10832243    
  0.35625151    
 -0.95254761    
  0.12289892    
  0.58551681    
 -0.33420151    
 -0.14188142    
  0.13657489    
  0.26888973    
 -0.46190631    
  0.42463511    
  2.08779238E-02
 -0.27400175    
  0.14635679    
  9.82936546E-02
  0.59485376    
 -0.70733178    
 -0.24724188    
 -3.09627913E-02
  0.46052498    
 -0.60217470    
  0.29310295    
  0.35179791    
  5.54673150E-02
 -0.10216779    
 -0.29434451    
 -4.37223800E-02
  0.23314901    
  0.14014702    
 -0.13133587    
 -8.70121419E-02
 -0.13284761    
 -6.78228736E-02
 -5.86537085E-03
  0.42102972    
  1.53257344E-02
  0.21474332    
 -0.40700054    
  0.31719634    
  0.26905364    
 -0.69314724    
 -0.18540390    
  0.35048318    
  0.13026547    
  3.80930444E-03
 -0.20617896    
  0.51175982    
  7.29065016E-02
 -0.90721726    
  0.30843371    
 -0.20436411    
  5.10020517E-02
  0.25254101    
  0.13245833    
 -0.50209194    
  0.42798424    
  0.88252860    
 -0.81596774    
 -0.27763146    
  8.15794468E-02
  0.33383510    
 -0.24146216    
 -0.14439486    
 -0.34426916    
  0.64401472    
 -0.48012704    
  0.14077333    
  0.33935437    
  6.94726035E-02
 -0.66665536    
 -5.37050180E-02
  0.51632798    
 -7.69611821E-02
 -6.42415732E-02
 -0.14785127    
  0.22971556    
  0.29637742    
 -0.18102403    
 -0.31263480    
  0.27698642    
 -0.17589028    
  6.06254116E-02
  0.18908584    
 -0.59681523    
  0.14536561    
  0.74752396    
 -0.69036484    
  0.25808123    
 -0.36344278    
  0.68384480    
 -0.49844161    
  0.71345228    
 -0.63459319    
  0.17359515    
 -3.99169745E-03
 -0.29035255    
 -0.28946710    
  0.30010515    
  0.14732413    
  0.68627399    
  1.82234254E-02
 -0.74171096    
  6.86766654E-02
 -0.39665431    
  0.98983496    
 -0.67138165    
  0.25978488    
  7.80537948E-02
 -0.68296051    
 -1.40195638E-07
  0.57494152    
 -0.22982055    
  0.12993640    
 -0.23052309    
 -0.38971657    
   1.0587666    
 -0.49026182    
 -0.47177523    
  0.23302445    
  0.41292751    
  0.67438471    
 -0.91723746    
  9.43441689E-03
  0.11097848    
 -0.10163211    
 -0.12361474    
  0.74193686    
 -0.26211402    
 -0.13213672    
  0.10238230    
 -0.57910043    
  0.20501636    
  0.19041839    
 -0.58617431    
  0.93637723    
 -0.49299261    
  4.10085246E-02
  0.22314310    
 -0.37209934    
  0.17103200    
  7.97064230E-02
 -0.39543566    
  0.40745950    
  0.22711983    
 -0.54856575    
 -0.26953295    
  0.63387090    
 -0.42085043    
   1.1024804    
 -0.89811641    
  0.12041254    
 -0.29048634    
  0.14122663    
  0.11940780    
  0.10275945    
  0.38706756    
  0.28635481    
 -0.92028248    
 -2.53179036E-02
 -2.59762574E-02
 -7.08740130E-02
  0.11211804    
  0.64132196    
 -1.87923219E-02
 -7.30665028E-02
 -0.52946222    
 -4.55774218E-02
  0.22210698    
  0.28039381    
 -0.37156329    
  0.15933159    
  0.68536526    
 -0.83115268    
 -9.89035144E-02
  0.14705335    
 -4.36745547E-02
  4.45414102E-03
 -0.40546432    
 -5.48088588E-02
  8.75981823E-02
 -2.61457507E-02
  0.38088369    
 -0.17780602    
  0.23496518    
  0.36178961    
 -0.59136432    
  0.40546530    
 -0.22853360    
  0.16184318    
 -2.32571047E-02
 -0.18467644    
  0.37026107    
 -0.38451421    
  9.13879201E-02
  0.21525215    
 -0.52501118    
  0.57981879    
 -0.41551471    
 -8.97704735E-02
  0.69590610    
 -0.77043974    
  0.44055656    
 -0.24151024    
  0.16592804    
 -0.46505705    
  0.43570533    
   1.0034441    
  -1.0603513    
  0.15800464    
 -8.84109810E-02
   1.0016203    
  -1.1705854    
  9.48585644E-02
   1.1962508    
  -1.1694632    
 -3.13221924E-02
 -4.65199687E-02
  0.19022664    
 -3.20026167E-02
 -0.19212520    
 -5.05157188E-02
 -1.56669244E-02
 -0.12306098    
  0.35249999    
 -0.35847050    
  0.40346742    
  0.33361080    
  0.11107520    
 -0.33852535    
 -0.37534684    
  8.04451406E-02
  0.25452971    
 -0.60364163    
  0.53785455    
 -8.77387077E-02
 -0.19197442    
  6.65212125E-02
 -0.15497531    
  0.11456565    
 -8.60737935E-02
  0.68184745    
 -0.45645925    
   1.3238460    
  -1.6875929    
  0.24988002    
  0.29394370    
 -0.17114840    
 -2.70291995E-02
  0.81143707    
 -0.79333729    
  0.12621798    
 -0.17209692    
  0.24451005    
  6.75212964E-02
  0.12576972    
 -0.55206937    
  0.74693698    
 -0.34147203    
 -0.38463190    
  0.16148767    
  8.00429881E-02
  2.79458053E-02
  0.26478368    
 -0.51891458    
 -2.57091206E-02
 -7.43984231E-07
  0.28376791    
 -1.58102810E-02
  0.47348347    
 -0.64234942    
 -5.82686700E-02
  0.39877629    
  9.89639163E-02
 -0.66025954    
 -0.24544938    
  0.71177000    
 -0.48412576    
  0.39543462    
  2.78345756E-02
 -0.36511353    
  0.46575764    
  0.29562888    
 -0.45273903    
 -0.42220286    
  5.53979948E-02
  0.24329875    
  0.89253652    
  -1.0553323    
 -3.94425876E-02
 -0.16862185    
  0.64435661    
  0.58976895    
 -0.72329986    
 -0.11218702    
 -0.19611414    
  0.43106058    
 -0.58059222    
  3.17480043E-02
  0.28611875    
  0.44082582    
 -0.73321474    
  0.30173439    
 -0.40779251    
  0.16111848    
  0.26966384    
  0.20479420    
  3.27900350E-02
 -0.15474781    
  1.24744819E-02
  0.31619772    
 -0.43449646    
 -2.35304311E-02
  1.88675784E-02
  0.38022715    
 -0.45289806    
  0.14041738    
 -9.61835459E-02
  0.21542107    
 -6.81623966E-02
 -0.12350442    
 -4.31724861E-02
  0.12861699    
 -4.31958446E-03
  5.06440140E-02
 -0.44320455    
  0.85277736    
 -0.82746023    
  0.36724401    
 -0.17972746    
 -0.12689205    
  0.76409882    
 -0.85004050    
   1.2709121    
  -1.0325005    
 -7.87803307E-02
  0.28768212    
 -8.23020749E-03
  0.75910503    
 -0.73461443    
  0.46545663    
 -0.82559341    
  7.50630818E-07
  0.12482337    
  2.02029496E-02
 -0.12783408    
  0.25886181    
  4.37655719E-03
 -3.55584733E-02
 -0.13030541    
  0.52515513    
 -0.63395911    
 -3.50921936E-02
  0.51794344    
 -0.35870329    
  0.11495975    
  0.61065090    
 -0.93990952    
  1.86914764E-02
  0.86564660    
 -0.97651041    
 -7.88944960E-02
 -6.15583435E-02
  0.61045510    
 -0.57920212    
  0.46034133    
  0.61229479    
 -0.43891266    
 -0.41366255    
  8.28869268E-02
 -0.22172426    
  0.47619042    
 -8.74115899E-02
 -3.92204747E-02
  0.77242017    
 -0.65909117    
 -9.35263559E-02
  0.25022477    
 -0.22601095    
  0.43531817    
 -0.49444851    
 -8.47072303E-02
  4.85262387E-02
  0.26236460    
 -5.40673248E-02
  5.00105955E-02
 -0.17261302    
  2.38683298E-02
 -8.87290314E-02
 -0.31909838    
  0.93456250    
 -0.55544662    
 -0.26528203    
  0.71195602    
 -0.40391299    
  9.25879925E-03
  0.11316441    
 -9.94335636E-02
  0.10354069    
 -0.17415810    
  0.17005172    
 -0.22520414    
  0.13931379    
  7.76254162E-02
 -0.30301264    
  0.51531017    
 -0.35475999    
  0.10870378    
  0.63118041    
 -0.31389818    
 -0.61502862    
  0.33150557    
 -0.46751764    
  0.30083990    
 -0.21217376    
  0.21706466    
  0.13657585    
  0.31185564    
 -0.43872252    
  0.21635701    
  4.93456349E-02
  1.47064626E-02
 -0.27558967    
 -0.15575375    
  0.27780235    
 -0.20731130    
  0.15489849    
 -1.35439439E-02
 -8.04211795E-02
  0.14211504    
 -0.16201600    
  0.14477472    
 -0.17538905    
  0.13547330    
  0.78185356    
 -0.95426983    
  0.40904254    
 -0.28293079    
  4.63053733E-02
 -9.48573351E-02
 -6.68636188E-02
 -0.10654324    
  0.11184883    
  0.27168137    
 -0.63062698    
   1.0599974    
 -0.59094059    
  0.30063125    
  0.37095854    
 -0.86439317    
  0.31740871    
 -0.47925144    
  0.33550629    
  0.18473412    
  0.66875547    
  -1.1363517    
  3.77396494E-02
 -7.69603327E-02
  0.48653293    
 -1.65290814E-02
 -0.33314487    
  0.42465928    
 -7.49857947E-02
  0.79994106    
 -0.76768017    
 -7.96791632E-03
  0.38390091    
 -0.51629072    
 -0.20168550    
  0.37713477    
 -0.38273606    
  0.26063430    
  0.10665807    
  9.63703617E-02
 -2.50457749E-02
 -0.56415445    
  0.55322617    
 -0.11641011    
  0.13815054    
 -0.39477047    
  0.14345486    
  8.39342922E-02
 -0.16551420    
 -2.53179036E-02
  6.45388812E-02
  0.31143603    
 -0.50148022    
  6.74414933E-02
 -6.16433956E-02
  1.71916839E-02
  0.42422703    
 -0.17417657    
 -9.75248292E-02
  3.82825397E-02
  8.11256096E-02
 -0.31845465    
 -0.41443345    
  0.41443288    
  0.27871421    
  0.15028179    
 -0.12800927    
  0.20983915    
 -0.27349705    
 -0.28611910    
  0.29546475    
 -0.16663116    
 -5.07142879E-02
  9.37316790E-02
  1.56662110E-02
  0.17103200    
  3.01096346E-02
 -0.23808500    
 -0.24901372    
  0.80400956    
  9.21701640E-03
 -0.57502425    
  8.83695707E-02
  0.13477461    
  3.41913775E-02
  0.79492950    
 -0.80761468    
 -4.26449906E-03
  4.26474679E-03
  7.77486339E-02
 -0.31697768    
  0.27681240    
 -0.22931099    
  1.02568511E-02
 -0.19671027    
  0.27988815    
  0.13996637    
 -0.58860266    
  2.18188372E-02
  0.32302076    
  0.83607411    
  -1.0246662    
 -0.38677269    
  0.93464017    
 -4.08216864E-02
 -0.20997399    
  3.67022008E-02
 -8.45576525E-02
  0.23483914    
  0.13401560    
 -0.37376899    
  0.76213974    
 -0.27021059    
 -0.34554917    
 -0.24464956    
  9.82706174E-02
  7.12894723E-02
 -0.12700041    
  0.12240145    
  9.23733562E-02
 -0.20958041    
 -2.09426507E-02
  0.18759875    
 -0.35417256    
  0.48550820    
 -0.27241385    
  0.29898152    
  0.31811321    
 -0.61205679    
  0.59833938    
 -0.49348074    
 -3.68701220E-02
 -0.41965067    
  0.84525496    
 -0.17012595    
  0.50572145    
 -0.72886503    
 -0.12062809    
 -1.03092957E-02
  7.48482123E-02
 -0.37469259    
  0.39374253    
 -0.45131218    
  0.70419723    
 -0.24817929    
  0.17209756    
  1.17876967E-02
 -0.28768277    
  0.24376318    
 -8.51579830E-02
  0.37995705    
 -0.12273438    
 -0.35031310    
 -0.11352334    
  0.16579300    
 -7.19730854E-02
  3.90285663E-02
 -0.27343065    
 -0.18610245    
  0.58525831    
  4.53682803E-02
 -0.17109521    
 -0.53015023    
  0.77880251    
  0.15840617    
 -0.57324296    
  0.73193294    
 -0.54679042    
  0.19166696    
 -0.47155520    
  0.40339279    
 -0.13768938    
 -0.11066619    
 -7.16559216E-02
   1.0558044    
 -0.69513696    
 -0.38378963    
  9.47777852E-02
  4.16730121E-02
  0.58835346    
 -0.94648635    
  0.27297667    
  0.22757794    
  0.19986610    
 -0.12733917    
 -0.11316457    
  0.10074185    
  8.29915423E-03
  0.16355166    
  9.37139541E-02
 -0.36630633    
  0.14953183    
 -0.20641896    
 -9.72631946E-02
 -9.58479047E-02
 -0.35077477    
  0.24475718    
  0.31845298    
 -0.22434121    
 -0.10735775    
  0.22580600    
  0.30482131    
  0.77409434    
 -0.87294018    
 -0.22206107    
  0.38544640    
 -0.48183897    
  0.15923981    
  0.45979980    
 -0.24994145    
 -5.06435856E-02
  0.12592706    
 -5.49160540E-02
 -0.20516045    
 -0.38828599    
  0.55648303    
  8.80569890E-02
 -0.14842018    
  8.51581842E-02
 -0.18313847    
  0.41197938    
 -0.32742161    
 -0.29068863    
  0.52991956    
 -0.30918851    
  0.18874241    
 -0.18874235    
  1.91400126E-02
  4.17696983E-02
 -6.09090067E-02
  0.26570296    
 -9.71633494E-02
 -0.15892468    
 -0.17185098    
  0.76176095    
 -0.32277319    
  0.35153309    
 -0.79621929    
  0.44468603    
 -0.58559120    
  0.10601822    
  0.20281982    
  0.26940036    
 -0.53952473    
  0.49036407    
 -3.95311862E-02
  8.86904448E-02
 -0.39811197    
  0.30942175    
 -7.53491670E-02
 -0.12487292    
 -0.15415151    
  0.33811298    
  1.62601490E-02
  8.12823027E-02
 -0.39621484    
 -6.85983226E-02
  0.33393288    
 -0.11672423    
  0.13353166    
  0.63304359    
 -0.77134866    
  9.13879201E-02
  0.13079856    
 -0.67417127    
   1.0834608    
 -0.34618825    
 -0.18088406    
  7.47238025E-02
  2.76148748E-02
  4.19107899E-02
 -0.29266939    
  0.18647981    
 -0.11882188    
 -4.78562862E-02
 -0.28116828    
  7.50360936E-02
  0.61811155    
  0.22832446    
 -0.62088627    
 -0.16138805    
  7.61244670E-02
 -0.26184002    
  0.66205680    
 -0.28651407    
  3.67022008E-02
  0.11075103    
 -7.97065049E-02
 -0.27466750    
  0.32988277    
 -0.16106191    
 -6.00188859E-02
  9.81169567E-02
  0.12296204    
 -0.19563261    
 -2.03053448E-02
  0.17803852    
 -0.14277017    
 -7.18263537E-02
  0.58364135    
 -0.61607605    
  6.38506114E-02
  0.17887887    
 -0.14343205    
  8.11905041E-02
 -0.27250633    
 -0.23679070    
  0.89312345    
 -0.51604676    
 -0.39246097    
  0.60824782    
 -5.64135648E-02
 -0.47000456    
  0.37156397    
 -0.13705595    
  0.12216786    
 -0.26136565    
  0.38799766    
 -1.33034689E-02
  1.76997241E-02
 -0.37948880    
 -0.14458190    
  0.61217815    
 -0.24959567    
  0.25759515    
  0.55676591    
 -0.85111052    
   1.0033023    
 -0.35947970    
 -0.58162558    
 -4.62815240E-02
  0.15113947    
  0.13917148    
 -4.83962782E-02
 -7.28375092E-02
  0.28434357    
 -0.23661193    
 -0.50098634    
 -0.24434569    
  0.66599655    
  9.19689313E-02
 -0.43303829    
  0.50565070    
 -8.52445140E-02
 -0.48709890    
  0.33153450    
  8.98958296E-02
 -0.35473740    
 -4.62129638E-02
  0.73612869    
 -0.39100778    
  0.13830489    
 -1.68072749E-02
 -0.53657746    
  0.54501694    
 -0.40336704    
  0.73321384    
  8.95258263E-02
 -0.59332663    
  0.39877629    
 -0.32181436    
 -0.30637479    
  0.22440094    
  0.44326717    
  0.45374268    
 -0.58084345    
 -0.74193656    
  0.63779724    
  0.19176209    
  0.38283938    
 -0.68630540    
  6.59582913E-02
 -0.36583486    
  0.23412563    
 -0.31059682    
  7.03158453E-02
  0.23052333    
  0.14146584    
 -6.14220165E-02
 -0.13030541    
  0.42923555    
 -0.68645746    
  0.14265704    
  0.28912619    
 -4.87898849E-02
 -9.03222263E-02
 -3.03054638E-02
 -4.18911763E-02
  0.36360240    
 -1.12146121E-02
 -0.41301301    
 -0.15984796    
   1.1074617    
 -0.61683863    
 -0.12597905    
 -8.19733143E-02
  9.57663581E-02
  0.14035742    
 -0.11778256    
 -0.39436674    
  0.43804121    
  0.27152625    
 -0.22151603    
 -0.24783695    
  0.13613245    
  0.46430519    
 -0.33647195    
  0.33647183    
 -0.40689507    
 -0.19354379    
 -0.18859175    
  0.30173439    
 -0.16663116    
  0.26405355    
 -0.26405326    
  0.18962118    
  2.66240846E-07
  0.12382534    
  6.22768067E-02
  0.33916366    
 -0.69853717    
  0.29709706    
 -0.34696963    
  0.28910187    
  9.72426906E-02
  0.69314688    
 -0.79038936    
  5.38428761E-02
 -0.20022233    
  0.42979759    
 -0.24583493    
 -0.33811378    
  5.58807068E-02
 -7.91376010E-02
  0.55793351    
 -0.32309362    
 -0.11314339    
  0.41238520    
 -0.45494497    
  0.44802496    
 -0.48117614    
 -0.10661042    
 -0.22314334    
  0.18492149    
  0.27131560    
  6.23708814E-02
 -3.79194692E-02
 -0.36290574    
  0.22868325    
  0.22203775    
  0.27990896    
 -0.57648051    
 -6.13698550E-02
  0.17915249    
  1.57475956E-02
  0.14066812    
  0.29219711    
 -0.54869616    
  6.78231344E-02
   1.0268836    
 -0.90365100    
  2.85737589E-02
 -3.34163979E-02
 -0.30399549    
  0.33270660    
  0.39280689    
 -0.56760865    
 -0.32197106    
  0.33868411    
  0.38499969    
  0.17540500    
 -0.61723852    
  0.26550838    
 -0.40995964    
  0.58628452    
 -3.44205201E-02
 -0.43108305    
  0.27563405    
 -0.25782940    
 -0.13858636    
  0.74579132    
 -0.30928096    
  0.91890740    
  -1.3353500    
  0.65604353    
 -0.72456348    
  0.39357361    
  0.19105548    
  0.87842876    
  -1.2998295    
  0.17627998    
 -0.19451635    
  0.33997202    
  0.40108895    
 -0.53649312    
  3.44011821E-02
   1.0642107    
  -1.4624560    
  0.47269803    
  8.17662701E-02
  0.30102286    
 -0.51696074    
  0.81149954    
 -0.62491351    
  2.52116676E-02
 -0.18149164    
  3.42334919E-02
 -0.33359113    
  0.24832791    
   1.0503453    
  5.34884036E-02
  -1.0934174    
  0.32455829    
 -0.28394330    
  0.48052064    
 -0.12783296    
 -0.59974527    
  0.40334004    
 -9.82929692E-02
 -3.34163979E-02
 -1.46697648E-02
  0.47061962    
 -0.35010299    
  1.30150225E-02
 -8.07623044E-02
  8.93450230E-02
 -0.38641748    
 -9.21712518E-02
  0.56060040    
 -1.18810441E-02
 -0.25759563    
  0.17022142    
 -7.67867491E-02
  0.30166852    
 -4.25593704E-02
 -0.18232135    
  3.41913775E-02
 -0.11097812    
 -0.33085406    
  0.29743788    
  0.43417513    
 -0.78531843    
  0.27554047    
  9.00600851E-02
 -1.44584822E-02
  0.35909903    
 -0.24455757    
 -0.21667090    
  0.26731509    
 -0.34556738    
  0.12036279    
  0.11663731    
 -3.26362438E-02
  0.12460585    
 -0.26152760    
  0.19671080    
  6.06246032E-02
 -3.85484621E-02
 -7.71348551E-02
  0.23066223    
 -0.67459309    
  0.35003540    
  0.24669842    
  5.89564331E-02
  4.84269559E-02
 -0.31845343    
  0.66268754    
 -5.02084829E-02
 -0.56368905    
  4.19636630E-02
  0.52172512    
 -0.25830725    
 -0.41604784    
  0.17965825    
  3.06366254E-02
 -0.44279042    
  0.56057423    
 -0.22698197    
 -1.45279393E-02
 -0.14122567    
  0.30715454    
  1.63939819E-02
 -0.13469303    
 -0.30804390    
  0.15776157    
  0.33260331    
 -0.32185122    
 -0.11311554    
  0.20012592    
 -0.11962347    
  6.41931966E-02
 -0.19378658    
  0.31099266    
 -0.34294561    
  0.44784454    
 -0.32574251    
  0.26589504    
 -9.22314599E-02
  9.61471349E-03
 -1.44584822E-02
   1.0437361    
 -0.89514786    
  0.11452336    
 -0.33349237    
 -0.22705725    
  5.71577139E-02
  0.15415119    
  0.10058646    
 -9.00600627E-02
  0.46145901    
 -0.26269475    
 -3.49382162E-02
 -0.29810730    
  0.49147820    
 -8.00426900E-02
  0.35667518    
 -0.12720273    
 -0.27826262    
  0.39429215    
 -0.44998038    
  0.41569167    
 -0.52252197    
  0.41197938    
 -0.44183201    
  0.21299155    
 -0.27014983    
  0.71431231    
 -0.31420866    
 -0.31800541    
 -0.23180158    
 -7.74574131E-02
  0.86817139    
 -0.55399805    
  4.89014806E-03
  0.56863415    
 -0.73835188    
  0.29774645    
 -0.21993005    
  0.49573874    
 -0.36555517    
  0.11517178    
 -3.83840166E-02
 -0.24512172    
  0.42744425    
  2.50455905E-02
 -0.32243672    
  0.16592804    
 -0.38299146    
  0.13580208    
  0.41773564    
 -0.31714875    
  3.29448543E-02
 -0.12825513    
  0.38418791    
 -0.47215733    
  0.94350356    
 -0.41897845    
  8.47410187E-02
 -0.17733407    
 -6.55337349E-02
  0.11999359    
 -0.13201846    
 -0.15684159    
 -4.33799066E-02
  0.11174434    
  0.19906740    
  2.14289892E-02
 -0.50378358    
  0.14154026    
  0.53687960    
 -0.48736435    
  0.24701096    
  8.32308456E-02
 -0.34975410    
  0.11174434    
  0.15477972    
 -0.53630459    
  0.38592070    
 -0.23084912    
  0.24392076    
 -0.43178168    
  0.24685931    
 -0.13353232    
  0.26510718    
  3.58785801E-02
 -0.10683031    
 -5.54297529E-02
  0.27464393    
 -0.57448882    
  0.57841867    
  7.81223224E-03
  0.17123570    
 -0.44219676    
 -7.41078109E-02
  0.19415686    
  0.42783725    
 -0.65551680    
  0.32257774    
 -0.21494642    
  0.28256735    
 -0.29799139    
 -8.65401849E-02
  0.35327938    
  1.96466763E-02
  5.67261204E-02
 -0.26346853    
  0.84798068    
  -1.2776599    
  0.37054893    
  8.27713311E-02
 -1.88683998E-02
 -3.39011289E-02
  0.81802028    
  3.62899378E-02
 -0.82040894    
 -0.13762084    
  0.22423607    
  0.19029544    
 -0.33071238    
  0.29394370    
 -0.32975399    
  6.55147731E-02
 -0.22925934    
  6.53042942E-02
  0.40546528    
 -0.25131401    
  4.80865762E-02
 -6.79870918E-02
  5.01280138E-03
 -0.25489211    
  0.19301623    
 -2.15060040E-02
  0.36101362    
 -0.46396035    
  0.35184377    
  0.44425085    
 -0.91764957    
  0.30788508    
  0.18647981    
 -0.23252276    
 -0.11647525    
  0.92565888    
 -0.56428868    
  0.23617268    
 -0.81335962    
  0.49611929    
 -4.08212394E-02
 -0.25728536    
  8.60130712E-02
 -0.15414980    
  0.48747817    
 -0.21921460    
  0.81092995    
 -0.90869355    
  5.77591322E-02
  6.42188340E-02
 -0.22434121    
  0.40745950    
  0.20139447    
 -0.34235227    
   1.0107664    
  -1.0061904    
  0.42505875    
 -0.58838373    
 -0.20846730    
  0.29098845    
  0.83591807    
 -0.92924964    
  0.36101362    
 -0.26768082    
  0.19706403    
 -5.00105657E-02
 -8.00419673E-02
  0.59598327    
  0.21905310    
 -0.82902288    
 -2.85736397E-02
  0.96070075    
  -1.2120149    
   1.1608191    
 -0.94390571    
 -5.65698110E-02
  0.32277352    
 -0.25131401    
 -5.05157188E-02
 -2.09426507E-02
  0.93826920    
  -1.0383534    
  0.36366817    
 -0.20202625    
 -5.10307141E-02
  0.31988034    
 -7.49857947E-02
  0.45607471    
 -0.42779005    
 -0.46285877    
 -9.46722537E-07
  0.20526218    
  4.04101238E-02
  0.23299561    
 -0.29951599    
 -0.20479532    
  0.38358214    
 -0.33913058    
 -2.51579136E-02
 -5.90336993E-02
 -6.99578747E-02
  0.39575645    
  2.40975879E-02
 -1.92317106E-02
  0.67353880    
 -0.73872459    
  0.21794896    
  6.06244020E-02
 -0.22805718    
  0.76901287    
 -0.67057234    
 -0.10337781    
 -0.17836894    
  0.19797707    
 -0.18038212    
  0.76058817    
 -0.48754814    
  0.17045192    
 -0.28768167    
  0.19795363    
  0.37647760    
 -0.61504555    
  6.51855841E-02
  0.36248362    
 -0.62145579    
  0.32016701    
  0.33777562    
 -0.48510015    
  0.13814978    
 -0.11204006    
  0.13482007    
  0.22853458    
 -0.10975061    
 -0.28501961    
  0.20163758    
 -0.47523379    
  0.25751206    
  0.42861828    
 -5.79873547E-02
 -0.12292681    
 -0.11620132    
 -0.15336160    
  0.34668010    
 -3.17490175E-02
  0.46038118    
 -0.34259766    
 -0.19313225    
 -0.35048366    
  9.97898504E-02
  0.22871442    
 -0.34092727    
   1.0818055    
 -0.72325683    
  9.17313024E-02
 -0.11828098    
 -0.11386666    
  9.11906287E-02
  0.39315739    
 -0.56271636    
  0.73048514    
 -0.80375731    
 -0.16493061    
  0.23820221    
  3.20875309E-02
  0.49276850    
 -0.85699123    
   1.2972144    
 -0.14693019    
 -0.71496648    
 -1.48146711E-02
  4.85538654E-02
  0.14120360    
  0.16642126    
  0.35423321    
 -0.65712804    
 -9.47869290E-03
 -0.17662421    
  0.14272238    
  0.33928341    
 -0.28185061    
 -0.20585197    
  0.17754754    
  0.12993640    
  0.63919640    
 -0.86971980    
  0.24719100    
 -0.11829916    
 -0.14489120    
  0.56421393    
 -0.11320649    
 -0.30147469    
 -0.53899693    
  0.41074136    
 -9.95300189E-02
  0.30782655    
  3.36169340E-02
 -0.23666349    
  0.41068730    
 -9.08067077E-02
  9.42723230E-02
 -0.14097345    
 -0.46285877    
  0.63449860    
 -0.39378816    
 -3.54476757E-02
  3.04594878E-02
 -0.16251922    
  0.21130912    
  0.17834577    
 -0.46920642    
 -0.18104871    
  0.44292244    
 -0.10318404    
  0.21001455    
  0.42437488    
 -0.39828670    
 -0.58350313    
  0.89136684    
 -0.29507017    
 -0.24347517    
  3.19183730E-02
 -8.17901194E-02
 -0.24322961    
  0.42460510    
  0.10772772    
  0.16803584    
 -0.15956086    
 -0.25312415    
 -2.19781753E-02
 -0.21622394    
  0.14722931    
  0.64747721    
 -0.60095781    
  0.11778380    
  8.70121345E-02
  0.49683928    
 -0.38732061    
 -0.14246348    
 -5.40664829E-02
 -0.18232076    
  0.24116211    
  3.27893160E-02
 -0.26790860    
   1.2283716    
 -0.66018665    
 -0.48721501    
  9.02469307E-02
  5.91297448E-02
  0.20284289    
  0.10026907    
 -0.32243672    
  1.93234943E-02
  0.17511863    
 -0.20918468    
 -0.41042840    
  0.41536656    
  0.14211504    
  0.11302368    
 -0.22123685    
 -4.77400795E-03
  0.66893309    
 -0.54743558    
  8.43884796E-03
 -0.26826382    
  0.29316160    
 -7.66334534E-02
 -7.34273866E-02
  0.17435369    
  6.57875985E-02
 -1.08884755E-07
 -8.19169208E-02
 -0.40546596    
  0.36396518    
 -0.23272344    
  0.78991485    
 -0.70290363    
  0.17494172    
  0.46794352    
 -0.50568432    
 -0.28483781    
  0.26323822    
  1.73160937E-02
 -0.22529161    
  0.45783347    
 -0.46864375    
  0.71199054    
 -0.44212887    
 -0.31431368    
  0.36290577    
 -0.29164192    
  0.19633250    
  0.26903081    
 -0.15028206    
 -0.16775684    
  0.13638155    
 -0.17359409    
  0.48295280    
 -0.49727228    
  0.82366884    
 -0.85790199    
   1.1280264    
 -0.69799018    
 -0.43003595    
  4.96331975E-03
  0.53527701    
 -0.45447320    
  5.33460788E-02
 -0.10008422    
  0.35475940    
 -0.11736375    
 -9.90907028E-02
 -0.17237063    
  0.77395117    
 -0.66611868    
  3.49376947E-02
  0.36607230    
 -0.65805668    
  8.79680365E-02
  5.12935780E-02
 -0.12216735    
 -5.81566915E-02
  0.17027400    
 -0.41306987    
  0.86780626    
 -0.23767148    
 -0.10716809    
  0.53673160    
 -0.57830709    
  1.86928473E-02
 -5.22682704E-02
  4.76285480E-02
 -0.27077240    
  0.16282383    
  0.19689564    
  0.14253363    
 -0.40362230    
  0.17678209    
 -1.39858751E-02
  2.32032463E-02
 -0.36061439    
  0.17461602    
  2.72497628E-02
  0.46122855    
 -0.34464186    
 -6.93348125E-02
  0.25642958    
 -0.13126561    
 -8.98944139E-02
 -0.10977115    
  6.93602040E-02
 -5.83714619E-02
   1.0709100    
 -0.63142169    
 -0.10771098    
 -6.89928830E-02
 -0.11097812    
  5.92425987E-02
  0.28324777    
 -0.16644835    
 -4.42725904E-02
 -0.15552297    
 -9.66229290E-03
  0.10584605    
  0.48517156    
  9.23735499E-02
 -0.43153745    
 -0.27146161    
  0.68319666    
 -0.47000337    
 -0.11878271    
  0.33389461    
 -0.39423877    
 -0.25473863    
  0.25951123    
  0.34662446    
 -0.39541456    
  0.15272069    
 -0.17803895    
  0.24846165    
  0.67701751    
 -0.64165056    
  0.20836277    
 -0.53408277    
  0.58003211    
 -0.35581994    
  0.81755632    
  -1.1312138    
  0.26101467    
  4.83607017E-02
 -0.11350000    
 -0.10109677    
  0.52874881    
 -0.12683617    
 -0.10102056    
  7.21376613E-02
 -9.20189321E-02
 -0.17034534    
 -0.56798357    
  0.46262407    
  0.19633250    
 -5.35838529E-02
 -0.12700041    
 -0.18232229    
  0.82197976    
 -0.43756798    
  0.48058543    
 -0.61229545    
  0.11020339    
  0.17504907    
 -0.16639110    
  0.36739311    
 -0.48141199    
  0.71228671    
 -0.67436677    
 -2.35304311E-02
 -0.14310065    
  6.89928234E-02
 -0.22957428    
  0.42040652    
  6.55973181E-02
 -0.43567845    
  0.61998224    
 -0.27131501    
 -0.12429801    
  0.13291806    
  0.25274432    
 -4.77902927E-02
 -0.31845334    
  0.10919891    
 -0.29924336    
  0.28622773    
 -0.13041665    
  0.52269500    
 -0.23501319    
 -0.44932374    
  0.23823330    
 -0.26790860    
  0.61485952    
 -0.17001952    
 -0.42692930    
  0.23607635    
  0.45706946    
 -0.57602262    
 -1.05827199E-02
  0.52245933    
 -0.18674803    
 -0.54171592    
  0.23741932    
  0.46224126    
 -0.25363582    
 -0.42660671    
  0.44731227    
 -0.41576385    
  0.28457069    
  0.35105139    
 -0.37948927    
  0.24971043    
 -0.48130238    
  0.21706466    
 -9.80362669E-03
  0.12051623    
  8.77392218E-02
 -0.21319266    
  5.77074140E-02
  0.11466317    
 -0.21794863    
  0.28248695    
  0.81612468    
  -1.1795182    
  0.77405345    
 -0.47519824    
  0.29080227    
  0.37916192    
 -0.91949445    
  5.20951860E-02
  0.65169054    
 -0.35894483    
 -0.25782937    
  0.49002236    
 -0.31508076    
 -0.12708631    
  9.78556126E-02
 -4.77316156E-02
 -0.20661370    
  0.12805229    
  0.12629353    
 -0.22739050    
  0.28501922    
 -0.42159531    
  0.42558685    
 -5.31822182E-02
 -0.30178738    
  0.88630033    
 -0.84184808    
  0.25733492    
 -0.21477602    
   1.1427624    
 -0.98415720    
 -9.30902213E-02
  0.47304741    
 -9.56137851E-02
 -0.24085769    
 -0.31792226    
  0.10008403    
  7.63726681E-02
  0.54834813    
  0.28626454    
 -0.83461297    
 -0.33451301    
   1.2663683    
 -0.56639510    
 -0.34604129    
  0.74010408    
 -0.60117823    
 -0.15834385    
 -0.26826316    
  0.38386622    
 -0.25757194    
  0.45147160    
 -0.43466347    
  4.87907119E-02
 -0.32176536    
   1.1058853    
 -0.56203437    
 -8.85526910E-02
  0.34503341    
 -0.79305732    
  0.24889632    
   1.3561842    
  -1.5084536    
  0.22314279    
 -0.15327337    
  0.48974657    
 -0.10703233    
 -0.12460475    
  4.63053733E-02
 -0.12516320    
  9.76390094E-02
 -0.30173439    
  0.32016701    
  0.21673052    
 -0.15048102    
 -0.38014802    
  5.47249243E-02
  0.58383369    
 -0.41541520    
  0.18232179    
 -0.45675823    
  0.43995109    
  0.45506170    
  0.10212964    
 -0.47976005    
 -0.33177689    
 -0.21905273    
  0.38946429    
 -4.71787639E-02
 -0.27012467    
  0.96085262    
 -0.63895220    
 -0.27250633    
  0.37280935    
  2.16032205E-07
  0.18162939    
 -0.31456792    
 -0.12611131    
  0.12136096    
 -0.27193442    
  0.65167356    
 -6.73650578E-02
 -0.41773468    
 -0.12375398    
  0.13428043    
   1.0187148    
 -0.81995034    
 -1.29588852E-02
 -3.54010984E-02
 -2.73982324E-02
  0.58572650    
 -0.26391163    
 -0.54959947    
  0.18522409    
  4.71780375E-02
 -1.39222313E-02
  8.93450230E-02
 -0.33135805    
  0.44438079    
 -0.23080602    
 -8.00434574E-02
  0.57438684    
 -0.62239581    
  0.28768212    
  0.41633511    
 -0.63029927    
  0.11947444    
 -0.27277863    
 -9.94606018E-02
  0.42488310    
  0.27477828    
 -0.60613674    
  0.10178284    
  0.11179179    
  0.49140772    
 -0.29555589    
  0.56916934    
 -7.42805153E-02
 -0.88661522    
  0.41901848    
 -0.29799139    
  0.13547330    
  0.17018211    
  0.20930800    
 -0.41635975    
  0.91535127    
 -0.88301563    
 -1.83484275E-02
  0.10536075    
 -7.79606849E-02
  0.14249980    
 -0.30873609    
 -0.33116788    
  0.47922072    
  0.14095823    
  2.75062583E-02
 -0.31121203    
 -8.84546787E-02
  0.38797167    
  0.25782940    
 -0.58415669    
  0.18322775    
 -7.51525164E-02
  7.96681866E-02
 -8.45576525E-02
  8.90519097E-02
  3.09077706E-02
 -0.16507983    
  0.41058055    
 -7.41077438E-02
 -0.12053379    
 -0.48499075    
  0.51751488    
 -0.15548582    
  0.14341263    
 -0.22112055    
 -0.20686261    
  0.59876823    
 -0.59257698    
  0.82590699    
 -0.61019772    
 -0.30609283    
  0.48758492    
 -0.48758486    
  0.44086727    
 -0.15996432    
  0.52702075    
 -0.42063957    
  0.68624252    
 -0.45033664    
 -0.55149728    
  0.35604614    
 -0.10193986    
  3.82825397E-02
 -0.26142657    
  0.13657489    
  0.12485058    
  4.68289200E-03
  0.16345315    
  2.73990948E-02
 -2.73988750E-02
 -0.16345403    
  0.16345315    
  3.21868825E-08
 -0.25642964    
 -0.29626665    
  0.30647004    
  0.50675684    
 -0.49665511    
  0.11386710    
  0.79738629    
 -0.47771040    
 -0.33777654    
  2.25748215E-02
 -4.56709825E-02
  0.65504748    
 -0.54455936    
 -7.37853572E-02
   1.1001128    
 -0.87516868    
 -0.52775544    
  0.27077213    
 -8.23702291E-02
  8.70121345E-02
 -0.18232083    
  0.36772516    
  3.03052571E-02
 -0.27286729    
  0.73396939    
 -0.38912845    
 -0.29698539    
 -9.29765254E-02
  0.31049719    
 -0.23638871    
 -2.89877988E-02
  0.16251916    
  8.29915423E-03
 -0.26858106    
  0.22206196    
  7.50351846E-02
  0.29667756    
 -0.66083819    
  0.30629423    
  9.33736339E-02
 -0.11488004    
  0.23524404    
 -2.43491102E-02
 -8.06294903E-02
 -0.51848757    
  0.22825898    
  0.32400450    
 -0.27424303    
  5.20206802E-02
  9.65666622E-02
 -0.43951184    
  0.67015749    
 -0.36000267    
  0.14595422    
 -0.42415777    
  0.32472366    
  3.13227437E-02
 -0.31900376    
  0.65924531    
 -0.12328373    
 -0.26201025    
 -0.11720707    
  0.35771087    
  0.61204737    
 -0.90457225    
 -0.12937962    
  0.28214210    
  0.29391220    
 -0.83291006    
  0.57981879    
 -0.31197426    
  0.35119587    
 -6.76199272E-02
 -0.14595380    
  8.66146907E-02
  0.13462280    
 -0.38656011    
  0.13633619    
  0.14994019    
 -0.24231330    
 -0.20846730    
  0.30083990    
 -9.23731849E-02
  4.21106182E-02
  0.30048665    
  4.84269559E-02
 -0.52917540    
  0.33735394    
 -4.04545777E-02
 -0.19153745    
 -5.12935929E-02
  0.24283192    
 -0.27854881    
  0.26933363    
  0.10951877    
 -0.41589335    
  0.32472366    
  1.80189889E-02
 -0.16989851    
  1.05271824E-02
 -5.93158305E-02
  1.65298171E-02
  0.11352402    
  2.88487934E-02
  0.31110260    
 -0.43721366    
  0.27958506    
 -7.16093853E-02
  9.57071707E-02
 -0.33093259    
 -0.49801689    
  0.95900226    
 -0.26131874    
 -9.98450518E-02
  7.69617558E-02
  0.61868262    
 -0.72610414    
 -7.49005452E-02
  0.14937665    
  0.57924384    
 -0.61331016    
  0.31574976    
 -0.21684559    
 -0.30122551    
  0.43923166    
 -0.30873609    
  0.55351859    
 -0.63090575    
  4.49515991E-02
  0.21652815    
 -9.75248292E-02
  5.68868183E-02
  0.17306183    
  0.16077285    
 -0.19627993    
 -0.12838176    
 -0.26510867    
   1.2561588    
 -0.80796880    
 -0.29915458    
  0.21179764    
 -4.23791632E-02
 -0.20597640    
  0.28901130    
  7.93686137E-03
 -0.16741438    
  0.27237898    
 -0.21781991    
  6.01041801E-02
 -0.12405176    
  0.14874542    
  0.12588036    
  0.92556679    
  -1.4878747    
 -0.23262268    
  0.69314724    
  3.50914337E-02
 -0.55388433    
  0.78237796    
  0.15762869    
 -0.80897927    
  0.17645618    
 -0.15333396    
  4.47007157E-02
  0.19319206    
 -0.26101410    
  0.94283551    
 -0.65077716    
 -0.24076439    
  0.46303537    
 -0.50849771    
  0.15082315    
  0.26236463    
 -0.15350975    
 -0.40322480    
  0.28432149    
  0.21299155    
 -4.59371693E-02
  0.17589083    
 -3.65007855E-02
 -0.31150758    
 -0.17725751    
  0.18735962    
  0.68050510    
 -0.60783452    
 -3.32574397E-02
  9.61471349E-03
 -0.18327981    
  0.38220802    
  0.42744419    
 -0.45527911    
 -0.25073847    
  0.20114140    
 -0.43995115    
  2.59763394E-02
  0.49532118    
 -0.23690917    
  0.12981187    
  5.49824312E-02
  3.35165623E-07
 -0.25662008    
  0.93316871    
  -1.2351370    
  0.53779680    
 -9.69915316E-02
  7.57596493E-02
 -6.65429831E-02
  0.14493410    
  9.09719765E-02
 -0.50240785    
  8.60130712E-02
 -2.22223122E-02
  0.17950903    
 -0.29869807    
  0.51335430    
 -0.55866975    
   1.0511460    
 -0.71183848    
  0.30637443    
 -0.53899741    
  0.15415101    
  0.29403910    
 -3.48198935E-02
 -6.92741200E-02
 -1.27390968E-02
  0.10150710    
 -5.14963157E-02
 -7.59857967E-02
 -0.31135258    
   1.1661408    
 -0.90423739    
  0.48939940    
 -0.61180228    
  6.55147731E-02
  1.93234943E-02
  4.67368923E-02
 -0.11095675    
 -7.41078109E-02
  0.18048880    
  0.29225865    
 -0.30147469    
  8.43074322E-02
 -9.82929692E-02
  0.37527978    
 -0.11980086    
  2.51363385E-02
 -0.17807546    
  4.22837632E-03
 -0.26956359    
  0.65082783    
 -0.46025360    
  0.49703255    
 -0.73281169    
  0.23577955    
 -0.31389865    
  0.81647038    
 -0.69314772    
  0.23522516    
  6.75365850E-02
 -8.07233974E-02
  6.84030578E-02
 -0.37694898    
  0.46016592    
 -0.40736800    
  0.42246255    
  9.29240063E-02
 -0.33306500    
  0.24760351    
 -0.27170122    
 -5.00105359E-02
  0.11607163    
  0.46025315    
 -0.71352661    
  0.45518842    
  0.12932482    
 -0.33581629    
 -0.26053199    
  0.38136771    
  6.68221638E-02
 -0.43049079    
  0.87449330    
 -0.35667452    
  4.76278774E-02
 -0.16193309    
 -6.87134340E-02
 -0.17315823    
 -0.17934187    
 -6.77175075E-02
  0.30972928    
  0.27947050    
 -0.40900555    
 -0.16126888    
   1.0296195    
 -0.85251904    
  0.34614834    
  8.17507207E-02
 -0.61126900    
  0.32016701    
  0.14035742    
 -0.30907246    
  0.21772370    
 -0.11506914    
  3.35771106E-02
  0.26018512    
 -0.21860756    
 -0.43531716    
  0.50521559    
 -0.25857344    
  0.29584557    
 -0.10716809    
  0.30228126    
 -0.10945664    
 -0.55403531    
 -6.71395808E-02
  0.35319686    
 -7.07357898E-02
  0.36449799    
  0.18232189    
 -0.45198506    
  0.31237516    
 -0.14605384    
  0.10697238    
 -0.29739073    
 -6.03197552E-02
  0.11720661    
 -0.11720707    
  7.96432868E-02
  0.42910689    
 -0.52969354    
  0.42467934    
  0.26049960    
 -0.72842956    
  0.18599840    
  1.36684580E-02
  0.16635787    
 -0.20322785    
 -0.29238856    
  0.35163063    
 -0.21104832    
  0.31596714    
  0.49557057    
 -0.55296314    
 -0.29191008    
  0.14196996    
 -0.18822128    
  0.46108818    
 -0.35454568    
  0.20163758    
 -0.42079997    
  0.50817347    
 -2.41943337E-02
  1.61947124E-02
 -0.46759608    
 -5.26438802E-02
  0.44952473    
  0.17003402    
  7.24636158E-03
 -0.16443165    
  7.38042369E-02
 -0.21526976    
 -0.13633567    
  0.22986303    
 -0.16989851    
 -4.32505123E-02
  0.42912430    
 -0.61698502    
  0.17114902    
  0.32760513    
  0.26205283    
 -7.43474066E-02
 -0.52661020    
  0.58208871    
 -0.31015483    
 -2.63175033E-02
 -0.20116441    
  0.68496150    
  2.70289555E-02
 -0.30652496    
 -0.11101227    
  0.21745901    
 -0.74324071    
  0.51765192    
 -2.06190236E-02
 -0.21278162    
 -4.21113148E-02
 -0.36593419    
   1.0428209    
 -0.15006059    
 -0.85473335    
  0.37001744    
  0.24959478    
 -1.21212332E-02
 -0.31794536    
  0.13073392    
  0.53981274    
 -0.86749971    
  0.95236671    
  0.81063831    
  -1.6235392    
  0.12237549    
  4.10316885E-02
 -4.10305932E-02
  0.24078831    
 -0.24603811    
  0.31749651    
 -0.48311600    
  8.90789181E-02
  0.27625301    
  0.25035629    
 -0.33580095    
  0.15616071    
 -0.35266688    
  0.34460267    
  6.27654046E-02
 -0.33571273    
  0.68781406    
 -0.62593818    
  0.37156320    
  0.14722979    
 -0.49899146    
  0.12429781    
 -7.64426291E-02
  4.56705540E-02
  0.11380721    
 -8.30350891E-02
 -0.43178168    
  7.07690641E-02
  0.39923477    
 -0.13353129    
  0.22123727    
 -0.19770589    
 -0.15570205    
  9.82706174E-02
 -7.14584067E-02
 -2.13903897E-02
  0.88889199    
 -0.60798901    
  3.60759608E-02
 -0.61007994    
  9.66269523E-02
   1.0116006    
 -0.60613567    
  1.45544647E-07
 -0.24756131    
  0.18419157    
  0.57682329    
 -0.74430287    
 -5.53946663E-03
  0.55643630    
 -0.53445703    
  8.33818540E-02
  0.17395329    
  9.22498778E-02
 -0.17089257    
  0.21217468    
  2.89871320E-02
 -0.21868937    
  0.51348859    
 -7.73870274E-02
 -0.77702934    
  0.36724401    
 -4.33817226E-03
 -0.46134639    
 -7.88944960E-02
  0.26694623    
 -0.18805304    
  0.24362290    
  0.75090581    
 -0.51167601    
 -0.21256223    
 -0.19716719    
  0.13753022    
  0.76325649    
 -0.37848881    
 -0.42466003    
  0.23240235    
 -6.66909367E-02
  8.49575326E-02
 -0.18322670    
  0.31051752    
 -0.36639842    
  0.31321540    
 -0.47505856    
  0.84342945    
 -0.48405454    
  0.27103508    
  6.61109015E-02
  7.14586005E-02
  0.12091316    
 -0.69314647    
  0.29184034    
 -2.52111182E-02
  0.84851301    
 -0.91902727    
 -0.24740846    
  0.43049023    
 -0.47228843    
 -0.17261204    
  0.98354310    
 -0.31608561    
 -0.50711572    
  1.22692492E-02
  0.19343868    
  0.18315916    
 -0.37051731    
  0.29673269    
 -0.33377373    
  0.11288017    
  0.45657146    
 -0.16608404    
  0.14085771    
  0.25616863    
 -0.71024245    
  0.29626575    
  8.51050485E-03
 -0.20633718    
  0.50140595    
 -0.37900496    
  0.53089952    
  0.18727800    
 -0.33602300    
  9.87347960E-02
  0.39304245    
 -0.43969834    
 -0.77070528    
  0.10406894    
  0.51893187    
 -0.39342725    
  0.36890784    
 -0.57300347    
  0.51459259    
 -0.18533280    
  0.15091312    
 -0.37292609    
  0.18043737    
 -0.32614815    
  0.15694828    
  0.84809536    
 -0.73217613    
  0.68314689    
 -0.58377379    
 -1.36061935E-02
 -5.15333004E-02
  0.13892590    
 -0.12935597    
  4.75129113E-03
  0.16157027    
  0.41616026    
 -0.56361407    
 -0.19549270    
  0.20941283    
  1.37305092E-02
 -9.03222263E-02
 -0.35454521    
  0.23862633    
 -0.13113932    
  0.23202197    
 -1.52675323E-02
 -5.80635853E-02
  0.41268560    
 -0.22494286    
 -0.13482010    
  7.92494640E-02
 -4.38021757E-02
  4.85538654E-02
  9.91799384E-02
 -0.42715776    
  0.21256082    
 -0.21916263    
 -5.44342883E-02
  0.99299234    
 -0.20644422    
 -0.49189836    
  0.44628736    
 -0.25704551    
 -4.40591946E-02
  3.54021750E-02
  0.22488141    
 -1.04710916E-02
 -0.32947901    
  2.88487934E-02
  0.61940354    
 -0.35086074    
 -0.21322899    
 -0.39653572    
  0.66611838    
  5.33455536E-02
 -0.39256138    
  6.06254116E-02
 -0.44233620    
  0.16216597    
  0.20988201    
 -1.96078904E-02
  0.15556394    
 -0.18571684    
  0.67252761    
 -0.62763238    
 -0.21706375    
  0.15154915    
 -7.01091588E-02
  0.52304119    
 -0.49007034    
  0.42861828    
  8.43666568E-02
  1.60518941E-02
 -0.35576516    
  0.10354069    
 -0.37320518    
  0.36497405    
 -0.12764516    
 -8.82927254E-02
  3.52687053E-02
  0.22116147    
 -0.18709561    
  7.82005116E-02
 -3.60395424E-02
  0.50160927    
 -0.60798907    
  0.42232928    
  0.11963978    
 -0.42191941    
  0.59330165    
 -0.48613286    
 -0.24783695    
 -3.71387303E-02
  0.34798893    
 -0.39786115    
 -0.22884248    
  0.43363672    
  2.28850804E-02
  0.14310062    
 -0.12516335    
  4.77312356E-02
 -9.31932703E-02
 -0.32078117    
  0.63711917    
 -1.36520369E-02
 -0.54342449    
  0.20281982    
  0.74721408    
 -0.97398698    
  0.36632517    
 -0.43531895    
  0.22573762    
  6.03199378E-02
 -5.00105359E-02
 -3.65582295E-02
  0.30089217    
  0.37616903    
 -0.40007463    
 -8.84784013E-02
  5.98471649E-02
 -0.21693972    
  8.40006694E-02
  9.43441689E-03
  1.39869386E-02
  9.21702106E-03
 -5.66192456E-02
 -0.17458378    
  0.34796694    
 -0.20294057    
  0.29266953    
 -0.34396371    
  0.56710643    
 -0.53092676    
 -0.32035825    
  0.27890298    
 -0.38971657    
  0.42608476    
 -0.11906020    
  0.62784213    
  0.12389947    
 -1.63934529E-02
 -0.48275629    
 -0.20763922    
  0.64819545    
 -0.28768191    
 -0.19388184    
  0.28185135    
 -0.21876697    
  0.21172450    
  0.18643533    
 -0.42920429    
 -3.67022790E-02
 -8.27722102E-02
  0.14174655    
  0.18817835    
  1.80838332E-02
 -0.64077842    
  0.34710589    
  0.16372047    
 -8.07233974E-02
 -0.48606128    
  0.51656419    
  0.62430727    
  3.16769108E-02
  -1.1511964    
  0.37204871    
 -0.35114324    
  0.36080468    
  0.45547518    
  9.58639756E-02
  0.33765852    
 -0.86056155    
  0.11048798    
  2.88681425E-02
  0.37240422    
 -0.25371838    
  0.48077577    
  -1.0296202    
  0.38014722    
 -0.15201578    
  0.20202677    
 -0.10265339    
  6.53828382E-02
 -3.87143232E-02
  0.53936207    
 -0.73226619    
  0.18850835    
 -0.21001406    
  5.42088831E-03
  0.87546903    
 -0.74396574    
 -6.35903329E-02
  3.47431488E-02
  0.36734977    
 -0.14128365    
  3.81723866E-02
 -0.29898083    
  0.75673848    
 -0.88021928    
  4.47007157E-02
  0.12323242    
  0.17261292    
 -0.31237400    
  0.23199345    
 -6.83628991E-02
  6.83640167E-02
 -0.12164468    
  0.48359242    
 -0.42092228    
  2.76518334E-02
  0.33647183    
 -3.25246062E-03
 -9.56357792E-02
 -0.43825421    
 -9.92061943E-02
  0.36583567    
 -0.21783796    
  0.47856480    
 -0.42700663    
 -2.03053448E-02
  0.10227959    
  0.17768073    
 -0.49036548    
  0.26041508    
 -0.33940300    
   1.0128454    
 -0.73376185    
 -2.09426507E-02
  0.93619686    
 -0.83083653    
 -0.22314444    
 -0.18949027    
  0.22458057    
  0.28768173    
  0.57671028    
 -0.61627573    
 -9.00826883E-03
  0.13917148    
 -0.10361212    
 -0.17103173    
  0.10794834    
  0.28535420    
 -0.65877962    
  0.59003627    
 -4.59853299E-02
 -0.12961701    
  0.11778308    
 -0.19189069    
 -3.92204747E-02
 -5.12940846E-02
  0.23361513    
 -0.15276308    
 -6.51858971E-02
 -0.24541087    
  0.29592657    
  0.28891319    
 -0.20395534    
 -0.15641510    
  0.22631316    
 -0.29757681    
  0.55961537    
 -0.35020298    
 -8.65922123E-02
  0.11834174    
 -6.93125650E-02
  2.83042733E-02
  3.20401713E-02
 -0.12456238    
 -0.29450765    
  0.36350095    
 -0.18805304    
  8.79680365E-02
  4.62810658E-02
  6.32823035E-02
 -0.11483873    
  0.10058646    
 -0.31845361    
  0.10008255    
 -9.35258418E-02
  0.52639025    
  4.89742272E-02
  0.18721125    
 -5.96726760E-02
  0.26807368    
 -0.94516838    
  0.59272832    
  0.20895848    
 -0.39410153    
 -0.38865873    
  0.15593457    
 -0.11911988    
 -0.10804086    
  0.46832436    
 -0.32477665    
 -0.19873473    
   1.1997088    
 -0.82545811    
  0.27910915    
 -0.19944064    
  0.23923004    
 -0.37921682    
  0.19263081    
  0.23503867    
 -0.23077358    
  0.70162141    
 -0.96824974    
  0.57223392    
 -0.72823942    
  0.20479493    
  0.23889212    
 -0.51082581    
  0.67209411    
  0.26617560    
  0.33414051    
 -0.78263748    
 -0.48285261    
  0.16492951    
  4.01208065E-02
  0.22538839    
 -0.12396798    
  0.73538977    
  7.27299927E-03
 -0.41639400    
 -2.22233273E-02
 -0.54382336    
  0.26978129    
  0.73179954    
  0.30588076    
 -0.93035096    
  6.01041801E-02
 -0.18733378    
  0.13164549    
  8.44386145E-02
 -0.43421525    
  0.23803258    
  0.17573206    
  0.17748865    
 -0.39342725    
 -7.45030195E-02
  6.93602040E-02
 -4.75014821E-02
  0.20898995    
 -6.33705556E-02
 -3.32574397E-02
 -9.62774679E-02
 -0.28768224    
  0.33444390    
  0.34081367    
  0.49627966    
 -0.86802316    
  0.23252377    
  0.57198739    
 -0.90929002    
  0.47652295    
 -9.06277448E-02
 -6.53292686E-02
  2.50016116E-02
  5.60143963E-02
 -0.31796774    
  0.51189494    
 -0.56685317    
  0.18043737    
  0.14874542    
 -0.28497493    
 -1.63489915E-02
 -6.82084858E-02
  0.13205878    
  3.54472026E-02
 -0.10480841    
 -0.33096176    
  0.24445425    
  0.40546507    
  0.68710512    
 -0.81548655    
  4.55609942E-03
 -0.11042377    
  0.25413039    
 -0.20461576    
  0.13955189    
 -0.26826382    
  0.31344625    
 -0.17991450    
  5.60897365E-02
 -0.16788074    
  0.15874881    
 -0.26053199    
  0.34830669    
  0.36545944    
 -0.54442537    
 -0.37332314    
  0.93795180    
 -0.54966486    
  3.40658277E-02
  0.36809272    
 -0.63525391    
  0.24783635    
  0.29739109    
 -0.29252508    
  0.54424155    
 -0.57881266    
 -0.11715478    
  0.42596939    
 -0.63230580    
  0.59853148    
  0.12538752    
  7.14586005E-02
 -0.32711157    
 -7.21042082E-02
 -0.21848197    
  0.23240235    
  0.10489987    
 -3.37589011E-02
  1.70217734E-02
 -0.39915648    
 -0.17106491    
  0.15201703    
  0.19189157    
  0.30343014    
  0.67142844    
 -0.86474729    
 -6.86543435E-02
  0.41388991    
  8.05589557E-02
 -0.38402447    
 -8.53593051E-02
  0.35469306    
 -0.19490026    
  9.64604244E-02
 -0.22218689    
   1.2396909    
  -1.3350018    
 -0.17812040    
  0.68999714    
 -0.23744059    
 -7.47239143E-02
 -0.57920212    
  0.23841177    
  0.12516288    
  0.51189494    
 -4.25592475E-02
 -0.31594810    
 -0.19153745    
  0.10034825    
  0.18733434    
  0.38299206    
 -0.58551621    
  9.25238878E-02
 -0.14489120    
  1.76925980E-07
  0.22099036    
  0.35839805    
 -0.31207329    
 -9.48978886E-02
  2.23721266E-02
  2.18828209E-02
 -0.10008422    
  0.15483397    
 -0.26072693    
   1.2915157    
  -1.4910061    
  0.26635268    
  0.14343207    
  0.22314319    
 -0.14442766    
 -1.20244958E-02
 -0.54361564    
  0.49824691    
 -0.14504996    
  0.16178718    
 -5.10747656E-02
  0.15352653    
 -7.38202259E-02
 -0.35437426    
  0.32158390    
 -0.57536477    
 -3.00776083E-02
 -0.13026443    
  0.48081470    
  6.75584674E-02
 -0.12282152    
  0.16223456    
  9.66270044E-02
  0.34209552    
  0.10348997    
 -0.42819369    
 -0.15846959    
  0.10080417    
  4.02740650E-02
  0.13899913    
 -0.27002683    
  0.10436082    
 -0.10937226    
  2.48148944E-02
  1.45985521E-02
  0.39086604    
 -0.38604668    
 -0.32025877    
  0.12438346    
  0.68433636    
 -0.48846167    
  0.40866503    
 -0.55324554    
  1.10500045E-02
 -0.25524691    
 -0.15296951    
   1.1496304    
 -0.71967375    
  0.13084048    
  0.17680347    
  1.95696801E-02
 -0.18232103    
 -9.76385549E-02
  0.11149590    
  3.97736528E-07
 -0.38728294    
  0.49172577    
  0.20815596    
  0.27161425    
 -0.83880877    
  0.29505157    
 -4.50531952E-02
 -0.25593427    
  9.09719914E-02
  0.26986143    
  0.24530241    
 -0.46224254    
  8.87289867E-02
  0.28176868    
  0.66974378    
  -1.2646731    
  0.25489253    
  6.76577091E-02
  0.33111769    
 -0.64084703    
  0.30034131    
  0.14874542    
 -0.18232143    
 -5.51527478E-02
  3.04594878E-02
  4.87902202E-02
  4.75129113E-03
 -2.88479775E-02
  0.50298989    
 -0.48366660    
  0.16299742    
 -0.38136852    
  0.15415101    
  0.24733861    
 -0.16416034    
  7.67873451E-02
 -0.10536074    
 -0.12871192    
  0.81215018    
  0.14504972    
 -0.58905357    
 -5.06928489E-02
  0.15871172    
 -0.22485158    
  8.98560658E-02
 -0.11583162    
 -0.15634617    
 -0.17924888    
  5.37438504E-02
  0.24613336    
 -0.16788074    
  0.46122855    
 -0.10347862    
 -0.57954937    
 -0.22482234    
 -4.29243967E-02
  0.61566031    
 -8.91678780E-02
  1.54247666E-02
  1.01531297E-02
  0.33575043    
 -0.14337833    
 -0.31585285    
  0.40355882    
 -0.36984792    
 -7.45339915E-02
 -0.12675186    
  0.91629112    
  0.30708727    
  -1.1086015    
  6.00523688E-03
   1.1415875    
  -1.2691480    
  0.30788508    
 -3.04601155E-02
 -0.28425112    
  0.41002119    
  0.50900578    
 -0.42199415    
 -0.36264583    
  0.14986347    
  0.23340043    
  3.21315639E-02
  2.82310964E-07
 -0.19585104    
  0.11349998    
 -0.28625238    
  0.28625211    
 -3.93918753E-02
 -0.15415144    
  0.45953199    
  0.72072381    
  -1.2902576    
  0.89037657    
 -0.63970745    
 -0.32298958    
  0.30010533    
  4.08217870E-02
 -0.11279504    
  5.32821827E-02
 -0.40075982    
  0.43780074    
 -2.29890067E-02
 -1.40509084E-02
  7.27595016E-02
  0.55206883    
 -0.61077565    
 -0.30173439    
  0.45654911    
  0.32387200    
 -0.43322456    
 -0.12279527    
  0.30511695    
 -0.16469970    
 -1.31871793E-02
 -0.17351170    
 -0.12306098    
  0.52148253    
 -0.48639241    
  0.42819324    
 -0.60364163    
  0.11014401    
  0.31342173    
  0.71751130    
  -1.0309327    
  0.70230722    
  0.23942345    
  -1.0450481    
  0.21357431    
  0.12386915    
  0.29252493    
 -1.09289121E-02
 -0.33647236    
  0.27217761    
 -0.30873609    
  5.68631366E-02
 -8.38181451E-02
  0.48424584    
 -0.36585638    
  0.75662291    
 -0.91971332    
  9.39647862E-08
  0.21970949    
 -5.66192456E-02
  0.36248362    
 -0.36248365    
  0.14018406    
 -0.13052168    
 -0.32690206    
  0.36464381    
 -1.39858751E-02
 -0.25534594    
  0.42744425    
 -0.40349075    
  0.29063606    
 -9.26591828E-02
  7.92957619E-02
 -2.26763282E-02
 -0.15338667    
  0.24535538    
  0.26010841    
 -0.63670665    
  0.30730549    
 -0.18142496    
 -0.14434224    
 -0.11855887    
  0.38426301    
  1.41850375E-02
 -6.29745796E-02
  0.50380063    
 -0.65462434    
  5.79788955E-03
  0.28478792    
 -0.23407245    
  0.13353178    
  0.78275907    
 -0.84729791    
  9.29755419E-02
  5.01242131E-02
  7.28376657E-02
 -9.07742158E-02
 -6.06242418E-02
  0.70033300    
 -0.69076335    
  3.73879336E-02
  0.14889471    
 -0.31845352    
  5.29215001E-02
 -5.29221669E-02
  0.56271666    
 -0.36155209    
  2.63174344E-02
  4.65203263E-02
  0.52477771    
 -0.72041005    
  0.17475538    
 -0.21578589    
 -0.17086902    
  7.76500851E-02
 -0.10919841    
  0.40118209    
  0.20495379    
 -0.19640592    
 -0.39068189    
  0.74820656    
 -0.24495740    
 -0.21086150    
  0.26272523    
 -0.35101801    
  0.28382865    
 -8.45573470E-02
 -3.85484621E-02
 -0.31572890    
  0.19521259    
  0.26274341    
 -0.40546578    
  0.16223456    
 -0.16223548    
  0.11271979    
 -0.25932309    
  0.97008055    
 -0.82917535    
  0.89433682    
 -0.62540096    
 -0.15560700    
  7.84724504E-02
  0.13647544    
 -0.14595380    
  0.27690992    
 -0.27690989    
  1.88675784E-02
 -9.29765254E-02
  0.91526502    
 -0.33606204    
 -0.54889709    
  4.38026600E-02
 -0.23511878    
  0.11912055    
  0.10642982    
 -2.43317112E-02
  0.77129310    
 -0.93120700    
  0.25388029    
 -0.39653572    
  7.10500160E-07
  0.40989947    
 -5.92424385E-02
  1.86046287E-02
  0.35989520    
  0.38489014    
 -0.95989734    
 -8.96128640E-02
  0.57731557    
 -0.29119661    
 -0.20223773    
  0.28768173    
  2.97265891E-02
 -0.45258290    
  1.30712185E-02
  0.21532159    
  0.10431370    
  0.23440063    
  2.21413616E-02
 -6.79509416E-02
  0.19461511    
 -0.35072178    
 -0.13679750    
  0.16382679    
  0.12516291    
 -0.41136482    
 -0.20264435    
  0.41028473    
  7.85621181E-02
 -1.34221744E-02
 -0.30281174    
  0.44139686    
  0.81136584    
  -1.4038696    
  0.28234848    
  0.32185054    
 -0.56252617    
  0.37554255    
 -9.29765254E-02
  0.20346443    
 -5.59287630E-02
 -4.06381600E-02
 -2.80385185E-02
  0.21266241    
 -4.70674895E-02
  7.72580802E-02
 -8.12829733E-02
  0.15645187    
 -0.38161314    
  2.49393769E-02
 -0.20121725    
  3.55061963E-02
 -0.11705634    
  0.35863325    
  0.36982957    
 -4.71780822E-07
 -0.71547651    
  0.12705821    
   1.0012162    
 -0.30523244    
 -0.83602989    
  0.25782987    
 -6.25201836E-02
  3.17479931E-02
  1.03618810E-02
  0.21278104    
 -0.41804478    
   1.2418537    
 -0.58742148    
 -0.27460989    
 -0.22748175    
 -0.25910929    
  0.38650641    
 -0.13832742    
  0.19415686    
  0.27171791    
 -0.58228528    
  0.51820588    
 -0.25394323    
 -0.27668503    
  0.12332272    
  0.51853031    
 -0.40382132    
  0.30719513    
 -0.42190436    
 -8.05039927E-02
  0.42326951    
 -0.16598442    
  0.71376681    
 -0.57159197    
  2.77242344E-02
  2.69763395E-02
 -0.52229720    
  0.26335040    
  7.12894723E-02
  0.18765871    
 -0.37919647    
  0.16833569    
  0.20705259    
 -0.54446375    
  6.37151375E-02
 -4.41711023E-02
  0.75263232    
 -0.35363990    
 -5.33465408E-02
  7.47598782E-02
 -0.10253928    
  8.54448006E-02
 -0.22638074    
  0.11718258    
  4.79540974E-03
  5.12935482E-02
 -0.16788074    
 -2.17397828E-02
  0.39441511    
 -0.13883606    
 -0.21256223    
  0.21256182    
  0.24085841    
 -0.78778803    
  0.30228111    
 -5.44909155E-03
 -0.12189049    
 -7.24159463E-07
  0.60949731    
 -0.43440324    
  0.91317660    
 -0.82875961    
 -8.44172612E-02
  0.13547330    
  0.29556930    
 -0.26438639    
  2.16924213E-02
 -0.47430551    
  0.52043450    
 -0.14058113    
  0.36699855    
 -0.34830597    
 -0.11778378    
  8.96122158E-02
  0.12095269    
 -0.37430945    
 -6.15452463E-03
  0.31508183    
  9.85811949E-02
  0.15473403    
 -0.28535321    
  0.16669613    
 -0.13465612    
  0.58125865    
 -0.35991886    
  0.19309323    
 -0.36179015    
 -0.34333238    
  0.11912055    
  0.29832053    
 -0.24622533    
  9.20753777E-02
 -0.23361516    
  0.62352723    
 -8.16110224E-02
  0.25659123    
 -0.76402122    
  0.22201376    
  0.20025909    
  0.52626115    
  7.17608333E-02
  -1.0489501    
  0.31209138    
  4.57461812E-02
 -0.12083615    
 -4.69566174E-02
  0.33921561    
 -0.19611467    
 -0.12405176    
  1.40522672E-02
 -9.25230458E-02
 -0.26083532    
  0.53179598    
 -0.30205283    
 -2.12772246E-02
  0.10212916    
  8.37704018E-02
 -0.12844229    
 -1.53464954E-02
 -4.75014821E-02
  0.45639786    
 -0.50627053    
  0.15739180    
 -4.86599328E-03
  0.26048675    
 -0.19442514    
 -0.19611414    
  5.40664382E-02
  5.12935780E-02
 -0.16251922    
   1.0040861    
 -0.84156698    
 -0.23572326    
  0.50192547    
  5.58806993E-02
  7.66927749E-02
 -0.37408334    
  0.16592804    
  0.14227423    
 -0.34800801    
  0.24224952    
  0.12703648    
 -0.40546587    
  5.25018107E-03
  0.10901913    
 -0.14093554    
  4.23344038E-02
  0.58663470    
 -0.17600143    
 -0.40032378    
 -1.55049134E-02
  8.48381221E-02
 -0.33169824    
  0.15984797    
 -0.20763849    
  0.38426301    
 -0.24116126    
  0.59114820    
 -0.23750764    
  7.38042369E-02
 -0.57054394    
  0.41705224    
  0.22222184    
  1.46525698E-02
 -9.93181616E-02
 -4.51822616E-02
 -0.50942516    
 -2.12030709E-02
  0.53062826    
 -0.36632442    
  0.13580208    
  0.29164273    
 -0.47079536    
 -9.27820131E-02
  0.27193427    
  5.65705784E-02
  9.95087903E-03
   1.1182209    
 -0.95002449    
 -4.71177660E-02
 -0.24756131    
  0.32760513    
  0.39597350    
  7.35234767E-02
 -0.83722252    
  0.73886937    
 -0.46888641    
  0.28544760    
 -8.39651227E-02
 -0.26602051    
 -0.22314444    
 -9.11220752E-07
  0.23732857    
  0.11097848    
 -0.58946896    
  0.51987630    
  0.28768241    
 -0.31508031    
  0.13005328    
 -0.17745578    
 -0.27801931    
 -5.26438802E-02
  0.76168907    
 -0.60560942    
  9.89826098E-02
  0.60565937    
 -0.49664059    
 -2.85736397E-02
  0.28405261    
  0.11980091    
 -0.36129314    
  9.69922543E-02
  0.43852615    
  0.31771395    
 -0.56902832    
 -0.16231398    
 -0.15962982    
 -0.12805142    
  0.16579300    
  7.12257588E-07
  1.37927504E-02
  0.32135525    
 -0.41210938    
  1.98023356E-02
  0.38232392    
 -0.67000544    
  8.75551328E-02
  0.19027446    
  4.35911268E-02
  0.17359515    
 -0.41950664    
   1.2501619    
  -1.2203095    
 -0.20132478    
  0.28588277    
 -0.15776172    
   1.2455034    
  -1.0558242    
  0.61702335    
 -0.78170127    
  0.22561000    
 -0.19521292    
  0.35006642    
 -4.31098081E-02
 -0.13668223    
  3.47431488E-02
  1.45069677E-07
  0.13231102    
 -0.11778267    
 -0.12260213    
  0.41985342    
  5.89423887E-02
 -0.56976914    
  0.96053511    
 -0.76637965    
  0.49002236    
 -0.17693055    
 -2.90926453E-02
 -0.47815576    
  0.22314362    
  0.77757555    
 -0.63162166    
 -0.26195303    
  0.21562840    
  0.29626617    
  2.84379907E-02
  0.52566820    
 -0.80817127    
  0.52477771    
 -0.12207095    
 -0.60844046    
  0.60844046    
 -0.56376845    
 -0.12937962    
  0.14861055    
  0.91438395    
 -0.76432335    
 -0.35550499    
  0.38378975    
 -0.54184592    
  0.19254337    
  0.62294322    
 -0.66919392    
  0.10120964    
  0.21130921    
 -0.11454192    
 -0.35806310    
  0.39616179    
  9.78556126E-02
 -1.70948282E-02
 -2.17870828E-02
 -0.11174364    
 -0.12024838    
  0.62415385    
  0.12568812    
 -0.39762223    
  0.23556589    
 -0.37357163    
 -0.35731491    
  7.41070658E-02
  8.55226964E-02
  4.80084978E-02
  0.55064702    
 -0.69014943    
 -0.16923405    
  0.19290337    
 -8.54170695E-02
  0.39907521    
  2.53180619E-02
 -0.11466379    
  0.36087137    
 -0.52835119    
 -3.94425876E-02
  0.30900493    
  3.31984423E-02
 -2.89875157E-02
 -0.30748463    
  0.28625211    
  0.74132407    
 -0.80329132    
  4.55609942E-03
   1.0099461    
 -0.59543180    
 -0.53002751    
 -0.22186820    
  0.38617200    
 -1.74674056E-02
  3.03710010E-02
 -9.87339839E-02
 -0.28141320    
  0.15057302    
  6.25211596E-02
  0.21706469    
 -0.39334285    
 -0.35839754    
  0.40546426    
  0.14425008    
 -7.21965656E-02
  0.52779269    
  9.33003500E-02
 -0.66481620    
  0.71251148    
 -0.43183717    
 -0.10208503    
 -0.10848136    
 -0.17609099    
  0.55695057    
 -0.19161771    
 -0.11401884    
  0.34745383    
 -0.28654477    
 -1.83484275E-02
  3.63681279E-02
 -2.71506254E-02
 -0.29689941    
  7.71896765E-02
  0.23789224    
 -7.48015642E-02
  0.32109797    
 -0.26907745    
  5.38248830E-02
  0.29637742    
 -0.27906173    
 -0.24703157    
  9.43109691E-02
  0.94584966    
 -0.31457794    
 -0.53142565    
 -0.20520508    
  0.24946095    
 -0.30661955    
  0.40153566    
 -0.21921460    
  0.13720101    
 -2.15988997E-02
 -1.31871793E-02
 -0.21652813    
  0.53256530    
  0.10406942    
  0.63786793    
  -1.2262354    
  0.27715573    
  0.66293341    
 -0.79873466    
 -7.55078495E-02
 -2.98522078E-02
  7.30255470E-02
 -0.11426891    
 -0.14715841    
  0.39319530    
  0.13455996    
 -0.54002541    
  0.22067188    
 -0.36662614    
  1.41840661E-02
   1.2200397    
 -0.73344940    
 -2.63175033E-02
  0.94000703    
  -1.1196663    
  0.23161824    
 -0.40546599    
 -0.24231434    
  0.84614486    
 -0.40893209    
 -8.13453496E-02
  4.95970622E-02
  0.36150187    
  0.26495349    
 -0.31486830    
  0.42367059    
 -0.92405361    
 -6.71395808E-02
  0.20067002    
  0.20015456    
  0.34967381    
 -0.20688333    
 -0.11980088    
  7.02040493E-02
 -0.27087423    
  0.13491894    
  0.53575480    
 -0.62188363    
  0.22631316    
 -0.12095252    
 -0.33647147    
  5.82683049E-02
  0.74223655    
 -0.68717790    
 -0.12675186    
  0.22314440    
  0.42861828    
 -0.52501118    
  0.18430428    
  0.44430506    
 -0.43445292    
  0.34136266    
 -0.38648278    
 -0.18540390    
  0.29689908    
  0.13696615    
 -0.34531090    
  0.55394965    
 -0.41198009    
  8.00435022E-02
  0.12329853    
 -0.19358511    
 -0.15172611    
  8.65404978E-02
 -0.24541087    
  0.53954840    
 -6.37662932E-02
  0.29383597    
 -0.17376898    
 -8.76748338E-02
 -0.45654926    
  0.12405342    
 -1.68068223E-02
  0.18514280    
  0.27706277    
 -0.24472688    
 -0.12062809    
 -0.26905259    
  0.74225682    
 -0.30378535    
 -0.24392119    
  0.34276623    
  0.19207737    
 -0.20788801    
  0.28568783    
 -0.49302125    
 -6.58457801E-02
  4.10316885E-02
 -0.15164156    
  0.29205868    
 -0.21336533    
  0.60268956    
 -0.42036772    
  4.83607017E-02
 -0.12802827    
 -0.25410637    
   1.0018333    
 -0.16265506    
 -0.37074879    
  0.44911748    
 -0.96917266    
  0.31543875    
  0.39086604    
 -0.17062597    
  0.18361239    
 -0.28983527    
 -0.27058735    
  0.65866119    
 -8.54175389E-02
 -0.37411386    
 -0.26328969    
  0.27250761    
 -2.79079266E-02
  0.32016742    
 -2.77797077E-02
 -0.62509358    
  2.59763394E-02
  0.68671596    
 -0.43326694    
  0.60205692    
 -0.72357756    
 -0.16450419    
  0.35799932    
  0.15017486    
 -0.17359409    
 -0.21605997    
  7.36881942E-02
  0.19768578    
 -0.33199868    
  3.68149206E-02
 -0.49686724    
   1.0088969    
 -0.29614168    
 -0.13491856    
  0.25808123    
  0.17658293    
 -0.18088406    
  0.10233840    
  0.50536311    
 -0.93644631    
  0.50602365    
 -0.48235422    
  0.36772510    
 -0.22112055    
  5.40664978E-02
 -9.53109935E-02
  0.80506533    
  -1.0822761    
  0.42381454    
 -0.22884151    
  0.39589605    
  0.30010450    
 -0.74279320    
  0.27563405    
  0.41150787    
 -0.42523819    
  0.18844746    
 -0.34259763    
 -2.17397828E-02
  2.71017235E-02
  0.70906234    
 -0.61716110    
 -0.14122567    
  0.22089468    
 -0.44685090    
  0.56563413    
 -0.44005653    
  7.76500851E-02
 -0.18924220    
  0.30318618    
  0.43742743    
 -0.63525391    
  0.54159760    
 -8.33813101E-02
 -0.50295132    
  0.30228063    
  0.22024037    
 -0.56935257    
  0.47597921    
 -0.18658605    
  0.49844161    
 -0.52441782    
 -0.17812040    
  0.61126846    
 -0.31888005    
  8.97458717E-02
  0.45432341    
 -0.50719839    
 -0.26236451    
  0.28473631    
 -0.39665431    
  0.43995109    
 -0.11672423    
 -2.40973569E-02
 -0.29912934    
  5.75238876E-02
  1.23462826E-02
  0.52665091    
 -0.13560371    
  0.14641497    
 -0.17589077    
 -0.12744531    
  0.80117381    
 -0.90330338    
 -0.12588102    
  0.59049338    
 -0.39204183    
  9.53104496E-02
 -0.12577030    
  0.25360307    
  6.57875985E-02
 -0.23538981    
 -0.40309837    
  0.31393036    
 -6.97326288E-02
  0.95764613    
 -0.58608228    
 -0.10493454    
 -0.10772672    
  0.10772772    
  2.52116676E-02
 -0.36680391    
  0.57909989    
  0.35264033    
 -0.77161849    
  0.40546545    
 -0.38027439    
  1.97052173E-02
  4.76285480E-02
 -0.30804390    
  0.54687691    
 -0.23419270    
 -0.21622396    
  0.30053058    
  0.97496068    
 -0.66310537    
 -0.21461287    
  0.19256516    
 -0.42151719    
 -6.51858971E-02
 -0.19378658    
  0.11288017    
  0.52532661    
 -0.46008697    
 -0.17185095    
 -3.82220820E-02
  0.10471062    
  0.48235390    
 -0.18593796    
 -7.67867491E-02
 -0.26754153    
  0.20955516    
 -7.21965656E-02
 -1.07519533E-02
  0.54169542    
 -0.58590132    
  0.61686355    
 -0.50980979    
  0.57186800    
 -0.56680411    
  0.41884312    
 -0.34113517    
 -6.76583797E-02
  0.43502355    
 -0.52385461    
  0.46039444    
 -0.46587408    
  0.11411306    
 -9.77633521E-02
  0.24770436    
 -0.44417945    
  0.53680152    
 -0.30318701    
  0.15415117    
 -0.11332845    
  0.35065675    
 -0.32596412    
  2.40975879E-02
  0.29479989    
 -0.10064378    
 -0.36511353    
  0.36902741    
 -0.13800551    
 -5.53129725E-02
 -8.91678780E-02
  0.24669842    
 -0.20608301    
  9.90144536E-03
  0.51867622    
  0.19156522    
 -0.58536810    
 -0.54773021    
  0.32458684    
  5.29215001E-02
 -2.08348390E-02
  0.45341989    
 -2.36898419E-02
 -0.64631569    
  0.33085462    
 -5.79868630E-02
 -9.99983028E-03
  0.70065624    
 -0.76821458    
  0.45100707    
 -0.32016671    
 -0.45131218    
  0.47000441    
 -3.77399959E-02
 -6.96808323E-02
 -7.49005452E-02
  0.11531140    
  3.40658277E-02
 -1.93241294E-02
 -0.19311127    
  0.38352966    
  9.23735350E-02
 -0.22130659    
  1.81831531E-02
 -0.32750428    
  0.36724401    
  0.25467595    
 -0.41388971    
 -0.14740559    
  0.17246978    
 -0.17246951    
  0.22078864    
  0.54604709    
 -0.45589632    
 -0.35298672    
 -1.85770858E-02
  0.90876222    
 -0.35991886    
  0.32140344    
 -0.60308707    
 -9.00600627E-02
  0.66662014    
 -0.68778545    
  0.34862113    
 -0.32223523    
  0.84506345    
 -0.81935477    
 -0.23334691    
  0.52987373    
 -0.32223523    
  0.73146558    
 -6.73832670E-02
 -0.52795058    
  0.82696271    
  -1.0002335    
  0.16871533    
 -0.23577936    
  0.43769529    
 -0.13140115    
 -0.12204709    
  0.20763908    
 -1.17876604E-02
  0.73381072    
 -0.29085004    
 -0.75599426    
 -4.98725511E-02
 -1.71916299E-02
  0.62745172    
 -0.43363595    
 -0.21720877    
  0.35903931    
 -0.17081800    
  0.13720101    
  0.31299964    
 -0.11934686    
 -3.58458981E-02
 -0.29500839    
  4.78550829E-02
 -0.11370178    
  0.14589009    
  0.23662651    
 -0.26415104    
 -0.11314339    
 -0.28076246    
  0.50390542    
  0.11778288    
  4.70245779E-02
 -0.56404245    
  0.63890743    
 -0.27789393    
 -0.36101332    
  7.18879849E-02
   1.0889318    
 -0.37575516    
 -0.53374946    
  6.54447153E-02
  0.32542217    
 -0.45058563    
 -5.14228828E-03
  0.22520360    
 -0.52324831    
   1.0414541    
  -1.0073202    
   1.0528380    
  2.77150478E-02
 -0.35115847    
  0.42997324    
 -0.75166827    
  0.12174369    
 -0.17680235    
  0.64235008    
 -0.48148367    
  0.40144059    
 -0.59101802    
 -4.97611649E-02
 -0.18436401    
  0.29074526    
 -0.35405692    
  9.94608030E-02
  0.19311142    
   1.0772477    
 -0.95783961    
  0.22054300    
 -0.24242567    
  1.75445564E-02
  0.25901437    
  0.33118457    
 -0.22314306    
 -0.61774880    
  0.51305813    
 -0.10202179    
 -5.71586192E-02
 -0.33177689    
  0.34734207    
 -4.33996208E-02
  2.78345756E-02
 -0.20372513    
  1.90490261E-02
  9.38879978E-03
  5.89743108E-02
 -0.40767068    
  6.41245916E-02
  0.39086628    
 -8.77752230E-02
 -0.29689941    
   1.0924199    
  -1.1828046    
   1.4047049    
  -1.3584919    
  0.47803611    
  0.15529279    
  0.13438688    
 -0.66364694    
  0.19961312    
  0.32621583    
 -0.32146445    
 -6.86543435E-02
  7.80887902E-02
 -7.80884102E-02
 -9.58175361E-02
  0.10591932    
 -0.21813174    
  0.47000337    
 -0.24685980    
  0.10436082    
  6.11542426E-02
 -0.40758535    
  0.29086179    
  0.29479989    
 -0.25283590    
 -0.21858843    
  0.55961537    
 -1.96728259E-02
  0.69974804    
  -1.0969685    
 -1.99008677E-02
 -0.28935784    
  0.29935902    
 -0.20955427    
 -0.60511351    
  0.78947866    
 -7.96181411E-02
  0.37745231    
 -0.58551568    
  8.47405419E-02
  0.77415109    
 -0.63438880    
  0.42697164    
 -0.10064378    
 -0.35387734    
  0.12088247    
  0.79652560    
 -0.63252258    
 -0.71868038    
  0.44490632    
  0.42912430    
 -0.26164597    
 -0.26002973    
  0.24591331    
 -2.88479775E-02
  0.25293937    
 -0.14660329    
  0.41129604    
 -0.45614621    
 -3.73874493E-02
 -1.92317106E-02
  0.10584605    
 -0.20797516    
  0.12611216    
 -0.31490639    
  0.53899676    
 -0.51335496    
  0.17915249    
  0.46536309    
 -0.26037326    
 -0.11401884    
  0.22024037    
 -0.15479608    
  0.14701450    
 -0.40351415    
  0.29205868    
  0.21172450    
  2.09795013E-02
 -0.44067991    
  0.25905055    
  0.30516359    
  5.06814867E-02
 -0.34757993    
 -0.11316457    
 -0.18140079    
 -0.11709266    
 -9.09709781E-02
  0.87319839    
 -0.38299200    
 -4.25593443E-02
 -0.28478694    
  0.18424681    
 -0.43969885    
  0.56174600    
  1.26851546E-02
  0.25782871    
 -0.50974315    
  0.52584726    
 -0.20886900    
 -0.24402921    
  0.23214845    
 -0.24224910    
 -0.22695729    
  0.24207179    
  0.82417512    
  0.22314325    
  -1.5014489    
   1.2149357    
 -0.55786461    
 -0.43235457    
 -0.15624863    
  0.40546486    
 -0.59962112    
   1.0745144    
 -0.35929140    
 -1.31871793E-02
  0.26304513    
 -0.31294116    
 -0.15570205    
 -9.69427004E-02
 -0.27380633    
 -9.05968472E-02
  6.66905269E-02
 -0.11075100    
 -9.44095924E-02
  9.44100469E-02
  0.52691114    
  0.32038623    
  0.22391529    
 -0.31691194    
 -0.23272344    
  0.69581771    
 -0.85802245    
  0.21429962    
  0.32992461    
 -0.23323128    
 -0.10689785    
  0.29152098    
 -8.38812292E-02
 -0.12405176    
  0.37998569    
 -0.50013095    
  5.30559663E-03
  0.29164273    
 -0.13522597    
 -0.15641510    
  0.22631316    
 -3.87143232E-02
 -0.32339939    
  0.11441116    
  0.72244340    
 -0.39762223    
 -0.47627378    
  0.23440117    
  0.11279527    
  0.18970187    
  0.10793038    
 -0.37139931    
 -9.61572398E-03
  0.14374520    
 -0.30598027    
  0.15252616    
  0.24533477    
 -0.23080602    
 -0.23159184    
  6.04323950E-03
  0.83865446    
 -0.86923814    
  0.22190095    
  9.93732587E-02
 -0.23219407    
 -0.31845352    
  0.75008893    
  0.62836295    
 -0.83231801    
  0.27516067    
 -0.22228517    
  6.23899698E-02
  0.38372484    
 -0.42488316    
 -2.12325957E-02
  0.78533137    
  -1.0545852    
  0.29468048    
  7.26122335E-02
 -0.28638586    
  0.44441989    
 -0.59512156    
  0.32609171    
   1.1299984    
  -1.2067853    
  0.44082582    
 -0.48399866    
  0.55681103    
 -0.43685114    
 -9.57457945E-02
 -0.29247743    
  0.24344911    
  0.35918456    
 -0.11515503    
 -0.31158751    
 -0.10775357    
  0.48042798    
 -0.38893524    
  0.45347458    
 -0.35469222    
  0.22906648    
 -0.21921460    
  0.67334431    
 -0.94803929    
  0.74958819    
 -0.33769259    
  0.19716826    
  1.39371930E-02
  0.11739885    
 -0.30318603    
 -9.15677100E-02
 -9.57666263E-02
  0.49665576    
 -0.62517416    
  0.23789224    
 -0.16623604    
 -7.73875043E-02
  6.66915625E-02
 -7.24542737E-02
  0.22198752    
  8.00426006E-02
 -3.03707961E-02
 -1.77781079E-02
 -0.20867525    
  0.44694942    
 -8.47648606E-02
 -0.39589560    
  0.20118913    
  0.10208420    
  4.13285159E-02
 -0.45953149    
  0.26335040    
  0.12051623    
  0.20818542    
 -0.13657537    
 -0.29584491    
  0.14237267    
  9.91799384E-02
 -1.73162241E-02
 -0.28042960    
  0.12991217    
  0.53984171    
 -0.53984213    
 -9.02461708E-02
  0.10034825    
 -0.20570917    
 -4.41711023E-02
  0.53630465    
 -0.33798230    
  8.12631100E-02
  0.65334046    
 -0.84645218    
  0.70198345    
 -0.24089557    
 -0.20649156    
  3.97736528E-07
 -9.11899433E-02
  2.89149398E-07
  0.19149236    
 -0.32001093    
 -0.14750662    
   1.2926383    
 -0.88938344    
  0.45158273    
 -0.49683866    
 -0.14953160    
 -0.13815099    
  0.28304219    
 -0.10794777    
 -0.27225682    
   1.1833533    
 -0.97528952    
  0.55724472    
  0.18179370    
 -0.84378552    
  0.53026724    
 -0.47652346    
  0.37795880    
 -0.31596622    
  0.88633877    
 -0.89732802    
  0.93706745    
 -0.64250314    
 -0.12242284    
 -0.21734565    
 -0.16285822    
  0.59306419    
 -0.11966470    
 -0.11197302    
  0.18940516    
  0.14909622    
 -0.34802595    
 -0.31189615    
  0.39009687    
 -0.14242001    
  0.41224512    
 -0.23932137    
  0.22913420    
  0.11284067    
 -0.88035804    
  0.30770180    
  0.24347576    
 -0.22208425    
  0.11484008    
 -0.36615288    
  0.38484660    
 -6.70101643E-02
  0.29015410    
 -0.19125000    
  5.66598363E-02
 -8.85526910E-02
 -4.74026240E-02
  3.34164016E-02
   1.0812477    
 -0.93315154    
  0.17078428    
  0.67245674    
 -0.77289969    
 -0.26652348    
  0.10289424    
 -0.28030220    
  0.38965479    
 -0.15947780    
  1.39208296E-02
  8.39342922E-02
 -0.40758535    
  0.31903332    
  0.20445132    
 -0.19065869    
  0.87050956    
 -0.63556403    
 -0.22585399    
  0.36388862    
 -0.47378355    
 -7.33310357E-02
  0.99566478    
 -0.62710339    
 -6.60434067E-02
 -0.53384596    
  0.18687664    
 -0.15320466    
  0.39436674    
  0.32814646    
 -0.43152469    
  0.21718560    
 -0.26276264    
  0.41748241    
 -6.34011999E-02
 -0.23687424    
 -0.30472425    
  0.40962338    
 -0.14725855    
 -0.20763935    
  0.40349102    
 -0.40942642    
  0.44055656    
 -0.18002495    
   1.1863874    
  -1.2381644    
 -9.09712240E-02
  0.12889151    
 -0.12889045    
  8.12631100E-02
  0.32243648    
 -0.58920038    
  0.16950099    
  0.38005561    
 -0.25869444    
 -0.39834777    
  0.78133947    
 -0.15037008    
 -0.24701130    
  0.51372027    
 -0.84249181    
  0.44279069    
 -0.17373791    
  0.43411055    
 -0.29993835    
 -0.17073046    
  0.44031173    
 -0.56476510    
  0.21588798    
 -0.15739284    
  0.37859181    
 -0.37859282    
  0.78275895    
 -1.30723631E-02
 -0.82818252    
   1.3908024    
  -1.2400998    
  0.14895634    
  2.20761355E-02
  0.16839717    
 -0.22683971    
 -7.19730854E-02
  0.37686768    
 -6.70442358E-02
 -0.14929649    
 -0.16052648    
  4.85538654E-02
 -4.35898751E-02
  0.48778975    
 -0.32378703    
 -1.26848128E-02
 -9.82929692E-02
 -0.23139346    
  0.52609348    
 -0.31365827    
  0.45067900    
 -0.55126601    
  0.36772496    
 -0.68949020    
  0.48269728    
 -0.18232071    
  0.75852948    
 -0.30213207    
 -0.40889657    
  5.51520213E-02
  0.83396924    
 -0.56599212    
 -0.34396371    
  0.93712443    
 -0.75919855    
 -0.45513695    
 -0.14953254    
  0.53630561    
  0.11568438    
  0.47837162    
 -0.47837189    
  0.39419746    
 -0.58326423    
  0.74266249    
 -0.43115497    
 -0.18306482    
 -0.31789541    
  0.43567896    
 -0.11332890    
  0.52932054    
 -0.15852323    
 -0.80329037    
 -5.63522689E-02
   1.1388547    
 -0.43131888    
 -0.48729557    
  0.71329165    
 -0.61376297    
  0.53062838    
 -0.43054470    
 -0.27820387    
 -0.32397133    
  0.45356441    
  0.14383645    
  0.21449393    
 -0.21449451    
 -0.13284761    
  0.10372025    
 -0.28276783    
  0.22183628    
  0.23666462    
 -0.11365858    
 -0.17678189    
  0.13904138    
  4.79540974E-03
  0.18709487    
 -0.10008332    
 -0.11122593    
 -2.48149000E-02
  0.39027530    
 -0.57159102    
  0.56476587    
 -0.32964623    
  0.14183053    
  0.43798861    
 -0.55164695    
  7.57596493E-02
 -0.35728776    
  0.61335993    
  0.30660519    
 -0.66185635    
 -0.23386507    
  0.25264478    
 -1.40509084E-02
 -0.14165032    
  6.82680234E-02
 -0.22060964    
  0.33556843    
  9.48990583E-02
  3.63677517E-02
 -0.16813657    
 -0.31143534    
 -0.14458190    
   1.1010784    
 -0.91875750    
  0.45366693    
 -0.20854500    
  0.51372027    
 -0.52831906    
  2.89875902E-02
 -0.19961348    
 -0.29546401    
   1.1543229    
 -0.55531508    
  0.17297900    
 -0.28647906    
  0.59999788    
 -0.79587293    
  0.47146484    
 -0.37668678    
   1.2281460    
 -0.97979110    
  0.20217821    
 -0.25325316    
 -0.36481833    
  2.48464905E-02
  0.62656164    
  7.27015510E-02
 -0.32495341    
  7.32031688E-02
 -0.39376953    
  0.79004145    
 -0.20419528    
 -0.45522630    
 -8.51570815E-02
  0.61518550    
 -0.25518334    
  0.31067136    
 -0.40404531    
 -0.13170972    
 -9.67677757E-02
  6.21965043E-02
  0.22414808    
 -0.14217380    
  0.47979331    
 -0.46144411    
  0.66782975    
 -0.36436328    
 -0.69314653    
  0.29935902    
  4.85538654E-02
  0.60914677    
 -0.44757691    
 -0.27168116    
  0.20067076    
  0.40112695    
 -0.57054490    
  0.33280268    
 -0.56237680    
  0.44137210    
  0.20217821    
 -0.24023838    
  6.26512393E-02
  0.19105558    
 -0.16705379    
 -0.27589485    
 -1.04720881E-02
  0.54293650    
 -0.53768599    
  0.44817051    
 -0.46933517    
  2.11656187E-02
  0.70356357    
 -0.86208671    
  0.30441332    
 -0.16172135    
  0.55961543    
 -0.19025546    
 -0.20763853    
 -0.14066803    
 -0.42121390    
   1.1091390    
  0.31032977    
 -0.95244473    
  3.42334919E-02
  0.17589031    
 -4.95971031E-02
  0.22990015    
 -0.46262380    
  0.29434466    
 -0.37795886    
  6.74414933E-02
  0.29849264    
 -0.19041856    
 -7.07357898E-02
  0.15489849    
  0.20959963    
 -0.38032973    
 -6.59586713E-02
  0.75910497    
 -0.82972354    
  0.30281177    
  5.69084845E-02
  0.13883623    
 -0.13459030    
 -0.20114157    
  0.12180523    
  0.21392672    
 -0.28521553    
  0.61372036    
 -0.14310047    
 -0.50571018    
  0.67772228    
 -0.68798012    
  6.00176677E-02
  1.44573562E-02
 -1.93241294E-02
   1.1508809    
 -0.75030589    
 -0.35294655    
  1.38574168E-02
  1.81831531E-02
 -0.29673111    
  5.88405579E-02
  0.25131425    
  0.12907679    
 -0.47000432    
  0.43825459    
 -0.47647700    
  0.53520113    
 -7.90923163E-02
 -0.12708631    
  0.87039381    
 -0.93306422    
  6.26701489E-02
  0.13528256    
  0.50015676    
 -0.58976829    
 -0.24116278    
  0.91856122    
 -0.79573977    
  3.45709845E-02
  0.11020339    
 -4.35709255E-03
  6.75365850E-02
  4.07351181E-03
 -0.30683506    
  0.22645326    
  0.17347173    
 -0.20935073    
 -0.24740846    
  0.36366817    
 -0.17261302    
  0.33370757    
 -0.18996274    
 -0.31167752    
  8.22373405E-02
 -0.13503531    
  0.19628043    
  8.08034986E-02
  3.58785801E-02
 -0.21001406    
  0.28632280    
  0.62779176    
 -0.62779164    
 -0.46430647    
  0.66014105    
 -0.34050637    
 -0.22668755    
  0.21243477    
  0.52413386    
 -0.49582946    
 -0.11314339    
  0.63690782    
 -0.32224908    
  0.82644051    
 -0.88920629    
 -0.22112055    
 -0.41306987    
  0.35054955    
 -0.26290113    
  0.25209138    
  0.24038526    
 -0.22957429    
  0.94595355    
 -0.57698959    
 -0.28644311    
 -0.27131593    
  0.16154389    
  0.35057873    
 -0.25577101    
  0.17052679    
 -0.40758535    
  9.70465466E-02
  5.07152416E-02
 -2.22223122E-02
  0.13142286    
  0.24747603    
  4.87903245E-02
 -0.31115422    
  0.48550820    
 -0.14547022    
 -0.42341876
[truncated: 1,870,885 more chars]
