# Supplementary material for: Heavy-Tailed Fluctuations in the Spiking Output Intensity of Semiconductor Lasers with Optical Feedback
Source: PLoS One. 2016 Feb 22;11(2):e0150027. doi: 10.1371/journal.pone.0150027 (PMC4767187; doi:10.1371/journal.pone.0150027)
Supplement: S2 Dataset — (ZIP) [file pone.0150027.s004.zip › S2 Dataset/0.993.txt]

 -0.32668442    
  0.61436635    
 -0.62197113    
  8.76482427E-02
  0.25751206    
 -0.10836712    
  8.65086988E-02
  1.09896166E-02
 -0.19220680    
 -2.68463995E-02
  0.46488848    
 -0.49247560    
  0.42165086    
 -0.17500837    
  0.30796677    
  0.20285890    
 -0.51082504    
 -0.17253441    
  5.06430119E-02
  0.45758080    
 -0.38612294    
 -0.17544825    
  0.16968571    
  9.37316790E-02
 -0.33436850    
 -0.11686448    
  0.42456612    
  4.75014113E-02
 -0.29112521    
  0.27028954    
  2.59754304E-02
 -0.13133629    
  0.29205868    
 -0.49924827    
  0.10895138    
  0.26484317    
 -7.71593004E-02
  1.59146879E-02
 -0.32704237    
  0.27297667    
 -3.39023881E-02
  1.14280405E-02
  0.23668791    
 -0.14448152    
 -0.45866963    
  0.30192518    
  0.11980133    
 -6.09605946E-02
  0.27763185    
 -0.17972746    
 -9.79041681E-02
 -2.31226943E-02
  7.86931142E-02
  0.63471586    
 -0.58721465    
  0.11663731    
 -7.62267932E-02
 -0.25202119    
  0.44501275    
  0.15822448    
 -0.26131874    
 -0.26826394    
  0.74503231    
  0.13388288    
 -0.72054535    
 -0.41306987    
  0.43307099    
 -0.33153474    
  0.36559975    
  8.26160237E-02
 -0.47619027    
 -0.16963592    
 -0.17395353    
  0.90421844    
 -0.48550767    
 -3.34471054E-02
  0.25659075    
 -9.95300189E-02
   1.0730958    
 -0.89271444    
  3.80989425E-02
  0.96552569    
  -1.1330054    
 -0.14225058    
  0.27162999    
  0.14439453    
 -1.69496443E-02
 -0.31365785    
  1.73909310E-02
  0.14425008    
 -8.83689746E-02
  9.82706174E-02
 -6.61826804E-02
  5.62812947E-02
  7.65918866E-02
  0.18844746    
 -0.73206294    
  0.24512246    
  0.79912853    
 -0.65478617    
 -7.24542737E-02
 -0.21881792    
  0.18351917    
  0.50962758    
 -0.44583672    
 -0.13192667    
  3.77396494E-02
  0.46536279    
 -0.66261047    
  6.54773414E-02
  0.39128050    
 -7.92502537E-02
 -0.27064601    
  0.20679460    
 -0.18012598    
  0.29423919    
  0.13720101    
 -0.46488771    
  0.35667506    
 -0.39128104    
 -2.85727028E-02
  0.19670935    
 -0.22612472    
 -5.36523834E-02
  0.31486732    
  0.71587580    
 -0.52782309    
 -6.39037266E-02
 -0.41566846    
  0.33647239    
  0.14310095    
  9.09720287E-02
  8.33818987E-02
 -0.26918671    
  9.95853841E-02
  9.48788673E-02
 -9.48785916E-02
 -0.28295448    
  0.26381439    
 -0.43487954    
  0.39546528    
 -0.14581080    
 -9.12480056E-02
 -0.21996434    
  0.40546563    
  0.12889151    
 -0.31439155    
 -6.38897019E-03
  0.22825898    
  3.13371856E-07
 -0.32228819    
  0.63515985    
 -0.62117398    
  0.40082526    
 -0.11836381    
 -0.13428035    
  0.21472476    
 -0.45752168    
  0.51843053    
 -0.10535976    
  0.28007779    
 -0.51848757    
 -0.18232070    
   1.0017623    
 -0.55609053    
 -0.39322430    
 -9.16664377E-02
  0.68107492    
 -0.23127337    
 -0.24116294    
  0.55029589    
 -0.64560711    
  0.41965014    
 -0.10379756    
 -0.23361471    
 -0.18759902    
 -2.40978897E-02
  0.45567286    
 -2.61105653E-02
  2.09432133E-02
 -0.18128581    
  1.84612423E-02
  0.12049023    
 -2.73982622E-02
   1.2809341    
  -1.0622442    
 -0.37469435    
  0.49247649    
 -0.29832074    
  5.33271814E-03
 -0.26662892    
 -0.25131440    
  0.51794243    
 -0.16126888    
  0.19268346    
 -0.36258402    
  0.11200461    
  2.61454675E-02
 -2.61457507E-02
  0.25057745    
 -0.16799250    
 -8.92303810E-02
  0.34122348    
 -0.33457878    
  0.45499086    
 -0.13473223    
 -0.17848362    
 -2.91565247E-02
  0.11184883    
 -0.32176536    
  5.67519888E-02
  0.36559975    
  0.10008352    
 -0.34866706    
  0.22925998    
 -0.10265336    
  5.26436232E-02
  6.45388812E-02
 -0.12260213    
 -6.16433956E-02
  0.10939864    
 -0.31393048    
  0.34454522    
  5.01280138E-03
  9.53104496E-02
  6.16934560E-02
 -0.21887979    
  0.24835522    
 -0.23777369    
 -7.65407458E-02
  0.67306066    
 -0.44086617    
 -0.26687920    
  0.12689178    
 -0.32104871    
 -5.88406846E-02
  0.16705495    
  8.51009133E-07
 -6.62489980E-02
  0.30466115    
 -9.53094140E-02
 -0.16907619    
  0.40546528    
 -4.94488217E-02
  1.37305092E-02
 -5.60891367E-02
 -0.18424572    
  0.75207025    
 -0.61709410    
 -0.29105487    
  0.12675081    
  0.18924241    
 -7.67646506E-02
  0.58066875    
 -0.84037822    
 -8.63846540E-02
  0.59858888    
 -0.34727445    
 -2.36704703E-02
   1.1680043    
  -1.1861324    
 -7.59857520E-02
 -0.19556601    
   1.2470319    
 -0.77204072    
 -0.35454521    
  0.55657178    
 -0.13469303    
 -4.66293795E-03
 -0.11370178    
 -0.20884815    
  0.16606158    
  0.19768578    
 -0.65358150    
  0.27684793    
  0.14571209    
  0.12715559    
 -0.12715490    
  2.78571043E-02
  0.18962118    
  0.54654336    
 -0.22974423    
 -0.47398567    
  0.10589153    
  0.12993640    
 -0.28488445    
 -5.15876263E-02
  3.46848220E-02
  0.81093049    
 -0.66820782    
  0.23197119    
 -0.34668088    
 -0.14864020    
  0.73704135    
 -0.43503857    
  0.49168655    
 -0.76213998    
  4.84943539E-02
 -0.16705322    
 -0.12656310    
  0.31701043    
  0.21268347    
  0.53392130    
 -0.40683565    
 -0.60271227    
  0.31913754    
 -2.20999159E-02
 -9.36351269E-02
  0.35728788    
 -7.11416006E-02
 -9.16295201E-02
 -0.18232076    
 -0.19328995    
 -0.15048151    
  0.20763913    
 -2.10535415E-02
  0.27698693    
 -2.17397828E-02
  5.86836003E-02
 -0.17509456    
  0.11090016    
 -0.27124268    
  0.16649695    
  0.22925998    
 -7.07357898E-02
 -5.25012519E-03
 -0.11712531    
 -4.84943390E-02
 -0.21386908    
  0.57920253    
 -0.31093922    
 -4.20478135E-02
  9.92074162E-02
  0.20067097    
 -0.24033520    
  3.40946056E-02
  0.15015264    
 -0.37469259    
  0.26290223    
 -0.38946515    
  0.27570680    
 -0.12838082    
 -0.15529217    
  0.17563324    
  0.50544232    
 -0.44048470    
  0.19378608    
  0.19263081    
 -9.40285549E-02
 -0.49375689    
  0.31424987    
  7.57111236E-02
 -0.35965613    
  0.26121464    
 -0.21029551    
 -5.84107973E-02
  0.71177000    
 -0.43163553    
  0.21858718    
 -0.38512477    
 -0.15191585    
  0.55514169    
  0.38584152    
  0.11778323    
 -0.63779718    
 -0.18540390    
 -0.23556592    
  0.34646630    
  0.14861055    
 -0.29725066    
  0.24344911    
  3.94137427E-02
 -0.15656875    
 -0.22739001    
  0.15718636    
  0.58102971    
 -0.38865775    
 -3.56271230E-02
 -0.41065976    
  0.47584558    
  0.14018406    
 -0.70588678    
   1.1594042    
 -0.92436630    
  1.34237790E-02
   1.0176427    
 -0.40426105    
 -0.35616022    
 -7.49005452E-02
  0.51747012    
 -0.40215874    
 -0.12648334    
  0.19811331    
 -0.34294561    
  0.27625373    
 -0.25695950    
  0.17486255    
 -1.61726382E-02
 -0.17798403    
  0.60495478    
 -0.37404981    
 -0.40804568    
  0.24005322    
  0.11506955    
  0.14165136    
  9.38879978E-03
 -4.68344893E-03
 -0.50926173    
 -0.16989876    
  0.21570802    
  0.13259831    
  7.55083188E-02
 -0.16430397    
  0.18232067    
  5.78203611E-02
 -5.78204468E-02
 -9.11220752E-07
  4.65193205E-02
 -7.67333359E-02
  8.23998600E-02
 -7.02035055E-02
  0.26469305    
 -0.13419670    
  0.29298717    
 -0.69314760    
  0.21996453    
  0.17486255    
 -0.20722793    
  0.34675804    
 -0.12889045    
  0.11011176    
  0.49168655    
 -0.70774621    
 -6.68948442E-02
  0.39068168    
 -0.44230619    
 -0.27234697    
  0.37903094    
 -1.19752456E-02
 -0.14914231    
  0.30501267    
 -0.17410746    
  9.36360508E-02
  8.56136829E-02
 -0.25572023    
  0.24541046    
 -5.32035455E-02
  0.11838967    
 -8.61285850E-02
 -0.16034265    
  0.26570320    
 -0.22314444    
  0.25593284    
 -0.41705182    
  0.74426550    
 -0.95352000    
  0.45589647    
 -0.21905273    
  0.38946429    
  0.37900397    
 -0.67130613    
  0.14884494    
 -0.38441151    
  0.12470268    
  5.37043810E-02
  0.54171580    
 -0.38476783    
  7.53044635E-02
 -0.19378658    
  0.29238838    
 -7.80884102E-02
  0.13289645    
 -0.11778276    
 -0.19845176    
  0.79453677    
 -0.90396941    
  6.58139214E-02
  0.22186916    
  0.24334653    
 -0.40346786    
  0.26190305    
 -0.14345600    
 -0.11844891    
 -7.23674702E-07
 -4.90901545E-02
  0.29707092    
 -0.14022918    
  5.74571453E-02
 -7.91969001E-02
  3.24346684E-02
 -0.18019550    
  0.83539838    
 -0.56376845    
 -0.11838948    
  0.29177243    
 -0.75632536    
  0.44802547    
 -5.12935929E-02
  0.30507347    
 -0.11886159    
  1.92314498E-02
  0.23638925    
 -0.12817529    
 -1.29032983E-02
  0.98082936    
  -1.2470970    
  8.13448802E-02
  0.23967287    
 -3.75823975E-02
 -0.32968679    
  1.75952911E-02
  6.74414933E-02
  0.85349005    
  -1.1631515    
  0.34174857    
  0.52752703    
 -0.94623709    
  0.51879388    
  1.41850375E-02
 -0.49375689    
  0.62552726    
  0.13815054    
 -0.32790646    
  9.93732587E-02
 -9.04953759E-03
 -0.37634823    
 -0.20509575    
 -6.72515705E-02
  0.28550601    
  0.90445632    
 -0.99325269    
  0.32104784    
 -0.12102696    
 -4.17979099E-02
 -3.09627913E-02
  4.30845581E-02
  2.38103364E-02
  4.59858626E-02
  0.14609228    
 -0.46034086    
  0.18871199    
  0.11423748    
  0.90944886    
 -0.93826997    
  0.20544407    
  0.20196828    
 -0.63642061    
  0.42006370    
 -2.44505331E-02
 -2.50638854E-02
  0.11947444    
  1.78574286E-02
 -0.43010157    
 -0.25423345    
  0.61090910    
 -0.15972129    
  0.93729728    
 -0.76809627    
 -0.38677323    
  0.44628692    
 -0.26860633    
  0.35783723    
 -0.60005748    
  0.16362891    
  0.20409530    
 -0.34574518    
  0.39086601    
  0.30950135    
 -0.45147103    
 -1.70952883E-02
  6.66915625E-02
 -7.24542737E-02
  3.40946056E-02
  4.90555316E-02
  7.18262866E-02
 -2.50638854E-02
  0.19326022    
  0.50998825    
 -0.74470443    
 -0.12975831    
  0.36028284    
 -0.27377415    
  0.25682396    
 -0.11298760    
 -0.24246866    
 -9.59194526E-02
  0.32877225    
 -0.12323212    
  0.18414170    
 -0.42381451    
  7.36119896E-02
  1.28213828E-02
  1.26578128E-02
  8.43881965E-02
  0.29774645    
 -0.37586534    
 -5.12931421E-02
  1.95447598E-02
  0.14953250    
  0.19153859    
 -0.53246456    
  0.46608949    
 -0.32090789    
 -0.30586448    
  0.51265901    
 -0.36772516    
 -0.13580176    
  0.58272338    
 -0.23334691    
  3.77396494E-02
 -4.41711023E-02
  6.85636476E-02
 -0.41150767    
  0.66081214    
  0.13176954    
 -0.32827535    
  5.01500107E-02
 -0.10898951    
  0.22677307    
  9.61471349E-03
 -0.41507989    
  0.50209206    
 -0.32339939    
  0.88551885    
 -0.63017201    
 -6.79870918E-02
 -0.21813174    
  0.21309400    
 -0.24484174    
  0.31786746    
 -0.37085879    
  0.99350345    
 -0.59486514    
 -0.32016811    
  0.11848205    
 -5.60144940E-03
  0.34764564    
 -0.42348287    
 -8.86661559E-02
  0.27098799    
 -0.23202054    
  0.24207179    
  3.44011821E-02
  2.38683298E-02
  0.33377349    
 -0.30128828    
  7.05141202E-02
 -6.59576878E-02
 -0.16788074    
  0.18142527    
 -0.31957611    
  0.50339055    
 -0.13994893    
 -0.19876420    
 -7.61233866E-02
  1.12364683E-02
  0.36169001    
 -0.16000496    
 -0.16871507    
  0.17327198    
 -0.24613354    
  8.36139023E-02
  0.14878823    
 -0.17041065    
 -7.95874000E-02
  0.48322964    
 -0.27558967    
 -0.34032598    
  2.66684089E-02
  0.32322708    
 -0.14861098    
 -0.33868462    
  0.62912565    
 -0.33564535    
 -5.95409535E-02
 -0.21855305    
  0.20620713    
  0.40339279    
 -0.28630045    
  9.98205617E-02
 -0.13353133    
 -0.43739882    
  0.38460094    
  7.53983930E-02
  2.75501776E-02
  0.16034338    
 -3.77399959E-02
 -0.33359113    
  0.42977589    
 -0.35231757    
 -7.74574131E-02
  0.33359212    
 -0.17275204    
  1.13640772E-02
 -5.21866903E-02
  0.26966384    
 -0.18414089    
  2.69551836E-02
 -0.40812749    
  0.28367499    
 -0.12838082    
 -4.91329543E-02
  0.26402265    
 -0.22176413    
  0.83440697    
 -0.68124223    
 -0.10601807    
  6.98701516E-02
  0.10474636    
 -5.68337925E-02
  1.73909310E-02
  0.27466694    
 -0.27466750    
  0.19753186    
 -0.34595025    
  0.20430064    
 -0.15868929    
  4.36198041E-02
  0.57001418    
 -7.88940191E-02
 -0.58704007    
  0.34316128    
  9.96294841E-02
 -0.28195134    
  0.49120626    
 -0.70016527    
  0.43324408    
 -0.32016811    
  0.11848205    
 -6.34227246E-02
  0.22789483    
 -0.42460373    
  0.60613602    
 -0.17209692    
 -5.30239418E-02
 -0.33153474    
 -0.24934661    
  0.24934511    
  6.87325094E-03
  0.64401472    
 -0.38587350    
 -4.87894528E-02
  0.42744425    
 -0.37337759    
 -0.22974470    
  0.13601257    
  0.42265776    
 -0.30294961    
  7.41080493E-02
 -0.25335684    
 -4.38933261E-02
  0.33921519    
 -0.36519107    
  0.25932327    
 -0.13570973    
  6.19921945E-02
 -7.95874000E-02
 -0.20264435    
  0.62570542    
  6.01687878E-02
 -0.55053401    
  0.23572254    
 -0.20456672    
 -7.64708370E-02
  0.18672706    
 -0.33647135    
  0.19505964    
  4.93936613E-02
  0.23511977    
 -8.44172612E-02
 -0.21926494    
  0.50175208    
 -0.42718434    
  0.14986347    
 -0.14389506    
  0.46328452    
 -0.44558537    
  0.34727451    
 -0.27400175    
 -0.44425181    
  0.49200562    
  0.19263081    
 -0.36157045    
 -0.12393712    
 -0.26028275    
  0.81592309    
 -2.41943337E-02
 -0.37135947    
 -7.36522675E-02
 -9.34003070E-02
  0.34046075    
 -5.10307141E-02
 -0.26866642    
  0.18117939    
  0.24238595    
  0.61627591    
  -1.0606021    
  4.77914512E-02
   1.1484601    
  -1.0965012    
 -0.15732098    
  0.29873213    
 -0.15414980    
 -0.22957526    
  0.14256398    
  6.75935447E-02
  8.15507993E-02
  4.13045362E-02
  0.31476858    
 -0.24231330    
 -0.33539754    
  0.31913754    
 -0.39730209    
  0.18502770    
  0.22314440    
  0.16871533    
  8.31989422E-02
 -0.32477665    
 -0.19873473    
  0.14499077    
  0.70836782    
  0.28919184    
 -0.89281332    
 -5.68337925E-02
 -0.17881802    
  0.27890298    
 -0.24453492    
  0.26547799    
 -0.23880954    
  0.18012635    
  4.82675694E-02
  4.10316885E-02
 -8.38181451E-02
  0.13762146    
 -8.96128789E-02
 -0.28076246    
  0.62906849    
 -0.44674757    
  0.23457257    
 -3.23350169E-02
  0.23341882    
 -0.16976106    
 -0.38799828    
  0.72509867    
 -0.29821974    
 -0.27644560    
 -0.20377879    
  0.61481512    
 -6.10877573E-02
 -0.35554999    
  0.11653411    
  9.95087903E-03
 -0.22067203    
  0.25473714    
 -0.32505494    
  0.28103781    
 -0.43850493    
  6.74419850E-02
  0.28223297    
 -5.47927944E-03
 -0.15414980    
  6.81370646E-02
  0.18032382    
 -0.40047812    
  0.34918347    
 -9.37316790E-02
 -0.21881792    
  0.69314748    
 -0.69314736    
  0.26402265    
  0.15336175    
 -0.34122208    
  0.79148269    
 -0.81851137    
  0.29450834    
 -7.41078109E-02
  8.92984569E-02
 -8.92979577E-02
  0.16196844    
 -0.36202902    
  0.29935902    
  0.32790700    
 -0.35309681    
 -0.27416769    
 -5.51865734E-02
  7.51207694E-02
  3.23659591E-02
  0.21675365    
 -0.10251625    
 -0.15320466    
  8.25858191E-02
  0.35971943    
  0.50141943    
 -0.38885155    
 -0.38476783    
 -5.15876263E-02
 -0.14536507    
  0.30287257    
 -1.01010296E-02
  3.98063958E-02
 -0.34627709    
 -6.92069437E-03
  0.59853148    
 -0.44438139    
  0.20875458    
 -0.46518350    
  0.45058525    
 -6.58457801E-02
  0.10431370    
 -7.84713104E-02
 -0.15415160    
  0.66293341    
 -0.64523411    
  0.81157941    
  3.06927040E-02
 -0.92134219    
  0.24071026    
 -2.01011486E-02
  0.15921405    
 -0.23841086    
  5.48001891E-03
 -0.34195083    
  0.23841177    
  1.20475730E-02
 -6.17473200E-02
  0.48893136    
 -0.23197104    
 -8.74591544E-02
 -0.10178357    
 -0.18232246    
  0.24574383    
   1.0489841    
 -0.87978244    
 -0.28768265    
 -3.19524445E-02
  0.24116234    
 -0.30138174    
  0.37512505    
 -0.25199249    
  0.27077213    
 -0.38703102    
  0.58091390    
 -0.29666314    
  2.04096679E-02
 -0.16430394    
  4.65193205E-02
  0.12783362    
  0.24685979    
  3.07719633E-02
 -0.75566834    
  0.51243705    
  0.20854451    
 -9.88457501E-02
  0.42969999    
 -0.43403825    
 -0.15996432    
 -4.70062941E-02
 -0.20067047    
  7.55083188E-02
 -5.60886413E-02
  0.54856575    
 -0.62860888    
  0.36772513    
 -4.92702946E-02
  0.38161358    
 -0.48249471    
 -1.12357568E-02
  2.23467741E-02
  0.10977120    
 -0.35244119    
  0.12557730    
  0.42798424    
 -0.39139527    
 -1.20475376E-02
   1.1323793    
 -0.84016109    
 -6.54441118E-02
 -0.20282005    
  0.22196007    
  0.44723484    
 -0.69314641    
  0.23159294    
 -2.43317112E-02
  0.39722103    
 -0.52304077    
 -6.34227246E-02
 -7.41071254E-02
  0.20763864    
 -0.10420302    
 -4.13028859E-02
  0.10836882    
  0.62896901    
 -0.93666923    
  0.28584167    
 -0.19455008    
  6.68972265E-03
 -4.77898158E-02
  0.45325562    
 -0.25131431    
  7.16553703E-02
  0.12485058    
  0.26991975    
 -0.68957031    
  0.21164997    
  0.15991476    
 -0.40793186    
  0.17612967    
  0.31675911    
 -2.28835344E-02
 -0.11258817    
 -0.45050618    
  0.24406205    
  0.11990421    
  0.63798076    
 -0.52586275    
  0.28007779    
 -0.13462225    
  0.22227024    
 -0.22226956    
 -0.29792380    
 -0.26060137    
  0.45752129    
 -0.20875572    
  0.11247735    
 -7.16559216E-02
  0.14348230    
 -0.25202119    
  0.62050790    
 -0.54095566    
 -0.25299677    
  0.51536161    
  0.62286079    
 -0.41890419    
 -0.24082629    
 -0.29869807    
 -0.25857449    
  0.46897840    
  0.34012881    
 -0.53795505    
 -9.15668085E-02
 -0.10080493    
  0.14107877    
  8.20657387E-02
  0.18232231    
 -0.23841016    
  0.37948981    
 -7.27585256E-02
  0.15684211    
 -0.47647700    
  0.16154389    
 -8.05039927E-02
  0.48412538    
 -0.75793141    
  0.41330749    
 -0.30873564    
  0.14499077    
  1.21960770E-02
  0.32777670    
 -3.55584733E-02
 -0.10485756    
 -0.13425036    
 -0.23180087    
  0.39575645    
  0.72672379    
 -0.86794913    
 -2.27290466E-02
 -0.21029551    
  0.28768143    
  5.18258289E-02
 -7.87803307E-02
  0.76177555    
 -0.60062331    
 -0.26469177    
  0.30122641    
  0.17255796    
 -0.37024319    
  0.45694023    
 -0.57883108    
 -2.50022504E-02
  0.41804409    
 -0.31015560    
  1.69022270E-02
  0.15015264    
  0.45242247    
 -0.48169196    
 -0.22686328    
  0.29387474    
 -0.14953160    
 -0.22853452    
  0.15608011    
  0.41122892    
 -0.33341202    
 -0.34075952    
  0.45675847    
 -0.17095748    
  0.10196523    
 -1.54244155E-02
 -0.22573848    
  7.50360936E-02
  8.65086988E-02
  5.50980400E-03
 -1.10490639E-02
 -0.25848314    
  0.33338338    
 -0.22443286    
  2.54785474E-02
  3.70420776E-02
  1.20475730E-02
  0.25264478    
 -0.57484764    
  0.50751477    
 -0.42810783    
  0.36124405    
  0.37668639    
 -0.68587375    
 -7.52232522E-02
  0.75744176    
 -0.82198036    
  0.25593355    
  0.91241187    
 -0.93195671    
  0.96758384    
 -0.63017201    
 -0.13554537    
  0.13084048    
 -1.90478601E-02
 -0.14458050    
 -1.68068223E-02
 -0.29334804    
  9.39310193E-02
 -0.11692131    
  0.10303311    
  0.14914414    
  0.18131728    
  0.32709628    
 -0.28286245    
  0.10919891    
 -0.44952527    
  0.17327105    
  6.06243797E-02
 -0.24750160    
  0.22040020    
 -6.82084858E-02
 -0.13185151    
  0.22180051    
 -0.22853452    
  0.66227043    
 -0.50618988    
  0.12991217    
 -6.28471076E-02
 -2.73982622E-02
  0.22757794    
 -0.15784474    
 -0.23225208    
  0.48299047    
 -0.41967806    
  0.20955516    
 -9.92980823E-02
  0.66811103    
 -0.66263109    
  4.80084978E-02
  0.13157579    
 -0.23577936    
  0.12991217    
  6.39038384E-02
 -0.27820387    
  0.11288017    
  9.63314697E-02
 -3.10913771E-02
 -0.17185095    
   1.0116007    
 -0.80357099    
  0.73538977    
  -1.0213811    
  2.00670753E-02
  0.21382858    
  3.67486589E-02
 -0.26391116    
  0.26391095    
 -0.20526400    
  0.22060871    
  0.18485644    
 -0.46411315    
 -0.14413387    
  0.26415065    
  2.93283891E-02
 -0.15607950    
  0.51217639    
 -0.53265542    
  0.25437462    
  1.06389616E-02
 -0.23780008    
 -0.26774722    
  0.37579027    
  0.42140192    
 -7.80684501E-02
  3.36169340E-02
 -0.14660421    
 -0.31189615    
  0.15694828    
  0.11591955    
 -0.19131620    
 -9.47084948E-02
  0.49210882    
 -4.13281433E-02
 -6.08882047E-02
 -0.50933254    
  0.83225954    
 -0.45710033    
 -0.24256141    
  0.64631575    
 -0.67954171    
  0.38268456    
 -0.18693973    
 -0.34092638    
  0.19139503    
  0.10406894    
  0.45462468    
 -0.36037126    
  0.63037068    
 -0.65176111    
  0.15954098    
 -0.21511127    
  0.17754754    
  0.59255999    
 -0.65169042    
 -0.30647084    
  0.23275292    
  0.35119587    
 -0.36218512    
 -1.67127158E-02
  9.12159607E-02
 -0.32423982    
  0.30873474    
 -0.37469366    
  4.44524884E-02
 -4.44519967E-02
 -7.87813067E-02
  0.21985960    
  8.81082192E-02
  0.55789274    
 -0.29460180    
 -0.20479512    
 -9.53109115E-02
  0.45821595    
 -0.29694816    
 -2.15060040E-02
  0.18322775    
  0.13917148    
  0.40020162    
 -0.87494206    
  0.50955868    
 -0.39600402    
 -0.16551371    
 -8.33809450E-02
  0.31976959    
  0.38059732    
 -0.42912453    
  0.24823995    
 -0.31683865    
 -9.29470062E-02
 -1.30719701E-02
  0.27443710    
 -0.26136565    
 -9.53111202E-02
  0.87248808    
 -0.87965685    
  0.20132427    
 -9.88467485E-02
 -0.22476859    
  0.14364205    
  0.43324408    
 -8.08034763E-02
 -9.87810045E-02
 -0.18560547    
  0.16907708    
  0.17301823    
 -0.18982597    
 -0.20633669    
  0.27193427    
  0.25951153    
 -0.25951064    
 -9.42530185E-02
  0.19483903    
  0.34802550    
 -0.72751391    
  0.27890298    
  5.25048847E-07
  9.57913846E-02
 -8.52638707E-02
 -0.22183529    
 -0.17840748    
  0.60329080    
 -0.13231096    
  0.43273178    
 -0.44253588    
  0.13783209    
 -0.22529161    
 -0.39743215    
  0.35347059    
 -2.27290466E-02
 -5.76289324E-03
  0.12482337    
  0.82220393    
 -0.31649336    
 -0.57433850    
  6.86288476E-02
 -0.26083532    
  8.86664465E-02
  4.15485352E-02
 -9.12480056E-02
  0.14776103    
  6.38506114E-02
  0.38463125    
 -0.30538157    
 -0.47191039    
  0.15524086    
  0.54929179    
  6.92442581E-02
  0.36474118    
 -0.86622113    
 -0.26469275    
 -3.07714324E-02
  0.40024400    
 -0.29644695    
  0.38650641    
 -0.16054994    
  0.14122663    
  0.24914375    
 -0.28895026    
 -0.33444402    
  0.23862633    
  0.20168538    
  3.14630680E-02
 -0.33913058    
  8.33816677E-02
  7.69616142E-02
 -0.56891769    
  0.38341764    
  3.13498303E-02
  0.44183278    
 -0.55269617    
  0.46568406    
 -0.14911261    
 -0.30287141    
  0.25659075    
  0.13287279    
 -9.25876386E-03
 -0.30173439    
  0.28295463    
 -4.85527962E-02
 -0.37605056    
  0.43872139    
  9.30313859E-03
 -0.30010533    
 -6.45377710E-02
 -3.39024104E-02
  0.25970757    
 -0.20600383    
  0.24767704    
  0.96021014    
 -0.67380404    
 -0.47076973    
  9.36360508E-02
  3.83610278E-02
 -6.09605946E-02
 -0.13434783    
  0.26286718    
 -0.28935784    
  8.36493298E-02
 -2.50022504E-02
  0.15234089    
  0.24465010    
 -0.35363927    
  0.21217422    
  0.26537675    
 -0.56621701    
  0.11851836    
 -0.11851914    
  0.46335936    
 -0.31585285    
  8.22373405E-02
 -0.11712531    
 -0.15316582    
  0.17655861    
  0.12482337    
 -0.47409406    
  0.81999636    
 -0.63358408    
  9.71631035E-02
  0.29230046    
 -0.22084285    
 -0.19620974    
  0.16111848    
  0.10714440    
  0.10160995    
  0.11401821    
 -0.48389187    
  0.28417870    
 -0.11712531    
  7.95879364E-02
 -7.95874000E-02
 -2.39524841E-02
  0.44701365    
 -0.25464198    
  0.56531358    
 -0.61135697    
 -5.25012519E-03
  4.12437581E-02
 -0.28432003    
  0.50138539    
 -0.37543285    
 -2.39524841E-02
  1.80175751E-02
 -2.40983535E-02
  0.40546528    
  0.44008934    
 -0.20241705    
 -0.83034766    
   1.1180303    
 -0.94928086    
  4.25586849E-02
  5.93475765E-03
 -8.64734650E-02
 -6.47335593E-03
 -3.30056697E-02
  1.99343525E-02
 -0.12604125    
  0.22612324    
 -0.19670959    
   1.0414541    
 -0.63598895    
  4.81963949E-03
 -0.23767246    
  0.36396518    
 -9.31932703E-02
 -5.25183156E-02
 -0.24294692    
 -3.82220820E-02
  0.62253004    
 -0.32194382    
 -0.10642972    
 -7.20541403E-02
  0.51769847    
 -0.33442032    
 -7.44770244E-02
 -0.20526400    
  0.50574970    
 -0.34259763    
  0.16788119    
 -0.11042377    
 -0.37054822    
  0.54266614    
 -0.50656134    
 -0.12044541    
   1.2377946    
 -0.76280272    
  0.33505002    
 -0.23118280    
  0.26270881    
 -0.23615873    
 -0.54337287    
  0.43266103    
 -0.21102127    
  9.20190290E-02
 -0.34419420    
  0.26415065    
  0.40942577    
 -0.33489296    
 -0.20806365    
  0.67599380    
 -0.36810911    
 -0.48613334    
  0.76376498    
 -1.14285322E-02
 -0.75233632    
  0.34110796    
 -0.18347856    
 -2.10535415E-02
  0.62339383    
 -0.52872878    
  0.25489253    
  6.29751682E-02
 -0.20223773    
  0.31740871    
 -0.24535519    
  0.28634429    
 -0.10135272    
 -0.58778590    
  0.30158499    
 -0.19542503    
  0.55032331    
 -0.60199523    
  0.90102369    
 -0.64802700    
 -9.23732072E-02
 -1.29869515E-02
  0.12861653    
  0.13926236    
 -0.21072173    
  1.22692492E-02
 -0.11625942    
 -3.48469131E-02
  4.84522246E-02
  0.69988143    
  0.39873141    
 -0.66210234    
 -4.46508043E-02
 -0.57688767    
  9.30896923E-02
  0.42744383    
 -0.35598588    
 -0.18094337    
 -0.11365906    
   1.6314166    
  -1.3507025    
  0.14914414    
  0.16101165    
 -0.14903648    
  0.26510718    
 -0.14204843    
 -5.27647603E-03
 -0.11184831    
  1.75952911E-02
 -0.22751281    
  0.25050238    
  0.71283841    
 -0.74752426    
 -0.18703873    
  0.59250337    
 -0.49140671    
  0.33004084    
 -0.16496135    
 -0.12734011    
 -7.69603327E-02
  0.27256846    
 -0.51251978    
  0.60921216    
 -0.45991567    
  0.11045720    
  3.84656973E-02
  0.47627300    
  0.11778330    
 -0.67935348    
  0.13438641    
  0.26190305    
 -0.31099370    
 -0.10605866    
  0.23565194    
  0.48508304    
 -0.61467612    
 -5.16248383E-02
  0.50817347    
 -0.48202762    
  0.30368251    
 -0.19961348    
  2.86555551E-02
  0.54087764    
 -0.52407008    
  0.19611432    
 -0.41233882    
  0.17076027    
 -0.37681052    
  0.99763608    
 -0.65633225    
 -6.85625598E-02
 -0.18361264    
  4.54616956E-02
  0.46070036    
  0.29350668    
 -0.52958351    
  0.25459671    
 -0.24283178    
 -0.27412823    
  0.33647239    
  0.11900350    
 -0.19311127    
 -0.16008568    
  0.40082526    
  6.74415156E-02
 -0.35048366    
  0.42985654    
 -0.10580638    
 -0.19671011    
  5.29215001E-02
 -0.19895449    
 -0.16363007    
  0.29322180    
 -2.23470237E-02
  5.63458493E-03
  0.19349562    
 -0.18232083    
  0.36772516    
 -0.36218512    
 -0.18786101    
  0.28768229    
 -0.24846053    
  6.21327311E-02
 -8.15496966E-02
  1.99001406E-07
  9.94608030E-02
 -0.20991707    
  0.10389974    
  0.36974731    
 -6.09090067E-02
 -0.10161041    
  1.59146879E-02
 -0.28417853    
  0.33046052    
 -0.16340609    
 -5.93566848E-03
 -0.39657685    
  0.79006511    
 -7.50351250E-02
 -0.28336325    
 -4.10621949E-02
  0.31572843    
  0.37442040    
  0.21530521    
 -0.84729761    
  0.36902741    
 -0.52129674    
  0.19647615    
 -0.25054279    
  0.32850432    
 -0.29437041    
  0.39421719    
 -0.43531716    
 -2.12030709E-02
  0.27871424    
 -0.17049900    
  0.38822356    
 -0.37548518    
  6.30856259E-03
  0.47235912    
 -1.98023617E-02
 -0.39749786    
 -3.02133132E-02
  0.18945362    
 -7.37170875E-02
 -0.14058250    
  0.30637497    
 -0.26328969    
  0.29069036    
 -0.29673111    
  5.31089753E-02
  0.90240210    
  -1.1711079    
  0.29143521    
  0.57078922    
 -0.41503420    
  5.15330806E-02
 -0.26510867    
  0.67815405    
 -0.42683923    
 -0.43363690    
  0.54315478    
 -0.28630045    
 -0.12959342    
  0.41589302    
 -6.42621741E-02
  0.12072831    
 -0.45366791    
  0.38046384    
   1.1744272    
  -1.4720036    
  0.28910187    
 -0.31792226    
  0.15665409    
 -0.14502501    
  0.66679174    
 -0.81613594    
 -2.03393139E-02
  0.24750172    
  0.18499161    
  0.71294957    
 -0.91411424    
  0.17413542    
 -0.23001726    
  0.35437313    
 -0.39543566    
  0.36264539    
 -6.89923316E-02
 -0.25259161    
  5.58807068E-02
 -0.25910929    
 -0.17670313    
  0.69314718    
  8.36850144E-03
 -0.35074016    
  0.39555454    
 -0.24733791    
 -0.15415160    
  0.13353066    
  0.48550817    
 -0.71912253    
  8.81082192E-02
  0.68102545    
 -0.56726676    
 -0.27698690    
  0.56466848    
 -0.37176546    
  5.68329953E-02
 -1.67127158E-02
 -0.25452912    
 -2.19796151E-02
 -2.24730093E-02
  1.50373587E-02
  0.14558545    
  0.73422736    
 -0.57915580    
 -0.10474639    
 -0.16649579    
  0.21440955    
  0.25196430    
 -0.59783721    
  0.93430883    
 -0.18883653    
 -0.78767323    
  0.62168890    
 -7.69608021E-02
  3.92210521E-02
 -0.50125659    
  0.29361680    
  6.82272960E-10
 -0.14629173    
  0.45011556    
 -0.26893592    
 -0.19497290    
  0.35319686    
 -0.32579789    
  0.37342629    
 -0.27688736    
 -0.28156614    
  0.15066110    
  0.23565194    
  2.72497628E-02
 -0.14434224    
  0.30766678    
 -1.84331741E-02
  1.38574168E-02
 -0.15874822    
  2.12766510E-02
 -0.33436850    
  0.11122581    
  3.23659591E-02
 -0.19643338    
  0.15746693    
  0.14750625    
  0.13353166    
 -0.28768134    
  0.29267001    
  2.94136219E-02
 -0.15656875    
  0.79511195    
 -0.62415427    
 -0.32322684    
  0.13517396    
 -9.64611322E-02
  0.22567272    
 -0.25131527    
  0.54277712    
 -0.54929173    
  0.29743788    
 -0.25270307    
  0.22314382    
  2.95584239E-02
 -0.25270307    
  8.38806555E-02
  7.73860663E-02
 -0.30918759    
  0.45724174    
  5.79227619E-02
 -0.24946013    
 -0.10536121    
  8.85536596E-02
  3.87862101E-02
  9.82706174E-02
 -4.93771676E-03
  0.14277039    
 -0.35117280    
  9.86301079E-02
 -6.85983226E-02
  7.41081238E-02
  0.13832685    
 -0.35190088    
 -1.36996303E-02
  0.39390481    
 -0.18885368    
  0.13633619    
  0.15415066    
 -0.26826382    
 -0.11025599    
  0.17924930    
  0.31798735    
  0.75289333    
  -1.4312249    
  0.28030273    
 -0.18900989    
  0.44279069    
 -0.28768292    
 -0.27625355    
  0.48783666    
 -9.76385549E-02
 -0.26236352    
  5.82683049E-02
  0.30173439    
 -0.10794777    
 -0.23225208    
 -6.55726576E-03
  0.31365791    
 -0.49335065    
  0.62387305    
 -0.31476775    
 -5.95409535E-02
 -3.11560500E-02
  2.50005797E-02
  6.56959936E-02
  7.24552050E-02
  4.21106182E-02
 -9.73748341E-02
  0.21401145    
 -0.42866859    
  0.54134119    
  3.62215042E-02
 -0.35160515    
 -0.17114748    
  0.59516692    
 -0.14621618    
 -1.71677116E-02
 -0.15414992    
 -0.25131527    
 -0.16175552    
  0.11523613    
  0.18571748    
  9.17075053E-02
  0.36693105    
 -0.26881450    
 -0.12953468    
 -0.14269130    
 -0.13792370    
  0.47351870    
 -0.20898899    
  5.26436232E-02
 -0.11970718    
  0.52003175    
  0.18460952    
 -0.59524286    
 -0.16282459    
  3.00323106E-02
 -0.22462463    
  0.52407104    
 -0.39239392    
 -1.96733046E-02
  0.24541046    
 -0.33543584    
  0.28223297    
 -0.35745567    
  0.15860580    
 -0.11279608    
  0.15201703    
  0.10343637    
  0.57355577    
 -0.55636442    
 -4.65209298E-02
  0.57312971    
 -0.68645746    
  0.23111224    
  3.63679416E-02
 -1.54244155E-02
 -0.28595731    
  4.05455828E-02
  6.41245916E-02
 -1.25007480E-02
  0.32925934    
  3.11831236E-02
 -5.87070920E-02
  0.67199475    
 -0.63995469    
 -2.27805413E-02
 -0.23823406    
  0.26101467    
  0.15800464    
 -0.17618622    
 -0.42866859    
  0.15011916    
 -0.15718575    
  0.36444649    
 -0.23180158    
  2.45418698E-02
  4.15485352E-02
 -0.15706107    
  0.38946429    
 -0.28003171    
 -0.33769307    
  0.15780774    
  0.37833670    
 -0.21072173    
 -0.13883664    
  0.71420079    
 -0.68622756    
  0.27028954    
 -0.47634009    
   1.1346772    
 -0.81776625    
  0.49213338    
  0.14711750    
 -0.86703527    
  0.26415065    
  0.59634787    
 -0.21092309    
 -0.22112055    
  0.17979319    
 -0.57771105    
  0.28013417    
  0.37469319    
 -3.17490175E-02
  0.19035403    
 -0.65392566    
  1.27381254E-02
  0.20526218    
 -0.40804568    
   1.2670565    
 -0.98520589    
  0.74998063    
  -1.0396137    
  0.19139503    
  0.65701884    
 -0.42744407    
 -0.11970718    
   1.0058038    
 -0.82155699    
 -0.19004406    
  9.42530930E-02
 -0.14188142    
 -1.84620284E-02
  0.38665581    
 -0.20536986    
 -5.19557949E-03
 -0.53899646    
  0.66599655    
 -0.23700102    
 -7.85908401E-02
  0.36481804    
 -0.22423531    
  0.10863358    
 -0.15333396    
  0.13353166    
 -9.98208523E-02
 -0.30814797    
  0.32458684    
 -0.13976267    
  0.11221241    
 -0.16350512    
  0.12361351    
 -0.11705634    
 -6.55726576E-03
  0.36519065    
  0.12838118    
 -0.44854930    
 -2.54789032E-02
  0.10986728    
  0.14001349    
  0.18733434    
 -6.89923316E-02
 -0.23549604    
  3.33369151E-02
  0.58352715    
 -0.71784049    
  0.25270200    
 -0.12386929    
 -9.80603993E-02
  5.31089753E-02
  0.13926236    
  0.12221742    
  0.10889416    
 -0.63907999    
  0.49414632    
 -0.30932197    
 -0.11934734    
  0.12557730    
  0.20686342    
  0.51082593    
 -0.74923581    
  0.15963067    
 -0.11573547    
  0.41158152    
 -0.31237400    
 -0.22314380    
  0.41008353    
  3.62028889E-02
  9.32882577E-02
  0.14310102    
 -0.22314338    
 -0.21985897    
 -0.28950447    
 -0.26602098    
  0.93702656    
 -0.52839291    
 -9.46722537E-07
  9.06972960E-02
  0.24487188    
 -0.37428200    
  0.16350572    
 -2.25997400E-02
  0.29479989    
 -0.27780119    
 -4.59853485E-02
  9.53098983E-02
  0.13952996    
 -0.49544090    
  0.22466835    
  0.21333995    
  0.26652378    
 -0.58929646    
  8.47405419E-02
  0.20802999    
 -0.25276563    
 -4.68309335E-02
  8.52969810E-02
  0.26381439    
 -3.94136831E-02
 -1.01010296E-02
 -9.58175361E-02
 -0.20377879    
  0.18687664    
  7.65392929E-02
 -1.05827199E-02
 -0.31646031    
  0.64836383    
 -0.30565420    
 -0.25205418    
  6.45377561E-02
  0.17184949    
  6.61823377E-02
 -0.26334912    
 -0.10109626    
 -0.16963592    
  0.37993097    
  0.71024150    
 -0.54628676    
 -5.00105359E-02
 -8.00419599E-02
  9.02469307E-02
  0.11042407    
  2.69072335E-02
 -0.25574893    
  0.21511087    
  0.16136597    
 -0.41730049    
 -3.63683291E-02
   1.2959101    
  -1.0128680    
 -3.79194692E-02
 -0.15093444    
 -0.19135012    
  0.24600877    
 -0.24600856    
  0.17435350    
  0.24238595    
 -0.41673836    
  2.02034917E-02
  0.12516284    
 -2.98522264E-02
 -4.96990234E-02
  0.24207179    
  9.95087903E-03
 -0.35244119    
  2.77799126E-02
  0.27388799    
  0.49824640    
 -0.56278467    
 -0.20934986    
  0.45011556    
 -0.44328856    
 -0.13840209    
  0.25391603    
  9.80613679E-02
  0.25557920    
 -7.96886906E-02
 -0.39629033    
  0.44573915    
 -0.21440968    
 -0.16507891    
  0.43494120    
 -0.19652918    
   1.0396699    
  -1.1746444    
 -0.10986634    
  0.18232173    
  8.74597430E-02
 -0.26334912    
  4.38946635E-02
  0.31342173    
 -0.14448152    
  0.85760695    
 -0.55961537    
 -0.14903511    
 -0.32405043    
  0.35048318    
 -0.26192927    
  6.02915660E-02
  8.16777423E-02
  0.18313855    
 -0.22314321    
  0.12456353    
 -0.19319069    
 -0.15962929    
 -0.15201674    
  0.66284215    
  0.36624467    
 -0.82706046    
 -1.84620284E-02
  0.17086984    
  0.39317307    
 -0.34214154    
  0.16052668    
 -0.14571211    
 -0.24294692    
  5.47249243E-02
  0.23607635    
 -0.20118995    
  8.74882713E-02
 -5.37768900E-02
 -0.10474639    
 -0.17376851    
  0.26740530    
 -2.83313226E-02
 -0.12210353    
  6.47263136E-03
  0.28445071    
 -0.25897253    
  0.17811912    
 -0.16561964    
  0.25613403    
 -0.19587483    
  0.15665409    
  0.47623372    
 -0.59276724    
  8.60737488E-02
 -7.49005452E-02
 -0.14953159    
  0.22443217    
  1.53456572E-02
  9.20753777E-02
 -8.19733143E-02
 -0.15750666    
  0.10594909    
 -0.25814003    
  0.40088880    
 -0.40776214    
  0.53669465    
  8.03248305E-03
 -0.12329741    
 -0.61067116    
  0.44361666    
 -0.12516235    
  0.94378835    
  -1.1370779    
  0.26912948    
  7.57111236E-02
 -2.10540574E-02
  0.17520459    
 -0.10834073    
 -0.33349189    
  3.41336839E-02
  0.18343991    
  0.25503203    
 -0.21667090    
 -0.37371618    
 -0.17920090    
  0.95479256    
 -0.40187424    
  7.75586963E-02
  0.10386697    
 -0.28917870    
  0.19521259    
 -0.32277256    
  0.93114555    
 -0.52795058    
 -0.15718624    
 -0.11844891    
  0.80893254    
 -0.40546486    
 -1.61292125E-02
 -0.45547473    
  0.15415086    
 -1.10490639E-02
 -8.70106071E-02
  0.25534704    
 -0.24329913    
  0.17027400    
 -0.42845455    
  0.40804484    
 -0.10307208    
  0.75141633    
 -0.76290971    
  1.14944335E-02
 -7.10352883E-02
 -0.11014317    
  0.29450834    
 -0.28768125    
  0.41673937    
 -0.11890397    
 -0.36101261    
  0.45264313    
 -0.38946393    
  0.80258071    
 -0.82320052    
  0.17768075    
  2.29888223E-02
 -0.11423753    
  0.24705951    
 -9.99983028E-03
  3.45709845E-02
 -0.29743803    
  0.28768179    
 -9.77633521E-02
 -0.25751033    
  0.14914414    
 -0.28367335    
 -0.14618225    
  0.39304185    
  0.59470677    
 -0.43877256    
 -5.36178565E-03
 -0.31309110    
 -7.38076260E-03
  0.51526004    
  0.64092237    
  -1.2251755    
  0.38407472    
 -0.33755413    
 -7.60477688E-03
  0.10153565    
  0.41689408    
 -0.33103344    
  0.61415863    
 -0.33442032    
 -5.91304936E-02
  0.16353324    
 -3.95654812E-02
 -8.41616169E-02
 -7.59867206E-02
 -0.13503531    
  0.15070243    
 -0.19378658    
 -0.31531388    
  0.49343309    
  0.56710643    
 -0.53092676    
  3.00026257E-02
 -0.37873226    
  0.15927677    
  0.12660648    
 -0.11440960    
  0.15154915    
 -5.89988530E-02
  0.26533455    
 -0.73644471    
  0.72793323    
 -0.19782647    
  4.08222377E-02
 -0.13353133    
  0.21511087    
 -3.27897258E-02
  0.15822420    
 -0.60749233    
  0.71893156    
 -0.64003813    
  9.21698809E-02
  0.24430221    
 -0.42285687    
  0.17855451    
  0.29707092    
 -0.45332044    
  0.39065048    
 -7.21965656E-02
  0.30228114    
 -0.49643776    
  0.13353066    
 -0.22172426    
  0.29826340    
 -1.05827199E-02
 -0.10064381    
 -1.18354121E-02
  2.93283891E-02
  0.16971853    
 -6.03197552E-02
  0.16665559    
  0.62038815    
 -0.69314635    
 -0.34595025    
 -0.13543820    
 -7.94068873E-02
  0.23464759    
 -1.31585989E-02
  3.89666669E-02
  0.75489491    
 -0.51282334    
  0.45742440    
 -0.66199160    
  0.17410709    
 -0.19895449    
  0.32472366    
 -0.21184322    
  0.37504470    
 -0.17693119    
 -0.33647206    
  0.36374682    
 -0.19223581    
 -3.87857296E-02
  0.54416209    
 -0.54416168    
 -6.41610250E-02
  6.97965100E-02
 -0.28394425    
  9.25935730E-02
  0.10943308    
  0.29376140    
 -0.35667583    
  5.67980260E-02
  0.18436481    
 -0.22825782    
  0.13192834    
  0.12648474    
  7.62277693E-02
 -0.47922096    
  0.15097174    
  6.34830398E-03
  2.50005797E-02
  9.97898504E-02
  0.16447301    
 -0.42460373    
  0.25453064    
 -0.20505060    
  0.16492951    
  0.15164158    
  0.37312156    
 -0.71766698    
  0.23302445    
  3.31524536E-02
 -0.15868929    
 -0.23596509    
  0.30368152    
  5.93475765E-03
 -0.11261940    
  0.35799932    
 -0.10227895    
  0.29152098    
 -0.57408696    
 -0.29908475    
  0.88080591    
 -0.44819099    
 -7.41071254E-02
  0.22314347    
 -0.16705330    
  0.35788611    
 -0.14082167    
 -0.22314438    
 -0.24783596    
 -7.84278847E-03
  0.40808707    
  0.12300572    
  0.12188983    
 -0.33238220    
  8.22373405E-02
  5.12935780E-02
 -0.32850432    
 -4.98316176E-02
  0.40302923    
 -0.19904694    
  5.93475765E-03
  0.61310482    
 -0.60720503    
 -2.98522264E-02
  0.40344313    
 -0.36772507    
 -0.34587315    
  0.33410820    
  5.89942979E-03
  0.41716066    
 -0.70877212    
   1.4343342    
  -1.1486226    
  0.31683826    
 -0.31093922    
  0.48821893    
 -0.28647906    
 -0.21954502    
  0.23859333    
 -0.47378457    
  0.42546636    
 -0.14921321    
  0.24811666    
 -8.90520588E-02
 -0.20012695    
 -0.13438679    
  0.21488987    
  0.29044098    
 -0.35313955    
 -0.11191781    
  0.73186129    
 -0.17224549    
 -0.33122209    
 -0.30351368    
  2.10531596E-02
  9.90903527E-02
  0.22440094    
 -0.18735857    
 -0.11551209    
  0.20252503    
 -9.92061943E-02
  0.98618269    
  -1.1101202    
  0.54361510    
 -0.24042924    
 -0.15500648    
  9.69421789E-02
 -0.14603212    
  0.11288017    
  0.19811331    
  0.14156388    
 -0.42771026    
 -0.12393712    
  0.41925788    
 -0.31389865    
 -3.17485407E-02
 -0.23124105    
  0.98082888    
 -0.80940658    
  0.16968571    
 -0.10343476    
 -1.94178652E-02
  0.39009687    
 -0.30254191    
 -1.20475376E-02
  0.34079149    
 -0.35298672    
  7.67331272E-02
  0.14272238    
 -0.40055043    
  7.09521398E-02
  0.49703252    
 -0.40546581    
 -3.17485407E-02
  0.12705821    
 -2.88207345E-02
  1.73909310E-02
 -0.14177592    
  0.35799932    
 -6.70101643E-02
 -3.52682024E-02
  2.03055572E-02
  5.85539863E-02
 -0.11011057    
 -0.30010551    
  0.47000414    
 -0.34905195    
  9.64593962E-02
 -0.16184314    
  0.27578720    
 -9.12152082E-02
  9.12159607E-02
 -0.16705330    
 -0.11551209    
 -7.77770057E-02
  0.64030427    
 -0.38817355    
  0.10307131    
  6.00176677E-02
 -0.32392919    
  0.62367505    
 -0.49772233    
  0.46481228    
  0.62388861    
  -1.0828019    
  0.12689178    
 -0.10363575    
 -0.24639972    
  0.23483916    
  8.89468491E-02
  0.33571178    
  0.25679177    
 -0.17645629    
 -0.74721509    
  0.29873213    
 -1.10490639E-02
 -0.33314440    
  0.33314517    
  0.34830645    
 -0.20372513    
 -0.21954502    
  0.17027400    
 -0.13497464    
  0.58328038    
 -0.93255168    
  0.45347357    
  0.13613245    
 -0.45198604    
  0.22314365    
  0.53230774    
 -0.68645746    
  3.92215215E-02
  6.81370646E-02
  0.12902950    
  8.08517560E-02
 -0.40062177    
  1.43878013E-02
  0.55141932    
  0.24673113    
 -0.84944385    
  0.30260846    
 -0.22314380    
  0.32850432    
 -0.28768134    
  0.41431499    
 -2.22718213E-02
 -0.35925210    
 -4.62129638E-02
  0.33066353    
 -0.31059682    
  7.64708593E-02
  0.90270185    
 -0.74417788    
 -4.27867472E-02
  0.16579300    
 -0.46262288    
 -5.28424159E-02
   1.0509844    
 -0.94098359    
  0.26662803    
  1.58322528E-02
 -0.13428035    
 -0.24279667    
 -1.53848231E-02
  0.11692052    
  0.28076088    
 -9.27093327E-02
  2.26002671E-02
  0.35779139    
  0.38706756    
 -0.76176184    
 -7.67333359E-02
  7.10358769E-02
  3.37105729E-02
 -5.68337925E-02
  0.23361561    
 -0.23948026    
  0.26236501    
 -0.29221642    
 -0.10873337    
  0.32579789    
 -0.14685997    
 -0.16551371    
  0.51082587    
 -0.27443764    
  0.46340296    
 -0.20509528    
 -0.29039562    
 -0.18449762    
  0.15134640    
  0.93189895    
 -0.87724084    
 -0.17384784    
  0.27494335    
 -9.05148014E-02
  6.61823377E-02
  0.19212572    
 -0.32918155    
 -5.81566915E-02
  4.10606787E-02
  0.57751673    
 -9.72490665E-03
 -0.35620916    
 -0.31439155    
  0.38617200    
 -0.12921134    
 -0.30256993    
  0.34595180    
  0.44854915    
 -0.57402664    
  0.57703376    
 -0.41451466    
 -0.54159713    
  0.60329080    
 -0.21357355    
 -0.14799638    
  0.90021086    
 -0.43713319    
 -0.14965610    
 -0.30730614    
   1.3553325    
  -1.1770835    
 -3.63671035E-02
 -0.11184831    
  9.04579163E-02
  3.19183730E-02
 -0.39246097    
  0.56072241    
 -0.21104832    
  0.11838967    
  0.40546477    
 -0.60344255    
  0.12237549    
  5.59948385E-02
 -1.99998748E-02
 -0.11211697    
  0.43332222    
 -0.40546498    
  0.14310095    
 -0.21130934    
  5.15877455E-02
  1.11107398E-02
  1.09896166E-02
  0.30394226    
 -7.10109025E-02
 -0.55206859    
  0.87797159    
 -7.79612064E-02
 -0.72054636    
  0.78592849    
 -0.39444971    
 -0.21379817    
  5.10020517E-02
 -0.18121772    
  0.32982779    
  0.44285306    
 -0.44285262    
 -0.32982817    
  2.61454675E-02
  6.25211671E-02
  0.39938620    
 -0.20701396    
  0.14841962    
 -0.56393570    
  0.12783414    
  1.98028032E-02
  0.73161334    
 -0.73817068    
  0.72232264    
 -0.75576973    
  0.24600877    
  0.12953313    
  5.01242131E-02
 -0.35985389    
  6.34830398E-03
  8.48989561E-02
  0.71897364    
 -0.33307827    
 -0.86056012    
  0.57419449    
 -0.41074255    
  0.32850412    
  0.61903965    
  -1.0476261    
   1.1499058    
 -0.82350993    
 -0.23428059    
  0.31334952    
  0.26998302    
  0.21237135    
 -0.62680537    
  0.30110535    
  1.48890046E-02
 -0.42285687    
  0.21559712    
  0.22193031    
 -0.33066404    
 -4.84525189E-02
 -5.84107973E-02
  0.27443692    
 -5.88397048E-02
  0.32340029    
 -0.48058590    
 -3.61043550E-02
  0.27473137    
  4.33729440E-07
 -0.15694766    
  0.33553717    
 -0.12422843    
 -0.10594888    
  2.89875716E-02
  7.16553703E-02
  4.67618182E-02
 -0.31339070    
  0.47692370    
 -0.28768292    
  0.85710162    
 -0.94725358    
 -0.40546471    
  0.58358419    
 -0.18442991    
  0.21551991    
 -0.37284055    
  0.23638853    
  0.16164181    
 -0.17340620    
 -6.73046112E-02
 -0.17224598    
  0.30814740    
  8.97707418E-02
  0.70069391    
 -0.93271494    
  0.81305093    
 -0.87208480    
  7.79608265E-02
  0.12883306    
 -0.30616739    
  0.40546551    
  7.19741955E-02
 -0.17678189    
  0.12937875    
 -0.26528203    
 -6.53829500E-02
  6.73470786E-03
  0.94929665    
 -0.77145898    
  0.15093504    
  9.22315195E-02
 -0.41431397    
  0.11926340    
 -0.29361725    
  0.11247781    
  0.30351433    
 -3.73374522E-02
  4.25588749E-02
 -7.43984231E-07
  6.55147731E-02
 -0.50272930    
  9.97001305E-02
  0.29495504    
  0.38718340    
 -0.61168545    
  0.16862191    
  3.39023285E-02
  2.19791122E-02
  0.51516360    
 -0.19276567    
 -0.22412793    
  0.96155590    
  -1.0277388    
 -0.17185095    
  3.07724420E-02
  0.58102971    
 -0.22738953    
 -0.29479948    
 -7.10352883E-02
 -0.14499043    
 -0.19516960    
   1.0575505    
 -0.82753396    
  0.25283468    
  2.10526660E-02
 -0.41330793    
   1.0474571    
 -0.98637015    
  0.27087530    
 -0.31633732    
 -0.11487956    
  0.59260631    
 -0.29411283    
  0.31786746    
 -0.39147913    
  0.57145000    
 -0.65846181    
  0.20479375    
  0.19051860    
  7.84724504E-02
 -0.60299599    
   1.0545522    
 -0.71439183    
  0.28152895    
 -0.16579175    
 -0.12189049    
  0.18026088    
  0.12576970    
 -0.15188000    
  0.13353209    
 -0.17678189    
 -5.53946663E-03
 -0.34092638    
  0.44628739    
 -1.51135894E-02
  0.60290056    
 -8.70110765E-02
 -0.43780011    
  0.12764585    
 -0.38907209    
  0.42956272    
 -0.30907246    
  8.29494894E-02
  0.42679444    
 -0.42183155    
 -0.28438699    
  0.11778275    
 -2.73715528E-07
  0.47146484    
 -0.13248894    
 -0.15762873    
 -0.32579789    
  0.25506195    
  1.04168365E-02
  3.80231064E-08
  0.14895634    
  0.42608404    
 -0.56473100    
 -0.22314270    
 -0.10109626    
  0.24973664    
 -0.16805892    
  0.29257223    
 -0.35319695    
  0.60234046    
 -0.51590759    
  0.13671176    
  0.57223392    
 -0.91316068    
  0.25391603    
  0.23159294    
 -0.17848362    
 -0.27625355    
  0.34830648    
  3.15816514E-02
 -5.19557949E-03
 -0.20763853    
  2.53170896E-02
  6.06243536E-02
 -0.14536507    
  0.18571748    
 -4.62510213E-02
 -8.00418854E-02
  0.43078318    
 -0.21278162    
  6.48604259E-02
 -0.26381516    
  0.27342933    
  0.26713771    
 -0.64662635    
  0.16705415    
  0.37135983    
 -0.23856793    
  6.03199378E-02
  1.45284198E-02
 -0.22554936    
  0.55443853    
 -0.31456792    
 -0.19856577    
  0.21268347    
 -0.43150228    
 -4.41247895E-02
  0.88420194    
  0.27045396    
 -0.71228677    
 -8.56954977E-02
 -0.26341704    
  0.22588001    
 -0.40546554    
  0.27115202    
  0.59125257    
 -0.36312139    
 -0.17340620    
  0.72517300    
 -0.76747626    
  0.47692418    
 -0.15287384    
 -0.13864660    
 -0.11970718    
  0.82812291    
 -0.79402798    
 -2.83313226E-02
 -2.32570954E-02
 -5.43940812E-02
  0.22686388    
 -0.37379396    
 -0.16378994    
 -1.70943532E-02
   1.0545522    
 -0.36572468    
 -0.37982360    
  0.43866348    
 -0.24376355    
 -8.13453496E-02
 -0.22739001    
  0.21029457    
  7.20531195E-02
 -2.28819886E-07
 -2.16219332E-02
 -0.21227401    
  5.90342060E-02
  0.11990421    
  1.12364683E-02
 -2.83313226E-02
 -0.16184314    
  0.10873399    
  0.53950101    
 -0.16898288    
 -0.48603016    
 -0.10008345    
  0.64304060    
 -0.27069923    
 -0.16893955    
  0.82514334    
 -0.92846042    
  0.21357431    
 -9.20179188E-02
  9.20190290E-02
 -0.26236513    
  0.24014194    
  0.14122663    
  1.93234943E-02
 -7.44770244E-02
 -1.03634950E-02
 -0.18859175    
  0.39915603    
 -0.21578589    
  0.24078831    
  0.48582396    
 -0.50242180    
 -0.25071675    
   1.1407233    
  -1.4836687    
 -0.10367793    
   1.0788093    
 -0.88812006    
  2.73988359E-02
  0.10265336    
  0.35971943    
 -0.27219930    
 -3.98917645E-02
 -0.30330703    
  0.45911819    
 -1.50371380E-02
  0.15846999    
 -0.27058735    
  0.21292143    
 -0.48379764    
  0.18232092    
  0.21570896    
 -0.31969795    
 -4.19651382E-02
  0.29479891    
  0.17965825    
 -0.16382615    
  0.40371880    
  8.05802047E-02
 -0.63062602    
  3.57177705E-02
 -2.36704703E-02
  4.67922613E-02
  9.39647862E-08
  5.55706955E-02
 -0.27871433    
  0.12095172    
  0.42220211    
 -0.28630045    
 -0.10474639    
  0.24378826    
  0.11349998    
 -0.70610559    
  0.19670939    
 -4.38031480E-02
  0.43487874    
 -9.70863551E-03
  2.88487934E-02
 -9.95839089E-02
  0.22836575    
  0.44093922    
 -0.56499130    
 -0.56079590    
   1.5826358    
  -1.3948193    
  0.22040020    
 -9.20179188E-02
  1.19752381E-02
  0.54935938    
 -0.53752506    
  0.16750686    
 -0.19735868    
 -1.83498412E-02
 -0.11778332    
  0.37729430    
 -2.40973569E-02
 -0.33940300    
  0.25283468    
  2.10526660E-02
 -0.33024099    
  0.32502052    
 -0.12237468    
  0.18330765    
 -0.13142164    
 -0.14483179    
  0.53139216    
 -0.52491915    
  0.23468989    
  0.51489860    
 -0.59451705    
  0.15809007    
 -0.28768265    
  0.30173439    
 -0.17214149    
 -0.45356423    
  0.39086604    
  7.36881942E-02
   1.1907716    
  -1.4802758    
  0.34270933    
  5.05161658E-02
  4.33811471E-02
 -0.25672066    
  9.30911675E-02
  0.26662901    
 -0.11247792    
  0.15006074    
 -0.43457413    
  0.24071026    
  9.48585644E-02
 -0.14066803    
  0.12700006    
 -0.30309066    
  0.26570320    
 -0.11066619    
 -2.15060040E-02
 -0.20429972    
  4.56111394E-02
  0.26676434    
 -0.28605828    
  0.42263320    
 -0.39699140    
  0.44679356    
 -0.12489291    
 -7.62267932E-02
 -1.49625670E-02
 -0.21190043    
 -2.51579136E-02
  0.65748662    
 -0.87745136    
   1.1501698    
 -0.12851924    
 -0.73397005    
  2.93283891E-02
  0.26724318    
 -0.43010157    
  0.13353051    
  0.84729773    
 -0.70857161    
  4.55780402E-02
 -8.79110247E-02
  3.71387862E-02
 -0.30166891    
  0.49090990    
 -0.25935116    
  0.45452163    
 -0.75910538    
 -0.11211795    
  0.56203389    
 -9.09712240E-02
  0.17878775    
 -0.29657191    
  5.21860532E-02
 -0.10724612    
 -4.50235046E-02
  0.23361413    
  0.27589437    
  0.51161605    
 -0.55194360    
 -0.64887393    
  0.12562592    
  0.54361510    
 -0.34864268    
  0.83166611    
 -0.82596880    
 -0.37469360    
  0.41369614    
 -0.32668442    
  8.70111585E-02
 -5.71577437E-02
  0.17494078    
 -7.69603327E-02
  0.26236415    
 -0.10821350    
  0.29053506    
 -0.37391672    
 -0.21386908    
  0.37948883    
  0.28240511    
 -0.38776585    
 -9.82382670E-02
  7.45679811E-02
 -0.28171229    
  0.76952034    
 -0.58192140    
  0.50554866    
 -0.38193509    
 -4.50515074E-07
  0.30354360    
 -0.26365221    
  0.18789335    
 -5.22682704E-02
 -0.34627709    
  0.41233742    
 -0.17413576    
  0.17869207    
 -0.16788074    
 -0.16950017    
  0.38617200    
 -0.41197959    
  0.25276586    
 -0.17725751    
  0.23159294    
  0.12629353    
 -0.25982496    
 -0.16058138    
  0.15507144    
 -0.37018257    
  0.19556694    
  0.29912964    
 -4.89029661E-03
 -0.39086562    
  0.34060356    
  1.53456572E-02
  0.54574209    
 -0.83851224    
  0.30287257    
 -5.03701856E-03
 -3.07723694E-02
  2.57084090E-02
  0.60290056    
 -0.72131801    
 -6.49203286E-02
  0.21333995    
 -9.28493217E-02
 -0.12660518    
  0.36157084    
 -0.19782647    
 -0.20124891    
 -7.26388171E-02
  0.14035641    
  0.16430382    
 -0.32542148    
  0.11232850    
 -5.78944758E-02
  0.30573034    
  0.17824855    
  2.02030055E-02
 -0.37979767    
  0.16164181    
 -1.50371380E-02
  0.19653018    
  4.06563058E-02
 -0.43170223    
 -8.98032039E-02
  0.11404675    
 -0.14818074    
  0.22868325    
  0.43271488    
 -0.43825421    
  0.76288009    
 -0.74090141    
  0.76141471    
 -0.85835785    
  0.11311459    
  5.71591966E-02
  2.98527069E-02
 -9.85174999E-03
 -0.35950792    
  0.74833375    
 -0.28544694    
 -0.21314955    
 -0.37018257    
  0.28367499    
  0.12445349    
  0.28901130    
 -0.30509624    
 -0.26452938    
  0.19746527    
  0.13497618    
 -0.41306987    
  8.76482427E-02
  0.81480783    
 -0.57364547    
 -0.27675226    
  0.29310295    
 -7.28618205E-02
  0.19004396    
 -0.36080518    
  0.15906441    
 -0.18703873    
  0.18703827    
 -7.32043535E-02
  0.10219098    
 -5.88397048E-02
  0.13049583    
 -0.41616124    
  0.43199268    
 -0.16467777    
  0.13815044    
  0.45442599    
 -0.73853111    
  0.13353069    
  0.48934674    
 -0.51466352    
  0.62346733    
 -0.79052150    
  0.28198415    
  0.11841784    
   1.0780983    
  -1.0831876    
  4.00050431E-02
 -7.63724372E-02
 -0.19832177    
  0.34107035    
  0.17233317    
 -0.29933339    
  0.62860894    
 -0.86882472    
  0.35799932    
 -0.20479512    
 -0.38299248    
  0.21645527    
  3.94789539E-02
  0.33647174    
  0.69314718    
 -0.69776535    
  0.94908023    
 -0.89940870    
 -0.30098695    
 -0.38776490    
  0.21962801    
  0.39603171    
  0.49168655    
  6.45382851E-02
 -0.77818424    
 -3.61480713E-02
  0.38688898    
 -0.23361559    
  1.04705943E-02
 -3.71387303E-02
 -0.20971981    
  0.23638797    
 -0.14715841    
 -0.15822491    
  0.26784426    
 -0.13431305    
 -0.20763850    
  0.59205139    
 -0.48285261    
  0.43043816    
 -0.27137360    
 -0.14536507    
 -7.04508796E-02
  0.15519215    
  0.86762547    
 -0.44154084    
 -0.18805180    
  0.35322040    
 -0.26374853    
 -0.35282052    
  0.27315417    
 -6.55153766E-02
 -0.18232229    
  0.31389737    
 -0.51387459    
  0.38749298    
 -0.15674396    
  0.15674476    
  2.55775824E-02
  7.30255470E-02
 -0.33741152    
  0.11778275    
  0.24283192    
 -0.14274748    
  0.41424519    
 -0.56839609    
  0.33735394    
 -0.40767068    
  0.33930731    
 -0.10956300    
 -0.25659063    
  0.34228602    
  7.44531229E-02
  1.77785363E-02
 -0.55741471    
  0.87546909    
 -0.93898261    
  0.66403913    
 -0.21056548    
 -0.26706198    
  0.13946618    
  0.32542229    
 -0.52084738    
  2.83716246E-02
   1.2754803    
  -1.0621746    
  0.25319603    
  0.28438678    
 -0.27565327    
 -0.47523379    
  0.92047781    
 -0.62582779    
 -0.26028326    
  0.49172577    
 -0.15621915    
 -0.22073005    
  0.63101572    
 -0.76627028    
  7.95127153E-02
  0.11990421    
 -0.15226908    
  4.50231247E-02
  8.43881965E-02
 -0.24063608    
  0.30770180    
  1.60854720E-02
 -0.16753833    
  0.11288017    
  0.71261966    
 -0.66329443    
 -0.22716163    
  7.74580762E-02
  0.31675911    
  4.51552821E-03
 -0.49002182    
  0.55540532    
 -0.29757681    
 -5.24909310E-02
  0.34159207    
 -0.60755503    
 -9.84399393E-02
  0.47215661    
 -6.66921735E-02
  0.13926236    
 -6.72090054E-02
 -0.11311554    
  8.05027410E-02
  5.89975826E-02
  0.73396897    
 -0.81531453    
 -5.81566915E-02
  0.32008576    
 -0.57054400    
   1.2723502    
 -0.83657926    
 -0.16750677    
 -0.11191781    
  0.92415446    
 -0.89817816    
 -4.59090322E-02
  0.17220372    
  0.18982534    
 -0.31611913    
  0.83067691    
 -0.78678232    
  0.14269115    
 -0.28768224    
  0.14499077    
  0.47077036    
 -0.49561676    
  0.14058250    
  0.44300324    
 -0.45399264    
  9.98205617E-02
 -0.34249091    
 -3.58454250E-02
  0.33751372    
 -0.30873564    
  0.54017812    
 -0.44551244    
 -0.20714360    
  0.10535958    
  0.41494471    
  0.12821090    
 -0.25368860    
 -4.37223800E-02
 -4.57225293E-02
  0.83214635    
 -0.78085202    
  0.84967589    
 -0.64446938    
 -0.16172135    
 -6.47420620E-07
 -0.51794308    
   1.1759043    
 -0.23492016    
 -0.34627587    
 -0.18330725    
 -4.23030853E-02
  0.13815044    
 -0.26992017    
  0.11934600    
  0.30932164    
 -0.57231098    
  0.19845162    
  1.32453395E-02
 -8.94068107E-02
 -8.24434236E-02
  0.49030328    
 -0.20653611    
  0.17740791    
  0.58119720    
 -0.79453719    
  3.00323106E-02
 -5.47256470E-02
  3.68149206E-02
  0.25865072    
 -0.15028137    
 -3.29696275E-02
  4.37225848E-02
 -7.20541403E-02
  0.12414853    
 -0.44692227    
  0.37320474    
  9.38192010E-02
 -0.22190054    
  0.23180200    
  0.25894779    
 -0.29403907    
 -0.30138174    
  0.29112351    
  0.22520360    
 -0.11316457    
 -0.36926129    
  0.10135340    
  8.65086988E-02
 -0.13590293    
 -8.58621523E-02
   1.0394231    
 -0.80667055    
  0.15648896    
 -0.35533994    
  0.37843585    
 -0.10586794    
  0.75705057    
 -0.98400825    
 -3.89664844E-02
  0.34869528    
  0.21375374    
 -0.35398304    
  5.74571453E-02
  0.41388991    
  0.25614947    
 -0.58726823    
 -0.16747947    
 -6.85983226E-02
 -2.39524841E-02
 -0.12233849    
  0.18117939    
 -2.89877914E-02
  0.20173995    
 -1.94183812E-02
 -0.24921638    
  0.22941345    
 -6.72090054E-02
 -2.28819886E-07
  0.13952996    
 -0.16663116    
 -8.00435841E-02
 -0.15415092    
  0.40546584    
 -4.25598659E-02
 -0.28929353    
  0.33647174    
  2.27808785E-02
 -0.35282052    
  0.21800126    
 -0.27064601    
  0.34989533    
  5.10559939E-02
 -0.21637833    
  0.10142028    
 -7.91969001E-02
  8.42611492E-02
 -4.12437133E-02
 -0.34918478    
  0.50483835    
 -5.55697717E-02
 -0.10008422    
  0.33270571    
 -0.30161488    
  0.13353188    
 -0.12844229    
 -6.28471076E-02
 -8.45576823E-02
  6.26980513E-02
 -5.53946663E-03
  9.53109413E-02
  1.50383301E-02
 -0.13282163    
 -2.29899697E-02
  0.12036279    
  0.57858092    
 -0.58374852    
 -9.79041681E-02
 -8.33815560E-02
  0.21190073    
 -3.06145642E-02
 -1.56669244E-02
 -0.45953253    
  6.45387545E-02
  0.55514169    
 -9.39653888E-02
 -8.74591544E-02
  3.69436108E-02
 -0.25205418    
  8.92302915E-02
  0.27077213    
 -9.76385549E-02
  2.53180694E-02
 -5.01227099E-03
 -0.11715478    
   1.1023715    
 -0.97521609    
  0.28768197    
 -0.27778062    
 -0.19521292    
  5.96927758E-03
  0.31845382    
  0.13731202    
 -0.46774113    
 -1.82371642E-02
  0.31789637    
 -0.21868849    
  0.54683566    
  0.26902062    
 -0.90286690    
  5.31089753E-02
 -8.38821679E-02
 -1.89273413E-02
  5.57429120E-02
 -0.22918610    
  0.29898244    
 -2.84911469E-02
 -1.16283540E-02
  2.31225137E-02
 -0.34450522    
  0.40546528    
  0.56726664    
  0.61056012    
  -1.2274241    
 -4.03515920E-02
  0.12169616    
 -0.33751372    
  0.54385066    
 -6.56683221E-02
 -6.06242418E-02
 -0.45473638    
  0.28198415    
  9.39647862E-08
 -0.16083899    
  7.12267682E-02
  0.22314382    
 -5.01227099E-03
 -0.15750666    
  0.16251914    
 -3.04601155E-02
 -0.27064601    
  0.60859001    
 -0.30748442    
 -0.18632865    
  5.84954694E-02
  0.57571912    
 -0.90992165    
 -4.87904251E-02
  0.31237391    
  0.51690501    
 -0.22314323    
 -0.25782940    
 -5.89974271E-03
  0.48687267    
 -0.17435326    
 -0.53714359    
  0.38299307    
  1.00506134E-02
 -0.27443671    
  0.64944285    
 -0.38001814    
  2.48148944E-02
 -0.14196998    
 -0.11355563    
  0.47866821    
 -0.42327049    
 -5.53996637E-02
  4.33511809E-02
  0.67788011    
 -0.42253265    
 -0.20223773    
  0.27029052    
 -0.25886235    
 -0.15984796    
  0.43178248    
 -0.43178168    
  0.24163890    
  2.58415658E-02
 -0.37284055    
  5.05517386E-02
  0.86425626    
 -0.61059624    
 -0.12189049    
 -0.18975712    
 -1.50381094E-02
  4.44524884E-02
 -2.19796151E-02
  0.18232092    
 -9.03842524E-02
  1.34237790E-02
  0.27763247    
  6.35918006E-02
 -0.19280367    
 -5.31090088E-02
  0.11441116    
  0.23923001    
 -0.40972868    
  0.14864053    
 -3.37110050E-02
  0.57821763    
 -0.71256506    
  0.30710050    
 -0.25613371    
 -5.09662479E-02
  0.23741932    
 -8.60737935E-02
 -0.19135012    
 -7.04508796E-02
  0.19200779    
 -3.68147418E-02
 -0.11934734    
 -0.14364305    
  0.44008982    
 -0.15852275    
  0.56921053    
 -0.10613225    
 -0.32571965    
  0.10160995    
 -0.58778596    
  0.16772342    
  9.12921056E-02
 -4.11008038E-02
  0.23565194    
  0.31493133    
 -0.33164439    
 -0.12553705    
  0.10854023    
  0.11841784    
 -0.35594937    
  0.20854445    
  0.79644650    
 -0.78475112    
  0.72462320    
 -0.67916018    
 -2.24735551E-02
  9.22062546E-02
  0.77756411    
 -0.69314712    
  0.59042841    
  -1.0102818    
  0.10969801    
  0.72509867    
 -0.60875899    
 -0.28575632    
  0.35821235    
 -3.27890553E-02
  0.26236418    
 -0.61113364    
  0.77983028    
 -0.66117197    
  0.43078324    
  4.53594141E-03
 -0.42142975    
  0.38455880    
 -0.21962893    
 -0.23638943    
  0.24801764    
  7.24552050E-02
  1.76925980E-07
  4.72528301E-02
 -0.11394508    
  0.17366330    
  0.25452971    
 -0.18908511    
 -0.24487031    
  9.89826098E-02
 -0.13428035    
  0.18531154    
  0.51974052    
 -0.31365728    
 -0.33890504    
  0.55961537    
 -0.43679470    
 -0.17531176    
  0.10236286    
  4.23344038E-02
 -7.53039941E-02
  0.17390676    
 -0.15180552    
  0.38893563    
 -0.46852317    
  5.89942979E-03
  0.86313790    
 -0.92376345    
  0.11221241    
  0.57780498    
 -0.25176272    
 -0.28768191    
  0.78552073    
 -0.81830961    
 -4.54628281E-02
 -0.22751281    
  0.32704237    
 -0.16561964    
  0.45592976    
 -0.46843070    
  0.26863426    
 -0.25613371    
  0.30766678    
 -0.11607226    
  0.32911959    
 -0.25026003    
 -0.30200127    
  3.15483958E-02
 -1.25007480E-02
  0.23440117    
  0.46188584    
 -0.74131048    
  0.28438774    
 -0.38101327    
 -2.94144601E-02
 -8.56557861E-02
  0.53014910    
 -0.26716119    
 -1.25796851E-02
  0.60728550    
 -0.43343961    
  0.30089217    
 -0.40743560    
  0.43462181    
 -0.50192624    
 -0.16475582    
  0.70058191    
 -0.71562022    
  5.16718030E-02
  0.42211324    
 -0.12014497    
  0.69845229    
 -0.75874418    
  1.68078337E-02
  0.13976170    
  0.63342834    
 -0.12841661    
 -0.80077875    
  5.67980260E-02
  4.89422519E-07
  5.95421903E-02
  0.26724318    
 -0.41658801    
  0.33359212    
 -0.42488256    
  0.21130820    
  0.42899516    
 -0.55574745    
 -6.27385601E-02
  0.16539173    
  0.17824855    
 -0.49062315    
   1.0531499    
 -0.86390877    
 -1.38882389E-02
 -0.13453010    
  0.18232231    
  0.66953731    
 -0.35229680    
  3.34164016E-02
  0.11934697    
  1.24228420E-02
 -0.48242536    
  7.69603178E-02
  0.39720082    
 -0.22210672    
 -0.35741612    
  0.87546855    
 -0.38711572    
 -0.33103344    
  0.13036251    
  9.53109413E-02
  8.23715553E-02
 -7.23204091E-02
 -0.28768134    
  0.14265704    
  0.11456565    
  0.70595175    
 -0.69060582    
 -0.17121503    
 -0.26780039    
  0.24340852    
  0.31056714    
 -0.13547242    
 -6.41936883E-02
  3.79442684E-02
 -5.46576306E-02
 -4.01202515E-02
 -0.17185047    
  9.90903527E-02
  0.16753715    
 -3.79454419E-02
 -5.53946663E-03
   1.0014484    
 -0.97946942    
  6.82680234E-02
 -0.17725751    
  6.45378083E-02
  0.35894516    
 -0.55269617    
  0.85807717    
 -0.57212049    
  0.11720661    
 -0.60921335    
  0.78614354    
 -0.11874848    
 -0.20163798    
 -0.18658511    
  0.10919847    
  0.27902427    
  0.41699243    
 -0.69601744    
 -0.12861712    
  0.43339369    
 -0.48022482    
  0.49285734    
  0.27292961    
 -0.51295167    
 -0.23922984    
  0.64114273    
 -0.28649592    
  1.87804252E-02
 -0.45798248    
  0.91922730    
 -0.51376277    
 -8.16786811E-02
 -3.24351117E-02
 -0.31365755    
  0.40295598    
  0.52082568    
 -0.51581293    
  0.26620317    
  5.22510149E-02
 -0.46927702    
 -0.31121299    
  0.16093019    
  0.28090271    
 -0.48232427    
  0.60237294    
  0.27171791    
 -0.35667455    
 -0.32277256    
  0.41673937    
 -0.45134529    
  0.72434556    
 -0.28654477    
 -0.37634823    
 -8.28061029E-02
  0.34872991    
 -0.38536450    
  0.18356457    
 -0.36290550    
  9.36851501E-02
  0.81902754    
 -0.31309208    
  2.42134966E-02
 -0.21243554    
 -0.45706940    
  0.96196038    
 -0.52280086    
  0.21588798    
 -0.28445089    
  0.15507144    
 -0.27851540    
  0.62128234    
  0.11472866    
 -0.56839609    
  0.56489301    
 -0.57108480    
  3.05843502E-02
  4.70666364E-02
 -0.17544825    
  0.99020326    
 -0.95653027    
 -6.64376188E-03
  4.56111394E-02
 -7.26388171E-02
  0.42803991    
 -0.46288633    
  0.82889253    
 -4.43113782E-02
 -0.24854410    
 -0.32001093    
  0.34054574    
 -0.62252986    
  0.14763623    
  0.18449803    
  0.16034338    
  0.11778331    
 -0.13176885    
 -0.10901798    
  0.42448029    
 -7.46346787E-02
  0.35371813    
  -1.0883021    
  0.31424987    
 -5.63348085E-03
  0.32510880    
 -0.29725134    
  0.15728590    
 -0.39844668    
  6.75935447E-02
  0.82463378    
 -0.19558927    
 -0.47209603    
  0.28907821    
  0.17251056    
 -0.64502728    
  0.13185185    
  0.17740791    
  0.53323311    
  -1.0506485    
 -2.51065884E-02
  0.25319603    
  1.95447598E-02
 -0.16062337    
  0.28768140    
  0.13282134    
  0.14773314    
 -0.15272081    
 -0.18632865    
 -0.12838082    
  0.52172506    
  0.32947934    
 -0.33764246    
 -0.44092178    
 -2.58076862E-02
  0.21658535    
 -0.45123366    
  0.24116118    
 -3.97405177E-02
  0.33550629    
 -3.44011709E-02
  9.53104496E-02
 -0.13613293    
 -6.45377934E-02
  0.31643179    
 -0.13874979    
  0.44050270    
 -0.64065766    
   1.1284649    
  -1.0056441    
 -4.10305932E-02
  4.60442007E-02
 -0.21691298    
 -0.11159132    
  2.06201188E-02
  0.83851326    
 -0.46765310    
 -0.10901798    
  0.21999726    
 -0.62808323    
  0.23098595    
  3.07724420E-02
  0.24591331    
 -0.32797745    
  0.19647615    
  4.75014113E-02
 -0.29804507    
 -5.71577437E-02
 -0.29753426    
  0.17237101    
  0.92624074    
 -0.46670952    
 -7.49934998E-07
  0.28240511    
 -0.18709561    
 -0.12739831    
 -0.13976267    
  6.64894506E-02
  0.23361561    
  1.83494054E-02
 -0.25782940    
 -0.11851914    
  1.96719263E-02
 -0.12429710    
  0.37054893    
 -0.14740559    
  2.89875716E-02
 -8.96128640E-02
  0.69001698    
 -0.64122808    
 -0.14723106    
 -8.33637500E-07
 -2.79740095E-02
  0.31393036    
 -0.15674396    
  0.22193031    
 -0.24028049    
  9.97898504E-02
 -0.17010646    
 -9.00254175E-02
  0.37106392    
  0.34003758    
 -0.40191340    
 -0.15503757    
  0.22686388    
  8.08034986E-02
 -0.10586794    
 -0.43117329    
 -7.29062632E-02
   1.2985187    
 -0.94184405    
  0.44769827    
 -0.25562051    
 -0.28445089    
  1.28213828E-02
 -0.15097173    
  0.47462210    
  9.23733562E-02
  0.16251852    
 -0.34652179    
 -0.41306987    
  0.26646599    
 -5.40678836E-02
  0.57883000    
 -0.37312162    
  5.01280138E-03
 -9.43105221E-02
 -5.51012391E-03
  8.47067311E-02
 -5.74569404E-02
  1.60009246E-02
  5.65705784E-02
 -5.01227099E-03
  0.49665576    
 -0.52210295    
 -7.49005452E-02
   1.0276334    
  -1.2861165    
  9.59642455E-02
 -0.25131395    
 -8.77756998E-02
  0.39005652    
  6.02588803E-02
  0.20066997    
 -0.24858361    
 -6.15452463E-03
  0.21570896    
 -2.51899548E-02
 -0.13645141    
 -9.82382670E-02
  0.19832247    
 -0.14799638    
  7.10358769E-02
 -5.27972244E-02
 -0.18473344    
  0.44802544    
  5.40673696E-02
 -9.66270864E-02
  0.14792039    
  4.48143892E-02
 -0.48202762    
  2.54785474E-02
  0.34274238    
 -5.03535233E-02
 -0.21379817    
  0.22778466    
 -0.30010533    
  0.10661053    
 -0.13835825    
 -2.61457507E-02
 -2.00676825E-02
  0.74579132    
 -0.69314635    
  0.36179057    
  0.22670889    
 -0.27706218    
 -0.17390597    
 -0.16350512    
  1.30712185E-02
  6.89936131E-02
  8.14407319E-02
 -0.15694766    
  0.26787969    
 -0.22314429    
  5.47249243E-02
  0.25459671    
 -0.29074439    
  0.23896839    
 -0.34911180    
  0.39167249    
 -0.16034245    
  0.14635679    
 -0.44863665    
  0.43445274    
 -0.16532317    
  7.57111236E-02
  0.24376318    
 -0.31387198    
 -0.17674975    
  0.40101123    
  2.64334735E-02
 -0.26759601    
 -0.28013489    
  0.11359784    
  0.25874394    
 -0.16893955    
  4.89422519E-07
  6.53042942E-02
 -0.15510829    
  0.26905316    
  0.31424895    
 -0.62440312    
 -8.00428689E-02
  0.89174920    
 -0.56506491    
  7.87816644E-02
  0.16705401    
 -0.31952295    
  2.32559890E-02
  0.50042742    
 -0.40720803    
 -0.17710033    
  0.31389737    
 -0.13679750    
 -6.48871958E-02
  0.10591932    
 -0.14581080    
 -0.15706107    
  0.25659075    
  3.61797474E-02
 -1.02042835E-02
  4.51201610E-02
 -9.77633521E-02
 -0.16410938    
 -6.58124164E-02
  9.71631035E-02
  0.16467784    
 -0.15852275    
  5.95421903E-02
 -4.13028859E-02
  0.79609483    
 -0.45276192    
 -0.44468507    
  0.13102794    
 -0.19290379    
  0.31393036    
  0.14448170    
 -0.18681513    
 -0.24362293    
  0.74029362    
 -0.19157441    
 -0.34366855    
  8.26860116E-07
  0.24756227    
 -0.54654396    
  0.30458432    
  0.29325339    
 -0.32734653    
  0.24487188    
 -0.26826394    
  0.45734978    
 -0.36689198    
 -0.12049022    
  0.13657489    
 -2.15060040E-02
 -0.23132876    
  0.56157053    
 -0.28248715    
 -0.10939785    
 -6.56959638E-02
  0.13276027    
  6.28479421E-02
  0.39354995    
 -0.44564545    
  0.21130921    
 -0.38617125    
 -0.15097173    
  0.27087530    
  0.25757244    
 -0.31572890    
  1.78043749E-02
  1.16955480E-02
  0.88078356    
 -0.77078384    
 -6.45377934E-02
 -8.70106071E-02
  5.88405579E-02
 -6.49203286E-02
  0.35117164    
 -8.03998709E-02
 -2.83045247E-02
 -0.33169824    
  0.18232226    
 -0.25131533    
  0.41021639    
  0.63459367    
  -1.0737965    
  0.70774621    
 -0.11506920    
 -0.22212780    
 -0.27256772    
  0.26236415    
  5.00106029E-02
 -0.35319695    
  9.90903527E-02
 -0.13443047    
  0.44080526    
 -0.43363690    
  0.32104784    
 -0.37234113    
  0.45675847    
 -0.44183341    
  0.32583365    
  0.32957339    
 -0.64802611    
  0.38566276    
 -0.11653304    
 -0.37776291    
  0.45347357    
 -7.43984231E-07
 -5.34885228E-02
  0.39441511    
 -0.33056465    
 -0.31203166    
  0.32228789    
 -0.26747862    
  0.13685870    
  2.29888223E-02
 -0.38299248    
  0.36000231    
  0.36593392    
  5.10918312E-02
 -0.47692475    
 -2.50022504E-02
  0.36235523    
 -0.41431397    
  0.27763247    
 -0.18232076    
  1.20475730E-02
 -0.35582042    
   1.0277866    
 -0.48665488    
 -0.35454521    
  0.36935982    
 -0.32090789    
  0.14445101    
  0.10008403    
  0.18320327    
 -0.30695695    
 -4.28206995E-02
  0.46216035    
 -0.53338736    
  0.20006055    
 -3.92206050E-02
  0.16308984    
  9.70741585E-02
 -0.15709276    
 -2.61105653E-02
 -0.25814003    
 -7.09511116E-02
  0.95381325    
 -0.47739685    
 -0.36519107    
 -3.34471054E-02
  1.35144200E-02
  0.47669286    
 -8.24753791E-02
 -0.50032341    
  0.28954640    
  8.56136829E-02
  1.52682494E-02
  2.00012513E-02
 -0.32466066    
  0.20935093    
 -0.11155246    
  6.19126856E-03
 -0.14595486    
  0.33135706    
 -9.12152082E-02
  0.31127822    
 -0.27270475    
  0.40726551    
 -0.10216779    
 -0.34930286    
  0.27917126    
  4.26474679E-03
  0.45661673    
 -0.54556352    
 -0.26469177    
 -6.89937621E-02
  0.93430907    
 -0.41830269    
 -0.26975581    
 -0.30647084    
  0.40316308    
  0.41919562    
 -0.24226446    
 -0.22895221    
 -0.13491856    
 -9.30912346E-02
  0.81902713    
 -0.58617526    
  0.75405574    
 -0.93928075    
 -0.27229735    
  0.43307099    
 -0.20232143    
  0.26002958    
 -0.23017783    
  1.74938887E-02
  0.12482337    
  0.14683564    
 -4.50531952E-02
 -0.21511127    
 -1.14935888E-02
  5.07152416E-02
  0.97600955    
  -1.1048436    
  0.60840631    
 -0.16612683    
 -9.25026238E-02
 -0.38152474    
 -0.10895138    
 -0.25234240    
  0.69314790    
 -3.29449214E-02
  6.48376271E-02
 -0.35092530    
 -0.12899144    
  0.10318442    
  4.47351523E-02
 -7.12268427E-02
  0.21098965    
  6.82680234E-02
  0.23825744    
 -0.49102280    
  0.30710050    
 -2.92698368E-02
  0.10337888    
 -0.17520475    
  0.40191299    
 -0.52636600    
 -7.50361010E-02
  0.16154389    
 -0.18786101    
  0.19337153    
  0.30538198    
 -0.26236504    
 -0.12306098    
 -0.27193353    
 -4.80096452E-02
  0.70536757    
 -0.33323830    
  0.18514280    
 -0.32434046    
 -0.10969825    
  0.17261191    
  9.86301079E-02
 -0.32329994    
  0.45752129    
 -0.25754571    
  4.28192541E-02
  0.51321816    
 -0.39477047    
  0.18850835    
 -0.21546336    
  0.15648896    
 -0.25398725    
  0.21102233    
 -0.22925934    
  0.21451809    
 -3.52682024E-02
 -0.14903648    
  8.00428838E-02
 -0.20679453    
  0.30609307    
 -0.35454521    
  0.20453247    
  0.36816958    
 -0.13696547    
 -0.10638007    
  0.51794273    
 -0.66615897    
   1.0121384    
 -0.51801997    
  4.58630770E-02
 -0.44952428    
 -0.17693058    
  0.12705821    
  0.19549109    
 -3.81001979E-02
 -0.34426916    
  0.12233960    
  0.40344313    
  0.33705074    
 -0.72844571    
  0.67196679    
 -0.50675642    
 -0.28599164    
  0.34989533    
 -0.12136070    
  0.22957438    
 -0.19263086    
 -0.33543584    
  0.48439285    
 -0.24686003    
 -0.23031226    
 -0.13045330    
  0.58047438    
 -0.30932197    
  0.76546788    
 -0.94280243    
 -4.58093658E-02
  0.19139503    
 -0.19139463    
  0.35197663    
 -0.13510302    
  0.29707092    
 -0.26611036    
 -6.94282874E-02
  0.28276846    
 -2.49381755E-02
 -0.15246885    
  1.16955480E-02
 -0.15028235    
  0.41443428    
 -0.57536459    
  0.64435726    
  0.75768596    
 -0.34392142    
 -0.73534834    
 -0.22458155    
 -9.02864411E-02
  0.45911819    
 -0.34747848    
  0.71749628    
 -0.68288982    
  0.31287280    
  0.67050499    
 -0.85581654    
 -6.81369379E-02
  0.11493005    
 -0.19497290    
 -2.81717665E-02
  0.45652109    
  0.56798446    
  -1.0986115    
  0.22006117    
 -0.25928187    
  0.45489004    
  0.16353324    
 -0.33474866    
  0.42927545    
 -0.51082540    
  0.48701498    
  3.16228531E-02
  0.25906625    
 -0.57170117    
  5.68631366E-02
 -0.18735857    
  0.17216949    
 -0.12482230    
  0.23577955    
 -0.14204843    
 -0.29826429    
  8.16782340E-02
 -1.31585989E-02
  0.20307685    
  0.25191483    
  0.25131416    
 -0.33908966    
 -0.11149558    
 -0.16705330    
 -2.45410949E-02
  0.16034319    
  6.15582950E-02
 -9.92980823E-02
  0.17589018    
 -0.30472425    
  3.07724420E-02
  2.98526734E-02
  0.20173995    
 -0.45473638    
  0.23519117    
 -0.10071445    
  0.28602552    
  8.57662335E-02
  0.58218998    
  -1.0367881    
  0.92915708    
 -0.60613656    
 -4.80087101E-02
  8.88314843E-02
  0.45742440    
 -0.71879053    
  0.22573762    
  0.20114140    
 -0.23272344    
 -1.07519533E-02
 -0.22314373    
  0.20128427    
 -0.20806365    
  0.37086001    
  0.58674276    
 -0.97822195    
  0.27721000    
  7.59861097E-02
 -5.51527478E-02
 -0.32621661    
  0.42899615    
 -5.25183156E-02
 -0.41284591    
  0.51967555    
  4.31101806E-02
 -0.15485373    
 -8.74591544E-02
  0.27551192    
 -0.36546004    
  4.03515548E-02
  0.22652845    
 -0.32750428    
  0.37156320    
 -0.21562901    
 -0.25437570    
  0.13525498    
  0.42140192    
 -0.22018309    
 -0.21945532    
  0.17924930    
 -0.45271882    
  8.49925652E-02
  0.13815054    
 -0.16062337    
 -0.13786906    
  0.58778644    
 -0.24512313    
   1.3093331    
  -1.1604884    
  6.18756488E-02
  8.61780643E-02
 -0.33463821    
  0.20763864    
  0.21896860    
 -0.45918423    
  0.10668326    
  0.14389329    
 -0.16799250    
 -0.27958569    
  0.55499762    
 -0.36464238    
 -9.06536654E-02
  0.25616911    
  0.27058724    
 -0.41629925    
  0.42060015    
 -7.57592916E-02
 -4.63986676E-03
 -0.25264496    
 -0.20533825    
  0.51229542    
 -7.78424218E-02
  0.10821351    
  1.27390968E-02
 -0.21578589    
 -0.11647525    
  0.24869697    
 -0.17500837    
 -0.13431305    
  0.11778378    
  1.65298171E-02
 -0.27501243    
  0.46820432    
 -0.26101410    
  0.69021863    
 -0.49916393    
 -0.17942642    
 -0.20453188    
 -8.12245980E-02
  0.53514373    
 -7.48015642E-02
 -0.19797741    
  0.19797707    
 -0.42260206    
  0.21868834    
  1.76992845E-02
 -1.77004691E-02
  0.10714440    
  0.14417054    
 -4.25598659E-02
 -0.34911180    
  0.12233960    
  5.88405579E-02
 -4.67928909E-02
  9.69421789E-02
  2.15055589E-02
 -4.34843823E-02
  0.14937665    
 -0.20067102    
 -0.33764294    
  0.13045263    
  0.44542295    
 -0.28614667    
 -4.38933261E-02
  0.25841227    
  4.83194441E-02
  2.33105384E-02
 -0.44542363    
  0.15927677    
  0.11573650    
  5.83711229E-02
  9.81169567E-02
 -0.33553785    
  0.53024405    
 -0.43671858    
 -0.35328004    
  0.39410141    
 -0.25213042    
  0.30228111    
  5.42088831E-03
  1.60854720E-02
 -5.46576306E-02
 -5.18847778E-02
 -5.93566848E-03
  0.93982130    
 -0.95179647    
  0.10294814    
 -0.10294703    
 -0.31619745    
  0.83542138    
 -0.41627583    
 -0.18449762    
  4.47351523E-02
  0.52324796    
 -0.33573166    
  0.10794834    
  0.29924256    
 -0.15645254    
 -0.27698740    
 -0.20600383    
  8.15507993E-02
 -7.50361010E-02
  0.30058578    
 -8.00434574E-02
 -0.17609099    
  1.84612423E-02
  5.91880418E-02
 -9.01516229E-02
 -0.10605866    
  0.14310166    
 -0.21559639    
  0.16589734    
  0.18550174    
  0.66904980    
 -0.61749154    
 -0.15750666    
  0.23948066    
 -0.39854550    
  9.21698809E-02
  0.26381439    
  0.35764098    
 -0.42250219    
  7.44753703E-02
 -0.28608781    
  0.27647275    
  0.69072890    
  -1.1482505    
  0.13543877    
  0.10135340    
  3.55061963E-02
  0.13062051    
 -0.14821593    
  0.24073982    
 -0.10278077    
 -0.19895449    
  0.27342933    
  5.12935482E-02
  2.24726480E-02
 -0.25131431    
  0.74601090    
 -0.89351732    
  8.86664465E-02
 -0.13613243    
  7.36119896E-02
 -6.47335593E-03
  0.42687896    
 -0.45319578    
  0.34122348    
  7.74876624E-02
 -4.48502041E-02
   1.1287349    
  -1.1853542    
 -0.29092443    
  0.12210183    
  7.73860663E-02
 -0.24600856    
 -4.16728072E-02
  0.81014138    
 -0.52779341    
 -0.38692117    
  0.22471650    
  0.85267395    
 -0.59856826    
  0.14505020    
 -0.24770346    
 -5.41988341E-03
 -2.75495406E-02
 -8.75201672E-02
  0.16799083    
  1.02568511E-02
  5.08911954E-03
  3.00026257E-02
  0.65550178    
 -0.97149539    
  0.49584946    
 -0.25662008    
 -0.18658511    
  6.81370646E-02
  8.60130712E-02
  7.91971385E-02
 -0.37792966    
  0.26520857    
  0.13282134    
  3.90285663E-02
 -0.21243554    
  0.11712456    
  8.08517560E-02
  0.10146964    
 -0.43891224    
  0.10331812    
  9.92074162E-02
 -0.16907619    
  0.10601822    
 -0.35921478    
  0.58590245    
 -0.28141320    
 -0.16251826    
  9.79811773E-02
  7.69603178E-02
 -0.30010486    
  0.90960199    
 -0.42923623    
 -0.27742472    
 -0.12289724    
  0.41058052    
  4.97611314E-02
 -0.10212933    
  0.32332915    
 -0.47390303    
 -0.13353229    
  0.38623339    
 -0.41522062    
   1.0248811    
 -0.97469068    
   1.0261164    
 -0.67084169    
 -0.24294692    
  3.07724420E-02
  0.31900480    
 -0.55741471    
 -7.17440993E-02
  0.40270600    
  0.18599840    
 -0.30309066    
 -5.75237125E-02
  9.41125527E-02
  9.14928839E-02
  4.27880846E-02
  5.22121880E-03
 -0.14550665    
  0.23987098    
  0.27576324    
 -0.48012704    
  0.64246607    
 -0.74010336    
 -5.94225973E-02
  0.31783572    
 -0.21451701    
  0.20456745    
 -0.27443671    
  0.94738120    
 -0.62892836    
 -0.26716119    
  0.10661053    
  0.80215251    
 -0.80215198    
  0.11653411    
 -0.22314429    
 -0.23889232    
  0.44183305    
 -0.39531294    
  3.71797681E-02
  0.94365001    
  0.47142294    
  -1.0569392    
 -9.63303298E-02
  8.09067413E-02
 -0.34270856    
  0.17988469    
  0.47228733    
 -0.46620780    
  0.11980133    
  0.59136409    
 -0.83350414    
  0.20377956    
  0.21529241    
 -0.12456238    
 -0.26747862    
  1.98028032E-02
  0.37673399    
 -5.05846553E-02
 -0.20329392    
  8.31497088E-02
 -0.11844891    
  0.12375378    
 -0.15415139    
  4.82017919E-02
  1.74938887E-02
  0.61189920    
  0.32158342    
 -0.93928075    
 -6.60900772E-02
 -0.22937392    
 -1.57487486E-02
  0.46203569    
 -0.29437041    
  0.72615308    
 -0.35482067    
 -0.29387403    
  2.45418698E-02
  0.11980133    
 -3.83604206E-02
 -7.53970593E-02
  0.12445349    
 -0.21256129    
  0.38329139    
 -0.43043885    
   1.3422347    
  -1.2130219    
  0.61436635    
 -0.62656105    
  0.82245207    
 -0.76870805    
  0.39768270    
 -2.46164433E-07
 -0.40937924    
  0.13720100    
  0.29915419    
 -0.41886169    
  0.39188555    
 -0.17920233    
 -0.13486762    
 -0.22716163    
  8.98043439E-02
  0.60669374    
 -0.56464541    
 -0.10536034    
 -2.64909659E-02
  0.53338784    
 -0.19022672    
 -0.37729445    
  0.36290526    
 -0.23285316    
 -6.11575972E-03
  8.80341679E-02
 -0.14483179    
  0.15043359    
 -0.15694766    
  0.40764162    
 -5.81824705E-02
 -0.48205808    
  0.20810643    
  0.48130301    
  0.68184745    
  -1.0012389    
 -0.34787646    
  0.15519215    
  0.55961537    
 -0.35667461    
  9.25238878E-02
 -0.17214149    
  0.38123268    
 -0.27146161    
 -0.29098833    
  0.10071326    
  0.26650167    
 -9.11899433E-02
  3.94137427E-02
 -0.30228066    
  1.94189157E-02
  0.59205139    
 -0.37921682    
 -0.37988850    
 -8.70115161E-02
  0.12419113    
  0.56895709    
 -0.35903898    
  6.82272960E-10
  0.16340637    
  1.00005176E-02
  4.96331975E-03
 -0.13211764    
  5.63458493E-03
  0.10648429    
 -6.79103509E-02
  0.14093670    
  9.40288231E-02
 -0.39272699    
  0.52839184    
 -0.42050371    
 -0.26520988    
  0.21868834    
 -0.57008642    
  0.86222333    
 -0.15341012    
  0.33573154    
 -0.54856509    
  0.14310159    
  0.38299254    
 -0.25782937    
 -5.02627455E-02
  6.48604259E-02
 -0.13422225    
  0.49859661    
 -0.71348649    
 -0.13157620    
  0.27786851    
 -7.36522675E-02
  0.23705928    
 -0.10591859    
 -0.31218866    
  0.56288224    
  0.83856416    
 -0.33910754    
 -0.62432981    
 -0.16571195    
  6.74414933E-02
 -0.23132876    
  0.41455686    
  0.13917148    
 -0.20945852    
 -0.64574468    
  8.85527059E-02
  0.29821900    
  0.35163063    
 -0.10732860    
 -0.18330725    
 -6.09951019E-02
 -3.19524445E-02
  6.47263136E-03
 -1.95444170E-02
 -8.94068107E-02
  0.10247784    
 -0.18492217    
  0.27193284    
 -3.02133132E-02
 -0.16649579    
 -1.45981759E-02
  0.30770180    
  0.71188909    
 -0.89529341    
 -0.30075356    
  0.13133684    
  9.53110307E-02
  0.14310166    
  0.27395132    
 -0.24409916    
 -6.06253892E-02
  0.14518285    
 -1.08691789E-02
 -4.47000898E-02
  0.55224144    
 -0.64812404    
 -0.14164978    
  0.83164757    
 -0.81014204    
  3.48471068E-02
  0.18687664    
  0.45353344    
 -0.18593796    
 -0.37548518    
 -0.12812138    
  0.21302013    
 -0.22751281    
  0.51374125    
 -0.24633576    
 -0.34319833    
  0.36529952    
 -0.34195083    
  0.36357391    
  0.12547852    
 -0.19753182    
 -0.20322879    
  1.39859673E-02
  0.52735496    
 -0.61436653    
  0.19860250    
  0.77938175    
 -0.69600022    
  0.65825951    
 -0.65256262    
  0.31015518    
 -0.11934634    
 -0.30504572    
  0.19077747    
 -6.52397051E-02
  0.91404140    
  -1.0785452    
  0.13021423    
  0.19004396    
 -0.20763935    
  0.71364594    
 -0.93827027    
 -0.10125414    
  0.19319105    
  0.47925171    
 -0.59366184    
  0.52437001    
 -0.35092530    
  1.26578128E-02
  0.23440117    
 -0.31287155    
  0.22450341    
 -0.10294703    
  0.23034568    
 -0.42235261    
  0.16761471    
  0.19560741    
 -0.34156224    
  0.34662539    
 -0.39791790    
  0.46623799    
 -0.13083947    
 -0.38946515    
  0.55278927    
 -0.26510867    
  2.35300492E-02
  8.36139023E-02
 -0.10120987    
 -7.36522675E-02
 -0.14359029    
  0.31309196    
  0.53630465    
 -0.28978068    
 -0.21477602    
  0.71631455    
 -0.70081013    
 -0.14310081    
  0.34656525    
 -0.19834858    
  0.10178216    
 -6.66909367E-02
  4.91373893E-03
 -2.48149000E-02
 -0.15750666    
  0.64494485    
 -0.23556638    
 -0.52789807    
  1.31583316E-02
  9.35251340E-02
  0.25593284    
  0.10904072    
  0.10204919    
 -0.54756176    
  0.17693156    
  5.77591322E-02
 -0.14231651    
  0.10594909    
 -0.37421173    
   1.0213431    
 -0.46392763    
 -7.30912164E-02
 -0.14237146    
 -0.10962051    
 -2.46933363E-02
 -0.17733455    
  0.16475430    
  6.73036650E-02
  0.14821625    
 -0.14231651    
 -0.22314294    
  0.22314329    
  0.16750686    
 -0.13282163    
 -5.24909310E-02
  0.16520999    
 -0.14740559    
  0.35726324    
 -0.13176885    
 -0.40546572    
  0.54134119    
  0.90308952    
  -1.3250843    
 -0.13353229    
 -0.10536092    
  0.28171113    
 -0.13438679    
  0.52578199    
 -0.49875230    
  0.14841914    
  2.83309631E-02
  0.21077771    
 -7.02868700E-02
 -0.19207798    
 -8.59416276E-02
  0.38822356    
 -0.39465404    
  0.49783820    
 -0.14763573    
 -0.12062809    
  0.60193151    
 -0.53739226    
  0.19979607    
 -0.20945852    
 -0.16882168    
 -0.21029551    
  0.44486794    
 -6.57517612E-02
  0.76794875    
  -1.3336512    
  0.41961041    
 -0.27650940    
 -3.00776083E-02
  0.76671010    
 -0.61802644    
 -0.13353141    
  5.12923859E-02
   1.0063926    
 -0.75507742    
 -0.37267610    
  0.11419217    
 -0.18954106    
  7.53486231E-02
  7.75577202E-02
  0.37515965    
  0.21593849    
 -0.30155149    
  5.96375018E-02
 -7.49934998E-07
 -0.29826429    
  3.48471068E-02
  0.34426916    
 -0.30399549    
  0.19647615    
  0.48008808    
 -0.86416209    
  0.38407472    
  7.79617727E-02
 -0.35667586    
  0.17635067    
  0.27107739    
 -0.24157770    
  1.15599893E-02
 -5.76289324E-03
  0.75750524    
 -0.40546492    
 -0.68505085    
  0.48798671    
 -4.96233860E-03
  0.20608370    
 -0.54654282    
  0.62814230    
 -0.58035100    
  0.21511149    
 -0.22179967    
  0.12595242    
  0.25459671    
 -0.20271070    
  0.60511386    
 -0.66890430    
  0.31572843    
 -0.30382323    
  9.58480835E-02
  0.24231356    
  0.31883726    
 -0.92708492    
  0.56953341    
 -8.70121419E-02
 -0.23638803    
 -0.15718575    
  0.44940361    
 -6.06242418E-02
 -9.57905278E-02
  0.30732876    
 -0.31263480    
 -0.16753833    
  3.09614502E-02
 -5.64411543E-02
 -0.16822797    
 -0.13899818    
  0.24053445    
 -4.94793653E-02
  0.34574577    
 -0.10821350    
  9.39647862E-08
  0.29053506    
 -0.47858819    
  0.79470742    
 -0.70253748    
  0.21936363    
 -0.20686261    
 -6.23129308E-03
  6.64894506E-02
  8.40832815E-02
  0.79527682    
  -1.0442904    
  0.24901307    
 -0.24901372    
 -4.22600508E-02
  0.23031215    
  0.11332903    
 -0.25423399    
  0.15790384    
 -8.80328491E-02
  0.30441332    
   1.0554627    
  -1.0691296    
  0.16068213    
 -0.33024144    
 -0.25209025    
 -0.11081412    
 -8.98568705E-02
  0.32542172    
 -7.24159463E-07
  7.14580938E-02
  0.11905973    
 -0.39531294    
  0.14107877    
  0.27942482    
 -0.19735868    
  0.24591331    
  6.70999896E-07
  0.21648665    
 -0.12160745    
 -8.07623044E-02
 -0.18982597    
 -7.02035055E-02
  0.26469305    
  7.17797801E-02
 -0.12429801    
 -0.15333396    
  9.39647862E-08
  0.13851938    
 -2.01011486E-02
  0.24224952    
 -0.41346416    
 -9.47084948E-02
 -0.14208268    
  7.35624731E-02
   1.2145547    
  -1.0881417    
  0.40962338    
 -0.46751764    
  0.72251272    
 -0.49804538    
  0.69314724    
 -0.95128721    
  0.42803991    
 -0.31789541    
  0.23896839    
  0.18070962    
 -2.44906731E-02
 -0.64475030    
  0.36529952    
 -0.13431305    
  0.35417199    
 -0.37309918    
 -5.90336993E-02
  0.23922907    
 -0.10654324    
 -0.25470161    
  0.72692186    
 -0.80632848    
  0.53692800    
 -0.15656875    
 -0.30095264    
  0.38749298    
  6.51855841E-02
 -0.43752706    
 -0.12817577    
  0.55103248    
  0.42013496    
 -0.56855524    
 -2.31226943E-02
 -0.24382427    
  0.41536656    
 -0.21334036    
 -6.29146919E-02
  0.42263320    
 -0.13657537    
  5.22691272E-02
  4.52563725E-02
 -6.39478639E-02
 -0.27518189    
 -0.17613028    
  0.13815054    
  0.36374682    
 -0.31957611    
  3.03966906E-02
  4.67922613E-02
 -7.71903023E-02
  0.21570896    
 -0.10480841    
 -0.30065781    
  0.38536397    
 -0.10141942    
 -0.17114748    
  0.56531405    
 -0.53252381    
  0.30843371    
 -4.75053443E-03
 -0.10535995    
  5.27625158E-03
  0.12825510    
 -6.70101643E-02
 -0.12648334    
 -6.37904480E-02
  0.10775303    
  0.16332453    
 -0.14204843    
 -0.21007231    
  1.29042109E-02
 -6.43072836E-03
 -0.23124105    
  0.39730227    
 -0.13431305    
 -0.16251826    
  0.12429687    
  3.19509953E-02
  0.87126678    
 -0.79267722    
  0.19961312    
 -0.13217154    
 -0.30966166    
  0.33647284    
 -0.11184831    
  0.24999809    
 -0.37595037    
  0.14354771    
 -5.98988272E-02
 -0.41476703    
  0.72533470    
 -0.54613221    
  0.30126214    
  0.29344538    
 -0.17888013    
 -0.16191188    
  0.23159294    
 -0.22554936    
 -3.68147418E-02
  0.47778535    
 -0.27996013    
 -0.31015405    
  0.34046075    
  2.94136219E-02
 -0.42744470    
  0.16989836    
 -0.16251826    
  0.12429687    
  0.28605750    
 -0.12451348    
 -0.14864020    
 -0.14458190    
  0.42260107    
 -0.35114324    
  0.69314682    
 -0.57613027    
 -2.48465408E-02
  0.15684265    
 -0.20846730    
  7.64708593E-02
  0.19451763    
 -5.71586303E-02
 -4.37223800E-02
 -0.34319833    
  0.25567847    
  0.10962025    
  4.80084978E-02
 -0.42121390    
  0.47198632    
  1.47424806E-02
  0.21037975    
 -0.77121609    
  8.98565352E-02
  0.56850457    
 -4.43477556E-03
 -0.25704589    
  0.10880201    
  0.25360307    
 -0.56563443    
  0.15616164    
  0.42927545    
 -0.24294594    
 -0.40796828    
  0.46150967    
 -5.85530251E-02
 -0.53971452    
  0.44490632    
 -0.19455008    
  0.22716206    
 -0.29663491    
  0.15927677    
  0.13735820    
 -0.10120987    
  0.26826477    
 -0.20520508    
 -0.22314380    
   1.2840154    
  -1.2566167    
  3.32258716E-02
  0.28276846    
  0.10289424    
 -0.32234970    
  0.19955494    
 -5.15572503E-02
 -0.40546554    
  0.37320474    
  0.29177243    
 -0.37135947    
 -0.13946533    
  0.25659075    
 -7.49934998E-07
 -1.05827199E-02
 -0.24600856    
  0.15706147    
  9.95288193E-02
  0.48307535    
 -0.39256138    
  0.17185055    
 -0.52578133    
  0.29959714    
 -0.29277036    
 -6.82554627E-03
  0.12233960    
  0.26933363    
 -0.44802403    
  0.75632638    
 -0.28541622    
 -8.00429583E-02
 -9.85174999E-03
  0.15131818    
 -0.25009885    
  0.76686436    
  -1.0418773    
  0.13442974    
 -6.49572015E-02
  0.53338784    
 -0.47474021    
  3.11555937E-02
  0.42370272    
 -0.36416057    
 -0.13601229    
   1.2229962    
  -1.3058021    
 -7.46614411E-02
  0.49204639    
  0.26127025    
 -0.38201973    
 -0.10120987    
 -8.00418854E-02
   1.0900286    
  -1.1029328    
 -0.13167854    
 -0.13459077    
  0.36511353    
  0.44015089    
 -0.45198601    
  3.50904875E-02
  0.35839763    
 -0.50681692    
 -0.15082288    
  0.14413457    
  0.16653699    
  2.80125327E-02
  0.39248985    
 -0.67833149    
   1.1156232    
 -0.75527900    
  0.48274222    
 -0.40863466    
 -0.27193442    
  0.19782567    
 -0.13720138    
 -0.12516244    
  0.18232226    
  0.14458157    
  0.33234248    
 -0.55789220    
  0.55789274    
 -0.49373090    
 -0.13272448    
  0.40761298    
 -0.17803895    
  0.60193151    
 -0.63848937    
 -0.39225453    
  0.58953506    
 -0.21878602    
 -0.14603212    
 -0.21687371    
  6.79514334E-02
 -6.79504648E-02
  0.20421623    
  0.58210915    
 -0.11689351    
 -0.73396939    
  0.53551847    
  0.54910767    
 -0.74815470    
  0.12831025    
 -0.24163738    
  6.45377561E-02
  0.22314382    
 -0.26136565    
  0.19948868    
 -9.47787091E-02
  0.77722996    
 -0.92168170    
   1.2053231    
  -1.2189286    
  0.12233960    
 -0.26966402    
  2.35305130E-02
  0.27598575    
  0.30661932    
 -0.24946013    
  1.10500045E-02
 -0.20679453    
  0.38268456    
  0.32721278    
 -0.68983096    
  0.18672706    
  0.17127249    
  6.71393871E-02
 -0.12429801    
 -0.33451301    
  0.83647668    
 -0.47774941    
 -0.45953256    
  0.51536161    
 -0.38752663    
  0.31237483    
  2.40975879E-02
  0.26602086    
 -0.33501312    
  0.38484606    
 -0.76512122    
  0.13911191    
 -5.33456355E-02
  3.46710323E-07
  0.21488987    
 -0.34646660    
  0.25391603    
  0.22677307    
 -0.32208276    
  0.18786120    
  4.85262387E-02
  0.12825510    
 -0.38484502    
  0.99852836    
  -1.0122285    
 -0.24934661    
  0.61971980    
  0.42744359    
 -0.56506491    
 -0.24664062    
  0.25751206    
 -0.13276020    
 -9.71629694E-02
  0.19135179    
  0.11653411    
 -0.12783408    
 -0.34216949    
  0.29564932    
 -0.18949027    
  0.10247784    
  0.23604684    
 -0.13133629    
 -1.17648002E-02
  0.83110619    
 -0.12327520    
 -0.66724718    
 -0.11423753    
 -6.38897019E-03
 -1.29042696E-02
  0.31963447    
  7.71359131E-02
 -0.11560226    
 -0.18822128    
  0.30382347    
 -0.17622735    
 -0.16989973    
  0.63271546    
 -0.48920336    
 -0.31845307    
  0.24639960    
 -0.21741374    
  0.36662585    
  0.84233534    
  -1.2379472    
 -0.21217470    
  0.56220984    
 -5.86833581E-02
  0.33332750    
 -0.23402898    
 -0.13851888    
  0.14348230    
  0.46005309    
 -0.46005273    
  5.82759071E-07
 -0.44073236    
  0.52609336    
  8.28364193E-02
  0.50242180    
  -1.0021528    
  0.79781735    
 -0.81170607    
  1.38883293E-02
  0.17076027    
 -4.76288535E-02
  3.00323106E-02
  0.32542229    
  0.14679804    
 -0.48412576    
  0.22433971    
  0.11298674    
 -5.26429079E-02
 -0.12456238    
 -0.35086027    
  0.21440955    
  0.17154285    
 -0.37873226    
  0.31254941    
 -2.66673919E-02
 -0.31508175    
  0.28211150    
 -0.25291207    
  8.94067809E-02
  0.55584925    
 -0.31703961    
  3.56274024E-02
 -0.32850432    
  0.48122478    
 -0.16277063    
  5.88405915E-02
 -0.10008422    
 -4.30171825E-02
 -2.22223122E-02
  2.77031586E-02
 -1.65285505E-02
  0.78592849    
 -0.75852913    
 -0.33755413    
 -5.44874072E-02
 -2.42931433E-02
  0.67661810    
 -0.40546581    
  0.34092641    
 -0.62860888    
  0.89608842    
 -0.76359808    
  0.47364691    
 -0.33738109    
  0.15324084    
 -0.12189049    
  5.40668890E-02
   1.2144439    
 -0.79542565    
 -6.35134056E-02
 -0.20890045    
 -0.28432003    
  0.52944344    
 -0.38009712    
  0.40739039    
 -0.46081603    
 -0.20202717    
  0.47279873    
 -0.10794777    
 -0.21283336    
 -4.59090322E-02
  5.23001514E-02
  0.14225070    
  0.14383645    
 -0.40069276    
  0.36166292    
  0.24187224    
 -0.24187209    
  0.16896574    
 -0.24116229    
 -7.20541403E-02
  0.22084157    
  0.26554915    
 -0.50964868    
  6.26980513E-02
  0.42552036    
 -9.45883542E-02
  0.14732459    
  0.17831789    
 -8.63286201E-03
 -0.72844571    
  5.96927758E-03
  0.31845382    
 -0.10008422    
  6.48376271E-02
 -0.13417231    
 -0.15500648    
 -5.53996637E-02
  0.23071003    
 -0.14581080    
  4.54631113E-02
 -1.11725144E-02
 -0.21893801    
  0.27890298    
 -0.19189020    
  0.33921519    
 -0.37179241    
  8.25858191E-02
  4.76276018E-02
  7.28621781E-02
 -0.30770031    
  8.45572576E-02
  0.45382580    
 -0.40118158    
 -2.59753298E-02
  0.28932586    
  0.43936676    
 -0.50554931    
  2.08332185E-02
 -0.18026248    
  0.42985654    
  0.81048387    
  -1.2465323    
 -0.22159193    
   1.0123053    
 -0.45601758    
 -0.35350624    
  3.11555937E-02
  2.42428910E-02
  0.10236286    
  0.14093670    
  0.32568300    
 -0.32568282    
 -0.44863665    
  0.95946282    
  8.63064975E-02
 -0.77103847    
 -0.13752894    
  0.45953265    
 -7.56661445E-02
  3.43382247E-02
 -0.38665572    
  0.26570320    
 -6.39037266E-02
  0.18485644    
 -0.45078078    
  0.30083990    
 -0.18232185    
 -1.78054124E-02
 -1.20475376E-02
  7.58388489E-02
 -0.10037912    
 -3.79791111E-02
  0.42884558    
  0.42488289    
  -1.0688393    
  0.34783629    
  0.18043737    
  0.21175849    
 -0.16117254    
 -0.53197467    
  0.91476327    
 -0.63666785    
 -5.95409535E-02
  0.14269115    
 -0.23922984    
  0.29609284    
 -0.30969781    
  0.16968571    
  0.12482337    
 -0.22186820    
  0.21675365    
 -0.22957428    
  0.75263232    
 -0.65439445    
  0.15164158    
  0.39705497    
 -0.60895503    
  0.16561891    
 -0.11122588    
  0.27137342    
 -0.14448152    
 -3.69433984E-02
 -0.21511060    
  0.17114902    
 -0.24730982    
  0.24167614    
 -4.03515920E-02
  0.22078864    
 -0.52030480    
  0.31701043    
  0.89879781    
 -0.71455073    
 -9.57905278E-02
 -1.60002224E-02
 -0.24213964    
  2.03403123E-02
 -7.66919330E-02
  0.34574577    
 -0.29626665    
  0.10467064    
  0.21691324    
 -8.33814144E-02
  0.20116445    
 -0.10783212    
  3.40658277E-02
 -0.16054994    
  7.57111236E-02
  5.07728755E-02
 -0.27131593    
  0.16705422    
 -5.07142879E-02
   1.0928152    
 -0.94280142    
  0.28768197    
 -0.34923944    
  4.14567478E-02
  7.80887902E-02
  0.89253652    
 -0.97571385    
 -0.10196464    
  6.02915660E-02
  3.14152911E-02
 -6.38512745E-02
 -4.49521877E-02
 -0.11562999    
  0.17151088    
   1.0729229    
  -1.2380017    
  2.53170896E-02
  0.14518285    
  0.16871533    
 -0.35212001    
  7.50360936E-02
  0.14550681    
 -0.18232229    
  0.15057302    
  2.12766510E-02
 -0.11712531    
  0.15330505    
  0.88011080    
  -1.2288411    
  2.13525817E-02
  0.29119620    
 -7.65407458E-02
 -0.10158037    
  0.20921081    
  0.12456353    
 -0.19867051    
  0.19415686    
 -0.53835022    
  0.43349269    
 -0.28266877    
  0.28768229    
  6.29751682E-02
 -0.40546572    
 -8.06299672E-02
  0.36655030    
  0.32277352    
 -0.39403710    
  0.28483704    
 -0.39272699    
  7.32030943E-02
 -2.38097459E-02
 -0.29980379    
  1.61300823E-02
  0.43437651    
 -0.25205418    
  0.32690310    
  0.13473259    
 -0.27377415    
  0.31895584    
 -0.25476268    
  9.86023322E-02
  0.68371332    
 -0.98241121    
  0.27973843    
  9.52451956E-03
 -0.24591188    
  0.12516288    
 -0.26129556    
  0.41468215    
 -0.11149558    
 -0.19159515    
  0.17086984    
 -0.29644695    
 -8.82917866E-02
  4.51210625E-02
  7.77785406E-02
  0.16285981    
  0.17942694    
 -0.20282005    
   1.0946598    
  -1.2478255    
  0.52859795    
 -0.29584491    
  0.41091496    
 -0.43861654    
  4.93248627E-02
  0.14417054    
 -0.44080472    
  0.60678941    
 -0.67372823    
  0.69698608    
 -0.32277283    
 -3.22603695E-02
 -5.61937727E-02
 -0.27048990    
  0.29898244    
  3.31524536E-02
 -0.42744425    
  0.38299158    
  3.90026756E-02
  7.87816644E-02
 -0.16430394    
  0.14903550    
 -6.35128766E-02
 -0.14058250    
 -0.20136887    
  0.21386991    
  1.84612423E-02
 -0.10265430    
 -6.99578747E-02
  0.45264313    
  4.50529866E-02
 -5.89749329E-02
  0.43311697    
 -0.56265134    
 -0.23922984    
  0.31105599    
 -0.10977115    
 -0.47110993    
  0.35401660    
  0.24160577    
 -3.98062207E-02
  8.27713311E-02
 -2.84375679E-02
 -9.57905278E-02
 -8.84546787E-02
  0.19856718    
  8.62214118E-02
 -0.40764117    
 -8.16781893E-02
  0.44940361    
 -0.17241585    
  0.16788119    
 -0.45198604    
 -9.74549577E-02
  0.56745940    
 -0.53644896    
  0.36124405    
  0.33950740    
 -0.19605225    
 -0.17589046    
  0.22094366    
 -0.44821709    
  0.22727311    
 -0.22039965    
  0.39167249    
  0.59853148    
  4.96381074E-02
 -0.68111414    
 -0.37252122    
  0.33349204    
  8.11905041E-02
 -2.32024975E-02
  0.59454477    
 -0.71408981    
 -8.26925784E-02
 -4.10621949E-02
  1.19049465E-02
  0.32542229    
 -0.12744531    
 -0.29092443    
   1.3104362    
  -1.4129155    
   1.1246488    
 -0.54973453    
 -0.43421525    
 -0.11232830    
  0.35527512    
 -0.44292289    
  0.48609528    
 -6.79870918E-02
  0.29019195    
 -0.70069462    
  0.32668477    
 -3.33361067E-02
  0.17570905    
 -0.14237146    
 -0.12808174    
 -0.24512289    
  0.32277253    
 -0.33877453    
  0.50759429    
  0.11886085    
 -0.51948303    
 -0.11506967    
 -0.17745627    
  0.82910264    
 -8.39350000E-02
  0.20359944    
 -5.40671647E-02
 -0.35327908    
  0.15656881    
  0.13111283    
 -0.54385018    
  0.31112745    
 -1.07519533E-02
  0.22638115    
 -0.57154030    
 -1.49441846E-07
  0.50469953    
  1.82661843E-02
 -0.45652115    
 -7.41071030E-02
  0.32542312    
 -9.30912346E-02
 -3.72723006E-02
  0.36675072    
 -5.40665127E-02
 -0.21049237    
  8.22373405E-02
  0.17792627    
  0.44716769    
 -0.39984712    
 -0.35427761    
  0.11311459    
 -0.12516235    
 -2.45410949E-02
 -0.17613028    
  0.49288878    
 -0.41455567    
  0.83647668    
 -0.54708344    
  0.29915419    
 -0.36266738    
  1.08705126E-02
 -0.15776172    
  0.18967915    
 -0.31063190    
  0.10821445    
   1.2211322    
  -1.1293252    
  1.16288308E-02
  0.14001349    
 -0.40295571    
  0.61090940    
  3.21315639E-02
 -0.36860344    
 -4.08228897E-02
  0.19415574    
  7.09511712E-02
 -4.57628584E-03
  3.60397510E-02
 -0.25574893    
 -0.12783423    
  0.25131515    
  0.22516139    
 -0.57178718    
 -5.12933061E-02
  1.49249705E-02
  0.18847594    
 -1.23457778E-02
  0.22686388    
  0.47555792    
 -0.72123104    
 -6.53829500E-02
 -6.77885721E-03
  0.76846874    
 -0.13128042    
 -0.50962800    
  0.40346742    
 -0.26918671    
 -0.17710033    
  0.24783635    
 -0.27315316    
 -0.12260161    
  7.21998513E-03
  0.54199010    
 -0.25610691    
  0.35179791    
 -0.58854705    
  4.02740128E-02
 -8.94068107E-02
  0.31780034    
 -0.11061016    
 -0.14445141    
 -1.36052584E-02
  0.22588001    
  8.88314843E-02
 -0.37106299    
  0.33543655    
 -3.69433984E-02
 -0.35054952    
  0.16822800    
  0.18232173    
  0.36524028    
 -0.34396371    
 -0.21658590    
  0.34020063    
 -0.20585197    
  0.10307131    
 -0.12619486    
  8.94448385E-02
 -0.56766915    
  0.53505743    
 -0.24973731    
  0.39357361    
 -8.48396495E-02
 -0.42918089    
  0.52827340    
 -0.35937417    
 -9.93730053E-02
  0.19591084    
  0.77271795    
  0.23609076    
 -0.99056983    
 -0.10804086    
  0.28935879    
 -0.22440119    
  0.75709575    
 -0.61106414    
  0.39819261    
  0.24765804    
 -0.73088753    
  0.13279152    
  0.16665559    
  0.41129604    
 -0.72865295    
  0.66256326    
 -0.73112631    
  0.16606158    
  8.38189721E-02
 -0.36605042    
 -0.30228165    
  0.42488402    
  8.51009133E-07
  0.22314347    
 -9.68495160E-02
 -0.46661922    
  0.52157819    
  0.11599899    
  0.33647260    
 -0.40037593    
 -0.23334691    
  0.21800126    
  2.54469756E-02
 -0.19343920    
  0.10414044    
 -0.25524691    
  0.39834771    
 -0.21720877    
  0.11712456    
 -0.26341704    
  0.18687664    
  0.54654336    
 -0.77538615    
  0.40069109    
  0.53819865    
 -0.46888641    
 -0.64947271    
  0.23503819    
  0.58628452    
 -0.77131230    
  0.76376498    
 -0.34484071    
 -7.78162405E-02
  0.24487188    
  8.24764967E-02
 -0.64435738    
  8.36997330E-02
 -0.12419055    
  0.11686500    
  0.57628316    
  0.19123492    
 -0.64973450    
  0.59357947    
 -0.39827067    
  6.25211596E-02
 -0.12921254    
 -3.50921936E-02
  0.47815517    
 -0.21762340    
  0.33253232    
 -0.44917044    
  4.04101238E-02
 -0.16077365    
 -0.24222037    
  3.63667868E-02
  0.34156138    
 -9.02461708E-02
 -0.21622394    
  0.20505059    
  0.18885504    
 -9.76385549E-02
  0.16508000    
 -0.15996432    
  8.31778795E-02
  0.19553602    
 -0.50697118    
  0.11493005    
 -2.89877914E-02
  8.99483413E-02
  6.75584674E-02
  1.00005176E-02
 -0.25987968    
 -1.95444170E-02
 -0.10389885    
  0.39813879    
  0.21130913    
 -0.11332890    
  0.50010186    
 -0.76290971    
  0.22198752    
 -0.14953160    
  4.21106182E-02
  0.82796675    
 -0.88633788    
 -0.29683059    
  0.19329138    
 -9.53094512E-02
  3.27899419E-02
  0.47000331    
  8.86904448E-02
 -0.26940027    
  6.54447153E-02
 -0.52296555    
  0.21239838    
 -0.19724728    
   1.2602539    
 -0.84729749    
  2.45708637E-02
 -8.08528587E-02
 -2.66673919E-02
  0.20459446    
 -0.36235589    
  0.26528072    
 -0.29092443    
 -7.41071254E-02
  0.14914414    
 -4.93937060E-02
  0.23572254    
 -8.33814144E-02
 -0.19765642    
 -9.00254175E-02
  1.43878013E-02
  0.27871424    
 -0.19647518    
 -0.18759902    
  0.29951623    
  0.44015089    
 -0.28264397    
 -0.30969781    
  0.16968571    
 -0.30910417    
  0.28571159    
 -0.18113899    
  0.72456342    
 -0.61707675    
  8.54174420E-02
  0.33897564    
 -5.56885786E-02
 -0.54214829    
  0.66237527    
  3.89837450E-03
 -0.62909448    
  4.98321280E-02
  0.27721000    
  3.61797474E-02
 -0.50407976    
  0.31462717    
  0.16894008    
 -0.29984471    
  0.63186640    
 -0.34768808    
 -0.34174994    
  0.23052344    
  0.23484008    
 -0.29546493    
  0.12332272    
 -0.14225058    
  3.75048444E-02
  0.27222490    
 -0.23607726    
 -0.18113899    
  7.06657209E-03
  0.53311098    
 -0.23144308    
 -9.27093327E-02
  5.69734443E-03
 -2.88207345E-02
  6.78231344E-02
 -0.24664062    
  0.21330544    
  6.02915660E-02
 -0.20600383    
 -0.11778239    
  0.18109579    
  0.27688837    
 -0.41481155    
  0.12557730    
  0.18128587    
 -9.22069177E-02
  6.59573227E-02
 -0.20600383    
 -4.68309335E-02
  0.60364187    
 -0.48130238    
  0.23159294    
  0.54019773    
 -0.82787895    
  2.53170896E-02
  0.38014722    
 -0.52806669    
  0.27675316    
  0.16663191    
  4.54621837E-02
 -0.28030220    
  0.14740531    
  0.12396815    
 -4.58792262E-02
  0.15213621    
 -0.50279266    
  0.34122348    
 -0.35464600    
 -8.45567212E-02
  6.40780553E-02
  6.66915178E-02
  0.28445071    
 -0.19797741    
  1.17645273E-02
  6.23433255E-02
  0.62199324    
 -0.67270774    
  0.11970786    
 -7.45030195E-02
 -5.53946663E-03
  0.54683566    
 -0.56930965    
  0.17662360    
  0.38946447    
 -0.52163631    
 -0.20429972    
  4.56111394E-02
  0.22695796    
  6.39038384E-02
  0.30888471    
 -0.32327321    
 -0.42744470    
  0.53280479    
 -0.33821368    
 -5.64411543E-02
  0.12136097    
  7.16553703E-02
 -0.11247890    
  0.12831025    
  0.38251576    
 -0.80647510    
 -2.42931433E-02
 -0.15963030    
  0.59735668    
 -0.27193397    
  0.22868325    
  0.83698410    
  -1.0587486    
  4.71469164E-02
 -7.51207694E-02
  0.33950791    
 -0.10088078    
  1.66210700E-02
 -0.10414103    
  4.17968370E-02
  1.73909310E-02
 -0.18924220    
  0.27193427    
 -0.29298729    
  0.41253266    
  5.03543541E-02
 -0.41443396    
  0.28090271    
 -0.10196464    
  0.11211804    
 -0.39042774    
  0.32251683    
 -5.41988341E-03
  3.20875309E-02
 -0.20359877    
  0.23977870    
  6.86550438E-02
 -0.57273418    
 -8.43953341E-03
  0.32306603    
  0.22436954    
 -0.37647849    
  0.10178287    
  0.31316203    
 -4.33799066E-02
  2.91275289E-02
 -0.32505494    
  5.16238324E-02
  0.53321499    
 -0.29881349    
  0.11279527    
 -0.30411163    
 -0.12155443    
  0.38020602    
 -0.26469177    
  0.22677307    
 -0.28929353    
  0.18232173    
 -0.22179967    
  0.59076470    
 -0.53211725    
  0.10788823    
 -6.45377487E-02
  0.28312567    
  0.22405665    
 -0.20148155    
 -0.28174734    
 -8.00418854E-02
  0.17589082    
  0.17241687    
 -0.24487031    
  0.18424681    
 -0.28129163    
 -0.19643338    
  0.27008632    
  0.24073982    
  0.10163265    
 -0.48183727    
  5.29927202E-02
 -0.26430112    
  0.13353205    
  0.87730569    
 -0.80635321    
  2.70293839E-02
  7.10500160E-07
  0.43610168    
 -0.17888013    
 -0.20526400    
  0.41386890    
 -0.42021710    
  0.19602840    
  0.61984432    
 -0.63567644    
  8.16777423E-02
 -0.40546447    
 -6.84674159E-02
   1.0611748    
 -0.29955962    
 -0.19863012    
 -0.39653572    
  0.43178248    
 -9.05589163E-02
 -0.20436411    
  0.64246607    
 -0.74010336    
 -0.12987433    
  0.39322546    
 -4.93771676E-03
  0.13846932    
 -0.23725072    
 -6.19921125E-02
  0.32477620    
  2.48975847E-02
 -0.41576385    
 -0.13264464    
  0.73482019    
 -0.53608572    
  0.74414968    
 -0.60337645    
 -0.27763095    
  0.13685870    
 -0.28768203    
  0.36593440    
  2.12766510E-02
  0.75686282    
 -0.92248267    
  6.60896450E-02
 -5.83121506E-03
 -2.96748038E-02
 -0.15616135    
  0.17997107    
  0.55456132    
 -0.68641245    
  1.33330179E-02
  0.17010643    
  0.17390676    
 -4.31724861E-02
  0.85982388    
 -0.73552632    
 -0.68024433    
  0.96141094    
 -0.32542160    
 -0.28617394    
  0.93301767    
  -1.1105316    
  0.14069919    
  0.59470677    
 -0.43877256    
 -4.93242629E-02
  0.20271192    
 -0.30309066    
 -0.13264464    
  0.49797711    
  0.28660354    
  2.87100133E-02
 -0.65610510    
  0.58102971    
 -0.54531211    
  0.16660473    
  0.63715327    
 -0.21532121    
 -0.58843654    
 -0.18583706    
  0.36229262    
  0.14994019    
 -0.60052484    
  9.53110307E-02
 -7.01811910E-03
  0.11934600    
  0.40129018    
 -0.41386944    
  4.93936613E-02
  0.10836882    
  0.15954098    
 -0.30472425    
 -5.78944758E-02
  0.17010643    
  5.43617755E-02
 -0.10594888    
 -4.82028276E-02
  0.21570896    
  0.19795363    
 -0.14467107    
 -0.35263932    
  3.30054127E-02
  0.55775839    
 -0.42992532    
  0.11841784    
 -0.55581659    
  0.26982433    
  5.26445881E-02
 -0.10109626    
 -2.15055104E-02
  0.28768227    
  0.11778279    
 -4.95150015E-02
 -2.05135029E-02
 -0.16893955    
  0.47459459    
 -0.23080602    
  1.43207088E-02
 -0.35464600    
  0.14445101    
  0.82191533    
 -0.44612646    
 -0.30251697    
 -0.21098879    
  8.36493298E-02
 -0.22006108    
  0.64589393    
 -0.46357188    
  8.59421641E-02
  0.21130912    
 -0.18805304    
 -0.15510829    
  0.25874394    
 -4.77542505E-02
 -0.13353136    
  1.47653356E-08
  0.10598184    
  3.83610278E-02
  0.43721408    
 -0.65232444    
 -0.25704503    
  0.66250998    
 -0.22871415    
  1.11107398E-02
  3.79442684E-02
  0.16623624    
 -0.35925210    
  0.51340312    
 -0.35282117    
  1.09293144E-02
  1.08110560E-02
 -0.11980039    
 -0.29376146    
  0.10047113    
 -1.48156071E-02
  0.65898836    
 -0.40933400    
 -7.23213851E-02
  0.26236463    
  5.60897365E-02
 -0.19513103    
  8.97707418E-02
  3.96087952E-02
 -8.08528587E-02
  0.24191400    
 -0.16106191    
 -0.51569211    
  0.23767243    
  0.45140257    
 -0.46430647    
  0.35211852    
 -1.37925949E-02
  3.18934880E-02
 -0.26550850    
  0.29205868    
 -0.48496222    
  0.25524697    
  6.38506114E-02
 -0.49717417    
  0.61838651    
  0.28768197    
 -0.36354744    
 -0.30925900    
 -1.35129141E-02
  0.36615458    
  0.65957057    
 -0.81215036    
 -0.20679453    
  4.62130085E-02
 -0.15307599    
  0.15307614    
 -2.61457507E-02
  0.22974350    
   1.2662060    
  -1.6611996    
  5.32438643E-02
  0.74721462    
 -0.57731611    
  6.64894506E-02
  0.50024384    
 -0.41616026    
  0.34640712    
 -0.34104568    
  0.14878823    
  6.68396801E-02
 -0.61842293    
  0.18896560    
 -5.44342883E-02
  0.36016557    
 -0.13562378    
  0.15972181    
 -1.92317106E-02
  0.37256777    
 -0.53565753    
 -8.96128640E-02
  0.56673360    
 -0.47142377    
  0.26323822    
 -0.55092025    
  0.21706372    
 -0.17988476    
  0.32704237    
  0.11426850    
  3.50955133E-07
 -0.29869807    
  6.13679960E-02
 -0.14035697    
 -0.14732517    
 -0.14493415    
  0.86933416    
 -0.59783614    
  0.37469384    
 -0.11718144    
 -0.16410938    
  1.26578128E-02
  0.10157913    
  0.24116255    
  0.10981513    
 -0.47160408    
  0.15415086    
 -0.14141253    
  0.79247665    
 -0.46144411    
 -0.31845447    
  8.96122381E-02
  0.21970949    
 -0.31559142    
   1.1772026    
  -1.3188524    
  0.96162385    
 -0.81997430    
  0.30637497    
 -0.60459447    
  0.62747884    
 -5.58291674E-02
 -4.40166630E-02
 -0.22314429    
 -0.11934734    
  0.16813597    
  5.78203611E-02
 -0.17783655    
  0.48499173    
 -0.37694898    
  0.17121597    
  0.18906692    
 -0.34830761    
 -0.29564950    
  0.30748442    
  0.15750663    
 -0.30287141    
 -0.23684226    
  0.53971487    
 -0.19955416    
  0.19955494    
  3.94137427E-02
 -0.45752168    
  0.66606599    
 -0.26314858    
 -6.86279982E-02
 -0.25365967    
  0.20895895    
  0.10307131    
  0.83246046    
 -0.84804475    
 -4.82665598E-02
  0.18048880    
 -0.19710882    
  0.20624204    
 -0.41002056    
  0.26866758    
 -0.33229175    
  0.34787634    
 -0.34060374    
  0.29849312    
  0.22099036    
  0.44214019    
 -0.41660726    
 -8.77752230E-02
 -0.34106979    
  5.64405397E-02
 -0.27155194    
  0.47499159    
 -0.29266891    
  0.41431499    
 -0.53460091    
 -0.20821765    
   1.2421248    
 -0.47751880    
 -0.37156430    
 -7.20849243E-07
  0.16657376    
 -0.27890152    
  0.84829611    
 -0.45928216    
  0.18940516    
 -0.30482224    
 -9.47787091E-02
  0.26998302    
 -8.86359140E-02
 -7.59867206E-02
  0.25423452    
 -0.35959494    
  0.39959976    
 -0.75377202    
  0.45425585    
  0.29558712    
  0.11515505    
 -0.46510294    
  6.48884326E-02
 -5.25012519E-03
  3.61797474E-02
 -0.28599164    
  0.21772371    
 -2.75495406E-02
 -0.10598139    
  0.27045441    
 -0.18707208    
  0.14842042    
 -2.49381755E-02
 -0.33244053    
  8.75981823E-02
  0.34107035    
 -0.36721572    
 -7.56382868E-02
  8.22382644E-02
  6.98701516E-02
 -0.11014317    
  0.31471097    
 -0.37106299    
  0.37605163    
 -0.25344810    
  3.15483958E-02
 -3.15475315E-02
  0.47160521    
 -0.29571411    
 -3.27890553E-02
 -0.14953159    
  0.10406894    
 -0.11705634    
  8.75551328E-02
  0.26190305    
 -0.38946393    
  0.81168544    
 -0.58176172    
 -4.42058183E-02
  0.31691197    
 -0.16518560    
 -0.22192989    
  0.25534704    
  4.13860008E-02
 -0.29673111    
  0.32777670    
  0.54769254    
 -0.67810887    
 -7.21965656E-02
  0.13486649    
   1.0409040    
 -0.50972646    
 -0.80955821    
  6.56959936E-02
  0.26724318    
 -0.41658801    
 -0.30346614    
  0.89050651    
 -0.23439988    
 -0.17480195    
  0.19349562    
 -0.50774312    
  0.42577064    
 -8.92979577E-02
  7.91971385E-02
 -0.10141942    
  0.17950903    
  0.13176954    
 -0.21494642    
  8.78604203E-02
 -3.32574397E-02
  0.16444947    
 -0.37320518    
   1.3312349    
  -1.0799193    
 -0.26328969    
  0.11375899    
  0.10212916    
  8.82240608E-02
 -0.25131431    
 -6.49203286E-02
  0.11506955    
 -0.37074831    
  0.33196288    
  1.12364683E-02
 -0.26740411    
  0.90896487    
 -0.62493879    
  5.86836003E-02
 -9.79041681E-02
  0.32001123    
 -0.24304941    
  0.33040673    
 -0.23461562    
 -3.42327580E-02
  0.11722986    
  7.66332671E-02
 -0.45374298    
 -0.29849225    
  0.61636043    
 -0.10379756    
 -5.22115733E-03
  0.47457394    
  0.61351168    
 -0.95586383    
  4.92271595E-02
 -0.17103173    
  7.96432868E-02
  2.83042733E-02
  0.29578835    
 -0.33370817    
 -0.16793273    
 -0.10853948    
  6.47621334E-07
  0.35985440    
 -0.25704589    
 -0.21741374    
 -0.10536092    
  0.32277253    
  0.29198280    
 -0.26365221    
  0.27644584    
 -0.17052671    
  0.72041065    
 -0.83756512    
 -2.86557283E-02
 -0.13685843    
 -8.33809450E-02
  0.59819955    
 -0.38378963    
  8.94448385E-02
  0.13018395    
 -0.50147974    
 -4.76283617E-02
  0.53014910    
 -0.16054994    
 -0.17783655    
  0.20554036    
 -1.09896101E-02
 -0.22176413    
  0.17655861    
  2.84927245E-02
  0.40920341    
 -0.31798753    
  4.51201610E-02
  1.45985521E-02
 -3.94136831E-02
   1.0111439    
 -0.89280230    
 -5.03535233E-02
 -6.29745796E-02
 -9.43105221E-02
 -6.82084858E-02
 -6.68948442E-02
 -1.90473236E-02
 -4.59090322E-02
  0.31906384    
 -0.51082599    
  0.44008982    
  0.26115498    
 -0.40748248    
  0.41551569    
 -0.16016836    
 -0.29238856    
  4.30845581E-02
  0.32609171    
 -0.15996432    
  0.11095650    
 -0.13679750    
  0.78559768    
 -0.41385350    
 -0.46496302    
 -0.15510829    
  0.12595242    
  0.12237549    
  0.15040478    
 -0.50483811    
 -2.26427093E-02
   1.0728377    
 -0.78324896    
  6.63224235E-02
  8.70111063E-02
  5.25185503E-02
 -4.66293795E-03
  0.28299814    
 -6.92445263E-02
  0.24627006    
 -0.76975363    
  0.25202245    
 -0.31105554    
 -0.13739981    
  0.45339397    
 -0.30256993    
  0.62057662    
 -0.41085514    
  3.71387862E-02
 -0.20124891    
  0.18019550    
  0.28901130    
 -0.68917143    
  0.29361680    
  0.53306198    
 -0.29232192    
 -5.25183156E-02
  4.89014806E-03
  1.45284198E-02
  1.43207088E-02
 -0.21605997    
 -5.43940812E-02
  0.39923477    
 -2.53178645E-02
 -0.21357355    
 -0.19832177    
  0.34564608    
 -2.77791824E-02
 -0.49375689    
  0.33096206    
 -0.10474639    
  0.33559561    
 -0.15634617    
 -4.18911763E-02
 -0.20067047    
  0.75645941    
 -0.78968525    
 -3.43667492E-02
 -5.01890481E-02
 -0.18526773    
  0.37247783    
  5.34259416E-02
  0.30202940    
  8.59421864E-02
 -0.42927483    
  0.20613189    
 -9.77633521E-02
 -3.85715105E-02
  0.17950903    
 -0.38455927    
  0.20505059    
  0.16054998    
 -4.90291752E-02
 -0.17531176    
 -1.81281660E-02
  2.40966417E-02
  8.55226964E-02
  0.48087364    
 -0.54286540    
  0.33314469    
 -0.52481240    
 -6.54779896E-02
  0.58611482    
  1.24744819E-02
 -6.39874116E-02
 -0.26016396    
  5.55706955E-02
 -0.19647518    
  0.49357238    
 -0.23424914    
 -0.28599164    
 -0.16093077    
  0.27570680    
  0.26790899    
  0.27609488    
 -0.53202868    
  0.24201111    
 -0.30972952    
  0.58920068    
 -0.75509775    
  0.30260846    
 -2.24735551E-02
  0.15252616    
 -0.14685997    
  0.22201376    
 -0.31056702    
  0.11641049    
  0.14785215    
  0.12878104    
 -0.19743510    
 -0.34873006    
  0.52511197    
 -0.45563856    
  0.14354771    
  9.42530930E-02
 -6.55970126E-02
 -0.15887041    
  0.23499443    
  1.04168365E-02
  9.38969031E-02
 -0.32614815    
  0.24256153    
 -0.33135805    
  0.47889239    
 -7.82014802E-02
 -0.33838731    
   1.4943358    
  -1.6307468    
  0.47000396    
 -8.00434574E-02
  0.18058416    
 -0.17538905    
  0.53640276    
 -0.66329449    
 -6.06253892E-02
 -0.11232830    
  0.14310166    
  1.20475730E-02
  5.24895117E-02
 -0.18005060    
  0.18005075    
  0.19080855    
 -0.21379817    
  0.19004396    
  4.69573513E-02
  4.57612704E-03
 -0.44743022    
  0.13353069    
 -0.10536075    
  0.34339309    
 -0.17154272    
  1.73909310E-02
  0.25704494    
 -2.70291995E-02
  0.87432617    
 -0.90681118    
  3.70415412E-02
 -0.22314426    
  0.62252927    
 -0.65135032    
  0.20544407    
 -0.17095748    
  1.68078337E-02
  6.45377785E-02
 -0.15154913    
  4.15485352E-02
 -0.21302077    
  0.55446416    
 -0.56168336    
 -0.15656976    
  0.58117414    
 -0.11011057    
  0.59598309    
 -0.41278017    
  1.31295221E-02
 -0.18058467    
  0.27983877    
 -0.34994811    
 -3.98917645E-02
 -5.98988272E-02
 -0.23556592    
  0.72391915    
 -6.25206828E-02
  0.46038118    
 -0.86182088    
  0.10294814    
  0.29039595    
 -0.57807720    
 -7.27204978E-03
  0.14892270    
  0.72410911    
 -0.42237505    
 -0.20015472    
 -5.84952645E-02
  0.89189905    
 -0.76213950    
 -0.10594888    
  0.24869697    
  8.35651532E-02
 -0.29191008    
  0.14196996    
 -0.23052436    
 -0.15312268    
  0.29127294    
 -2.17397828E-02
  6.38506114E-02
 -8.70034853E-07
  0.22107992    
  0.10948404    
 -0.62168902    
  0.33153450    
 -7.71593004E-02
 -0.28234887    
  0.15110573    
  4.76276018E-02
 -0.23483893    
  7.09521398E-02
  0.11625897    
 -5.00095747E-02
  0.23841180    
  7.77080879E-02
 -0.14022918    
  0.87007827    
 -0.74396574    
 -0.10483484    
 -6.52397051E-02
 -0.46328461    
   1.0683985    
 -0.55045605    
 -7.16559216E-02
 -4.08228897E-02
 -0.10008331    
 -0.14868338    
  0.88370401    
 -0.65903616    
 -0.13005337    
  4.08227555E-02
  0.19337153    
  8.42611492E-02
  3.47431488E-02
 -0.21706375    
  0.13049583    
 -0.20600383    
  0.55305880    
 -0.28019097    
  2.45708637E-02
 -0.11294018    
 -0.33973864    
  0.14208207    
  0.22446777    
  0.14732413    
  1.36064682E-02
 -0.26687920    
 -0.31551775    
  0.34450451    
 -0.16083899    
  0.40322560    
 -0.45134529    
  0.38171133    
 -0.17848362    
 -0.23907359    
  0.25050238    
 -0.34216949    
  0.44980124    
  0.52702075    
 -0.86349350    
  0.72823817    
 -0.46039426    
  0.44650608    
 -0.70723200    
  1.40856151E-02
 -0.23545745    
  0.81778938    
 -0.86304593    
  0.38677239    
  0.71492141    
 -0.45594940    
 -8.08528587E-02
 -0.11122588    
  0.22549407    
  2.77789757E-02
 -0.25917301    
  6.85977936E-02
  3.26113217E-02
 -0.22047256    
  7.69603178E-02
  8.28869268E-02
  0.34294441    
 -0.22516091    
 -0.40546528    
  7.54720066E-03
  0.41791913    
 -0.12648334    
 -6.37904480E-02
  0.48412538    
 -0.43163553    
  0.18137480    
 -0.18707208    
  1.69983841E-02
  9.63314697E-02
 -1.02574080E-02
 -0.15586939    
  7.53983930E-02
   1.0548377    
 -0.97436607    
  0.19172773    
 -0.32378736    
 -0.11191781    
 -0.15634520    
 -4.72537391E-02
  0.36710468    
 -0.21065287    
  0.18232071    
 -4.10621949E-02
 -0.14126088    
  0.56452954    
  6.08555973E-02
 -0.22222202    
 -0.18693973    
 -0.19574474    
  0.23389612    
 -0.17486213    
  0.39479226    
 -0.45382631    
  0.17893778    
  0.14686041    
 -0.27315316    
  0.14864053    
  9.98205617E-02
 -9.43105221E-02
  0.40546533    
  0.18048874    
 -0.64829695    
  0.16660473    
 -0.35244119    
  0.83718622    
 -0.50474578    
 -0.28432003    
 -5.51865734E-02
 -8.89474526E-02
  0.57390982    
 -0.18669869    
 -0.37948874    
  0.14974485    
  0.26592398    
 -2.05135029E-02
  0.16665559    
 -0.21440968    
 -0.10294703    
  0.17121597    
 -0.31339070    
  0.21197106    
 -0.17783655    
  0.18343991    
 -9.36351269E-02
  0.16894008    
  0.11720661    
 -0.36261800    
 -0.14974450    
 -0.21357454    
 -4.87903729E-02
   1.3558347    
 -0.47620812    
  0.13560411    
 -0.39465407    
  5.74571453E-02
 -0.10705373    
  0.90149242    
  -1.1147968    
  0.12475106    
 -0.13883664    
  0.15718636    
 -8.20648223E-02
 -8.94068107E-02
  0.41263372    
 -0.11599914    
 -0.17486213    
 -1.28205502E-02
 -2.61457507E-02
  0.59219217    
 -5.65126874E-02
 -0.34895274    
 -5.65126278E-02
 -0.11705634    
  0.14004536    
  1.69022270E-02
  0.15015264    
 -0.54174769    
  0.11686500    
  0.99542779    
 -0.63508350    
  0.20346443    
 -0.13413006    
  4.21611629E-02
 -2.79079266E-02
 -0.34595025    
  0.16551471    
 -9.47453603E-02
  5.43937832E-02
 -0.16598542    
  2.73988359E-02
  0.21772371    
 -0.13976267    
  0.27668500    
 -0.30843285    
  3.17480043E-02
  0.16657376    
 -0.14799638    
 -5.67984469E-02
  0.48450854    
 -0.26918671    
  0.11370167    
 -0.11895271    
 -9.95300189E-02
  0.16571191    
 -1.99008677E-02
 -0.30287141    
  0.56252658    
 -0.29546496    
 -0.10420302    
 -9.06974897E-02
 -3.87144014E-02
  0.13517396    
 -2.91565247E-02
  0.22668839    
 -0.30033982    
  0.13114040    
  0.23756452    
 -0.40767068    
  0.25057745    
  4.53482494E-02
  0.92316383    
  -1.0323627    
  0.11411306    
  0.15415066    
 -0.18906687    
  2.50645000E-02
  0.76015818    
 -0.98082995    
  4.23023626E-02
  5.74874878E-02
  0.20624204    
 -0.36318943    
 -2.64909659E-02
  0.41658849    
  1.75445564E-02
 -0.36290622    
  0.76255631    
 -0.55961549    
 -5.23678511E-02
 -1.08106751E-02
 -0.21098879    
 -0.19992572    
   1.1697888    
 -0.74270123    
  6.72090128E-02
  0.57380033    
 -0.57881266    
  0.43354255    
 -0.82900846    
  0.12604085    
  0.27942482    
 -0.38332328    
  0.37332419    
 -0.23071070    
  0.18967915    
 -0.54274285    
  0.27407682    
  0.41907156    
  0.20679462    
 -0.37303051    
 -0.12445324    
  8.65086988E-02
 -0.24267058    
  0.20895895    
 -0.21602622    
  2.10531596E-02
  0.53957534    
  0.59093028    
  -1.1098856    
  0.34228602    
 -0.31543946    
  0.19765617    
 -3.31514217E-02
 -0.29143441    
  0.50781435    
 -0.41455567    
  0.27388799    
 -0.15762976    
 -0.10265430    
  0.38268456    
  4.50529866E-02
 -0.28328675    
  1.16288308E-02
 -0.11633988    
  1.92938279E-02
 -2.58076862E-02
  6.94276914E-02
  0.57688731    
  0.12233912    
 -0.67512959    
  0.26053146    
 -0.31559142    
 -1.26577057E-02
 -0.16589673    
  0.19105527    
  0.13895227    
 -7.86925852E-02
 -4.79128696E-02
  0.22436954    
  7.55078271E-02
 -0.38299152    
  0.55388522    
 -0.48311600    
  0.36963367    
 -0.36344278    
 -1.86927412E-02
  0.23936409    
 -0.20840205    
  0.50960559    
 -0.45041737    
  0.37433448    
 -0.18628187    
 -0.32982817    
  0.55487394    
 -0.39036971    
  0.13633619    
 -0.29423934    
  0.24397676    
 -0.11456577    
  0.18424681    
 -0.42488256    
  0.14993925    
  3.72705534E-02
  0.39730182    
 -0.22416878    
 -2.59762574E-02
 -0.10536078    
  0.35139820    
 -0.30567518    
  7.53044635E-02
  0.23856835    
 -0.38326514    
  4.67922613E-02
  9.79043022E-02
 -0.27225682    
  0.28768244    
  0.75975639    
 -0.75975597    
 -0.22825782    
  0.80234611    
 -0.20322831    
 -0.42322746    
  0.14489192    
 -0.36000198    
  0.40989947    
  0.23894767    
 -0.11430506    
 -8.98563936E-02
 -0.29053506    
  9.79043022E-02
 -0.59925073    
  0.88563669    
 -0.45532545    
  0.31789637    
 -0.42803907    
  0.54184663    
 -0.34930286    
  2.23467741E-02
 -8.65083262E-02
  0.13503547    
 -3.20880748E-02
  0.31051752    
 -0.49501476    
 -1.31585989E-02
  0.14177467    
  0.10880201    
  7.92494640E-02
 -0.29725066    
  0.34830752    
 -0.44233620    
  0.30686316    
  5.16704563E-03
 -0.13205996    
 -6.68948442E-02
 -5.82681336E-02
 -6.18755855E-02
  0.32935509    
 -0.20921104    
  9.01502967E-02
 -0.11562999    
  7.45679811E-02
  0.18531154    
  8.57662335E-02
 -0.22428568    
  0.19650659    
 -5.30239418E-02
 -4.04104143E-02
 -2.61105653E-02
 -0.30010551    
  0.41021639    
  0.12460585    
  0.21726841    
 -0.10274527    
 -0.39249048    
  1.09896166E-02
 -0.34967369    
  0.15082364    
  0.18232226    
 -0.11778377    
  0.72391915    
 -0.83624715    
  0.52609342    
 -6.39874116E-02
 -0.33735436    
  0.11641049    
  4.30166386E-02
 -0.11122588    
 -0.31551775    
  0.24862210    
  0.25410599    
  0.73142922    
 -0.85594285    
  0.28630012    
 -0.38493136    
  0.33821312    
  0.22140336    
 -0.49469620    
  0.25131425    
 -9.30902213E-02
 -0.16395554    
  5.73078962E-03
  0.42246255    
 -0.22595607    
 -0.14635623    
  0.39086649    
 -0.49985579    
  0.63705808    
 -0.35393199    
 -0.13157709    
 -0.22705725    
 -0.14763622    
  2.98536438E-02
 -6.06243983E-02
 -0.14249970    
  0.66574895    
 -0.28768277    
  0.43785691    
 -0.41950664    
 -0.21559639    
  0.26294324    
  0.27165869    
 -0.33735436    
  0.14351200    
 -7.20541403E-02
  0.69026965    
 -0.56105697    
 -0.29105487    
  0.19574533    
  7.49004036E-02
 -0.18026248    
 -0.11086345    
 -0.18924224    
  0.11778239    
  0.30966124    
  7.83693418E-02
 -0.20570917    
  0.24994205    
 -0.28768125    
  0.31611910    
 -0.25398725    
  0.14550681    
 -0.10420302    
  0.35609701    
 -0.58213395    
  0.19073935    
  0.17531131    
  8.19743201E-02
 -0.21622396    
 -0.21741374    
  0.31585222    
 -0.18859175    
  3.70420776E-02
 -0.13613243    
  0.20633675    
  0.46929672    
 -0.44144002    
 -0.40821627    
  0.34000763    
 -0.20132478    
 -7.46614411E-02
  0.37662891    
 -0.40016049    
  0.41074136    
  0.16014788    
 -0.48719010    
  2.16605868E-02
  0.46552950    
  1.33630233E-02
 -0.23314877    
 -0.13752894    
 -0.12987433    
  0.26180342    
  2.77031586E-02
 -5.61937727E-02
  0.16482809    
 -9.23731849E-02
 -0.11980039    
 -0.16430397    
  0.15822323    
  0.52053469    
 -0.95696145    
  0.84998930    
 -0.57178718    
  0.46552950    
 -0.45841202    
  0.31909737    
  6.48604259E-02
 -0.22677253    
  2.39532441E-02
  0.48322964    
 -0.45983574    
 -0.21165010    
  0.15822323    
  0.22800937    
  7.48020485E-02
 -0.14518273    
 -0.21407011    
  0.56237715    
 -0.62906915    
  0.54071915    
 -0.50681692    
  0.65232539    
 -0.71420074    
  0.38877854    
 -7.48478398E-02
 -3.69433984E-02
 -0.15057355    
 -1.25796851E-02
  0.75153542    
 -0.11368663    
 -0.41217574    
  5.03810169E-03
 -0.41050309    
  0.10763150    
  0.45198527    
 -4.33817226E-03
 -0.55527759    
  0.96940023    
 -0.39261660    
 -0.49674001    
  0.20194146    
  0.11841784    
 -0.43117329    
 -7.84278847E-03
  0.19276460    
  0.18340401    
 -0.22314373    
  0.41888794    
 -0.13289659    
 -0.11272046    
 -0.33420250    
  0.78048950    
 -0.28405249    
 -1.45990774E-02
 -0.12516242    
  2.19791122E-02
  4.25588749E-02
  0.31465837    
 -0.52229720    
 -0.19782554    
  0.58604932    
 -0.15487552    
 -0.39285466    
  0.48954770    
 -0.10178234    
 -5.23678511E-02
  0.11179179    
 -0.42488256    
  0.44863769    
 -0.26142657    
  0.22800937    
 -0.19207798    
  0.22549407    
 -0.16279566    
  0.91075081    
 -0.95595521    
  4.52049114E-02
 -0.24973731    
  0.33950791    
  0.10536083    
 -0.31845447    
  0.61518598    
 -0.60895503    
 -2.51579136E-02
 -6.58124164E-02
  6.58139214E-02
  7.36529157E-02
  3.48873138E-02
 -0.19497290    
  0.78908801    
 -0.62900305    
  4.05845642E-02
  4.98726554E-02
 -0.21640888    
  0.41215390    
 -0.43249336    
  0.44134367    
  0.50994426    
 -0.55961508    
 -0.20479512    
 -0.22884248    
  0.34662539    
 -0.12921254    
  0.12921254    
 -0.11778370    
 -0.15984796    
  0.13685870    
  0.36189416    
 -0.25189370    
 -0.15154913    
  6.45378083E-02
 -0.20067094    
  0.17184998    
 -8.54170695E-02
  6.34830398E-03
  0.23071003    
 -7.83688501E-02
 -0.15234163    
  0.22060871    
 -0.43117329    
   1.0116007    
 -0.86641908    
  5.26445881E-02
  0.40546504    
 -0.37391672    
  0.11709215    
  4.32505123E-02
  0.18320327    
 -0.28328675    
  0.72196740    
 -0.31845400    
 -0.29815412    
 -0.24981192    
  0.21227442    
  8.38189721E-02
  0.59833938    
 -0.50257307    
 -0.16332491    
 -0.23531324    
  3.34481187E-02
  0.19105546    
 -0.33973864    
  0.28958878    
  0.44468603    
  3.24355625E-02
 -0.53596085    
  0.28312567    
 -0.17958505    
  0.26278454    
 -0.20958041    
 -6.41936883E-02
 -0.21489005    
  1.36054642E-02
  0.50404632    
 -0.64922774    
  0.16524909    
  0.35335875    
 -0.18325180    
 -5.15876263E-02
 -5.89974271E-03
 -0.20264435    
 -5.97184151E-02
 -5.53504340E-02
  0.53014910    
 -0.18904191    
  0.55381852    
 -0.29101005    
 -0.40546432    
  4.56111394E-02
  0.33282536    
 -0.10080393    
  0.43204483    
 -0.68987358    
  1.99001406E-07
  0.27286741    
 -9.99983028E-03
 -0.30969781    
  6.82674767E-03
 -2.75870357E-02
 -3.55902016E-02
  0.33024094    
  0.10847971    
 -0.14022918    
  0.38372535    
 -0.50960624    
  1.21223079E-02
  4.70666364E-02
  0.34627643    
 -0.46190631    
  0.41616076    
 -0.25009885    
  0.26697785    
 -0.26152760    
  9.33324918E-02
  9.85203870E-03
  4.78550829E-02
 -0.21268363    
  2.84927245E-02
 -2.27290466E-02
  2.83309631E-02
  0.20168538    
  6.19663410E-02
 -0.33904970    
  6.00523688E-03
 -0.19801213    
  0.48719099    
 -0.10386644    
  0.29881421    
 -0.24553172    
 -0.23262322    
 -0.10668464    
  0.77877760    
 -0.64856368    
  0.14581063    
 -8.38181451E-02
 -6.78228736E-02
 -0.10471181    
  0.53899676    
  0.30178672    
 -0.83431053    
  0.29890841    
 -0.26716119    
  0.12883306    
 -0.24818018    
  0.65730131    
 -0.52553248    
  8.85536596E-02
  4.95970622E-02
 -0.10775357    
  0.61210561    
 -0.91791576    
 -6.72515705E-02
  0.73986506    
 -0.15207842    
 -0.31543946    
  0.24021484    
  0.21477529    
 -0.12993716    
  2.36408059E-02
  8.07610005E-02
  0.11009081    
 -0.16775684    
  0.21673052    
 -0.53062898    
 -5.12931421E-02
  0.14090554    
 -0.16757384    
  0.21772371    
 -0.39465502    
  0.87007827    
 -0.48635259    
 -6.82084858E-02
 -0.26060137    
  8.06291997E-02
 -2.85727028E-02
  0.19073935    
 -1.81281660E-02
  0.40546528    
 -0.29039562    
 -9.09726992E-02
  0.15923981    
 -9.58175361E-02
  0.94817871    
  -1.2527632    
  0.39019758    
 -5.26429005E-02
 -0.15145221    
 -0.16363007    
  0.33647284    
 -0.47106308    
  0.41670159    
  0.11093183    
 -0.19845176    
  0.23285213    
  0.18070962    
 -0.47647700    
  3.19509953E-02
 -8.52971673E-02
  0.20377956    
 -0.48690560    
  0.49801615    
  6.93602040E-02
 -0.12036411    
  0.20436433    
 -4.85527962E-02
  2.94136219E-02
 -0.44236970    
  0.12028691    
  0.29267001    
  1.48147754E-02
 -0.24294692    
  1.24218408E-02
 -7.69603327E-02
  0.19885135    
  7.37176538E-02
 -0.10705373    
 -0.15226908    
  0.21786706    
  2.61102207E-02
  0.11663731    
 -0.18599851    
  1.09896166E-02
  0.59263188    
 -0.60916078    
  0.63598895    
 -0.43987447    
 -0.40546474    
 -0.20448269    
  0.21130991    
  7.84710869E-02
  0.24430221    
 -9.90063790E-03
 -0.26635322    
  0.40546516    
 -0.39256087    
  0.21800126    
  5.02615795E-02
 -4.51205336E-02
  3.03057861E-02
  0.43326703    
 -0.69314700    
 -3.27890441E-02
  0.36464381    
 -0.28768277    
  0.63271546    
 -0.35901919    
 -0.13554537    
  0.12611216    
 -0.58117419    
  0.50231481    
 -0.37516031    
 -3.80273834E-02
  0.68145090    
 -0.43531731    
  5.88405579E-02
 -0.11492910    
  0.15415086    
 -0.11025599    
 -2.48465408E-02
  0.70253700    
 -0.30338088    
 -0.39288703    
  0.16657376    
  0.21783881    
 -0.26108900    
  0.64504761    
 -0.67875832    
  7.16553703E-02
 -0.18019550    
  0.44092244    
 -0.61436653    
  0.73396951    
 -0.38032973    
 -0.33116788    
  0.56278545    
 -0.41820326    
  0.23334779    
 -0.10141942    
  0.17480360    
 -3.84665765E-02
 -1.98023878E-02
 -0.47000289    
  0.27763250    
  0.44701365    
 -0.54232353    
 -0.19035459    
  3.17489319E-02
  0.61180139    
 -0.16551420    
 -2.53179036E-02
 -0.13720138    
 -3.13392917E-07
  9.53098983E-02
 -0.23389648    
  0.17893778    
 -0.15887041    
   1.2555976    
 -0.92576945    
  4.65203188E-02
  4.00946401E-02
  0.11145519    
 -0.24685980    
  0.48857999    
 -0.42092228    
 -0.27838033    
  0.21570896    
 -4.06146832E-02
 -0.35741612    
  0.57118922    
 -6.92916438E-02
 -0.14448152    
  3.06148902E-02
 -0.18131609    
 -8.81071612E-02
 -0.21985991    
  0.36646223    
 -0.33420250    
  0.52501065    
 -3.34163979E-02
 -0.20391308    
 -1.19752456E-02
  9.03324576E-07
  5.27982190E-02
  0.12348185    
 -0.11211697    
 -0.31633732    
  0.64957625    
 -0.39139527    
 -1.20475376E-02
  0.17725830    
 -5.20953834E-02
  0.72989631    
 -0.95036930    
  0.16551471    
  1.12364683E-02
  0.10088201    
 -0.37561145    
  0.25782844    
 -0.39136001    
  0.53408289    
 -0.17740782    
  0.28030172    
 -0.22871415    
  2.75501776E-02
 -0.18449762    
 -6.55726576E-03
  0.52519530    
 -0.59324968    
  0.17997107    
  0.14740531    
 -8.47072303E-02
  8.97707418E-02
 -0.18840139    
  4.17968370E-02
 -0.20718983    
  0.36384374    
 -8.88307095E-02
 -0.49098724    
  0.27871323    
  0.49172577    
 -0.33564535    
 -0.19044611    
  0.13090608    
  0.14269115    
 -0.21256129    
  0.25423446    
 -0.14231651    
 -0.23795922    
  9.25935730E-02
 -0.24549972    
  0.30492473    
  5.60902506E-02
  0.60778695    
 -0.34309426    
  8.46829936E-02
 -0.27917108    
 -0.24889536    
  0.38595268    
  0.60837215    
 -0.82171279    
  0.63992614    
 -0.39268535    
 -0.35667410    
  0.60055435    
 -0.21570787    
 -0.53109097    
  0.70877200    
 -0.12361379    
 -0.25319561    
 -0.24167605    
  0.53358632    
 -0.42463484    
 -0.17588979    
  7.41070360E-02
 -7.16870232E-03
  0.46368963    
 -0.15641510    
  3.63679416E-02
 -0.15415160    
  0.31411555    
 -0.32008624    
  5.96927758E-03
 -0.26415154    
  0.49677470    
 -0.33930695    
  0.30083990    
 -0.21825439    
  3.00323106E-02
  0.22668839    
 -0.31316102    
  0.17693156    
  3.19183730E-02
 -0.43199268    
 -0.21511157    
  0.15700316    
  0.22825947    
  7.84710869E-02
  0.72105640    
 -0.30932105    
 -0.33314487    
 -0.19166800    
  0.32737669    
 -0.12414929    
 -1.15612326E-02
 -0.29546401    
  1.55050661E-02
   1.1510590    
  -1.0557477    
  2.75888145E-02
  0.20252503    
 -0.20252346    
  0.85311210    
 -0.58604974    
  0.10379717    
 -3.82820442E-02
 -0.44781289    
  0.60544187    
 -0.21794863    
 -0.10939785    
  0.45251063    
 -0.15048102    
 -0.53533942    
  0.22751309    
 -0.21302077    
  0.75925809    
 -0.61232781    
  0.22686388    
 -0.26484239    
  6.43176492E-03
  8.51009133E-07
  0.22314347    
  9.29755419E-02
 -9.29765254E-02
 -5.26429005E-02
  8.29494894E-02
 -4.98731807E-03
 -0.30788398    
 -0.21974860    
  0.30448845    
  3.68149206E-02
  0.85415930    
 -0.75666004    
 -0.14689201    
  0.32190037    
 -6.63753375E-02
 -0.20613128    
 -6.85625598E-02
  0.77368563    
 -0.51380581    
 -6.15573712E-02
 -5.30571863E-03
 -1.60853192E-02
 -9.04571116E-02
  0.13795853    
 -0.28425112    
  0.45011556    
 -4.37618280E-03
 -0.28185162    
 -0.29546401    
  2.31668856E-02
  0.98843366    
 -0.63252282    
  0.34484076    
 -0.26274270    
 -0.13705595    
  0.25757244    
  0.16839717    
 -0.29881349    
 -0.30609283    
   1.0262355    
 -0.88764948    
  0.10064285    
 -0.10654324    
  0.24999809    
 -0.10689785    
 -0.32423982    
  0.32935509    
 -0.48232427    
  0.22148879    
  0.35335875    
 -0.13419670    
 -0.25970906    
  0.51632798    
 -0.68087733    
  0.30580866    
  0.43496537    
 -0.30068538    
  0.75161350    
 -0.71058196    
 -2.54475567E-02
 -1.55839082E-02
 -2.11650413E-02
 -7.78162405E-02
  2.28584167E-02
 -8.85541067E-02
  3.03966906E-02
   1.0066893    
 -0.66085178    
  0.39410093    
 -0.38566247    
 -0.10629558    
  0.23614316    
 -0.34984460    
 -0.27554050    
  0.56844342    
 -0.39768338    
  1.15599893E-02
  2.27290802E-02
 -0.11287988    
  0.66443676    
 -0.59167802    
 -6.64904490E-02
  3.68149206E-02
  0.12975974    
 -0.23111100    
  0.20972133    
  4.75014113E-02
 -1.03634950E-02
  0.11778376    
 -0.37806630    
  0.20128427    
  0.25682396    
 -0.12260254    
  0.13955189    
 -0.29612064    
  0.19912939    
 -0.12300420    
 -1.05258515E-02
  0.12422805    
 -4.78562862E-02
 -4.51205336E-02
  0.17373745    
 -0.45630398    
 -1.36996303E-02
  0.27028954    
 -0.45953253    
   1.2739656    
 -0.61471993    
 -7.60988370E-02
  0.18232113    
  0.54511505    
 -0.69539613    
 -0.47542298    
  0.79633111    
 -0.47131088    
 -0.24163738    
 -6.18755855E-02
  0.43573555    
 -0.40776214    
  0.31153405    
  7.93833919E-07
 -0.20067136    
  0.16989826    
 -0.10420302    
  0.91744596    
 -0.70476264    
  0.55560213    
 -0.36089644    
 -1.94183681E-02
 -0.31015518    
 -2.28819886E-07
  0.26195312    
 -0.24078718    
 -0.36947170    
  0.46905690    
  0.55622452    
 -0.71512538    
  0.20972134    
 -0.12967789    
 -8.00419599E-02
  0.25808123    
 -0.39479196    
 -2.58076862E-02
  0.39009687    
  2.18828209E-02
  0.17435369    
 -0.48097289    
 -0.20854409    
  0.37106392    
 -0.30788398    
 -7.04508796E-02
  0.16142346    
  0.19671060    
  1.01531297E-02
  7.30255470E-02
  5.03543541E-02
  0.77456236    
  -1.1236144    
 -0.28347111    
   1.0077739    
 -5.35564274E-02
 -0.56855524    
  0.38817319    
 -0.68542427    
  0.30861557    
 -7.02035055E-02
 -0.17147179    
  0.16539173    
 -7.59857520E-02
  6.98701516E-02
  0.93211603    
 -0.96327186    
  0.49808693    
  0.21075951    
 -0.60095781    
  0.20941283    
  0.22957467    
 -0.56604660    
 -1.29869515E-02
 -0.20212345    
  0.32497862    
 -8.43879804E-02
  0.87913078    
 -0.84208876    
  0.35364035    
 -0.45563856    
  0.39873189    
 -0.26101410    
  0.15164158    
  8.65920112E-02
 -6.17776103E-02
 -0.19415694    
  0.40148929    
 -0.65791762    
  0.55741584    
  0.36806327    
 -0.72410995    
  8.43881965E-02
 -0.26294252    
  0.15950772    
 -3.92199606E-02
  0.36000323    
  4.54621837E-02
 -0.13289659    
 -0.27925679    
  0.27416867    
  0.51489860    
 -0.29995188    
  8.19716603E-03
 -0.27014983    
  0.21992947    
 -0.30354440    
 -0.14354751    
  0.80419606    
 -0.87366879    
  0.32821637    
  0.26276305    
 -0.24733791    
 -0.23468940    
  0.42463511    
  3.31984423E-02
 -0.40139258    
  0.13124195    
  3.67486589E-02
  0.24153051    
  0.34281379    
 -0.71053916    
  0.25196430    
 -0.14135334    
 -0.30351368    
  0.12641320    
 -0.16989970    
  0.23638853    
  0.36772510    
 -0.41563767    
 -1.23457778E-02
  0.31675911    
  0.14310062    
 -0.45366791    
  0.15942691    
 -0.10536078    
   1.0424850    
 -0.91114938    
 -7.45030195E-02
  0.10480828    
 -5.10307141E-02
  0.17707238    
 -0.17707142    
  8.52650106E-02
 -5.94231114E-02
  3.01535875E-02
 -0.44073236    
  0.77082050    
  0.15160586    
 -0.86997855    
  0.30037573    
  0.17327198    
 -0.31845447    
  0.20294118    
 -4.16733474E-02
 -0.28061551    
 -9.60146412E-02
  0.25217631    
  0.21588798    
 -0.40062177    
  2.85727531E-02
  8.11246410E-02
 -0.27477929    
  0.26826420    
 -6.75924197E-02
   1.0336075    
  -1.1444217    
 -0.10709739    
  0.52292514    
  2.04096679E-02
 -7.87803307E-02
  2.16222368E-02
 -2.16219332E-02
  4.27880846E-02
  0.41415295    
 -0.37815893    
  1.00506134E-02
 -5.12940846E-02
 -0.21658590    
  6.33127317E-02
  0.12118579    
 -2.75495406E-02
 -0.13752894    
 -0.15201674    
  0.14558545    
  0.58059233    
 -0.71874338    
  0.22462401    
 -3.00331116E-02
  0.14188114    
  0.73206288    
 -0.99020261    
 -9.32575539E-02
  0.39791867    
 -7.87803307E-02
  5.33168077E-07
 -5.04316725E-02
  8.26923102E-02
 -6.55970126E-02
 -0.10724612    
  0.20921081    
 -0.22186820    
  0.42855138    
 -4.67174277E-02
 -0.26759601    
  2.24735923E-02
  0.20520665    
  7.41080046E-02
 -0.44839001    
  0.14660279    
  0.47849014    
 -0.25534645    
  0.27969578    
 -0.54936016    
  4.65193205E-02
  0.10251547    
 -6.35128766E-02
 -7.95874000E-02
 -7.36522675E-02
  0.31439275    
 -0.18885368    
 -0.21197046    
  0.13005234    
 -0.13005337    
 -0.13353179    
  0.39482644    
 -0.21382926    
 -2.68463995E-02
  0.33257762    
 -0.21706375    
  0.15674476    
  3.80231064E-08
 -0.23880954    
 -1.99335422E-02
 -0.26774722    
 -0.10147033    
   1.2895271    
 -0.90037513    
  0.28932586    
  0.24747603    
 -0.29282439    
  0.15267667    
 -0.22757740    
  5.93173690E-02
 -0.21532169    
 -1.30719701E-02
  0.92936248    
 -0.87807024    
  0.33647275    
 -0.41443396    
  0.61955917    
 -0.48097289    
  4.59858626E-02
  8.60737488E-02
  0.64564520    
 -0.92306966    
 -0.14624511    
  0.19923814    
  0.18232173    
 -7.24542737E-02
 -1.74934510E-02
  5.71591109E-02
 -1.68068223E-02
  0.26626804    
 -0.39256087    
  0.37509432    
 -0.34354562    
  0.16561891    
  5.12935780E-02
 -0.32158446    
  8.58603716E-02
  9.64593962E-02
  0.24362294    
 -0.28468430    
  0.52391362    
 -0.48285261    
  0.20691983    
 -0.32255071    
  0.29890841    
  0.54098815    
 -0.87937546    
  0.12001675    
  0.11247735    
  3.65575030E-02
  0.19083206    
 -0.27087423    
  4.87907119E-02
 -8.26925784E-02
  0.24362294    
 -9.93720293E-02
 -0.19735868    
  8.14407319E-02
  0.10591932    
 -4.10305932E-02
 -3.19167674E-02
  0.32482132    
 -0.12464262    
 -9.75248292E-02
 -0.26041588    
  0.32190037    
 -0.32824859    
  0.30972928    
  0.31077772    
 -0.63332856    
  1.85258017E-07
  0.23977870    
 -0.19560811    
  0.21072124    
  0.12663293    
 -0.59663552    
  0.33647230    
  0.15333375    
  3.37387957E-02
 -0.25199249    
  1.21223079E-02
 -8.81071612E-02
  0.21786706    
 -4.87894528E-02
  6.45377785E-02
 -6.45377934E-02
 -0.14310001    
  0.15963067    
  0.19768578    
 -0.11386666    
 -0.12851878    
 -0.20895949    
   1.1125988    
 -0.65677905    
 -2.71506254E-02
 -9.62272510E-02
 -0.39791790    
  7.49012548E-03
 -0.11871586    
  0.60077333    
 -1.86047722E-02
 -0.11954463    
  0.19197516    
 -0.24076439    
 -4.54628281E-02
 -5.98988272E-02
 -1.86927412E-02
  0.25410599    
 -0.26676354    
 -0.26875430    
  0.67209417    
 -0.19172826    
 -9.17081013E-02
  0.18514280    
 -5.30239418E-02
 -0.18430461    
 -1.80177260E-02
 -0.36974642    
  0.40546480    
  0.19105503    
  0.36101317    
 -0.44145796    
 -0.28246036    
  0.74391913    
  0.24469145    
 -0.92798656    
  0.50295180    
  0.10496549    
 -0.14941667    
 -0.51220483    
 -0.25823486    
  0.58480644    
 -8.83689746E-02
 -0.19105509    
  0.30883804    
 -0.14533256    
 -0.17674975    
 -0.14310002    
  0.28575790    
  0.47072580    
 -0.45923144    
 -0.16757384    
  2.66684089E-02
  0.27443710    
 -0.37833571    
  0.24480511    
 -0.29725066    
  0.69698608    
 -0.14398560    
  0.43739778    
 -0.45076123    
 -0.28320870    
  0.53551871    
 -0.76164299    
  3.66338715E-02
  0.57895452    
 -0.43202433    
  0.10037996    
  0.21184431    
  0.24472740    
 -0.46220469    
 -0.23450823    
 -3.63683030E-02
 -3.00776083E-02
  0.49077782    
 -2.84375679E-02
 -9.05148014E-02
  3.10909394E-02
 -0.22186820    
  0.26676434    
  0.67344201    
 -0.91504771    
 -1.25007480E-02
  0.11288017    
  0.19349562    
 -0.13353086    
 -0.16657396    
  0.69314694    
 -0.43560243    
  6.54447153E-02
  0.11526573    
 -8.09701066E-03
 -0.50811946    
  0.40995964    
  1.77785363E-02
 -0.12164468    
  0.56599182    
 -0.76335067    
 -9.53094512E-02
  0.33647227    
  2.81716250E-02
 -0.55499768    
  9.23740044E-02
 -2.23057661E-02
 -5.40676452E-02
  0.43671754    
 -0.37516031    
  8.57671723E-02
  0.36350095    
 -0.17662421    
  0.18137480    
  1.87804252E-02
 -0.18325180    
  4.90555316E-02
  0.72456294    
 -0.63799518    
 -0.38136849    
  0.50077540    
 -0.32442465    
  0.43108201    
 -0.57926309    
 -6.96777087E-03
  3.43675315E-02
  0.17327105    
 -2.29899697E-02
  0.36995843    
 -0.36416057    
  0.14502600    
  0.14410043    
 -0.56722057    
  0.17465958    
  2.53170896E-02
  0.24783635    
 -0.23541436    
  1.22692492E-02
 -0.15110669    
  0.26617607    
  6.31792173E-02
 -0.47409406    
  0.12323332    
  0.27675316    
 -0.12260225    
 -5.75237125E-02
 -6.60117483E-03
 -4.05468829E-02
  0.37985337    
 -0.36615288    
 -0.12289724    
  0.30294883    
 -7.67333359E-02
 -0.15210865    
  0.37156397    
  5.27691171E-02
  0.17135815    
 -0.44973868    
  0.15942691    
 -5.96378185E-02
  0.13073392    
  5.71591295E-02
 -0.14953160    
  3.69436108E-02
 -0.44240949    
  0.13554494    
  0.30686316    
  4.55780402E-02
  0.47862971    
  0.82916737    
  -1.5598187    
  0.15324084    
  4.80084978E-02
  1.03618810E-02
  0.13931379    
 -0.34457764    
  0.63449860    
  2.64913421E-02
 -0.61763889    
 -6.25202209E-02
  0.91757983    
 -0.35153332    
 -0.47367367    
  0.17740791    
  0.27778095    
 -0.61425412    
  0.31153405    
 -0.37561145    
  0.57628316    
 -0.29044119    
 -1.11108320E-02
 -0.28211167    
  4.34850119E-02
  3.48471068E-02
  0.41455686    
 -0.27419960    
  3.50904875E-02
 -9.64611322E-02
 -6.34860294E-03
  0.29561299    
 -0.19856577    
  0.65184385    
 -0.84228951    
  0.23011300    
  0.15415074    
 -0.39834777    
  0.16322884    
  0.12975974    
 -0.14799638    
 -2.48465408E-02
  0.10157913    
 -1.71916299E-02
  0.31053999    
 -8.51080567E-03
 -5.26429079E-02
  4.40596305E-02
 -0.34687176    
 -0.13005337    
  0.18347909    
 -0.17655870    
  0.34138596    
  0.39230698    
 -0.64152336    
  0.18859047    
 -0.21407011    
  0.12136097    
 -0.39410201    
  0.27917221    
  7.41070658E-02
  0.10178284    
  0.16332453    
 -0.13679750    
 -0.17710033    
  0.43825459    
 -8.09701066E-03
 -0.47489345    
  0.16805859    
 -0.11709266    
  7.76500851E-02
  0.14425008    
  0.16475527    
 -0.31476775    
  0.28043059    
  0.40400815    
 -0.74397981    
 -0.25746870    
  0.11247781    
  0.37425026    
 -0.10807405    
  0.61987513    
 -0.18232134    
  0.17351075    
 -0.51773185    
  0.10337888    
 -0.22425985    
 -0.16350512    
  0.19105546    
 -4.44524623E-02
 -9.53109115E-02
 -0.14791942    
  0.13534041    
  0.27494335    
 -0.17848362    
 -5.31090088E-02
 -1.21948281E-02
 -6.98695034E-02
  0.25423446    
 -0.11906020    
 -2.91565247E-02
  5.74874878E-02
  0.90165943    
  -1.1332184    
  0.44233641    
 -0.72533333    
  0.26881269    
  0.14595325    
  5.40668890E-02
  5.68329953E-02
  0.12451310    
 -7.07357898E-02
  9.95853841E-02
  0.14531012    
 -0.23447800    
 -6.97326288E-02
 -0.20934986    
  0.96181428    
 -0.88917410    
 -0.35576564    
  0.61763930    
 -0.40546447    
  0.90445584    
 -0.32817313    
 -0.53311127    
  0.74461687    
 -0.51865923    
 -0.12553705    
 -0.15840657    
  9.25935730E-02
  0.17435350    
  9.39647862E-08
 -2.31226943E-02
 -3.57172824E-02
 -0.17869110    
  0.24322958    
 -2.88207345E-02
  0.12102672    
  0.12180523    
 -0.24869688    
  2.32559890E-02
  0.50390548    
 -0.38996100    
 -9.68495160E-02
  0.18514280    
 -7.30243996E-02
 -0.43623653    
  0.43117356    
  5.91297448E-02
 -6.93348125E-02
 -2.59762574E-02
 -7.65407458E-02
 -0.34216949    
  0.10615997    
  0.10247784    
  0.15043359    
 -2.83313226E-02
 -0.16184314    
  0.11477647    
  0.10294814    
 -0.10898951    
  0.22677307    
 -0.51243806    
   1.0713626    
 -0.33481604    
 -0.20496921    
  1.41169578E-02
 -0.32902426    
  0.30058578    
  0.40866503    
 -0.37092403    
  4.61840350E-03
 -0.28614667    
  0.45142698    
 -0.20763899    
 -2.43317112E-02
  0.24747603    
 -0.34574568    
 -1.09289037E-02
  0.27663252    
  3.68140154E-02
  3.93752716E-02
  0.23313256    
 -0.82711470    
  0.39374253    
 -8.87290314E-02
  0.41231450    
 -0.49838826    
  0.63234699    
 -0.72037989    
  3.61485593E-02
  5.89942979E-03
  0.22078864    
 -0.23262322    
  0.13872628    
 -3.15818414E-02
 -9.53104421E-02
  8.45581740E-02
 -8.45576823E-02
  0.55793351    
 -0.36585638    
 -0.14048992    
  5.43617755E-02
 -0.19189020    
  0.59559047    
 -0.34214154    
 -3.03054638E-02
  0.18232147    
 -0.40546426    
 -0.14458190    
  0.28211150    
  0.42938563    
 -0.58633292    
  0.34945890    
 -6.66909367E-02
  0.33928341    
 -0.13906078    
  4.33994941E-02
 -0.58701497    
  6.71384484E-02
  0.19948868    
  0.21029504    
 -0.48389187    
  0.54654402    
 -0.39739960    
 -0.41150767    
  0.12783411    
  0.38117293    
  0.18414170    
 -9.13211890E-03
  0.11676351    
 -0.13996564    
 -0.29238856    
  0.15684265    
  0.39827079    
 -0.57416064    
  0.20241822    
  0.48751912    
 -0.52485698    
  3.73384617E-02
  0.18580613    
 -0.30228114    
  0.12689178    
 -0.51775736    
 -2.64332239E-02
  0.69760132    
 -0.15341012    
  0.20114140    
 -0.23272344    
  1.06389616E-02
 -7.69609958E-02
 -4.67928909E-02
  9.14928839E-02
  0.65981060    
 -0.78789252    
 -0.18356512    
  0.28954640    
 -0.10598139    
  0.28457069    
  8.07610005E-02
  7.07155094E-02
 -0.48050120    
  0.27131560    
 -0.33153474    
  9.84393358E-02
  7.81185552E-02
 -0.16968462    
 -7.83325508E-02
  0.10536131    
  2.63163988E-02
  0.44784454    
 -0.34899881    
  0.14231651    
 -0.16612594    
  0.20613189    
  9.79802087E-02
 -0.23995034    
 -0.13272448    
  0.10986728    
 -0.19044611    
  0.14914414    
  0.73445123    
 -0.55313367    
  7.73337409E-02
 -0.11314339    
 -0.27388838    
  0.54978311    
 -0.53617734    
  7.16913715E-02
 -0.24058968    
  0.33074072    
  0.11905973    
  3.13371856E-07
 -0.16012160    
 -6.17473200E-02
  0.10854023    
 -0.12783423    
  0.28116706    
 -3.49162184E-02
  0.63299853    
 -0.76870805    
 -4.76288535E-02
 -6.11575972E-03
  0.30441332    
 -0.23337662    
 -6.49203286E-02
  0.29829708    
 -0.16705430    
 -0.39482713    
  0.43157533    
 -0.18026248    
 -0.24340893    
  3.86145785E-02
  0.45473653    
 -5.94231114E-02
  0.71334964    
 -0.87947583    
  0.97932237    
  -1.2550284    
  0.35667565    
 -6.89937919E-02
 -3.63683291E-02
  0.35048318    
 -0.23407245    
 -8.00435841E-02
  0.35667518    
 -0.42439243    
 -5.22988513E-02
 -0.12874919    
  0.16175446    
  0.46021560    
  2.02846546E-02
  0.32318875    
 -0.95783997    
  0.55092031    
 -0.10584617    
  6.11950271E-02
 -0.41925868    
  0.79223800    
 -0.55256468    
 -0.34967369    
  3.80268507E-02
  0.12604085    
 -3.34471054E-02
  0.34710589    
 -6.45386204E-02
  0.54708380    
 -0.50687653    
 -0.15415151    
 -0.16862185    
  0.38946429    
  0.32721278    
 -0.67015857    
  5.06430119E-02
  0.12733959    
 -0.24512270    
 -0.13353179    
  0.31121209    
  0.27745584    
 -0.12663241    
 -7.25705624E-02
  0.48798579    
 -0.46145859    
 -0.16467777    
  0.29689908    
 -0.16413839    
  0.74835187    
 -2.56039156E-03
 -0.44869381    
 -0.25995830    
 -7.57110417E-02
 -3.42894867E-02
 -0.30330703    
 -5.66956326E-02
  0.27510241    
  0.16851330    
 -0.24067520    
  6.77957153E-03
  0.36876282    
 -0.43150228    
  0.20718937    
  1.73909310E-02
  6.66915625E-02
  0.14489192    
 -0.17214149    
  0.20418115    
 -0.13482010    
 -0.34787646    
  0.40302923    
 -0.18134674    
  0.16660473    
  0.31574976    
 -0.43663126    
  0.61473221    
 -0.68412530    
 -4.90901545E-02
  0.29707092    
  4.11959141E-02
 -0.43735871    
  0.21757294    
 -0.23862605    
  0.37425026    
 -0.15822396    
 -1.72919296E-02
  0.37795880    
 -0.24733791    
 -0.16012160    
  0.49513459    
 -0.25183555    
 -0.53297770    
  0.28967932    
 -0.15514828    
  0.23011300    
  0.36387137    
 -0.32571965    
 -3.81510146E-02
  0.10034825    
 -0.15750666    
  0.39363065    
 -0.31449315    
 -0.13353136    
  0.52071476    
 -0.17716853    
  0.16229849    
 -6.57874271E-02
 -0.16487379    
 -0.42211258    
  0.12812023    
  0.12479115    
  0.28907821    
 -0.32317120    
 -9.70451459E-02
  0.65418118    
 -0.76166725    
  8.81918296E-02
  0.53899676    
 -0.47608346    
  0.72907943    
 -0.55083066    
 -0.24767654    
  0.16251965    
  0.23638894    
 -0.14107785    
 -0.14077298    
 -0.13685843    
  0.41871047    
  5.54515384E-02
 -0.34899881    
 -6.68948442E-02
  4.90888916E-02
  0.30254102    
 -0.48606128    
  0.25848371    
 -0.12405322    
  0.36917537    
 -8.14921781E-02
 -0.17480195    
 -0.20505060    
  0.24901307    
 -4.95966114E-02
  0.72648364    
 -0.75513929    
  0.18038133    
  3.34164016E-02
 -0.60770190    
  0.39970216    
  4.52049114E-02
  3.79442684E-02
  0.20163758    
 -0.45447230    
 -0.28312647    
  0.38092402    
  0.61568928    
 -0.26774770    
 -0.34794125    
  0.18128587    
 -2.62488946E-02
  0.24835522    
 -0.47416094    
   1.2159011    
  -1.0225298    
  4.82675694E-02
  3.09303720E-02
 -0.44692227    
  0.21996453    
  6.17472455E-02
 -7.45685175E-02
  0.14396113    
  0.25503203    
 -0.35482207    
 -0.17494084    
  0.18721075    
  0.20343891    
  0.13041727    
 -0.18144776    
  5.59948385E-02
 -0.13778438    
  0.16223456    
 -4.95150015E-02
 -0.23334691    
  9.18072611E-02
  0.43428585    
 -0.61310357    
  0.20763871    
 -0.18005060    
 -2.75870357E-02
  0.17881867    
 -0.25131443    
  0.35139844    
  0.11011176    
  0.10772772    
 -0.30053106    
  0.18805234    
 -0.46430579    
  0.46905690    
 -0.44658402    
  0.26520857    
 -5.69794793E-03
 -0.29725066    
  7.66264228E-03
  0.31218895    
  0.21077771    
 -0.35473740    
  8.64736512E-02
  5.89942979E-03
 -0.10536034    
  0.33553717    
 -0.34209532    
  0.34209457    
 -0.45332044    
  0.14359160    
  0.14225070    
 -0.24973731    
 -3.61043550E-02
  0.65186566    
 -0.51466352    
  0.28768244    
  0.17991482    
  0.10656449    
 -0.23952205    
  0.45614663    
 -0.63663483    
  0.18962118    
 -0.23457310    
 -0.15510829    
  0.29437131    
  2.95584239E-02
  5.20206802E-02
  7.11407512E-02
 -0.57584131    
  0.64626390    
 -0.65392560    
  0.46518409    
 -0.44236970    
  6.54773414E-02
  4.81198765E-02
  0.19455022    
  0.26533455    
 -0.21155760    
 -9.32189524E-02
 -0.26121601    
  0.46813527    
 -0.40313047    
  0.11232850    
 -8.47404078E-02
  0.22992410    
 -4.98725511E-02
  0.20479514    
 -3.29449214E-02
  0.21834773    
 -0.30318701    
 -7.43984231E-07
 -7.43984231E-07
 -0.20124891    
 -5.22988513E-02
  0.24832791    
 -0.20884815    
  2.54785474E-02
 -0.12726265    
  2.81706527E-02
  0.14217545    
 -1.82371642E-02
 -3.75037082E-02
  5.57429120E-02
 -0.10804086    
  0.36669225    
 -9.76385549E-02
 -0.16101082    
  6.00523688E-03
  9.69421789E-02
  8.33818540E-02
 -6.18760549E-02
 -5.33359405E-03
  0.10642982    
  9.18077007E-02
 -0.51669014    
  8.45572576E-02
 -6.27385601E-02
  0.19542484    
 -0.25470161    
  0.50008184    
 -0.21622396    
  0.77053374    
 -0.82972354    
  6.07982744E-03
  0.14632873    
  5.10319173E-02
 -0.22190054    
 -0.25308990    
  0.39743307    
  7.75586963E-02
 -0.28602561    
  1.96719263E-02
  0.33368590    
 -0.18325180    
 -0.14396052    
  0.57334632    
 -0.49280798    
  0.18924241    
  4.08707990E-07
 -0.12024838    
 -0.20934986    
  0.27908361    
  0.11720661    
  0.60906363    
 -0.34351489    
 -0.80916536    
  0.25131372    
  0.36772466    
 -0.52806669    
   1.2833469    
  -1.4744010    
  0.78925478    
 -0.48850116    
  1.29042109E-02
  0.12629403    
  0.71825343    
 -0.33372083    
 -0.35667479    
  4.30166386E-02
  3.61797474E-02
 -0.17121503    
 -0.26780039    
  0.29747611    
  0.49312565    
 -0.36693233    
 -0.33338442    
 -1.44922212E-02
  0.27851561    
 -3.94425876E-02
  0.21622388    
 -0.39167142    
  7.26398155E-02
  0.30034131    
 -0.31963456    
  0.13353066    
  8.17902237E-02
 -6.48871958E-02
  0.16447301    
 -0.23986940    
  2.38103364E-02
 -3.13392917E-07
  2.32559890E-02
  0.19280355    
 -0.29561165    
  0.35092610    
  0.12621798    
 -0.24512167    
 -1.52675323E-02
  4.02068309E-02
 -5.57113364E-02
  0.23144266    
 -0.60613602    
  0.30458432    
 -9.97901410E-02
  0.36344171    
 -0.20929086    
  3.12524326E-02
 -0.17924888    
 -0.11014317    
  2.70293839E-02
  0.26236415    
 -0.13133629    
  0.70766133    
 -0.77415168    
  0.18232083    
  0.20633623    
 -0.35184309    
 -0.15616135    
  0.24817976    
  6.38506114E-02
 -1.03634950E-02
 -0.16374472    
 -1.85770858E-02
 -0.13353229    
 -5.88406846E-02
  0.26469213    
  0.14581063    
 -0.21813174    
  3.68149206E-02
  0.30411237    
 -0.46734062    
  0.45391831    
 -0.27871430    
  0.38136771    
 -0.42392719    
   1.0541601    
 -0.88854158    
 -0.19716719    
  6.39046915E-03
  0.13671176    
  3.27899642E-02
 -0.30576497    
  0.24480511    
 -7.71903023E-02
  0.39304280    
 -0.39304325    
  0.18026088    
  0.22520360    
 -0.41788831    
  0.13976216    
 -5.01497127E-02
  0.13353166    
 -0.16251922    
 -0.15906556    
  0.33153450    
 -7.71593004E-02
 -0.16220497    
  0.13510269    
  1.09293144E-02
  4.25588749E-02
  4.58099544E-02
 -9.38182697E-02
  0.18867737    
  0.21130931    
 -0.52806747    
  1.84612423E-02
  0.37240425    
 -0.33647251    
  0.14740531    
 -0.49571225    
  0.13976268    
  0.22603865    
 -0.10343476    
  0.13753022    
  0.18325277    
 -0.25264496    
  7.49638006E-02
  2.19791122E-02
  0.16034338    
 -0.18232083    
  0.84491420    
  -1.0406588    
 -9.93730053E-02
  0.32790700    
 -5.38999029E-03
 -0.12049022    
  0.85855788    
 -0.48196071    
  8.33362807E-03
 -0.23777369    
 -0.58358461    
  0.77464044    
  0.80024552    
  -1.1631515    
  0.38441205    
 -0.19689527    
  0.28248695    
 -0.28248715    
 -0.22573848    
  6.89936131E-02
  0.86786443    
 -0.62670201    
 -0.17662421    
  0.22314383    
 -0.43780109    
 -2.85727028E-02
  8.33823234E-02
  0.29267001    
  0.29140607    
 -0.11407220    
 -0.50390595    
  0.69314682    
 -0.60097730    
  0.42826408    
 -0.35550499    
 -0.20002201    
  0.20002086    
  0.71912259    
 -0.63503945    
  0.55807894    
 -9.34654102E-02
 -0.27871290    
 -0.16462278    
  7.59861097E-02
  0.50887215    
 -0.86206943    
  0.15414979    
 -0.16813751    
  0.55760133    
 -0.62307960    
  0.16589734    
   1.2033354    
 -0.97131366    
  6.83201179E-02
 -0.17480195    
 -0.13192667    
  1.27381254E-02
 -9.97495577E-02
  0.63927454    
 -0.39811197    
 -0.29873255    
  0.50189716    
  0.34540096    
 -0.67116821    
  0.21691324    
 -0.34249091    
  0.63888395    
 -0.67472970    
 -9.16664377E-02
  0.24058990    
  8.43881965E-02
  0.18424681    
 -0.10109677    
 -4.90557477E-02
 -8.75201672E-02
  0.14188114    
  0.12422805    
 -0.16196914    
  0.14785215    
  5.08200675E-02
 -0.28468430    
  0.18032382    
  7.23211765E-02
  1.84331462E-02
 -0.52925926    
   1.1969719    
 -0.24864165    
 -0.81770909    
  0.33744326    
 -0.27801931    
  0.22825898    
 -0.16612594    
  0.29069036    
 -0.15565407    
 -0.38721159    
  0.17713933    
  0.17798333    
 -0.21772364    
  6.53818622E-02
  0.21040440    
  0.27217761    
 -0.71686292    
 -4.08222266E-02
  0.76933652    
 -0.31508046    
  8.61287564E-02
 -0.16309009    
 -4.08228897E-02
 -0.34484002    
  0.51418161    
  0.44003612    
 -0.52933443    
 -6.82084858E-02
 -0.14536507    
  0.11551370    
  0.79668790    
 -0.49546140    
 -8.90520588E-02
 -0.35527450    
  0.99557966    
 -0.53788990    
 -0.39665431    
  0.49758068    
 -0.53102750    
  9.71631035E-02
  0.14351200    
 -8.36145803E-02
  0.57935286    
 -0.60288465    
 -1.19752456E-02
   1.1795816    
  -1.1676060    
  6.34222478E-02
 -8.14395398E-02
  7.02045411E-02
 -0.15887041    
  0.26592398    
 -0.32737729    
   1.1926416    
 -0.54634911    
 -7.26896897E-02
 -0.43567845    
  0.13199665    
 -0.13815099    
  3.03966906E-02
  6.37905523E-02
 -5.18847778E-02
 -0.13946533    
  0.12756051    
 -0.20533825    
  0.38566276    
  2.41322994E-07
  3.92210521E-02
 -0.10109677    
  3.14152911E-02
 -0.30501261    
  0.11232850    
  0.39288640    
 -0.13052168    
  0.69554842    
 -0.84569997    
  0.26365229    
 -0.48122537    
  0.46390891    
 -0.22971512    
  0.16663191    
 -0.45065635    
 -0.14085697    
  0.77383566    
 -0.60419983    
  0.79103261    
 -0.71591228    
  0.21256082    
  2.62482837E-02
  0.32829669    
 -0.42620096    
  0.98581707    
 -0.84729749    
 -5.62816449E-02
  2.59754304E-02
 -0.42881212    
  0.17309220    
 -9.00254175E-02
  4.94792014E-02
   1.2053510    
 -0.90396994    
 -0.26747862    
   1.2019708    
  -1.0709429    
 -0.11122540    
  0.22183628    
 -0.28246036    
  0.73729682    
 -0.68322963    
  0.15226953    
 -0.22739001    
  0.24973664    
 -0.19455008    
 -0.15191585    
 -0.19807030    
  8.22387561E-02
  8.40822682E-02
  0.93229121    
 -0.59351814    
  0.42819324    
 -0.19817744    
 -0.36519107    
  1.30712185E-02
  0.35211852    
 -0.20168550    
  0.39986274    
 -0.49349797    
  0.22436954    
 -0.14763671    
 -0.25782844    
  0.62073487    
 -0.40349075    
 -0.29361725    
  0.31701043    
  0.32734755    
 -0.70995492    
  5.76298460E-02
  0.47000387    
  7.69617558E-02
 -5.22682704E-02
 -0.38136849    
  0.22314365    
  0.12348185    
 -0.12348095    
 -0.10219183    
 -0.12095355    
  8.22382644E-02
  0.51738280    
 -0.33177689    
 -2.77017988E-02
 -1.69974640E-02
  5.01500107E-02
  2.03608650E-07
  8.83695707E-02
 -0.32657203    
  0.18805230    
 -3.48872207E-02
  5.89942979E-03
  0.33226171    
 -0.50521463    
  0.11855981    
 -5.09662479E-02
  0.78369254    
  -1.0779315    
  0.23361459    
 -0.14953254    
  0.48302379    
 -6.68636188E-02
 -1.06951511E-02
  2.12766510E-02
 -0.15942839    
  0.19051860    
 -0.13062064    
 -1.16963126E-02
 -4.20478135E-02
 -5.03249057E-02
 -8.75986144E-02
  0.30166754    
 -0.15762976    
   1.3217555    
  -1.6424983    
  0.43036318    
  5.44982823E-03
  2.68118028E-02
 -0.19832177    
 -7.36120269E-02
 -4.25588973E-02
  0.35086128    
 -7.41078109E-02
 -0.24818018    
  0.17407164    
  0.36316299    
 -0.26195303    
 -0.23389648    
  3.97394672E-02
  0.40978435    
 -0.13353100    
 -0.32959896    
  0.13438641    
  0.33304429    
 -0.46060503    
 -4.87910323E-02
  0.65677935    
 -0.13883606    
 -0.28910223    
  0.20941283    
  0.19605206    
 -0.24807328    
 -9.67677757E-02
  0.10642982    
 -0.24378742    
  0.28614664    
 -0.25593427    
  2.93283891E-02
 -9.70451459E-02
   1.3136555    
 -0.94055521    
 -0.18759808    
 -0.51435989    
  0.88208419    
 -0.27193341    
 -0.13353123    
 -0.22727373    
  0.18805230    
  0.62822735    
 -0.31237444    
 -0.38077328    
   1.1286441    
  -1.3533138    
  0.46234116    
 -0.20763935    
 -0.22462463    
  0.20671400    
  0.24930473    
 -0.59911883    
  0.57054466    
  8.78160074E-02
 -0.18942662    
 -0.12516235    
 -6.07986841E-03
 -0.10943302    
  0.24600877    
 -3.24351117E-02
 -0.27675226    
  0.39575645    
  0.14505020    
 -7.44322911E-02
  1.35443490E-02
 -0.17073046    
  2.10526660E-02
 -8.13453496E-02
  0.47984245    
 -0.59974527    
  0.31903332    
 -0.17678189    
  0.26108879    
 -0.34159246    
  0.31572843    
 -0.58169150    
  0.43623757    
 -0.18840139    
  5.34259416E-02
  0.25835493    
 -0.29365301    
  7.49638006E-02
 -2.81708054E-02
 -0.20895949    
  5.48089482E-02
  0.20430064    
 -7.32725039E-02
 -9.18066874E-02
  0.31143656    
 -0.40546572    
  0.26452956    
 -0.42456546    
  0.50751477    
 -4.98731807E-03
  0.51879334    
 -0.54925388    
  0.94474798    
 -0.80095959    
  0.55961561    
 -0.76725501    
  0.18506452    
 -0.35863361    
 -1.31585989E-02
  5.16238324E-02
  0.25897163    
 -0.32392919    
  7.12267682E-02
 -0.14791942    
 -5.20565957E-02
  0.35591111    
 -7.20541403E-02
  0.15906446    
  0.54266614    
 -0.77938187    
  0.32127380    
 -0.43983185    
  0.38901421    
 -0.24591188    
  0.35788611    
 -0.27644560    
 -8.75201672E-02
  0.15762821    
 -2.10540574E-02
  0.39834720    
 -0.66497654    
  0.40082526    
  0.64062935    
 -0.69314748    
 -0.29423934    
  0.15226953    
  4.95970622E-02
 -0.32047254    
  0.41284499    
 -1.48146711E-02
 -8.83689746E-02
 -0.13353136    
 -0.24512289    
  0.41074136    
  0.18669817    
 -0.32173324    
  7.53983930E-02
 -0.35110429    
  0.43671754    
 -0.19159515    
 -0.25308990    
  0.35347059    
 -0.34550202    
  0.56188160    
  0.11122596    
  0.40140849    
 -0.65852243    
 -0.15852275    
  0.18436481    
 -6.31787032E-02
  7.83693418E-02
 -0.27602547    
  0.10668326    
  0.38946441    
 -0.44452509    
  0.14603180    
  0.10807439    
 -6.03197552E-02
 -6.97326288E-02
  0.10536076    
 -0.28103805    
  0.22446777    
 -0.27193397    
  0.12393738    
  0.20456745    
 -0.39304328    
  0.54576331    
 -0.30937517    
  6.23433255E-02
  0.41639444    
 -0.38929251    
  0.32957339    
 -0.34574568    
  0.12739775    
 -0.32505494    
 -9.72981378E-02
  7.36026493E-07
  0.41273764    
  6.99594095E-02
 -0.14518273    
 -0.11000136    
  0.11519578    
 -0.20644374    
  0.19077747    
 -0.10536078    
  0.50378293    
 -0.32732716    
 -0.13633567    
 -0.10037912    
   1.0300627    
 -0.81314975    
  0.18232179    
 -0.24953051    
  0.15338685    
 -0.15338667    
 -6.63225576E-02
 -2.89877914E-02
 -0.17997201    
  0.13792357    
 -3.11560500E-02
  0.11355496    
  0.34531143    
 -0.23825713    
 -0.25932309    
  0.51738280    
 -0.25299576    
  0.19653018    
 -0.23252276    
  5.22121880E-03
 -0.27388838    
 -7.83325508E-02
  0.18847594    
  2.42428910E-02
 -6.00505713E-03
  3.55061963E-02
  0.19483903    
  0.22601050    
 -0.50575030    
  4.93936613E-02
  0.31735796    
  0.70838177    
  -1.1541201    
  0.42803991    
 -2.71506254E-02
  7.08259717E-02
 -0.34333238    
  0.16612716    
 -5.11519564E-03
 -0.18540390    
  0.28768277    
  0.61618590    
 -0.93521810    
  0.15324084    
 -0.25365967    
  0.37689146    
 -0.13976119    
 -2.81708054E-02
  7.16553703E-02
 -3.24351117E-02
  7.91971385E-02
  0.27747825    
 -0.71649420    
  8.30672458E-02
  0.27675316    
  0.28905508    
 -0.10856595    
 -0.30932197    
  0.50077558    
 -0.24807328    
 -0.24647175    
  0.19671060    
  0.39176592    
 -0.32277334    
 -0.47191039    
  0.46234116    
 -0.11179128    
 -0.32047254    
  0.41773543    
 -0.19311127    
  0.76999855    
 -0.61669356    
 -0.23334691    
  0.11493005    
 -0.18805304    
  0.21622384    
 -0.20934986    
  0.31471097    
 -3.56271230E-02
 -0.12102696    
  0.67246693    
 -0.85128504    
  0.17295358    
 -0.19415696    
  0.97455984    
 -0.56909448    
   1.0793811    
 -0.21789823    
 -0.91027236    
 -0.11093116    
 -2.83313226E-02
 -0.21741374    
  0.53062826    
 -0.40336704    
  0.11288017    
  4.39633057E-02
  0.56115073    
 -0.46388721    
 -0.33940300    
  6.82674767E-03
  0.12155619    
  2.38103364E-02
  0.54778165    
 -0.55961668    
  9.09719914E-02
 -0.10294703    
  0.29965872    
 -0.58333158    
 -4.08222266E-02
  0.24946003    
  0.56516653    
 -0.52694577    
 -9.15668085E-02
  0.25814092    
  0.12422805    
 -3.32574397E-02
  0.14792039    
 -0.36264583    
 -0.19801213    
  0.53534007    
 -0.55004698    
  7.38081103E-03
  0.42006370    
 -9.62774679E-02
 -0.14269130    
  0.31789637    
 -0.39436674    
 -0.16524933    
  0.11778282    
  0.16598488    
  0.15750663    
 -4.62815240E-02
 -0.34174994    
  0.38803038    
 -7.83688501E-02
  8.33818540E-02
 -4.08227406E-02
 -7.43984231E-07
 -0.22054365    
  0.25131515    
  2.98527069E-02
 -0.21217376    
  0.11441116    
  0.70923311    
 -0.59687060    
  0.58078456    
 -0.48855272    
 -0.47619027    
  0.31909737    
 -0.23090640    
  0.17253403    
 -6.78228736E-02
  4.01208065E-02
  4.93248627E-02
 -8.36145803E-02
  8.89468491E-02
  3.65575030E-02
  4.02068309E-02
 -0.28932530    
  0.26942459    
 -0.31657189    
  0.12313187    
  0.11506955    
 -0.10898951    
  0.27395132    
 -0.27395108    
 -2.45410949E-02
  0.26570320    
 -0.39128104    
  0.11934600    
  0.98628354    
  -1.0710236    
  0.64435661    
 -0.41443294    
 -2.73982622E-02
  2.19791122E-02
 -2.75495406E-02
  0.16920133    
  4.70625889E-03
 -0.20223773    
 -3.50921936E-02
  0.14903550    
  2.53180694E-02
  6.76577091E-02
 -0.29707235    
  0.36481804    
 -3.10437772E-02
 -0.22089303    
 -5.78204468E-02
  2.93283891E-02
 -0.12285348    
  0.28768179    
  9.75579396E-03
 -0.29743803    
 -0.31193903    
  0.44628716    
 -0.27443686    
  0.48028943    
  0.11000114    
 -0.53899735    
  0.19415577    
  2.32559890E-02
 -0.33877453    
  0.53157729    
 -2.39823312E-02
 -1.46697648E-02
 -0.10919911    
 -0.14141253    
  0.45083332    
 -0.29307207    
  6.28479421E-02
  4.95148003E-02
 -0.19105552    
  0.17154285    
 -0.33647305    
  0.22176278    
  0.20418115    
 -0.37879670    
  0.32322708    
  9.09720287E-02
 -0.13477397    
 -0.11591872    
 -8.75201672E-02
  5.34259416E-02
  0.38404253    
 -0.48108786    
 -3.23651507E-02
  0.12361351    
  7.82523453E-02
  0.10212916    
 -0.33744276    
  8.47405419E-02
  9.53094885E-02
  8.70106369E-02
 -0.35222128    
  0.34699950    
  8.05777006E-07
 -0.10477939    
  0.28185132    
 -0.31735691    
  0.58174413    
 -0.41052839    
 -0.32737729    
  6.14522435E-02
  0.28103781    
  0.19885087    
 -0.26605988    
  0.10642982    
  0.19189106    
 -0.54582208    
  6.62501976E-02
  3.77396494E-02
  0.44183278    
 -0.64662737    
 -0.15541476    
  0.74067241    
 -4.22850717E-03
 -0.48022482    
 -0.13157620    
  0.12470268    
  0.45261204    
 -0.34175000    
  0.30603147    
 -0.25196430    
 -1.77004691E-02
 -0.16813751    
  0.52897012    
 -0.18647936    
 -0.15082335    
  0.19004396    
 -0.16138805    
  0.22652845    
 -0.17693055    
 -8.40833783E-02
  7.32724294E-02
  0.12739775    
  0.63147563    
 -0.51848859    
 -0.51367956    
 -5.88406846E-02
  0.30458432    
 -2.83313226E-02
  0.54805487    
 -0.73729724    
  0.16598488    
  9.53098983E-02
 -0.19415687    
  9.88455266E-02
  0.30661932    
 -0.47260466    
  6.71384484E-02
  0.40546516    
 -0.33647147    
  0.18735962    
  0.35214168    
 -0.51554811    
  8.50372314E-02
 -0.11507014    
 -1.84620284E-02
  0.40753365    
 -9.98665467E-02
 -0.44031200    
  0.15718636    
  0.15154915    
  9.90917385E-02
  0.58094966    
 -0.71178937    
 -8.40833783E-02
  0.13133594    
  0.72593683    
 -0.38580820    
 -0.30982277    
  0.53442520    
 -0.63923395    
 -0.16805892    
  0.11122533    
 -0.25131443    
  0.25714490    
 -0.39390418    
  0.11394509    
  4.51210625E-02
  5.71581945E-02
  0.27721000    
 -0.24981192    
  0.22853456    
  3.69436108E-02
  5.16704563E-03
  0.24557027    
 -0.63823158    
  0.21239838    
  0.66179681    
 -0.72551233    
 -5.40674515E-02
  2.06201188E-02
  0.39406291    
 -0.15874822    
 -3.27890553E-02
  0.52407050    
 -0.11490853    
 -0.25026003    
 -0.27045372    
 -0.28561401    
  0.38035950    
 -0.17893763    
 -0.10686316    
  0.24544904    
 -4.82028276E-02
  0.78733468    
 -0.48585951    
 -0.12638147    
 -3.15818414E-02
 -9.53104421E-02
  0.73066968    
 -0.50988090    
 -4.72748745E-03
 -0.30200127    
  0.31143656    
 -8.82927254E-02
 -8.00419599E-02
  0.21868970    
 -0.18589926    
 -4.95966114E-02
 -0.31633732    
  0.25818065    
 -0.16923405    
  7.06657209E-03
 -0.10379662    
  0.56850457    
 -0.13733120    
  0.19326022    
 -0.28350598    
 -2.81708054E-02
 -0.28958884    
 -5.49165308E-02
  8.49925652E-02
  0.29322180    
 -0.28584152    
  0.24063750    
 -5.95409535E-02
  0.29532099    
  0.11218683    
 -0.23856793    
 -0.17509456    
  9.97898504E-02
  0.67054695    
 -0.50607431    
 -3.37384194E-02
 -0.24294692    
  0.30932164    
 -0.48665580    
  0.31164685    
  0.25009972    
 -0.20209089    
  0.32975313    
 -0.59681523    
 -4.87910323E-02
  0.96915442    
  -1.0055225    
  0.29873213    
  0.14310095    
 -0.44926825    
  0.33860150    
  0.61862975    
 -0.87833899    
  0.43043816    
 -0.14967714    
  0.13613245    
 -0.47364590    
  5.67519888E-02
 -7.14596510E-02
  0.30966124    
 -0.21772364    
 -0.18502821    
  0.52053416    
  0.16853978    
 -0.50404608    
  0.50404632    
 -0.35376418    
 -5.37438132E-02
  0.10474636    
 -5.68337925E-02
  0.15665409    
 -0.19237113    
  0.20232277    
 -0.49608362    
  0.20509492    
  0.56996870    
 -0.26423848    
 -2.97049023E-02
 -5.68634942E-02
  3.14152911E-02
 -2.61105653E-02
 -5.99627011E-02
 -6.37904480E-02
 -0.20533825    
   1.1275995    
 -0.75198692    
  0.22112162    
 -0.21608324    
  0.25965434    
 -0.34347293    
  0.33177716    
 -0.23795822    
  0.34214154    
 -0.35214177    
 -1.51898358E-02
  0.53002769    
 -0.85231602    
  0.17407164    
 -0.23205948    
  2.94145569E-02
 -0.15656976    
  0.48681000    
  4.08222377E-02
 -0.11653304    
 -0.10037912    
 -0.16874884    
  0.45798370    
 -0.20015472    
 -0.33420250    
  3.12533677E-02
  0.14974485    
 -2.68463995E-02
  0.22450341    
 -0.21772364    
  0.12078080    
  0.46925473    
 -0.50584424    
  1.84612423E-02
 -0.20202717    
  0.11943951    
  0.32982779    
 -0.12675086    
  0.10751995    
 -0.13491856    
 -1.68068223E-02
  0.16138868    
 -0.27494398    
  0.73041821    
 -0.15822443    
  0.33135754    
 -0.83624798    
 -0.23205948    
  0.52711046    
 -0.26589555    
 -0.37156376    
  0.24946003    
  0.51600653    
 -0.22024103    
 -0.39107728    
  0.28946596    
 -8.94453451E-02
 -4.79128696E-02
  0.34866762    
 -0.39899245    
 -0.18361264    
 -0.25464246    
  0.70803618    
 -0.45339352    
  0.17062573    
  1.99001406E-07
 -0.18625049    
  0.21840699    
  0.28451252    
 -0.15972129    
  0.34994838    
 -0.38404197    
  0.15991476    
 -7.14584067E-02
  0.14732413    
 -0.25917301    
  0.29063606    
  3.47860344E-02
 -0.38014802    
  0.73895669    
 -0.78369242    
  0.40328428    
  7.97064230E-02
 -0.63823158    
  0.23074898    
 -0.21559639    
  0.47094342    
 -0.23732913    
  0.65368849    
 -0.71505821    
  0.36235523    
 -0.34977692    
  0.30010533    
 -0.42651868    
  0.15718636    
  0.21217422    
 -0.32090789    
 -8.45567212E-02
  0.27473137    
 -3.98917645E-02
 -0.19166800    
  0.24817976    
  0.12871191    
 -0.11236214    
  2.13917159E-02
  0.17435317    
 -0.34092727    
  0.30010533    
  4.61840350E-03
 -0.24409916    
  0.86561650    
 -0.95798957    
  0.12705821    
  0.17662360    
  3.73879336E-02
 -9.21591092E-03
 -0.22778440    
  5.10020517E-02
 -0.35430962    
  0.24956353    
 -6.33120388E-02
  6.33127317E-02
  0.12118579    
  2.15055589E-02
  1.58322528E-02
  0.24898514    
 -0.24376355    
 -8.70120823E-02
 -0.28013489    
  0.59858888    
 -0.36497465    
 -0.21130843    
  0.44393227    
  0.56230724    
 -0.55760127    
  0.11934697    
 -1.25786839E-02
  0.14141187    
 -0.56604660    
  0.42463511    
 -0.29757681    
  2.24735923E-02
 -0.13036273    
  0.80387306    
 -0.36520946    
 -0.24376355    
 -0.10420302    
  0.24033621    
 -0.10535976    
 -0.40546528    
  0.24709684    
  0.39953041    
 -0.19671056    
 -0.13976119    
  5.53967431E-03
  0.43271488    
 -0.35821232    
  2.03055572E-02
 -0.20570917    
 -0.10398937    
  0.41002119    
 -0.38299152    
  0.19337153    
 -0.27675226    
  0.50646847    
 -0.22423531    
 -9.14930701E-02
  5.81562445E-02
 -5.21866903E-02
  0.19904618    
 -0.45547470    
  0.53514373    
 -0.29068863    
  0.19628043    
 -0.43307054    
  0.19370636    
  0.39068168    
 -0.26662794    
  0.34437731    
 -0.20461576    
  0.74262691    
 -0.95735300    
  5.24895117E-02
  0.29334763    
 -0.24889585    
  0.13692304    
 -0.21605997    
  0.23948066    
  5.84437810E-02
 -0.29792380    
  5.86478366E-03
 -1.17648002E-02
 -1.79100037E-02
 -1.21222045E-02
  0.21825328    
 -0.28768188    
  0.15694828    
 -0.22454028    
  0.14914414    
  0.33474916    
 -0.45630398    
 -4.87910323E-02
  0.13976200    
  0.22190095    
  9.93732587E-02
 -0.24938500    
  0.11456565    
  0.83916479    
 -0.95373052    
  4.52049114E-02
 -0.20128493    
  0.40995964    
 -0.51682270    
  0.33539769    
  0.26319140    
 -0.39518705    
 -3.11560500E-02
  0.16315174    
  0.40187472    
 -0.54002541    
  0.24512218    
  0.75178027    
  -1.0282530    
  0.24705951    
 -9.38182697E-02
 -0.32668442    
  0.36422139    
 -9.95300189E-02
 -0.35170409    
  0.85669881    
 -0.56489354    
  0.11641049    
 -0.16058138    
  0.52109545    
 -0.58091336    
  0.33451307    
  0.21130913    
 -0.36464307    
  0.27763185    
 -0.43178168    
   1.3762443    
  -1.3629987    
  6.55762339E-03
  0.18991871    
 -0.12660518    
 -2.48465408E-02
  9.01502967E-02
  0.18327825    
 -0.49814683    
  4.61619571E-02
  0.61090940    
 -8.96116421E-02
 -0.19128942    
 -0.18991771    
  0.12285443    
 -2.33928803E-02
  7.95879364E-02
  7.87816644E-02
 -0.17627828    
  3.55061963E-02
  0.72180223    
 -0.58102912    
 -0.30465999    
 -8.57673958E-02
  5.79866394E-02
  3.46063115E-02
  0.76530921    
 -0.74510622    
  0.30257106    
 -0.24430235    
  0.17811912    
  6.61823377E-02
 -5.05157188E-02
 -0.16282459    
 -4.36199568E-02
  0.68032616    
 -0.49482471    
 -0.21786638    
  0.40984169    
 -0.33385634    
  0.15240780    
  8.04451406E-02
 -0.12871192    
  9.92986858E-02
 -0.16750677    
  0.27137342    
 -0.27727303    
 -0.37630844    
  0.16639145    
  0.11697080    
  0.25131515    
  0.65976793    
 -0.29554567    
 -0.34422091    
 -0.25841081    
  5.00096232E-02
  0.10962025    
 -0.13431305    
  6.64894506E-02
 -0.27412823    
  0.32542312    
  0.19153859    
 -0.16955908    
  3.20875309E-02
 -0.36422232    
 -0.18232173    
  0.46430567    
  0.45923147    
 -0.53642184    
  0.21570896    
  9.93732587E-02
  0.10265434    
 -0.22721660    
  0.46808848    
 -0.37556460    
 -0.27688736    
  0.11025669    
  0.28905508    
 -0.38107267    
  0.17121597    
 -0.39285466    
  0.35667416    
  0.12825510    
 -0.48492932    
  2.23064106E-02
  0.18109579    
 -9.65380520E-02
  8.41921344E-02
  0.22190095    
 -0.25987968    
  0.69314688    
 -0.71929294    
 -8.28061029E-02
  5.59595153E-02
  0.81168544    
 -0.33405817    
 -0.33816138    
  0.42692947    
 -0.61518651    
 -4.38031480E-02
  4.38016877E-02
  0.26784426    
 -0.12808174    
  1.47653356E-08
  0.39923477    
 -0.15276308    
  2.39826553E-02
 -0.13692217    
 -2.19781753E-02
 -0.19574474    
  0.32090744    
 -0.20613128    
  0.23511977    
  1.41850375E-02
 -0.10379756    
  1.55040929E-02
  0.16072266    
 -9.13884714E-02
 -0.10589296    
 -0.13049571    
  0.70818502    
 -0.50092417    
 -0.19521292    
 -1.20475376E-02
  0.88301545    
 -0.93910456    
  1.27381254E-02
  0.25061131    
 -0.34339291    
  0.44183326    
  1.33042391E-02
 -0.33735436    
  0.32405019    
 -2.71506254E-02
 -0.26053199    
  4.65193205E-02
  3.35228629E-02
  0.28493139    
 -0.64475030    
  0.79060203    
 -0.34652179    
 -5.71586303E-02
  0.37469363    
 -0.28768232    
 -0.11962347    
 -5.10030277E-02
 -0.23483893    
  0.27473137    
  0.18789335    
 -0.21049237    
  0.10307131    
 -8.70034853E-07
 -0.31909838    
  0.29298767    
 -3.77401821E-02
  0.50642031    
 -0.74061394    
  0.19497277    
 -3.48872207E-02
  0.30818081    
 -0.25629497    
 -0.19135012    
  0.24067582    
 -9.53104421E-02
  0.57793397    
 -0.40052643    
 -0.50918537    
   1.2781978    
 -0.82472426    
 -0.20124891    
  7.36529157E-02
 -0.25470161    
  0.64626390    
 -0.64626378    
   1.6033124    
  -1.1953058    
  7.33833611E-02
  3.70415412E-02
 -0.36974689    
  0.20722787    
  0.16251923    
  5.74105047E-02
 -0.32113969    
  0.34237194    
 -8.43905471E-03
 -4.77316156E-02
 -0.39882103    
 -0.16524933    
  0.32411981    
  0.14196996    
  9.35265496E-02
 -0.18053770    
  7.71596506E-02
 -9.33317095E-02
 -6.16433956E-02
 -0.21881792    
  0.48162633    
  0.60005647    
 -0.79041040    
 -0.16950017    
  0.30972928    
 -0.17301841    
 -0.28030130    
  0.22314329    
  0.14740531    
 -0.17725751    
  0.10899048    
 -0.14603212    
   1.1615776    
 -0.64323300    
 -0.21661006    
 -0.28304237    
  4.23023626E-02
  0.27277946    
 -0.10435975    
 -0.49429679    
  0.21985960    
   1.0445453    
 -0.97467494    
 -7.64708370E-02
  2.61454675E-02
  0.20884913    
 -0.11061016    
 -2.73715528E-07
  0.21492359    
 -0.23262322    
   1.1394339    
 -0.70657009    
 -0.21928959    
 -0.16138805    
  9.17075053E-02
  1.53456572E-02
  0.14614204    
 -0.36675152    
  0.46285820    
 -0.13182506    
 -5.60891367E-02
 -0.30058637    
  0.26635268    
  0.14773314    
 -9.91796255E-02
 -0.53967410    
  0.52053416    
 -3.94136831E-02
 -0.30287141    
  6.58139214E-02
  6.17472455E-02
 -4.90901545E-02
 -8.52971673E-02
  0.54582250    
 -0.52548212    
 -0.20815593    
  0.34587273    
  1.16288308E-02
  0.18424681    
 -0.30058637    
  0.15600495    
 -5.71586899E-02
  0.45145002    
 -0.21661006    
 -0.11314339    
 -0.13950232    
  0.85835671    
 -0.61976379    
 -0.43660462    
  0.53105712    
 -0.39479196    
  0.15869014    
 -0.21772364    
 -1.40195638E-07
  0.33550629    
 -0.13422225    
 -0.19455008    
  0.24307698    
 -0.17185095    
  0.11778378    
 -1.11725144E-02
  5.46578094E-02
  0.24835522    
 -0.13768938    
 -3.39011289E-02
 -0.23180158    
  6.02588803E-02
  0.30937454    
  1.70217734E-02
 -0.23695174    
 -1.07519533E-02
  0.70390016    
 -0.53518462    
 -0.13679750    
  0.29290375    
 -0.48258328    
  0.55780602    
 -2.19791364E-02
 -0.60798854    
  7.84710869E-02
  0.32925934    
  3.99168730E-02
  0.22140336    
 -0.27498680    
 -3.26362438E-02
 -0.36142471    
  0.37554255    
  0.70476156    
 -0.96479148    
  5.88405579E-02
  4.47007157E-02
 -7.36879706E-02
  0.12689178    
 -0.27225682    
  0.28768244    
 -6.31787032E-02
  0.16496107    
 -0.22084285    
  6.66915625E-02
 -0.13199598    
  0.14799739    
  4.14567478E-02
  5.91297448E-02
 -0.35190088    
  0.45630446    
 -0.27625409    
 -0.15984796    
  0.33169818    
  4.21611629E-02
 -0.30309066    
  0.11709215    
 -0.38631302    
  0.52535403    
 -0.54174769    
  9.45585594E-02
  0.33000752    
  3.19183730E-02
 -0.11647525    
  0.20653503    
  0.19105548    
 -0.28636619    
 -0.19716719    
  0.43908206    
 -0.12296263    
  0.26164538    
 -0.33431596    
 -0.16340609    
  2.33936310E-02
  0.15497664    
 -8.25208575E-02
   1.1338273    
  -1.3226222    
  0.11633973    
  0.15991476    
 -0.32959896    
 -0.26510775    
  9.36851501E-02
  0.22476731    
 -0.18492217    
  0.20421623    
  0.85725754    
 -0.63538808    
 -0.33647314    
  0.47445780    
 -6.89927787E-02
  0.33306512    
  0.21423057    
 -0.40546480    
 -0.27945104    
  0.13284737    
  0.29957312    
 -0.31889692    
 -0.44020829    
  0.29334813    
 -3.44864950E-02
  0.21962902    
  0.25547922    
 -0.56052458    
 -0.10748608    
  0.32935509    
 -0.35813299    
  3.58455405E-02
 -8.06299672E-02
  0.37707695    
 -5.93158305E-02
  0.45248964    
 -0.27016774    
 -5.71587123E-02
 -0.23052436    
  0.81776547    
 -0.79337317    
 -0.14914231    
   1.0135059    
 -0.64363235    
 -0.27647233    
  0.13671176    
  0.25808123    
 -0.45382631    
  0.28090271    
 -0.45783392    
  0.33877292    
  0.14425008    
 -0.15001257    
  0.33564642    
  1.63939819E-02
 -0.41158092    
  0.15852405    
 -0.20884815    
 -0.23940450    
  0.24583578    
  0.44320574    
  0.41230044    
 -0.74630743    
 -9.01516229E-02
  0.68048900    
 -0.35122949    
 -4.53484105E-03
  7.02040493E-02
 -0.64355111    
  0.18366544    
  0.20006055    
 -9.20179188E-02
  0.81226820    
 -0.90037513    
  0.42715755    
 -0.17292345    
  0.51489860    
  1.81271192E-02
 -0.78070283    
  0.14571209    
  0.40357998    
 -0.58929646    
  9.09718499E-02
 -6.41250461E-02
  0.93075514    
 -0.41464528    
 -0.20067091    
 -0.30228066    
  0.19530888    
 -6.66921735E-02
  0.17366330    
 -8.04445669E-02
 -0.26184002    
  0.80866039    
 -0.49082440    
 -0.38828599    
  0.20398213    
  0.22789483    
 -0.40309837    
  0.38877854    
  6.96338192E-02
 -0.35731491    
  0.19189157    
  2.09432133E-02
 -8.09058771E-02
 -0.26912796    
  6.40780553E-02
  0.37512505    
 -1.43197030E-02
  0.13473259    
 -0.32477665    
  0.21848062    
 -0.26611036    
  0.27541271    
  0.10951877    
 -0.36680391    
  0.46173596    
 -0.21375477    
 -0.26002973    
  0.28312567    
 -7.58653507E-02
 -2.49381755E-02
  0.82320005    
  -1.1914856    
  1.44927707E-02
  0.26953298    
 -0.22039965    
 -0.10080493    
 -1.52665963E-02
  0.38996017    
  8.00430477E-02
 -0.28768125    
  9.76380259E-02
  0.15082315    
 -0.47000289    
  0.37018278    
  0.14861055    
 -7.41080418E-02
 -0.17313392    
 -1.22707738E-02
  0.24994205    
 -0.19004406    
  0.18522409    
 -0.19105552    
 -0.10471181    
  0.11054139    
  0.16571191    
 -0.21945532    
  0.58982992    
 -0.35086116    
 -0.28286195    
  0.62689769    
 -3.13073471E-02
 -0.43596020    
 -4.47000898E-02
  0.41871080    
 -0.26048616    
 -3.47422101E-02
  0.41217694    
 -0.85625613    
  0.86954528    
 -0.49879685    
 -0.17798403    
  3.82204503E-02
  0.10097622    
 -2.86557283E-02
  0.11519578    
 -0.14469714    
  0.12902950    
  1.56662110E-02
 -0.21926494    
  2.54785474E-02
  9.01502967E-02
  6.66915625E-02
  0.84499091    
  -1.1290962    
  8.87957290E-02
  0.28768179    
 -0.32768661    
  0.50673568    
 -0.30421066    
 -0.35667536    
  0.57536465    
 -0.45581961    
  0.14403853    
  0.76660174    
 -0.86252105    
  0.25354832    
 -0.16374472    
  0.15327312    
 -0.29826429    
  0.39357361    
 -0.22434121    
  9.69421789E-02
  0.33414003    
 -0.52519548    
  2.59763394E-02
  0.71846473    
 -0.66845536    
 -0.23233113    
  0.44073379    
 -0.33153474    
  0.25970757    
  0.15262921    
 -0.18506487    
  9.43109691E-02
 -0.32850432    
  0.22868325    
 -0.20128493    
  0.47505841    
 -0.12516306    
  4.65203188E-02
 -0.14660427    
 -6.52397051E-02
 -0.28394425    
  0.55748117    
  0.10150710    
 -0.54619199    
  0.17114902    
 -9.41878632E-02
 -9.71629694E-02
  4.65191789E-02
  0.23090462    
  0.79592711    
 -8.74347165E-02
  -1.1480365    
  0.47995451    
 -8.79110247E-02
 -5.41988341E-03
 -0.13353136    
  0.48694038    
  3.00773103E-02
 -0.52951831    
  0.54422420    
 -0.62269473    
  0.79952800    
 -0.49665511    
 -4.10305932E-02
  0.27317986    
 -0.57669318    
  0.54840833    
 -2.07042675E-02
 -3.83840166E-02
 -0.15487552    
 -0.34156224    
  0.18232067    
 -4.87908907E-02
  0.35854840    
 -9.61835459E-02
 -0.10642972    
 -0.31112695    
  2.16605868E-02
  0.26236445    
 -0.13510302    
  4.90888916E-02
  0.62820935    
 -0.72232246    
  0.22314279    
 -0.42674330    
  0.46292225    
 -0.29277036    
 -6.82554627E-03
  0.12838207    
  0.28617567    
 -5.58291674E-02
 -0.34512216    
  0.28599152    
  0.11042407    
 -0.49578831    
  0.32251683    
 -0.36054340    
  0.73860937    
 -0.16907611    
 -9.18072164E-02
 -9.57905278E-02
  0.11954550    
 -0.37768519    
 -4.19651382E-02
  0.57178599    
 -0.33164439    
  8.09067413E-02
  5.54294959E-02
 -0.25552589    
  0.52465343    
 -0.55681050    
  9.94608030E-02
 -4.84943390E-02
 -7.74574131E-02
  1.33330179E-02
 -0.11200570    
  0.43705878    
 -0.14937669    
 -9.30912346E-02
  0.87139529    
 -0.72423857    
  8.08517560E-02
  0.12316192    
 -0.50227869    
  0.15110573    
  0.23285213    
 -0.16793273    
  0.20585260    
 -0.51082557    
  0.47290614    
 -0.25754571    
 -0.10536075    
  0.35806251    
 -0.18621288    
  0.11583110    
  0.35927603    
  3.57183069E-02
 -0.30538157    
 -0.16532317    
  0.27780235    
 -0.23922887    
  0.17780766    
 -2.28835344E-02
 -0.31268430    
 -5.86481020E-02
  0.21641034    
 -0.36054340    
  0.52925879    
 -0.22428568    
  2.81716324E-02
 -8.70106071E-02
 -6.25202209E-02
  0.24988002    
 -0.28266877    
 -0.11279608    
  0.27264348    
  8.17902237E-02
  0.28898987    
 -0.47866943    
  0.39272594    
 -0.51367956    
  0.44742876    
 -0.38512477    
  0.26905316    
  0.36178961    
 -0.35158581    
  0.36928561    
 -0.55873853    
  0.74106073    
  6.23428486E-02
 -1.94180310E-02
 -0.74193764    
 -0.23795922    
  0.57022035    
 -0.33816138    
  0.30382347    
 -0.45698905    
  4.71469164E-02
  4.50231247E-02
  7.27590919E-02
  1.16288308E-02
  0.21734694    
 -0.44338363    
  0.16649695    
 -0.15210865    
  0.33135706    
 -0.42881212    
  0.72796661    
 -0.36266738    
 -5.61937727E-02
 -0.17655870    
 -6.40782118E-02
 -2.23057661E-02
  0.21559712    
  5.31089753E-02
  0.26589504    
 -7.78424218E-02
  9.09720287E-02
 -0.24512172    
 -0.20934986    
  5.33450730E-02
  8.10404271E-02
  0.37917447    
 -0.13587570    
 -0.33741152    
 -0.11122497    
  0.30228111    
  0.13692304    
 -0.25199249    
 -0.18721089    
  0.13720198    
 -0.26236448    
  0.71376687    
 -0.34796584    
  0.22660521    
  0.19225644    
 -5.47011420E-02
 -0.37578967    
 -0.17185047    
  0.21197106    
 -8.19178894E-02
  0.12049023    
 -0.12660518    
  0.29074526    
 -0.11663779    
 -0.13205996    
  0.11647575    
  1.04168365E-02
 -0.16893955    
   1.1268401    
  -1.1643437    
  0.25696057    
 -0.24430235    
  0.14058250    
  0.18867737    
 -0.19415581    
  2.71017235E-02
  0.98749137    
  -1.0828019    
 -9.23732072E-02
 -0.14558583    
  0.23205891    
  0.13279152    
 -0.45866963    
  0.86240530    
 -0.44607008    
  5.77591322E-02
 -0.22825782    
  0.39256182    
 -0.26626769    
 -2.86557283E-02
  9.42530930E-02
  0.22631316    
 -0.31476775    
  0.17458418    
 -0.16882168    
 -2.32570954E-02
  0.11122482    
 -2.66673919E-02
  1.07525252E-02
  7.71596506E-02
 -0.32466066    
  0.22040020    
  0.14310095    
  0.51652342    
 -0.47455999    
 -0.48379764    
  0.33647284    
  0.37502438    
 -0.19623627    
 -0.28473681    
 -7.32043535E-02
 -0.27510357    
  0.54038411    
  8.37704018E-02
 -3.63669358E-02
  2.28850804E-02
  2.67876387E-02
 -0.11668176    
 -0.27131593    
  0.17798333    
  3.73384617E-02
  0.57372653    
 -0.78257483    
  0.21406955    
 -0.26706198    
  4.65191789E-02
  0.12210183    
  0.30477634    
 -0.28768179    
 -3.44864950E-02
 -3.57172824E-02
  0.35788611    
 -0.25982496    
  0.19415686    
  0.95967948    
 -0.93289191    
 -5.89749329E-02
  0.58205897    
 -0.89178854    
  0.19602840    
 -0.24163738    
  0.69979167    
 -0.64783287    
 -0.12812138    
  0.26953298    
 -0.20005968    
  0.82205361    
 -0.27304095    
 -0.39966723    
 -4.13028859E-02
   1.0721607    
  -1.4305586    
 -6.22424260E-02
  2.71510277E-02
  0.63335991    
 -0.41738442    
  0.23031215    
 -6.49203286E-02
  0.58371371    
 -0.49062213    
 -0.31775972    
  0.41810784    
 -0.18131609    
 -0.14217477    
  0.29804397    
  0.87202650    
  -1.0522889    
  0.23052333    
 -0.20012695    
  0.59243321    
 -0.71321487    
  0.19017397    
  0.29325339    
 -0.38077328    
 -0.15110669    
  0.81643087    
 -0.11270176    
  6.78226501E-02
 -0.44219676    
  0.33865675    
 -0.15718521    
 -0.27219930    
 -6.93927258E-02
  1.78043749E-02
 -7.95520097E-02
 -0.12177212    
  0.15312175    
  0.33735394    
 -0.32508439    
 -9.59194526E-02
  0.54512948    
  0.26803461    
 -0.53899616    
 -3.10913771E-02
 -0.18442991    
  0.46683407    
 -0.44183347    
  0.56839585    
 -0.49120572    
 -5.88397048E-02
  0.19237213    
 -3.04601155E-02
  0.66703612    
 -0.71453756    
  0.12675175    
 -0.39834777    
  0.29298767    
  0.12889151    
 -0.46536392    
 -3.77394296E-02
  0.28575790    
 -2.93285493E-02
 -0.16813751    
  0.63888395    
  0.50560725    
 -0.99437273    
 -6.25202209E-02
  0.43721408    
 -0.21278162    
 -0.11456577    
  0.60875970    
 -0.57466513    
  0.30978248    
 -0.29867172    
 -6.26988932E-02
  0.17246978    
  0.12107812    
 -0.45953259    
  0.28768134    
 -0.13353232    
  2.93283891E-02
  3.96659710E-02
  0.17301823    
 -0.15648933    
 -0.25365967    
  0.25365958    
  2.69551836E-02
 -0.40812749    
  0.11332779    
  0.24574383    
 -0.21065287    
  0.38924134    
 -0.20118995    
  0.16793260    
  1.43888071E-02
  0.12935647    
 -0.16819531    
 -0.27131593    
   1.0811443    
  -1.0182316    
  0.52415103    
  0.42335504    
  -1.2515818    
   1.1311358    
 -0.69581771    
 -0.29663491    
 -4.41247895E-02
  0.57348245    
 -8.39350000E-02
 -6.66909367E-02
 -0.38595158    
  0.80608720    
 -0.50759447    
  0.11179179    
  0.57596529    
 -0.75444859    
 -0.26870617    
 -3.83186676E-02
  0.38441110    
  0.55961543    
 -0.48285133    
 -0.23803289    
 -0.25489306    
  0.26731411    
 -0.27541232    
  8.56548473E-02
  0.37001744    
 -5.83714619E-02
 -6.78228736E-02
  0.41129562    
 -0.36000201    
 -2.81708054E-02
 -0.22314444    
  0.52218920    
 -0.33986875    
 -8.05387050E-02
  0.42884558    
 -0.51644421    
  0.26452956    
 -0.21640888    
 -7.66919330E-02
  0.51948327    
  0.16273460    
 -0.36244854    
  6.61823377E-02
  5.27691171E-02
 -0.26002973    
  7.59102761E-07
 -0.20810623    
  0.34390774    
 -0.44595665    
  0.38599381    
 -0.25452912    
 -0.19105463    
  0.37579027    
  6.00523688E-03
 -9.41131189E-02
  0.31845298    
 -0.35872728    
 -3.48469131E-02
  4.16735075E-02
 -3.46060805E-02
 -0.11954560    
  0.58866841    
 -7.78424218E-02
 -0.13217154    
 -2.19781753E-02
  0.13976170    
  5.17766550E-02
 -5.17764874E-02
 -0.13422225    
  0.71770519    
 -0.60299569    
 -0.30925900    
  2.64918171E-02
  1.29873361E-02
 -0.13076955    
  0.18721075    
  0.18333736    
 -8.47072303E-02
  0.38123268    
 -0.23262227    
 -0.16532317    
  3.85731384E-02
  0.30110535    
 -0.44005653    
  0.22686388    
  1.47424806E-02
 -3.47422101E-02
 -0.35379329    
  0.30727369    
  0.11484008    
  5.05856238E-02
 -3.18926387E-02
  4.61840350E-03
 -0.35601667    
  0.49357238    
 -0.42370227    
  0.41967821    
 -0.20516045    
 -0.63543832    
  0.66470963    
  0.15139996    
 -0.62912530    
  0.19643407    
  0.32824963    
 -0.14805372    
  5.18258289E-02
 -7.87803307E-02
  0.14237267    
  0.77936810    
 -0.71512628    
 -0.17965905    
 -1.60853192E-02
  0.15954098    
  0.40700004    
 -0.43031025    
  0.63737476    
 -0.42561662    
 -0.30048719    
 -7.49005452E-02
 -0.24419712    
 -0.12847915    
  0.26731411    
  0.65860677    
 -0.90992165    
  0.52030522    
 -0.40782654    
  0.11383422    
  0.20526218    
 -0.16799250    
  0.44139686    
 -0.71294904    
  3.92215662E-02
  0.62140357    
 -0.31845441    
  0.83093095    
 -0.55899704    
 -0.11454192    
 -9.67677757E-02
  7.71596506E-02
 -0.23309459    
  0.19268346    
  0.12121304    
 -0.17958505    
  0.20661408    
 -0.49611869    
 -0.10779689    
  0.70526850    
 -0.42985728    
  0.19560741    
  4.95148003E-02
 -0.12323212    
 -9.74974036E-02
 -6.85625598E-02
  0.27958506    
 -6.03197552E-02
 -0.29984471    
  6.10360801E-02
  0.23361413    
 -3.17485631E-02
 -0.18879491    
  0.38358214    
 -0.18942662    
 -0.24067520    
  0.15706147    
 -0.25714538    
  0.12693021    
 -0.26368952    
  0.45041665    
  6.89928234E-02
  0.11149590    
 -0.23120268    
 -0.10343476    
  0.27315417    
 -0.39575562    
  0.18473502    
 -0.29980379    
  0.23767243    
 -0.15950690    
  0.59444803    
 -0.25905016    
  0.64072150    
  -1.0542840    
  0.39182246    
 -1.66204292E-02
  0.35779139    
 -0.52129674    
  0.22314279    
 -0.34174994    
 -0.16907564    
  0.35139719    
  8.28869268E-02
  9.22062546E-02
 -8.09058771E-02
  0.15575491    
 -0.55841410    
  0.58685160    
 -6.76583797E-02
 -0.24846053    
  0.38822356    
 -0.18058467    
 -0.23361471    
  7.59851113E-02
 -0.27958569    
  0.30961719    
  0.14310074    
 -0.21040542    
  0.16851330    
  2.11656187E-02
  8.04451406E-02
 -0.40546441    
  0.18473502    
  0.81760114    
 -0.60657901    
  0.14082161    
 -9.31932703E-02
 -0.30804390    
 -1.27382213E-02
  0.35282221    
 -0.15565407    
  5.12935780E-02
 -0.21691298    
  3.65886837E-02
  0.39139485    
 -0.47895020    
  7.55083188E-02
 -0.18596382    
  0.34787634    
 -0.12036411    
  0.40933374    
 -0.25851041    
 -5.12940846E-02
  0.15565416    
 -0.43286431    
  0.16008545    
  0.17836952    
 -0.30432069    
  0.50948209    
 -0.11980088    
  0.26236466    
 -0.50269938    
 -9.70451459E-02
  0.17486255    
  0.13018395    
 -3.82820442E-02
 -0.32579789    
  3.32258716E-02
  0.82749480    
 -0.83405244    
 -0.23638900    
  0.81093007    
 -0.28030220    
 -0.24921638    
 -0.10605866    
  8.70122612E-02
  0.44320574    
 -0.25662008    
 -0.18019550    
 -0.10041935    
  0.89637506    
 -0.80234557    
 -0.11538230    
  8.94067809E-02
 -0.11122497    
  0.17494078    
  0.32405019    
 -0.27584791    
  0.47367349    
 -0.33135685    
  3.01535875E-02
  0.57783663    
 -0.70995402    
  0.55394965    
 -0.45710033    
 -0.16101082    
  0.24459930    
 -0.42933190    
  0.14791937    
 -0.19997668    
  4.47843969E-02
  0.25616911    
  0.34130314    
 -0.16559413    
 -0.14237146    
  0.10863358    
 -1.98023878E-02
 -5.01227099E-03
 -0.12851878    
 -0.12783423    
  0.55403429    
  0.15521613    
 -0.89417267    
  0.98861146    
 -0.29156587    
 -0.40158209    
  0.18038133    
 -0.34426916    
  0.32959974    
 -0.10919911    
  0.11900350    
 -9.19016376E-02
  0.12075020    
  1.41169578E-02
 -0.14561935    
 -9.63927805E-02
  8.55226964E-02
 -0.10353988    
  0.13580208    
  3.12524326E-02
  3.03057861E-02
 -0.41295585    
 -7.00683892E-02
  0.37267604    
  8.00426155E-02
 -0.11970718    
  5.76285087E-03
 -0.25378117    
  0.38803038    
  6.79877326E-02
 -0.46345294    
  0.26694623    
  9.39647862E-08
  0.12851915    
 -9.48082879E-02
 -1.11108320E-02
 -5.60144940E-03
  2.77031586E-02
  0.29990250    
 -0.58213395    
  0.67854851    
 -0.85221177    
  0.36440286    
  0.12902950    
 -0.47634009    
  4.95960936E-02
  0.32138172    
 -0.11122540    
  0.49102327    
  6.20358437E-02
  0.42039058    
 -0.76213950    
  3.12524326E-02
 -6.35128766E-02
  0.11838967    
 -8.08528587E-02
  0.12361451    
  3.20401713E-02
 -0.12967789    
  5.00106029E-02
  0.56031239    
 -0.20999908    
 -0.76066768    
  0.42006370    
  2.85737589E-02
 -0.33741152    
  0.14090554    
  8.22373405E-02
  0.15565416    
 -0.41907036    
  3.46710323E-07
  0.29450834    
  8.78604203E-02
  0.61543852    
  -1.0046812    
  7.31230974E-02
  0.83346641    
 -0.18959045    
 -0.11400244    
 -0.12014402    
 -0.20731130    
 -0.24832645    
  0.33838719    
 -0.17185098    
 -0.29528686    
  0.17465958    
  0.23841180    
 -3.07723694E-02
 -0.16989973    
  0.38886762    
 -6.03633486E-02
  0.15224440    
 -0.64109004    
  0.54921025    
 -0.21377331    
 -0.29287717    
  0.22868325    
  0.17678209    
 -0.31903195    
  0.47318333    
 -0.25131413    
 -2.58404464E-02
 -2.65265983E-02
 -0.15057355    
  7.81185552E-02
  0.12482337    
 -0.28090253    
  0.67611110    
 -0.52003086    
  0.14001349    
 -0.19343920    
  0.25672069    
 -3.35761346E-02
 -0.32579789    
  0.35937485    
  0.28176868    
 -0.28649592    
 -0.19280367    
 -7.14596063E-02
  0.22561000    
 -9.90063790E-03
 -0.27286682    
  0.14571209    
  1.68078337E-02
  0.53714252    
 -2.63170749E-02
 -0.69983554    
  0.18901128    
  0.63892531    
 -0.63338596    
 -0.23565154    
 -0.11081412    
  0.19782661    
  1.27381254E-02
  0.32190037    
 -7.12886676E-02
 -0.35737950    
  0.23155913    
  7.01088458E-02
  0.12240145    
 -0.45264295    
  0.29310295    
  0.15028271    
 -4.27622274E-02
 -0.73275602    
  0.48005328    
 -7.20849243E-07
  0.10661053    
  6.52397797E-02
  2.08332185E-02
  2.04096679E-02
  0.32120499    
 -0.51572120    
  0.20456745    
 -0.24846053    
  0.54485500    
  8.20423365E-02
 -0.81694138    
  0.22159199    
  0.48694038    
 -0.16117254    
 -0.39653572    
  0.24685931    
 -0.38229826    
 -0.12160698    
 -4.40596715E-02
   1.4195198    
 -0.77246308    
 -2.87104882E-02
 -0.22192989    
  6.45378083E-02
 -0.28013489    
  0.47094342    
 -0.22549403    
  0.37359014    
 -0.51217622    
  0.38728318    
 -9.11899433E-02
 -0.26286668    
 -1.98018942E-02
 -0.38566327    
  0.93954772    
 -5.91886900E-02
 -0.27958477    
  0.19478816    
 -0.59222049    
  0.26543692    
  1.21960770E-02
  0.11441116    
 -0.11440960    
  0.35364035    
  0.42373690    
 -0.65221405    
  0.15796258    
 -0.56075722    
   1.0494220    
 -0.55472565    
 -5.51527478E-02
 -0.15586939    
  0.23987098    
 -0.66972667    
  2.33515763E-07
  0.79850793    
 -0.65232438    
  0.95242959    
 -0.59895921    
   1.0986127    
 -0.98207819    
 -2.53179036E-02
  3.03057861E-02
 -0.38332328    
  0.41755751    
 -0.28129163    
  1.89272687E-02
  0.48934674    
 -0.56730825    
 -0.16889776    
  0.67294484    
 -0.12597905    
 -0.41243291    
  0.13702103    
  7.06168786E-02
  7.65392929E-02
 -5.27647603E-03
 -5.30571863E-03
 -6.02919385E-02
  4.42068949E-02
  0.15028271    
 -0.34675735    
 -1.32444706E-02
  0.32690310    
 -0.10642972    
 -0.21382926    
  0.12438346    
  0.39172623    
 -0.65819234    
  0.51387388    
 -2.77791824E-02
 -6.29745796E-02
 -0.19845176    
  3.00323106E-02
  4.62512970E-02
  6.02915660E-02
 -0.17384784    
  0.24567318    
  0.82729685    
 -0.87287462    
 -0.29287717    
  0.37729430    
 -0.23511878    
 -4.93937060E-02
 -9.46722537E-07
  0.37112713    
 -4.46508043E-02
 -0.36519107    
  0.38776603    
 -0.40769911    
  2.64918171E-02
  0.34020063    
 -9.25230458E-02
 -0.11906020    
 -5.31090088E-02
 -0.20810623    
  0.34390774    
 -0.16657396    
 -0.21536136    
   1.0882225    
 -0.52750021    
 -0.29063624    
  0.15836906    
 -6.79103509E-02
 -1.63489915E-02
  5.86836003E-02
  0.74119669    
 -0.58335227    
 -0.35794085    
  0.50955868    
 -0.23461562    
 -0.29411283    
 -0.24763471    
  0.65094644    
 -0.24824086    
  0.63923305    
 -0.53442514    
 -0.21570928    
  0.27837873    
 -5.27696162E-02
 -0.13142164    
  3.31524536E-02
  0.31845400    
 -0.41539642    
  2.36694720E-02
  0.91745919    
 -0.84418720    
  7.33320341E-02
 -1.52675323E-02
  9.76390094E-02
 -8.23702291E-02
  0.21706469    
 -4.07302938E-03
 -0.53841269    
  0.15514848    
 -7.45685175E-02
  1.28213828E-02
  0.51590794    
 -0.44819099    
  0.37729457    
  2.02030055E-02
 -0.30110428    
 -0.18340412    
  0.62947375    
 -0.63598859    
 -6.75924197E-02
  0.25751206    
 -7.28618205E-02
  0.24157670    
  6.62492886E-02
 -0.37391672    
  0.16561891    
  0.14204714    
 -0.41925868    
  0.23419358    
  0.22094366    
 -0.31296128    
 -0.41150767    
   1.0393121    
 -6.99123591E-02
 -0.67944753    
  0.24600877    
 -0.23922984    
  0.34989533    
 -0.34989539    
  0.23389612    
  0.44564509    
 -0.60158074    
  0.20294118    
 -6.31787032E-02
  2.68118028E-02
 -0.11778398    
  0.56976801    
 -0.68309617    
  0.20430064    
  0.25733492    
 -0.10629558    
 -0.25398725    
 -0.35839754    
  5.04303798E-02
  0.33177710    
  4.03515548E-02
  0.26626804    
 -0.38617125    
  0.32365102    
 -0.19251110    
  0.65325588    
 -0.15366647    
  0.29696065    
 -0.66092616    
 -0.25410637    
 -9.90911126E-02
  0.23967339    
 -3.33361067E-02
 -2.86557283E-02
 -0.31917998    
  0.69314748    
 -0.48450920    
  9.88455266E-02
  0.90683430    
 -0.74431527    
  0.66010690    
 -0.65015644    
 -0.41042840    
  0.49578801    
 -8.53593051E-02
 -0.11531009    
  7.49004036E-02
 -1.55839082E-02
  0.52537906    
  6.87867627E-02
 -0.48046371    
 -7.26708919E-02
 -0.26942414    
  9.41125527E-02
  0.21472476    
 -0.45752168    
  0.50008184    
 -8.19733143E-02
 -0.37332314    
  0.56481624    
 -0.29183939    
 -0.17567752    
 -3.36727984E-02
  0.41002119    
 -0.24033520    
 -4.13028859E-02
 -0.10135179    
  0.11926340    
  0.26826477    
 -2.75241137E-02
 -0.18885368    
  0.20728765    
 -0.30147609    
 -0.26731563    
  0.29170719    
 -0.23679070    
  0.84838754    
 -0.66099101    
  0.10788823    
 -6.97546227E-07
 -0.25782844    
  0.37054893    
  2.01015789E-02
 -0.25987968    
  0.26978129    
 -0.49292523    
  0.23596494    
  0.15869014    
 -2.19781753E-02
 -0.20252346    
  0.53899658    
 -0.41744038    
 -0.19200616    
  0.12987591    
  7.41070658E-02
  0.48550799    
 -0.29135212    
 -0.21217376    
  0.21706466    
 -0.21706375    
  0.11980133    
 -0.35054952    
  0.84183007    
 -0.71308070    
  0.26905316    
 -0.13720138    
  0.38965479    
 -0.45654926    
 -2.54789032E-02
  0.29411334    
  3.77410427E-02
 -2.81708278E-02
 -0.13762084    
 -0.12808174    
  7.76500851E-02
 -0.27625355    
  0.83093053    
 -0.47729149    
 -4.90557477E-02
 -0.30458406    
  0.23519117    
  0.55875993    
 -0.68632042    
 -0.10763083    
 -0.12062854    
  0.35581914    
  6.37905523E-02
 -5.63348085E-03
   1.1172698    
  -1.2120149    
 -1.25007480E-02
  0.42826408    
  0.45607471    
 -0.65492570    
 -5.65698110E-02
 -0.11778398    
  0.14903550    
 -0.14310081    
  0.34237194    
 -0.15415095    
 -4.00050245E-02
 -0.14231651    
  4.03515548E-02
  0.16138868    
  2.37544551E-02
 -7.30243996E-02
 -0.29105487    
  0.54012191    
 -0.33332747    
 -5.07142879E-02
 -0.11633988    
  0.17798333    
  0.33024141    
 -0.27217793    
  0.13864700    
  4.45414102E-03
  2.19791699E-02
 -0.10536074    
  0.32327342    
 -0.40371755    
 -0.40808597    
  0.31486732    
  0.13926236    
 -0.20456672    
 -0.24171971    
  0.58604932    
 -5.35838529E-02
 -0.18048818    
  0.14310095    
  0.16632089    
 -0.41356310    
  0.26610866    
 -0.16196914    
 -1.66204292E-02
 -6.34227246E-02
  0.30975822    
 -0.29792380    
 -1.78054124E-02
 -0.33050227    
  0.54038411    
 -0.10751950    
  6.28479421E-02
  0.16783431    
 -0.28625238    
  5.69734443E-03
  0.69598413    
 -0.13962068    
 -0.18951358    
 -0.36118430    
  0.13211851    
 -0.19027461    
  2.36694720E-02
  0.41901848    
 -0.42488348    
  0.11122482    
  0.10483476    
  0.23539038    
 -0.51207554    
  6.06243536E-02
  0.30661932    
 -9.53101218E-02
 -0.24116126    
 -0.17147179    
  0.65651304    
 -0.79519665    
  0.53208524    
 -0.49159467    
  0.38407472    
 -2.18593217E-02
  0.82495064    
 -0.66215509    
 -0.35734522    
  0.20554036    
 -0.25365967    
  0.31203017    
  8.87289867E-02
 -0.45131218    
  0.20671400    
  2.38103364E-02
 -0.17295296    
  2.07624137E-02
 -4.91329543E-02
  0.40785962    
 -0.18904191    
 -4.13028859E-02
 -0.12838082    
  0.22588001    
  5.44982823E-03
  0.52163619    
 -0.69962054    
  0.38799766    
 -0.38152474    
  0.33647174    
 -0.44542363    
  0.28588277    
  0.13623127    
 -0.67445481    
  0.20821786    
  0.48028943    
  0.21661049    
 -0.19362079    
 -0.47364590    
  0.46451452    
 -0.11663779    
 -0.19895449    
  0.63487858    
 -0.41047740    
 -0.24987955    
  0.37267512    
  0.33329281    
 -0.50236970    
 -6.52397051E-02
  0.15575491    
 -2.43317112E-02
 -0.32277256    
  0.24067582    
 -0.37907815    
  2.31668856E-02
  0.50008184    
  0.16598487    
 -0.82276464    
  0.47445869    
  0.13005330    
  7.06178173E-02
 -0.29376194    
 -0.15110669    
  0.42651924    
 -0.42651868    
  0.14499077    
  0.12660648    
  7.29492605E-02
  0.43028003    
 -0.53619891    
 -0.22454028    
  0.34046075    
  9.90144536E-03
  0.66314453    
 -0.85835785    
  0.17027400    
  0.38505635    
 -0.19268407    
  0.29391220    
 -0.46628329    
  5.82759071E-07
 -0.42546594    
  0.69692785    
 -0.63097012    
  0.29826340    
  0.74693698    
  -1.0311159    
  0.34542367    
  0.69561923    
 -0.48643419    
 -0.34696963    
  0.47849014    
 -0.54910862    
 -0.10943302    
  0.15706147    
  2.86555551E-02
  4.42068949E-02
  0.49007115    
 -0.37770844    
 -7.00285360E-02
 -0.12102696    
 -3.57172824E-02
  0.13049583    
 -0.11247890    
 -0.18949027    
  0.35379392    
  0.46430573    
 -0.42469683    
 -4.46723588E-02
 -0.23977849    
  0.48996466    
 -8.23514014E-02
 -0.68886507    
  0.39111844    
 -5.34259938E-02
  7.06168786E-02
 -1.71916299E-02
 -0.21165010    
  0.31585222    
 -2.63870042E-02
  2.63860319E-02
 -5.89988530E-02
  2.72497628E-02
  0.47803611    
 -0.70657039    
  0.94032371    
 -0.84378552    
 -0.34015989    
 -0.24273102    
  5.34894131E-02
  0.98472756    
 -0.35611853    
  0.79097915    
 -0.73691303    
 -5.96378185E-02
  3.29708606E-02
 -0.37616840    
  0.72796661    
 -0.22504646    
 -0.12136070    
  0.51725692    
 -0.76627028    
  5.37043810E-02
  0.54929179    
  0.16966331    
 -0.75895959    
  0.11551370    
 -9.53094512E-02
  0.52275443    
 -0.40942642    
  0.10178284    
 -0.16315252    
  0.15234089    
 -0.12734011    
  0.44183278    
 -0.23111150    
 -0.11653304    
  0.30715454    
 -0.59858865    
  0.37234113    
 -3.15818414E-02
  0.21130921    
 -0.12429801    
  9.75579396E-03
 -0.10212933    
  0.19478816    
 -0.26724261    
  0.12482337    
 -0.20294158    
  0.13431287    
 -0.25365967    
  0.16216597    
  0.20012592    
 -0.33451301    
  0.26866758    
 -1.58320945E-02
 -6.59586713E-02
 -8.90796036E-02
  0.31222343    
 -0.26372883    
  4.05845642E-02
 -9.53109115E-02
  0.75670838    
 -0.82793552    
 -6.94726184E-02
  0.26402265    
 -0.16154532    
  0.17798333    
 -0.13353136    
  0.18645288    
 -0.26391116    
  0.32392949    
 -0.16882168    
  0.37827888    
  0.53801137    
 -0.35503420    
 -0.48387042    
  0.10589153    
 -0.37948877    
  0.76074022    
 -0.55879909    
  1.13640772E-02
 -7.62841329E-02
  0.17313305    
   1.0495661    
  -1.3119292    
  0.13102794    
  0.40741226    
 -0.24577080    
 -0.18531187    
 -0.21271969    
  0.56278545    
 -0.21578589    
 -0.15852275    
  3.02128922E-02
  0.38542464    
  0.11462907    
 -0.45923144    
 -0.37729445    
  0.11034755    
  0.27831021    
  0.10196523    
 -0.19671027    
  0.18645288    
 -0.16191188    
 -8.86661559E-02
  0.54340219    
 -0.43671858    
  0.17435364    
 -0.32850432    
  0.11159112    
  0.23180200    
  0.33224052    
 -0.30790845    
 -0.50922358    
  0.44980124    
 -0.20921104    
 -0.12726265    
  0.13976200    
  0.71465302    
 -0.48778945    
  0.49686778    
 -0.50681740    
  9.95087903E-03
 -0.13211764    
  0.92640907    
 -0.12114407    
 -0.48424593    
 -0.42199516    
  0.30932164    
 -0.27250633    
  0.21588798    
  9.26586464E-02
  0.10092621    
 -0.20334120    
 -0.40546447    
  0.19329138    
  0.22193031    
 -0.25897253    
  0.21936363    
 -7.87803307E-02
  0.26278454    
 -0.11568355    
 -0.14709961    
 -2.20999159E-02
 -5.60144940E-03
  2.77031586E-02
  0.13284737    
  0.58192176    
 -0.80029273    
 -9.35258418E-02
 -0.24294643    
  0.46478251    
 -8.74873698E-02
  0.16308984    
 -0.25270307    
  0.12332272    
  2.18595956E-02
  3.19183730E-02
 -4.82665598E-02
  2.17401665E-02
  4.21106182E-02
 -0.33338442    
  0.33852559    
  0.33280268    
 -0.42401770    
  8.26860116E-07
  8.26860116E-07
 -0.29898179    
  0.35894567    
 -5.99627011E-02
  5.99640533E-02
 -0.15415139    
  0.39304280    
 -0.47000286    
  3.92215215E-02
 -6.43072836E-03
  0.27958506    
  0.58507264    
 -0.75479060    
  1.14944335E-02
  0.16793260    
  4.81963949E-03
  8.74122158E-02
 -0.22094317    
  0.19867155    
 -0.17693055    
  0.53944415    
 -0.61189878    
 -4.13028859E-02
  0.18131728    
 -0.16934176    
 -5.97091252E-03
  9.14928839E-02
  8.38189721E-02
 -0.19955416    
  0.27688837    
 -8.23702291E-02
  0.29898152    
 -0.80812466    
   1.0498223    
 -0.65279561    
  2.23467741E-02
  0.13422151    
  0.31977057    
 -0.56489354    
  0.19560741    
 -0.40800664    
  0.25470147    
  0.15836906    
 -0.10088078    
 -3.40934247E-02
 -0.21881792    
 -0.19827481    
  9.21160206E-02
  0.27763250    
 -1.21948281E-02
  0.41563845    
 -0.28364152    
 -3.27890553E-02
  0.51082587    
 -0.55049014    
  0.82305890    
 -0.87040466    
  0.24116211    
 -1.92317106E-02
  5.20206802E-02
 -4.23588939E-02
 -0.20763935    
  6.85977936E-02
  5.37771694E-02
  0.10431370    
 -3.84665765E-02
 -0.20613128    
 -6.85625598E-02
  0.57334632    
 -0.50478232    
  0.18632980    
 -4.08227406E-02
  6.06243312E-02
 -8.70116279E-02
  5.71591966E-02
  5.03810169E-03
 -0.13425036    
 -8.38821679E-02
 -1.89273413E-02
  0.12553851    
  5.99640533E-02
  0.12889151    
 -0.34019989    
  0.18449803    
  0.16034338    
  0.10536075    
 -0.20252390    
 -0.42608419    
  0.54613328    
 -0.30441201    
  0.76988077    
  8.48652888E-03
 -0.62509447    
 -0.14715841    
  0.39319530    
 -0.14595380    
  1.88675784E-02
 -0.24201293    
  9.09719914E-02
 -0.21772364    
 -0.12201514    
  0.44781289    
 -8.12624469E-02
  0.30343014    
 -0.31406903    
  0.36731315    
  0.24221978    
 -0.55743790    
 -0.17725751    
  0.10899048    
  0.12739775    
 -5.91304936E-02
 -6.82677925E-02
 -0.19105509    
 -0.15634520    
  0.47479904    
  0.21062487    
 -0.54232353    
  0.61338210    
 -0.17728050    
 -0.26495305    
   1.1864041    
 -0.85073423    
 -0.31344607    
  1.09293144E-02
  0.14635679    
 -0.13554537    
  0.35398310    
 -0.26652348    
 -0.23803289    
 -0.15519214    
  0.14892270    
  4.30845581E-02
  0.11375899    
  0.16788119    
 -0.36318943    
  8.75551328E-02
  1.78043749E-02
 -3.13392917E-07
  0.14231651    
 -3.10913771E-02
 -7.49934998E-07
 -8.79695788E-02
 -0.32277378    
  0.37320474    
 -0.17904800    
  0.41197988    
 -0.26063338    
  1.67130157E-02
  2.18595956E-02
  0.54169542    
 -0.62038809    
  1.73909310E-02
 -0.31486782    
  0.67326576    
 -0.38755420    
  0.43462181    
  0.13257328    
 -0.49308664    
 -0.12260225    
  7.18879849E-02
  0.49215487    
 -0.38275662    
  0.58374888    
 -0.27428505    
 -0.60234100    
  0.36772513    
 -0.30709997    
  7.55083188E-02
  0.80755788    
 -0.51082486    
  7.37866163E-02
 -0.63227612    
  0.11163933    
   1.4946436    
 -0.26426202    
  -1.2958595    
  0.36192510    
 -0.15240780    
  0.22314373    
  0.14082161    
 -2.15683784E-07
 -0.13111326    
 -0.30883813    
  0.26942459    
 -6.75579980E-02
  2.12766510E-02
 -0.12306098    
  0.18924241    
 -0.30256993    
  0.45742488    
 -0.36819449    
  6.49196282E-02
 -3.48872207E-02
  5.74874878E-02
 -0.11848216    
  0.48405498    
 -0.43496653    
  1.19049465E-02
 -0.38496590    
  0.37306094    
  0.23386501    
 -0.16447191    
  0.20624204    
 -5.12940623E-02
  0.72609156    
 -0.62600780    
 -0.41197959    
  0.35405752    
 -5.66192456E-02
  2.87109725E-02
 -3.35761346E-02
 -0.16395554    
  1.70947723E-02
 -0.24167605    
  0.16539173    
  0.18333736    
 -0.41566846    
  0.45058525    
 -0.37647849    
  0.24014194    
 -9.41878632E-02
  7.71896765E-02
 -5.73148858E-03
  0.46134582    
 -0.61645395    
 -4.11008038E-02
  0.48389241    
 -0.42945805    
 -0.28108072    
  8.40822682E-02
  6.25201836E-02
  0.27049047    
  0.12991217    
 -8.47072303E-02
 -9.86314341E-02
  0.35971943    
 -0.17131773    
  1.50383301E-02
 -0.10480841    
  0.37365669    
 -0.18765861    
  1.81831531E-02
 -4.60902490E-02
 -0.47378457    
  0.16705495    
  0.23841180    
 -4.65194397E-02
  0.16989951    
 -7.41076395E-02
  0.22698246    
 -0.41702637    
 -0.24965522    
  0.35443440    
 -0.26184002    
 -0.14624511    
  0.13941987    
  0.46313035    
 -9.48785916E-02
 -4.85527962E-02
 -3.54476757E-02
  0.10742100    
 -0.18232083    
  0.16363026    
 -4.33799066E-02
  8.04218575E-02
 -0.17327091    
 -4.42058183E-02
 -0.19254275    
  5.98186143E-02
 -5.29916808E-02
  0.29277125    
  0.25805953    
 -0.20372513    
  0.21929012    
  0.27798289    
 -0.28573492    
 -0.25075850    
  6.29751682E-02
 -0.22549403    
 -0.13858636    
  0.36876282    
  0.35105139    
 -0.56373531    
  0.15991476    
 -0.32959896    
 -6.87373755E-03
  0.37985337    
 -0.22668755    
  0.10654259    
  0.19290383    
  0.20900932    
 -0.67550921    
  0.13090608    
  0.12660648    
  0.28903279    
 -0.39739960    
  0.80959028    
 -0.78578025    
  0.73066968    
 -0.64611137    
  9.28505361E-02
 -0.42285687    
  0.62710375    
 -6.64148629E-02
 -0.28625238    
  0.19180116    
 -0.22668755    
  0.23607635    
 -0.10848136    
  0.11314318    
 -0.16115135    
  6.35133386E-02
  0.43411055    
 -0.17768112    
 -0.27193448    
 -0.24021605    
  6.41245916E-02
   1.0840130    
  -1.1155610    
  0.55594623    
 -0.32259825    
 -0.36322209    
  0.48269728    
  0.62560070    
 -0.91628975    
  0.30854696    
 -0.40989894    
  0.10135340    
 -0.41150767    
  0.24827936    
  4.16735075E-02
  0.86463916    
  4.75614443E-02
 -0.48653311    
  2.63174344E-02
 -0.33647147    
  0.56048089    
 -0.45694005    
  0.11838967    
  7.02873543E-02
 -0.23337662    
 -4.67928909E-02
  0.17027400    
  4.44515534E-02
 -0.44991708    
  0.25886136    
  6.23433255E-02
  0.21209356    
 -0.40546432    
  0.17675090    
 -3.98917645E-02
 -0.11054274    
  0.23090462    
 -6.93616048E-02
 -0.14864020    
  0.23334779    
 -6.28471076E-02
 -0.29310146    
  0.36101410    
  3.96087952E-02
 -0.23412548    
  0.76132154    
 -0.92059821    
  8.94067809E-02
  0.48145118    
 -0.52172458    
  0.73670518    
 -0.42700663    
 -0.26286668    
  0.16805859    
 -5.68337925E-02
  0.16164181    
 -0.36166343    
  0.40546519    
 -0.35667410    
 -0.22825919    
  0.97439808    
 -0.52708560    
 -0.24664062    
  0.11232850    
  5.47249243E-02
  0.10654259    
 -0.21256129    
  5.75238876E-02
  0.47542381    
 -0.40353566    
  2.28584167E-02
  0.17570905    
 -0.30843285    
  0.29411334    
 -9.05148014E-02
 -0.14715841    
  0.33821312    
 -0.22859263    
  5.33168077E-07
  1.08705126E-02
  6.79119527E-02
  0.39531311    
 -0.72073424    
  0.18464944    
 -0.12361380    
  0.15790384    
 -5.63348085E-03
 -1.70952883E-02
 -0.21741374    
  0.32621485    
 -5.29221669E-02
  2.15055589E-02
  0.16623624    
  0.34352577    
 -0.70925140    
  0.73448855    
 -0.47312346    
 -5.65698110E-02
  0.70105225    
 -0.48747838    
 -0.23496446    
 -6.70634806E-02
 -0.12941095    
  5.12925796E-02
 -0.16251826    
  0.36034462    
  5.11543266E-03
 -4.70062941E-02
 -9.53104421E-02
  0.19207732    
  4.74029891E-02
  0.21943259    
 -0.62489831    
  0.33845496    
 -0.34542215    
  2.07624137E-02
  0.24214016    
  0.13554591    
 -0.31786692    
  0.17151088    
  0.34958479    
 -0.25625214    
  0.25625288    
 -0.56057340    
 -9.86722186E-02
  0.18847594    
  5.37438504E-02
  0.27745584    
 -0.38152474    
  8.64736512E-02
  0.16340637    
 -0.20570917    
  5.98976538E-02
  0.26860574    
 -6.42415732E-02
 -1.43197030E-02
  7.41084591E-02
 -0.15415144    
  1.03618810E-02
  2.04096679E-02
 -0.18840139    
  3.59317400E-02
  5.71591109E-02
 -0.31775972    
  0.40800652    
  0.23022464    
 -0.12893327    
 -0.40776214    
  0.38455880    
 -0.23732913    
 -6.77175075E-02
  0.21675365    
 -0.13720138    
  0.21606033    
 -0.27045372    
 -0.11855887    
  0.27359673    
 -0.30196828    
  0.47717267    
 -0.37469435    
  0.48850062    
 -0.15017375    
  0.50245738    
 -0.68477821    
 -0.29511759    
  0.54889715    
 -0.30507413    
  0.32216808    
 -0.28204748    
 -8.19178894E-02
 -5.64411543E-02
  0.39899272    
 -0.21130934    
  0.54654384    
 -0.69624794    
  0.47155476    
 -0.41716143    
 -0.25299677    
  0.75910550    
 -0.32378736    
 -0.14196998    
  5.63458493E-03
  0.77664077    
 -0.86467403    
  0.81433249    
 -0.73193294    
 -7.02035055E-02
  0.11441116    
 -7.86925852E-02
 -0.23638943    
  0.18847594    
  0.14269115    
 -5.46576306E-02
  2.77031586E-02
  1.62606798E-02
 -0.10775357    
  0.73707795    
 -0.66211432    
  0.53714252    
 -0.69966167    
  0.66665572    
 -0.15191633    
  2.31673643E-02
 -0.22601095    
  0.10008352    
 -0.37351409    
  0.71183914    
 -0.69933915    
  6.60896450E-02
  0.22314408    
 -0.20585197    
  0.43733320    
 -0.32911935    
 -0.36772546    
  9.19373930E-02
  0.20679460    
  9.43109691E-02
 -0.12783408    
  0.31015518    
 -0.22314425    
 -0.25354841    
  0.14354771    
 -3.55057456E-02
  0.32173437    
 -0.63793159    
 -5.08577004E-02
  0.81574988    
 -0.24747528    
 -4.02064994E-02
  0.55300039    
 -0.10897272    
 -0.58122951    
 -0.15906556    
  0.31153405    
 -0.30465999    
  0.18687664    
 -0.37469360    
  0.95041257    
  0.30823609    
 -3.58458795E-02
  -1.1510580    
  0.34740150    
  6.82680234E-02
  6.39038384E-02
   1.3646327    
  -1.6747887    
  0.15043359    
 -0.13752894    
 -0.13720046    
  0.87730569    
 -0.49164259    
 -0.16251922    
  0.25782934    
 -0.47364590    
  0.31112745    
  0.38929248    
 -0.40004423    
 -0.11440960    
  8.14407319E-02
 -9.97901410E-02
 -3.77395228E-02
  0.68348491    
 -0.39580286    
  0.81306493    
 -0.89310819    
 -0.24021605    
  0.35799932    
 -1.86913051E-02
 -0.30672944    
  9.18072611E-02
  0.40741226    
 -0.56546915    
  7.89874718E-02
  3.72705534E-02
  9.86301079E-02
 -0.10474639    
  0.55522394    
 -0.39147964    
  0.23556635    
 -0.51632845    
  0.39390481    
  0.29578835    
 -0.23708093    
 -8.70121419E-02
 -0.21837121    
 -0.11332794    
 -2.02019271E-02
  0.24067582    
 -7.20541403E-02
 -0.16862185    
  7.84710869E-02
  0.34274238    
 -0.25259161    
  0.12414853    
 -0.22695729    
  0.12553851    
 -7.58372620E-02
  0.17725830    
  0.13733104    
 -0.64985102    
  0.60921216    
  0.79388857    
 -0.72274798    
 -0.21993005    
  0.12547852    
 -0.36615288    
  0.23531426    
 -3.83604206E-02
 -0.21757273    
  0.17768075    
  0.66961622    
 -0.65232509    
  6.09608628E-02
 -0.10775357    
  0.12902950    
 -2.66673919E-02
 -0.12660518    
  0.19955494    
 -0.29609269    
 -0.10686316    
  4.41245697E-02
  0.10247784    
  0.77717787    
 -0.79685122    
  0.21916153    
  1.58322528E-02
  4.60442007E-02
 -0.32158446    
  0.24362290    
 -0.23674884    
  0.24750172    
 -0.34075952    
  4.41245697E-02
  5.59595153E-02
 -5.59588484E-02
  0.22458057    
  0.45407310    
 -0.45983574    
  0.18424681    
  6.96338192E-02
 -0.17073046    
 -8.89479443E-02
  0.21379808    
 -0.47849047    
  0.22918683    
  0.10294814    
 -0.32458666    
  1.49249705E-02
  0.17612967    
  0.27988815    
 -0.26754153    
  4.20479886E-02
 -0.20854409    
  0.17261191    
 -0.24005398    
  0.27008632    
  0.39555454    
  9.49481949E-02
 -0.57697564    
  0.15507144    
  0.14383645    
 -0.42235261    
  6.36260733E-02
  0.11625897    
  8.75198022E-02
  0.18789335    
 -0.29387403    
  0.18128587    
  0.16665559    
 -0.18232235    
  0.67455405    
 -0.97281867    
  0.19290337    
 -0.16493061    
  0.27028954    
 -0.22974470    
  0.31543875    
 -0.28286195    
 -5.26438802E-02
  0.26028237    
 -0.25354841    
  0.60185593    
  7.77780637E-02
 -0.15812646    
 -0.45654926    
 -0.17855507    
  0.33539769    
 -3.27890553E-02
 -3.39023881E-02
 -0.12861712    
  1.29873361E-02
  0.14396113    
  5.96375018E-02
  5.62812947E-02
 -2.51899548E-02
 -1.02574080E-02
 -5.29221669E-02
  0.12260266    
  0.13473259    
 -0.52351093    
  0.22739014    
  8.13448802E-02
 -0.12759665    
 -5.93566848E-03
 -0.24876685    
  0.22466835    
  0.16282383    
  0.25476268    
 -0.41150668    
  0.13580208    
 -0.11184831    
 -0.30961800    
  0.27958408    
  0.19343868    
 -8.92979577E-02
  0.34117052    
 -0.55474401    
  0.91765010    
 -0.96644145    
  0.32104784    
  0.15784459    
 -0.16826077    
 -0.14028469    
 -0.10135179    
  0.43610168    
  0.44490680    
 -0.70985991    
 -0.15134539    
  0.27286741    
 -6.15573712E-02
  0.16542487    
 -0.57089031    
  9.81917679E-02
  0.49047643    
  5.56891449E-02
 -0.47669193    
  0.73262566    
 -0.51082546    
 -0.10178357    
 -4.87908907E-02
  0.16126752    
  0.52560931    
 -0.71219450    
  0.29725161    
  3.27893160E-02
 -0.34294561    
  0.62947375    
 -0.46793020    
  5.37771694E-02
  8.05777006E-07
 -2.11650413E-02
  0.16705491    
 -6.54441118E-02
 -0.33550668    
  0.16184221    
 -0.15510829    
 -2.03393139E-02
  0.39167249    
 -0.18232083    
 -0.46556970    
  0.34778529    
  0.35854840    
  0.30607057    
  0.35377651    
 -0.96367103    
 -3.00331116E-02
  0.39319530    
 -0.45610967    
  0.13353066    
 -0.11423753    
 -0.21205838    
  0.89881641    
 -0.78015769    
 -0.13453010    
 -0.10981484    
  0.39949417    
 -6.81369379E-02
  5.60902506E-02
  0.12516288    
 -0.18768333    
  0.16058177    
 -0.10414103    
  0.19343868    
 -0.18131609    
  1.19752381E-02
  0.23732857    
 -0.23139346    
 -5.47256470E-02
  0.17184949    
 -0.41870955    
  0.50922471    
  6.51401058E-02
 -0.48269570    
  0.48269728    
 -4.60902490E-02
 -0.28768265    
  0.12959236    
  0.14383645    
 -0.27343065    
 -8.52971673E-02
  0.53785455    
 -0.58698720    
  0.32821637    
  4.55780402E-02
 -2.50638854E-02
  5.06404229E-03
 -5.06321667E-03
 -0.24625203    
  0.12210183    
 -0.16184314    
  0.43213353    
 -0.23638806    
 -0.31015512    
  0.22314435    
  8.70120972E-02
  9.53109413E-02
 -0.14077298    
  0.13062051    
 -0.17824905    
  0.36819378    
 -0.30327407    
  0.19650659    
  9.40288231E-02
 -0.20829782    
 -2.12772246E-02
 -0.28410512    
  0.43363672    
 -0.22778440    
  0.32896951    
 -0.45918423    
  8.86664465E-02
  7.59102761E-07
 -0.21559639    
  7.24963844E-02
  8.70122612E-02
  0.16507997    
  2.15055589E-02
  7.67644122E-02
  9.80418082E-03
 -9.19016376E-02
 -0.34075952    
  0.58611482    
 -0.43951184    
  0.11054139    
 -0.17076156    
  0.60299599    
 -0.38677227    
 -0.25131533    
  0.51367861    
 -0.10346230    
  8.62214118E-02
 -5.35838529E-02
 -0.59700352    
  0.94260770    
 -0.73966640    
  0.47762766    
 -0.17979231    
 -0.35379329    
  0.69314748    
 -0.16378945    
 -0.58103013    
  0.23519117    
  0.20501636    
 -8.65686908E-02
  5.30559663E-03
 -4.32505123E-02
 -1.11108320E-02
  4.90555316E-02
  0.45053321    
  6.87664077E-02
 -0.67433786    
 -7.07683414E-02
  3.27899419E-02
  0.12136097    
 -0.12136068    
  0.28929347    
  0.84936595    
 -0.90908545    
 -0.26236352    
  7.10500160E-07
  0.18232226    
  1.10500045E-02
 -9.80603993E-02
  0.47378424    
 -0.31187260    
  0.24557027    
 -0.17589028    
  3.35373386E-07
  9.56950337E-03
 -0.14310065    
  0.13353178    
 -0.23767246    
  0.15240780    
  1.04168365E-02
 -0.13279147    
 -0.21724319    
  0.13077040    
  1.91690382E-02
  0.33556843    
 -0.25066864    
  5.79788955E-03
 -0.25545236    
  9.93722901E-02
  0.89719093    
 -0.25961366    
 -0.10933631    
 -0.40148982    
  0.13353066    
  7.03804195E-02
 -0.11294018    
  8.83695707E-02
  2.45708637E-02
 -0.28445089    
  0.27469462    
  0.55399770    
 -0.25171670    
 -0.46710852    
 -0.17655870    
  0.15316498    
 -6.73046112E-02
  0.71505737    
 -0.36600575    
 -0.40769911    
  0.45563954    
 -0.16628042    
 -0.25635308    
  0.22054200    
 -6.45377934E-02
 -0.18232082    
  0.10735773    
  0.12375378    
  0.19197516    
 -0.24633576    
 -0.25291207    
  0.10247784    
  0.15043359    
 -9.36351269E-02
  0.28614664    
 -0.29230168    
  0.18026088    
  2.04096679E-02
 -0.14077298    
 -3.55057456E-02
 -0.16322808    
  0.10748657    
  0.16950099    
 -0.19530851    
  6.51379442E-03
  0.29576591    
 -0.44991708    
  5.16718030E-02
  0.43616468    
 -7.73329213E-02
  0.42372257    
 -0.58712894    
 -8.64734650E-02
  0.16606158    
 -2.20999159E-02
 -0.13113932    
 -3.23651507E-02
  2.59763394E-02
 -9.40295309E-02
   1.3985428    
  -1.0968754    
 -0.24685934    
  5.19587956E-02
  6.13679960E-02
  1.76992845E-02
  0.17645618    
 -1.98023878E-02
 -0.37833571    
  5.67519888E-02
  0.21065247    
  1.11107398E-02
 -9.25508067E-02
 -0.16430397    
  6.23045638E-02
  7.74580762E-02
 -6.23129308E-03
  0.27668500    
 -0.21605997    
 -0.10536034    
  0.17356892    
  4.82675694E-02
  0.20731243    
 -0.15628019    
 -0.19735868    
  8.70120972E-02
  0.11034848    
 -0.31287155    
  0.28256693    
 -2.07253266E-02
 -0.49868312    
  9.84402522E-02
  0.66139817    
 -0.53669578    
  0.31153405    
 -0.26438633    
  1.95447598E-02
 -3.27890441E-02
  0.18232226    
  0.30010489    
 -0.73088801    
  9.76385176E-02
  0.65361601    
 -0.35437426    
  8.26923102E-02
 -0.30727333    
  0.34872991    
  0.45336822    
 -0.31162196    
 -0.39451188    
  0.32614920    
 -0.10956300    
 -0.37948874    
  0.50774467    
 -0.30010533    
  8.96122381E-02
  0.81409943    
 -0.88513511    
 -0.28972960    
  0.62970114    
 -0.52844787    
  0.22462401    
  0.31683826    
 -0.28195134    
  0.47000322    
 -0.38251537    
  0.15937313    
 -4.47415793E-03
 -0.28320870    
  0.32277301    
 -0.60254997    
  0.21205933    
 -7.95129016E-02
  0.16492951    
  0.17645618    
  0.83461255    
  -1.1829196    
 -2.10535415E-02
  0.69668657    
 -0.13201846    
  0.17693107    
 -0.69992602    
  0.20806397    
  0.23522516    
 -0.43650985    
  0.19574533    
 -0.31015512    
  0.43040448    
  8.94722268E-02
 -0.29068863    
 -1.21222045E-02
  2.40966417E-02
  5.78203611E-02
 -0.30658638    
  0.95374852    
 -0.40841085    
 -0.35794085    
  0.13036251    
  0.12024952    
  8.94722268E-02
 -0.34008324    
  0.36235523    
 -0.22094317    
 -9.80603993E-02
 -0.14309998    
 -7.01811910E-03
  0.11307655    
  1.86914764E-02
 -3.77395228E-02
  0.30200282    
 -0.17570810    
 -0.12629290    
 -0.20566855    
 -3.20030972E-02
   1.0986124    
 -0.64810640    
 -0.13279147    
  0.15836906    
 -0.27098766    
  0.35799932    
 -0.22778440    
  0.15581086    
  0.48052064    
 -0.78661305    
  0.11477647    
  0.22555061    
 -0.13353123    
 -0.45041636    
   1.2278243    
 -0.49661699    
  5.25371805E-02
  1.56248305E-02
 -0.49036548    
  0.21551991    
 -0.14821593    
 -0.27008629    
  0.62082678    
 -0.21794863    
 -9.22069177E-02
  3.35228629E-02
 -3.92206050E-02
  5.69734443E-03
 -0.14660333    
  0.21786706    
 -0.13580079    
 -1.21948281E-02
 -0.22621487    
  0.47479904    
 -1.93241294E-02
 -0.14685997    
  0.88063461    
 -0.65862054    
 -0.25649941    
  0.16660473    
 -0.22067203    
  0.23052333    
 -0.35527450    
  9.34018791E-02
  6.47621334E-07
  0.24705951    
 -6.15573712E-02
 -5.30571863E-03
 -0.23922984    
  0.96893489    
 -0.77876049    
  4.37225848E-02
  1.06389616E-02
 -8.26925784E-02
 -4.70665284E-02
 -4.93937060E-02
  0.15776157    
  0.32871994    
 -0.23095642    
  2.42134966E-02
 -0.46713716    
  0.50469953    
 -8.15797001E-02
 -0.17435431    
  1.18341874E-02
 -6.06253892E-02
  0.26715970    
  0.15072745    
  4.82018963E-02
 -0.52398419    
  0.20846702    
 -2.17397828E-02
 -5.65126278E-02
 -2.35314108E-02
 -3.63683291E-02
  0.13276027    
  0.38911614    
  0.52175438    
 -0.44086671    
  0.19017349    
 -0.91768748    
  6.75935447E-02
  0.94591254    
 -0.95907158    
 -4.74667437E-02
   1.1892822    
 -0.90682119    
  3.09303720E-02
 -5.74569404E-02
  0.17693156    
  0.15028179    
 -0.20110078    
  1.41169578E-02
 -8.27722102E-02
  8.27713311E-02
 -0.12953468    
 -0.44065160    
   1.1041068    
 -0.65287405    
  0.24603769    
 -0.13176885    
 -0.45601809    
 -0.16034189    
  3.41918506E-02
  0.88383722    
 -0.54496741    
  0.16012119    
  3.01535875E-02
 -0.34542215    
  0.75746721    
 -0.57281768    
  0.33730271    
 -6.42621741E-02
 -0.38358325    
  0.13353066    
 -0.18687700    
  0.70675313    
 -0.30128828    
 -0.31389865    
  0.28141332    
  4.60919105E-02
  0.80591285    
 -0.75326896    
 -0.33135805    
  2.35300492E-02
  0.13062051    
 -0.17824905    
  5.34259416E-02
 -0.22603723    
  0.76310605    
 -0.40209165    
 -7.87803307E-02
 -6.19921125E-02
 -0.26469275    
   1.0307015    
 -0.59049290    
 -0.40302834    
  9.72984061E-02
  1.31583316E-02
  0.38120863    
 -0.26415205    
 -7.85908401E-02
 -8.52971673E-02
  0.57322156    
 -0.29933339    
 -0.15154913    
  0.16191177    
  0.12121304    
 -0.27107868    
  0.49147820    
 -0.19782528    
 -7.89275095E-02
  5.17766550E-02
 -0.23120268    
  0.33564642    
 -0.18066946    
 -0.12648334    
  0.20728765    
 -0.22428568    
 -0.32850447    
   1.2640367    
 -0.85857141    
 -8.84546787E-02
  0.23120382    
 -0.44285354    
  0.33135706    
 -0.26236352    
  0.61698604    
 -0.33935326    
 -6.79103509E-02
  8.01332419E-07
 -2.18593217E-02
  0.17214151    
 -0.28304237    
  7.71896765E-02
 -9.58823189E-02
  6.68939948E-02
 -4.20478135E-02
  0.18945362    
 -0.32737729    
 -5.79878353E-02
  0.85155332    
 -0.53445703    
  0.24889585    
 -0.42688009    
 -1.96733046E-02
  0.12438346    
  4.01208065E-02
 -0.20505060    
   1.0271531    
 -0.66155356    
 -0.31845361    
  0.23361413    
 -0.12759665    
 -0.20264435    
  0.51948327    
 -5.76662198E-02
 -0.52153641    
  0.55741584    
 -0.21001406    
  5.29215001E-02
 -0.21161166    
 -2.58076862E-02
  0.28768179    
 -0.15333396    
  0.46283540    
 -0.69314736    
  0.20718937    
  0.27887127    
 -0.56072253    
  0.16406827    
 -0.14107879    
  0.34294492    
 -7.24542737E-02
  0.20800093    
 -0.29869807    
 -9.27820131E-02
  0.49401832    
 -0.21155760    
 -0.16467777    
  0.11090016    
  0.28630012    
 -0.40962389    
  0.14518285    
  0.24347576    
 -0.37623617    
  0.10536122    
   1.2221401    
  -1.4806232    
 -0.17230053    
  0.43078366    
  8.51581246E-02
 -0.32228819    
  2.09058281E-02
  0.34627640    
  0.14926067    
 -0.13473223    
  3.31004634E-02
 -0.28304237    
  0.14884494    
  3.65575030E-02
 -0.13720138    
 -0.57144958    
  0.31845352    
 -2.29894500E-02
  0.41318706    
  0.23233216    
 -5.42935170E-02
 -0.59900796    
 -8.13462809E-02
  0.34730843    
  0.36264539    
 -0.20763941    
 -9.68495160E-02
 -2.86557283E-02
 -1.75957419E-02
  0.23139381    
 -0.11954463    
 -0.41343254    
  0.18896560    
  0.12438346    
  7.32724294E-02
  8.83695707E-02
 -0.40546569    
  0.34390774    
 -0.35894531    
 -7.87813067E-02
   1.2386117    
 -0.86648285    
  3.87862101E-02
 -6.16433956E-02
  6.16443492E-02
 -0.21098879    
  0.49731225    
 -0.19298993    
 -0.33845460    
  1.37937190E-02
  0.45447290    
 -0.21233249    
 -4.95966114E-02
  0.15656881    
  0.80716586    
  -1.0900277    
  0.32078257    
 -5.74316457E-02
  0.33224052    
 -0.60849512    
  0.30058578    
 -8.52638707E-02
 -0.17710033    
  2.46918146E-02
 -0.36366734    
  0.31365839    
  5.60902506E-02
  0.43138865    
 -0.29031104    
 -0.18442991    
 -1.91698000E-02
  0.27958506    
 -6.03197552E-02
  0.11720661    
 -0.17589046    
 -3.35233547E-02
  2.80125327E-02
  0.68482536    
 -0.55060387    
  4.81963949E-03
  0.25717291    
 -0.32685411    
 -9.73748341E-02
 -5.84952645E-02
  0.16612716    
  0.76213962    
 -0.98400825    
 -3.23651507E-02
  0.13517396    
  8.79680365E-02
 -0.31976965    
  0.10318442    
  0.33085462    
 -0.33741152    
  0.26942459    
  0.17052679    
  7.35023245E-02
 -0.89294356    
  0.44320473    
  0.23541377    
  4.86579165E-03
  0.45902121    
 -0.50878239    
 -0.55961579    
  0.69314766    
 -0.28768301    
  5.93475765E-03
  7.95879364E-02
  5.33168077E-07
  4.27880846E-02
 -0.15852275    
  6.53042942E-02
  0.43565574    
 -0.47074831    
  0.23262314    
 -0.46623719    
  7.49012548E-03
  0.64342344    
 -0.17062500    
 -0.10278077    
 -0.37750903    
  0.28013417    
  0.42793778    
 -0.49247566    
 -0.13613243    
  0.40546584    
 -0.12825513    
 -7.08740130E-02
  0.36118439    
 -0.35554999    
  9.12159607E-02
 -5.14228828E-03
  0.38813409    
 -0.14256337    
  0.12492625    
 -0.34003711    
  9.98461246E-02
 -0.28617394    
  1.19752381E-02
 -0.16111846    
  0.13090608    
  0.18436481    
 -0.11332862    
  0.19650659    
 -0.16833460    
  7.49004036E-02
  0.14378843    
  4.45414102E-03
 -0.31015411    
  0.59449846    
 -0.22397956    
 -0.39505917    
  0.51330662    
 -0.56427324    
 -0.19415645    
 -7.41085708E-02
  0.47426739    
 -6.59586713E-02
  6.59573227E-02
 -5.46576306E-02
  4.93248627E-02
  1.06389616E-02
 -0.23780008    
  0.16653699    
 -0.17327188    
  0.13858591    
 -0.14536507    
  0.10943308    
  0.12049023    
 -7.86925852E-02
  0.29205868    
 -0.48496222    
  0.22739014    
  0.83511764    
 -0.47787744    
 -0.35723945    
  2.78571043E-02
  0.18048880    
 -0.42866859    
  0.17997107    
 -2.98522264E-02
  0.26933363    
 -0.36464238    
  0.13685870    
  0.37795880    
 -0.29434451    
 -0.28234887    
  0.51507169    
 -0.54385018    
  4.98321280E-02
  0.27193427    
 -0.16657396    
  0.13976216    
 -3.31514217E-02
 -1.13002136E-02
  0.13282134    
  0.71285194    
 -0.49870428    
 -0.22414783    
 -0.13425036    
  0.26147953    
  0.22491150    
 -0.17317618    
 -0.18400286    
  6.83201179E-02
 -8.35868195E-02
 -5.80635853E-02
  6.82680234E-02
 -0.21430013    
 -0.12014443    
  0.26072678    
 -0.26072639    
  8.81918296E-02
  0.43110755    
 -0.24770346    
 -6.13013841E-02
  0.14921300    
 -3.52682024E-02
  0.19506066    
 -0.25857344    
  0.41091496    
 -0.24050407    
 -0.33004048    
  0.29247752    
 -0.43706018    
 -3.00776083E-02
  0.46234116    
 -0.21954502    
 -0.32220340    
  0.47206673    
  0.31939039    
 -0.10660946    
 -0.24419756    
  0.35826904    
 -0.66745698    
  0.35595009    
 -0.13570973    
  5.79788955E-03
  7.78167620E-02
 -0.33326936    
  0.28954640    
 -0.11848216    
  6.09945618E-02
  0.11712456    
 -9.37316790E-02
 -4.13028859E-02
 -1.82371642E-02
  0.21451809    
 -0.29098833    
 -4.05468829E-02
  0.12313187    
  0.18840137    
  6.35918006E-02
  5.08200675E-02
 -0.21529114    
  0.72069687    
 -0.60477763    
  5.79876117E-02
 -0.19080889    
  0.18137480    
 -5.35405129E-02
  0.14841962    
  0.10233840    
 -0.48017249    
  0.15145248    
  0.53221685    
  0.15551005    
 -2.19786502E-02
 -0.38484547    
 -0.38926947    
  0.29965872    
 -0.60762548    
  0.72143221    
 -0.44404849    
  0.10037996    
  0.20271192    
 -0.33463821    
 -0.10821448    
  0.45652109    
 -0.23337662    
 -0.28198424    
 -0.12921160    
  0.28983507    
  0.26978129    
 -0.11470944    
  0.10480828    
 -6.15573712E-02
 -0.36654991    
  0.15524086    
  4.47351523E-02
  0.12883306    
  7.41083324E-02
 -1.02574080E-02
 -0.40032282    
 -8.00429732E-02
  0.37729433    
 -0.34450522    
  0.82516497    
 -0.53345811    
  2.96754334E-02
  0.23361561    
 -0.22778440    
 -5.83121506E-03
 -2.73715528E-07
 -7.27599040E-02
  0.29238838    
  5.03543541E-02
 -7.41076395E-02
 -4.92702946E-02
  8.23715553E-02
 -6.73326924E-02
  0.69811004    
 -0.82526481    
  4.42068949E-02
 -9.63927805E-02
 -0.16111846    
  9.23844027E-07
  0.18464944    
  9.95288193E-02
  8.08517560E-02
 -0.11838948    
 -9.74974036E-02
  0.18131728    
  0.27121574    
 -0.47692475    
  6.15428993E-03
  0.18945362    
  8.74347985E-02
 -0.18325180    
 -0.15043406    
  0.15043359    
  9.07291919E-02
  0.23127396    
 -0.35609597    
 -0.23330995    
  0.37332419    
 -0.10591859    
 -0.10598139    
  0.26570320    
  4.19636630E-02
 -0.15263040    
  0.17072995    
 -0.24238573    
  0.11841784    
  7.80887902E-02
 -0.44863665    
  0.18109579    
 -4.38933261E-02
  0.15415086    
 -0.41651514    
  0.25593355    
  6.43176492E-03
  0.20763864    
  0.31845400    
 -0.49454468    
  0.37391663    
 -0.34333238    
  0.46774191    
 -0.11166967    
 -9.74215642E-02
 -0.56661743    
  0.41091490    
 -2.19781753E-02
  6.97333962E-02
  0.44441989    
 -0.61335963    
  0.57613039    
 -0.66593397    
  0.14354771    
  2.86555551E-02
 -4.03515920E-02
  0.14231651    
  0.77632457    
 -0.58637917    
  0.65662295    
 -0.95420009    
 -0.33420250    
  0.27570680    
  8.09697583E-02
  1.65298171E-02
 -3.90028395E-02
  0.79309487    
 -0.60699224    
 -0.25064003    
 -7.55073577E-02
  1.94189157E-02
  0.39688101    
  0.37926254    
 -0.85618705    
  0.21757294    
 -1.12357568E-02
 -0.17893763    
  0.34989533    
 -0.40546599    
  0.58381087    
 -0.46920642    
  0.21675365    
  1.52682494E-02
 -2.04097442E-02
 -0.29112521    
  0.25437462    
  0.15796258    
 -0.45459804    
  2.13525817E-02
  0.22595724    
 -0.31424820    
  0.31985176    
 -0.13113932    
  0.17486255    
 -0.31845307    
  5.01906499E-02
  0.15514848    
  0.26650167    
  0.66759437    
  -1.0616558    
  0.34228602    
 -0.44991708    
  0.25886136    
 -0.17881802    
  0.10605904    
  6.68939948E-02
  2.89875716E-02
  0.19650659    
  6.36581108E-02
 -0.14683504    
 -1.54244155E-02
  0.11258892    
 -0.17678189    
  0.26533455    
 -0.58103013    
  0.31569463    
  4.85262387E-02
 -0.27721098    
  5.40673845E-02
  6.55762339E-03
  8.75551328E-02
  0.46550298    
 -0.47150758    
  0.26790899    
 -0.13814975    
  5.25048847E-07
 -0.16657396    
 -1.25796851E-02
  0.21040440    
  1.52682494E-02
 -0.33950725    
  0.19290337    
 -2.96748038E-02
  6.97965100E-02
 -0.27650940    
  0.80183536    
 -0.58314723    
  0.48916438    
 -0.27079460    
  0.15483397    
 -0.30421066    
  0.13491894    
 -0.43752706    
  0.27443692    
  0.10307131    
 -0.31909838    
 -5.09206392E-02
  0.36485043    
 -0.33543584    
  0.12899275    
  0.19077747    
 -1.05827199E-02
  0.12953313    
 -0.33553785    
 -0.24294643    
  0.36000231    
  0.23240235    
  0.11727093    
 -0.56991386    
  0.58213490    
 -0.39739960    
  0.34759802    
 -0.13657537    
 -0.40302834    
  0.12344434    
  6.25211671E-02
  0.14107780    
 -0.15942839    
  0.18026088    
 -9.73748341E-02
 -8.90796036E-02
  4.84943539E-02
 -2.39524841E-02
  0.17725830    
  0.34441760    
 -0.55871743    
  0.65794319    
 -0.49573934    
 -5.49585707E-02
 -7.62841329E-02
  0.27541271    
 -0.55499768    
  0.27958408    
  0.10962025    
  5.32041155E-02
 -6.97326288E-02
 -3.96644883E-02
 -7.18872175E-02
  0.71160889    
 -0.60005599    
  5.40664382E-02
 -0.35667494    
  0.22163960    
 -5.57413623E-02
  0.42021817    
 -0.15834385    
 -0.28768188    
  5.71577139E-02
 -0.20479466    
  0.23519117    
  9.69421789E-02
  0.22748205    
 -0.32442465    
  6.37905523E-02
  3.85731384E-02
 -0.27871433    
 -0.12945835    
  0.23767243    
  0.51082599    
 -0.61904013    
  0.46552950    
 -0.32576737    
  0.34354591    
  7.22182319E-02
 -0.34967422    
  0.17062524    
 -0.24921638    
  0.43642753    
 -0.14403903    
 -6.79870918E-02
 -7.83688501E-02
  0.28632280    
  8.97287205E-02
 -0.47299394    
  3.52985784E-02
  0.18424681    
  4.79540974E-03
  6.03439175E-02
 -6.03438653E-02
  8.70115086E-02
 -0.42539868    
  0.15510815    
 -7.14596063E-02
  0.35914063    
 -0.17373791    
  0.92344469    
  -1.1401976    
  0.51590794    
 -0.27884895    
  1.49634387E-02
 -7.71593004E-02
 -0.26129556    
  0.11778237    
  0.27369618    
 -0.23732913    
  1.76992845E-02
 -0.19290379    
 -2.87782308E-02
  0.37332419    
 -0.30287141    
  0.70666111    
 -0.60334283    
  0.66515112    
 -0.34725523    
  4.36749496E-02
 -0.26236352    
  5.40664382E-02
 -0.30538252    
  0.43825442    
 -0.21511127    
 -4.67928909E-02
  0.62179875    
 -0.55800861    
 -0.13192667    
  0.16507997    
 -0.17151049    
   1.1651652    
 -0.99365401    
 -7.32725039E-02
  0.24283192    
 -0.49414596    
  0.19724652    
  0.14884494    
 -0.28768224    
  0.25524697    
  0.15258047    
  1.86928473E-02
 -0.21622396    
 -3.50921936E-02
  0.74250418    
 -0.18971433    
 -0.58915818    
  0.27369618    
  0.19553602    
 -0.75280744    
  2.42934227E-02
   1.2897832    
  -1.2202580    
  0.20202580    
  0.75520533    
 -0.55176657    
 -3.54476757E-02
  0.20441255    
 -0.42884541    
 -0.15307599    
 -3.23867511E-08
  0.40295598    
  3.45709845E-02
 -9.75643471E-03
 -1.48146711E-02
 -0.16750677    
  0.19207732    
  0.36585581    
 -0.47879621    
  0.13692304    
 -7.88586587E-02
 -0.35301790    
  0.20991780    
 -0.16008568    
  0.39616179    
 -0.34209532    
  0.29912964    
  6.14854358E-02
 -0.42866859    
  0.31203017    
 -0.26391116    
  0.34316128    
  0.22504625    
 -0.41886169    
  0.85797578    
 -0.59516698    
 -0.40546432    
  7.07690641E-02
  0.47155476    
 -0.46536395    
 -0.13176991    
  0.45134482    
 -8.41616169E-02
 -0.17551598    
  3.42898630E-02
 -2.27290466E-02
  0.14921300    
   1.1019074    
  -1.2802762    
  0.14821625    
  0.11551316    
 -1.83484275E-02
 -0.37133145    
  0.23249501    
  0.42998439    
 -0.50164068    
  0.12348185    
  6.83201179E-02
 -0.45874703    
  0.48205701    
 -0.24409916    
  0.91629094    
 -0.83173251    
 -0.30770031    
  0.19329138    
  4.15485352E-02
 -3.55057456E-02
 -7.50361010E-02
  0.11633973    
  0.11970786    
 -0.34574518    
  0.28768227    
 -9.69427004E-02
 -0.20533825    
 -1.48156071E-02
  9.25935730E-02
 -6.82554627E-03
  0.19254337    
  0.20374708    
 -0.45264295    
  0.47542450    
 -0.27871430    
  0.21357445    
 -0.49335065    
  0.40808707    
 -0.26184002    
 -0.13062011    
  0.36054423    
  0.91737157    
 -0.82452065    
  0.17159121    
 -0.20159319    
 -0.29277036    
 -8.51584449E-02
  0.39304289    
 -4.60431539E-02
 -6.48871958E-02
  0.20624204    
 -0.28768131    
  0.32777670    
  2.28652752E-07
 -0.11560226    
 -0.13073379    
  0.95465130    
 -0.82391769    
 -8.70116279E-02
 -0.14351295    
  0.54719281    
  0.75209004    
  -1.3370225    
  0.86903751    
 -0.80690509    
  0.23034568    
 -5.91304936E-02
  0.67522055    
  -1.1142372    
   1.1596998    
 -0.72068328    
  0.10586742    
 -0.42622623    
  0.93705267    
 -0.70693976    
 -0.12405322    
  0.60441917    
 -0.51426876    
 -0.19620974    
  0.31015489    
 -9.68495160E-02
 -1.70952883E-02
 -0.21741374    
  0.17034633    
  6.97965100E-02
  0.16054998    
  0.33783835    
 -2.06899401E-02
  7.38586932E-02
 -0.26950967    
 -0.32216856    
  4.57226895E-02
  0.36557338    
  0.19643359    
 -0.51295167    
 -0.13657634    
 -0.31237492    
  0.61968023    
  0.37048069    
 -0.67778671    
  0.17313305    
 -0.36034402    
  0.36546013    
  9.25238878E-02
 -0.21734565    
 -1.16283540E-02
 -0.28185108    
  0.53835112    
 -0.27419960    
  0.65058714    
 -0.82579184    
  0.98877603    
 -0.51700139    
 -0.32678431    
  0.13199665    
 -1.08106751E-02
 -0.12118510    
  0.20955516    
 -0.25344810    
  0.13192834    
 -0.13192667    
 -2.59753298E-02
  5.12925796E-02
 -9.15668085E-02
  0.25814092    
  0.27971417    
 -0.35667488    
 -0.27443686    
  0.30814740    
 -8.65083262E-02
 -0.15616135    
  0.36718306    
 -3.98062207E-02
 -0.22695729    
  0.32365102    
 -9.16295201E-02
 -0.36828533    
  0.11697080    
  0.15043359    
  0.52304119    
 -9.98305064E-03
 -0.55878031    
  0.40741226    
 -0.47390303    
  3.68149206E-02
  0.15586944    
 -0.18645373    
  0.46377277    
 -0.24685980    
 -0.20456672    
  0.19955494    
  0.11386710    
 -0.21421419    
 -0.43936655    
  0.39390382    
 -0.22751281    
 -2.96318326E-02
  0.36192510    
 -1.58320945E-02
 -5.46576306E-02
  4.93248627E-02
  0.72989631    
 -0.72456402    
  0.32038623    
 -0.15866451    
 -0.38752663    
  0.16551471    
 -0.12629290    
  0.33921519    
 -0.26510867    
  0.32707408    
 -0.29774606    
 -0.17655870    
  0.27028954    
  0.17792627    
 -9.70742181E-02
 -3.46733032E-07
 -0.17458378    
  0.13497618    
 -0.23202054    
  0.41602486    
  8.36850144E-03
 -0.55338448    
 -5.20565957E-02
  0.52296621    
  8.66345167E-02
 -2.94759497E-02
 -0.39907464    
  0.11990421    
  8.65404978E-02
  0.24264149    
 -0.23747432    
 -0.18645373    
  0.47542381    
 -0.38067800    
 -0.12629290    
  0.70271671    
 -0.72869194    
  0.35139862    
  0.46245170    
 -0.74397981    
  0.12660648    
 -0.15145221    
  1.25002228E-02
  0.27988815    
  0.73453271    
 -0.79750693    
 -9.43105221E-02
  0.18506452    
 -0.27708301    
  0.10294814    
  0.13217184    
 -0.25335684    
 -0.13090466    
  0.60930914    
 -0.72012359    
  7.52241537E-02
  0.67854851    
 -0.55594522    
  0.13192834    
  3.31524536E-02
 -6.16433956E-02
  0.35204008    
  4.76275645E-02
  1.15609616E-02
 -0.56057340    
  0.34316128    
 -0.13217154    
  0.77652854    
 -0.89159894    
  0.15762821    
 -0.14550665    
  0.32173437    
 -0.50646758    
  0.46637413    
 -0.14135334    
  0.26918778    
  0.32786396    
 -0.91485107    
  0.33852559    
  0.68024343    
 -0.73830736    
 -7.91376010E-02
  0.39363065    
 -0.36464307    
  0.13353166    
  0.18232179    
 -0.17733355    
 -7.75581226E-02
  5.23683392E-02
  8.31778795E-02
 -8.82927254E-02
 -0.37516031    
  0.56174600    
 -0.24464956    
  0.17413542    
  4.90078144E-02
 -0.17022204    
  1.02568511E-02
 -0.27416769    
  0.13771695    
  0.25196430    
 -0.12062809    
 -0.21675308    
  0.68675774    
 -0.80852950    
  0.28588277    
  0.36689267    
 -0.34550107    
 -0.46262306    
  0.47837114    
 -0.17609099    
  0.88474274    
  -1.0833451    
  0.37469274    
 -7.57110417E-02
  0.14122663    
 -8.12624469E-02
  0.35667473    
 -0.42793861    
  0.32668427    
 -0.20890045    
  0.27625355    
 -0.48311600    
 -2.51579136E-02
  7.95523450E-02
  0.21606033    
 -9.43634957E-02
 -9.84409153E-02
  4.49515991E-02
 -5.07142879E-02
  0.66381913    
 -0.59136432    
 -3.83604206E-02
 -3.98917645E-02
  0.12036279    
  0.17887887    
 -0.28195134    
 -0.12136068    
  0.19832247    
   1.0101571    
  -1.0048807    
 -0.26341704    
  0.15219150    
 -0.14536507    
  1.35144200E-02
  0.12001675    
 -6.77175075E-02
  0.23705928    
 -0.33747834    
  0.54950464    
 -1.63935479E-02
  0.32817301    
 -0.88263744    
  0.17147236    
  0.32340029    
 -0.44573864    
  0.40546453    
  0.57707542    
 -0.67284161    
 -5.15572503E-02
 -0.22446771    
  0.34401274    
 -0.31786692    
  0.69636744    
 -0.67088932    
  0.10724586    
 -8.23990926E-02
  0.15327312    
  3.10909394E-02
 -0.53318185    
  0.18954158    
  0.15927677    
  0.57613039    
 -0.75722539    
  0.73279160    
 -0.46929684    
  0.57959205    
 -0.43273211    
  8.86365399E-02
  6.06246032E-02
 -0.11568355    
 -0.32614815    
 -3.32258157E-02
 -0.11441054    
  0.45473653    
 -0.43969885    
  0.27264348    
 -7.06183761E-02
  3.59317400E-02
  0.22078864    
 -0.31963456    
 -0.27477929    
  0.26826420    
  0.50295180    
 -0.46448585    
 -0.23262268    
  0.87414509    
 -0.45815277    
 -8.17901194E-02
  7.12635666E-02
 -0.16034265    
 -0.20620726    
  0.36124405    
  0.22314389    
 -0.51794398    
  0.44285303    
 -0.26053199    
  0.20391183    
  0.21338715    
 -0.40546539    
 -0.29951701    
  0.35110429    
  5.57179889E-03
  0.22314335    
 -0.29810730    
 -0.33050227    
   1.2014692    
 -0.61368227    
 -0.23948026    
  0.13205878    
 -0.23090640    
  0.64662749    
 -0.44713840    
 -0.14269130    
  0.22925998    
  7.06178173E-02
 -0.10535976    
 -0.10088078    
  4.37225848E-02
  2.63860319E-02
 -1.04720881E-02
 -0.45953253    
  0.11034755    
  0.23205891    
  5.74874878E-02
 -0.17674975    
  0.29267001    
  0.90327114    
  -1.0136184    
  0.15890194    
 -0.24591188    
  0.56737787    
 -0.69659030    
 -0.10153663    
  5.20571172E-02
 -0.12323312    
  0.44300222    
 -0.14107779    
  4.15485352E-02
 -0.23483893    
  9.79811773E-02
  0.62057662    
 -0.46072850    
  8.70106369E-02
  5.07728755E-02
 -0.14921321    
 -5.31090088E-02
  0.49247625    
 -0.30010429    
  0.22713590    
 -0.66564047    
  0.30497363    
 -0.11492910    
 -0.12260161    
 -6.74412698E-02
   1.1514549    
 -0.61763936    
 -0.14135334    
 -0.42395893    
  0.21511154    
  0.19832247    
 -0.32176536    
  0.91482997    
 -0.95200902    
  0.46905690    
 -0.13150148    
 -0.25054279    
 -3.53395827E-02
  0.14069919    
  8.38806555E-02
  9.84393805E-02
  7.03804195E-02
 -9.67677757E-02
 -0.11311554    
 -0.28171229    
  3.89151871E-02
  0.25470147    
 -7.36522675E-02
  0.19602840    
  0.10901913    
 -6.29745796E-02
 -0.32850432    
 -0.11778282    
  0.85839677    
 -0.36331940    
 -0.18805304    
  0.75174159    
 -0.99081498    
  0.26740530    
 -0.11848216    
 -4.50235046E-02
  0.23361413    
  0.42267725    
 -0.40205762    
  2.51906663E-02
  9.48585644E-02
 -0.14066803    
 -0.17609099    
  2.45418698E-02
 -6.25202209E-02
  6.25211671E-02
  0.22677307    
  2.38683298E-02
  9.44517776E-02
 -0.14773309    
  0.49275246    
 -0.62557441    
 -0.11423753    
 -0.18871053    
  0.94659603    
 -0.37605101    
 -0.20163798    
  0.13883717    
  8.43074322E-02
 -0.68890154    
  0.34130409    
  0.24459930    
 -0.40075982    
  0.39128050    
  0.19806966    
 -0.63252187    
  0.61279839    
 -0.40745983    
  5.96927758E-03
  9.63926762E-02
 -0.14518276    
  6.06243536E-02
  0.11122482    
  5.25018107E-03
  9.48341787E-02
  0.62670237    
 -0.69569463    
 -0.26083532    
 -0.24659584    
  0.39979866    
  0.16223456    
 -0.24512313    
  0.27369618    
 -0.37768519    
  0.34911191    
 -2.30692862E-07
  0.67854857    
 -0.74340993    
 -0.21800128    
  0.34377185    
  0.15544823    
 -0.26080832    
 -5.06321667E-03
 -0.11272046    
 -5.24909310E-02
 -3.65893915E-02
  0.88985729    
  -1.0659877    
  0.25951132    
  0.14842042    
  0.53611892    
 -0.73733604    
 -0.12155443    
   1.4311894    
  -1.1589320    
  6.51855841E-02
  0.21338715    
  0.31380817    
 -0.60279769    
 -0.36192432    
  0.16589734    
  0.40334004    
  0.28020701    
 -0.65219730    
  0.71452165    
 -0.52400339    
 -0.43392721    
  0.35430938    
  2.72497628E-02
 -0.50724775    
  6.06250800E-02
 -3.41906473E-02
  0.77652907    
 -0.30652496    
 -3.87857296E-02
  0.22652845    
  0.93768203    
 -0.62333190    
 -0.63562328    
 -0.14693068    
  0.14693050    
  0.34354591    
 -0.34977692    
  4.87892553E-02
  6.89936131E-02
 -0.31775972    
  0.19997582    
 -0.16989970    
  7.83322752E-02
  2.70293839E-02
  0.56909442    
 -0.47986424    
  0.14188114    
  0.13814978    
 -0.59240580    
  0.98082906    
 -0.26298928    
 -0.43015850    
  0.72391915    
 -0.60613507    
 -9.30912346E-02
  0.13657489    
 -5.46576306E-02
 -9.41878632E-02
  0.75013375    
 -0.63923395    
 -0.11090141    
  5.98976538E-02
  0.37795880    
 -0.37216052    
 -4.13028859E-02
  0.25398725    
  0.53117758    
 -0.82825023    
  0.12959236    
 -0.14864020    
  0.13753022    
 -0.11221270    
 -7.12268427E-02
 -0.15191585    
 -2.37157438E-02
  0.61842328    
 -0.16353360    
  4.46720421E-02
  0.10146964    
 -0.48058590    
  0.12014373    
  0.60097641    
 -0.60097730    
  6.09945618E-02
  1.17645273E-02
  6.78231344E-02
 -0.15323967    
 -5.22988513E-02
  0.99746865    
 -0.53335464    
 -0.68893617    
  0.59615564    
 -0.41243291    
  1.38883293E-02
  0.36559975    
 -0.34512216    
 -0.26101318    
  0.58192122    
  0.29500836    
 -0.54422450    
  0.16220421    
 -4.37223800E-02
  0.30155227    
 -0.16592756    
 -0.29912934    
  0.54446429    
 -0.75616038    
  0.26921999    
  7.76500851E-02
 -0.31486782    
  0.23721726    
 -7.74574131E-02
 -0.18366557    
  0.46292225    
 -9.58175361E-02
 -0.27473024    
  0.37561294    
  0.47692379    
 -0.69628751    
 -0.30673081    
  0.12817517    
  0.39285466    
 -0.34873006    
  0.24167614    
  8.65404978E-02
  6.51855841E-02
 -0.36503065    
  0.13702103    
  6.07982744E-03
  0.87293988    
 -0.94193405    
  3.19509953E-02
 -0.11307770    
  0.23155913    
  0.11093183    
 -0.33547187    
  0.68260187    
 -0.34214154    
 -9.92980823E-02
 -0.13510302    
  0.32016701    
  0.14431803    
 -8.23514014E-02
 -0.14773309    
  3.90285663E-02
  0.84798068    
  -1.4111915    
 -1.69501230E-02
  0.46893445    
  0.19823720    
 -0.34794125    
  0.27518272    
 -0.31316102    
  0.43721408    
  0.41925839    
  -1.0400850    
 -5.57918139E-02
  0.27115202    
 -7.20849243E-07
  0.23803258    
 -0.35036045    
  0.19044778    
  0.15497664    
 -0.12648334    
 -6.97947815E-02
  0.20121856    
 -7.67646506E-02
 -0.15503757    
  0.50209236    
 -0.23638871    
 -0.18232146    
  0.31585321    
 -0.34484074    
  0.23948066    
  0.60360694    
  -1.1426042    
  0.26358369    
 -6.29146919E-02
  0.21532159    
 -3.19167674E-02
  5.77591322E-02
 -0.22825782    
  0.36624423    
  0.13297541    
 -1.56863704E-02
 -0.62073392    
  0.45798370    
  0.28185135    
 -0.55873853    
  0.17410709    
  2.04096679E-02
 -0.25131527    
 -3.97405177E-02
  0.32090744    
  8.90519097E-02
 -0.27727303    
  0.16841888    
 -9.43105221E-02
 -0.10414103    
 -0.13005337    
  0.54763961    
  0.13503644    
 -0.75464994    
  0.59109819    
  0.19123492    
 -0.27300069    
  8.99964795E-02
 -2.48975735E-02
 -9.23738405E-02
  0.12543438    
 -0.54248607    
  0.97732633    
  -1.0726359    
  0.27995956    
  0.38589528    
 -0.51611012    
  5.78932874E-02
  0.59470677    
 -0.72823942    
  0.36166292    
  0.30616704    
 -0.53429878    
  0.62527013    
 -0.58845484    
  0.42927545    
 -0.42327049    
  0.10775303    
  7.25709796E-02
  0.13540483    
 -2.20754240E-02
 -0.50637197    
  0.22462401    
  0.43078327    
 -0.49808753    
  0.66425228    
  0.20007859    
 -0.90964675    
  0.11261893    
 -0.29361725    
  0.57536465    
 -0.17520475    
  0.29694778    
 -0.20551367    
  0.44977629    
 -0.44493374    
 -0.28286195    
  0.14310159    
  2.19791122E-02
 -0.11507014    
  0.37659755    
 -0.29467922    
 -0.19817652    
  0.23132931    
  8.33818540E-02
 -5.65698110E-02
  0.29558712    
 -0.21432416    
 -8.12624469E-02
  5.15580662E-02
 -0.22440119    
  0.18859047    
  0.93894887    
 -0.98150814    
 -0.47873667    
  0.54191649    
  6.42188340E-02
 -0.50605279    
  0.31701043    
 -3.52985524E-02
  9.14928839E-02
 -0.14058250    
  2.48464905E-02
 -3.75037082E-02
  0.27647275    
 -0.12871192    
 -0.34419420    
  0.56072241    
 -0.46470851    
 -5.05529903E-02
  9.86722410E-02
  0.32877225    
  0.25826812    
 -0.24865350    
 -3.90289463E-02
 -0.24705847    
  0.99112672    
 -0.52991927    
 -0.46759608    
  0.47957316    
 -0.39363095    
 -0.20854409    
  0.37106392    
 -0.13926291    
  6.66915625E-02
 -0.15057355    
  0.35854840    
 -0.34612632    
 -9.71629694E-02
  0.43010226    
 -0.32678431    
  0.22436954    
 -0.40546447    
 -0.10863427    
  0.54308653    
 -0.34316054    
  6.49573132E-02
  0.11848205    
 -0.26013139    
  0.95606869    
 -0.14352989    
 -0.48751873    
 -0.35443416    
  0.26694623    
  0.12851915    
 -0.50581330    
  0.50581342    
 -0.33747834    
 -5.79878353E-02
  0.63158929    
 -0.24116132    
 -5.06321667E-03
 -0.22695729    
 -0.12177212    
  0.37873250    
 -0.40793186    
  0.41773543    
 -0.16395554    
 -0.18232234    
  0.25970757    
  7.67644122E-02
 -0.30925900    
  2.64918171E-02
  0.69966143    
  1.29037360E-02
 -0.52806723    
 -0.10294703    
  0.14550681    
 -0.35965613    
 -9.38192382E-02
  2.42934227E-02
  6.95255250E-02
  0.13259831    
  0.73475283    
 -0.62939298    
  2.89875716E-02
  0.15333375    
 -0.11962347    
 -3.37110050E-02
  9.39647862E-08
   1.0069143    
 -0.86343235    
 -0.16077365    
  7.82523453E-02
  1.06946807E-02
 -0.11247890    
  0.17934136    
  0.13041727    
  1.73160937E-02
 -0.46060503    
  0.46488848    
 -0.31365785    
  0.18134663    
  6.14854358E-02
 -0.16413839    
  6.79119527E-02
 -0.15836827    
 -1.19056692E-02
  4.10606787E-02
  0.17366330    
 -0.62318826    
  0.37187421    
  0.66159916    
 -0.25406513    
 -0.60613602    
  0.24116117    
 -0.21130843    
  5.01906499E-02
  6.75935447E-02
  0.26787969    
 -0.15665412    
 -2.73715528E-07
 -9.18066874E-02
  3.77396494E-02
  0.20067142    
 -0.11778370    
 -8.90796036E-02
  0.49832535    
 -0.56909382    
  0.40546489    
 -0.17435281    
 -0.19832177    
  0.16058177    
  0.30538198    
  8.90334100E-02
  0.35482106    
 -0.58260477    
  0.57216126    
 -0.85520375    
  0.17509387    
 -2.09426507E-02
 -0.29298729    
  0.54017812    
 -0.40753332    
 -0.13976286    
  0.89316851    
 -0.75963765    
  0.24783635    
  1.45069677E-07
 -0.31237397    
  0.82417560    
 -0.43664721    
  9.00924206E-03
 -0.26550850    
 -0.17881802    
  1.38883293E-02
  0.95285523    
 -0.74220294    
  0.10088201    
 -0.45995250    
  0.25928190    
  0.25473714    
 -0.44449502    
  0.15201703    
 -7.31230825E-02
  0.15906441    
 -4.82028276E-02
  0.20067142    
 -0.11778370    
  0.28483704    
 -0.26793489    
  0.62972492    
 -0.51380581    
  8.11905041E-02
 -0.19153745    
  0.29598120    
 -0.50533074    
  0.28425062    
 -5.29221669E-02
 -0.25910929    
  0.13792357    
  0.58642244    
 -0.44373128    
 -0.25970906    
  0.15316498    
  0.11184883    
  5.27625158E-03
 -0.22314337    
  0.15790384    
  9.63314697E-02
  0.38484606    
 -0.49817443    
  6.09608628E-02
 -1.62599701E-02
 -3.90028395E-02
  0.26323822    
 -0.48496222    
  8.81918296E-02
  0.71878916    
 -0.14994000    
 -0.60185510    
  0.52944344    
  7.87381735E-03
 -0.24294594    
 -8.33814144E-02
  0.21001455    
 -0.21001406    
 -0.13353136    
  0.32127380    
  4.83607017E-02
 -0.19354379    
  0.15415117    
 -0.44880056    
  0.47957322    
 -0.19539443    
 -0.19077757    
  6.47621334E-07
 -0.18104871    
  0.51843053    
 -0.21747753    
 -0.14571162    
  0.39890787    
 -0.37309918    
  0.18550174    
  5.25048847E-07
 -0.22446771    
  0.46751738    
 -0.22730234    
  0.17185041    
  0.72551262    
 -0.91841674    
 -0.13657634    
  4.17968370E-02
 -1.77004691E-02
  5.21860532E-02
 -0.11355563    
  0.30804348    
 -6.23697713E-02
 -0.25202119    
 -8.64327624E-02
  0.20067002    
  8.70106369E-02
  0.34092638    
 -0.11362472    
  0.13197443    
 -0.28405249    
 -0.47290635    
   1.1828203    
 -0.63546097    
 -0.24811731    
  0.15415113    
 -7.67646506E-02
 -0.40812749    
  0.56075746    
 -0.44743022    
  5.55697158E-02
  0.27578720    
  9.76390094E-02
 -0.38020462    
  0.78100860    
 -0.37327757    
 -2.75241137E-02
 -0.16663116    
  0.56431407    
  0.26716018    
 -0.69794303    
 -0.18424572    
  0.15001372    
 -0.19131620    
  0.10836882    
  0.12675175    
 -0.34989539    
  0.17327105    
  3.35228629E-02
 -0.24116114    
  0.39374253    
  2.33105384E-02
 -0.29849294    
 -0.15414999    
 -0.12323312    
  0.45347357    
 -0.33024099    
  0.41985390    
 -2.40973569E-02
  1.45069677E-07
 -0.11900315    
  0.36814710    
 -0.48455840    
 -4.41711023E-02
 -0.14558583    
  0.39042798    
  7.93833919E-07
 -0.50077552    
  0.29391268    
  0.44802475    
  0.32564262    
 -0.77366751    
  0.28923416    
 -0.18325180    
 -0.15694766    
 -0.11045627    
  4.98321280E-02
  0.22314431    
 -0.18900989    
 -7.66919330E-02
  0.48884651    
 -0.13289659    
  0.25805953    
 -0.26314858    
  0.29783472    
 -0.67810982    
  0.30065671    
 -9.86314341E-02
  0.66218489    
 -0.39141279    
 -2.83045247E-02
 -6.93348125E-02
  4.51201610E-02
  0.70532769    
 -0.31302062    
 -0.51746941    
 -0.11778377    
  0.67102933    
 -1.55619695E-08
 -0.28661731    
 -1.28485216E-02
 -0.31683865    
 -0.21724319    
  0.36034462    
  0.11149590    
 -0.30932197    
  0.26715970    
  4.77331365E-03
 -7.92502537E-02
 -0.14389506    
  0.23262314    
  0.23812473    
 -0.57083070    
  0.20722787    
  0.75282741    
 -0.75818950    
  0.32332915    
 -0.30732855    
  0.14274840    
  0.10030214    
 -0.26986101    
 -8.50370303E-02
  0.31251907    
 -0.19014350    
 -0.14632717    
  0.13580208    
  0.87855011    
 -0.21766402    
  8.63276124E-02
 -0.66108561    
 -0.40062177    
  0.82213944    
 -0.46112520    
  9.62284431E-02
 -0.13747175    
  0.22103617    
 -0.18994513    
 -0.28090253    
 -2.73992028E-02
  0.49401832    
 -0.39492819    
  0.13510269    
  0.29316160    
 -2.91080456E-02
 -0.23695174    
 -4.93242629E-02
 -6.37904480E-02
  8.05027410E-02
 -0.16154532    
  0.12210183    
  7.73860663E-02
  0.17965825    
 -0.15860574    
  0.17622682    
 -0.20797516    
  1.76925980E-07
  0.17693156    
 -0.12456238    
  0.54788524    
 -0.70800704    
  0.26190305    
 -0.47462323    
  0.16362891    
  6.09945618E-02
  0.90797234    
 -0.83937442    
  0.33489269    
  0.23180132    
 -0.61189878    
  5.61950542E-02
  5.32041155E-02
 -0.31393048    
  0.19290337    
  0.10008403    
  1.05271824E-02
 -0.34699932    
 -0.15168443    
  0.34016046    
  0.17924930    
  9.76390094E-02
 -0.24073929    
  9.04579163E-02
 -0.24362293    
  0.63639462    
 -0.34012863    
  0.22825901    
 -0.15892468    
 -0.46713716    
  0.33428940    
 -6.19921125E-02
  8.89468491E-02
 -0.21916263    
  3.89666669E-02
  4.97004315E-02
 -8.20648223E-02
  0.34675804    
  4.98967692E-02
  5.59289940E-02
 -0.40755993    
  0.23440117    
  0.64211601    
 -0.57014143    
 -0.14953160    
 -0.24213964    
  0.74649274    
 -0.58843654    
  0.12102672    
  0.17972760    
 -0.49365798    
 -2.15055104E-02
 -7.52232522E-02
  0.48550820    
  0.16372047    
 -0.19795285    
 -9.92980823E-02
  4.82675694E-02
 -5.37768900E-02
 -0.23565154    
  0.28417870    
  0.43655607    
 -0.31760463    
 -0.14022918    
  0.27551192    
 -0.18805180    
 -0.10371930    
  2.69551836E-02
  7.18262866E-02
 -0.27131593    
  0.36121085    
 -6.54441118E-02
 -0.41273713    
  0.16761471    
  0.97386098    
 -0.84110028    
  0.25191483    
 -0.46163464    
  0.13685870    
 -0.19873473    
  0.35950837    
 -0.21451701    
  0.11573650    
  5.44982823E-03
 -9.09726992E-02
  0.59306341    
 -0.31434950    
  5.69084845E-02
 -7.50900730E-02
 -4.21615429E-02
 -0.42235261    
  0.29495504    
 -5.44909155E-03
 -0.38920540    
  0.32138172    
  0.26998302    
 -8.86359140E-02
 -7.59867206E-02
  0.19539377    
 -0.59823024    
  0.36529952    
 -3.90028395E-02
 -0.22884248    
  0.93328863    
 -0.75096762    
  0.12305932    
  0.25014421    
 -0.44092178    
  9.12482068E-02
  0.34556726    
 -9.48978886E-02
 -0.12516320    
 -0.15500648    
  6.37905523E-02
  0.16532408    
 -8.44172612E-02
 -0.16893955    
  0.13735820    
 -8.94453451E-02
  0.14660427    
 -0.27763095    
  0.17675090    
  0.21077771    
 -0.38752663    
  3.92215215E-02
 -5.94225973E-02
  0.18571748    
 -0.19941683    
  0.23820221    
  0.11778279    
 -0.44236970    
  0.28580090    
 -0.17220278    
  0.18343991    
  2.75501776E-02
 -0.11507014    
 -0.11625942    
  0.49703252    
 -0.14792033    
  5.17766550E-02
 -0.46451339    
  0.72546554    
 -0.68962038    
  0.49090990    
 -0.28195134    
 -0.15414992    
 -4.77898158E-02
  0.24116227    
  0.23841116    
  2.98529603E-02
 -0.23582934    
 -0.10064381    
 -0.19415696    
  2.12031081E-02
 -4.28629220E-02
  0.34270933    
  0.39330199    
 -0.87686777    
  0.70151567    
 -0.38688824    
  0.11025669    
  0.30538198    
  4.74398620E-02
 -0.30980474    
  0.27443716    
 -0.54472798    
  0.12921250    
  8.14407319E-02
  0.38856360    
 -0.52609223    
  0.23334779    
 -4.14561927E-02
  0.19197516    
 -4.92265336E-02
  0.16068213    
 -0.57536435    
  8.00435692E-02
 -0.29626569    
  0.76386267    
 -0.19933322    
 -0.26826316    
  0.42660800    
 -0.22944027    
  4.12437581E-02
 -0.22567289    
  0.40546513    
 -0.50521463    
 -7.01811910E-03
 -5.05529903E-02
  0.56278545    
 -0.28627577    
  0.26495349    
  0.23001632    
 -0.36354744    
 -0.43800884    
  0.26060089    
 -2.38097459E-02
  0.50841326    
 -0.34740141    
  6.93339556E-02
  0.27079409    
  1.08893141E-02
  0.21371262    
 -0.47643793    
 -8.31772164E-02
 -0.15415160    
 -6.13698550E-02
  0.13590145    
   1.1114211    
  -1.2100526    
  0.12049023    
  4.23344038E-02
 -0.15674396    
  0.10899048    
  0.69856757    
 -0.62019795    
 -0.31657189    
  0.12313187    
  0.97777575    
 -0.89585787    
 -3.42894867E-02
  0.19483903    
  5.58292232E-02
 -0.12516320    
 -0.14903648    
 -6.13698550E-02
  6.30856259E-03
  7.27590919E-02
  0.67544717    
 -0.79983181    
  0.37634802    
 -7.06174076E-02
  9.30901989E-02
 -0.34092727    
  5.47249243E-02
  0.10654259    
  7.67644122E-02
 -0.10371930    
 -0.23275322    
  1.36996517E-02
 -7.04508796E-02
  0.21581723    
  0.57793397    
 -0.53194851    
 -0.41109955    
  5.76298460E-02
  6.20353632E-02
  0.42285725    
 -0.20725973    
  0.45088270    
 -0.26352292    
 -3.06145642E-02
 -0.26547810    
  0.49584946    
 -0.29456487    
 -2.23470237E-02
  5.63458493E-03
 -0.41961014    
  0.69741195    
  0.48321375    
 -0.59569180    
 -0.41985312    
  0.23753233    
  0.34460267    
 -0.26236504    
  8.56945142E-02
  2.38683298E-02
 -0.20329392    
  8.31497088E-02
 -0.26662892    
  0.29287696    
 -0.28595731    
  0.28595650    
 -9.79041681E-02
  5.01500107E-02
 -6.74417391E-02
  0.24157670    
 -0.53704125    
  0.58604932    
 -0.29641604    
 -0.41427639    
  0.50372058    
  0.10642982    
 -0.37469259    
  0.50098699    
 -0.53657746    
 -2.94144601E-02
  7.19732270E-02
  0.16008545    
  7.95879364E-02
  0.45347458    
 -0.35469222    
 -3.52682024E-02
 -0.29626665    
  0.22176278    
 -0.27851540    
  0.23907353    
  0.19280355    
 -0.27045372    
  0.10037996    
 -0.44558442    
  0.35139719    
 -0.16034199    
  0.59420747    
  6.95260018E-02
 -0.22501191    
 -0.24798293    
 -4.90901545E-02
 -5.39888958E-07
  0.32472366    
  2.24726480E-02
 -0.62031001    
 -5.08577004E-02
  0.40256190    
  0.11000016    
  0.34092638    
 -0.25131431    
 -5.88397123E-02
 -0.21309392    
 -6.45377710E-02
  5.19587956E-02
  5.53979948E-02
  0.92937875    
 -0.69551337    
 -0.31490639    
  0.70283991    
 -0.61582989    
  2.93283891E-02
  0.16482809    
 -0.10318404    
 -5.44909155E-03
  0.27531105    
 -0.61726165    
  0.63372409    
 -0.49731123    
  0.40770024    
 -0.31789541    
 -0.24171971    
  0.34092736    
  5.53967431E-03
  0.18139978    
 -0.45264295    
  0.34574577    
 -0.17313392    
  4.76276018E-02
  0.32477620    
  0.23483945    
 -0.57721156    
  5.89942979E-03
 -0.17295296    
 -4.28629220E-02
  0.79044604    
 -0.58646393    
  7.45325536E-02
 -0.18121772    
  0.10071326    
  5.24895117E-02
  0.60095716    
 -0.72158426    
  1.90476347E-02
  0.56230778    
 -0.71855628    
  0.48097298    
 -0.46637318    
  0.27124283    
  0.27796692    
 -0.32896954    
 -1.75957419E-02
 -0.11926270    
  0.19885135    
 -0.23967308    
 -0.15762924    
  0.52053416    
  0.13534142    
 -0.37430945    
 -8.98032039E-02
   1.2046438    
 -0.35351825    
 -0.71340865    
  0.18621227    
  0.17338242    
  3.21315639E-02
 -0.46448585    
 -0.19370705    
  0.39780220    
  0.82282537    
 -0.81262076    
 -6.82677925E-02
  0.64585036    
 -0.51367867    
 -0.47191039    
  0.16822800    
  9.23730806E-02
  0.69901246    
 -0.49727228    
 -0.12260213    
 -0.34740046    
  0.26236427    
 -8.00418854E-02
  0.18658532    
  7.67644122E-02
 -0.40055043    
  0.19329138    
  0.17725830    
 -0.33444402    
  6.85194358E-02
  1.96719263E-02
 -9.09960647E-07
  5.67980260E-02
  0.13735820    
 -0.21382926    
  0.70956755    
 -0.82900846    
  0.11279621    
  0.14265704    
  0.33977011    
 -0.22520414    
  0.26157102    
 -0.58778757    
 -8.85971019E-07
  8.22382644E-02
  0.23880975    
 -0.32821652    
 -0.10615940    
  0.64815027    
 -0.25610691    
  1.07525252E-02
  5.20951860E-02
  0.82826334    
 -0.72697192    
 -0.48665580    
  0.97709119    
 -0.75693762    
  2.36694720E-02
  9.47777852E-02
 -0.12445324    
  8.65086988E-02
  0.15809007    
 -0.41494477    
  8.87957290E-02
  1.99001406E-07
 -0.27684763    
  0.47215661    
  0.22099036    
 -0.28768292    
  0.14425008    
 -0.27942428    
 -2.66683903E-02
  0.41888794    
 -0.16907708    
 -7.49934998E-07
 -0.22974470    
  0.37179136    
  0.14035742    
 -0.52548212    
  0.71963853    
  6.33122548E-02
 -0.53987408    
  0.10008355    
 -0.30368224    
 -0.15307599    
  0.45675847    
  0.21741304    
 -0.36051354    
 -0.12883356    
  0.30932164    
  9.13278293E-03
  2.66240846E-07
 -7.55078495E-02
 -0.11962347    
  6.93602040E-02
  6.96802959E-02
 -0.34710470    
  0.16862191    
  0.36240593    
 -0.31197426    
  0.29177243    
 -0.47737753    
 -2.66683903E-02
  0.34032616    
  0.46457991    
 -0.60916078    
 -3.39023881E-02
  0.12414853    
 -0.29277036    
 -0.27193365    
  0.31193924    
  0.14004536    
 -1.71916299E-02
  5.61950542E-02
 -6.19921125E-02
  0.40546468    
 -0.27996013    
  0.13864700    
 -0.22425985    
  0.44023558    
 -0.26632851    
 -2.85736397E-02
 -0.35598588    
  0.11086190    
  0.22067188    
 -0.29098833    
  0.14750625    
  0.10821352    
 -0.36034402    
  0.22314329    
 -9.23732072E-02
  5.64405397E-02
  0.16799083    
 -0.13205996    
  0.22078864    
 -8.35868195E-02
 -0.42096910    
  0.29546380    
  7.28621781E-02
 -0.20307651    
 -0.18896531    
  0.19556694    
  0.14660279    
  0.19549109    
 -0.49077886    
  0.40291771    
 -5.23678511E-02
 -0.35821134    
  0.36890686    
 -0.15503757    
 -7.74574131E-02
 -6.23047985E-02
  0.53482157    
 -0.25071675    
 -0.18879491    
  0.25131515    
 -0.49247661    
   1.1257876    
 -0.62827331    
  0.49970847    
 -0.58900672    
  5.86836003E-02
 -0.12102696    
 -2.73715528E-07
  0.18621227    
 -0.14609180    
  4.39633057E-02
 -0.22179967    
  0.19455022    
 -5.68337925E-02
  0.54869622    
 -0.74871790    
  0.28946596    
  0.67968822    
 -0.68504983    
  0.16788119    
  0.34294441    
 -0.22314386    
 -0.24557145    
  4.53482494E-02
 -0.14272268    
  1.69022270E-02
  0.16447301    
 -0.36142471    
  0.18571748    
  7.08735362E-02
 -5.40664531E-02
  0.62117362    
 -0.59377390    
 -0.18991771    
  0.24256153    
 -0.30318651    
  0.62117362    
 -0.72345173    
  0.38473976    
 -4.27867472E-02
 -2.77017988E-02
  0.22986303    
  0.11380721    
 -0.26795825    
 -0.23361471    
  0.19647615    
  0.29709706    
 -0.23933795    
 -8.51570815E-02
 -9.30912346E-02
 -0.12313350    
  0.27028954    
 -7.49934998E-07
 -0.37948874    
  0.54411209    
 -0.57536459    
  0.39482644    
 -0.11911988    
  0.12445349    
  8.16777423E-02
 -5.54297529E-02
 -0.32104871    
 -8.85971019E-07
  0.13353069    
  6.23058714E-03
  0.86663055    
 -0.99927527    
  0.26617607    
 -5.44909155E-03
 -0.18560547    
  0.16907708    
 -0.28030130    
  0.27473137    
 -0.28954652    
  0.21414891    
 -0.12838082    
 -0.11607135    
  0.81263816    
 -0.38185498    
 -0.33547187    
  0.62065214    
 -0.23163751    
 -0.27045372    
  1.23462826E-02
 -0.13792370    
  0.52063692    
 -0.19834858    
 -0.24116294    
  0.13353066    
  0.11271979    
  1.01013500E-02
  9.57663581E-02
  8.31989422E-02
 -0.14926051    
 -0.11352334    
 -0.26784462    
   1.5399343    
 -0.82558489    
 -0.47420743    
  0.91178596    
  -1.1663154    
  0.15415068    
  0.12808229    
 -5.61937727E-02
 -6.56959638E-02
  0.20570873    
 -7.29481652E-02
  0.77609617    
 -0.94659525    
  0.22825898    
 -0.31526914    
 -7.24954903E-02
  0.27443692    
  0.19180116    
 -0.40075982    
  0.41481146    
 -0.24667495    
 -6.77175075E-02
  3.75048444E-02
  9.36360508E-02
  4.90555316E-02
  0.46400195    
 -0.62527049    
  7.23202154E-02
 -0.27229735    
  0.16175446    
  0.31490615    
 -0.23986940    
 -0.27570635    
   1.1676049    
 -0.47049734    
 -0.32390282    
 -0.26072639    
  0.30351433    
  0.23252377    
 -0.28630045    
  0.23522516    
 -0.21336533    
  0.12197766    
 -0.12739831    
  0.12739775    
 -0.31189615    
  1.99001406E-07
  0.93570918    
 -1.03097707E-02
 -0.92539924    
  0.57536429    
 -0.70796281    
  0.23795834    
  0.27137342    
 -0.22538744    
  0.15575491    
 -5.43343052E-02
 -2.57091206E-02
 -0.24021605    
 -0.16524933    
  0.46117616    
 -0.30925900    
  7.74580762E-02
  0.58847618    
 -0.39688146    
 -0.12550552    
  0.25967744    
  9.81599316E-02
  0.18840039    
 -0.80338311    
  0.33000752    
 -1.63489915E-02
  3.77409123E-02
 -0.25814003    
  9.15664360E-02
   1.0538762    
 -0.73088670    
 -9.98450518E-02
  2.95584239E-02
  0.20155300    
 -9.13495719E-02
 -0.27902484    
  5.73078962E-03
  0.27329358    
  2.57523134E-02
 -0.45988485    
  1.33330179E-02
  0.11851836    
  0.16251914    
 -0.17435431    
  0.25131515    
 -4.25598659E-02
 -0.42006326    
  0.22314329    
  0.36136976    
  7.49855042E-02
 -0.26884872    
 -7.75581226E-02
  0.44757670    
 -0.36505499    
 -6.12443835E-02
 -8.22379962E-02
  0.24238595    
 -0.18142496    
  4.21106182E-02
 -0.18645373    
  5.43937832E-02
  3.46848220E-02
  0.12783362    
  4.98795789E-03
  0.20608370    
  0.33993655    
 -0.33993614    
 -0.13410921    
 -0.35139775    
  0.66647929    
 -0.38209119    
 -4.96233860E-03
 -0.21570928    
  5.40668890E-02
 -6.64904490E-02
 -1.89273413E-02
 -0.15097173    
  0.25377974    
 -0.11562999    
  0.17693156    
  0.12197766    
 -4.40166630E-02
  0.14841962    
 -9.96297970E-02
 -0.32982817    
  0.47578192    
 -0.37506834    
  0.22911380    
 -0.25951186    
 -9.03842524E-02
  0.15608011    
  0.61814958    
 -0.57294458    
 -0.15507178    
 -8.05795714E-02
  0.54654402    
 -0.45314187    
 -5.90336993E-02
  0.40995964    
 -5.53129725E-02
 -0.30200127    
  0.26335040    
 -9.90063790E-03
  0.13477461    
 -0.36290622    
 -8.47404078E-02
 -0.13062011    
  0.71613699    
 -0.38299149    
 -0.33314440    
   1.0750818    
 -0.73088735    
  0.20763990    
 -0.33024168    
 -0.28561401    
 -0.15139978    
  0.57596576    
  0.65176183    
 -0.49222097    
 -0.44542363    
  0.48162633    
 -0.64541644    
  0.64541554    
 -0.12783258    
 -0.34662548    
  0.17635067    
  2.36694720E-02
  0.19587490    
  0.39256129    
  5.67975491E-02
 -0.57741070    
 -0.22587913    
  0.26866758    
  0.12762341    
  0.31383464    
 -0.52894616    
 -0.35260192    
  0.42956316    
 -1.60002224E-02
  0.27551192    
 -0.40139258    
 -5.64411543E-02
  0.37710971    
 -0.25574893    
 -7.71903023E-02
 -7.69603327E-02
  0.77010798    
 -0.24340940    
 -0.21921460    
 -0.42028075    
 -5.36523834E-02
  0.15975983    
  0.24832791    
 -8.74873698E-02
 -0.20895949    
  0.41481146    
 -7.23204091E-02
 -0.18032432    
  1.19049465E-02
 -0.14629173    
  0.31471097    
  0.53649354    
 -0.59836942    
  4.67618182E-02
  0.53984171    
 -0.54493093    
 -0.14231651    
  0.11647575    
  1.04168365E-02
 -0.11519619    
 -4.50515074E-07
 -0.23483893    
  2.18188372E-02
  0.24731044    
  0.10648429    
 -0.17027394    
 -0.18352009    
  0.41738492    
 -8.40008706E-02
  0.39510259    
 -0.63907981    
  0.57083052    
 -0.60427797    
  0.27225772    
 -0.37234113    
  0.35667416    
  0.13747141    
 -0.14274748    
  0.12889151    
  0.15481526    
 -0.21718463    
 -6.65201098E-02
  0.12889151    
 -0.27077240    
  0.37659755    
 -0.34066540    
 -0.16598542    
  0.59470725    
 -0.41122803    
 -1.74934510E-02
  0.40153566    
 -0.13465612    
  0.43505275    
 -0.43505228    
 -7.96672106E-02
 -0.17551598    
 -9.12480056E-02
 -0.10748608    
  0.34955773    
  0.16974282    
 -0.24231330    
 -0.13815099    
  0.23052333    
 -0.32768661    
  0.61903942    
 -0.23419270    
  0.10951877    
 -0.45435885    
  0.35863325    
 -0.18506487    
  0.23841116    
 -0.45198432    
  0.24067582    
 -6.06253035E-02
  0.21401145    
 -8.61774310E-02
 -2.02023946E-02
 -7.41078109E-02
 -2.22223122E-02
  0.49838912    
 -0.37686726    
 -0.13282163    
  0.16223456    
 -0.27012467    
  1.25780171E-02
 -9.84408930E-02
  0.42594445    
 -0.35282052    
  0.28286257    
 -0.28929353    
  0.26978129    
 -0.14272268    
 -2.88207345E-02
 -9.82382670E-02
  0.41616076    
  8.94902721E-02
 -0.20196854    
 -0.37037459    
 -4.22600508E-02
 -1.44922212E-02
 -7.57934824E-02
  0.12562592    
  0.25054336    
  0.11718258    
  0.24595867    
 -0.18986848    
  8.70116055E-02
 -0.56798333    
  0.39561340    
 -0.13211764    
  2.23467741E-02
  0.18139978    
 -0.16496135    
 -1.64392348E-02
 -0.16154532    
 -3.30056697E-02
 -0.11359722    
   1.2077255    
 -0.43511358    
 -0.65232444    
  0.27763247    
 -0.10648266    
  8.26860116E-07
 -0.14483179    
  0.20479493    
  0.14274840    
 -0.39406165    
  0.14536561    
 -2.98522264E-02
  0.22193031    
 -0.13491856    
  0.18232228    
 -9.20746326E-02
  5.06404229E-03
 -0.18232076    
 -3.07724029E-02
  0.13976216    
  0.27400228    
 -9.53098908E-02
 -0.23457310    
 -0.26121601    
  0.78233278    
 -0.44906422    
  0.96940017    
 -0.71157116    
 -0.27945104    
 -9.74974036E-02
  0.47526067    
 -0.27898037    
 -0.13778438    
 -6.45377487E-02
  0.17216949    
 -0.21552055    
 -5.19590303E-02
   1.1878431    
  -1.1486219    
 -0.18232070    
  0.16290365    
  0.63598841    
 -0.67599332    
  0.30788508    
 -0.36384368    
  0.38364583    
 -0.46608955    
  0.64513803    
 -0.15006065    
  0.32277307    
 -0.58847654    
  0.79633141    
 -0.78398514    
  5.95421903E-02
  0.16482809    
  2.89875902E-02
  3.73879336E-02
 -0.20271070    
  0.15575491    
  3.35373386E-07
 -0.17848362    
  1.70947723E-02
  8.13448802E-02
 -0.23361471    
  7.59851113E-02
  0.15762821    
 -0.12759665    
 -0.18825722    
  0.12095172    
  6.73036650E-02
  9.58480835E-02
  0.13084048    
 -0.35937417    
  0.26547799    
 -0.27225682    
  0.61168659    
 -0.63230580    
  0.18924119    
  1.70947723E-02
  1.68078337E-02
  0.30421141    
 -0.30421066    
  6.45377785E-02
  0.36652204    
 -0.60013682    
  0.31365791    
  3.77410427E-02
 -0.18789220    
  1.11107398E-02
 -0.16805892    
 -0.20212345    
  0.24685936    
  1.85768548E-02
  0.21451809    
 -9.87810045E-02
  4.80084978E-02
 -9.84409153E-02
  1.70947723E-02
  0.13211851    
 -0.19627894    
 -7.50361010E-02
  0.12783341    
  0.12851915    
 -0.44127434    
  0.38441110    
  0.29298717    
  0.30245307    
 -0.95668536    
   1.2138480    
 -0.75632632    
 -0.13976119    
 -4.54628281E-02
 -7.85908401E-02
  0.16220421    
 -0.24067520    
  0.23531426    
 -8.99484754E-02
 -0.21581681    
   1.4043777    
  -1.2939209    
  0.11122533    
 -0.21440914    
 -0.10697298    
  0.14256398    
  0.36016557    
 -0.30573067    
  8.25858191E-02
 -0.10943302    
  0.48183814    
  0.48615360    
 -0.84043163    
  0.20501636    
 -0.14122567    
  0.42768848    
 -0.36772427    
  0.30732876    
 -0.37859282    
  0.45353344    
 -0.72617823    
  0.87981260    
 -0.23247513    
 -0.43318868    
  0.22073074    
  0.36437488    
 -5.51860966E-02
 -0.26201025    
 -0.26190427    
 -8.75556543E-02
  0.12861653    
  0.40546528    
 -0.68171865    
  0.23519117    
 -7.45685175E-02
  0.16606158    
 -0.26784462    
 -0.14585201    
  0.52232915    
 -0.17645675    
 -0.15123013    
  7.21615776E-02
 -8.58621523E-02
  8.58603716E-02
  0.59688759    
 -0.41245896    
 -3.75373699E-02
 -0.28223175    
  0.10318442    
 -0.16290264    
  0.73458469    
 -0.44882646    
  5.07152416E-02
 -0.17356852    
  4.47351523E-02
  0.48550820    
 -0.42488348    
  7.91374892E-02
  2.03608650E-07
 -0.23132876    
  0.14035641    
  0.10714440    
  0.13952996    
 -0.20585197    
 -0.23753157    
  0.69676369    
 -0.41453081    
 -4.47000898E-02
  9.79043022E-02
  0.14448170    
  0.60164177    
 -0.90894753    
  4.76276018E-02
  0.31209138    
 -0.12686697    
 -0.16793273    
 -0.28198424    
  0.55527765    
 -0.31411624    
  4.65193205E-02
  0.28483704    
 -0.22957429    
 -0.38155919    
  4.61619571E-02
  0.14008901    
 -1.31585989E-02
  0.20846702    
  0.20797557    
 -0.24633576    
 -6.93927258E-02
 -3.03981397E-02
 -0.17494084    
  0.18109579    
  0.28614664    
 -0.34945920    
  0.10536023    
 -0.17997201    
  0.19166693    
  0.10477975    
  0.22836575    
 -0.23889132    
 -9.42530185E-02
  7.28621781E-02
 -0.10836712    
 -0.12838082    
 -0.23867382    
  0.18232226    
  0.18473502    
 -1.82371642E-02
 -0.20340107    
  0.16589734    
  0.32365102    
  0.23323105    
  7.04519972E-02
  0.12155571    
 -0.63465172    
 -5.69794793E-03
 -0.15414992    
  0.74193740    
 -0.77583969    
 -5.67520857E-02
  0.49166563    
 -0.26415205    
  0.13062051    
 -8.51570815E-02
 -0.26570246    
 -9.89392251E-02
  0.98282701    
 -0.68124223    
  5.74874878E-02
  0.64742512    
 -0.62532407    
 -5.47927944E-03
 -0.13510302    
  0.45255703    
 -0.22815581    
 -0.30969781    
  4.68314774E-02
  8.15507993E-02
  0.11375899    
 -0.24213964    
  2.03403123E-02
 -0.12114460    
  0.33213407    
 -1.64392348E-02
 -0.14864020    
 -0.20566855    
  0.36529952    
  0.11352402    
 -0.46319756    
   1.2269621    
 -0.74444127    
  0.38451308    
 -0.78520620    
  0.15210827    
 -0.13792370    
 -5.05529903E-02
  0.18232092    
 -6.19197777E-03
  0.93475246    
 -0.84000719    
 -5.66645572E-03
 -0.10158037    
  3.09614502E-02
 -8.00205498E-07
 -9.59194526E-02
  6.49573132E-02
  0.23936409    
  1.96081270E-02
 -8.08528587E-02
  3.61797474E-02
  0.16783431    
 -0.16277063    
 -1.52675323E-02
 -0.31015405    
  0.47957322    
 -0.35482207    
 -3.13499048E-02
 -0.11460430    
  0.18825634    
  3.48873138E-02
  0.25574884    
 -0.43692797    
  0.17544781    
  5.58807068E-02
  0.19223616    
 -0.12905680    
 -5.11519564E-03
  4.02068309E-02
 -0.28932530    
  0.11191765    
  6.82083815E-02
  0.16663191    
 -0.19448799    
  0.68463641    
 -0.39272606    
 -0.30900565    
  0.34220329    
 -0.35959494    
  0.12619373    
 -0.29804507    
  0.17768075    
  0.23240235    
 -0.33647206    
  0.13272494    
 -0.20633669    
 -2.10535415E-02
  4.16735075E-02
  0.35190096    
  0.34464091    
  0.71825296    
  -1.5769140    
  0.22793274    
  0.79019326    
 -0.62608212    
 -0.37616840    
  0.57191306    
  0.46163544    
 -0.50709724    
  8.04000422E-02
  6.64144754E-02
 -0.56869322    
  0.22172341    
  0.61641335    
 -0.56654072    
 -0.25054279    
  0.82927966    
 -0.71149701    
  0.25951123    
 -0.10535995    
 -0.56891769    
  0.36412290    
 -0.13911338    
  0.17733327    
  0.24294591    
 -4.51205336E-02
 -0.27578744    
  0.12675081    
 -0.26415154    
  0.63735586    
 -0.49322128    
 -4.81198467E-02
 -8.06299672E-02
  5.92764318E-02
  0.29663450    
 -0.14351295    
  0.49590039    
 -0.46550325    
  0.10775303    
 -0.24213964    
  0.40546453    
 -0.30147609    
 -0.23556592    
  0.12470268    
  4.05455828E-02
  0.23499443    
  0.13679776    
 -0.35863361    
  0.80144423    
 -0.79493076    
  0.40112689    
 -6.74407408E-02
 -3.79194692E-02
 -0.41273713    
  0.29495504    
 -8.50370303E-02
 -8.00418854E-02
 -9.40295309E-02
  3.46063115E-02
  0.11551370    
  0.45473650    
 -0.19470657    
 -7.26708919E-02
 -6.75579980E-02
 -3.83604206E-02
  0.21529241    
 -0.11440957    
 -0.31845394    
  0.31845450    
  0.17556460    
 -0.23808500    
 -0.29849225    
  0.81574982    
 -0.42979679    
 -0.20121725    
 -3.05834319E-02
 -0.24512289    
  0.35667565    
 -3.39023881E-02
  2.27290802E-02
  7.57111236E-02
  4.58099544E-02
 -4.98731807E-03
 -0.26787925    
  0.10536023    
 -6.68948442E-02
  0.43642753    
 -0.15347278    
 -9.43634957E-02
 -3.17485631E-02
  0.49456519    
 -0.56701934    
 -1.16283540E-02
 -0.37097958    
   1.3363383    
 -0.78401273    
 -0.33940300    
  0.12838207    
  0.21102233    
  0.10633578    
 -4.02744748E-02
  1.36064682E-02
 -0.23219407    
 -0.12062715    
  0.35282221    
 -6.99588060E-02
 -0.43487954    
  0.24965420    
  9.42530930E-02
  0.11954550    
 -0.37085879    
  0.11551370    
 -4.96990234E-02
  0.15324084    
 -2.20999159E-02
  0.17390676    
 -0.16833460    
 -9.30912346E-02
  0.10414044    
 -0.41651514    
  0.61067182    
 -0.43531716    
  0.25209138    
 -0.33213404    
  0.70818502    
 -0.18830881    
 -0.41224396    
  0.54690158    
 -0.52005500    
  0.44230604    
 -0.30629316    
  0.87979490    
 -0.61698598    
 -0.53329867    
  0.36422139    
 -5.27647603E-03
 -1.06386654E-02
  8.70111063E-02
 -0.21825439    
  0.33385578    
 -0.27466750    
 -0.31486782    
  0.51710540    
 -0.31143534    
  9.18072611E-02
 -0.10471181    
  0.45610908    
 -0.48242536    
  0.91629100    
 -0.79112792    
 -9.88467485E-02
  0.79492956    
 -0.60613567    
 -3.27890553E-02
  0.77319026    
 -0.84218365    
 -1.19752456E-02
  9.20190290E-02
  1.09293144E-02
  1.61726121E-02
 -3.26120742E-02
  0.15336175    
 -0.23386507    
  0.30254102    
 -0.23314877    
  0.16447301    
 -0.52354366    
  0.37569311    
  0.11900350    
 -0.11900315    
  0.51630515    
 -0.15196694    
 -0.53790629    
  0.32142088    
 -2.39823312E-02
 -0.41522062    
  0.15624876    
  1.86914764E-02
  5.40668890E-02
   1.1121652    
  -1.1063348    
 -0.18464896    
  0.40779397    
  4.98967692E-02
 -0.23875065    
 -0.10037912    
  1.84612423E-02
  0.37659755    
 -0.22418934    
 -0.19602695    
 -2.58076862E-02
  0.31666967    
 -0.24116126    
  0.17725830    
 -4.67624366E-02
 -0.24600856    
  0.37086001    
  0.11097848    
 -0.28488445    
 -0.19017367    
  0.17893778    
  5.49586192E-02
  0.51828456    
 -0.57890970    
  0.10251547    
 -0.29626665    
  0.43936646    
  2.63174344E-02
 -0.30661955    
  7.36881942E-02
 -2.77017988E-02
 -8.19178894E-02
 -0.15822491    
  0.39589602    
 -0.17848362    
  5.58807068E-02
  0.44802496    
  0.22591712    
 -0.90527093    
  0.12838207    
 -0.19200616    
  0.31646040    
  0.95387298    
  -1.2344890    
  0.23155913    
 -0.15694766    
  0.33085462    
 -0.36408007    
  0.30110535    
  0.25075841    
 -0.25075850    
 -0.19845176    
 -0.17261204    
  0.33543655    
  0.23856835    
 -0.53144515    
  0.33349204    
  1.48147754E-02
 -6.58457801E-02
  0.13679776    
 -6.11959286E-02
 -0.28445089    
 -3.27890441E-02
  0.24685931    
 -0.22054365    
  8.70104283E-02
 -0.26415154    
  0.61665159    
 -8.40335619E-03
  0.53829294    
  -1.0227462    
  0.32959974    
 -0.18330725    
  0.23607635    
 -0.54569525    
  0.14256398    
  2.07624137E-02
 -0.17142262    
  0.35260165    
 -0.21602622    
  0.32423958    
  9.76390094E-02
  5.29420731E-07
 -9.25230458E-02
  4.00050431E-02
 -0.18822128    
  0.32968712    
 -0.19689527    
 -0.25205418    
  4.56111394E-02
  0.30972928    
  0.10208420    
 -0.23695174    
  0.10160995    
  0.60481715    
 -0.77275014    
  0.23789224    
 -0.35282052    
  0.23841180    
  0.43531784    
 -1.31581202E-02
 -0.50094032    
  3.75371538E-02
 -0.10536078    
  0.14154026    
 -0.14154050    
  6.78231344E-02
  7.37176538E-02
 -0.17725751    
  0.46620825    
 -0.55487472    
  5.16238324E-02
 -0.26488358    
  0.31994200    
 -3.02133132E-02
  0.19955494    
 -0.23705836    
  0.34191769    
  0.36073864    
 -0.48078680    
 -0.23468940    
   1.0501444    
 -0.80530196    
  0.11890491    
 -9.00826883E-03
 -0.54613221    
  0.39499307    
 -0.15327337    
  0.24378826    
  0.34943709    
 -0.47203940    
  0.44454691    
 -0.31237465    
 -0.31015578    
  0.15600495    
 -6.89937919E-02
 -0.15415092    
  0.14217545    
 -7.50361010E-02
 -0.12429710    
  3.61048803E-02
  0.22739014    
 -0.12629290    
  0.16507997    
  0.37231275    
 -0.30913365    
  0.22314389    
  0.12995376    
 -0.64077842    
  0.71667755    
 -0.35525146    
  0.47118732    
 -0.82583380    
  0.19574533    
 -0.32542154    
  0.39515579    
  0.24669842    
 -0.45953149    
  8.51009133E-07
 -0.35850820    
  0.27846518    
  0.11778237    
  0.26426244    
  1.41169578E-02
  0.17135815    
 -0.44973868    
  0.36344171    
 -0.41408670    
  2.56414842E-02
  0.40123653    
 -0.53657746    
  0.42460510    
 -0.16447191    
 -0.14396052    
  0.23977870    
  0.35515121    
 -0.77854228    
  0.22159199    
  0.87701988    
 -0.46948665    
 -0.16592756    
  9.30901989E-02
 -0.41888824    
  0.53221691    
 -0.46052548    
  0.23936409    
  0.51477778    
 -0.44776678    
 -9.71634388E-02
  0.26706252    
 -0.21730162    
 -0.18038212    
 -0.22751281    
  0.55648303    
 -0.17315823    
 -0.12152060    
  0.24316679    
 -0.25446671    
 -1.71916299E-02
 -1.74934510E-02
 -0.27598605    
  0.88319117    
 -0.45473537    
 -0.17627828    
  0.30854696    
 -0.23875065    
  8.09067413E-02
  7.48482123E-02
 -0.20173992    
  2.32559890E-02
  0.10363500    
  3.06148902E-02
 -0.26942414    
  0.28932586    
 -6.61826804E-02
 -0.38721159    
  0.56953341    
  3.44859622E-02
 -0.20633718    
 -3.17485631E-02
 -6.09605946E-02
  0.26455984    
 -0.29354748    
 -1.18354121E-02
  0.43286422    
 -0.67402631    
  0.77319032    
  0.14914367    
  0.16357274    
 -0.27161384    
 -0.60949785    
  0.18540309    
 -7.64037082E-08
  0.17803852    
 -0.40761316    
 -5.29916808E-02
 -0.17824851    
  0.64313662    
 -3.03707961E-02
 -0.28328675    
 -0.25886181    
 -0.13786906    
  0.26570392    
  0.15984797    
 -0.10158037    
  1.86914764E-02
  0.36772466    
 -0.25682458    
  0.18599840    
  0.17233317    
 -0.57322103    
  0.29450834    
  3.01535875E-02
 -5.59934527E-02
 -0.20884815    
 -2.61457507E-02
  0.10668326    
 -1.19752456E-02
 -0.14217477    
  0.41008353    
 -0.36261800    
 -4.05468829E-02
  0.44380105    
 -0.43010157    
  0.50673568    
 -0.39122200    
  0.27395132    
  0.15349244    
 -0.52275342    
  0.41871047    
  7.19129145E-02
 -0.39531195    
  0.38299254    
 -0.42634359    
 -0.12095355    
  0.49207979    
 -0.19728066    
 -0.15503757    
 -7.74574131E-02
 -5.51865734E-02
  4.84522246E-02
  0.16757379    
  9.79043022E-02
  0.25476268    
  0.31735799    
 -0.81093007    
  1.58779358E-07
  0.10008255    
  0.15415101    
 -0.38776556    
  0.27443692    
  0.36860380    
 -0.19585104    
 -0.17275204    
  0.15822420    
 -0.16395554    
  0.16395490    
 -6.55153766E-02
  0.12240145    
  0.57334566    
  -1.1825594    
  0.77839112    
 -0.26080832    
 -0.20686261    
  5.43937832E-02
  0.13205878    
 -0.15586939    
  0.10836882    
  0.23068222    
 -0.18318117    
 -0.31909838    
  0.56869298    
 -0.49357226    
  8.20657387E-02
  0.21706466    
  0.21037975    
 -0.59174794    
  0.99325186    
 -0.76441091    
 -9.53109115E-02
  0.16657376    
  0.16093116    
 -0.35282052    
  0.52609336    
  0.36158687    
  -1.1172554    
  0.91951102    
 -0.60989422    
  0.43844604    
 -0.59853137    
 -0.10227798    
  0.11607252    
  0.45011556    
  8.69583152E-03
 -0.14410010    
 -0.38566184    
  0.52542466    
 -0.33821368    
 -0.13005337    
  7.36119896E-02
  6.85636476E-02
 -0.23679070    
  0.12201485    
  6.53818622E-02
  3.11555937E-02
  0.37852049    
 -0.25733471    
  7.83693418E-02
  0.46559650    
 -0.60560942    
  4.52049114E-02
 -5.10030277E-02
 -7.23213851E-02
  0.22314382    
  7.69617558E-02
 -0.19912839    
  0.20834570    
 -0.16413839    
 -6.13013841E-02
  0.29198280    
  0.55777514    
  -1.0743395    
  0.58297902    
 -0.34130290    
  5.63458493E-03
  0.19349562    
  0.47979331    
  0.14138010    
 -0.36524019    
 -0.62726486    
  8.98043439E-02
  0.22436954    
 -0.28116828    
  0.18340401    
  0.51621610    
 -0.34750110    
  0.12435666    
 -0.28768191    
 -0.20846730    
  1.31583316E-02
 -0.13259868    
  0.50032365    
  9.90055799E-02
 -0.14530945    
 -0.28926399    
  7.90681913E-02
  0.12102672    
  0.79876715    
 -0.80918270    
 -0.18967929    
  0.17384624    
 -0.18658511    
 -2.59753298E-02
  0.10008255    
 -0.23361488    
  0.21559712    
 -1.83498412E-02
  7.14580938E-02
 -4.10621949E-02
  9.69421789E-02
 -0.23132876    
 -0.11607135    
  0.25045860    
  0.18032382    
 -0.19845176    
  2.40966417E-02
  0.14903550    
 -0.26236352    
  0.46163535    
  0.36254025    
 -0.58778745    
 -0.19077757    
  4.36198041E-02
  8.19179192E-02
  0.63532722    
 -0.62972492    
  6.48884326E-02
  9.95853841E-02
 -3.37384194E-02
 -0.15333396    
 -7.10352883E-02
  0.16374446    
 -0.23361471    
  0.25423446    
 -0.13645141    
  2.88197640E-02
 -0.10788988    
  0.36675072    
  7.59860575E-02
 -0.32354724    
 -5.78204468E-02
  0.14389329    
 -5.16787730E-03
  0.71872431    
 -0.72913998    
 -0.10477939    
 -2.35314108E-02
 -8.05387050E-02
 -0.15307599    
  0.83975023    
 -0.45198482    
  6.89929277E-02
 -0.10008422    
 -0.43483999    
  0.42956316    
 -0.41343254    
  0.94623739    
 -0.81872511    
  0.35737929    
  0.10732882    
 -0.31458873    
  7.58388489E-02
 -0.10037912    
  0.21190073    
 -0.14581080    
  0.33730271    
 -3.37589011E-02
 -0.50227869    
  0.43113694    
 -0.65251017    
  0.14014749    
  0.57920253    
 -0.32874432    
 -0.16216733    
  0.25910887    
  0.15570280    
  0.43750435    
 -0.75828564    
  0.25344935    
 -3.03054638E-02
  0.32911959    
 -0.27424303    
 -0.14609180    
  0.10648429    
  0.70569402    
  -1.0739797    
  0.72546554    
 -0.46929684    
  0.20834570    
 -9.62272510E-02
  0.12337955    
 -7.89275095E-02
 -0.34228539    
  0.14536561    
  0.10064285    
 -0.10064381    
  0.25327268    
 -0.17413576    
  0.31845400    
 -0.46448585    
  0.19378608    
 -0.21926494    
  9.82381776E-02
  0.19587490    
 -0.19587483    
 -8.54170695E-02
  0.22186916    
 -0.16612594    
  0.28163999    
 -0.16788074    
 -0.20846730    
  0.29592657    
 -0.55961567    
   1.2478248    
 -0.92001045    
  0.52439785    
 -0.40179518    
  8.42611492E-02
 -0.54333419    
  8.33823755E-02
  0.41870955    
 -0.24981192    
 -0.12201514    
  0.61786443    
 -0.58778727    
  0.28211150    
  0.25069377    
 -0.10054087    
 -0.15575375    
 -8.19178894E-02
  0.28462902    
  0.16068213    
 -0.18859030    
 -3.35761346E-02
 -0.12451348    
 -0.27851540    
  0.43187788    
  0.10346289    
 -0.45137414    
 -8.39646533E-02
  0.14892270    
  0.19895309    
 -0.32621661    
 -7.41071030E-02
 -0.21357454    
  0.49353370    
 -5.37438132E-02
  0.10474636    
  0.28630012    
 -0.23252276    
  0.12300572    
 -6.20720424E-02
 -3.00021861E-02
 -1.53464954E-02
  1.53456572E-02
 -0.37054822    
  0.30228111    
  2.15055589E-02
  6.18756488E-02
 -0.40047812    
  0.52711046    
 -7.78424218E-02
 -0.29725066    
  0.28286257    
 -0.12323212    
  0.59263188    
 -0.60362184    
  0.22203775    
 -0.29063624    
 -3.61480713E-02
  9.92074162E-02
  2.19791122E-02
 -0.10294703    
  7.53983930E-02
  9.58179981E-02
 -0.30647084    
  0.22727311    
  4.30166386E-02
  3.61797474E-02
 -0.17121503    
  0.41744131    
 -0.38193509    
  0.99023294    
 -0.82945877    
  0.48778975    
 -0.79211074    
  1.33330179E-02
  0.17567779    
  0.11531140    
 -1.99998748E-02
  4.44515534E-02
 -0.21472572    
  0.18032382    
  7.23211765E-02
  7.60989711E-02
 -0.32277432    
 -0.28768250    
  0.30538133    
 -0.11122540    
  0.66665572    
 -0.48215753    
  0.18322775    
 -0.31675828    
  0.30766678    
 -1.37925949E-02
 -5.22682704E-02
  8.41619000E-02
  3.95652242E-02
  0.33708820    
 -0.85657078    
 -6.74412698E-02
  4.54616956E-02
  0.18232092    
  0.22561000    
 -0.14272268    
  0.57251954    
 -0.37702808    
 -0.20692153    
  0.28768173    
 -0.46313038    
  0.55372751    
 -0.29031104    
  0.71912307    
  -1.0103203    
  0.40546545    
  0.15213621    
 -0.35437426    
  6.66915625E-02
  1.76925980E-07
  0.15415019    
 -1.86047722E-02
 -0.17950785    
  0.50519168    
 -0.40886039    
 -2.58404464E-02
  3.09303720E-02
 -0.12414929    
  0.70741290    
 -0.30194747    
 -0.23180184    
  0.22796322    
 -8.84109810E-02
 -0.37240505    
  6.07982744E-03
  0.48504141    
 -0.37063035    
 -0.20307651    
  0.84635115    
 -0.85968423    
  0.28432149    
 -0.14077298    
  0.82376719    
  -1.0734226    
  0.54457796    
 -0.54457843    
  0.60341871    
 -0.15892468    
 -0.28608781    
  0.20124881    
  0.27589437    
 -0.62073392    
  0.19329138    
  2.98526734E-02
  4.59858626E-02
  0.23431669    
 -0.38566223    
  0.43762228    
 -0.41820326    
 -0.12987433    
  0.53534007    
 -0.29626665    
  0.31321540    
 -0.25733471    
 -9.69427004E-02
  7.49638006E-02
 -0.13671039    
  0.50443619    
 -0.48550856    
 -0.27938342    
  0.47206673    
 -0.27064601    
  0.15028177    
 -6.60900772E-02
  0.18645288    
  5.02615795E-02
 -0.29423934    
  6.37151375E-02
  4.82017919E-02
  2.89875716E-02
 -0.16083899    
 -0.28544742    
  0.64747620    
 -0.16747947    
 -0.65520149    
   1.3889502    
 -0.82629889    
 -5.60886413E-02
  0.25344935    
  0.15201609    
 -0.20304689    
  0.44817051    
 -0.38723716    
 -0.48489147    
  0.34216955    
  5.52628227E-02
 -9.58479047E-02
 -0.19542503    
  0.58698732    
 -0.46521446    
 -0.11460430    
  0.25685412    
  0.14861055    
 -0.19961348    
  1.72915719E-02
  0.26455984    
 -0.49487194    
  0.33338338    
 -0.13205996    
 -9.88467485E-02
  0.31015494    
 -0.48729506    
  0.20278172    
 -0.26680470    
  0.45123276    
  6.61823377E-02
 -0.17154272    
  1.73909310E-02
  0.12921254    
  8.70121345E-02
 -0.35799909    
  0.21382858    
 -5.49585707E-02
   1.1535714    
  -1.1479366    
 -4.01202515E-02
  0.39959976    
 -0.30482224    
  0.21887906    
 -0.49247560    
  4.11023796E-02
  1.33330179E-02
  0.20846702    
 -7.24542737E-02
  0.23120382    
 -0.21401174    
  3.35228629E-02
 -0.10414103    
  0.56655997    
 -0.38831174    
 -0.29450765    
  9.77977440E-02
  0.39923477    
 -0.14792033    
  2.38683298E-02
 -0.45874703    
  0.34390774    
  9.09715146E-02
 -0.34911180    
  0.86571825    
 -0.36452758    
 -0.26986101    
 -0.32458666    
  0.31913754    
  0.15648896    
 -0.21848197    
  0.12550500    
 -0.11970718    
  6.70650378E-02
  0.22638115    
 -0.31093922    
  0.31093851    
 -0.53408188    
  0.19329138    
  0.33213404    
 -0.29641604    
  2.88197640E-02
  3.90026756E-02
  5.44982823E-03
  0.22748205    
  1.29033057E-02
 -8.00419673E-02
 -0.23361516    
  0.51432866    
 -0.75815248    
  0.90729558    
 -0.89247948    
  0.41035530    
  4.86579165E-03
 -0.14048992    
 -0.17674975    
  5.19587956E-02
  1.25780171E-02
 -0.12641406    
  0.64222699    
 -0.51581395    
 -0.23889232    
  0.37865403    
 -0.30966166    
  0.74017173    
 -0.77024972    
  0.43800911    
 -6.09317496E-02
 -0.36192432    
  0.34609219    
  2.62482837E-02
 -4.23335657E-02
 -7.28618205E-02
  5.79788955E-03
  2.84927245E-02
 -3.42894867E-02
  5.79788955E-03
   1.1940973    
  -1.1600029    
 -5.74870557E-02
  2.33936310E-02
  9.89826098E-02
  0.34614834    
 -0.35667434    
 -7.12637454E-02
  0.23668791    
 -0.13417231    
  8.35875720E-02
  7.71359131E-02
 -7.71348551E-02
  0.17284286    
  4.27246429E-02
 -9.56900641E-02
 -0.33480030    
 -3.57172824E-02
  9.80613679E-02
 -4.49521877E-02
 -0.26121601    
  0.32251683    
 -4.98725511E-02
  3.35228629E-02
 -0.31365755    
  0.30260846    
  0.18693997    
 -7.65919834E-02
  6.26701489E-02
 -0.19549270    
  0.10763098    
 -0.22186820    
 -1.28205502E-02
  1.85258017E-07
  0.13272494    
  3.87862101E-02
 -0.30228022    
  0.24063750    
  0.22198752    
 -0.17678189    
  6.93602040E-02
 -0.23741999    
  0.43339369    
 -0.21680853    
  0.64462012    
  0.18828864    
 -0.85418642    
 -0.25593358    
 -0.20763992    
  0.63598961    
 -0.10989487    
 -0.26438633    
  4.50231247E-02
  0.35163063    
  3.47860344E-02
 -0.18746385    
 -0.18026248    
  0.58572698    
 -0.35031310    
 -0.19904694    
  0.24201111    
 -0.18982597    
  1.68078337E-02
  0.13491894    
 -0.16309009    
  1.69983841E-02
  0.97942340    
  -1.4162744    
  5.90884723E-02
  0.28972960    
  0.25335741    
 -0.13217154    
  0.71465319    
 -0.39225501    
 -0.27983969    
 -0.19490126    
  0.31730175    
  0.64838076    
 -0.76042122    
 -0.36258402    
  0.37792906    
  8.27713311E-02
 -0.46813673    
  0.34918347    
 -0.11712531    
 -0.18113899    
  0.18703827    
  0.61040467    
 -0.84836388    
   1.0370544    
 -0.91101354    
  0.21256082    
 -1.60853192E-02
  6.28479421E-02
 -6.28471076E-02
 -0.25054279    
 -0.25131440    
  0.41729927    
  0.11122482    
  0.22103617    
 -0.23695174    
 -0.17486213    
  0.42855138    
  3.66642252E-02
 -0.56563443    
  6.14522435E-02
 -0.14208268    
  3.74582708E-02
  0.32909271    
 -0.30010551    
  0.15210827    
  0.33559561    
 -0.16148838    
 -0.16799250    
  0.12049023    
 -0.27871433    
  0.15210827    
 -3.11560500E-02
 -0.15732098    
  0.30966124    
 -0.24512270    
  0.48122478    
 -4.38665152E-02
 -0.28917870    
  0.12902950    
 -0.22974470    
  0.25571966    
  0.32542220    
 -0.75423449    
  0.60254985    
 -3.50908414E-02
 -0.18053770    
 -0.14970420    
  0.20179941    
  3.16146114E-08
  2.01015789E-02
 -5.10307141E-02
  9.00600851E-02
  0.35139769    
 -0.63748574    
  0.47318333    
 -0.26673886    
  6.51855841E-02
  0.39897120    
 -0.62698209    
  0.60391635    
 -0.71334910    
  0.76530921    
  0.13036205    
 -0.75620532    
  0.35903931    
 -0.29598013    
  0.13005330    
 -0.15822396    
 -0.16757384    
 -0.21808828    
  0.32682276    
  1.20475730E-02
 -1.20475376E-02
  0.34937552    
 -4.28303611E-03
  4.28259280E-03
  0.26499072    
 -0.30866519    
  0.34092665    
 -0.58778656    
  7.69616142E-02
  0.45198494    
 -0.53467774    
 -0.38837132    
  0.22652747    
  0.24453531    
 -0.10008378    
  2.31225137E-02
  0.24238595    
 -8.90520588E-02
 -0.13073379    
 -9.97901410E-02
 -7.69603327E-02
  0.39653659    
 -0.24811731    
 -0.40546498    
  0.40546426    
  0.20691983    
 -0.24201293    
  0.29213622    
 -0.54856509    
  0.84289253    
 -0.82007790    
   1.1282444    
 -0.92484254    
  0.58300352    
 -0.53509057    
  2.31225137E-02
  1.13640772E-02
  9.68497172E-02
  5.48762493E-02
 -0.18038212    
  0.18522409    
 -0.16793273    
  0.33238229    
 -0.39122200    
  8.70120972E-02
  0.88926196    
  -1.0517808    
  0.15694828    
  0.50970787    
 -0.79925424    
  0.44449368    
 -0.20653611    
  7.91374892E-02
 -0.30228022    
  0.15624876    
  0.13510269    
  0.29725191    
 -0.51765120    
  0.69656599    
 -0.86798859    
  0.50102198    
  8.49575326E-02
   1.1428670    
  -1.1338581    
 -0.31342110    
  0.29532099    
 -0.21858843    
  2.24735923E-02
 -0.30260774    
 -0.23638919    
  0.58248097    
  0.10109646    
 -0.30709997    
  0.11705609    
 -0.13021514    
 -4.05468829E-02
  7.31230974E-02
  0.43494120    
 -0.28079012    
 -3.92206050E-02
  0.16308984    
  0.71237814    
 -0.44183293    
 -0.44512954    
  0.10939864    
 -4.77542505E-02
 -8.50370303E-02
  2.33936310E-02
  3.96659710E-02
 -0.16907619    
 -1.99335422E-02
  0.19455022    
  9.48080495E-02
 -0.38803071    
  0.18847594    
  0.15852405    
 -5.25012519E-03
 -4.30171825E-02
  0.44143984    
 -0.24276866    
 -0.50483811    
 -3.80273834E-02
  0.56072241    
 -0.18942662    
  0.13486649    
 -9.38887801E-03
 -0.28768265    
 -2.54789032E-02
  0.47803611    
 -0.50418156    
  0.28103781    
 -0.32158446    
  0.31153405    
 -0.21936338    
  0.23936409    
  4.35911268E-02
  0.16960306    
 -0.48450920    
  0.34294418    
  1.37305092E-02
 -5.12940623E-02
 -0.21837121    
  0.18924241    
  0.67073005    
 -0.97330028    
  4.56111394E-02
  0.18550174    
 -0.16657396    
  0.14518285    
  0.20017895    
 -0.35163134    
  0.17811912    
  6.61823377E-02
 -9.82700065E-02
 -0.23132876    
 -0.13157620    
  0.22937416    
  0.20179941    
  3.16146114E-08
 -0.17725751    
  0.73469621    
 -0.55743790    
 -0.24625203    
  0.36572555    
 -6.03438653E-02
  7.82005116E-02
 -4.52558510E-02
 -0.15492177    
 -7.28618205E-02
  4.54631113E-02
 -0.25131533    
  0.18825634    
 -0.15316582    
   1.0467139    
 -0.26139632    
 -0.44393164    
 -0.13633567    
  5.99640533E-02
 -0.17284341    
  7.27590919E-02
 -0.15805653    
  0.31471097    
  4.40161265E-02
 -0.10058672    
  6.15582950E-02
  9.48585644E-02
 -0.50032341    
  0.32790700    
  2.12766510E-02
  9.53094587E-02
  5.58292232E-02
 -0.16172135    
  5.68631366E-02
 -0.35166329    
  0.21741207    
  0.10363500    
 -0.14469714    
  0.35006642    
 -0.22103682    
  0.85329455    
 -4.58796993E-02
  -1.0986129    
  0.10676704    
  0.17915249    
 -1.06386654E-02
  8.70111063E-02
  8.45581964E-02
 -0.22089303    
 -0.38599312    
  0.36899552    
  2.26002671E-02
  0.88104004    
 -0.95643687    
  9.03324576E-07
 -3.68147418E-02
  0.28141332    
  8.29909482E-07
  0.77681148    
 -0.54990131    
 -0.36313966    
 -0.11440960    
  0.15674476    
 -0.37988850    
  0.41551572    
 -0.35667586    
  0.25131518    
  0.15415074    
 -0.37729445    
  0.38677382    
 -0.45874703    
  0.19591084    
  0.40341806    
 -0.36726952    
  3.48873138E-02
  0.11332903    
 -0.24116294    
  0.27625373    
  0.66567940    
 -0.94193405    
  0.28605750    
 -9.72631946E-02
  3.69436108E-02
 -0.15070148    
  0.66256326    
 -0.40391299    
 -0.24073929    
 -2.39524841E-02
  0.47378424    
 -0.47378361    
  0.26002958    
 -0.32902426    
 -7.41071254E-02
  0.19044778    
 -0.23330995    
  0.68582129    
 -8.43408480E-02
 -0.37396690    
 -9.76376235E-02
  0.48353377    
  0.11205702    
 -0.64823472    
  0.60120952    
 -0.40546432    
  4.87907119E-02
  5.65705784E-02
 -0.12216735    
  0.11715535    
  0.11386710    
 -0.29518303    
  9.74988416E-02
  4.80084978E-02
  0.13613245    
 -0.17327091    
 -0.17693058    
  0.37710971    
 -0.17351170    
 -0.16561964    
 -0.19105528    
  0.35667416    
  4.12437581E-02
  0.10989650    
  0.24374473    
 -0.15710989    
 -0.49436358    
  0.40773097    
  2.23721266E-02
 -0.37710971    
 -5.29916808E-02
  0.15123071    
  0.46413872    
 -0.53689843    
 -6.31004898E-03
  0.25552464    
  0.57628316    
 -0.91079581    
 -0.10840953    
  0.19997582    
  0.48934674    
 -0.31224617    
 -0.12831035    
 -0.29564950    
  0.46499136    
 -0.41810769    
  0.43800911    
 -0.37873226    
  0.77595311    
 -0.43231201    
 -6.86279982E-02
 -5.61937727E-02
  0.24033621    
 -0.29376194    
  0.36396518    
 -0.53657746    
  0.34060356    
 -0.11456577    
  7.24552050E-02
 -0.10775357    
 -0.22015454    
  0.23795834    
  5.15877455E-02
  5.96375018E-02
 -0.29826429    
  0.24419770    
 -8.70106071E-02
 -0.25391504    
  0.47584558    
 -0.18038212    
  0.57281733    
 -0.60832298    
  0.42534631    
 -0.25413054    
  3.00026257E-02
  0.86887878    
  -1.3300544    
  0.38971734    
 -0.19189020    
 -0.11538230    
  0.67132837    
 -0.39086607    
  9.33324918E-02
 -8.25208575E-02
  0.40904254    
 -0.36693233    
 -5.83714619E-02
  0.22423607    
 -0.21878602    
  2.68118028E-02
 -9.42530185E-02
  0.19004396    
 -0.15575375    
 -5.18847778E-02
  0.28174782    
 -0.34274244    
  0.12959236    
  5.37771694E-02
  9.00600851E-02
 -0.12197763    
 -0.13276020    
 -1.86927412E-02
 -3.19524445E-02
  0.60495478    
 -0.42697111    
 -2.75495406E-02
  4.90555316E-02
 -4.90557477E-02
 -0.35907128    
  0.39204291    
  7.79617727E-02
 -0.22314429    
 -3.17485407E-02
 -0.22314435    
  3.17489319E-02
  0.15860580    
 -0.10536123    
  0.41284499    
 -0.28768188    
  0.24256153    
  5.00106029E-02
 -3.98062207E-02
 -0.20803067    
  0.50077558    
 -0.58551568    
 -1.36996303E-02
  0.97650921    
 -0.90338647    
 -0.21357451    
  0.38946488    
 -0.15684301    
  3.09614502E-02
  0.13657489    
 -0.10654324    
  0.17836952    
 -0.12648334    
  0.10142028    
 -0.39285466    
  5.12923859E-02
  0.50509459    
 -0.29344502    
 -0.34927103    
  0.52385473    
 -8.08528587E-02
  5.12935780E-02
 -7.25705624E-02
  0.26319140    
 -0.51912469    
  0.32349181    
 -6.75579980E-02
  6.75584674E-02
  7.26702735E-02
 -9.38887801E-03
 -0.21492302    
  0.22431156    
 -0.31611913    
 -0.25406560    
  0.38035950    
  7.08735362E-02
 -0.27029112    
  0.25437462    
 -0.14351295    
  0.23052333    
 -5.54297529E-02
  0.10328487    
 -0.15104003    
 -0.16507891    
  6.81370646E-02
  0.18531154    
 -0.37605056    
  0.63342828    
 -0.18078484    
 -0.41705182    
  0.50098699    
 -0.56599259    
  0.28394452    
 -0.20505060    
  0.99961674    
 -0.69314712    
 -4.67624366E-02
 -0.19949023    
 -0.45198533    
   1.1895837    
 -0.45154139    
 -0.13562378    
  6.48884326E-02
  0.30840859    
 -0.26236403    
 -0.17435431    
  5.78203611E-02
 -0.15790285    
 -8.94068107E-02
  0.18351917    
  0.11311459    
  1.06389616E-02
  6.15582950E-02
 -0.29935798    
  0.55288190    
 -0.27871305    
  5.08911954E-03
 -0.22060964    
  1.25780171E-02
  1.24218408E-02
 -3.77395228E-02
  0.49921981    
 -0.72076166    
  0.64815027    
 -0.25071675    
  3.17479931E-02
 -0.36714628    
  0.10008428    
 -2.75870357E-02
 -0.18372062    
  0.98919725    
 -0.62082696    
  0.74690866    
 -0.49623933    
 -0.41455567    
 -0.13157620    
 -2.37157438E-02
  0.11332779    
 -2.89868638E-02
  6.76714876E-07
  0.32909271    
 -0.15415139    
  0.45758080    
 -0.15610625    
 -0.22428568    
 -6.49203286E-02
  9.86301079E-02
 -5.26262568E-07
  4.85262387E-02
 -0.19077757    
 -0.11460430    
  0.33135706    
 -0.34574518    
   1.1388547    
  -1.0825011    
  0.49285734    
 -0.16819531    
 -9.33317095E-02
  0.64585036    
 -0.79188263    
  0.27820343    
 -0.23511878    
  3.55061963E-02
  0.25967744    
 -0.24811731    
  0.32158390    
 -0.26028225    
 -6.13013841E-02
 -0.21029551    
  7.06657209E-03
  0.77751386    
 -0.36270273    
 -0.18885368    
  3.31524536E-02
 -0.25209025    
  0.32035920    
 -0.36322209    
  0.36828688    
 -7.33310357E-02
 -1.64392348E-02
 -5.68337925E-02
  0.10535976    
  0.55206889    
 -0.43311757    
 -0.12422843    
 -0.31449264    
  0.26013252    
  0.67054695    
 -0.83405244    
  8.81082192E-02
  0.49381441    
  1.45990485E-02
  3.61652882E-03
 -0.28168398    
 -0.35872728    
  0.35872686    
 -0.32505494    
 -4.74667437E-02
  0.27721000    
  0.37337705    
 -0.37337759    
  0.38418791    
 -0.57496536    
 -1.28205502E-02
 -6.66921660E-02
  0.25970757    
  0.13883717    
  7.14585781E-02
 -7.14582577E-02
 -0.13353086    
 -0.23111100    
  0.19337153    
  0.45198557    
 -0.45198491    
  8.42611492E-02
 -0.24484174    
  3.79793122E-02
  0.24647142    
  0.16518559    
 -0.36909834    
 -0.19670959    
  0.14164992    
 -0.13443047    
  0.57491475    
 -0.38542527    
  0.31411555    
 -3.99157926E-02
 -0.48550713    
 -4.51195613E-02
  0.72717655    
 -0.52580774    
  3.70420776E-02
  8.14407319E-02
  7.01088458E-02
 -5.34885228E-02
  0.10426161    
 -8.25208575E-02
  0.47134703    
 -0.48215753    
  0.28632280    
 -0.39531195    
 -6.89937621E-02
 -6.71395808E-02
  0.95176482    
 -0.76252395    
  0.10363500    
 -0.25874326    
  0.36202878    
  5.89743108E-02
 -2.67865155E-02
  1.79375410E-02
  0.27425942    
 -0.74871790    
  5.55697158E-02
  9.65384021E-02
   1.0065684    
  -1.0127233    
  0.15415119    
  8.61287564E-02
 -9.67677757E-02
 -0.20067047    
  0.50689620    
 -0.58857459    
  0.23862633    
  7.01088458E-02
  0.14518282    
 -0.13482010    
  0.20441255    
 -0.57443142    
  0.24382344    
 -0.28185108    
  0.55628783    
  0.30748448    
 -0.54743510    
 -0.22032328    
  9.40297619E-02
  0.32078257    
   1.0411801    
  -1.1235504    
 -0.30465999    
   1.1322855    
 -0.73599535    
 -7.16290623E-02
 -0.15497531    
 -9.70451459E-02
  0.20644443    
 -1.56669244E-02
  0.12825510    
 -2.81708278E-02
 -0.48729506    
  0.56953341    
 -0.61716163    
  0.47608340    
 -6.79103509E-02
  0.13623127    
 -0.30033982    
 -0.15840657    
  2.94145569E-02
   1.0285833    
 -0.65751976    
 -1.00495787E-02
 -0.44407955    
  0.34877044    
 -0.31015512    
  0.15414983    
   1.2378092    
 -0.93242854    
  0.21449393    
 -0.53294736    
  0.15226953    
 -0.22032328    
  0.31203017    
  2.54469756E-02
  0.11834174    
 -5.50589524E-02
  9.38879978E-03
 -0.42433447    
  0.93609339    
 -0.35627460    
 -0.20825453    
  0.10732882    
  0.48482686    
 -0.76956373    
  0.12689178    
 -0.29984471    
  2.75888145E-02
  0.34710589    
 -4.81953472E-03
 -0.39824510    
  0.84935170    
 -0.69622952    
  0.16467784    
 -0.35443416    
  0.29511777    
  0.26236418    
 -0.58012396    
   1.1087388    
 -0.77992946    
 -8.00435841E-02
  0.20875458    
 -0.10697197    
 -0.32790738    
  0.24965420    
 -7.85908401E-02
  2.48464905E-02
  0.16374446    
 -0.32302168    
  0.62235433    
  0.13014717    
 -0.24889584    
  0.48884702    
  -1.0441244    
  0.29898244    
  0.57711780    
 -0.75495481    
  0.59447545    
 -0.22314277    
 -0.47000432    
  7.38081103E-03
 -6.06243983E-02
  0.66542268    
 -0.16559413    
 -0.21605997    
  0.41716066    
 -0.19637246    
 -0.37297928    
  0.23132931    
 -0.20429972    
  0.14265704    
 -0.20453188    
  0.55249864    
 -0.40139258    
  0.21825328    
 -0.44292289    
 -1.53848231E-02
  0.13739972    
  0.66227043    
 -0.13802104    
  0.13802175    
 -0.57188660    
  7.71896765E-02
  0.20585260    
 -8.74342397E-02
 -0.13570973    
  3.42898630E-02
 -0.13835825    
  1.91690382E-02
  0.51335430    
 -0.29783410    
 -0.28090253    
  0.30609307    
  0.36657563    
 -0.46039426    
  0.55570465    
 -9.87647623E-02
 -0.38831174    
 -0.38027540    
  0.74760664    
 -0.60849512    
  0.42263320    
 -0.21783796    
 -0.35139793    
  0.56923670    
  0.69314706    
 -0.96534646    
 -8.75201672E-02
 -9.59194526E-02
  7.12267682E-02
  1.24218408E-02
  0.12733959    
  0.63726634    
 -0.94692832    
  0.13167700    
  0.30058578    
 -5.43343052E-02
 -0.28599164    
  0.64114273    
 -0.64792132    
  0.29277125    
  0.11495975    
 -7.02868700E-02
 -4.97611649E-02
 -0.19051902    
  0.29689908    
 -0.33463821    
  0.49532118    
 -0.20763899    
 -0.31365743    
  0.23880975    
 -0.23880954    
  0.11191765    
  0.23017661    
  4.56705540E-02
 -0.37469435    
  6.29129857E-02
 -0.31237492    
  0.17535381    
  0.75088781    
  0.11226709    
 -0.46470755    
  9.40288231E-02
  8.51050485E-03
 -0.13111326    
  0.14792039    
  0.17884378    
 -0.17468505    
 -0.39104632    
  0.28614664    
 -9.16295201E-02
 -0.28432003    
  3.94789539E-02
 -0.10895138    
  0.37379438    
 -4.55774218E-02
 -0.36485097    
 -7.75590912E-02
  0.57334632    
 -0.47364590    
  0.20991780    
  4.05845642E-02
  0.14272238    
 -7.14584067E-02
 -0.21786638    
  0.14660279    
  0.30598000    
 -0.16325718    
 -0.17154272    
  0.17154285    
 -0.20121725    
 -0.17034630    
  0.21741207    
  0.17366330    
 -0.50440431    
  0.83464700    
 -0.78015876    
  5.16718030E-02
  0.45459729    
 -0.30766734    
 -1.88102573E-02
  6.30856259E-03
  0.42415756    
 -4.12335247E-03
 -0.25249639    
 -0.23922984    
  0.48342690    
 -0.13830538    
  6.93122670E-02
 -0.34274244    
  1.86914764E-02
  0.12733959    
  5.29215001E-02
 -2.08348390E-02
  0.12825510    
 -0.18789220    
  0.30155227    
 -8.17658082E-02
  2.21740212E-02
 -0.36044201    
  0.10724586    
 -5.21866903E-02
  5.93475765E-03
 -3.00331116E-02
 -0.18721089    
  3.61048803E-02
  0.78458101    
 -0.59754312    
  0.22549407    
 -0.35734522    
  0.40770024    
 -7.89275095E-02
  6.99594095E-02
 -8.45576525E-02
 -0.23671561    
  0.45198536    
  0.47542408    
  -1.0252062    
  2.70293839E-02
  0.21511149    
  2.65275817E-02
  0.50662792    
 -0.54941511    
 -0.19885010    
  0.66268802    
 -0.62346637    
  0.69953716    
 -0.47127801    
 -0.13062064    
  0.76330233    
 -0.87384492    
  0.15600495    
  0.13491894    
 -6.00188859E-02
  0.24959478    
 -0.55460745    
  9.34018791E-02
  0.22186916    
  1.01531297E-02
 -0.33950725    
  0.33444390    
 -0.41566846    
  0.35821235    
  0.59433669    
 -0.43558747    
  0.16068213    
  3.89837450E-03
  2.30776295E-02
 -0.23461562    
 -0.24378742    
  0.14269115    
 -9.47787091E-02
 -0.11778287    
  0.22839372    
 -0.23499408    
  5.16238324E-02
 -0.40546471    
  0.32016790    
  0.21488987    
 -2.23470237E-02
 -0.19254275    
  4.68314774E-02
  0.26286718    
  0.45926791    
 -0.95678222    
  0.18781646    
  0.25814092    
  0.13353209    
 -0.19912839    
 -0.12629290    
  0.79946887    
 -0.55601966    
 -0.11715478    
 -7.62841329E-02
  0.38493076    
 -0.46091631    
  0.29423919    
 -0.31417304    
  0.39421719    
  8.66345167E-02
 -0.24304941    
 -4.32505123E-02
 -2.80137565E-02
  0.24561621    
 -0.23995034    
  0.15172605    
 -0.30399549    
  0.33741203    
  0.31203115    
 -0.57957256    
 -6.33120388E-02
  0.11705609    
 -5.83121506E-03
  0.35959503    
 -8.96116421E-02
 -6.45384714E-02
 -0.14861098    
  0.38875145    
 -0.46925557    
  0.16012119    
  0.18571694    
 -0.34583876    
 -0.14818074    
  0.90792251    
 -0.84729767    
  0.54171580    
 -9.98833701E-02
 -0.21999644    
 -0.36947170    
  0.67015725    
 -8.48993808E-02
 -0.35607138    
 -3.05834319E-02
  1.84612423E-02
  0.96624202    
 -0.90705359    
  0.24811666    
  0.11428943    
  0.55618125    
 -0.83589464    
  5.27625158E-03
  0.92676181    
 -0.81249350    
  0.21465719    
 -0.65596741    
  0.16761471    
 -0.14595486    
  0.20585163    
 -0.15706107    
  9.09718499E-02
  0.79912853    
 -0.67104632    
 -0.19885010    
  0.55004668    
 -0.51725638    
 -8.05795714E-02
  0.16111848    
  4.08220701E-02
 -2.89877914E-02
 -0.18703873    
  0.30873474    
  8.00430477E-02
 -6.45386204E-02
  5.11543266E-03
  0.10178216    
 -0.11204006    
  0.22107992    
 -1.66670457E-02
 -0.59707355    
 -7.94068873E-02
  0.58410627    
 -0.15954067    
  4.75014113E-02
 -0.15586939    
  0.36865133    
 -6.01040907E-02
 -0.50055331    
  0.48719099    
 -0.19768511    
 -0.11573547    
  0.76988077    
 -0.73966813    
  0.12831025    
  9.00600851E-02
  0.16299742    
 -0.24783695    
  1.03618810E-02
 -0.33338442    
  0.11538296    
  0.60263336    
 -0.50499517    
 -9.76376235E-02
  0.22314347    
 -0.43671808    
   1.0636153    
 -0.60659224    
 -3.06145642E-02
  0.20114140    
 -0.44655249    
  5.78932874E-02
  0.24294591    
 -0.18232185    
  6.82083815E-02
  0.16196844    
 -0.14561935    
 -6.13013841E-02
 -3.50921936E-02
 -6.77175075E-02
  0.36428899    
 -0.24438496    
 -0.24889536    
 -6.74412698E-02
  0.27008632    
 -0.20991707    
 -6.01684824E-02
  0.25818065    
  8.05027410E-02
  0.46098560    
 -0.34627587    
 -9.28493217E-02
  0.23068222    
 -0.38844430    
  0.31268406    
 -6.20720424E-02
  0.38388771    
 -0.62192041    
  0.23309445    
  0.17237149    
  3.27895097E-02
 -0.54361564    
  1.37937190E-02
  0.20935093    
  9.02469307E-02
 -8.47072303E-02
 -0.12332397    
  0.14518285    
 -6.70634806E-02
  0.65485078    
 -0.61518490    
  0.11531140    
 -0.20840205    
  0.54558009    
 -0.26555005    
 -0.42407086    
  0.76120031    
 -0.38915190    
 -0.17458378    
 -0.18347856    
  0.32349181    
  0.21202688    
 -0.55657184    
  0.11383422    
  0.14141178    
  0.37572309    
 -0.62390339    
   1.2241892    
  -1.1895833    
  0.15706147    
  5.65123819E-02
 -0.19337061    
 -1.34232091E-02
 -7.72305951E-02
  0.69314742    
 -0.21950027    
 -0.42381451    
  0.12393738    
  3.61485593E-02
  0.13279152    
 -0.15070148    
 -6.04157709E-03
   1.1225650    
  -1.3609756    
  0.46034133    
  0.78801596    
 -0.10217670    
 -0.66185635    
 -0.24591188    
  0.15674476    
 -5.86833581E-02
  0.18962118    
 -0.15718624    
 -0.24600856    
  2.02034917E-02
  0.32690310    
 -0.24994244    
  0.47692418    
  0.55357665    
 -0.60870856    
 -0.40952271    
  8.19179192E-02
  2.77031586E-02
 -3.33361067E-02
 -0.35586902    
  0.37821499    
 -0.19455008    
  0.80719441    
 -0.56939340    
  0.52657372    
 -0.41173387    
 -0.28768265    
  0.61467594    
  3.01527008E-02
 -0.68985218    
  0.16350572    
  0.14533277    
 -0.16793273    
 -0.15414992    
  9.53109190E-02
  0.34079149    
 -0.29344502    
  0.11970786    
 -0.11394508    
 -0.33877453    
  0.12847821    
  9.46653709E-02
 -3.27890441E-02
  7.69603178E-02
  0.16989826    
  0.10847971    
 -0.14022918    
  2.65275817E-02
  3.09303720E-02
 -0.17121503    
  0.15070243    
 -5.32035455E-02
  0.28357559    
 -0.35726324    
  0.21130912    
 -6.89925328E-02
 -0.10196464    
  0.16138868    
 -0.18424572    
  0.23120382    
 -0.13747175    
 -0.11712531    
  0.13279152    
  4.55780402E-02
 -0.35244119    
  0.54950464    
 -0.29584491    
 -0.19885010    
  0.41431499    
  0.48041183    
 -0.64786726    
 -7.57110417E-02
 -0.21197046    
  0.15414979    
 -4.25595827E-02
  0.31222343    
 -0.43780109    
 -6.54779896E-02
  0.23361394    
 -3.63683291E-02
  0.44579339    
  5.75974435E-02
 -0.64222729    
  0.46734032    
 -0.35350624    
 -0.10676860    
  0.28061423    
  0.50976115    
 -0.58714867    
 -0.26121601    
  0.69314706    
 -0.42620096    
 -0.12783423    
  0.15600495    
  0.14937665    
  4.77331365E-03
 -0.13217154    
 -0.12734011    
  0.38046384    
 -0.35006705    
  0.21472476    
 -0.30228066    
 -0.14008884    
 -0.11966518    
  0.41109970    
  0.81466854    
 -0.81466776    
 -0.26180184    
  0.50936484    
 -0.29944691    
 -2.39524841E-02
  0.18232231    
  8.70121345E-02
 -0.28768277    
  0.21570896    
 -0.32657203    
  0.17655861    
  0.11970786    
 -0.17313392    
  4.76276018E-02
  5.65123819E-02
  0.14310095    
 -0.12136070    
  0.13084048    
 -0.28768265    
  0.39492744    
 -0.26533529    
  0.13422151    
 -8.04445669E-02
 -0.32501903    
  0.28223297    
  0.70401722    
 -0.66122884    
 -0.40024295    
  0.43117356    
 -0.10705373    
 -0.12629290    
  0.40546504    
  0.11683265    
 -0.29403907    
  3.13371856E-07
  0.22721703    
 -0.31237400    
 -0.29511759    
  5.09199128E-02
  0.22172341    
  8.17902237E-02
  9.95853841E-02
  9.91799384E-02
 -0.60685098    
  0.14624627    
  0.16285981    
 -0.20453188    
  0.33950791    
  0.22516139    
 -0.32047114    
  6.45377785E-02
 -0.11000136    
 -6.60900772E-02
  0.29387474    
 -0.36464238    
  0.65232539    
  0.18058421    
 -0.62860841    
  0.31449339    
 -0.20641896    
 -0.22925934    
  0.16894008    
  0.18834786    
  2.96007376E-02
  0.11407213    
 -0.45304811    
  0.11583110    
 -8.13453496E-02
 -0.11990329    
  0.54217595    
 -0.26570335    
 -0.31543946    
  0.15320350    
 -0.25782844    
  0.62073487    
 -0.59174794    
 -0.12945835    
  0.86798823    
 -0.27300069    
 -4.11966853E-02
  4.56705540E-02
 -0.22425985    
 -0.13752894    
  6.21327311E-02
  0.14550681    
  0.38085958    
 -0.35515094    
  0.13733104    
 -0.20559902    
  0.19671080    
  0.35667467    
 -0.56982446    
 -2.23470237E-02
 -5.21866903E-02
 -4.87908907E-02
  0.17184949    
 -0.16561964    
  7.76500851E-02
 -9.01516229E-02
  9.01502967E-02
 -0.15510829    
  0.66937703    
 -0.50283992    
  3.90026756E-02
  0.11838967    
 -0.37911642    
  0.37425026    
  1.45069677E-07
 -0.10265336    
 -0.13276020    
  0.13276027    
 -0.14518276    
  4.28192541E-02
  0.13428043    
 -0.13428035    
  0.33304429    
 -3.93918753E-02
 -0.18589926    
 -0.25593358    
  8.64331871E-02
  0.34643239    
 -0.17156899    
  0.43877196    
 -0.57613027    
  7.67331272E-02
 -5.84952645E-02
  0.16101165    
 -0.50231558    
  0.32918099    
  0.14188114    
 -0.38971657    
  0.31845307    
 -0.28768227    
  3.71797681E-02
  0.19801213    
 -0.12756039    
  0.13946618    
  0.16841888    
  6.29751682E-02
  0.41945112    
 -0.69314790    
  0.89128900    
 -0.84898704    
  0.35074043    
 -0.45675823    
 -5.40674515E-02
  0.25593352    
  2.65275817E-02
 -1.05258515E-02
 -0.17915292    
 -7.21616670E-02
  9.71631035E-02
 -5.06446436E-02
  0.99373251    
 -0.42488304    
 -0.76952058    
  0.16093019    
  9.65384021E-02
 -2.48465408E-02
  0.86863178    
 -0.58567739    
 -2.88479775E-02
  0.11940780    
 -0.17972746    
  6.03199378E-02
 -0.23541436    
 -0.11086345    
  9.21698809E-02
  0.17284340    
 -7.69609958E-02
  0.12851915    
 -0.11152048    
 -0.35346901    
  0.68913919    
 -0.23933795    
 -0.20921104    
   1.0201410    
 -0.96508181    
 -0.18232246    
 -0.20544331    
  0.61566031    
 -0.21019487    
  9.47777852E-02
  0.12014515    
 -0.22668755    
  0.13279152    
  5.05161658E-02
  0.76443619    
 -0.64829642    
 -0.27605328    
  0.34387663    
 -0.32668495    
 -6.97546227E-07
 -6.45377487E-02
  0.39122275    
 -0.42199516    
  0.14518285    
 -0.17693058    
  5.03255799E-02
  3.02128922E-02
  5.78203611E-02
 -5.78204468E-02
  5.93475765E-03
 -0.13268661    
 -2.04793420E-02
  0.17076027    
  0.38589528    
 -0.42140076    
 -1.82371642E-02
 -0.10331677    
  0.30788508    
 -6.72090054E-02
  0.14878823    
 -0.26790860    
  0.16101165    
 -4.18911763E-02
 -0.24750160    
 -5.63522689E-02
  5.63532859E-02
  0.29450834    
 -0.25423399    
  0.45258346    
  0.20711654    
 -0.70684683    
  0.22727311    
  4.30166386E-02
 -0.18442991    
 -0.16475582    
  3.66338715E-02
  0.72151834    
 -0.46303418    
 -0.10536121    
  0.23052333    
 -0.43531829    
  0.14107877    
  0.39221969    
  2.19791699E-02
  0.14916921    
 -0.43395627    
  9.89826098E-02
 -6.48871958E-02
 -0.29703668    
  0.17855451    
  0.40755981    
 -0.34066540    
 -0.10536034    
  0.20067044    
  3.15816514E-02
 -3.69433984E-02
 -8.40833783E-02
 -6.64904490E-02
 -0.10536075    
 -9.46161598E-02
  0.47191033    
 -0.38426200    
   1.0360918    
 -0.70563143    
 -0.15750666    
  0.26236501    
 -0.22201264    
  0.86648303    
 -0.95503724    
  0.17509387    
 -1.56669244E-02
  0.20401403    
  0.43783915    
 -0.95440423    
  0.14069919    
 -1.89273413E-02
  6.47621334E-07
  7.36529157E-02
  0.20763969    
 -0.24994244    
   1.0171969    
  -1.2219915    
  0.14763623    
 -0.29423884    
  0.39959970    
 -0.23795922    
  0.20810643    
  0.15154915    
  0.23967287    
 -0.33238220    
  0.79363835    
 -0.84043163    
  7.49638006E-02
  5.40664382E-02
  0.16462252    
 -9.84396860E-02
  0.19212572    
 -0.22721660    
  0.47127852    
 -0.23596460    
 -0.45718226    
  0.19077747    
 -0.34918478    
 -6.95253387E-02
 -0.12783356    
   1.2733295    
 -0.96986264    
  9.59193036E-02
  0.10962025    
 -2.20999159E-02
 -5.15876263E-02
  0.12169616    
  0.47907659    
 -0.60077411    
 -0.13185151    
  0.52150697    
 -0.37216052    
  0.38404253    
 -0.48747748    
 -0.12987433    
 -6.01684824E-02
  0.20909123    
  0.11288017    
 -2.27290466E-02
  0.48639122    
 -0.56404245    
  1.23462826E-02
 -3.11560500E-02
 -0.26680470    
  0.29180512    
 -7.24159463E-07
  0.21072124    
  0.17814660    
 -0.36447483    
 -0.10135179    
 -4.77898158E-02
   1.3739815    
 -0.95233029    
 -8.11897144E-02
 -8.29482898E-02
 -9.04571116E-02
 -0.13268661    
  0.42773804    
 -0.30098695    
  0.21357445    
 -0.21954502    
 -4.90901545E-02
  0.11848205    
  0.33407542    
 -0.29571411    
 -0.18879491    
  0.37469390    
  3.07717379E-02
 -0.48659125    
  0.36718306    
 -0.43266091    
  0.56497186    
 -0.35545549    
  9.30911675E-02
  0.20972134    
 -0.35925210    
  0.19832247    
 -0.34390777    
  0.19591084    
 -6.15452463E-03
  0.12733959    
 -0.28046206    
  0.45459729    
 -0.27107868    
  0.27107739    
 -0.19057520    
  0.16747804    
 -0.30972952    
  0.28129262    
 -0.47772565    
  0.19643407    
 -7.26388171E-02
 -0.15529217    
  0.54232484    
  0.28185135    
 -0.52259046    
  0.16340637    
 -1.01010296E-02
 -0.29959676    
  0.48866403    
 -0.29048634    
  0.62635887    
 -0.61518490    
  2.19791122E-02
 -0.25910929    
  0.18583617    
 -0.38807324    
  0.13675888    
  0.62307924    
 -7.53491670E-02
  4.25598696E-02
 -0.28214237    
 -9.25508067E-02
  0.22677307    
  8.78160074E-02
 -0.35794085    
 -0.24231434    
  0.16332547    
  0.23674999    
  0.10265431    
 -0.27958474    
  3.17480043E-02
 -0.11934734    
  4.81198765E-02
  0.53338784    
 -0.19500081    
 -0.13284761    
  0.17041069    
 -0.45264295    
 -1.45981759E-02
   1.0169342    
  -1.0543920    
  0.28385720    
  3.39023285E-02
 -0.33314440    
  0.87998015    
 -0.58073848    
 -1.73919983E-02
  0.46413872    
 -0.46413878    
  7.86931142E-02
 -0.11440960    
 -0.15011902    
  0.50375879    
 -0.12686697    
 -0.17942642    
  9.89826098E-02
 -5.93158305E-02
 -0.23011135    
  0.16705415    
  0.22668839    
 -0.40075982    
  6.80535808E-02
  0.24397676    
 -0.38505641    
  4.44524884E-02
 -0.11506967    
  0.80821669    
 -0.64366800    
  0.51220429    
 -0.38299146    
  0.41551569    
 -0.45886680    
  3.11555937E-02
 -5.03249057E-02
 -0.16062337    
  0.39019758    
 -0.51940924    
  0.41119584    
  0.15822420    
 -0.13562378    
 -0.32757333    
  0.29924205    
  0.81220645    
 -0.46187320    
 -0.57491463    
  0.43150121    
  0.26881319    
 -0.22761767    
 -0.18142496    
  0.18142527    
  0.20230021    
  0.17742553    
 -0.37525082    
 -0.37469435    
  9.29460973E-02
  0.12759590    
  0.19354269    
 -0.42060030    
  0.56054896    
  0.36743727    
 -0.69573444    
  0.25476268    
 -0.29170612    
 -0.13199598    
  0.37008142    
 -2.14140192E-02
 -0.33042899    
 -0.18473344    
  0.27675316    
 -0.11641100    
  7.14580938E-02
 -0.29151997    
  0.47000396    
 -0.23767246    
  5.34259416E-02
 -9.06974897E-02
  0.13036251    
  5.53967431E-03
  0.66797107    
  0.16901313    
  -1.0050434    
  0.28768179    
  0.14571160    
 -0.31053945    
  8.84559527E-02
 -1.60002224E-02
  0.15415019    
 -0.17041065    
  0.20216042    
 -0.18589926    
 -0.20186597    
  0.46918121    
 -0.32827535    
  0.13851938    
 -6.68636188E-02
 -0.22580592    
  6.45377561E-02
  0.27193379    
 -0.24724188    
  0.26142612    
 -9.43339523E-03
 -0.18137483    
 -6.97546227E-07
  0.73214936    
 -0.76683515    
 -0.13185151    
  0.26905316    
  0.16072266    
 -0.14545418    
 -0.14077298    
 -6.60900772E-02
  0.35231781    
 -0.44328856    
  0.29783526    
 -0.12348095    
  0.24686059    
 -0.42803907    
  0.25814092    
   1.2275033    
  -1.2931002    
  0.12216786    
 -0.33547187    
  8.05806816E-02
 -8.05795714E-02
  0.23011300    
 -0.18232082    
  6.45377561E-02
  0.19268346    
 -0.21161166    
  0.70265549    
 -0.61140776    
  0.37396672    
 -0.30110428    
 -0.11440960    
  0.19237213    
 -0.11653304    
  0.16532408    
  0.42433366    
 -0.58405489    
  0.81650108    
 -0.72577208    
 -0.35086027    
  0.52806729    
 -2.15988997E-02
 -8.18631724E-02
 -0.37512520    
 -0.18924224    
  0.16126804    
  0.33444390    
  0.31150725    
 -0.36896455    
  0.11658686    
 -3.40660252E-02
  0.88204730    
 -0.30143785    
 -0.69592035    
  0.35222033    
  7.52236769E-02
 -0.35771063    
  3.06148902E-02
  0.33431655    
 -3.29100564E-02
 -0.52580774    
  0.18859047    
 -0.17609099    
  0.22686388    
 -0.14348163    
 -0.32850447    
  0.75842911    
 -0.52580774    
  0.11848205    
 -0.29703668    
  5.84106110E-02
  0.53187925    
  0.23638849    
 -0.36992010    
 -0.24116126    
 -0.20810623    
  0.26121464    
  0.37827888    
 -0.29031104    
 -8.22379962E-02
 -5.73148858E-03
  0.13926236    
 -0.13353133    
 -0.50134647    
   1.0954622    
 -0.57711744    
  0.14122663    
 -0.30573067    
  6.60086703E-03
  0.27443710    
  0.19474435    
 -0.26195303    
  0.16705491    
  0.21496570    
 -0.26602051    
  0.19022664    
 -0.68530387    
  0.39499307    
  0.19971296    
 -0.27625409    
  0.10763098    
 -0.10763137    
 -0.21465753    
  0.26991972    
 -0.16315252    
  0.32190037    
 -0.41468200    
  0.33349204    
 -0.34045944    
  0.68964475    
 -0.49919680    
   1.0869844    
  -1.0145290    
 -5.52633442E-02
 -3.46858315E-02
 -0.26826319    
  0.46518409    
 -0.17366432    
  0.10363500    
 -0.32104871    
  0.11460406    
  0.14225070    
  0.26533455    
 -0.26533529    
 -1.11108320E-02
  0.28067443    
 -0.35607138    
  6.00523688E-03
 -3.03981397E-02
 -4.41711023E-02
  0.54756182    
 -0.65651333    
  4.91331145E-02
 -4.19651382E-02
   1.0321676    
 -0.80332631    
 -0.20067094    
  6.71384484E-02
  0.17253403    
 -0.27501243    
 -0.18088360    
  0.58394819    
 -0.19587483    
  6.23433255E-02
  0.36433813    
 -0.36433759    
  0.32144663    
 -0.56260741    
  0.17295358    
 -0.24544938    
  0.11359784    
 -4.11008038E-02
  0.22454163    
   1.1458936    
 -0.92610776    
  4.38662954E-02
 -0.32707536    
  2.93283891E-02
  0.50619107    
 -0.21274523    
 -0.15846959    
 -4.65194397E-02
 -0.21786638    
  0.44417968    
 -0.28067389    
 -0.13113932    
  7.36529157E-02
 -0.10601807    
 -1.32444706E-02
  0.71294951    
 -0.70630580    
  0.40767050    
 -0.46210450    
  0.25751206    
 -0.41633525    
  0.19319105    
  0.40995964    
 -0.33199868    
  0.42199445    
 -3.33366394E-02
 -0.47339842    
  0.67599380    
 -0.42998540    
  0.48714286    
  0.42701790    
 -0.87760335    
 -0.25572023    
  0.19765617    
 -0.58020765    
  0.28525269    
  0.17376973    
  0.45142698    
 -0.13800551    
  8.58899578E-02
 -0.20479360    
 -8.97704735E-02
 -0.15507178    
  0.22443217    
 -0.23741999    
  9.94608030E-02
  0.16340637    
  0.30881435    
 -0.22683971    
 -0.25728536    
  7.49638006E-02
  0.82563663    
 -0.21345778    
 -0.29574639    
 -0.65735787    
  0.98861146    
 -0.74689102    
  0.18436481    
 -0.10763137    
 -0.20763849    
  0.11232850    
  7.23202154E-02
  0.24157670    
 -0.34564647    
 -4.62129638E-02
  0.16757379    
  5.69734443E-03
  0.27625301    
 -0.52675575    
  0.20398213    
  0.31845382    
 -9.53101218E-02
 -8.96128789E-02
  0.13613245    
 -0.14135334    
  5.22121880E-03
  8.48381221E-02
  0.81676120    
  -1.1962498    
  0.16111848    
 -0.15415092    
  0.27193427    
  0.17435317    
 -0.18499200    
  0.19384171    
  0.14720373    
 -0.35179740    
 -0.20307651    
  0.27098799    
  1.50383301E-02
 -0.39064941    
  0.20533819    
  5.24895117E-02
  0.61947656    
 -0.42398512    
 -0.10328574    
 -3.15818414E-02
 -0.18768333    
  0.13835925    
 -0.29898179    
  0.41551572    
 -0.14502501    
 -0.18347856    
  9.90903527E-02
  0.27342933    
 -0.33838731    
  0.13771695    
 -7.27599040E-02
  0.24921554    
 -0.28768188    
  0.39890787    
 -0.16148838    
 -0.23741999    
 -8.16781893E-02
 -2.87782308E-02
  0.78712916    
 -0.11986175    
 -0.24014102    
 -4.87898923E-02
 -0.10535979    
  0.28350714    
 -8.28357264E-02
 -0.43780109    
  0.53723466    
 -0.11316457    
 -0.21511127    
  7.69616142E-02
 -0.10008378    
 -0.34587315    
  0.81733781    
 -0.45983574    
 -3.52985524E-02
  0.17027400    
 -1.01520233E-02
 -0.28090253    
  0.12675081    
 -1.19752456E-02
  0.38927072    
 -0.28632224    
  0.66838664    
 -0.68482590    
  5.50980400E-03
 -3.35233547E-02
 -0.19375108    
  0.16492951    
 -0.15123013    
  0.14536561    
  0.27584806    
 -0.20215940    
 -0.15962929    
  0.10919847    
 -9.64611322E-02
  0.40546513    
 -0.11620132    
 -0.19856577    
 -0.14934465    
  0.59447545    
 -0.17788711    
 -0.42332286    
  0.32579789    
  2.40975879E-02
 -7.41080418E-02
 -0.21040542    
  1.25780171E-02
  0.95551133    
 -0.10109629    
 -0.13353173    
 -0.57031089    
  2.65275817E-02
 -2.65265983E-02
  0.15874881    
 -6.63753375E-02
 -4.91362391E-03
 -0.15415151    
  0.41309848    
 -0.11256819    
 -0.35363927    
  0.46620825    
 -0.24427825    
  0.17745556    
 -0.14874446    
 -9.90916565E-02
  0.11778376    
 -0.29387403    
  0.18128587    
 -0.32104871    
  0.13353069    
 -0.18482471    
 -6.20346405E-02
  0.35907248    
   1.2439456    
  -1.1280258    
  9.90144536E-03
 -0.57700688    
  0.19105592    
  0.36101410    
 -0.25782886    
  0.26787969    
 -4.08227406E-02
 -0.33751372    
  6.36260733E-02
  0.19817768    
  0.34764564    
 -0.29298779    
 -6.47420620E-07
 -0.11247890    
 -8.05387050E-02
 -9.46653411E-02
  0.26617607    
 -4.44524623E-02
  0.10763098    
 -8.51570815E-02
  0.17301823    
 -0.47562689    
  0.29143521    
  8.26860116E-07
  0.40171325    
 -0.44183305    
  0.14154026    
 -0.24625203    
  0.25635245    
  0.17475538    
 -0.24770346    
 -6.70634806E-02
 -0.18347856    
  0.25054336    
  9.77638662E-02
 -0.32090789    
  0.38268456    
 -0.46724179    
  0.50344533    
 -0.16907708    
  0.16014788    
 -0.24238573    
 -1.72919296E-02
  7.82523453E-02
  0.86782283    
 -0.46235785    
 -0.30820164    
  6.14854358E-02
 -0.18048818    
 -0.26953295    
  0.38364583    
 -6.06253706E-02
 -3.71387303E-02
  0.62318879    
 -0.63405770    
  3.22614275E-02
  0.10536055    
 -0.31015578    
  8.70104283E-02
  0.31411555    
 -0.46826625    
 -6.45391792E-02
  0.66307002    
 -0.71631396    
  0.31275582    
 -0.33647147    
  0.54696542    
 -0.12825513    
 -0.29826429    
  0.30351433    
 -0.10477939    
 -6.60900772E-02
  7.76500851E-02
  2.27290802E-02
 -0.12553705    
  0.19602840    
 -1.05258515E-02
 -1.06386654E-02
 -0.18768333    
  0.29411334    
 -6.45386204E-02
  0.26826373    
 -0.11191776    
 -0.51669014    
  0.17494078    
  0.24994205    
 -0.12805142    
 -4.47000898E-02
 -2.31226943E-02
  7.32724294E-02
  2.68118028E-02
 -0.25131363    
  0.88730323    
 -0.62024117    
 -0.46170500    
  0.42995629    
 -0.13815099    
 -7.24159463E-07
  0.19051860    
  0.58267146    
 -0.39272606    
 -0.51223367    
  0.92190874    
  0.10871602    
 -0.73417777    
  0.29680237    
 -0.33414015    
 -5.58812954E-02
 -0.12861712    
  0.93314093    
  -1.1432986    
  0.29170719    
  0.45253271    
 -0.59470731    
  0.73063064    
 -0.76596987    
  0.61070329    
 -6.03802279E-02
 -0.38493136    
 -4.36199568E-02
  0.13114040    
  0.25069377    
 -0.35048366    
  9.41879675E-02
  0.20271192    
 -0.39406165    
  0.32277384    
 -5.57113364E-02
  5.07728755E-02
  5.77074140E-02
 -0.21848197    
  0.12550500    
  7.41080493E-02
 -0.28451338    
 -0.14261341    
  0.21581723    
 -0.20132478    
 -0.26164454    
  0.33780721    
  0.10135340    
  0.15070243    
 -9.79041681E-02
  5.01500107E-02
  0.16034338    
  0.10951877    
 -0.16178682    
 -0.14122567    
  8.09067413E-02
 -0.29287717    
  0.37252021    
 -0.23638803    
 -0.15011902    
  0.61632669    
 -0.38476783    
 -0.11848216    
  0.56588501    
 -0.36693233    
 -0.25057879    
 -1.33328335E-02
 -3.41332592E-02
  0.24512269    
  8.33818540E-02
  0.60976529    
 -0.67697459    
  0.67152476    
 -0.27861589    
 -0.45353419    
  0.31845406    
 -0.66865700    
  0.26731411    
  7.71896765E-02
  1.13640772E-02
  4.42068949E-02
  8.29494894E-02
  0.11722986    
  2.62020119E-02
 -0.34687176    
  0.16282383    
 -2.09426507E-02
 -9.42530185E-02
 -0.27995917    
  0.22621618    
  8.23998600E-02
  0.97017986    
 -0.87332982    
  0.26826373    
 -0.20854500    
 -0.46518350    
  0.44073379    
 -0.37379396    
 -0.15534993    
   1.0047021    
 -0.77318913    
  0.17114902    
  4.93248627E-02
  0.19384171    
 -0.24316569    
 -2.27290466E-02
 -0.16184314    
  0.19574533    
 -0.37267610    
  0.43721309    
  9.43634212E-02
 -8.91678780E-02
 -0.47519872    
  0.18232135    
  0.55164790    
  5.44884652E-02
 -0.39979905    
 -0.33986828    
  0.51557690    
 -0.15336160    
 -2.23470237E-02
 -3.44864950E-02
  5.12940548E-02
 -0.25848314    
  0.32821637    
 -0.13872714    
 -0.16813751    
  3.46063115E-02
  0.27742472    
 -0.48036662    
  0.22978763    
  0.70956755    
 -0.45899045    
  0.20441255    
 -1.69496443E-02
 -0.38641748    
  0.13510269    
 -0.39182261    
  0.10047113    
  0.52106732    
  8.77392218E-02
 -0.21815558    
 -0.15581091    
  0.35783723    
  6.68221638E-02
 -0.36814719    
 -3.92206050E-02
  0.95110619    
 -0.74991709    
  0.31419665    
 -0.32831380    
  0.24285288    
 -0.40732515    
  0.14049001    
  7.02873543E-02
 -0.12004769    
 -4.16733474E-02
 -0.33116788    
  0.27087530    
  0.26626804    
 -0.58260524    
  3.05366945E-02
  0.31913754    
 -0.45589584    
  0.68882757    
  4.23794724E-02
 -2.52111182E-02
 -0.36583486    
  1.82385575E-02
  9.74988416E-02
 -0.28223175    
  0.26570389    
 -5.57063147E-03
 -2.25997400E-02
 -0.13434783    
  0.17356892    
 -0.24818018    
 -4.31715511E-02
 -0.20312433    
  0.31435049    
  0.21786706    
 -3.22603695E-02
 -0.36529869    
  0.42367011    
 -0.14389506    
 -4.25595827E-02
 -7.74574131E-02
 -2.03393139E-02
  7.89874718E-02
  9.64593962E-02
 -7.92966546E-07
 -0.29924282    
  0.20909123    
  9.58818793E-02
  6.09608628E-02
  0.38738173    
 -0.51326251    
  8.75198022E-02
  0.10591932    
  0.14477472    
  0.20736718    
 -0.70380533    
 -6.64452836E-02
  0.36124405    
 -0.10064381    
  1.74938887E-02
 -9.70451459E-02
  0.46120709    
 -0.46120647    
  0.14225070    
 -0.19455008    
 -9.12907794E-02
  7.09521398E-02
 -2.07611434E-02
  0.32542321    
 -5.71586303E-02
  1.59146879E-02
  0.16907617    
 -0.36624351    
  3.77396494E-02
  0.54719281    
 -0.59136432    
 -0.11617070    
  0.41985390    
 -0.10535995    
  0.19633250    
 -0.35667491    
  0.21190073    
  5.01280138E-03
 -3.56271230E-02
 -5.86833581E-02
  9.43109691E-02
 -0.12216735    
 -0.13272448    
  8.64736512E-02
  0.20281982    
  2.38683298E-02
 -0.15257943    
 -0.27675226    
  0.24322958    
 -0.39980003    
  0.24659468    
  0.20307685    
 -0.19647518    
  5.75238876E-02
  0.40339279    
 -0.55032325    
  0.35379392    
 -0.37561145    
 -7.38076260E-03
  0.33647284    
 -0.27890152    
  8.70122612E-02
  0.45547572    
 -0.56369007    
  0.20002086    
 -0.20718983    
  3.53391692E-02
  0.37252021    
 -0.29890901    
  0.24988002    
 -0.19955416    
  0.82782793    
 -0.33808169    
  5.84110916E-02
 -0.32870069    
 -0.21334036    
  0.38493076    
 -0.13293818    
 -7.37431496E-02
 -0.27416769    
 -9.86722186E-02
  2.91989725E-02
  0.42211324    
  0.52114952    
 -0.55472565    
  0.10194030    
 -0.28915185    
 -2.98522264E-02
  0.23638801    
 -0.43706018    
  0.15731940    
  0.19489956    
 -0.19490126    
 -0.11383533    
  0.48931965    
 -0.19105601    
  0.28240511    
 -0.22116086    
  0.11668263    
 -0.43451661    
  0.35667506    
 -0.31666937    
  0.14004536    
  0.47849014    
 -0.33085456    
 -0.44292289    
  0.18104920    
 -0.12177212    
  0.45915395    
 -0.40319416    
  7.84710869E-02
  9.58818793E-02
 -0.14090529    
 -7.51207694E-02
  0.64222699    
 -0.47299394    
  0.35847020    
 -0.17814595    
 -0.21691298    
  0.23671533    
 -0.32768661    
  0.26184168    
 -0.12831035    
  2.35300492E-02
 -0.22751281    
 -6.01684824E-02
  0.19004445    
  0.20763864    
 -0.15762976    
  0.18840137    
 -3.07723694E-02
  8.96122158E-02
 -0.15972129    
 -4.57225293E-02
 -8.54170695E-02
  0.66406602    
 -0.41204348    
 -8.79110247E-02
  0.72506505    
 -0.76363623    
 -0.20505060    
  0.17076027    
  0.42845491    
 -0.29274529    
 -0.38536450    
  0.21414891    
  0.17627998    
  0.48317418    
 -0.45332137    
  0.10683031    
 -0.17792673    
 -0.26341704    
  1.36054642E-02
  5.26445881E-02
  0.25841227    
  0.41531718    
 -0.44038132    
 -0.46292302    
  0.42146602    
 -0.43772644    
  3.22604179E-02
  0.36221460    
 -9.25508067E-02
  0.20726089    
  0.60029739    
 -0.71500653    
  0.19513078    
 -0.21747753    
 -0.30095264    
 -0.38656059    
  0.61122930    
  5.91880418E-02
  0.67867488    
 -0.65034425    
  0.28488490    
 -0.61245823    
  0.47772601    
  0.47360262    
 -0.74854684    
  0.21040440    
  5.11543266E-03
 -4.70062941E-02
 -5.49585707E-02
  0.25757244    
 -0.36481833    
 -0.14892250    
  0.32176664    
 -0.11184831    
 -6.09951019E-02
  6.68939948E-02
  0.29792371    
 -0.45698905    
 -2.79740095E-02
  8.16782340E-02
  5.09664603E-02
  7.18879849E-02
  0.11456565    
 -0.31203166    
 -7.06734741E-03
 -0.10457245    
  0.40283614    
  0.30593511    
 -0.33260295    
 -5.55698015E-02
 -0.36899558    
   1.2864283    
  -1.1622373    
  4.28645834E-02
  0.30501267    
 -0.15586939    
  0.13503547    
  0.17351076    
  0.11285477    
 -0.21037932    
 -0.36016449    
  0.28942963    
 -0.14632717    
 -5.60886413E-02
  0.10919847    
  0.93225497    
 -0.77810347    
 -0.14272268    
  0.10763098    
  0.30538210    
  0.27157542    
 -0.20962545    
 -0.72546518    
  0.24480511    
  0.26016435    
 -0.23199244    
  0.15890194    
 -0.58117419    
 -0.11672471    
  0.31585273    
  0.26662803    
  0.21459611    
  0.15108073    
 -0.31891504    
 -0.47918317    
  9.38181877E-02
  0.22612324    
 -0.31177995    
  0.34110796    
  7.78167620E-02
  0.45925117    
 -0.52557337    
 -0.10853948    
  0.28129262    
  1.90490261E-02
 -0.31316102    
   1.0063088    
 -0.68375838    
 -7.77081996E-02
  7.93833919E-07
 -0.36101261    
  0.43872139    
 -0.22431274    
  0.37578937    
 -0.35266688    
 -0.16757384    
  3.32258716E-02
 -8.16781893E-02
  0.38877854    
 -0.55841410    
 -3.41906473E-02
  0.49150920    
 -8.89479443E-02
  0.11519578    
 -0.21926494    
 -0.15307599    
  0.35139844    
 -0.21130891    
  0.26787969    
  3.92210521E-02
 -0.21357502    
  7.45325536E-02
  0.13422151    
 -0.29576707    
  0.22054200    
 -7.01091588E-02
  0.36944243    
 -0.55288106    
  0.15510815    
  0.17366330    
  0.12686707    
 -0.39699140    
 -0.14993954    
  0.28584167    
 -2.80137565E-02
  0.41676453    
 -0.76696789    
  0.14953153    
  0.52735496    
  0.18980694    
 -0.31169623    
  0.51082587    
 -0.52481151    
 -0.33741152    
  0.38329139    
  0.23473562    
 -0.21695676    
 -0.14683504    
 -6.86279982E-02
 -7.95874000E-02
 -0.17407227    
  0.25365958    
 -0.11573547    
  0.99529505    
 -0.70914805    
  0.31046245    
 -0.84617198    
  3.10099795E-02
  0.26646599    
 -2.73715528E-07
  6.78231344E-02
 -2.77017988E-02
  9.12159607E-02
 -5.26429005E-02
 -7.28618205E-02
 -0.24965522    
  0.46345273    
 -0.20223773    
  1.14280405E-02
  6.06243797E-02
  0.26195312    
 -0.63324893    
  0.39768222    
  5.57110012E-02
 -0.10371930    
  9.87821221E-02
 -0.44845521    
  0.39246181    
  0.31607136    
 -0.24533430    
 -0.21706375    
  0.53596193    
 -0.39488378    
  1.04705943E-02
 -0.20124891    
  0.80454034    
 -0.53777611    
  7.51534924E-02
 -0.22201264    
  0.36902741    
 -0.39188504    
 -0.12285348    
 -0.16290264    
  8.22903075E-07
  0.34740150    
 -5.58812954E-02
  6.66915625E-02
  0.18589991    
 -0.16462278    
  0.10008355    
 -8.96128789E-02
 -7.43984231E-07
 -9.84409153E-02
  0.38220802    
 -0.28376892    
 -0.13353232    
 -7.41071254E-02
  8.00427347E-02
  8.50372314E-02
 -0.32458666    
  0.40796849    
  7.69617558E-02
  9.21702106E-03
 -0.32824859    
 -0.13626416    
  0.23331143    
 -0.18347856    
  0.46826625    
 -0.15996432    
 -0.41057935    
  0.11607252    
  6.82674767E-03
  0.65501392    
 -0.38795224    
 -0.10420302    
  0.46347979    
 -0.32346594    
  1.99015643E-02
  0.12487357    
  0.14165044    
 -0.16808331    
  6.89930990E-02
 -0.13353129    
  1.88675784E-02
 -0.14561935    
  3.71387862E-02
  0.40546533    
 -0.22054265    
 -0.29492369    
  1.15599893E-02
 -0.26870617    
  0.29143521    
  0.58653724    
 -0.66237473    
  0.88301545    
 -0.90136576    
  0.25951123    
 -7.92502537E-02
 -5.83714619E-02
  0.12323242    
 -0.10697197    
 -7.24542737E-02
  0.15001372    
 -1.50371380E-02
 -4.12437133E-02
 -0.19716719    
  0.20241822    
  0.29680237    
 -0.59324968    
  0.53723466    
 -0.46918073    
  0.18560617    
 -0.26784462    
  0.48330790    
 -0.16225977    
  0.34311202    
 -0.31753424    
 -0.33950725    
  0.24419770    
 -4.54628281E-02
 -0.12361380    
 -0.15634520    
  0.35282218    
 -7.28618205E-02
  5.10020517E-02
 -2.80137565E-02
  0.86260247    
 -0.76522893    
  0.42587385    
 -0.66329408    
  0.18991871    
  0.52903730    
 -0.56760865    
  0.21637999    
 -0.58597863    
  0.13657533    
  0.56466848    
 -0.47647700    
  0.48050025    
 -0.79006582    
  0.14780931    
  0.79812604    
 -0.60441959    
  0.44452423    
 -0.43825564    
 -5.78944758E-02
  0.18121673    
 -0.38631302    
  0.34110796    
  0.21734694    
  9.74221751E-02
 -0.49132720    
  6.87325094E-03
 -1.37935989E-02
  5.40673845E-02
  0.49357238    
 -0.50017363    
  3.25770490E-02
  9.18072611E-02
  0.99173421    
 -0.90228969    
 -0.20722793    
  0.14660279    
  0.25886181    
 -0.21985897    
 -0.19220680    
  0.44655180    
 -0.14082167    
 -8.12624469E-02
 -0.10594888    
  0.29354730    
  0.26101413    
 -0.74159968    
  0.46288666    
 -0.18589926    
  9.23730731E-02
 -0.22436935    
  0.10474636    
 -5.26262568E-07
  0.14861055    
 -0.24724188    
  7.62836114E-02
  0.20374708    
 -0.24999858    
 -0.22462463    
  0.30966124    
  0.22314379    
 -0.33213305    
  0.88050634    
  -1.0028450    
  0.37298048    
  1.86928473E-02
 -0.24537969    
  6.82272960E-10
  0.56046104    
 -0.40209165    
  0.77319032    
 -0.94946820    
  0.12445349    
  3.14152911E-02
 -0.13205996    
 -1.18354121E-02
  0.36083320    
 -0.16667727    
 -0.32768661    
 -3.46060805E-02
  0.16813597    
 -0.12001701    
  0.46832436    
 -0.51644421    
  0.25365958    
 -8.55230689E-02
  0.21836953    
 -7.44770244E-02
 -0.26391116    
  0.42100400    
 -0.11668176    
 -0.10426082    
 -2.78566200E-02
 -0.12629290    
  0.20241822    
 -9.89810526E-02
 -0.13601229    
  0.34401274    
  9.82936546E-02
 -1.71677116E-02
  0.10275945    
 -0.44531178    
  0.38493076    
  0.51165509    
 -0.87845904    
  0.45415998    
 -0.57494193    
  0.32579789    
  0.11071219    
 -0.68878913    
  0.40256190    
  8.89468491E-02
  0.41604739    
 -0.77729207    
  0.10840973    
  0.48866403    
  0.14450075    
 -0.22769989    
 -0.45459804    
  0.29663450    
  0.41433787    
 -0.27480832    
 -0.40082496    
  0.70006728    
 -0.52238691    
  5.65123819E-02
 -9.80603993E-02
  0.41551569    
  0.55847198    
  -1.1454595    
 -5.16721681E-02
  0.26469213    
 -5.83121506E-03
  0.56544656    
 -0.73729724    
  0.33845496    
  0.15131818    
 -0.20731130    
  7.07367361E-02
 -0.21706375    
  0.24116211    
  7.78427944E-02
  0.41569167    
 -0.89188194    
  2.10531596E-02
  0.47260451    
 -0.34866706    
  0.36583567    
 -0.64740145    
  0.72120535    
 -0.23008414    
  4.85538654E-02
 -0.28926399    
 -9.27820131E-02
  6.91963453E-03
  0.25970757    
 -0.16126888    
  4.28192541E-02
  0.13428043    
  8.04451406E-02
  4.71780375E-02
  2.72745918E-02
 -0.19768511    
  0.22859341    
 -0.31411624    
 -6.77175075E-02
  6.77172467E-02
  0.30975822    
  0.13843177    
 -0.28388625    
  4.44515534E-02
 -7.52241537E-02
 -0.35222128    
  0.24221930    
  0.11519578    
 -0.29287717    
  0.15414979    
  6.89936131E-02
  0.16833569    
 -4.31724861E-02
 -0.20613128    
 -0.11477571    
  7.16913715E-02
  0.11848205    
  0.12088247    
 -6.12443835E-02
   1.0463955    
 -0.61324668    
  7.24001154E-02
 -0.68366897    
  0.23936409    
 -0.22686328    
 -0.11159132    
   1.1679142    
 -0.75783020    
  0.35344359    
 -0.55155694    
  0.36339366    
 -0.42718434    
 -0.12078167    
  0.44520554    
 -0.30075446    
  2.88197640E-02
  0.91173482    
 -0.11607178    
 -0.68294293    
  0.40377143    
 -0.49958915    
  0.13562436    
 -9.72631946E-02
  0.84499091    
 -0.84499091    
 -0.55291730    
  0.80363518    
 -0.21896893    
 -0.12759665    
 -2.39524841E-02
  0.10354118    
  9.87821221E-02
 -0.32466066    
  0.74973428    
 -0.19995153    
 -0.34043190    
 -3.39023881E-02
  5.04314117E-02
  0.16579300    
 -0.53899693    
  0.47692445    
 -0.25695950    
  0.61707753    
 -0.48036566    
 -0.14953159    
  0.35020274    
 -0.50327849    
   1.1085873    
 -0.57840174    
 -0.18409367    
 -0.21916263    
  0.63871241    
 -4.65197824E-02
 -0.51572120    
  3.61485593E-02
 -2.39524841E-02
 -0.31845400    
  0.95551187    
 -8.35205168E-02
 -0.28420311    
 -0.18789220    
  0.39234397    
 -0.44393170    
 -0.17997201    
  0.58150709    
 -0.12568776    
 -0.11834096    
  0.47188598    
 -0.47692332    
 -0.38299289    
  0.13167700    
  0.22054200    
 -0.11583212    
  0.21492359    
 -0.13622963    
  0.74064904    
 -0.43954411    
 -0.21815558    
  0.41042748    
 -0.38585702    
  4.84241126E-03
 -0.26381516    
 -2.54789032E-02
  9.23730806E-02
 -1.18354121E-02
  0.21357445    
 -0.12260213    
 -0.19765642    
  0.24021484    
 -0.33751372    
  0.35813406    
  0.21494706    
 -0.31127706    
 -6.97947815E-02
 -0.23679070    
  0.12201485    
  0.10873399    
  3.57177705E-02
  5.83049096E-03
  0.28622773    
  0.61836743    
 -0.71455073    
 -0.35393110    
 -9.32575539E-02
 -9.45587456E-02
  0.18094237    
 -3.50922346E-02
  0.22884090    
 -0.18687700    
  0.48445356    
 -0.20020285    
 -0.10307208    
  0.28195104    
 -0.54146332    
 -0.24183527    
   1.0827640    
 -0.45289806    
 -0.20570917    
  0.12189030    
 -2.20999159E-02
 -0.15043406    
  0.39239314    
 -0.20898899    
 -3.29696275E-02
  0.16447301    
  5.97884208E-02
 -0.17520475    
 -0.14269130    
 -3.11560500E-02
  4.93936613E-02
  0.16612716    
 -0.41057935    
  4.51210625E-02
  0.38566276    
  6.76577091E-02
  0.26164538    
 -0.39651269    
 -0.31112695    
  0.45065764    
 -0.27077240    
  0.91140097    
 -0.93609411    
  0.39288640    
 -0.39915648    
  0.56230778    
 -0.38946423    
 -2.13903897E-02
 -0.24362293    
  0.11701691    
 -0.10331677    
  7.84710869E-02
 -3.19524445E-02
  0.16154389    
 -0.18786101    
  0.32690310    
 -0.55004656    
  8.77054110E-02
  0.56722051    
 -0.36101332    
 -0.16874884    
  0.12429687    
  0.23090462    
  0.58434397    
 -0.75845176    
  0.11025669    
  2.06364348E-07
 -8.00435841E-02
  9.63926762E-02
 -9.63927805E-02
  3.50904875E-02
 -5.76289324E-03
 -0.22603723    
  0.26570389    
 -6.89937919E-02
  6.89936131E-02
  8.00426155E-02
  0.21179764    
 -0.52195144    
  0.18464944    
  0.41702607    
 -0.33877358    
  0.20359915    
 -0.20359883    
 -3.27890553E-02
  9.53109413E-02
 -0.33244053    
 -0.26447931    
  0.16846459    
  4.54616956E-02
  0.52407104    
 -9.66270864E-02
 -0.36290574    
  0.29287696    
 -3.69433984E-02
 -7.82526135E-02
  0.25967744    
 -0.33826813    
  0.37351364    
 -0.26063338    
 -0.38599312    
  0.70954114    
  9.67875645E-02
 -0.36567751    
  0.25661975    
 -0.32827535    
  6.63224235E-02
 -0.42708802    
  0.36646223    
 -8.90796036E-02
 -0.18356512    
  0.19591084    
  0.15852405    
 -0.45648304    
  0.51741582    
 -0.19521292    
  0.20501636    
 -0.38853630    
  0.18351917    
  8.60130712E-02
  0.23841116    
 -0.26626769    
 -0.13272448    
 -0.11617070    
  4.94792014E-02
  0.24362290    
 -0.17693058    
  0.12136097    
  0.11332903    
  0.23531373    
 -0.61558944    
   1.0210537    
 -0.80090076    
 -0.35582042    
  0.47957364    
 -0.38193458    
  6.74419850E-02
  0.27124283    
 -0.24267058    
  0.25365958    
  4.80084978E-02
  4.58099544E-02
  4.38026600E-02
 -0.12675086    
 -0.39204136    
  0.18232231    
  0.37386012    
 -0.19153745    
 -0.29511759    
  0.45401898    
 -0.11541681    
 -0.34609288    
  0.90874380    
 -0.56265134    
  5.68631366E-02
 -5.68634942E-02
 -0.13657634    
  0.21825328    
 -0.37647849    
  0.18232067    
  4.65193205E-02
 -0.13353227    
  0.12783341    
  0.48770341    
 -0.33436945    
 -0.45058471    
  0.42577064    
  8.65920112E-02
  2.72745918E-02
 -0.20867525    
  0.20867486    
 -0.24238573    
  0.28195104    
 -0.33474866    
  9.74988416E-02
  3.22614275E-02
 -0.13580079    
 -0.17869110    
  0.65247601    
 -0.49213421    
  0.31508183    
 -0.32750428    
 -2.53169592E-02
  0.52229774    
 -0.47840339    
  0.15327312    
 -3.75373699E-02
 -0.36529869    
  0.65298110    
 -0.40957260    
  0.26899076    
 -0.15257943    
  3.77409123E-02
  0.14274840    
  0.39005604    
 -0.71830511    
  0.38183373    
 -0.19105601    
 -6.52397051E-02
  0.51194847    
 -0.47879621    
 -0.26617602    
  0.30351433    
 -5.25012519E-03
 -0.23638800    
  0.23111224    
 -0.23780008    
  0.16083974    
  0.18707284    
 -0.28926399    
  0.31268406    
 -0.25131536    
 -0.25642869    
  0.98179042    
 -0.93666923    
  0.18109579    
  0.48974657    
 -0.52724987    
  0.45718259    
 -0.41967806    
 -0.16649579    
  0.56580800    
 -0.49584928    
  0.10873399    
  0.31900480    
 -7.78424218E-02
 -0.21130934    
  0.20653503    
 -0.10058672    
  7.14593381E-02
 -7.14584067E-02
 -0.13580079    
  0.24591331    
 -0.21019487    
  0.35139820    
 -0.39931074    
 -0.10331677    
  0.30287257    
  0.60109836    
 -0.63690817    
 -0.19490126    
  6.73036650E-02
  0.52259064    
 -0.23195438    
 -0.48606128    
  0.63387090    
 -0.45635572    
  9.20190290E-02
 -0.22727373    
  0.28595650    
  0.12638097    
 -0.35863361    
 -6.75924197E-02
  0.12475106    
  0.32850385    
 -0.23431604    
  2.22233459E-02
  0.21209356    
  4.43442352E-03
  0.16296177    
 -0.20359948    
  0.12136124    
 -0.55961668    
  0.23450764    
  0.16618375    
 -0.17754823    
  0.11841784    
 -0.22695729    
  0.27162999    
 -0.51569211    
  0.17824899    
  0.45630446    
 -0.49797764    
  0.65704232    
 -0.42965201    
  0.12715559    
  0.18563311    
 -0.18066946    
  0.46628344    
 -0.54880476    
  0.32332915    
 -0.16917931    
 -0.17589046    
  0.36814710    
 -0.54827338    
  0.10008255    
  4.08220701E-02
  0.66121399    
 -0.66121405    
  6.63224235E-02
  0.10160995    
 -0.48853135    
  0.65298110    
 -0.70137787    
 -1.57634645E-07
   1.1443805    
 -0.93622428    
  0.12001675    
  0.23732857    
 -0.26142657    
  3.59317400E-02
  0.11647575    
 -5.93158305E-02
  4.87907119E-02
 -0.43772644    
  0.44300222    
 -0.12306098    
 -0.23361488    
  0.19105527    
  0.11155321    
 -5.57063147E-03
 -5.60144940E-03
  0.28627670    
 -0.54807848    
  0.27851561    
 -8.65083262E-02
 -0.17751412    
  0.19542484    
  9.04579163E-02
  0.15492329    
 -0.16034245    
  0.24038526    
  0.32850447    
 -0.39475402    
 -9.57666263E-02
 -0.28935784    
 -8.39646533E-02
  0.32704237    
 -0.19716719    
  0.67045581    
 -0.51082504    
  5.32041155E-02
  0.59524256    
 -0.77033746    
 -0.10398937    
  5.33450730E-02
 -1.30719701E-02
  0.62860888    
 -0.19290332    
 -0.48977247    
  0.20067002    
  2.24735923E-02
 -0.34092638    
  4.58090194E-02
  0.23205891    
  0.35903931    
  2.85151824E-02
 -0.50017363    
  0.15320350    
 -0.16653703    
  8.98043439E-02
  4.20479886E-02
  2.89875716E-02
  1.13640772E-02
  7.08735362E-02
 -0.22314337    
 -0.11860641    
  0.43226370    
 -0.20763935    
 -3.00331116E-02
 -6.94282874E-02
  0.37673399    
 -0.46553025    
 -7.16870232E-03
  0.18351917    
  0.37917447    
 -0.36137009    
  0.33226171    
 -0.28067389    
 -6.93927258E-02
 -4.28206995E-02
 -0.14791942    
  0.40062210    
 -0.41522062    
  5.71581945E-02
  0.30830169    
  0.50262862    
 -0.72449708    
  0.13671176    
  0.15415074    
  0.14183053    
 -0.18563238    
 -0.14425047    
  0.15906446    
 -0.46608955    
  0.18492149    
  8.10404271E-02
 -3.03981397E-02
  0.20570873    
 -0.18735857    
  0.26469305    
  0.27126938    
 -0.20818487    
 -0.20797516    
 -4.95966114E-02
 -0.10724612    
 -6.31004898E-03
  0.31268406    
 -0.33185315    
  0.20884913    
  0.32367596    
 -5.84961735E-02
 -4.93927337E-02
 -0.67226976    
  0.41369614    
 -2.20999159E-02
 -3.98917645E-02
 -1.16963126E-02
  1.74938887E-02
  0.87498647    
  -1.3277984    
  0.77179027    
 -0.24116229    
 -0.65639710    
  0.40202197    
  0.11701691    
  5.95421903E-02
  2.84927245E-02
  2.77031586E-02
 -0.44731277    
  0.51082557    
  5.00106029E-02
 -0.55232608    
  0.52262044    
  0.10032301    
 -0.30603191    
 -7.03170374E-02
  0.55106497    
 -0.33723608    
 -0.13124298    
  0.87394351    
 -0.72153538    
  0.54073989    
 -0.69314796    
  0.34687057    
 -0.23180142    
  0.26152822    
 -0.23471600    
  6.15582950E-02
 -9.38182697E-02
 -0.20553917    
  0.26905316    
 -9.12152082E-02
  8.26860116E-07
  1.67130157E-02
 -6.85983226E-02
 -0.15316582    
  0.23275292    
  8.38189721E-02
  0.22414808    
 -0.59747130    
  0.24480511    
 -3.48872207E-02
  0.66311455    
 -0.83016807    
  0.58623117    
 -0.41917738    
 -8.64734650E-02
  0.33647174    
 -4.23588939E-02
  0.10054145    
 -0.40764117    
 -2.64909659E-02
  0.77987927    
 -0.71492153    
  9.58818793E-02
  0.46283540    
 -0.55244797    
  0.53795457    
 -0.50718188    
  0.78845769    
 -0.63690817    
 -0.12759665    
 -5.47256470E-02
  3.68149206E-02
 -0.30796725    
  5.57913780E-02
  0.43850520    
 -8.88307095E-02
 -5.47927944E-03
 -3.92206050E-02
 -0.24480429    
  0.31646040    
  1.58322528E-02
 -0.15240780    
  0.31178012    
 -0.21314955    
  7.96179250E-02
 -0.41057935    
 -2.33470313E-02
  0.35430938    
  8.97707418E-02
  2.49393769E-02
  0.43936676    
 -0.81093109    
  0.25685412    
  0.10480828    
 -0.30609283    
  0.18457209    
 -0.22595705    
  0.52063692    
 -0.28907734    
 -0.18343882    
 -0.26774722    
  0.87327349    
 -0.25761303    
  0.24656363    
 -0.28030220    
 -0.30084068    
 -6.14533313E-02
  0.22032294    
  0.73464710    
 -0.58778650    
 -0.13562378    
  0.35387751    
 -0.14310005    
 -0.36121094    
  0.16705422    
 -7.41079152E-02
  7.95879364E-02
  0.35885864    
 -0.55770838    
  0.25722194    
 -5.16787730E-03
 -4.23335657E-02
 -0.25751033    
  0.38426301    
 -8.44172612E-02
 -4.23335657E-02
  0.34032616    
 -0.28256667    
 -0.24767654    
  0.31189558    
 -0.26092988    
 -0.20620726    
  0.10840973    
  0.90249765    
 -0.81093097    
  0.34977651    
 -0.44134301    
  0.22040020    
  5.86836003E-02
 -0.15070148    
  0.75164312    
 -0.56032586    
  0.55462784    
 -0.61618555    
  1.57475956E-02
 -0.20124891    
  4.97004315E-02
  0.11980133    
  0.26731509    
 -0.48242536    
  0.40101123    
 -0.28174734    
 -4.23030853E-02
  0.20570873    
 -0.24344797    
   1.3830842    
  -1.0858325    
 -0.17095748    
  0.11715535    
 -0.16934176    
  6.89936131E-02
  3.81515212E-02
 -2.71017458E-02
 -0.26236513    
  0.34662539    
 -0.29105487    
  0.23922907    
 -0.17384784    
  0.31268406    
 -0.44802403    
  0.93067902    
 -0.88812006    
  0.53144526    
 -0.37729514    
  3.50904875E-02
  9.84393805E-02
 -0.12759665    
 -0.17407227    
  8.11246410E-02
 -2.63165999E-02
  0.64535689    
 -0.42488340    
 -0.38692117    
  0.30910522    
 -5.95409535E-02
 -0.24171971    
  0.44127488    
  6.79877326E-02
  9.82936546E-02
 -0.45563856    
  0.21098965    
 -0.23132876    
  6.62501976E-02
 -0.19782554    
  0.44628739    
 -0.11653304    
 -0.26912796    
 -0.14197092    
  0.48158959    
  0.19446358    
 -0.34079114    
  0.10354118    
 -0.10962051    
 -0.14403996    
   1.0154346    
 -0.95398253    
  0.14177467    
  0.24362294    
 -0.27277863    
 -0.37630844    
  0.80323797    
 -7.20308349E-02
 -0.50806403    
  0.55269539    
 -0.40546605    
  0.24201111    
 -8.78610164E-02
  1.01531297E-02
  0.12337955    
 -0.49166441    
  0.27297667    
 -2.24735551E-02
 -0.12062715    
 -6.62489980E-02
  0.22040020    
  5.34879826E-02
  2.57084090E-02
 -0.22695729    
 -8.64327624E-02
  0.30830169    
 -1.54244155E-02
  0.17538933    
 -0.12981105    
 -0.20232143    
 -0.39641497    
  0.48342741    
 -0.25848314    
  0.22458057    
 -0.29151997    
  0.77791202    
 -0.69668710    
  0.41253266    
 -0.42681849    
  0.16539173    
  0.15240780    
 -0.11061016    
  0.26998302    
 -8.86359140E-02
 -0.24783692    
 -0.15519214    
  0.28950575    
 -0.11573547    
 -0.12393712    
  0.40546584    
 -0.28152776    
  0.56573248    
 -0.34627587    
  5.27691171E-02
  0.57682329    
 -0.85520375    
  0.17509387    
 -0.10363575    
  0.19753186    
 -0.54440224    
  0.10779726    
 -9.16664377E-02
  0.13453178    
  0.33046052    
  0.14911298    
  0.37171277    
 -0.79024988    
  0.22314279    
 -0.19716719    
  0.78495491    
 -0.83759862    
 -0.12967695    
  0.19505964    
  0.68040848    
 -0.60720503    
  0.31093851    
 -0.28195134    
  8.22373405E-02
  8.56945142E-02
 -0.30228066    
  0.16805859    
 -5.68337925E-02
  0.12619373    
  0.25759515    
 -0.28901157    
 -5.33359405E-03
  0.24953057    
 -0.17733355    
 -0.40546569    
  0.12604085    
 -0.25319657    
  0.60459447    
 -0.15492177    
  0.18232235    
 -5.08185662E-02
 -9.43634957E-02
 -4.80087101E-02
  0.13762146    
 -0.12675086    
  0.40366158    
 -0.40366083    
 -0.11440960    
  0.29673269    
 -0.32127297    
 -9.09709781E-02
  0.24600877    
 -0.21916263    
  0.19765617    
  0.80365771    
 -0.81458634    
  3.77409123E-02
 -6.55970126E-02
 -1.13637056E-02
  0.41494378    
 -0.37024319    
  4.27880846E-02
 -5.25012519E-03
  0.19971296    
 -0.20498982    
  6.65212125E-02
  0.45378363    
 -0.42933279    
  0.16444947    
  1.22203846E-02
  8.15985650E-02
 -0.51581395    
 -6.27017580E-03
  0.17811912    
  0.12361451    
 -0.21158355    
  0.23457257    
 -0.30603191    
  5.40668890E-02
  0.39567062    
 -0.38984030    
  0.24157670    
 -0.33921489    
  0.25344935    
 -0.35454521    
  0.26617607    
  1.61726121E-02
 -1.61726382E-02
 -0.33213404    
 -5.44874072E-02
  0.70507604    
  1.95696801E-02
 -0.59713310    
  0.36718306    
 -0.16971764    
 -8.43879804E-02
  0.56945080    
 -0.66854167    
  0.27721000    
 -0.41870955    
  6.20353632E-02
  0.39791867    
 -0.13497464    
  0.15497664    
 -0.21451701    
 -0.10331677    
  9.09718499E-02
  1.23462826E-02
 -0.34881735    
  0.18232226    
   1.1457908    
  -1.1826954    
  0.87797159    
 -0.11934686    
 -0.33576789    
 -0.16571195    
 -2.95014121E-02
  0.22911380    
  0.18628225    
 -0.36290619    
  0.15739180    
 -0.14609180    
 -0.29143441    
  2.96325367E-02
  1.44927707E-02
  0.41738492    
 -0.33457878    
  0.43375826    
 -0.68886507    
  0.33769169    
  0.34687057    
 -0.16353360    
  0.24224952    
 -0.57669318    
  0.90056497    
 -0.73733604    
  0.48272318    
 -0.55128610    
  0.13272494    
  2.23467741E-02
 -4.52046879E-02
 -0.20453188    
 -0.13657585    
  0.22476731    
 -3.30056697E-02
  7.74580762E-02
 -0.11159132    
  0.42835021    
 -0.28617394    
  0.29518408    
 -0.43735871    
  0.16008545    
  0.25459671    
 -0.27250633    
  0.14550681    
  0.31465837    
 -0.55487472    
  0.49210882    
 -0.44048470    
  0.63487858    
 -0.61618686    
 -0.18975712    
  0.41042843    
 -0.33845460    
  0.33845496    
 -6.65201098E-02
 -5.43608181E-02
  0.21978612    
  0.21684565    
 -0.43663126    
  0.22426076    
 -0.12337827    
  0.40882668    
 -0.57910043    
 -0.14818074    
  0.21757294    
  0.14049001    
 -0.31059682    
 -0.20509575    
 -3.30604389E-02
  0.53408289    
  0.16743319    
 -0.45675823    
  0.11191765    
  2.32559890E-02
 -0.18924220    
  0.31845450    
 -5.06321667E-03
 -0.12991139    
  5.61950542E-02
  0.12805229    
 -0.42488256    
  0.42488357    
 -1.94183812E-02
 -0.16482764    
  0.35204008    
 -0.18721187    
 -0.47393256    
  0.38155967    
  3.17479931E-02
  0.12240145    
  0.10074185    
 -0.29885456    
 -0.16450419    
  0.20307685    
 -0.17693058    
  0.27958506    
 -0.29912934    
 -0.17969306    
  0.28571159    
  0.26826477    
  1.79375410E-02
 -0.50344485    
  0.60077351    
 -0.22012360    
 -0.14581080    
 -1.16963126E-02
  8.45581740E-02
  9.77638662E-02
 -0.10318404    
 -6.16433956E-02
 -0.39970133    
  0.41119584    
  9.79043022E-02
 -0.23880954    
  0.26942459    
  1.99015643E-02
  0.40382141    
 -0.68658954    
  0.21130963    
 -8.26925784E-02
  0.58073729    
  0.17640932    
 -0.37493876    
 -0.36511353    
 -9.47453603E-02
  0.17086984    
  0.11836514    
 -0.19448799    
  4.95970622E-02
  0.41616076    
 -0.78209466    
  0.26415065    
 -0.10008331    
 -6.80540428E-02
  0.32737669    
 -7.37170875E-02
  0.21546417    
 -4.50531952E-02
 -0.52008486    
 -3.14979143E-02
  0.61842328    
 -0.25935116    
  7.53044635E-02
 -0.29287717    
  0.64331508    
 -0.48322937    
 -0.17407227    
  0.36229262    
 -0.17645675    
  0.21019527    
  0.79232758    
  -1.1743726    
  0.35806251    
  0.47424185    
 -4.63765785E-02
 -0.44253588    
 -8.74591544E-02
 -4.95966114E-02
  0.17570905    
  3.26373130E-02
 -0.26053199    
  4.08220701E-02
 -5.73148858E-03
  0.35839763    
 -0.52701956    
  0.36615458    
 -0.15808976    
 -0.33868462    
  0.72368437    
 -0.53363949    
  0.58493316    
 -0.42530292    
  2.16222368E-02
 -0.24067520    
  9.71631035E-02
  0.47692418    
 -0.19854531    
 -0.46070188    
   1.3657135    
 -0.41591665    
 -0.43453714    
 -6.39478639E-02
  5.05856238E-02
 -4.58792262E-02
  0.17997110    
 -0.47235993    
 -0.12014443    
  7.06657209E-03
  0.16813597    
  0.23262314    
 -0.35937417    
 -6.99578747E-02
  0.70036763    
 -0.48012704    
  0.18522409    
 -1.45990774E-02
 -0.12516242    
  0.58469558    
 -0.76037300    
  0.11851836    
 -4.20478135E-02
  0.29074526    
 -0.23120268    
  0.36416128    
 -0.36416057    
  0.35204008    
  0.43220437    
  -1.1335156    
   1.0624471    
 -0.38582885    
 -0.40546581    
 -4.47356775E-02
  4.47351523E-02
 -0.16989970    
  0.34699950    
 -1.58320945E-02
  0.11066563    
 -0.45675841    
  0.30814740    
  0.14861055    
 -5.88397123E-02
  8.70121345E-02
 -0.26933217    
  0.50718290    
 -0.34012863    
  4.02068309E-02
 -4.02064994E-02
  0.40717307    
 -0.40205762    
  6.89929277E-02
  3.73879336E-02
 -0.27250633    
  0.21588798    
 -0.31724012    
  0.20430064    
  0.13692304    
 -4.85527962E-02
  4.38026600E-02
 -0.11066619    
 -8.89479443E-02
 -0.20585296    
  0.34156138    
 -0.63881296    
  0.43701348    
 -0.23721693    
  0.42367011    
 -9.17081013E-02
 -0.14571162    
  0.11122533    
  0.17645618    
  4.31725420E-02
 -0.19080889    
  0.27625301    
 -0.23725072    
 -9.14930701E-02
  5.96927758E-03
 -5.97091252E-03
  0.19521259    
  0.15485422    
 -0.24231330    
  0.20359915    
 -0.15634617    
 -0.16705330    
  0.13580208    
 -0.18550058    
  0.29086179    
 -0.21130934    
  0.22078864    
  0.43337429    
 -0.19897328    
 -0.62117398    
  0.28246093    
 -0.23499408    
 -5.44342883E-02
  0.19620988    
  0.24362294    
 -0.22089303    
  0.25629604    
 -0.25069308    
 -0.31218866    
  0.16822800    
  0.57334632    
 -0.59289038    
 -0.32340035    
  0.78015876    
  4.15830035E-03
 -0.11415841    
 -0.41481155    
  0.53723466    
  8.28879848E-02
 -0.28768128    
 -0.31845394    
  0.18924119    
 -3.50921936E-02
  0.18430428    
 -4.96233860E-03
 -9.38182697E-02
  5.33168077E-07
  0.27945191    
 -0.24719015    
 -0.51435989    
  0.53530246    
  0.14448170    
  0.49546161    
 -0.68227667    
 -0.36832538    
  6.79514334E-02
  0.60148025    
 -0.45886680    
  0.25061131    
  1.95125844E-02
  0.22024037    
  0.38193467    
 -0.65169042    
  0.65433222    
  -1.0030625    
 -8.24434236E-02
  0.15860580    
  0.60249305    
 -0.35043785    
 -0.17509456    
 -0.30010486    
 -4.25588675E-02
  0.61636043    
 -4.80858162E-02
  0.47980732    
 -0.74958831    
  9.23730806E-02
  0.21606033    
  0.14940043    
 -0.53144515    
 -2.26450666E-07
 -4.25588973E-02
  4.94792014E-02
 -3.50922346E-02
  6.89936355E-02
  0.14841914    
 -7.14596063E-02
  0.20570873    
  7.73337409E-02
 -0.21734565    
 -0.26294252    
  7.49012548E-03
  8.57671723E-02
  0.22040020    
  0.34117052    
 -0.54123044    
 -6.23047985E-02
  0.32104784    
 -0.12102696    
 -5.86537085E-03
 -0.15219148    
  0.30466115    
  7.93833919E-07
  0.20067103    
 -0.39518705    
  0.80065298    
 -0.76450408    
  0.24073982    
 -0.39390510    
  0.27554047    
 -0.14632717    
  0.19735985    
 -0.20343931    
  9.30911675E-02
  0.80100417    
 -0.89409578    
  0.28920475    
  0.62708515    
 -0.71285188    
 -0.19131620    
  9.03324576E-07
  0.44097131    
 -0.25965449    
  5.38027808E-02
 -0.28451338    
  0.34457684    
 -0.35731491    
  0.17589082    
 -0.12588102    
  0.15240780    
 -0.13428035    
 -0.15514828    
  0.63927454    
 -0.26940027    
 -0.41273713    
  0.38828734    
 -5.07730395E-02
 -0.41330793    
  0.82913619    
 -0.51426876    
  0.11905973    
 -9.07284468E-02
  0.44382617    
 -2.17398163E-02
 -0.49748310    
 -0.13525490    
  0.26501381    
  0.11011176    
 -0.27045372    
  0.14970399    
 -0.28234887    
  9.46653709E-02
  0.16606158    
 -5.61937727E-02
 -0.10986634    
  8.05379823E-02
  0.21357445    
 -0.19004406    
  0.14581063    
 -0.16934176    
 -7.41071254E-02
  0.51466453    
 -0.26620278    
  0.11778283    
 -0.15341012    
  0.13093762    
 -0.41689464    
  0.22727311    
 -6.82084858E-02
 -7.95520097E-02
  0.82428712    
 -0.77458674    
  0.37469366    
 -0.26028225    
 -0.20971981    
  0.17114902    
  0.21184431    
 -0.48835346    
  0.34174857    
  5.62812947E-02
 -0.30609283    
  0.77110851    
 -0.76437402    
  0.54512948    
 -0.54512918    
  0.24307698    
 -0.12903097    
 -8.10420588E-02
  0.17253403    
  3.75371538E-02
 -0.19716719    
  0.28768244    
 -0.33359113    
  0.31906384    
 -0.41773590    
  0.14458212    
  0.29725161    
 -3.88392545E-02
 -5.07730395E-02
 -9.84409153E-02
 -0.13517459    
  0.31365791    
 -7.48478398E-02
 -0.32821652    
  0.14693050    
  0.26570320    
 -0.16532317    
 -5.78204468E-02
  0.57647997    
 -0.37256774    
 -0.16309009    
 -0.44628707    
  0.67057228    
 -0.19057520    
  2.72497628E-02
  0.25489253    
 -0.35074016    
  0.62584305    
 -0.56278467    
  0.26236418    
  0.54113096    
 -0.80906588    
  0.13073392    
 -0.52232963    
  0.45123276    
  8.56945142E-02
  6.99594095E-02
 -0.43286431    
 -7.19740242E-02
  0.56599176    
 -0.62755036    
  0.14045098    
  0.22176278    
 -0.27124268    
  0.69676369    
 -0.38226992    
 -0.15415139    
 -0.25928187    
  7.96775240E-03
  0.34550241    
  0.21184431    
 -0.23457310    
  0.51082534    
 -0.73540723    
  0.48606092    
 -0.35794085    
  0.17915249    
  5.15580662E-02
 -0.42576951    
  8.12252611E-02
  0.90917283    
 -0.63218629    
  4.72528301E-02
 -0.19782646    
 -7.79616907E-02
  0.20679460    
 -0.21357325    
  0.42121401    
 -0.24116278    
 -0.10788988    
  1.88093260E-02
  0.10598184    
  0.29325339    
 -0.43078205    
  1.27381254E-02
 -4.53157350E-02
  0.32982779    
 -3.39011289E-02
  9.80418082E-03
  7.96681866E-02
 -0.27871430    
  0.13353066    
 -0.27388838    
  7.89874718E-02
  0.16851330    
 -3.81510146E-02
  3.81515212E-02
 -0.20067047    
 -0.16290264    
  0.30294883    
  8.17902237E-02
 -0.18336979    
  0.54422420    
 -0.56327128    
  0.35731593    
 -8.41616169E-02
 -0.41035447    
  0.57214230    
 -0.25905016    
  0.19920367    
  0.87031585    
  -1.3607923    
  0.10895138    
  0.17151088    
 -6.74417391E-02
  0.47652295    
 -8.27542096E-02
 -0.34830597    
  0.39053991    
 -0.27522805    
 -0.17836894    
  0.12237549    
 -0.12831035    
 -0.25642869    
  9.53110307E-02
  0.38426301    
 -5.88397123E-02
 -0.20686261    
 -9.09709781E-02
  0.21905412    
  0.10372025    
 -0.22561033    
  4.23023626E-02
  0.92219067    
 -0.83715320    
 -0.26617602    
  0.22739014    
  2.23467741E-02
 -0.21489005    
  0.90803754    
 -0.62378699    
 -0.12036411    
  0.11519578    
 -0.21926494    
  0.13272494    
  2.78571043E-02
 -3.92206050E-02
  0.51196778    
 -0.41925919    
  0.34092638    
 -0.42227188    
  1.68078337E-02
 -1.68068223E-02
  0.59217101    
 -0.53721261    
  8.70111063E-02
 -0.51409942    
  8.16297531E-03
  0.31177866    
  0.51794344    
 -0.49441305    
  0.14581063    
 -6.21964410E-02
 -3.26120742E-02
 -0.14864020    
  0.14864053    
 -1.11108320E-02
 -1.69024896E-02
  0.12282111    
 -0.44127434    
   1.0451233    
 -0.61903888    
 -0.11332862    
  0.13851938    
 -9.99983028E-03
  0.11834174    
 -0.16989851    
  0.28370625    
 -0.48202762    
  0.11562938    
  0.45407310    
 -0.50718188    
  0.19735985    
 -8.83689746E-02
  0.18322775    
 -0.10989487    
  0.12337955    
 -0.22425985    
  0.11591955    
  0.25737706    
 -0.28256667    
  0.18571694    
 -0.61180139    
 -7.29062632E-02
  0.30228090    
  9.47456509E-02
 -0.24167605    
 -0.30950183    
  0.16251868    
  0.20294170    
  0.28768244    
  0.37787756    
 -0.59974527    
  5.57429120E-02
 -0.19933228    
  0.84624642    
 -0.11345529    
 -0.35214177    
 -4.62815240E-02
 -8.22379962E-02
  5.01500107E-02
 -0.16507891    
 -8.00429434E-02
  0.27193427    
  0.66361481    
  -1.0225601    
  0.26469213    
 -0.29546401    
  0.88776231    
 -0.79103321    
  0.17520317    
  0.62542921    
 -0.39753419    
 -0.13150148    
 -6.70634806E-02
 -2.93285493E-02
  0.13353066    
 -0.31585386    
 -7.16870232E-03
  9.59642455E-02
  0.62555426    
 -0.67238474    
 -0.15529217    
  0.24058990    
  0.29238838    
  0.12764585    
 -0.37694898    
  5.84954694E-02
  0.14272238    
 -9.28493217E-02
  0.17327198    
 -0.25196430    
 -3.57172824E-02
  0.21217422    
 -0.35527450    
  0.37469384    
 -0.11179128    
 -8.99484754E-02
 -0.18703873    
  0.37911591    
 -0.41522062    
 -0.24921541    
  0.99604356    
 -0.52958351    
 -0.35077477    
  5.71580008E-02
  6.89921677E-02
 -0.10125414    
  0.58047438    
 -0.29689941    
 -0.18232228    
 -8.49939883E-02
  0.43721309    
  0.74144101    
 -0.50176829    
 -0.18889999    
  9.85203870E-03
 -0.41284591    
  0.26520857    
  2.80125327E-02
 -0.14225058    
  8.54174420E-02
  0.13645145    
  0.30538210    
 -0.50209194    
  0.20686342    
  0.26080880    
 -0.42511305    
  8.55226964E-02
 -0.31913704    
  0.36192510    
  3.59943807E-02
 -0.18232076    
  3.57177705E-02
  0.17154285    
 -0.35737950    
  0.18583617    
  0.15164158    
  0.10485869    
 -0.52296555    
  0.23679146    
  1.19752381E-02
  0.11778359    
 -0.39755958    
  0.58515865    
 -0.31135258    
  0.32442403    
 -0.13414946    
  0.20516072    
 -0.57178718    
  7.56369308E-02
  0.25057745    
 -0.28425112    
 -0.15529217    
  0.39204291    
  0.13623127    
 -0.18043625    
  0.14686041    
 -0.16971764    
  7.24552050E-02
 -8.40833783E-02
  0.30075428    
 -0.28336325    
  0.56452960    
 -0.67372829    
  9.18072611E-02
 -0.24382427    
   1.1328453    
 -0.63252175    
  0.17778671    
 -0.25293893    
 -0.16395554    
 -0.14841922    
 -2.70283278E-02
  3.46710323E-07
  0.14629208    
 -6.09951019E-02
  0.29707092    
 -0.14022918    
  9.23730731E-02
 -7.10967109E-02
  0.10956308    
 -0.24459755    
 -0.15616135    
 -6.20648620E-07
 -4.31715511E-02
  0.40055153    
  0.16743319    
  8.38816613E-02
 -0.42872223    
  0.38566270    
 -0.28501961    
 -0.25970906    
  0.29112351    
 -0.26391116    
  3.30054127E-02
  0.72509867    
 -0.97455984    
  0.51082593    
 -0.38566184    
  0.52976292    
 -8.11251700E-02
 -5.30239418E-02
 -0.53758371    
  0.31691101    
  0.39304280    
 -0.12405176    
  0.14058197    
 -0.20890045    
 -0.25782886    
  0.37673399    
 -0.40322480    
  0.25354832    
  0.13157579    
 -0.21858843    
  3.35228629E-02
  0.77740782    
 -0.75566739    
  0.20359915    
 -0.15634617    
 -0.31015405    
  0.47957322    
 -0.41853705    
  0.39665428    
  0.82363206    
  -1.0130585    
  4.70063798E-02
  3.50917131E-02
 -0.34339291    
  0.15414979    
  0.14903550    
 -6.35128766E-02
  0.14710099    
  0.12405287    
 -0.26570293    
  0.10318395    
  0.26912850    
  0.23283471    
 -0.62712532    
 -0.11778377    
 -8.47404078E-02
  0.53899658    
 -0.15414998    
 -0.10227895    
  6.93339556E-02
  4.67368923E-02
 -0.16332491    
  0.12136096    
 -0.21130934    
 -0.12516244    
 -0.21484494    
  0.26045594    
  0.12553851    
  2.22233459E-02
  6.38506114E-02
  0.16586408    
 -0.28042960    
 -0.11633988    
  0.13919739    
 -0.28580067    
  0.50327867    
 -8.53593051E-02
 -0.49608362    
  8.56548473E-02
  0.54023969    
 -0.38822246    
 -8.70104879E-02
  0.36503121    
  9.66228172E-03
 -8.52638707E-02
 -0.20241657    
  8.00427347E-02
 -3.61480713E-02
  0.33559561    
 -0.18232235    
 -0.18442991    
 -7.89880678E-02
  0.54978311    
 -0.43963882    
 -0.18109463    
  0.29683182    
 -0.39730209    
  0.92115653    
 -0.38623369    
 -5.38024046E-02
  7.73337409E-02
 -0.32078117    
  0.29725161    
  3.27893160E-02
 -6.66909367E-02
  3.39016244E-02
 -0.39834777    
  0.80698186    
 -0.49305201    
 -0.24541087    
  0.42079973    
 -2.19790861E-02
 -0.32850471    
  0.21570896    
 -0.30609283    
  0.35464653    
  0.53146428    
 -0.79572678    
  0.16989826    
 -0.29464987    
  0.25751206    
  0.30907330    
 -0.10447881    
 -0.14174624    
 -0.20179936    
  0.33024216    
 -3.63669358E-02
 -0.42651868    
  0.52770406    
 -0.26152760    
 -0.17151049    
 -4.62129638E-02
  0.40995964    
 -9.39653888E-02
 -9.28493217E-02
  0.54483491    
 -0.66532552    
 -5.00095747E-02
 -8.00429434E-02
  0.43286490    
 -0.35282052    
 -0.25406560    
  0.29796013    
  0.23896839    
 -0.30883813    
  0.24911897    
 -0.31015405    
 -7.01811910E-03
 -7.30253682E-02
  0.22314435    
  0.15154915    
 -0.16989973    
   1.0986121    
  -1.1689292    
  0.27098799    
 -0.20067136    
  0.30147481    
 -5.56589725E-07
 -8.57663974E-02
 -0.49112090    
  0.68907416    
 -0.17824803    
  4.86579165E-03
 -0.16882168    
  8.79680365E-02
 -0.22974470    
  1.31583316E-02
  0.22183628    
 -6.48871958E-02
 -9.36351269E-02
  6.11544913E-03
  0.15762821    
 -0.11000136    
 -0.22751281    
 -4.47838083E-02
  0.75242406    
 -0.43466347    
 -0.14953159    
  0.26484317    
 -8.79110247E-02
 -3.85715105E-02
  0.10648429    
 -0.15836827    
 -0.23954964    
  0.44236943    
 -9.70863551E-03
  0.35716262    
 -0.59876823    
  8.90789181E-02
  0.11271979    
 -0.22695729    
  0.32365102    
 -0.32365087    
  0.20124881    
 -0.17609099    
  9.47456509E-02
  4.42068949E-02
 -0.21640888    
  0.17220372    
  9.17075053E-02
  0.11203869    
 -0.33004048    
  0.58493316    
 -0.35158581    
  0.17211726    
 -0.15201578    
 -0.34747848    
  3.46063115E-02
  0.19135179    
 -1.13002136E-02
 -0.14660333    
  0.21256082    
  0.11066563    
 -0.39128104    
   1.3338884    
  -1.3552419    
  0.59495527    
 -0.10889432    
 -0.29657191    
   1.0435524    
 -0.50455582    
 -0.50966811    
 -7.18872175E-02
 -0.25308990    
  0.14149933    
  0.11159112    
  0.16561891    
  0.15113947    
 -0.18867600    
 -2.77017988E-02
 -0.13192667    
  0.11493005    
  0.34460267    
  0.12540083    
 -3.63678224E-02
  0.39553913    
 -0.96352327    
  0.27286741    
 -0.36166343    
  0.41021639    
 -0.19856577    
 -0.14265558    
 -6.18755855E-02
  0.31393036    
 -0.23225208    
  8.15507993E-02
  0.51922411    
 -0.48954853    
  0.21962902    
 -0.24329913    
 -4.90901545E-02
  0.15684265    
 -0.18232137    
  2.54785474E-02
 -0.19370705    
  0.49077782    
  0.32099921    
 -0.35425681    
 -0.22073005    
 -0.16322808    
  8.81918296E-02
  0.19948868    
  0.70897895    
 -0.56092513    
 -0.21401174    
 -0.28768227    
  0.64265138    
  3.52291130E-02
 -0.52372992    
  0.21532159    
 -0.26866642    
  0.80329072    
 -0.12393664    
 -0.39510322    
  4.04101238E-02
 -6.65201098E-02
 -0.30010551    
  0.44742876    
 -0.35212001    
  5.67980260E-02
  0.74397993    
 -0.14399850    
 -0.40546438    
 -7.33310357E-02
  0.42341921    
 -0.47356868    
  0.16308984    
 -8.61285850E-02
 -0.44595665    
  7.94065818E-02
  0.18739685    
  0.19489956    
  0.14066812    
 -2.28835344E-02
 -0.27541280    
  0.31178012    
 -0.15937185    
 -0.30351368    
  6.85194358E-02
  3.25770490E-02
  5.00096232E-02
  0.33821312    
 -0.21772265    
 -8.45576823E-02
  0.31093851    
  0.46134529    
 -0.82667857    
 -1.25007480E-02
  0.69628662    
 -0.53944433    
  0.15415019    
 -0.22660495    
 -8.43879804E-02
 -0.11307770    
  0.17407164    
  4.05845642E-02
 -0.13353227    
  0.37021926    
 -0.25387940    
  0.33564642    
 -0.16106191    
  0.66608489    
 -0.73127115    
  0.27464393    
 -0.27983969    
  0.24376318    
 -0.55249846    
 -0.27593055    
  0.81610924    
 -0.49172559    
 -0.14518179    
  0.32411981    
 -3.44864950E-02
  0.47146484    
 -0.49513504    
  2.95002367E-02
  0.46563390    
 -0.70047259    
  0.31845352    
 -0.34830689    
  0.64662725    
 -6.98432624E-02
 -0.11247792    
  0.77318960    
 -0.79728723    
 -0.26041588    
  0.19489956    
 -2.10540574E-02
 -6.59586713E-02
  0.14763571    
 -0.18822128    
  0.27727318    
  2.21740212E-02
 -0.11122593    
 -4.51205336E-02
 -0.26236352    
  0.20430064    
 -0.31709650    
  0.41042843    
  0.63715327    
 -0.74692404    
  0.17678209    
 -0.26328969    
  5.27982190E-02
 -0.12783423    
  0.93685728    
 -0.86182088    
 -3.05834319E-02
  0.27045441    
 -0.43187645    
  0.33751372    
 -4.25594151E-02
  0.13217184    
  0.15006074    
 -0.36726952    
  0.19311142    
  0.53492272    
 -0.67054689    
 -4.57225293E-02
 -4.79128696E-02
  0.25335741    
 -0.39834777    
  2.10531596E-02
  0.29287696    
 -0.40287778    
  0.88958079    
 -0.58460695    
  0.11332903    
 -4.70062941E-02
  0.36731315    
 -0.64259547    
 -0.16833559    
  0.37156275    
  9.84393805E-02
 -3.17485631E-02
  1.76925980E-07
 -0.38155919    
  2.33481601E-02
  0.33096206    
 -6.85983226E-02
  0.36726952    
 -6.34460449E-02
 -5.84428422E-02
 -0.15492177    
  0.16871533    
 -0.39185962    
  0.74258029    
 -0.67719883    
  0.31268406    
 -0.50008130    
 -0.12160698    
  0.22314270    
  0.11701691    
  0.30441332    
 -5.10550737E-02
 -0.14861098    
  0.41827434    
 -0.33356726    
 -0.29277036    
  0.10331812    
 -0.13792370    
 -3.58454250E-02
  0.47364691    
 -0.28768131    
  0.17725830    
 -0.14740559    
  0.92098588    
  -1.2284695    
  0.21511154    
  0.18232173    
  0.10212916    
  0.11454166    
 -0.21130934    
 -5.36178565E-03
 -0.28410512    
  0.20002086    
  0.14154026    
 -0.26592442    
  0.27602530    
 -0.37332314    
  0.46451452    
 -9.62272510E-02
  0.20890124    
 -0.43457413    
  0.34008312    
  8.96918494E-03
 -0.51380682    
  0.53588235    
 -0.37747550    
  0.33738202    
 -0.42381451    
  0.20633675    
 -0.15887041    
  0.36721563    
 -0.34106979    
 -0.17588979    
  5.24471886E-02
  0.45991591    
 -0.12240268    
 -4.80087101E-02
 -0.14058250    
  0.27820343    
 -0.37729445    
  0.18924119    
  0.15906446    
 -0.27469474    
 -0.16822797    
  5.92764318E-02
  0.67132837    
 -0.59516603    
  0.11332773    
  9.09719914E-02
   1.0541604    
  -1.2128497    
  0.19077747    
 -0.27721098    
  6.91963453E-03
  0.56844342    
  0.17840742    
 -0.60559207    
  0.20988201    
 -0.15739284    
  0.10763098    
  0.14683564    
 -0.17267580    
  0.16382679    
 -0.22314279    
 -0.30260774    
  0.52575105    
 -0.35350624    
  0.60036564    
 -0.43721366    
  0.13084048    
 -0.15808976    
 -0.12332397    
  0.20802999    
 -4.14561927E-02
  0.50445610    
 -0.36630633    
 -0.13814975    
 -0.13580079    
  0.73759919    
  0.20382814    
 -0.37404880    
 -0.55533016    
 -0.31397319    
  0.36076498    
  0.24238595    
 -0.27137360    
  0.23484008    
 -0.23483986    
  5.15877455E-02
  0.15494771    
 -0.10058672    
  0.42813355    
 -0.55188787    
  0.12375378    
 -0.29298729    
 -8.12245980E-02
  0.59629714    
 -0.43995115    
  0.20722787    
  9.19015482E-02
  0.12372699    
 -0.53408188    
  0.65186566    
 -0.36051354    
  9.92986858E-02
 -2.01011486E-02
  6.86550438E-02
 -8.91678780E-02
  1.54247666E-02
  0.10178216    
 -0.20374729    
  2.77178145E-07
 -0.11990329    
 -1.92940906E-02
  0.41408542    
 -0.35117280    
 -7.59857520E-02
  8.20657387E-02
 -6.89937621E-02
  0.34294418    
 -0.40316442    
  0.44821656    
 -2.22718213E-02
 -0.29068863    
  0.11375899    
 -0.18232137    
 -0.23940450    
  0.10125303    
  0.43705878    
 -0.20067102    
  2.88197640E-02
  8.17902237E-02
  0.22836575    
 -0.56798333    
  0.55961579    
 -0.43531895    
  0.20479493    
  9.57913846E-02
 -0.50922358    
   1.0064971    
 -0.17185000    
 -0.42651916    
 -9.47787091E-02
  0.73045415    
 -0.73631960    
  5.71591109E-02
 -0.32542154    
  0.69698608    
 -0.39403710    
  0.23219420    
 -0.29673111    
  0.11980133    
 -3.27890553E-02
  0.11034848    
 -6.68636188E-02
  0.74244338    
 -0.92263931    
 -0.25222522    
  0.34347296    
  0.12036279    
  0.10278042    
  0.13875061    
 -0.42179269    
  0.29689908    
  0.28193131    
 -0.45149076    
 -6.16433956E-02
 -7.18872175E-02
  0.11709215    
 -0.22176413    
  0.21622384    
 -0.16907619    
  0.70621890    
 -0.58843654    
 -0.14445141    
  0.49995598    
  0.15180588    
 -0.45601669    
 -0.12405322    
  0.18859047    
 -0.16989973    
 -5.71582392E-02
  0.24256153    
 -0.24256141    
  6.51379442E-03
  0.10471062    
  0.15665409    
 -0.19237113    
  3.57177705E-02
  0.19105503    
 -4.95150015E-02
 -0.18945310    
  0.29532099    
 -0.19611414    
  0.22314335    
  0.12123378    
 -0.48747748    
  0.13192834    
  5.46578094E-02
 -0.31646031    
  0.22168233    
  0.40351364    
 -0.21245886    
 -2.94134542E-02
  0.16896574    
 -0.27377415    
  5.50980400E-03
  0.21652815    
  0.28657514    
 -0.41380516    
  0.16628103    
 -0.20209089    
  8.48381221E-02
 -0.49030381    
  0.39499307    
 -0.12903097    
  0.13428043    
  5.59948385E-02
 -3.01526915E-02
 -0.28768125    
  0.24067582    
 -8.36145803E-02
  0.74138308    
 -0.89844453    
  0.28256693    
  0.11607163    
  0.92628616    
  -1.4027025    
  5.71581945E-02
  6.71384484E-02
 -3.30056697E-02
  0.17783803    
 -1.69974640E-02
 -0.42858687    
  0.24053445    
  0.35598481    
 -0.48853135    
  0.22471650    
 -9.90911126E-02
  0.20633675    
 -2.86557283E-02
 -0.19873473    
 -2.15055104E-02
  0.15415068    
 -1.25007480E-02
  0.20409530    
 -0.31717309    
 -1.41855720E-02
  0.42899615    
 -9.34547931E-03
 -0.60770190    
  0.47751817    
  0.24116208    
 -0.14439486    
  0.27424300    
  0.31408343    
 -0.41903380    
 -0.31538391    
 -1.13002136E-02
  0.16223456    
  7.89277628E-02
 -0.31789541    
  0.26754236    
 -0.14093554    
 -0.25054279    
 -9.46161598E-02
  0.66213685    
 -5.66951521E-02
 -0.21278162    
 -0.23741999    
  0.21130963    
 -0.14799638    
  0.15852405    
  0.82077110    
  -1.2132320    
 -0.19637294    
  0.63986623    
 -0.36166343    
  0.33135706    
  0.19506066    
 -0.15485373    
 -0.12024838    
  0.10034825    
 -0.35166329    
  0.37156397    
  9.80418082E-03
 -6.03197552E-02
 -6.97326288E-02
  6.45377785E-02
 -7.01091588E-02
 -0.21065287    
  0.27554047    
 -0.16467777    
 -0.13883664    
  0.44031128
[truncated: 2,372,096 more chars]
