# Supplementary material for: Heavy-Tailed Fluctuations in the Spiking Output Intensity of Semiconductor Lasers with Optical Feedback
Source: PLoS One. 2016 Feb 22;11(2):e0150027. doi: 10.1371/journal.pone.0150027 (PMC4767187; doi:10.1371/journal.pone.0150027)
Supplement: S2 Dataset — (ZIP) [file pone.0150027.s004.zip › S2 Dataset/1.000.txt]

  3.98917459E-02
 -0.30458406    
  0.31569463    
 -6.85983226E-02
 -0.31771469    
  0.25040972    
 -3.21569368E-02
  0.20600338    
 -0.33116788    
  0.50189716    
 -0.49451622    
  6.76714876E-07
  0.37054893    
 -0.14740559    
  7.91374892E-02
 -0.15234163    
 -0.22631359    
  0.31701043    
  8.84559527E-02
  0.31508118    
 -0.35833150    
  8.47067311E-02
 -0.18333814    
  4.17968370E-02
 -9.82382670E-02
  0.20359820    
 -0.15942839    
 -5.06446436E-02
  0.48050025    
 -0.29709628    
  6.79119527E-02
 -0.42073169    
  0.19505964    
 -1.27382213E-02
  0.29247752    
  6.48376271E-02
 -0.34457764    
  0.43866348    
 -0.46430647    
  0.30058578    
 -0.20763935    
 -0.22462463    
  0.12516341    
 -0.21015720    
  6.25201836E-02
  0.22918683    
 -0.17034630    
  0.18825634    
  0.89837933    
  -1.0176425    
  0.14265704    
  7.24552050E-02
  2.65275817E-02
  6.09329641E-02
 -0.14272268    
 -1.71916299E-02
  0.16971853    
 -0.43266091    
 -2.28138287E-02
  0.18232237    
  0.95403087    
 -0.51494902    
 -0.25782934    
 -0.15593551    
  0.40129018    
 -0.29467922    
 -8.19178894E-02
  0.33385578    
  0.33146882    
 -0.95300710    
  0.25040972    
 -9.27820131E-02
 -9.46161598E-02
  0.92692071    
 -0.15667187    
 -0.48639241    
 -2.32570954E-02
 -0.18703873    
  0.28768143    
 -0.25283498    
  3.36726792E-02
  0.39436674    
 -8.96787085E-03
 -0.22089303    
 -0.17114748    
  0.10735773    
  0.75130296    
 -0.78789252    
  0.12808229    
 -4.47000898E-02
  5.01500107E-02
 -0.33213404    
  0.29898244    
  2.77031586E-02
 -3.33361067E-02
  0.44786766    
 -0.50602442    
 -9.41131189E-02
  1.58779358E-07
 -0.15634520    
  0.11607252    
  0.29450834    
 -0.21552055    
 -3.87144014E-02
  6.98701516E-02
  0.12660648    
 -0.13895145    
  0.33024216    
 -0.13864660    
 -0.17313392    
  0.23767200    
 -0.24378742    
  0.11025669    
 -0.25524691    
  0.10748657    
 -8.64327624E-02
  0.29287696    
  0.44109252    
 -0.77652812    
  0.17261191    
  0.14188114    
 -2.13903897E-02
 -0.13276020    
  6.56959936E-02
 -0.21881792    
  0.36883146    
 -0.15581091    
 -0.13685843    
  0.28768229    
 -0.13926291    
 -0.16184314    
 -4.13857922E-02
  0.32228789    
 -8.51570815E-02
 -0.44802400    
 -8.73302948E-03
  1.73918251E-02
  0.54971510    
 -3.03054638E-02
 -0.19159515    
 -0.31072044    
  0.30448845    
  0.13431287    
 -0.17904800    
  6.33127317E-02
 -0.17376851    
  0.29495504    
 -0.12734011    
  0.15415119    
  0.57833630    
 -0.66102844    
  0.61859721    
 -0.75377166    
  1.30712185E-02
 -0.17714019    
  0.41318706    
 -0.44468507    
  0.12751274    
  0.43324408    
 -0.21292169    
 -0.29334804    
  0.31015569    
 -3.39023881E-02
 -8.38821679E-02
  0.30010533    
  0.80058837    
  -1.2271075    
  0.18113884    
 -0.20991707    
 -2.96318326E-02
  0.83323568    
 -0.41531685    
 -0.39561212    
  0.14359160    
 -8.64327624E-02
  4.08227555E-02
 -5.48088588E-02
  2.09058281E-02
  7.95127153E-02
 -0.14359029    
  0.12429687    
  0.58706480    
  3.60386190E-03
 -0.72978181    
  7.88930878E-02
  0.28595650    
 -0.29287717    
  0.13613297    
 -5.60886413E-02
  0.15963067    
 -0.16606086    
  0.11562938    
  0.45041671    
 -0.57903373    
 -0.14763622    
 -0.16430300    
  0.94446182    
 -0.40027022    
 -5.86833581E-02
  0.50642031    
 -0.66057014    
 -3.92199606E-02
 -6.68836106E-03
  0.13185185    
  0.37359014    
 -0.17666979    
 -0.30883813    
  2.59763394E-02
  0.32078257    
 -0.42899650    
  0.26236445    
 -0.28402498    
  0.24480511    
 -8.33815560E-02
  0.49832535    
 -0.47986424    
 -0.13005337    
  0.18347909    
 -0.10343476    
  0.28286257    
  6.54447153E-02
 -0.23910820    
 -0.16862185    
  0.31783572    
 -5.59934527E-02
 -0.14632717    
 -1.21948281E-02
 -8.31141323E-02
  0.25205493    
  2.05135718E-02
 -0.55581659    
  0.57092983    
 -0.21691298    
 -0.22159193    
  0.22778325    
 -0.11086345    
  4.71469164E-02
  0.11191765    
 -0.11851914    
  0.47578192    
 -0.46918073    
 -5.40674515E-02
 -0.10227798    
  6.69392198E-02
  0.23031215    
 -0.11492910    
  0.63372409    
 -0.59598410    
 -0.14595486    
  0.52218920    
 -0.38242742    
 -0.19105528    
 -9.45587456E-02
  7.17447624E-02
  0.25642860    
 -0.16111846    
  8.05806816E-02
  0.21406955    
  4.08222377E-02
  0.10885453    
 -0.38329110    
 -6.80540428E-02
  1.39859673E-02
 -6.96777087E-03
  0.18464944    
 -0.27229735    
  4.47843969E-02
 -0.13248943    
  0.48550776    
 -9.12152082E-02
  0.30715454    
 -0.47830167    
  0.10135340    
  2.96754334E-02
  7.86931142E-02
 -0.15145221    
  3.09614502E-02
  0.77786940    
  -1.0025387    
  0.14868340    
 -0.14107879    
  7.54720066E-03
  0.19724652    
 -4.41711023E-02
  1.85258017E-07
 -0.28125173    
  0.68456310    
 -8.54448453E-02
 -0.34401286    
  0.82626486    
 -0.76837128    
  1.85768548E-02
 -4.38933261E-02
  6.21327311E-02
  0.18131728    
  1.00005176E-02
 -4.98731807E-03
 -5.12940846E-02
  4.62810658E-02
 -0.28935784    
  0.23249501    
 -0.33860272    
 -0.17045268    
  0.55072719    
  6.42188340E-02
 -0.26092988    
  5.43937832E-02
 -0.24544938    
  0.30260846    
 -0.13036273    
  0.38844299    
 -0.30354440    
  0.36995843    
 -0.27042964    
 -0.10536078    
 -0.35417202    
 -3.39014120E-02
  0.42819414    
  0.23431669    
 -0.35985389    
  0.28608769    
 -0.12739831    
 -0.17151049    
  0.18232173    
 -0.21511060    
  0.43178248    
 -0.40546599    
 -0.20863815    
  0.40279463    
 -0.27528214    
   1.1195186    
 -0.98159540    
  4.89422519E-07
  0.12118579    
 -9.69427004E-02
 -7.45685175E-02
  0.76471728    
 -0.45155537    
  0.46645916    
 -0.76679945    
 -0.15840657    
  8.57671723E-02
 -4.19651382E-02
 -5.88406846E-02
  9.39310193E-02
  0.36559975    
 -0.37948877    
 -7.01811910E-03
 -2.85727028E-02
  0.15415068    
  0.13353159    
 -5.58812954E-02
 -8.38821679E-02
 -3.17485407E-02
  3.17480043E-02
 -0.23889232    
  0.21357492    
  0.33004084    
  0.15349244    
 -0.59174794    
  0.24014194    
  0.47070587    
 -0.73250753    
  0.35301855    
 -0.46081552    
  3.98460552E-02
  0.76837087    
 -0.34228590    
  0.47445807    
 -0.52146423    
 -0.48617578    
 -2.64332239E-02
  0.49643707    
 -0.22450235    
 -6.31781593E-02
  0.23180075    
  2.83309631E-02
 -9.97901410E-02
  3.63666937E-02
  7.45325536E-02
  0.13904138    
 -0.28129163    
 -0.12177212    
  0.12812023    
  0.18967915    
 -0.19602695    
 -0.26875430    
  0.10285739    
  0.19105527    
 -5.09662479E-02
 -4.68309335E-02
  0.45881116    
  4.23794724E-02
 -0.40962389    
  8.96122381E-02
  0.84156716    
  -1.0159198    
  0.14536561    
  0.16251914    
 -0.16251922    
 -8.59416276E-02
  0.16507997    
 -6.16433956E-02
 -0.27048990    
  0.44991666    
 -0.32208276    
  0.12516284    
 -9.23732072E-02
  0.44137210    
 -0.24835566    
 -0.33860272    
  0.60341871    
 -0.31947386    
   1.0526274    
  -1.4222267    
  0.35260165    
  0.14842042    
 -0.15415151    
 -4.70665284E-02
 -9.47084948E-02
 -4.74667437E-02
  3.41336839E-02
  0.20006055    
 -0.33647135    
  0.62552726    
 -0.44963613    
  0.12136097    
 -7.10352883E-02
  0.11025669    
  1.09293144E-02
 -5.44909155E-03
 -0.14689201    
  8.48989561E-02
 -0.19166800    
  0.10676704    
 -0.14261341    
 -6.79504648E-02
  0.74639153    
 -0.46852317    
  2.33936310E-02
 -0.24063608    
  0.78778905    
 -0.67000544    
  0.35863325    
 -0.35863361    
  8.75551328E-02
 -0.39949489    
  0.23026085    
  0.19290337    
 -0.11122540    
  0.17904873    
 -0.43036216    
  0.10367823    
  0.40040189    
 -0.44692227    
  0.18759874    
  6.98701516E-02
 -3.75037082E-02
  0.14776103    
 -0.31365755    
  0.14008901    
  6.94276914E-02
  0.96624202    
  -1.1608340    
  7.14581907E-02
  0.25970757    
  9.62765887E-02
  0.18070962    
 -0.39543566    
 -0.25045848    
  0.15634619    
  0.18560617    
 -0.17904800    
 -4.68309335E-02
  0.21488987    
 -0.27124268    
  1.43878013E-02
  0.15822323    
 -0.14403996    
  2.09058281E-02
  0.21065247    
 -0.17010646    
  0.38088369    
 -7.51525164E-02
 -0.38853630    
  0.38853627    
 -9.80362669E-03
  4.33811471E-02
 -0.28141320    
 -3.17485407E-02
  0.15507144    
 -2.80137565E-02
 -8.90796036E-02
  1.84612423E-02
  0.17824855    
 -0.20294158    
 -1.25796851E-02
  0.16851330    
 -0.28946710    
  0.37156397    
 -0.25695950    
  0.97923535    
 -0.96657783    
 -0.21687371    
  0.27193284    
 -0.21130843    
  0.32378647    
 -0.19301669    
  0.19301623    
 -0.10064381    
  0.96227616    
  -1.2228771    
  0.46234116    
 -0.52535403    
  0.32947886    
  0.15665409    
 -0.34955764    
  0.10748657    
  0.49282998    
 -0.25075850    
  0.54812169    
 -0.50890034    
 -6.45386204E-02
 -0.22957428    
 -6.47335593E-03
  0.11633973    
 -0.19746515    
  0.17407164    
  0.11712456    
 -0.24981192    
  9.03833881E-02
 -7.69603327E-02
  7.69603178E-02
 -7.69603327E-02
 -3.39024104E-02
  9.21698809E-02
  0.42826408    
 -0.47328758    
  0.35601631    
 -0.51236200    
  0.32542312    
  4.34844680E-02
   1.1196655    
  -1.0185692    
 -0.64619029    
  0.56614679    
  0.36290571    
 -0.20875435    
 -0.41443396    
  0.72963512    
 -0.54506338    
 -0.36150277    
  0.15645139    
  0.17076027    
  1.15599893E-02
 -6.53045923E-02
 -0.52940130    
  0.58314580    
  1.72915719E-02
  0.32827577    
 -0.22520414    
 -0.23090640    
  2.56414842E-02
  7.32030943E-02
  0.14231651    
 -6.86279982E-02
 -0.22587913    
  0.27388799    
 -0.50390506    
  0.18088348    
  0.47269803    
 -0.32576737    
  7.18879849E-02
 -0.13601229    
  0.48397875    
 -0.36546004    
 -0.23052438    
  0.26520857    
 -1.14295306E-02
 -0.14841922    
  0.61338210    
 -0.62680537    
 -4.84525189E-02
   1.1080245    
 -0.76851624    
 -0.20067136    
  0.30603147    
  5.74105047E-02
  0.40689433    
 -0.99812067    
  0.69701582    
 -0.41516477    
 -7.90694132E-02
 -6.53829500E-02
 -4.13857922E-02
  0.28592047    
 -2.13903897E-02
 -0.14518276    
 -5.78944758E-02
  0.53179598    
 -0.38429007    
 -7.10352883E-02
  0.38271379    
 -0.18819577    
 -0.42845455    
 -0.15933223    
  0.24116114    
  7.11733894E-03
  0.28768143    
  0.29298717    
 -0.31994244    
 -0.31164688    
  0.54023969    
 -0.57054400    
  0.19505964    
  2.50005797E-02
 -3.77395228E-02
  5.60902506E-02
  0.72005445    
 -0.80872077    
  0.19220687    
  0.35119587    
 -0.21357407    
 -7.92502537E-02
 -0.30501261    
  6.75935447E-02
 -6.75924197E-02
  0.10605904    
  7.27590919E-02
  0.19105503    
 -0.28929353    
 -8.05795714E-02
  0.17881867    
 -5.86537085E-03
 -0.26060137    
  0.36655030    
 -0.11184831    
 -0.24709702    
  0.42050344    
 -0.24705847    
  0.26187390    
  4.31725420E-02
 -0.37768519    
 -0.10080493    
  0.12783414    
  7.69603178E-02
  0.32405019    
 -0.55961561    
  0.26596284    
 -0.31397319    
  0.32587767    
  0.16841888    
 -0.12783408    
 -9.53109115E-02
  0.24783635    
 -0.33257660    
  5.94242997E-02
 -0.11538230    
  0.15312175    
  0.57536435    
 -0.45895362    
 -0.24116114    
 -0.11865714    
  0.42367011    
 -0.37750903    
  0.19724652    
  0.11090016    
  6.41931966E-02
 -4.23335657E-02
 -0.21640888    
 -0.13641101    
  0.22006117    
  0.35482144    
 -0.46568480    
 -6.40782118E-02
  0.19329138    
  0.35788611    
 -0.29904577    
  0.16793260    
 -2.30692862E-07
 -0.44991708    
  0.17979223    
 -0.33520794    
  0.19986658    
  0.49328110    
 -0.47177523    
  0.44031128    
 -0.21858843    
  0.13282134    
 -0.11034735    
 -0.13036273    
  0.11355496    
  0.11211804    
 -0.10648266    
  0.28204811    
 -0.41397497    
  0.12629403    
 -0.33196232    
  7.84332305E-03
  0.13157676    
  0.27908361    
 -0.23880954    
  6.98701516E-02
  0.18945362    
 -0.16521069    
 -4.28206995E-02
 -7.79616907E-02
  6.73470786E-03
  5.23001514E-02
  0.13671176    
 -0.37267610    
  0.42146602    
 -0.26501411    
  0.29112351    
 -0.25057879    
  0.30083990    
  4.89014806E-03
 -0.18721184    
  0.71352643    
 -0.80589950    
  0.92015380    
 -0.81608534    
 -5.98988272E-02
  0.11090016    
 -0.10474639    
  0.15852405    
 -0.22839275    
  0.26438728    
 -0.45198551    
 -3.22613418E-02
   1.2314601    
  -1.2733082    
  0.24177304    
 -3.41332592E-02
  0.34830642    
  0.27286690    
 -0.56710637    
  0.53680152    
 -0.23280586    
  1.92314498E-02
 -1.43889524E-02
 -0.30228066    
 -0.24294643    
  0.44894961    
 -0.11844891    
  3.52985784E-02
  9.89826098E-02
 -0.11061016    
 -0.11122540    
  0.12285443    
 -0.41709253    
  0.27443758    
  0.14841914    
 -7.76508600E-02
  0.18128587    
  0.28638557    
 -0.60743463    
  0.30010515    
 -0.35894531    
  0.61025983    
 -0.28905454    
 -0.20005968    
  0.29935902    
  0.17315905    
 -0.38886791    
 -0.11086345    
 -0.27625358    
  0.48690584    
  0.10591932    
 -0.48112077    
  0.54440272    
  4.60919105E-02
 -0.12967789    
 -0.14903648    
 -3.63683291E-02
 -0.11778332    
  0.25054336    
 -5.41988341E-03
 -1.64392348E-02
 -0.47110993    
  0.23545770    
  5.44347465E-02
  0.33930731    
 -0.20909226    
 -0.24222037    
  0.30966124    
 -0.38662127    
  0.12751274    
  4.81198765E-02
  0.23780125    
 -4.32505123E-02
  0.18139978    
 -0.35601667    
  0.33270660    
 -0.49677384    
  0.55628783    
 -0.15860574    
 -2.10540574E-02
  0.12485058    
 -0.19650614    
  5.55706955E-02
 -9.63927805E-02
 -0.12001701    
 -6.94726184E-02
  0.48162633    
 -0.43936744    
  0.12313187    
 -8.00205498E-07
  1.81266405E-02
 -0.33050227    
  0.16833477    
  0.16216597    
  0.27107739    
 -0.26510867    
  0.38136771    
 -0.74315822    
  0.41961041    
  0.59895980    
 -0.48242593    
 -0.33547187    
  0.21330544    
 -0.19254275    
  5.98186143E-02
  0.24988002    
 -0.19955416    
 -0.10331677    
  0.19135179    
 -4.59853485E-02
  0.20653503    
 -0.42967874    
  0.88946313    
 -0.99809778    
  0.60762548    
 -6.93125650E-02
  0.45675868    
 -0.65742940    
 -0.21440914    
   1.3380477    
  -1.3600271    
 -8.49939883E-02
  0.32721248    
 -0.19166800    
 -9.60146412E-02
  0.31633762    
  0.31278828    
 -0.46505705    
 -6.10349961E-02
 -0.15882400    
  0.75666094    
 -0.49177802    
  0.14603180    
 -0.32458666    
  0.48493001    
 -0.67479825    
  0.56220984    
 -0.26547810    
  0.35937485    
  0.16487491    
 -0.62362164    
 -0.12715587    
  0.56203389    
 -0.21472572    
  8.05027410E-02
 -5.68337925E-02
  0.79323071    
 -0.93768209    
  9.65384021E-02
 -0.25746870    
  0.16093019    
  0.20679460    
 -4.49521877E-02
 -7.76508600E-02
 -0.19105528    
 -2.28138287E-02
  0.59629714    
 -0.14571211    
 -0.22436935    
  0.67769098    
 -0.80859560    
  1.38883293E-02
  0.38924134    
  0.33446795    
 -0.54138911    
 -0.10280879    
  5.57429120E-02
 -6.04157709E-03
 -0.15718575    
  2.79730204E-02
  0.16492951    
 -3.57172824E-02
  0.18232231    
 -0.24484174    
  6.85636476E-02
  0.17627998    
 -0.18840139    
 -0.10943302    
  0.13946618    
 -0.11261940    
 -0.11200570    
  0.28211150    
  0.23314901    
 -0.17878743    
  0.24719100    
 -0.40753332    
  6.02588803E-02
  7.86931142E-02
 -4.98725511E-02
 -0.32629654    
  0.21205933    
 -0.10041935    
  0.24266943    
 -0.17461638    
  0.49758068    
  0.41078404    
 -0.52507323    
 -0.47991738    
  0.61400956    
 -0.63598943    
  8.51586759E-02
  0.16285981    
 -0.34110758    
  0.12228929    
  0.47717267    
 -0.52884436    
  0.41551572    
 -0.45412993    
  8.30672458E-02
  6.31796867E-02
  0.30788508    
 -0.12783408    
  0.50968862    
 -0.68296051    
 -2.73992028E-02
  0.32850432    
 -0.11653304    
 -0.29898179    
  2.98536438E-02
  0.21130820    
 -0.24116226    
  0.41551572    
 -0.53614402    
  0.34981480    
  3.55061963E-02
 -0.31121299    
  0.31701043    
  0.22198752    
 -0.36464238    
 -9.06536654E-02
  0.26740530    
 -0.17010646    
  0.55866957    
 -0.65596741    
  0.10389974    
  0.11191765    
  0.20173995    
 -0.32690206    
  0.11926340    
  1.75952911E-02
  0.55628824    
 -0.29213595    
 -0.51380682    
  0.21414891    
  0.23987098    
 -0.58117419    
  0.17807509    
  0.26072678    
 -0.14689201    
 -0.12812138    
 -0.27103442    
  3.51167699E-07
  0.50704420    
  0.49939659    
 -0.73540723    
  0.10895138    
  8.05379823E-02
 -4.87908907E-02
 -0.46005321    
 -7.18249232E-02
  0.12014467    
  0.86201417    
 -0.23214778    
 -0.17531176    
 -0.28967929    
  0.44980124    
 -0.15415160    
  0.61903960    
 -0.57251990    
  0.49247673    
  9.90908295E-02
 -0.65610510    
 -8.20648223E-02
 -0.16406806    
  0.14413457    
  8.98043439E-02
  0.21945621    
 -0.12581976    
 -0.17674975    
  0.32208323    
 -0.40546441    
  0.14791937    
 -0.19237208    
  0.13447744    
 -6.85200617E-02
  0.34955773    
 -0.43850493    
  0.18361287    
  0.72489566    
 -0.20380044    
 -0.63726598    
  0.69314736    
 -0.59652025    
 -0.16406806    
  0.22778325    
 -0.27541232    
   1.2280699    
 -0.86977142    
 -0.35020325    
  0.24231260    
  0.33556843    
 -0.47090828    
  0.27124283    
  0.12451310    
 -0.14122567    
  0.71811378    
 -0.66878897    
 -0.14351295    
  0.31508183    
 -0.34008324    
 -0.14993954    
  0.36546013    
 -0.24116294    
  0.15043359    
  0.13562436    
 -0.31906304    
  0.59447545    
 -0.42793861    
 -0.20763849    
 -0.17535308    
 -0.12405225    
  0.46645963    
  0.55368137    
 -0.73482001    
  0.16322884    
  0.54400438    
 -0.59974527    
  0.13114040    
 -0.13113932    
  6.47621334E-07
 -3.89664844E-02
 -0.18896531    
  0.82767850    
 -0.34772351    
 -0.34542215    
  0.83016866    
 -0.76913291    
  0.98493308    
 -0.99153382    
 -1.33328335E-02
  0.77370614    
 -0.82182586    
 -5.05529903E-02
  0.30421194    
  2.16222368E-02
  0.23272301    
 -0.54385018    
  0.30576590    
 -0.15684301    
 -5.16248383E-02
 -0.13447808    
  0.21094877    
  0.13735820    
 -4.93242629E-02
 -0.13835825    
 -0.17588979    
  5.97199090E-02
  0.77652901    
 -0.62860942    
  0.78845716    
  0.11778333    
 -0.79962987    
 -2.84911469E-02
 -5.95409535E-02
  0.29074526    
 -0.30932197    
 -0.19997668    
  0.12874970    
  0.45563954    
 -0.46915212    
 -7.04508796E-02
  0.49166563    
 -0.51380682    
  0.33326855    
  5.33271814E-03
 -0.20600383    
 -0.26826456    
  0.78690189    
 -0.49282965    
 -0.31131297    
  0.37903094    
  0.13353066    
 -0.42121390    
  0.68117100    
 -0.19933322    
 -0.42777091    
  0.21559712    
  8.14407319E-02
 -0.25291207    
 -2.18183473E-02
  0.32909271    
 -0.27193397    
  0.23967339    
 -0.14689201    
 -0.10676860    
  4.13850285E-02
 -0.22652830    
  0.27917221    
 -5.94225973E-02
  8.47405419E-02
  0.58430886    
 -0.47769791    
  9.12159607E-02
  7.88592547E-02
 -0.11541681    
 -8.89479443E-02
  0.15581086    
  0.34918442    
 -0.66205579    
  7.21615776E-02
 -0.14261341    
  0.25050238    
 -0.25782844    
 -0.18526773    
  0.23545770    
  0.11232850    
  0.13976216    
  0.19671080    
 -0.59136534    
  7.00675622E-02
  0.29703709    
 -0.34319833    
 -0.11680000    
 -8.29970390E-02
  0.52609241    
  0.66139817    
 -0.55888301    
 -6.35128766E-02
 -0.30421203    
  7.14581907E-02
  0.47858727    
 -0.27917108    
 -0.12629290    
  0.15415086    
  0.54538649    
 -0.39753419    
 -0.27668503    
  0.15057302    
 -9.58479047E-02
  0.11184883    
 -0.41343254    
  0.74003106    
 -0.41505209    
 -0.20453188    
  4.16735075E-02
  0.21905412    
 -0.21905273    
  6.77957153E-03
 -4.13857922E-02
  0.55760133    
 -0.29307207    
 -7.86925852E-02
 -0.35417202    
  0.26236513    
 -7.31230825E-02
  0.41233742    
 -0.35212001    
  1.92938279E-02
 -0.15840657    
  3.66338715E-02
  0.26402265    
  3.79442684E-02
 -6.02919385E-02
 -5.21866903E-02
  5.21860532E-02
  9.17075053E-02
 -0.30501261    
  0.17881867    
  3.44864987E-02
 -0.30861446    
  0.53514373    
 -0.42594445    
  0.35598481    
  9.66270044E-02
 -4.94488217E-02
 -0.38946393    
  0.41224566    
 -0.51232827    
  7.24963844E-02
  0.40779397    
 -0.24667495    
 -0.14723106    
  0.12313187    
 -0.24005398    
  0.19643407    
 -6.58124164E-02
  0.23531426    
 -0.18232137    
  0.50565070    
 -0.56546915    
  0.78783453    
 -0.91941065    
  0.60329080    
 -0.24038514    
  0.53445739    
 -0.73875695    
  8.31153318E-02
  9.36360508E-02
 -0.33535531    
 -6.45387247E-02
  0.28768137    
 -6.27017580E-03
  0.35604614    
 -0.27745599    
 -9.12480056E-02
  0.18550174    
  0.27570587    
 -0.64991766    
  0.36890686    
 -8.31496045E-02
 -0.12285348    
  5.09664603E-02
  0.11155321    
  1.10500045E-02
  0.18506452    
 -0.44743022    
 -5.12933061E-02
  0.10008428    
  0.12155619    
  0.79609483    
 -0.20763901    
 -0.72371066    
  0.62168801    
 -0.56798381    
  5.71577139E-02
  0.29689908    
 -0.26053199    
 -0.29564950    
  0.25928190    
 -1.24232862E-02
  0.30472302    
 -5.20215221E-02
 -0.21588741    
 -0.21414857    
  0.37001744    
  0.45898923    
 -0.66425359    
 -0.25857449    
  0.25857306    
 -0.32639599    
  0.21962801    
  0.14403853    
  0.87648410    
 -0.99274391    
  0.69997346    
 -0.45247135    
  0.28634429    
 -0.38755420    
 -7.36522675E-02
 -0.21996434    
  0.24512246    
  0.24160577    
 -0.24160561    
  8.90789181E-02
  0.16223456    
 -0.21472572    
  0.30254102    
 -0.42332286    
 -0.11441054    
 -4.65204120E-02
  0.35110429    
  0.54271358    
 -0.82482570    
  0.18847594    
  0.69007540    
 -0.88598591    
  0.45401898    
 -0.13692217    
 -0.25910929    
  0.38650641    
 -0.37252122    
  0.95444274    
 -0.58671737    
 -9.66229290E-03
 -6.51858971E-02
 -4.23335657E-02
 -0.39204136    
  0.20863800    
 -0.20067115    
  0.15415147    
  0.21905412    
  4.27880846E-02
 -0.21532169    
  0.15043359    
  0.78387588    
 -0.96731490    
 -6.94726184E-02
  0.43150121    
 -0.11370178    
 -5.25012519E-03
 -0.13503531    
  0.25398725    
 -0.49844068    
  0.37948883    
 -7.49934998E-07
 -0.26341704    
  0.47597921    
  3.75827290E-02
 -0.33238220    
 -0.13434783    
 -6.06248789E-02
  0.54763961    
 -0.56869322    
  0.10109695    
  5.00096232E-02
 -0.17988476    
  0.22751309    
 -5.37438132E-02
 -0.21855305    
  0.32329926    
  3.79442684E-02
  9.14338306E-02
 -0.31059682    
  0.39436674    
 -0.46288633    
  0.28768143    
  2.62482837E-02
 -3.15818414E-02
 -0.33326936    
  0.39546528    
  0.50578815    
 -0.52097768    
  5.46038896E-02
 -0.37689233    
  0.56162584    
 -0.42985728    
  0.17509387    
 -0.20009609    
  0.21040440    
 -0.23604782    
 -8.81928951E-02
 -4.34857942E-02
  0.31508192    
 -0.15145221    
  0.64482826    
 -0.71652073    
 -4.84525189E-02
  0.77155191    
 -0.67688644    
  0.13272494    
 -0.23450823    
  6.89936355E-02
  9.53109190E-02
 -0.19328995    
  0.11122581    
 -0.18759902    
  0.40015939    
 -0.27359647    
 -0.11081412    
  0.51394486    
 -0.17858978    
 -0.12479167    
  0.11355496    
  5.63458493E-03
 -0.14483179    
  1.92938279E-02
 -0.18104871    
 -3.89157832E-02
  0.31701043    
 -0.33301088    
  0.43721309    
 -2.63870042E-02
  9.19015482E-02
 -0.17551598    
 -0.22024009    
  0.20854445    
 -7.95520097E-02
 -7.26388171E-02
  0.27908361    
 -0.17509456    
 -2.50022504E-02
 -0.11383533    
 -7.11837970E-03
  6.89936355E-02
  6.45377561E-02
  0.18751645    
 -3.15818414E-02
 -0.26826310    
  0.13702103    
  0.18333736    
  0.60011870    
 -0.31880188    
 -0.72823888    
  0.16766503    
  0.32877225    
 -3.94136831E-02
 -0.44127434    
 -6.45387247E-02
  0.41651514    
 -1.10490639E-02
  0.19153859    
 -0.24283178    
 -0.10471181    
  0.16154389    
 -0.29322296    
  0.18847594    
  7.67331272E-02
 -0.25782844    
  0.19329138    
 -0.11551209    
  5.29927202E-02
  0.11562938    
 -4.70665284E-02
 -0.22918610    
  6.59578443E-02
  0.21029457    
  6.66915625E-02
 -1.62599701E-02
 -0.42199463    
 -5.12926169E-02
  0.35139719    
  7.71896765E-02
  0.84156716    
  -1.0718795    
  0.45002156    
 -0.21970899    
  9.27086845E-02
 -0.33024099    
  6.31796867E-02
  0.21905412    
 -0.29683059    
 -0.36935928    
  6.18751720E-02
  0.46373343    
  7.27590919E-02
  0.17154285    
 -0.38595158    
  0.79305810    
 -0.24804105    
 -0.30748463    
 -5.88397048E-02
 -0.21559639    
  7.49012548E-03
  0.11279621    
  7.07690641E-02
 -7.74574131E-02
  5.86478077E-02
 -2.56433412E-02
  0.25635245    
 -1.01010296E-02
 -0.29959676    
  0.18687664    
 -5.24909310E-02
 -8.75556543E-02
 -6.75924197E-02
  0.78015894    
  0.17857493    
 -0.76828605    
  0.14001349    
 -0.35166329    
  0.15210827    
  0.20955516    
 -3.03054638E-02
 -0.14903648    
 -1.19752456E-02
  0.19628043    
 -0.29763162    
  0.21511149    
 -0.23531324    
  0.39863864    
 -0.67057282    
  0.39949417    
 -0.33886981    
  0.54388666    
 -0.26041588    
  0.15234089    
 -0.15868929    
 -0.14359029    
  0.26349518    
 -0.22032328    
  0.27528128    
 -0.13735794    
  0.18945362    
 -8.47072303E-02
  0.29456466    
 -0.37506834    
  0.84301114    
 -0.99815983    
  0.28942963    
 -0.27554050    
 -9.39320326E-02
  5.88396192E-02
  9.53093246E-02
 -6.51450548E-03
  0.23741932    
 -0.37750903    
 -0.16296199    
  0.53530246    
 -0.50051683    
 -0.16705379    
  0.48005328    
  0.84640431    
 -0.84640533    
  0.14518285    
 -0.47542301    
  5.90884723E-02
  0.88971090    
 -0.59386659    
  0.12049023    
 -1.08691789E-02
 -4.47000898E-02
  0.67585576    
 -0.59889412    
 -7.69609958E-02
 -0.26694670    
  3.66338715E-02
  5.59595153E-02
  0.39863864    
 -0.15796335    
 -0.51260972    
  4.36744727E-02
  0.54609436    
 -0.19627894    
 -0.23679070    
  5.92764318E-02
  0.18948917    
 -6.77175075E-02
   1.1663300    
  -1.4863772    
  0.46229807    
 -0.37018257    
  0.13453178    
  0.21330544    
 -2.28573885E-02
 -1.16283540E-02
 -7.27599040E-02
  0.29707092    
 -3.32574397E-02
 -0.28929353    
  6.43176492E-03
  8.51009133E-07
  0.18658532    
  0.16623624    
 -0.27277863    
 -0.30158424    
  0.16211967    
  8.47405419E-02
 -0.23889232    
   1.1451325    
 -0.52182835    
  0.49365744    
 -0.84729707    
  0.38711622    
 -0.10399022    
 -0.50626999    
  0.16705495    
   1.0022334    
 -5.56371175E-02
 -0.74942881    
 -0.10536078    
  0.90807027    
  -1.1152598    
  5.59595153E-02
   1.0426539    
 -0.95791310    
  8.38806555E-02
  0.17848317    
 -0.11718144    
 -0.18991771    
  0.10536023    
 -0.15219148    
  0.18117939    
  0.24686059    
 -0.36822081    
  0.89411086    
 -0.19453265    
 -0.93898261    
  6.35142326E-02
  0.36357391    
 -7.78162405E-02
 -5.34259938E-02
  0.28920475    
  0.65356106    
 -0.86648285    
 -0.11355563    
 -1.91698000E-02
  6.85636476E-02
 -0.17751412    
  0.13442974    
 -0.31531388    
  0.19516952    
 -5.84107973E-02
  0.82667822    
 -0.43891272    
 -0.38776556    
  2.96325367E-02
  0.81335998    
 -0.51840532    
 -6.16433956E-02
 -0.19044611    
  0.19620988    
  5.73078962E-03
  0.22884187    
  8.70116055E-02
 -0.36264583    
 -0.28171229    
  0.25746873    
  0.27222490    
 -0.17301841    
 -0.32542154    
  0.36357391    
 -3.26120742E-02
  0.21760316    
 -0.30411163    
  6.97965100E-02
  5.60270995E-03
 -0.31985047    
  0.23841177    
  0.34079149    
 -0.29924336    
  1.72915719E-02
 -0.11492910    
  0.14864053    
 -0.15507178    
  0.45783347    
 -0.22825871    
 -0.31015405    
  0.33547303    
  7.69617558E-02
 -0.22198606    
 -6.56959638E-02
 -9.71629694E-02
  5.94242997E-02
 -0.18232070    
  8.82919878E-02
 -0.19365373    
  0.11302319    
   1.8131579    
  -1.5466914    
  0.19587490    
 -6.45386204E-02
 -0.26905259    
  0.40322560    
 -0.77244365    
   1.3185140    
  -1.0405878    
  0.29135200    
  0.28493139    
 -0.64475030    
 -2.39064023E-02
  0.19035451    
  5.82683049E-02
 -0.23262268    
 -0.20155379    
  0.45902169    
  0.33997202    
  4.27420028E-02
 -0.29467922    
 -0.46328461    
   1.2137461    
 -0.62893981    
 -0.39803085    
 -1.49256308E-02
  0.26294324    
  8.84559527E-02
 -0.46262306    
  0.27712297    
  0.22695796    
 -7.37170875E-02
 -0.28223175    
 -5.20565957E-02
  0.41810784    
 -1.51898358E-02
 -0.41057935    
  0.10919844    
   1.0271531    
  -1.0839055    
 -0.18378185    
  0.33270517    
  8.43881965E-02
 -1.16283540E-02
 -0.31334904    
  0.72076207    
 -0.38429007    
  1.69983841E-02
 -0.20505060    
  0.37985337    
 -0.42211258    
  0.37379438    
 -0.16660441    
  0.61407822    
 -0.64375353    
 -2.43921783E-02
  0.16989826    
 -4.25594151E-02
 -0.21098879    
  0.13185185    
 -0.14536507    
  0.27225772    
 -0.26547810    
  0.30110535    
  2.95584239E-02
  0.15276302    
  4.08223085E-02
 -0.50418156    
  0.32025862    
 -0.47000280    
  0.26236427    
  4.62512970E-02
 -0.27087566    
  0.11200461    
  5.78932874E-02
  0.20802999    
 -9.58175361E-02
  6.48884326E-02
  4.60442007E-02
 -0.13926291    
 -0.14177592    
  6.41245916E-02
  7.76500851E-02
 -0.10919841    
  0.74315727    
 -0.52001411    
  0.31049719    
 -0.58628422    
  0.10873399    
 -3.70418578E-02
  0.12959236    
 -0.35430962    
  0.44911796    
 -0.23705836    
 -0.21205838    
  0.52178794    
 -0.22431274    
 -0.25886181    
  0.22918683    
  9.03324576E-07
  0.21102233    
 -0.38853630    
  0.16539173    
  0.35971943    
 -0.46237341    
  0.20679460    
 -8.60135853E-02
  0.32874322    
 -3.50908414E-02
 -0.20215940    
  0.59564930    
 -0.87066132    
  0.85548669    
 -0.59700263    
 -0.31015512    
  0.89485055    
 -0.44011387    
 -0.14458050    
  0.22757794    
 -0.38358325    
 -0.24116226    
  0.23464759    
 -0.12516384    
  0.15097174    
  0.57496613    
 -0.85208786    
  0.90445662    
 -0.72775328    
  0.26452956    
 -0.13276020    
 -0.22778393    
  0.22778325    
  0.54361558    
 -0.69673812    
  0.17147236    
  0.38711622    
 -0.18975607    
 -0.23440130    
  4.90888916E-02
 -0.20533825    
  0.56798428    
 -0.53187913    
  0.13264450    
  0.13353159    
 -0.25209025    
  0.19044778    
  5.07152416E-02
 -0.39182261    
  0.22476731    
  6.29129857E-02
 -0.17988476    
  0.22168233    
 -0.34587315    
  0.12419113    
  2.16605868E-02
  6.23045638E-02
  0.15510815    
 -0.18924220    
  0.27721000    
  0.23777315    
 -0.31431368    
 -5.69794793E-03
 -0.13434783    
 -0.14763622    
  0.33213407    
 -0.38662127    
  0.22793274    
 -0.25222522    
  0.36076498    
 -8.33815560E-02
  0.10037996    
  3.31524536E-02
  0.46523687    
 -0.71035957    
  0.18347909    
 -5.34259938E-02
 -8.00205498E-07
 -5.00095747E-02
  6.81370646E-02
 -0.33050227    
  0.36000231    
 -0.19873473    
  0.56466848    
 -0.28232035    
  3.67486589E-02
 -0.30501261    
  0.13702103    
 -0.15822491    
  0.28410441    
 -7.82526135E-02
  0.25066903    
 -0.42834961    
  0.23967339    
  0.49762398    
 -0.41884246    
 -0.20686261    
  0.20686342    
 -0.21309392    
  0.27668500    
 -4.85527962E-02
 -0.42810783    
  0.15524086    
 -4.68309335E-02
  0.29959714    
 -0.33444402    
  0.11383422    
  0.11918927    
  0.11653411    
 -4.08227406E-02
  2.57084090E-02
 -0.23977849    
  0.77368563    
 -0.78667301    
  0.40764162    
 -0.30818057    
 -0.18825722    
 -2.89868638E-02
  5.71581945E-02
 -2.10535415E-02
  0.36444649    
  3.39016244E-02
 -0.17095748    
  1.12364683E-02
 -5.74870557E-02
  0.16841888    
  0.12221742    
 -0.27304095    
 -0.18464896    
  0.28417870    
  0.53062838    
 -0.47434697    
 -4.06146832E-02
  2.05135718E-02
 -0.18945310    
  3.02128922E-02
  0.19415574    
 -0.28768188    
 -0.22641735    
  0.96429968    
 -0.78471398    
 -0.30147517    
  0.87855077    
 -0.78155768    
  4.11572531E-02
  0.72879428    
 -0.53179681    
 -2.68463995E-02
   1.0474385    
 -0.91987789    
 -0.25818133    
  0.27598575    
  2.89875716E-02
  3.37105729E-02
  4.32505123E-02
 -0.16657396    
  0.22314382    
 -0.27443671    
 -8.94068107E-02
  0.31254941    
 -9.95300189E-02
 -5.83121506E-03
  0.15164158    
 -1.51898358E-02
 -0.40291753    
  0.16822800    
  0.20884913    
  0.15937313    
 -0.22986174    
 -5.78204468E-02
  7.45325536E-02
 -0.15507178    
 -2.61457507E-02
 -5.44342883E-02
  0.15514848    
 -1.81281660E-02
  0.82438964    
 -0.47751880    
 -0.24273053    
  6.89928234E-02
  7.88592547E-02
 -0.17007379    
 -0.43685067    
  0.21089435    
  0.56962621    
 -0.43170223    
  0.20456745    
 -0.20456672    
  0.95362234    
 -0.78987753    
  0.64513803    
 -0.80888265    
 -0.17376851    
  0.34787634    
 -0.32621661    
  0.65677935    
 -0.51082629    
  3.03966906E-02
 -0.23519208    
  0.20479375    
 -0.30010486    
  0.12516384    
  0.12429687    
 -0.16175552    
  0.20620713    
  0.23671533    
 -0.30084068    
  0.36261702    
 -0.11720707    
 -0.29287717    
  0.17184998    
 -0.28963307    
  0.12470268    
 -0.27625358    
  0.41150835    
  0.16101165    
  4.02068309E-02
 -0.12024838    
 -8.70106071E-02
  9.80613679E-02
 -0.11025599    
 -8.98032039E-02
  8.36493298E-02
  0.29689908    
 -0.21970899    
  4.47007157E-02
 -0.14058250    
 -6.31004898E-03
  2.50005797E-02
 -6.19197777E-03
  7.76500851E-02
 -0.16862185    
  0.10943308    
  0.13657489    
  0.53810912    
 -0.69314718    
  0.13353159    
 -2.19781753E-02
  0.20972134    
 -0.35925210    
  5.64405397E-02
  0.15762821    
 -0.11583212    
  0.12102672    
 -0.23880954    
  0.30399528    
 -0.10751950    
  0.50322896    
 -0.78194362    
  4.19645980E-02
 -0.10080493    
  0.73759919    
 -0.55149728    
 -0.18610245    
  0.43040448    
 -0.65924603    
  0.55552632    
 -0.20553917    
  0.31417340    
 -0.27469474    
 -0.26430112    
  0.47837114    
 -0.20124891    
  0.27647275    
 -0.32877183    
  4.59105335E-02
  0.42241469    
 -0.37852001    
 -0.24956273    
 -0.19022720    
  0.57714802    
 -0.31845307    
  0.38065025    
 -0.24987955    
 -3.94781157E-02
  3.94789539E-02
 -0.35207731    
  0.59185594    
  0.70073229    
 -0.58577281    
 -0.34191620    
  6.77172467E-02
  2.93283891E-02
  0.44141939    
 -0.27170122    
 -5.51527478E-02
 -0.18645373    
 -0.22937392    
  2.28768087E-07
  0.29546380    
 -0.15028235    
 -0.19319166    
 -0.10354090    
  0.15155008    
  0.49507737    
 -0.32322684    
  0.15226953    
 -1.70952883E-02
 -0.13517459    
  1.95447598E-02
  0.17151088    
  0.37977526    
 -0.47074831    
 -0.16111846    
  0.20763871    
  0.34696892    
 -0.23424914    
 -5.20953834E-02
 -0.31112695    
  0.33751372    
 -0.50390506    
  0.12160691    
  0.32329926    
 -0.22176413    
  0.67224038    
 -0.58007061    
  0.50704521    
 -0.46396035    
  6.41622022E-02
  1.12364683E-02
  5.57179889E-03
 -0.25131533    
 -0.13762181    
  0.26488256    
 -0.12726265    
   1.1198150    
 -0.66782910    
 -0.16788074    
 -0.35054952    
  0.14208207    
  0.26083517    
  0.12456353    
 -0.13998711    
 -0.32104871    
  0.41494471    
 -0.60299599    
  0.17366417    
  0.20264502    
   1.0013275    
 -0.64228845    
 -0.54017800    
 -0.16126838    
  5.66957407E-02
  0.21205933    
  0.12553851    
  0.24756227    
 -0.28185162    
  9.95288193E-02
 -4.85275127E-02
 -6.85983226E-02
 -6.09951019E-02
  0.18337005    
 -0.36947170    
  0.22918683    
 -0.12155443    
  0.17435350    
  0.94668114    
 -0.66904956    
 -0.33647147    
  9.25510377E-02
 -0.24973731    
  5.51870726E-02
 -0.17563182    
  0.27763250    
  0.27854994    
 -0.31559142    
  0.15145248    
  0.12197766    
  8.26160237E-02
  0.13187818    
 -0.72851354    
  0.34783629    
 -7.62841329E-02
  0.35117164    
  0.21884215    
 -0.62002409    
  0.21283425    
 -0.16893955    
 -0.24171971    
  0.14518188    
 -0.17693152    
  0.14953153    
  0.51912475    
 -0.47165838    
  0.14750625    
  9.27086845E-02
 -5.89988530E-02
  0.10480828    
 -0.36166343    
  0.45198542    
 -0.43780109    
 -1.41855720E-02
  0.48770338    
 -0.44573864    
  0.30969846    
 -0.38064927    
  0.20533819    
  0.28917813    
 -0.53197467    
  0.27809510    
  5.61950542E-02
  0.25857407    
 -0.30327407    
  0.19180116    
 -0.42933190    
  0.36101410    
 -3.59927826E-02
  0.51604736    
 -0.77788758    
 -6.31781593E-02
  0.62570542    
 -0.33802363    
  0.30652544    
  8.80110711E-02
  3.59746478E-02
 -0.40900555    
 -5.46576306E-02
  0.35947978    
 -0.45366791    
  0.14884494    
  0.21459611    
 -0.38844430    
  0.21551991    
  0.61352950    
  -1.0713634    
 -3.27900238E-02
  0.11778239    
  0.35741553    
 -0.40287778    
  0.25818065    
  4.67922613E-02
  8.22373405E-02
  0.46340296    
 -0.48468018    
 -4.95966114E-02
  9.17075053E-02
 -0.29112521    
  1.36996517E-02
  0.20252503    
  0.10536076    
 -0.40047812    
 -7.75590912E-02
  0.22957532    
 -8.00429434E-02
  0.29804397    
 -4.75014821E-02
 -7.86925852E-02
  8.40832815E-02
  0.24231356    
 -0.24770346    
 -0.33755413    
  2.98536438E-02
  0.25782844    
  0.20479514    
  0.21197009    
 -0.45145047    
 -0.13858636    
 -1.40195638E-07
 -4.13857922E-02
  0.24266943    
 -1.11108320E-02
 -0.33535531    
   1.3565600    
  -1.2598302    
 -2.15055104E-02
  0.24889632    
 -8.85541067E-02
  0.12733959    
 -0.29495409    
  0.14261319    
 -9.46722537E-07
 -1.27382213E-02
  9.76380259E-02
  5.79788955E-03
 -4.13028859E-02
  5.84954694E-02
 -0.21465753    
  0.14403853    
 -5.64411543E-02
  3.79793122E-02
 -0.18356512    
  0.20202580    
  0.47986332    
 -0.68938076    
  0.43266103    
 -0.51898944    
  0.39447546    
 -0.20128493    
  0.54405105    
 -0.73724294    
  0.18641233    
  0.19695367    
 -2.83313226E-02
 -0.14841922    
  0.19885135    
 -0.21227401    
  5.26445881E-02
  5.60902506E-02
  0.10354118    
 -0.25365967    
  1.39859673E-02
  0.43286490    
 -0.34643090    
  6.47621334E-07
 -1.28205502E-02
 -0.10895138    
 -0.14698239    
   1.2970073    
  -1.0155958    
 -5.39888958E-07
 -0.16363007    
  0.17612967    
  0.70855618    
 -0.63666785    
 -0.16285822    
 -2.75870357E-02
  9.97495353E-02
 -5.19590303E-02
 -0.17435384    
  0.28171113    
 -0.31397319    
  0.59414244    
 -0.50032341    
 -6.95253387E-02
  6.95255250E-02
  0.89821756    
 -0.22390395    
 -0.50325042    
  0.31099266    
  0.34695002    
 -0.50649107    
 -0.11440960    
 -0.24613304    
  0.24005322    
 -1.84620284E-02
 -5.09662479E-02
  0.28276846    
 -0.30256993    
  0.42744422    
 -0.33213305    
  0.15674476    
  5.54294959E-02
 -0.24921638    
 -0.12726265    
  6.23045638E-02
  0.10199993    
  0.16705398    
 -0.21675308    
 -0.18871053    
  5.97199090E-02
 -5.20565957E-02
  0.31218895    
  5.96375018E-02
 -2.66673919E-02
  7.29492605E-02
 -0.17531176    
  7.49638006E-02
 -2.81708054E-02
  8.74882713E-02
 -7.04890788E-02
 -0.22595705    
 -0.18514314    
  4.95960936E-02
  0.14953153    
 -1.39868138E-02
  0.35244116    
 -5.59934527E-02
 -0.20884815    
  0.30368251    
  1.41850375E-02
 -0.47849047    
  0.54654390    
 -0.35417256    
 -0.17733455    
  0.41042843    
  0.60523570    
 -0.92306966    
  0.19135179    
  3.31524536E-02
 -0.30966166    
  1.47069376E-02
  4.98321280E-02
  4.74660508E-02
  0.44655180    
 -0.18062803    
  0.53984171    
 -0.61903906    
 -0.16058138    
 -8.05795714E-02
  2.75888145E-02
 -0.16211806    
 -5.76297827E-02
  0.65866113    
 -0.21440968    
 -0.23820284    
 -5.67520857E-02
  0.45991591    
 -0.31730321    
  0.17384624    
 -0.11247890    
 -4.25595827E-02
 -0.14693068    
  0.33852559    
 -8.56133252E-02
  0.28907821    
 -0.24535519    
 -0.38692117    
  0.28571159    
 -0.45706940    
  0.34445050    
  0.15320350    
  0.13778426    
 -0.51247728    
  0.56550199    
 -0.57380068    
  0.32449701    
  2.96754334E-02
 -4.17979099E-02
  0.33821312    
  0.35797811    
 -0.64276534    
 -0.15607950    
  1.34237790E-02
 -0.31928754    
  0.54509348    
 -0.15503757    
  0.39923477    
  0.32147911    
  0.10867847    
 -0.96203691    
  0.22739014    
 -0.30861446    
  0.41566932    
 -0.31339070    
  6.91963453E-03
  0.90658867    
 -0.75342369    
 -4.23030853E-02
 -8.36494043E-02
  5.23001514E-02
  0.39479226    
 -0.64701784    
  0.21325827    
  0.68650293    
 -0.67990184    
 -0.18759902    
 -0.13580176    
  0.88301635    
  0.17540500    
 -0.51715422    
 -0.10594888    
  7.36881942E-02
 -0.31164688    
 -6.15583435E-02
  0.27570680    
  4.13045362E-02
 -8.43879804E-02
  0.15684265    
  9.23730731E-02
 -0.15906554    
 -0.21029551    
 -0.10457245    
  0.64887458    
 -2.07907185E-02
 -6.50987551E-02
 -0.54735935    
  0.21536069    
  0.59814954    
 -0.38001814    
 -0.24987955    
  4.41705659E-02
  0.11641049    
 -0.18672732    
  0.77268076    
 -0.90715849    
   1.1971310    
  -1.1454595    
  0.34364110    
 -0.35086027    
  0.23753233    
 -7.10352883E-02
 -0.23393773    
  0.53835112    
 -0.28016961    
  0.17531131    
 -0.28935784    
  0.10199993    
  0.10899048    
 -7.32725039E-02
  0.30507347    
 -0.63455337    
  7.81646892E-02
  0.55638784    
 -0.42285672    
  0.18012635    
 -0.35197619    
  0.78632474    
 -0.36535525    
 -0.24911888    
  0.16350572    
 -0.29703668    
  0.56068891    
 -0.44040239    
  0.27763247    
 -6.79103509E-02
 -0.40007511    
  0.19699781    
  0.24021484    
 -0.19490126    
  7.32030943E-02
 -3.13392917E-07
  0.58778638    
 -0.86377269    
 -7.78194005E-03
  0.72769952    
 -0.28642476    
 -0.48928422    
  0.12323332    
  0.17261191    
 -0.16539273    
  8.94067809E-02
 -1.99335422E-02
  6.49573132E-02
  0.12405342    
 -0.34092638    
   1.3028281    
 -0.95085120    
  0.23841116    
 -0.36724463    
 -4.47356775E-02
 -4.68309335E-02
 -0.18781628    
  0.24763472    
  0.24484271    
 -0.17627828    
  0.10294814    
 -0.28046206    
  0.31254941    
 -0.19077757    
  7.36529157E-02
  0.86655331    
 -0.50751406    
 -0.43269125    
  0.20124881    
 -0.26706198    
  8.47405419E-02
  0.40129018    
 -0.28350598    
 -0.24419712    
  0.38395867    
 -0.56203485    
  0.15656973    
  0.25453064    
  0.10142028    
 -0.25276563    
  0.12861653    
  0.27029052    
 -0.37309918    
  5.57429120E-02
 -0.12838082    
  0.30969846    
 -0.18735857    
  5.31089753E-02
 -0.12210353    
  0.13353066    
  4.44519706E-02
  5.42088831E-03
  0.11236271    
 -0.36290574    
  0.13613297    
  0.11980133    
  1.76925980E-07
  1.06946807E-02
  0.54121047    
 -0.81480682    
  0.37469384    
 -0.45473638    
  7.54720066E-03
  0.54337305    
 -0.33997130    
  0.11573650    
 -0.37320465    
 -9.13490951E-02
   1.3048017    
 -0.82937682    
 -0.21640888    
  2.64918171E-02
  0.13434811    
 -0.17435256    
  0.66905010    
 -0.50618988    
 -8.43879804E-02
  0.83645767    
 -0.94953543    
  0.16216597    
 -0.49302173    
  0.39890784    
 -3.34471054E-02
 -2.06194911E-02
  0.89381766    
 -0.47455999    
  0.70223850    
 -0.98536360    
  0.53596193    
 -0.23473516    
 -0.53197467    
 -7.66196894E-03
  3.77396233E-02
  0.14458212    
  7.41070658E-02
 -8.70122463E-02
  7.50360936E-02
  9.03324576E-07
  0.69314760    
 -0.89986092    
  0.13815054    
  0.19832247    
 -0.35894531    
  0.22314435    
 -0.13613243    
  0.32850432    
  0.63392758    
 -0.24188539    
 -0.64050257    
  0.23334779    
 -3.09295338E-02
  0.32367596    
 -0.53899735    
 -3.97405177E-02
  0.10873399    
 -0.20067139    
  0.30421194    
 -1.65285505E-02
  0.11531140    
 -0.19627894    
 -8.15496966E-02
  0.16805859    
 -0.10474639    
  0.18436481    
 -0.22825782    
 -7.31230825E-02
  3.39022875E-02
 -0.36624455    
  0.37288842    
  0.62462759    
 -0.50024384    
  0.15164158    
  0.37312156    
 -0.74644506    
  0.26180342    
 -0.24730982    
  0.10247784    
 -0.15415092    
 -7.60477688E-03
  0.16175446    
  0.12210183    
 -0.13517459    
  0.64944285    
 -0.79052150    
 -0.26768130    
  0.99068177    
 -0.75377160    
  7.78221106E-03
  0.88639075    
 -0.84836388    
  9.25935730E-02
  0.49020663    
 -0.56065720    
   1.5813091    
  -1.5108563    
  0.71999443    
 -0.53427696    
 -3.44864950E-02
 -0.14445141    
  0.50404632    
 -0.24376355    
  0.18058416    
  0.30812383    
 -0.87866783    
  0.33647239    
 -0.52187520    
  0.33514810    
 -0.15746735    
  0.15746693    
 -0.14974450    
  0.35282218    
 -0.42456546    
  0.45123276    
 -0.14107779    
 -0.23074837    
   1.2860097    
  -1.1439279    
  0.19765617    
 -0.37865427    
 -3.22613418E-02
  0.28972960    
 -5.67984469E-02
  0.91368967    
 -5.89983724E-02
 -0.68763739    
 -9.80603993E-02
  0.77737695    
 -0.59505463    
 -0.36828533    
  0.24480511    
 -6.49203286E-02
  0.28003040    
 -0.45991567    
  0.17988469    
  0.68087691    
 -0.83910203    
  7.56369308E-02
  7.64708593E-02
  2.42428910E-02
  4.67922613E-02
 -0.23031226    
  0.17147236    
 -0.12921257    
  0.21065247    
 -1.69024896E-02
 -7.06183761E-02
 -0.19459233    
  7.38081103E-03
  0.24639960    
 -0.21741374    
  0.50077540    
 -0.25503150    
  0.20624204    
 -0.12577030    
 -0.27742472    
 -1.36996303E-02
  2.04783678E-02
  0.57494152    
 -0.54171592    
  0.54929179    
 -0.49832547    
 -1.25007480E-02
 -1.26577057E-02
 -0.18104871    
  0.24279580    
  0.26650167    
 -0.54030758    
  2.33481601E-02
  0.15634619    
  0.41853729    
 -0.30075446    
 -8.54170695E-02
 -0.11460430    
 -0.12136167    
  0.36710468    
  0.14049001    
 -0.25270307    
 -0.11934734    
  2.09058281E-02
  0.10467064    
 -9.09709781E-02
  0.40773097    
 -0.28016961    
  0.30695653    
 -0.46912354    
  0.10041938    
  0.16411082    
  7.29492605E-02
 -2.54475567E-02
 -0.13205996    
 -1.18354121E-02
 -9.11220752E-07
 -0.27977654    
  0.70099002    
 -0.47000432    
  0.22314382    
 -0.20456672    
  3.61485593E-02
 -9.29470062E-02
 -9.53111202E-02
 -5.12933061E-02
  0.94153303    
 -0.80800182    
  0.56336802    
 -0.68197453    
  0.23638853    
 -0.14445141    
  0.37342629    
 -2.83045247E-02
 -0.23034555    
 -1.21222045E-02
  0.81363696    
 -0.95767659    
  0.40546545    
 -3.82820442E-02
 -8.65686908E-02
 -0.36124486    
  0.26646599    
 -0.25886181    
 -0.12062854    
  0.47957364    
  0.36405522    
 -0.40730551    
  5.37771694E-02
 -4.27867472E-02
  8.38189721E-02
 -8.38181451E-02
 -0.19885010    
  7.69603178E-02
  0.49590039    
 -0.57286030    
  0.15984797    
 -0.18005060    
 -7.04508796E-02
  0.18596531    
  0.25534704    
 -0.17390597    
 -0.36710504    
  0.35586849    
 -6.41610250E-02
  0.40947336    
 -0.10092612    
 -0.16826077    
  2.58415658E-02
 -0.23468940    
 -5.29916808E-02
  0.22992410    
 -0.33755413    
  0.24116117    
  8.00428838E-02
  7.41083324E-02
 -0.38776556    
  0.23954961    
 -0.17407227    
  4.81198765E-02
  7.12267682E-02
  0.20802999    
 -9.02461708E-02
 -0.25848314    
  7.16762990E-03
  0.20002086    
  0.27887127    
 -0.32066935    
  0.18840137    
 -0.29783359    
  5.94242997E-02
  9.18072611E-02
 -0.17881802    
 -0.20067123    
  0.46893445    
  1.06389616E-02
  0.28370625    
 -0.40148982    
  0.18924241    
 -0.24430235    
  0.67409939    
 -0.90672171    
  0.21357492    
  0.24344911    
 -0.30969781    
  0.32466161    
  0.52361453    
 -0.67282802    
 -0.22458155    
 -8.24434236E-02
  0.24783538    
  9.30911675E-02
 -0.34876940    
  0.15302499    
  0.12675081    
  0.10178284    
 -0.11980039    
  5.31089753E-02
  0.62477034    
 -0.57433850    
  0.11352402    
 -1.47417523E-02
  0.44747412    
 -0.68683863    
  0.24921554    
 -0.10318404    
 -9.69427004E-02
 -6.00505713E-03
 -0.22918610    
 -6.25211596E-02
  0.19035451    
  0.73875785    
 -0.77266008    
  0.85514843    
 -0.67859012    
 -1.16283540E-02
 -2.96748038E-02
  0.25398725    
 -0.31611913    
 -0.27073202    
  0.27073336    
  3.77396494E-02
 -4.41711023E-02
  0.14396113    
 -0.25291207    
 -4.41247895E-02
  2.96325367E-02
 -3.71792093E-02
  4.44524884E-02
  0.14164992    
 -0.20909172    
  0.40804484    
 -0.16799250    
 -8.25870857E-02
 -7.56382868E-02
  0.15210827    
 -0.11701725    
 -0.12470329    
  0.39499307    
 -4.30171825E-02
  2.06364348E-07
 -0.14141253    
 -0.21840763    
  0.76528484    
 -0.66783035    
  0.18232067    
  0.68717676    
 -0.88388658    
 -2.19796151E-02
  0.91480857    
 -0.85723740    
  0.28417870    
  0.25830767    
 -0.13469303    
 -0.43616432    
  0.25291234    
 -5.60144940E-03
 -0.16450419    
  0.24021484    
 -2.63870042E-02
 -0.26129556    
  0.47692370    
 -0.62645668    
 -6.66912422E-02
  0.67575556    
 -0.36675152    
  0.30804348    
 -0.19448799    
  0.75874454    
 -0.55961508    
 -0.35139775    
  6.55762339E-03
  0.34020063    
 -0.21158355    
 -6.53045923E-02
  0.39931154    
 -0.59522212    
 -5.73145655E-07
  0.21414891    
  1.79109070E-02
 -0.30158424    
  0.26543692    
  0.34432936    
 -0.33821368    
 -0.15110669    
 -5.84107973E-02
  0.18482396    
  6.23058714E-03
  0.22686388    
 -0.43307054    
  0.19370636    
  0.15684265    
 -0.18879491    
 -0.20067115    
  0.49159387    
 -0.30399549    
 -0.15634520    
  0.26826370    
 -7.95520097E-02
  0.29561299    
  0.10772772    
 -0.23383871    
  0.27551192    
  0.44677675    
 -0.86043936    
  0.31957555    
 -0.60315120    
  0.42172575    
 -0.13815099    
 -0.17494084    
  0.47641632    
  0.16775648    
 -0.42692930    
  6.85977936E-02
 -0.20806365    
 -8.51584449E-02
  0.21868834    
 -6.13698550E-02
  0.33103275    
 -0.64003730    
  0.28336152    
  0.27625373    
 -0.43800884    
 -0.10451332    
 -0.11672471    
  0.51652294    
 -0.29528686    
  0.46713623    
 -0.23638803    
 -6.07986841E-03
  7.06168786E-02
 -0.11423753    
 -0.12177212    
  0.70743352    
 -0.50610894    
 -3.59328538E-02
 -5.64411543E-02
  0.17693156    
  7.29492605E-02
 -5.15572503E-02
 -0.26501411    
  0.28076088    
  5.57110012E-02
 -6.61826804E-02
  8.08517560E-02
  0.17338242    
  0.19918574    
 -0.79516947    
  0.40793166    
 -0.35737950    
  8.75981823E-02
  0.10986728    
 -5.95409535E-02
 -1.23457778E-02
 -0.26922035    
  0.40275156    
 -0.30228022    
  0.14993925    
  0.14689159    
 -9.14930701E-02
  0.15500568    
  0.44731227    
 -0.98411262    
  5.95919155E-02
  0.54654294    
 -0.14937669    
 -7.49637932E-02
  0.24329875    
 -5.30239418E-02
 -0.19627894    
  0.48272318    
 -0.30140626    
 -0.28935784    
  0.33359212    
 -0.42488256    
  0.25213119    
 -0.14750662    
 -4.66660396E-07
 -0.12693070    
 -8.63285363E-02
  0.73331308    
 -5.25371321E-02
 -0.14246348    
 -0.19484025    
  8.89468491E-02
  3.65575030E-02
 -0.33852586    
  0.20718937    
  0.60134000    
 -0.94721282    
  0.47720894    
 -0.37516031    
  0.31709614    
 -9.09726992E-02
  0.18430428    
  4.83194441E-02
 -0.21492302    
  0.21962902    
 -0.34401286    
 -0.22148941    
  0.31619820    
  0.15586944    
  4.53482494E-02
 -0.48489147    
  0.52354509    
 -0.14785127    
  0.78495425    
 -0.88301516    
 -0.34377214    
  0.59911865    
 -0.50147974    
  0.87675959    
 -0.53807575    
 -0.34646660    
  0.24783538    
 -0.36366734    
  0.40546480    
  0.65134972    
 -0.91021186    
  0.35894567    
 -0.12975831    
  0.45253271    
 -0.78539640    
  0.27712297    
 -0.12177212    
 -0.19827481    
  0.12361398    
  0.27598575    
 -0.14536507    
  0.20252503    
 -0.28768274    
  0.27087530    
 -0.17893763    
  0.24981104    
 -0.15327337    
 -0.13792370    
  4.13850285E-02
  0.63040912    
 -0.65088814    
  2.72132158E-02
  0.52548283    
  0.19741824    
 -0.73641431    
  3.34481187E-02
  1.95447598E-02
 -0.10178357    
 -0.15415089    
  0.33647135    
 -0.16111846    
  0.13702103    
 -0.14403996    
  0.16813597    
  0.14389329    
 -0.40804568    
 -7.78194005E-03
  0.14518188    
  0.24453531    
 -8.26925784E-02
  1.14280405E-02
  0.30178669    
 -4.29248735E-02
 -5.87070920E-02
 -0.11836381    
 -2.11650413E-02
  2.11656187E-02
 -0.11647525    
  7.91374892E-02
  6.31792173E-02
 -0.22186820    
 -6.38897019E-03
  0.16507997    
  2.03608650E-07
 -9.09726992E-02
  0.17435364    
  2.41322994E-07
 -0.35667586    
 -7.16870232E-03
 -0.20708676    
  0.79407340    
 -0.39156219    
 -0.28571129    
  0.16644891    
  0.10135340    
 -0.40245730    
  0.93237722    
 -0.44894949    
  4.34844680E-02
 -0.44895047    
  0.15414982    
  8.22382644E-02
  0.25932327    
 -1.02042835E-02
 -0.17924888    
  0.39518785    
 -0.25782934    
 -0.36357331    
  0.33647239    
 -2.22223122E-02
 -0.15790285    
  5.75238876E-02
  0.51701736    
 -0.56147021    
  0.69638830    
 -0.33517778    
  0.21496570    
 -0.42574188    
 -9.97901410E-02
 -5.71582392E-02
  0.22705670    
 -0.34483984    
 -0.15048151    
  0.39111844    
  2.84927245E-02
  8.26860116E-07
  0.33967769    
 -0.60880536    
  0.22900839    
  0.61407822    
 -0.42302370    
 -0.29576707    
  0.13353066    
  0.13282134    
 -0.38332328    
 -2.21416745E-02
  3.66338715E-02
 -0.11419315    
  0.68505019    
 -0.69314754    
  0.51082575    
  4.76285480E-02
 -0.26469177    
  0.58102971    
 -0.48847884    
 -0.14864020    
  0.30673113    
 -3.35761346E-02
 -8.65686908E-02
  1.05813229E-02
  9.53094587E-02
 -0.35190088    
  8.47405419E-02
 -0.33897471    
  0.45675912    
  0.51082587    
 -0.65392566    
  0.37509432    
 -5.89749329E-02
 -0.39616293    
  0.37252021    
 -0.44449502    
 -9.38192382E-02
  0.63839674    
 -4.87898849E-02
 -0.15718624    
 -0.23249499    
 -0.22482234    
  0.19760942    
  9.84393358E-02
 -1.89273413E-02
  0.76679963    
  -1.0108619    
  0.45567286    
 -0.27742472    
  0.29277125    
 -0.31339070    
 -0.11778282    
 -0.14249970    
  0.39641607    
  0.21217422    
 -7.63724372E-02
 -1.60002224E-02
 -0.19530851    
 -0.17840748    
  6.79514334E-02
  1.44927707E-02
  0.21881847    
 -0.37416765    
   1.0260119    
 -0.42063957    
 -0.38054809    
  6.68972265E-03
  0.35533977    
 -0.35533994    
  0.18786120    
 -4.52046879E-02
  0.53368360    
  0.15656929    
 -0.74367875    
  0.35971943    
 -0.17131773    
 -0.34662548    
  0.21164997    
 -2.93285493E-02
 -0.19670959    
 -0.12323312    
  0.65981054    
 -0.52935815    
 -1.86365142E-07
 -1.86365142E-07
  0.18351917    
 -9.41131189E-02
  0.32322708    
 -0.39128104    
 -7.30253682E-02
  0.38505536    
  0.47514543    
 -0.56121886    
  5.60270995E-03
 -2.25997400E-02
  0.15333375    
 -0.17062598    
 -0.11705634    
  1.94189157E-02
 -0.13720046    
  0.16874953    
  0.18645288    
 -0.20526400    
 -6.53829500E-02
  7.16913715E-02
  0.63153976    
 -0.46400222    
 -0.24600856    
 -0.24549972    
  0.25228000    
  0.29609284    
  0.24008493    
 -0.46448585    
 -0.18610245    
 -0.12921160    
  0.19516952    
  0.39834771    
  9.09720287E-02
 -0.35667491    
 -0.10467146    
  0.62538540    
 -0.43733278    
 -0.23753157    
  0.42460510    
 -0.31490639    
  0.18879418    
  3.69436108E-02
 -0.30686375    
  0.10676704    
 -0.14993954    
  0.20533819    
  0.51321816    
 -0.40546498    
 -0.28410512    
 -8.18299577E-02
  3.05366945E-02
  0.14660260    
  0.17798333    
 -0.13353136    
  6.02588803E-02
  0.26998302    
 -0.49899054    
  0.26912948    
 -0.32975304    
  0.22937416    
 -5.75237125E-02
  0.19647615    
 -4.98725511E-02
  0.12783362    
  4.40161265E-02
  0.85614413    
 -0.78683221    
 -0.34905195    
 -6.34860294E-03
 -0.13626416    
  0.47364691    
 -0.24613354    
 -4.50515074E-07
 -0.19166800    
  0.12557730    
  9.47456509E-02
 -0.21330424    
  0.28417870    
  5.12935780E-02
 -0.38566184    
  5.01906499E-02
  0.20194146    
 -0.10219183    
 -0.10676860    
  0.10676704    
  0.27012348    
 -0.11236214    
  0.20459446    
 -0.51967591    
  0.67445499    
 -0.63808835    
  0.44742876    
  0.46886101    
 -0.73397005    
 -0.13353057    
  0.80258071    
 -0.83016807    
  6.75935447E-02
 -3.32258157E-02
  0.43650994    
 -0.29792380    
 -0.16598542    
  0.17184998    
  0.27887127    
 -0.14242001    
 -0.32935491    
  0.27698693    
 -0.34294492    
  0.48783666    
 -0.51082557    
  0.59122568    
 -0.42060030    
  9.94608030E-02
  0.10654259    
 -0.11844891    
  0.20988201    
 -4.86599328E-03
 -0.13562378    
 -5.15876263E-02
  0.27137342    
 -0.45841202    
  0.23862633    
 -1.12357568E-02
 -0.30095264    
  0.14868340    
 -4.02735062E-02
  0.36350095    
 -0.13217154    
  8.83695707E-02
 -6.15573712E-02
 -9.42530185E-02
 -0.13021514    
  0.70630503    
 -0.74685222    
  0.18232071    
 -0.28385815    
  0.21239838    
  0.14884494    
 -0.28768224    
  0.21602616    
  0.13851938    
 -8.83689746E-02
 -7.32725039E-02
  2.31225137E-02
 -0.12136068    
  0.75566787    
 -0.76865453    
  3.84656973E-02
  0.57300323    
 -0.34358945    
 -4.08227406E-02
 -0.38229826    
  0.26060089    
  7.36881942E-02
  0.19768578    
 -0.35731491    
 -3.25766653E-02
  7.03158453E-02
 -0.30010486    
  0.59240514    
 -0.42407086    
  0.41014799    
 -0.17858978    
  0.21077771    
 -0.25066864    
  0.53608561    
 -0.69997275    
  0.23674999    
 -0.36054340    
  0.19643407    
 -0.19643338    
  0.48729518    
 -0.23511878    
 -0.19200616    
  0.20398213    
  9.63926762E-02
 -0.17693058    
  6.25211671E-02
  0.14107780    
 -0.23638800    
  0.89472651    
 -0.59709364    
 -0.10426082    
  2.17401665E-02
  0.18589991    
 -0.38776541    
  1.95447598E-02
 -0.10895138    
  6.94730803E-02
  0.10199993    
  3.57177705E-02
 -0.11122540    
  0.22183628    
 -0.36192432    
  7.24963844E-02
 -0.14256385    
  0.14256398    
  0.46210572    
  0.52047092    
 -0.87024748    
  0.20802999    
 -0.27925679    
  0.92030972    
 -0.77676177    
  6.74414933E-02
 -0.10294703    
  3.55061963E-02
  7.82523453E-02
 -8.40833783E-02
 -2.36704703E-02
  0.10775303    
 -0.10178357    
  0.14389329    
 -0.10307208    
 -6.49203286E-02
  3.59317400E-02
 -2.98522264E-02
 -0.11551209    
  0.26706210    
 -0.26028326    
 -0.16889776    
  0.15529327    
  8.52969810E-02
  0.14603180    
  0.29039595    
 -0.32918155    
 -0.32411930    
  0.21687339    
  0.29238838    
 -0.24930346    
  0.15070243    
 -0.48356625    
  0.69734049    
 -0.25610691    
 -0.18340412    
 -1.96733046E-02
  0.27098799    
 -0.25131527    
  0.19948868    
 -0.15503757    
  0.13353159    
 -2.19781753E-02
  1.10500045E-02
 -5.65126278E-02
 -5.83121506E-03
  0.20066997    
 -3.90289463E-02
  0.21012346    
 -0.16156991    
 -0.36142471    
 -0.27193365    
   1.2679529    
  -1.0519783    
  0.34364110    
  0.57981807    
 -0.97513139    
 -0.20067042    
  0.44183183    
  0.22314362    
 -0.31015578    
  4.44517583E-02
  0.37391663    
 -0.36157045    
 -6.98695034E-02
  6.37151375E-02
 -7.69603327E-02
  0.13685870    
  0.58907747    
 -0.48429805    
 -0.11647525    
 -0.11191781    
  5.12925796E-02
  0.12883306    
 -0.32880953    
 -0.13899818    
  0.36974779    
  2.98526734E-02
  4.03515548E-02
 -0.10097667    
  0.13976216    
 -0.13976267    
  0.30932164    
 -0.28462943    
 -0.17261204    
  0.55754346    
  0.23878786    
 -0.29423931    
 -0.32339939    
 -0.26175806    
 -7.35031888E-02
  0.69314694    
 -0.31633779    
  0.25066903    
 -0.40095055    
  0.13858591    
  5.71591109E-02
  0.56278491    
 -0.59095621    
 -4.67928909E-02
  0.19027446    
  0.13846932    
 -7.14582577E-02
 -0.22778440    
 -5.98988272E-02
  0.15415119    
 -0.23111100    
  0.58035159    
 -0.54756176    
 -1.95444170E-02
  0.21256082    
 -5.46576306E-02
 -0.27650940    
  0.21271834    
  0.33732724    
 -0.26793489    
 -9.36351269E-02
  5.37438504E-02
  3.42898630E-02
 -8.19178894E-02
 -0.15110669    
  0.94564325    
 -0.50533164    
 -8.57663974E-02
 -0.28602561    
  0.26592398    
  0.47253802    
 -0.85046816    
  0.13815054    
 -7.36120269E-02
  0.43735862    
 -0.23668848    
 -0.14660333    
  0.20186631    
 -5.52633442E-02
 -0.26520988    
  0.15097174    
  0.26676434    
  0.11506953    
 -0.11506914    
 -0.27958474    
  0.14396113    
  0.98848099    
  -1.3967433    
  2.48971060E-02
  0.48424673    
 -7.33310357E-02
  0.32632753    
 -0.55765653    
  0.19817768    
 -6.37904480E-02
  0.49877763    
 -0.71893179    
  0.52269495    
 -2.23714821E-02
 -0.38088334    
  0.35335875    
 -0.36000198    
  0.17114902    
 -0.29143441    
  7.24963844E-02
  0.13702103    
  0.14188114    
  0.11954550    
 -8.82927254E-02
  8.82930011E-02
 -0.33085406    
 -8.87964144E-02
  5.55697158E-02
  0.18457209    
  5.99640533E-02
 -0.30727333    
  0.10895138    
  0.17693156    
 -0.20971981    
  0.10135340    
  1.79109070E-02
 -0.12595177    
  0.37595052    
 -0.28003171    
  0.15762821    
  3.58097255E-02
  5.01280138E-03
 -0.30788398    
  0.29277125    
 -0.11841771    
 -0.20895949    
  0.16216597    
  6.93924353E-02
 -0.16350512    
  0.29912964    
 -0.41773590    
  0.33116660    
  0.20597585    
 -0.20067015    
 -3.22603695E-02
  4.27880846E-02
 -0.14028469    
  0.13503547    
  4.12437581E-02
  0.60061055    
 -0.47277772    
 -0.55628794    
  0.93320090    
 -0.56726676    
  0.21233290    
 -0.29058528    
 -0.40256163    
  0.22488093    
 -4.25588973E-02
  6.99584037E-02
  0.16184221    
 -9.01516229E-02
  0.19895309    
 -0.31909838    
  4.16735075E-02
  0.43451777    
 -0.62915963    
  0.49247727    
 -0.31845394    
  0.27193427    
 -0.30727333    
  0.13442974    
  0.34274238    
 -2.71506254E-02
 -0.15338667    
 -0.17486213    
  1.26578128E-02
  7.85898566E-02
 -0.23483893    
  1.45995235E-02
  0.16649695    
 -0.10331677    
  9.09718499E-02
 -0.18356512    
  0.74406755    
 -0.34860197    
 -0.14001246    
  0.22660521    
 -0.46724179    
  0.13720198    
 -8.70104879E-02
  6.10360801E-02
 -8.94068107E-02
  0.77263623    
 -0.80927104    
  0.56174600    
 -0.35971990    
 -0.21706471    
  0.16062337    
  1.85258017E-07
  0.38592070    
 -0.41870961    
 -0.23151135    
  0.15535021    
  3.53391692E-02
  0.17184998    
  4.57226895E-02
  4.33729440E-07
  0.23314901    
 -0.22203846    
 -0.11090141    
 -7.24159463E-07
 -0.10398937    
  9.15664360E-02
 -0.19237208    
 -4.65204120E-02
  3.89151871E-02
   1.0463809    
 -0.66930419    
 -0.51607430    
  0.42858759    
  0.21511087    
 -0.33647206    
  0.23977870    
 -0.34156224    
  0.38136774    
 -0.21706375    
  2.98526734E-02
  0.26687971    
 -0.46820366    
  0.48606092    
 -0.22757740    
 -0.29511759    
  0.18356457    
  0.66479874    
 -0.70925140    
 -4.65192348E-02
  0.13353051    
 -0.15415092    
  8.64331871E-02
 -7.26388171E-02
  0.14035641    
 -0.31177995    
  0.19845162    
 -0.17435384    
  0.31701043    
  0.17942694    
 -0.48853135    
  0.58953506    
 -0.45698905    
  0.39854538    
 -0.25131536    
  0.11247735    
 -0.35364026    
 -7.60477688E-03
  0.14208207    
 -0.14208268    
  0.30095276    
  8.13448802E-02
 -0.43721464    
  0.24862210    
  0.22941345    
 -9.98208523E-02
 -0.29322296    
 -7.43547315E-03
  0.18356457    
 -8.41922611E-02
  0.20128427    
 -5.53946663E-03
  0.16833569    
 -9.34349373E-02
 -1.03634950E-02
 -0.16989973    
  1.22692492E-02
 -5.00095747E-02
  0.18658532    
 -0.17384784    
  0.32190037    
 -0.15338667    
 -2.16219332E-02
 -0.21905273    
   1.0402526    
 -0.87739289    
 -0.24063608    
  0.12429687    
 -0.10969825    
  2.85727531E-02
  0.39603171    
 -0.17570810    
 -0.10097667    
 -0.11232830    
 -8.00428689E-02
 -0.16430300    
  0.13353157    
  0.58169198    
 -0.46390891    
 -0.11778282    
 -0.10709739    
  0.73986506    
 -0.51498389    
  0.28768134    
  0.14518282    
 -0.15040314    
 -0.14632717    
  0.90532190    
 -0.85797483    
 -0.34927103    
  0.85197115    
  0.25480506    
 -0.55420953    
 -0.23262322    
  2.35300492E-02
  5.65123819E-02
 -0.30616739    
  0.56174600    
 -0.54692996    
  0.63642091    
 -0.63642061    
  8.45572576E-02
  0.65527713    
 -0.51082593    
  0.10008403    
 -0.14188142    
  0.27077213    
 -0.49544090    
  0.40291771    
 -0.46593061    
  1.61300823E-02
  8.43418092E-02
  0.38065025    
 -0.30969781    
 -0.11607135    
  0.19505964    
 -0.24231434    
  0.23596494    
  0.18550174    
  9.09715146E-02
 -0.20875572    
 -0.16813751    
 -0.13554636    
  1.59999523E-02
  0.23889115    
  0.21813130    
 -0.48112077    
  0.26921999    
 -4.44526523E-02
  6.47263136E-03
  9.82381776E-02
 -4.17979099E-02
  0.17824855    
 -0.45783392    
  8.49925652E-02
  4.34850119E-02
  0.13883576    
 -0.21239926    
  0.26646599    
 -1.77004691E-02
  0.13353066    
  0.29546377    
  0.36054376    
  -1.0693156    
  0.28571159    
 -0.13268661    
  0.28599152    
  8.74347985E-02
 -0.15028137    
  0.66574842    
 -0.40546486    
 -0.29325268    
 -5.60144940E-03
 -0.14483179    
  0.12783341    
 -0.12783423    
  5.67980260E-02
 -0.12393712    
  0.21197106    
 -8.19178894E-02
  5.34259416E-02
 -3.52985524E-02
 -1.20475376E-02
 -0.19328995    
  0.34483978    
 -1.04720881E-02
 -0.19716719    
  0.15415086    
  0.39070436    
 -0.44721735    
 -5.98988272E-02
 -0.18975712    
  0.19591084    
  8.23998600E-02
 -0.15226908    
  1.58779358E-07
  0.29912964    
 -0.11352334    
  8.38189721E-02
  8.65920112E-02
 -6.17776103E-02
  3.37387957E-02
 -0.28295448    
  0.20921081    
  2.51906663E-02
 -2.51899548E-02
 -4.70062941E-02
 -0.32583451    
 -3.00776083E-02
  0.23074898    
  5.31089753E-02
  0.71587580    
 -0.76898444    
 -3.70418578E-02
 -0.19370705    
  8.06291997E-02
  3.46063115E-02
  0.31783572    
 -0.12088145    
 -2.83313226E-02
  0.78374404    
 -0.77231610    
  0.53662610    
 -0.52532595    
  4.93248627E-02
 -8.36145803E-02
 -0.20585296    
  0.58381087    
 -0.39555416    
  7.41081238E-02
  0.15258047    
 -3.35761346E-02
  0.15762916    
 -0.53187913    
  0.35454544    
 -7.75581226E-02
 -0.25593358    
  0.31845450    
  2.49393769E-02
  0.27404255    
 -0.42819417    
 -0.20322879    
 -1.41855720E-02
  0.12095172    
  7.32030943E-02
 -3.13392917E-07
 -0.26060137    
 -0.12160698    
  0.25035676    
  0.21098965    
  0.11294004    
  8.37704018E-02
 -0.40769911    
  0.22180051    
 -0.42995626    
  0.52721959    
 -0.12451348    
  6.93602040E-02
 -0.22443286    
 -4.62129638E-02
  9.03833881E-02
 -7.24159463E-07
  1.83498766E-02
  9.80613679E-02
  3.77409123E-02
  0.16542487    
 -0.30122551    
  7.59102761E-07
 -0.14309998    
  0.21330544    
 -0.47566959    
  0.28312662    
  0.25814092    
  0.22631316    
 -0.31476775    
  0.24487188    
  0.18533409    
 -0.45359758    
 -4.84943390E-02
  0.18645288    
 -0.37001887    
  0.42027989    
 -0.18822128    
 -0.42036819    
  0.21045148    
  0.14261319    
  0.15234089    
 -0.10898951    
  0.85505944    
  -1.0858082    
  0.35591111    
  9.19015482E-02
 -0.14685997    
  2.77178145E-07
 -0.33196232    
  0.19276460    
  5.06430119E-02
  0.20067142    
 -0.39042774    
  0.27831021    
 -0.35586902    
  0.30368152    
 -6.77175075E-02
 -0.27712184    
  0.50914431    
  8.23715553E-02
 -0.38703102    
  0.11014401    
 -1.23457778E-02
 -0.19860266    
 -0.16430300    
   1.7737408    
  -1.2295496    
 -0.30686375    
  0.49949393    
 -0.64313704    
  0.28156626    
  5.95421903E-02
  7.78167620E-02
 -6.06253035E-02
  0.24116255    
 -0.13864660    
 -0.33135805    
 -0.11332791    
  0.12044601    
  0.17520317    
  0.16430382    
 -2.04097442E-02
 -0.38505641    
 -5.44874072E-02
  0.18896560    
  0.34869528    
 -0.15104003    
  0.10807439    
 -0.27315316    
  1.90476347E-02
  6.26891525E-03
 -7.12268427E-02
  0.25874394    
 -0.41065976    
  0.36832643    
 -0.27159610    
  0.15718636    
 -0.29376146    
   1.1842676    
  -1.2515193    
  0.11488033    
  0.49677470    
 -0.12014497    
 -0.35364026    
  0.10080510    
  7.89874718E-02
 -6.53829500E-02
  0.38268456    
  0.48939940    
 -0.92765540    
  0.13976200    
 -2.51579136E-02
 -0.17344411    
  0.35363942    
  0.46734077    
 -0.64118838    
  8.48989561E-02
 -5.83121506E-03
  6.23433255E-02
 -0.12883356    
 -0.28768229    
  0.31845453    
 -0.19328995    
 -9.23741236E-02
  0.22314374    
  0.10406894    
 -0.34347388    
  0.15882444    
  0.10605904    
 -0.19370705    
 -3.89157832E-02
  0.20714334    
  0.14953250    
  0.52735496    
  2.90814415E-02
 -0.41667444    
 -0.46518350    
  0.61726272    
 -0.39104632    
  5.95421903E-02
  0.57355577    
 -0.52284086    
  7.91971385E-02
  0.72560984    
 -0.59716660    
 -0.27584791    
 -4.20478135E-02
  0.27222490    
 -0.37554258    
  0.16862191    
 -7.14596063E-02
  0.14884494    
 -0.14884631    
  0.11090016    
  0.18599840    
 -0.16413839    
  1.07525252E-02
  0.10642982    
 -0.48550764    
  5.32438643E-02
 -4.54622842E-02
  0.20909123    
 -0.35937363    
  0.42036855    
  7.41081238E-02
 -0.11641100    
  5.98976538E-02
  0.17062524    
 -0.29423934    
  5.12925796E-02
  0.28611875    
 -0.16279566    
 -0.27124268    
  6.70726308E-07
  0.15415068    
  8.90789181E-02
 -0.14004587    
  5.09664603E-02
  3.05843502E-02
  8.09697583E-02
 -0.18232082    
 -6.89938143E-02
  2.12031081E-02
  0.13090608    
  3.02128922E-02
 -0.15415092    
  0.15414979    
  7.45325536E-02
 -0.16154532    
  4.44517583E-02
  0.16034319    
 -0.15415139    
  0.12189030    
 -4.47000898E-02
  7.16553703E-02
  0.28901130    
 -0.37795886    
 -0.24965522    
  0.26121464    
 -4.10621949E-02
  3.52985784E-02
 -0.32497713    
  0.30158499    
  0.18330765    
  0.50687736    
 -0.75117928    
  0.18859047    
 -7.43984231E-07
  0.39499399    
 -0.54050046    
  8.65086988E-02
 -5.10030277E-02
  0.12550500    
  5.11543266E-03
  4.48954850E-02
 -0.12451348    
  2.72497628E-02
  0.13084048    
 -0.39374077    
  0.23011300    
  0.12024952    
 -0.16571195    
 -4.15482260E-02
 -4.33513671E-02
  2.50005797E-02
 -0.15312268    
  3.53391692E-02
  0.31339049    
 -0.19560811    
   1.2058232    
  -1.4106176    
  0.12783414    
  8.92302915E-02
  9.30911675E-02
 -0.46556970    
  0.75740939    
 -0.51498389    
 -4.25588973E-02
  0.36101410    
 -2.55767517E-02
 -2.62488946E-02
 -0.10654324    
 -7.36522675E-02
  0.46920747    
 -0.38378963    
  3.44864987E-02
 -0.14571162    
  0.29257223    
 -0.50272930    
  0.63503951    
 -0.29626665    
  0.71024150    
 -0.92053717    
  0.39357361    
 -0.39357454    
  1.40856151E-02
 -0.21791175    
  0.88268924    
 -0.52167481    
 -0.12921257    
  0.30138123    
 -0.26083532    
  6.41245916E-02
  0.67749691    
 -0.92262030    
  0.65677983    
 -0.29456487    
 -0.14225058    
 -1.28205502E-02
  0.12705821    
 -0.39136001    
   1.0229945    
 -0.83927286    
  0.36016557    
 -9.80362669E-03
 -0.32959896    
  5.33450730E-02
  8.70104283E-02
 -0.21868987    
  0.10536131    
  7.10500160E-07
  0.73236823    
 -0.43473491    
 -0.55467737    
  0.27684793    
  0.25276586    
 -0.20179936    
  6.02588803E-02
 -7.27599040E-02
  0.85535187    
 -0.24408315    
 -0.48167607    
 -5.26262568E-07
 -5.26262568E-07
  0.12451310    
 -0.36718354    
  0.22032294    
 -5.66645572E-03
  0.33890465    
 -0.36772507    
  4.01208065E-02
 -0.14483179    
 -0.19276519    
 -4.83967587E-02
  0.46689972    
 -8.65401849E-02
  0.87828952    
  -1.0174876    
 -0.28336236    
  0.47751817    
 -0.41892457    
  0.25040972    
  0.21040440    
 -0.11394508    
 -0.33074078    
  0.18232231    
  5.82683049E-02
  0.17811912    
 -0.45953253    
 -0.19237156    
  0.21706422    
  0.96855891    
 -0.58778596    
 -3.96644883E-02
 -5.34259938E-02
  0.80549544    
 -0.69042593    
  3.73384617E-02
 -0.20884815    
  0.64355010    
 -0.52218932    
 -0.16083899    
  0.81613702    
 -0.99980217    
  8.03295802E-03
  0.41343382    
 -0.16657396    
 -0.14791942    
   1.2793224    
  -1.2721022    
  0.33852559    
 -8.00419599E-02
 -6.30581230E-02
  0.29063606    
 -0.21104832    
 -0.31164688    
 -3.80273834E-02
 -3.95316668E-02
  0.22957532    
  0.26826373    
 -0.19415694    
  0.17435364    
 -0.11653304    
 -0.34550202    
  0.47692445    
 -0.10919911    
  8.92984569E-02
 -0.36605042    
  0.28223297    
  0.14710099    
 -0.62919915    
  0.66624004    
 -0.17869160    
 -0.36290529    
  0.35197663    
 -0.24818018    
  0.24266943    
 -0.17461638    
  0.21786706    
 -0.18550058    
 -0.12177212    
  0.26953298    
 -0.27675226    
 -0.16508035    
  0.83624786    
 -0.77010745    
  0.48489264    
 -0.14272268    
  0.25446633    
 -0.31296128    
  6.00523688E-03
 -0.38179469    
  3.44854854E-02
  0.23326232    
  4.59105335E-02
  0.26826373    
 -0.22436935    
 -6.15452463E-03
 -6.37157038E-02
  0.27942482    
 -0.43576965    
  1.52672417E-02
  8.70111585E-02
  8.00435692E-02
  0.66057098    
  0.64220238    
  -1.2963829    
  9.12482068E-02
  0.22778466    
 -0.28768277    
  8.85536596E-02
 -7.02035055E-02
  0.21217422    
 -0.23052436    
  8.28869268E-02
  0.21401145    
 -0.34754333    
  0.72509867    
 -0.30246550    
 -0.39068189    
  0.11848205    
  0.21529241    
 -0.43983185    
  0.22454163    
  0.34204337    
 -0.48600385    
 -0.16822797    
  0.84511453    
 -0.49456492    
 -5.38999029E-03
 -4.42058183E-02
 -0.19254275    
  3.36726792E-02
 -3.36727984E-02
  0.33451307    
 -0.40546447    
  0.15624876    
 -0.27311379    
  0.32220253    
  4.10606787E-02
  0.16882055    
 -0.29092443    
  0.17253403    
 -0.25365967    
 -0.12751260    
  0.22793274    
 -0.32885867    
 -0.15267630    
 -4.21117917E-02
   1.0878016    
 -6.35726899E-02
 -0.41516477    
  0.44183323    
 -0.71596104    
  0.34195220    
 -7.95874000E-02
  0.12759590    
 -4.25594151E-02
  0.76900023    
 -0.52861530    
 -0.59550864    
  0.48729518    
 -0.24724188    
  0.16282383    
 -0.43437573    
   1.0577905    
  8.77058730E-02
 -0.50153893    
 -0.56699657    
  0.24801764    
 -0.14934465    
  0.17220372    
  2.77178145E-07
 -0.27087566    
  0.13167700    
  0.12210183    
 -0.23180087    
 -6.74412698E-02
  0.69701582    
 -0.46307737    
  0.19451763    
 -0.11778370    
  0.52660966    
 -0.69314653    
  0.13185185    
 -3.13392917E-07
 -2.98522264E-02
  5.31089753E-02
 -0.17544825    
  3.36726792E-02
 -0.16524933    
  7.78221106E-03
  0.23393826    
  0.20955516    
  9.90144536E-03
 -0.28276783    
  0.30228063    
 -0.23285316    
  0.40139213    
 -0.40139258    
  7.06168786E-02
 -6.97546227E-07
 -2.29899697E-02
  0.23240235    
 -0.37595037    
  0.10199993    
 -0.34377214    
  0.33769169    
 -5.64411543E-02
 -6.66921660E-02
  0.17655861    
 -6.56959638E-02
  0.20067142    
 -0.18232076    
 -6.89937621E-02
 -0.16175552    
 -8.77057612E-02
  0.25593355    
  0.49783820    
 -0.70498204    
 -4.04915512E-02
  0.14585097    
  0.38623339    
 -0.11294018    
 -9.69427004E-02
 -0.16216733    
  0.44233641    
 -0.40095055    
  0.13858591    
 -8.59416276E-02
  0.88503826    
 -0.79323095    
  0.11061069    
 -7.04890788E-02
 -0.14483179    
 -0.15415092    
 -3.86144519E-02
  0.21205933    
  4.97004315E-02
 -3.70418578E-02
 -0.14892250    
  0.45991591    
 -8.65922123E-02
 -0.21813174    
 -5.12931421E-02
 -0.17185004    
  0.21687339    
 -0.29822022    
  0.26626709    
  0.17798333    
  9.82706174E-02
  0.50687736    
 -0.90742737    
  0.24639960    
   1.0870515    
  -1.1162081    
 -0.15316582    
  0.65088761    
 -0.83183068    
  0.27311310    
 -0.44393212    
 -0.13633615    
  0.56761014    
  0.26187390    
  0.12429781    
 -6.25208914E-02
 -0.45991567    
  7.27345655E-03
  0.35086128    
 -0.10196464    
 -0.26349422    
 -2.23057661E-02
  0.59444803    
 -0.37885073    
  0.19237213    
  0.30748487    
 -0.80178148    
  0.61651373    
 -0.56850451    
  0.32411981    
 -3.44864950E-02
  0.26550838    
 -0.53197467    
  4.47843969E-02
  9.06551108E-02
  0.39653659    
 -0.23668848    
 -0.28013489    
  0.80674452    
 -0.36437494    
 -0.17942642    
  0.25388029    
 -0.32576737    
  8.33816677E-02
  0.47000322    
 -0.34148449    
 -8.92979577E-02
  1.09293144E-02
 -0.10898951    
 -7.55073577E-02
  0.74411315    
 -0.44667575    
 -1.46697648E-02
 -0.29592663    
  8.86664465E-02
 -9.53094512E-02
 -8.33809450E-02
 -0.33213356    
  0.81652671    
 -0.13353109    
 -0.20921104    
 -5.39888958E-07
  6.68939948E-02
 -0.26826319    
  7.66264228E-03
  0.24279580    
  7.49638006E-02
 -5.71586899E-02
 -0.12516244    
  0.23638797    
 -9.95300189E-02
 -4.50515074E-07
  0.18522409    
 -0.39107728    
  0.76214033    
 -0.74795604    
 -0.17670313    
  0.33286524    
  0.11912055    
  8.20977762E-02
 -0.45339352    
 -0.14131351    
   1.5914192    
 -0.73396885    
 -0.49454468    
  0.31222343    
 -0.10032246    
 -5.68634942E-02
 -0.18019550    
  0.43269223    
 -0.26858106    
  0.15028271    
 -0.13419670    
 -0.16126888    
  0.67421937    
 -0.83673745    
  0.25782844    
  0.28483704    
 -0.30202875    
  0.12991217    
 -0.40040204    
  0.29898244    
  9.63314697E-02
 -0.20294158    
  0.16126752    
 -0.16126888    
  0.31845403    
 -0.46637318    
  0.12899275    
  8.54174420E-02
  6.78231344E-02
 -8.55230689E-02
 -0.18949027    
  0.26402265    
 -0.19455008    
   1.0690981    
 -0.86903763    
 -6.23433925E-02
 -0.15805653    
 -0.11607135    
 -2.33470313E-02
  0.21840699    
 -0.13534069    
  0.11617155    
  3.79793122E-02
  1.84612423E-02
 -0.15110669    
  0.47619042    
 -0.40106934    
  0.92154044    
 -0.31063142    
 -0.38251537    
  0.17707238    
 -0.39890751    
  0.12285443    
  0.23120382    
 -0.27250633    
  0.10836882    
 -0.33000675    
  0.29703709    
  5.43617755E-02
 -0.39755958    
 -0.14370696    
  0.12783411    
  0.18232231    
  0.53844047    
 -0.25577101    
 -0.23705836    
  0.23202197    
 -0.62482756    
  0.73923910    
 -0.32127297    
  7.18879849E-02
 -1.74934510E-02
  0.12169616    
 -0.12759665    
 -0.20991707    
  0.48269728    
 -0.23219407    
  2.80125327E-02
 -9.86314341E-02
  1.81266405E-02
  0.21954463    
 -0.24378742    
  0.13199665    
  0.36896437    
 -0.25717294    
 -0.25613371    
  5.43937832E-02
 -0.25299677    
 -3.86144519E-02
  0.32629615    
 -0.10158037    
  9.01502967E-02
 -6.53045923E-02
  5.37438504E-02
 -0.22751281    
  0.26740530    
  2.21008826E-02
 -0.28950447    
  0.45529822    
 -0.57948804    
  0.28561386    
 -5.75237125E-02
 -6.80540428E-02
  0.17407164    
  3.48873138E-02
 -8.96128640E-02
 -0.25489306    
  0.57788199    
  0.12329853    
 -0.60147923    
  0.32704237    
 -0.32704237    
  0.30037573    
 -0.33000675    
  0.16589734    
  0.51970357    
 -0.71613663    
  0.10303311    
  6.96846843E-03
  2.06201188E-02
  0.62633884    
 -0.19623627    
 -0.60835093    
  7.06173107E-02
  0.17344457    
  0.20124881    
 -7.57110417E-02
 -0.38599312    
  0.17402251    
 -8.70115608E-02
  0.43040448    
  4.80865762E-02
 -0.19080889    
 -0.14660333    
  7.59851113E-02
  9.86301079E-02
 -0.30065781    
  0.35965481    
 -0.10420302    
  7.78167620E-02
 -2.71017458E-02
  0.22094366    
 -0.53460091    
  0.46150967    
  0.72348756    
 -0.89919603    
 -0.10097667    
  0.11778378    
 -0.13671039    
 -6.58124164E-02
  0.30287257    
 -5.15572503E-02
   1.0216508    
  -1.3289245    
  0.25848371    
  0.64185405    
 -0.57731611    
 -7.43984231E-07
 -0.27388838    
 -9.32575539E-02
  0.36714551    
  0.34462377    
 -0.61851186    
  0.18117939    
 -0.28958884    
  0.34515938    
 -2.73982622E-02
 -0.28030130    
 -0.10047082    
  0.32361376    
  4.59858626E-02
 -0.22595705    
  0.35737929    
  3.39016244E-02
 -0.18805304    
 -0.28385815    
  0.12874970    
  0.10804241    
 -6.04157709E-03
  1.80175751E-02
  0.42899516    
 -0.50953430    
  0.35925311    
 -0.53514206    
  0.20136915    
  0.43642753    
 -0.30683506    
  6.41931966E-02
 -0.10939785    
 -0.25545236    
  0.79251993    
 -3.43672223E-02
 -0.31845334    
 -0.30058637    
 -0.13911338    
  2.94145569E-02
 -0.13146333    
  0.24763472    
  0.48600405    
 -0.40546605    
 -0.17520423    
  0.44486794    
 -0.41689464    
  0.34627640    
 -6.03197552E-02
 -0.27908322    
  0.14035641    
 -0.21868987    
  0.34699950    
 -0.31063190    
 -9.74549577E-02
  0.45911819    
 -0.69813496    
  0.73716331    
 -0.35190088    
  0.88449848    
  -1.0791403    
  0.20142157    
 -0.20972075    
  0.60613614    
 -0.28163883    
 -6.04157709E-03
 -1.21948281E-02
 -9.65380520E-02
  0.32579789    
 -0.21102127    
 -0.27570635    
  0.29951623    
  0.29792371    
 -0.25193763    
 -0.28394425    
  0.24965420    
 -5.83121506E-03
 -0.11778287    
 -0.14107879    
  0.25886136    
 -0.22900799    
  0.16874953    
  0.32127380    
  0.36564338    
 -0.76437402    
  1.99343525E-02
  0.21256082    
 -0.33860272    
  0.45401898    
 -0.21019487    
 -0.13102749    
  0.25722194    
 -1.55839082E-02
 -0.15240780    
 -0.10265430    
  0.72309959    
 -0.46281710    
 -5.89988530E-02
 -0.27124268    
  0.18473502    
  5.84954694E-02
 -0.26520988    
  3.63667868E-02
  0.25685412    
 -1.67127158E-02
 -0.24730982    
  2.83716246E-02
  0.10605904    
  0.16753715    
 -0.13657634    
 -7.59857520E-02
  2.59763394E-02
 -0.29626569    
 -4.40596715E-02
  0.72854936    
  5.08587435E-02
 -0.56895608    
  0.20398213    
  8.55226964E-02
  0.41091496    
 -0.55149728    
 -5.82681336E-02
  0.27763247    
  0.15846999    
 -0.32874432    
  0.37506795    
 -0.54430163    
  0.30351433    
 -0.20884815    
  1.85258017E-07
 -6.66921660E-02
  0.51220429    
  8.23053066E-03
 -0.52043533    
 -6.40782118E-02
  2.89866533E-02
 -2.16607377E-02
  0.23331143    
 -0.26294252    
  0.80001062    
 -0.41224447    
 -0.25423399    
  0.61090869    
 -0.17095797    
 -0.23808500    
 -2.72501130E-02
  3.79442684E-02
 -0.33116788    
  0.13167700    
 -0.13911338    
   1.0657390    
 -0.99376631    
  0.14817978    
 -8.10420588E-02
  0.74994475    
  -1.0077734    
  0.35077524    
  7.95879364E-02
 -5.04316725E-02
 -0.18924220    
 -0.21622299    
  8.15246324E-08
  0.25035676    
  6.68972265E-03
 -0.22314382    
  0.11778239    
  0.10536131    
  0.28768229    
 -8.33814144E-02
  0.20116445    
  6.45387918E-02
 -0.21794863    
 -0.35741612    
  0.33116660    
 -5.33359405E-03
  0.27422309    
 -0.14874446    
 -0.36615288    
  0.26184168    
 -0.15852275    
  0.56224203    
 -0.66555834    
 -0.17015181    
 -4.95975800E-02
  0.17095686    
  0.23450764    
 -4.03515920E-02
  4.03515548E-02
 -5.81566915E-02
  0.10236286    
  0.44952473    
 -0.22746313    
 -0.43178168    
 -2.02019271E-02
 -0.13062011    
 -3.95316668E-02
  0.55035704    
 -0.34019989    
 -6.55726576E-03
  0.12941186    
 -0.22603723    
  0.17261191    
  5.91880418E-02
  9.84393805E-02
 -0.30873564    
  0.44940361    
 -0.46368897    
  0.16539173    
  5.91880418E-02
  0.53467673    
 -0.69652009    
  9.03833881E-02
 -0.34266353    
  0.29201961    
 -5.33456355E-02
 -6.36249855E-02
 -3.71792093E-02
  0.37469274    
 -0.39768293    
 -0.18698306    
  0.43915990    
 -7.50361010E-02
  0.18340401    
 -1.08691789E-02
 -0.35745567    
  0.60755563    
  0.62718904    
 -0.79850698    
 -0.15836827    
 -0.13946533    
  0.79952800    
 -0.65416205    
 -0.23795922    
 -0.11034832    
  0.37729433    
 -0.12783423    
 -0.15415092    
   1.0441245    
 -0.82097983    
  0.10354118    
 -0.26072639    
  0.15718636    
 -1.21948281E-02
  7.67331272E-02
  0.13778426    
 -2.50638854E-02
 -0.10705373    
  2.77178145E-07
 -0.21330424    
  0.17295358    
 -6.06253892E-02
  3.68149206E-02
 -4.93937060E-02
  0.22060871    
 -0.14154050    
  1.73909310E-02
  0.37433448    
 -0.20067091    
 -0.16223548    
 -0.39136001    
  0.67191458    
 -9.91796255E-02
 -0.20436411    
 -0.22751281    
  0.28950575    
 -0.15323967    
  0.16411082    
  0.12197766    
 -0.29890901    
  0.50953406    
 -0.41129634    
 -0.31334904    
  0.22793274    
  1.89272687E-02
  4.28192541E-02
  5.96927758E-03
 -3.02133132E-02
  0.67144060    
 -0.62939298    
  6.26980513E-02
 -0.14225058    
 -9.34003070E-02
  1.38883293E-02
  0.25437462    
 -4.93242629E-02
 -8.19178894E-02
 -0.28768238    
  0.18502770    
 -9.19381604E-02
  0.15097174    
  7.95523450E-02
 -6.06253892E-02
 -0.22314334    
  0.28376794    
 -7.95520097E-02
  0.66078156    
  0.56897038    
  -1.3023911    
  0.15805660    
  7.86931142E-02
 -0.33755413    
  0.29898244    
 -0.19135012    
  5.29927202E-02
  9.82381776E-02
  0.11061069    
  0.24898514    
 -0.53144515    
  0.11778237    
 -9.71629694E-02
 -0.23684226    
  0.34627542    
 -0.15822491    
  0.33647257    
 -0.32935491    
  0.90344220    
 -0.31486830    
  8.30667689E-02
 -0.80821687    
  0.41356242    
  0.14489192    
 -0.31439155    
  0.11423748    
 -0.27264473    
 -0.22501048    
  0.64529091    
 -3.49162184E-02
 -0.23977849    
 -0.12344342    
  0.19200779    
 -0.10804086    
  0.20554036    
 -0.34967369    
  0.24613385    
  0.24591331    
 -0.36825112    
 -0.31077731    
  0.29001668    
  6.10360801E-02
  0.68322963    
 -0.61951464    
 -0.28357577    
 -2.48970985E-02
  0.22482347    
  0.71636552    
 -0.54982841    
  8.70106369E-02
 -9.27093327E-02
 -0.23753157    
  0.24889632    
 -0.25616810    
 -0.14929698    
  0.84971642    
 -0.58344918    
  0.13919739    
 -0.10097667    
  0.86499715    
 -0.60263282    
  8.29967037E-02
 -0.23314877    
 -5.60144940E-03
 -0.12553705    
  0.13671176    
  0.32047155    
 -0.72593719    
  0.22314434    
  0.22580600    
  7.18262866E-02
 -0.18430461    
  5.78203611E-02
  1.11740753E-02
  9.02469307E-02
 -0.29959676    
  2.70293839E-02
  1.32453395E-02
  1.95447598E-02
  0.50175208    
  0.32129073    
 -0.58326423    
 -0.35594937    
  0.56168431    
 -0.45849958    
 -0.30305079    
  0.53530246    
 -0.10939785    
  0.15497664    
 -0.27782953    
  0.14004536    
  0.34294441    
 -0.29307207    
  0.47673783    
 -0.74833375    
  0.40782723    
 -0.12547791    
  0.30228114    
 -0.56357640    
  0.72391868    
 -0.51758218    
 -0.15887041    
  0.29098845    
 -0.39561212    
  0.44863769    
 -0.47094309    
  1.49249705E-02
  0.11860594    
  5.12925796E-02
 -1.25796851E-02
  8.48989561E-02
 -7.23213851E-02
  4.87892553E-02
 -0.24876685    
  0.49077782    
 -0.46070188    
  0.68197376    
 -3.42894681E-02
 -0.39390513    
  0.65805548    
  -1.0130906    
  0.45347357    
 -0.20124891    
  0.16950099    
 -0.18232137    
  9.23730806E-02
  0.19692008    
 -0.45752168    
  0.37182602    
 -0.14715841    
 -9.59194526E-02
 -0.14413387    
  0.76420504    
 -0.65420443    
  0.24512269    
 -0.25910929    
 -6.54779896E-02
  0.45675847    
 -0.16532317    
  2.22233459E-02
  0.37572309    
 -0.56245053    
  0.35799932    
 -0.19912839    
 -0.33986828    
  0.16766503    
  0.35734624    
 -0.54101145    
  0.24862210    
   1.0774254    
 -0.41948190    
 -0.56779325    
  0.20691983    
 -3.32574397E-02
  0.20461537    
 -0.43138808    
 -0.31015512    
 -0.14183061    
  0.81831032    
 -0.55228901    
  4.98321280E-02
  0.15414979    
  0.11247735    
  0.10109646    
 -0.60133898    
  0.61090910    
 -0.28451338    
  0.16851330    
 -2.16219332E-02
 -0.45589584    
  0.44490632    
 -9.25508067E-02
  2.39532441E-02
  1.75952911E-02
  8.36139023E-02
 -0.18125175    
 -8.00429434E-02
  0.29287696    
 -0.50051683    
  0.16508046    
  0.22603865    
 -0.17655870    
  7.95127153E-02
  0.22695796    
 -0.46292302    
  0.46292225    
 -0.27925679    
 -5.51865734E-02
  0.38395867    
 -0.13976119    
 -0.50160909    
  0.38382521    
 -0.14791942    
  0.23180075    
  0.18805234    
  0.59831339    
 -0.82742751    
  0.18531154    
 -0.20955427    
  0.47077036    
 -0.42872223    
 -2.98522264E-02
 -4.96990234E-02
  7.36529157E-02
 -0.12595177    
  0.38968152    
 -0.13613293    
 -0.25354841    
 -3.41332592E-02
  0.15414979    
  1.76992845E-02
  0.39172623    
 -0.35723945    
  4.42068949E-02
  1.07525252E-02
 -0.36357331    
  0.24445425    
  4.13045362E-02
  8.84559527E-02
 -0.11184831    
  9.58480835E-02
 -0.32047254    
  0.20671400    
  0.25865072    
 -0.13952965    
  0.26605964    
 -0.18396187    
 -0.12024838    
  6.45377785E-02
 -0.36714628    
 -0.14541629    
  0.61165500    
 -0.20909226    
 -4.15482260E-02
 -0.34377214    
  0.52609390    
 -0.31845394    
  0.27193427    
 -0.10008378    
  0.28768227    
  0.30075374    
 -0.83226055    
  0.23795834    
 -0.14536507    
 -6.82554627E-03
  3.46710323E-07
  0.30969846    
 -3.06145642E-02
  0.12180523    
 -0.15874822    
 -0.24901372    
  0.14722931    
  0.23732857    
 -0.39147913    
  0.22314431    
 -0.21622394    
  0.80709183    
 -0.70865208    
  6.23058714E-03
  0.59534931    
  0.29450786    
  -1.1192313    
  6.79514334E-02
  0.27851561    
  6.41931966E-02
 -0.42640874    
  0.33986810    
 -0.39702579    
   1.0108371    
 -0.58595335    
  0.11411306    
 -0.23671561    
 -0.22159193    
  0.37129596    
  0.34862113    
 -0.35398304    
 -8.99484754E-02
  0.51669091    
 -0.62860852    
  0.22839372    
 -0.28246036    
 -0.11000083    
  0.25818065    
  0.13428043    
 -4.27867472E-02
 -0.29683059    
  0.42488357    
 -0.24994244    
 -9.71629694E-02
  0.25131503    
 -0.33647293    
  0.15731940    
 -3.21569368E-02
  0.49102327    
 -0.70927685    
  0.49608386    
 -0.20232143    
  1.80175751E-02
  0.60937697    
 -0.72270525    
  8.31153318E-02
  0.14269115    
 -0.29480046    
 -8.85971019E-07
  0.12095172    
  0.16315174    
 -4.95966114E-02
  4.95970622E-02
 -2.17397828E-02
 -8.60135853E-02
  0.16012119    
 -5.11519564E-03
 -0.29626665    
  0.36559975    
 -0.47479898    
  0.16290365    
 -4.00045328E-02
 -9.25932899E-02
  0.64733732    
  0.19139455    
 -0.61260921    
 -6.13698550E-02
 -9.97495577E-02
 -0.11865714    
  0.36529952    
 -2.20999159E-02
  1.11107398E-02
  1.09896166E-02
 -0.34195083    
  0.18871199    
 -3.23651507E-02
  0.62156600    
 -0.50378358    
 -8.54170695E-02
  1.89272687E-02
  0.13431287    
  0.54308659    
 -0.70914733    
  0.18232173    
  0.10212916    
 -0.18038212    
 -0.20585296    
 -8.96119401E-02
  0.36290574    
 -4.44524623E-02
  0.35894516    
 -0.21130940    
 -0.10318404    
 -2.75495406E-02
 -0.17674975    
 -0.10536123    
  0.16362891    
  6.09945618E-02
  0.22196007    
 -0.14785127    
 -0.24116114    
  0.33547303    
 -0.10535979    
 -0.18900989    
  9.59193036E-02
 -6.29146919E-02
  0.23604684    
 -0.33852586    
  0.52084714    
 -0.33135805    
 -0.34484002    
  0.16963625    
  8.81918296E-02
  0.20479493    
  0.10058646    
 -0.49814683    
 -0.29030961    
   1.4450595    
  -1.1391242    
  3.05366945E-02
  0.23954961    
  6.85977936E-02
 -0.26402336    
  0.66023713    
 -0.66745698    
 -2.94144601E-02
  0.39042798    
 -0.17627828    
 -0.19200616    
  0.36828688    
  0.21706469    
 -0.24783695    
 -0.11583212    
 -0.17881802    
  0.19620988    
 -9.01516229E-02
  6.26891525E-03
 -3.17485407E-02
  8.64736512E-02
  0.88625813    
  -1.0394243    
  0.79470742    
 -0.76749414    
  6.68972265E-03
  0.99817824    
 -0.70550781    
 -0.36883125    
  8.28054473E-02
  0.61034155    
 -0.33431596    
 -0.24987955    
   1.2880766    
  -1.2752554    
 -6.38897019E-03
  0.12062730    
  7.65392929E-02
 -0.11712531    
  6.85977936E-02
 -0.24267058    
  0.23713049    
  0.28768232    
 -0.41173527    
 -0.17106491    
  0.89517343    
 -0.52515632    
 -0.25057879    
 -2.68463995E-02
  0.13353051    
  5.78203611E-02
 -0.30658638    
 -8.77057612E-02
  0.41100481    
 -2.80137565E-02
  6.06243797E-02
 -0.16851448    
 -0.13534069    
 -0.12323312    
  0.27115202    
  0.93609357    
 -0.80178052    
 -2.77017988E-02
 -0.38599312    
  0.80263120    
 -0.31015411    
 -3.07723694E-02
 -0.42918089    
  0.23428039    
 -4.53157350E-02
  0.15320350    
  7.12635666E-02
 -0.35894531    
  0.37469274    
 -8.70120823E-02
 -0.10158037    
 -9.90911126E-02
  0.30318618    
 -0.23604782    
 -0.16941734    
  0.18232237    
  9.76380259E-02
 -0.15028235    
 -0.32438293    
  0.89551598    
 -0.39786115    
 -0.12705873    
  0.24484271    
 -0.31153408    
  2.72132158E-02
  5.23001514E-02
 -3.89664844E-02
  0.71606112    
 -0.54595506    
 -5.60144940E-03
 -0.29143441    
  0.12028691    
  0.31724048    
  0.30333579    
 -0.33790669    
 -0.28266877    
  1.32453395E-02
  0.12361351    
 -0.15706107    
 -3.46060805E-02
  5.48089482E-02
  0.25205493    
 -0.18128581    
 -0.33647156    
  0.20382762    
  1.40856151E-02
  0.35036179    
 -8.74591544E-02
 -0.16950017    
  0.10280865    
  0.36639801    
 -0.46920642    
  6.17472455E-02
  9.69421789E-02
  0.32239839    
 -0.54690093    
  0.76846874    
 -0.95488119    
  0.35503340    
  2.83309631E-02
 -0.14396052    
  0.12136097    
 -0.26694670    
  0.17733327    
 -0.19237208    
  0.39531308    
 -0.22825782    
 -0.18232070    
  0.30861557    
  0.11211804    
 -2.04097442E-02
  0.70340353    
 -0.92140502    
  0.22825898    
 -0.14821593    
 -0.19542503    
  0.79886705    
 -0.67074716    
  0.18442822    
 -0.22314337    
  0.74131030    
 -0.87484205    
 -0.15415004    
  0.38179460    
 -0.21271969    
  0.11860594    
  0.16350572    
 -0.13113932    
 -0.14359029    
  0.16251822    
  0.19782567    
 -0.19782646    
 -8.47404078E-02
  0.96540439    
 -0.45866916    
 -0.40341759    
  0.18436481    
 -0.21552055    
  0.40123653    
 -0.38865873    
  8.96122381E-02
 -0.10219183    
 -0.10676860    
 -0.15180650    
  0.12323332    
  3.55917960E-02
  0.17881867    
 -0.27412823    
  0.28575790    
  0.31476858    
 -0.39288703    
 -3.82220820E-02
  1.92938279E-02
  0.61018056    
 -0.46241987    
  9.43109691E-02
 -0.22314429    
 -0.12641406    
  0.54840833    
 -0.40341759    
  0.24858333    
 -0.27974015    
  0.22567272    
 -0.24484174    
  0.36374682    
 -0.11386666    
 -3.06145642E-02
 -0.20644374    
  0.11423748    
  6.59573227E-02
 -0.21916263    
  0.20846702    
 -0.13199598    
  9.92074162E-02
  0.41284540    
 -0.39086607    
 -0.22450235    
 -0.17015181    
  0.92592162    
 -0.86340141    
  0.21706372    
  5.91880418E-02
  2.27290802E-02
  3.31524536E-02
 -6.74417391E-02
 -0.24222037    
  0.86304599    
 -0.42598748    
 -0.17185098    
 -0.32629654    
  3.10099795E-02
  5.92764318E-02
  0.33852559    
 -5.80635853E-02
  0.13217184    
  0.61131674    
 -0.87702030    
  0.12260248    
  2.06364348E-07
 -0.28402498    
  0.44131163    
 -8.82927254E-02
 -0.18540390    
 -0.36909747    
  0.23732758    
  2.77799126E-02
 -8.57673958E-02
  0.20202580    
 -9.59194526E-02
  0.23249501    
 -0.23922984    
  0.18457209    
  5.99640533E-02
  5.25048847E-07
 -0.21130891    
  8.75551328E-02
  0.73707795    
 -0.97227019    
  0.24709684    
  5.74874878E-02
 -2.25997400E-02
 -5.88397048E-02
  7.02045411E-02
  0.20374708    
 -0.48954824    
  0.60271257    
 -0.55858767    
  0.23600940    
  0.13778426    
 -0.31783426    
 -1.36996303E-02
  0.42594445    
 -0.56639588    
  0.23262170    
 -9.90911126E-02
 -0.21622299    
 -1.73911229E-02
  0.32004800    
 -0.16589673    
  0.11359784    
 -4.11008038E-02
  0.20194146    
 -0.17435256    
 -2.06194911E-02
  7.36119896E-02
 -0.20714360    
  0.51082569    
 -4.87898923E-02
 -0.24846053    
  0.19189157    
 -0.37421173    
  4.51210625E-02
   1.0737970    
 -0.68813437    
 -2.53179036E-02
 -5.80635853E-02
 -0.51445562    
  0.36211374    
 -5.86481020E-02
  0.21641034    
 -0.24362293    
  0.19374955    
  0.10763098    
  7.37441331E-02
 -0.46905640    
  0.51536161    
 -0.54613221    
  0.44628739    
 -0.18632865    
  0.21588798    
 -0.35806310    
  6.06248491E-02
  0.20067044    
  0.16251923    
  2.66240846E-07
 -0.15188000    
 -0.35139793    
 -0.11966518    
  0.43332222    
  0.17127249    
 -0.45529675    
  0.35813406    
 -0.17824905    
 -8.92303810E-02
  7.07690641E-02
  0.41165733    
 -0.50945437    
  0.83647668    
 -0.96027046    
  0.28185084    
  0.92444485    
  -1.1985728    
  0.48432434    
 -0.22195940    
 -0.13268661    
  0.29609284    
 -0.19955416    
  0.17410709    
  0.10278042    
 -0.22897476    
 -9.18066874E-02
  1.27381254E-02
  0.27494335    
 -0.10109677    
 -0.14884631    
 -0.16761471    
 -6.01684824E-02
  0.20909123    
  6.26891525E-03
 -6.45377710E-02
  0.13102794    
 -0.14445141    
  0.24453531    
 -3.77401821E-02
 -3.35233547E-02
 -0.36646339    
  0.38893652    
  9.53109413E-02
 -0.35379329    
 -0.11419315    
  0.23596494    
 -0.24406178    
  0.29376185    
 -8.20648223E-02
  8.81082192E-02
  0.19628043    
 -0.23309459    
  9.53094885E-02
  8.70106369E-02
 -0.20124891    
  0.42021817    
  0.23726887    
 -0.83093113    
 -1.77769820E-07
  0.81764203    
 -0.65058672    
  0.25344935    
 -0.39064941    
  0.26349518    
  0.55719119    
 -0.70946062    
  5.12925796E-02
 -0.10536075    
  0.41008353    
 -0.11204006    
 -0.38505641    
  0.99493390    
 -0.69034958    
 -0.21757273    
  8.64331871E-02
  8.54174420E-02
 -2.36704703E-02
 -0.25045848    
  0.18871199    
  0.15869014    
  0.19671080    
 -0.46288633    
  3.48471068E-02
   1.0422596    
 -0.94446158    
  0.85876656    
 -0.18759850    
 -0.69632614    
  6.77172467E-02
  0.10714440    
 -0.27528214    
 -0.10379662    
  0.43117356    
 -0.41566846    
 -3.12529914E-02
  0.15415147    
 -0.16211806    
  0.47000387    
 -0.12783408    
  4.44519706E-02
 -0.30228022    
  0.30228111    
 -0.21098879    
  0.30432194    
 -3.01526915E-02
 -0.38776556    
  7.24963844E-02
  8.70122612E-02
  0.10343637    
  4.52049114E-02
  2.18595956E-02
  0.42155156    
 -0.51200837    
  0.15330505    
 -0.25276563    
 -4.68309335E-02
 -4.91329543E-02
 -2.18183473E-02
  9.12921056E-02
  0.13185185    
 -0.18703873    
 -2.87782308E-02
  0.14261319    
  0.15234089    
 -4.44524623E-02
 -0.13353227    
  7.50360936E-02
 -3.68147418E-02
  0.20294118    
 -6.86279982E-02
  4.80084978E-02
 -0.28768232    
  0.17184998    
 -0.13102749    
 -0.11279608    
  4.38016877E-02
  0.24574383    
 -2.25997400E-02
  3.92209031E-02
  2.06364348E-07
 -0.18672732    
 -0.23815583    
  0.31462717    
  0.28152895    
 -0.56309438    
  0.11506998    
  0.33543655    
 -0.10939785    
  7.50630818E-07
 -0.18347856    
   1.0487802    
 -0.80365723    
 -4.44524623E-02
 -0.20067094    
  0.97298598    
 -0.86762631    
 -0.23098636    
  0.33196288    
 -0.18571635    
 -9.25932899E-02
 -6.15583435E-02
  0.17435411    
  0.19337153    
  4.82675694E-02
 -5.37768900E-02
 -0.10474639    
  0.24858333    
 -0.18904191    
 -0.13601229    
 -2.00676825E-02
  9.03833881E-02
 -0.25928187    
 -7.47234374E-02
  0.66694456    
 -0.30854625    
  1.19752381E-02
 -0.31177995    
  0.17824899    
 -7.04508796E-02
  0.14261319    
  0.42220211    
 -0.33150461    
  7.24552050E-02
  7.25709796E-02
 -0.24846053    
  0.69953716    
  6.77177235E-02
 -0.61310428    
  0.45895407    
 -0.52716231    
  0.61677426    
 -0.79674613    
  0.21465620    
  0.31845406    
 -0.41376463    
 -0.11934734    
 -3.58454250E-02
  0.31646040    
 -0.33860272    
 -7.75590912E-02
  0.23596494    
 -1.28205502E-02
 -0.20714360    
   1.0330148    
 -0.72180289    
 -6.60900772E-02
 -6.23129308E-03
  4.87892553E-02
  4.65193205E-02
 -4.05852608E-02
  0.61310482    
 -0.83034766    
  0.21130820    
  0.20391183    
 -0.27801931    
 -0.11538230    
   1.1769931    
 -0.67774516    
 -0.32777572    
 -0.14309998    
  0.13702103    
  0.10414044    
 -0.36772516    
  0.63177830    
 -0.28627577    
  2.77031586E-02
 -9.14930701E-02
  0.13428043    
 -0.14028469    
  0.24930473    
 -0.44863665    
  0.29135200    
 -0.20679453    
  0.25506195    
 -8.74873698E-02
  0.11841784    
 -0.47101972    
  0.17824899    
  0.71335018    
 -0.47803569    
 -7.82526135E-02
 -0.39390418    
  0.26368913    
  3.25770490E-02
  8.51009133E-07
  5.60902506E-02
  0.10899048    
 -5.58812954E-02
 -8.38821679E-02
  7.23202154E-02
 -0.20585296    
 -2.16607377E-02
 -0.18378185    
   1.0414540    
 -0.80091941    
 -0.10919845    
  0.22621618    
  0.43567896    
 -0.36464307    
 -5.27972244E-02
  0.23987098    
 -0.27668503    
  4.87892553E-02
 -0.19670959    
  0.54080647    
 -0.54080576    
  0.42933342    
  5.05856238E-02
 -0.29518303    
 -0.14914231    
  0.28942963    
  0.37534794    
 -0.76008576    
  0.10919844    
  0.29112351    
 -0.19895449    
 -2.54789032E-02
  3.79793122E-02
 -1.25007480E-02
  2.48464905E-02
 -0.43031073    
  0.85802209    
 -0.47803566    
  1.28213828E-02
  0.10280865    
  0.31740871    
 -0.30031353    
  0.11211804    
 -0.39791790    
  0.35667416    
  0.55509394    
 -0.30495012    
 -0.33811378    
 -0.17544825    
 -8.57673958E-02
  5.79866394E-02
 -9.60146412E-02
  0.36593440    
 -0.58135587    
  0.88503826    
 -0.35894582    
 -0.40831062    
  0.25510541    
  0.28103781    
  0.17814660    
 -0.51361805    
  0.71732801    
 -0.49278638    
  9.07291919E-02
 -2.58404464E-02
  9.00600851E-02
 -0.29247743    
  0.10343637    
  2.28584167E-02
 -0.18571635    
  0.25131503    
  6.15582950E-02
 -7.75581226E-02
 -0.24213964    
  0.45447290    
  0.15290761    
 -0.61425412    
 -8.63846540E-02
  0.27443692    
 -4.67928909E-02
 -7.23674702E-07
  0.16012119    
 -0.10196464    
  7.61244670E-02
 -0.17086902    
 -5.09662479E-02
  1.94189157E-02
  8.00427347E-02
  7.41081238E-02
 -1.10490639E-02
 -0.24419712    
  0.21602616    
 -0.23753157    
 -0.16508035    
  9.76385176E-02
  0.62912565    
 -0.38299146    
  0.10354118    
  0.12323242    
 -0.20875572    
 -0.16111846    
 -0.16705421    
  0.17402251    
  0.11159112    
  3.05843502E-02
  0.15070243    
 -5.32035455E-02
 -0.10353988    
 -6.07986841E-03
 -2.46933363E-02
 -0.27115321    
  0.62532473    
  0.43428531    
 -0.67624497    
 -0.15043406    
  0.49643710    
 -0.25527450    
 -0.22825782    
  0.27801982    
 -0.14609180    
 -0.11287988    
  0.37351364    
 -0.43847075    
  0.69314736    
 -0.83728105    
  0.32197192    
  0.39037025    
 -9.56900641E-02
 -0.11517101    
 -7.80884102E-02
 -5.20953834E-02
  1.06389616E-02
 -0.35139793    
  0.14660260    
  8.10404271E-02
 -0.15514828    
  9.23844027E-07
  0.23011300    
  0.17768170    
 -0.36000198    
 -0.12028623    
  0.10008428    
  0.49436465    
 -0.38493136    
 -0.11625942    
  0.91354692    
 -0.50808269    
 -0.41233882    
  0.25970757    
 -0.22580592    
  0.13685870    
 -0.24965522    
  0.46345273    
 -4.31724861E-02
 -0.28116828    
  0.22054200    
 -7.01091588E-02
  6.48884326E-02
 -0.24163738    
  9.53109190E-02
 -0.11551209    
  0.92307079    
  -1.0082289    
  0.39803061    
 -0.52418095    
  0.15535021    
  0.40785962    
  0.93993205    
 -0.97896147    
 -0.16164167    
 -0.26646641    
  0.50469953    
 -2.33102012E-02
  4.70625889E-03
 -0.50147974    
  0.66164881    
 -0.39749786    
  4.65193205E-02
 -0.18687700    
  0.73342073    
 -0.45953307    
 -0.38229826    
 -0.17471710    
  0.42941836    
  4.05845642E-02
 -0.25050232    
 -6.79504648E-02
 -0.17920090    
  0.62548882    
  0.20294118    
 -0.53144515    
  0.68617892    
 -0.47420743    
  9.12159607E-02
 -0.16705330    
 -0.22314377    
  0.21706372    
 -8.00205498E-07
 -0.13702092    
  0.18464944    
 -0.11705634    
  2.58085337E-02
  1.89272687E-02
  0.28141332    
  0.16886699    
  1.18812583E-02
 -0.50689620    
  0.35863325    
 -8.57663974E-02
 -0.25987968    
 -0.30722600    
  0.37579027    
 -0.22918610    
  7.54720066E-03
  0.39791867    
 -0.14660375    
  8.40832815E-02
 -0.11375791    
 -4.30841967E-02
  0.10724586    
 -0.14571162    
  6.33127317E-02
  0.12118579    
 -0.14603212    
 -0.31531388    
  0.56941992    
 -7.07357898E-02
  0.46475396    
 -0.70639163    
 -9.79797915E-02
  9.12921056E-02
  8.98043439E-02
 -0.13792370    
  0.28061423    
 -5.33359405E-03
  4.70063798E-02
  0.45522627    
 -0.82806718    
  0.33647284    
 -0.10008378    
  0.46413872    
 -0.49381331    
  0.19131751    
 -8.83689746E-02
  5.29215001E-02
 -2.08348390E-02
 -0.41074255    
  0.27570680    
  2.96754334E-02
 -1.77004691E-02
 -0.31177995    
  0.31771433    
  0.34656525    
 -0.15834385    
 -0.26187354    
  5.57429120E-02
 -8.15496966E-02
 -1.98018942E-02
  0.33647227    
 -1.92317106E-02
 -0.15172611    
  0.67605239    
 -0.75845176    
  1.82385575E-02
 -0.14217477    
  0.11159112    
 -1.25007480E-02
  0.43235439    
 -0.16371976    
 -0.15575375    
 -8.80328491E-02
  0.68699312    
 -0.63908029    
  0.38378975    
 -0.28901157    
 -0.37662953    
  0.29924205    
  0.13424985    
 -0.14001246    
 -0.30126116    
  0.25391603    
  0.57422715    
 -0.33783910    
 -4.40166630E-02
  0.42852998    
 -0.60885465    
 -0.28967929    
  0.38117293    
 -0.12189049    
 -6.19197777E-03
  0.31222343    
 -0.45915386    
  0.30727369    
 -0.23111100    
  0.60613608    
 -0.74923575    
  0.35821235    
 -8.40833783E-02
 -0.13771656    
 -6.73419703E-03
  0.23922907    
  5.18258289E-02
 -0.27763095    
  0.26747966    
 -1.54244155E-02
  0.39330199    
 -0.29001668    
 -9.29765254E-02
 -0.41318712    
  0.41318706    
 -0.22314270    
  0.37509432    
 -0.52711076    
 -0.11871586    
  0.19760942    
  1.36996517E-02
  7.84710869E-02
  0.17284340    
 -0.14799638    
  3.61485593E-02
  0.39156246    
 -0.25360367    
  5.51520213E-02
 -0.18134674    
 -9.18066874E-02
  0.52609336    
 -0.53899735    
 -3.30056697E-02
  0.24307698    
 -7.65407458E-02
 -0.14660333    
 -7.51207694E-02
 -8.12245980E-02
  0.64991844    
 -0.33006671    
 -0.28211167    
  0.34174857    
 -4.30171825E-02
 -0.16705492    
  0.30538085    
  2.83042733E-02
 -0.21158355    
  0.26589504    
 -0.13668223    
 -0.25782886    
  0.12861653    
  7.73860663E-02
 -0.19949023    
 -0.16941734    
  0.13641249    
  0.25354832    
 -8.13453496E-02
  6.55978099E-02
  0.19633250    
  0.46181798    
 -0.39050874    
 -0.62658662    
  0.77668077    
  8.99109393E-02
 -0.69314653    
 -1.28205502E-02
  0.31786746    
 -7.30243996E-02
 -0.30465999    
  4.68314774E-02
  0.19530888    
  4.72528301E-02
 -0.24911888    
 -0.29649338    
  0.29649287    
  0.19105546    
 -0.24512270    
   1.2527626    
  -1.0577903    
  0.30748472    
 -0.42241383    
 -1.29042696E-02
  0.31963447    
 -0.35263932    
  9.59193036E-02
 -0.29584584    
  0.23293066    
 -9.09960647E-07
 -4.65192348E-02
  8.47405419E-02
  0.10097622    
 -0.20633669    
  0.29287696    
 -6.41936883E-02
  0.58840030    
 -0.73704052    
  0.19189157    
 -0.12975831    
 -9.47084948E-02
  0.34401274    
 -0.51710474    
  3.05602811E-07
  8.30672458E-02
  0.46637413    
 -0.20624134    
 -0.24574427    
  0.31585222    
 -0.54796481    
  0.55316007    
 -9.22069177E-02
 -0.34216949    
  0.24685936    
 -9.15668085E-02
  9.15664360E-02
 -1.25796851E-02
  0.23572254    
 -0.42312026    
  0.14868340    
  0.37428299    
 -0.31056702    
  0.21072124    
 -0.45412993    
  0.24340852    
 -0.14595486    
  0.34156138    
 -6.82677925E-02
 -0.13976267    
 -3.17485407E-02
 -6.47335593E-03
  0.13353066    
 -0.10788988    
 -3.87144014E-02
  0.28932586    
 -0.22561033    
  0.13815044    
 -0.11980039    
  5.31089753E-02
 -0.20322879    
  2.77799126E-02
  0.20935093    
  9.53109413E-02
 -0.43623653    
 -0.10709739    
  9.92553309E-02
 -7.35031888E-02
  0.23326232    
  0.54123086    
  0.14179777    
 -0.53948134    
  2.29888223E-02
 -8.28883499E-02
 -0.25131488    
  0.41074136    
  6.12442158E-02
 -0.11531009    
 -4.54628281E-02
  0.27304032    
 -0.19478817    
  8.25216174E-02
 -0.40299356    
  0.18847594    
  0.92484331    
  -1.0213811    
  0.32090744    
  2.42134966E-02
 -0.29890901    
 -0.13076955    
  0.81744450    
 -0.45198482    
 -4.70062941E-02
 -0.18125175    
   1.0748271    
 -0.76809627    
 -0.25672066    
 -0.17261204    
  2.85727531E-02
 -5.79878353E-02
  0.20810643    
 -0.20067139    
  5.05517386E-02
 -6.20648620E-07
  0.84326589    
 -0.82927960    
 -2.10535415E-02
 -7.11837970E-03
  0.55552584    
 -0.32668495    
 -2.88207345E-02
 -0.17185047    
  0.33349204    
 -7.75581226E-02
 -0.35821134    
 -0.13133539    
 -8.81133042E-03
  0.10092668    
  0.73236829    
 -0.22314323    
 -0.20173992    
  0.14740531    
 -0.25932309    
 -0.27029023    
  4.22001705E-02
  0.11686500    
  9.12921056E-02
 -0.25901347    
  0.57318759    
 -0.19415694    
  0.28768256    
 -0.24116278    
  9.73732620E-02
 -0.31909838    
  0.27698693    
 -0.22853452    
 -0.12201514    
  3.74582708E-02
 -0.19415598    
  0.27193451    
  0.41673937    
 -0.13931452    
 -0.27064601    
  0.15608011    
  9.89826098E-02
 -6.48871958E-02
  0.41473338    
 -0.68213719    
  0.12344434    
 -9.46653411E-02
  0.41721520    
 -0.57018560    
  0.22809012    
 -0.21985991    
  0.35503340    
 -0.18924220    
  0.16598488    
 -0.37362513    
  0.85822719    
 -0.60312158    
  3.89666669E-02
 -3.89664844E-02
  8.86664465E-02
 -0.29376146    
  0.35829890    
 -0.10158037    
 -1.90473236E-02
  0.32542315    
 -0.37806630    
  0.30110535    
 -0.23572326    
 -0.12095355    
  6.89936355E-02
  4.56111394E-02
  6.17472455E-02
 -0.17635228    
  0.15210827    
 -3.11560500E-02
  0.22567272    
 -1.52675323E-02
 -0.17924888    
  0.11573650    
 -2.20999159E-02
 -0.31985047    
  0.25045860    
 -0.17635228    
  6.23045638E-02
  0.95705861    
 -0.43555203    
 -0.60547125    
  2.16605868E-02
  0.14595325    
  0.31508183    
 -0.29673111    
  0.67479783    
 -0.71814942    
 -0.11383533    
  0.13264450    
  0.17609026    
  0.34830686    
 -0.65704232    
   1.2895650    
 -0.86768603    
 -0.13952965    
 -2.71017458E-02
 -9.20179188E-02
  0.28163999    
 -0.27563450    
 -0.10071445    
  0.29098845    
 -0.18430461    
  6.89936131E-02
 -2.81708054E-02
 -0.12136068    
  1.85258017E-07
  5.03255799E-02
 -0.24171971    
  3.07714846E-02
  0.38505536    
 -8.04719105E-02
 -0.28211167    
  0.33647284    
  0.13814978    
  4.59812395E-03
 -0.21401174    
  7.65392929E-02
 -0.24981192    
  0.32579789    
  0.26048675    
  0.28013465    
  -1.1362441    
  0.24242525    
  0.16598488    
  0.10064285    
 -0.18019550    
  0.34191769    
 -0.14588845    
  0.11370167    
 -0.40313047    
  0.29465005    
  0.22314379    
 -0.28214237    
 -0.25685555    
  0.71784025    
 -0.60323578    
 -0.15840657    
  0.48665562    
 -9.62272510E-02
 -0.14077298    
 -0.22751281    
  0.26740530    
  0.13073392    
 -4.51205336E-02
 -0.16101082    
  3.55061963E-02
  5.10020517E-02
  8.47067311E-02
  9.20753777E-02
 -0.23948026    
  0.29354730    
 -0.18232235    
 -8.79695788E-02
 -0.12861712    
  8.15507993E-02
  0.35184377    
 -0.50800538    
 -2.13533882E-02
  0.53358632    
 -0.59286302    
  0.55852491    
 -0.27466750    
  0.19280355    
  4.17696983E-02
 -0.29987690    
 -3.11560500E-02
  0.20526218    
 -0.17410746    
 -2.48465408E-02
 -0.16363007    
  0.11200461    
  8.25858191E-02
  0.10414044    
 -7.41079152E-02
 -1.79100037E-02
  0.20121856    
 -0.40793186    
  0.21868834    
  0.78139788    
 -0.74630743    
 -3.50921936E-02
  0.24201111    
 -0.49844068    
  0.34740150    
 -0.23820284    
  0.17076027    
  0.65764093    
 -0.72996193    
  0.15057302    
  2.12766510E-02
 -0.24981192    
  0.28599152    
  0.74507433    
 -0.76558822    
 -0.39515492    
  7.41070360E-02
  0.34156138    
  0.33719733    
 -0.68592721    
 -0.10615940    
  0.31918028    
 -5.98988272E-02
  0.14351200    
 -0.16851448    
 -3.21569368E-02
 -0.25975397    
  0.18514182    
  1.39859673E-02
   1.0116012    
 -0.76647824    
 -0.41914538    
  0.22148879    
 -0.11200570    
  0.23638853    
  0.38776562    
 -0.41744038    
  0.16101165    
 -0.33135805    
  0.27329355    
 -0.28046206    
  0.46820432    
 -0.39873040    
  6.49573132E-02
 -0.15624863    
  0.22900839    
 -0.22168186    
  0.45991591    
 -0.38268521    
 -0.16889776    
  0.63551790    
 -0.37623617    
 -0.25131488    
  0.98676354    
 -0.88857222    
  0.24731044    
  0.26063430    
 -0.67173374    
  0.29821900    
  0.31099266    
 -0.49709561    
 -2.29894500E-02
   1.0509844    
  -1.0905159    
  0.59136504    
 -0.11332845    
 -0.37106299    
  3.55917960E-02
  6.96846843E-03
  0.92183089    
 -0.76768118    
  4.65193205E-02
  0.36290577    
 -0.46448585    
  3.09614502E-02
  9.30911675E-02
  0.13005330    
 -0.27958474    
  0.17151088    
 -5.44909155E-03
  0.48087364    
 -0.56046069    
 -1.79100037E-02
 -8.15496966E-02
  9.94608030E-02
 -0.33410835    
  0.17402251    
  0.28246093    
 -0.29644695    
  0.34249052    
 -0.21691298    
  0.22190095    
 -0.17934187    
  0.32277301    
 -0.24273053    
 -0.48550776    
  0.14131355    
  0.22778325    
 -0.10398937    
 -0.16332592    
  0.14953153    
 -2.81717665E-02
  0.20585163    
  9.42530930E-02
 -0.30010551    
  6.89936355E-02
  4.56111394E-02
  0.56777161    
 -0.65420443    
  0.18347909    
 -0.12941095    
  0.27443710    
 -0.16251922    
 -0.12516244    
  6.64400589E-03
  0.34869528    
 -0.46070188    
  0.25377974    
 -0.33074078    
  0.99176961    
 -0.66679054    
  0.19856718    
 -0.15890054    
  5.53967431E-03
 -0.40270668    
  0.35750183    
  0.33977011    
 -0.38711515    
 -0.12921257    
  0.14125931    
  1.78043749E-02
 -0.26060137    
  0.39780220    
  0.17373745    
 -9.96297970E-02
 -0.35667410    
  9.09718499E-02
 -0.37187386    
  0.73720682    
 -8.54448453E-02
 -0.30504572    
  0.21161143    
  1.02568511E-02
 -0.19671027    
 -0.17613028    
  0.30966124    
  0.15570280    
 -0.36000198    
  1.32453395E-02
  0.50950927    
 -0.43352386    
  0.66532439    
 -0.52344358    
 -0.25814003    
  0.15219150    
 -0.16598542    
  0.30318618    
 -3.65582295E-02
 -0.22580592    
  0.17114902    
 -0.26912796    
 -1.48156071E-02
  0.34390774    
 -0.42956299    
  9.30896923E-02
  7.14581907E-02
  0.54472744    
 -0.41551468    
 -0.29376146    
  0.15066110    
  0.13702103    
  0.19343868    
 -0.23071070    
 -9.46722537E-07
  0.10219098    
 -0.10219183    
 -4.53157350E-02
 -5.44342883E-02
  0.19044778    
 -0.30126116    
  0.29546380    
 -0.14354751    
  0.30432194    
 -0.29763162    
 -6.68836106E-03
  0.10199993    
  0.18232231    
 -0.25782886    
  0.16251965    
 -0.23011135    
  0.26290223    
  5.36173396E-03
 -0.36357331    
  8.82919878E-02
  0.29119620    
 -0.12306098    
  6.89936131E-02
  0.32449606    
 -0.28634456    
  0.27014995    
 -0.45783293    
 -6.66921660E-02
  9.21698809E-02
 -8.52971673E-02
  0.14629208    
 -7.36522675E-02
  1.26578128E-02
  4.90888916E-02
 -0.10735775    
 -9.06536654E-02
  0.88213706    
 -0.38601816    
 -0.57191294    
  0.11865837    
  0.41705224    
 -0.29230168    
 -0.16761471    
  9.72984061E-02
 -0.22978829    
  0.21645527    
  0.13771695    
 -0.31334904    
  0.36464384    
  0.21421506    
 -0.27137360    
  3.46848220E-02
 -4.05852608E-02
 -0.25470161    
  0.43307099    
 -0.13211764    
 -4.03515920E-02
  3.46848220E-02
 -0.35020325    
  0.40007511    
 -0.19647518    
  0.44839016    
 -0.29612064    
  9.68497172E-02
  0.96727651    
 -0.67575526    
 -0.36051354    
  0.20316526    
 -0.20867525    
 -0.33868462    
  4.54616956E-02
  0.19459090    
 -8.00205498E-07
 -0.14403996    
  0.49949393    
 -0.20829782    
 -2.12772246E-02
  2.65275817E-02
 -0.21532169    
  1.29042109E-02
  0.27801982    
  0.72656310    
 -0.89538491    
  0.16882055    
 -9.75643471E-03
 -0.44292289    
  0.38749298    
 -9.79041681E-02
 -0.10853948    
  0.11990421    
 -6.41610250E-02
 -4.30841967E-02
 -0.19370705    
  0.30658707    
 -0.24014200    
  0.11460406    
 -1.92940906E-02
  1.92938279E-02
  0.27647275    
 -0.32208276    
 -9.79797915E-02
  0.12429687    
  7.50360936E-02
 -0.12838082    
  0.26866758    
 -0.19602695    
  0.59974641    
 -0.44650510    
  0.14710099    
 -0.40782654    
  0.26617607    
  0.11778279    
 -0.13976119    
 -6.30581230E-02
  6.30588531E-02
  7.33747811E-07
 -6.89937919E-02
 -0.19670959    
 -0.11506967    
  0.50102198    
 -0.15415151    
 -0.18924220    
  0.82624412    
 -0.87607604    
  0.38332441    
 -0.16164167    
 -0.34587315    
  0.32817253    
 -0.37903115    
  0.79633117    
 -0.12516335    
 -0.23431604    
  0.21637999    
 -0.45652115    
  0.32104784    
 -0.16893955    
  6.11544913E-03
  4.76276018E-02
 -4.50515074E-07
 -4.76288535E-02
  5.34259416E-02
  0.10420302    
 -0.23361471    
  0.43570533    
 -0.11247792    
 -0.39128104    
  0.38650641    
 -6.42193034E-02
 -1.02574080E-02
  0.17887887    
 -0.54889816    
  0.16475430    
  7.32030943E-02
  7.36881942E-02
 -0.31164688    
  0.41042843    
 -0.17246951    
  4.03515548E-02
  2.77178145E-07
  0.74542838    
 -0.79761535    
  4.65193205E-02
  8.70106369E-02
 -0.31585386    
  0.15822323    
  9.86301079E-02
  0.22645326    
  1.74677875E-02
 -0.65492618    
  0.43286493    
 -3.29696275E-02
  5.96375018E-02
  0.52752703    
 -0.79781866    
 -0.11692131    
  0.17062573    
  0.38120863    
 -0.20215940    
  0.59865624    
 -0.64335644    
  5.69734443E-03
 -0.25782844    
 -2.98531447E-02
  0.55092031    
 -0.41644263    
 -0.11944055    
  2.21418366E-02
  0.12344434    
  9.23730806E-02
 -0.12516244    
  0.17114902    
 -0.21197046    
 -5.71577437E-02
  0.23483916    
  5.10020517E-02
  2.18595956E-02
 -0.42456546    
  0.21484549    
 -6.68836106E-03
  0.14354771    
  0.82121325    
 -0.60273242    
 -0.12422843    
 -0.37421173    
  0.32542312    
  0.35611895    
 -0.58623064    
  0.12475106    
 -0.15312268    
  0.13442974    
  0.15145248    
  8.79124105E-02
 -0.50424707    
 -3.33371162E-02
  0.14929701    
  6.36260733E-02
  0.12233960    
  6.45378083E-02
 -5.69794793E-03
  0.56206143    
 -0.72963560    
 -1.40195638E-07
 -1.36052584E-02
  4.68314774E-02
  5.71577139E-02
 -0.32542300    
  0.29407254    
  0.43681592    
 -0.55858767    
  0.13442974    
  9.58818793E-02
  5.69734443E-03
 -0.18687700    
 -7.83325508E-02
 -0.12615076    
  0.93460894    
 -0.79375118    
 -0.19259380    
  0.44309551    
 -0.15984796    
  3.92215215E-02
 -0.36772451    
  0.19306588    
  0.29528603    
  0.18610312    
  0.23812473    
 -0.31659639    
 -0.17216842    
 -0.34377214    
  5.81068136E-02
  0.83220786    
 -0.60263234    
 -0.21357451    
  0.46203569    
 -0.37833571    
  4.98321280E-02
  0.52324843    
 -0.35139814    
 -3.57172824E-02
 -0.24613304    
  0.32757381    
  0.15015264    
 -4.92702946E-02
 -0.40546528    
  1.50373587E-02
  0.11279621    
 -0.19845128    
  0.28156626    
 -0.22621487    
  8.22903075E-07
  0.59629714    
 -0.24889585    
 -0.13976267    
 -3.17485407E-02
  9.23730806E-02
  0.17740791    
 -0.17154272    
  0.73607224    
 -0.63598824    
 -0.33647293    
  5.05517386E-02
  3.46063115E-02
  0.33257762    
 -0.18134674    
 -0.13102749    
  6.64400589E-03
 -1.33328335E-02
  0.21641034    
 -0.30770031    
  0.42488357    
 -0.28129163    
 -0.20421536    
  6.06253035E-02
  0.11778327    
  0.21130963    
 -0.23111100    
  0.14265704    
 -8.43879804E-02
  0.37351364    
 -0.59038723    
  8.96112844E-02
  0.13353069    
  0.29546475    
 -0.24073929    
  0.10654259    
 -0.33860272    
  2.94145569E-02
  0.58617467    
 -0.37763056    
  8.45581740E-02
  7.79617727E-02
 -0.15665412    
  2.88197640E-02
  0.56930852    
 -0.68354648    
 -0.15840657    
  0.15840665    
  1.89272687E-02
  6.06243536E-02
  0.38165441    
 -0.42985728    
 -0.11086345    
  0.92041981    
 -0.60888606    
  0.17979319    
 -0.47762671    
 -6.31781593E-02
  2.85727531E-02
  0.14403853    
  0.13657489    
 -0.46575803    
  0.88530755    
 -0.32327321    
 -0.23285316    
 -0.20202717    
  3.66338715E-02
  2.13525817E-02
  0.23155913    
 -0.32757333    
  0.26415065    
 -0.34484002    
 -9.69920084E-02
  0.42985749    
  0.16101165    
  0.20763962    
 -0.49020550    
  5.94242997E-02
 -0.16705428    
  0.45473653    
 -0.16705479    
  0.20479514    
 -0.45529675    
  4.28645834E-02
  8.05806816E-02
 -1.29869515E-02
 -8.16781893E-02
  0.41721520    
  0.23244576    
  0.12842545    
 -0.98191488    
  0.18954158    
  0.21302013    
 -0.38532111    
  0.59441322    
  0.83167827    
  -1.3599497    
 -1.61296912E-02
  0.45050585    
 -0.24541087    
  0.36721563    
 -0.11663779    
 -0.37001887    
  0.42027989    
 -0.18232185    
 -0.17997201    
  0.65364492    
 -0.74965942    
  0.27008632    
  0.11184883    
  0.64157540    
 -0.72426796    
  1.14280405E-02
  0.29334763    
 -0.57348275    
  0.86539263    
 -0.52463388    
 -0.14351295    
  0.52187562    
 -0.78115737    
 -0.10981484    
  0.44055557    
  0.61859721    
 -0.96546829    
  0.41356242    
  0.13554591    
  0.12350499    
 -0.48758486    
 -0.12201514    
  0.31218895    
  4.33729440E-07
 -0.12479167    
  0.15776157    
 -0.23674884    
  2.03403123E-02
  0.15510815    
  0.11394422    
 -9.68495160E-02
  3.33369151E-02
 -5.61937727E-02
  0.23577955    
 -0.20728739    
 -5.78204468E-02
  0.14903550    
 -4.72527333E-02
 -0.48954755    
  0.21256128    
  0.22739014    
  0.44786766    
 -0.64041048    
  0.80635393    
 -0.40546477    
 -0.23700102    
 -0.27995917    
  0.97601020    
 -0.74979371    
  0.61998224    
 -0.53758281    
 -0.36396572    
  0.34687006    
  5.58807068E-02
 -0.48754862    
  0.30305034    
  0.23741932    
 -0.10307208    
  0.20118913    
 -0.33553785    
 -0.17840748    
  0.38971734    
  0.11954550    
 -9.86019447E-02
 -8.65401849E-02
 -9.47453603E-02
  0.21190073    
 -0.27602547    
  0.15887024    
 -0.25616810    
  8.39660391E-02
  0.54123086    
 -8.98563936E-02
 -0.36772546    
  3.63666937E-02
 -4.25595827E-02
  1.47653356E-08
  2.45418698E-02
  0.15154915    
 -0.39768293    
  0.27008632    
 -0.21724319    
   1.0431821    
 -0.95862526    
  0.34032616    
 -0.43969885    
  0.26121464    
  0.11394422    
 -6.35128766E-02
  8.88314843E-02
 -0.30788398    
  0.20252503    
 -1.11725144E-02
 -2.84911469E-02
 -0.10986634    
  0.34107035    
 -0.11149558    
 -4.72527333E-02
 -0.41356260    
 -0.10265387    
  0.18830907    
  0.12604085    
  0.18560617    
 -0.53665680    
  0.60017067    
  0.12062828    
 -0.23457310    
 -0.22458155    
  0.49487191    
 -0.19290432    
 -5.46576306E-02
 -2.27290466E-02
 -2.32570954E-02
 -0.10536034    
  0.36772558    
 -9.48573351E-02
 -0.12715490    
 -0.14571162    
 -1.98018942E-02
  0.23111224    
  0.57833630    
 -0.79620224    
  5.75238876E-02
  0.35667515    
 -0.59389186    
  0.14624627    
  0.39406291    
 -0.36061439    
  1.58779358E-07
 -1.99335422E-02
  5.23001514E-02
  9.70465466E-02
  0.19856718    
 -0.12611131    
 -0.20846730    
 -0.37288904    
  0.41185555    
  0.13114040    
 -0.18343882    
  0.34791249    
 -0.22789507    
 -0.19670959    
 -0.20875482    
  0.21597481    
 -0.10615940    
  0.25928190    
 -5.71582392E-02
  1.29873361E-02
  0.87007827    
 -0.16729990    
 -0.81894875    
  6.31796867E-02
  0.40773097    
 -0.49288857    
  0.18232092    
  1.83498766E-02
  4.15485352E-02
  0.11519578    
 -0.14469714    
 -7.45685175E-02
 -0.34294492    
  1.80185102E-02
  0.85745049    
 -0.38856286    
 -0.13113932    
 -8.64327624E-02
  5.40673845E-02
  0.35139862    
  9.21702106E-03
 -6.14848919E-02
 -0.17551598    
  5.10020517E-02
  0.50528568    
 -0.69314647    
 -4.08222713E-02
 -0.13353179    
  0.39482644    
 -1.07519533E-02
 -0.17049900    
  7.41070658E-02
 -0.21130843    
  0.20533819    
 -0.29771304    
  0.81807345    
 -0.31534457    
 -0.28605828    
  1.92938279E-02
 -0.14359029    
  0.63252228    
 -0.61070371    
  3.53391692E-02
  6.91963453E-03
  0.33647263    
  0.61638302    
 -0.99511546    
  0.29127294    
  0.19478816    
 -8.29965547E-02
  0.29725108    
 -0.50489086    
  0.28620148    
 -0.26860633    
 -0.22024009    
  0.26570389    
  9.53109413E-02
 -0.10088078    
  0.37329623    
 -0.73236716    
  0.54696542    
 -0.43363690    
  0.46552950    
 -0.32576737    
  0.49454498    
 -0.43428582    
 -0.28185108    
 -4.76283617E-02
  0.44531024    
 -0.47000387    
  0.33647135    
  0.67209345    
 -0.89078361    
  0.47462210    
  0.26907679    
 -0.38111702    
 -6.38512745E-02
 -0.29873255    
  0.11860594    
  0.12941186    
  0.27165869    
 -0.50496835    
  0.64070106    
 -0.53680098    
 -4.02735062E-02
 -0.28312647    
  0.32340029    
 -0.13353141    
  4.41245697E-02
  0.19542484    
  4.05845642E-02
  4.98726554E-02
 -0.26452938    
  4.13850285E-02
  0.13858591    
 -0.17295296    
  2.75888145E-02
  0.66205680    
 -0.28185061    
 -0.19448799    
  0.19448881    
 -0.32721275    
  0.33647174    
 -0.11204006    
 -0.41582766    
  0.46608949    
 -0.12516242    
 -0.11155246    
 -0.19860266    
  0.93728143    
 -0.69018418    
  4.05845642E-02
  0.10763098    
 -0.15415160    
 -0.14035697    
  0.10398900    
 -0.15312268    
  0.11538296    
 -0.16705428    
  0.29334813    
  2.77178145E-07
  0.11715535    
 -0.45702332    
 -0.10889480    
  0.34151584    
 -0.14164978    
   1.3169134    
 -0.90183342    
  2.83042733E-02
 -0.21158355    
 -5.91896363E-02
 -0.30407605    
  0.11686500    
  0.18721075    
  0.34255138    
  0.22054300    
 -0.69314742    
  0.11778237    
  0.72951436    
  -1.0130906    
  0.43772650    
  0.13814978    
 -0.34945920    
  0.90973300    
 -0.90321952    
 -6.51450548E-03
  0.14004536    
  9.22062546E-02
 -8.09058771E-02
 -0.17783655    
  0.13185185    
  2.32559890E-02
 -7.14596063E-02
  9.97898504E-02
  0.23314901    
 -0.25005168    
 -0.28013489    
 -3.23867511E-08
  0.15307614    
  0.13272494    
  0.12216786    
  0.11332917    
 -0.12844229    
 -0.32035825    
  2.75888145E-02
  6.77957153E-03
  0.10265336    
 -3.72723006E-02
  0.21040440    
 -4.18911763E-02
  5.71591966E-02
 -8.97704735E-02
 -0.21489005    
  5.98186143E-02
  0.14953250    
 -0.18232082    
 -0.26570249    
  0.29849315    
  2.54785474E-02
  0.53321499    
 -0.70427960    
  0.24965420    
   1.0283723    
 -0.98848099    
  1.66210700E-02
 -0.24818018    
  1.39859673E-02
  0.38204551    
 -0.56436664    
  0.11778239    
  5.05517386E-02
  3.46063115E-02
 -4.16728072E-02
  0.20453247    
  7.78167620E-02
 -2.28819886E-07
 -0.37129617    
 -0.16846462    
  0.30586424    
  0.30110535    
  0.48550820    
 -0.44628677    
 -0.20763935    
 -5.93566848E-03
 -5.97091252E-03
 -0.10735775    
 -0.13543820    
   1.4437712    
  -1.1890694    
 -9.29470062E-02
  0.12210183    
 -2.91565247E-02
 -9.29470062E-02
  0.12210183    
  2.27290802E-02
 -0.11918939    
  0.53952408    
 -0.52694577    
  0.11778378    
 -0.33314440    
  0.16406827    
  0.31365791    
 -0.11179128    
  8.25216174E-02
 -0.27131593    
  0.13353066    
  1.13003431E-02
 -1.69974640E-02
  0.34054574    
 -0.44273746    
 -0.14261341    
  0.44131163    
  2.77789757E-02
  0.52172512    
 -0.75174218    
 -4.10621949E-02
 -0.11404682    
  0.97746819    
 -0.83392018    
 -0.19166800    
  0.41945204    
 -0.45529675    
  0.44599417    
 -0.30338186    
 -0.14261341    
  2.16605868E-02
 -0.10536092    
  0.18759874    
  0.18560617    
 -0.38117164    
  0.93373758    
 -0.68687826    
 -1.89273413E-02
  1.89272687E-02
 -0.13353229    
  0.21741207    
 -8.38821679E-02
 -9.84408930E-02
  7.95127153E-02
  0.18019550    
 -4.34843823E-02
 -8.70106071E-02
 -6.89937621E-02
  7.50360936E-02
 -0.34130388    
   1.0374577    
 -0.51483738    
 -0.26942414    
 -8.22389945E-02
  0.30010515    
 -3.77401821E-02
  0.46587393    
 -0.44952428    
  0.11718258    
 -9.05148014E-02
 -0.18442991    
  0.21040440    
 -0.24911888    
  0.50157279    
 -0.13182506    
 -0.14135334    
  0.24898514    
 -0.31387198    
 -8.75201672E-02
  5.91880418E-02
 -4.10621949E-02
 -0.34730983    
  0.51758313    
 -0.39042774    
 -3.03045288E-02
 -3.12529914E-02
  0.51082569    
 -5.38024046E-02
  6.32823035E-02
 -0.45131218    
  0.38803038    
 -0.33747834    
  0.19746527    
 -8.43879804E-02
  0.23440117    
 -9.99983028E-03
 -0.33747834    
  0.15011916    
  0.74625665    
 -0.72230369    
  0.15836906    
 -0.18232076    
  6.04323950E-03
 -0.22918610    
  0.23519117    
  0.20988201    
 -3.96083482E-02
 -0.25131527    
  3.82204503E-02
  0.91378713    
  -1.0986123    
  7.94639289E-02
  0.16008545    
  1.17645273E-02
  0.13133594    
 -3.65582295E-02
 -0.15503757    
  0.29387474    
 -3.77399959E-02
 -1.45279393E-02
 -1.97046734E-02
 -0.29266891    
  0.22580600    
 -7.73875043E-02
 -2.32570954E-02
  0.61040467    
 -0.54770660    
 -0.12332397    
 -0.10536075    
  0.28246093    
 -1.05258515E-02
 -0.35894531    
  0.78015882    
 -0.34975410    
 -0.18330725    
 -0.31771469    
  5.53508922E-02
  0.57920253    
 -0.11886159    
 -0.17458378    
 -7.18872175E-02
  0.23180200    
 -8.20975974E-02
 -8.36145803E-02
 -0.13685843    
  1.98028032E-02
  0.34020063    
 -0.24667495    
  0.79492956    
 -0.57656032    
 -0.37252122    
  4.74660508E-02
 -2.00676825E-02
  0.25506195    
 -1.58320945E-02
  0.20597585    
 -0.31845465    
  0.53551871    
 -0.75420815    
  6.45383298E-02
  0.18347909    
 -7.81185254E-02
  3.07724420E-02
 -0.10873337    
  0.12078080    
  7.49638006E-02
 -8.09681267E-02
  0.16612716    
 -0.19671027    
 -9.09709781E-02
  0.16862191    
  0.21158330    
 -4.27622274E-02
 -0.20391308    
  1.76992845E-02
 -2.73715528E-07
 -8.54170695E-02
  1.26578128E-02
  0.25410599    
 -0.13005242    
 -9.30912346E-02
  0.36396518    
 -0.34583876    
 -3.03981397E-02
  3.03966906E-02
 -0.20533825    
  0.21130820    
 -1.80177260E-02
  0.33213404    
 -0.26192927    
 -0.22032328    
   1.0962623    
  -1.2480686    
  8.63280296E-02
  0.19724652    
 -3.77395228E-02
  0.13192834    
  1.67130157E-02
 -0.22176413    
  0.14125931    
 -0.32220340    
  0.34000763    
 -0.22314294    
  0.65568990    
 -0.41505209    
 -0.14265558    
 -6.89938143E-02
 -8.96119401E-02
  0.15860580    
  1.32453395E-02
 -6.80540428E-02
  0.22032294    
  0.27488831    
 -0.67191446    
  0.15535021    
 -0.13868351    
   1.0213202    
 -0.80647510    
  8.92302915E-02
 -0.29584584    
  0.36076498    
  0.28625211    
 -0.43375909    
  0.44655180    
 -0.48709890    
  0.24362290    
  0.39277253    
 -0.57617640    
  8.10404271E-02
  0.37094426    
 -0.17081800    
 -0.19415694    
  0.12305932    
  9.05143842E-02
 -0.11718144    
  1.60854720E-02
 -4.34843823E-02
 -0.48342630    
  0.35306394    
  9.64593962E-02
  1.14280405E-02
 -0.13353227    
  0.12783341    
  0.17754754    
 -0.14383775    
  0.12937875    
 -0.49956167    
  0.53297883    
 -0.60770190    
  0.39970216    
 -0.13601229    
  9.47089270E-02
 -0.13525490    
  0.16492951    
  0.28768227    
 -0.44573864    
  0.39167249    
 -0.66574788    
  0.47225416    
  0.25629604    
 -0.23958278    
 -0.36221558    
  0.55278927    
 -0.56075722    
  5.44879846E-02
 -7.60477688E-03
 -1.49441846E-07
  0.32880959    
  0.15728590    
 -0.16279566    
 -9.25508067E-02
 -0.16430397    
  0.10178287    
 -0.31603795    
  0.37247783    
 -0.12313350    
  0.12313187    
 -0.32074246    
  0.13353205    
  0.18109579    
  4.89422519E-07
  4.79130857E-02
  1.73909310E-02
  0.18805234    
 -4.38021757E-02
 -0.13282163    
 -0.22884248    
  4.87909988E-02
  1.35144200E-02
  0.40770024    
 -1.80182401E-02
 -0.33103344    
 -0.37124729    
  0.58165163    
  0.45384780    
 -0.60288465    
 -0.39657685    
  0.29649287    
  0.15790384    
 -0.28394425    
  8.57671723E-02
  0.16968571    
  0.74660569    
 -0.63720709    
 -0.26547810    
 -7.72305951E-02
  0.25616911    
 -5.21866903E-02
  0.28320792    
 -0.38989243    
 -9.00254175E-02
  0.29849312    
 -0.23531324    
  4.00055833E-02
 -0.21825390    
  0.23124085    
  0.55869406    
 -0.31385103    
 -0.15836827    
 -1.19056692E-02
  0.95274377    
  -1.1434833    
  0.26013252    
 -0.29703668    
  0.15950772    
  0.18658532    
 -0.21916263    
  8.25858191E-02
 -0.24005398    
  0.36054423    
 -0.16410938    
  6.34830398E-03
   1.0510874    
 -0.86665887    
 -0.12903097    
 -0.39949489    
  0.74956131    
 -0.22103682    
 -0.26341704    
  0.15219150    
 -0.26060137    
  0.23679146    
  0.16612716    
 -0.38776556    
  0.12693021    
  1.31583316E-02
  5.71577139E-02
  0.36772466    
 -0.48550805    
 -3.53395827E-02
  0.36384374    
 -8.88307095E-02
 -0.34967369    
  0.58260542    
 -0.53714359    
  0.41773543    
 -0.38853630    
  0.45002156    
  9.61441174E-02
 -0.42439243    
  0.90475911    
 -0.66770023    
  4.42336127E-02
  5.60897365E-02
 -0.29376194    
   1.1046916    
  -1.1419636    
  0.36235523    
 -9.22314599E-02
 -0.11778282    
  0.60514754    
 -0.46822411    
 -4.35898751E-02
 -0.26484239    
 -0.17588979    
  0.33647239    
 -0.39998606    
  0.17958593    
  0.84239328    
 -0.58955878    
 -0.36890668    
  0.15634619    
  0.11778275    
 -0.22900799    
  0.48550865    
 -9.09149647E-03
 -0.43324527    
  0.63888395    
 -0.10164964    
 -0.61786425    
  0.33973870    
 -0.45276240    
  0.64947265    
 -0.42803907    
  0.26341665    
 -0.12903097    
  6.93924353E-02
 -8.75201672E-02
 -0.10265430    
  2.00670753E-02
  0.10668326    
  1.18341874E-02
 -7.32043535E-02
 -0.28347111    
  0.44662333    
 -0.13199598    
 -0.10331677    
  0.28256693    
  6.93339556E-02
 -0.54654390    
  0.42995629    
 -0.48081380    
  0.84605479    
 -0.44932374    
 -7.27599040E-02
  5.50588928E-02
  1.18341874E-02
  4.03515548E-02
  0.38837078    
 -0.53408223    
  0.63598841    
 -0.39342725    
 -0.17924888    
 -0.30625868    
  0.34830645    
  0.36953321    
 -0.10716809    
 -0.17241585    
  0.20797557    
 -0.50646758    
 -0.26381424    
  0.44854963    
 -0.16322808    
  7.06657209E-03
  0.10676704    
 -9.46722537E-07
 -0.28347111    
  9.60736349E-02
  7.35624731E-02
 -0.26662841    
  0.55961633    
 -0.37421173    
  0.42073333    
  0.25299630    
 -0.53731656    
  4.59105335E-02
  6.39046915E-03
 -0.21205838    
  0.37074882    
 -9.09726992E-02
  6.89936131E-02
 -0.38077280    
  0.23767243    
 -0.16705428    
 -0.21936244    
  0.24183500    
  1.47069376E-02
  0.81659102    
 -0.79493076    
  0.17034633    
 -0.23679070    
  0.70453244    
 -0.45576680    
  0.20875458    
 -0.31543946    
 -0.14974450    
 -2.33470313E-02
  0.59823066    
 -0.50077617    
  0.31585222    
  0.16303942    
 -0.27304095    
 -0.36000296    
  0.70967656    
 -5.47504425E-02
  0.13353166    
 -0.24323052    
 -1.95124075E-02
 -0.43800884    
  0.27229676    
 -0.12361380    
 -1.99335422E-02
  0.27416867    
 -0.38776556    
  7.49012548E-03
 -2.26427093E-02
  9.46157873E-02
  0.28246093    
 -0.39246097    
  0.10303311    
  0.38426301    
 -4.77400795E-03
 -0.16054994    
 -5.18847778E-02
  0.29944706    
 -0.31735691    
  0.43708795    
 -0.30732855    
 -0.22446771    
  1.31583316E-02
  6.94276914E-02
  0.10962025    
  0.78197819    
 -0.76035619    
 -0.18125175    
 -0.12260161    
  4.25593406E-02
  0.32349181    
 -0.39546555    
  0.26121464    
 -0.31486782    
  0.16644891    
  0.14841914    
  1.70947723E-02
 -0.24167605    
  0.21302013    
 -5.37438132E-02
  4.89422519E-07
 -0.27346945    
  0.53630561    
 -0.46623719    
   1.2122097    
  -1.1258256    
 -1.38882389E-02
  6.75935447E-02
  3.84656973E-02
  0.27820343    
 -0.27820387    
  0.91754764    
 -0.93659514    
  4.38946635E-02
  0.19451763    
 -0.16430394    
  0.13872628    
 -1.56669244E-02
 -0.16561964    
  6.60896450E-02
 -0.11054274    
  0.28116706    
 -7.63724372E-02
 -0.12975831    
  0.14550681    
 -0.13950232    
  0.36264539    
 -0.26570293    
 -0.49643686    
  0.53377533    
 -8.17901194E-02
 -0.17327188    
  0.32090744    
 -0.21825439    
 -0.15110669    
  0.40309891    
 -0.25199249    
 -0.13005337    
  0.22314431    
 -0.34876940    
  0.79772025    
 -0.62462777    
  0.11261893    
  0.46108818    
 -0.26311120    
  0.18957676    
 -0.54072005    
  0.15316498    
  0.73088741    
  3.63673083E-02
 -0.60384876    
 -0.24987955    
 -8.05795714E-02
  0.53021711    
 -0.16518560    
 -1.46697648E-02
 -0.20121725    
  1.19752381E-02
 -0.29564950    
  0.27155188    
  6.07982744E-03
  0.18232231    
 -0.21309392    
  0.13431287    
 -0.14058250    
  0.12959236    
 -0.23565154    
  0.18464944    
 -0.36000296    
  0.60613614    
 -0.40319416    
  0.13353051    
 -8.05387050E-02
  0.23468989    
  6.89929277E-02
 -0.20544425    
 -0.31334904    
  7.56727843E-07
  0.51879388    
 -0.45675841    
  6.54773414E-02
  2.77799126E-02
  0.46313035    
 -0.25377980    
 -0.35667536    
  0.32277253    
  0.48639122    
 -0.35214177    
 -0.32349175    
  0.22314431    
  0.40175417    
 -0.71951425    
  0.31776032    
 -7.49637932E-02
 -0.15514828    
  3.43675315E-02
  0.12078080    
  0.42718339    
 -0.75768590    
  0.64623052    
 -0.39677024    
  4.44517583E-02
  0.19159509    
 -0.49387559    
  0.35667467    
 -2.38097459E-02
  1.19752381E-02
 -2.40983535E-02
 -8.25870857E-02
  0.36261702    
 -0.52786684    
  0.19139503    
 -0.17588979    
  0.24445425    
  6.41622022E-02
  5.63458493E-03
  5.60270995E-03
  3.83610278E-02
  0.51404589    
 -0.85699123    
 -9.53103900E-02
  0.16833477    
  0.34249052    
 -0.17435431    
 -6.13698550E-02
  1.88093260E-02
  0.10598184    
 -0.50525433    
  0.54361558    
  5.23683392E-02
  0.25131449    
 -0.12675092    
 -0.13482010    
  0.65371996    
 -0.94484550    
  4.71469164E-02
 -0.11860641    
  0.54576331    
 -0.34509218    
 -0.10199852    
  8.98043439E-02
  8.23998600E-02
 -0.26349422    
  0.22900839    
  0.14660427    
  0.30271992    
 -0.58704007    
  0.14354771    
  0.19004396    
 -0.14458050    
 -0.28768274    
  9.86722410E-02
  6.51157336E-07
  0.17220372    
 -0.32411930    
  0.66943097    
 -0.26918671    
 -0.31779972    
  0.24167614    
 -0.20633669    
  0.31845450    
 -8.42601433E-02
 -5.51012391E-03
  0.71770519    
 -0.69045526    
 -0.10775357    
 -7.23674702E-07
  7.49638006E-02
 -3.96644883E-02
 -0.22603723    
  0.13534041    
 -0.16475582    
  0.33860150    
 -1.60853192E-02
  2.13917159E-02
 -7.12637454E-02
  2.24735923E-02
 -0.16907619    
  0.22314279    
 -9.95300189E-02
  0.23700097    
 -0.31559142    
  0.20921081    
 -7.96181411E-02
 -0.15507178    
 -0.23124105    
  0.84030497    
 -0.43213251    
 -9.63927805E-02
 -0.27193353    
  0.29546380    
 -5.83121506E-03
 -0.16493061    
  0.92041981    
 -0.66604549    
 -5.36178565E-03
 -0.15684301    
 -0.23262268    
  0.89705902    
 -0.72939432    
  7.74580762E-02
  0.13895227    
  0.80792218    
  -1.1530814    
  0.21239838    
  3.63666937E-02
 -5.50603457E-02
  0.13510269    
  0.14310095    
 -0.14310065    
 -0.12883356    
  0.13976216    
 -3.31514217E-02
  2.22233459E-02
 -0.29135111    
  0.67833203    
 -0.64222729    
  7.51207694E-02
  0.17461602    
 -8.65083262E-02
 -0.24445252    
  0.66979969    
 -5.25371321E-02
 -0.36680391    
  9.14928839E-02
 -0.23967308    
  0.29804397    
 -0.24397746    
  6.37151375E-02
  6.15428993E-03
  8.80341679E-02
  0.12152182    
 -0.28602561    
  0.29592657    
  2.43324544E-02
 -0.13353123    
 -0.23419359    
  0.82319999    
 -0.66905051    
  0.10178284    
 -7.24542737E-02
  0.23577955    
 -0.33921489    
  6.39046915E-03
  0.11423748    
  0.12783362    
 -0.16841865    
  0.11184883    
 -0.26501411    
  3.39022875E-02
  0.43610168    
 -0.27625409    
 -0.20067094    
  8.00435692E-02
  0.23841180    
 -0.33244053    
  0.37204871    
 -0.45267904    
  0.60959989    
 -0.53603721    
  0.59250337    
 -0.81387639    
  0.36020786    
  0.55431104    
 -0.39488378    
 -0.34918478    
  0.54023969    
 -0.29641604    
 -0.14445141    
  0.52024066    
  0.14550778    
 -0.56920981    
  0.10474636    
 -8.65083262E-02
  6.41622022E-02
 -0.35586902    
  0.32138172    
  8.40832815E-02
 -8.99484754E-02
 -0.30748400    
  0.28967932    
  0.26650167    
 -0.14274748    
 -4.32505123E-02
 -0.24267058    
  0.46027312    
 -9.30902213E-02
 -2.46923901E-02
 -0.30110526    
  9.65384021E-02
  0.14799739    
 -0.16657396    
  0.89097333    
 -0.87855107    
  0.14351200    
  0.54033256    
 -0.76749414    
  0.80719441    
 -0.57469964    
 -1.06951511E-02
 -0.10178357    
 -0.29564950    
  0.36464384    
 -5.12935929E-02
 -6.02591373E-02
 -5.09662479E-02
 -9.59642306E-02
  0.27501279    
 -0.15962929    
 -0.22154151    
  0.30748442    
 -5.43940812E-02
  2.45418698E-02
  6.04323950E-03
  9.74988416E-02
  0.34347302    
 -0.33260295    
 -0.22992244    
  0.12155619    
  0.60832399    
 -0.89199722    
  0.69314748    
 -0.26918671    
 -0.28246036    
  0.18924119    
  0.22084157    
 -0.18693973    
  0.15890194    
 -0.27668503    
 -7.79616907E-02
  0.16184221    
  8.79680365E-02
  0.16462252    
 -3.63669358E-02
 -0.36464238    
  5.82683049E-02
 -5.16248383E-02
   1.0986123    
 -0.16785720    
 -0.83004194    
  3.52985784E-02
  0.25835493    
 -0.59136534    
  0.37267604    
  0.18693997    
 -0.36261800    
  5.78932874E-02
 -0.18482471    
  0.59029001    
 -0.60544175    
  0.14208207    
 -8.28061029E-02
  0.23031215    
 -0.17435256    
  0.25131503    
  5.15580662E-02
 -0.37332314    
  0.11697080    
  0.59066874    
 -0.79930657    
  0.97982866    
 -0.85231602    
  0.16813597    
 -0.25642869    
  0.28575790    
  0.15001372    
  6.73336163E-02
 -0.48028892    
  0.40796849    
 -0.32850432    
  0.17184998    
 -7.90694132E-02
 -0.21840763    
  0.98181278    
 -0.95846480    
 -7.17440993E-02
  0.91131955    
 -0.57721156    
  0.12759590    
 -0.28076246    
 -2.09072828E-02
  2.77799126E-02
  0.26866758    
 -7.04890788E-02
 -0.26180184    
  0.13626553    
  0.72449750    
 -0.64494538    
 -0.40841135    
  0.32885867    
  8.54174420E-02
 -0.13102749    
  0.14265704    
 -6.56959638E-02
  0.26899076    
 -0.20909226    
 -0.25714538    
  0.14008901    
 -8.87964144E-02
  7.56369308E-02
  0.56621695    
  0.49872252    
 -0.95825583    
 -0.18949027    
  0.21302013    
 -9.76376235E-02
 -0.21357451    
  0.52030522    
 -6.32811859E-02
  0.66511947    
  -1.0756229    
  0.44507390    
 -0.45267904    
  0.24279580    
  7.49638006E-02
  1.65298171E-02
 -7.36879706E-02
 -0.17295296    
 -9.53092873E-02
  0.62552726    
 -0.19975629    
 -5.03701856E-03
 -0.28432003    
  0.41215390    
 -0.15860574    
 -0.21407011    
  2.54785474E-02
  0.16753715    
 -0.29480046    
  0.18825634    
  0.25459671    
 -9.11899433E-02
 -0.35166329    
  0.22314365    
 -0.26694670    
  7.43427174E-03
  0.28768286    
 -0.14310001    
 -5.26438802E-02
  0.74258029    
  0.13794287    
 -0.92897606    
 -0.20382705    
  0.65774608    
 -0.20418084    
  0.14383645    
 -0.12197763    
 -0.25054279    
 -2.81717665E-02
  8.22382644E-02
  0.19647615    
 -1.63489915E-02
 -0.23419359    
  0.18924119    
  6.13013916E-02
 -7.86925852E-02
  0.26101467    
 -0.35282052    
  5.60902506E-02
 -0.29376146    
  3.20030376E-02
  0.21840699    
  0.10219098    
  0.12348185    
  0.45152554    
 -0.65219730    
  0.18540309    
 -0.10251625    
 -7.67333359E-02
  0.16374446    
 -3.71387303E-02
 -0.10836712    
  0.11912055    
 -0.26826310    
  0.47523496    
 -0.17538905    
 -0.19378658    
 -0.31531388    
  0.46676645    
 -0.19647518    
  0.14090554    
 -0.12136068    
  0.19832247    
  2.09432133E-02
 -7.53039941E-02
  0.12088247    
 -0.20232143    
 -2.45410949E-02
  6.02588803E-02
  0.69021863    
 -0.87605602    
 -7.06734741E-03
  0.40782723    
 -0.44393075    
  0.27473137    
 -2.83313226E-02
 -0.41412243    
  0.25228000    
  0.26028237    
 -4.25594151E-02
 -3.31514217E-02
  0.43498790    
 -0.62633765    
  6.77957153E-03
 -3.43667492E-02
 -0.13453010    
  0.22793274    
 -0.27712184    
   1.4474130    
  -1.3212626    
 -0.19574419    
  0.92525899    
 -0.33148426    
 -0.23440130    
 -2.54789032E-02
  0.54756182    
 -0.26797685    
  0.34341636    
 -0.81439626    
  0.21687339    
  6.26891525E-03
 -0.20763850    
  0.12967764    
  0.24981104    
  7.10956678E-02
  0.14571160    
 -0.52219033    
  0.17635067    
 -0.21271969    
  0.24801764    
  0.24487188    
 -0.35473740    
 -0.28983480    
  0.43936738    
 -0.22314380    
  6.06248491E-02
 -6.06248789E-02
  0.17768075    
  0.31209138    
 -0.44894949    
  0.13685870    
  4.54631113E-02
 -0.11778377    
  5.47249243E-02
  0.24073982    
 -0.29546493    
  0.13976216    
  0.13217184    
 -5.88397123E-02
 -3.59927826E-02
 -5.93158305E-02
  9.53109413E-02
 -0.29105487    
  0.28090271    
 -0.18436401    
  0.11025669    
 -0.22727373    
 -0.10153663    
 -0.17471710    
  2.69067548E-02
  0.42010623    
  0.40158132    
 -0.24577080    
  0.15201609    
 -0.45137414    
  0.10199993    
 -6.07986841E-03
 -0.27958569    
  0.14953153    
   1.0014484    
 -0.93431014    
 -0.12429710    
  9.12921056E-02
   1.0170771    
 -0.73781955    
  9.66930687E-02
  2.27808785E-02
  0.47785556    
 -0.97525889    
  0.65540725    
  3.83888721E-03
 -0.62287885    
  0.15210827    
 -0.10331677    
 -0.26304540    
   1.0926955    
 -0.42645508    
 -0.35667583    
  7.50360936E-02
  0.14028640    
 -0.18967929    
  1.25780171E-02
  0.19268346    
  0.36335382    
 -0.49541363    
 -0.28376803    
 -6.45387247E-02
  4.87897806E-02
  0.70105225    
 -0.48747748    
  0.20763864    
  0.94301343    
  -1.3026700    
  0.32251683    
 -0.15145221    
  6.68939948E-02
 -3.13392917E-07
  0.28030172    
 -0.38566223    
  0.18449803    
  0.12260266    
 -0.21357502    
  0.11247735    
 -0.10064381    
 -3.59328538E-02
 -0.17988476    
  0.18596531    
  9.25510377E-02
 -0.17461638    
 -0.19556601    
 -0.13696595    
  0.98197550    
 -0.25278845    
 -0.35163134    
 -0.16363007    
  0.37792906    
 -0.23977849    
  0.13835925    
 -0.12553705    
  0.14225070    
 -0.36221558    
 -4.46554935E-07
  0.56188160    
 -0.45652115    
  6.23045638E-02
  0.27416867    
 -0.12482230    
  4.52049114E-02
 -0.24267058    
  2.77799126E-02
  0.14629208    
  1.75952911E-02
  9.42530930E-02
 -9.42530185E-02
 -3.55057456E-02
 -4.30841967E-02
 -6.49572015E-02
 -0.25901347    
  0.21089435    
  1.39859673E-02
 -0.11778282    
  0.31275582    
  6.63224235E-02
 -0.29663491    
  0.19542484    
 -0.16705322    
  0.72073549    
 -0.65314162    
 -0.11778239    
  0.39065048    
  0.21012346    
 -0.78604156    
 -1.78572666E-02
  0.49447668    
  8.92984569E-02
 -0.38803071    
  0.57952243    
 -0.52195144    
  0.36016557    
 -0.34627709    
 -0.18924224    
  0.39989451    
 -0.10598139    
 -0.18356512    
  9.25935730E-02
  9.71631035E-02
  9.41879675E-02
  0.31947505    
  0.20252456    
 -0.98528361    
  0.25823402    
 -0.35176170    
  0.46262282    
  0.31508183    
 -0.39873040    
  0.23249501    
 -0.19949023    
  5.06430119E-02
 -6.19197777E-03
 -4.44526523E-02
  0.35211852    
 -0.58505112    
  0.51409864    
 -0.20012695    
 -6.00505713E-03
 -1.21222045E-02
  0.21825328    
  0.12861699    
 -5.31095639E-02
  0.81697297    
  -1.2133880    
  0.30609307    
  3.98458070E-07
 -0.21570928    
  0.15942691    
 -0.31976965    
  0.52806729    
 -2.15988997E-02
 -0.17103173    
 -4.23335657E-02
  9.77638662E-02
  0.10241479    
  2.62020119E-02
 -0.20498982    
  5.15580662E-02
 -0.25635308    
  6.47263136E-03
  0.95798987    
 -0.74392021    
 -0.29464987    
  0.18464944    
  0.14581063    
  5.85539863E-02
 -0.64232761    
  0.13465726    
  0.43901664    
  3.49159539E-02
 -0.17645675    
  0.20066997    
  0.10440271    
  0.46134529    
  -1.0252812    
  0.52884465    
 -0.32405043    
 -0.11086345    
  0.23820221    
 -0.45276240    
  7.41075575E-02
 -4.46554935E-07
  0.26966432    
  0.47755125    
 -0.15854600    
 -0.22094317    
 -0.11025599    
  0.25335741    
 -9.48332921E-02
 -0.14632717    
 -0.25391504    
  0.36290574    
 -0.43581179    
  0.34483957    
 -0.17520423    
  0.53603727    
 -0.54315543    
  0.12095172    
  0.13590145    
 -0.26402336    
  0.18351917    
 -6.00505713E-03
 -0.25217539    
   1.4555454    
  -1.4325563    
  0.16062337    
  0.14953250    
 -0.26570246    
  0.36605141    
 -9.48082879E-02
 -0.11709266    
  0.12260248    
  0.15728590    
 -0.14635623    
 -0.30966166    
  0.15097174    
  9.12482068E-02
  0.22778466    
 -0.14417005    
 -0.10120987    
 -9.94606018E-02
  0.14571209    
 -0.13919802    
 -9.09960647E-07
  0.18879418    
 -0.12588102    
 -0.11625942    
  0.16388737    
   1.2241178    
  -1.4299704    
  0.48330790    
 -0.17267580    
 -0.41599193    
  0.36772493    
 -6.23433925E-02
  0.15164158    
 -0.18735857    
  8.14407319E-02
 -0.23155932    
  4.81198765E-02
  6.51157336E-07
 -8.39646533E-02
  0.37833670    
 -0.13353133    
  0.49817476    
 -0.29698539    
 -0.30338186    
 -0.21056461    
  1.55050661E-02
  8.82919878E-02
  0.66819036    
  0.46502775    
 -0.83155024    
 -9.27093327E-02
 -0.19497290    
 -6.45391792E-02
  0.44183287    
 -0.27820387    
  0.10157913    
 -9.53109115E-02
 -0.23098636    
  0.85959560    
 -0.67334437    
  0.34945890    
  0.41006324    
 -0.82014716    
  0.52735496    
 -0.39122200    
  0.16705398    
 -0.24256141    
  9.94608030E-02
  0.78089809    
 -0.75750428    
  0.17942694    
 -7.00285360E-02
  7.48482123E-02
 -0.28129163    
  0.25696057    
 -0.43800884    
  0.18104920    
  0.18550174    
 -0.31449264    
  0.17869253    
 -4.33513671E-02
  4.93936613E-02
  0.23034568    
 -0.24858361    
 -5.03249057E-02
  0.30368251    
  0.68597895    
 -0.75497121    
 -0.41830221    
  0.28185084    
  0.14154026    
 -0.26592442    
  2.61454675E-02
  6.85636476E-02
 -0.20671372    
  0.24801764    
 -0.45281145    
  0.26933268    
  0.41468215    
 -0.11149558    
 -3.12519856E-02
  0.53590542    
 -0.62435997    
  0.23577955    
 -0.49123248    
  0.35965481    
 -0.45347479    
  0.63405848    
 -0.29058528    
 -7.23213851E-02
 -1.89273413E-02
  0.27647275    
 -0.32877183    
  0.27416867    
 -0.22825782    
 -3.25766653E-02
  2.61454675E-02
  0.10406894    
 -0.35170409    
 -8.29903129E-03
  9.53100100E-02
  0.39019758    
 -0.17924888    
 -0.19591092    
 -1.50381094E-02
  0.91629106    
 -0.81548566    
 -5.63522689E-02
  9.00256187E-02
  6.41245916E-02
 -0.16142271    
  0.27851561    
 -5.53946663E-03
  8.51581246E-02
 -0.17824905    
 -2.46933363E-02
  0.15593457    
 -5.49585707E-02
 -0.13272448    
  0.81736106    
 -0.64042962    
 -0.45818248    
  0.17229977    
  0.27501279    
  5.44982823E-03
  0.90316123    
  -1.1413643    
  0.11701691    
 -0.31462622    
  0.32682276    
 -0.41459772    
  0.56092638    
 -3.73374522E-02
 -0.22450235    
  0.25659075    
 -0.21007231    
  0.70925051    
 -0.42808345    
  1.45985521E-02
 -0.10161041    
 -0.24750160    
 -0.33921587    
  0.34604248    
  8.54570033E-07
  6.77957153E-03
  0.50811946    
 -0.38136852    
  0.12831025    
  0.40371880    
 -0.19216016    
 -0.50800538    
  0.33244070    
 -0.38299289    
  0.13815054    
  0.41616076    
 -0.63127100    
  0.12751274    
  0.83107030    
 -0.88162327    
  0.27087530    
 -5.81566915E-02
  0.53799844    
 -0.53799868    
 -1.81281660E-02
  0.15762821    
 -0.11583212    
 -0.30538204    
  0.41074136    
  0.58778685    
 -0.77856427    
  6.77172467E-02
  0.12305932    
 -0.11122588    
  0.62310284    
 -0.58275175    
 -0.27087566    
 -2.24730093E-02
  0.18610173    
  2.48464905E-02
  0.16894008    
 -0.20644374    
  7.95523450E-02
  4.03515548E-02
  0.18982534    
 -0.15104003    
  0.12739775    
 -0.40069276    
  0.10821445    
 -3.92199606E-02
  0.30748439    
 -0.34138709    
  2.72132158E-02
  0.26905316    
 -0.10821350    
  0.11841784    
 -0.17725751    
  2.98526734E-02
 -0.17997201    
  0.13792357    
 -0.23393773    
  0.38193515    
 -4.32505123E-02
 -0.25685555    
  0.24014194    
 -0.22595705    
  0.56962621    
 -0.39555416    
  0.15836906    
 -0.29783359    
  0.14536561    
 -9.88467485E-02
 -0.11697097    
  0.35813406    
 -0.40291753    
 -3.10098231E-02
  5.36521152E-02
  0.43487874    
 -0.15656875    
  0.16618375    
 -0.14383775    
  0.25254101    
 -4.83602285E-02
  0.19203365    
 -0.56427324    
  0.11122533    
  0.15665409    
  5.35414256E-02
 -0.11011057    
 -0.26501411    
  0.41689408    
 -0.25782940    
 -0.23795922    
  0.40546551    
 -2.51899548E-02
 -9.07284468E-02
 -0.11221270    
   1.2311013    
 -0.99800706    
 -0.38828599    
  0.25616911    
  3.87862101E-02
 -0.27329424    
  0.24014194    
 -0.18457140    
  0.31105599    
  0.23299561    
 -0.48501709    
 -0.21996434    
  0.33420137    
 -0.35020325    
  0.18366544    
 -8.39646533E-02
  0.20991780    
  1.75952911E-02
 -0.15028235    
  0.34512123    
 -0.24858361    
 -0.15210865    
  0.69671255    
 -0.59492946    
  0.26978129    
 -5.05157188E-02
 -9.22069177E-02
  8.70106369E-02
  0.31845400    
 -0.66329354    
  0.47184059    
 -9.62272510E-02
 -6.25201836E-02
 -0.18232137    
  0.26978129    
 -0.25695950    
 -2.58076862E-02
  0.42488310    
 -0.23496446    
 -0.13276020    
 -0.23556592    
  0.23556541    
 -7.69603327E-02
  6.64400589E-03
 -0.17309235    
  0.15975983    
  0.84249276    
 -0.64794225    
  0.30683464    
  0.15762913    
 -0.67935348    
 -0.23867382    
  0.43685222    
  0.76101577    
 -0.75541317    
 -0.39159539    
  0.12419113    
  0.36322287    
 -0.12991139    
 -0.17655870    
  0.21065247    
 -0.21065287    
  7.95127153E-02
  0.11423748    
 -0.21465753    
  0.41014799    
 -9.38887801E-03
 -0.48138916    
  5.20571172E-02
  0.38101456    
 -0.21451701    
  0.56573248    
  0.20981450    
  -1.0652764    
   1.0278611    
 -0.72593623    
  5.88405579E-02
 -0.14090529    
 -0.17969306    
  0.64475089    
 -0.53311127    
  7.46110454E-02
  1.29873361E-02
  0.23977870    
 -0.29959676    
  4.68314774E-02
  0.40764162    
 -0.32008624    
 -5.53996637E-02
  2.50005797E-02
  3.03966906E-02
 -5.53996637E-02
  0.38844299    
 -0.19354379    
 -0.28768232    
  0.67916083    
 -0.60554898    
  0.34564608    
 -0.56879097    
  0.53630561    
 -0.23262322    
  5.93475765E-03
 -5.93566848E-03
  0.86248785    
 -0.27602500    
 -0.74758148    
  0.42622659    
  0.41304627    
 -0.70225275    
  0.39319530    
 -0.46918073    
  0.26942459    
  7.73337409E-02
 -0.54232353    
  0.41870955    
 -0.17185095    
  0.22314382    
 -0.26787925    
  5.71577139E-02
 -7.69603327E-02
  0.15415072    
 -0.37729445    
  0.54038411    
 -0.35806310    
 -7.94641823E-02
  0.44718930    
 -0.44718900    
  0.29143521    
 -0.31424820    
  8.82919878E-02
 -6.20648620E-07
  0.11307655    
 -3.84660400E-02
  0.12285443    
  0.42265776    
  0.36947185    
 -0.95498717    
  4.00055833E-02
  0.22705670    
 -0.15154913    
  2.39532441E-02
 -0.23954964    
  6.54773414E-02
  0.30166754    
 -0.54796481    
  0.24629629    
 -2.13533882E-02
 -0.17230053    
  0.26826420    
 -6.55726576E-03
 -0.18759902    
 -1.60011947E-02
  0.25489154    
  0.30932164    
 -0.35405692    
 -0.14008884    
  0.13353154    
 -2.66683903E-02
  9.65384021E-02
  0.12660648    
 -1.08691789E-02
 -0.30421203    
 -6.89932406E-02
  0.14732507    
  0.33940351    
 -0.13005242    
 -0.36464235    
  0.70111543    
 -0.57360262    
  0.24266943    
  6.41931966E-02
  5.05161658E-02
 -0.34339291    
  0.11778237    
 -4.41711023E-02
 -4.62129638E-02
  0.10265336    
 -0.14403996    
  0.19166693    
 -0.23483893    
 -0.11686448    
  0.33410820    
 -0.22462463    
  1.47069376E-02
  0.14261319    
 -7.89880678E-02
  0.24750172    
 -0.14970420    
 -0.26112366    
  8.49925652E-02
  0.33647284    
 -0.14799638    
  0.14269115    
 -0.10064381    
  0.28473631    
 -0.29657191    
 -4.87908907E-02
  0.54522729    
 -0.60312158    
  0.30573034    
 -0.27958474    
  8.05379823E-02
  2.35300492E-02
 -9.12480056E-02
 -0.19643338    
  0.41318706    
  0.12516396    
 -0.48550713    
  2.18188372E-02
  0.20132427    
 -0.15219148    
 -8.57673958E-02
  0.17733327    
  0.10661053    
 -0.22595705    
  0.31717238    
 -0.25572023    
  0.28602552    
  1.48147754E-02
 -0.31417304    
  0.28935879    
 -0.27602547    
  0.11261893    
  0.10120964    
 -0.18125175    
  0.83624828    
 -0.72704959    
 -3.50921936E-02
 -5.97091252E-03
 -6.00505713E-03
  2.96754334E-02
 -6.64904490E-02
  7.81185552E-02
  0.17942694    
 -0.52869821    
 -0.10354090    
  0.65610671    
 -6.32811859E-02
 -0.23071070    
  0.12479115    
 -8.75201672E-02
  1.81266405E-02
  0.32442403    
 -0.25503150    
  0.76064914    
 -0.73854834    
  0.45694023    
 -0.31456792    
 -0.36142471    
  0.23531426    
 -7.82526135E-02
  0.12550500    
 -7.64037082E-08
 -0.26236352    
 -8.33809450E-02
  0.52378434    
 -0.36344278    
 -0.12475086    
  0.25209138    
 -0.27329424    
 -0.10536092    
  0.53435665    
 -0.17214149    
  4.85262387E-02
  0.20401403    
 -0.41408670    
 -1.96733046E-02
 -2.00676825E-02
  0.37806687    
 -0.49247670    
  0.22918683    
 -8.15496966E-02
  0.34484121    
 -0.33832669    
  0.51987559    
 -0.20972042    
 -0.44926825    
 -0.16164073    
  0.24053445    
 -0.10919845    
  0.34195220    
 -0.28950447    
  0.21581723    
  7.36881942E-02
 -0.14058250    
  9.01502967E-02
  1.70947723E-02
  1.68078337E-02
 -0.11778377    
  0.46608949    
 -0.50431180    
 -0.12429710    
  0.92215604    
 -0.83086377    
 -4.11008038E-02
 -4.28629220E-02
  0.78046298    
 -0.62527049    
 -5.12931421E-02
  0.19647615    
 -0.47542301    
  0.29201961    
  9.29460973E-02
 -0.13268661    
  0.29609284    
 -0.26942414    
  6.37151375E-02
  0.21072124    
 -0.45412993    
  0.19923814    
  0.43303889    
 -0.30598027    
 -0.37469360    
  0.79145795    
 -0.51834500    
  0.13510269    
 -4.49521877E-02
 -0.33877453    
  0.10697285    
  0.82531899    
 -0.31885043    
 -0.28622794    
  0.31209138    
 -0.54692996    
  0.25782844    
 -0.32629654    
 -3.20030972E-02
 -0.13005294    
  0.24512315    
   1.0642107    
  -1.1239293    
 -7.72203179E-03
  0.15082364    
  0.11926340    
  0.81552219    
 -0.83947432    
  5.88405579E-02
 -0.23753157    
  0.74606961    
 -0.61072910    
  0.23071003    
  8.19743201E-02
 -0.49247670    
  0.56823617    
 -7.11416006E-02
 -0.42407086    
  8.75981823E-02
  0.16058177    
  0.10426161    
 -0.23309459    
  0.42199445    
 -0.26072693    
 -0.11247890    
  0.25593284    
 -0.31099370    
  0.19378608    
 -0.12102696    
  0.48954841    
  0.44183269    
 -0.85268784    
 -0.25054279    
  0.20633675    
 -0.47566959    
  0.50352645    
  9.43109691E-02
  3.44011821E-02
 -5.46038076E-02
 -0.45783392    
  0.36150280    
 -0.23302378    
  0.55657178    
 -0.52172458    
  0.30466115    
 -0.25782886    
  0.23741932    
 -0.11456577    
  2.28584167E-02
 -9.47453603E-02
  0.15503694    
  0.32807857    
  0.30194774    
 -0.86925590    
  6.53818622E-02
 -5.86481020E-02
  8.36493298E-02
 -0.30010486    
  9.53100100E-02
  0.21706372    
  0.54558009    
 -0.68260133    
  0.29984567    
 -6.41936883E-02
 -0.29322296    
  0.93536693    
 -0.88481522    
  0.25365958    
 -0.12189049    
 -0.10398937    
  0.15805660    
  0.26101467    
 -0.18774140    
 -9.09726992E-02
 -5.97091252E-03
  0.13428043    
 -0.27554050    
  0.14722931    
  0.14903550    
 -0.14310081    
  0.14821625    
 -0.46593061    
  0.38077319    
  4.34844680E-02
 -0.28768224    
  0.33444390    
 -0.22695729    
 -8.64327624E-02
  0.11778237    
 -0.17494084    
  0.10462447    
  0.10668326    
  9.09719914E-02
  0.12260266    
 -0.18424572    
 -0.24801752    
 -4.54622842E-02
  0.28768161    
  5.10020517E-02
 -0.26402336    
  0.14069919    
 -0.19997668    
  0.97124177    
 -0.59941548    
 -3.75373699E-02
  0.12323242    
  0.65121722    
 -0.28684261    
 -0.65366822    
 -4.62129638E-02
  0.10873399    
  4.73468751E-02
 -7.81185254E-02
  6.64894506E-02
 -5.40678836E-02
  0.13815044    
 -0.12588102    
 -0.19459233    
  0.51082546    
 -0.24561708    
  0.18137480    
 -2.39823312E-02
 -0.40062177    
 -5.20565957E-02
  0.24279580    
  0.39945912    
 -0.72996145    
  0.24946003    
 -0.12429710    
 -9.23741236E-02
  0.32138172    
  0.18134663    
 -0.25410637    
  0.17811912    
 -7.08740130E-02
  0.95071918    
 -0.96208310    
 -2.31226943E-02
  0.53850907    
 -0.57422638    
 -4.33513671E-02
  3.11555937E-02
  0.14799739    
  0.42813355    
 -0.65924489    
 -6.18755855E-02
  0.19873413    
 -0.26469275    
  2.98536438E-02
  0.86189622    
 -0.20620678    
 -0.22601095    
 -0.27343065    
 -0.20136887    
  0.27412879    
  0.26998302    
 -0.19128942    
 -0.25751033    
 -2.12030709E-02
 -0.12136167    
  3.17489319E-02
  0.41066003    
  8.91685858E-02
 -0.36825112    
 -8.57673958E-02
  1.48157114E-02
  0.11122581    
  0.20186631    
 -0.38946515    
  0.34550241    
 -0.10661042    
  0.38014722    
 -5.71576022E-02
 -0.34830582    
  0.13192834    
  8.26860116E-07
  8.60737488E-02
 -0.17410746    
 -0.29795980    
  0.13146384    
 -2.19796151E-02
  0.14458212    
 -7.31230825E-02
 -7.14596510E-02
  7.83322752E-02
  0.20377956    
  0.21978612    
 -0.11890397    
 -0.20067136    
  0.17509387    
  8.44173804E-02
 -0.18232146    
  1.69983841E-02
  2.22233459E-02
 -1.10490639E-02
 -0.36464235    
  0.32497862    
  8.31497088E-02
  0.62718898    
 -0.61660790    
  0.11895104    
 -0.43872160    
 -6.74412698E-02
  0.34967425    
  1.62606798E-02
 -0.60077459    
  0.58451384    
 -0.14058250    
  4.30845581E-02
 -0.12838082    
  0.35393178    
 -0.27494398    
  1.88093260E-02
  0.37391663    
 -0.39272699    
  0.14689159    
 -3.33361067E-02
  0.32918194    
 -0.55657184    
  0.29826340    
  0.30980417    
 -0.25851041    
 -0.40047812    
  0.22612324    
  6.34222478E-02
  0.64449638    
 -0.61152583    
 -0.18991771    
  1.94189157E-02
  0.14864053    
 -5.10030277E-02
  0.15082315    
 -4.60431539E-02
  0.34614834    
 -0.35139862    
 -0.15327337    
  7.10358769E-02
 -2.89877914E-02
  0.21606033    
 -0.31490639    
 -0.10247894    
  0.12812023    
  0.14689159    
  0.13762146    
 -0.36350051    
 -0.22143330    
  0.16508046    
  7.21998513E-03
  0.29127294    
  0.72489566    
 -0.86923814    
  0.20179941    
 -1.53464954E-02
  0.17887887    
 -0.18404713    
 -0.13279147    
 -5.47256470E-02
  0.24294591    
  0.37561196    
 -0.57573915    
 -6.00505713E-03
 -4.93937060E-02
 -0.21840763    
  0.18625100    
  3.21561880E-02
 -0.12812138    
  5.59595153E-02
  8.54570033E-07
  0.84729755    
 -0.43055856    
 -0.19223581    
 -0.33213404    
  3.71797681E-02
 -6.01684824E-02
  0.19004445    
  0.17589082    
 -0.18879491    
 -0.13167854    
  0.20671400    
  0.17627998    
 -0.45198551    
  0.42640832    
 -0.15674396    
 -0.27763101    
  0.18896560    
 -0.21325921    
  0.67244291    
 -0.43303829    
 -0.30722600    
  0.55206931    
 -0.23202054    
  7.36529157E-02
  0.24073982    
 -0.30804390    
  0.15776157    
  0.23923001    
 -0.20209089    
 -0.38229826    
  8.06291997E-02
 -7.06734741E-03
 -8.89474526E-02
  0.40804484    
 -0.19268504    
  4.87892553E-02
  4.65193205E-02
 -0.34216949    
  0.47499159    
 -0.40546569    
  9.25935730E-02
  0.16862191    
 -0.16862185    
 -0.10763083    
  0.33213407    
 -1.09289037E-02
 -0.25524691    
  0.13264450    
 -0.19105528    
  0.26294324    
 -0.23330995    
  7.04524741E-02
 -0.10763083    
  0.31569463    
  0.39992470    
 -0.75423449    
 -0.12568824    
 -1.80187188E-02
   1.2475545    
 -0.73854834    
 -0.10353988    
 -0.10199852    
 -6.23047985E-02
  0.82979876    
  0.23491201    
  -1.1543227    
  0.60329080    
 -0.16705331    
 -0.20067136    
 -0.22778393    
  0.38193515    
 -0.12975831    
 -3.05834319E-02
  3.05843502E-02
  2.96754334E-02
  0.18134663    
  5.22691272E-02
  7.12257588E-07
 -0.50008130    
  8.76482427E-02
  0.77049631    
 -0.21991289    
 -0.18555291    
 -0.41522062    
  0.37054893    
 -0.31339070    
  6.06248491E-02
 -8.87964144E-02
  9.53093246E-02
 -3.97405177E-02
  3.32258716E-02
  0.40328428    
  0.32517934    
 -0.62900305    
  0.14821625    
 -2.06200331E-02
 -0.37469366    
 -3.86144519E-02
   1.0854019    
 -0.51348895    
 -0.34719673    
  0.11288017    
  8.26860116E-07
 -5.18847778E-02
 -0.25470161    
  0.10153565    
 -4.22600508E-02
 -0.12228984    
  0.26921999    
 -0.12557791    
  7.01842224E-03
  0.19044778    
  0.19856718    
 -0.53157741    
  0.89014548    
 -0.80515289    
  0.22462401    
 -0.39369965    
  0.32639566    
  6.30856259E-03
  0.30173439    
  0.17453915    
 -0.21730162    
  0.52144873    
 -0.44215286    
 -0.12396798    
 -0.13570973    
 -7.23213851E-02
  0.64513803    
 -0.95813835    
  0.68024391    
 -0.11454192    
  0.66857588    
 -0.34396276    
 -0.40546587    
 -0.37182692    
  0.35054955    
 -4.39623035E-02
 -2.84911469E-02
 -1.74934510E-02
 -3.59328538E-02
 -0.13702092    
  0.18464944    
  0.18038133    
 -3.45710404E-02
 -8.38181451E-02
 -0.38117164    
  0.28967932    
  0.33732724    
 -0.27917108    
  8.65404978E-02
  0.50250059    
 -0.57223356    
 -0.34092638    
  0.32975411    
 -0.31424820    
  0.27412879    
  0.27443668    
 -0.13289659    
 -0.51251978    
  0.23326232    
  5.86478077E-02
  8.48989561E-02
 -0.22751281    
 -0.15780757    
  0.23503819    
  2.66684089E-02
  0.31365791    
  7.41084591E-02
 -0.24686003    
 -0.12783423    
 -0.21667190    
   1.0290433    
 -0.88647926    
  0.17295358    
 -6.68948442E-02
  0.26381439    
 -0.47290635    
  0.25217631    
 -0.22163872    
  0.25714490    
  6.74414933E-02
 -0.17151049    
 -2.61457507E-02
 -0.22148941    
  0.26045594    
 -3.89664844E-02
 -4.74667437E-02
  0.27721000    
 -0.33436850    
  7.77785406E-02
  0.31783572    
  0.58613551    
 -0.89045584    
  2.64918171E-02
  5.09664603E-02
 -1.25007480E-02
  0.60441917    
 -0.84500873    
  0.43954352    
  5.02615795E-02
 -8.70116279E-02
 -0.18768333    
  0.81164664    
 -0.63471526    
  0.13150296    
 -0.34122208    
 -2.70283278E-02
  0.22588001    
 -0.28950447    
  0.18596531    
  0.21217422    
  0.36546010    
 -0.62733328    
  0.28608769    
 -8.48396495E-02
 -9.27093327E-02
  0.55552590    
 -0.90812767    
  3.98460552E-02
  0.35197663    
  0.75957221    
 -0.95963240    
  0.78295106    
 -0.57741070    
  0.29177243    
 -0.40750754    
  0.15327312    
 -0.17812040    
 -0.28141266    
  2.46923361E-02
  0.28156626    
  0.89521074    
 -9.73171964E-02
 -0.74415022    
 -0.32721373    
  0.11419217    
  5.59595153E-02
 -6.31781593E-02
  0.67854851    
 -0.47000387    
 -0.23795922    
 -7.49073131E-03
  2.23064106E-02
  0.25782844    
 -0.10788988    
  0.19489956    
  9.90917385E-02
 -0.20329392    
 -0.56832427    
  0.20252402    
  0.26875475    
 -5.22988513E-02
   1.0410591    
 -0.96983224    
 -0.19237208    
  0.14763623    
  0.44183275    
 -0.14926051    
 -0.24160561    
  0.10598184    
 -0.28211167    
  0.11200461    
  5.78932874E-02
 -5.12931421E-02
  1.95447598E-02
 -8.05795714E-02
  0.20194146    
 -0.31275550    
  7.52241537E-02
  0.18473502    
 -6.04157709E-03
 -0.12233849    
  0.16388737    
 -3.55057456E-02
 -4.93937060E-02
 -5.19590303E-02
 -0.14310002    
  0.20136915    
  6.09945618E-02
  7.95879364E-02
 -8.55230689E-02
  0.57981879    
 -0.15082335    
 -0.53568023    
  0.21382858    
 -0.20722793    
  0.18560617    
 -0.38117164    
  0.92425901    
 -0.83991706    
 -1.48156071E-02
  3.66338715E-02
  0.39340192    
 -0.25270307    
 -6.27017580E-03
  0.28768295    
 -0.55256569    
  0.32587767    
 -0.11261940    
 -0.16524933    
  0.28963304    
 -0.18583706    
  0.38171133    
 -0.50922358    
  0.14149933    
  0.56752086    
 -0.42534560    
 -0.28367335    
  0.33647230    
  0.22884187    
 -0.29376194    
 -5.64411543E-02
  0.29411334    
 -0.25613371    
  0.40753365    
 -0.14183012    
 -0.36350051    
  0.10398900    
  4.23023626E-02
  0.24073982    
 -0.16663116    
 -2.22223122E-02
  3.31524536E-02
 -7.32725039E-02
  0.15665409    
 -0.19845176    
  7.06168786E-02
 -0.10158037    
 -3.19524445E-02
  0.26136497    
 -6.18760549E-02
 -0.18658511    
  0.10919847    
 -2.32570954E-02
  0.24409835    
 -0.28614667    
  6.53042942E-02
 -0.28385815    
  0.38749298    
 -0.41065976    
 -9.84399393E-02
  0.49343309    
 -0.36422232    
  0.35363942    
 -0.30196828    
  0.81809884    
 -0.99898231    
   1.0333072    
 -0.79646397    
  8.54570033E-07
  0.12155619    
  0.27250761    
 -0.42866859    
  0.19746527    
 -0.33301088    
  0.40007511    
 -6.13013841E-02
  0.21158330    
 -0.36000198    
 -0.24846196    
  0.30042019    
  0.10788823    
 -0.20067094    
  9.90903527E-02
 -0.26488358    
  0.14473867    
  0.12014373    
 -0.14164978    
  9.66269523E-02
  0.26438728    
 -0.30465999    
 -0.10080493    
 -0.14660281    
  0.67544806    
 -0.18589926    
  4.21106182E-02
 -0.21161166    
 -0.24406178    
  0.58144343    
  0.30010441    
 -0.85745072    
  0.44183305    
 -0.16012160    
  0.19521259    
  0.27778095    
 -0.52208340    
 -5.39888958E-07
 -8.52971673E-02
 -0.16332592    
  0.45271793    
 -0.11394508    
 -0.24639972    
   1.0116012    
 -0.74810576    
 -7.02035055E-02
 -0.13613243    
  0.13005234    
 -4.36199568E-02
  7.95523450E-02
 -7.32043535E-02
  0.73041821    
 -0.81628066    
 -0.14045227    
  0.33420137    
 -0.22884248    
  0.12095172    
  0.35350513    
 -9.79806632E-02
 -0.39086562    
 -0.12323312    
  0.31397200    
 -0.14126088    
 -3.50922346E-02
  0.50077540    
 -0.11454192    
  5.66192977E-02
 -0.33463821    
 -0.32246885    
  0.40841037    
  4.03515548E-02
  0.70158607    
 -0.80883217    
 -8.52971673E-02
 -0.14732517    
  0.23262170    
 -8.52971673E-02
  0.85120428    
 -0.74721509    
 -7.24159463E-07
  0.97851205    
 -0.58546889    
 -0.61310357    
  0.53514373    
 -0.53514206    
  0.33647239    
 -0.17356852    
  0.43339369    
 -0.56599259    
  0.18975583    
 -0.26731563    
 -2.44911518E-02
  0.43531784    
 -7.20541403E-02
  0.16882055    
 -0.21588741    
  0.16101165    
 -0.30318651    
  4.74660508E-02
  0.10668326    
 -0.27193353    
 -0.24686028    
  0.50681853    
  8.09697583E-02
 -0.36464235    
  0.33074072    
 -0.38837132    
  0.38260773    
 -7.81185254E-02
  0.27193379    
 -0.51082605    
  0.23262170    
 -0.10605866    
  0.21893975    
  0.13633619    
  0.77770489    
 -0.87546790    
 -7.28618205E-02
 -7.23213851E-02
 -0.20763850    
  0.26236427    
 -0.24709702    
  0.34830648    
  0.48262382    
 -0.54324955    
 -1.71916299E-02
  9.37316790E-02
  3.61797474E-02
 -0.18945310    
  1.21960770E-02
 -4.96990234E-02
 -5.22988513E-02
  5.23001514E-02
  9.12482068E-02
  0.26860574    
 -0.52575129    
  0.13353154    
 -0.16406806    
  0.15082364    
  0.26747966    
  0.38136801    
 -0.41245896    
 -0.11122588    
  0.80437249    
 -0.60263282    
 -0.34710470    
  5.94242997E-02
 -5.26438802E-02
  2.66684089E-02
 -2.66683903E-02
  0.30609307    
 -0.22813185    
  0.48550820    
 -0.32424033    
 -0.28061551    
 -6.54779896E-02
  0.28013417    
 -0.18005060    
  4.65191789E-02
  6.89936131E-02
  0.27395132    
 -0.31730321    
  0.16851330    
  0.47267413    
 -0.57981944    
  6.89936131E-02
 -0.23713039    
  0.28061423    
 -0.43242139    
  0.37776327    
  0.51531017    
 -0.64084703    
  3.75048444E-02
  0.29987764    
  9.11696255E-02
 -0.64851546    
  0.14045098    
  0.26501381    
  3.12524326E-02
 -0.41318712    
  0.22159199    
 -0.27738380    
  0.17271185    
 -0.19760978    
  0.28347063    
 -7.89880678E-02
  3.46710323E-07
 -7.83325508E-02
  6.45383298E-02
  0.22868325    
  0.29456466    
 -0.27270475    
 -2.18593217E-02
 -0.14864020    
 -6.43072836E-03
 -0.14558583    
  0.76164281    
 -0.50618988    
  0.40353659    
 -0.64417249    
  0.28030273    
 -0.28030130    
  8.45572576E-02
  0.12675081    
 -9.35258418E-02
 -6.06248789E-02
  0.25593352    
 -0.27698690    
 -8.12245980E-02
  0.98466766    
 -0.33074126    
 -0.29035255    
 -0.20067047    
 -0.39570978    
   1.0282317    
 -0.60671401    
 -0.12899144    
  0.30385467    
  0.12075020    
 -0.29561165    
  9.12482068E-02
  0.13570932    
 -0.27256772    
 -6.18755855E-02
   1.1693372    
  -1.0121510    
  0.17725830    
 -0.49571225    
  8.77054110E-02
  0.32880959    
  8.42611492E-02
  0.16705401    
 -0.41189584    
  0.28445071    
 -0.20988308    
 -4.90901545E-02
 -7.84707665E-02
  0.41224566    
 -0.30281174    
  1.81266405E-02
 -4.90901545E-02
 -0.22471672    
  0.12562592    
  0.20067002    
  0.18610312    
 -0.46623719    
  0.28013417    
  0.63465142    
 -0.86349350    
  0.35166270    
 -0.40295571    
  2.23064106E-02
  0.43920395    
 -0.51557666    
  0.27570680    
 -0.21414857    
 -7.75590912E-02
 -8.40824470E-02
  0.38776460    
 -9.35258418E-02
  7.55083188E-02
  0.11441116    
 -0.11440960    
  0.15674476    
 -0.34270856    
  0.27851561    
  0.20418115    
 -0.20971978    
  7.49004036E-02
 -0.23090640    
 -2.63165999E-02
 -0.12028623    
  0.34075925    
  0.14417054    
 -0.10742116    
 -0.25722209    
 -0.18232083    
  0.46499136    
  2.48148944E-02
 -0.33451301    
  0.32959974    
  0.66060394    
 -0.97659749    
 -1.40195638E-07
  7.79608265E-02
  0.32298970    
 -0.29221642    
  0.74337941    
 -0.90768325    
  0.90479666    
 -0.84922665    
  0.15608011    
 -7.18872175E-02
  8.90789181E-02
 -7.06183761E-02
 -0.19459233    
  0.27087530    
 -3.44864950E-02
  2.31225137E-02
  0.11332903    
 -6.86279982E-02
 -0.34967369    
  0.15082364    
 -8.33809450E-02
  8.33823234E-02
  0.13685870    
 -0.21302077    
  0.30727369    
 -0.12375398    
 -0.19073941    
   1.0414541    
 -0.93826938    
 -2.64909659E-02
 -2.72133984E-02
  0.29112351    
 -0.10880367    
  0.32158390    
  8.00431222E-02
 -0.31893408    
  0.29951626    
 -0.27857330    
 -0.15070148    
 -0.17034630    
  0.30538088    
 -0.12306098    
  0.18924241    
 -0.42285687    
  3.69052552E-02
  0.81574982    
 -0.13720094    
 -0.58192140    
 -8.22389945E-02
  0.63051134    
  0.12493963    
 -0.49859697    
 -0.14225058    
  7.95523450E-02
 -0.20854409    
  0.41028473    
 -0.16705479    
 -0.12062715    
 -0.18232070    
  2.28146203E-02
 -0.11122516    
  0.10367823    
  0.44020826    
 -6.55153766E-02
 -0.33024099    
  0.30385467    
 -4.93242629E-02
  5.99640533E-02
  7.14593381E-02
 -7.14584067E-02
  0.38587433    
 -0.57137460    
  0.24207179    
 -5.65698110E-02
 -0.38971657    
  0.15191673    
  0.79211110    
 -0.54903442    
 -4.30171825E-02
 -0.20679453    
  9.03833881E-02
  4.23023626E-02
 -0.25470161    
 -1.49441846E-07
  0.65819246    
 -0.45821640    
  0.41376424    
 -0.17081800    
 -0.37647849    
 -0.15415089    
 -0.13353176    
  0.55552632    
 -8.55230689E-02
 -3.63683291E-02
  8.28869268E-02
 -0.19375108    
  0.28076088    
 -7.57110417E-02
 -0.10661042    
 -0.29604983    
  5.71580008E-02
  0.16766503    
  6.49573132E-02
 -1.26577057E-02
 -4.56097797E-02
  2.63163988E-02
 -4.65192348E-02
 -0.13062011    
  9.60140675E-02
  6.14522435E-02
  0.22446777    
  7.63726681E-02
 -0.10318404    
  3.20875309E-02
 -0.23638800    
  0.24685931    
  0.75866151    
 -0.28930983    
 -0.88266027    
  4.61619571E-02
  0.19724652    
  4.23023626E-02
  0.13795853    
 -0.31203166    
  0.10041938    
  0.18019550    
 -0.19949023    
  0.16705422    
  5.34879826E-02
 -4.80087101E-02
 -0.10353988    
 -0.24613304    
  0.29924205    
 -7.76508600E-02
  0.11709215    
 -0.31569535    
  0.55092031    
 -0.57390952    
  0.10303311    
 -3.55902016E-02
  0.22024031    
 -4.15482260E-02
  0.22193031    
 -0.15172611    
  0.19448881    
 -0.24667495    
  2.93283891E-02
 -0.43479273    
  0.45198441    
 -0.19375108    
  6.87325094E-03
  4.02740128E-02
  0.21786706    
 -0.33647293    
  0.82482463    
 -0.47782558    
 -0.11647525    
  7.36881942E-02
 -9.14930701E-02
 -8.10420588E-02
 -8.11261684E-02
  0.80307424    
 -0.83892012    
  0.97717261    
 -0.79728824    
  6.07982744E-03
 -8.20648223E-02
  1.58779358E-07
 -0.26170716    
  0.29407254    
 -3.23651507E-02
  0.29912964    
 -0.33257660    
  9.09718499E-02
 -0.16142271    
 -7.57934824E-02
  0.25567847    
  0.13657489    
 -0.11247890    
 -6.13698550E-02
 -3.21569368E-02
  0.17356892    
 -0.14776018    
  0.19077747    
 -0.11122588    
  0.26236501    
 -0.22767937    
 -0.25782844    
  6.76714876E-07
 -2.23057661E-02
  0.26870534    
  7.20531195E-02
 -0.12516235    
  0.29221800    
 -0.22201264    
 -0.10724612    
  0.11288017    
  8.26860116E-07
 -7.58372620E-02
  7.59102761E-07
 -6.07986841E-03
  0.38077274    
 -0.17237063    
 -0.23936404    
 -0.12726265    
  0.15210827    
  1.82385575E-02
  0.22555061    
 -0.28129163    
 -0.14359029    
  0.21724387    
 -0.19542503    
  7.61621520E-02
  0.53062797    
 -0.13858536    
 -0.22089303    
 -0.20505060    
  5.37043810E-02
  0.17356892    
 -0.18672732    
 -4.05468829E-02
  0.27028954    
 -0.37948874    
 -6.35138899E-02
  0.37212896    
 -9.47453603E-02
  9.47456509E-02
  0.22201376    
 -0.31056702    
  0.11641049    
 -9.80603993E-02
 -6.07986841E-03
 -8.92303810E-02
  0.63127208    
 -0.26662794    
 -0.41945195    
 -0.11954560    
  0.25746873    
  0.31789637    
 -0.31789541    
  0.12660648    
 -0.11440960    
 -0.15718575    
  0.71072274    
 -0.24338202    
 -3.16049308E-02
 -0.30309066    
  0.26570320    
 -0.34989539    
  0.27064499    
 -8.04719105E-02
 -0.11848216    
  0.81441826    
 -0.74165916    
 -0.22168186    
  0.31112745    
 -0.36357331    
  0.35821235    
 -0.15057355    
 -4.47356775E-02
  0.39451239    
 -0.22645350    
 -0.21489005    
  0.19817768    
 -0.13192667    
  0.43078318    
 -0.17237063    
  4.35911268E-02
 -0.30200127    
 -0.21357451    
  0.51082569    
 -5.38024046E-02
 -0.15164156    
  9.47777852E-02
 -0.20600383    
  3.21561880E-02
 -0.16475582    
  0.26121464    
 -0.18232234    
  0.25970757    
  0.20597585    
 -0.50794399    
  0.49047643    
 -6.36574700E-02
  6.80535957E-02
 -0.36675152    
  0.47473907    
 -0.37827986    
  0.53467673    
 -4.82856967E-02
 -0.45248929    
 -0.39716646    
  0.29796013    
  0.69314718    
 -0.79646397    
 -0.17015181    
  5.49155883E-02
  0.24279580    
  0.38326478    
 -0.65707076    
  7.84332305E-03
  0.47097993    
 -0.32579789    
  0.64469516    
 -0.25741163    
 -0.14805372    
 -0.42425793    
  0.26921999    
  8.33816677E-02
  0.62517464    
 -3.10588926E-02
 -0.83164740    
  0.59819955    
 -0.48850116    
 -0.19276519    
  0.11865837    
 -5.75704873E-02
  0.34174857    
 -0.42674330    
  0.27958408    
  4.17968370E-02
 -0.48770359    
  0.36992034    
  3.87136154E-02
 -0.12812138    
  0.24731044    
 -8.80328491E-02
  9.36360508E-02
 -0.19695239    
  0.12155619    
 -0.29170710    
  0.58689040    
 -0.48719010    
  0.41755751    
  0.15552364    
 -0.23037115    
 -0.15070148    
  8.09697583E-02
 -0.16251872    
  0.46673033    
 -0.54134178    
  0.56563413    
 -0.42159531    
 -0.13005337    
  0.21197106    
 -0.21197046    
  0.15414979    
 -0.36179063    
  0.93827003    
 -0.93827021    
  7.41075575E-02
  0.28768113    
 -0.39657685    
  0.53010684    
 -5.22115733E-03
 -0.31779972    
  0.35883123    
  3.45709845E-02
 -0.35114324    
  0.23275292    
  9.87821221E-02
 -7.18263537E-02
  7.18262866E-02
 -2.50638854E-02
 -6.28471076E-02
 -0.17693058    
  0.24484271    
 -0.61543769    
  0.31077817    
  0.16968571    
 -0.16285822    
  6.77957153E-03
  0.11477647    
 -3.05834319E-02
 -0.16142271    
  0.25616911    
 -0.14571162    
 -0.25131395    
  0.36253977    
 -0.25886181    
  3.71797681E-02
  0.78380179    
 -0.73396945    
  6.71384484E-02
  0.25635245    
 -0.30969781    
  0.34911191    
 -9.62774679E-02
 -0.14269130    
  0.73813200    
 -0.80800182    
  0.12361351    
 -7.85908401E-02
  0.15145248    
 -0.35282055    
  0.30861557    
  1.68078337E-02
 -0.12405322    
  0.12959236    
  5.89975826E-02
 -7.57110417E-02
 -0.26180184    
 -0.28525278    
  0.34200394    
  0.65447819    
 -0.28410420    
 -0.57642359    
  0.20604827    
 -8.33637500E-07
  0.30138123    
 -0.22186820    
 -0.22793134    
  1.58737116E-02
  0.29747611    
 -9.18066874E-02
  0.13753022    
 -0.12479167    
 -9.97495577E-02
  0.24116227    
  0.12386915    
 -0.47584569    
  0.33535600    
  2.21008826E-02
  0.14710099    
 -0.55256569    
  8.16297531E-03
  1.61300823E-02
  0.22793274    
  0.71207494    
 -0.64435792    
 -0.11332794    
  0.17675090    
 -0.21757273    
 -0.14953254    
  0.12135998    
  0.12726124    
  4.90888916E-02
  0.20501636    
 -0.21102127    
 -0.12838082    
  2.70293839E-02
 -5.48088588E-02
  0.37204871    
 -0.18621288    
 -1.17648002E-02
  0.24073982    
 -0.31439155    
  0.42439336    
 -0.12878008    
 -0.43920258    
  0.29135200    
  3.24346684E-02
 -7.16559216E-02
 -2.89877914E-02
 -0.25299677    
  0.27049047    
 -0.15607950    
  0.49172577    
 -0.34144369    
  2.86555551E-02
 -7.02035055E-02
  0.13580208    
 -0.11184831    
 -9.94606018E-02
 -0.18625049    
  0.49335128    
 -0.49335065    
  0.22471650    
  6.09945618E-02
 -0.19542503    
  0.23031215    
  1.69983841E-02
  0.30301368    
 -0.10490014    
 -0.51236200    
  8.12252611E-02
  0.39357361    
 -7.79752725E-07
 -0.16618425    
 -0.29334804    
  5.88396192E-02
 -2.89868638E-02
  0.56380910    
 -4.27413546E-02
 -0.26893592    
  2.81716324E-02
  0.33647230    
 -0.44802472    
  0.56756973    
 -0.46718994    
 -0.12553705    
  2.51585767E-02
 -0.19860266    
  0.64662725    
 -0.41744038    
 -0.14914231    
 -1.40848458E-02
  0.14499077    
  3.02128922E-02
 -8.05387050E-02
  0.11562938    
  0.21158330    
 -0.25264496    
 -8.10420588E-02
  0.28605750    
 -0.44020829    
  8.00436139E-02
  9.34018791E-02
  6.47621334E-07
  0.28608769    
 -0.11122591    
 -0.24067520    
  0.39863864    
 -0.52925926    
  4.54616956E-02
  0.15097174    
  0.15324084    
  0.10372025    
 -6.09317496E-02
 -0.25506130    
 -2.04793420E-02
 -0.17271316    
  1.62596703E-02
 -4.95975800E-02
  0.18514182    
 -0.25534692    
  0.32340029    
  1.95447598E-02
  2.54785474E-02
 -0.11307770    
  0.16216597    
 -1.20475376E-02
 -0.17147179    
  0.24167614    
 -0.10724612    
 -9.21712518E-02
  0.12313187    
 -6.94282874E-02
 -1.98018942E-02
  0.34122348    
 -8.91678780E-02
 -0.29287717    
  0.69661307    
 -0.41415250    
 -9.32189524E-02
 -0.30702481    
  0.40546441    
 -0.10420302    
 -1.74934510E-02
  5.15877455E-02
  0.24196000    
 -0.35417256    
  0.15057302    
 -0.31309110    
  0.32909271    
 -0.42956299    
  0.30580866    
 -0.21271969    
 -3.77394296E-02
   1.0323628    
 -0.97991568    
  0.30037573    
  1.07525252E-02
 -0.22047256    
 -5.48088588E-02
  8.11246410E-02
  0.31963447    
  2.33105384E-02
  0.24050377    
 -0.40004423    
 -0.44123188    
  0.34483957    
 -3.63683291E-02
 -0.21239926    
  9.46157873E-02
  0.14817978    
 -1.81281660E-02
  0.15762821    
  0.15860483    
  0.23989184    
 -0.72873735    
  0.41985390    
 -0.39128104    
  0.16216597    
 -0.14126088    
  0.29112351    
 -5.83714619E-02
 -0.10962051    
 -6.94282874E-02
  0.52252120    
 -0.37680957    
 -0.24889536    
  0.26570389    
  0.53062797    
 -0.41037872    
 -8.74591544E-02
 -2.72501130E-02
  5.50980400E-03
  1.63499992E-02
 -0.46676555    
  0.78374392    
 -0.27983969    
 -0.24021605    
  0.25571966    
 -0.21675308    
  8.54174420E-02
 -1.17648002E-02
 -0.13946533    
  0.12756051    
  0.15500568    
 -0.32423982    
  0.13883576    
  0.43386483    
 -0.53785390    
  0.20935093    
  0.47346953    
 -0.46241987    
  0.13832685    
 -5.40664829E-02
  0.17979319    
 -0.37430945    
   1.0737662    
  -1.0555278    
 -0.29980379    
  0.87817538    
 -0.56046069    
 -0.29361725    
  0.19415620    
 -9.59642306E-02
 -6.69385865E-02
  0.43078315    
 -0.21072173    
 -1.24232862E-02
 -9.15668085E-02
 -0.17958607    
  8.16297531E-03
  0.45567286    
 -0.44757739    
 -0.21511157    
  0.43178153    
  0.24116234    
 -0.38027540    
  0.28954640    
  0.15015264    
 -0.41028371    
  0.67486542    
 -0.56516713    
  6.47263136E-03
 -0.15307599    
  0.38265035    
 -0.25572023    
  0.18672706    
  0.10919973    
 -0.18330725    
 -0.28571129    
  0.29747611    
  3.44864987E-02
 -0.11990329    
 -3.89664844E-02
 -0.16524933    
  8.96112844E-02
  0.35166270    
 -0.43349236    
  0.17062573    
 -1.98018942E-02
 -0.10536123    
 -6.89932406E-02
 -4.46554935E-07
 -4.87904251E-02
  0.39429262    
 -0.24014200    
  0.31063181    
  0.19446358    
 -0.19446316    
  0.56185710    
 -0.93132883    
  0.30458432    
 -5.15876263E-02
  0.14231651    
 -6.86279982E-02
  0.34734207    
 -0.27871305    
  0.20668252    
 -0.39104632    
  0.17410709    
 -0.17410746    
  0.39104700    
 -0.62498450    
  0.43850520    
 -7.79607296E-02
  0.69853765    
 -0.36206561    
 -5.96597679E-02
 -0.42826462    
  0.28295463    
 -0.26426247    
  7.14580938E-02
  5.04314117E-02
 -0.19220680    
 -0.19699906    
  0.80733985    
 -0.52775544    
  8.19179192E-02
 -0.24730982    
  0.34872991    
 -9.02461708E-02
 -0.31015512    
  0.49709493    
 -0.11720707    
 -0.43437573    
  0.30748442    
 -0.20132478    
 -1.44922212E-02
  0.21581723    
 -7.95520097E-02
  1.89272687E-02
 -6.27017580E-03
 -0.26488358    
  0.41091490    
  0.10807439    
 -0.38136849    
 -2.89868638E-02
  0.31845352    
  0.15796258    
 -0.28312549    
 -0.20810623    
  0.37515965    
 -0.20409591    
 -3.84660400E-02
  0.60435122    
 -2.16612127E-02
 -0.69314647    
 -2.96318326E-02
  0.23954961    
 -0.11261940    
  1.31583316E-02
  0.73788279    
 -0.80547547    
  0.24116227    
  5.86836003E-02
 -0.21283336    
 -0.19782554    
  0.38971734    
 -0.32909149    
  0.45798370    
 -0.27077240    
  0.11506955    
 -0.15234163    
  6.73036650E-02
 -0.11261940    
  7.03158453E-02
 -3.13499048E-02
  0.16950099    
 -0.16950017    
  0.17486255    
  5.20951860E-02
 -0.39285466    
  0.34609219    
 -0.12445324    
 -2.43921783E-02
 -9.03842524E-02
  3.97394672E-02
  1.92938279E-02
  0.32365102    
  0.27259204    
 -0.38979891    
 -0.23880954    
  6.37151375E-02
  0.35048318    
 -0.11506914    
 -0.44020829    
  0.36947232    
 -9.32189524E-02
 -0.34687123    
  0.86798823    
 -0.50402260    
 -9.47453603E-02
  0.13353159    
 -0.20429972    
  0.17114902    
 -5.78204468E-02
  2.93283891E-02
  0.10939864    
  0.48351291    
 -0.83354759    
  0.62073487    
  0.32454327    
 -0.81450784    
 -0.15307599    
  0.43266103    
 -0.24160561    
  7.76500851E-02
 -7.14596063E-02
  4.23023626E-02
  8.50372314E-02
 -7.91376010E-02
  0.11647575    
 -0.28942791    
 -0.26236442    
  0.50900626    
  0.60464436    
 -0.70214182    
 -0.13525490    
  9.21698809E-02
 -6.49572015E-02
  0.10199993    
  7.02045411E-02
 -4.03515920E-02
 -0.15906556    
  0.27554047    
  0.11370167    
 -0.11895271    
  0.16462252    
 -0.14895582    
 -0.37988850    
  0.38505536    
 -4.21113148E-02
   1.3535043    
  -1.4916556    
  0.69930100    
 -0.12047099    
 -0.79889143    
  0.94957626    
 -0.56483692    
 -4.82665598E-02
 -0.35981920    
  7.57945254E-02
  0.95213675    
 -0.79071337    
 -0.11855887    
  0.13090608    
 -0.32306623    
  0.33526161    
  0.19237213    
 -0.21691298    
  0.73867893    
 -0.80944687    
  0.19337153    
 -6.82084858E-02
  0.36953321    
 -0.41773593    
  4.82017919E-02
  0.15246932    
 -0.20686261    
 -0.21386908    
  0.34195220    
 -0.63477463    
  0.17022188    
  0.40256190    
 -9.12480056E-02
 -0.17344411    
  0.38505536    
 -4.75014821E-02
 -0.10836712    
 -4.30841967E-02
  0.39915603    
 -0.21056548    
 -0.46170500    
  0.24763472    
  9.82381776E-02
  4.01208065E-02
 -4.59853485E-02
 -3.59328538E-02
  0.23285213    
 -0.18522476    
 -8.49003494E-02
  0.17384624    
 -0.21916263    
  0.25057745    
 -0.17410746    
 -0.20340107    
  8.63837898E-02
 -0.24053466    
  0.53680098    
 -0.28256616    
 -6.31781593E-02
  0.37106392    
 -0.31471038    
  0.36825216    
 -0.27668503    
  0.16657376    
 -8.26925784E-02
  0.20691983    
  5.01242131E-02
 -0.37914863    
  0.38799766    
 -0.46210450    
  6.96846843E-03
  0.21197106    
 -0.34550202    
  0.19415620    
  0.14571209    
  6.55978099E-02
  2.61102207E-02
 -0.10880367    
 -0.24639972    
  0.85878628    
 -0.39616194    
 -7.19730854E-02
  9.93732587E-02
 -0.39204133    
 -7.61616305E-02
 -0.13868351    
  0.50751477    
 -0.15001257    
  6.70650378E-02
 -0.29310146    
  0.16034193    
 -3.13499048E-02
  9.70465466E-02
  0.42265776    
 -0.44605035    
 -1.19056692E-02
 -0.15514828    
  0.23565194    
  7.45024160E-02
 -0.31717309    
  0.13792357    
  1.21960770E-02
  0.15154915    
 -0.28768232    
  0.63598895    
 -0.44101599    
 -0.39410201    
  0.13458945    
  0.47922072    
 -0.34106979    
 -7.36120269E-02
  0.14817978    
  1.19049465E-02
  6.30588531E-02
 -0.18232082    
  0.88100886    
 -0.63937002    
 -0.25506130    
  0.32579789    
 -0.16971764    
 -0.48046228    
  0.17135863    
  0.41330749    
  0.17622682    
 -0.12051559    
 -0.37156445    
  3.50905135E-02
 -7.14596510E-02
  0.18232092    
 -7.24159463E-07
  8.85536596E-02
 -0.20633669    
 -0.16579269    
  0.46383619    
 -0.23090640    
 -0.16175552    
 -3.10098231E-02
  0.43392783    
  0.36024031    
 -0.53848910    
  0.15240780    
 -0.12831035    
  4.08220701E-02
  0.13851938    
  0.48665562    
  1.51752383E-02
 -0.79449898    
  5.82683049E-02
  0.15684265    
  1.60009246E-02
 -0.38971657    
  0.31845307    
  0.23219420    
  1.78574286E-02
  2.62020119E-02
 -0.21562901    
 -0.22047256    
  0.15984797    
 -0.26520988    
  0.82482463    
 -0.83226055    
  0.49578801    
  0.27969578    
 -0.57957256    
  0.98618269    
  -1.2841429    
  9.45585594E-02
 -4.61616851E-02
  0.30330688    
 -0.21302077    
  0.20718937    
 -6.64904490E-02
 -7.79616907E-02
  0.15028177    
 -0.10406920    
  0.36822146    
 -0.35539961    
  0.34643239    
 -0.43983185    
  0.11232850    
 -0.14791942    
  0.47090980    
 -0.36121094    
 -8.11261684E-02
 -0.29238763    
  3.70410606E-02
  0.78015876    
 -0.35074016    
 -0.16008568    
  0.19497277    
 -0.18805304    
 -1.38882389E-02
 -3.55902016E-02
  0.16649695    
 -0.19591092    
  0.97709119    
 -0.57661307    
 -0.49429679    
  7.87806511E-02
  0.27049047    
 -0.13601229    
  0.18121673    
 -0.20806365    
  0.15123071    
 -0.15805653    
  0.33451307    
 -0.50593597    
  0.10047113    
 -7.63733760E-02
  0.46203569    
 -0.53614402    
  0.57054466    
 -0.19692062    
  7.91374892E-02
 -0.24512270    
  6.91963453E-03
  0.14722931    
 -6.77175075E-02
  0.12553851    
  0.18419157    
 -5.77077419E-02
  0.15131818    
 -0.61539805    
  0.25567847    
  3.00323106E-02
 -0.24709702    
  8.00436139E-02
  0.21893975    
  4.93248627E-02
 -0.26826310    
  2.75888145E-02
 -9.25932899E-02
  0.24382344    
 -5.40678836E-02
 -0.17494084    
  0.38566276    
 -6.72090054E-02
 -8.94453451E-02
 -7.90694132E-02
  0.15776157    
 -0.29310146    
  7.66932517E-02
 -0.17563182    
  0.38117293    
  1.62606798E-02
 -0.12588102    
  0.13124195    
 -2.16219332E-02
 -0.15323967    
 -1.92940906E-02
 -3.97405177E-02
  1.34237790E-02
  0.22580600    
  0.50335056    
 -0.34616512    
 -0.22314426    
 -6.97546227E-07
 -0.17327188    
  0.26028237    
 -7.57110417E-02
  0.29468048    
 -0.45258290    
  0.28932586    
 -0.28932530    
  0.21256082    
 -0.13657634    
  9.86301079E-02
 -0.15507178    
 -0.32492620    
  0.17185020    
  0.26294324    
 -0.21881792    
 -9.02864411E-02
  0.29161102    
  0.36546007    
 -0.65707076    
  0.45911819    
 -0.11591872    
 -0.30458406    
  0.61025983    
 -0.67278063    
  7.75577202E-02
  0.89821756    
 -0.70230705    
 -0.11701725    
 -4.94793653E-02
  0.28223297    
  0.18414170    
  2.24726480E-02
 -0.21209352    
  0.25982496    
 -0.48709890    
 -0.23180091    
  0.76849627    
  0.25801244    
 -0.65945238    
 -0.21414857    
 -0.11871586    
  0.21130991    
  0.12756051    
 -0.48326564    
  0.56376755    
  0.36602348    
 -0.68171865    
  0.28198415    
 -0.18117896    
  0.39167249    
 -0.54696393    
  0.24058990    
  0.18859047    
  0.10847971    
 -0.49844068    
  8.82919878E-02
  0.22595724    
  0.64716232    
 -0.51082593    
  0.23483914    
 -0.50310272    
 -6.43072836E-03
 -6.66921660E-02
  0.17655861    
  0.46347979    
 -0.56052458    
  9.70465466E-02
  0.10420302    
 -0.28076246    
 -2.09072828E-02
  0.46027312    
 -0.57191294    
  0.31486732    
 -4.10621949E-02
 -0.16923405    
  0.21029457    
  8.79680365E-02
 -0.11712531    
  7.41081238E-02
 -8.60135853E-02
  0.31572843    
 -2.20754240E-02
 -0.33024168    
  0.18128587    
 -2.09426507E-02
 -8.26925784E-02
 -0.22458155    
 -0.13868351    
 -8.29903129E-03
  0.34240702    
 -0.21724319    
  0.19329138    
  8.70120972E-02
  0.82806659    
  -1.1612109    
 -4.76283617E-02
  0.72514975    
 -0.16205518    
  2.28850804E-02
 -0.22767937    
  4.98726554E-02
 -0.11440960    
  0.17725830    
  0.91730505    
  -1.0414548    
  0.72704905    
 -0.65499568    
 -0.18125175    
  9.18072611E-02
 -2.96748038E-02
 -8.81071612E-02
  0.29912964    
 -5.00105359E-02
  0.17373745    
 -0.39688054    
 -0.19782554    
  0.53704095    
 -0.34564647    
  1.91690382E-02
  0.18442822    
 -0.34918478    
  0.23205891    
  0.21243477    
 -0.23034555    
 -6.21309802E-02
  0.30200282    
 -0.32797745    
  0.13517396    
  0.15906446    
 -0.36936027    
  4.84522246E-02
  0.20679460    
 -1.66204292E-02
 -0.17674975    
 -7.61616305E-02
  7.16762990E-03
  0.18825634    
  0.19797707    
 -0.24647175    
  0.33024216    
 -0.36178923    
  1.27381254E-02
  0.10788823    
 -2.29899697E-02
 -0.17076156    
  0.76626980    
  3.15479226E-02
 -0.53811026    
 -0.18658511    
  5.60902506E-02
  0.20726089    
 -0.35036045    
 -0.10303214    
   1.1037664    
 -0.58368254    
 -0.15954067    
  0.11718258    
  0.12629353    
 -0.36396620    
  0.19343868    
 -0.34454507    
  0.88018590    
 -0.88018590    
 -0.16963592    
  0.89419985    
 -0.47482672    
 -0.29322296    
  0.14458212    
  0.58493316    
 -0.53492397    
 -0.17988476    
  9.72984061E-02
 -5.44342883E-02
  0.13090608    
 -1.85770858E-02
 -5.12931421E-02
  0.92154044    
 -0.78636611    
  0.13926236    
 -0.22941375    
  0.14603180    
  0.16955969    
 -0.32190093    
  0.22060871    
  0.38667682    
 -0.66593397    
  0.32877225    
 -2.30692862E-07
 -0.31543946    
  0.12438346    
 -0.22168186    
 -1.47068296E-02
  0.23638853    
 -0.12438420    
  0.36261702    
 -4.93746029E-07
 -6.17776103E-02
 -0.29423934    
  0.18560617    
 -0.13431305    
  7.23202154E-02
 -2.95014121E-02
  2.36694720E-02
 -0.19290379    
  5.51870726E-02
  2.64918171E-02
 -0.19415645    
 -7.96744134E-03
  0.37018278    
 -0.22176413    
  2.04783678E-02
 -4.13857922E-02
 -7.30253682E-02
  0.33213407    
 -0.29495409    
   1.0912864    
 -0.97431546    
  0.16154389    
  8.97707418E-02
 -0.25131527    
  0.22573762    
  4.55780402E-02
  0.66044009    
 -0.66540217    
 -0.27286682    
  0.18991871    
 -2.73982622E-02
  6.97333962E-02
 -0.18751712    
  0.16657376    
 -0.27890152    
  0.28417870    
 -0.29826429    
  0.25524697    
 -0.25524691    
  0.12014373    
 -1.26577057E-02
 -0.27712184    
  0.32682276    
 -0.14309998    
  0.19044778    
 -1.74934510E-02
  4.59858626E-02
 -0.49965203    
  0.42381501    
 -5.60886413E-02
 -3.25766653E-02
  0.23499443    
  6.09329641E-02
 -9.28493217E-02
 -0.26452938    
  5.48089482E-02
  0.27763247    
  3.96087952E-02
  0.24807324    
 -0.54551095    
  0.16805859    
 -0.11090141    
  0.31056714    
 -0.45652115    
  0.27329355    
  0.22314379    
 -0.40112758    
 -0.37351319    
  0.24921644    
  0.20533819    
  2.95002367E-02
 -4.76288535E-02
  9.30911675E-02
 -0.11778377    
 -0.22314334    
  0.25995851    
  0.15070243    
 -0.53530306    
  0.41427547    
 -0.15805653    
 -0.25621951    
  0.48209888    
  0.12323242    
  0.30207038    
 -0.43629307    
  0.10977120    
 -0.15497531    
 -0.25545236    
  0.17106381    
 -0.20909172    
  0.36054423    
 -1.63489915E-02
 -0.16058138    
 -8.05795714E-02
  0.11855981    
 -6.23129308E-03
 -0.21536136    
  0.19004445    
  6.21327311E-02
 -3.05834319E-02
 -0.14693068    
  0.26402265    
 -8.05039927E-02
  4.10606787E-02
  0.27466694    
 -0.30382323    
  0.14821625    
 -0.13062064    
  3.98917459E-02
  3.29708606E-02
  0.21336636    
 -2.65500639E-02
 -0.30730614    
 -8.00205498E-07
  5.91880418E-02
 -3.50921936E-02
  8.00428838E-02
 -0.36772516    
  0.49159387    
 -0.35114324    
 -1.38882389E-02
  0.32035920    
 -0.41566846    
  0.32542312    
 -0.29511759    
  0.43969861    
 -0.21954502    
 -0.16923405    
  0.14499077    
  0.50836897    
  0.10830816    
 -0.52864265    
 -0.10037912    
  0.61232758    
 -0.46798536    
 -9.58479047E-02
  0.14821625    
 -0.16012160    
 -0.13438679    
  0.25814092    
 -0.11778398    
  0.22789483    
 -0.22789507    
 -0.29564950    
  0.34216955    
 -0.18687700    
  0.26866758    
 -3.73374522E-02
 -9.69427004E-02
  0.43496537    
 -0.67015785    
  0.14763623    
  0.46262380    
  0.17336497    
 -0.72478521    
  8.22382644E-02
 -0.19556601    
  0.22154312    
  0.27801982    
 -0.22192989    
  0.23638801    
  0.14246291    
 -0.57214141    
  3.61048803E-02
  0.19873413    
  4.54631113E-02
  1.10500045E-02
  5.34879826E-02
 -0.20124891    
  3.75048444E-02
  7.10358769E-02
 -0.32059851    
  0.10457260    
  0.15718636    
 -0.23841019    
  0.39515579    
 -0.41065976    
  3.83188613E-02
  0.18482396    
  6.06243536E-02
  6.82083815E-02
  0.11900350    
 -5.51527478E-02
 -1.55839082E-02
 -0.24832645    
  0.94669598    
 -0.80314851    
 -7.85908401E-02
  0.36917537    
 -0.18058467    
 -0.36714628    
  0.37750813    
 -0.25057879    
  0.73211336    
 -0.86659127    
  0.31569463    
 -0.18786101    
  0.26236415    
 -3.65582295E-02
 -0.24600856    
  2.02034917E-02
  0.26747966    
 -0.26747862    
  5.82683049E-02
  1.25002228E-02
  0.28923416    
 -0.13952965    
  3.15816514E-02
 -0.27225682    
 -6.82554627E-03
  0.19817768    
 -0.16450419    
  6.60086703E-03
  0.17461602    
 -0.11709266    
  0.12808229    
 -8.55230689E-02
  0.11778359    
 -0.12375398    
 -0.36440349    
   1.2698575    
 -0.94204324    
 -6.23129308E-03
  0.44628739    
 -0.58698720    
  0.98710424    
 -0.99432403    
  0.13534041    
  0.16315174    
 -0.11980039    
  1.80175751E-02
 -1.19752456E-02
 -7.50361010E-02
 -0.16175552    
   1.4791726    
  -1.0264943    
 -0.15172611    
 -5.66645572E-03
  0.23219420    
 -0.20971978    
 -0.12405322    
 -8.52971673E-02
 -0.12379421    
 -8.91284496E-02
   1.0344508    
 -0.54244477    
 -0.19378658    
  0.15145248    
  0.27681240    
 -0.51356125    
 -0.14732517    
  0.19415620    
  0.19530888    
 -0.26992017    
  0.19746527    
  0.12482337    
  1.51904374E-02
 -0.33045930    
  0.38426301    
  0.19415578    
 -0.16136673    
 -3.27897258E-02
 -0.13762084    
  0.27115303    
 -0.21278162    
  0.81891638    
  -1.0116017    
  0.15593457    
 -0.24750160    
  4.68314774E-02
  0.11122533    
 -0.15123013    
  0.63718879    
 -0.48595780    
  0.37578937    
 -0.48050120    
  3.82204503E-02
 -0.10536075    
  0.36772513    
 -0.34032598    
  7.79608265E-02
  0.11778378    
  0.69036555    
 -7.51800463E-02
 -0.73296940    
  0.10661053    
 -0.12553705    
  0.16950099    
 -0.18879491    
  0.11633973    
 -5.34259938E-02
  0.22314373    
 -4.48950268E-02
 -0.16612594    
 -1.82371642E-02
 -5.03249057E-02
 -0.23124105    
 -8.47972706E-02
  0.48209888    
  0.66544491    
 -0.73326743    
  0.13133594    
 -0.19159515    
 -4.44526523E-02
  0.19415574    
 -0.10120987    
 -0.19542503    
  5.59595153E-02
  0.16285981    
 -5.34259938E-02
  7.06168786E-02
  4.44519706E-02
 -6.74417391E-02
 -0.43796393    
  0.85499036    
 -0.31749710    
 -9.95300189E-02
 -0.20585296    
  7.56369308E-02
 -4.74667437E-02
  0.37729430    
 -0.39834777    
  0.10109695    
  8.00427347E-02
  0.16841888    
 -0.42312026    
  0.12874970    
  0.33838719    
 -0.39357454    
  0.10748657    
  0.10854023    
 -5.27972244E-02
  0.36028284    
 -0.55228901    
  0.35813406    
 -0.24767654    
  6.51379442E-03
  0.42263320    
 -0.52511179    
  0.30727369    
 -0.34390777    
  0.50933206    
 -0.32576737    
 -0.10467146    
  0.33647263    
 -0.43040425    
  8.70111585E-02
  0.10535981    
  0.17710042    
 -2.11650413E-02
 -0.24067520    
 -0.20294105    
  0.31845453    
  6.04323950E-03
  0.15070243    
 -0.19378658    
 -0.12014443    
 -1.42861959E-02
  0.28046209    
  0.22748205    
 -0.28912535    
 -0.19746515    
  0.50375879    
 -0.18147054    
 -7.41078109E-02
  0.11900350    
 -0.13562378    
 -0.18343882    
  0.27416867    
 -6.31787032E-02
 -0.13353136    
  0.25131416    
 -0.38395905    
  0.32423958    
 -8.56133252E-02
 -0.13752894    
 -6.62489980E-02
  0.20935093    
 -0.20252346    
  0.60427845    
 -0.43565691    
 -0.11562999    
 -0.21511060    
  0.99473172    
 -0.71105719    
 -0.21414857    
  0.67810953    
 -0.53252381    
  0.39029711    
 -0.50646758    
  0.18473502    
 -0.12838082    
  0.41002119    
 -0.31222317    
  0.10037996    
  0.14609228    
 -0.25897253    
 -9.90911126E-02
  0.32349181    
 -0.33045930    
 -3.55902016E-02
  1.43878013E-02
  0.27871424    
  0.19574437    
 -0.32234970    
 -3.75037082E-02
 -0.18104871    
  0.23074898    
 -0.13613243    
  5.40673845E-02
  9.41125527E-02
 -0.33886981    
  0.30847216    
 -7.03170374E-02
 -2.00676825E-02
  0.10265336    
  7.62836114E-02
 -0.14571162    
  0.24256153    
 -0.32423982    
  0.19290337    
  0.12102672    
 -0.20644374    
 -2.58076862E-02
 -6.75924197E-02
  0.46650121    
  0.27443710    
 -0.83624721    
   1.0934705    
 -0.58110851    
 -0.28003171    
  0.21333995    
 -0.22561033    
  0.18026088    
  0.19597349    
 -3.88815179E-02
 -0.39451188    
  0.31666967    
 -0.41263381    
  0.10247784    
 -0.24946113    
  0.25593355    
  0.22957438    
 -7.45030195E-02
  0.15809007    
 -6.83184937E-02
 -0.54333419    
  0.22488093    
 -2.26450666E-07
  0.27721000    
  6.61823377E-02
  0.13783209    
 -0.10393083    
 -0.27193442    
  0.14518285    
  0.43912682    
 -0.43912560    
 -0.25054279    
  6.06248491E-02
 -0.14008884    
 -9.45587456E-02
  0.25406632    
 -5.26438802E-02
  0.12675081    
 -0.15415092    
 -5.71577437E-02
  0.41035530    
 -0.28605828    
  0.23604684    
  0.31049719    
 -0.29019120    
  0.76815253    
 -0.78334194    
 -0.14231651    
 -3.13392917E-07
 -6.68948442E-02
  0.26863426    
 -2.43317112E-02
 -0.21945532    
 -3.11560500E-02
  6.30856259E-03
 -0.28141266    
  0.34240702    
  8.50372314E-02
 -0.18449762    
  2.58085337E-02
  0.16411082    
 -0.40007511    
  0.78552073    
 -0.50593644    
  0.18333736    
 -0.14154050    
  5.83049096E-03
 -0.31121299    
 -4.87904251E-02
  0.26875475    
  1.26578128E-02
 -9.90911126E-02
  0.27721000    
 -0.16561964    
  6.19126856E-03
  0.31056714    
 -0.32925904    
 -0.36842400    
  3.57187055E-02
  0.20544305    
  0.76878458    
 -0.62283134    
  4.82017919E-02
 -0.21581681    
 -0.10779689    
  0.63455260    
  0.27684745    
  9.05453786E-02
 -0.72037989    
 -0.19591092    
  0.43487874    
 -0.25754571    
 -0.21536136    
  3.05366945E-02
  0.42777058    
 -0.15906554    
  0.86681098    
  -1.0219190    
  0.11404675    
  0.18531154    
  3.42334919E-02
 -0.24994244    
  0.10536122    
 -0.47445795    
  0.39348984    
  0.29518408    
 -7.92959705E-02
 -0.33066404    
  9.03833881E-02
  0.20570873    
 -0.13425036    
  5.73078962E-03
 -0.22314444    
  0.45198542    
 -0.16788074    
 -2.17397828E-02
  0.39811251    
 -0.57823819    
 -6.60117483E-03
  0.15320350    
 -5.69794793E-03
 -0.25213042    
  0.28030273    
 -0.25848314    
 -0.14698239    
  0.14698200    
  0.14693050    
  6.02588803E-02
  0.10008403    
 -5.43608181E-02
 -0.17674975    
 -0.35667539    
  0.34998664    
  0.24832791    
 -0.25506130    
  0.20679460    
 -5.07142879E-02
 -9.70451459E-02
 -0.18104871    
  0.55852491    
 -0.37747550    
 -0.11460430    
  0.31063181    
  0.42104992    
 -0.58572757    
  3.03966906E-02
  0.51679540    
 -0.48729557    
 -5.37438132E-02
  2.42428910E-02
  0.16520999    
 -0.32035825    
 -0.14256385    
   1.0602514    
 -7.84149617E-02
 -0.73321474    
  0.21936363    
 -0.20686261    
  0.26092911    
 -0.27974015    
  0.14689159    
  0.35503441    
 -0.32807907    
 -0.10654324    
 -4.23030853E-02
 -2.50022504E-02
  0.76928711    
 -0.96434718    
  0.18871199    
 -0.30265552    
  0.45589647    
 -0.25365967    
  0.11934600    
  0.29080129    
  0.43008143    
 -0.42541915    
 -0.30804390    
 -0.17979336    
  7.30245709E-02
 -5.79878353E-02
  0.69314706    
 -0.22034845    
 -0.13952965    
 -2.16219332E-02
  6.86288476E-02
 -0.21552055    
 -0.22631359    
  0.24512246    
 -6.41250461E-02
  5.78932874E-02
  0.55603814    
 -0.59426010    
 -0.15415092    
  4.44524884E-02
  0.27675316    
  0.55489463    
 -0.71547651    
  0.20884913    
  0.11836514    
 -0.28304237    
  0.55785012    
 -0.58285272    
  0.17915249    
 -6.55970126E-02
 -0.33196232    
  0.19276460    
 -0.16175552    
  0.12874970    
  0.37133282    
 -0.23361516    
  0.10008403    
 -0.21130891    
  0.16251965    
 -0.25848314    
  2.83716246E-02
  0.33046052    
 -0.14581080    
  2.86555551E-02
  8.65404978E-02
 -0.31393048    
  6.85194358E-02
  0.36261702    
 -0.21511127    
 -0.18805304    
  0.24901307    
 -0.21511060    
 -0.14310002    
  0.40032279    
  0.22520360    
 -0.28357473    
  0.10863358    
  4.89014806E-03
 -0.38136849    
 -0.11332791    
  3.14987116E-02
  0.24613385    
 -4.96990234E-02
 -2.58076862E-02
  0.32614920    
 -0.16920006    
 -0.32757333    
  2.29893159E-02
  0.92534047    
 -0.49493611    
 -0.19521292    
  9.14928839E-02
 -0.34195083    
  0.50774467    
  7.12257588E-07
 -0.23361516    
  0.11583110    
  1.55040929E-02
 -0.27578744    
  0.32090744    
 -0.11411314    
 -0.18012598    
  0.44839016    
 -0.66825008    
  0.44300222    
 -0.18442991    
 -0.35306454    
  0.61834562    
 -6.00188859E-02
  0.79592711    
 -0.88763517    
 -0.43995067    
  0.20544305    
 -5.88406846E-02
 -1.77769820E-07
 -5.44874072E-02
  0.94933873    
 -0.84317863    
  9.59642455E-02
  1.29873361E-02
 -0.22314435    
  0.20359914    
  4.50231247E-02
  0.16753715    
 -0.32378644    
  0.13720198    
 -0.15201674    
  0.72978151    
  0.41025001    
  -1.1033973    
  0.10895138    
  6.43176492E-03
 -0.19782554    
  3.07714846E-02
  0.64265138    
 -0.15481433    
 -0.15028137    
 -2.73982622E-02
 -0.31775972    
 -3.10098231E-02
  0.14624627    
  0.27742472    
 -0.40804568    
  0.31067088    
 -0.41689369    
  0.35235605    
  0.37469366    
 -0.13830538    
  4.21611629E-02
 -0.40776214    
  1.36996517E-02
  0.17435350    
 -7.10352883E-02
 -1.23457778E-02
 -6.41250461E-02
  0.11851836    
 -0.27598605    
  0.36593440    
 -0.32790738    
  0.13259831    
  8.15507993E-02
 -0.23679070    
  0.32880959    
 -5.07142879E-02
 -9.70451459E-02
  0.17486255    
 -0.35591149    
  5.20571172E-02
 -5.97184151E-02
  0.29725158    
  8.74882713E-02
 -1.05258515E-02
 -0.25131363    
 -4.16728072E-02
  0.23862633    
 -0.33535531    
  4.58090194E-02
  0.11943951    
 -0.18099831    
  0.49643663    
 -0.28286195    
 -0.11538230    
  0.14069919    
  1.24218408E-02
  0.33293843    
 -0.23314877    
  0.13073392    
 -0.23052436    
 -8.36494043E-02
  0.76437443    
 -0.70572686    
  3.72705534E-02
  0.46847835    
 -0.35340849    
 -1.64392348E-02
  0.11962266    
 -0.14196998    
 -0.10097667    
  3.68149206E-02
  0.16612716    
 -5.23678511E-02
  0.22529143    
  0.20495379    
 -0.64535570    
  0.89199805    
 -0.92590040    
  0.36559975    
 -0.37252122    
  0.11778237    
  1.83498766E-02
 -9.53094512E-02
  0.19337153    
 -2.78566200E-02
  0.69031841    
 -0.73656929    
  9.58480835E-02
 -0.25593358    
  0.36772513    
 -4.42329869E-02
 -0.33747834    
 -5.79878353E-02
  0.78233278    
 -0.67622566    
 -6.94726184E-02
  0.49924833    
 -0.14545418    
 -0.30465999    
  0.11014401    
 -3.75037082E-02
  1.89272687E-02
  0.33199811    
 -0.39653572    
 -0.23995137    
  0.57642293    
 -0.53492349    
  0.10047113    
  0.36034462    
 -0.19782646    
 -3.82220820E-02
 -1.96733046E-02
  0.18672706    
 -0.26953295    
  0.20132427    
  4.03515548E-02
 -0.31633732    
  0.13739972    
  0.18457209    
  5.60270995E-03
  8.56136829E-02
 -6.35128766E-02
 -0.23967308    
  0.67916083    
 -0.59911740    
  0.39256182    
 -5.33465408E-02
 -0.25917301    
 -0.18825722    
  0.20002086    
  0.10008403    
 -0.12375398    
  6.93924353E-02
 -0.15694766    
  0.20067044    
 -0.15593551    
  0.80256200    
 -0.88052368    
  0.20679460    
 -0.23419359    
 -1.39868138E-02
  1.39859673E-02
  0.38677382    
  0.16086662    
 -0.28634456    
  0.23695160    
 -0.25857344    
  3.22614275E-02
 -0.34390777    
  0.32251683    
 -0.11440960    
 -0.20067139    
  0.30966124    
 -8.50370303E-02
  0.72230339    
 -0.83492309    
  0.10668326    
 -0.35328004    
  0.20604827    
  0.29626572    
 -0.16705330    
  0.53950101    
 -0.27947178    
 -5.27696162E-02
 -4.53487113E-02
 -0.26391116    
  8.98043439E-02
  0.16894008    
 -8.09058771E-02
 -0.18457140    
  0.35464653    
 -0.13692217    
  1.08110560E-02
 -0.31309110    
  0.60077351    
 -0.32604250    
 -0.12479167    
  3.72705534E-02
  0.26142612    
 -0.35065615    
  0.19337153    
 -8.60135853E-02
  0.15500568    
 -0.22957428    
   1.3074610    
  -1.3741528    
  0.20505059    
 -0.12553705    
  0.21675365    
 -0.32423982    
  0.26617607    
  0.55025500    
 -0.62939298    
 -3.59328538E-02
 -4.36199568E-02
  0.35092610    
 -0.15489756    
  0.15937313    
 -0.19671011    
 -0.33213404    
  0.47849065    
 -0.21962893    
  0.18134663    
 -0.24160561    
 -0.32781410    
  3.39012966E-02
  0.10285739    
  0.18482396    
  0.10097622    
  0.11211804    
  0.14545520    
 -0.37747550    
  0.70894498    
 -0.82354963    
  6.23045638E-02
 -8.39646533E-02
  2.16605868E-02
  0.21164997    
 -0.38260767    
  0.30448845    
 -7.12268427E-02
  0.17783803    
 -2.27290466E-02
  0.10880201    
 -0.37001887    
  0.19591084    
  0.22925998    
 -0.30573067    
 -0.14208268    
  0.12874970    
  1.99343525E-02
  5.12925796E-02
  7.23202154E-02
  1.72915719E-02
 -5.73148858E-03
  8.26923102E-02
  0.33798271    
 -0.35398304    
  0.24652404    
 -0.23052309    
 -0.24453492    
  9.03833881E-02
  0.21570896    
 -0.12715490    
  0.50402290    
 -0.78982353    
  0.11359784    
 -0.22482234    
  0.28978014    
 -5.16248383E-02
  0.23499443    
 -2.65265983E-02
  0.40904254    
 -0.42530292    
  0.21985966    
 -0.46650013    
  0.36987397    
  0.34403491    
 -0.70694077    
  6.06248491E-02
  6.33127317E-02
  0.84114408    
 -0.89794248    
  0.21007065    
 -0.14107779    
  1.80175751E-02
  1.76992845E-02
  0.16164181    
 -0.46702346    
  0.44183305    
 -0.29450765    
  0.28939283    
 -0.11394508    
 -0.14177592    
  7.64708593E-02
  0.40750837    
 -0.41366255    
 -0.20479466    
  0.12114507    
  0.22716206    
  5.33271814E-03
  1.05813229E-02
  6.12442158E-02
 -7.18263537E-02
 -0.18019550    
  0.21675365    
 -0.20409591    
  2.48464905E-02
  7.67331272E-02
  0.88160539    
 -0.86470294    
 -0.19017367    
  1.34237790E-02
 -2.70283278E-02
  5.98186143E-02
  0.17693156    
 -0.32251659    
  9.93722901E-02
  0.24453531    
  1.05271824E-02
 -2.11650413E-02
 -5.36178565E-03
 -3.27890553E-02
 -0.11155246    
  0.12808229    
  0.11352402    
 -0.37425026    
 -0.13657585    
  0.23124085    
 -0.20714360    
  0.34550241    
 -8.80328491E-02
 -0.28972960    
 -6.78219795E-02
  0.34520593    
  6.19126856E-03
  0.17509387    
 -0.31393048    
  0.33444390    
 -0.14154050    
  0.10008403    
  0.16093116    
 -0.55848992    
  0.23721726    
  0.15503694    
  7.18262866E-02
 -0.28438699    
  0.38329139    
  0.14190401    
 -0.73689210    
  0.20509492    
  0.10071326    
  0.99789834    
  -1.2032366    
 -6.06243983E-02
  0.43117356    
 -0.44692227    
  9.81917679E-02
 -0.10615940    
  0.56531411    
 -0.33738109    
 -1.28205502E-02
  0.15507144    
 -0.46229798    
  0.35755220    
 -0.15210865    
  0.18825634    
 -0.18825722    
  0.78520495    
 -0.71621168    
  7.07690641E-02
  0.19671060    
 -0.25423399    
  8.20657387E-02
  0.87799054    
 -0.94051105    
  0.17693156    
 -0.12660518    
 -0.15927647    
  0.35379392    
  0.14107879    
 -0.49487194    
 -0.15534993    
  0.45731783    
 -0.13049571    
  0.83159047    
  -1.1417458    
  0.29180512    
  0.22067188    
 -0.45623720    
  8.96112844E-02
  6.89936355E-02
 -9.06536654E-02
 -0.14085697    
  0.14813089    
  0.19073935    
 -2.42431257E-02
 -4.38933261E-02
 -6.62489980E-02
  0.73997819    
 -0.37647751    
 -2.89877988E-02
 -0.24921638    
 -0.23262268    
  0.26966432    
  0.15154915    
 -9.27093327E-02
 -0.42858687    
  0.30075327    
  0.17798333    
 -0.15234163    
 -0.12812138    
  0.10895138    
  0.27958506    
 -9.72631946E-02
 -0.25593358    
  0.26662803    
  1.58322528E-02
 -0.35443416    
  5.09199128E-02
  4.16735075E-02
  9.71631035E-02
 -2.50022504E-02
 -2.56433412E-02
 -8.81928951E-02
  4.16735075E-02
 -0.15415107    
  0.20066980    
   1.2415686    
  -1.3017884    
  0.25437462    
  5.33271814E-03
 -0.39225453    
  0.19276460    
 -0.15415092    
 -0.14660281    
  0.49490991    
 -0.16220497    
  0.23440117    
  7.19741955E-02
 -0.51546597    
  3.80268507E-02
  4.38016877E-02
  4.19645980E-02
  0.25814092    
  0.74218899    
 -0.79655010    
  2.75501776E-02
 -0.37865427    
  0.88074547    
 -0.83422595    
  0.40546590    
 -7.87803307E-02
 -0.12808174    
 -0.35401726    
  0.50905353    
  0.30482131    
 -0.64342427    
 -7.75590912E-02
  0.10697285    
  0.28768227    
 -0.13353136    
  1.47653356E-08
  0.17086984    
 -0.13428035    
 -0.12756039    
  8.54570033E-07
  0.72987926    
 -0.67688644    
  0.24484271    
 -0.17027394    
  0.56558633    
 -0.42608508    
 -0.13353232    
 -1.80177260E-02
  2.39532441E-02
  0.16841888    
 -0.28103805    
  0.16450454    
  0.31127822    
 -0.27270475    
 -6.13013841E-02
 -0.24639972    
 -0.10863427    
  0.33177710    
 -1.18354121E-02
 -8.05387050E-02
   1.0680420    
 -0.84877712    
 -9.79041681E-02
 -0.17435256    
  0.69992721    
 -0.51987612    
 -0.13353227    
 -0.22476859    
  0.15762864    
  0.10535981    
 -7.12268427E-02
  0.18343991    
 -0.19017367    
  3.32258716E-02
   1.0050433    
  -1.4203609    
  0.43473634    
  8.51009133E-07
  0.22314347    
  6.93339556E-02
 -0.29890901    
 -0.36129361    
  4.52558957E-02
  0.32885867    
 -0.12899144    
  0.54501694    
 -0.30748463    
  0.16308984    
 -0.34426916    
  0.14629208    
 -0.34240723    
  0.33647135    
 -0.31177995    
  0.30580866    
  0.71095204    
 -0.19773372    
 -0.47791943    
  0.15001372    
 -0.17934187    
 -2.40983535E-02
  0.53492278    
 -0.67896312    
  0.17407164    
  1.75952911E-02
  0.16571191    
 -0.15991361    
  3.96659710E-02
 -0.14953159    
 -0.14558583    
  0.28394452    
 -0.17114748    
 -1.34232091E-02
  2.00670753E-02
 -4.05468829E-02
  0.14125931    
  0.74847436    
 -0.84258735    
  0.41853729    
 -0.56722057    
  0.19370636    
 -0.11307770    
  0.11307655    
  0.17284340    
 -0.26501411    
  0.78216755    
 -0.52246046    
  0.13883717    
  9.21702106E-03
 -0.47183952    
  0.60479802    
 -0.36995891    
 -0.13685843    
 -0.19035459    
  0.10697285    
  0.16034193    
 -0.18975712    
  5.79866394E-02
  2.09058281E-02
  0.24362290    
 -0.16410938    
 -0.18104871    
  0.45267853    
 -3.96083482E-02
 -0.23841016    
 -0.26236448    
  0.53062803    
 -5.54297529E-02
 -0.39515492    
  4.51210625E-02
  0.27473137    
 -0.38336518    
  0.12323332    
  0.38595268    
 -0.17154272    
  4.57226895E-02
  5.43617755E-02
 -0.12375398    
 -4.28206995E-02
  0.30472302    
 -0.10689785    
 -0.48550805    
  0.55484182    
 -0.27343065    
  3.09614502E-02
 -0.33769307    
  0.17946759    
  0.74193770    
 -0.14624558    
 -0.72515029    
  0.48613322    
 -6.72090054E-02
 -2.28819886E-07
 -0.36357331    
 -0.17618670    
  0.38382521    
  0.15057302    
  6.75584674E-02
 -5.15572503E-02
 -0.24453492    
  0.21227442    
 -0.19220680    
  3.25770490E-02
  0.18658532    
  0.22314389    
 -0.20209089    
 -0.20763853    
  0.29247752    
 -0.37948877    
 -8.76474679E-02
  5.20571172E-02
  0.10969801    
  0.46021560    
 -0.47328758    
  0.30399528    
 -0.60937726    
  0.25131416    
 -7.94641823E-02
  6.54773414E-02
 -0.11954560    
  0.32277253    
 -0.16862185    
  6.58139214E-02
  2.51585767E-02
  7.18879849E-02
 -0.12941095    
  0.54827327    
 -0.54171592    
 -3.32258157E-02
 -0.10686316    
 -6.20346405E-02
  8.43418092E-02
  0.31845352    
  0.73503852    
 -0.83624798    
 -0.19542503    
  7.16762990E-03
  0.33135706    
 -0.17924888    
  0.14269115    
 -0.40812749    
  0.28367499    
  0.17627998    
 -0.12921254    
  0.14921300    
  7.62277693E-02
 -0.32190093    
  0.73041821    
 -0.45068011    
  0.24116248    
 -0.26048616    
 -0.10807405    
 -0.12118510    
 -3.75037082E-02
  0.23705928    
 -0.11152048    
 -0.27650940    
  0.12516341    
  0.24256153    
 -0.21675308    
  0.77856511    
 -0.65302640    
 -0.11287988    
  0.11848205    
  4.37225848E-02
 -0.18125175    
  0.14864053    
  2.72497628E-02
 -0.44662267    
  0.32682276    
  1.80175751E-02
 -0.21130843    
  0.92798680    
 -0.69314766    
 -7.23213851E-02
 -0.11934734    
  0.55356157    
 -0.45953149    
  0.14310159    
  0.21868970    
 -0.51380682    
  0.15201703    
 -1.94178652E-02
   1.0964310    
  -1.0029061    
  4.08220701E-02
 -0.38566199    
  0.38566256    
 -4.08228897E-02
  7.45325536E-02
 -0.13590293    
 -0.17224598    
  2.96325367E-02
  4.98321280E-02
  0.24512269    
 -0.14603212    
  0.23936409    
  0.36161292    
 -0.67266881    
  0.14445101    
  0.24283192    
 -3.73874493E-02
 -6.39037266E-02
 -6.82677925E-02
 -0.52358800    
  0.33253279    
 -7.51207694E-02
 -0.17807594    
 -1.70943532E-02
  0.22314270    
  7.95127153E-02
  3.75048444E-02
 -0.27346945    
  0.33301082    
 -0.29347917    
  2.29893159E-02
  4.44524884E-02
  0.63342828    
 -0.52372992    
 -3.30056697E-02
 -0.18366557    
  0.38920513    
 -0.30421203    
 -0.21392694    
 -0.10638054    
  0.44547063    
  0.27783033    
 -0.44845521    
  0.11000066    
 -0.25131440    
  0.33774757    
  6.17472455E-02
  0.12375378    
 -0.12975831    
 -3.68147418E-02
 -0.23889232    
  5.40671647E-02
  0.56923670    
 -0.21783796    
  1.05271824E-02
 -4.82665598E-02
   1.2527630    
  -1.6125822    
 -0.20945899    
 -9.75691341E-03
  0.54551047    
  0.59156728    
 -0.66218573    
 -4.36199568E-02
  0.21161143    
 -8.70034853E-07
  8.40006694E-02
 -0.27668503    
  1.24218408E-02
 -0.17494084    
  0.44863769    
 -0.44863665    
  0.43920395    
 -0.33457878    
  0.10071326    
 -8.10420588E-02
  0.43110755    
 -0.33226195    
  0.13720100    
 -0.29626665    
 -0.10153663    
  0.24279580    
  0.32874322    
 -0.31093922    
  0.81484383    
  -1.2232554    
  0.42590457    
 -0.10343476    
  9.18072611E-02
  4.57226895E-02
  0.35779139    
 -0.30342984    
 -9.42530185E-02
 -4.50515074E-07
  0.74138308    
 -0.67394197    
 -2.19781753E-02
 -0.28768274    
  0.13167700    
  0.80077749    
 -0.88190401    
  0.20895895    
 -5.27972244E-02
  7.53983930E-02
  1.11107398E-02
 -0.27124268    
  0.19073935    
  1.19049465E-02
 -5.47256470E-02
  0.56318116    
 -0.51439166    
  0.13872628    
  1.03092575E-02
  0.16508000    
 -0.52542377    
 -7.63733760E-02
 -0.16345260    
  0.54210716    
 -0.23132876    
  0.11014401    
  0.28152895    
 -0.14953160    
 -0.34294492    
  0.20479375    
  0.72054601    
 -0.77119076    
 -0.22476859    
  0.12945710    
  0.45652109    
  6.98975325E-02
 -0.40546599    
  0.16315174    
  0.22957438    
 -0.55748183    
  7.88930878E-02
  0.42142975    
 -0.21077645    
  0.70976776    
 -0.47220352    
 -0.27745599    
 -0.26469275    
  0.51987630    
 -0.26687920    
  0.28473631    
  0.44876176    
 -0.67633933    
  7.49004036E-02
  0.30048665    
 -0.56439745    
  0.45137471    
 -0.40546426    
  0.16507997    
  0.14165136    
 -0.43660462    
  0.13626553    
  0.69949597    
 -0.73186159    
  0.17461602    
  0.17678209    
  5.84437810E-02
 -0.14545418    
 -0.14077298    
  8.36139023E-02
 -0.23389648    
 -0.24362196    
   1.2074147    
 -0.62828678    
 -9.62774679E-02
 -0.20600383    
  0.33085462    
 -0.20799983    
  7.24552050E-02
  0.70649832    
 -0.66955489    
 -0.27908322    
  6.82674767E-03
  0.46915331    
 -0.29479948    
  9.39647862E-08
  0.28625211    
 -0.14277017    
 -0.31783426    
  0.26706210    
  4.58099544E-02
  0.16896574    
 -0.29048634    
  4.93248627E-02
  2.11656187E-02
  0.14589009    
 -0.40095055    
  5.26445881E-02
 -3.25766653E-02
  0.16450454    
 -0.28394425    
  0.14558545    
  0.25489253    
  0.13102841    
 -0.41206631    
  0.65604353    
 -0.74606884    
  0.28223297    
  0.56816632    
 -0.52015769    
 -0.24685934    
  0.28768229    
 -0.15665412    
 -0.15123013    
  5.29927202E-02
 -0.12344342    
  0.12344434    
 -5.29916808E-02
  4.65191789E-02
  0.74069983    
 -0.47434697    
 -3.54476757E-02
  0.33794412    
 -0.38544539    
 -0.36832538    
  0.32411981    
  6.02915660E-02
 -0.38441151    
  0.24783538    
  0.19845119    
 -0.31471038    
 -0.13941921    
  4.61619571E-02
  0.16589734    
  6.77172467E-02
  0.37320426    
 -0.53432274    
  0.21893975    
 -0.38599312    
  0.28561386    
 -3.15475315E-02
  0.14864053    
 -0.35430962    
 -1.58726498E-02
  0.22793274    
 -6.38897019E-03
  0.28768244    
 -0.33359113    
  0.32877225    
  8.78160074E-02
 -0.55299968    
  6.69392198E-02
  0.68592721    
 -0.47873762    
 -0.23638943    
 -8.49939883E-02
 -3.27900238E-02
  0.21645527    
 -0.18366557    
  0.17693059    
  0.41443428    
  0.76422071    
 -4.24694456E-02
 -0.78153926    
  9.43441689E-03
 -0.10379756    
  6.55147731E-02
 -0.19311127    
  5.74874878E-02
  0.13073392    
 -0.30748397    
  0.10135340    
 -0.28367335    
  0.39743307    
 -0.11375791    
 -0.29170710    
  0.21667020    
 -3.30056697E-02
 -2.72133984E-02
  0.31153405    
 -0.14660375    
  0.11583110    
 -9.84409153E-02
 -0.16862185    
  4.00055833E-02
  0.33085462    
 -0.22549403    
 -5.43940812E-02
 -0.16142271    
  0.26180342    
  8.60737488E-02
  0.65906817    
 -0.90964675    
 -7.56382868E-02
  0.34662539    
 -0.47608295    
  0.40275156    
 -0.22450235    
  0.15123071    
 -0.11778287    
 -0.10389885    
  0.14892270    
  0.12405342    
 -0.25131533    
  0.33647257    
 -0.29450765    
  9.77977440E-02
 -1.88102573E-02
 -0.35306454    
 -0.12456287    
 -3.10899485E-02
  0.55206937    
  3.57177705E-02
  0.19105503    
 -4.44509909E-02
 -1.52675323E-02
 -0.47720918    
  0.38599381    
 -0.13192667    
 -4.59090322E-02
  0.44709176    
 -0.26925409    
 -7.58372620E-02
  8.14407319E-02
  0.72881645    
 -0.65351182    
  0.17103200    
 -0.58169150    
  0.24783538    
  0.14188114    
 -0.11184831    
 -2.39524841E-02
 -0.36974642    
  0.53680098    
 -0.30318651    
  0.40546584    
 -0.37133145    
  0.12595242    
   1.0786915    
 -0.71965194    
 -0.35313955    
  4.59858626E-02
  3.85731384E-02
 -0.17049900    
 -0.26236448    
  0.48550776    
 -0.11394508    
  0.15906446    
 -0.21217376    
  0.61108190    
 -0.52964145    
 -0.13113932    
  0.55322617    
  0.11411300    
 -0.84838802    
  0.10153565    
 -0.18924224    
  0.22978763    
  0.39882040    
 -0.41888824    
  2.66684089E-02
  0.84823722    
 -0.43403825    
 -0.38822246    
  0.11493005    
 -0.23753157    
  0.27124283    
 -0.11709266    
   1.0166702    
 -0.96227616    
 -9.23732072E-02
  0.50953406    
 -0.43496653    
  0.25728536    
 -0.67479825    
  4.44524549E-02
  0.33647227    
  0.15503694    
 -0.25283498    
  0.15805660    
 -2.96748038E-02
 -0.29170710    
  3.95309143E-02
  0.24613385    
 -0.15011902    
 -0.19365373    
  0.37948933    
 -0.20002201    
  0.18232067    
 -5.97091252E-03
  0.19027446    
 -0.40299356    
  0.30966124    
 -6.16433956E-02
 -0.11633988    
  3.82204503E-02
  0.37586427    
 -0.60685098    
  0.20566972    
  0.19716729    
 -0.31976965    
  2.15060264E-02
 -0.14473930    
  0.48424673    
  0.18819697    
 -0.32896954    
 -9.12480056E-02
  6.77172467E-02
  0.24667458    
 -0.38703102    
 -1.37935989E-02
 -2.10535415E-02
 -5.84107973E-02
  0.28580090    
  0.26626804    
 -0.30075446    
  0.44558498    
 -0.35080731    
 -0.23922984    
 -4.13857922E-02
 -6.20648620E-07
  0.17407164    
 -3.00331116E-02
  0.23767200    
 -0.50125659    
  0.14732507    
 -0.20448269    
  0.58685160    
 -0.15104003    
  5.42088831E-03
 -0.30037418    
  0.17988469    
 -0.15822491    
  6.89936355E-02
  0.13102794    
  4.01208065E-02
  6.52397797E-02
 -0.44300345    
  0.22641706    
  0.29743788    
 -0.25270307    
  0.60840631    
 -0.64015448    
  0.15507144    
 -0.33868462    
  0.25217631    
  0.22555061    
 -0.40306440    
  0.88560945    
 -0.64393288    
  1.12364683E-02
  0.11093183    
 -0.17435431    
 -0.16813751    
  0.19746527    
 -0.15607950    
  0.19574533    
  8.51581246E-02
 -6.31787032E-02
 -0.39465502    
 -5.81081696E-02
  0.17946759    
  0.19415577    
  2.32559890E-02
 -0.29151997    
  0.19505964    
  0.40967560    
 -0.62808323    
  0.22471650    
 -0.18610245    
  0.37988836    
 -0.19378658    
  0.14058250    
  3.75371538E-02
  0.35509512    
 -0.43733278    
 -0.14750662    
  0.23499443    
  6.09329641E-02
 -5.05157188E-02
 -0.25874326    
  3.30054127E-02
  0.63292795    
 -0.60728681    
  7.90681913E-02
 -1.17648002E-02
 -0.15316582    
  0.12921250    
  0.46239927    
 -0.49944082    
  0.12959236    
  1.64389107E-02
  5.42088831E-03
 -0.13895145    
  0.73272610    
 -0.98581606    
  0.76267320    
 -0.63516057    
  0.17997107    
  0.50964803    
  0.45934638    
  -1.0110426    
  0.12660648    
 -0.11440960    
 -0.17147179    
  0.10895138    
  6.25211671E-02
 -0.11551209    
  8.54570033E-07
  0.16285981    
 -0.11633988    
 -0.20863815    
  0.14841919    
  0.22176278    
 -2.23470237E-02
 -0.38035938    
  0.42456612    
 -5.41988341E-03
  4.25588749E-02
 -7.43984231E-07
 -0.15762976    
  5.91880418E-02
  0.63395804    
 -0.27958521    
 -0.35437426    
 -0.18232234    
  0.15316498    
 -0.23954964    
  0.30260846    
  0.11531140    
 -0.13778438    
 -0.14004587    
  0.72213477    
 -0.90054214    
  0.13840316    
  0.51895607    
 -0.28903168    
 -7.28618205E-02
  8.89468491E-02
 -4.34843823E-02
 -0.27297518    
  1.44927707E-02
  0.43150121    
 -0.20692153    
  6.66915625E-02
  0.47803611    
 -0.10536075    
 -0.67116755    
  0.40062210    
 -0.35114324    
 -8.33637500E-07
 -9.39320326E-02
  0.18610173    
  1.25002228E-02
 -8.41922611E-02
  3.32258716E-02
  0.22183628    
  5.10319173E-02
 -0.34045944    
  6.96846843E-03
  0.31845450    
 -4.65194397E-02
 -7.69609958E-02
  0.19650659    
 -0.30504572    
 -7.95129016E-02
  0.14722931    
 -0.15415092    
  4.74660508E-02
  0.27602530    
  0.64686614    
 -0.68789703    
 -0.30351368    
 -0.12847915    
  0.13554494    
  0.32737669    
 -0.52961344    
  0.39390382    
 -0.21302077    
  0.18948917    
  0.12831025    
 -0.26866642    
  0.95392931    
 -0.72804952    
 -0.37320465    
  0.37320474    
 -5.47927944E-03
 -0.22039965    
 -4.91329543E-02
 -0.14698239    
  0.91295224    
 -0.56464541    
  0.13205878    
 -0.12036411    
  0.12550500    
 -2.59762574E-02
 -3.75373699E-02
  2.16222368E-02
 -0.36357331    
  0.19505964    
  3.11555937E-02
  4.79130857E-02
  0.18621227    
 -3.96083482E-02
 -0.11211697    
 -0.16551371    
  0.22047305    
  4.70063798E-02
 -0.23468940    
 -9.46653411E-02
  0.24973664    
 -6.26988932E-02
 -9.88467485E-02
  0.13919739    
 -0.33196232    
  0.13941987    
  0.17544781    
  0.13424985    
 -0.65857667    
   1.0488511    
 -0.49619350    
 -0.11848216    
 -0.22471672    
  0.45413047    
 -5.01227099E-03
 -0.17531176    
  0.10775303    
 -0.28410512    
  0.45198542    
 -0.35667583    
 -0.11697097    
  0.11045720    
  4.47351523E-02
  0.12883306    
 -3.35233547E-02
  8.70106369E-02
 -0.13950232    
  0.12902950    
  0.49597952    
 -0.43473491    
 -0.20232143    
 -9.53094512E-02
 -5.48088588E-02
  0.81249368    
 -0.94000649    
  0.40279463    
 -0.31845307    
 -0.17645578    
  0.30075327    
  0.17253403    
 -0.10962051    
 -0.10265430    
  0.18457209    
  0.56760967    
 -0.73211366    
  9.47089270E-02
 -0.13525490    
  0.28595650    
 -0.18751712    
  0.16657376    
 -5.99627011E-02
  0.29468048    
 -0.61665112    
  0.31633762    
 -4.03515920E-02
  0.17740791    
  0.22018377    
 -0.65819234    
  0.26646599    
 -0.10471181    
 -0.24946113    
  0.49571207    
 -0.20803067    
 -9.15668085E-02
 -0.13157620    
  0.27193284    
 -8.70122463E-02
  0.29092315    
 -0.41522062    
  0.11778327    
  0.56798381    
 -0.87992305    
  4.36744727E-02
  0.34377232    
  0.37051848    
 -0.25610691    
 -5.55698015E-02
 -0.20895949    
  0.62766969    
 -0.46550325    
 -0.11404682    
  3.30054127E-02
 -8.81928951E-02
 -0.11247841    
  0.27570680    
  4.70666364E-02
  0.22084157    
 -0.52786684    
  0.81439614    
 -1.74526051E-02
 -0.65176213    
  0.19574533    
  0.10536076    
  0.12221742    
 -0.66694468    
  0.54472739    
 -0.24846053    
  0.35731593    
 -0.33826813    
 -1.26577057E-02
  4.36198041E-02
  3.59317400E-02
 -9.23732072E-02
  0.29890841    
 -0.35190088    
  0.18005075    
  0.25886181    
 -0.50936401    
  0.33229330    
 -0.18336979    
  0.14058250    
 -0.13431305    
 -3.82220820E-02
 -1.30719701E-02
 -0.16406806    
  0.25818065    
 -0.23519208    
  0.32120496    
 -0.26953295    
  0.20718937    
  0.26998302    
 -0.34905195    
  0.22060871    
 -0.33444402    
 -1.54558663E-07
  0.42187867    
  1.38574168E-02
 -0.31559142    
  7.27590919E-02
 -9.82382670E-02
 -4.62129638E-02
  3.32258716E-02
 -6.75924197E-02
 -0.13453010    
  0.12044601    
  2.10531596E-02
  0.35806251    
 -3.45710404E-02
 -5.68634942E-02
 -0.36124486    
  0.19997582    
  0.23803258    
 -0.10919911    
 -0.25524691    
 -0.19516960    
  0.12921150    
 -1.77769820E-07
  0.95200902    
 -0.75340635    
  6.60896450E-02
 -0.14354751    
  0.33838719    
 -0.24858361    
  5.95421903E-02
 -2.33928803E-02
  0.32542229    
 -0.34333238    
 -0.18473344    
  0.24889632    
  0.19912939    
 -0.24537969    
 -0.16008568    
  2.06201188E-02
  2.02034917E-02
 -0.15860486    
  0.25391603    
 -0.23841019    
  0.40032279    
 -0.43157664    
  0.33420137    
 -0.47913620    
  0.33909026    
  0.30228063    
 -9.70863551E-03
 -0.46319756    
  0.60401922    
 -0.38865873    
 -0.17733455    
  0.21414891    
  8.09697583E-02
  0.28768232    
 -0.17237063    
  0.26768172    
 -0.55866975    
 -0.23815583    
  0.40826273    
  0.22426076    
 -0.51380682    
  0.39042798    
 -0.16430394    
 -0.10668464    
  0.47165823    
 -0.45198599    
  0.16154389    
 -0.15507178    
 -0.28983480    
  0.25704584    
  0.99325156    
 -0.76213950    
 -0.11778398    
 -8.70122463E-02
  0.24625115    
 -0.12991139    
 -0.45281145    
  0.32995775    
  0.39451239    
 -0.35604638    
  0.44452423    
 -0.45083460    
   1.0577021    
  -1.2604849    
  2.29893159E-02
  0.21094877    
  0.37008142    
 -0.28204748    
 -0.15134539    
  0.39451239    
 -0.51967591    
  0.15097174    
 -0.12177212    
  0.49047643    
  0.12800913    
 -0.56252617    
  0.13353051    
  4.08220701E-02
 -0.14090529    
  2.59763394E-02
 -0.36772451    
  5.40678464E-02
  0.54191649    
 -0.12482230    
  7.24552050E-02
 -0.11980039    
 -2.45410949E-02
  1.47653356E-08
  6.02588803E-02
  5.83049096E-03
 -1.75957419E-02
  0.19797707    
 -0.43752706    
  0.52575105    
 -0.17965905    
 -8.31496045E-02
 -0.24063608    
  5.01906499E-02
  0.83321279    
 -0.71465331    
 -0.27738380    
  0.29584455    
  7.06168786E-02
 -0.19375108    
  0.70684636    
 -0.82376730    
  0.76420504    
 -0.89663035    
 -0.21652861    
  0.16196987    
  0.43915990    
 -0.14914231    
  0.18464944    
 -0.18464896    
  4.11023796E-02
  8.36493298E-02
  4.23023626E-02
 -9.29470062E-02
 -0.13167854    
   1.0136188    
  -1.0826123    
  0.65265614    
 -0.62140244    
  0.62552726    
 -0.19474378    
 -0.40796828    
  0.21559712    
 -0.25391504    
  0.83154988    
 -0.55961668    
  8.00428838E-02
 -5.65126278E-02
  0.68145132    
  -1.1194152    
  0.31435049    
  3.23659591E-02
  2.51585767E-02
  8.33816677E-02
  0.20585260    
 -0.37342590    
  0.73612869    
 -0.57428682    
  0.14921300    
 -0.39561212    
  0.21724387    
  0.14310074    
  0.18232147    
 -0.16705331    
 -0.12348095    
  0.12348185    
 -0.25782886    
  0.69314688    
 -0.76775867    
  5.48089482E-02
  3.92215215E-02
  2.53170896E-02
  0.63855863    
 -0.39072266    
 -0.40302834    
  0.26740530    
 -1.12357568E-02
  0.15172605    
 -5.48766740E-02
  0.12516396    
 -0.15641510    
 -9.42530185E-02
  0.42465928    
 -0.46016532    
  2.38103364E-02
  0.19692008    
 -6.48615286E-02
  6.96802959E-02
 -0.28129163    
 -1.28205502E-02
  0.12136097    
 -2.89877914E-02
 -4.20478135E-02
 -0.28972960    
  0.20661497    
  1.98028032E-02
  0.15134640    
  0.74247253    
 -0.10714506    
 -0.74820751    
  0.36044163    
 -0.58515823    
  0.15975983    
  0.23780125    
 -0.31449264    
  0.29310295    
  0.15492329    
 -0.16034245    
  8.83695707E-02
  8.57662335E-02
 -0.24157770    
 -0.30330703    
 -4.83967587E-02
 -5.08577004E-02
  0.19670939    
  0.33135706    
 -0.26236352    
  0.60613608    
 -0.21860756    
 -0.36772454    
 -0.11778239    
  6.76714876E-07
 -0.16772203    
  0.13786960    
  5.16718030E-02
  0.26953298    
 -5.07142879E-02
  5.07152416E-02
 -0.24818018    
  0.11307655    
  1.86914764E-02
  0.43785691    
 -0.28901157    
  3.65575030E-02
 -0.39019784    
  0.84078294    
 -0.87939769    
  0.61964446    
 -2.15683784E-07
 -0.45988485    
  0.17220372    
 -1.70952883E-02
 -0.16184314    
  8.41921344E-02
  0.23180200    
 -0.32277256    
  0.21357431    
  2.17401665E-02
 -0.11375791    
  0.71105760    
 -0.87428617    
  0.97013360    
 -0.80690509    
 -0.18473344    
  0.18473502    
  3.55061963E-02
 -0.23483893    
  0.53408211    
 -0.40331212    
  0.22957438    
  0.94160837    
  -1.2310011    
  0.24750172    
 -0.11911988    
  4.70666364E-02
 -0.10280879    
  0.26676434    
 -0.57807720    
  0.80024505    
 -0.39188504    
 -8.43879804E-02
  9.58818793E-02
  0.35667524    
 -0.26396629    
 -0.15154913    
  6.04323950E-03
  0.28163999    
 -0.31222317    
  0.20686342    
 -0.28432003    
  0.16083974    
  8.74882713E-02
 -0.48158947    
  0.39979866    
  0.14763571    
  0.13720101    
 -0.15201578    
 -0.23440130    
 -9.21712518E-02
 -0.15645301    
  0.55499762    
 -0.28152776    
 -0.19591092    
  0.10610714    
  0.44279069    
 -0.27625409    
 -6.45377487E-02
 -0.22314377    
  0.63865930    
 -0.70927685    
  0.15066110    
 -8.76474679E-02
  0.26060089    
 -0.12516244    
  3.27899419E-02
  0.44963664    
 -0.46262327    
  0.25782987    
 -0.25131527    
 -0.20863815    
   1.3558347    
 -0.47703874    
 -0.65725344    
  6.21327311E-02
 -0.10135179    
 -0.19035459    
  0.34450451    
 -2.89877914E-02
 -0.36511454    
  0.30448845    
  1.24218408E-02
  0.16989826    
  0.21477529    
 -0.50245762    
  1.37937190E-02
  0.19817768    
 -4.59853485E-02
  0.29792371    
 -0.55092025    
 -3.86144519E-02
  0.45413047    
 -0.36384368    
 -0.12228984    
  0.21825372    
  9.35251340E-02
  6.34222478E-02
 -0.15043406    
  0.30058578    
 -0.33359113    
  0.44279069    
 -0.17888013    
 -0.21161166    
  6.47621334E-07
  3.13498303E-02
  1.83498766E-02
  0.35364035    
 -0.48977247    
  0.37252021    
 -0.34512216    
  0.47505841    
 -0.22524737    
 -0.26341704    
   1.2067083    
  -1.0604167    
  0.18330765    
 -0.46901852    
  0.11865837    
 -0.10303214    
  0.27008632    
 -1.79100037E-02
 -0.12838082    
  0.20377956    
 -0.14396052    
 -1.95444170E-02
  0.11191765    
 -4.20478135E-02
  7.67331272E-02
 -7.67333359E-02
  5.37438504E-02
 -4.50515074E-07
 -0.10406920    
  2.54785474E-02
  0.24430221    
 -0.30925900    
  0.17220372    
 -9.47453603E-02
 -7.74574131E-02
  0.18901128    
  9.53109413E-02
  5.03810169E-03
 -0.48928422    
  0.17271185    
  0.26501381    
  0.11011176    
 -7.37431496E-02
 -4.16733474E-02
 -0.40812749    
  6.20353632E-02
  7.49012548E-03
  9.93722901E-02
  9.03833881E-02
  0.28304219    
 -0.13952965    
  0.37101054    
 -0.51452321    
  4.82017919E-02
  0.36546007    
 -6.31786510E-02
 -0.33821368    
 -0.10265430    
  0.34032616    
 -0.30709997    
  0.65314215    
 -0.53028738    
 -9.70451459E-02
  0.20644443    
 -1.04159927E-02
 -2.11650413E-02
 -0.27528214    
  0.36718306    
  0.17824855    
 -0.47082007    
  7.55083188E-02
  8.70120972E-02
 -0.11778377    
 -0.17733455    
  0.16475430    
  0.82904911    
 -0.29322249    
 -0.56798381    
  1.29873361E-02
   1.2773430    
  -1.3509552    
 -0.19068931    
  0.78539705    
 -0.24640068    
 -0.20613128    
 -3.05834319E-02
  0.14970399    
 -1.07519533E-02
  0.52903730    
 -0.56200677    
  0.32604262    
 -0.23531373    
  1.51904374E-02
 -3.06145642E-02
 -0.26547810    
  0.77733886    
 -0.85456991    
 -0.21045040    
  8.62601921E-02
  0.15296920    
  0.16923317    
 -8.75556543E-02
  0.16251965    
  2.73997970E-02
 -0.32251659    
 -7.49073131E-03
  0.20340154    
  0.56921053    
 -0.76512122    
  2.94145569E-02
 -6.74412698E-02
  9.60140675E-02
  7.46110454E-02
 -1.31585989E-02
  0.53954840    
 -0.41516477    
 -0.21440914    
  0.19670935    
 -1.19752456E-02
  9.03324576E-07
 -1.21222045E-02
 -3.72723006E-02
  0.73041821    
 -0.73676711    
 -0.15840657    
  0.18356457    
  0.11155321    
  0.37538794    
 -0.45035139    
  8.05027410E-02
 -0.12332397    
 -0.27938342    
 -3.36171761E-02
   1.0519565    
 -0.71426493    
  0.12588039    
 -0.15684301    
  0.22440094    
  0.26737720    
 -0.51725638    
   1.1071780    
 -0.81306440    
 -0.28768125    
  0.79368865    
 -0.80011910    
 -0.13076955    
  0.19933386    
 -2.43921783E-02
  1.22692492E-02
 -5.00095747E-02
 -8.00429434E-02
  0.21757294    
 -9.97901410E-02
 -0.30010486    
  6.45387545E-02
  4.58090194E-02
  0.30065671    
 -0.42781311    
 -7.02044740E-02
  0.53062797    
 -0.35591149    
  0.39265999    
 -2.61105653E-02
  5.15580662E-02
 -4.10305932E-02
 -0.15852275    
 -7.64708370E-02
  0.14750625    
  5.01500107E-02
  2.15055589E-02
 -0.41616124    
 -0.11075100    
  5.26431762E-02
 -7.08261430E-02
  9.13230423E-03
 -0.11551306    
   1.1254596    
 -0.83522987    
  0.54090291    
  1.32454205E-02
 -0.18759808    
 -0.33647293    
  0.19459090    
  0.33821312    
 -0.17538905    
 -0.16893955    
 -0.22621487    
  0.78143966    
 -0.45047775    
 -6.26988932E-02
 -0.26826319    
  0.22621618    
 -0.15927647    
 -0.12228984    
  0.44531024    
 -0.11000136    
 -0.52252245    
  0.35176009    
 -0.14841926    
  0.37018278    
 -0.20806365    
  2.02034917E-02
  0.10135340    
  0.46016592    
 -0.40736800    
  8.74882713E-02
 -0.21532169    
  0.13353066    
 -0.37469360    
  0.72966272    
 -0.54184592    
  2.03403123E-02
 -0.14413387    
  7.46612996E-02
  8.28054473E-02
  4.53143232E-02
  0.58285141    
 -0.30311337    
 -0.23034555    
  0.17121597    
 -0.43117329    
  0.59900784    
 -0.50939691    
  0.22314365    
  0.25131425    
 -0.60391635    
  0.30580866    
  0.20501636    
  0.32596412    
 -0.61202252    
 -3.30056697E-02
  6.68972265E-03
  2.63163988E-02
  0.27131560    
 -3.52682024E-02
 -0.21040542    
  0.74554729    
 -0.33587182    
 -0.26278400    
  0.63695294    
 -0.10023566    
 -0.38961604    
 -0.51239884    
  0.37616950    
 -7.28618205E-02
 -0.27229735    
  0.16822800    
  0.32255000    
 -7.77081996E-02
 -0.22567289    
 -0.12095355    
  0.48330790    
 -0.36870354    
 -0.19643338    
  0.17062573    
  9.35251340E-02
  0.50005347    
 -0.84489352    
  8.84118155E-02
  0.11607252    
  0.18117939    
 -3.48872207E-02
  0.62267399    
 -0.64662635    
  0.11441116    
 -0.23674884    
  0.29450834    
 -8.51570815E-02
 -0.22314380    
  0.38677382    
 -0.21492302    
 -4.17979099E-02
  4.76276018E-02
 -2.95014121E-02
 -1.20475376E-02
  0.18232231    
  5.03810169E-03
 -0.36605042    
  0.75632638    
 -0.71376669    
  0.36290526    
  0.64109111    
 -0.86786336    
 -0.11551209    
  5.29927202E-02
  6.85636476E-02
  0.59843916    
 -0.62902260    
  0.32127380    
 -0.63199341    
  0.41109970    
 -4.01202515E-02
  1.16288308E-02
 -0.25545236    
  0.37001744    
  3.54472026E-02
 -0.39064941    
  0.48097298    
 -0.32472393    
 -0.25672013    
 -0.10265387    
  3.52666291E-07
  0.58878744    
 -0.13926291    
  0.21158330    
 -0.48783630    
  0.33213407    
  8.33818540E-02
 -0.10535979    
 -1.11725144E-02
 -0.29898179    
  0.22314435    
  2.39532441E-02
  0.13279152    
 -0.40287778    
  0.65764052    
 -0.62710387    
  1.49249705E-02
  0.32047209    
 -0.52526647    
  0.62252975    
 -0.35319695    
  7.36119896E-02
 -9.46653411E-02
  0.19290337    
  0.56211919    
 -0.81343341    
  8.63837898E-02
  0.32158387    
 -0.27443671    
 -0.11122497    
  0.18721075    
 -0.22466931    
  0.47666153    
 -0.36825112    
  0.39167249    
 -0.37806630    
  0.17893778    
 -4.62510213E-02
 -8.64734650E-02
  5.03255799E-02
  0.79235411    
 -0.75030589    
 -4.20478135E-02
  0.34432936    
 -0.50360560    
 -7.21950084E-03
 -0.24512224    
  0.42985749    
  0.10836882    
 -0.21640888    
  0.19455022    
 -0.32329994    
  5.20571172E-02
 -6.74412698E-02
  0.16406827    
  0.28438774    
 -0.17246951    
 -0.15906556    
  0.21622384    
 -1.11725144E-02
 -0.20505060    
  0.27554047    
 -5.25012519E-03
 -0.40283659    
  0.41330749    
 -0.16989973    
 -0.20479466    
  0.14107877    
 -6.80540428E-02
  0.25910887    
  1.08110560E-02
 -0.45506269    
  0.33526161    
  2.98526734E-02
 -0.11851914    
  0.26083517    
 -0.19671027    
  0.12808229    
  5.83711229E-02
 -0.26391116    
 -5.51865734E-02
 -1.42861959E-02
  0.77263623    
 -0.68322963    
  0.21786706    
 -0.19832177    
  5.03255799E-02
 -0.24171971    
  0.24172042    
  0.23896839    
 -0.27012467    
  3.11555937E-02
  0.26754236    
 -0.20799983    
  0.52003175    
 -0.89419925    
  0.39702654    
 -0.19941683    
 -4.22600508E-02
  0.18351917    
 -0.14818074    
  8.00435692E-02
  0.15415086    
 -0.25524691    
  0.18113884    
 -4.84943390E-02
 -5.09662479E-02
  0.42060015    
  0.16573298    
 -0.29865134    
  4.31725420E-02
 -0.37085879    
 -4.87910323E-02
 -0.12136167    
  8.49925652E-02
  7.14581907E-02
 -0.15645301    
   1.0433494    
  -1.0273497    
 -0.13580176    
  0.72446990    
 -0.19920321    
  0.10212916    
 -0.31059682    
  8.25858191E-02
  0.13124195    
 -0.10714554    
 -0.19670959    
  0.14164992    
  4.90888916E-02
  0.18032382    
 -0.10535979    
 -0.41383287    
  0.44123316    
 -1.63489915E-02
  8.42611492E-02
 -0.31845394    
  6.91963453E-03
  0.10467064    
 -0.20620726    
  0.26646599    
 -6.64904490E-02
  0.19782567    
 -3.12519856E-02
  6.65212125E-02
 -4.55774218E-02
 -0.20009609    
   1.0173378    
 -0.85418642    
  0.16788119    
 -0.23457310    
  2.83309631E-02
 -0.40826181    
  0.45198488    
 -0.30385423    
  0.22603865    
 -0.23330995    
  0.43660620    
 -0.26899064    
  3.03966906E-02
 -9.41131189E-02
  0.88691634    
 -0.98354226    
  0.75291890    
 -0.29567716    
  7.93365613E-02
  0.41390398    
 -0.60987854    
 -0.22443286    
 -0.26430112    
   1.0350070    
 -0.63798052    
  3.33369151E-02
  0.14710099    
 -0.48138916    
  0.56288224    
 -0.44764590    
  9.71631035E-02
 -0.11778332    
  0.15414979    
  0.11778359    
 -0.32176536    
  0.29495504    
 -0.21098879    
  8.98043439E-02
  1.82385575E-02
  8.09697583E-02
  0.39429167    
 -0.54382336    
  8.05379823E-02
  0.12305932    
 -0.38721159    
  0.31067088    
  0.43898800    
  0.33332744    
 -0.88020527    
 -4.53157350E-02
 -8.28061029E-02
  0.44080526    
 -4.25598659E-02
 -0.21472572    
  0.29810643    
 -0.22314279    
 -6.30581230E-02
  1.17645273E-02
 -4.79128696E-02
 -0.11701725    
  6.02179766E-02
 -0.14660354    
 -7.54741114E-03
  8.70111585E-02
  0.26662803    
 -0.22580592    
 -0.16644788    
  0.86954528    
 -0.18034308    
 -0.62073392    
  0.25782844    
 -8.90796036E-02
  0.20686342    
  0.35008797    
 -0.56318164    
  3.68149206E-02
  0.33042997    
 -0.26626769    
 -1.70952883E-02
 -0.30702481    
  0.76837087    
 -0.71512681    
  9.19373930E-02
 -0.20972075    
  0.10285739    
 -0.13675883    
  0.32158288    
  0.19782567    
 -0.26905259    
  0.16653699    
 -0.19375108    
 -0.14841926    
  0.66062433    
 -0.59858865    
  0.43752667    
 -0.57428586    
   1.1490432    
 -0.82122892    
  0.44802475    
 -0.29298779    
  1.05813229E-02
 -0.24981192    
 -0.18502821    
 -2.46929005E-02
  0.89268094    
 -0.61126900    
 -0.24862343    
  0.36710468    
 -0.17674975    
 -8.33809450E-02
 -7.27204978E-03
  0.20398213    
  0.33986762    
 -0.61180139    
 -9.84399393E-02
  0.21622284    
  0.16598488    
  4.59858626E-02
  0.29885566    
 -0.26570293    
  8.33818540E-02
 -4.08227406E-02
  1.55040929E-02
  0.84729761    
  -1.0023043    
  0.15500568    
 -0.29626665    
  0.47000325    
 -0.39688054    
  2.53170896E-02
  0.22314382    
 -8.33814144E-02
 -4.44524623E-02
 -0.30294868    
  0.14974485    
 -0.16524933    
  0.32411981    
  0.23995046    
 -0.21760385    
 -5.68337925E-02
 -5.40678836E-02
 -0.21239926    
  0.26060089    
 -6.06253892E-02
  0.34977651    
 -0.50496835    
  2.87788119E-02
  0.32935509    
  0.16430314    
 -0.31845465    
  5.93475765E-03
 -4.23030853E-02
  1.22692492E-02
 -0.28768238    
  0.26921999    
  0.17609026    
 -0.24685934    
  0.10135340    
 -0.40245730    
  0.29441679    
  8.36493298E-02
  0.15415119    
 -7.12637454E-02
  0.12783362    
 -0.29437041    
  0.12595242    
  0.25459671    
 -0.13222082    
 -0.13428035    
  1.19049465E-02
  2.33936310E-02
 -8.43879804E-02
  0.11848205    
  0.30978248    
 -2.48975735E-02
  8.84113386E-02
 -0.42488348    
  6.26980513E-02
  0.25254101    
 -0.23610246    
 -0.24512270    
  0.63598895    
 -0.45830801    
  0.74690866    
 -0.87052214    
  0.22314279    
  0.22524664    
 -0.38467503    
 -0.21239926    
   1.1212548    
 -0.96601397    
  6.94276914E-02
  9.86301079E-02
 -0.17461638    
  5.12925796E-02
  8.38806555E-02
 -0.30702481    
  7.78221106E-03
  0.22778325    
 -0.22006108    
  0.15634619    
  3.87136154E-02
  0.32647610    
 -5.56589725E-07
 -0.11607226    
  0.14753525    
 -0.50787944    
  0.35003540    
 -0.41065976    
  0.49030328    
 -0.31189615    
 -0.16290264    
  0.18232237    
  8.00427347E-02
 -0.14629173    
  0.11625897    
 -0.30407605    
  0.40821633    
 -0.16705492    
  0.21532159    
 -5.37768900E-02
 -3.37110050E-02
 -0.32850447    
  0.50605160    
 -0.44449502    
  9.25935730E-02
  9.09718499E-02
 -2.51579136E-02
  9.12482068E-02
 -4.15482260E-02
  0.26933363    
 -0.29387403    
  1.47653356E-08
 -5.09662479E-02
 -0.32995775    
  0.53062797    
 -0.24067520    
  0.25659075    
 -0.11122588    
 -0.27598605    
  0.91784006    
 -0.65368927    
  0.65986162    
 -0.63053280    
 -2.33928803E-02
 -0.23954964    
  8.63837898E-02
  7.95127153E-02
  0.13114040    
 -0.21065287    
  0.21065247    
 -6.34227246E-02
 -0.21130843    
  0.27473137    
  0.13073392    
 -0.14196998    
  0.23995046    
 -0.57191294    
  0.98769504    
 -0.68438846    
  0.19961312    
  0.12095269    
 -0.30327407    
 -0.26694670    
 -8.56557861E-02
 -9.36855152E-02
  0.31193924    
 -2.64909659E-02
  6.68972265E-03
  0.14265704    
 -0.19044611    
 -0.18372062    
  0.12615061    
  7.83322752E-02
  2.03403123E-02
  0.25874394    
  2.05135718E-02
  0.10586742    
 -0.52153641    
  0.30294883    
 -0.10158037    
  0.38213390    
 -0.47430551    
  0.64003766    
 -0.84608710    
 -9.78553072E-02
   1.1140685    
 -0.68095112    
  7.58388489E-02
 -0.26180184    
  0.22168233    
 -0.27412823    
  0.15634619    
  0.39665428    
 -0.11722965    
 -0.36166343    
  0.42899615    
 -0.53435653    
  0.76583725    
 -0.75793141    
  4.61619571E-02
  0.15950772    
 -1.94178652E-02
 -2.64909659E-02
  0.13185185    
 -0.17997201    
  0.13176855    
  7.14580938E-02
  0.38220802    
 -2.38106549E-02
 -0.41758731    
 -0.24783596    
  0.14518188    
 -6.77885721E-03
  0.92036426    
 -0.89351732    
  5.16238324E-02
 -0.20136887    
  8.82919878E-02
 -2.13533882E-02
  0.46368963    
 -0.15641510    
 -7.69609958E-02
 -0.16083899    
  0.73584622    
 -0.28447193    
 -0.27917108    
  1.12364683E-02
  0.11591955    
 -0.17340620    
  0.20763969    
 -0.30709997    
 -0.12516384    
  0.37284026    
  9.25238878E-02
 -0.28923362    
  0.39923477    
 -0.14792033    
 -0.21472572    
 -3.65893915E-02
  2.45418698E-02
 -8.20648223E-02
  0.12361351    
 -5.98988272E-02
 -0.23556592    
  0.35197663    
 -0.13510302    
  9.01502967E-02
 -0.10919841    
  2.53170896E-02
  0.26715970    
  8.26160237E-02
  0.10050326    
 -0.28370532    
  0.10058646    
 -0.50605279    
 -4.46554935E-07
   1.3249249    
  -1.0736116    
 -0.10398937    
  4.02740128E-02
 -4.02735062E-02
  0.37298048    
 -0.13622963    
 -0.23674884    
  0.99780786    
  -1.0116011    
  0.67209411    
 -0.86278313    
  0.36837053    
 -0.34347388    
  0.36646223    
  0.19080855    
 -0.54101145    
  0.26112285    
  0.16561891    
  0.11895104    
 -0.46813673    
  0.55319822    
 -0.38844430    
 -0.12812138    
  2.83716246E-02
  0.73424906    
 -0.64084703    
  0.27162999    
  4.27624099E-02
 -0.28304237    
 -3.77395228E-02
 -1.29042696E-02
  0.10471062    
 -3.57172824E-02
  0.10354118    
 -0.14689201    
  3.11555937E-02
 -0.25746870    
  0.28171113    
 -0.22015454    
  0.32790700    
 -0.14434224    
 -8.41922611E-02
  6.53818622E-02
  1.88093260E-02
  2.45418698E-02
 -0.27763101    
  0.20863800    
 -4.65192348E-02
  8.47405419E-02
  0.24783635    
 -0.36718354    
  0.36229262    
 -0.13073379    
  0.36557338    
 -0.54232353    
 -7.61616305E-02
 -1.86365142E-07
  0.17147236    
 -0.27763101    
  0.41870955    
 -0.32704237    
  0.38332441    
 -0.49112090    
  0.51082575    
 -9.72631946E-02
 -0.16950017    
  0.26187390    
  8.00435022E-02
 -5.58291674E-02
 -0.11658747    
 -1.08106751E-02
 -5.01497127E-02
  0.14348230    
 -0.45623720    
  0.56850457    
 -0.60835093    
  5.53508922E-02
  0.22006117    
  0.24027942    
 -0.20391308    
 -6.77175075E-02
  0.15869014    
  1.61726121E-02
 -1.07519533E-02
  0.41085610    
 -0.50724876    
 -0.21868987    
 -0.14310136    
  0.36772481    
 -0.28571129    
  1.56253055E-02
  0.50616270    
  0.58205897    
 -0.69054037    
  0.47260401    
 -0.44183201    
 -1.52675323E-02
 -0.14310081    
 -9.29470062E-02
  7.50360936E-02
 -0.13525490    
  0.27554047    
 -0.11061016    
  2.88197640E-02
  0.72941327    
 -0.82472426    
  7.23202154E-02
 -0.15028235    
 -6.99578747E-02
  5.63532859E-02
  0.16388737    
  3.42898630E-02
  0.12152182    
 -0.19735868    
 -3.70418578E-02
  0.19378608    
 -0.14469714    
  0.27563405    
  0.18232182    
 -0.30809182    
 -0.16191188    
  0.39531305    
 -0.48397887    
 -1.33328335E-02
 -0.19176227    
  0.39182246    
 -5.51012391E-03
  5.50980400E-03
 -0.18672732    
  0.19220687    
 -0.45589584    
  0.20925529    
  0.15514848    
  5.96927758E-03
 -0.13353057    
  0.19695367    
  0.86705345    
 -0.72172081    
  0.76759982    
  -1.1444925    
  0.15616164    
  3.55061963E-02
 -0.10406920    
  7.45679811E-02
  0.10236286    
  6.28479421E-02
 -0.11841771    
  2.26002671E-02
  3.83610278E-02
 -0.27698690    
  0.20453247    
  7.50630818E-07
 -9.70451459E-02
  0.11990421    
 -8.85541067E-02
 -0.18232228    
  0.36258253    
 -0.31909838    
  6.18761443E-02
 -0.38566327    
  0.77319068    
 -0.45652115    
  0.14595325    
 -8.36494043E-02
  0.22716206    
 -0.16220497    
  0.20921081    
 -0.13062064    
 -0.15706107    
  0.13946618    
 -6.09951019E-02
 -0.17106491    
  0.34918347    
 -4.85275127E-02
 -8.05039927E-02
  1.19049465E-02
 -0.26236343    
  0.24445425    
 -0.12155443    
  0.44328967    
 -0.47789550    
  0.24817976    
 -9.20179188E-02
  9.20190290E-02
 -6.82084858E-02
 -0.17997201    
  0.11934600    
  1.85768548E-02
  0.11573650    
  3.22614275E-02
 -0.33647293    
  0.92953616    
 -0.83086377    
 -0.33111697    
  0.61037499    
 -0.37054822    
  0.33436844    
  0.27042887    
 -0.36995891    
  0.13062051    
 -0.26747862    
  1.32453395E-02
 -4.71475907E-02
 -0.12470329    
  0.80045915    
  0.13747139    
 -0.70855582    
 -0.29391289    
 -6.01045676E-02
  0.61015064    
  0.42451319    
 -0.44393164    
 -0.17645675    
  7.86931142E-02
 -0.23674884    
 -0.13941921    
  0.43901664    
  3.00026257E-02
 -0.38595158    
  0.19670935    
 -0.13353057    
 -0.22825919    
  0.29407254    
  0.21675365    
 -0.17313392    
  3.59317400E-02
 -6.68948442E-02
 -0.25672013    
  0.28156626    
  0.46693182    
 -0.46693099    
  0.14799739    
 -0.10008378    
 -0.20718983    
  0.59097940    
 -0.31596622    
 -8.55230689E-02
  0.84729773    
 -0.92783660    
  0.20884913    
 -0.34699932    
  0.33647284    
 -0.35139793    
  0.21559712    
 -0.23841019    
  8.82919878E-02
  0.13792357    
 -0.36636305    
  0.54046947    
 -0.38505641    
  0.27625257    
 -0.28385815    
  0.49077782    
 -0.29707235    
  0.22941345    
 -0.40796828    
  0.20951650    
 -0.27958569    
  0.22314374    
 -8.75986144E-02
  0.33244070    
 -0.36828533    
  0.17376973    
  0.49349833    
 -0.35080731    
 -0.10064381    
 -0.14536507    
 -2.75870357E-02
 -5.75704873E-02
  3.63667868E-02
  0.32104784    
 -0.13872714    
 -0.44183251    
  0.15415025    
  7.90551398E-03
  0.45413047    
 -8.33814144E-02
 -2.19781753E-02
 -9.30912346E-02
 -0.15822491    
  0.22884090    
 -8.28883499E-02
 -5.71582392E-02
  9.94608030E-02
 -0.20991707    
  0.17376973    
  0.14269115    
 -0.25970906    
  0.10467064    
  0.16561891    
 -0.27029112    
  0.21065247    
  5.96375018E-02
 -6.52397051E-02
 -0.17783655    
  0.31417340    
 -0.26826316    
 -4.59090322E-02
  0.87378949    
 -0.70158577    
  0.21747808    
 -0.23457310    
  0.16882055    
 -0.28445089    
 -0.24763471    
  0.36326393    
  0.10880201    
 -0.23741999    
 -4.00045328E-02
 -0.19464217    
  0.29796013    
  0.16374446    
 -0.13353232    
  5.21860532E-02
 -0.13272448    
 -1.29869515E-02
  0.17904873    
 -0.28950447    
  0.86691642    
 -0.44935894    
 -0.26863447    
  3.09614502E-02
 -0.10265430    
  0.71652019    
 -0.28878251    
 -0.19920321    
 -0.18232137    
  0.61953562    
 -0.55701423    
  9.80613679E-02
  0.10919973    
 -3.50909904E-02
 -0.28090253    
  0.10873399    
 -0.16430397    
  0.10178287    
  0.17693156    
 -6.13013841E-02
  1.14280405E-02
  9.22062546E-02
 -0.16893955    
 -0.20340107    
  0.35139844    
 -2.13903897E-02
 -4.42058183E-02
 -5.66645572E-03
  0.74840951    
 -0.54361469    
 -0.10227895    
  0.20763962    
 -0.19743510    
  2.50645000E-02
 -0.27782953    
  0.25276586    
 -7.91969001E-02
  7.41083324E-02
 -6.86279982E-02
 -2.77017988E-02
 -0.24014200    
  0.17635067    
 -3.03981397E-02
  0.19560741    
 -7.37170875E-02
 -0.34195083    
   1.3996657    
  -1.2904676    
  0.59542000    
 -0.41309959    
  0.14425008    
 -0.21570928    
 -0.27541232    
  0.30580866    
 -0.22764470    
  0.31913754    
  0.39263302    
 -0.47815576    
 -0.10668464    
  8.25858191E-02
 -6.94282874E-02
  0.16251965    
 -0.20252346    
  8.47405419E-02
 -0.30448985    
 -2.57518087E-02
  0.37306094    
 -0.17635228    
  5.55697158E-02
  0.23389612    
 -0.23389648    
  0.23922907    
 -5.33359405E-03
 -0.25437570    
  0.25970757    
 -3.24351117E-02
 -0.29873255    
  0.16362891    
 -9.21712518E-02
  7.95127153E-02
 -0.15840657    
  0.45874730    
 -0.22668755    
  0.18330765    
 -0.34339291    
 -6.96777087E-03
  0.10605904    
 -0.23262268    
  0.40015939    
 -0.17384784    
  7.90681913E-02
 -0.27412823    
 -0.17618670    
  7.08254948E-02
   1.0519565    
 -0.93132883    
  0.42050344    
  0.15201609    
 -0.24583444    
 -0.19885010    
  1.32453395E-02
  0.94482726    
 -0.58881068    
 -0.21511127    
  1.13640772E-02
 -0.36396572    
  0.53967440    
 -0.44658402    
  9.19373930E-02
  0.26547799    
 -0.22573848    
 -3.30056697E-02
  0.15510815    
  0.29626575    
 -0.77318960    
  0.29460168    
  0.11086190    
 -0.30847239    
  0.43036318    
 -0.11573547    
 -6.33120388E-02
  0.36318991    
 -0.49578831    
  0.42517033    
 -0.27315316    
  0.79078567    
 -0.93536758    
  7.38081103E-03
  1.45995235E-02
  0.16649695    
  0.28614664    
 -0.30472425    
  0.50455594    
 -1.90478619E-02
 -0.24747528    
 -8.74591544E-02
 -0.26290113    
  0.11855981    
  0.20686342    
 -0.13497464    
 -0.34110758    
  0.61276591    
 -0.17792673    
 -0.51963693    
  0.39060527    
 -1.81281660E-02
  0.22314373    
 -0.24160561    
  1.23462826E-02
  7.67331272E-02
 -8.28883499E-02
  5.98976538E-02
 -2.95014121E-02
  0.65965867    
 -0.72779548    
  0.52987373    
 -0.63097012    
  9.46653709E-02
  0.15507144    
 -4.52046879E-02
 -0.39111826    
   1.2612737    
  -1.1714171    
 -0.16989876    
  0.45953202    
  0.10535976    
  0.21256182    
 -0.59205019    
  0.12967764    
 -0.22652830    
  0.25319603    
 -0.26170716    
  0.65392631    
  0.33964142    
 -0.63774920    
  0.28917813    
 -0.13931452    
 -0.16799250    
 -0.27155194    
  0.24685936    
  0.51207471    
 -0.65277493    
  0.21302013    
  0.20436433    
 -0.10483484    
 -0.12306098    
  6.34222478E-02
  7.53044635E-02
  7.48482123E-02
 -0.19587483    
 -0.13771656    
  0.17783803    
  5.46578094E-02
  0.13419659    
 -0.46536392    
  0.28768286    
 -0.20252346    
 -3.46060805E-02
  0.40076002    
 -0.26899064    
  8.85536596E-02
 -0.16551371    
  0.90286803    
 -0.92989606    
  0.12838207    
  0.21102233    
 -0.51898944    
  5.57913780E-02
  0.41318706    
 -0.26905259    
  0.95447797    
 -0.58314556    
 -0.33832669    
 -0.11697097    
  0.22168233    
  4.01208065E-02
 -0.24730982    
  0.18351917    
  0.50962758    
 -0.42912453    
  5.50980400E-03
 -3.35233547E-02
  0.28483704    
 -0.15201578    
 -0.23440130    
  0.54422420    
 -0.73032641    
  0.20479375    
  0.55785012    
 -0.84142625    
  0.38893652    
 -2.81708054E-02
  0.17754754    
 -0.20067102    
 -0.12438420    
  7.64708593E-02
  1.21960770E-02
  0.26002958    
 -0.14022918    
 -3.27890553E-02
 -0.13671039    
  0.10854023    
 -0.14090529    
  0.61802691    
 -0.14473882    
 -0.43457413    
  0.21040440    
  0.40032378    
 -0.71749675    
 -4.31715511E-02
  7.77785406E-02
  0.18005075    
 -5.24909310E-02
  0.60231805    
 -0.53852737    
 -0.15790285    
 -0.17185004    
  2.31668856E-02
  0.21239838    
 -1.86927412E-02
  3.70420776E-02
 -0.12233849    
  5.33450730E-02
  3.82204503E-02
  0.11778378    
 -2.24735551E-02
 -0.18687700    
  9.15664360E-02
 -0.26298976    
  0.36959994    
 -2.84911469E-02
 -0.21881792    
  0.28588277    
  5.39096864E-03
 -7.24542737E-02
 -0.10343476    
 -0.15950690    
  0.14660260    
  1.29042109E-02
 -0.37702665    
  0.26881269    
  0.18825634    
  0.87891483    
  -1.1184641    
  7.24963844E-02
  0.52195257    
 -0.15207842    
  6.09090403E-02
 -0.31845447    
 -0.17733455    
  0.19591084    
 -0.12393712    
  0.12393738    
  0.15852405    
  3.09303720E-02
 -0.11272046    
 -0.17327188    
 -0.30586448    
  0.29908553    
  0.15706147    
  0.76600885    
  -1.1094824    
  0.19319105    
  0.18457209    
 -0.28394425    
 -4.58093658E-02
  0.84170175    
 -0.14855501    
 -0.54123044    
 -2.72133984E-02
   1.1123115    
 -0.91856158    
 -9.53109115E-02
  0.27193379    
 -0.10535995    
 -8.84546787E-02
 -0.16285822    
  6.58139214E-02
  5.57429120E-02
 -0.14914231    
  2.07624137E-02
  0.14629208    
  0.14310074    
  0.55004591    
 -0.56555128    
 -0.13950232    
  9.69421789E-02
 -0.22450235    
  0.24600877    
 -0.36124486    
  0.65423185    
 -0.44802472    
 -0.26922035    
  0.26298869    
  0.50455594    
 -0.65247548    
  0.14164992    
  0.52580684    
 -0.20564020    
 -0.19057520    
 -0.11709266    
  1.84612423E-02
  0.15240780    
 -0.18967929    
  0.45485783    
 -0.53384596    
 -0.24740757    
  0.35139719    
  0.21570896    
 -0.10480841    
 -0.22176413    
  0.46568406    
  0.50822461    
  -1.1466219    
  0.68904066    
 -0.35726324    
  4.59858626E-02
  5.46578094E-02
 -0.30196828    
  0.33852559    
 -0.25572023    
  0.11851836    
  0.22078864    
 -0.41494477    
  0.18825634    
  0.12237549    
 -7.61233866E-02
 -0.24167605    
  0.12177258    
  0.38183373    
 -0.30228114    
  2.89875716E-02
 -0.14750662    
  0.21916153    
 -0.21916263    
  0.28602552    
 -0.17934187    
  0.36083320    
 -0.62498450    
  0.22778325    
 -8.36494043E-02
  0.44709176    
 -0.21459711    
  7.67644122E-02
  0.12051623    
 -0.37112784    
  3.11555937E-02
  5.37438504E-02
 -0.26469275    
  0.41050321    
 -0.14581080    
  0.10477975    
  0.18580613    
 -3.09073851E-02
 -7.92959705E-02
 -0.39340246    
  0.10247784    
 -0.20067115    
  0.56639630    
  4.83607017E-02
 -0.44040239    
  0.17114902    
  8.09067413E-02
 -0.23225208    
  0.20600338    
  9.62765887E-02
 -4.84298868E-03
 -0.26528203    
  0.39699078    
 -0.11247792    
 -0.35667410    
  4.00055833E-02
  0.85288447    
 -0.14998150    
 -0.93755090    
  0.11686500    
  1.45995235E-02
  2.15060264E-02
  0.19290337    
 -0.36253956    
  0.35077524    
  6.85977936E-02
 -0.22176413    
  0.17076027    
 -0.27229735    
  0.62606126    
 -0.20294057    
 -0.39304328    
  0.28211150    
 -0.55265766    
  0.39570916    
  0.10536023    
 -3.59328538E-02
  1.81266405E-02
  0.24329875    
 -0.36408007    
  2.00670753E-02
 -0.23815583    
  0.56321001    
 -0.50605279    
  0.21357492    
 -0.20566855    
  0.48368865    
 -0.35114324    
  0.29626572    
 -6.35128766E-02
 -0.18560547    
 -6.10349961E-02
  0.16111848    
  5.78203611E-02
 -0.23302378    
 -0.21256080    
  0.57206976    
 -0.17836894    
 -1.79100037E-02
 -6.21309802E-02
 -0.21357451    
  0.13353112    
 -2.10535415E-02
  0.15718636    
 -2.45410949E-02
  7.18879849E-02
  5.76285087E-03
 -2.32570954E-02
 -0.30748400    
  0.44980124    
  0.56832439    
 -0.50890034    
 -0.49335065    
  7.57945254E-02
  0.19801213    
 -0.13438679    
 -0.17958607    
  0.25222540    
  4.97004315E-02
  0.13049583    
 -0.11247890    
 -3.02133132E-02
  1.21960770E-02
 -0.31015512    
  0.27311310    
 -0.15624863    
  0.18109579    
 -8.98032039E-02
  0.14354771    
  2.86555551E-02
  0.29612091    
 -0.35427761    
 -0.27380633    
  0.16644891    
 -1.34232091E-02
 -0.11441054    
 -8.70115161E-02
  0.31015572    
 -0.12921257    
 -4.94793653E-02
  0.24322958    
  0.25886181    
 -0.46650013    
  0.37469384    
 -0.14458050    
 -0.31015512    
  7.30245709E-02
  0.10676704    
  0.26041508    
  1.45284198E-02
 -4.92702946E-02
 -0.18232076    
 -2.45410949E-02
  1.23462826E-02
  4.20479886E-02
  0.16251914    
 -3.56271230E-02
 -0.35741612    
  0.18232092    
  8.85536596E-02
 -7.62841329E-02
  0.10962025    
 -0.21227401    
  6.73470786E-03
 -0.12114460    
  0.45473653    
 -0.28129163    
  0.30972928    
 -0.37554258    
  8.47405419E-02
  0.43825459    
  0.64142960    
  -1.1244199    
 -0.12516384    
  0.21271834    
 -3.65893915E-02
 -0.31923103    
  0.37948933    
 -4.79128696E-02
 -9.65380520E-02
 -7.72305951E-02
  3.58455405E-02
  8.75981823E-02
 -0.14558583    
  0.59932840    
 -0.47988892    
  0.12438346    
  7.86931142E-02
 -0.37616840    
  0.19923814    
 -0.29849225    
  0.76849627    
 -6.66917115E-02
 -0.30507413    
  1.73909310E-02
  8.79680365E-02
 -0.10536078    
 -0.37949017    
  0.17229977    
 -5.92767671E-02
  0.16822800    
  0.19832247    
 -0.33647293    
  0.54146224    
 -0.57920212    
  0.26826370    
 -0.20132478    
 -0.13868351    
  5.62399253E-02
  0.19782661    
  0.23334779    
 -0.15924069    
  0.12831025    
 -7.61233866E-02
 -0.22739001    
  7.06657209E-03
  8.11246410E-02
  6.29129857E-02
 -0.18721089    
  5.01906499E-02
  2.07624137E-02
 -3.48469131E-02
  0.15110573    
  0.16282383    
 -0.15674396    
  0.52884370    
 -0.42530292    
  9.87821221E-02
 -0.16077365    
 -0.12361380    
 -0.10389885    
  0.22751309    
 -0.15028235    
  0.17327105    
  8.17902237E-02
  0.30068573    
 -0.70092911    
  0.22314285    
  0.17710042    
 -0.38473812    
 -2.33470313E-02
  0.27380592    
  5.24895117E-02
 -0.11423753    
 -6.38897019E-03
  0.30200282    
 -8.91678780E-02
 -0.25205418    
  0.24685931    
 -0.12759665    
 -0.27786827    
  0.70479798    
 -0.71264058    
  0.98475868    
 -0.73519498    
 -2.48465408E-02
  0.10724586    
 -0.14571162    
  2.58085337E-02
  0.14225070    
 -0.22176413    
 -0.27625358    
  0.59783721    
 -0.18632865    
 -6.04157709E-03
  0.17725830    
 -0.30647084    
 -0.20604980    
  0.31071976    
 -0.16874884    
  0.75030583    
 -0.58155608    
  0.33469582    
  4.43442352E-03
 -0.17878743    
 -0.20479532    
 -0.20863815    
  0.65232545    
 -0.47669193    
 -0.16766483    
  0.21996453    
  0.43681592    
 -0.36316267    
  2.91557312E-02
 -0.21741374    
  0.10821445    
  0.11493005    
 -3.48872207E-02
  7.41081238E-02
 -0.31365755    
   1.2666302    
 -0.95848250    
  0.20418115    
 -0.30281174    
  3.00323106E-02
 -1.19056692E-02
 -7.23674702E-07
  0.18531154    
 -9.92980823E-02
  0.64243239    
 -0.81600064    
  3.21561880E-02
 -0.21056461    
  0.15860580    
  0.52275443    
 -0.55665654    
 -0.19760978    
  0.92465925    
 -0.79850841    
  0.17612967    
 -0.24512289    
 -4.87904251E-02
  0.30625895    
 -0.13792370    
  0.60485494    
 -0.47308600    
 -0.13883664    
  0.11383422    
  5.53979948E-02
   1.0175707    
  -1.0986131    
 -0.16175552    
 -0.17471710    
 -8.53597894E-02
  0.96460927    
 -0.44393170    
 -0.13185151    
  0.42539948    
 -0.16665539    
 -0.25205418    
  0.18786120    
 -0.19455008    
  0.59817284    
 -0.68213719    
  0.19200779    
 -8.15496966E-02
  0.36772558    
 -0.25066864    
  9.42530930E-02
 -0.35894531    
  0.21094877    
  3.61485593E-02
 -7.36522675E-02
  0.44501275    
 -0.13996564    
 -0.44863665    
  0.63252228    
 -0.71686292    
  0.29564932    
 -0.27193353    
  0.41582704    
 -0.11456577    
 -7.18872175E-02
 -0.28561401    
  0.45123276    
 -0.38721159    
  3.80268507E-02
  8.57671723E-02
 -0.14732517    
  0.37320474    
 -7.36879706E-02
  0.12689178    
 -0.18128581    
 -0.16142271    
  0.66351581    
 -0.61368328    
  0.49401832    
 -0.21155760    
 -7.61233866E-02
 -0.32411930    
  0.23556541    
 -0.18232228    
  0.50637180    
  0.23732805    
 -0.54302800    
  8.14407319E-02
  0.17390676    
 -0.26754153    
  0.29074526    
 -0.27854881    
 -0.12921257    
  0.14125931    
  0.22433971    
 -5.91304936E-02
 -0.30647084    
  0.37037385    
 -0.18805304    
 -0.30702481    
  0.58169198    
 -0.24076439    
 -0.12405322    
  0.39068168    
 -0.47597852    
  0.39167249    
 -0.23948026    
  0.24869697    
 -0.39406165    
  0.34710589    
 -0.33359113    
  0.27416867    
 -0.30138174    
  0.17655861    
 -0.21881792    
  0.15927677    
  0.43567896    
 -0.46683499    
  0.36675072    
 -0.15634617    
 -0.24911888    
  0.49357238    
 -3.26557495E-02
 -0.64851546    
  0.21996453    
  6.34830398E-03
  0.12479115    
 -0.18343882    
  0.15510815    
 -9.01516229E-02
 -0.36842400    
  0.56737685    
 -0.11456577    
 -0.16968462    
  2.03403123E-02
  0.20006055    
 -0.16058138    
  0.35020274    
 -0.49578831    
  0.26694623    
  0.30327424    
  0.16315183    
 -0.80289733    
  0.43954352    
 -0.21161166    
  0.14225070    
  5.37771694E-02
 -7.04890788E-02
 -3.42894867E-02
 -0.16388747    
  0.16968571    
  6.16443492E-02
 -4.44524623E-02
  0.17184950    
  0.15483397    
 -0.73499489    
  0.49010029    
  0.11836514    
 -0.27077240    
  1.21223079E-02
  6.00523688E-03
 -7.45685175E-02
 -0.24763471    
  0.52232915    
 -0.54743606    
  0.51251912    
  1.51138622E-02
  1.48890046E-02
 -0.27625424    
  0.23604684    
 -0.16705330    
 -0.17147179    
  0.18948917    
  0.13353066    
  0.21477529    
 -0.31321621    
 -0.18232234    
  0.37037385    
 -0.23511878    
  2.38103364E-02
 -0.11191781    
  0.71591204    
 -0.71591228    
  0.25932327    
 -9.02461708E-02
 -0.12405322    
  0.17811912    
 -0.42674330    
 -0.11075100    
  0.66574895    
 -0.16034245    
  7.83693418E-02
 -0.16934176    
 -0.14723106    
  0.38455880    
 -0.16833460    
 -0.24419712    
  0.25524697    
 -0.21357325    
  0.46060553    
 -0.38844430    
  5.53979948E-02
 -0.10735775    
  0.16551471    
 -0.14571162    
  9.94608030E-02
  0.54685497    
 -0.22571577    
  0.40403330    
 -0.71927375    
 -0.20132478    
  0.54199010    
 -0.29467922    
 -9.41878632E-02
  0.19051860    
 -0.41057935    
  0.16290365    
  0.49102327    
 -0.27443764    
 -8.22379962E-02
 -6.49203286E-02
  0.23285213    
 -0.41273713    
  0.14892270    
  0.70564693    
 -0.63288832    
 -0.15123013    
   1.0183810    
  -1.1725317    
 -0.14493415    
  0.50714868    
 -0.21489005    
  4.02740128E-02
  2.59763394E-02
  0.16507997    
  0.21001455    
 -0.54214829    
  0.50169355    
 -0.24869688    
 -0.34000811    
  0.16705497    
  0.17881867    
 -4.17979099E-02
 -0.27155194    
  0.47000387    
  0.16126847    
 -0.41616026    
  0.46190661    
 -0.37543285    
  5.89942979E-03
 -0.11191781    
 -3.34471054E-02
  8.54570033E-07
 -8.51584449E-02
  0.25951132    
  0.18707284    
 -0.21605997    
  0.10594909    
 -0.25814003    
  8.52969810E-02
  0.11288017    
 -8.80328491E-02
 -6.33120388E-02
  0.23741932    
 -0.17410746    
 -0.24171971    
  0.58169198    
 -0.30975890    
  1.18341874E-02
  0.10064285    
 -0.39225453    
  0.21205933    
  0.27647275    
 -0.39107728    
  6.23045638E-02
  0.41658849    
 -0.19478817    
  6.25211596E-02
 -8.42601433E-02
 -0.24116114    
  0.12475106    
  0.12189030    
  6.35133386E-02
  0.80234617    
  -1.2078108    
 -7.72203179E-03
  0.40804484    
 -0.19895449    
  4.90888916E-02
  0.22911380    
 -5.88397123E-02
 -0.16430394    
 -0.10008331    
  0.16350572    
 -0.23862605    
  0.77482492    
 -0.50864917    
 -0.21772364    
  0.73288715    
 -0.48835224    
 -0.24453492    
  0.16757379    
 -8.33815560E-02
 -0.22937392    
  0.57731557    
 -0.10146984    
 -0.10751950    
 -0.16410938    
  0.64084786    
  1.76224830E-07
 -0.82955819    
  0.33647239    
  0.10426161    
 -5.59934527E-02
 -4.82665598E-02
 -4.49521877E-02
 -5.91896363E-02
 -0.31237492    
  0.25593355    
  0.33185405    
 -0.10742116    
 -4.21113148E-02
 -0.20846730    
  0.20307685    
 -0.22314373    
  0.36408028    
 -0.26142657    
  0.39319530    
 -0.20479360    
 -2.04097442E-02
 -0.15586939    
 -0.22163872    
  0.29703709    
  5.96375018E-02
 -0.42674330    
  0.19699781    
 -0.11200570    
  0.67067462    
 -0.63430756    
  0.14595325    
  1.22692492E-02
  9.30911675E-02
 -5.57063147E-03
 -0.11221270    
 -0.18482471    
  0.30814740    
 -0.31569535    
  0.37988836    
  6.03199378E-02
  0.14505020    
 -0.49132720    
  4.71469164E-02
  0.37879768    
 -0.35282052    
  4.38946635E-02
 -8.98032039E-02
 -6.73419703E-03
 -4.13857922E-02
  0.23713049    
 -0.18900989    
  0.34316128    
 -0.37037459    
  0.31153405    
 -9.53094140E-02
  4.87907119E-02
  4.14567478E-02
 -0.21430013    
  0.55871719    
  0.40786010    
  -1.2071670    
  0.32497862    
 -0.23330995    
  0.52243686    
 -0.13911238    
 -0.39064941    
 -0.10047082    
  0.18502770    
  4.62130085E-02
 -0.18361264    
  0.32757381    
 -0.34319833    
  2.33481601E-02
 -6.35138899E-02
  0.40546560    
  0.17958504    
 -0.20168550    
  3.83610278E-02
 -4.95966114E-02
 -0.24889536    
  0.17261191    
  0.37240425    
 -0.72733784    
  0.25228000    
 -0.24362196    
  0.92658240    
 -0.44906422    
 -0.22047256    
  3.27899419E-02
  0.20884913    
  0.10901913    
 -0.35065615    
  0.10735773    
  0.19027446    
 -0.24567355    
 -0.27510357    
  0.41651514    
  9.92986858E-02
 -0.16164167    
 -0.30538204    
  0.26966432    
  0.42744425    
 -0.48996422    
 -0.12344342    
 -0.11596034    
  0.70131063    
 -0.56369007    
 -0.21425526    
 -9.26596671E-02
  0.54705536    
 -0.33759606    
  0.21840699    
  0.27012348    
 -0.26381516    
 -0.40546471    
  0.30637395    
  0.14817978    
 -0.27380633    
  0.39756042    
 -0.10008378    
 -0.20718983    
  1.42858550E-02
 -0.12847915    
  0.54101104    
 -0.51710474    
  0.29161102    
 -0.11851914    
  0.31543875    
 -0.40546441    
  0.29849312    
 -0.29127294    
  0.60678941    
 -0.37647751    
  0.77275002    
 -0.65433240    
 -0.33444402    
  0.39834771    
  0.43363580    
 -0.57673669    
 -1.10490639E-02
 -0.16907619    
 -6.10349961E-02
 -8.00428689E-02
  0.59783727    
 -0.50390595    
  0.62168801    
 -0.33056465    
  7.92494640E-02
 -0.30368224    
  0.25489253    
 -0.12216735    
  3.33369151E-02
 -0.14689201    
 -9.46722537E-07
  0.38414192    
 -0.12372724    
  1.45284198E-02
  6.96338192E-02
 -0.23102175    
 -0.18571635    
 -1.36996303E-02
  0.38924134    
 -0.32255071    
  0.10406894    
  0.10477975    
 -4.27867472E-02
  0.21985966    
 -0.24195942    
  0.21978612    
 -0.30730614    
  0.16799083    
  6.00176677E-02
 -0.19207798    
  0.25327268    
 -5.63531704E-02
 -0.40546441    
  8.33823234E-02
  0.15415072    
 -7.71903023E-02
 -0.18232228    
  0.48379645    
 -0.29532108    
  7.67331272E-02
 -4.05852608E-02
  9.58480835E-02
  0.14489192    
  0.82580620    
 -0.93375385    
 -0.25874326    
 -3.41332592E-02
  0.31845450    
 -0.19451635    
 -1.23457778E-02
  0.42798424    
 -0.37948960    
 -3.61480713E-02
  0.12118579    
 -5.01497127E-02
  0.14348230    
 -0.41791856    
  0.88109201    
 -0.68384546    
  0.63598847    
 -0.27254704    
 -0.21459711    
 -0.41616124    
  0.11419217    
  0.34872991    
 -0.25276563    
  0.21130963    
 -0.10594888    
 -8.59416276E-02
  5.00096232E-02
  0.13124195    
  3.15816514E-02
 -0.25874326    
  0.27416867    
 -0.18436401    
 -0.15210865    
 -7.16870232E-03
 -0.13045330    
  0.20661497    
 -6.18755855E-02
  0.14499077    
  8.23998600E-02
  0.16138868    
 -1.45279393E-02
 -0.21706375    
  0.53240949    
 -0.56318164    
 -1.25796851E-02
  6.73036650E-02
 -0.30961800    
  0.16332547    
 -0.22143330    
  8.20135176E-02
  0.64887458    
 -0.43681493    
  9.70465466E-02
 -0.10343476    
  4.38946635E-02
 -1.23457778E-02
 -0.26112366    
  0.51725692    
 -0.36772504    
 -4.98316176E-02
 -0.14929698    
  9.68506560E-02
  0.14310156    
  0.38299251    
 -0.26372883    
  1.17645273E-02
 -0.25131443    
  0.61090940    
 -5.45211919E-02
 -0.34079114    
  2.39532441E-02
  1.17645273E-02
 -5.40678836E-02
 -7.69603327E-02
  0.20972133    
 -4.42058183E-02
  0.15656881    
 -0.52053475    
  0.29980433    
 -8.81071612E-02
  0.10008255    
 -5.97091252E-03
 -0.25818133    
  0.47772601    
 -0.38877836    
 -2.87782308E-02
  0.34270933    
 -0.34270856    
  0.25050238    
 -9.53109115E-02
  0.32298970    
 -0.17241585    
  0.13084048    
 -0.28141320    
 -0.14070010    
 -9.02864411E-02
  0.18625100    
  0.69640940    
 -0.72290075    
 -9.12907794E-02
  0.40055153    
 -9.28493217E-02
 -0.32251659    
  0.11943951    
  0.18672706    
 -0.32880953    
  0.14208207    
  0.32505369    
 -0.26716119    
 -0.27115321    
  0.36646223    
 -4.65209298E-02
 -9.35258418E-02
  5.09664603E-02
  0.11155321    
 -0.20934986    
  0.28425062    
 -0.13205996    
 -0.17997201    
  0.19166693    
 -0.15706107    
 -0.13062011    
  0.47290614    
 -0.31543946    
  0.26592398    
 -0.15330502    
 -0.18825722    
  0.53899676    
 -0.48342678    
  0.14445101    
  0.20066997    
 -0.36560136    
  0.25970757    
 -2.15060040E-02
  0.19223616    
 -6.96333423E-02
 -0.49335065    
  0.30330688    
  0.13062051    
 -5.23678511E-02
  9.23730731E-02
 -5.54297529E-02
 -0.25205418    
  0.34122348    
 -0.36825112    
  0.26866758    
 -0.17086902    
  0.10598184    
  0.21529241    
 -0.39204133    
  0.77932525    
  0.68854940    
  -1.2367620    
  3.12524326E-02
  4.02068309E-02
  3.39016244E-02
 -0.22314444    
 -1.80177260E-02
 -5.60886413E-02
 -0.13720046    
  0.14993925    
  0.18442822    
 -0.15327337    
  9.36360508E-02
  4.37225848E-02
 -0.24067520    
  0.25131503    
 -0.25814003    
 -0.12379421    
  0.27598575    
  5.71591109E-02
  2.19791122E-02
  0.18774244    
 -0.47542298    
 -5.20565957E-02
  0.12874970    
  0.34316128    
 -0.28451338    
  0.43866348    
 -0.37135947    
  9.04579163E-02
 -0.20307651    
  0.15320350    
  3.35228629E-02
 -0.11025599    
  4.89422519E-07
  0.33120012    
  1.74677875E-02
 -0.17972746    
 -0.29287717    
  0.14817978    
  2.95002367E-02
 -0.13685843    
 -0.16644788    
  0.13254578    
  0.24901307    
  0.11658686    
 -0.42967874    
  0.15624876    
 -0.22471672    
  0.38155967    
 -0.30576497    
 -6.01684824E-02
  0.15746693    
  7.64708593E-02
  0.42771101    
 -0.67727345    
  0.36529952    
  5.33168077E-07
 -0.13431305    
  0.26715970    
 -0.19484025    
  0.25518373    
 -0.23219407    
  0.23668791    
 -0.44432625    
  0.74426550    
 -0.48136345    
  0.70117968    
 -0.86433196    
  0.28451252    
  0.34325227    
  4.94330935E-02
 -0.45658916    
 -0.16521069    
 -4.28206995E-02
  0.53062844    
 -0.50593644    
 -0.24783596    
  0.14518188    
 -0.10686316    
  0.54773039    
 -0.45447230    
  4.02740128E-02
  0.16907708    
 -0.38077280    
 -0.11170424    
  0.25534609    
  8.11246410E-02
  0.46430591    
 -0.24898396    
 -0.24832645    
  0.34791249    
 -0.19856577    
 -0.28575632    
  0.48905265    
 -0.46623719    
  0.29703709    
  0.17390676    
 -0.42681849    
  0.43150121    
 -0.36202902    
 -0.19992572    
  0.22641706    
 -1.31585989E-02
  2.61454675E-02
  0.32721347    
  5.29420731E-07
 -0.42187828    
  0.80063325    
 -0.31131345    
 -0.21772265    
  0.56960469    
 -0.94577277    
  1.56253055E-02
  0.43349269    
 -0.25635308    
  3.19509953E-02
  0.10157913    
  9.73732620E-02
 -0.18026248    
 -0.14595486    
 -6.64452836E-02
  0.12874970    
  0.63796109    
 -0.67906159    
  0.57054514    
 -0.39759132    
 -0.14536507    
  0.34228602    
 -0.38395905    
  0.45391831    
 -0.46820366    
  0.41738492    
 -0.23986940    
  0.16101165    
  0.10689728    
 -7.16290623E-02
 -9.95005481E-03
 -0.44628692    
  0.11081528    
 -0.15882400    
  5.57913780E-02
  4.23468514E-08
 -0.10622211    
  0.15168388    
 -1.49256308E-02
  0.27443692    
 -0.31275550    
  0.48550820    
 -0.34032598    
  1.34237790E-02
  0.44895053    
 -0.59205019    
  0.10227858    
  0.17768075    
 -6.60900772E-02
  0.31675911    
 -0.28617394    
 -0.17751412    
  0.18948917    
 -6.77175075E-02
  0.13671176    
  0.10536076    
 -4.60431539E-02
  4.60442007E-02
 -8.88307095E-02
 -0.35745567    
   1.0855057    
  -1.1335156    
  0.49928427    
 -0.11591872    
  9.07291919E-02
 -0.35086027    
  0.21440955    
  8.94448385E-02
 -2.71017458E-02
 -8.60135853E-02
  0.26190305    
 -0.41705182    
  0.47523496    
 -0.27902484    
  9.32189673E-02
 -3.73374522E-02
 -0.17151049    
 -1.29869515E-02
  0.25276586    
  0.11495975    
 -0.46368897    
  0.11538296    
  1.90476347E-02
 -0.24862343    
 -0.16632159    
  0.78845745    
  1.29033057E-02
  0.42241469    
 -0.80883217    
  0.33377403    
 -0.28468430    
  0.14986347    
 -4.75014821E-02
 -0.35282055    
  7.66264228E-03
  0.78079492    
 -0.64535570    
  3.92215215E-02
 -0.12260161    
  0.30385467    
 -0.42708802    
  0.23293066    
  6.89936131E-02
  1.80175751E-02
 -0.18949027    
 -0.13868351    
  8.23005196E-03
  0.21325827    
 -0.20509575    
  0.29980433    
  0.29965872    
 -0.18589926    
 -0.12588102    
 -0.16539273    
  0.53779680    
 -0.36028194    
 -0.19933228    
 -6.84674159E-02
  0.48853141    
 -0.13976119    
 -2.24735551E-02
 -1.14295306E-02
  0.22544019    
 -0.24869688    
 -0.47235903    
  0.25654256    
  0.30037573    
 -0.15776172    
  0.14689159    
  1.62606798E-02
 -0.17588979    
  5.60902506E-02
  0.13049583    
  0.21887906    
 -0.54266554    
  0.31845352    
 -0.55827928    
  0.39607480    
  9.01502967E-02
  7.73860663E-02
 -9.47787091E-02
  0.58518380    
 -0.64544332    
  0.44404888    
  0.17499104    
 -0.63784945    
 -0.36211491    
  9.53099951E-02
  0.39159569    
 -1.12357568E-02
 -0.16551371    
 -0.16644788    
  6.84683993E-02
   1.0837972    
 -0.69813448    
 -0.25489211    
  0.27958506    
 -0.18134674    
 -0.31334904    
  5.44879846E-02
  0.17979223    
 -8.58621523E-02
  0.10467064    
 -0.11855887    
 -1.40848458E-02
 -0.28532043    
  0.34050786    
 -8.39646533E-02
  0.15519215    
  0.17184949    
 -0.26341704    
  0.15219150    
  2.32559890E-02
 -3.50921936E-02
 -1.19752456E-02
  0.49013132    
 -0.32400385    
 -0.43392721    
  6.10869601E-02
  0.25377974    
 -0.21029551    
 -2.87782308E-02
 -1.47068296E-02
  0.19459090    
 -1.22707738E-02
  9.97898504E-02
  0.12582059    
 -0.22561033    
 -9.03842524E-02
  0.29609284    
 -0.42576951    
 -3.12529914E-02
 -4.46554935E-07
  0.20066980    
 -5.33456355E-02
  1.36054642E-02
  0.73612869    
 -0.56285799    
 -0.34216949    
 -0.10092659    
  0.11679964    
  0.26175910    
 -0.17147179    
  0.42211324    
 -0.56079590    
  5.62399253E-02
  0.20421623    
  0.23705928    
 -0.36605042    
  0.10969801    
  0.73759848    
 -0.81872511    
  0.13176855    
 -8.36494043E-02
  8.98043439E-02
 -1.85770858E-02
  6.23058714E-03
  4.84943539E-02
 -0.13946533    
  0.13946618    
  2.91557312E-02
  5.58807068E-02
 -5.01497127E-02
 -0.30497351    
  0.47772601    
 -0.20763935    
 -0.13946533    
  0.22450341    
 -0.24512270    
  0.25054336    
 -0.44123188    
  0.21808863    
  0.10873399    
  1.80175751E-02
 -0.15415092    
  0.62860847    
 -0.69314784    
  0.62017852    
  0.45343247    
 -0.75852913    
 -0.13895145    
  6.19126856E-03
  4.23023626E-02
 -0.14629173    
  9.77977440E-02
  0.18645288    
 -0.43954363    
  4.68833856E-02
  0.20620713    
 -0.19860266    
  0.24709684    
 -0.23954964    
 -7.54741114E-03
  0.31569463    
 -0.23565154    
 -0.13453010    
  0.16211967    
  0.38020602    
  0.19770676    
 -0.21175733    
  0.45754421    
 -0.58838373    
 -7.82526135E-02
 -0.25714538    
  0.67033285    
 -0.31365836    
 -0.18442991    
  0.72736549    
 -0.72105658    
  0.27342933    
 -0.18904191    
 -4.13028859E-02
 -5.57413623E-02
  0.62733430    
 -0.59598410    
  0.38046384    
 -0.34409705    
 -0.21130843    
  4.31716070E-02
  0.38171133    
 -0.28768125    
  6.21327311E-02
  0.15070243    
  5.54294959E-02
 -0.18822128    
  5.89942979E-03
  0.23017661    
 -0.31611913    
  0.12629403    
  0.10705403    
  4.95148003E-02
 -0.25754571    
  0.49697995    
 -0.32513076    
 -9.37316790E-02
 -0.30126116    
  0.19139503    
 -0.27274114    
  8.43932293E-03
  0.46262407    
 -0.38971657    
  0.19139503    
 -6.47335593E-03
   1.2359247    
  -1.1791264    
 -0.28972960    
  0.17958593    
  0.42356527    
 -0.23102175    
  6.02915660E-02
 -5.33359405E-03
 -0.39482713    
  0.43671754    
 -0.32423982    
  0.25524697    
 -9.80603993E-02
 -0.23074837    
  0.35591111    
 -8.94453451E-02
  0.85727280    
  -1.1161349    
  0.49709493    
 -0.20374729    
 -0.11990329    
  0.70580548    
 -0.81329161    
  0.23862633    
 -0.14396052    
  1.28213828E-02
  6.77172467E-02
  5.78203611E-02
  4.93248627E-02
 -6.63225576E-02
  0.22884187    
 -0.60613608    
  0.23638897    
  0.89232177    
 -0.94638902    
 -0.11000083    
 -3.95316668E-02
  0.15645139    
  0.29112351    
 -0.20526400    
  0.27973843    
 -0.31189615    
  0.23225231    
 -0.16282459    
 -1.84620284E-02
  0.77652836    
 -0.69887865    
 -3.50921936E-02
  0.28768256    
 -9.84396860E-02
 -0.46117550    
  0.32411981    
 -0.11990329    
 -5.90336993E-02
  0.21772371    
  0.17413542    
 -0.40546474    
  0.29959714    
  7.33833611E-02
 -0.31963456    
  9.29460973E-02
  0.39555454    
 -0.48850116    
  0.58706480    
 -0.14337833    
 -0.40546581    
 -0.15519214    
  0.47818258    
  1.34838820E-02
 -0.30569983    
  8.70120972E-02
 -0.19574474    
  0.16757379    
 -0.32850447    
  0.30538133    
 -1.77004691E-02
  0.30538180    
 -0.20359883    
 -6.66921735E-02
 -2.91565247E-02
 -0.16705322    
  5.44347465E-02
  0.11261893    
 -0.22462463    
  0.12516341    
 -8.87964144E-02
  0.50509459    
 -0.28195134    
 -0.33647147    
  0.47000387    
  7.69617558E-02
  0.13411021    
 -0.39739960    
 -0.50681788    
  0.32930350    
 -2.18183473E-02
  0.90445584    
 -0.89712948    
 -2.21416745E-02
 -4.58093658E-02
 -8.98568705E-02
  0.36772481    
  5.74874878E-02
 -0.13113932    
 -0.10041935    
  0.15616164    
  0.71105760    
 -0.84631300    
  0.17076027    
 -0.11705634    
 -8.87964144E-02
  0.73168093    
 -0.56133449    
 -4.93937060E-02
  0.18442822    
 -0.14107779    
 -0.16430397    
 -8.96119401E-02
  0.72391915    
 -0.48219842    
  0.10474636    
  4.85262387E-02
  5.62812947E-02
 -8.29482898E-02
  0.26858220    
 -0.41376463    
  2.46918146E-02
 -0.20202717    
  0.37515965    
 -0.31015405    
  0.38901421    
 -2.88479775E-02
 -0.11352334    
 -9.74974036E-02
 -0.19200616    
  0.12344434    
  0.14396113    
 -0.28211167    
   1.0216516    
 -0.77363372    
 -3.52985524E-02
  0.73420835    
 -0.72230369    
 -0.18825722    
  0.79815012    
 -0.45658916    
 -0.43901631    
 -0.11680000    
  0.65250903    
 -0.36261800    
 -0.19699906    
  4.72537689E-02
  0.23841177    
 -6.25202209E-02
  0.24988002    
  7.26702735E-02
  0.18309979    
 -0.32332930    
  0.26319140    
 -0.38907209    
  0.20840183    
 -0.23309459    
  0.18751645    
  0.55739313    
 -0.64393288    
 -0.10724612    
 -0.17855507    
  0.14008901    
  9.94608030E-02
  5.89942979E-03
 -3.59328538E-02
  0.23767200    
 -0.28129163    
  0.20124881    
 -0.19490126    
 -9.46722537E-07
  0.33103275    
 -0.35667583    
  0.23090462    
  0.63477522    
  -1.0122843    
  0.24544904    
 -0.12516244    
  0.32690310    
 -0.13353123    
  0.36433813    
 -0.45635572    
  0.11912055    
 -2.28819886E-07
  0.21562840    
 -0.46313038    
 -6.36249855E-02
 -0.13248943    
  0.21645527    
  0.35264081    
 -0.25672066    
  1.81266405E-02
 -1.20475376E-02
  0.74912626    
 -0.83779258    
  0.31543875    
 -0.22073005    
 -0.18473344    
 -8.30662698E-02
  0.42881233    
 -0.14310081    
 -4.23030853E-02
  0.76460576    
 -0.75845176    
 -5.67984469E-02
 -8.81928951E-02
  4.84522246E-02
  0.15608011    
  0.32734755    
 -0.53187913    
  4.84522246E-02
  0.24453531    
 -0.33647293    
 -0.20479456    
  0.40546587    
  0.10899048    
 -5.01497127E-02
 -0.11492910    
 -6.62489980E-02
  0.40088880    
 -0.61381108    
  0.15656973    
  0.50209206    
  6.37160838E-02
 -0.39319578    
 -0.17988476    
  0.42712668    
 -0.32322684    
  0.21256082    
 -0.23249499    
  6.49573132E-02
  4.90888916E-02
  0.35006642    
 -8.35646763E-02
 -0.70236355    
  0.34830689    
  0.53790683    
 -0.23562589    
 -0.40546441    
  1.43878013E-02
 -5.12933061E-02
  0.48493001    
 -8.70106220E-02
  0.20479472    
 -0.44320455    
 -0.20566855    
  0.42881233    
  0.21593849    
 -0.56168336    
  0.24322958    
  0.36290577    
 -4.44514304E-02
 -0.55446404    
  0.30727369    
 -0.12975831    
  6.00523688E-03
  0.32874322    
 -0.41629925    
  8.75551328E-02
 -6.00505713E-03
 -3.05834319E-02
 -0.13976286    
  0.85441500    
 -0.89821845    
  0.46813527    
 -0.42433447    
  0.10178287    
  2.54785474E-02
  0.28295463    
 -0.34791115    
  0.18901128    
 -0.34876940    
  0.74679977    
 -0.56054890    
 -4.68309335E-02
  0.14629208    
 -0.15316582    
  0.34138596    
 -4.51205336E-02
 -0.32423982    
  0.26617607    
  0.19671080    
 -0.34274244    
  0.14603180    
 -0.37074831    
  0.19923814    
 -1.95444170E-02
  0.16907708    
 -0.14310001    
  2.53170896E-02
  0.21309400    
 -0.42845455    
  0.18361287    
  0.43721408    
 -0.27115223    
  0.59865624    
 -0.70827687    
  0.21825328    
 -0.10318404    
 -1.64392348E-02
 -0.32329994    
 -1.49441846E-07
  0.14868340    
  8.20657387E-02
  0.40748289    
 -6.66917115E-02
 -0.39688054    
 -8.00429434E-02
  6.71384484E-02
  9.88455266E-02
  0.24409835    
 -0.44542363    
  0.53779680    
 -0.15415095    
 -0.14196998    
 -0.16551371    
  0.18232226    
  3.27899642E-02
  0.61779803    
 -0.60179681    
 -0.28592056    
 -0.10379662    
  8.24434683E-02
  0.15312175    
 -0.11778332    
  0.13005234    
  0.14715686    
  1.04705943E-02
 -5.89988530E-02
  0.10977120    
 -0.37379396    
  0.13442974    
  0.20409530    
  0.18232147    
  0.30042067    
 -0.44253588    
 -0.30256993    
  0.15415072    
  7.16553703E-02
 -6.47420620E-07
 -3.79454419E-02
 -0.34646660    
  0.15860580    
  6.64400589E-03
  0.14177467    
 -0.37156376    
 -3.39014120E-02
  0.13675888    
  0.36192510    
  0.29680237    
 -0.25075850    
 -0.17435431    
 -7.41071254E-02
 -0.16705428    
  7.30245709E-02
  0.43324408    
 -0.24740846    
 -9.82382670E-02
  0.18232173    
 -2.17397828E-02
 -6.23433925E-02
 -0.28185108    
  0.29924205    
  7.73860663E-02
  0.12953313    
 -0.18982597    
 -7.62841329E-02
  0.24246708    
 -8.48396495E-02
  0.12240145    
 -0.17589046    
 -0.18012598    
  0.38776603    
 -0.18053770    
  0.64382243    
 -0.53259718    
 -0.49814683    
  0.27380592    
  9.14928839E-02
  0.13762146    
 -0.24724188    
 -9.59194526E-02
  0.36202878    
 -0.36202902    
  7.74580762E-02
  7.18879849E-02
 -5.34259938E-02
 -3.72723006E-02
  0.41386890    
 -0.14858776    
 -0.32392919    
  8.36493298E-02
  6.15428993E-03
 -5.03249057E-02
  0.22443217    
 -0.32621661    
  0.10178287    
  6.25211671E-02
  0.14107780    
 -0.43483999    
  0.10779726    
  0.28950575    
 -0.23967308    
  6.06248491E-02
 -0.11045627    
  5.67519888E-02
  0.57234204    
 -0.65123689    
  7.88930878E-02
  4.05455828E-02
  1.31583316E-02
  3.21561880E-02
  0.16851330    
  0.32185054    
 -0.69314712    
  6.01692609E-02
  0.90896487    
 -0.53062803    
  0.29266953    
 -0.15726480    
 -0.42977500    
  0.23780125    
  5.65705784E-02
  5.35414256E-02
 -9.43634957E-02
  3.58097255E-02
 -0.12282152    
  0.10251547    
 -0.11970718    
 -0.33301088    
  0.28566471    
 -3.07724029E-02
  0.28611875    
 -0.11954463    
 -0.29298729    
 -2.15055104E-02
  0.11617155    
   1.3057139    
  -1.5784550    
  0.92975926    
 -0.75880206    
  0.58381087    
 -0.29970607    
  3.17479931E-02
 -3.71387303E-02
 -7.28618205E-02
  0.11000016    
 -0.38996008    
  0.10227858    
  0.91350913    
 -0.85944176    
 -0.27894768    
 -0.15996480    
  0.31287175    
 -0.22501048    
  0.52012879    
 -9.30912346E-02
  9.30911675E-02
  0.69036555    
 -0.93456268    
  6.18761443E-02
 -6.18755855E-02
 -4.34857942E-02
  0.32047209    
 -5.38999029E-03
 -0.18340412    
 -0.13911338    
 -0.14424953    
  0.30265626    
 -6.58124164E-02
  0.10943308    
 -0.15822491    
  0.12726124    
  0.19895309    
 -0.26391116    
  5.86478077E-02
  0.23071003    
 -0.30969781    
 -0.16332592    
  0.14953153    
  0.37252021    
 -0.30538255    
  7.50360936E-02
  2.96754334E-02
 -0.37097958    
   1.1209595    
 -0.69868666    
 -0.32542154    
  0.16941725    
 -0.24946113    
  0.28768137    
  0.16657376    
 -0.19189020    
  0.33921519    
 -0.52153641    
  0.18232237    
 -5.94225973E-02
  7.84710869E-02
  0.17284340    
 -0.11778398    
  0.11778359    
 -8.84546787E-02
   1.0928152    
 -0.99908346    
 -0.34174994    
 -0.10125414    
  0.44825315    
 -0.41599193    
  0.31121209    
  0.29058507    
 -0.40764117    
 -0.20212345    
 -5.76297827E-02
  0.10451248    
 -0.25022522    
  0.39230651    
  0.82045031    
 -0.52452409    
  0.16743319    
 -0.26028225    
 -0.27871433    
  0.29479891    
 -0.57300252    
  0.27103460    
  0.20718937    
  0.27443668    
  0.65924531    
 -0.95735300    
  0.33304429    
 -0.14277017    
 -0.50424707    
  0.28972960    
  4.20479886E-02
   1.1314017    
  -1.1081461    
 -0.32277378    
  0.11247781    
  0.17520317    
  1.76992845E-02
 -0.14445141    
 -0.13739981    
  0.17713933    
 -0.33647248    
  0.33647135    
  0.21007065    
  1.56662110E-02
  2.55775824E-02
  5.03810169E-03
 -0.17531176    
 -0.24279667    
  0.40800652    
 -3.61804664E-02
  5.62812947E-02
 -0.22190054    
 -3.79791111E-02
  6.25211671E-02
  0.19237213    
 -0.18632865    
  3.55061963E-02
  0.11519578    
 -0.44240949    
  0.16332547    
  0.19817768    
 -0.27650940    
  0.12516341    
  0.17904873    
 -0.21905273    
  0.37554255    
  5.89743108E-02
  0.16229849    
 -0.42819417    
 -1.73919983E-02
  9.47777852E-02
  0.17520459    
 -0.63252211    
 -0.16400290    
  0.93005669    
 -0.76605344    
 -4.29243967E-02
  0.34520593    
 -7.74574131E-02
  0.32877225    
 -0.24512313    
 -0.17494084    
  0.22900839    
  6.23433255E-02
  2.06364348E-07
  0.20316526    
 -0.43735871    
  0.65420413    
 -0.13507946    
 -0.31278768    
 -5.21866903E-02
 -3.02133132E-02
  0.14269115    
  0.22738965    
 -0.61964440    
  0.27380592    
 -8.10420588E-02
  8.10404271E-02
  5.24895117E-02
 -5.69794793E-03
  5.55706955E-02
  9.28505361E-02
 -0.41536671    
  0.48205701    
 -0.10178234    
 -0.20294158    
  0.11221241    
 -0.23155932    
  0.80936372    
 -0.55570447    
  5.83711229E-02
 -0.12036411    
 -3.55057456E-02
 -0.25995737    
  2.31668856E-02
 -0.11302391    
  0.53614372    
 -3.56271230E-02
  0.21377377    
 -0.33480030    
  3.44864987E-02
 -0.12629290    
 -0.22957526    
  0.54101104    
 -0.21379817    
 -4.50515074E-07
 -2.35314108E-02
  8.00428838E-02
 -0.22039965    
  0.26341665    
 -0.24307707    
  0.95705861    
 -0.81351131    
 -0.13685843    
 -0.13543820    
  0.23074898    
 -7.55073577E-02
  6.33127317E-02
 -0.19591092    
  0.58279932    
 -0.21794863    
 -0.13872714    
  4.08220701E-02
  0.35667524    
  0.22474222    
 -0.68995667    
 -5.90336993E-02
  0.18457209    
  2.22233459E-02
 -6.82084858E-02
 -6.06253892E-02
  0.38441205    
 -0.14637914    
  0.19618265    
 -0.39139527    
 -0.30580974    
  0.37520182    
 -0.19695239    
  2.02034917E-02
  6.45377561E-02
  0.57731557    
 -0.45399264    
 -0.16805892    
  5.71577139E-02
  0.71452165    
 -6.23258278E-02
 -0.81253856    
  0.19670935    
 -1.80177260E-02
  7.59102761E-07
 -0.13613243    
  0.89665484    
 -0.73656929    
  0.81290054    
 -0.86139500    
 -0.39927292    
  0.87855077    
 -0.81574881    
  2.57518347E-02
  7.35028014E-02
  0.40283614    
 -0.11122588    
  4.59858626E-02
 -3.42894867E-02
  7.82523453E-02
 -0.17588979    
 -5.26438802E-02
  0.22314440    
 -0.37616840    
  0.15302499    
  0.40995964    
 -0.45841202    
  0.36935982    
  0.89248055    
  -1.4832129    
  0.48209888    
 -0.10962051    
 -7.59857520E-02
  0.21256082    
 -0.13657634    
 -7.59857520E-02
 -0.10389885    
 -0.12419055    
  0.58410627    
 -0.31730321    
 -1.27382213E-02
 -4.59090322E-02
  0.24307698    
 -5.40664531E-02
  0.13976170    
  4.71780375E-02
 -0.21511127    
  0.22428522    
 -0.41233882    
 -0.16454971    
  0.42956316    
  5.27625158E-03
 -5.40664531E-02
 -5.71586899E-02
 -0.22314294    
 -8.43403712E-02
  1.58737116E-02
  0.98769504    
 -0.85514957    
 -0.13254631    
  0.40808707    
 -2.11650413E-02
  0.89794135    
 -0.95856690    
 -0.22884248    
  0.18232067    
 -0.26415154    
  0.94532305    
 -0.97682053    
 -4.08222266E-02
 -3.39014120E-02
   1.2722760    
  -1.0700395    
  6.14522435E-02
  5.78932874E-02
  0.39709687    
 -0.36632442    
 -0.12233849    
 -1.37935989E-02
  0.29804397    
 -0.13795939    
 -4.23030853E-02
 -0.11778332    
  0.16598488    
  0.14231651    
 -0.12482230    
 -0.30126116    
  0.33535600    
 -0.29703668    
  0.22163960    
 -0.31619745    
  3.25239524E-02
  0.27155188    
 -2.46933363E-02
  0.12883306    
  0.18048880    
 -0.43573532    
  0.61192209    
 -0.70086920    
  0.11000066    
 -0.21622299    
  6.66905269E-02
  0.33301082    
   1.0712669    
  -1.1431540    
  7.18879849E-02
  0.28912619    
 -0.54457843    
 -7.75590912E-02
  0.62645549    
 -0.21562901    
  7.21967295E-02
 -0.13282163    
 -7.67333359E-02
  0.13735820    
 -0.13735794    
 -9.65380520E-02
 -3.43667492E-02
  0.22454163    
  3.29708606E-02
  7.79617727E-02
 -0.45412993    
  4.61619571E-02
  0.33000752    
  9.28505361E-02
 -0.14272268    
 -0.25782844    
  0.13720198    
  0.22314347    
 -0.37516031    
  0.26694623    
 -0.23753157    
 -9.09722298E-02
  0.43671754    
 -0.38265046    
  0.12028691    
  0.13685870    
  0.50499487    
 -0.50499517    
 -3.55057456E-02
  0.67183775    
 -0.52633053    
  0.14967653    
 -0.16542421    
  0.61332470    
 -0.46600077    
 -0.26510867    
 -7.41071254E-02
  3.77396494E-02
  0.54719281    
 -0.45863956    
 -0.19254275    
  0.52982175    
 -0.60077316    
  0.28030273    
 -0.10536121    
  0.18540309    
 -0.17924888    
  0.22436954    
 -0.20012695    
 -0.16216733    
  0.62012231    
 -0.41116303    
 -3.48872207E-02
 -0.13946533    
  0.10331812    
  0.62327719    
 -0.65443355    
 -0.12095355    
  3.50905135E-02
 -0.32277381    
  0.32964668    
  0.15805660    
  0.59167737    
 -0.68991601    
  0.22957438    
 -0.14310081    
  1.17645273E-02
  0.17154285    
 -0.20121725    
  0.66256326    
 -0.66256285    
  8.65086988E-02
 -0.31569535    
  0.46430570    
 -0.52682680    
  0.44757572    
  0.63203913    
 -0.51082617    
 -0.43324527    
 -0.27369562    
  0.61618638    
 -0.23572326    
 -0.12095355    
  0.34156138    
 -0.14740559    
 -0.10536034    
  5.71577139E-02
 -0.31691241    
  0.27917221    
 -0.26236448    
  0.61518651    
 -0.46103585    
  7.11733894E-03
  0.28234848    
  0.13952996    
 -0.13952965    
  4.70063798E-02
 -0.31526914    
 -8.76474679E-02
  0.23074898    
  1.80175751E-02
 -0.21868987    
 -3.00776083E-02
 -9.60732996E-02
  0.40266085    
 -2.84911469E-02
  0.11970786    
 -3.12519856E-02
 -0.10008378    
  0.57206887    
 -0.88541836    
  0.22793274    
  0.73065156    
 -0.14145087    
 -0.47496358    
 -0.16653703    
 -4.81198467E-02
 -0.11954560    
  0.18759874    
 -2.66683903E-02
 -0.12201514    
  4.47843969E-02
  0.34270933    
 -0.13279147    
 -0.40251160    
  0.30956393    
  5.67980260E-02
 -0.11014317    
  0.27388799    
 -0.22054365    
  0.27131560    
 -0.35950792    
  0.31909737    
  0.15267667    
 -6.86761811E-02
 -0.43920258    
  2.89866533E-02
  0.13976200    
 -0.21386908    
  0.71971405    
 -0.55029690    
 -6.02197200E-02
  9.21698809E-02
  0.15145248    
  0.47673783    
 -0.90960199    
  8.77054110E-02
  0.25470147    
  2.91557312E-02
  0.10880201    
 -5.16787730E-03
  8.91685858E-02
 -0.27045372    
  2.45418698E-02
  2.98526734E-02
 -0.29951701    
 -1.60011947E-02
  0.32138172    
 -1.77004691E-02
 -7.41071254E-02
  1.27381254E-02
 -0.17224598    
  0.21559712    
 -0.12233849    
 -4.91329543E-02
  0.26953298    
  1.63499992E-02
  0.38176331    
 -0.74230641    
 -0.16846462    
  0.79344934    
 -0.44784525    
 -0.10247894    
  0.32302076    
  0.34092638    
  0.27931389    
 -0.70158577    
 -4.03515920E-02
  1.74938887E-02
 -0.21881792    
  0.13442974    
  0.61807102    
 -0.95077628    
  0.16164079    
  0.46345273    
 -0.51710474    
 -4.01665494E-02
  0.16579199    
  0.62489772    
 -0.13087976    
 -0.35788557    
  0.26933363    
 -0.37133145    
  0.54123086    
 -0.59641767    
  0.24419770    
 -8.09681267E-02
  0.12975974    
 -0.31449264    
  2.85727531E-02
  0.38171133    
  0.12629353    
 -0.34583876    
 -3.03981397E-02
  3.03966906E-02
 -0.12078167    
  0.15608011    
  0.11456565    
 -6.38512745E-02
  3.77409123E-02
  2.09432133E-02
 -0.13279147    
  1.17645273E-02
 -0.32138279    
  9.97001305E-02
  0.36322287    
 -0.36322209    
  0.26180342    
  0.23431669    
 -0.56406993    
  8.24434683E-02
  0.30196744    
 -0.22580592    
  0.11926340    
 -0.43855095    
   1.4907368    
 -0.84454650    
  4.79540974E-03
  0.10440271    
 -0.59470695    
  0.58604932    
 -0.59389186    
  0.32629615    
 -6.45377487E-02
  0.16705398    
 -0.41318712    
  0.14413457    
  0.42977589    
 -0.37112784    
 -1.27382213E-02
  0.17050065    
  5.26436232E-02
 -0.22957428    
 -0.16062337    
  0.23519117    
 -0.17635228    
  0.14595325    
 -0.34266353    
  5.08582629E-02
  0.42995629    
 -0.10178357    
 -0.16111846    
  0.15514848    
 -7.45685175E-02
 -3.94781157E-02
 -0.14413387    
  0.34419444    
 -0.10414103    
 -0.19459233    
  4.34850119E-02
  0.48931965    
 -0.26759601    
  0.20479514    
  8.00426006E-02
 -0.24583444    
 -0.30421203    
  0.88468581    
 -0.86270583    
 -6.74412698E-02
  0.23393826    
 -8.98032039E-02
 -0.29441577    
  0.34032667    
 -1.94178652E-02
 -9.59642306E-02
  4.91331145E-02
  0.19254337    
  0.11211804    
 -0.24484174    
  0.18232173    
 -0.39743215    
  0.35907248    
  0.25935122    
 -0.40978566    
  0.12783341    
 -0.19497290    
 -0.21622299    
  7.47242793E-02
  0.25928190    
 -0.12475086    
 -4.28629220E-02
  7.27345655E-03
 -0.10697298    
  0.48302379    
 -0.49928436    
 -5.04307747E-02
  0.32158288    
 -7.12268427E-02
 -8.39646533E-02
  0.11045720    
  5.71577139E-02
  0.14884494    
 -8.31496045E-02
 -8.43879804E-02
  0.21936363    
 -0.39042774    
  0.18975583    
 -3.13499048E-02
  0.44092244    
  0.36076450    
 -0.90210664    
 -0.22843996    
  0.57591754    
  0.55748123    
  -1.0567657    
  0.49928427    
 -0.32657203    
  0.28595650    
 -0.12689205    
 -1.78054124E-02
 -6.81369379E-02
  0.75828636    
 -0.86650097    
  0.42899615    
 -0.30804390    
 -0.25041103    
  0.17142259    
  0.34426916    
 -0.12386929    
 -0.31365755    
  3.69052552E-02
  3.55917960E-02
  9.34018791E-02
  0.94516915    
 -0.84812248    
 -4.13028859E-02
  0.12975974    
  2.09432133E-02
  0.10794834    
 -0.35335869    
  3.25770490E-02
  0.18658532    
 -7.73875043E-02
 -0.37993130    
  0.30228090    
  0.52439785    
 -0.25394323    
 -0.43920258    
  0.30770180    
 -0.48415676    
   1.2775170    
  -1.0165030    
  0.29105553    
  0.32120499    
 -0.49748310    
  0.25865072    
 -0.52645057    
  0.32629615    
 -1.71916299E-02
  0.15001372    
 -0.17934187    
 -0.16111846    
  0.29465005    
  4.08222377E-02
  2.41322994E-07
 -0.39304328    
  0.92072517    
 -0.64421576    
  0.10648429    
 -0.11211697    
 -2.28573885E-02
 -0.16285822    
 -2.06194911E-02
  8.00435692E-02
  0.28286257    
 -8.04445669E-02
 -7.04890788E-02
 -0.17783655    
 -5.51865734E-02
 -0.11247841    
  0.24512246    
  0.74459553    
 -0.56330985    
 -0.27225682    
  0.41673937    
 -5.05846553E-02
  0.11147391    
 -0.23695174    
 -0.28234887    
 -5.84107973E-02
  0.39285466    
  0.25413039    
 -0.45592993    
  6.60896450E-02
 -0.32721373    
  9.23740044E-02
  0.22314329    
  0.16750686    
  0.82792133    
  -1.0498221    
 -6.41250461E-02
   1.1052127    
 -0.99852979    
  8.55226964E-02
  0.19768578    
 -0.26550850    
 -2.96748038E-02
  6.97965100E-02
 -0.26180184    
  0.17376973    
 -1.23457778E-02
 -0.31923103    
  0.24846211    
 -0.10536123    
  0.17612967    
  0.25613403    
  0.36624464    
 -0.55049014    
  0.14001349    
 -0.28266877    
  0.33647227    
 -0.49507704    
  0.14518188    
 -9.93730053E-02
  0.23205891    
  0.25917244    
 -0.52925926    
  0.44349292    
 -0.31287155    
  8.47405419E-02
  0.12883306    
  0.42361471    
 -0.29974526    
 -0.19797741    
 -0.27008629    
  4.54616956E-02
  0.92367107    
 -0.64155942    
 -2.83313226E-02
 -5.31090088E-02
 -0.17147179    
  0.26402265    
  0.28630012    
 -0.28079012    
  2.17401665E-02
 -0.31309110    
  7.77785406E-02
  8.54570033E-07
  6.58139214E-02
  8.54174420E-02
  0.72763318    
 -0.67633933    
 -0.20934986    
  0.59612310    
 -0.25671971    
 -5.51527478E-02
 -0.22443286    
  0.27469462    
 -0.23671561    
  4.25586849E-02
  6.34222478E-02
 -0.20377879    
  5.98186143E-02
  0.13272494    
  0.13705663    
  0.50983948    
 -0.63565969    
 -0.11221270    
  1.85768548E-02
  5.37438504E-02
  0.17551568    
 -7.59867206E-02
  0.20401403    
 -0.31524026    
 -5.89974271E-03
  0.15330505    
 -0.15924069    
 -3.02133132E-02
  0.22925998    
 -6.03197552E-02
 -5.19557949E-03
 -0.11000136    
 -7.85908401E-02
  0.16220421    
  6.21965043E-02
  0.73738033    
 -0.79957688    
 -0.37907815    
  3.83188613E-02
  0.24544904    
  0.27137342    
  0.48170581    
 -0.99103868    
  0.11279621    
  0.23111224    
 -2.13903897E-02
 -3.29696275E-02
 -0.34319833    
  0.23098595    
 -8.47404078E-02
  1.35144200E-02
  0.32877225    
 -0.14533256    
  0.27220008    
 -0.24464956    
  2.15055589E-02
  0.12014515    
 -0.39374077    
  0.36503121    
 -0.48368871    
  0.35430938    
 -0.26402336    
  0.37873250    
 -0.27625424    
  2.56414842E-02
 -6.53829500E-02
 -0.27871338    
 -4.56695519E-02
  0.97966057    
 -0.58358556    
 -0.17855507    
  0.15307614    
  0.16606158    
  0.17500931    
 -0.16413839    
 -0.30770031    
  0.64030427    
 -0.68542427    
  0.12289892    
  5.94242997E-02
  0.32078257    
 -2.35304311E-02
 -0.24116126    
 -0.16430397    
  0.44742876    
 -0.27107868    
 -0.23519208    
  0.63465101    
 -0.33566859    
  0.59895980    
 -0.46262383    
 -0.23052436    
  0.30147481    
 -0.56075722    
  0.63974649    
 -0.36211386    
 -9.53094512E-02
  0.62415385    
 -0.26415104    
 -0.11314339    
  0.30702516    
 -0.39973435    
 -0.18805304    
 -8.33637500E-07
 -8.33637500E-07
  0.78216755    
 -0.83164740    
  0.11617155    
 -0.25593358    
  0.10285739    
  0.39791867    
 -0.37561145    
  0.15624876    
  1.25002228E-02
  3.05843502E-02
  5.27982190E-02
  5.01500107E-02
 -8.50370303E-02
 -4.23030853E-02
 -3.13499048E-02
 -0.19643338    
 -0.12361331    
  0.62509406    
 -0.19650614    
  0.11841784    
 -0.47918317    
  0.40546560    
 -0.37320465    
  0.23262170    
 -1.90473236E-02
 -0.10109626    
  0.25524697    
 -6.82084858E-02
  5.15877455E-02
  4.37225848E-02
 -0.12516235    
  0.18735962    
 -0.16340609    
 -0.24709702    
  0.18610173    
  7.85898566E-02
 -2.95014121E-02
  0.18032382    
 -0.18032432    
  1.19049465E-02
 -0.13946533    
 -0.14624511    
  9.02865604E-02
 -1.86365142E-07
  0.19542484    
  9.58480835E-02
  0.39465445    
 -0.19545059    
  2.88018668E-07
 -0.26589555    
  8.79680365E-02
  5.12935780E-02
 -0.12783408    
  0.21858718    
 -0.24740846    
  3.44864987E-02
  4.95970622E-02
  0.12136096    
 -0.32322684    
  0.28438774    
 -0.35244119    
  4.13850285E-02
  0.23389612    
  9.67671946E-02
 -0.37911642    
 -0.15296951    
  0.34000763    
  4.03515548E-02
  0.14196996    
 -0.27469474    
  0.23977870    
  0.14614204    
  2.16924213E-02
 -0.24703157    
  0.80234641    
 -0.91260248    
  0.36583567    
 -0.50375903    
  0.86721838    
 -0.81909895    
  0.21641034    
 -0.37616840    
  0.35981971    
 -6.23433925E-02
  0.16660473    
 -0.19027461    
  8.60130712E-02
  1.63499992E-02
 -4.98725511E-02
  2.80125327E-02
  0.28630012    
 -0.60959983    
  0.12201485    
 -0.11441054    
  0.17979223    
  0.31268406    
 -0.39167142    
  0.11014401    
  4.79130857E-02
  0.18134663    
 -0.32579789    
 -0.14518179    
  7.52241537E-02
  0.82848805    
 -0.84308672    
  3.61048803E-02
  0.46734032    
 -4.54618186E-02
 -2.35304311E-02
 -9.48332921E-02
 -0.18967929    
  4.33511809E-02
  5.88405579E-02
  4.47007157E-02
 -0.18560547    
  0.26942459    
 -0.14581080    
 -0.17076156    
 -6.92069437E-03
 -1.39868138E-02
  0.26991972    
  5.23683392E-02
 -0.20921104    
 -0.12014443    
 -9.67294350E-02
  0.27193284    
 -9.11220752E-07
 -1.80177260E-02
  0.24591331    
 -0.35464600    
  0.52424896    
 -0.18874235    
 -0.24512313    
  0.41773534    
 -0.36366832    
 -0.22168186    
  2.87788119E-02
  0.39834771    
 -0.26570311    
 -0.12557791    
  0.30166754    
  0.19354269    
 -0.15272081    
 -0.43850493    
  0.19004445    
  0.37509432    
 -0.18850870    
 -0.24600856    
  0.32768717    
 -0.17062598    
 -0.19166800    
  0.18583617    
  0.95416135    
 -0.94833052    
  2.29888223E-02
 -0.38299248    
  2.46923361E-02
  0.52535403    
 -0.21954502    
 -0.21271969    
  0.41284499    
  0.16667718    
 -0.28630045    
 -0.11090141    
  8.28869268E-02
 -0.20763849    
  0.30501267    
 -2.61105653E-02
 -0.21130891    
 -5.37050180E-02
 -0.16454971    
  0.26921999    
 -0.27738380    
  0.58047438    
 -0.62232167    
  0.28768292    
 -0.16705428    
  0.24709684    
 -0.22462463    
  0.88162261    
 -0.73704052    
 -0.12260161    
  0.23753233    
  2.26002671E-02
 -3.40934247E-02
  0.45983675    
 -0.60249209    
 -9.79797915E-02
  0.31309196    
 -0.30576497    
  0.20398213    
 -0.12675186    
 -2.04793420E-02
  0.14722931    
 -0.19670959    
  0.18473502    
 -0.19933228    
 -0.12516336    
  0.36580065    
  0.29344538    
 -0.49091092    
  0.11307655    
  0.49944061    
 -0.36433759    
 -3.92206050E-02
  7.16553703E-02
 -0.40812749    
 -9.21146423E-02
  0.32639566    
  0.53582668    
 -0.60120982    
  4.62130085E-02
  6.85636476E-02
  4.13045362E-02
  0.26280859    
 -0.29213730    
  0.36909774    
 -0.56580698    
  9.66269523E-02
 -0.11860641    
  0.75768596    
 -0.67935348    
  0.10398900    
 -3.77395228E-02
 -1.29042696E-02
 -0.20067115    
  0.53899723    
 -5.71587123E-02
 -0.39813834    
  0.56065822    
 -0.34484074    
 -0.18703873    
 -6.59581795E-02
  0.19237119    
 -5.78944758E-02
  0.32505369    
  0.50699061    
 -0.71352661    
  5.15877455E-02
  0.62075657    
 -0.29068959    
 -0.61217886    
  0.27087530    
 -0.11355563    
 -0.25857449    
  0.28357458    
 -3.77395228E-02
 -0.10109626    
 -5.09206392E-02
  0.18356457    
 -6.41250461E-02
  8.86664465E-02
  0.19735985    
 -9.99983028E-03
 -0.33747834    
  0.13792357    
  6.11544913E-03
 -5.64411543E-02
 -3.27890441E-02
  0.14265704    
 -2.93285493E-02
  4.65193205E-02
  0.12783362    
 -0.40047812    
  0.15201703    
  6.21327311E-02
  2.38103364E-02
 -8.59416276E-02
  0.29725161    
  9.47960839E-03
 -0.16920006    
 -0.28211167    
  0.29873213    
 -0.29135111    
  0.14359160    
  0.20124881    
  0.10847971    
 -0.18419166    
 -0.40265954    
  0.55841494    
 -0.41755643    
  0.45991591    
 -0.34945920    
 -0.12516384    
 -0.20479456    
 -8.53597894E-02
  0.37531289    
  7.21615776E-02
  0.30338001    
 -0.16747947    
 -0.22176413    
 -4.22600508E-02
  6.27382323E-02
  6.73470786E-03
  0.27416867    
 -0.22186820    
 -0.21996434    
  0.27570680    
 -0.18473344    
  0.42460510    
 -0.53967410    
   1.1227099    
 -0.87230009    
 -0.25857449    
  0.17271185    
 -1.38882389E-02
  0.85723871    
 -0.29065377    
 -0.35327908    
 -0.30095264    
  0.29528603    
  9.22062546E-02
  0.61784273    
 -0.37114432    
 -0.37359017    
 -9.23732072E-02
 -7.36120269E-02
  0.16008545    
 -1.79100037E-02
 -0.25217539    
  0.16406827    
 -1.32444706E-02
  7.07690641E-02
  0.36533260    
 -0.49797764    
  0.75168401    
 -0.84063113    
 -0.10622211    
  0.62630659    
 -0.29849294    
  1.23462826E-02
 -5.67984469E-02
 -9.09960647E-07
  0.39239314    
  0.17277351    
 -0.42596880    
  0.45147160    
 -0.45713776    
 -5.84952645E-02
  0.23987098    
  0.23163863    
 -0.67084080    
  0.30770180    
 -0.12660518    
 -0.17376851    
  0.45991591    
 -0.55961657    
  0.41615978    
  0.67164069    
 -0.64022571    
 -0.41582766    
   1.1953423    
  -1.0706393    
  0.34138596    
 -2.98522078E-02
 -0.43623653    
  0.19782661    
 -0.20566855    
  0.16644891    
 -6.89938143E-02
  8.87957290E-02
  4.47351523E-02
  0.78275895    
 -0.60043848    
 -0.16374472    
  0.18945362    
 -3.61804664E-02
 -0.37182692    
  0.29528603    
 -0.20067094    
  0.25593352    
 -0.33539754    
  3.69052552E-02
  0.73570698    
 -0.48681045    
 -1.13637056E-02
 -0.16083899    
  0.25874394    
 -0.35741612    
  0.34174857    
  2.08332185E-02
 -0.22443286    
  0.13272494    
  0.20374708    
 -0.28003171    
 -9.59194526E-02
  0.26905316    
 -0.19782646    
  0.11221241    
 -5.60144940E-03
  0.22538839    
 -0.17073046    
 -7.73875043E-02
 -7.14596063E-02
 -0.20479466    
  0.11441022    
  0.82583320    
 -0.64126158    
 -5.63348085E-03
 -0.17220278    
  0.16653699    
  0.48200539    
 -0.42674235    
 -2.17397828E-02
 -0.20005968    
  0.14354771    
 -0.23483893    
 -1.48156071E-02
  0.37001744    
 -0.19268504    
 -0.23098636    
  4.61619571E-02
  0.13353154    
  0.53294772    
 -0.52638990    
  4.47351523E-02
 -0.18482471    
  0.29143521    
  0.10648429    
 -0.16430394    
  0.10178284    
 -6.09605946E-02
 -5.88397048E-02
  0.38299254    
 -0.65265626    
  0.29361680    
  0.90797234    
  -1.0074328    
 -3.32258157E-02
 -0.14518179    
   1.0775588    
 -0.82364291    
  9.80613679E-02
 -8.60135853E-02
 -0.38179469    
  0.26774850    
  0.40322560    
 -0.31342110    
 -6.33120388E-02
  0.24767704    
  0.45845732    
 -0.94078189    
  0.31015572    
 -0.27763101    
  0.49956205    
 -0.11294018    
 -0.24512270    
 -2.10535415E-02
  0.45841202    
 -0.57885730    
  0.41870955    
  0.21680757    
 -0.42688009    
   1.3329487    
  -1.6694208    
  7.86435828E-02
 -0.14439535    
  0.11886133    
 -0.10919944    
  0.40546593    
 -3.25766653E-02
  0.11851836    
  2.32559890E-02
 -0.23180087    
  0.23753233    
 -0.25951186    
  9.86722410E-02
  0.75495499    
 -0.71547651    
  0.29411334    
 -0.14458050    
 -0.40546533    
  0.49062327    
 -0.40291753    
  0.18104920    
 -0.22793134    
  0.26543692    
  5.95421903E-02
 -0.10343476    
 -0.26236448    
  0.20972042    
 -0.15302481    
  3.05602811E-07
  0.87612468    
 -0.50537574    
  0.70664233    
 -0.68513709    
  0.50656158    
 -0.50656188    
 -7.73875043E-02
 -7.76508600E-02
  0.28923416    
 -0.45065635    
  0.31112745    
 -0.11311554    
 -7.23674702E-07
  0.20988201    
 -0.40789449    
  0.20991780    
 -8.64734650E-02
  2.54785474E-02
 -0.16363007    
   1.1491646    
 -0.17950833    
  -1.0546499    
  0.96967906    
 -0.49164259    
 -9.43105221E-02
  5.34879826E-02
 -0.28768232    
  0.42381454    
 -0.37634823    
  4.53143232E-02
 -0.19505978    
 -7.17440993E-02
  0.24763472    
 -0.12344342    
  0.65217280    
 -5.87256476E-02
 -0.82208091    
  0.22130768    
 -2.98531447E-02
 -1.52665963E-02
  0.15634619    
  0.27443710    
  1.98023356E-02
 -6.06253706E-02
 -0.31585386    
  0.38136774    
  0.57414353    
 -0.65540630    
 -0.24453492    
  0.12675081    
 -3.63683291E-02
 -0.11086345    
  0.12313187    
  4.76276018E-02
  3.98917459E-02
 -0.31218866    
 -3.89157832E-02
  0.21357492    
 -0.20566855    
  3.86145785E-02
 -6.25211596E-02
  0.21667020    
 -0.15415092    
  0.55092031    
 -0.33997130    
 -8.31141323E-02
  0.11332773    
  0.60937697    
 -0.68348444    
 -0.26236448    
  6.45387545E-02
 -0.16068245    
  0.51265901    
 -0.14141253    
  0.34008312    
 -0.49002182    
  0.13077040    
  0.17693156    
 -5.55698015E-02
  0.71294987    
  0.42121315    
  -1.0006316    
 -0.12783408    
 -0.30294868    
  9.53110307E-02
  0.54248708    
 -0.41773593    
  0.22067188    
  0.10337888    
 -0.23549604    
 -5.81566915E-02
  8.60130712E-02
  0.54219645    
 -0.72232246    
  0.12941186    
  1.14944335E-02
  0.95110619    
 -0.97422892    
 -0.18583706    
  0.19166693    
  0.64246607    
 -0.46695006    
 -0.40302834    
  0.13626553    
  3.13498303E-02
  6.56959936E-02
  0.77629739    
 -0.61638278    
 -0.33647305    
  0.21065247    
  8.04714710E-02
 -0.30501261    
  0.16705415    
  0.32542229    
 -0.13231096    
 -1.97046734E-02
 -9.38182697E-02
 -0.33428901    
  0.20620713    
  0.17609026    
 -0.37469366    
 -0.17327136    
  0.17327154    
   1.0170954    
 -0.94407088    
  0.15011916    
  0.37885168    
 -0.31431368    
  0.25005081    
 -0.22203846    
 -9.25508067E-02
  5.88405579E-02
 -0.14750662    
  0.35799932    
 -0.40546536    
   1.1101196    
  -1.1101202    
  6.06248491E-02
  5.09664603E-02
  0.27518272    
 -0.13622963    
 -0.27159610    
 -8.89474526E-02
 -0.12361331    
  0.40546480    
  5.83049096E-03
 -0.10406920    
 -0.11617070    
  0.70753545    
 -0.61090893    
  0.24911897    
  0.52911848    
 -0.92692125    
  0.24876580    
 -0.31994340    
  0.42708731    
 -0.10714554    
  1.18341874E-02
 -0.23795922    
  0.17733327    
 -7.20849243E-07
  1.85768548E-02
  3.61485593E-02
 -0.13268661    
  0.16757379    
 -0.14090529    
  0.27942482    
  0.12604086    
 -0.32339939    
 -0.17147179    
  0.23600940    
 -0.19375108    
  0.12313187    
 -0.12313350    
  0.37512505    
  0.14531012    
 -0.53432274    
  0.20763871    
 -5.69794793E-03
  9.27086845E-02
 -0.12759665    
  0.42692947    
 -0.42102987    
  3.46848220E-02
  0.31845406    
 -0.40134206    
  0.39304280    
 -0.57536477    
  2.19796579E-02
  0.19670935    
 -0.19670959    
  0.19073935    
  0.41143537    
 -4.46319245E-02
 -0.63276649    
  0.46117616    
 -0.13142164    
 -0.27650940    
  0.13815054    
 -6.66921660E-02
  0.12921250    
  0.47000387    
 -0.71613663    
  0.45830730    
 -8.70116279E-02
 -0.34830689    
  0.24709684    
  6.30588531E-02
  0.12024952    
 -0.13705595    
 -3.44864950E-02
  0.18134663    
 -5.51527478E-02
 -0.21800128    
 -8.00429434E-02
  0.14217545    
  2.38103364E-02
 -8.59416276E-02
  0.17050065    
 -0.33000675    
  0.45675847    
 -0.44183341    
  0.41284499    
 -9.23731849E-02
 -2.17397828E-02
  0.17127249    
 -0.37806630    
  0.13858591    
  0.13720100    
 -0.24911888    
  1.95447598E-02
  6.85636476E-02
  0.11912055    
 -0.45198464    
   1.1870236    
 -0.83624798    
 -6.73046112E-02
  0.18967915    
 -2.65265983E-02
  9.72635150E-02
 -0.12451348    
  0.19966646    
  0.13917148    
 -0.80113524    
  0.21962801    
 -3.58454250E-02
  0.12344434    
  5.64405397E-02
 -0.14403996    
 -6.54779896E-02
  0.84299177    
 -0.47065103    
 -0.35003468    
  0.22900839    
  0.15665409    
 -0.30110526    
  5.26445881E-02
  0.49532118    
 -0.42121434    
 -0.16813751    
  4.81198765E-02
  0.25354832    
  0.65600801    
 -0.90286702    
  0.32208323    
 -0.52869821    
 -0.22930956    
  0.79126412    
 -4.78562862E-02
 -0.14196998    
  0.71825343    
 -0.90396941    
  0.27225772    
 -0.17509456    
  0.23052333    
  0.40219182    
 -0.54416168    
 -8.85541067E-02
 -0.16761471    
  2.16605868E-02
  0.31585222    
 -0.29464987    
  0.22454163    
 -0.10598139    
 -0.32781410    
  0.20223625    
  2.09058281E-02
 -9.39320326E-02
  3.71797681E-02
  0.16142346    
  5.43937832E-02
  0.13205878    
 -0.14389506    
  0.75935847    
 -0.70717239    
  3.33369151E-02
 -7.36879706E-02
  5.71591109E-02
 -5.57063147E-03
 -0.16350512    
 -4.02735062E-02
  5.98186143E-02
 -0.19139463    
  0.14518188    
  5.26445881E-02
  0.14864053    
  4.32505123E-02
 -0.11184831    
 -4.84943390E-02
 -1.25007480E-02
  0.46842998    
 -0.50689620    
 -4.00045328E-02
 -7.04508796E-02
  7.04524741E-02
  0.16862191    
  8.79680365E-02
 -0.18442991    
 -9.27820131E-02
 -0.11000083    
  0.29924205    
 -0.23907359    
  2.16605868E-02
  0.13353069    
 -0.21536136    
  0.23393826    
 -0.12393712    
  0.14217545    
  0.58174413    
 -0.46798536    
  1.06946807E-02
 -0.43242139    
  0.61207914    
 -5.95132560E-02
 -0.41494477    
   1.1080915    
 -0.28454268    
 -0.64122808    
 -0.28768250    
  0.35110429    
 -0.11221270    
  0.26236463    
 -5.43343052E-02
 -0.50407976    
  0.28978014    
 -7.84707665E-02
  2.68467870E-02
 -1.33328335E-02
  0.30926007    
  0.69314712    
  -1.1543227    
  0.16524909    
 -9.72981378E-02
  0.73250842    
 -0.12703590    
 -0.54872000    
  2.04783678E-02
  0.12078080    
 -0.19073941    
  0.46637413    
 -3.23350169E-02
 -0.36408007    
  0.13268648    
 -0.11261940    
 -0.13447808    
  0.30458432    
  0.33806750    
 -0.27842960    
  0.51187724    
 -0.42136335    
 -0.30058637    
  3.82204503E-02
 -9.15668085E-02
  9.15664360E-02
   1.0183957    
 -0.99370414    
  9.86301079E-02
 -0.19455008    
  0.21098965    
 -0.40275171    
  8.56548473E-02
  0.38536397    
  0.10129169    
 -0.45002136    
  0.30196744    
 -0.10654324    
  0.49411869    
 -0.77198702    
  8.24434683E-02
  0.28046209    
 -0.21772364    
  8.41921344E-02
  1.47653356E-08
  0.85084057    
 -0.80828208    
  4.65193205E-02
 -4.05852608E-02
 -0.28571129    
   1.4019197    
  -1.4754229    
  0.11211707    
  5.16718030E-02
  0.29663450    
 -0.13124298    
  0.26142612    
  0.37850034    
 -0.77694744    
  0.23011300    
 -0.29511759    
  0.29511777    
  0.44183233    
 -0.84729809    
  0.12516384    
  0.11122581    
  3.87136154E-02
  0.83180809    
 -0.72391951    
  0.10251547    
 -0.39780244    
  0.12201485    
  0.13268648    
 -0.23954964    
  0.11359784    
  0.31417340    
 -0.28768188    
  0.17356892    
 -8.60135853E-02
  0.75412393    
 -0.75412470    
  0.96878076    
  -1.0563366    
 -0.15524082    
  8.06291997E-02
  8.75981823E-02
  0.13272494    
 -5.21866903E-02
  5.93475765E-03
  0.71942616    
 -0.46942794    
 -0.18140079    
 -2.80137565E-02
 -4.65209298E-02
 -1.19752456E-02
 -0.31619745    
  0.62030965    
 -0.15860574    
 -2.10540574E-02
 -9.47787091E-02
  0.11583110    
 -0.37469366    
  0.35894567    
 -0.36654991    
 -0.14781013    
  0.25621921    
  0.65830076    
 -0.82972306    
  0.72514975    
 -0.43746871    
  7.62836114E-02
 -0.24167605    
  1.42858550E-02
  8.81918296E-02
  0.19948868    
 -0.36890668    
  0.29152000    
 -0.25378117    
  0.13167700    
 -3.97405177E-02
  0.47925171    
 -0.24535519    
  4.18908708E-02
 -0.33852586    
  0.31254941    
 -7.49934998E-07
 -5.40664531E-02
  6.45377785E-02
 -0.37469366    
  0.22314435    
 -1.21948281E-02
 -0.13090466    
  0.40779397    
 -0.24073929    
 -7.36522675E-02
  0.24207179    
 -0.12783408    
 -0.15320466    
  0.15320350    
 -0.20763849    
  0.23565194    
  2.72497628E-02
 -0.29127294    
  0.19542484    
  6.82272960E-10
 -5.93566848E-03
 -5.97091252E-03
  0.10775303    
 -0.13815099    
 -0.11778332    
  5.40673845E-02
  1.30712185E-02
 -2.63165999E-02
 -0.11279608    
 -6.95253387E-02
  0.36464384    
  0.15890194    
  1.41169578E-02
 -5.77077419E-02
 -0.20232143    
  0.10354118    
 -0.28223175    
  9.66269523E-02
  5.12925796E-02
  0.16657376    
  0.17878775    
 -0.45768946    
  9.97495353E-02
 -0.38046360    
  0.47692323    
 -0.17544825    
  3.36726792E-02
  0.32982779    
 -0.20544425    
  0.19105503    
 -9.62774679E-02
 -0.22580592    
 -0.13543820    
 -4.68827784E-02
  0.94000703    
 -0.77110887    
  5.26445881E-02
  0.22825898    
 -0.28768125    
 -0.18641196    
  0.17271185    
  0.34138596    
  0.22705716    
 -0.33569074    
  0.26278454    
 -0.29612064    
 -0.14571162    
  0.30710050    
 -0.24994244    
  9.41879675E-02
  0.10142028    
 -0.32035825    
 -7.24954903E-02
  0.28580090    
  0.64985019    
 -0.47889251    
 -0.19961348    
  0.23240235    
 -0.27395108    
  0.12516288    
 -0.14351295    
  3.03966906E-02
 -0.22764470    
 -0.15415004    
  0.59167731    
 -4.46723588E-02
 -0.27256772    
 -0.10536123    
 -0.15168443    
  0.42255983    
  9.68497172E-02
 -0.21040542    
  0.39272594    
 -0.47858819    
  0.84631169    
 -0.40251112    
 -9.75248292E-02
 -0.36718354    
   1.0578884    
 -0.75102490    
 -0.44240949    
 -3.27900238E-02
  0.56436712    
 -0.23986940    
  0.24459930    
 -8.35868195E-02
 -0.31015405    
  0.35036179    
 -0.14272268    
  1.69022270E-02
 -0.45118669    
  0.11583199    
  0.10379624    
 -6.20648620E-07
 -0.19365373    
  0.63145393    
 -0.25782940    
  0.30228105    
 -0.31411624    
  0.59306341    
 -0.86499721    
  0.32411981    
 -0.13272448    
 -0.16822797    
  0.21239838    
 -3.77395228E-02
  0.24344911    
  0.11834174    
 -0.49899054    
  1.45995235E-02
  0.31449386    
 -0.12975831    
 -0.13525490    
  0.32657158    
 -0.17340620    
 -0.16008568    
  0.32349181    
 -0.23071070    
 -4.53157350E-02
  0.60312128    
 -0.35254362    
 -0.36258402    
  0.32047209    
 -4.95966114E-02
  9.17075053E-02
 -0.29112521    
  8.58603716E-02
 -9.97495577E-02
  0.64662737    
 -0.69681633    
  0.32909271    
 -0.17915292    
  0.47079468    
 -0.62073392    
  0.13720198    
  0.26826373    
  0.10241479    
  0.28989202    
 -0.40215874    
  3.40658277E-02
 -0.14383775    
 -0.19455008    
  5.86478077E-02
 -1.27382213E-02
  0.37948981    
 -0.14614186    
 -1.53464954E-02
  0.24557027    
 -0.38352999    
  0.11184883    
 -0.19189020    
 -0.19782554    
  0.24172042    
  3.02128922E-02
  0.53202826    
 -0.26236394    
 -2.76524741E-02
 -0.21848197    
 -0.23483893    
  0.35003540    
 -0.50909990    
  0.96999460    
 -0.64841205    
  0.17710042    
 -0.36192432    
  5.84106110E-02
  0.13264450    
 -2.51579136E-02
  3.13498303E-02
  5.98976538E-02
 -0.23483893    
  0.54693097    
 -9.82929692E-02
  5.92425987E-02
 -0.30854625    
 -6.04157709E-03
 -0.13613243    
  2.06201188E-02
  0.14536561    
 -0.28376803    
 -4.80096452E-02
  0.99507189    
 -0.68710393    
 -0.18473344    
  0.17869253    
  0.53240949    
 -0.47356868    
 -4.08228897E-02
 -8.05387050E-02
  0.18768328    
  4.70063798E-02
 -0.19051902    
 -4.41711023E-02
 -0.23124105    
  0.36959994    
  0.28204811    
  0.27917174    
 -0.41028461    
 -1.95124075E-02
 -0.10371930    
 -0.31164688    
   1.0961212    
 -0.83490694    
  3.94412689E-02
 -5.26262568E-07
 -0.15507178    
  0.18232173    
 -3.27890553E-02
  0.13491894    
 -0.20988308    
 -4.28206995E-02
  0.24783635    
 -0.22314438    
 -0.20951733    
  0.36192510    
 -7.61233866E-02
  0.44425133    
 -0.50240785    
  6.37905523E-02
 -0.21893801    
   1.0868893    
 -0.80798590    
 -0.24453492    
 -4.84525189E-02
  0.34454522    
 -0.28266877    
  0.17675090    
  0.13562436    
 -0.27958474    
  0.11562938    
  1.70947723E-02
  0.10705403    
 -0.44692227    
  0.46702340    
 -3.03054638E-02
  3.52687053E-02
 -0.20232143    
 -0.26966402    
  1.57485306E-02
  0.74639153    
 -0.54217547    
  4.97004315E-02
  8.14407319E-02
 -0.26013139    
 -0.19986658    
 -8.88891332E-03
  0.68867302    
 -0.23668848    
 -0.20763849    
  6.10360801E-02
 -0.14107879    
  0.12783414    
  0.26236415    
 -0.39019784    
   1.0088423    
 -0.43205839    
 -0.17131773    
 -0.36828533    
  0.85146022    
 -0.67769045    
 -2.48465408E-02
  0.18859047    
 -0.12759665    
  0.36316299    
 -0.52324831    
  0.44183326    
 -0.20215940    
  2.69551836E-02
 -0.22580592    
 -0.12783360    
  0.68171865    
 -0.71248990    
 -4.80096452E-02
  0.13762045    
  0.38136774    
 -0.13562378    
  0.13562436    
 -0.22314438    
 -0.20202717    
  0.33860150    
 -4.34843823E-02
 -0.15600513    
  0.87924963    
 -0.58348352    
 -0.45752168    
  4.47843969E-02
  0.35813406    
 -0.19671027    
  0.43202400    
  0.39736810    
  -1.1745975    
 -5.40669896E-02
  0.21570802    
 -0.12715587    
   1.1694863    
 -0.46790054    
 -0.48183727    
  7.84710869E-02
 -1.90473236E-02
  3.15483958E-02
 -5.09662479E-02
 -0.28550509    
  0.55338550    
 -5.01227099E-03
 -0.46499032    
  0.22793274    
  0.33282536    
 -0.27708301    
 -1.21222045E-02
 -1.22707738E-02
 -0.30010486    
   1.0589473    
 -0.69314641    
  6.16443492E-02
  0.40183565    
 -0.25547850    
 -0.27988780    
  6.02588803E-02
 -0.14445141    
  0.32579789    
 -0.39575562    
  0.27124283    
 -0.51636559    
  0.53822541    
  9.77638662E-02
 -0.26826316    
  0.17589082    
  7.75586963E-02
 -0.32657203    
  0.11701691    
 -0.13090466    
  0.14914414    
  9.20190290E-02
 -0.31365755    
 -4.61616851E-02
  0.42881233    
  0.20346443    
 -0.46582752    
  9.53109190E-02
  4.15485352E-02
 -0.25714538    
  0.27443692    
 -0.27443686    
  0.39791867    
 -0.11778370    
  0.20015456    
  4.64110868E-03
 -0.61310506    
  7.41075575E-02
  0.54361492    
 -5.20215221E-02
 -0.37911642    
  0.28768143    
 -3.79454419E-02
  0.19513078    
 -0.59783721    
  0.35170349    
 -0.44701430    
   1.0296190    
 -0.83226055    
 -7.49073131E-03
  0.17224500    
  5.53979948E-02
  0.14469646    
 -0.23880954    
  0.50554866    
  0.46453193    
 -0.77902544    
 -0.28768137    
 -0.11506967    
  0.80458701    
 -0.66094458    
  0.27528128    
 -0.16851448    
 -1.91698000E-02
 -0.23124105    
  0.40275156    
 -0.21098879    
  0.49322194    
  0.42172527    
 -0.97725230    
  0.32621485    
  0.14824209    
 -0.49611869    
  0.27851561    
 -0.38631302    
  8.09632987E-03
  9.97001305E-02
  0.22751309    
 -5.83121506E-03
  0.35550472    
 -0.52043533    
  0.18232071    
  0.11905973    
 -0.12482230    
  0.10939864    
 -0.31393048    
  0.27698693    
 -7.82526135E-02
  0.16571191    
 -0.24430235    
  0.11288017    
 -0.21893801    
  0.39844796    
  0.64997518    
 -0.38724977    
 -0.58059222    
  5.64405397E-02
 -5.00095747E-02
 -3.92199606E-02
  0.67294478    
 -0.47409305    
 -1.65285505E-02
  2.19791122E-02
 -0.13353136    
  0.13895227    
  0.59377462    
 -0.87248904    
  3.50905135E-02
  0.15906441    
 -0.26060137    
  2.26419866E-02
  2.94145569E-02
  4.94792014E-02
  0.23820221    
  2.68118028E-02
  1.57475956E-02
 -0.15762976    
  1.81266405E-02
 -8.10420588E-02
 -6.51450548E-03
  0.15134640    
 -0.44558442    
   1.0986124    
 -0.58253652    
 -6.48871958E-02
  7.53044635E-02
 -0.38749310    
  0.21239838    
  5.98976538E-02
 -0.31917998    
  0.26543692    
  8.23998600E-02
  0.55069762    
 -0.67060125    
 -0.27712184    
  0.30847216    
  0.10536122    
  0.18232228    
 -0.23948026    
 -0.11851914    
  0.15887024    
  0.38453224    
 -0.46081603    
  0.65903491    
  -1.0493712    
 -0.10436023    
  0.14842010    
  0.39390382    
 -5.37438132E-02
 -9.65380520E-02
  0.13268648    
 -5.47256470E-02
 -6.27017580E-03
  0.36917537    
  0.13407445    
 -0.46016532    
  0.69915289    
 -0.69915223    
  0.50841326    
 -0.55780679    
  0.12479115    
 -0.10598139    
 -4.44526523E-02
 -5.33456355E-02
 -6.36249855E-02
 -2.96318326E-02
  0.78982347    
 -0.42267796    
 -0.12759665    
  0.52609348    
 -0.40371755    
  0.20731243    
 -7.50900730E-02
  3.60397510E-02
 -0.56072253    
  0.45339397    
 -0.30925900    
  0.22716206    
  0.34484076    
 -0.42845505    
  0.18038133    
 -0.29092443    
  0.50822455    
 -0.47627378    
  6.09945618E-02
  1.17645273E-02
  6.78231344E-02
 -0.21905273    
  0.68289077    
 -0.65604389    
  0.14177467    
  6.66915625E-02
 -6.09605946E-02
 -0.28958884    
  0.65025598    
 -0.56962645    
  0.15616164    
 -0.17034630    
  0.11460406    
  0.14225070    
  0.30276150    
 -0.60341895    
  0.19591084    
 -0.34881735    
  0.26570392    
  0.17114902    
 -9.41878632E-02
 -7.24159463E-07
 -0.25131488    
  0.26358369    
  0.53848857    
 -0.91096759    
  0.40251094    
 -0.22462463    
 -6.28106079E-07
  4.34850119E-02
  0.16322884    
  0.16101165    
 -0.36772546    
  0.11200461    
  0.22974350    
 -0.23638800    
  0.45319629    
 -0.24347517    
 -0.26452938    
  2.77799126E-02
  0.43249357    
 -0.36624351    
  0.28286257    
 -0.38395905    
  0.40309891    
 -0.38204506    
 -4.25588973E-02
  0.22024031    
 -5.83121506E-03
 -0.10471181    
  0.17798333    
  0.12260266    
 -0.11718144    
 -0.24362293    
  0.12313187    
  0.49484459    
 -0.11407220    
 -0.23361559    
 -4.85275127E-02
 -0.14225058    
  0.30972928    
 -5.27696162E-02
 -0.36444622    
  0.26072678    
 -0.17904800    
  5.09664603E-02
 -0.17613028    
  0.24801764    
  2.84927245E-02
  0.13633619    
  2.42134966E-02
 -1.93241294E-02
 -3.47422101E-02
  2.98527069E-02
  6.63754418E-02
 -0.66599613    
  0.29878044    
  3.25770490E-02
  0.30673113    
 -0.37297928    
  0.35393178    
 -0.26863447    
  9.01502967E-02
 -0.27625355    
  0.21706372    
  0.18840137    
 -0.18232076    
  8.14407319E-02
 -0.28954652    
  0.18356457    
  0.12260248    
 -0.34419420    
  0.26415065    
 -0.14035697    
 -0.13157620    
  0.68530393    
 -0.26433486    
 -0.46081552    
  0.25040972    
 -4.53157350E-02
 -0.25510645    
  0.34377232    
  1.20475730E-02
 -6.00505713E-03
 -0.15616135    
  0.13176855    
  0.43386483    
 -0.56563443    
  0.35244116    
 -0.19627894    
 -0.16322808    
  0.31909737    
 -9.17081013E-02
  7.61244670E-02
 -0.17086902    
 -3.15475315E-02
  0.27801982    
 -0.20391308    
  0.33986762    
 -0.29904577    
  0.14348230    
 -7.71593004E-02
 -0.20067047    
 -0.10318355    
  6.31796867E-02
  8.47405419E-02
  3.68149206E-02
 -6.21309802E-02
  1.27381254E-02
  0.15776157    
  3.19183730E-02
 -0.17086902    
  0.40339279    
 -0.31431368    
 -0.25782844    
 -0.10863427    
 -5.04307747E-02
  0.86681086    
 -0.52053529    
 -0.13005337    
 -0.12562583    
  0.36529952    
  5.32041155E-02
  7.00283423E-02
 -0.42744470    
  0.15731940    
  9.06972960E-02
  0.61502916    
 -0.44044518    
 -0.33066404    
  5.26445881E-02
  0.28768244    
 -0.16138805    
 -0.24167605    
  0.14069919    
 -0.12641406    
  4.84522246E-02
  0.28599152    
 -0.24625203    
  0.47647575    
 -0.40748248    
  5.31089753E-02
 -7.92966546E-07
  0.12921254    
 -9.53094140E-02
  0.19153859    
 -4.59821988E-03
 -4.61818464E-03
 -0.50008130    
  9.46157873E-02
  0.46390891    
 -0.30975890    
  0.40148929    
 -0.37216052    
  0.10420302    
 -7.01091588E-02
 -0.11848216    
  0.15684265    
 -0.17588979    
  0.20763864    
 -0.13353232    
 -9.35258418E-02
  8.75551328E-02
 -0.55364490    
  4.08217609E-02
  0.33647132    
  2.81706527E-02
   1.1124055    
 -0.88372236    
 -0.42781311    
  0.15656973    
  0.17261191    
 -0.21706471    
  0.29898244    
 -0.15790285    
  0.48145118    
 -0.43015850    
 -0.24685931    
  0.44980124    
  0.19415601    
 -0.48866367    
  0.16968571    
 -0.19044611    
  0.79289716    
  1.56989191E-02
 -0.64747804    
  0.41337016    
 -0.40153617    
 -0.30748400    
 -7.47234374E-02
  0.23684318    
 -4.87910323E-02
  0.26784426    
 -0.18560547    
  0.35601631    
 -0.10689785    
 -0.33852586    
  4.22590300E-02
  4.05455828E-02
  0.14177467    
 -0.29151997    
 -3.92199866E-02
  7.69603699E-02
  0.34174857    
 -0.13503531    
  0.81760114    
  -1.0392400    
  0.94738096    
 -0.90325677    
  7.61621520E-02
  0.17114902    
  3.31524536E-02
  0.40183565    
 -0.22769989    
 -0.21858843    
 -6.45377487E-02
 -1.83498412E-02
 -0.24340893    
  0.17309220    
  0.13021423    
  0.20909265    
 -0.24459755    
 -7.50361010E-02
 -0.13167854    
  0.21868834    
  1.76992845E-02
  0.33060715    
 -0.17896555    
 -0.48112077    
  0.37520182    
 -0.44245294    
  0.82341266    
 -0.57113230    
 -7.72305951E-02
  0.40789488    
 -3.45710404E-02
 -0.35883111    
  0.23031215    
  0.48770341    
 -0.60263234    
 -0.17465888    
  0.30658707    
 -0.21893801    
 -5.01890481E-02
  0.93088979    
 -0.93088883    
  0.23483916    
 -0.15706107    
  0.10943308    
 -1.84620284E-02
 -3.79791111E-02
  0.51340312    
 -0.60806829    
  0.22739014    
 -8.85541067E-02
  2.43923571E-02
  0.44484037    
 -0.45088178    
  0.33213404    
 -0.52542377    
 -0.14197092    
  0.39410141    
  5.55706955E-02
  5.26436232E-02
 -0.39019784    
  0.28198415    
 -0.30497351    
  0.34419444    
  3.24346684E-02
 -0.12445324    
  1.19752381E-02
  0.20875458    
 -5.46038076E-02
 -0.16012160    
  0.18032382    
 -8.33814144E-02
 -9.69427004E-02
 -0.16923405    
 -0.10457245    
  0.63645202    
 -0.66845483    
  0.26298869    
 -0.26298976    
  0.28768122    
  0.12588039    
 -6.09605946E-02
 -0.43739882    
  0.12464266    
  0.11778282    
  0.50665069    
 -0.52063709    
  0.17407164    
 -3.00331116E-02
 -0.24005398    
  0.33314517    
  0.28768232    
 -0.27663204    
  5.34879826E-02
 -0.26706198    
  8.54570033E-07
  0.29783526    
 -8.97704735E-02
 -5.68337925E-02
  0.48235390    
 -0.37699419    
 -0.23638800    
  5.19587956E-02
  3.11555937E-02
 -0.19591092    
   1.4175180    
 -0.95406544    
 -0.25534594    
  0.16705398    
  0.26826373    
 -0.13858536    
 -0.22089303    
 -5.63348085E-03
  0.55719119    
 -0.83550203    
  0.20202580    
 -0.25567898    
  0.55849105    
 -0.16623604    
 -2.15060040E-02
 -0.12734011    
  1.22692492E-02
 -0.47489437    
  0.37223929    
  0.69988143    
 -0.71348649    
 -0.10080493    
  0.30458432    
  0.13562436    
 -0.19904694    
  0.12831025    
  0.72153652    
 -0.70081013    
  0.20763962    
 -0.38688824    
  0.31342173    
 -0.50933254    
  0.30616704    
 -0.18672732    
  0.28103781    
 -0.34955764    
  0.43113694    
 -0.52008486    
  0.27008632    
 -0.15316582    
  0.33153450    
 -4.04104143E-02
 -0.40032282    
  0.42073333    
 -7.87803307E-02
 -4.47000898E-02
  0.39204225    
 -0.36944181    
 -0.17010646    
 -6.14533313E-02
 -6.54779896E-02
 -7.81650841E-02
  0.12945710    
  0.54729563    
 -0.41376463    
 -0.14070010    
 -0.24312611    
  0.35207739    
 -0.39903432    
  0.36624512    
  0.17675090    
  0.11093183    
 -2.02023946E-02
 -0.14231651    
 -1.18354121E-02
 -0.34484002    
  0.25782824    
  3.82204503E-02
  3.68149206E-02
  0.75164312    
 -0.57536340    
 -0.60613555    
  0.39927316    
 -0.14693068    
  0.48606092    
 -0.44380206    
  0.13525498    
  0.17627998    
 -0.27098766    
  3.89666669E-02
 -3.89664844E-02
  0.27098799    
  3.47431488E-02
 -0.17551598    
  0.18038133    
 -0.17458378    
 -0.14934465    
  3.30054127E-02
  0.40978435    
 -0.44952527    
 -2.04793420E-02
 -6.92069437E-03
  0.37729430    
 -0.36350051    
  9.15664360E-02
  5.47249243E-02
 -0.16705322    
  0.26290223    
  2.65275817E-02
  0.14589009    
 -0.36121094    
  0.19948868    
 -0.17384784    
 -1.91698000E-02
  0.30843371    
  0.32831451    
  0.17202953    
 -0.62109405    
 -0.11911988    
 -8.81071612E-02
  0.18012635    
 -4.49521877E-02
  8.26923102E-02
 -0.29298729    
 -6.59581795E-02
 -0.11211795    
  0.72237706    
 -0.75686228    
  0.59167731    
  4.84241126E-03
 -0.39107728    
 -7.16870232E-03
  0.20718937    
 -0.40546444    
  0.20544305    
 -0.12136167    
 -0.11980136    
  0.23399332    
 -0.10615940    
  0.66885453    
 -0.59189415    
  9.19373930E-02
  0.19574533    
 -1.11725144E-02
 -8.80328491E-02
 -0.40240240    
  0.62185854    
  4.33811471E-02
  2.79091559E-02
 -0.19153745    
 -1.68068223E-02
  2.23467741E-02
  4.32505123E-02
  0.62472111    
 -0.70168197    
  0.11841784    
 -0.22060964    
  1.25780171E-02
 -6.27017580E-03
  4.90888916E-02
  1.19049465E-02
 -3.00331116E-02
  0.16799083    
  1.53456572E-02
 -0.16521069    
 -0.25045848    
  0.56618774    
 -0.25193763    
 -0.21893801    
  0.25209138    
 -1.64392348E-02
  0.10977120    
 -0.10426082    
  5.48001891E-03
  2.16222368E-02
  0.19384171    
 -0.27745599    
  8.36139023E-02
 -0.29663491    
  0.21881847    
  6.70650378E-02
 -0.25054279    
  0.29804397    
 -9.17081013E-02
  0.73735362    
 -0.69314641    
 -0.13895145    
  3.05843502E-02
 -0.18473344    
  0.11617155    
  0.43303889    
  0.45578140    
 -0.65924567    
 -0.28256616    
 -6.82554627E-03
  7.89874718E-02
  2.50005797E-02
 -5.71582392E-02
  0.81020373    
 -0.53237343    
 -0.33845460    
  0.28246093    
 -7.61233866E-02
  0.55069762    
 -0.79959333    
  0.36101410    
 -0.50914305    
  0.60537195    
 -0.30932197    
 -0.23889232    
  0.36221460    
 -0.26402336    
 -7.46614411E-02
  0.16406827    
  0.11778275    
 -0.11122540    
 -3.32258157E-02
  0.13858591    
  8.99483413E-02
  0.79527682    
 -0.97116649    
  0.53739250    
  0.31538475    
 -0.44304746    
 -0.65556490    
  0.49429655    
  0.61788487    
 -0.73441774    
  1.11740753E-02
 -2.81708054E-02
 -5.27972244E-02
 -0.20671372    
  0.12516341    
 -0.13259868    
  0.20202580    
  0.67157477    
 -0.55108446    
 -0.38407436    
 -6.55979812E-02
  8.13458189E-02
  0.18492149    
  1.29042109E-02
 -0.20566855    
  0.24340852    
 -0.16034199    
 -2.19796151E-02
  0.13815054    
  8.64736512E-02
 -0.35077477    
  8.06889609E-02
  0.34967425    
  0.19319206    
 -0.46103585    
  0.42433268    
 -0.42433447    
  0.14595325    
 -9.03842524E-02
  0.27578720    
 -9.68495160E-02
 -6.41610250E-02
 -0.36705500    
  0.58294368    
 -0.12937962    
 -6.85983226E-02
 -0.33410835    
  0.72567064    
 -0.37396690    
  0.15581086    
 -0.43576965    
  0.17589079    
 -9.46653411E-02
  9.46653709E-02
  0.14953250    
  0.21868970    
 -0.53644896    
  0.21855339    
 -0.14499043    
  3.48471068E-02
  0.15805660    
 -0.41427639    
  0.23545770    
  2.07624137E-02
  0.36350095    
 -0.24116126    
  0.22193031    
 -0.43752706    
  0.22764394    
  0.41539598    
 -0.45198509    
  0.13895227    
  0.17327198    
 -0.15718624    
 -0.43242139    
  0.34927130    
  0.10420302    
 -0.10420302    
  0.14502600    
 -0.36384368    
  0.43616468    
 -0.34019989    
  0.37224028    
 -0.13482010    
  2.04096679E-02
  7.93833919E-07
  5.40664978E-02
 -0.37252122    
  6.06248491E-02
  0.14004536    
  7.65392929E-02
 -0.26341704    
  0.31969869    
 -4.06146832E-02
  1.03092575E-02
 -0.51940924    
  0.35839853    
  7.53983930E-02
  0.99263042    
  -1.1237702    
 -0.12177212    
   1.2861164    
 -0.95789999    
 -0.18751712    
 -1.89273413E-02
  0.10854023    
 -0.28958884    
  0.98273546    
 -0.62149179    
 -0.37662953    
  0.14413457    
  0.11404675    
 -0.12756039    
  0.35190096    
  0.19892901    
 -0.57841802    
  0.23011300    
 -0.38077280    
  0.42425692    
 -0.33860272    
  0.25545254    
 -0.37416765    
  0.32074213    
  0.32947937    
 -0.35417256    
 -1.89273413E-02
 -0.18104871    
  0.36655030    
  1.57475956E-02
  0.29933283    
 -0.59398252    
  0.48389241    
 -0.69314712    
 -0.18924133    
  0.78275937    
 -0.22314444    
 -2.40983535E-02
  4.17968370E-02
 -0.22168186    
  4.28645834E-02
 -0.12656310    
  0.26358369    
  0.20840183    
 -0.45623720    
  0.29546380    
  4.54631113E-02
  0.12024952    
  0.42336601    
 -0.40869647    
  8.37704018E-02
 -0.22425985    
 -0.36710504    
  0.28566471    
  0.10354118    
 -6.78228736E-02
 -0.12438420    
  0.14750625    
  1.13640772E-02
  1.68078337E-02
 -2.81708054E-02
  0.18707284    
 -0.45401886    
  7.19732270E-02
  0.10535981    
  6.23058714E-03
  0.22686388    
  0.25241435    
 -0.56346953    
  0.31599411    
 -0.32959896    
 -0.10840953    
  0.57584077    
 -0.33304536    
  9.14928839E-02
 -0.37320465    
  0.18099740    
 -0.14208268    
  0.12201485    
  0.27578720    
 -0.17924888    
 -0.19591092    
  7.19732270E-02
  1.37937190E-02
  6.82674767E-03
  0.46060553    
 -0.39479196    
  4.97004315E-02
 -4.33513671E-02
 -0.12095355    
  8.22382644E-02
 -0.27894768    
  0.68441367    
  0.15790287    
 -0.20275317    
 -0.40088806    
  0.11625897    
 -8.00205498E-07
  0.31623378    
 -0.54856509    
  0.31424987    
  0.10648429    
 -0.20067136    
 -0.26731563    
  0.28566471    
  0.20726089    
 -0.17740782    
 -9.88467485E-02
  0.24625115    
 -0.29277036    
  0.28768244    
 -0.35086027    
 -9.09722298E-02
  0.61903912    
 -0.24583444    
 -0.17904800    
  1.29873361E-02
  0.16606158    
 -0.13431305    
 -4.47356775E-02
 -0.14763622    
  0.25299627    
 -0.37362513    
  0.16508046    
  0.18473502    
  0.14028640    
  0.25305828    
 -0.39334285    
  0.14550681    
  0.10379717    
 -0.26142657    
  0.38493076    
 -0.42855051    
 -3.89664844E-02
  0.10668326    
 -0.27193353    
  8.24434683E-02
  2.83716246E-02
  0.40779397    
 -0.38703102    
  0.35393178    
 -0.47772565    
  0.44349292    
 -0.24071081    
  0.43457317    
 -0.22931099    
 -1.55839082E-02
 -6.48871958E-02
  3.29708606E-02
  3.71387862E-02
 -0.27388838    
 -1.37935989E-02
  0.14817978    
 -6.81369379E-02
  5.60902506E-02
  7.02045411E-02
 -0.24167605    
  0.13442974    
  0.52580684    
 -0.62489831    
  0.11159112    
  0.17609026    
  0.14066812    
 -0.48550713    
  9.79811773E-02
 -1.34232091E-02
  0.47925171    
 -0.28907734    
 -0.19695239    
  8.47405419E-02
 -4.47356775E-02
 -1.98018942E-02
  0.20430064    
 -0.25209025    
  0.23011300    
  1.65298171E-02
 -0.15323967    
  1.26578128E-02
  0.19378608    
  0.17972760    
 -0.21130934    
 -1.07519533E-02
  0.10751995    
 -0.31724012    
  4.56111394E-02
  6.34830398E-03
 -4.53157350E-02
  0.11851836    
  7.36881942E-02
 -0.34967369    
 -3.95316668E-02
  0.43199268    
 -0.18336979    
  0.34274238    
  7.31511191E-02
 -0.57952285    
  0.16989836    
 -0.19237208    
  9.39310193E-02
  0.21065247    
  2.21008826E-02
 -0.30421203    
  0.26520857    
  1.13003431E-02
 -0.12553705    
  9.70465466E-02
  1.14944335E-02
 -0.12136068    
 -0.24763471    
  0.19464286    
  0.32277384    
 -7.14584067E-02
 -0.16034265    
  0.11155321    
  0.23199345    
 -0.17792673    
 -0.31255034    
  0.14069919    
 -0.18482471    
  0.27443692    
 -1.72919296E-02
 -0.16388747    
  0.19254337    
  0.27488831    
  3.78996134E-02
 -0.46505705    
 -0.20359977    
  0.29170719    
 -0.10804086    
 -0.34998637    
  9.47912969E-03
  0.46052396    
  0.15415101    
 -0.10763137    
 -0.23601030    
  0.36883146    
 -0.42050323    
  0.28768140    
  5.66603523E-03
 -3.44864950E-02
 -0.17881802    
  0.14310166    
 -0.10873337    
  5.90342060E-02
  0.26187390    
  0.72925252    
  -1.2190577    
  0.76639730    
 -0.48272264    
  0.29965872    
 -0.47000456    
  4.87909988E-02
  4.65191789E-02
  6.29129857E-02
  0.10414044    
  0.11900350    
 -0.10807405    
 -2.75495406E-02
 -2.83313226E-02
 -0.14841922    
 -0.20661473    
  0.17958593    
  5.98186143E-02
  0.14953250    
  0.10536076    
  0.12221742    
 -0.47177523    
  0.21602616    
  0.11841784    
 -0.25932309    
  0.17461602    
 -0.20806365    
  0.26706210    
  0.32600138    
 -0.70829922    
 -0.10451332    
  4.95960936E-02
  0.14953153    
  0.21197106    
 -4.59853485E-02
 -0.13185151    
  1.33330179E-02
  0.13021423    
 -0.36837050    
  0.35077524    
 -3.61480713E-02
 -0.13792370    
  1.39859673E-02
 -8.70115608E-02
  0.12114507    
  8.36493298E-02
  3.63666937E-02
 -0.10008331    
  0.40984169    
 -0.33385634    
  0.12049023    
 -0.12049022    
 -0.20951733    
   1.1209183    
  -1.1059930    
 -3.77394296E-02
  0.60892951    
 -0.18819577    
 -3.07723694E-02
 -0.34483984    
 -2.23057661E-02
  0.43266103    
 -8.65686908E-02
 -0.11247890    
  0.22789483    
 -0.28295448    
 -2.54789032E-02
  3.17480043E-02
 -0.10536075    
  0.27193427    
 -0.32909149    
  0.14359160    
 -6.58124164E-02
  3.34481187E-02
 -0.10389885    
  0.12987591    
  0.18125238    
 -0.15593551    
  0.35854840    
 -0.53588271    
  0.33860150    
 -0.15503757    
 -0.29391289    
  0.35417154    
 -6.64904490E-02
  5.47249243E-02
 -0.16705322    
 -2.83708870E-02
  0.17147236    
  0.59114820    
 -0.39378816    
 -0.42810783    
  0.47191033    
  9.47960839E-03
  0.15280235    
 -0.18637820    
 -0.26676354    
  1.89272687E-02
  0.19782567    
 -0.28256616    
 -4.87910323E-02
  0.20002086    
 -2.96748038E-02
  0.17627998    
 -0.10088078    
 -5.60144940E-03
 -9.41878632E-02
  3.63666937E-02
 -0.16111846    
 -1.40848458E-02
  0.42651924    
 -0.25728536    
 -0.25818133    
  4.54616956E-02
 -3.77394296E-02
  0.30294883    
 -8.28883499E-02
  0.18540309    
 -0.31015405    
 -0.28071311    
  0.42985749    
  0.10836882    
 -0.37616840    
  0.57191306    
 -0.17435281    
 -0.26501411    
 -8.33637500E-07
 -0.19760978    
  0.39702654    
  5.49586192E-02
 -4.93242629E-02
  0.39794624    
  6.92442581E-02
 -0.62509358    
  0.13517396    
 -5.91896363E-02
  0.19343868    
 -0.33045930    
 -0.18372062    
  0.35077524    
 -0.22462463    
  0.38803038    
 -0.40295571    
 -9.45587456E-02
  0.61585599    
 -0.40101004    
  7.10500160E-07
  0.18786120    
 -0.13590293    
  0.15234089    
 -0.19105509    
  5.12925796E-02
 -0.19237208    
  0.20479375    
 -0.40546489    
  0.30830216    
  0.15123071    
  0.22897503    
  1.38574168E-02
 -0.39406165    
  0.72329986    
 -0.55467838    
  0.35033336    
 -0.18151255    
 -0.16309009    
 -0.25213042    
  0.36034462    
 -0.26905259    
  0.30926007    
 -9.82700065E-02
 -0.19105509    
  0.71269149    
 -0.79493076    
  0.54315478    
 -0.60199523    
 -7.06178546E-02
  0.36396563    
  0.74005252    
 -0.91225511    
  0.71963853    
 -0.53062755    
  0.34043291    
 -0.59174794    
  0.18232067    
 -0.35328004    
  0.36511353    
  0.14740531    
 -0.25276563    
  0.43762228    
 -0.22631255    
  5.65705784E-02
 -0.35667586    
  0.12726124    
  6.26891525E-03
  3.68149206E-02
  0.67490953    
 -0.49862957    
 -7.33310357E-02
 -0.23820284    
  0.32657158    
 -0.39064941    
  2.18188372E-02
  0.25291234    
  0.18325277    
  0.58519894    
 -0.98602432    
  0.11778237    
 -9.71629694E-02
  0.41673937    
 -0.21978556    
 -0.16350512    
  1.95447598E-02
  0.79430503    
 -0.69606721    
  0.17154285    
 -0.36444622    
 -1.42861959E-02
 -7.46614411E-02
  0.60401922    
  0.57880092    
 -0.92463982    
 -0.38179469    
  0.57206976    
 -0.11531009    
 -5.57063147E-03
 -0.19017367    
  0.33066353    
 -0.24028049    
 -2.50022504E-02
 -3.21569368E-02
 -0.18625049    
  0.22471650    
  0.37783283    
 -0.47000447    
  9.21698809E-02
 -0.22471672    
  1.56253055E-02
 -3.95316668E-02
  0.42146602    
 -0.10008378    
 -0.20002201    
 -0.16251843    
  0.24475718    
  0.60733145    
 -0.46072850    
  1.13003431E-02
  5.60270995E-03
 -0.23862605    
  0.24419770    
 -6.89937919E-02
  0.11778359    
 -0.17284341    
 -9.90911126E-02
  0.22868325    
 -5.53946663E-03
 -0.20252346    
  0.11551370    
  2.98526734E-02
 -0.25299677    
  0.20479375    
 -2.50022504E-02
  0.24567318    
 -0.12648334    
 -1.69974640E-02
 -0.17435256    
 -6.31781593E-02
  0.13534041    
  0.19489956    
 -0.12759665    
  0.21243477    
 -0.32505494    
  1.96719263E-02
 -3.97405177E-02
  0.48342690    
 -0.66035813    
  0.25489154    
 -7.79616907E-02
  7.79608265E-02
 -8.47404078E-02
  0.12756051    
 -2.42431257E-02
  0.47077036    
 -0.23180184    
 -0.19692062    
 -3.13392917E-07
  0.42102972    
 -2.73988750E-02
 -0.44183347    
  0.12733959    
  3.73384617E-02
  8.52650106E-02
 -0.32690206    
  0.26747966    
 -0.11906020    
 -0.17544825    
  0.12838207    
 -6.85625598E-02
 -0.19139463    
  8.24434683E-02
  0.23600940    
  2.80125327E-02
  0.15809007    
 -0.45131218    
  9.86722410E-02
  7.12267682E-02
  0.27193379    
 -0.41263381    
 -0.21597500    
  0.42899513    
 -0.30330703    
  0.45413047    
 -0.22941375    
  0.33826774    
 -0.47991738    
  0.34574577    
  3.52687053E-02
 -0.12648334    
  9.12159607E-02
  1.02042388E-02
 -0.15924069    
  0.21836953    
 -0.29890901    
  0.17151088    
  9.33324918E-02
 -0.44073236    
  0.27995956    
  5.10020517E-02
  0.21314950    
 -0.34905195    
  0.15776157    
 -3.29696275E-02
 -0.24574427    
 -2.89868638E-02
  0.41035530    
 -0.23541436    
  0.13815044    
 -0.15057355    
 -9.84408930E-02
  0.27554047    
 -0.25506130    
  9.03833881E-02
 -0.22006108    
  0.10919844    
  0.28595650    
  0.58663470    
 -0.87259185    
  0.33647263    
 -0.34339291    
  0.17184998    
  0.26998302    
 -0.38120794    
 -6.55726576E-03
   1.2489969    
  -1.3825279    
  0.21559712    
 -0.42381403    
  0.90885568    
  0.34390727    
 -0.58303541    
 -6.86543435E-02
 -0.22060964    
 -7.21616670E-02
  0.13946618    
  5.18856049E-02
 -5.78204468E-02
 -8.70122463E-02
  0.89794165    
 -0.60701841    
 -0.33066404    
  0.22314440    
 -4.42058183E-02
 -0.19254275    
  0.16388737    
   1.1477714    
  -1.0377713    
 -0.16989973    
  0.20570873    
 -6.75579980E-02
 -4.39623035E-02
 -0.40265954    
  0.28978014    
 -7.16920495E-02
  0.24981104    
 -9.37316790E-02
 -0.10986634    
 -0.13076955    
  0.24063750    
  0.15497664    
 -0.38101327    
  0.24322958    
  0.66432691    
 -0.60906392    
 -0.46357328    
  0.24846211    
  0.25205493    
 -0.19378658    
  3.70420776E-02
  0.11980133    
  0.10212916    
 -9.14348289E-02
 -8.89479443E-02
 -0.17076156    
  0.73037636    
 -0.46536270    
 -0.13580079    
  0.58778650    
 -0.30466101    
  0.24214022    
 -0.34294400    
 -0.12348095    
 -3.48872207E-02
 -6.73046112E-02
  0.13036251    
  9.02469307E-02
  0.13289645    
 -0.12279527    
 -0.40295571    
  0.52575105    
 -0.15860574    
  0.14967653    
 -0.28320870    
 -7.41071254E-02
 -1.29042696E-02
  0.37914756    
 -0.19574372    
  0.27270588    
 -0.53723490    
  0.23155913    
 -0.16350512    
 -0.27894768    
  0.23867488    
  5.33450730E-02
  9.88455266E-02
 -7.32043535E-02
  0.51713467    
 -0.13731205    
 -0.31845465    
  7.45325536E-02
 -0.17461638    
  1.95447598E-02
 -0.34294492    
  8.70111212E-02
  0.26875475    
 -0.16589673    
  0.20951650    
 -8.00205498E-07
 -0.15110669    
  0.30351433    
 -7.61233866E-02
 -0.24167605    
  0.26402265    
 -0.33096176    
  0.73458469    
 -0.57168072    
  0.23225231    
  0.46740916    
 -0.49365848    
  0.15718587    
  2.66240846E-07
 -0.51843047    
  0.21239838    
 -0.12475086    
 -0.18372062    
  0.55841494    
 -0.41755643    
  0.35813406    
 -3.63671035E-02
 -5.30571863E-03
 -0.19301669    
  1.85258017E-07
  9.82381776E-02
  0.27887127    
 -0.48606128    
  0.35379392    
 -0.27763095    
  8.92302915E-02
  9.30911675E-02
 -0.13671039    
 -0.19643338    
  0.31633762    
 -0.34783527    
  0.44980124    
 -0.12482230    
  0.22198752    
 -0.12300420    
 -8.74873698E-02
 -0.32059851    
  0.15302499    
  0.76797855    
 -0.66532552    
  8.19179192E-02
 -0.13835825    
 -3.94781157E-02
  0.43847150    
 -0.36724463    
  0.16657376    
 -0.10008378    
  3.44864987E-02
 -0.19941683    
  0.32657158    
 -0.28602561    
  0.15320350    
 -4.05852608E-02
  5.74874878E-02
  0.41103598    
 -0.54856509    
  0.31143656    
 -0.87265551    
  0.39416540    
  0.48317319    
 -0.21848197    
 -6.60900772E-02
  0.15503694    
 -0.17384784    
 -3.21569368E-02
 -6.55726576E-03
  5.75238876E-02
  0.34354591    
 -0.38152474    
  8.05379823E-02
  5.21860532E-02
 -8.85541067E-02
  8.85536596E-02
 -0.52218980    
  0.32964668    
  7.89874718E-02
 -0.17224598    
  0.87484163    
 -0.64719808    
 -0.17635228    
  0.53482157    
 -0.12935597    
 -0.47191039    
  0.30658707    
 -0.13192667    
 -0.14458190    
  0.16362891    
  0.54056782    
 -0.12883267    
 -0.38688824    
  0.48219919    
 -0.37745255    
  0.59451622    
 -0.60005599    
  0.11531140    
 -0.10426082    
 -0.11641100    
 -6.19197777E-03
 -0.19105528    
  0.34075925    
 -1.07519533E-02
  7.79617727E-02
  0.59332681    
 -0.68215758    
 -0.17253441    
 -0.28336236    
  0.21622284    
  2.06201188E-02
  0.43891326    
 -0.46650013    
  0.41243455    
 -0.35139775    
 -0.16406806    
 -3.95316668E-02
  0.84959906    
 -0.62645566    
  0.12705821    
 -4.65209298E-02
  0.38542464    
 -0.44048470    
  0.42415756    
 -0.16034284    
 -0.20282005    
  5.18856049E-02
 -0.21893801    
  9.97495353E-02
 -0.20278263    
  0.23393826    
 -5.67984469E-02
 -0.13167854    
  0.10536131    
  0.19337153    
  0.49977610    
 -0.75502276    
   1.2836884    
 -0.49587607    
 -0.68032581    
  0.61018056    
 -0.70358121    
  0.22454163    
  5.43617755E-02
 -0.34390777    
  0.31709614    
 -0.49643686    
  0.24434662    
 -0.13453010    
  0.33074072    
  0.14921300    
 -0.61691988    
  0.72918695    
 -0.24438496    
 -8.23990926E-02
  9.92074162E-02
  0.34830645    
 -0.33177689    
  0.61059719    
 -0.11630015    
 -0.27006030    
 -0.39029670    
  0.13835925    
  4.39633057E-02
 -0.30576497    
  0.48269728    
 -0.54286492    
 -0.11487956    
  0.33024096    
  0.15593457    
 -8.36145803E-02
 -0.15028235    
  0.13858591    
  0.12689178    
 -0.23880954    
  0.25423446    
  0.75257045    
 -0.35393158    
  0.25549114    
 -0.88238829    
  0.14310159    
 -0.16251872    
  0.52639025    
 -0.31508046    
 -0.21130891    
  0.12861653    
 -5.91896363E-02
  0.50225276    
 -0.53321522    
 -0.34151703    
  0.56591731    
 -0.48928422    
  0.58047438    
 -0.18048818    
 -9.80603993E-02
 -6.89937621E-02
  0.36572555    
  0.21409404    
 -0.44628775    
  6.06243797E-02
 -0.18768333    
  0.18232173    
 -6.66921735E-02
 -0.31486782    
  0.46901923    
 -0.49292523    
  0.22957532    
 -2.59753298E-02
 -0.13353141    
  4.41245697E-02
  0.21881847    
 -9.70451459E-02
  0.18019550    
 -0.31646031    
  5.67519888E-02
  0.15316498    
 -0.13268661    
 -2.04793420E-02
 -9.39320326E-02
  2.24722046E-02
  8.51586759E-02
  5.94242997E-02
 -2.59753298E-02
 -1.99335422E-02
 -2.03393139E-02
 -7.09511116E-02
  0.31845352    
  0.21562840    
 -0.35914174    
  0.22561000    
  4.91373893E-03
 -6.06253706E-02
 -0.11000136    
  0.79267645    
 -0.98434478    
  0.16813597    
  0.23262314    
 -0.25672066    
  0.25199237    
 -0.15890054    
  0.87778068    
  -1.2265502    
  0.12562592    
 -0.31585336    
   1.2039725    
 -0.64299715    
 -0.36290529    
  0.25391603    
 -8.20648223E-02
  0.32797828    
 -0.34122208    
  0.15984797    
  0.83832955    
 -0.96538788    
  0.19832247    
 -0.32176536    
  0.26180342    
 -0.10661042    
  4.87892553E-02
  0.14389329    
 -7.49005452E-02
  3.27899642E-02
 -8.40833783E-02
 -0.28185108    
  0.27598575    
 -0.14536507    
  0.30788508    
 -0.12783408    
 -0.10158037    
  0.62145561    
 -0.78508532    
 -0.24183527    
  0.51834524    
 -0.29143441    
  2.96325367E-02
  0.30037573    
  0.18232235    
 -0.34643090    
  0.13671176    
 -0.13671039    
  9.70465466E-02
  8.84559527E-02
 -0.17915292    
 -9.27820131E-02
  0.58314586    
 -0.24469133    
 -0.16660441    
  0.20066997    
 -0.14937669    
  6.97333962E-02
 -0.22573848    
  7.50360936E-02
 -6.21309802E-02
  0.62346733    
 -0.51426876    
  1.14280405E-02
 -0.17327188    
  0.28090271    
  0.49953780    
  7.45498165E-02
 -0.67605239    
  5.63458493E-03
  5.60270995E-03
 -0.40826181    
  0.52418184    
 -0.37605056    
  0.73222893    
 -0.27958542    
 -0.26190427    
  2.36694720E-02
  7.32724294E-02
  0.10807439    
 -0.19311127    
  0.62267399    
 -0.46430483    
 -9.53094140E-02
 -0.22314380    
  0.26662803    
 -0.13049571    
 -0.16430397    
 -0.12136167    
  0.30368152    
 -4.87908907E-02
 -0.11232830    
  0.22454163    
  0.16447301    
 -7.88586587E-02
 -0.14903648    
  0.18430428    
  8.98958296E-02
 -0.44940293    
  0.20453247    
 -0.16968462    
 -6.87373755E-03
 -0.36161315    
 -7.18249232E-02
  3.14167216E-02
  0.30809078    
  0.21094877    
  7.10358769E-02
 -5.27972244E-02
  0.61159700    
 -0.17062597    
 -0.63297790    
  0.16761471    
  0.12189030    
  4.27880846E-02
 -2.65265983E-02
 -3.83604206E-02
  5.96375018E-02
 -0.21658590    
 -0.13259868    
  0.25545254    
  0.35609701    
 -0.27827996    
 -5.36178565E-03
 -0.25593358    
  0.60234046    
  0.29714268    
 -0.63285559    
 -5.33359405E-03
 -0.26129556    
 -3.53395827E-02
  0.29127294    
 -0.22179967    
  0.25354832    
 -0.16989973    
 -4.41711023E-02
  6.25211671E-02
 -0.44250605    
  0.63986623    
 -0.17340620    
  0.25459671    
 -0.39406165    
  8.54570033E-07
 -0.10763083    
  9.39310193E-02
  7.31230974E-02
 -0.19004355    
  3.05366945E-02
  0.10008428    
 -9.25932899E-02
 -1.50381094E-02
 -8.70115161E-02
  0.43531784    
 -0.14970420    
  0.10037996    
 -0.29143441    
  0.54337305    
 -0.29792380    
 -0.49140772    
  0.50310314    
 -5.98988272E-02
  0.54002500    
 -0.75242394    
  0.40800652    
  0.19743541    
 -0.48342678    
 -0.12201514    
  0.25470147    
  5.89942979E-03
 -1.78054124E-02
  5.24895117E-02
 -0.35020325    
  0.30368152    
 -9.35258418E-02
  0.10536023    
 -0.14536507    
  0.32277384    
  0.19212572    
  0.46337616    
  -1.1166770    
  0.32975411    
 -0.29898179    
  0.16705495    
  2.53170896E-02
 -7.12268427E-02
  0.34791249    
 -0.29561165    
  0.41181439    
 -0.39915648    
 -0.16363007    
  0.38803038    
  5.01280138E-03
 -8.88307095E-02
 -0.15323967    
  0.28129262    
  0.62346685    
 -0.95036930    
  0.14265704    
  6.16443492E-02
  0.56580752    
 -0.64494538    
  0.47000375    
 -0.62219507    
 -6.36249855E-02
  4.98321280E-02
  0.13005234    
  5.91880418E-02
  0.83739680    
 -0.93385798    
  0.28926373    
  0.25394413    
 -0.43531874    
  7.65392929E-02
  3.10909394E-02
 -0.30830160    
  0.41008353    
 -1.39222313E-02
 -0.21268363    
 -9.06974897E-02
 -7.89880678E-02
  0.20935093    
  0.20520665    
 -0.57788193    
  0.31551662    
 -5.43940812E-02
 -0.16142271    
  0.34270933    
  0.10794834    
 -0.38020462    
  0.27225772    
 -9.79041681E-02
  2.81716324E-02
  0.20972134    
 -0.12456238    
 -0.13645141    
  9.47777852E-02
  0.18850835    
 -0.22645350    
 -0.33096176    
  0.46518409    
 -0.11778282    
 -0.33973864    
  0.10840973    
  0.14035641    
 -8.05387050E-02
  6.85636476E-02
 -6.85625598E-02
  0.24484271    
 -0.25131527    
  0.25635245    
 -0.32349175    
  0.45953250    
 -0.37309918    
 -2.58076862E-02
  0.28768179    
 -0.21217376    
 -0.36974642    
  0.77319014    
 -0.58213395    
 -7.27204978E-03
  0.58535075    
 -0.42392719    
 -0.24512289    
  0.65265614    
 -0.47830167    
  7.07690641E-02
  0.19159509    
 -0.10251625    
 -6.97546227E-07
  0.26759556    
 -0.60179782    
  0.23262170    
 -5.39888958E-07
 -0.24862343    
   1.0027639    
 -0.70505285    
  0.22911380    
  0.65430743    
 -0.95798957    
 -0.16062337    
  0.56393510    
 -0.34687176    
  4.76276018E-02
 -0.10406920    
 -2.61457507E-02
  0.29592657    
 -7.14584067E-02
 -0.25131363    
  8.47405419E-02
  1.24218408E-02
  0.38046384    
 -0.51930040    
  6.85194358E-02
 -1.33328335E-02
  0.45988530    
 -0.39492819    
  0.23936409    
 -0.18430461    
  2.35300492E-02
 -0.16388747    
  0.18687664    
  0.13282134    
 -0.14425047    
 -0.18924220    
  0.48550773    
  3.36169340E-02
 -0.62140244    
  0.29725158    
  0.17754754    
 -0.40069276    
  0.24014194    
 -0.10661042    
 -0.19997668    
  0.29528603    
 -0.14004587    
 -0.18625049    
  0.44408065    
  0.12783320    
 -0.43936744    
 -6.92069437E-03
 -2.81717665E-02
  0.40546519    
 -0.17662421    
  0.12783362    
 -0.28103805    
 -2.68463995E-02
  0.22450341    
 -3.87857296E-02
 -0.23450823    
  0.29479891    
 -6.59586713E-02
  0.20941283    
 -0.17589046    
  9.43109691E-02
 -6.72090054E-02
 -0.27528214    
  0.34747824    
 -0.17934187    
 -7.41071254E-02
  0.15415086    
  0.20316526    
  0.78927243    
 -0.83515155    
 -0.32434046    
  0.26635268    
 -0.22813185    
 -0.12641406    
  7.51207694E-02
 -4.02735062E-02
  0.30466115    
 -0.33244053    
 -1.41855720E-02
 -1.43880164E-02
  0.12899275    
  6.34830398E-03
  0.11918927    
  5.99640533E-02
  0.50764614    
 -0.46618921    
 -0.19560811    
  0.20067142    
 -0.36828533    
  0.42712668    
 -0.34989539    
  7.16913715E-02
 -1.90473236E-02
  0.12062730    
  1.13003431E-02
 -4.59853485E-02
  0.13720100    
 -0.22957428    
 -0.15307599    
  5.84106110E-02
  0.36444649    
  4.91373893E-03
 -0.34830695    
 -0.11000083    
  0.48252109    
 -0.51401979    
  0.22793274    
  0.14776103    
  0.55804461    
 -0.91002089    
  0.12470268    
  0.27028954    
  0.29031011    
 -0.56752127    
  0.18924119    
  6.66915625E-02
  0.36524028    
 -0.66373265    
  0.75632638    
  0.31287232    
 -0.46702299    
  0.47198585    
 -0.20232190    
 -0.52097768    
  0.15123112    
 -0.32948002    
 -0.13005337    
  0.57536387    
 -0.63252187    
  5.01906499E-02
  0.44432732    
 -0.11890397    
 -7.87803307E-02
  0.29177243    
 -0.41366255    
  0.71753907    
 -0.82840210    
  0.29112351    
 -6.38512745E-02
  2.71017235E-02
 -0.26826310    
  0.29984567    
 -0.37988850    
  7.54720066E-03
  8.63837898E-02
 -0.20604980    
 -6.94425580E-07
   1.0284083    
  0.19984369    
  -1.0222037    
  0.31153405    
 -0.25782886    
  0.14571209    
 -7.62841329E-02
 -0.16539273    
  7.61621520E-02
  4.56111394E-02
  1.26578128E-02
  0.72715324    
 -0.67209464    
  5.93475765E-03
 -3.00331116E-02
  0.41356197    
 -0.28232035    
 -0.20722793    
  0.26942459    
 -1.01010296E-02
  3.98063958E-02
 -0.44020829    
 -7.06178546E-02
 -0.11170424    
  0.30346659    
  0.14934605    
  9.37316790E-02
  8.56945142E-02
 -0.27012467    
  1.25780171E-02
  0.32298970    
 -6.06242418E-02
 -5.43343052E-02
 -0.41566846    
  0.37948883    
 -0.10536078    
  0.15665409    
 -0.43078208    
  0.50774467    
 -0.22198606    
 -0.45281145    
  0.31015566    
  4.56111394E-02
  4.36198041E-02
 -0.32074246    
  4.11572531E-02
  0.59581870    
  0.11728938    
 -0.39172623    
 -0.15805653    
  0.48022497    
 -0.13595602    
 -1.46697648E-02
 -0.25061184    
  0.19489956    
 -0.36714628    
  9.32578743E-02
  0.50119054    
 -0.32001093    
 -0.24480429    
 -7.32538989E-03
  0.38566276    
  0.75846696    
  -1.2284695    
  0.28367499    
  0.84901708    
 -0.76250881    
 -0.17461638    
  5.75238876E-02
 -0.33647156    
  0.16772342    
  0.19329138    
  0.22193031    
 -0.47584569    
  0.14518188    
  0.19017397    
  4.37225848E-02
 -6.63225576E-02
  0.32827577    
 -0.45610967    
 -0.13167854    
 -0.13459077    
  0.25975350    
  0.57168120    
 -0.45462480    
  1.15599893E-02
  8.26923102E-02
 -0.30727333    
  0.40785962    
 -5.40664829E-02
 -0.18232076    
 -0.16430397    
  1.41840661E-02
 -7.06734741E-03
  0.49365792    
 -0.21667090    
 -8.40833783E-02
 -0.13102749    
  0.83868957    
 -0.71352661    
 -0.11191781    
 -3.34471054E-02
 -6.31781593E-02
  0.22603865    
 -0.24063608    
 -0.21217470    
  0.75484061    
 -0.31952295    
  0.28473631    
 -0.31458873    
  8.14407319E-02
  4.90555316E-02
 -5.46576306E-02
 -1.69974640E-02
  0.28625211    
 -0.44040239    
  0.14265704    
 -3.52985524E-02
 -0.33050227    
  0.24946003    
  0.91888434    
 -0.91888565    
 -0.20863815    
  0.30158499    
  4.05845642E-02
 -0.18005060    
  0.27742472    
 -0.47206774    
 -6.84034005E-02
  0.35401660    
  0.69003677    
 -0.74756044    
  1.95447598E-02
 -0.23940450    
  0.65556479    
 -0.37198988    
 -6.19197777E-03
 -1.88102573E-02
  0.14141178    
 -0.12260225    
 -0.33647156    
  0.30492473    
 -5.94225973E-02
 -0.28090200    
 -8.45581368E-02
 -1.98028665E-02
  0.35767531    
 -0.16705421    
  0.35170349    
  0.52925920    
 -0.72799408    
  1.40856151E-02
  0.24116227    
  0.44848272    
 -0.74721509    
  0.30421194    
 -0.17253441    
 -0.15415092    
  0.46905690    
 -0.38204506    
  0.30318618    
 -4.72527333E-02
 -0.17588979    
 -0.14458190    
 -0.10948434    
 -1.57634645E-07
  0.34000763    
 -3.13392917E-07
  0.27584806    
 -0.57536459    
  0.40015939    
 -0.31646031    
  0.19200779    
  0.47526067    
 -0.59681523    
 -8.51584449E-02
 -6.89932406E-02
  0.32277253    
  0.64003772    
 -0.65742940    
  0.34727451    
  2.44906768E-02
 -0.66924125    
  0.35981971    
  0.18962118    
 -0.45198604    
  6.89936355E-02
  0.10135340    
 -0.17034630    
  2.12031081E-02
  0.14914414    
 -0.14217477    
  6.71384484E-02
  0.27131560    
 -0.23309459    
 -9.84408930E-02
  0.68969262    
 -0.18578756    
 -0.10535975    
 -0.39854550    
  0.46568406    
 -0.21130934    
 -0.54897714    
  0.26662850    
  0.27159676    
 -0.40007511    
  0.28566471    
  0.68706781    
 -0.77573425    
  0.50418139    
 -0.11878271    
 -0.30892670    
 -0.21855305    
  7.60444952E-03
  0.82098085    
 -0.64753604    
 -1.28205502E-02
  0.12136097    
  7.16553703E-02
 -0.43242139    
  0.68491697    
 -0.51220483    
  0.23820221    
 -0.13976267    
  0.53062844    
 -0.60858995    
 -0.16889776    
  7.96775240E-03
  0.25746873    
  2.42428910E-02
 -0.32220340    
  0.46170411    
  0.66408277    
 -0.88462669    
 -6.71395808E-02
  0.16598488    
  0.18721168    
 -0.41773590    
 -6.10872842E-02
  0.31486732    
 -0.16862185    
  0.32277384    
 -4.02064994E-02
 -0.39780244    
  0.19997582    
  0.15057302    
 -0.37371618    
  0.22937416    
 -0.22159193    
  0.99238974    
 -0.35914072    
 -0.44320455    
  0.25841227    
 -0.48798692    
  0.19699781    
  0.21382858    
 -0.58671784    
   1.2664059    
 -0.65330201    
 -0.20763853    
  1.27381254E-02
  1.25780171E-02
  7.81185552E-02
  0.67565423    
 -0.90169126    
  0.11617155    
  0.65366858    
 -0.45007020    
 -0.20359877    
  8.64736512E-02
  0.24073982    
 -0.30173439    
  0.45654911    
 -0.48850116    
 -3.30056697E-02
 -0.16766483    
  0.38946488    
 -0.16315252    
 -9.46722537E-07
 -0.14261341    
  0.14892270    
 -0.13443047    
  6.94730803E-02
  0.39421719    
 -0.58597863    
  1.61300823E-02
  6.20353632E-02
  0.48493001    
 -0.31268430    
  3.11555937E-02
 -5.03249057E-02
  0.16606158    
 -2.20999159E-02
 -0.11221270    
 -1.89273413E-02
  6.17472455E-02
  0.20988201    
  1.44573562E-02
 -0.36560136    
  0.23820221    
 -4.44524623E-02
 -0.48835251    
  0.78592896    
 -0.54080576    
 -5.20565957E-02
   1.1112546    
 -0.72895736    
 -0.28768232    
  0.17184998    
 -0.29747608    
  0.81529552    
 -0.77668053    
 -1.77769820E-07
  0.50169355    
 -0.40088806    
  0.27908361    
 -0.22573848    
 -0.15415092    
  0.35894567    
  0.21783881    
  0.17162642    
 -0.55603874    
 -1.25796851E-02
  0.82904911    
 -0.89443213    
  5.26445881E-02
  0.26335040    
 -0.28276783    
  7.55083188E-02
 -6.07986841E-03
  0.31623378    
  0.17114814    
 -0.79145825    
  0.42995629    
  1.06946807E-02
 -0.50905484    
  0.55581599    
 -0.15924069    
 -0.16111846    
 -1.40848458E-02
  0.45391831    
 -0.29673111    
  0.25534704    
 -6.29745796E-02
 -0.33547187    
   1.1193743    
 -0.78891379    
 -0.33045930    
  2.75888145E-02
  5.94242997E-02
 -8.00429434E-02
  2.73988359E-02
  0.27578720    
 -0.24256141    
  1.99001406E-07
 -7.46114627E-02
  6.80535808E-02
 -5.40674515E-02
  2.73988359E-02
  0.22314440    
 -3.29696275E-02
 -0.13113932    
 -7.95129016E-02
  0.40316308    
 -0.38946393    
  0.11551370    
 -0.29376146    
  0.24406205    
  0.77856511    
 -0.95200902    
  0.11441022    
  0.15608011    
  0.60875970    
 -0.64405829    
  0.42718339    
  4.20710966E-02
 -0.32975399    
 -0.21407011    
  0.47402781    
 -0.47402766    
 -2.61457507E-02
  3.25770490E-02
  0.53739250    
 -0.58330166    
  0.21098965    
 -0.21098879    
  0.17783803    
 -6.37904480E-02
 -0.33050227    
  9.53100100E-02
  0.40546590    
 -0.17627828    
 -8.15496966E-02
 -7.46114627E-02
 -9.60146412E-02
  0.24613385    
 -0.26966402    
  0.53899723    
 -0.22198606    
  2.84927245E-02
  0.12648474    
 -8.79110247E-02
 -0.30770031    
  1.45995235E-02
  0.29310295    
  0.11236271    
 -0.25131440    
  0.35667515    
 -0.13477397    
 -0.27942428    
 -0.15634520    
  0.27412879    
  2.31225137E-02
  5.01500107E-02
 -0.13353136    
  8.33816677E-02
 -0.10853948    
  6.77172467E-02
 -8.05387050E-02
  0.23468989    
 -0.19051902    
  0.19560741    
 -0.32035825    
  0.60930914    
 -0.35179740    
  9.28505361E-02
  0.23586981    
 -0.54512918    
 -0.12114460    
  7.54720066E-03
  0.35667416    
 -2.12772246E-02
  0.34640712    
 -0.36814719    
  8.92984569E-02
 -1.51898358E-02
 -1.02574080E-02
 -8.60737935E-02
 -0.33759606    
  0.77258426    
 -0.50478232    
 -0.41150767    
   1.1659877    
 -0.36520946    
 -0.50404608    
 -6.77885721E-03
 -0.15415107    
  0.14732507    
 -0.19611515    
  0.17535381    
  4.11023796E-02
  0.10804241    
  0.12445349    
 -6.02919385E-02
  0.53427726    
 -0.60448074    
  0.41950777    
 -0.54872000    
  0.45261204    
 -0.14107785    
 -0.17627828    
  0.12445349    
  0.68513614    
 -0.59856826    
 -1.97046734E-02
  4.38026600E-02
 -0.39834777    
 -0.13657585    
  0.56771243    
 -0.15415050    
  1.60009246E-02
 -0.32176536    
  6.36260733E-02
  0.65830076    
 -0.40015951    
 -0.31449264    
  0.24889632    
 -0.15226908    
  0.55206889    
 -0.56531304    
  0.14841914    
  8.79680365E-02
 -0.14107779    
 -0.11551209    
  0.36615458    
 -0.59441292    
 -8.93445909E-02
  0.46296933    
  8.45581740E-02
 -0.28588215    
  0.32821637    
  0.20114140    
 -0.22208425    
  0.23052363    
 -0.35427761    
  8.60130712E-02
 -0.20005968    
 -0.10610706    
  0.34390774    
  0.34174973    
 -0.41871026    
  0.13353166    
  0.40879273    
  0.20368657    
  -1.0745151    
  0.46203569    
 -0.22314429    
 -5.78944758E-02
  0.21916153    
 -0.43242139    
  0.13762045    
  0.44285303    
 -0.28462943    
  0.20343891    
 -0.16750677    
 -0.11851914    
  0.35335875    
 -0.46536392    
  0.30421194    
  5.83711229E-02
 -0.27742472    
  0.23531426    
  0.40904254    
 -0.79850811    
  0.16766503    
  0.29935902    
  0.66027397    
 -0.65531111    
  0.11226712    
 -0.37710971    
  9.23730806E-02
  0.31093851    
 -0.21562901    
 -7.20541403E-02
  3.94412689E-02
 -0.25685555    
  6.23045638E-02
  0.16653699    
  8.17902237E-02
 -6.48871958E-02
 -0.17010646    
  6.41245916E-02
  7.18879849E-02
  4.52049114E-02
 -3.94425876E-02
  0.22544019    
 -3.26362438E-02
 -0.16447191    
  1.66210700E-02
 -0.10414103    
 -3.72723006E-02
 -3.87144014E-02
  0.14090554    
  0.11841784    
 -3.09295338E-02
 -7.61233866E-02
  1.12364683E-02
 -0.28954652    
  0.44926777    
 -0.32982817    
 -0.13447808    
 -0.18232173    
  0.43531778    
  6.26980513E-02
 -7.45339915E-02
  0.26053146    
 -0.26053199    
 -3.02133132E-02
 -0.16649579    
  0.20264502    
  0.26826477    
 -0.31056702    
  1.83498766E-02
  0.20232277    
  5.82759071E-07
 -0.11531009    
 -5.12935929E-02
  6.23433255E-02
  2.06364348E-07
 -0.16058138    
  8.05379823E-02
 -0.13353057    
   1.0134543    
 -0.92248267    
  7.18879849E-02
  0.11456565    
 -0.12619486    
  0.46045563    
 -0.40362230    
 -0.17461638    
 -5.40674515E-02
 -4.25588973E-02
  0.27675316    
 -3.92206050E-02
  0.56206143    
 -0.84404600    
  0.42546636    
 -0.41042840    
 -1.50381094E-02
 -7.87813067E-02
  0.35503340    
 -0.18924220    
  0.41925788    
 -1.84331741E-02
 -0.42899650    
  0.51367861    
 -0.31952295    
 -3.59328538E-02
 -0.12313350    
  1.36996517E-02
 -7.77770057E-02
  0.33961937    
  1.04168365E-02
 -0.22573848    
  0.16705422    
  0.21209356    
 -0.43249336    
  0.15219150    
 -0.26060137    
  0.55852491    
 -0.30975890    
 -0.12675186    
  0.17893778    
 -0.22739001    
  0.16923317    
 -4.90901545E-02
  7.85898566E-02
  0.18522409    
 -0.30883813    
  0.30883804    
 -8.56954977E-02
  0.52752703    
 -0.57054472    
  6.89928234E-02
 -0.19782646    
  0.31389737    
 -0.37179241    
 -0.11944055    
  0.44449368    
 -0.10589296    
 -0.16126888    
 -0.20763850    
  0.20763861    
  0.22813153    
 -9.92980823E-02
  1.09293144E-02
 -0.19105509    
  0.21256082    
  7.67644122E-02
 -0.29592663    
  0.61750937    
 -0.41985363    
  0.59919471    
 -0.70214182    
 -6.85625598E-02
  0.15507144    
 -0.23565154    
   1.0261164    
 -0.65624285    
 -0.20282005    
 -0.20991707    
  0.30576590    
 -2.17397828E-02
  7.91971385E-02
 -0.11841771    
 -7.71903023E-02
 -0.11086345    
  0.19941628    
 -8.23990926E-02
 -0.26543570    
  3.92215662E-02
  8.22903075E-07
  0.16941725    
   1.0543575    
  -1.0674292    
  0.12941186    
  0.58004934    
 -0.79169977    
  0.14595325    
 -0.14595486    
  0.51794344    
 -7.05143437E-02
 -0.35212001    
 -4.65192348E-02
 -9.25932899E-02
  0.48665562    
 -0.18048818    
 -0.39182261    
  0.34110796    
 -0.16968462    
 -0.10840953    
  0.64225560    
 -0.32449535    
 -0.13036273    
  6.73036650E-02
 -8.00418854E-02
  0.14864053    
 -0.20806365    
  2.02034917E-02
  0.20430064    
 -0.24512270    
 -5.71577437E-02
  0.30228111    
  4.25588749E-02
 -0.15762976    
  0.10962025    
  9.87821221E-02
  8.08034986E-02
 -0.17413576    
 -7.32725039E-02
 -0.26646641    
  0.15524086    
 -0.20212345    
  0.18896560    
  0.97668123    
 -0.97668207    
  0.34401274    
 -0.28611910    
  0.17710042    
  0.23666462    
 -0.59109849    
  0.18975583    
 -0.10398937    
  0.23132931    
  2.03608650E-07
 -0.18449762    
  0.42060015    
  8.62957239E-02
 -0.38404197    
  5.76285087E-03
 -0.37993130    
  0.22482347    
  0.26905316    
 -0.31015405    
  0.18464944    
 -0.10406920    
  0.20884913    
  0.33497509    
 -0.57661259    
 -6.68836106E-03
 -6.94726184E-02
  9.59642455E-02
  0.39890787    
 -0.36044201    
  0.42003387    
 -0.19563261    
 -0.15750666    
 -0.15906556    
  0.74029362    
 -0.42372259    
 -0.53971452    
  0.46676645    
 -0.17693058    
  0.14953250    
 -1.11725144E-02
 -0.34550202    
  0.54821354    
  0.14889471    
 -0.51611012    
  0.28103781    
 -5.12940846E-02
 -3.20880748E-02
  0.11778279    
 -0.39107728    
 -0.19670956    
   1.0358112    
 -0.73731828    
  0.38152522    
 -0.20459338    
 -0.15145221    
  0.21936363    
 -0.17627828    
 -0.34130388    
  2.51057353E-02
  0.60237294    
 -0.26826394    
 -0.11926270    
  0.69979167    
 -0.55713463    
 -0.20453188    
  0.30351433    
  8.05777006E-07
 -0.27554050    
  0.11086190    
 -4.41711023E-02
  8.64736512E-02
  0.19311142    
  0.61188424    
 -0.82894796    
 -0.17869110    
  0.17261191    
  5.34259416E-02
  0.29344538    
 -0.21562901    
 -0.47751832    
  0.32158288    
  5.47249243E-02
 -4.23030853E-02
  0.40134168    
  0.53208572    
 -0.85054004    
 -0.23601030    
  8.28054473E-02
  5.16238324E-02
 -0.10605866    
  0.31015489    
 -0.21675308    
  0.17486255    
  6.72090128E-02
  0.15272069    
 -0.58350313    
  0.22006117    
  3.03966906E-02
  0.38733792    
  8.93794224E-02
 -0.53211725    
  0.58285141    
 -0.52745378    
  6.93924353E-02
   1.1279721    
  -1.2216073    
 -1.23457778E-02
  0.15503694    
 -4.34843823E-02
  0.16363026    
 -0.50455582    
  0.41066003    
 -0.43437573    
  0.43437651    
  0.38979915    
 -0.62860852    
  0.14660279    
 -0.35020325    
  0.27346912    
  0.13199665    
 -0.10178357    
 -8.05387050E-02
  0.12136097    
  0.22428522    
 -0.45459804    
  0.41263372    
 -0.10008422    
 -0.22974470    
  0.21916153    
 -3.79454419E-02
 -5.10030277E-02
  8.36139023E-02
  0.32957339    
  7.66312098E-03
 -0.47459379    
  7.67331272E-02
 -0.23601030    
 -5.16721681E-02
  0.72300035    
 -0.36405447    
 -0.39755958    
  0.18625100    
  0.29257223    
 -0.31906304    
  0.21641034    
 -0.13276020    
 -7.03170374E-02
 -8.28061029E-02
  0.44542295    
  1.37305092E-02
 -0.46637318    
  0.35595009    
 -0.31339070    
 -1.39868138E-02
  0.22595724    
  2.22233459E-02
 -6.82084858E-02
  0.36136976    
 -0.41576385    
  0.33024216    
 -0.29965734    
 -1.21222045E-02
 -0.15110669    
  0.18703827    
  0.26236501    
 -0.40095055    
  0.26547799    
 -7.53039941E-02
 -2.83313226E-02
  0.16882055    
 -3.96083482E-02
 -0.42073169    
  0.91011798    
 -0.31382069    
 -0.10724471    
  1.86928473E-02
 -0.22778440    
  0.18038133    
 -0.25897253    
  0.13510269    
 -0.36772516    
  0.55734593    
  0.18610218    
 -1.90478619E-02
 -0.47308600    
  8.85536596E-02
 -0.28580067    
  0.46150967    
 -0.19856577    
 -4.73453663E-02
  2.39532441E-02
 -0.26236343    
 -3.92199866E-02
  8.43418092E-02
  0.13077040    
 -5.98180816E-02
  0.15805660    
 -0.22168186    
  0.53960490    
 -3.46352123E-02
 -0.42100304    
  0.21098965    
 -0.16507891    
 -2.59753298E-02
  0.24911897    
 -0.23604782    
  0.34294418    
 -0.32365087    
  0.21675365    
 -1.03092957E-02
 -9.79041681E-02
  0.47000322    
 -0.67896312    
  3.46063115E-02
  2.68467870E-02
  0.15887024    
  0.54087764    
 -0.33713087    
 -0.24409916    
 -0.12516244    
  5.82683049E-02
 -0.15624863    
  8.45572576E-02
  0.32579789    
 -0.15252671    
 -0.13353227    
  0.16705422    
  0.11411306    
 -0.21217376    
  0.69617254    
 -0.84629190    
  6.80535808E-02
 -0.10389885    
  2.16605868E-02
  0.30010515    
 -5.43608181E-02
 -0.26013139    
  0.17261191    
 -0.19459233    
  0.35221991    
 -0.14550665    
  7.53983930E-02
  4.33729440E-07
 -0.22454028    
  9.23844027E-07
  0.47523496    
 -0.27902484    
  0.81220645    
 -0.55961531    
 -0.46288633    
 -8.12245980E-02
 -0.11394419    
   1.2353708    
 -0.99174929    
  0.78044021    
 -0.63015831    
 -0.13021514    
 -0.11944055    
  0.32790700    
 -0.32790738    
  4.38016877E-02
  0.32104784    
  0.11258892    
 -0.47000432    
  0.74721462    
 -0.43213251    
  0.12675175    
 -0.32322684    
 -0.14107879    
  0.16705495    
  0.12062730    
 -0.22172426    
  6.85194358E-02
  0.26083517    
 -0.49899068    
 -0.12516356    
   1.0262123    
 -0.63031578    
  0.81093013    
 -0.56748116    
  0.18315916    
 -0.34066540    
 -0.19415696    
  5.55697158E-02
  0.21772371    
 -0.26617602    
  0.61192209    
 -0.54340231    
  0.15887024    
 -0.28580067    
  0.25714490    
  0.30354360    
 -0.33304536    
 -0.19073941    
  0.26570389    
  0.45248964    
 -0.60849512    
 -6.71395808E-02
 -2.81717665E-02
  0.16430385    
 -1.21948281E-02
  1.82385575E-02
  6.41622022E-02
  6.02915660E-02
 -0.27359647    
 -0.27149680    
  0.32593146    
  0.12438346    
  0.43806621    
  0.17284286    
 -0.53763664    
 -0.10898951    
 -0.23074837    
 -2.31668055E-02
  0.15860580    
  0.45319629    
 -0.42688009    
  3.82204503E-02
  0.47390199    
 -0.31263480    
 -0.12445324    
  0.97023100    
 -0.61415869    
 -0.49132720    
 -6.40782118E-02
  0.13720198    
  0.11493005    
 -7.10352883E-02
  0.15327312    
 -0.45123366    
  0.57948858    
 -0.52324796    
  0.46117616    
 -0.19521292    
  0.54148889    
 -0.76164299    
 -0.11034832    
 -0.10536023    
  0.27369523    
  0.25365958    
 -0.14689201    
  0.51335430    
 -0.57873696    
 -7.72305951E-02
  0.35301855    
 -0.14903648    
  0.11247735    
 -0.26662892    
  0.23967339    
  7.37176538E-02
  1.51138622E-02
 -0.10535979    
 -0.20934986    
  3.36726792E-02
  0.10071326    
 -9.41131189E-02
  0.36974731    
  0.11980084    
 -0.57178718    
  8.22382644E-02
  0.24397676    
 -9.17081013E-02
  0.12216786    
 -0.38566184    
 -0.10863427    
  0.40546560    
  4.80084978E-02
 -0.38229826    
  0.18104920    
 -8.64327624E-02
 -0.14953254    
  0.32721248    
 -0.24965522    
 -8.56557861E-02
 -3.30604389E-02
  1.66668966E-02
 -4.22002450E-02
  0.23001678    
  0.11014401    
 -5.67984469E-02
  0.19948868    
 -1.06951511E-02
 -0.17588979    
  0.27801982    
 -8.08528587E-02
 -0.47634009    
  0.64096189    
 -0.11834096    
  0.54733688    
 -0.67585564    
 -0.36899558    
  0.85318357    
 -0.36070648    
  2.98527069E-02
 -0.46608955    
  0.35745645    
 -0.21227401    
 -9.19381604E-02
  0.15097174    
  0.14225070    
 -0.49801689    
   1.4918821    
 -0.98287582    
  5.33168077E-07
  0.15180641    
 -0.33085406    
  5.71577139E-02
  0.13815044    
  4.21106182E-02
  0.23340043    
 -0.66497672    
  0.31121209    
  0.17062524    
 -8.16786811E-02
 -0.14269130    
  0.35298681    
 -6.68405667E-02
 -0.60921335    
  0.27917221    
 -8.00429434E-02
 -1.39868138E-02
  0.18583617    
 -4.79128696E-02
 -0.19591092    
  9.93722901E-02
 -2.04793420E-02
  0.22176278    
 -2.23470237E-02
 -0.15887041    
  6.41245916E-02
 -0.32781410    
 -9.96302739E-02
  0.46403274    
 -0.15514828    
  0.19044778    
 -0.12285348    
 -1.98018942E-02
 -0.12783360    
 -0.13786906    
  9.13493708E-02
  0.14732507    
  2.03403123E-02
 -0.33111697    
  0.35760930    
  2.58085337E-02
  0.22695796    
  0.64372259    
 -0.68517852    
 -0.33647293    
  0.85991603    
 -0.85253561    
  0.80437249    
 -0.28768191    
 -0.28185162    
  1.72915719E-02
 -0.23031226    
  0.27501279    
 -0.23275322    
  0.78845704    
 -0.80936468    
  0.15616164    
  0.12445349    
 -0.48285168    
  8.58315080E-03
  0.75527900    
 -7.07159340E-02
 -0.29344502    
  0.13497618    
 -0.21936338    
  0.14058250    
 -1.09896101E-02
 -0.15507178    
 -0.15307599    
  0.10686299    
  0.41443428    
 -0.34274244    
  6.26891525E-03
 -0.23889232    
  0.27570680    
 -0.16322808    
 -0.10457245    
  0.45413047    
 -0.12783408    
 -0.25050232    
  0.20398213    
  0.49643710    
 -0.33719710    
  6.86550438E-02
 -0.67902881    
  0.50895554    
 -7.58372620E-02
  0.18232231    
  7.93833919E-07
 -0.15246885    
 -0.38220820    
  0.10622223    
  0.52008444    
 -0.58410692    
  0.48232445    
 -0.20294158    
 -0.10536075    
  0.43286490    
 -0.55848992    
 -0.11680000    
  0.51963550    
  4.12437581E-02
 -0.14077298    
 -2.95014121E-02
 -4.28206995E-02
  5.47249243E-02
  0.34656525    
  4.09893431E-02
 -0.13295749    
 -0.38054809    
 -3.41332592E-02
  0.63230586    
 -0.35509554    
 -0.37182692    
   1.1187638    
  -1.0667070    
 -1.45981759E-02
  4.31716070E-02
 -0.14364305    
  0.28768122    
 -0.26358494    
  0.31701043    
  8.31497088E-02
  4.16730121E-02
 -0.14821593    
  0.15330505    
 -0.18945310    
 -0.25746870    
  0.26966432    
 -5.60886413E-02
  4.38946635E-02
 -2.48465408E-02
 -0.18610245    
  4.44524884E-02
  0.28768227    
 -0.40275171    
  0.61716139    
  6.37160838E-02
 -0.28357473    
 -0.47328705    
 -0.16148695    
  6.96798190E-02
  0.55410564    
  8.47067311E-02
 -0.32737729    
   1.0868057    
  -1.1906024    
 -8.98568705E-02
  0.15780774    
  0.11697080    
  0.82383353    
 -0.94080460    
  0.22751309    
 -7.23213851E-02
  6.23058714E-03
  0.76214027    
 -0.77464074    
  6.68939948E-02
  0.24409835    
 -0.20941402    
  0.72391915    
 -0.36497369    
 -0.16345403    
 -0.17858978    
 -0.37520173    
  0.38631213    
  1.64389107E-02
 -0.26617602    
  0.16322884    
  0.19628043    
 -7.71593004E-02
  6.72090128E-02
  0.37500596    
 -0.50283992    
 -0.35020325    
  0.60906428    
 -0.32339939    
 -0.19328995    
  0.28584167    
 -0.38631302    
  0.26298869    
  0.25270200    
 -0.12386929    
 -0.18672732    
  0.19765617    
  5.80637120E-02
 -0.18540390    
  5.40668890E-02
  0.89142293    
 -0.86260289    
 -0.28013489    
  1.49249705E-02
  0.77830535    
 -0.28541622    
 -0.26826394    
   1.2965899    
  -1.5212144    
 -0.19574419    
  0.13465726    
  7.57945254E-02
 -6.79504648E-02
  0.28376794    
 -1.78054124E-02
 -0.31397319    
  0.91300631    
 -0.81175357    
  0.56278545    
 -4.75253202E-02
 -0.15267773    
 -0.47206774    
   1.1881455    
 -0.92768985    
  1.26578128E-02
 -9.21712518E-02
  0.12921250    
  0.11441116    
  0.16871533    
 -0.41925868    
 -3.53395827E-02
  0.49047643    
  0.29863483    
 -0.76775867    
 -7.30253682E-02
  7.30245709E-02
  6.14522435E-02
  9.47089270E-02
 -1.82371642E-02
  0.19955494    
 -0.43349236    
  6.01692609E-02
  0.20991780    
 -0.39369965    
  0.20544305    
 -0.13762181    
  0.29584455    
 -0.15110669    
  0.27698693    
  0.22957438    
 -0.43144044    
  0.31845298    
 -1.93241294E-02
 -0.43266091    
  0.66647905    
 -0.52638990    
  0.34020063    
 -0.28304237    
  0.11641049    
 -2.22223122E-02
 -0.36959946    
  0.44531024    
  0.15415117    
 -0.59136534    
  5.49155883E-02
  0.42810807    
 -0.43576965    
  0.15634619    
 -0.17185004    
  0.51394486    
  4.66255937E-03
 -0.40082496    
  6.71384484E-02
 -7.41071254E-02
  0.10605904    
  0.23936409    
  0.19706403    
 -0.58534992    
  0.45529822    
 -0.25728536    
  4.10606787E-02
 -0.16862185    
  0.26706210    
 -0.11583212    
 -0.34587315    
  0.36326393    
 -7.92966546E-07
  5.58807068E-02
 -0.25209025    
 -8.00428689E-02
  0.74481946    
 -0.65088814    
  0.25437462    
  6.72090128E-02
 -0.26136565    
 -0.21667190    
  0.14953153    
  0.14817978    
 -0.11404682    
  0.14354771    
  1.72915719E-02
 -2.89877914E-02
 -0.38220820    
  0.11394509    
  0.26826370    
 -8.59416276E-02
 -0.12260161    
  0.16034193    
  2.43923571E-02
 -0.11477571    
  0.91087043    
 -0.70958644    
 -9.25508067E-02
  9.80613679E-02
  0.78995436    
 -0.91878831    
  7.23202154E-02
 -6.60900772E-02
 -9.09709781E-02
  0.12756051    
  0.29810643    
  0.11332877    
 -0.31449315    
 -4.44524623E-02
 -0.28013489    
  0.20340154    
 -0.11014317    
  0.15219150    
 -8.59416276E-02
  6.81370646E-02
  4.67922613E-02
 -5.73148858E-03
 -0.14177592    
  0.22446777    
  0.10536055    
 -0.16532317    
  0.16054998    
 -0.20653611    
  0.23017661    
 -0.37554258    
  0.19135179    
 -7.58372620E-02
 -0.12921257    
 -0.18924224    
  0.46478251    
 -0.18967929    
  0.45886612    
 -0.39156219    
 -0.25470161    
  0.35054955    
  5.36173396E-03
 -4.37223800E-02
 -0.43379548    
  0.35235605    
  0.39531305    
 -0.59598410    
  0.45601782    
 -0.20223773    
 -0.21029551    
  0.42651924    
 -0.16034245    
  0.11294004    
  1.44573562E-02
 -0.22434121    
  0.10236286    
  0.19129071    
 -0.22425985    
 -0.20377879    
  1.36054642E-02
  0.27578720    
  5.11543266E-03
 -0.17216842    
  2.98526734E-02
  0.11647575    
  0.13222203    
 -0.16413839    
 -0.39204136    
  0.41870955    
 -0.11122588    
 -0.29951701    
  5.40671647E-02
  0.30260846    
 -0.20252346    
  0.49020663    
  0.24294595    
 -0.51957828    
  0.78745764    
 -0.89771390    
 -0.11701725    
  0.72704899    
 -0.51082492    
 -2.81708054E-02
 -5.27972244E-02
 -0.39348894    
  0.38136673    
 -4.36199568E-02
 -0.35576564    
  0.26933268    
  0.35806251    
 -0.10751950    
 -0.23674884    
  0.13438641    
  4.10606787E-02
 -0.16862185    
  0.55474460    
 -0.30342984    
 -0.32176536    
  0.40789488    
 -0.17458378    
 -0.12941095    
 -6.60117483E-03
 -0.12693070    
  0.30814740    
 -0.11090141    
 -0.25928187    
  4.68833856E-02
  0.20620713    
  0.45985889    
 -0.55083013    
  0.20806397    
  0.14383645    
  0.83145159    
 -0.66845435    
 -8.92313793E-02
 -0.66251010    
  0.17366417    
 -9.89392251E-02
  0.25309065    
 -6.23129308E-03
  6.23058714E-03
  0.18645288    
 -0.22443286    
 -0.30722600    
  0.38776460    
 -9.11220752E-07
 -0.20398231    
   1.0015972    
 -0.92436630    
  0.10873399    
  0.22677307    
 -9.70863551E-03
 -2.46923901E-02
 -0.24207091    
  1.89272687E-02
  0.43825459    
 -0.72593719    
  0.32449701    
 -5.57413623E-02
  0.42855138    
 -0.58695769    
  0.23205891    
 -8.00418854E-02
 -9.40295309E-02
  9.40297619E-02
  0.30673113    
 -0.42211258    
  2.13525817E-02
  0.37204871    
 -0.26528203    
  6.13679960E-02
  0.14903550    
 -0.16705330    
  8.70120972E-02
 -1.68068223E-02
  8.13448802E-02
 -0.42121390    
  0.20714334    
  7.45679811E-02
  5.81562445E-02
 -0.16551371    
  0.32690310    
 -0.28129163    
  0.17486255    
 -0.30385423    
  1.43878013E-02
  0.45198542    
 -0.31845447    
 -0.19237208    
  0.21094877    
 -6.33120388E-02
 -6.06248789E-02
  0.19497277    
  4.47007157E-02
 -0.39730209    
  0.36959994    
 -7.58372620E-02
  3.57177705E-02
 -0.11122540    
  5.09664603E-02
 -0.17613028    
  0.40299353    
 -0.22686328    
  2.45418698E-02
 -7.55073577E-02
  0.36318991    
  0.11576107    
 -0.53957528    
 -0.14953254    
  0.24862210    
  0.11848205    
 -0.10598139    
 -0.16142271    
   1.2600353    
 -0.40857551    
 -0.69626802    
 -8.47404078E-02
 -9.25932899E-02
 -3.03045288E-02
  0.63372409    
 -0.53841269    
  0.54654402    
 -0.23638888    
 -8.56133252E-02
  0.35779139    
 -1.17876604E-02
  1.17876967E-02
 -6.45382479E-02
 -0.29885456    
 -0.15134539    
  8.15507993E-02
  0.35607237    
 -0.55540460    
 -0.11686448    
  0.33410820    
 -0.31771469    
  0.18502770    
  0.22314440    
  0.11718258    
 -0.24994244    
 -0.14595486    
  0.21164997    
 -0.16285822    
 -6.31781593E-02
  0.12899275    
  0.10854023    
  4.47007157E-02
  6.86288476E-02
 -5.23678511E-02
 -0.13199598    
  5.37438504E-02
  0.34556726    
 -0.46918073    
  0.54827327    
 -0.73587257    
  0.41074136    
 -0.35667494    
 -7.00683892E-02
  0.30961719    
 -0.26236343    
  0.13641249    
  0.16083974    
 -0.18805304    
  0.34138596    
  0.43762177    
 -0.26268053    
 -0.39931074    
  5.95421903E-02
  6.70650378E-02
 -0.22314373    
 -2.04793420E-02
  0.23275292    
 -2.20999159E-02
 -6.93927258E-02
  1.78043749E-02
 -2.98522264E-02
  0.37885168    
 -0.21693972    
  0.24557027    
 -0.34294543    
 -1.71916299E-02
 -0.34927103    
  5.57913780E-02
  0.45339397    
 -0.32277256    
 -0.17824851    
  7.06173107E-02
  9.39310193E-02
  0.28595650    
 -0.10939785    
 -0.17655870    
  0.19941628    
 -0.33986828    
   1.2087235    
  -1.1546562    
  0.38776585    
  0.10638078    
 -0.19153745    
 -0.28030130    
 -8.43403712E-02
  3.14987116E-02
  0.48252109    
 -3.90289463E-02
 -0.34045944    
  0.56260866    
 -0.45654926    
 -9.21712518E-02
  0.37037385    
 -6.39037266E-02
 -0.29959676    
  0.22588001    
 -7.36879706E-02
  0.16251914    
  6.76577091E-02
 -0.27838033    
  9.41879675E-02
 -3.42894867E-02
 -0.13685843    
  0.19885135    
  4.80084978E-02
 -0.32302168    
 -0.12228984    
  0.38077319    
 -0.41383287    
  0.30228090    
  0.20686342    
 -0.31845394    
  0.39147925    
  0.30166852    
 -0.73570609    
  0.90755719    
 -0.74721509    
 -5.71582392E-02
  0.41629907    
 -0.19971409    
  5.25018107E-03
  0.61419475    
 -0.82951629    
  0.14483170    
 -0.26912796    
  0.27473137    
 -0.35907128    
  0.92107946    
 -0.86659127    
  0.19860250    
  0.12260248    
 -9.20179188E-02
 -0.25995737    
  0.25391603    
 -0.14309998    
  0.24116227    
  0.84099883    
 -0.96360093    
  0.43604851    
 -0.54763991    
  0.24512269    
  0.22314379    
 -0.11995959    
  6.17768206E-02
 -0.19811298    
  3.85731384E-02
 -6.13013841E-02
 -0.19620974    
  0.14310166    
 -7.55073577E-02
 -0.36699846    
  0.48985326    
 -0.16968462    
  5.33450730E-02
 -1.30719701E-02
 -6.60117483E-03
  0.19765617    
 -0.34740046    
  0.26236427    
 -4.23030853E-02
  6.15428993E-03
 -3.75037082E-02
  0.16411082    
  1.60854720E-02
  3.14152911E-02
 -0.20526400    
  6.73036650E-02
 -0.32587814    
  0.14473867    
 -0.22137275    
  0.22137193    
  4.16735075E-02
  0.15123071    
  7.32724294E-02
 -0.21772364    
  0.21772371    
 -0.16507891    
  7.41070658E-02
  0.78139788    
  -1.0150127    
  2.23064106E-02
 -0.20312433    
  0.29441679    
  0.38054913    
 -0.34106979    
  0.13272494    
  0.67892200    
 -0.55675429    
 -0.13353133    
  5.55706955E-02
  0.17327198    
 -0.35667583    
  0.13353066    
 -0.10158037    
  0.46842998    
 -0.42534560    
 -0.14217477    
  0.26129508    
 -0.13124298    
  6.49196282E-02
 -0.18117896    
  6.62501976E-02
 -5.26438802E-02
  0.14445101    
 -0.11778287    
  0.34675804    
 -0.44338363    
 -0.26381424    
  0.33377302    
  2.00670753E-02
 -0.11200570    
  0.58778697    
 -0.36316267    
  8.50372314E-02
 -0.19765642    
 -0.36331987    
  0.68837315    
 -0.29247743    
  6.81370646E-02
 -0.17635228    
  0.77209002    
 -0.49337617    
 -0.20307651    
  0.11261893    
 -5.47256470E-02
  0.11221241    
  6.48884326E-02
 -4.82665598E-02
 -7.41079152E-02
 -0.24709702    
  0.25299627    
 -0.21581681    
  0.22168233    
  0.10008403    
 -0.18550058    
  0.14225070    
  7.96179250E-02
  8.31778795E-02
  6.36581108E-02
 -0.14174624    
 -0.54700464    
  9.21160206E-02
  9.16679353E-02
  0.12987591    
 -5.26438802E-02
  6.73470786E-03
  4.59105335E-02
  0.26335040    
 -0.18330725    
 -0.16008568    
 -4.98316176E-02
  0.38332441    
 -0.42810783    
  0.26646599    
  2.31225137E-02
 -5.88397048E-02
  0.18232231    
 -0.33244053    
  0.22595724    
 -0.37776291    
  0.25857306    
 -0.21840763    
  8.30672458E-02
   1.4646633    
  -1.4290715    
  0.25751206    
 -6.13013841E-02
 -0.26121601    
 -5.36523834E-02
  1.56253055E-02
  8.18291157E-02
  0.31585222    
 -0.24021605    
 -0.13447808    
  0.12114507    
  0.14354771    
 -0.23483893    
  0.26349518    
 -0.38865826    
  4.08227853E-02
  0.20212440    
 -0.11778239    
 -2.98531447E-02
  0.24116117    
  0.14903550    
  0.11149590    
 -0.74976689    
  0.47725976    
 -9.47084948E-02
  0.27602530    
 -5.15572503E-02
  0.36772496    
 -0.33647236    
  0.50465292    
 -0.58469474    
  0.53062797    
 -0.68015987    
  0.21926516    
 -0.12689205    
  5.86478366E-03
  0.54531163    
 -0.85069388    
  0.54361492    
  0.27259204    
 -0.95200902    
  0.19735888    
 -0.18830928    
  0.19574392    
  0.17612967    
  0.10598184    
 -5.60144940E-03
 -3.42894867E-02
 -4.76288535E-02
 -0.30407605    
  0.22148879    
  0.11261893    
 -0.24709702    
  0.43531781    
 -0.23052436    
  0.54361558    
 -0.29849324    
 -0.19105552    
 -0.16493061    
  0.19941628    
   1.1834242    
  -1.2475852    
 -4.93937060E-02
 -5.86481020E-02
  0.74225682    
 -0.67103004    
  1.85768548E-02
  0.11025669    
 -0.23419359    
  0.22314431    
 -1.68068223E-02
 -0.18571635    
  0.20252503    
 -0.38077280    
  9.30896923E-02
  0.83129722    
 -0.71269161    
  0.19105546    
 -0.26617602    
  0.54840833    
 -0.59189415    
  2.19796579E-02
  0.90462846    
 -0.43371898    
 -0.39421570    
  8.36493298E-02
  0.29230046    
  2.72745918E-02
 -0.37022004    
  1.29042109E-02
[truncated: 2,622,013 more chars]
