# Supplementary material for: Heavy-Tailed Fluctuations in the Spiking Output Intensity of Semiconductor Lasers with Optical Feedback
Source: PLoS One. 2016 Feb 22;11(2):e0150027. doi: 10.1371/journal.pone.0150027 (PMC4767187; doi:10.1371/journal.pone.0150027)
Supplement: S2 Dataset — (ZIP) [file pone.0150027.s004.zip › S2 Dataset/1.007.txt]

 -0.32587814    
  0.87955904    
 -0.52452528    
  5.04314117E-02
 -0.15323967    
  9.70465466E-02
  0.91281682    
 -0.88432372    
 -0.12553705    
   1.3238770    
  -1.3628433    
  0.18672706    
 -0.29135111    
  0.21130820    
 -0.43261620    
  0.25741187    
 -8.89474526E-02
  0.12379460    
  0.36825216    
 -0.22195940    
 -0.26236343    
 -0.10536112    
  0.14310017    
 -0.15168443    
   1.1071960    
 -0.57758248    
 -0.12414929    
 -0.26870617    
  5.84106110E-02
  5.51870726E-02
  0.92564267    
 -0.30557173    
 -0.63358408    
  0.37086001    
 -0.53297770    
 -8.33808929E-02
  0.31131434    
  3.75048444E-02
 -0.42092085    
  0.82433945    
 -0.53432274    
  0.83321279    
 -0.67806464    
  6.93924353E-02
 -0.33535531    
  0.25391603    
 -0.10199852    
  8.98043439E-02
 -4.38933261E-02
 -0.27917203    
  0.11966445    
  0.22163960    
  5.84954694E-02
 -0.37469360    
  0.47720894    
  0.12967865    
 -0.48269570    
   1.0589044    
 -0.89748138    
 -0.37187386    
 -9.44095924E-02
  0.17237101    
  0.21645527    
  0.10199993    
 -0.18596382    
  2.87788119E-02
  0.64222699    
 -0.10204897    
  0.56550151    
 -0.58637917    
 -0.66403955    
 -0.17904902    
  0.33085364    
  0.54543149    
 -4.16723378E-02
  0.99561346    
  -1.5573592    
  0.28394452    
  0.22986303    
 -0.16462278    
  0.34768698    
 -0.48272264    
  9.03324576E-07
 -0.21414857    
  0.40546551    
 -0.36166343    
  0.15210827    
  0.16894008    
 -0.40287778    
 -0.15933223    
   1.0263669    
 -0.46415746    
 -0.29287717    
  1.37937190E-02
 -0.22143330    
  0.12817517    
 -7.54741114E-03
  0.83422548    
  0.24139659    
 -0.88325161    
  0.50455594    
 -0.58251774    
  0.23389612    
 -1.61726382E-02
 -0.30228022    
 -5.28424159E-02
  0.70086962    
 -0.51082480    
   1.0185698    
 -0.97467494    
  0.31789637    
 -0.16989851    
 -0.18550058    
  0.25202245    
 -0.25202119    
 -3.89664844E-02
 -7.56382868E-02
  0.27329355    
 -0.30228022    
  0.43920395    
 -0.19856577    
 -0.19044611    
   1.1618385    
 -0.98888522    
 -0.20132478    
   1.3663118    
  -1.1827927    
 -0.31397319    
  0.53351736    
  0.44935927    
 -0.50369358    
  1.01013500E-02
 -0.24344797    
 -6.62489980E-02
  0.64760530    
 -0.24214062    
 -0.52925926    
  0.71234137    
  0.36801690    
 -0.87757713    
 -3.21569368E-02
  0.56054896    
 -0.44932374    
 -0.19290379    
  0.31909737    
 -0.15586939    
 -0.12155443    
  2.68467870E-02
  0.12438346    
  0.43428585    
 -0.42265671    
  0.31897905    
 -0.65198994    
  0.35586849    
 -0.33986828    
  0.13353112    
  0.37252021    
  4.21611629E-02
 -0.34754333    
  0.51987559    
 -0.81189519    
  0.15290713    
  0.11943951    
  0.17010643    
  0.61170715    
 -0.20067091    
 -0.43936744    
 -0.17544825    
  7.89874718E-02
 -7.89880678E-02
  0.11014401    
  9.92074162E-02
 -0.28768274    
  0.77830535    
 -0.80077803    
  0.21706372    
  1.81266405E-02
  0.23859333    
 -0.34595025    
  0.16551471    
 -0.18571635    
  0.22992410    
  0.58176214    
 -0.80490625    
 -0.25227943    
  0.41412234    
 -0.31486782    
  0.96094829    
 -0.98485428    
  0.24862210    
  0.11848205    
 -0.31985047    
  0.31424987    
 -0.11918939    
 -0.31766224    
  0.25228000    
  0.19017397    
 -0.37520173    
  0.74849761    
 -0.54340231    
 -0.17309235    
  0.19276460    
 -6.71395808E-02
 -5.71577437E-02
  0.31309196    
 -8.40833783E-02
 -9.82382670E-02
 -0.18361264    
  0.22778325    
 -0.11086345    
  0.54472744    
  0.18232183    
 -0.79112697    
  0.27473137    
 -0.21757273    
  0.35806251    
 -0.52385557    
 -7.66339302E-02
  0.40251094    
 -0.20264435    
  6.70726308E-07
  0.11617155    
 -3.94781157E-02
  6.49573132E-02
 -0.12726265    
  0.13353069    
 -0.40234447    
  0.37702802    
   1.0391892    
  -1.0986115    
  0.14536561    
 -0.11851914    
   1.5003915    
  -1.5137243    
 -9.86722186E-02
  0.85046703    
 -0.67433786    
  0.37818146    
 -0.44230619    
  0.53567934    
  0.32477620    
 -0.98738670    
  0.23361394    
  5.93475765E-03
  0.16841888    
 -3.04601155E-02
 -0.18026248    
  0.91629052    
 -0.89794081    
  2.39532441E-02
  0.71942616    
  -1.0130433    
 -7.96744134E-03
  0.31918028    
 -0.36000296    
  0.83652574    
 -0.56142336    
   1.3343344    
  -1.4201968    
  7.95127153E-02
  0.10280865    
  0.17366330    
 -9.62774679E-02
  0.29298717    
 -0.34204289    
  0.66768593    
 -0.87833899    
  0.11701691    
  4.89422519E-07
 -9.65380520E-02
 -0.19319166    
  0.85546160    
 -0.68966919    
 -0.12562583    
  0.39225417    
  0.49689895    
 -0.55155694    
 -0.23302378    
  0.76497251    
 -0.70978588    
  0.92030972    
 -0.49491000    
 -0.42539868    
  0.15510815    
 -1.73919983E-02
  0.89859074    
 -0.89859146    
 -3.57172824E-02
  0.67479783    
 -0.96046281    
  0.85647219    
  0.41455638    
  -1.0037142    
 -0.21239926    
  0.39265999    
 -0.46383753    
  0.90971136    
  0.22906645    
 -0.37445462    
 -0.32132116    
 -0.14715841    
   1.0904485    
  -1.3781314    
  0.98387301    
 -0.49275237    
 -0.61195713    
  0.43261519    
 -0.33647248    
  0.20294170    
 -0.24549972    
 -7.21027777E-02
  0.57944542    
 -0.15240780    
  0.58710879    
 -0.71024245    
  0.19941628    
  0.29191044    
 -0.41181365    
  0.27162999    
  6.11950271E-02
 -0.15796335    
 -0.33326936    
 -3.80273834E-02
  0.10303311    
 -7.24954903E-02
  2.96325367E-02
  4.28645834E-02
   1.0797882    
 -0.75436509    
 -0.23202054    
  0.25202245    
 -0.20840205    
 -0.20202717    
  0.24382344    
 -0.37097958    
  0.19912840    
  0.18924119    
  0.73809832    
 -0.72667056    
 -0.33420250    
 -0.13580176    
  2.69067548E-02
  7.66327828E-02
   1.3780637    
  -1.1131812    
 -7.16920495E-02
  5.90342060E-02
  6.47621334E-07
  6.47621334E-07
  5.57429120E-02
 -6.85625598E-02
 -0.44830495    
  0.21706422    
  0.24406205    
  9.70465466E-02
  2.84927245E-02
  6.52397797E-02
  0.11895104    
 -0.18419166    
 -0.11287988    
 -9.21712518E-02
   1.2751704    
  -1.4478834    
  0.98593950    
 -0.60257399    
  4.33729440E-07
 -0.20377879    
 -2.77801864E-02
 -0.16833559    
 -4.25588675E-02
  0.71465373    
 -0.14146581    
 -0.19415694    
 -0.27977654    
  0.50292045    
 -0.50292009    
  0.15975983    
  0.40770024    
 -0.47717237    
 -0.18088360    
  0.57912832    
  0.54221225    
 -8.49701241E-02
 -0.49665511    
 -0.15750666    
 -0.32361445    
  0.44008982    
 -0.34699932    
  0.36258253    
 -0.23090640    
  0.56884962    
  0.32909223    
 -0.82894796    
 -0.17869110    
  0.11617155    
  8.05379823E-02
  0.86750036    
 -0.57981801    
 -0.49166441    
  7.72311911E-02
  0.15608011    
 -0.15607950    
 -0.20142187    
  0.12419113    
  0.26740530    
  0.65615886    
 -0.85311097    
  0.19695367    
  5.96375018E-02
  0.46670839    
 -0.43561783    
 -0.19671027    
  0.17609026    
 -9.84409153E-02
  7.73860663E-02
 -0.32378644    
 -0.23052339    
  0.23785043    
  8.39660391E-02
  0.38054913    
 -0.62232167    
  0.32542172    
  5.98976538E-02
 -4.76288535E-02
  1.21223079E-02
 -0.28367335    
   1.2237756    
  -1.2000587    
  0.10379624    
  0.15616164    
  9.03324576E-07
 -0.43915850    
  0.49195722    
 -0.30497351    
  0.22778325    
  0.62613606    
 -0.56044048    
  0.62125951    
 -0.96236753    
  0.15066110    
 -2.12030709E-02
  0.66047674    
 -0.68946332    
  5.71581945E-02
 -7.94641823E-02
  4.41245697E-02
 -1.44922212E-02
  0.34270933    
 -0.56221002    
 -0.18962118    
   1.1862342    
 -0.85290605    
  0.15302499    
  5.90342060E-02
 -2.58076862E-02
  0.29257223    
 -4.89029661E-03
 -0.26187354    
  3.75048444E-02
  7.67331272E-02
 -0.23601030    
 -0.15534993    
  0.27712297    
 -6.58124164E-02
  6.58139214E-02
  0.41181439    
 -0.50521463    
  4.77914512E-02
 -4.08222713E-02
  8.00435692E-02
  0.21283425    
 -0.29984471    
 -0.20925429    
  0.25035676    
  0.21098965    
 -0.26617602    
   1.3409556    
 -0.18269259    
  -1.0700711    
  8.10404271E-02
 -0.34730983    
  0.91967511    
 -0.92818606    
  0.60380119    
 -0.49844068    
  0.35821235    
 -0.42172605    
 -5.04307747E-02
  0.39970216    
  0.12991217    
 -0.34873006    
  6.27382323E-02
 -0.16093077    
  0.68917137    
 -0.52150595    
   1.0941283    
 -0.28993192    
  0.15543640    
 -0.22057581    
 -0.56685317    
 -4.03515920E-02
 -0.22314294    
  0.37561294    
  0.37815937    
 -0.57883108    
 -4.41711023E-02
 -0.29849225    
  0.37306094    
  0.79820848    
 -0.91225511    
 -6.73419703E-03
  0.55961597    
 -0.49423391    
 -3.87144014E-02
  1.95447598E-02
  0.71231669    
 -0.84308672    
  0.24063750    
 -0.21165010    
 -0.12945835    
  0.27541125    
  0.26899076    
 -0.43660462    
  0.77375102    
 -0.85745072    
  3.89151871E-02
 -8.77057612E-02
   1.0176437    
 -0.81470162    
  5.29927202E-02
   1.1050436    
  -1.3862950    
  0.26826420    
 -0.29423884    
  0.36366716    
  5.34259416E-02
  0.63972169    
  3.88685837E-02
 -0.93404323    
 -0.22501048    
  0.33111814    
  0.27925748    
 -0.12414929    
 -0.17544825    
 -0.17142262    
  0.25040972    
 -0.13534069    
  7.66932517E-02
 -2.03393139E-02
 -0.10840953    
 -0.11302391    
  0.15780774    
  0.16142346    
  6.19126856E-03
 -0.36909747    
  0.86123085    
 -0.14600766    
 -0.68878913    
  0.58294368    
 -0.36503065    
 -0.10303214    
 -0.19637294    
 -9.90902260E-02
   1.2557352    
 -0.66102844    
  6.66915625E-02
 -0.16315252    
 -4.53157350E-02
  0.41206598    
 -0.47351918    
 -8.82917866E-02
  0.30294883    
  0.11271979    
  0.24622539    
 -0.54582208    
 -0.18781628    
  0.38035950    
 -0.51271027    
  0.28532064    
  0.20453247    
  0.56702024    
 -0.63271606    
 -0.36909747    
  0.12568855    
  0.12562592    
  0.16008545    
 -0.53477859    
  0.49863085    
 -3.75037082E-02
  0.85455102    
  -1.2473571    
   1.1048816    
 -8.81483555E-02
 -0.50968933    
 -8.28883499E-02
 -5.71582392E-02
  0.26286718    
 -0.50581330    
  0.28768137    
  0.18751645    
 -0.30686375    
  0.80307424    
 -0.86855268    
  0.29143521    
  0.50857627    
 -0.98082888    
   1.6022047    
  -1.4441996    
  0.23233114    
  0.63992614    
 -0.63992733    
 -0.31237492    
 -2.53183451E-02
  0.40830937    
  0.58841729    
 -0.82442808    
 -0.13868351    
  0.39716706    
 -0.46556970    
   1.4038384    
 -0.24790405    
 -0.73582840    
 -5.37438132E-02
 -8.98032039E-02
 -2.72133984E-02
  0.27028954    
  0.11895104    
 -0.39616293    
  0.13613297    
 -0.31845400    
  0.18924122    
  0.40776169    
 -0.26053199    
 -0.20398231    
  0.90601897    
 -0.72005385    
 -0.22314377    
  0.16705495    
  6.39046915E-03
  0.22695796    
  0.59453207    
 -0.79014015    
  0.11090016    
 -0.39447647    
   1.1518159    
  3.06144152E-02
  -1.1266396    
   1.2427464    
  -1.0527017    
 -1.29042696E-02
 -6.71395808E-02
  4.08227555E-02
 -5.48088588E-02
  0.30166754    
 -6.45377934E-02
 -6.89937919E-02
 -0.31177995    
  0.17824899    
 -3.46060805E-02
  6.80535808E-02
  0.21786706    
 -0.47957367    
  0.39688054    
 -0.23907359    
  0.17988469    
  0.83502787    
 -7.69614652E-02
  0.11077461    
 -0.27161384    
 -0.64084703    
 -0.24406178    
  3.98460552E-02
  0.53704095    
 -0.50626999    
 -9.53103900E-02
   1.0266387    
 -0.95431811    
 -9.76390392E-02
  0.23503819    
  0.13858591    
 -0.34000811    
  0.30407509    
 -0.33769307    
  0.57536453    
 -0.24378742    
 -0.18109463    
  6.40780553E-02
  0.47000325    
 -0.32277432    
 -0.15415092    
  9.27808434E-02
 -0.29191113    
  0.99450612    
 -0.95300710    
  0.23767243    
  0.59205139    
 -0.44341055    
  0.60362095    
 -0.54462373    
 -0.16374472    
 -0.13090466    
 -0.21791175    
   1.1383903    
 -0.95606804    
  6.99584037E-02
  0.17893778    
 -0.27831051    
   1.4634622    
  -1.2255044    
  0.50610894    
 -0.50610894    
  0.87791699    
  -1.0937334    
  0.17988469    
  5.91880418E-02
  7.20531195E-02
 -0.45198464    
  0.33286524    
 -0.10804086    
 -0.18366557    
  0.32138172    
 -0.28963307    
 -0.11583114    
  0.99390090    
  -1.1762223    
  6.78671825E-07
  0.35877869    
  0.13077040    
  0.23468989    
 -0.28090253    
  0.60490692    
  0.49145064    
  -1.0501446    
 -0.23940450    
 -9.44905281E-02
  0.44952428    
 -0.45857510    
  0.40546587    
 -6.07986841E-03
  1.81266405E-02
 -7.23674702E-07
  0.79550958    
 -0.87007779    
  0.12705821    
 -0.20067094    
  8.00435692E-02
 -0.22154151    
  8.43418092E-02
 -0.23052339    
  0.48835206    
  0.20015456    
  0.42541939    
 -0.98387367    
  5.53508922E-02
  3.03047784E-02
  0.42027989    
 -7.63724372E-02
  3.12524326E-02
 -3.65582295E-02
 -0.10654324    
 -0.11926270    
  0.18786120    
  4.32505123E-02
  0.37502438    
 -0.68229735    
 -0.14698239    
 -8.36773682E-03
  0.16251802    
  0.12726124    
  4.90888916E-02
 -0.45455432    
  0.23440015    
 -0.25344905    
  0.90468490    
 -0.61460245    
  0.16539173    
 -8.25870857E-02
 -0.22148941    
  0.23464759    
   1.0169346    
 -0.88831770    
 -0.30702481    
  6.06253035E-02
  0.20533819    
  0.11844753    
 -0.32378644    
 -3.74577418E-02
  0.83522969    
 -0.75460052    
  0.32228789    
 -4.70062941E-02
 -0.33326936    
  0.17106381    
 -0.28141266    
   1.3415582    
 -0.97575784    
 -0.30126116    
  0.17185043    
  0.54446429    
  0.13543829    
 -0.71334910    
 -0.22825919    
 -0.18746242    
   1.6905905    
 -0.44225580    
 -0.58129835    
 -0.46262306    
   1.0788093    
 -0.67054689    
  0.28067443    
 -0.14018431    
 -0.49159467    
  0.12656358    
 -0.34772399    
  0.50287259    
 -0.38179469    
  0.85478842    
 -0.47299394    
  4.67922613E-02
 -0.13434783    
 -0.10318355    
 -3.69046181E-02
  7.94639289E-02
  0.25593352    
 -0.42995626    
  0.13146384    
 -1.45981759E-02
 -2.98531447E-02
  0.33755475    
 -8.45576823E-02
 -2.98522264E-02
 -0.23841019    
  0.18871199    
 -0.18871053    
  0.31424987    
 -0.29143441    
  0.36714551    
  0.51082540    
 -0.66845536    
  3.00323106E-02
  1.17645273E-02
  0.33480045    
 -0.70577961    
   1.4010155    
  -1.2158741    
  0.50800455    
 -0.31633779    
  0.32477620    
  0.70359612    
  -1.1196208    
 -0.22793134    
 -3.25233527E-02
 -0.23144166    
  0.74885815    
  0.71507210    
 -0.95937485    
  0.60441917    
 -0.74606884    
   1.0233886    
 -2.10535787E-02
 -0.89263743    
 -1.30719701E-02
  0.66985148    
 -0.68978524    
  1.33330179E-02
 -6.85200617E-02
  0.68959504    
 -0.53240848    
  0.19237213    
  3.44011821E-02
 -0.49643731    
  0.29951623    
 -0.45366701    
  7.14590475E-02
  0.28983507    
  0.62989825    
  -1.0582026    
  0.50884259    
 -0.34484002    
  0.43036318    
  5.44982823E-03
  0.37231275    
  7.91777447E-02
 -0.90425336    
  4.18466665E-02
   1.1998658    
 -0.91013640    
  0.53746176    
 -0.44382557    
 -0.39989427    
  0.54038411    
 -0.33066404    
  0.49995598    
 -0.60681915    
  0.34075925    
 -0.54897714    
   1.3118298    
  -1.0886873    
  0.98082954    
  -1.0419166    
  2.33481601E-02
  0.15634619    
  0.74756068    
 -0.68384546    
 -9.03842524E-02
  0.21772371    
 -0.28046206    
 -0.22494335    
  0.87019956    
 -0.47378361    
 -0.45198557    
  0.28768119    
 -0.28768247    
  0.13353118    
 -0.17237110    
  0.12107860    
   1.2848250    
  -1.2170027    
  0.13762045    
 -0.41985410    
  0.54080552    
  0.54320717    
 -0.63598901    
 -6.45391792E-02
 -4.54622842E-02
  8.18291157E-02
  0.29479891    
 -0.44895047    
  0.28141192    
  3.70420776E-02
 -0.15011902    
  0.24817976    
 -9.80603993E-02
 -0.33526155    
  0.17807509    
  0.10109695    
 -0.19004355    
  0.72743613    
 -0.73521817    
 -2.37157438E-02
   1.4942520    
  -1.2986846    
 -5.40674515E-02
  0.53957534    
  0.13251905    
 -0.30436864    
  0.48254523    
  -1.1105523    
   1.5442985    
 -0.31102955    
 -0.61008084    
  0.32327342    
 -0.64535570    
  8.92302915E-02
  9.86301079E-02
 -0.32329994    
  0.13543877    
  3.27899419E-02
  0.12136097    
  0.15333375    
 -0.32090789    
 -1.36052584E-02
  0.13438641    
 -0.10071445    
  5.78932874E-02
  0.32298970    
 -0.32298958    
  0.51953721    
 -0.77443063    
  4.72537689E-02
 -0.18540300    
  0.83932996    
 -0.47803566    
  2.54785474E-02
  0.40755981    
 -0.35847050    
  0.27563405    
 -0.31845447    
  0.25270200    
 -0.29092443    
 -0.24116226    
 -0.14183061    
  0.23638877    
 -0.25562099    
  0.44044411    
 -5.78944758E-02
 -0.17309235    
  0.26780158    
 -0.29170710    
  0.27958408    
   1.2683212    
  -1.2501941    
 -0.38179469    
  0.30075327    
  0.55029589    
 -0.68940938    
  0.13911191    
  0.28605750    
 -9.72631946E-02
 -0.28410512    
 -4.38031480E-02
 -6.95253387E-02
  0.69713956    
 -0.31051692    
 -0.32458666    
 -3.23867511E-08
  0.13353154    
 -0.34174904    
  0.72504067    
 -0.34457764    
  0.16315174    
 -0.35054952    
  9.46157873E-02
  6.91963453E-03
  0.42594445    
 -0.35282052    
 -5.26438802E-02
  7.79608265E-02
 -7.79616907E-02
 -0.22652830    
  0.20604827    
  0.67575562    
 -0.48770311    
  0.10307131    
 -0.34060374    
 -0.26381424    
  0.32699430    
  0.39863864    
 -0.31389865    
 -0.27938342    
  0.22809012    
 -0.11860641    
  2.19796579E-02
   1.2444465    
 -0.86839527    
 -0.22813185    
  0.19268346    
 -0.34060374    
  0.68587464    
  0.19801262    
 -0.49793458    
 -0.54252201    
  0.93974233    
 -0.94825363    
 -0.19782504    
  0.90792245    
  0.45731831    
 -0.60657901    
  0.26048675    
 -0.42444184    
 -8.38821679E-02
  0.57731557    
 -0.61553746    
  0.61903960    
 -0.49120572    
 -4.67928909E-02
 -7.45685175E-02
  0.50953406    
 -0.41129634    
 -0.15123013    
 -0.12289724    
  0.97310722    
 -0.64214516    
 -0.28584152    
 -7.63733760E-02
 -0.12675139    
  0.65176237    
 -3.82820442E-02
 -0.37425026    
  1.40856151E-02
 -0.15066054    
  0.15762864    
 -6.96777087E-03
  0.68964475    
 -0.68964368    
 -8.76474679E-02
  0.19370636    
 -7.84707665E-02
  0.29783526    
 -0.69314688    
   1.0538543    
 -0.48991981    
 -0.21741374    
  0.38623339    
 -9.67677757E-02
 -0.37129617    
 -0.10622211    
  0.29626665    
  0.10343637    
 -2.33928803E-02
  1.75952911E-02
  3.42898630E-02
 -0.13192667    
 -7.31230825E-02
 -0.14045227    
 -7.41085708E-02
  0.28125134    
  0.56237715    
 -0.55594522    
  8.00427347E-02
  4.05845642E-02
  0.43163517    
 -0.57168072    
  0.14571209    
  0.62898570    
 -0.54244477    
 -0.35003468    
  0.14359160    
  7.95523450E-02
 -1.78054124E-02
  0.25728536    
 -0.49247670    
  0.10080510    
 -6.36249855E-02
  7.36026493E-07
  0.27851561    
 -8.05039927E-02
  0.65965867    
 -0.63598907    
 -3.57172824E-02
 -0.10873337    
  6.53818622E-02
  0.54687691    
 -0.49748310    
   1.1006184    
  -1.0364561    
 -0.42255947    
  3.39012966E-02
  0.39429262    
  0.42768848    
  9.76382792E-02
 -0.77263659    
   1.1199653    
 -0.11426843    
 -0.83422500    
 -0.30192491    
   1.3718457    
 -0.99408287    
  0.94944274    
  -1.3776362    
  0.52452475    
 -0.12482230    
 -7.81185254E-02
 -0.18482471    
  0.12693021    
 -3.36727984E-02
  0.17544781    
 -9.64611322E-02
  9.06972960E-02
 -0.27809450    
  0.80497533    
 -0.61126900    
 -0.21687371    
 -0.20763947    
  0.33921608    
   1.1344904    
  -1.3818982    
  0.12361398    
  0.15082364    
  0.73556781    
 -0.60453987    
  8.94448385E-02
 -0.17486213    
  0.45718259    
 -0.29849276    
 -0.22450235    
  0.59306419    
  0.36974666    
  -1.2437128    
   1.0525211    
 -0.89451605    
  4.51210625E-02
  0.92215604    
 -0.63080388    
 -0.18672732    
  2.61454675E-02
  0.37710971    
 -0.48606128    
 -0.24312611    
  0.84204191    
 -6.11187965E-02
 -0.33647251    
  0.88764924    
  -1.2698573    
  5.04303798E-02
  0.95488024    
 -0.89908934    
  0.11000066    
   1.4469192    
  -1.3291366    
 -0.18232228    
 -8.49939883E-02
  0.19035451    
  0.10135340    
  0.40546507    
 -0.36995891    
 -0.33531043    
  0.32361376    
  0.11647575    
 -0.40808597    
  0.69314700    
 -0.24402921    
 -0.20570917    
 -0.48242640    
   1.4724720    
 -0.94184405    
  0.10064285    
 -0.16126888    
 -0.15519214    
  0.26740530    
  0.44740340    
 -0.18375151    
 -0.38844430    
   1.1969862    
  -1.5682336    
  0.95409864    
  -1.0010561    
  0.28286347    
 -7.52232522E-02
  0.83832955    
 -0.80001032    
 -3.23867511E-08
  0.51232904    
 -0.39873040    
 -6.94726184E-02
  0.82757741    
  2.48460155E-02
 -0.70549297    
  3.65886837E-02
  5.96927758E-03
  0.44818977    
 -0.44225532    
  0.11184883    
 -0.48815674    
  0.79548556    
 -0.95395601    
  0.11441071    
  0.29441679    
 -0.20815593    
  7.17447624E-02
  0.10227858    
  0.63230586    
 -0.55226201    
   1.1071233    
  -1.0330160    
 -0.11332794    
 -0.24846196    
  0.81377548    
 -0.41689461    
 -9.01516229E-02
  7.27590919E-02
 -2.96748038E-02
  0.15070243    
 -9.79041681E-02
 -0.53981388    
  0.79556197    
 -0.30854625    
 -0.25995737    
 -6.45387247E-02
  8.29867553E-03
  0.33410820    
 -8.00418854E-02
 -0.30492315    
  0.48081470    
 -0.29127294    
  0.25291234    
 -0.20377879    
  0.14035641    
 -0.13353057    
  0.28256693    
  0.34377185    
 -0.46927702    
  7.28621781E-02
  2.66674422E-02
 -0.12903097    
  0.56558633    
 -0.70684683    
 -0.16454971    
  0.59049380    
 -0.15565407    
  2.08332185E-02
 -0.12619486    
 -0.28185108    
  0.40804484    
 -0.10880367    
  0.60926551    
 -0.90078568    
  0.80234611    
 -0.36657560    
 -0.21570928    
 -0.19724728    
 -0.15415004    
  0.98082888    
 -0.68658954    
 -0.30305079    
  5.17361648E-02
  0.33886957    
 -0.30580974    
  0.24406205    
  9.70465466E-02
 -0.17655870    
 -1.38882389E-02
  0.19620988    
 -0.18924220    
  2.73988359E-02
  0.27064499    
 -0.39266101    
  0.13543877    
  0.11332773    
 -0.31177995    
  0.38077319    
  9.53109413E-02
 -5.71586303E-02
  5.71591966E-02
 -0.27763095    
 -0.12028623    
  2.96325367E-02
 -6.79504648E-02
  0.21687339    
  3.70420776E-02
 -9.53094512E-02
  0.67633986    
 -0.16952248    
 -0.42370227    
 -0.41161871    
  0.53280473    
 -0.52358800    
   1.2030553    
 -0.79453719    
  0.56655997    
 -0.79889143    
  0.26236427    
 -4.23030853E-02
  0.29230046    
  0.43721339    
 -0.88985676    
  5.63532859E-02
  3.46710323E-07
  0.75939691    
 -0.61310446    
  0.68423176    
 -3.64781097E-02
 -0.80783927    
 -0.20763992    
  0.14310017    
  0.27087530    
  0.68748122    
 -0.65414453    
 -0.41369575    
  0.17402251    
  0.40546584    
 -0.33185315    
 -0.16062337    
   1.4031962    
  -1.4184628    
  2.28146203E-02
 -3.05366833E-02
  0.63324934    
 -0.31691137    
  0.39600399    
 -0.82722121    
  0.16034198    
  0.25951132    
  0.10821352    
 -0.17924888    
  4.79130857E-02
  0.14154026    
 -0.17725751    
 -0.20067139    
  0.25377974    
 -0.21741374    
 -7.41071030E-02
  9.53110307E-02
  0.19620988    
 -5.31090088E-02
   1.2202041    
 -0.89242727    
  0.20463298    
 -0.74800563    
 -7.00683892E-02
  0.84614486    
 -0.30513418    
 -0.52501070    
  0.76583725    
 -0.71176976    
  0.40796849    
 -0.16251922    
  0.47367349    
 -0.83878791    
  0.43332222    
  0.16663191    
 -0.11314339    
 -0.21407011    
  0.14953250    
  6.45377785E-02
  0.56258798    
  -1.0325913    
  0.18232135    
 -8.70115608E-02
  0.11441022    
  0.82583320    
 -0.82583380    
  0.20128427    
 -0.22176413    
  4.71469164E-02
  3.87136154E-02
 -0.17224598    
  0.10686299    
 -0.34325233    
  0.43979034    
  1.21960770E-02
 -0.13613243    
 -0.20763992    
  0.35581914    
  0.33304429    
 -0.24703157    
 -0.10414103    
 -0.13005337    
 -0.10227798    
  0.58350360    
 -0.18318117    
  0.74095541    
  -1.2213217    
 -6.01045676E-02
  0.31603748    
 -5.29916808E-02
 -2.06194911E-02
 -0.11000083    
  0.40804484    
 -0.43954363    
  0.15529327    
  0.27388799    
 -0.54796481    
  0.32090795    
  0.43762228    
 -0.20536986    
  0.35043815    
 -0.42017052    
  0.10034825    
 -5.68634942E-02
  0.41955024    
 -0.55612612    
 -0.13702092    
  0.14310166    
 -6.89937621E-02
 -0.12429710    
  2.89866533E-02
  0.33647257    
 -0.35813299    
 -2.21416745E-02
  0.23795834    
  3.46848220E-02
 -0.11423753    
  0.31903332    
  0.10951877    
  9.49327722E-02
  0.16647327    
 -0.44788554    
 -0.40047812    
 -7.75590912E-02
  0.29771152    
 -0.40846324    
  0.29441679    
  7.12267682E-02
  9.53094885E-02
  0.71562028    
 -0.98826480    
  1.48157114E-02
  7.77785406E-02
  0.65501392    
 -0.48639241    
 -0.17544825    
 -0.15529217    
  0.54232484    
 -5.74316457E-02
 -0.34339291    
  2.06201188E-02
   1.0378455    
  -1.0378451    
  0.12155619    
  6.41622022E-02
  2.78571043E-02
 -3.35233547E-02
 -0.43428490    
  0.42285600    
 -0.10280879    
 -1.92940906E-02
 -0.15415092    
  0.16062337    
  0.48996466    
 -0.30228111    
  0.55578876    
 -0.26944447    
 -2.02846844E-02
 -0.40957260    
 -0.22006108    
  0.84289253    
  0.32982731    
 -0.86977142    
 -0.30294868    
  0.30294883    
 -2.29899697E-02
  0.54623747    
 -0.81853509    
  0.40291771    
  9.71644670E-02
  0.38677287    
 -0.90223891    
  0.15082364    
  0.54619288    
 -0.58701497    
  0.58701491    
 -0.55288106    
  0.31417340    
 -0.27469474    
 -0.17588979    
  0.69314754    
  0.20450912    
 -0.81643140    
  0.28768143    
 -0.31646031    
  0.90601897    
 -0.92072600    
  3.63667868E-02
 -0.22314350    
  3.50914039E-02
  0.64908797    
 -0.58239663    
  7.00675622E-02
  0.40796849    
  0.84156728    
  -1.3196038    
 -4.11575623E-02
   1.2222915    
 -0.78647888    
 -0.44425181    
  0.87828946    
 -0.50731099    
 -0.16493061    
 -0.21456039    
  0.11302319    
 -5.49165308E-02
 -0.11075100    
  0.35306394    
 -0.14261341    
  0.36828688    
 -0.59691924    
  0.37755576    
 -7.84707665E-02
  4.00055833E-02
  0.59718341    
 -0.50365800    
   1.1676054    
 -0.93027651    
  0.24817979    
  0.21947399    
 -0.98475820    
   1.0986122    
 -0.97298634    
   1.0869710    
  -1.3472534    
   1.0173172    
 -0.67699087    
  6.81370646E-02
  0.22911380    
 -0.41985312    
  0.12899275    
  0.21161143    
 -0.26391116    
  0.21098965    
  1.08110560E-02
  0.80011958    
  -1.0354326    
  6.58139214E-02
 -0.13626416    
  0.15519215    
  0.75963712    
 -0.54654294    
  0.59783727    
 -0.84267879    
 -8.75986144E-02
 -7.06734741E-03
 -0.14473930    
  0.20661497    
 -2.02019271E-02
  0.18005075    
  0.56608796    
 -0.52163631    
 -0.23132876    
 -5.63522689E-02
  0.43403885    
 -2.37537697E-02
 -9.05148014E-02
 -0.16561964    
 -9.09709781E-02
 -0.24549972    
  0.16772342    
 -4.51195613E-02
 -7.72203179E-03
 -0.17768092    
  0.49965310    
  0.45300567    
 -0.49312633    
 -9.82382670E-02
   1.0986121    
  -1.0731338    
  0.56588501    
 -0.59783787    
 -0.10969825    
  0.24889632    
  6.55978099E-02
 -0.25131363    
  0.94446170    
  0.28171164    
  -1.1731808    
  3.17480043E-02
  0.34536099    
 -0.30854625    
  0.46774191    
 -0.42067540    
  9.84393805E-02
 -0.53010821    
  0.30956393    
  0.28116706    
  0.36546010    
 -0.67963278    
  0.59817284    
  0.11490854    
 -0.56373531    
 -0.12285348    
 -0.33909014    
  0.35207739    
 -7.36120269E-02
  0.77319026    
 -0.88319075    
  0.44845584    
 -0.49608362    
  0.39182246    
 -0.26236513    
  0.64560610    
 -0.35614026    
 -0.65639710    
  0.65103585    
 -0.29849225    
 -0.16508035    
 -2.59748381E-02
  0.19105592    
  0.25453064    
 -0.20505060    
  3.39022875E-02
   1.4523942    
 -0.96586120    
 -0.54134178    
  0.12557730    
 -5.09662479E-02
 -0.16290264    
  0.19505964    
  0.28926373    
 -0.38901260    
  0.73424906    
 -0.82189637    
  0.60126668    
  0.10326619    
 -0.82613957    
  0.95019251    
 -0.61003184    
  0.10474636    
 -5.10030277E-02
 -7.23213851E-02
  1.24218408E-02
  3.63666937E-02
  0.33562186    
 -0.42914739    
 -4.68309335E-02
  0.21488987    
  4.32505123E-02
  1.57475956E-02
 -0.21407011    
 -0.13076955    
  0.10462447    
  5.16238324E-02
  0.13510269    
 -8.00435841E-02
 -0.17520423    
 -0.12044541    
 -0.18392296    
 -2.92703155E-02
  0.53237355    
 -0.15028235    
 -1.36052584E-02
  3.46710323E-07
  0.30969846    
 -0.13425036    
 -9.01516229E-02
 -0.26488358    
  0.31994200    
  0.79223830    
  -1.0258529    
  0.14008901    
  0.75338763    
 -0.87116963    
  0.19329138    
 -0.15718575    
 -8.89474526E-02
 -1.56249581E-02
  0.91786414    
 -0.65610510    
  0.10899048    
  3.73384617E-02
 -0.31063190    
  6.89936355E-02
   1.1030471    
 -0.97788399    
  7.91374892E-02
 -0.21098879    
 -0.32181484    
  0.87855077    
 -0.51082480    
 -8.00429434E-02
  0.20067002    
 -6.97546227E-07
 -0.17327188    
  0.16184221    
  0.72982234    
 -0.99852884    
 -3.05366833E-02
  4.23468514E-08
  5.28431349E-02
  0.80107754    
 -0.51523632    
  0.88600200    
  -1.1500257    
 -0.24312611    
  4.48512211E-02
 -1.76995751E-02
  0.97859478    
 -0.90960199    
  0.88926202    
 -0.60158074    
 -0.14070010    
  0.29127294    
 -0.13815099    
 -0.11086345    
 -0.14045227    
  0.14045098    
 -0.34200561    
 -9.75691341E-03
  0.44393080    
  0.70564693    
 -0.75067091    
 -4.71475907E-02
  0.63639462    
 -0.85095477    
  0.21455899    
  0.37985337    
  0.16886699    
 -0.48202762    
  0.68015975    
 -1.64749995E-02
 -0.40879264    
 -0.22314429    
 -6.27017580E-03
  1.86914764E-02
 -1.24232862E-02
 -5.12931421E-02
  0.15790384    
 -0.32197106    
  0.19004445    
  9.18072611E-02
 -7.27599040E-02
  0.47235912    
  0.44015095    
  -1.2278239    
  0.37037286    
 -0.19670959    
 -0.23590593    
 -0.10638054    
  0.71833783    
 -0.18531187    
 -2.42431257E-02
  6.11544913E-03
  5.34259416E-02
  0.10420302    
 -0.10420302    
  0.16482809    
 -0.25552589    
 -0.20278263    
   1.4537354    
 -0.75671989    
 -0.70479757    
  0.23556541    
  0.62613606    
 -0.46670952    
 -0.18442991    
 -9.46722537E-07
  0.81793785    
 -0.95327860    
  0.22603865    
  0.11970786    
 -0.27578744    
   1.1098107    
 -0.57363313    
  3.87642831E-02
 -0.62339431    
  0.64966184    
 -0.69314784    
  7.83322752E-02
 -2.07611434E-02
 -4.28629220E-02
  0.69314742    
 -0.60249209    
  0.38299251    
 -0.38968059    
  0.41658849    
  0.17045192    
 -0.64934552    
  0.43825442    
 -0.50470018    
  0.66997987    
 -0.57536435    
   1.0216510    
 -0.87947583    
  0.17121597    
 -0.22695729    
  2.51585767E-02
  0.72973633    
 -0.82070756    
  0.12756051    
 -0.16216733    
 -3.58454250E-02
 -0.13248943    
  0.18232135    
  0.16008545    
 -7.36522675E-02
  3.75048444E-02
 -0.10331677    
  0.24067582    
 -0.46893525    
   1.1647524    
  1.32448906E-02
 -4.02739383E-02
 -0.19278726    
 -0.91961879    
  5.66957407E-02
  0.33196288    
  0.70995456    
 -0.84267879    
  0.46596354    
 -0.61154908    
  0.29511777    
 -0.43936655    
  0.34627542    
  4.76276018E-02
 -0.15706107    
  0.51082599    
 -0.56678450    
  0.53779680    
 -0.51644421    
  0.25910887    
  0.12739775    
  0.36477584    
 -0.83191317    
  3.00768316E-02
 -6.89932406E-02
  0.18759874    
 -7.51207694E-02
 -8.89474526E-02
  8.89473408E-02
  0.48496231    
 -0.60540748    
  0.14841919    
  6.66915178E-02
 -0.21511060    
  0.27155188    
 -0.35493359    
  0.30492473    
 -1.29042696E-02
  9.88455266E-02
 -0.37362513    
  0.54113144    
 -0.15581091    
  0.18522409    
 -9.70863551E-03
 -0.33257660    
 -6.82554627E-03
 -0.16332592    
  0.42146602    
 -0.34390777    
  0.67431390    
 -0.40736800    
  0.15822420    
 -0.26676354    
  0.11423748    
 -0.44309685    
  0.36636287    
 -5.03249057E-02
 -0.19923764    
 -4.01665494E-02
  0.11596060    
  2.16605868E-02
  0.62287813    
  0.10536018    
 -0.72823942    
  0.12095172    
 -6.53829500E-02
  3.97394672E-02
  6.29129857E-02
  0.68087691    
 -0.57125688    
 -0.35745567    
 -0.10709739    
  0.26570392    
 -2.70283278E-02
  0.15219150    
  2.89875716E-02
  0.94668114    
  -1.3074467    
  0.38336515    
 -0.13113932    
 -0.32004672    
 -5.40669896E-02
  0.95265794    
 -0.51679653    
 -0.21271969    
  5.05517386E-02
  0.78396547    
 -0.66461986    
 -0.25489306    
  0.43721309    
  0.46608946    
 -0.58778697    
  0.23017661    
 -0.19549270    
 -8.90796036E-02
 -5.09662479E-02
 -0.24294643    
   1.2739656    
 -0.93749386    
 -5.97091252E-03
 -0.27380633    
  0.28571159    
 -0.11926270    
  5.82683049E-02
 -0.25672013    
  0.26921999    
  0.11155321    
  0.10536076    
 -5.01227099E-03
 -8.38181451E-02
 -0.26072639    
  0.86835080    
 -0.14723058    
 -0.67266881    
  0.61225975    
 -0.68221748    
  0.16649695    
  0.14269115    
 -0.13657634    
 -0.24783596    
  0.13840316    
 -0.25423345    
  0.50024283    
  4.67618182E-02
 -0.51251978    
  7.35028014E-02
  0.87284023    
 -0.12604077    
 -0.46702394    
 -0.51879400    
  0.30010390    
  0.23052344    
  4.03515548E-02
   1.0424502    
  -1.3744127    
  5.36521152E-02
  0.30616704    
 -0.11641100    
  0.70541692    
 -0.71160918    
 -0.12557791    
  0.20895895    
 -0.32059851    
  0.35430938    
  0.80538982    
  -1.1917031    
  2.40970775E-02
  0.10535958    
  0.15210827    
 -0.33157682    
   1.2709125    
  -1.1810558    
  0.12470268    
 -8.33637500E-07
  2.04783678E-02
  9.03833881E-02
  0.16467784    
 -0.25506130    
 -0.25227943    
  0.23867488    
 -2.77801864E-02
  0.68252790    
  0.14854266    
 -0.86691570    
  0.27851561    
 -0.27851540    
 -0.21950077    
  0.17471674    
  7.35624731E-02
  0.86537057    
 -0.48625475    
 -0.45267904    
  0.19370636    
  0.96418232    
  -1.3509548    
  0.42381501    
  0.33213404    
 -0.28478694    
 -4.73453663E-02
 -0.12233849    
 -0.18781628    
  0.18781646    
 -4.19651382E-02
  0.35166270    
  6.79877326E-02
 -0.21379817    
 -0.17076156    
  7.95127153E-02
  6.34830398E-03
 -0.16475582    
 -5.36523834E-02
  0.38155967    
 -0.25593358    
  3.41336839E-02
  0.21641034    
 -0.43286434    
  0.45425585    
  0.75221401    
 -0.93136728    
 -0.29191113    
   1.1535714    
 -0.28590083    
 -0.90215564    
  0.10008302    
  0.26358369    
  0.18333736    
 -0.47101972    
  0.28156626    
 -1.23457778E-02
 -0.12557791    
  8.11246410E-02
 -0.34560487    
  0.49043646    
  0.40171325    
 -0.50832325    
  0.13976216    
 -0.30228022    
 -6.06243983E-02
  0.31845307    
 -7.67333359E-02
 -6.33120388E-02
  0.86671561    
  -1.3020337    
  0.40209231    
 -0.32438293    
  0.38341764    
 -0.19643338    
  0.11000066    
  0.19497277    
 -0.52039516    
  0.54856670    
 -5.12935929E-02
 -0.26646641    
  0.47191033    
 -0.42712584    
 -9.97001901E-02
  0.40546528    
 -0.46357328    
   1.0842651    
 -0.97890347    
  0.30294883    
 -0.32629654    
  0.75052387    
 -0.55128610    
  0.20359820    
 -0.44300345    
  0.18641233    
 -7.77770057E-02
  0.83034867    
 -0.35393199    
 -0.25327358    
  0.42102972    
 -0.24855976    
 -0.42546594    
  0.24116117    
 -9.11220752E-07
 -0.28768250    
  0.57981831    
 -0.19574372    
 -0.27159610    
  0.60031587    
  0.39372316    
  -1.0155450    
  0.19670935    
 -0.11332794    
  8.92302915E-02
   1.0400182    
 -0.33474913    
 -0.23679022    
  -1.0910069    
   1.1538751    
 -0.30333599    
 -0.17458378    
 -5.34259938E-02
 -0.36366734    
   1.3906704    
  -1.0964310    
 -0.31193903    
  0.48550797    
  9.92986858E-02
 -0.60282475    
   1.3908298    
  -1.3463770    
  0.50734210    
 -0.19602695    
  0.74284714    
 -0.90874356    
  9.32578743E-02
  0.70336854    
 -0.52792090    
 -0.24639972    
 -0.20312433    
  6.11537658E-02
 -0.11672471    
  0.97366101    
 -0.63040894    
  6.73470786E-03
 -4.11008038E-02
  0.92879957    
 -0.65520293    
 -0.36890668    
  9.53110307E-02
   1.0702419    
  -1.1204307    
  0.26912948    
 -0.30658638    
 -3.10098231E-02
  0.30910522    
 -0.30126116    
  0.10379624    
  0.63142145    
  0.16214456    
 -0.72551233    
 -2.66683903E-02
   1.0454205    
  -1.1522838    
 -0.12817577    
  0.24846211    
  0.17114902    
  0.35555065    
  0.20245822    
 -0.69636768    
 -3.94781157E-02
 -0.14413387    
 -2.35309172E-02
 -8.26916397E-02
  0.14424904    
   1.3918756    
  -1.2462903    
 -0.30722600    
  0.50024283    
 -0.19949023    
  0.15043359    
 -0.23862605    
  4.16735075E-02
  0.10943308    
 -5.64411543E-02
  0.64015502    
 -0.86329901    
 -0.17589076    
  0.35955605    
 -8.39646533E-02
  0.16761471    
 -0.25131488    
  0.26358369    
  0.25672069    
 -0.51239884    
  0.24956353    
  1.21960770E-02
 -0.11551209    
 -0.28995237    
 -6.57522455E-02
   1.2596742    
 -0.94564307    
  0.85033303    
 -0.87183827    
  0.16034193    
 -8.36494043E-02
  1.99343525E-02
  0.78726023    
 -0.76128411    
 -3.25766653E-02
 -0.18099831    
   1.0852962    
 -0.77408439    
  0.17551568    
 -0.51898944    
  0.20661497    
 -4.08222713E-02
  0.80473781    
 -0.82579184    
  0.18703827    
  0.53062791    
 -0.64254606    
  0.19647615    
 -0.30037418    
  9.72984061E-02
  3.89666669E-02
  0.61707753    
 -0.10497846    
 -0.41505209    
  0.49215487    
 -0.33717862    
 -0.13778438    
  0.17662360    
 -0.57642359    
 -6.11541048E-02
  6.11537658E-02
  0.52262044    
 -0.28266877    
 -3.39024104E-02
  0.18805230    
 -0.31275550    
  0.24172042    
 -0.20340107    
  0.23361394    
 -0.41443345    
  0.37806547    
 -0.13883664    
 -0.16126838    
  0.31237391    
  3.00323106E-02
 -0.29361725    
  0.25131372    
  1.83498766E-02
 -6.25202209E-02
 -4.62129638E-02
  3.32258716E-02
  0.81888694    
 -0.88647926    
 -0.14256385    
 -0.16632159    
  0.33647308    
 -0.26304540    
  0.90740138    
 -0.78275913    
  0.36290574    
 -3.31514217E-02
 -0.40265954    
  0.41383410    
  0.59086871    
 -0.52633053    
 -0.23361471    
 -2.66683903E-02
 -0.12201514    
 -7.94068873E-02
 -8.29903129E-03
 -0.10536023    
  0.80266595    
  8.73567834E-02
  0.20858926    
  0.23784995    
  -1.0913389    
  0.45724174    
 -0.22544058    
 -0.40546498    
  0.15906532    
  3.61048803E-02
  2.79730204E-02
 -0.27625358    
  0.53062797    
 -0.11311554    
  0.71095204    
 -8.86232965E-03
 -0.64393288    
  1.12364683E-02
 -0.16350512    
  8.81082192E-02
 -6.85625598E-02
  0.10406894    
  2.86555551E-02
  0.13211851    
 -0.52077615    
  0.57380086    
 -0.36408007    
 -2.04793420E-02
  0.14722931    
 -0.33647248    
  0.86148244    
  0.68074691    
 -0.95908231    
  0.39768273    
 -0.82667947    
  0.37647730    
 -0.30748397    
  8.92302915E-02
  6.49196282E-02
  0.45198545    
 -0.57334578    
 -0.29849225    
  0.11488033    
   1.0455494    
  -1.0301647    
  0.17465958    
 -0.22957526    
  0.46798626    
 -0.47608295    
  0.86798823    
 -0.46523663    
 -0.25910929    
  0.91910398    
 -0.87098372    
  0.18343991    
 -2.83313226E-02
 -0.20322879    
  4.13850285E-02
  0.13268648    
 -2.39524841E-02
 -8.86661559E-02
 -0.24659584    
  0.19216086    
 -0.18372062    
  0.29604959    
  3.07724420E-02
  0.48504141    
 -0.52839291    
 -0.21840763    
  0.21840699    
 -7.21616670E-02
 -5.59588484E-02
 -0.21597500    
   1.0277042    
 -9.02109295E-02
 -0.58708811    
 -0.27311379    
  0.16705497    
  0.27359673    
 -0.13657634    
  0.23285213    
  9.66270044E-02
 -0.39239392    
   1.7885075    
  -1.7950219    
 -6.06248789E-02
  2.06201188E-02
  2.68467870E-02
 -0.28989267    
  0.52488643    
 -0.42395893    
 -4.08222266E-02
  0.13248996    
  9.06551108E-02
 -2.02019271E-02
  4.65191789E-02
 -0.13167854    
  0.80845767    
  0.11521299    
 -0.73519498    
 -6.15452463E-03
 -0.11086345    
 -0.21456039    
  0.17229977    
  7.16762990E-03
  9.53093246E-02
 -6.71395808E-02
 -0.17402290    
 -3.36171761E-02
  0.39688054    
  0.50390548    
 -0.81093001    
  0.25995851    
 -6.85625598E-02
 -6.47335593E-03
 -0.36412331    
  9.78551358E-02
  0.31071976    
 -3.79791111E-02
  0.90199584    
 -0.74692404    
 -0.17461638    
  0.12941186    
   1.1176965    
  -1.0669816    
  0.47616598    
 -0.34263417    
 -0.30058637    
 -8.11261684E-02
 -0.26447931    
  0.13696663    
  0.31334952    
  0.98956269    
 -0.87895226    
 -0.38473812    
  3.77396233E-02
  7.14581907E-02
  0.38455880    
 -0.31786692    
   1.2646735    
  -1.1841353    
   1.4213858    
  -1.2878550    
 -0.26028326    
  0.16757379    
 -0.10853948    
 -0.11460430    
  0.28946596    
  0.70642734    
  -1.1092217    
  0.30158499    
 -9.29470062E-02
  2.56414842E-02
  0.17384624    
 -0.18019550    
  6.47621334E-07
 -0.29407245    
  0.33769169    
  0.13657489    
 -0.26662892    
 -0.22488044    
  4.25593890E-02
  0.18924122    
  0.10467064    
  1.84612423E-02
  0.79728717    
 -0.99931461    
  0.10610714    
 -4.81198467E-02
  4.81198765E-02
  0.17220372    
 -0.23450823    
  0.80136114    
 -0.67409956    
  0.58358520    
 -0.30063036    
 -0.34122208    
 -0.26570249    
  4.25593890E-02
  0.50077611    
 -0.45995250    
  0.57885820    
 -0.13417231    
 -0.15500648    
 -4.90901545E-02
 -5.39888958E-07
  7.85898566E-02
  0.51198816    
 -0.87199074    
  0.20294170    
 -0.28090200    
  0.26720273    
 -0.14841926    
  0.80647546    
 -0.57854313    
  0.11990421    
 -2.28573885E-02
 -0.10343476    
   1.5500144    
  -1.5246974    
  1.24218408E-02
  8.28869268E-02
 -0.13353227    
 -6.51450548E-03
 -0.21825390    
  0.26298869    
  8.96122381E-02
 -0.39410201    
  0.17807509    
  2.10531596E-02
   1.0463436    
 -0.87449396    
  0.47510788    
 -0.66801131    
  0.43113694    
  0.54702902    
 -0.97109962    
  3.46063115E-02
  0.55864322    
 -3.96874920E-02
  0.33993655    
  0.10651219    
  -1.1851535    
  0.82773709    
 -0.62168902    
  0.11701691    
 -3.75037082E-02
  6.34830398E-03
  2.50005797E-02
  5.98976538E-02
 -0.38532111    
   1.3668760    
 -0.56452966    
 -2.32571047E-02
  0.73349833    
  -1.0120718    
 -0.59925073    
 -5.82691506E-02
  0.37156272    
  0.50390542    
  2.80360467E-07
 -0.49703190    
  0.47597921    
 -0.28343549    
 -4.03515920E-02
  0.19207732    
 -0.49159467    
  0.23889115    
 -0.26298976    
  0.34687006    
 -0.20322879    
  0.63888395    
 -0.29639375    
 -0.51919341    
  0.37416887    
 -8.43879804E-02
  6.26891525E-03
  0.12883306    
 -0.13510302    
  0.12959236    
 -0.44490677    
  0.24362190    
 -0.20972075    
  0.35417154    
 -9.82382670E-02
  0.34564608    
  6.19663410E-02
 -4.38665152E-02
 -0.21421419    
 -6.89937919E-02
  0.13872628    
 -0.41065976    
  0.13840316    
  9.09718499E-02
  0.58155632    
 -0.84267974    
 -3.27900238E-02
   1.4644125    
  -1.4478834    
  4.01663780E-02
  0.27380592    
 -0.16923405    
  0.17520317    
 -0.14723106    
 -4.94793653E-02
  2.15060264E-02
  0.10109695    
  0.53364074    
 -0.71596104    
  0.18871199    
  0.13671176    
 -0.12405322    
  0.29707092    
 -0.48317426    
 -7.87813067E-02
  0.18641233    
  2.02034917E-02
  0.63127208    
 -0.82162637    
  0.27958408    
 -0.21706471    
  0.14763623    
  0.21130963    
 -0.58778709    
  0.10821303    
  0.20067158    
 -1.40848458E-02
  9.46653709E-02
  1.85258017E-07
 -1.95444170E-02
  0.35601631    
 -0.24409916    
 -5.89974271E-03
 -0.13946533    
  4.65191789E-02
 -0.16175552    
  0.93893319    
 -0.70818430    
  2.98526734E-02
 -0.22314294    
  6.76714876E-07
  0.25782844    
 -0.38299248    
  0.14698200    
  0.34364110    
 -0.15415160    
 -0.37903115    
  0.30492473    
 -2.59753298E-02
 -0.26170716    
  5.00101186E-02
  0.37520182    
 -4.57225293E-02
 -0.53649360    
  0.22314429    
  0.97380430    
 -0.82538545    
  9.21698809E-02
  0.12959236    
 -0.44490677    
  0.18088348    
  0.11538296    
  0.12629403    
  0.12216786    
 -0.40796828    
  0.15950772    
  0.10919847    
  3.94412689E-02
 -0.21489005    
  4.02740128E-02
  0.19105546    
 -9.09726992E-02
  0.54935938    
 -0.41582862    
  0.26396582    
 -0.23825713    
 -0.29277036    
 -0.14624511    
   1.2999986    
 -0.44709194    
 -0.72036058    
 -0.30390441    
  0.87234837    
  0.17513441    
 -0.79305732    
  5.63532859E-02
  0.17544781    
  5.58807068E-02
 -0.17798403    
  2.56414842E-02
 -0.17979336    
  0.25886136    
 -0.17185047    
  0.35806251    
 -0.25897253    
  1.25002228E-02
 -0.34520531    
  0.26101366    
  3.32258716E-02
  0.87764472    
 -0.86465770    
  0.79430503    
 -0.81384981    
 -4.71475907E-02
 -5.67520857E-02
  0.22168233    
 -5.40678836E-02
 -0.21239926    
  0.40291771    
 -0.59598321    
  0.29460168    
  9.84393358E-02
 -0.38382602    
  0.16846459    
 -0.11487956    
  0.15290713    
  8.57671723E-02
 -2.07611434E-02
  9.23844027E-07
 -8.76474679E-02
  5.92764318E-02
 -0.18088360    
  0.46676645    
 -0.40817180    
  0.93720877    
  0.78002566    
  -1.4418231    
 -0.14595486    
 -0.18805210    
   1.1759988    
 -0.95285624    
  5.37043810E-02
   1.0631316    
  -1.0696892    
  0.61447448    
 -0.68959498    
 -0.15296951    
  8.70111808E-02
  0.14763623    
  0.61500853    
 -0.79341638    
  0.67739892    
 -0.30907246    
 -0.13276020    
  0.11641049    
  0.44496748    
 -0.37597480    
 -9.68495160E-02
  8.65404978E-02
 -1.56669244E-02
 -0.30538252    
 -0.18805210    
  0.48815736    
 -0.12975831    
  0.45635694    
 -0.71631396    
  0.54159760    
 -0.55734611    
  0.10535958    
 -6.64452836E-02
 -3.10098231E-02
  0.24956353    
 -6.33120388E-02
 -0.19415645    
  0.27570680    
  3.55061963E-02
 -4.76288535E-02
 -0.22466931    
  0.40800652    
 -0.14740559    
  4.03515548E-02
  4.95970622E-02
 -0.26290113    
 -2.83708870E-02
  0.11538296    
  0.25841227    
 -0.19027461    
 -0.41751361    
  0.33647135    
  9.29460973E-02
 -0.28571129    
  0.33196288    
 -0.16551371    
 -7.61616305E-02
  0.19542484    
  0.12759590    
 -0.44531134    
  0.10779726    
  0.33751372    
 -0.38996008    
  0.16290365    
  0.33553717    
 -0.35533994    
  8.31153318E-02
  8.80341679E-02
 -0.24014200    
  0.74533278    
 -0.75972098    
   1.0129173    
  -1.4075720    
  0.14022988    
  0.72984940    
 -0.31508172    
 -9.71629694E-02
  0.72987926    
  0.30071172    
  -1.0865496    
 -0.14698239    
  0.26875475    
  0.79595631    
 -0.74021369    
 -0.24445252    
  0.18232237    
  1.27381254E-02
 -1.27382213E-02
  1.27381254E-02
 -0.35306454    
  0.31435049    
  7.59851113E-02
 -0.33769307    
  2.53175814E-02
  0.32449701    
  0.12975974    
  3.63679416E-02
 -0.10196464    
 -0.27831051    
  0.15840665    
 -0.25222522    
  0.57587576    
 -0.33004048    
 -2.59753298E-02
  0.35139862    
 -0.25131536    
  0.12305932    
 -0.27029112    
  0.11701691    
 -0.11014317    
  0.19817768    
  0.77664077    
 -0.36743778    
 -0.39249048    
 -0.37821633    
 -4.11575623E-02
  0.43036318    
 -0.17904800    
 -2.64909659E-02
  0.21098965    
  1.08110560E-02
  4.72528301E-02
 -0.58165175    
  1.81826744E-02
  0.42036855    
  0.38755417    
 -0.24445346    
 -0.44468507    
  0.41343382    
 -0.28592056    
 -2.85727028E-02
  7.21998513E-03
  3.53391692E-02
 -8.70115608E-02
  5.88396192E-02
 -0.18805210    
  0.35839853    
  0.38927072    
  0.29175508    
 -0.61686355    
 -0.25616810    
  0.79044604    
 -8.64095539E-02
 -0.65420443    
  0.26129508    
 -0.16220497    
 -5.16248383E-02
  0.66969538    
 -0.91629142    
  0.38836983    
  0.74902743    
 -0.39063004    
 -0.43604854    
 -0.11855887    
  0.16111848    
  0.11778359    
 -0.16034265    
 -0.21386908    
  0.10227858    
 -0.28768182    
   1.1047661    
 -0.57741070    
 -0.23967308    
  0.58701491    
 -0.65898877    
 -0.12715587    
  0.77839112    
 -0.43708739    
 -0.13525490    
 -0.18924224    
 -0.15276356    
  0.34200394    
   1.0097181    
  -1.2415192    
 -0.19105458    
   1.0950973    
 -0.43948761    
 -0.39730209    
 -8.16381723E-03
  0.41633558    
 -0.41633525    
  0.33177710    
  0.56464547    
 -0.65058672    
  8.51009133E-07
  4.38946635E-02
  6.53042942E-02
 -7.14596063E-02
 -0.22778393    
  0.41830257    
 -0.36545911    
  0.42488357    
 -0.26236501    
  0.15593457    
 -0.16220497    
  6.26891525E-03
  0.91378713    
  -1.1526799    
  0.10535958    
 -4.38031480E-02
  0.33326855    
 -0.17486213    
  0.60323685    
 -0.92328316    
  0.26101366    
 -2.73992028E-02
 -0.17402290    
  0.60688764    
  0.63519371    
 -0.91390789    
 -1.80177260E-02
  0.39531305    
 -0.50404608    
  0.24981104    
 -0.18442991    
 -6.34860294E-03
  0.13114040    
 -8.14395398E-02
  0.11441116    
 -0.51082534    
  0.32742155    
 -5.33456355E-02
 -0.40889513    
  0.51288468    
 -3.77395228E-02
  0.25841227    
 -0.29098833    
 -0.25510645    
  2.53175814E-02
  0.50581342    
 -0.35166329    
  0.38623339    
 -0.37204969    
  4.13850285E-02
  9.03833881E-02
  1.83498766E-02
 -3.70418578E-02
  0.21936363    
 -0.45198551    
  0.28768113    
 -0.13353057    
  0.12155619    
 -0.30796725    
  0.62970114    
 -0.35854888    
  0.13976216    
 -0.17151049    
 -0.13815099    
  0.15097174    
 -9.34003070E-02
  0.16111848    
 -0.24116226    
  0.73396951    
 -0.14871086    
 -0.71446985    
  0.35235605    
  0.62415391    
 -0.60020107    
  5.74874878E-02
 -0.41670182    
  0.15656973    
  0.92781800    
 -0.73707885    
 -0.22015454    
   1.0961212    
  -1.0381349    
  0.25365958    
 -5.47927944E-03
 -3.92206050E-02
  5.01500107E-02
 -7.32725039E-02
 -0.44118336    
  0.41150835    
 -0.22918610    
 -0.22884196    
  8.22387561E-02
  0.28108087    
  0.15887024    
 -9.47453603E-02
 -0.22937392    
  0.10379624    
 -8.82917866E-02
  0.36890686    
  6.18756488E-02
 -0.45412993    
  0.17969353    
 -0.43891320    
  0.10638030    
  0.49043646    
 -0.44558442    
  0.17645708    
  0.21724387    
 -0.19542503    
  0.20132427    
 -0.29161105    
  0.28571159    
 -5.93566848E-03
  2.35300492E-02
 -0.35170409    
 -9.53103676E-02
  0.86020160    
 -0.65540755    
 -0.22314325    
  0.47116113    
 -7.18872175E-02
 -0.13976286    
 -1.43880164E-02
 -0.10697298    
  0.26112285    
  0.68691635    
  -1.0321219    
   1.0100046    
 -0.14040090    
 -0.56237680    
 -0.37059575    
  0.33780721    
 -0.15860486    
 -1.57487486E-02
  0.20714334    
  0.22957438    
  0.40717307    
 -0.49838826    
 -9.41878632E-02
 -0.29180598    
  0.44065079    
  0.59544021    
 -0.69608432    
  0.13720100    
 -0.22314270    
  0.17050065    
 -0.20307651    
 -6.14533313E-02
  3.46063115E-02
 -0.23684226    
  0.22314270    
 -0.11692131    
  0.15746693    
  0.13601257    
  5.76285087E-03
 -0.10919841    
 -0.25406560    
 -8.29903129E-03
  0.87893468    
 -0.67599332    
 -6.31781593E-02
  6.70726308E-07
  0.61792344    
 -0.52129674    
 -3.34471054E-02
 -0.10008345    
  0.23361394    
 -0.15415092    
  0.63598895    
 -0.44674757    
   1.3362104    
  -1.7416753    
  0.87042719    
 -0.48235422    
  0.64829701    
 -0.74010336    
 -0.11538230    
  0.25848371    
  0.37156370    
 -0.47692475    
 -0.24340893    
  0.17969353    
  0.50157279    
 -0.91033232    
  0.37531289    
  0.27742472    
  0.30048665    
 -0.31607023    
 -4.82665598E-02
 -0.12260225    
 -0.19860266    
  0.10763150    
 -0.22825919    
  0.11302319    
  0.21239838    
  0.58915734    
 -0.41925919    
 -0.38996008    
  0.79542625    
 -0.38996100    
 -0.15500648    
 -0.29771304    
  0.26112285    
  0.12260248    
 -0.29135111    
 -7.63733760E-02
  0.19415620    
 -3.32258157E-02
  0.23389612    
 -0.14351295    
   1.4166920    
 -0.73909736    
 -0.51291692    
 -0.31779972    
  0.20132427    
 -4.20478135E-02
  4.89422519E-07
  0.80340338    
 -0.92734081    
 -6.45391792E-02
 -0.12615076    
  0.62804842    
 -4.58792262E-02
 -0.30504572    
  1.89272687E-02
  0.67739892    
 -0.79674613    
 -6.20648620E-07
  0.16813597    
 -3.02133132E-02
  6.53042942E-02
  0.45407310    
  0.21287182    
 -0.93565100    
 -8.63285363E-02
  0.31397200    
 -0.30580974    
  0.29376185    
  0.25064161    
 -0.15257943    
 -0.18012598    
  7.59851113E-02
 -0.12313350    
  0.67224038    
 -0.35566917    
 -0.64891404    
  0.46759781    
  7.53983930E-02
 -0.50525433    
  0.53822541    
 -0.36832538    
  0.18492149    
  4.44517583E-02
 -6.23129308E-03
 -7.12268427E-02
  0.12001675    
  2.35300492E-02
 -7.85908401E-02
 -5.16248383E-02
  0.13601257    
  2.84927245E-02
  8.26860116E-07
 -0.16450419    
 -0.15746735    
 -7.23208934E-02
  0.85086328    
 -0.80207324    
  0.28171113    
 -0.53302646    
  0.42566854    
 -2.02019271E-02
  0.31287280    
 -0.33349189    
  0.25593352    
  0.73267764    
 -0.93454403    
  0.61802691    
 -0.13657537    
  0.31475174    
 -0.80944687    
  0.24685931    
  0.39849684    
 -0.69314623    
  0.16705415    
 -0.27786827    
  0.42096925    
 -0.51082617    
   1.0369190    
 -0.88643712    
 -0.28768280    
  0.67833251    
 -8.83689746E-02
  0.77151603    
 -7.56663783E-03
 -0.81409973    
 -0.10219183    
  4.93936613E-02
 -0.36705500    
   2.0837801    
  -1.6812180    
 -0.34347388    
  0.20661497    
 -1.34232091E-02
  0.12675081    
 -7.41071254E-02
 -0.19782554    
  0.12470268    
  2.04783678E-02
  0.27064499    
 -0.29112521    
  0.12313187    
 -0.26358494    
  0.32850412    
 -0.36076537    
  0.78696585    
 -0.24387941    
   1.0002815    
  -1.3915627    
 -0.15180650    
  0.31994200    
  0.60937697    
 -0.33971345    
 -0.54159713    
  0.12470268    
  0.24362290    
 -0.43286434    
  0.61518651    
  0.33711517    
 -0.85699123    
  0.18610173    
 -0.15624863    
  0.33961937    
 -0.40808597    
  0.51710540    
 -0.24329913    
  0.19027446    
 -0.27131593    
  0.13353066    
 -0.27264473    
  0.43969861    
  0.26458105    
 -0.49617258    
  0.11980133    
  0.40904254    
 -0.71480793    
  3.58455405E-02
  0.20322737    
  0.60299605    
 -0.60875899    
  0.27605417    
  0.57700741    
 -0.45339400    
 -0.57622665    
  7.95127153E-02
  0.10280865    
 -0.30702481    
  0.19782661    
  8.00427347E-02
 -0.13268661    
 -0.30586448    
  0.96114153    
 -0.19716816    
 -0.26793489    
 -0.35110429    
  0.32850412    
 -0.11492910    
 -0.34937581    
   1.1046550    
 -0.83532196    
  0.18347909    
 -0.23330995    
  0.22751309    
 -0.24965522    
  0.79251993    
  3.38546187E-07
 -0.61518633    
 -0.16251826    
  0.39561340    
 -0.19627894    
  0.37695020    
 -0.48499075    
  0.22716206    
 -2.71017458E-02
 -0.17356852    
  0.83603019    
  0.17616473    
 -0.44421110    
 -0.60798854    
 -8.51584449E-02
  0.85991603    
 -0.76124418    
  3.30054127E-02
 -2.63165999E-02
 -9.06536654E-02
   1.1645181    
  -1.3571123    
 -1.78572666E-02
 -9.44095924E-02
  0.38882646    
 -0.17563182    
  0.15529327    
  0.15219150    
  0.88279504    
  -1.0487802    
 -0.16579269    
  0.34347296    
 -4.15482260E-02
  0.68706781    
  -1.0480808    
  0.42555118    
 -0.22172426    
 -7.11837970E-03
  9.53093246E-02
 -8.11261684E-02
 -8.82917866E-02
 -1.55040137E-02
   1.0802147    
 -0.93503302    
  9.65384021E-02
  4.20479886E-02
 -0.40841135    
   1.1614897    
 -0.83902109    
 -3.92199606E-02
  8.31153318E-02
  0.38688898    
  0.30932167    
 -0.82014716    
 -0.21622299    
  0.67136008    
 -2.22718213E-02
 -0.43983185    
 -0.18372062    
  6.50639609E-02
 -5.66956326E-02
  7.23207369E-02
 -2.35309172E-02
  0.86416203    
 -0.85625613    
  0.23098595    
 -0.13353229    
  0.41965014    
 -0.55727160    
 -7.66339302E-02
  0.44309551    
 -0.24322961    
  0.27124283    
  9.98205617E-02
  0.12663293    
 -0.31296128    
  8.09697583E-02
 -0.44802400    
  4.25593890E-02
  0.33050135    
  0.10775303    
 -0.57178670    
  0.13353118    
  0.86850053    
 -0.36268666    
 -0.26942414    
  3.23659591E-02
 -5.90336993E-02
 -0.35282150    
  0.15139946    
  0.52232915    
 -0.61763984    
  0.18986872    
 -0.19900134    
 -1.85185280E-02
  0.16345267    
  6.15573227E-02
 -1.50381094E-02
 -0.16430300    
  4.36744727E-02
  7.41075575E-02
  0.83359867    
 -0.46039426    
  2.16222368E-02
 -0.20067047    
 -0.29423884    
   1.0352427    
 -0.63564295    
 -1.18354121E-02
 -3.02133132E-02
 -0.12393712    
  9.90903527E-02
 -6.31004898E-03
 -6.53829500E-02
  0.74258029    
  8.62069875E-02
 -0.92072600    
  0.68943626    
 -0.35296381    
 -0.27890152    
  7.41071403E-02
  1.29042109E-02
 -0.34032544    
  0.36564291    
 -0.16251826    
  0.26912948    
 -0.21197046    
  0.82014728    
 -0.61947691    
 -0.14004587    
 -0.21825390    
  9.30896923E-02
  9.19373930E-02
  0.27064499    
 -0.43157664    
  0.48672822    
 -0.19904694    
  6.34222478E-02
 -4.57225293E-02
 -0.31334904    
  0.78481466    
 -0.38738129    
  0.10697192    
 -0.59651971    
   1.1330982    
 -0.27831003    
  0.66668022    
  -1.1950735    
  0.69945621    
 -0.85677725    
  0.20067152    
  0.51082593    
 -0.26966345    
 -0.31015578    
 -0.24946113    
  0.21645527    
 -9.12907794E-02
  0.25213119    
  0.16308984    
 -0.35806310    
 -0.26028275    
  3.54026519E-02
  0.76039958    
  7.81651661E-02
 -0.28019097    
 -0.13282163    
  0.51649117    
 -0.65002364    
  0.98164088    
  -1.3000944    
  0.82667828    
 -0.21245886    
  0.69314742    
  -1.2722757    
  0.32158288    
 -6.27017580E-03
 -0.19370705    
 -9.60732996E-02
  0.23151255    
 -0.15860486    
  0.31845307    
 -0.13353227    
  0.17253403    
  0.23293167    
 -0.68882740    
  0.11394509    
 -8.00429732E-02
  0.30625895    
  0.57957315    
  -1.0483512    
  0.54551047    
  0.11778380    
 -6.25201836E-02
 -0.56230718    
  0.18859136    
  0.65735841    
 -0.55356187    
  0.65730131    
 -0.78481364    
 -0.16487427    
  0.34719694    
  0.28768229    
  0.32930398    
  3.88052985E-02
 -2.45193318E-02
 -0.53596085    
 -0.33526155    
  0.84971642    
 -0.68592721    
  0.29127294    
 -0.29127294    
 -8.24434236E-02
  0.40546441    
  0.59470677    
 -0.55889732    
 -0.57480592    
  0.45198441    
 -0.26520988    
 -6.10872842E-02
  0.24956353    
 -0.18109463    
  0.68205613    
  0.14829218    
 -0.45979938    
 -6.28471076E-02
  0.26444134    
 -0.42220286    
 -0.44747448    
  0.36848649    
 -0.10840953    
  0.78776342    
 -0.57536483    
 -0.28357577    
  0.15180540    
  0.36229262    
 -6.58457801E-02
  8.52650106E-02
 -0.63705790    
  1.80185102E-02
  0.33135796    
 -0.42488393    
  0.31666869    
 -5.88406846E-02
 -4.65204120E-02
  0.11247781    
 -0.17807594    
  0.29190949    
  0.48648071    
  0.25304189    
  6.71783760E-02
 -0.80670279    
 -0.24231434    
 -4.95975800E-02
  0.68890119    
 -0.28343549    
  1.68078337E-02
 -0.11155246    
  3.65886837E-02
  6.37905523E-02
 -0.32975304    
  0.42096925    
 -0.14903648    
  1.76992845E-02
 -0.31334904    
 -8.03299528E-03
 -0.13815005    
  0.32850480    
  0.24685931    
  0.75377202    
  -1.0554407    
 -0.13554636    
  0.52682608    
 -0.11066619    
 -0.15503757    
 -0.34520531    
   1.0445448    
 -0.69314790    
  0.72354436    
 -0.39949441    
 -0.59136534    
  9.97001305E-02
  0.89414954    
 -0.79685122    
  0.91230917    
 -0.60171336    
  0.34544718    
  0.59577286    
  -1.4249088    
  0.26175910    
  8.70120972E-02
  0.56594443    
 -0.48078680    
 -4.70062941E-02
 -0.33326936    
  0.17733327    
  0.10661053    
 -0.24730982    
  0.28588277    
 -0.18340412    
  0.21007065    
 -0.30538252    
  0.17034633    
 -9.47084948E-02
 -4.66660396E-07
  0.26083517    
  0.49953780    
 -0.86499679    
  0.26912948    
 -0.16450419    
  0.25571966    
 -0.11970718    
 -5.79758920E-03
 -0.15028235    
 -4.13857922E-02
 -0.11163964    
 -7.90565461E-03
 -7.96744134E-03
  0.12044601    
  0.23862633    
  0.25069377    
 -0.35048366    
  3.63666937E-02
  0.38946441    
 -0.90825874    
  0.55961585    
 -0.10219183    
  5.53979948E-02
 -0.20533825    
 -0.10047082    
  9.30896923E-02
  2.19796579E-02
  0.10318442    
  0.51082534    
 -0.55083013    
 -4.87910323E-02
 -3.63683030E-02
   1.5747694    
  -1.4896111    
  0.24600877    
 -0.19301669    
  0.10406894    
  5.79788955E-03
 -0.14934465    
  0.18343991    
 -0.44245294    
  0.19670939    
  0.14595325    
 -0.22778393    
 -0.27484509    
   1.0060195    
 -0.52208340    
 -0.24862343    
   1.0405046    
 -0.81092942    
  0.62346733    
 -0.56133449    
 -5.57413623E-02
 -4.56097797E-02
 -0.15860486    
  0.43117356    
 -0.40040204    
  0.86977082    
 -0.46936885    
 -0.14154050    
 -0.29747608    
  0.47882301    
 -0.18134674    
  0.55543011    
 -0.39378816    
 -0.39803085    
  0.61618644    
 -0.75928754    
 -8.58363230E-03
  0.19516952    
 -8.89474526E-02
  0.19004445    
  3.77396494E-02
  0.16467784    
 -0.40024295    
   1.2505286    
  -1.2662771    
  0.29951623    
 -0.17997201    
 -4.31715511E-02
 -0.10863427    
 -3.33371162E-02
  8.91278014E-02
  0.84397036    
 -7.61611462E-02
 -0.70036668    
  0.49328110    
 -0.66694468    
  0.44490632    
 -0.41100556    
  0.21645527    
  0.21098965    
 -0.15868929    
  0.19077747    
  1.04705943E-02
 -9.27093327E-02
  3.37105729E-02
  0.29456466    
 -0.36909834    
 -5.97091252E-03
 -0.15514828    
  0.55058378    
 -0.43825564    
  4.87892553E-02
  0.36909774    
  0.47308573    
 -0.98253971    
 -6.36249855E-02
  0.84207034    
 -0.80622488    
 -6.20648620E-07
 -0.10379662    
  0.15191673    
 -0.14413387    
  0.12379460    
  9.77977440E-02
  1.47653356E-08
  5.43937832E-02
 -0.24544938    
 -0.10285762    
  0.23638897    
 -0.14868338    
 -6.30132258E-02
  0.44008982    
 -5.37768900E-02
 -0.34646660    
  0.15860580    
 -0.31015515    
  0.36211374    
 -0.14261341    
  7.27345655E-03
   1.4006832    
  -1.2527636    
  0.56673360    
 -0.57931298    
 -7.89880678E-02
  6.82674767E-03
  0.86463916    
 -0.66211432    
 -0.18232082    
 -2.02019271E-02
  4.00055833E-02
  0.13434811    
  0.83166611    
 -0.82030207    
 -0.18571635    
  0.40773097    
 -0.15641510    
 -0.19189020    
 -0.14458190    
  0.60815364    
 -0.22516091    
 -0.20686261    
 -1.88102573E-02
 -0.51929951    
  0.48058587    
  8.20657387E-02
 -0.14309998    
 -1.40848458E-02
  0.10109695    
 -0.23767196    
  0.31177866    
  5.78203611E-02
   1.0777978    
  -1.0284730    
 -5.49585707E-02
 -9.47453603E-02
 -0.19105528    
  6.54773414E-02
 -8.06299672E-02
  9.46157873E-02
  6.91963453E-03
 -0.25823486    
  6.06250800E-02
  0.32682276    
  2.98526734E-02
 -0.21581681    
  0.30576590    
 -0.41356260    
   1.1917025    
  -1.2332032    
 -0.11672471    
   1.3474547    
  -1.0814332    
  0.92066073    
 -0.39822385    
 -0.39256087    
  0.72779644    
 -0.38402447    
 -0.60613608    
  0.58314687    
 -0.36000198    
 -0.11279608    
  0.20810643    
 -0.33526155    
  0.45506218    
  0.56115073    
 -0.83107090    
  0.15616164    
   1.1608896    
 -0.16585410    
  -1.1943673    
  0.56798428    
 -0.47669193    
 -0.22482234    
  0.18372202    
 -7.24954903E-02
 -3.83186676E-02
  0.72391915    
 -0.29783410    
  1.01531297E-02
 -0.42845455    
  0.73489863    
 -0.21943223    
 -0.33185315    
 -0.16062337    
  0.41551572    
 -0.18032432    
  1.78043749E-02
 -0.39086565    
  0.85348964    
 -0.68576640    
  0.13077040    
  0.37710971    
 -0.30254191    
 -5.53996637E-02
 -1.91698000E-02
  1.85258017E-07
 -1.29869515E-02
  0.11705609    
  0.15082315    
 -0.45412993    
  0.95793086    
 -0.64882600    
  0.93575364    
 -0.46502745    
 -2.93064844E-02
 -0.65306985    
  0.48770338    
 -0.21440968    
  0.27812597    
  0.54480970    
 -0.65337551    
  0.43855038    
  0.31251860    
 -0.92607820    
 -0.24664062    
 -0.11865714    
  0.15975983    
  2.64918171E-02
  0.22705670    
 -0.51256251    
  0.80024505    
 -0.60353589    
  0.76878458    
 -0.76878548    
  0.22314365    
 -1.14935888E-02
  0.71033937    
 -9.84403864E-02
 -0.44218096    
 -0.53551853    
  0.27510241    
  3.11555937E-02
 -0.34881735    
  0.22488093    
  0.14217545    
 -0.12838082    
  4.68314774E-02
   1.0608723    
  -1.2009608    
  0.92378134    
  -1.1601707    
  0.22884139    
  0.18610173    
  0.41173500    
 -0.16251917    
 -0.12516242    
 -0.18232082    
 -0.31015515    
  0.59282470    
  0.31249744    
 -0.81831056    
  0.27510241    
 -6.53829500E-02
  0.18457209    
 -0.20505060    
   1.1501352    
 -0.85901189    
 -0.43954363    
  0.16889839    
  0.16757379    
 -0.32850447    
  0.11954454    
  8.75981823E-02
  0.58419627    
 -0.57776421    
 -0.40546522    
  0.36624512    
 -0.25704503    
  1.70937404E-02
  0.34730843    
  2.95002367E-02
 -0.24965522    
 -0.22501048    
  0.46296933    
 -0.37362513    
  0.14310017    
  4.34850119E-02
  0.97816640    
 -0.81493735    
  3.55061963E-02
  0.59229803    
 -7.68322200E-02
 -0.61310363    
  0.14310159    
 -0.28768274    
  7.83322752E-02
  7.89874718E-02
 -5.86481020E-02
 -0.19176227    
  0.22476731    
  0.71562010    
 -0.67739952    
 -2.53169592E-02
  3.15483958E-02
 -0.13264464    
 -0.10457245    
  0.29161102    
 -0.15906556    
  0.15906441    
  7.91374892E-02
 -0.37865427    
  0.54361492    
 -0.22084285    
 -0.12210353    
  0.25131515    
 -0.25782886    
  0.96102637    
 -0.22002339    
 -0.85878557    
  0.16251822    
  8.96122381E-02
   1.0336925    
  -1.4622797    
  0.36974779    
  0.43138865    
  0.26175863    
 -0.45675915    
 -0.17185098    
 -0.28768227    
 -0.20997256    
  0.63047653    
 -0.10480841    
 -0.30814797    
 -0.19900134    
  0.68854898    
 -0.34945920    
 -0.37647799    
  0.32277259    
 -0.17271316    
  0.13762045    
  0.32104784    
 -0.18751712    
 -6.27017580E-03
  6.68939948E-02
 -4.82028276E-02
 -0.27541232    
  8.56548473E-02
  0.22015324    
  0.19027446    
 -0.34542215    
 -0.18372062    
 -0.13473272    
  0.32542214    
  0.14817978    
 -4.90901545E-02
 -0.13443047    
  0.22458057    
 -0.48622593    
  0.44516423    
  0.13950084    
 -0.38996008    
  0.69314754    
 -0.74040091    
  0.17693059    
 -0.12967695    
  7.66264228E-03
  0.17465958    
 -0.27917203    
  0.17807509    
  0.30873474    
 -0.11000136    
  0.23240235    
  1.37305092E-02
  0.38711575    
 -0.66275048    
  0.68714166    
 -0.42985588    
 -0.28768277    
 -0.16034199    
  0.19670935    
   1.0663509    
 -0.19386339    
 -0.95950037    
 -0.25782868    
  0.36837053    
  1.15599893E-02
 -0.21029551    
  0.13264450    
 -0.26112366    
 -0.14745219    
 -9.38935671E-03
  0.85802209    
  0.15186243    
 -0.76804912    
 -0.20479456    
   1.1372497    
  -1.0174497    
  0.22957532    
 -0.11538230    
 -0.13868351    
 -0.13235109    
 -0.12014354    
  7.18258098E-02
  0.59436619    
 -0.31913704    
  9.32578743E-02
  0.23132931    
 -0.22450235    
  0.16285981    
  7.24552050E-02
 -0.25593358    
  0.27721000    
  0.85105056    
  -1.2382618    
  8.18291157E-02
  0.78845698    
 -0.95097584    
  0.20448351    
 -2.77801864E-02
  0.46470770    
 -0.55299968    
 -8.00429732E-02
   1.2188613    
  -1.0435077    
 -0.13453010    
   1.4119623    
 -0.98278117    
 -0.48681143    
 -0.11672471    
   1.0330149    
 -0.69654197    
  0.18005075    
 -0.14660333    
  8.81082192E-02
  0.40947336    
  0.16551428    
 -0.18980713    
 -4.18472290E-02
 -2.15988997E-02
 -0.15560700    
  5.46038896E-02
 -0.57054543    
  0.36178914    
 -0.35328004    
  0.37680939    
  7.28621781E-02
 -0.34515873    
  0.87737542    
 -0.71562088    
 -0.11697097    
  0.14892270    
  0.96896690    
  -1.0406588    
  0.10265336    
 -0.10265430    
  4.62130085E-02
  0.14396113    
 -0.23862605    
 -0.23026100    
  0.19415665    
 -0.16772203    
 -0.11996006    
  0.34484023    
 -0.24242614    
   1.3571112    
  -1.1792253    
 -0.15168443    
  0.39390382    
 -0.27995917    
  0.20136915    
  2.48464905E-02
  0.60334349    
 -0.69314653    
  3.94789539E-02
  9.82381776E-02
 -7.90694132E-02
 -0.30042171    
  0.48484936    
 -9.95300189E-02
 -0.21302077    
 -0.14698239    
   1.3105829    
  -1.0354801    
  0.16851330    
 -2.16219332E-02
 -8.55230689E-02
 -1.19752456E-02
 -8.81071612E-02
 -4.71475907E-02
 -0.11692131    
 -2.35309172E-02
  0.32277253    
 -9.01516229E-02
  3.09614502E-02
 -0.31237492    
  0.24294643    
  0.71256560    
 -0.99807036    
  0.45356441    
 -0.26402336    
  8.28054473E-02
 -0.16524933    
  0.18492149    
 -5.33456355E-02
  1.36054642E-02
  0.28599152    
 -0.28599164    
  1.34237790E-02
  0.39204288    
 -0.14518273    
  0.13157579    
 -0.50626999    
  0.16062337    
 -6.47335593E-03
  0.40112689    
 -0.51809764    
 -0.15780757    
  0.38532010    
 -0.10406920    
 -9.46653411E-02
  0.37425026    
 -0.10807405    
 -0.25910929    
 -2.85727028E-02
  0.12899275    
  0.79595631    
 -0.91056091    
  0.12095172    
  1.88093260E-02
 -0.19860266    
  8.70111585E-02
  0.39147925    
 -0.22549403    
 -6.68948442E-02
  0.87126678    
 -0.92953521    
 -0.14310002    
  0.65392673    
 -0.34531090    
 -0.16551371    
 -0.19845128    
  0.13657533    
 -6.59581795E-02
  0.32120496    
 -0.14141253    
  0.10788823    
 -0.43428490    
  0.54191649    
 -0.50743073    
  0.94962716    
  3.22609916E-02
 -0.16158570    
 -0.47299394    
  5.96927758E-03
 -0.18949027    
  0.28588277    
 -9.04571116E-02
 -0.42036819    
  0.28768194    
 -0.20972075    
  0.30010393    
  7.71896765E-02
 -7.10352883E-02
  0.18436481    
 -0.22825782    
 -0.15201674    
  5.79866394E-02
  0.63515985    
 -0.50339139    
 -0.13176991    
 -0.10379662    
  0.28376794    
 -0.29161105    
  0.23721726    
  1.23462826E-02
  4.79130857E-02
 -0.37949017    
  0.30042019    
 -0.17224598    
  0.20951650    
 -6.29146919E-02
 -0.11697097    
 -0.15780757    
 -1.72410887E-02
  0.14541698    
 -7.00683892E-02
  0.83220786    
  1.39371930E-02
 -0.71060026    
  4.81198765E-02
  0.14934605    
 -0.11633988    
   1.0656061    
  -1.2583711    
  0.81529552    
 -0.73222786    
  0.18473502    
  0.61485952    
 -0.89056623    
  0.42640832    
  0.47710231    
 -0.48229831    
 -0.22705725    
 -0.34830645    
  0.29460168    
 -7.14596510E-02
  0.36258253    
 -0.47206774    
  0.26680359    
 -6.34860294E-03
  0.26187390    
 -0.45830756    
  0.11000066    
 -0.11778282    
 -0.17920090    
  0.17135863    
  0.27977592    
 -0.14723106    
  0.89538395    
  -1.2086784    
  0.45455396    
 -7.23674702E-07
  0.18531154    
  0.54023975    
 -0.62860841    
 -0.51445562    
  0.85247874    
 -0.58314651    
 -0.13353179    
  0.21996453    
  9.70465466E-02
  0.22660521    
 -0.26190427    
 -0.20533825    
  0.19329138    
  0.91507798    
 -0.39700592    
 -0.74882036    
 -0.11302391    
  0.43632260    
 -0.54453713    
 -3.88397351E-02
  0.58888638    
 -0.23419359    
  8.64331871E-02
  0.22186916    
 -0.18436401    
  0.19451763    
  5.03810169E-03
 -0.15164156    
  0.61723775    
 -0.60560942    
 -0.34110758    
  0.10047113    
  0.13720198    
 -1.29042696E-02
  0.55775839    
 -0.48272264    
 -0.19933228    
  0.30228111    
 -0.12118510    
  1.82385575E-02
 -5.57413623E-02
 -1.92940906E-02
  0.99132544    
 -0.88661522    
 -4.17979099E-02
 -0.15110669    
 -1.54558663E-07
  0.48058590    
 -0.23084912    
  1.09896166E-02
  0.15648896    
 -0.61238569    
  0.15168388    
 -2.24730093E-02
  1.50373587E-02
  5.09199128E-02
  4.84522246E-02
  2.00670753E-02
  0.81166601    
 -0.64716130    
 -6.97947815E-02
 -0.19200616    
  0.39813879    
  0.33787221    
 -0.54400301    
  5.27982190E-02
 -0.30497351    
 -0.16846462    
  0.10444251    
  1.63935032E-02
  0.42425692    
 -0.23249499    
  2.64918171E-02
  0.22183628    
 -0.39246097    
  0.16406827    
  0.14090554    
  0.56531346    
 -0.54271358    
 -0.12479167    
   1.1256695    
  -1.1709849    
   1.1095891    
  -1.0088761    
 -0.16216733    
 -9.60146412E-02
  0.31067088    
 -1.71916299E-02
  0.61502916    
 -0.54796433    
  0.25610813    
 -0.58611447    
  0.28013417    
  8.17902237E-02
 -0.54274285    
  0.23922956    
 -3.61043550E-02
  0.33961937    
  0.67997158    
 -0.87599868    
  7.36529157E-02
  0.11184883    
 -0.35894531    
  0.28198415    
 -0.32059851    
   1.4455284    
  -1.2271215    
 -9.97495577E-02
  9.97495353E-02
  0.17384624    
  0.20597585    
 -0.41853705    
 -0.14107879    
  4.44524884E-02
  4.25593406E-02
 -0.10227798    
  0.25045860    
  5.96927758E-03
  0.38136771    
 -0.25830829    
  7.59861097E-02
  0.17415825    
 -0.26605988    
 -0.17486213    
  1.89272687E-02
 -0.28768229    
  1.65288839E-02
  7.11760521E-02
  0.20620713    
 -0.33647156    
  2.57518347E-02
  0.11966445    
  9.32578743E-02
  0.18687664    
  0.18137480    
  3.72130424E-02
 -0.56075722    
 -0.10981484    
  4.36744727E-02
  0.26170674    
  2.59763394E-02
  0.14310159    
 -0.25131533    
 -5.88406846E-02
  0.24709684    
  0.18822098    
 -1.48146711E-02
 -0.29935798    
 -9.12907794E-02
  0.16251822    
  0.44227910    
  0.12445447    
 -0.72192544    
 -2.21416745E-02
 -0.15290698    
  0.97209525    
 -0.71981555    
 -0.16093077    
  0.43671754    
 -0.17924888    
 -4.38933261E-02
 -0.10821448    
  0.43825442    
 -0.47462323    
 -1.49256308E-02
  0.12693021    
  0.58483934    
 -0.46632066    
 -0.38220820    
  0.56941992    
 -0.45547470    
 -9.68505293E-02
 -8.85531679E-02
  0.48265481    
 -0.12783423    
 -0.12429710    
  0.15624876    
 -7.84707665E-02
  0.85600650    
 -0.75884312    
 -1.86927412E-02
  6.26891525E-03
 -0.46005321    
  0.31935319    
 -0.28051394    
  0.47593841    
  0.22668839    
 -0.42933190    
  0.20264502    
 -0.20264435    
 -0.20875482    
 -0.12337875    
  0.43531832    
  6.51379442E-03
  8.10404271E-02
  8.60130712E-02
 -0.14141253    
  0.86433125    
  -1.2084272    
  0.17185020    
   1.1330986    
 -0.81944078    
 -9.80603993E-02
 -0.35235521    
  0.32158288    
 -0.27938342    
 -1.57634645E-07
 -0.11365906    
   1.0479681    
 -0.24116178    
 -0.47830167    
 -2.70283278E-02
  0.61110437    
 -0.16536558    
 -0.60103118    
  3.14987116E-02
 -2.35309172E-02
  0.25131372    
  0.48835301    
 -0.76376504    
  1.61300823E-02
  0.28367499    
  3.55061963E-02
  0.65764093    
 -0.15264563    
 -0.69666272    
  3.46063115E-02
  0.16862191    
  9.32189673E-02
 -0.15852275    
 -6.98695034E-02
 -0.19556601    
 -4.08222266E-02
  0.51082593    
  0.31115460    
 -0.64662635    
  8.05806816E-02
  0.12136097    
  0.74057591    
 -0.89472586    
  1.98028032E-02
 -3.32258157E-02
  0.11477647    
  0.10836882    
  0.54796487    
 -0.77788758    
  0.71335018    
 -0.54472804    
  0.59351748    
 -0.47445765    
  9.25238878E-02
 -0.38703102    
  3.36726792E-02
  0.13021423    
  8.89468491E-02
 -0.40016049    
  0.97784859    
 -0.16868408    
  3.13068405E-02
 -0.60158074    
 -0.13353229    
 -0.17946903    
  0.81755584    
  3.70415412E-02
 -0.45198500    
 -0.34450522    
 -9.28943977E-02
  0.62447101    
 -0.46905640    
  0.12114507    
  0.14354771    
 -0.18464896    
  8.70122612E-02
 -0.14458190    
  0.16362891    
  0.74820656    
 -0.94957584    
  0.25045860    
  6.37905523E-02
 -0.52782357    
   1.0464836    
 -0.58245051    
 -9.41131189E-02
 -0.17185004    
  0.28963304    
 -0.17881802    
  0.16111848    
 -0.16111846    
  0.15514848    
  0.35427690    
 -0.33647251    
 -1.18354121E-02
  0.16934113    
 -0.54837197    
  4.25593890E-02
  0.33647135    
  0.93749338    
  -1.2016445    
  0.22159199    
  0.65516758    
 -0.50013095    
 -0.28061551    
 -0.15180650    
  0.22641706    
  0.12861653    
 -0.10280879    
 -0.15840657    
  0.12604085    
 -5.40674515E-02
  4.74660508E-02
 -9.72981378E-02
  0.14892270    
  1.25002228E-02
 -0.33647156    
  0.42555118    
 -0.34216949    
  1.58737116E-02
   1.4115633    
 -0.91821164    
  0.97419679    
 -0.99361515    
 -0.24294692    
  0.97219872    
  -1.1273905    
  0.35813406    
 -0.40291753    
  0.10153565    
  0.19374955    
 -0.28768227    
  0.39531308    
 -0.21552055    
  0.22567272    
 -0.31845394    
  0.23419358    
 -0.19337061    
  3.27899419E-02
  0.20884913    
 -0.18967929    
  1.88093260E-02
 -0.41796494    
   1.4026693    
  -1.0756747    
 -0.16211806    
  0.12044601    
 -8.12245980E-02
  0.28575790    
 -4.13028859E-02
 -8.15496966E-02
 -4.00045328E-02
  0.11551370    
  8.14407319E-02
  0.16447301    
 -0.36825112    
  0.81245077    
 -0.48778945    
 -0.19027461    
 -7.45685175E-02
 -0.13076955    
  0.20533819    
 -0.35582042    
  0.11302319    
  0.18739685    
 -0.47762775    
  0.39863950    
  0.82753408    
  -1.1197932    
  0.28538504    
 -0.12470329    
  0.25995851    
 -0.25217539    
  0.46319774    
  0.48513237    
 -0.78426182    
 -0.30538163    
  0.42899513    
  0.49086049    
  0.41608453    
  -1.1640903    
   1.0576859    
  -1.0882226    
  6.74419850E-02
  0.90169209    
 -0.83173352    
  0.24981104    
 -0.27029112    
  3.39022875E-02
  1.32453395E-02
  0.18560617    
 -0.11573547    
 -0.21094845    
   1.5023926    
 -0.62000358    
 -0.77475774    
  0.22450341    
 -0.13353136    
 -5.75237125E-02
   1.0786783    
  -1.1053464    
 -4.84525189E-02
  0.79744321    
 -0.75576973    
  0.72659481    
 -0.21985944    
 -0.62197113    
  0.30658707    
 -6.37904480E-02
 -0.23519208    
  0.78015882    
 -0.72848678    
 -6.69385865E-02
  0.29152000    
 -0.15510829    
  0.25874394    
 -9.79041681E-02
 -3.48872207E-02
 -0.11261940    
 -0.22148941    
  0.27311310    
 -7.84707665E-02
  0.13353051    
 -0.12675186    
  9.65384021E-02
 -0.11014317    
  0.87717950    
 -0.96294701    
  0.36485043    
 -5.19557949E-03
 -0.16374472    
 -0.42092085    
  0.17920165    
  0.37907815    
 -0.37907815    
  0.17840789    
 -6.55726576E-03
 -0.11122497    
  2.89866533E-02
  0.76214033    
 -0.67990184    
  0.65287322    
 -0.65947449    
  0.15320350    
 -2.29899697E-02
  2.86555551E-02
 -0.34783527    
  0.52354509    
 -0.20436411    
  0.35783723    
 -0.49469554    
  0.68309665    
 -0.81093049    
 -0.17327136    
  2.66689006E-02
  0.12361398    
  0.88319117    
 -0.52264655    
 -0.47542301    
  0.27234721    
  0.81753111    
 -0.30935743    
  0.24598828    
 -0.34649077    
 -0.48330849    
  0.37647730    
  0.33436936    
 -1.76999979E-02
  0.31845337    
  -1.1329626    
  0.39465442    
  0.67670840    
 -0.73835188    
 -0.47116014    
   1.0955212    
 -0.94137084    
 -3.22613418E-02
   1.1492219    
  -1.0405878    
  2.18188372E-02
  0.59495527    
 -0.69314760    
  0.27570680    
 -0.17034630    
  0.11460406    
   1.2663199    
 -0.39830923    
 -0.92030883    
  0.69314736    
 -6.58815503E-02
  0.31943050    
  -1.1970522    
  0.46676645    
 -0.34515873    
  5.20571172E-02
 -5.20565957E-02
  6.64442480E-02
  0.19415577    
  0.21606033    
 -0.19280367    
  2.83309631E-02
 -0.43379548    
  6.66905269E-02
   1.1636544    
 -0.99350291    
 -9.25932899E-02
 -9.38192382E-02
  0.19319105    
  2.00670753E-02
 -0.12693070    
  0.26294324    
  0.47792032    
 -0.44942746    
 -0.13192667    
 -0.27917203    
  0.21292235    
  9.15664360E-02
  0.29546475    
 -0.51860756    
  7.52241537E-02
  0.34574577    
 -0.22957428    
  0.74040049    
 -0.77987820    
 -4.81198467E-02
  2.77799126E-02
  4.02740128E-02
  1.95447598E-02
  0.70596808    
 -0.60189897    
 -5.83121506E-03
 -0.17881802    
 -0.15066054    
  6.30127117E-02
 -7.94068873E-02
  0.17402251    
  0.13613297    
  0.18735962    
 -0.41050309    
  0.24709684    
 -0.21724319    
  0.33961937    
 -0.42395893    
  0.41343382    
  0.49482495    
 -0.84622318    
  0.30814740    
  0.12451310    
 -0.17551598    
 -0.22024009    
  0.33024094    
 -0.10420302    
 -9.06974897E-02
  0.12479115    
  8.56136829E-02
 -5.26429005E-02
 -0.17049900    
 -0.15950690    
  6.54773414E-02
  0.10676704    
  0.56142235    
 -0.40366083    
  0.86641866    
 -0.91062474    
 -0.21330424    
  9.23844027E-07
  0.14914414    
  8.09697583E-02
  0.90061259    
 -0.83607513    
 -0.20124891    
  4.36198041E-02
 -0.41773495    
  0.34830689    
 -6.55726576E-03
 -0.21985991    
  0.37776327    
 -0.10037912    
  5.43937832E-02
  0.61677426    
 -0.69632614    
  0.13114040    
  0.22871442    
 -0.26860633    
  8.36139023E-02
  0.78015876    
 -0.62677175    
 -0.37385902    
 -6.89938143E-02
  4.87909988E-02
  7.84710869E-02
 -0.23262268    
  0.32277253    
  0.44306388    
  6.08418770E-02
 -0.65232444    
  0.58778644    
 -0.48042884    
 -0.33050227    
 -0.15276356    
  0.27792656    
 -0.28768280    
  0.58451384    
  0.46039444    
 -0.47692335    
  0.19611432    
 -0.52925926    
  0.61665159    
 -0.49973065    
  0.22727311    
 -0.29135111    
 -0.13353090    
  0.16251802    
  8.87957290E-02
  1.29873361E-02
 -1.29869515E-02
 -8.16781893E-02
  0.38395867    
 -0.60533166    
  0.63858730    
 -0.30338186    
 -0.30900478    
  0.25704584    
 -0.45675778    
   1.1631505    
 -0.61716205    
  0.91384906    
 -0.34039181    
 -0.27515975    
 -0.31675828    
   1.0713282    
  -1.3164512    
  7.63736069E-02
  0.35003540    
 -0.58986086    
 -0.15104051    
  0.98354310    
 -0.44908512    
  0.18019550    
 -0.34609288    
  0.74444002    
 -0.72213405    
  0.36034462    
 -0.32423982    
  0.87724000    
 -0.68433684    
   1.2039726    
 -0.47916821    
 -2.83707026E-03
 -0.98843408    
  4.47843969E-02
  0.52675605    
 -0.35298672    
 -0.18109463    
 -0.24921541    
  0.32699430    
   1.1386174    
  -1.3332598    
  0.10204872    
   1.0911211    
 -0.85906267    
 -0.26236343    
 -8.00429732E-02
  0.38865831    
  7.61244670E-02
 -0.15240780    
  0.56309432    
 -0.59405684    
 -0.15624863    
  5.71581945E-02
 -0.15762924    
 -7.59853199E-02
   1.3205858    
 -0.81503648    
 -0.16657396    
 -5.78944758E-02
  0.58483934    
  0.38684210    
 -0.89521074    
 -2.48465408E-02
 -3.19524445E-02
 -0.33647248    
   1.0393121    
 -0.65838856    
  0.31222343    
 -2.29890067E-02
 -0.50310272    
  7.66264228E-03
 -0.21175781    
 -8.87276009E-02
   1.5075079    
  6.83840960E-02
  -1.0089395    
 -1.17648002E-02
  0.11712456    
 -0.24307707    
  7.74580762E-02
 -0.31923103    
  0.30042019    
 -3.21569368E-02
  0.18449803    
 -0.10898951    
  6.45378083E-02
 -0.35020325    
  0.31551662    
  0.52716225    
 -0.75030494    
  0.29135200    
  0.68209761    
 -0.79850841    
  0.15942691    
 -8.22379962E-02
 -0.23031226    
  0.17751484    
  0.20613189    
 -0.51409942    
  0.15180540    
  0.25910887    
 -0.37865427    
  0.15415147    
 -0.26304540    
  0.85986072    
 -0.47525990    
 -5.57413623E-02
 -5.90336993E-02
  0.13268648    
  0.94083881    
 -0.20995158    
 -1.72415860E-02
 -0.78729790    
 -0.26875430    
  0.20294170    
 -4.87910323E-02
 -3.63683030E-02
  0.95835620    
  -1.0038188    
 -0.12361331    
  0.26101366    
  0.55186355    
  0.40934816    
  -1.0680755    
  0.48493001    
 -6.20720424E-02
  0.29259628    
 -0.65704232    
 -0.12044541    
  0.12044601    
 -4.34857942E-02
  0.13815054    
 -8.75986144E-02
  0.29644713    
 -0.49868312    
  0.28336152    
  0.12210183    
 -6.53045923E-02
 -4.38933261E-02
  0.71219528    
 -0.88685423    
  0.13543877    
  0.11926340    
  0.47590351    
 -0.58852273    
  6.60086703E-03
  6.37151375E-02
  0.12189030    
 -5.61937727E-02
 -0.12941095    
  2.59763394E-02
  0.24344911    
 -0.24987955    
  9.82381776E-02
 -0.37949017    
  0.54113144    
 -8.83689746E-02
 -0.37074831    
  6.84683993E-02
  0.13720198    
 -9.40295309E-02
 -0.14364305    
  0.36396563    
 -9.47453603E-02
 -0.15414999    
  4.25593406E-02
 -0.19912933    
  0.12715460    
  0.11943951    
  0.16450454    
 -0.18457140    
  5.26445881E-02
  0.12062730    
  0.46430519    
 -0.80647510    
  0.80647546    
 -0.31666988    
 -5.02627455E-02
 -0.10880367    
 -7.76508600E-02
 -0.12557791    
   1.7085823    
  -1.7371546    
 -9.09722298E-02
  0.34550241    
  5.99640533E-02
 -0.10594888    
  0.59754246    
 -0.73612916    
  1.34237790E-02
 -4.77898158E-02
  8.70122612E-02
 -2.59753298E-02
  2.59763394E-02
  9.76380259E-02
 -0.38532111    
  0.64050430    
 -0.50483811    
  0.23795834    
 -0.39959940    
  0.45675912    
  7.33747811E-07
 -0.29511759    
 -0.13566646    
   1.0185694    
 -0.70557046    
 -0.23889232    
  0.25746873    
 -0.24171971    
  0.19139503    
  0.59492987    
 -0.40191340    
  0.83198386    
 -0.54297233    
 -0.43170223    
 -0.18847607    
  0.31508192    
 -0.48415676    
  0.33897462    
 -0.11934734    
  5.48089482E-02
  0.66611838    
 -0.65947449    
 -4.05468829E-02
  9.84393358E-02
  8.96122381E-02
  0.18232164    
 -0.28451338    
 -0.25041103    
  0.37520182    
  0.39986274    
 -0.49965298    
  0.26899076    
 -0.67445481    
  0.40546441    
 -7.24159463E-07
  0.12189030    
 -0.39730209    
  0.78252661    
 -0.80721986    
  0.90624028    
  -1.0986121    
  0.93430930    
 -0.16345403    
 -0.31611913    
  0.15415086    
 -0.32120493    
 -0.17327136    
   1.0556606    
 -7.48313516E-02
 -0.58441317    
 -4.33513671E-02
  0.10788823    
  0.36685017    
 -0.70105284    
  0.17435411    
  0.68309665    
 -0.53467774    
 -0.10919841    
 -0.28768262    
  0.33769169    
 -0.18721089    
  9.79811773E-02
 -6.18755855E-02
  0.65704232    
 -0.60185510    
 -0.21645480    
  0.42744425    
 -0.17151049    
 -0.15307599    
  0.83975023    
 -0.99390072    
  0.13133684    
 -0.30318558    
  0.49824592    
  0.27012348    
 -0.77884126    
  0.48307487    
  6.89936131E-02
  0.57080823    
 -0.77147973    
  0.82157260    
 -0.59104955    
 -5.89974271E-03
 -0.21724319    
  0.21130820    
  0.54935938    
 -0.91973293    
  0.37037286    
 -6.77175075E-02
  0.25202245    
  0.38882601    
 -0.86877900    
  0.11332779    
  0.11460406    
 -0.21996434    
  0.28768113    
 -0.21130843    
  0.30228111    
 -0.30228022    
  7.09521398E-02
  0.11014401    
 -0.15210865    
  0.19415577    
 -0.13858636    
  0.22314440    
 -0.19647518    
  0.46918121    
 -0.38711515    
  6.45378083E-02
  0.21858718    
 -0.40546474    
  0.60364187    
 -0.88676846    
   1.1488445    
 -0.92207038    
  0.22603865    
 -2.93285493E-02
 -0.18949027    
  0.26402265    
 -7.45339915E-02
 -0.34484002    
  0.68893671    
 -0.40546599    
 -6.53829500E-02
  0.10265336    
 -0.27155194    
  0.39743307    
 -0.22179967    
  0.11404675    
 -0.12756039    
 -0.18641196    
   1.2457128    
 -0.71219504    
 -0.47772565    
  0.42339137    
 -0.33444402    
 -4.34857942E-02
  5.75707816E-02
 -0.24434569    
  6.89926147E-02
  0.51082593    
  9.98461246E-02
 -0.19966614    
 -0.17461638    
 -0.20359977    
  0.53157729    
 -0.37512520    
  0.21065247    
 -0.33535531    
  8.96112844E-02
 -0.22314350    
   1.3499269    
  -1.1557701    
  2.89866533E-02
  2.12031081E-02
 -5.01890481E-02
  0.68205613    
 -0.14367330    
 -0.26365221    
 -5.15876263E-02
 -1.78054124E-02
 -0.16216733    
  0.28592047    
 -0.56891769    
  0.43311742    
  1.80175751E-02
  2.35300492E-02
 -0.21302077    
   1.3644750    
  -1.0732024    
  0.42322749    
 -0.72171986    
 -3.69046181E-02
  0.42285725    
 -0.37156445    
  7.56369308E-02
  0.82626486    
  -1.1161573    
  0.28324825    
 -0.11279608    
  0.31709614    
 -0.19105509    
 -6.10349961E-02
  6.10360801E-02
  3.87136154E-02
 -5.19590303E-02
  8.92302915E-02
  9.86301079E-02
  0.70140022    
  -1.0557100    
  0.55849105    
 -0.40546525    
 -0.17693152    
   1.0232631    
 -0.81310624    
 -0.21825390    
  0.89159834    
 -0.94160914    
  0.31299916    
 -0.40234447    
  0.97614533    
 -0.79694378    
  3.07714846E-02
 -1.52665963E-02
  0.22006117    
 -0.30010486    
 -3.39014120E-02
  0.17366417    
  0.77319020    
 -0.30681571    
 -0.48097202    
  0.31309196    
 -6.09605946E-02
  0.79363835    
 -0.87082905    
 -4.41711023E-02
 -0.35207731    
  0.46770659    
 -0.15510829    
  0.65204591    
 -0.46860555    
  0.71797603    
  -1.1346779    
  0.28556183    
 -5.22988513E-02
  0.24307698    
 -0.36422232    
  0.17979223    
 -0.38976574    
  0.37702802    
  0.22314347    
 -8.56133252E-02
  0.20168538    
  0.65356106    
 -0.93668664    
  3.57177705E-02
 -0.32138279    
  0.49783817    
 -0.20012695    
 -0.14818074    
 -0.20763992    
   1.7554973    
  -1.8355398    
  0.23785043    
 -0.20148204    
  0.13353157    
  0.10379624    
  2.77799126E-02
  8.52969810E-02
  6.09945618E-02
  0.51200867    
 -0.54815644    
 -0.28156614    
  0.21825372    
  0.26787969    
  8.61780643E-02
 -0.40088806    
 -0.10840953    
  0.15524086    
 -1.98018942E-02
  0.13685870    
  0.61140680    
 -0.46559668    
 -0.35883111    
  0.11538296    
  0.12629403    
 -0.45765087    
  0.39949417    
 -0.19073941    
  0.87183923    
 -0.58415669    
 -0.56097585    
   1.1080910    
 -0.74477202    
  5.16238324E-02
  0.11288017    
 -0.11918939    
 -0.21840763    
  0.30330688    
 -3.55057456E-02
  0.60503954    
 -0.44402823    
 -0.48550805    
   1.3083332    
 -0.69314635    
 -0.76794922    
   1.1643640    
 -0.85745114    
   1.1428567    
 -0.33192667    
 -0.70271575    
 -0.14458190    
 -0.10125414    
  0.28972960    
 -6.98695034E-02
   1.0831424    
  -1.3278989    
  0.18372202    
 -0.20067123    
  0.35581914    
  0.16012119    
  0.10638078    
 -0.61381108    
  0.14929701    
 -6.01684824E-02
  7.46612996E-02
  0.13442974    
 -7.84707665E-02
  0.21357431    
  0.18506452    
 -0.33282527    
  0.30034131    
  0.43642700    
 -0.78906661    
  2.64918171E-02
  0.21658535    
 -0.17812040    
 -1.90473236E-02
  0.76725471    
 -0.30368277    
 -0.66139823    
 -0.20763947    
  0.30436882    
 -0.30436912    
  0.21542153    
  0.92401320    
 -0.98803478    
  0.29796013    
 -0.21855305    
 -8.77057612E-02
  0.94908029    
 -0.15684251    
 -0.78393948    
  0.76489145    
 -0.59783614    
 -7.01811910E-03
  0.26991972    
 -0.47215635    
  2.55337581E-02
  1.66668966E-02
  0.81001168    
 -0.69314653    
  2.89866533E-02
 -0.14585201    
  0.13146384    
  0.13534041    
 -5.86481020E-02
 -2.72133984E-02
  0.30138123    
 -0.48232427    
   1.0302094    
 -0.77614325    
  0.14864053    
 -0.33868462    
 -6.40220195E-02
  0.95041257    
  0.13153265    
  -1.1592369    
   1.0498219    
 -0.69314790    
  0.15057302    
 -0.15057355    
  6.23058714E-03
   1.3862944    
  -1.2206755    
 -0.53749353    
  0.96035039    
 -0.66593397    
  8.36493298E-02
  0.80128121    
 -0.77088487    
  0.48412538    
 -0.26458040    
  0.37619433    
 -0.68985218    
  8.20657387E-02
  2.98526734E-02
  0.60077351    
 -0.92438823    
 -6.72515705E-02
 -0.12981153    
  0.17237101    
  8.00435916E-02
   1.0350989    
 -0.95387357    
  0.15110573    
  1.81266405E-02
  0.12902950    
  0.58778685    
 -0.69314748    
 -0.32138279    
 -0.15684207    
   1.4072984    
 -0.29618663    
 -0.82579184    
   1.4056100    
 -0.64063764    
 -0.52634662    
 -0.17674975    
  7.07690641E-02
  2.45418698E-02
  4.73468751E-02
 -0.38260767    
  0.30448845    
 -0.14791942    
 -2.94144601E-02
  0.17733327    
  0.17710042    
 -0.21532169    
 -0.11697097    
  0.54807925    
 -0.50521463    
 -0.25331405    
  0.72419202    
 -0.47789550    
 -0.16833559    
  0.43286493    
 -0.18340412    
 -3.30056697E-02
  0.26905316    
 -0.23604782    
 -0.16941734    
  0.10919844    
  0.16492951    
  0.46413872    
 -0.48780897    
   1.1735756    
  -1.2289749    
  0.18967915    
 -5.25012519E-03
  0.70881289    
 -0.91888565    
 -5.33456355E-02
  6.62501976E-02
  0.64723766    
 -0.57313043    
 -0.13353057    
  0.83556736    
 -0.91334456    
  0.11778327    
 -2.64909659E-02
  0.71636552    
 -0.66406524    
  0.11990421    
 -0.10097667    
 -1.25796851E-02
  0.67719746    
 -0.72915691    
  0.18786120    
  0.11470933    
 -0.37156445    
  0.73853022    
 -0.97969246    
  0.32340029    
  0.20722787    
  5.33271814E-03
 -0.21916263    
 -0.20509575    
  0.12945710    
  0.62287813    
  0.77053374    
 -0.11049572    
  -1.1493853    
 -0.37469363    
   1.0771720    
 -0.77370536    
 -6.94726184E-02
 -0.24312611    
  0.13696663    
  0.34783629    
  9.68497172E-02
 -0.13133629    
  0.88902158    
  -1.1708728    
  0.89592940    
 -0.58525896    
  0.28910187    
 -0.42914739    
  0.30228063    
  0.22796322    
 -0.61904013    
  0.61903960    
  0.56618726    
  -1.3906701    
   1.4355017    
 -0.96221393    
 -3.33361067E-02
  5.49586192E-02
 -0.50372148    
  0.24934511    
  0.61797726    
 -0.28150499    
 -0.33647305    
  0.95551121    
 -0.18285200    
 -0.65564233    
 -6.15452463E-03
 -0.24340893    
  0.26175910    
 -0.18596382    
 -6.01684824E-02
 -5.57918139E-02
  0.77947569    
 -0.23638871    
 -0.44183341    
 -0.17788759    
  1.75450314E-02
  0.51256251    
 -0.16374472    
 -5.67984469E-02
  0.48850062    
 -0.48850116    
  0.33832648    
 -0.17127156    
  7.91971385E-02
 -0.34873006    
  0.72848684    
 -0.60671401    
 -0.17344411    
   1.3881863    
  -1.3222287    
  7.06657209E-03
 -0.11163964    
  0.88591224    
 -0.97650951    
  0.44490632    
  0.50528568    
 -0.36144900    
 -0.23034555    
 -7.50361010E-02
  0.12210183    
 -0.13517459    
  6.98701516E-02
  0.64282179    
 -0.10895091    
 -0.51563233    
 -0.36705500    
  0.17504954    
 -0.16639064    
  0.47751817    
 -0.51260972    
  7.72914886E-02
   1.0875319    
 -0.80814934    
  0.88325047    
 -0.65015644    
 -0.52077615    
   1.3652408    
  -1.2775356    
  2.26419866E-02
  0.13911191    
  0.15600495    
 -5.71586899E-02
  5.15877455E-02
 -0.35110429    
  9.81917679E-02
  0.34872991    
 -0.35594937    
 -0.20875482    
  0.39949417    
 -0.29771304    
  0.66865653    
 -0.81610841    
   1.0039248    
 -0.63332856    
 -0.31603795    
  0.41427547    
  0.52476281    
  0.25515139    
 -3.18107254E-07
 -0.90429908    
  8.86664465E-02
  6.04323950E-03
  4.70666364E-02
 -0.10280879    
  0.91246194    
 -0.88730311    
 -0.29391289    
  0.15414982    
  0.17034633    
 -0.19200616    
  0.94365001    
  -1.2192404    
  0.18392357    
  2.37167291E-02
 -6.45387247E-02
  0.82927972    
 -0.56052458    
 -0.18871053    
  0.23233114    
 -3.72723006E-02
 -2.56433412E-02
 -9.53111202E-02
  1.41840661E-02
  0.13792357    
  1.82385575E-02
  7.53983930E-02
 -5.15876263E-02
 -0.11191781    
 -2.66683903E-02
  2.00670753E-02
   1.0205913    
 -0.91390789    
 -0.21130843    
  0.28584167    
 -0.11090141    
 -1.24232862E-02
 -0.28768229    
  0.35417154    
 -3.57172824E-02
  0.49247625    
 -0.15600410    
 -0.38617125    
  7.36529157E-02
  0.33816147    
 -0.15485373    
 -0.32277256    
 -6.31781593E-02
  0.11617155    
  0.33185405    
 -0.12300420    
  0.98605144    
  -1.1263359    
 -0.12155443    
 -0.11523543    
  0.38229737    
 -6.45377934E-02
 -0.16251872    
  4.47351523E-02
  0.24294591    
 -9.77633521E-02
  0.41085610    
 -0.68245208    
 -9.67294350E-02
  0.95310521    
 -0.81470162    
 -0.18641196    
  0.36646223    
 -0.12705873    
 -0.29849225    
   1.0419652    
 -0.29383564    
 -0.27270475    
  0.47000393    
 -0.18910088    
 -0.27014983    
 -0.22047256    
 -0.22314382    
  9.53100100E-02
  0.28198415    
  0.20585260    
 -0.17768043    
 -0.15600513    
  0.25131515    
  0.45473656    
 -0.42979679    
 -0.60367543    
  0.46095312    
 -0.43428490    
  0.38776460    
 -4.87908907E-02
 -3.82220820E-02
 -9.09960647E-07
  0.27131560    
 -0.28438699    
   1.0329038    
  -1.0731770    
 -2.07611434E-02
  0.23565194    
  0.23084874    
 -0.45953259    
  0.77319026    
 -0.75939620    
  9.15664360E-02
  0.67102933    
 -0.58714867    
 -0.11562999    
 -0.10895138    
 -2.18183473E-02
 -6.06243983E-02
  0.20421623    
  1.89272687E-02
 -6.45377710E-02
  0.28768229    
 -4.60431539E-02
 -0.35443416    
  9.25935730E-02
 -6.82554627E-03
  0.18117939    
 -0.14090529    
 -6.10349961E-02
 -0.19216064    
   1.1373980    
  -1.0718014    
 -0.10889480    
  0.53530246    
 -3.15818414E-02
 -0.37907815    
  0.36290574    
 -0.10898951    
  1.20475730E-02
  0.26650167    
 -0.18048818    
 -5.51012391E-03
 -0.22868399    
  0.14817978    
 -1.81281660E-02
 -0.16539273    
  0.16539173    
 -0.15822491    
  0.67512900    
 -0.45771658    
 -0.44055638    
  0.62860870    
 -0.37729445    
  0.30318618    
 -0.52806669    
  0.31131434    
  0.29086179    
  0.38623342    
 -0.67709482    
 -2.58076862E-02
 -0.20212345    
  0.38117293    
 -5.47927944E-03
 -4.49521877E-02
 -0.28385815    
  0.46234116    
 -0.44718900    
  0.12028691    
  9.53109190E-02
  0.72886544    
 -0.68151838    
 -0.28575632    
  0.25045860    
  0.35847020    
 -0.28350598    
 -8.70106071E-02
  0.61108190    
  -1.0348963    
   1.0479681    
 -0.20464654    
 -0.50157225    
 -0.16406806    
 -4.76283617E-02
  0.34110796    
 -0.14934465    
  8.98043439E-02
 -3.75037082E-02
  0.70265549    
 -0.87610006    
  0.20479375    
 -0.30010486    
  0.36580065    
  0.27605417    
 -0.54654396    
  6.59578443E-02
  0.88897020    
  0.32768691    
 -0.59707308    
 -0.67799532    
  0.11359784    
  1.33330179E-02
  0.17567779    
 -0.14953159    
 -0.12344342    
  0.82941222    
 -0.48153573    
 -0.37750903    
  7.49012548E-03
  0.30616704    
  0.32144663    
  -1.0036646    
   1.1651866    
 -0.55117720    
  0.38566270    
 -0.66943043    
  0.31845307    
 -0.22172426    
  4.16735075E-02
  1.35144200E-02
  3.94789539E-02
 -9.46653411E-02
  0.13264450    
  1.84612423E-02
  6.49196282E-02
 -0.16757384    
  0.13268648    
 -0.35077477    
  5.71580008E-02
  0.18099740    
  0.20846702    
 -0.32790738    
  0.49578801    
 -0.57334685    
  0.88682860    
 -0.77985591    
  0.69314736    
 -0.55149728    
 -0.28978020    
  0.37416887    
  0.38797167    
 -0.42927483    
  0.67797273    
 -0.66006148    
 -0.16008568    
 -0.16579269    
  0.45866919    
 -0.16282459    
  0.43746772    
  0.63227636    
 -0.98782641    
  5.46578094E-02
  0.64688045    
  -1.0391350    
 -3.20030972E-02
  7.81646892E-02
  0.17855451    
 -0.15624863    
  0.11122581    
  8.20657387E-02
  9.25510377E-02
 -0.12959342    
 -0.37755638    
   1.0223845    
 -0.67678112    
  0.27625373    
  0.31800598    
 -0.41627583    
 -1.09289037E-02
 -5.07142879E-02
 -0.26294252    
  0.63907999    
 -0.69314760    
 -3.22613418E-02
  4.80093956E-02
 -0.22705819    
  9.35260653E-02
  0.20875549    
  0.12899275    
  0.89178914    
 -0.88544089    
 -0.27510357    
  2.46923361E-02
  8.09632987E-03
  0.93546027    
 -0.43273211    
 -0.22925934    
  1.82385575E-02
 -0.21414857    
  0.39042798    
 -0.16430394    
 -0.12675186    
 -1.40195638E-07
 -0.20972075    
  0.86499768    
  0.17939301    
 -0.85514957    
  1.36996517E-02
  2.68467870E-02
  0.31543875    
  0.31977057    
 -0.95200902    
  0.81294799    
 -0.36013636    
  3.40946056E-02
 -0.45118669    
  0.10798898    
 -2.39064023E-02
  4.72537689E-02
  3.77396233E-02
  0.86304599    
 -0.76437402    
 -4.81198467E-02
 -7.06734741E-03
  0.16923317    
 -0.14126088    
  0.17076027    
  9.42530930E-02
 -0.42146629    
  0.41082683    
 -0.43531823    
  0.16003592    
 -7.06734741E-03
   1.0018824    
 -0.88804841    
  0.47079468    
 -0.55665654    
  0.31657135    
 -0.10591859    
 -0.11848216    
 -7.16920495E-02
  0.45810875    
 -0.50656134    
  0.23302445    
 -0.19817652    
  3.36726792E-02
  0.64568090    
 -0.58155608    
 -0.32781410    
 -7.14587346E-02
  0.34830689    
 -5.37050180E-02
 -4.22600508E-02
  0.20718937    
 -9.82382670E-02
 -0.29849225    
  0.24550128    
 -0.13840209    
  0.27193284    
 -0.28768250    
  0.32850412    
 -2.31226943E-02
   1.1274326    
 -0.54551142    
  -1.0601456    
  0.30637395    
  8.00435692E-02
 -0.10821448    
  0.10178287    
  1.28213828E-02
  0.72140664    
 -0.67170608    
  8.14407319E-02
 -0.30458406    
  0.34830648    
  0.16705491    
  0.28881252    
 -0.35909957    
 -0.37911642    
 -0.32378784    
  0.32378691    
 -0.13657585    
  7.81646892E-02
 -5.40676452E-02
  0.13353112    
  0.85027003    
 -0.66679054    
 -0.10986634    
 -0.34294492    
  0.73324180    
  0.38040853    
 -0.67246729    
 -0.46883419    
  0.45706990    
 -3.00331116E-02
 -0.14403996    
   1.1990312    
  -1.3757341    
   1.0260119    
 -0.97682053    
   1.1378334    
  -1.0033013    
  2.07624137E-02
  0.39167249    
 -0.54696393    
  0.50440484    
 -0.30883813    
  0.19105546    
  0.53126734    
 -0.67103004    
 -0.32158351    
  0.31531343    
 -5.82681336E-02
  0.15984797    
 -0.21465753    
  7.01842224E-03
  6.75935447E-02
  1.29873361E-02
  0.91757983    
 -0.89210171    
  0.12405342    
  0.54038405    
 -0.74290788    
 -4.16728072E-02
  0.36444649    
 -1.99008677E-02
  0.49665576    
 -0.98593962    
  0.21325827    
 -6.85200617E-02
  0.95932275    
 -0.72069675    
  0.59026664    
 -0.70247924    
  5.47249243E-02
 -0.40251160    
 -2.69076359E-02
   1.2707813    
 -0.38776508    
 -0.57286030    
  8.31153318E-02
 -0.12393712    
 -0.14149879    
  5.44879846E-02
  1.50373587E-02
 -9.38192382E-02
  0.39447546    
 -0.18121772    
  0.81166601    
 -0.36935979    
 -0.37198988    
 -0.13883664    
 -0.12847915    
  0.38372532    
  0.23407289    
 -0.51809764    
  0.12987591    
  3.77396494E-02
 -1.24232862E-02
 -5.12931421E-02
  0.24911897    
 -0.47720918    
  0.53208524    
 -0.19207798    
  0.41716066    
 -0.27996013    
 -9.12152082E-02
 -8.80328491E-02
  4.79130857E-02
  4.57226895E-02
 -3.40934247E-02
 -2.93285493E-02
 -0.14035697    
  6.62501976E-02
 -0.34032544    
 -9.44095924E-02
 -0.12648381    
  0.41663778    
  0.25377974    
 -0.18924220    
  0.95176482    
  -1.0312294    
  0.93565077    
 -0.67270774    
  0.21268347    
  0.40546519    
 -0.90390581    
  0.14974485    
   1.2288270    
 -0.19637294    
 -0.87925017    
   1.6151040    
  -1.7421623    
 -0.22314435    
 -0.11075100    
 -7.48020485E-02
 -0.11294066    
  0.95048207    
 -0.48183727    
  0.73966682    
 -0.69314808    
  7.50360936E-02
  0.14028640    
 -9.89810526E-02
  7.50630818E-07
 -1.74934510E-02
  0.47732988    
 -0.56327128    
 -5.94225973E-02
  0.12756051    
 -6.17473200E-02
 -0.19643338    
  0.18361287    
  0.10986728    
 -0.29347917    
  0.15082364    
   1.2374074    
  -1.0889884    
  0.28768173    
 -0.39688054    
 -0.20566855    
  0.88266021    
 -0.89056623    
  0.23262170    
  0.18337005    
 -0.53377450    
  0.49643707    
  1.61726121E-02
 -0.11911988    
  0.10836882    
 -0.36054340    
   1.0724325    
 -0.85707206    
 -4.47356775E-02
 -0.10318355    
 -1.45981759E-02
 -0.10047082    
  0.20509492    
  0.13021423    
 -0.35170409    
 -8.29903129E-03
  0.17535381    
 -0.29001525    
  0.65018135    
 -0.50272930    
  0.24862210    
 -0.12726265    
  0.24014194    
 -0.18457140    
  0.41888794    
 -0.22871415    
  0.91740745    
 -0.70662975    
 -0.34191620    
 -0.21996434    
  0.22631219    
 -0.34409618    
  0.34409523    
 -0.33520794    
  0.37247783    
  0.76376456    
 -0.75768495    
  9.25510377E-02
 -0.47110993    
   1.0220053    
 -0.97026902    
  0.92132044    
 -0.50748599    
  0.15415074    
 -0.26570311    
  6.19126856E-03
  0.38046384    
 -0.30900565    
 -3.50921936E-02
 -0.37037370    
   1.0147306    
 -0.55338502    
  0.26152822    
  0.42343372    
  0.50201982    
  -1.3456707    
 -6.58124164E-02
  7.84710869E-02
  0.60784954    
 -0.42447960    
  0.74914157    
 -0.84236038    
 -9.01516229E-02
 -0.22471672    
  0.29747611    
 -0.39673069    
  0.71038890    
 -0.48550805    
  0.28246093    
  3.59943807E-02
 -0.11211697    
  0.74542838    
 -0.97993690    
  0.28946596    
  0.18499161    
 -0.27443710    
 -0.12438420    
  2.61454675E-02
 -0.12344342    
  0.22168233    
 -0.54654342    
 -4.12422828E-02
   1.1262958    
 -0.90948868    
  5.76298460E-02
   1.0035684    
 -0.86206943    
 -0.12562583    
  3.86145785E-02
  0.14107877    
  6.37151375E-02
 -0.21239926    
 -0.22123733    
  0.47593841    
 -7.36522675E-02
  2.51585767E-02
  3.05843502E-02
  0.47899908    
 -0.49723634    
 -8.98032039E-02
  7.74580762E-02
   1.2483168    
  -1.0465171    
 -3.61804664E-02
 -0.12306098    
 -5.97091252E-03
  4.10606787E-02
  0.45041671    
 -0.21130833    
 -0.24487031    
 -0.18347856    
  0.34339309    
 -0.46117550    
  8.24434683E-02
 -0.13868351    
  0.31015572    
  0.76898557    
 -0.75096762    
 -0.27977654    
  0.12562592    
  0.70006728    
 -0.51658857    
  0.38009813    
 -0.39172623    
 -0.13771656    
 -9.12907794E-02
  0.30228111    
 -0.33973864    
 -0.18384948    
   1.3393372    
  -1.0608722    
 -0.15762924    
 -7.59853199E-02
  0.34520593    
 -0.18356512    
  9.93722901E-02
 -9.19381604E-02
  0.65924579    
 -0.92012960    
  2.84384247E-02
  0.94394261    
 -0.47510779    
 -0.11122540    
  5.09664603E-02
 -0.14693068    
  0.52935773    
 -0.43995115    
  5.75238876E-02
 -0.10467146    
  4.71469164E-02
  0.12361351    
 -4.50515074E-07
 -0.21302077    
  9.59642455E-02
  1.99001406E-07
  0.92280501    
 -0.77145898    
 -5.63348085E-03
  0.24880056    
  0.64578754    
 -0.91168326    
 -0.50509530    
  0.49353370    
  0.19483903    
 -0.33169824    
  1.32453395E-02
  0.44839016    
  0.34781265    
 -0.57305962    
 -0.49343374    
  0.41689309    
 -0.14660333    
 -8.22389945E-02
  0.34156138    
 -0.40040204    
  0.16062337    
  0.52872866    
 -0.72012359    
  0.49982858    
  8.18640739E-02
 -0.21878602    
  4.77544926E-02
 -2.09426507E-02
 -0.29298729    
 -1.54558663E-07
  0.68245202    
 -0.44942746    
  0.54831588    
  0.62947422    
  -1.4542998    
 -0.12615076    
  0.46262407    
 -0.11184831    
 -0.51477814    
  0.58337605    
  0.12937875    
 -0.39340246    
  0.15927677    
 -0.11701725    
  2.72132158E-02
  0.10199993    
 -3.70418578E-02
 -6.31004898E-03
  6.13679960E-02
   1.0601845    
  -1.1668695    
 -4.05468829E-02
  0.92589962    
 -2.48975176E-02
 -0.53540230    
 -0.24858361    
  9.36360508E-02
 -0.40826181    
 -1.69501230E-02
  0.41961041    
 -8.19178894E-02
  0.72613353    
 -0.69020194    
 -0.29161105    
  6.84683993E-02
  0.36034462    
 -6.35128766E-02
 -0.19220680    
  0.79983091    
 -0.66381878    
 -0.29347917    
  0.38193515    
 -0.60701889    
  0.20945849    
 -4.83967587E-02
  0.45648369    
 -0.25506130    
  6.73470786E-03
  1.33330179E-02
 -0.32593203    
 -9.62277278E-02
  0.53477889    
 -0.25470161    
  0.23074898    
 -0.15718575    
 -0.13657585    
 -7.59853199E-02
  0.87692988    
 -0.39277145    
 -0.28588215    
  0.15927677    
  0.65882254    
  -1.1374520    
  2.92702764E-02
  0.61310375    
 -0.49532202    
  0.44183293    
 -0.33647135    
  0.30294883    
 -0.37469360    
  0.22148879    
 -0.43231249    
  0.29022962    
  0.12201485    
  0.38268456    
 -0.35601667    
  6.55762339E-03
 -0.24294643    
  0.78845769    
  0.43040401    
 -0.79686648    
 -0.23967308    
 -7.19740242E-02
  0.74406755    
 -0.20818487    
 -0.81860137    
  0.56102955    
 -5.21866903E-02
 -0.17520423    
 -0.11247841    
  0.14732507    
  0.57707536    
  0.23841129    
 -0.80865926    
 -0.18641196    
  0.44300222    
  5.25018107E-03
 -0.24163738    
   1.1162336    
  -1.0706227    
  0.23202197    
 -8.97704735E-02
 -0.53505760    
  0.41796529    
  0.11709215    
 -0.51636559    
  0.58055902    
 -0.16893955    
 -0.18109463    
  7.32680270E-03
  0.70042014    
 -0.27806738    
 -0.38650781    
 -0.16833559    
  0.22978763    
 -0.12693070    
  0.28013417    
  0.12783362    
 -0.37833571    
  0.49166563    
  0.29213667    
 -0.92465854    
  0.58216906    
 -0.39147913    
  2.73988359E-02
  2.66684089E-02
  0.11778275    
  8.94448385E-02
 -0.37907815    
  6.06253035E-02
  0.35520241    
 -0.10307208    
 -0.16083899    
  0.69983643    
 -0.79850841    
  0.80845767    
 -0.58976978    
  0.88975149    
 -0.91384953    
 -0.23233113    
   1.2417134    
  -1.0216519    
  0.36772466    
  0.26170626    
 -0.18363793    
 -0.46448585    
  3.09614502E-02
 -0.15822491    
  0.90190226    
 -0.53033799    
  0.53323311    
 -0.80948704    
 -0.13911338    
  0.19591084    
  0.25810862    
 -0.32141998    
 -0.14763622    
  0.89794141    
 -0.66875482    
 -3.05834319E-02
 -0.42744446    
  0.58778721    
  5.25048847E-07
 -0.10008378    
 -1.77004691E-02
 -0.24876685    
  0.27229676    
  0.17062524    
 -0.23052436    
 -0.34266353    
  3.41918506E-02
  0.96388006    
 -0.85265410    
  0.21559712    
 -0.10199852    
  0.87098473    
 -0.85765135    
  0.36261702    
 -0.23823406    
 -0.31334904    
  0.79570371    
 -0.57416064    
 -0.12260161    
  0.76310605    
 -0.86204493    
  0.34216955    
  0.40546539    
 -0.72391862    
  8.24434683E-02
 -0.17230053    
  0.44183293    
  7.41083324E-02
 -9.07284468E-02
 -0.37520173    
 -0.13935508    
  0.38341764    
 -0.18871053    
   1.5557126    
  1.29032610E-02
  -1.6654664    
  2.51057353E-02
  0.90130311    
 -0.57313043    
 -0.14723106    
 -4.94793653E-02
  0.10969801    
  5.06430119E-02
 -0.18975712    
 -0.10204945    
  0.32817253    
  0.27871421    
 -0.24938500    
  0.95373136    
  -1.0963868    
  2.63163988E-02
 -8.11261684E-02
  0.10041938    
 -0.33774692    
  0.42316437    
  2.88197640E-02
  9.73732620E-02
 -0.18645373    
 -0.13264464    
  2.79730204E-02
  0.23275292    
  5.33168077E-07
 -0.19885010    
 -1.34232091E-02
 -0.12201514    
  0.31776032    
 -0.31015512    
  9.39310193E-02
  8.58603716E-02
 -0.25857449    
  0.19319105    
  0.18457209    
 -0.29898179    
  0.85699064    
 -0.75618595    
  0.16968571    
 -0.14934465    
 -7.66919330E-02
  8.33823234E-02
 -0.19845128    
  0.80094397    
 -0.67865443    
 -9.81924012E-02
  0.40015939    
 -0.35364026    
  0.34294492    
  1.76925980E-07
 -0.26290113    
  0.65028375    
 -0.88574100    
   1.3907092    
 -5.19887879E-02
 -0.94214499    
  5.21860532E-02
 -0.28580067    
  0.25714490    
 -0.26469275    
  0.17344457    
  0.62392682    
 -0.85989189    
  0.42146602    
 -0.35139793    
  0.77261156    
 -0.88383651    
   1.2539630    
  -1.0158069    
  0.28602552    
 -0.25344810    
  0.12062730    
 -0.20067094    
  0.15414979    
 -0.12675186    
  1.34237790E-02
  0.49469638    
 -0.38136852    
  0.11778359    
 -0.19189020    
  8.51009133E-07
 -0.48550710    
   1.1592367    
 -0.62371951    
 -9.59194526E-02
  0.27925748    
 -0.37054822    
 -0.30748489    
   1.0715835    
 -0.26065361    
 -0.18499200    
 -2.28819886E-07
 -0.49490952    
   1.2775170    
 -0.84323186    
  0.49939659    
 -0.60728681    
  7.32030943E-02
 -0.49140772    
 -5.94235882E-02
   1.5131072    
 -0.87771767    
 -0.26452938    
  6.80535808E-02
  0.12941186    
  5.61950542E-02
 -0.45589584    
  0.94014174    
 -0.68978524    
  0.89868706    
 -0.95387357    
 -0.32378784    
  0.63252181    
 -0.22054365    
 -1.30719701E-02
  0.74444026    
 -0.83384728    
  7.16762990E-03
 -8.85971019E-07
  0.15822323    
 -0.11625942    
 -4.91329543E-02
 -0.22494335    
 -4.60907258E-02
  0.34050786    
 -5.51865734E-02
  4.16735075E-02
  0.14536561    
 -0.41729960    
  0.28544807    
 -6.94726184E-02
  0.13442974    
  0.21429962    
 -0.30647084    
 -4.22600508E-02
  7.16762990E-03
  0.69314677    
 -0.75959247    
  0.23074898    
   1.3429439    
  -1.3990326    
  5.00096232E-02
  0.65903491    
 -0.48590231    
  0.53514284    
 -0.96395504    
  0.23721726    
  1.47653356E-08
 -4.44526523E-02
  6.29129857E-02
 -4.36199568E-02
 -0.17344411    
  0.19237119    
  0.17184949    
 -0.36422232    
  0.22918683    
 -0.27570635    
  0.32850412    
 -0.24480429    
  0.11697080    
 -7.41071254E-02
 -0.12656310    
 -1.60011947E-02
  0.86669368    
  0.12116700    
 -0.75189602    
  0.81022233    
 -0.64611137    
 -0.21640888    
 -0.15975887    
  0.49335128    
 -0.35393110    
  0.11625897    
  9.86301079E-02
 -0.19455008    
  0.21098965    
 -0.25910929    
 -0.18514314    
   1.0757544    
 -0.71064061    
 -9.88467485E-02
  0.29092315    
 -0.43003690    
  0.10610714    
  8.98043439E-02
  0.99981928    
  2.67273616E-02
  -1.1030180    
  0.35335875    
 -0.31439155    
 -8.64327624E-02
  0.26662803    
 -0.13657634    
 -3.09627913E-02
  0.95696205    
 -0.19986604    
 -0.65551680    
 -0.15320466    
 -0.14974450    
  0.52153671    
 -7.09520206E-02
 -2.93860552E-07
 -0.37647849    
 -2.89868638E-02
  0.70047349    
 -0.53795505    
  0.22813153    
 -0.16164167    
 -7.27599040E-02
 -8.52971673E-02
  8.52969810E-02
 -0.20909172    
  0.11692052    
 -0.10153663    
  0.35591111    
 -5.36178565E-03
 -0.10775357    
 -0.22015454    
  0.38027516    
 -7.96181411E-02
 -0.19455008    
  0.87098473    
 -0.89132369    
  0.83943880    
 -0.76679945    
  6.77172467E-02
  3.50904875E-02
 -0.13517459    
  0.15790384    
 -0.26180184    
  0.15519215    
 -0.18482471    
  0.29143521    
 -0.15134539    
  0.68329448    
 -0.92624134    
  0.35417154    
  2.31225137E-02
 -0.36899558    
  0.46170411    
 -0.45347479    
  0.37212896    
 -0.13919802    
  0.13919739    
 -4.62510213E-02
 -0.30158424    
 -4.91897650E-02
  0.90104914    
 -0.27300069    
 -0.38329110    
 -0.29649338    
  0.24934511    
 -7.14596510E-02
  0.14458212    
 -9.40295309E-02
 -8.06299672E-02
  9.46157873E-02
 -0.12562583    
  0.17969353    
  6.55762339E-03
  5.09664603E-02
 -0.36290550    
  0.88362026    
 -0.27910867    
 -8.12624469E-02
 -0.16034265    
  8.90789181E-02
 -8.28883499E-02
  7.14580938E-02
 -2.91565247E-02
 -0.12595177    
  0.13185185    
  0.64185399    
 -0.69005668    
 -8.36494043E-02
  0.35264081    
 -0.26283562    
 -2.48465408E-02
 -5.82681336E-02
  0.46163535    
 -0.53062916    
  0.13976200    
 -1.25007480E-02
 -0.21687371    
  0.26596284    
 -0.14126088    
   1.3862945    
  -1.4213866    
  0.82979876    
 -0.82979959    
  0.72131830    
 -0.72848678    
  5.59595153E-02
  0.14536561    
  2.32559890E-02
  0.52791995    
 -0.50519103    
 -0.32197106    
  0.24005322    
 -0.17261204    
  0.12260313    
 -0.31365690    
  0.74859869    
  0.31126043    
 -0.65439445    
   1.0547807    
 -0.89313877    
 -0.16750677    
 -7.32043535E-02
 -7.21616670E-02
 -0.15415107    
   1.2550282    
  -1.1008765    
 -9.25932899E-02
 -3.03045288E-02
  0.10227858    
 -2.10535415E-02
 -1.42861959E-02
  0.20132427    
  0.13720100    
  0.80234617    
  -1.0647100    
  0.14265704    
  2.28584167E-02
 -0.12629290    
 -5.94225973E-02
   1.0895003    
  -1.1032003    
 -0.17271316    
  0.19319105    
  4.62130085E-02
  0.20884913    
 -0.26866642    
 -0.11607135    
  0.37421310    
 -0.10008378    
 -0.29747608    
  9.74543765E-02
  0.44742876    
 -0.25327358    
 -0.14536507    
  6.58139214E-02
  5.57429120E-02
  6.41622022E-02
  0.30864742    
 -0.22730234    
 -0.16374472    
 -0.30625868    
  0.57848340    
 -0.52178854    
  0.42367011    
  0.84360892    
  -1.0941880    
  8.25858191E-02
 -0.12313350    
  0.30138123    
 -0.33647314    
  0.24014194    
 -9.41878632E-02
 -0.18232228    
 -0.12615076    
  0.22482347    
  0.49322194    
 -0.42826462    
 -0.39607483    
  0.58986145    
  0.56625563    
 -0.90896398    
  0.14261319    
  0.85898304    
 -0.85898429    
 -3.87144014E-02
 -0.24475653    
  0.75030565    
 -0.75030512    
  0.17670298    
 -2.85727028E-02
 -0.13146333    
  0.16003592    
 -0.12751260    
  0.11332779    
  0.32621485    
 -0.25722209    
 -0.15082288    
  0.24613385    
 -0.36974642    
  0.31365839    
 -0.15950690    
  0.82996267    
 -0.73670471    
  0.36825216    
 -0.40309837    
  0.15110573    
  9.86301079E-02
  8.47067311E-02
 -8.47072303E-02
 -0.46229798    
  0.67990172    
 -0.78137225    
  0.67847741    
 -3.50909904E-02
  0.81771022    
 -0.98987830    
 -0.16430397    
 -8.85971019E-07
  0.21741207    
  0.63090533    
 -0.34754241    
 -0.49365798    
  0.19873413    
 -0.41129538    
  0.43995157    
 -0.27087566    
  0.22462401    
 -0.20264435    
   1.0913398    
 -0.87692994    
 -1.17648002E-02
 -1.79100037E-02
 -0.19933228    
  0.28030273    
  0.54361510    
 -0.54361469    
 -0.25131533    
  3.50905135E-02
  0.18805230    
  0.61903965    
  -1.1394345    
  0.33234200    
  6.87325094E-03
 -0.32016718    
  0.34050786    
  0.21098965    
 -0.13976267    
 -3.17485407E-02
 -3.27890441E-02
 -7.61616305E-02
  8.28054473E-02
  0.11851836    
 -9.23732072E-02
 -0.19923764    
  0.89238483    
  0.36150235    
 -0.37122694    
 -0.63925207    
 -6.19197777E-03
 -0.26922035    
 -9.36855152E-02
  0.70203590    
 -0.32066935    
 -0.11625942    
 -0.10080493    
  0.28198415    
 -0.12783423    
  0.24116234    
 -0.38027540    
  2.21418366E-02
  0.15519215    
 -9.84408930E-02
  0.72704899    
 -0.89976192    
 -0.15006113    
 -3.88397351E-02
   1.0196687    
 -0.62415355    
  0.19337153    
  8.92984569E-02
 -0.44127434    
  0.17840789    
 -0.33909014    
  0.19900124    
 -0.12817577    
  0.40261212    
 -0.46430579    
  0.90899158    
  0.37194267    
  -1.2192408    
   1.4464163    
  -1.1716383    
  0.71562010    
 -0.78972709    
  8.70122612E-02
  0.37067881    
 -0.55299968    
  0.43078315    
 -1.51135894E-02
 -0.15330502    
 -6.73046112E-02
  0.29869747    
 -0.26754153    
 -5.03249057E-02
  6.85636476E-02
 -0.17751412    
 -0.10615940    
  0.61842328    
 -0.37156430    
  6.23058714E-03
  0.67749691    
 -0.58841848    
  2.24735923E-02
 -0.10536121    
  0.58915734    
 -0.84843934    
  0.27763250    
 -6.25202209E-02
  0.10986728    
 -0.11633988    
  6.89936131E-02
  5.31089753E-02
 -1.15612326E-02
  0.66064787    
 -0.77119076    
 -0.24946113    
  0.37156275    
 -0.32277378    
  0.25131372    
  6.15428993E-03
  3.02128922E-02
 -8.05387050E-02
 -3.94781157E-02
  7.74580762E-02
 -0.22159193    
 -4.76283617E-02
  9.30896923E-02
 -4.54622842E-02
  8.18291157E-02
 -1.43880164E-02
  0.70753545    
 -0.52884334    
 -6.07986841E-03
 -8.92303810E-02
  0.15415072    
 -0.24480429    
  0.14892270    
  0.18859047    
  3.58097255E-02
  5.01280138E-03
 -0.43850493    
 -8.06884319E-02
  0.33886957    
 -1.20475376E-02
 -8.20648223E-02
  5.75238876E-02
 -3.79791111E-02
  0.13835925    
 -0.24014200    
  0.42899615    
 -0.32078117    
  0.52609336    
 -0.60613602    
 -2.26450666E-07
  0.24512269    
 -0.10898951    
 -0.54159659    
  0.13613197    
  0.75484061    
 -0.46488771    
  0.60055435    
  0.11612310    
 -0.25178924    
 -0.21357355    
  0.54515034    
 -0.35317516    
 -0.21878602    
 -0.33213404    
  0.12783414    
   1.0152309    
 -0.43861747    
 -0.20735179    
  0.15743683    
 -0.79240149    
  0.41412234    
  0.22084157    
 -0.17589046    
  4.30166386E-02
 -0.29826429    
  0.43113694    
 -0.34294561    
 -0.22476859    
  0.31177866    
  4.08220701E-02
 -0.31275550    
 -3.17494981E-02
  0.27958408    
  0.13124195    
 -0.24067520    
 -7.04508796E-02
   1.2263486    
  -1.1158911    
 -0.21015720    
  6.25201836E-02
  0.22314435    
  1.80175751E-02
 -0.28768250    
  0.72440010    
 -0.39589560    
 -0.27443686    
  0.19724652    
 -0.28357577    
  1.62596703E-02
  0.66865653    
 -0.65265626    
  0.38407472    
 -0.12049022    
 -2.46933363E-02
  6.64894506E-02
  3.44864987E-02
  0.90378314    
 -0.47781408    
 -0.82299489    
  0.31462717    
 -6.33120388E-02
 -0.30305079    
  0.27655917    
  6.49573132E-02
 -2.54789032E-02
  3.79793122E-02
  0.28923416    
 -0.48028892    
  0.28013417    
  0.11778380    
 -0.12921254    
 -1.15612326E-02
  0.39376882    
 -0.19415596    
 -0.32322684    
  0.22839372    
 -0.35443416    
  0.24965420    
 -0.43796393    
  0.20312536    
 -0.12516336    
   1.1394346    
 -0.85175300    
 -0.33024096    
   1.0419652    
 -0.57196140    
 -0.30966166    
  8.51586759E-02
  1.35144200E-02
 -9.12907794E-02
  0.21130820    
 -8.05387050E-02
 -0.18361264    
  0.36593440    
 -0.51621610    
  0.15800512    
  0.12289892    
 -9.25932899E-02
  0.66668069    
  0.75624770    
  -1.2968876    
  0.16907708    
 -0.52012753    
  0.31760457    
  0.12155619    
  0.27250761    
 -0.40088806    
  5.33450730E-02
 -6.02197200E-02
  0.68622696    
 -0.78015876    
  2.98536438E-02
   1.0142715    
 -0.86433196    
 -4.53157350E-02
  0.42945719    
 -0.31683865    
  0.46481228    
  4.71960306E-02
 -0.82972306    
  0.46593058    
 -0.28768125    
 -0.23684226    
  0.94350344    
  -1.0057458    
  0.36489859    
  6.34830398E-03
  0.10788823    
  0.12282111    
 -0.19343920    
 -0.14403996    
  0.11934600    
  0.24294591    
  0.10683031    
 -0.33735436    
 -0.22006108    
 -0.12260164    
  0.28550601    
  0.16251965    
 -9.92061943E-02
  1.82385575E-02
 -4.93937060E-02
 -0.11383533    
  0.13264450    
 -6.41250461E-02
  0.62462759    
 -0.28531995    
 -0.40782654    
 -0.20382705    
  0.49150920    
 -0.24600856    
 -1.36996303E-02
   1.2478248    
  -1.3647460    
  8.18291157E-02
  0.35166270    
  8.65920112E-02
   1.0236764    
  -1.3098235    
  0.47459459    
 -0.16566625    
 -0.61518586    
 -0.15276356    
  0.37590706    
 -4.08222713E-02
  0.11159112    
 -0.22937392    
  0.23556541    
 -0.36909747    
 -7.41081238E-02
  0.60788333    
 -7.04890788E-02
  0.61730945    
  -1.0369194    
  0.28125134    
 -6.47335593E-03
  1.29042109E-02
 -0.11538230    
  0.39824468    
 -0.31543946    
  0.38989210    
 -0.65358150    
  0.89538389    
 -0.81269276    
  0.17435411    
  7.07690641E-02
 -0.19860266    
 -0.27763194    
   1.1600206    
 -0.56669462    
 -0.25685555    
 -6.64452836E-02
 -6.30132258E-02
 -1.63940266E-02
  4.04909477E-02
 -0.13580176    
   1.0425231    
 -0.74579108    
 -0.23503889    
  0.50568336    
 -0.37750903    
  0.36192510    
 -0.24163738    
  0.13685870    
  5.65123819E-02
 -0.26953295    
  0.12177258    
  0.19602840    
 -0.16467777    
  0.27369618    
  0.26991975    
 -0.19748959    
 -0.37747550    
 -2.58076862E-02
  5.09664603E-02
 -0.13976286    
  0.13353069    
 -0.19237208    
 -8.70115161E-02
  0.16003592    
 -7.06734741E-03
   1.1781090    
  -1.4355214    
   1.4398783    
  -1.0313609    
 -3.72723006E-02
  0.17915249    
 -0.43772644    
   1.0596099    
 -0.95097566    
  0.75030583    
 -0.98082900    
  0.36129403    
 -0.12344342    
  0.20398213    
  5.93475765E-03
  0.16340637    
  4.90286872E-02
 -0.50605279    
  0.42121270    
 -9.84409153E-02
  0.23457257    
 -0.30603191    
   1.3517544    
 -0.74225664    
 -0.72036058    
  0.18232071    
 -0.10919841    
 -0.23767196    
  0.14364205    
 -4.31715511E-02
  0.15624876    
  0.23440117    
  0.28768197    
 -0.50339139    
 -0.39624858    
   1.1463822    
 -0.84729707    
 -0.14624511    
  0.25567847    
  1.81266405E-02
 -0.39949489    
  0.35040474    
 -3.19524445E-02
 -0.18492217    
  2.28768087E-07
  0.20421623    
 -0.16589673    
  0.32458684    
 -0.17151049    
 -0.10178357    
  0.12726124    
  3.70420776E-02
  6.04323950E-03
  8.65086988E-02
 -0.34646660    
  0.15860580    
  9.53109190E-02
 -3.70418578E-02
  5.50588928E-02
 -0.10008331    
 -0.25319657    
  0.30448845    
  0.47000337    
 -0.91044927    
 -8.25474842E-07
  0.25562012    
 -0.10285762    
  0.28768137    
 -6.45377710E-02
  5.82683049E-02
  0.44452423    
  0.29471365    
 -0.83832943    
  0.27721000    
 -0.55567628    
  0.24312584    
  0.44542295    
 -0.16496135    
 -0.19105509    
  5.75238876E-02
  3.05843502E-02
 -5.57413623E-02
  0.78729886    
  -1.0152299    
  0.38662222    
  6.31792173E-02
 -0.38027540    
  0.35965481    
 -0.18232229    
  0.17710042    
  6.09329641E-02
 -0.36444622    
 -0.16126838    
  0.15414982    
  6.23045638E-02
 -0.13641101    
  0.15634619    
 -0.11122497    
  0.23483916    
 -0.41129538    
  0.29423967    
  1.94189157E-02
 -8.00429434E-02
 -1.39868138E-02
  0.13176855    
 -0.11086345    
  0.14722931    
 -0.46052453    
  0.29238737    
  0.20322737    
 -0.31486782    
   1.3191274    
  -1.0393517    
 -1.80177260E-02
  5.88405579E-02
 -9.58823189E-02
  0.18337005    
  0.69052589    
  -1.0676023    
  0.17465958    
  0.15963067    
 -0.19220680    
 -0.14208268    
  0.32880959    
 -9.80603993E-02
 -0.34377214    
  0.73908466    
  0.18571700    
 -0.61180228    
 -0.16989970    
  0.31508192    
 -0.15776172    
 -0.19505978    
   1.5293950    
  -1.2970641    
 -0.21706471    
  0.25886136    
 -0.35417202    
  0.27510241    
  3.72705534E-02
  0.64313716    
 -0.73905623    
 -0.12114460    
 -0.22884196    
  0.99148613    
 -0.71819246    
 -0.13976221    
  0.12516384    
  9.79811773E-02
  0.26747966    
 -0.32228819    
   1.2687315    
  -1.2072791    
 -0.14974450    
  0.40032279    
 -0.48036662    
  0.90960199    
 -0.68645746    
  0.63833880    
 -3.22028622E-02
 -0.54159796    
 -7.79616907E-02
 -8.45567212E-02
  0.19329138    
 -0.10199852    
  0.20554036    
 -0.14689201    
 -0.26680470    
 -1.57634645E-07
  9.45585594E-02
  0.49872205    
 -0.61838776    
 -0.15556405    
  0.96837628    
 -0.88301617    
  0.31015566    
 -0.33780599    
  0.42703679    
 -8.00205498E-07
  0.53134555    
 -0.42720494    
 -0.16705492    
  0.37914756    
 -0.36624351    
  0.57776535    
 -0.57137460    
  1.89272687E-02
 -0.16251826    
 -5.28424159E-02
  0.89592940    
 -0.54080629    
  0.63438910    
 -0.18289840    
 -0.49594343    
 -0.32629654    
   1.4602617    
  -1.5004282    
  0.38893652    
  0.17768170    
  0.31633717    
 -0.81944007    
  4.51210625E-02
  0.15624876    
  4.30845581E-02
  0.16612716    
  0.25527510    
 -0.36290619    
  8.17902237E-02
  0.46803841    
 -0.85277641    
 -0.12260164    
  0.11488033    
 -7.78194005E-03
  0.63276696    
 -0.34899881    
 -0.15219148    
  4.02740128E-02
 -6.80540428E-02
 -0.16003671    
  0.77636319    
 -0.63051254    
  0.12726124    
 -3.19524445E-02
  0.18340401    
 -0.16410938    
  0.25202245    
 -0.56333482    
   1.3687503    
 -0.96618813    
 -0.31121299    
  6.89921677E-02
 -1.49256308E-02
  0.51232904    
 -0.61518586    
  0.11778239    
  0.99187881    
 -0.25879887    
 -0.78632426    
  0.38441110    
 -0.57300252    
  0.99952161    
 -0.46446395    
  0.53484386    
 -0.77751482    
  0.22032294    
 -0.41397640    
   1.4800495    
  -1.3746880    
  0.32542312    
 -0.34092638    
  0.75377202    
 -0.73060495    
  0.78079492    
 -0.90240145    
  0.71446997    
 -4.22850717E-03
  0.31999376    
 -0.77318913    
  0.70309711    
 -0.88541836    
  7.69603699E-02
  0.18232092    
 -0.16761471    
  0.13626553    
 -0.21205838    
 -8.20137784E-02
  0.96467346    
 -0.82157362    
  0.13815054    
 -0.11617070    
 -4.44519967E-02
  6.59578443E-02
  0.57270128    
 -0.30110428    
 -0.18991771    
 -0.29423884    
 -5.40669896E-02
  0.97386098    
 -0.67238474    
  0.72350347    
 -0.71667689    
  0.92576969    
  -1.0109279    
  3.63667868E-02
  3.50905135E-02
  0.49553692    
 -0.44183254    
  0.55305880    
 -0.78770596    
  0.40821633    
 -7.41079152E-02
  0.12237549    
 -0.49010006    
  0.39688054    
  0.20691983    
 -0.23017783    
 -6.68948442E-02
  6.26891525E-03
 -0.22314334    
 -0.19807030    
  0.57714802    
 -6.06253035E-02
 -0.40831062    
  0.91799873    
 -0.24645039    
 -0.68013167    
  0.47215661    
 -0.38946515    
  0.51557690    
 -0.32797745    
  0.11778275    
  1.16288308E-02
 -6.56959638E-02
 -0.13176991    
  0.26991972    
  0.37267512    
 -0.77010745    
  9.89406556E-02
 -1.45981759E-02
  7.77785406E-02
  0.13353051    
  0.17435364    
 -0.28768134    
  7.07690641E-02
  0.17609026    
  0.25189325    
 -0.60411423    
  4.34850119E-02
  0.18113884    
 -0.13946533    
  0.15706147    
 -0.35170409    
  0.17402251    
 -6.96777087E-03
  2.07624137E-02
  1.36054642E-02
 -0.16093077    
  0.67714649    
 -0.62307960    
 -0.10285762    
  0.33050135    
  1.78043749E-02
 -6.06253892E-02
  0.23309445    
 -0.29098833    
  5.78932874E-02
 -0.13353229    
  4.19645980E-02
 -0.20448269    
  3.30605581E-02
  0.33530962    
 -0.21302077    
  4.91331145E-02
  8.52969810E-02
  0.24430221    
 -0.40793186    
  9.19373930E-02
  0.72309959    
 -0.70303237    
 -3.36727984E-02
  0.15219150    
 -1.78054124E-02
  0.74563718    
 -0.60094094    
 -0.61829942    
   1.7340354    
  -1.2022762    
  0.12216786    
 -5.01227099E-03
  0.74217635    
 -0.82599479    
 -0.27501243    
 -5.92767671E-02
  0.27229676    
 -7.23213851E-02
  0.11778378    
 -0.20934986    
  0.34426916    
 -0.40789449    
  0.50055385    
 -0.36428851    
  0.16950099    
 -0.15057355    
 -0.11232830    
 -0.11865714    
  0.11163933    
  0.17407164    
 -0.37630844    
  0.30265626    
  0.20124881    
 -3.17485631E-02
 -0.24901372    
  2.72132158E-02
  0.16083974    
 -0.14750662    
  0.13601257    
 -0.18347856    
 -0.18232177    
  0.20294170    
 -0.25423345    
 -8.22385326E-02
  8.22387561E-02
  0.38179460    
 -0.16216733    
 -0.30186716    
 -3.93109076E-07
   1.3862940    
 -0.88696235    
 -0.23330995    
 -0.18378185    
 -0.20359930    
  0.59136361    
 -0.18232246    
 -8.96119401E-02
  0.22314285    
 -0.32158351    
  0.23001678    
  0.15805660    
  0.86468953    
  -1.0024062    
  0.19455022    
  0.96270984    
 -0.87293953    
  0.48938546    
 -0.73422706    
  0.15507144    
 -0.12332397    
  0.54522729    
 -0.65755540    
 -7.24954903E-02
  4.41245697E-02
 -7.21950084E-03
  0.72873849    
 -0.60613489    
 -0.32246885    
  0.34778529    
 -9.15668085E-02
  0.22588001    
 -0.27501243    
 -5.92767671E-02
  0.71578962    
 -0.47899827    
 -9.47084948E-02
  0.23499443    
 -0.17710033    
  0.58778691    
 -0.80314803    
  0.13739972    
 -0.24362196    
  0.11394509    
 -0.14014734    
  0.88208419    
 -0.19337162    
  0.40989956    
 -0.71401137    
  0.57498735    
 -0.85069388    
  0.39482644    
 -0.15593551    
  0.54522729    
 -0.86681062    
  0.50390440    
  0.29158041    
 -0.51863801    
  0.16805859    
 -7.45339915E-02
 -0.25642869    
  0.21386991    
  3.05843502E-02
 -0.17034630    
  0.26236445    
 -0.29873255    
  0.18847594    
 -0.12393712    
 -7.94641823E-02
 -8.63285363E-02
 -0.25014353    
 -1.05812913E-02
  0.46065217    
 -0.24177295    
  7.41075575E-02
  0.25746873    
 -3.11560500E-02
  5.53979948E-02
  2.95002367E-02
 -0.32721373    
  8.03295802E-03
  0.14149933    
 -2.81717665E-02
 -4.38031480E-02
  7.43427174E-03
  0.29322180    
 -0.35430962    
  0.31486732    
  0.10363500    
 -0.26547810    
  0.89443195    
  -1.1731453    
  0.93749332    
 -0.50269938    
 -2.93285493E-02
 -0.17520423    
  0.19873413    
  0.88078356    
 -0.98485321    
 -7.36120269E-02
  0.64331508    
 -0.70047259    
  4.31716070E-02
 -0.10379662    
   1.1217797    
 -0.55770940    
 -0.40546432    
 -8.33809450E-02
  0.19670935    
  6.89936131E-02
 -0.16907619    
  7.59851113E-02
 -0.13702092    
  4.11023796E-02
 -1.35129141E-02
  9.71631035E-02
 -0.22006108    
 -3.92199866E-02
 -1.61296912E-02
   1.0486017    
 -0.94080460    
  0.22168233    
   1.1951625    
  -1.3880659    
  0.23862633    
 -0.51455647    
  0.91815811    
  0.65511978    
  -1.1835127    
  1.88093260E-02
 -0.31923103    
  0.23503819    
  2.66684089E-02
 -0.26170716    
  0.10536137    
  0.76725471    
 -0.49312633    
 -0.33764294    
  0.37212896    
 -5.21866903E-02
  0.59634787    
 -0.65140808    
  0.25410599    
 -0.36016449    
  4.77914512E-02
  0.41431499    
  0.12412577    
 -0.51212442    
  0.50822455    
 -0.80897832    
  0.14660326    
  0.70818502    
 -0.39802942    
 -7.49637932E-02
  0.12902950    
 -0.28417853    
  0.79289716    
 -0.95172167    
  0.42172575    
 -0.11375791    
  2.96754334E-02
 -7.27599040E-02
 -0.18610245    
  0.23519117    
 -0.34730983    
  0.39410141    
  0.66121399    
 -0.25005072    
 -0.83101624    
  0.43121791    
  0.48333290    
 -0.98665291    
  0.96196038    
  0.27871376    
 -0.97902936    
 -0.23399372    
   1.0709608    
 -0.85878557    
  0.26349518    
 -4.62510213E-02
  0.62900257    
 -0.75495481    
  1.33330179E-02
  5.78932874E-02
 -6.45377710E-02
  0.18786120    
  0.42552036    
  0.90540117    
  -1.4480144    
 -0.12557791    
  0.21465620    
 -0.12062715    
   1.1845549    
  -1.2171314    
 -0.13447808    
 -0.13786906    
   1.0012710    
 -0.71576500    
  0.18449803    
  0.33802339    
 -0.63297790    
 -0.21045040    
  0.51082647    
 -0.13895145    
  0.10598184    
 -0.23155932    
  0.16216597    
 -0.12078167    
  0.79884517    
 -0.54378349    
 -0.40808597    
 -4.83967587E-02
   1.0986127    
 -0.94564307    
 -1.42861959E-02
  6.27382323E-02
  0.88611019    
 -0.62582779    
  0.24783632    
  0.29678643    
  4.14263085E-02
  -1.1340139    
  0.56858480    
 -2.06200331E-02
 -0.23361471    
  0.75377196    
 -0.51496208    
  0.49936107    
 -0.30246550    
 -0.41616026    
  6.85636476E-02
  0.66566461    
 -0.85039794    
 -0.29252556    
  0.44667542    
  6.19126856E-03
  2.43923571E-02
 -0.30796725    
   1.2290654    
  -1.0494792    
 -0.32016718    
  0.55691755    
  0.75852948    
 -0.99527878    
  0.76578653    
 -0.40705949    
 -0.47479898    
  0.29725158    
 -0.19497290    
 -0.20763992    
  0.57054466    
  0.30918860    
 -0.78987664    
  0.33535600    
 -0.30458406    
  0.32668477    
 -2.77017988E-02
 -0.30658638    
 -0.20236793    
   1.0276151    
 -0.27109775    
 -0.31735691    
 -5.57413623E-02
  0.46920747    
 -0.43170223    
  0.80065298    
 -0.54729521    
  0.20585164    
 -0.30068538    
 -2.65265983E-02
 -0.10178357    
  0.48916438    
 -0.61591601    
  9.03833881E-02
  1.22692492E-02
 -0.25567898    
  0.55849105    
 -6.51389360E-02
 -0.58394778    
  0.52961355    
 -0.23334691    
  0.15963067    
 -8.55230689E-02
  0.92576987    
 -0.51239932    
  0.63436586    
  -1.2888988    
  0.12114507    
  5.86478077E-02
 -0.15732098    
  0.59189349    
 -0.49322128    
  0.18343991    
 -0.39989427    
 -1.98381329E-07
  0.93282014    
 -0.53292549    
   1.0008788    
  2.63437331E-02
  -1.2729666    
  0.17635067    
 -0.22015454    
  0.73337209    
 -0.53134620    
 -0.31237492    
  0.88583165    
 -0.84500873    
  0.44468573    
 -0.31015405    
  0.32035920    
 -0.20179936    
  0.89748096    
  -1.3539137    
 -7.10952878E-02
  0.80741566    
 -2.37537697E-02
 -0.45473638    
  0.45473653    
 -8.00434574E-02
 -8.70120823E-02
 -0.21465753    
  7.01842224E-03
  0.57841867    
  0.27286693    
 -0.67246729    
  0.87205189    
 -0.72041005    
 -0.16340609    
 -0.23205948    
  0.27264348    
 -0.21465753    
 -9.60146412E-02
 -0.10622211    
  0.50390440    
 -5.34885228E-02
 -0.12883356    
  5.47249243E-02
 -0.13946533    
  0.51489913    
 -0.49469554    
  0.31237483    
 -0.49469551    
  0.72076207    
 -0.66627443    
  8.70111585E-02
  0.21757294    
  1.66210700E-02
 -4.49521877E-02
   1.2176715    
  -1.3528463    
  0.70621890    
 -0.71282047    
 -0.18896531    
  0.24685936    
  9.53094885E-02
 -0.37469360    
 -5.08577004E-02
  0.34881854    
  3.61485593E-02
   1.0847092    
 -0.51416415    
 -0.77318919    
 -0.24512224    
 -0.14953208    
  0.23808450    
 -8.51128437E-03
   1.0247234    
 -0.83107090    
 -0.28299776    
  0.26881269    
  6.23045638E-02
  1.33330179E-02
  0.87436438    
  -1.0164471    
  0.31776032    
 -0.43078348    
 -5.63477556E-07
  0.34981480    
  5.84954694E-02
 -8.28883499E-02
  3.03966906E-02
 -0.15514828    
  8.70122612E-02
  0.35731593    
 -0.23102175    
 -0.15226908    
 -0.17185004    
  0.23556541    
 -0.23556592    
  0.76837087    
 -0.82461053    
  0.59783727    
 -0.30603191    
 -0.20479466    
  0.21706372    
 -8.92303810E-02
  2.63163988E-02
  0.16705422    
 -0.17356852    
  0.30710050    
 -0.16138805    
 -0.29334804    
  0.44507390    
  0.22508301    
 -0.52252144    
 -0.14008884    
  0.16589734    
 -0.36489803    
  0.24312584    
  7.16762990E-03
  0.15822323    
 -0.20951733    
  0.71912283    
 -0.81368148    
  0.46689972    
 -3.15818414E-02
  0.59783721    
 -0.85913259    
 -0.14149879    
  1.58737116E-02
  0.70488864    
 -0.76995218    
 -2.55331919E-02
  0.28983507    
  0.69957846    
 -0.83772910    
  0.23638853    
 -0.24382427    
  0.63554990    
 -0.38589546    
 -9.76376235E-02
 -8.70104879E-02
 -8.76474679E-02
  0.68548471    
 -0.61192191    
  8.81918296E-02
  0.62253004    
 -0.91454941    
  0.18232226    
  0.23753233    
  7.69616142E-02
 -0.19832177    
  0.38592070    
 -0.22533879    
 -0.12260225    
 -0.28561401    
  0.34587273    
  0.10008403    
 -0.11778398    
  0.10178284    
 -0.36593419    
  0.33868411    
 -0.24973731    
   1.1582631    
  -1.0256184    
  8.90789181E-02
 -8.90796036E-02
 -0.25308990    
  0.19556694    
  1.58779358E-07
  0.26438728    
  0.74721414    
 -0.87642699    
 -0.42285618    
  0.67544806    
 -0.51380682    
  0.17733327    
 -0.29604983    
  0.25131464    
 -1.31585989E-02
 -2.68463995E-02
 -7.04508796E-02
  0.71837401    
 -0.96552539    
  0.29001668    
  2.75888145E-02
 -0.21974860    
 -0.14571260    
  0.27286643    
  0.84516370    
 -0.95551169    
  0.32449701    
  0.69013017    
 -0.16021095    
 -0.25283590    
 -0.30766734    
  0.25613403    
 -0.48550764    
 -0.16989876    
   1.0736105    
 -0.50346804    
   1.0738763    
  -1.6817588    
  0.33234200    
  0.21065247    
 -0.34319833    
 -9.05968472E-02
  0.35839853    
 -0.11477571    
   1.0872868    
  -1.1792253    
  0.53714305    
 -0.62213695    
 -1.62609424E-02
  0.93255091    
  0.32255048    
  -1.3406243    
  0.41139984    
 -6.73046112E-02
 -0.37124729    
  9.61436406E-02
 -0.21278019    
  0.10742053    
  0.90511727    
 -0.79975712    
 -5.12926169E-02
  0.24740854    
  0.26341665    
 -4.30171825E-02
  4.82675694E-02
  3.09303720E-02
 -0.17725751    
  0.82364351    
  -1.0854017    
  0.27977592    
  4.65193205E-02
 -8.90796036E-02
  0.76503468    
 -0.64243191    
  7.91971385E-02
 -5.20953834E-02
 -6.06253035E-02
  7.65392929E-02
 -0.28417853    
 -0.23545745    
  0.25621921    
  0.16388737    
  0.67850542    
 -0.75709647    
  0.54056782    
  2.53173374E-02
 -0.72213405    
  0.78778905    
 -0.11694679    
 -0.35774949    
 -0.20846730    
 -0.11200570    
  8.51586759E-02
 -2.06194911E-02
  0.18347909    
 -0.27048990    
  0.15414983    
  0.21532159    
 -0.29644695    
  3.46063115E-02
  0.11551370    
  0.62415391    
 -0.71946377    
  0.13102794    
  0.64523381    
 -0.64523411    
  1.16288308E-02
 -0.24063608    
  0.26912948    
  5.99640533E-02
 -0.30010551    
  0.75545126    
 -0.86081201    
  0.18759874    
 -4.71475907E-02
 -7.88944960E-02
 -7.75590912E-02
  0.14256398    
 -8.76474679E-02
  0.24279580    
  0.26650167    
 -0.16413839    
 -0.37616840    
  0.30910522    
  5.76285087E-03
 -1.73919983E-02
 -0.27412823    
  0.34740150    
 -0.25209025    
  0.59011453    
 -0.96799225    
  0.21082290    
  0.37469277    
  0.10763098    
 -0.29450765    
  0.89412916    
 -0.97989655    
  0.21414891    
  0.44869417    
  0.36890733    
  -1.0243150    
  0.22462401    
  2.91557312E-02
  0.52452487    
 -0.66630042    
 -2.68463995E-02
 -0.28090200    
  0.18830907    
  0.18975583    
 -0.23556592    
  2.28768087E-07
  0.83832955    
 -0.67308009    
  0.83492231    
  -1.0900291    
  0.73499435    
 -0.68498421    
 -7.59853199E-02
  0.88781893    
 -0.30100733    
 -0.19904694    
 -0.10008331    
 -0.10389885    
  0.69679046    
 -0.78048956    
  0.24512246    
  0.13895227    
 -0.39204136    
   1.5769145    
 -0.41877669    
 -0.66344184    
 -0.36016449    
  0.19044778    
 -0.29347917    
  0.22778325    
 -0.25131488    
 -0.15415046    
  0.36772561    
  0.11493005    
 -4.08228897E-02
 -0.16111846    
  0.21330544    
 -7.02035055E-02
 -2.45410949E-02
 -0.22937392    
  0.83832955    
 -0.98987925    
  0.24827936    
  0.11383422    
  0.23071003    
 -0.46499032    
  0.15529327    
  9.15664360E-02
 -0.26298976    
  0.87817538    
 -0.83832896    
  6.06253035E-02
  0.79112786    
  -1.1290710    
   1.1257330    
 -0.14748439    
 -0.59011406    
  0.19044778    
  0.14001349    
 -0.35883111    
 -0.25234240    
   1.1526797    
  0.42477056    
  -1.2691480    
  6.77957153E-03
  0.19017397    
 -3.40934247E-02
  0.53368360    
 -0.85866088    
  0.93058759    
 -0.32082224    
 -0.47523379    
  0.36503121    
 -0.35806310    
  8.64331871E-02
 -0.33774692    
   1.7176514    
  -1.4457170    
 -0.17824851    
  0.89824259    
 -0.86623955    
  0.22471650    
 -0.28978020    
  8.84118155E-02
  0.10919844    
   1.0491325    
  -1.0700395    
  0.19166693    
  0.12036279    
 -0.44757739    
 -0.21511157    
  0.96317458    
 -0.11302343    
 -0.43804178    
 -0.28108072    
 -8.22385326E-02
  4.65198383E-02
  0.23399332    
  0.26953298    
  0.42720529    
 -0.58135498    
  0.54485500    
 -0.50096071    
 -0.11014317    
 -0.14732517    
  0.41599229    
 -0.47314945    
 -3.41906473E-02
  0.69748569    
 -0.55961597    
  2.98536438E-02
 -0.15906458    
  0.13675888    
  0.12028691    
 -8.33809450E-02
  6.99584037E-02
 -0.40209213    
   1.2599519    
  -1.0675805    
  0.75377160    
 -0.23795822    
  0.66284221    
 -0.56346852    
 -0.50483811    
  7.88930878E-02
 -9.39320326E-02
 -7.87813067E-02
  0.32587767    
 -0.27008629    
  0.11000066    
  0.67209411    
 -0.30436864    
 -0.23767246    
  8.75198022E-02
 -0.17674975    
   1.3523929    
  -1.3260764    
  0.10471062    
 -4.79128696E-02
 -0.11701725    
 -0.25823486    
  0.53899574    
 -5.22115733E-03
 -0.15852275    
  0.53387117    
 -0.23399323    
 -0.61450362    
  0.75821066    
 -0.58857459    
  0.25524697    
 -9.80603993E-02
  3.57177705E-02
 -0.56695205    
  0.21278055    
  0.28768137    
  0.75963712    
 -0.82417470    
  4.56111394E-02
 -0.37411433    
  0.25234246    
  0.33852559    
 -0.46897897    
  8.63280296E-02
  0.52129740    
 -0.29965734    
  0.54749483    
 -0.34136254    
 -0.34830695    
  0.70694041    
 -0.31077874    
 -0.43872160    
  1.43878013E-02
  0.73168093    
  0.21832095    
 -0.88769728    
  8.98043439E-02
  0.11025669    
 -0.36772516    
  0.48183778    
 -0.24921638    
 -0.20909172    
  0.93624502    
 -0.85441619    
  0.38623339    
 -0.29743803    
  0.37673399    
 -0.58689106    
 -2.44911518E-02
  0.26045594    
 -6.58124164E-02
 -6.82554627E-03
  8.52969810E-02
  0.73623127    
 -0.74254090    
 -6.53829500E-02
  1.34237790E-02
  0.31724048    
 -0.49159467    
 -2.40978897E-02
  0.74077475    
 -0.42899653    
  0.67209345    
 -0.96774322    
  0.26543692    
  0.16894008    
 -0.16282459    
  0.73786372    
 -0.91047609    
  0.42460510    
 -0.57273418    
  0.33286524    
 -0.13525490    
  0.21622384    
 -0.23713039    
  0.26991972    
  0.63218611    
 -0.91629159    
  0.11460406    
  0.18550174    
 -0.17915292    
  0.54320717    
 -0.37469366    
  0.46262336    
 -0.88154817    
  0.21169625    
 -0.30538163    
  0.28544807    
 -6.23047985E-02
  0.15210827    
 -0.29795980    
  0.25406632    
  3.15483958E-02
 -0.34520531    
   1.1131264    
  -1.0453042    
  0.33764219    
 -0.31334904    
  0.18896560    
 -0.21325921    
  0.82719088    
 -0.47215733    
  0.54472750    
 -0.10536075    
 -0.62168902    
  0.14722931    
 -0.24116226    
  0.11441022    
  0.32579789    
 -6.03197552E-02
 -2.09426507E-02
 -0.16034265    
 -0.33647156    
  0.15290713    
  0.18356457    
  0.72673798    
 -0.26687920    
 -0.79633069    
  0.96217799    
 -0.54805583    
 -0.16184314    
 -9.93730053E-02
  0.23205891    
  0.54342461    
 -0.59191883    
  3.65886837E-02
  0.54843259    
 -3.88053730E-02
 -0.59718293    
 -3.32258157E-02
  0.65527713    
  0.31365797    
 -0.93570858    
 -0.34830645    
  0.12188935    
  8.63280296E-02
  0.14008901    
  0.75030535    
 -0.78353143    
 -0.11441054    
  8.00436139E-02
  0.14914414    
 -9.47084948E-02
 -9.00254175E-02
 -0.13146333    
  0.17402251    
  0.39616179    
  0.52290159    
  -1.1614908    
  0.23545770    
  1.38883293E-02
  7.95127153E-02
  0.42855138    
 -0.43494013    
  2.53170896E-02
 -0.26298976    
 -0.20701446    
  0.62057662    
  5.23683392E-02
  0.30538210    
 -0.94876820    
  0.98567212    
 -0.78411943    
  0.64018208    
  0.13300842    
 -0.57252014    
 -0.32742211    
  0.21772420    
  0.10969801    
  9.88455266E-02
 -1.18354121E-02
  5.21860532E-02
 -0.22739001    
 -4.34857942E-02
  3.63667868E-02
  0.78194243    
 -0.58192188    
 -0.11778287    
  0.69643134    
 -0.89199722    
  0.18896560    
  7.64708593E-02
 -0.24171971    
  0.89097333    
 -0.37236461    
 -0.34019989    
 -6.75924197E-02
  0.72073549    
  0.14830245    
 -0.17589027    
 -0.72151804    
  0.24731044    
 -0.28394425    
  0.77204072    
 -0.52238691    
 -0.40256163    
  0.56827426    
 -0.54252201    
  0.47633865    
  0.42285654    
  0.25704539    
 -0.18392250    
 -0.41028461    
 -0.15656875    
  0.63499099    
 -9.08291414E-02
 -0.57864845    
 -0.28185108    
  0.15746693    
  6.60086703E-03
 -0.17969306    
  8.30672458E-02
 -4.44519967E-02
  4.44524884E-02
 -1.45981759E-02
   1.2250726    
  -1.0378615    
 -8.00205498E-07
  0.73494452    
 -0.25886133    
 -0.13353127    
 -0.37982360    
   1.0399637    
  -1.3318746    
  0.38260773    
 -0.34110758    
 -5.85941151E-02
  8.26912746E-02
  0.73966748    
 -0.50077599    
  0.63193631    
  0.52140027    
  -1.2940372    
  0.92345887    
 -0.72213495    
 -0.44445071    
  0.37124625    
  0.14689159    
 -0.46455330    
  0.40836024    
 -9.70451459E-02
  3.13498303E-02
  0.97152638    
 -0.75085491    
 -0.35950792    
  0.17520317    
  0.40148929    
  0.23973790    
 -0.71533430    
 -0.32246885    
  0.32885867    
 -0.15840657    
  0.14558545    
 -1.29869515E-02
 -0.28550509    
  0.65323138    
  0.55767429    
 -0.90598053    
 -0.26236448    
  0.86499768    
  0.29815313    
  -1.0831072    
  0.87225807    
  0.44847161    
  -1.0702711    
 -0.23519208    
  0.81093007    
 -0.44145796    
 -0.26866642    
  0.20377956    
 -0.36710504    
  8.03295802E-03
 -9.21146423E-02
  0.32639566    
 -0.10676860    
  0.16813597    
  9.63926762E-02
 -0.29310146    
  0.19073935    
 -3.65893915E-02
 -0.15414999    
  0.21440955    
 -0.41427639    
  0.47110873    
 -0.27124268    
  0.21440955    
 -0.11122540    
  0.35863325    
 -0.27708301    
  0.78241533    
 -0.83815634    
  0.27647275    
  0.25077796    
 -0.40734628    
 -0.23450823    
  4.19645980E-02
  2.70293839E-02
  3.92215215E-02
 -3.25766653E-02
  0.31543875    
 -0.20875572    
  0.59962088    
 -0.55879909    
  0.94446194    
  -1.0658222    
 -8.75986144E-02
 -0.46719041    
  0.67614973    
  3.92209031E-02
 -0.13510302    
  0.66766781    
 -0.69314700    
 -1.29869515E-02
 -0.23464756    
  2.44901981E-02
  0.11419217    
  1.42858550E-02
  0.78781205    
 -0.92438823    
  0.34110796    
 -7.18872175E-02
  0.72673798    
 -0.22089398    
 -0.52465451    
 -0.12095355    
  0.79169852    
 -0.50223291    
  4.18908708E-02
 -0.35301790    
  0.11045720    
 -0.30305079    
  0.37855846    
 -0.15011902    
 -0.14364305    
 -0.13935508    
  0.93664318    
 -0.76528442    
  0.34877044    
 -0.14310001    
 -0.26236448    
  0.54038411    
 -0.26528203    
  0.53211594    
 -0.55128610    
  0.11562938    
 -0.29151997    
  0.14974485    
 -2.68463995E-02
  0.62996852    
 -0.56415445    
 -0.32885867    
  0.15541391    
 -9.53103900E-02
 -6.89928159E-02
  0.33135796    
  0.13192834    
  9.63314697E-02
 -0.28768125    
  0.79031074    
 -0.88290429    
  0.19591084    
 -3.11560500E-02
  0.27012348    
 -0.51243806    
  0.24862210    
  2.48464905E-02
 -0.17376851    
  0.51809859    
  0.37306142    
 -0.84132791    
   1.2782295    
 -0.56787020    
 -0.91799927    
  7.41075575E-02
  0.30538133    
 -1.17648002E-02
 -0.36772537    
  0.28125134    
  0.20884913    
  9.95853841E-02
 -0.23386507    
 -7.45685175E-02
  0.32255000    
 -0.26002973    
 -1.21948281E-02
 -0.24171971    
 -0.17920090    
   1.2830081    
 -0.94520134    
 -0.15860486    
  2.28768087E-07
 -3.98461930E-02
  0.15066110    
  0.71390909    
 -0.57080758    
 -0.22314377    
  0.86340123    
 -0.11141397    
 -0.84729809    
   1.3883750    
  -1.1324420    
  0.29890841    
 -0.42967874    
  0.48097298    
 -0.25782940    
  0.52019376    
 -0.62555361    
 -4.00045328E-02
  0.12756051    
 -0.37306094    
  0.96549487    
 -2.34517939E-02
 -0.52218932    
 -0.27443686    
  0.30814740    
  0.79795498    
  -1.0764705    
 -0.13248943    
 -0.15276356    
  0.22508349    
  0.87675959    
 -0.23124056    
  0.17142212    
 -0.77147973    
  0.41773543    
 -0.26676354    
  4.36198041E-02
  7.06168786E-02
 -7.06183761E-02
  0.50225276    
 -0.71176976    
  0.66260999    
 -2.75063068E-02
  6.17956184E-02
 -0.51207554    
 -0.16251826    
  0.25782844    
  0.52995992    
 -0.55294955    
 -0.22751281    
 -4.47838083E-02
 -0.12160698    
  0.36440286    
 -0.30580974    
  0.46081507    
 -0.25572023    
  0.18672706    
  2.17401665E-02
 -0.34294492    
 -8.70115161E-02
   1.2420806    
  -1.0406588    
  6.53818622E-02
 -0.18739796    
 -9.60732996E-02
  0.42488337    
  0.58900660    
 -0.71784049    
 -0.14070010    
  5.59595153E-02
 -2.06194911E-02
  0.19497277    
 -0.24480429    
  0.15519215    
  9.53094885E-02
 -0.26520988    
  0.24221930    
 -0.11054274    
  5.67980260E-02
  0.71739054    
  0.86971354    
  -1.5450565    
 -3.59328538E-02
 -5.00095747E-02
 -0.18232070    
 -4.72537391E-02
  0.37821499    
 -0.14225058    
   1.0507771    
  -1.1653813    
  0.20002086    
  4.01208065E-02
 -0.34550202    
  0.44692186    
 -0.42339131    
   1.4016790    
  0.22008500    
  -1.4776301    
 -0.25035602    
  2.55337581E-02
 -6.95929453E-02
  0.15800512    
  0.55741584    
 -0.18320246    
  5.27625158E-03
 -5.40664531E-02
 -0.30260774    
  0.10686299    
 -6.77885721E-03
 -0.13840209    
   1.2921555    
  -1.3650616    
  0.12615061    
 -9.30906832E-02
 -0.15822448    
  0.34998664    
  0.64502782    
  -1.0538541    
  0.61436683    
  0.13762146    
 -0.67427820    
  0.50895554    
 -0.32197106    
  8.89473408E-02
 -0.12847915    
  0.80733985    
 -0.36493081    
   1.0101871    
  -1.3100315    
  6.75935447E-02
  0.86120623    
 -0.91491133    
 -0.10153663    
  0.21855339    
  0.40750837    
 -0.53144515    
 -0.13353179    
  0.29361680    
 -0.48550797    
  0.43701348    
  0.18128587    
  0.16665559    
 -0.32339939    
  0.17216949    
 -0.32228819    
  0.20895895    
  0.81915009    
 -0.70582134    
 -0.52452439    
  0.15168388    
  0.28768286    
  0.39803007    
  3.30304168E-02
 -0.70403582    
  0.30037573    
 -8.45576823E-02
  0.21606033    
 -0.17570810    
 -0.15226908    
 -0.10389885    
 -1.47068296E-02
  0.23638853    
 -0.20002201    
  7.56369308E-02
 -0.28989267    
  0.85986072    
 -0.15790282    
 -0.57731521    
  0.22937416    
 -0.17613028    
  0.85677654    
 -0.97455984    
  0.45953158    
 -0.48485067    
  0.33157673    
  0.51205206    
 -0.65704232    
  2.10531596E-02
 -1.39868138E-02
  0.64629209    
 -0.68946332    
 -7.38076260E-03
  2.91989725E-02
 -0.16378994    
  0.23995139    
  0.40101123    
 -0.33647299    
  0.86236215    
  -1.0623391    
  0.84511453    
  -1.0198315    
  0.24827936    
  4.16735075E-02
 -0.13062011    
 -7.23208934E-02
  0.24294643    
  0.23225231    
 -0.27908322    
  9.77977440E-02
 -6.23129308E-03
 -0.10536075    
  0.10535981    
  0.77989793    
  -1.0267575    
  0.89853364    
 -0.75011480    
 -7.14596510E-02
 -3.00776083E-02
  0.73793107    
 -0.62269473    
  6.58139214E-02
 -3.23651507E-02
  0.36061493    
 -0.14805372    
 -0.14269130    
 -0.18847607    
  0.74721462    
 -0.65527707    
 -0.13739981    
 -1.56249581E-02
  0.70877200    
 -0.27996013    
 -0.19159515    
  0.56050301    
 -0.53596085    
  0.42744425    
 -3.21309119E-02
 -0.47737753    
  3.23659591E-02
  7.95523450E-02
 -6.06253892E-02
 -0.11934734    
  0.17997107    
  3.46848220E-02
  0.24116255    
 -0.80647612    
 -5.12926579E-02
  0.83519429    
 -0.17413576    
  0.57196158    
 -0.58840084    
 -2.23470237E-02
 -0.15226908    
 -0.22809012    
  4.83969077E-02
 -0.25921983    
  5.94232827E-02
  0.16779312    
  0.80094397    
 -0.53795505    
 -0.11232830    
  9.34018791E-02
  0.10854023    
 -0.31275550    
  2.31668856E-02
  1.51518285E-02
  0.89961141    
 -0.28870165    
 -0.33077490    
 -0.30294868    
  8.82919878E-02
 -2.13533882E-02
  0.22458057    
 -0.50509530    
   1.1924788    
 -0.96363705    
 -3.07714324E-02
  0.28376794    
 -0.37362513    
 -0.17720661    
   1.2643574    
  -1.1131257    
  0.46780840    
  9.43109691E-02
 -0.12783408    
  9.73732620E-02
 -0.31203166    
  7.01842224E-03
 -3.55902016E-02
  1.43878013E-02
  0.73511130    
 -0.86456978    
  0.50593531    
  0.20334119    
 -0.57981938    
   1.1080915    
  -1.1669317    
  0.27625257    
 -5.76289324E-03
 -4.13028859E-02
  9.03324576E-07
  0.73445123    
 -0.12285396    
 -0.61159641    
  0.97251123    
  -1.2887090    
  0.41369614    
 -0.26072639    
  0.76826745    
 -0.70639163    
  0.49062324    
  0.17206515    
 -0.62989795    
  0.13272494    
 -0.17893763    
  0.92436588    
 -0.95176536    
  2.06201188E-02
 -0.17015181    
  6.25201836E-02
  0.13447744    
  3.25770490E-02
 -1.94178652E-02
 -0.25131395    
 -8.77756998E-02
   1.1316975    
 -8.91542155E-03
 -0.72653490    
 -6.37157038E-02
 -7.51207694E-02
  8.16782340E-02
 -5.37050180E-02
  0.19374955    
 -2.29899697E-02
  0.39376882    
 -0.39960030    
 -0.15123013    
  7.84710869E-02
 -5.16248383E-02
  0.57743120    
 -0.37435472    
  0.74064904    
 -0.90475887    
 -0.12177212    
 -0.25234240    
  0.58055902    
 -9.22069177E-02
 -0.28013489    
 -5.40676452E-02
  2.35305130E-02
  0.28768161    
 -0.15028235    
 -2.73992028E-02
  0.82014728    
 -0.96967947    
 -7.53486976E-02
  0.31131434    
  0.15869014    
 -0.26617602    
  9.46653709E-02
 -0.31603795    
 -8.29970390E-02
  0.41820320    
 -0.27510357    
   1.4271162    
 -0.45570678    
  -1.1049418    
   1.2237755    
 -0.79633141    
  0.75340652    
 -0.80437261    
 -6.55726576E-03
  0.18560617    
  0.66544491    
 -0.87771857    
 -0.16889776    
  0.26543692    
 -0.23393773    
  0.25217631    
  0.18632980    
  4.98795789E-03
  0.50483745    
 -0.76471722    
  0.31316203    
 -0.10431207    
  0.97426307    
  0.36513692    
  -1.3931773    
 -0.25685555    
  0.10821445    
 -0.18232070    
  0.89765632    
 -0.92100370    
  4.61619571E-02
  0.24544904    
 -0.15219148    
 -0.13157620    
  0.19782661    
 -0.16705428    
 -7.06178546E-02
 -0.16779365    
  0.34604248    
  0.10331812    
 -0.21094845    
  0.34830648    
  0.21562840    
 -0.82176536    
   1.1307690    
 -0.80698252    
  0.97013360    
 -0.88845569    
  5.09664603E-02
 -0.22159193    
  0.62082678    
 -0.86551827    
  0.52654278    
  0.58192128    
 -2.64914408E-02
 -0.39378816    
 -0.52418095    
 -0.12516356    
  0.37647781    
 -0.14763622    
  0.29334813    
 -0.21330424    
  0.37948892    
 -0.11658747    
 -0.18232137    
 -2.61457507E-02
 -1.33328335E-02
 -4.81198467E-02
  0.25910887    
 -0.13976267    
  3.07724420E-02
 -4.33513671E-02
 -5.19590303E-02
  0.13102794    
 -6.64904490E-02
 -6.27017580E-03
  0.20409530    
 -0.13720138    
  0.12689178    
 -0.12689205    
  4.03515548E-02
  9.68497172E-02
  0.46034136    
 -0.57428682    
  0.25259128    
 -0.51380682    
  0.19591084    
  0.13199665    
 -0.33539754    
  0.26870534    
 -0.18924220    
  0.18924119    
  0.43936649    
 -0.58114260    
  0.13601257    
 -0.10986634    
 -0.36129361    
 -0.12825370    
  0.35139725    
  0.59598380    
 -0.58127654    
  0.11045720    
  0.67000598    
 -0.69649661    
  0.23780125    
 -0.23780008    
 -0.12874919    
  0.20620713    
  1.47653356E-08
 -0.25308990    
 -4.08222266E-02
  0.49062327    
 -5.11519564E-03
 -0.42881212    
  0.14624627    
   1.3285359    
  -1.1315819    
 -9.36351269E-02
  0.50467157    
 -0.51701754    
  0.55338478    
 -0.77497715    
  0.13062100    
  0.72659481    
 -0.97209483    
  0.30492473    
 -0.27073202    
 -0.15415144    
  0.78219908    
 -0.59498775    
 -7.59853199E-02
  0.41709390    
  0.31053999    
 -0.40758535    
  1.89272687E-02
  0.13431287    
 -0.31164688    
  0.24382344    
 -0.52654296    
  0.35469255    
  0.25593352    
 -0.35821134    
   1.0726365    
 -0.81620818    
 -0.21130843    
  0.29135200    
 -0.13510302    
 -1.26577057E-02
  6.34830398E-03
 -0.14993954    
  2.18188372E-02
  0.79562551    
 -0.99390072    
  0.19105592    
  0.36605141    
  6.32823035E-02
 -0.40782654    
 -0.11247841    
  0.23262170    
  0.54056782    
 -0.68221748    
  0.34060356    
  0.52210242    
 -0.80635321    
  9.77977440E-02
 -0.26112366    
  0.52682608    
 -0.41985312    
  0.12899275    
 -1.28205502E-02
 -0.16822797    
  0.10840973    
  0.12838207    
  2.96754334E-02
 -0.22900799    
 -7.63733760E-02
  0.19415620    
  6.33127317E-02
  0.62327719    
  -1.1019071    
  4.83189672E-02
  0.96418226    
 -0.48012704    
  0.36593392    
  0.21667068    
 -0.65492672    
  0.15593457    
  5.33271814E-03
 -5.46576306E-02
  0.29468048    
 -0.54198986    
  0.12177258    
 -5.22988513E-02
  0.71308106    
 -0.45433745    
 -0.13279147    
  0.17340660    
 -0.27942428    
 -8.22389945E-02
  0.10178287    
 -0.27274114    
  0.23326232    
  0.53731698    
 -0.78767323    
  0.11394509    
 -0.17618670    
  2.71510277E-02
  6.06250800E-02
  0.47837114    
 -0.13950232    
  5.24895117E-02
 -0.22172426    
 -0.14473930    
 -6.78219795E-02
  0.10798898    
  0.72033340    
 -0.48934731    
 -0.26298976    
  0.10047113    
  0.13077040    
 -0.17588979    
  0.74193752    
 -0.55961502    
 -3.25766653E-02
 -0.16524933    
  8.96112844E-02
  0.21164997    
 -0.25545236    
  0.11279621    
  0.11926340    
  7.95879364E-02
 -3.33361067E-02
  0.66449195    
 -0.62570572    
 -0.22450235    
  2.02034917E-02
  8.92302915E-02
 -6.94282874E-02
 -0.29423884    
  0.92328417    
 -0.88879830    
  0.92304730    
 -0.50077462    
  6.97333962E-02
  0.50875098    
  0.24471578    
  -1.0745157    
  0.13353069    
 -0.29604983    
  0.41383410    
 -0.34092638    
  0.61180139    
 -0.23808500    
 -0.24901372    
  0.27028954    
 -0.27721098    
 -2.81717665E-02
 -5.88406846E-02
  0.24116117    
  4.65193205E-02
 -0.44309685    
  0.72793323    
 -0.15201578    
 -0.24705847    
 -0.18104871    
  0.11523613    
  0.25659075    
  3.61797474E-02
  0.59453207    
 -0.22876167    
 -0.63169491    
 -9.00254175E-02
 -0.20875482    
  0.10981560    
  0.24685936    
 -3.17485407E-02
  0.18768328    
 -0.18768333    
 -6.47335593E-03
 -0.34560487    
 -9.21638962E-03
  0.13814950    
  0.72489566    
  0.37102485    
 -0.91225511    
 -0.25035602    
  0.53971487    
  0.30881435    
 -8.06576386E-02
  0.25619152    
 -0.65965927    
  6.93924353E-02
  8.56136829E-02
 -0.26236352    
 -0.23995137    
  0.19216086    
  0.20194146    
 -5.88397048E-02
  0.58102971    
 -0.50519103    
  0.52199924    
 -0.86750102    
  0.62754971    
 -0.42688009    
  0.60849386    
 -0.74017274    
  7.83322752E-02
  4.02740128E-02
  0.12361351    
  0.61455679    
 -0.47378355    
 -0.17027394    
 -0.38179469    
   1.3205858    
  -1.0869709    
 -0.18232177    
   1.3737152    
  -1.4977678    
  0.27820241    
  0.12726124    
 -0.11307770    
  0.10676704    
  0.13036251    
 -2.24735551E-02
 -0.16653703    
 -1.35129141E-02
  0.20806397    
 -0.24267058    
  3.46063115E-02
  0.13946618    
 -0.13946533    
  0.11551370    
 -0.42381403    
  0.32850480    
 -0.23995137    
  0.21292235    
  0.20377956    
 -0.49603799    
  0.52358812    
 -5.44909155E-03
 -0.33428901    
  3.00768316E-02
  0.14458212    
 -5.26438802E-02
 -6.99578747E-02
 -0.10697298    
  0.90981787    
  6.89931363E-02
 -0.63430661    
  0.14842042    
 -0.37873226    
  0.26953298    
 -0.35981920    
 -0.14370696    
  4.44524549E-02
  0.46455455    
 -0.17253441    
 -2.63165999E-02
 -4.08222713E-02
  8.00435692E-02
  0.10919847    
 -5.31090088E-02
  2.39532441E-02
  0.61630440    
 -0.16270639    
 -0.53363949    
  0.13192834    
  0.51194847    
 -0.67645288    
  0.14750625    
  8.74882713E-02
 -0.36947170    
  0.68171865    
  0.10536018    
 -3.45456321E-03
 -0.57883108    
 -0.15312268    
  0.36883146    
 -3.54476757E-02
 -0.29804507    
  0.18347909    
 -0.18347856    
  8.00435692E-02
  0.22825898    
 -0.45783392    
  0.86329859    
 -0.61467612    
 -0.36842400    
  0.25534609    
 -0.21962801    
  0.56710684    
 -4.58103009E-02
 -0.39768293    
  0.21536069    
  0.60840631    
 -0.91289580    
  0.38836983    
  6.13013916E-02
  0.34798893    
 -0.42668119    
 -0.27412823    
  0.12289892    
  0.12155619    
 -0.16322808    
 -0.13657585    
   1.2992827    
 -0.47311237    
 -0.32023501    
 -0.55594665    
  0.17229977    
  0.95163041    
  -1.0658233    
  0.39465442    
 -3.87857296E-02
  0.57642299    
 -0.78275955    
  0.11778237    
 -0.17494084    
  0.61279839    
 -0.27317867    
 -0.47314945    
  0.13353205    
  0.17494078    
 -0.28357577    
  3.22604179E-02
  0.45702317    
 -3.06145642E-02
 -3.69433984E-02
 -0.29849225    
  0.33543655    
 -9.79041681E-02
  0.64335644    
 -0.15916836    
 -0.78143895    
  0.92852294    
 -0.84729797    
 -0.11247841    
  0.41074136    
  6.61823377E-02
 -0.23180158    
 -0.20620726    
  0.12874970    
  4.59105335E-02
 -5.26438802E-02
  3.97394672E-02
 -0.40222451    
  0.40869629    
  0.10986728    
  0.61814958    
  -1.0440539    
  0.45439655    
 -0.41961014    
  0.43078366    
  0.41284540    
 -0.97107393    
  0.28525269    
  0.27851561    
  0.48847812    
 -0.73114890    
 -2.85727028E-02
 -0.10697298    
 -0.20516093    
  9.44100469E-02
  0.10265385    
   1.6950938    
  -1.2291628    
 -0.33647314    
 -0.17946903    
  0.32542172    
  0.59937882    
 -1.70948021E-02
 -0.60097730    
 -7.16920495E-02
  0.65527713    
 -0.89889890    
  0.48285112    
 -0.51794308    
  0.39949417    
  5.81562445E-02
  0.53758270    
 -0.45623818    
 -2.10540574E-02
  0.59250385    
 -0.72299939    
   1.2148225    
  -1.3440354    
  0.15906441    
 -4.20478135E-02
 -3.75037082E-02
 -0.26875430    
  0.48550776    
  0.55594629    
 -0.81830961    
  5.19587956E-02
  0.21040440    
 -0.49387559    
 -0.10629415    
  0.94029957    
 -7.32586486E-03
 -0.76161462    
  6.10869601E-02
   1.5778326    
  -1.0759355    
 -0.48719010    
  0.40302923    
 -0.20501694    
  2.95002367E-02
  0.28622773    
 -0.11560226    
 -0.59073287    
  0.26304561    
 -0.24549972    
 -3.54015790E-02
 -3.67008485E-02
  0.96196038    
 -0.60435146    
  3.84656973E-02
 -0.22471672    
  0.17309220    
  0.14750625    
 -0.21602622    
  0.11383422    
 -0.12095355    
  0.25131518    
  0.56278491    
  7.02576712E-02
 -0.81536406    
 -0.26570249    
  0.31131434    
 -1.28205502E-02
 -0.19139463    
  0.41582704    
 -1.03634950E-02
 -0.17609099    
  8.90789181E-02
 -0.12062715    
 -1.94178652E-02
  3.84656973E-02
 -1.90473236E-02
  7.41070658E-02
 -0.12001701    
 -0.43959743    
 -7.57115185E-02
   1.2382110    
 -0.72290075    
  7.12267682E-02
 -5.12931421E-02
 -8.94068107E-02
  0.64525586    
 -0.83479702    
  0.98191524    
  0.15647469    
 -0.45397663    
 -0.36675152    
 -0.26680470    
  0.11686500    
  0.17494078    
  0.64574456    
 -0.83550203    
   1.1447929    
 -0.99920762    
  0.17693156    
  0.46661934    
  8.13453719E-02
 -0.16620183    
 -0.58483952    
 -0.23815583    
  0.77770472    
 -0.96170789    
   1.5992855    
  -1.1318113    
  3.11555937E-02
 -0.32306623    
  0.14197089    
  0.85253590    
 -0.81643140    
  0.64222699    
 -0.62814152    
  0.36016557    
   1.2151300    
  -1.4818934    
 -0.25222522    
  4.80093956E-02
  0.46608949    
 -5.02627455E-02
 -0.44757739    
  0.54101104    
 -0.54101145    
 -6.66912422E-02
   1.0753556    
 -0.65279561    
  0.42227200    
  0.16362938    
 -0.52030379    
 -0.19832177    
  0.18232173    
 -0.26992017    
 -0.30186716    
  0.32964668    
  0.66888273    
 -0.65527707    
 -4.84525189E-02
  0.24419770    
 -0.31015512    
 -0.15541476    
 -0.17351027    
  0.42973015    
   1.0963262    
 -0.73282564    
 -0.42712584    
  2.87788119E-02
  0.22172341    
  0.34696892    
 -0.68913847    
  7.69603699E-02
  0.23638853    
 -0.35417202    
 -3.39014120E-02
  0.14424904    
  0.29511777    
  4.87907119E-02
 -0.54126686    
  8.70111212E-02
  0.24946003    
 -0.23293205    
  0.91956377    
 -0.68015987    
  5.64405397E-02
  0.12588039    
 -0.10178357    
  0.11247735    
 -5.33359405E-03
 -0.45198464    
   1.0320172    
 -0.57469964    
  0.15718587    
 -0.44486782    
  0.39834771    
 -0.61090845    
  0.38776460    
 -0.24116226    
 -0.16430300    
  0.99852848    
 -0.60503894    
  0.38518041    
 -0.61436653    
  0.41551572    
 -0.34955764    
 -0.15296951    
 -9.53103676E-02
  0.44118288    
 -0.37097958    
 -8.51128437E-03
  0.37948933    
  2.88197640E-02
  0.58525777    
 -0.69949579    
 -0.21996434    
 -0.23111197    
  0.69813514    
 -0.38332328    
  0.23331143    
 -0.47116014    
  9.69927236E-02
   1.0169339    
 -0.92086059    
   1.2384852    
 -0.27887124    
 -0.31735781    
 -0.53384596    
 -0.11607135    
  8.12252611E-02
 -0.17807594    
  0.38836983    
 -4.10621949E-02
  7.49638006E-02
 -0.20934986    
  7.26398155E-02
 -2.58076862E-02
  0.26787969    
 -6.18760549E-02
 -0.32378644    
  0.25782844    
 -0.12062715    
  0.64387596    
  0.24643877    
 -0.86499816    
 -0.15519214    
  0.13626553    
  0.36870450    
 -0.60466927    
  0.41082683    
  0.13952996    
 -0.62570518    
  0.21791339    
  0.18464944    
  6.74414933E-02
  0.10807439    
  0.31534496    
 -0.91096759    
  0.28989154    
  0.51214933    
 -0.18232152    
  0.26236448    
 -0.78919113    
  0.25489154    
 -0.17733455    
 -7.75590912E-02
  0.32721248    
   1.0750813    
  -1.5312285    
  9.61436406E-02
  0.20294170    
  0.86463916    
 -0.54186553    
 -0.27625424    
 -2.63165999E-02
  0.13102794    
 -7.90694132E-02
 -0.25857449    
   1.5675912    
  -1.1842257    
 -2.83313226E-02
 -0.34687123    
  0.32361376    
 -0.14536507    
   1.1686629    
  -1.2103356    
  0.70021421    
 -0.43948761    
 -0.44731277    
  0.92818588    
 -0.86204493    
  0.20212440    
 -2.64909659E-02
  0.77060479    
 -6.08191341E-02
 -0.61386722    
  0.13124195    
 -0.48617578    
 -4.44519483E-02
   1.0647104    
  -1.0830597    
  0.32850480    
  7.10500160E-07
  0.13102794    
 -9.18066874E-02
  9.18072611E-02
 -0.11122540    
  2.58085337E-02
 -5.22988513E-02
  3.30054127E-02
  8.70104283E-02
 -8.05387050E-02
 -1.95444170E-02
 -0.39890847    
   1.1619246    
  -1.0333071    
 -8.07608739E-02
  1.85189694E-02
   1.2058057    
 -0.96268016    
  0.96267968    
 -0.87327319    
  0.79916495    
 -0.60810995    
  5.42088831E-03
 -0.20307651    
   1.3896003    
  -1.5785655    
  0.49469641    
 -0.32579789    
  0.27578720    
  0.52911848    
 -0.64306390    
 -0.14841922    
  0.92425895    
 -0.76441091    
 -8.90796036E-02
 -0.19105528    
  8.63837898E-02
 -9.39320326E-02
  0.74481946    
 -2.55019125E-02
 -0.15970103    
  9.24025230E-08
 -0.74193752    
  0.86786437    
 -0.54446375    
  0.85944194    
  -1.0470409    
 -5.71579635E-02
  7.29069784E-02
  0.15191673    
  0.66937703    
 -0.15989484    
 -0.23022492    
 -0.32737729    
  7.46110454E-02
 -0.15524082    
  0.10153565    
  0.12313187    
  3.59317400E-02
 -0.15219148    
  0.74973428    
 -0.70946062    
 -5.40674515E-02
  8.64331871E-02
 -0.21996434    
  1.57485306E-02
  0.35745645    
 -7.36879706E-02
 -0.20854409    
  0.15415068    
 -5.75237125E-02
 -1.32444706E-02
  0.12516284    
  0.20653503    
 -0.20653611    
 -0.26826319    
  0.38473976    
 -0.10477939    
  4.54631113E-02
 -0.20934986    
  4.02740128E-02
 -0.11860641    
  5.75707816E-02
  0.78654855    
  -1.0308942    
  0.55450058    
 -0.24911888    
  1.58779358E-07
  9.41125527E-02
 -0.19801213    
 -8.36994424E-02
  6.15573227E-02
  0.95148504    
 -0.13559234    
 -0.90154880    
  6.30127117E-02
 -5.49165308E-02
  0.37267604    
 -0.43936655    
 -3.50913182E-02
  2.64339484E-02
   1.0044611    
 -0.82213861    
  2.15060264E-02
 -7.11837970E-03
  0.61518580    
 -0.58701497    
  0.52324843    
 -0.43046728    
  0.56861687    
 -0.21067700    
 -0.40325564    
 -0.30774927    
  0.29441679    
  0.26391095    
 -0.23090640    
 -0.15415092    
  0.36422139    
  8.08517560E-02
  0.48026621    
 -0.50483716    
 -0.48302421    
  3.95309143E-02
  9.60140675E-02
 -0.32109895    
  0.51276505    
 -0.12361380    
  0.18560617    
  0.73854882    
 -0.19864185    
 -0.41667444    
  0.29849315    
 -0.71855628    
  7.09521398E-02
  0.23674999    
 -0.31508175    
 -7.43547315E-03
   1.2420448    
  -1.2646874    
  0.92692071    
 -0.60916078    
 -0.12405322    
 -0.23262268    
   1.3014455    
  -1.2935396    
  0.26175910    
  6.45378083E-02
 -0.12705873    
  0.70596808    
 -0.75895959    
 -0.10763083    
 -1.77769820E-07
  0.95783979    
 -0.77804756    
 -0.10676860    
 -1.41855720E-02
  4.19645980E-02
  1.36054642E-02
  0.20128427    
 -0.12959342    
 -7.16920495E-02
  0.10265336    
 -0.11625942    
  0.11625897    
 -0.23233113    
 -8.00429732E-02
  0.54038411    
 -0.15172611    
 -0.38865826    
  0.40546587    
 -0.30260774    
  0.15950772    
 -0.12260161    
 -0.28286293    
   1.0759209    
 -0.48920336    
 -0.22047256    
 -0.12783360    
  0.16705495    
 -0.27073202    
  0.16963625    
  0.34454522    
 -0.14001246    
 -0.14265558    
 -0.10536123    
  0.86927634    
 -0.54880476    
 -0.44662267    
  0.95744848    
 -0.19139509    
  0.22937368    
 -0.36290500    
 -0.70211554    
  6.11537658E-02
  6.55968413E-02
   1.2134519    
  -1.0661265    
  0.20377956    
 -2.25997400E-02
  6.09608628E-02
 -2.17397828E-02
  0.44496748    
 -0.51317608    
 -9.23732072E-02
 -0.16822797    
  0.14868340    
 -4.02735062E-02
  6.62501976E-02
 -0.18232070    
   1.0831078    
  -1.3355219    
  0.54966557    
  0.60353482    
 -0.68072534    
 -0.14595486    
 -0.14585201    
  0.20815642    
  1.33330179E-02
  0.17567779    
 -0.26570246    
 -0.27329376    
  0.31585273    
  0.24512269    
  0.32239839    
 -0.13917081    
  0.28881252    
 -0.57498664    
  0.62458414    
 -0.61260921    
 -0.47957322    
   1.1332616    
  0.76193345    
  -1.4581816    
 -7.07683414E-02
  7.69603178E-02
  8.28869268E-02
 -2.29899697E-02
 -0.36837050    
  0.40266085    
 -0.31424820    
 -2.33470313E-02
 -5.66956326E-02
  0.13248996    
 -0.25654146    
  0.18859136    
  0.24172042    
 -0.28972960    
  0.41633558    
 -6.70634806E-02
 -0.22603723    
  9.00256187E-02
  0.88261747    
  0.49034300    
  -1.4485992    
  8.87957290E-02
  0.46262380    
 -0.48911443    
 -0.20815593    
  0.78770620    
  0.41791865    
 -0.39561260    
  0.38815901    
 -0.90636575    
 -0.48242640    
  0.68309760    
 -9.53094140E-02
 -0.23011135    
  0.27359673    
  0.59250385    
 -0.88018590    
  0.12014373    
 -0.35040528    
  0.15669823    
 -0.10451332    
  0.45506218    
 -0.34294492    
  7.54720066E-03
  0.11359784    
  0.11404675    
  5.24895117E-02
  0.42050293    
 -0.54756176    
 -0.23124105    
  0.10779726    
  0.47364691    
 -0.43078205    
 -8.00428689E-02
  0.82098085    
 -0.97639537    
  0.30956393    
 -0.33647248    
  0.48130396    
 -0.11918939    
 -9.27820131E-02
  0.77319026    
 -0.82302153    
  0.14892270    
 -0.16363007    
 -1.49256308E-02
  0.83975023    
 -0.68667454    
  0.92783660    
  0.14020522    
  -1.1416543    
 -0.25131440    
  8.88824835E-03
 -0.15267630    
  0.15267618    
  0.37855846    
 -5.60886413E-02
  6.39046915E-03
 -0.27712184    
  0.45198488    
 -0.37129617    
  0.34967425    
  3.22614275E-02
 -0.11778398    
 -3.02133132E-02
  0.33559561    
 -0.64185417    
 -1.98381329E-07
  0.47519854    
 -0.27225682    
  0.23531426    
 -0.23531324    
  0.33257762    
 -0.27315316    
 -0.33135709    
  0.46328545    
 -0.16450419    
  0.16450454    
 -0.31424820    
  0.27995956    
 -0.17076156    
  6.02179766E-02
  0.20479493    
  0.34174973    
 -0.69314724    
  0.74086279    
 -0.49541363    
  4.59858626E-02
  0.29885566    
 -0.49020550    
  0.72659481    
 -0.92123729    
  0.29180512    
  0.99690270    
  -1.0093263    
 -0.33024096    
  0.34881854    
 -4.38933261E-02
  0.73088729    
 -0.82491708    
 -0.11954560    
   1.1012540    
  -1.1417458    
  0.31619820    
 -0.30796725    
  0.19992590    
  0.13771695    
 -0.23638943    
 -0.14310136    
  0.29407254    
 -0.19643338    
  0.38193515    
 -0.17915292    
 -0.11383533    
 -4.34857942E-02
 -2.24730093E-02
  0.17344457    
   1.0507771    
  -1.3112324    
  0.14585097    
  2.12031081E-02
  0.17295358    
   1.1044775    
  -1.3058021    
   1.0030620    
 -0.57624364    
 -0.33741152    
 -1.99335422E-02
 -0.20815593    
  0.45648369    
 -0.19602695    
 -2.58076862E-02
  0.25782987    
 -0.31845394    
  9.27808434E-02
  0.59339714    
  0.13090560    
 -0.85964298    
  0.45264313    
 -0.29230168    
 -9.71629694E-02
 -7.77770057E-02
  0.19329138    
  0.43138865    
 -0.67752188    
  0.29924205    
   1.2074147    
 -0.66937673    
 -0.52661020    
 -6.45377487E-02
 -0.23841019    
  0.33647239    
  7.91971385E-02
 -0.36322209    
  0.19801213    
 -0.16923405    
  0.67164117    
 -0.73759919    
  0.25299627    
  0.10594909    
  0.56037098    
 -0.69617212    
 -0.24613304    
  0.97791773    
 -0.62279451    
  0.63438910    
 -0.84537780    
 -0.28544742    
  0.91629028    
 -0.13762133    
 -0.47328758    
  5.75238876E-02
  6.02588803E-02
 -5.40678836E-02
  0.26426244    
 -0.25810745    
 -0.16649579    
  0.79959363    
 -0.70956838    
  4.53143232E-02
  6.73036650E-02
 -7.36522675E-02
 -0.10748608    
  0.42187867    
 -0.35335869    
  0.70956755    
 -0.88266027    
  0.12562592    
  0.17184998    
 -0.17185047    
  0.27193427    
  0.23052363    
 -0.42884541    
  8.05379823E-02
  0.41729930    
 -0.47235993    
  0.14058250    
 -0.39730209    
  0.10779726    
  0.14261319    
 -0.26680470    
  0.14585097    
 -0.17095844    
 -4.32975069E-02
 -6.39483482E-02
  5.50597832E-02
  0.34409523    
  2.50005797E-02
  3.03966906E-02
 -0.34730983    
  1.68068614E-02
  0.23638897    
  7.59851113E-02
 -3.09627913E-02
  0.20409530    
 -0.35301790    
 -6.79504648E-02
  3.07714846E-02
 -3.86144519E-02
 -4.01665494E-02
  0.19319105    
  0.73612869    
 -0.72270525    
 -4.77898158E-02
 -0.11865714    
  0.19923814    
 -0.22314435    
  0.46798626    
 -0.13497464    
 -2.33928803E-02
 -0.30961800    
  0.70117968    
 -0.20825453    
  0.46444649    
 -2.19105240E-02
 -9.62595865E-02
 -0.59057862    
  9.58818793E-02
 -0.49195662    
  0.96907860    
 -0.64469498    
  7.79608265E-02
 -0.14070010    
 -7.46614411E-02
   1.2648706    
  -1.4707234    
  6.45385608E-02
  0.63335991    
 -0.17007379    
 -4.01202515E-02
 -0.38807324    
  0.35839853    
  0.65633291    
 -0.78471398    
  0.61851251    
  0.76263171    
  -1.6373636    
  0.34778529    
  0.88066316    
 -0.91888565    
   1.4583130    
 -0.98183715    
 -0.48954806    
  0.47737804    
 -0.28632224    
  0.49217436    
 -0.93642634    
  0.31691101    
 -0.11778332    
 -6.45391792E-02
 -0.16034189    
  0.15290713    
  0.13259831    
 -2.64909659E-02
 -5.51865734E-02
  0.16322884    
 -0.38460070    
  0.10889368    
  0.28768113    
 -4.25595827E-02
 -6.23129308E-03
  0.11778378    
 -0.10536121    
  0.25951123    
  0.60092741    
  -1.1038476    
  0.20566972    
 -3.92199606E-02
  0.26236415    
  0.54411119    
 -0.79323047    
  0.23880975    
  0.16226010    
 -0.41431397    
  8.31153318E-02
 -7.64708370E-02
 -4.05468829E-02
  0.17655861    
  9.89826098E-02
 -0.20241657    
  0.65392673    
 -0.76930881    
 -0.22494335    
  0.44376218    
  7.24552050E-02
 -0.46357328    
  3.36164571E-02
  0.10204872    
  0.26694623    
 -4.67928909E-02
 -6.00505713E-03
  8.65086988E-02
 -0.24973731    
 -0.16963592    
  8.06889609E-02
 -4.76283617E-02
  0.17142259    
 -4.91329543E-02
 -0.18088360    
 -1.73911229E-02
  0.24053445    
  0.61051476    
  0.25629604    
  -1.1161573    
 -8.88891332E-03
  0.19415665    
  0.49451706    
  0.14578737    
 -0.41129634    
   1.0749424    
  -1.1540120    
  4.93936613E-02
  0.11375899    
  3.17479931E-02
  0.35563299    
 -0.76894069    
  0.93963844    
 -0.42723808    
 -0.58590233    
  0.11966445    
   1.1895838    
 -0.13189827    
  -1.0804998    
  5.97199090E-02
  0.40062210    
  2.39826553E-02
 -9.52462852E-03
 -0.21243554    
 -0.34240723    
  0.16833477    
 -0.11163964    
  0.32629615    
 -0.31845352    
  6.79514334E-02
  0.13626553    
  0.17486255    
 -0.11311554    
  0.69613671    
 -0.58838373    
  0.40904254    
 -0.52884334    
  0.58102971    
  0.19076042    
 -0.54501724    
 -0.57054543    
  5.81068136E-02
  0.79648989    
 -0.78048956    
  0.31701043    
 -7.18872175E-02
  6.60896450E-02
  0.52925920    
 -0.68632042    
 -0.17824851    
  3.20030376E-02
 -0.11680000    
  0.10092668    
  5.44879846E-02
  7.30245709E-02
  0.16216597    
 -0.33886981    
  0.34483957    
 -1.19752456E-02
  0.42534631    
 -0.47474021    
 -7.89880678E-02
  0.83943880    
 -0.90306425    
  0.50055385    
 -0.56850451    
 -4.80096452E-02
   1.5468650    
  -1.4833504    
  0.16290365    
  0.65992182    
 -0.89456904    
  0.15296920    
 -0.15296951    
  0.24116118    
 -9.09960647E-07
 -0.27477929    
  0.52102989    
  0.22618487    
 -0.61903924    
 -5.40676452E-02
   1.0245042    
 -0.94813073    
  0.19933386    
 -7.50361010E-02
 -5.33456355E-02
  0.13438641    
 -1.20475376E-02
  0.10899048    
 -7.32725039E-02
 -0.27412823    
  0.10227858    
  7.36119896E-02
 -0.12344342    
  0.28950575    
 -0.12189049    
   1.1681540    
 -0.69122952    
 -0.50827390    
  7.95523450E-02
  7.36881942E-02
 -0.43880218    
  0.77839112    
 -0.26080832    
 -0.30465999    
 -0.12379421    
  0.96913344    
 -0.60319883    
 -0.36593419    
  4.23468514E-08
  0.92093092    
 -0.51805329    
 -0.47519872    
  6.45387545E-02
  9.67295095E-02
 -8.12245980E-02
  0.14974485    
  3.25770490E-02
  0.17589082    
  0.10212916    
  0.13595547    
 -0.50800538    
 -1.41855720E-02
  7.11733894E-03
 -0.22137275    
  0.46556979    
 -0.24419712    
 -0.23922935    
  9.44904014E-02
 -4.77263200E-07
 -2.48970985E-02
 -2.55331919E-02
  0.37037286    
  0.77043921    
 -0.95992911    
  4.22590300E-02
 -0.10153663    
  0.64626390    
 -0.70118016    
  0.11419217    
  0.25848371    
 -0.51082540    
  0.79013944    
 -0.37240505    
 -0.25567898    
  0.37616950    
  0.59675485    
 -0.74820751    
 -0.14892250    
  0.74644542    
 -0.90425336    
  0.18658581    
  7.51207694E-02
 -0.23638900    
 -1.68077555E-02
  0.50743032    
 -0.39531294    
 -0.13786906    
  4.25593890E-02
  0.20972042    
  7.16913715E-02
 -0.27311379    
  0.13868316    
  0.13442974    
 -0.21687371    
  0.36832643    
  0.51298505    
 -0.56285799    
   1.0053828    
  -1.3475528    
 -5.76297827E-02
  0.41109970    
 -0.10037912    
  0.37391663    
 -0.38014802    
 -8.47404078E-02
  0.75257099    
  0.47559682    
  -1.0887014    
 -0.25470161    
  0.77377683    
 -0.67916119    
  8.64331871E-02
 -0.44112521    
  0.17237101    
  0.18232135    
  0.13613297    
  1.20475730E-02
 -0.22764470    
  0.20340154    
  0.72929525    
  -1.1502166    
  0.22501044    
  0.20810643    
 -8.20648223E-02
  0.20722787    
 -0.10714554    
 -4.87908907E-02
  0.71478677    
 -0.69620955    
  1.82385575E-02
  0.58510584    
  0.31172007    
 -0.92740875    
 -0.17613028    
 -0.14310136    
  0.27477780    
   1.1796532    
  -1.0518200    
 -0.13434783    
  0.54929179    
 -0.88838208    
  0.47343817    
 -0.16757384    
 -6.99578747E-02
  8.33823234E-02
 -0.12028623    
  0.31913754    
 -0.13431305    
 -0.14791942    
  7.66932517E-02
 -9.12907794E-02
  0.20533819    
  0.36680341    
 -0.40962389    
  0.18232083    
 -0.33751372    
  0.71123099    
 -0.53134620    
  9.86301079E-02
 -8.05039927E-02
 -0.23519208    
  0.75198728    
 -0.52280086    
  0.11912055    
  0.59489131    
  -1.1438686    
  0.45953202    
  0.96312970    
 -0.95729923    
 -0.32721373    
  0.14256398    
  2.75888145E-02
  0.45630446    
 -0.38414326    
 -0.14993954    
  0.36034462    
 -0.30318651    
 -9.46161598E-02
  0.28385720    
   1.0434800    
  0.40816098    
  -1.6134839    
  0.49584946    
 -0.46918073    
 -0.26170716    
  0.27477780    
  4.44517583E-02
 -0.11159132    
  0.23419358    
  0.36433813    
 -0.30048719    
 -0.17410746    
 -0.21855305    
  0.37182602    
 -0.13503531    
 -0.46759707    
  0.10054193    
  0.94204307    
 -0.63711852    
 -0.38641652    
  0.90108144    
 -0.54063970    
 -0.12604125    
  5.09199128E-02
  3.48471068E-02
  0.76259649    
 -0.91788864    
  0.24058990    
 -1.90473236E-02
  0.60263336    
 -0.60263234    
 -0.21357451    
  0.43157533    
 -0.23741999    
  5.09664603E-02
   1.5252457    
  -1.8191587    
  0.41100481    
  0.86992878    
 -0.17678142    
 -0.99380499    
  0.50032365    
 -0.60237229    
  0.32817253    
  0.34830669    
 -0.58192158    
  9.32578743E-02
  0.16968571    
 -0.20453188    
 -5.84107973E-02
  0.15950772    
 -0.22957526    
 -7.94677760E-07
  0.23596494    
  6.47621334E-07
 -0.32885867    
  0.22137193    
 -0.15296951    
 -0.14183061    
 -0.16532364    
  0.80968130    
  1.98023356E-02
 -0.40546447    
  0.50787991    
 -0.50787944    
  0.22314329    
  0.44015089    
 -0.72391862    
  0.10379624    
  0.15616164    
  0.94010156    
 -0.91042590    
 -0.43213299    
  0.56858480    
  0.78799373    
 -0.96624243    
 -0.23233113    
  0.44567192    
  4.91373893E-03
 -0.43531829    
  0.16062337    
  0.12136097    
  1.69983841E-02
 -8.19178894E-02
 -0.34627613    
  0.39970216    
   1.0225751    
 -0.86266083    
 -0.11470944    
 -0.24267058    
  0.70713365    
  0.45293164    
  -1.4524527    
  0.26381528    
  3.55917960E-02
  2.75888145E-02
 -9.25932899E-02
  0.76858652    
 -0.75377119    
 -0.11686448    
  0.10204872    
 -5.73145655E-07
  0.28954640    
 -4.57225293E-02
 -8.54170695E-02
  0.18550174    
 -0.47106308    
  4.14993986E-02
  8.56548473E-02
  0.11943951    
 -2.68463995E-02
 -8.51584449E-02
 -0.16034189    
  0.84977889    
 -0.57743204    
 -2.00676825E-02
  0.69314754    
 -0.56639636    
  0.59306341    
 -0.54654437    
 -0.36646339    
  0.22641706    
  0.39009687    
 -0.37710971    
  0.11562938    
 -7.14596063E-02
  0.12189030    
 -0.30421203    
 -0.18677583    
  0.38136673    
 -6.11575972E-03
  0.14269115    
  9.62765887E-02
 -0.33550668    
  0.22314440    
 -0.53822440    
  0.65540719    
  0.75603139    
 -0.86246139    
  0.46262336    
 -0.54623818    
 -0.34347388    
  0.43242025    
  2.10526660E-02
 -0.20124891    
 -0.27712184    
  0.12615061    
  1.47069376E-02
 -0.14929698    
  0.57642293    
  0.48477468    
 -0.73813182    
  0.18945362    
 -0.52103037    
  0.37362424    
 -0.26060137    
 -9.60732996E-02
  0.62804842    
 -0.23102175    
 -0.17893763    
 -6.99578747E-02
  0.27124283    
 -6.85983226E-02
 -0.42036819    
  0.74150789    
 -0.64701784    
  0.25857306    
  0.40546513    
 -0.47762671    
  0.13353051    
 -0.31177995    
  0.91791499    
 -0.65492672    
  0.46608949    
 -0.16136673    
 -0.60921335    
 -5.21857515E-02
  0.54935837    
 -0.29804507    
  0.87082839    
  -1.0448513    
  0.17402251    
  0.17768075    
 -0.19166800    
  3.46063115E-02
 -3.46060805E-02
  0.10041938    
 -0.33774692    
  0.65213966    
  0.31294209    
  3.34476456E-02
 -0.86499721    
  8.24434683E-02
 -0.13045330    
  0.39447546    
 -0.46229798    
 -0.10147033    
  0.85006821    
  0.63330007    
 -0.20730038    
  -1.0055225    
  9.86722410E-02
 -0.24177295    
  0.17229977    
  0.11538296    
  0.23334779    
 -0.22695729    
 -0.28556186    
 -7.02044740E-02
   1.0678403    
 -0.84106660    
  0.61792344    
 -0.74115682    
  0.28972960    
 -0.18847607    
 -0.18677583    
  0.21597481    
  0.28046209    
  1.08110560E-02
  5.36173396E-03
 -0.25437570    
  0.19941628    
 -0.28580067    
  0.51232904    
 -0.43286431    
   1.2567232    
  -1.1831114    
 -1.95444170E-02
  0.15226953    
  0.47633961    
 -0.72523481    
  0.24889632    
 -0.17220278    
  1.33330179E-02
 -0.15746735    
  0.19004445    
  0.10343637    
 -0.13601229    
 -0.13447808    
  0.93430883    
  6.34217709E-02
  -1.2077036    
  5.20713684E-07
  0.19470648    
  0.11607252    
  0.92175519    
 -0.66892058    
 -0.44895047    
  0.38865831    
  0.36118439    
  0.31199056    
 -0.67884147    
  0.20015456    
 -0.38703102    
  0.12233960    
 -0.26175806    
  0.86292297    
 -0.62570590    
 -0.36290550    
  6.89926147E-02
  0.30625895    
 -1.23457778E-02
 -8.41922611E-02
  0.10873399    
 -4.33513671E-02
  0.55053329    
 -0.40364143    
 -8.55230689E-02
 -0.29564950    
  0.16889839    
  0.14445101    
  0.51432866    
 -0.92860460    
  0.88574058    
 -0.34012863    
 -8.56133252E-02
 -0.39159539    
  0.28561386    
  3.05843502E-02
 -0.29980379    
  0.89159834    
 -0.57981944    
 -0.16111846    
  0.21893975    
  9.63314697E-02
 -8.51570815E-02
 -1.11725144E-02
 -5.78204468E-02
 -0.42348382    
  0.50352645    
 -0.12883356    
  0.62527013    
 -0.60057795    
  0.56655997    
 -0.54246366    
 -0.37903115    
  0.14541698    
  0.40295598    
 -0.10034723    
 -0.31015512    
  0.35894567    
  0.41773564    
 -0.46652466    
 -0.25848314    
  0.12177258    
 -0.32885867    
  6.01037033E-02
  0.20294170    
  0.12756051    
 -0.10071445    
 -0.11200570    
  1.47069376E-02
  0.18596531    
 -6.25202209E-02
  5.64405397E-02
 -0.27155194    
  0.69713956    
 -0.68917143    
  0.31701043    
 -1.74934510E-02
  0.18721168    
 -0.35319695    
  0.31845450    
 -0.50077552    
  4.87897806E-02
  0.80916458    
 -0.79341638    
 -8.98568705E-02
 -7.08261430E-02
  0.49043646    
 -0.54705536    
  0.51276505    
  0.51198816    
 -0.39162499    
 -0.35520259    
  0.14359160    
 -6.58124164E-02
 -2.06194911E-02
 -0.14149879    
  0.50922471    
 -4.42329869E-02
 -0.44127434    
  0.37371659    
  9.23730731E-02
 -0.28768188    
  0.15134640    
   1.4112614    
  -1.4631459    
  0.40349102    
 -9.53099281E-02
 -0.23407245    
  0.21652815    
 -0.55299968    
  5.97199090E-02
 -8.30662698E-02
  9.74543765E-02
  0.78520495    
 -0.10644663    
 -0.32208326    
 -0.26787925    
 -7.46114627E-02
   1.0230583    
 -0.62229866    
 -0.13622963    
 -8.45576823E-02
  0.25327268    
 -0.49123248    
 -1.50381094E-02
  0.10080510    
  0.74324071    
 -0.72963560    
 -0.19319166    
  0.79440069    
 -0.49855629    
 -0.33769307    
  0.23503819    
  3.32258716E-02
  8.15507993E-02
  0.84901708    
 -0.86725467    
 -0.18847607    
 -0.25131479    
   1.0531498    
 -0.58314723    
 -0.35328004    
  0.36511353    
  0.57131165    
  -1.0066301    
  0.55701423    
 -0.36714628    
  0.20951650    
 -1.22707738E-02
  0.13815044    
 -0.18879491    
 -0.11697097    
  0.17988469    
 -0.22466931    
  0.16175446    
 -0.39256188    
  0.60263240    
 -5.96378185E-02
   1.1635003    
  -1.0727707    
 -0.56858414    
  0.23922956    
   1.0096644    
  -1.3734573    
  0.12456305    
  0.96379316    
 -0.86113918    
  0.23124085    
 -0.17588979    
  0.15634619    
 -4.71475907E-02
 -7.88944960E-02
  0.26121464    
 -0.29924282    
   1.0724325    
 -0.95551223    
  0.58009446    
 -0.34734136    
  0.66824967    
  0.58996296    
  -1.1844950    
 -7.91969001E-02
 -4.49521877E-02
  5.73078962E-03
  4.47007157E-02
  5.33168077E-07
  3.75371538E-02
 -0.15327337    
   1.0154977    
  -1.0154969    
  3.61485593E-02
  0.50489044    
  5.21856062E-02
 -0.51649207    
  0.40924576    
  0.20716751    
 -0.89654827    
  7.94639289E-02
 -0.11000083    
 -0.10622211    
   1.1100408    
 -0.71613717    
 -0.27229735    
  0.12874970    
  0.21098965    
 -4.44524623E-02
 -0.18005060    
  0.15706147    
 -0.12361380    
  0.53680152    
 -0.12695946    
  0.19029544    
 -0.68237597    
 -5.12933061E-02
  0.14660260    
 -0.13911338    
   1.2717708    
  -1.2944136    
  0.46713623    
 -0.53015023    
 -2.46929005E-02
  0.12516384    
  6.40780553E-02
  2.72132158E-02
 -3.41332592E-02
  0.32850432    
 -0.18632865    
 -5.57413623E-02
  0.16950099    
 -0.24213964    
  0.14035641    
 -8.05387050E-02
  0.14396113    
 -6.34227246E-02
 -0.39657685    
 -4.52563278E-02
  0.20067048    
  3.71797681E-02
  7.04524741E-02
  0.31287280    
 -0.20343931    
  0.23767200    
 -0.36772504    
  0.19497277    
  0.87546837    
 -0.65575927    
 -0.29689941    
 -0.16034199    
  0.23753233    
 -5.27972244E-02
 -0.28367335    
  0.93687707    
 -0.71533430    
  0.13192834    
  5.60270995E-03
 -0.12479167    
 -0.10676860    
 -6.20648620E-07
  0.23155913    
 -8.14395398E-02
 -0.26966402    
 -0.14493415    
  0.18384926    
  3.00768316E-02
  0.14458212    
 -0.22154151    
  7.56727843E-07
  0.29564932    
 -0.21868987    
  0.21271834    
 -1.20475376E-02
  0.13580208    
 -0.22446771    
  0.72251272    
 -0.53030628    
  0.63695294    
 -0.71654004    
 -0.22462463    
  0.68571216    
 -0.42050371    
 -0.14660333    
 -7.51207694E-02
  0.14499077    
  0.54103899    
  0.30800968    
 -0.66468441    
 -0.14821593    
  0.79969025    
 -0.59205073    
  0.72624719    
  -1.2354708    
  0.39204291    
 -0.37616840    
  0.37616950    
 -5.55698015E-02
 -0.43739882    
  0.60533077    
 -0.23285316    
  0.44139686    
 -0.29951599    
  0.44522816    
 -0.30247992    
 -0.23120268    
 -0.29347917    
  0.12379460    
 -0.28312647    
  0.37469271    
  0.15057302    
 -3.27890553E-02
 -0.18232082    
 -0.22314382    
  3.27890329E-02
 -9.28943977E-02
   1.0502646    
 -0.69624794    
 -0.23721693    
  0.25567847    
 -0.30407605    
  1.63935032E-02
  0.25040972    
 -9.97495577E-02
  0.15514848    
  0.10236286    
 -0.50185698    
  0.31845284    
  0.48450854    
 -0.88673276    
  9.66180302E-03
   1.0627192    
 -0.92798632    
 -8.43953341E-03
  0.54252172    
 -0.32277256    
  7.21615776E-02
 -0.15732098    
  0.16362891    
 -9.90911126E-02
  0.22314431    
 -0.26570246    
 -0.26381424    
  0.39915502    
  0.22567272    
 -0.39791790    
  0.12028691    
  9.53109190E-02
 -2.45410949E-02
  1.23462826E-02
   1.1208577    
 -0.19358464    
  -1.0442904    
 -0.13254631    
 -7.90565461E-03
  0.82667881    
  -1.1196649    
   1.2885875    
 -0.74428684    
 -0.16034199    
  0.56580800    
 -0.56580698    
  0.33543655    
 -0.15070148    
  0.47526067    
  0.21184434    
 -0.52609318    
 -0.11394508    
 -0.21029551    
  0.77482492    
  -1.0050862    
  0.45765114    
 -0.10724612    
  6.26891525E-03
 -4.47356775E-02
 -4.68309335E-02
 -0.10840953    
  0.27809510    
 -0.21165010    
  0.36662585    
  8.98958296E-02
 -0.59414208    
  0.72143221    
 -0.73796141    
  5.66957407E-02
  0.67326576    
 -0.56162649    
 -0.19365373    
  0.17229977    
  0.31254941    
 -0.22974470    
 -0.15746735    
 -7.78194005E-03
  0.92252088    
 -0.93827009    
  0.15415147    
  8.54570033E-07
  0.17435350    
 -0.20194045    
  0.21330544    
 -1.13637056E-02
 -5.73148858E-03
 -0.35503468    
  0.33177710    
  0.17246978    
  0.34772456    
 -0.53202868    
  0.38136771    
 -0.51489818    
  0.20252503    
 -0.10536121    
 -1.86927412E-02
  0.84998935    
 -0.29127246    
 -0.35976380    
 -0.19268504    
 -2.53169592E-02
  3.77396494E-02
  0.35482144    
 -0.33042899    
 -8.15496966E-02
  0.14004536    
 -0.19375108    
  0.81932366    
 -0.88340217    
  9.79811773E-02
  5.19587956E-02
 -7.89880678E-02
 -0.19611515    
 -8.36773682E-03
  0.16251802    
  0.36166292    
 -0.20343931    
 -0.10943302    
 -0.17824851    
  0.20509492    
  0.42945719    
 -0.47692433    
  0.12393738    
  0.91751719    
 -0.65940839    
 -0.53157741    
  4.72537689E-02
  8.12252611E-02
 -3.61043550E-02
  0.18721075    
 -5.64411543E-02
 -2.61457507E-02
 -6.64376188E-03
 -0.12783360    
 -7.06178546E-02
  9.30896923E-02
 -6.28106079E-07
  0.10536131    
  3.27899419E-02
  1.28213828E-02
  8.54174420E-02
 -0.15123013    
  0.10943308    
 -0.19459233    
  0.64768440    
  0.23393779    
 -0.99940586    
  0.19611530    
  4.02740128E-02
  0.69970435    
 -0.51957828    
  0.28905508    
 -0.68087733    
  0.58144343    
  0.10763100    
 -0.16853963    
 -0.15656875    
  0.49027660    
 -9.80819538E-02
 -0.69314730    
 -0.19306579    
  0.61618638    
 -0.24846053    
  0.12062730    
  0.40166977    
  0.13162869    
 -2.36098804E-02
 -0.72434616    
   1.0505260    
  -1.2701541    
 -8.81133042E-03
  3.47855575E-02
  0.89381832    
 -0.83571100    
  0.88682860    
 -0.76546878    
  0.95276076    
  -1.2122713    
  0.23785043    
  0.25616911    
  0.97870857    
 -0.98437476    
 -5.84952645E-02
 -4.30841967E-02
 -0.31531388    
  0.86681086    
 -0.76058847    
  4.54616956E-02
  0.21868834    
  0.14389329    
 -0.14986506    
 -5.53996637E-02
  0.40967560    
 -0.28488445    
 -5.74870557E-02
  5.18856049E-02
 -0.13192667    
  0.18658532    
 -0.44895047    
  0.30625895    
 -0.21855305    
  0.69695646    
  0.50089043    
 -0.85268784    
 -0.15145221    
  0.16753715    
 -0.40812749    
  0.18896560    
 -0.28989267    
  0.15541391    
  0.67788011    
 -0.51725638    
 -4.62129638E-02
 -4.84525189E-02
  0.19290337    
 -0.25131443    
  0.10686299    
  3.97394672E-02
  9.29460973E-02
 -7.36522675E-02
  6.77172467E-02
  1.76992845E-02
  8.94448385E-02
 -0.28234887    
 -0.23026100    
  0.31193924    
  1.94189157E-02
  6.81370646E-02
  0.29810643    
 -0.45325485    
 -0.20067123    
  0.22825947    
 -0.33647260    
   1.2265726    
  -1.3058214    
   1.4631602    
 -0.20306000    
  -1.0556867    
   1.0047021    
 -0.68395954    
 -0.15822491    
 -0.25951093    
  0.20067048    
  0.81764203    
 -0.83290827    
  5.24471886E-02
 -0.11596034    
  0.33177710    
 -0.11851914    
 -8.28061029E-02
  3.53391692E-02
  6.91963453E-03
 -3.50922346E-02
  0.28410441    
 -0.42995626    
  0.77636319    
  0.59326333    
  -1.2750688    
 -7.00683892E-02
   1.0461866    
  -1.1569375    
  0.97064245    
 -0.61757851    
  5.53979948E-02
 -1.20475376E-02
 -0.21559639    
  0.22764394    
  7.49638006E-02
 -0.11778377    
 -1.25796851E-02
 -0.11383533    
 -3.61043550E-02
 -8.43403712E-02
  0.12044601    
 -4.34857942E-02
  0.11860594    
 -0.29649338    
  0.11679964    
  0.39225417    
 -0.32378644    
  0.18109579    
 -0.22621487    
  0.18232237    
  0.84178817    
  -1.0241089    
 -1.55040137E-02
  0.49030328    
  0.40066928    
 -0.22154199    
 -0.58698720    
  0.17147236    
 -0.24613304    
 -0.13242526    
  0.35401660    
  0.66798878    
 -0.57890970    
 -2.29899697E-02
 -0.11705634    
  0.67000598    
 -0.60057795    
  0.15240780    
  2.07260568E-02
 -0.19159515    
  0.67433739    
  9.64598730E-02
  -1.0564121    
  0.20815642    
  0.14934605    
 -4.73453663E-02
 -0.18596382    
  0.11697080    
 -2.63165999E-02
 -8.33809450E-02
  0.33543655    
 -6.41936883E-02
  0.88143581    
  -1.0692972    
  2.63163988E-02
  6.47263136E-03
  3.17480043E-02
 -0.19997668    
  0.35591111    
 -0.26129556    
 -0.10227798    
  0.10227858    
  7.36119896E-02
  0.33185405    
 -0.29387403    
  6.60896450E-02
 -0.17076156    
 -0.14841926    
  3.92215662E-02
  0.25642860    
 -5.97091252E-03
 -0.16216733    
  9.40297619E-02
 -8.00429434E-02
  8.64331871E-02
 -0.26045543    
 -1.57634645E-07
  0.22809012    
 -0.27894768    
  9.13493708E-02
   1.6110234    
  -1.7288070    
  0.38136673    
 -3.09627913E-02
  5.50588928E-02
 -0.37903115    
  0.18232226    
  0.71819276    
  8.14004913E-02
 -0.55069768    
 -0.27831051    
  0.10610714    
 -0.26774722    
  0.80506480    
  6.82084262E-02
 -0.47367367    
  0.53408211    
 -0.89075696    
  0.41383410    
  0.20520665    
 -0.26826394    
 -0.13268661    
  0.68636787    
 -0.99223197    
  0.25741187    
   1.0698336    
 -0.55900735    
 -0.37818113    
 -0.11855887    
  2.75888145E-02
  0.18571748    
  0.72100383    
 -0.68766719    
 -0.12808174    
 -7.74574131E-02
  0.61282510    
 -0.51082480    
  0.74049360    
 -0.56832379    
 -0.52452439    
  0.87403113    
  0.37873203    
 -0.23180205    
 -0.42269275    
 -0.15890054    
 -0.32542154    
  9.53110307E-02
 -0.19216064    
   1.1346772    
 -0.82395750    
 -0.24512289    
 -7.96744134E-03
  0.18232231    
  8.31153318E-02
 -0.24171971    
  0.19782661    
 -9.40295309E-02
   1.0986122    
 -0.88395607    
 -0.19375108    
 -0.33234298    
  0.17588982    
  0.15645139    
  2.04783678E-02
  0.69314754    
 -0.42766920    
 -0.20644374    
  9.12482068E-02
 -0.23483893    
  0.74333733    
 -0.28071263    
 -0.43363690    
  0.28946596    
 -0.50372148    
  0.54561168    
 -0.36034402    
  8.45572576E-02
  6.73470786E-03
 -4.11008038E-02
   1.2109413    
 -0.88551825    
 -0.29783359    
 -0.19464217    
  0.36326393    
 -0.40546498    
  0.30265626    
  0.19602840    
  0.39317307    
  0.28147945    
 -0.78526282    
 -0.17185047    
  4.08227555E-02
 -8.33809450E-02
 -0.24512224    
 -7.69612864E-02
 -3.04586869E-02
  0.53123528    
 -0.29376146    
  0.38631213    
 -0.12959342    
  0.60784954    
 -0.62050736    
  9.12482068E-02
 -0.37681052    
  0.31071976    
 -0.44667625    
  0.70280945    
 -0.72241747    
  0.18890010    
  0.95172071    
  -1.0108094    
  0.34266353    
  8.28869268E-02
 -0.19375108    
 -0.21456039    
  0.52609390    
  0.59783727    
 -0.79235339    
  6.53042942E-02
 -0.17544825    
  0.16388737    
 -0.28768203    
  0.20909123    
 -0.24058968    
  0.86204606    
 -0.50297320    
  0.95894378    
  -1.1695963    
  0.33153450    
   1.0735480    
 -0.95686573    
 -0.66277665    
  2.53175814E-02
  0.47519854    
 -0.41065976    
  3.83188613E-02
  0.29143521    
 -0.15790285    
 -3.34471054E-02
  0.34228602    
  0.17261292    
  0.16109478    
 -0.96594656    
  0.16705492    
  0.14974485    
 -0.13447808    
 -9.53103900E-02
  0.54522687    
 -0.44236970    
  0.55206865    
  0.22400865    
 -0.79122961    
  0.89312345    
 -0.40702844    
  0.32228792    
 -0.72073424    
  8.05806816E-02
  0.56237715    
  0.21130869    
 -1.80182010E-02
 -0.69314641    
 -0.18596382    
 -6.79504648E-02
 -3.17494981E-02
 -0.24557002    
  0.34527072    
  6.36260733E-02
  0.11625897    
  0.13657489    
  0.35826904    
 -0.41292703    
 -0.29143441    
  1.49249705E-02
  0.18232092    
 -0.25131488    
  0.11247781    
 -0.13657585    
  0.12228929    
  0.36883146    
 -0.48302421    
  0.25489154    
 -5.12931421E-02
  0.10008255    
 -0.14723106    
  0.29626572    
 -0.16101082    
 -0.26780039    
 -0.11680000    
  0.54561168    
  0.16072266    
  0.33146882    
 -0.77475774    
  0.13353051    
 -0.15415092    
  0.73396945    
 -0.71334910    
  0.74290836    
  9.66227613E-03
 -0.57821715    
  8.74882713E-02
 -0.31063190    
  3.50905135E-02
 -0.15645301    
  0.24862210    
 -7.16920495E-02
  2.66684089E-02
  1.58779358E-07
 -0.11860641    
 -9.30906832E-02
 -1.63940266E-02
  0.82461053    
 -0.28286245    
  0.33234248    
 -0.70006788    
  0.63230586    
 -0.44306436    
 -0.29151997    
  0.14310156    
  4.56111394E-02
  0.22695796    
 -0.62924379    
  0.56097561    
 -0.28768137    
 -0.18232088    
  0.25901484    
  0.27925748    
 -7.91969001E-02
 -0.40821627    
  0.27311310    
  0.45255703    
 -0.78526181    
  0.49490991    
 -0.11911988    
 -0.32449633    
  0.34240702    
 -6.09951019E-02
 -4.50235046E-02
 -0.21985991    
  0.99203634    
 -0.82624465    
 -7.19740242E-02
  0.26694623    
 -0.23031226    
 -0.25234240    
   1.7508090    
 -0.49804583    
 -0.83502859    
  0.24246708    
 -0.14937669    
  0.23638894    
 -0.60906494    
   1.0602514    
  -1.0765123    
  0.96429968    
 -0.75768495    
 -0.20661473    
  0.13045263    
 -7.21950084E-03
  0.34574577    
 -1.55049134E-02
 -0.35965613    
  0.99931371    
 -0.72667056    
  3.90026756E-02
  0.12323242    
  0.81788421    
 -0.58225805    
 -0.46239820    
 -8.20648223E-02
  0.16350572    
  0.60257477    
 -0.64829695    
 -0.39673069    
  0.27894855    
  6.98701516E-02
  3.02128922E-02
 -6.13698550E-02
 -0.14261341    
  0.84207034    
 -0.80622488    
 -0.21089426    
  0.48081470    
   1.0583879    
 -0.96601450    
 -0.49783927    
  0.21667020    
 -0.32742211    
  0.42036855    
  0.32113934    
 -0.30354440    
  0.83644152    
 -0.77444965    
  0.22859341    
 -0.66739535    
  0.20604827    
  0.80709183    
 -0.70865208    
 -4.47356775E-02
 -0.10318355    
  0.39575645    
 -0.51082599    
 -0.13935508    
  0.45706990    
 -0.16705322    
  0.60930914    
 -0.77636367    
  0.18094237    
  0.77265942    
 -0.90520555    
 -0.14370696    
  0.86786437    
 -0.76432383    
  4.80093956E-02
  0.24172042    
 -0.32306623    
  0.81656384    
 -0.68940938    
  0.85473287    
 -0.58778656    
  0.11841784    
  0.84147936    
  -1.4151528    
 -5.55702485E-02
   1.0696245    
 -0.69314700    
  0.27783033    
  0.61331046    
 -0.98710471    
  0.18351917    
 -0.43586230    
 -3.77404727E-02
   1.4469193    
 -0.89281332    
 -0.36221558    
  0.87414509    
  -1.0099468    
  0.48690584    
 -0.36710504    
  0.68097705    
 -0.57400382    
  0.19670935    
 -0.34484002    
  0.67191458    
 -0.23068178    
 -9.63927805E-02
  0.23262314    
 -0.19753182    
  0.34627643    
 -0.76039875    
  0.23867488    
  8.52969810E-02
 -0.22471672    
  0.21840699    
  5.53979948E-02
 -7.45685175E-02
  7.45679811E-02
 -8.75556543E-02
 -0.21015720    
  0.18366544    
 -2.72133984E-02
 -0.15645301    
  0.37267604    
  0.13976170    
 -6.48615286E-02
 -0.16799250    
 -0.18721089    
  0.48550865    
 -0.22767937    
   1.0929139    
  -1.2199730    
  0.17151088    
 -0.26617602    
  7.06657209E-03
  0.12557730    
  0.12260248    
 -0.20679453    
 -1.36052584E-02
   1.1691259    
  -1.1028758    
 -0.17465888    
   1.4108008    
  -1.4261856    
  0.15082364    
  0.22580600    
 -0.30918759    
  0.16034193    
 -7.69603327E-02
 -6.68836106E-03
  0.91763180    
 -0.89769775    
  0.19105546    
 -0.15868929    
  4.97004315E-02
 -0.28566477    
  0.10697285    
  0.13534041    
 -0.12095355    
  0.21164997    
 -0.33301088    
  0.27346912    
  9.36360508E-02
 -7.53970593E-02
 -1.82371642E-02
 -6.15452463E-03
 -0.14595486    
  0.12726124    
 -3.84660400E-02
  8.75551328E-02
 -3.03981397E-02
 -0.32542300    
  0.78690189    
 -0.22606598    
 -0.35319695    
   1.1327455    
  -1.0336549    
  0.54422420    
 -0.59584880    
 -0.21325921    
  1.62596703E-02
  0.29170719    
 -0.44854838    
 -9.47917160E-03
  0.32964668    
  0.12233960    
  0.97169667    
  -1.1147968    
 -0.21791175    
  0.21089435    
  2.09058281E-02
  8.58603716E-02
  0.13590145    
  0.23958249    
 -0.90548015    
  0.63788384    
  1.69022270E-02
  0.86705345    
  -1.2922660    
 -5.26433848E-02
  6.95937797E-02
 -0.25733519    
  0.68769807    
 -0.34967369    
  0.11000066    
  2.73988359E-02
  0.12675081    
 -2.40983535E-02
 -0.13005337    
  2.06201188E-02
  0.31287280    
 -0.33349189    
 -0.13353179    
  0.27570680    
 -0.19200616    
  0.32704237    
 -8.79695788E-02
 -0.19620974    
 -5.01890481E-02
  0.13077040    
 -6.47335593E-03
  0.29092315    
 -0.30399549    
 -6.80540428E-02
  0.21465620    
 -0.18687700    
  0.21488987    
  1.64389107E-02
 -0.18449762    
  0.24767704    
  0.58551627    
 -0.85968423    
 -2.03393139E-02
  0.89971578    
 -0.75342369    
 -0.37630844    
  0.10622223    
  0.15746693    
  7.03158453E-02
 -0.35139728    
  1.73918251E-02
  0.58394819    
 -0.54174769    
  0.19464286    
  5.29927202E-02
 -0.19923764    
  0.13941987    
  0.11014401    
 -0.43979025    
  0.51082569    
 -0.15414992    
 -4.77898158E-02
  0.20763871    
 -3.46858315E-02
  0.11122482    
  0.32892534    
  0.64065677    
  -1.1414330    
 -5.12931421E-02
  0.49357238    
 -0.48050120    
 -8.11261684E-02
  8.11246410E-02
  0.27625373    
 -0.27625424    
 -9.09960647E-07
  1.29042109E-02
  4.38946635E-02
  1.21960770E-02
 -0.20067139    
 -0.13459077    
  0.60459447    
  0.51636577    
 -0.86120611    
  0.18991871    
  0.50974351    
 -0.67385334    
 -3.89664844E-02
 -6.14533313E-02
  0.20322737    
 -5.91896363E-02
 -3.72723006E-02
  0.51713467    
 -0.27642453    
 -0.34045944    
 -0.15882400    
 -0.10354090    
  8.70111212E-02
  9.53100100E-02
 -7.87813067E-02
  0.42708731    
 -0.17486213    
 -9.34003070E-02
 -0.19216064    
  0.28556183    
 -0.12899144    
  2.85727531E-02
  0.10041938    
  0.63748616    
 -0.65030694    
 -0.23124105    
  0.26921999    
 -0.11159132    
  0.31339049    
 -0.26592442    
  3.25770490E-02
 -0.25406560    
  0.34587273    
 -5.40678836E-02
 -6.19197777E-03
  4.84943539E-02
  6.82272960E-10
  0.48322964    
  0.12021282    
 -0.91306055    
 -0.17589076    
  0.38604721    
 -9.59642306E-02
  0.39824468    
 -0.33550668    
 -8.45567212E-02
  0.29135200    
 -3.92206050E-02
  0.49120626    
 -0.57458735    
 -0.25308990    
  0.85185891    
  0.68112946    
  -1.2433095    
 -1.81281660E-02
 -5.64411543E-02
 -0.11617070    
 -8.30662698E-02
  0.37074882    
 -0.42744425    
  0.13976268    
  0.98354310    
  -1.0055225    
  8.51586759E-02
  0.10331812    
  6.11544913E-03
 -5.00095747E-02
 -0.38641652    
  0.11568486    
  0.49899149    
 -0.54191560    
  0.36366716    
 -0.12313350    
 -0.14841926    
  0.28967932    
 -1.81281660E-02
 -0.17988476    
  9.72984061E-02
  0.65604353    
 -0.49153891    
  3.31524536E-02
 -0.16507891    
  5.60902506E-02
 -0.17147179    
 -5.92767671E-02
 -0.18384948    
  0.19145386    
  0.10080510    
 -3.48469131E-02
  2.10531596E-02
  0.16598488    
  0.17246978    
  0.10337888    
  0.16808367    
 -0.30161488    
 -0.37284055    
  0.45131239    
 -0.56909478    
  9.53100100E-02
  6.59578443E-02
  0.36444649    
 -0.35737950    
  8.75981823E-02
 -0.15307599    
  0.69314760    
 -0.50832325    
 -0.23098636    
  0.67326576    
 -7.07159340E-02
 -3.50908414E-02
 -0.44183302    
  3.41336839E-02
  0.26905316    
 -0.48550805    
   1.1863182    
 -0.21806781    
 -0.88820696    
  0.30861557    
  0.16618375    
 -0.30538255    
 -0.18492217    
  0.21056388    
  3.11555937E-02
  9.92074162E-02
  0.81093001    
 -0.95403022    
 -0.23767196    
  0.32361376    
 -0.16598542    
 -4.25588973E-02
  0.27675316    
 -1.66204292E-02
 -0.16350512    
 -0.20359977    
  0.39465442    
 -0.28046206    
  0.18948917    
 -0.27977654    
  0.19923814    
  0.21926516    
 -0.18128581    
  8.33816677E-02
 -0.20194045    
  0.80234617    
 -0.62939298    
 -0.30748400    
  0.32497862    
 -0.13601229    
  0.13601257    
  0.45983675    
 -1.84170976E-02
 -0.64595163    
 -0.22137275    
  0.81387550    
 -0.41730049    
 -0.14723106    
  0.59921563    
 -0.55866975    
 -0.23815583    
  0.27073336    
 -0.22154151    
  0.36464384    
 -0.28768274    
  0.29322180    
 -0.39447647    
  0.29584455    
  3.59317400E-02
  5.86478366E-03
 -0.28185108    
  0.13062100    
  0.14536561    
  0.42488351    
 -0.55004561    
  0.20972133    
 -0.14518276    
  0.50455594    
 -0.46774113    
 -6.21309802E-02
  0.61657035    
 -0.64254606    
  0.15226953    
  0.86410457    
 -0.85847038    
 -0.45439637    
  0.57092983    
  0.66782975    
  -1.0683075    
 -0.17045268    
  0.34151584    
 -5.16248383E-02
  0.10668326    
 -0.15415092    
 -2.81717665E-02
  0.78845698    
 -0.51516384    
  7.83693418E-02
 -0.20570917    
 -0.33400607    
  0.12160691    
  3.00768316E-02
  0.80515224    
 -0.66700172    
  8.64736512E-02
 -0.13268661    
   1.0665730    
  -1.0870523    
 -7.14596510E-02
  5.75707816E-02
  7.41071403E-02
  6.29129857E-02
 -0.20951733    
  0.26294324    
 -0.38260767    
   1.4257596    
 -0.68301570    
 -0.51621658    
 -0.18502821    
  0.31771433    
 -9.94606018E-02
  0.11122533    
 -0.13102749    
  0.15984797    
  0.50283933    
 -0.37001792    
 -0.16750677    
  0.42488351    
 -0.82448256    
 -8.81133042E-03
  0.34151584    
 -0.20136887    
  0.19505964    
 -1.91698000E-02
   1.0702574    
  -1.1864278    
  3.55917960E-02
 -5.01890481E-02
 -2.23057661E-02
 -7.00683892E-02
  0.14256398    
 -2.12030709E-02
  6.89936355E-02
 -8.33809450E-02
 -9.09722298E-02
  9.09724534E-02
  0.67854851    
  0.21724340    
 -0.64689589    
  0.64985019    
  -1.1625606    
  0.69314802    
 -0.26899064    
  0.11641049    
  0.90746039    
 -0.99347430    
  0.56217885    
 -0.15871140    
 -0.75077695    
   1.0314333    
 -0.95008790    
  0.13157676    
  0.11014401    
 -8.98032039E-02
 -0.21645480    
  0.20294170    
 -0.33647260    
  0.30888519    
  0.45325562    
 -0.51082629    
  0.15097174    
  0.39049119    
 -0.63455337    
   1.0599333    
 -0.74221903    
 -9.94606018E-02
 -0.40546587    
  0.48701590    
  0.16612716    
 -0.11332862    
 -3.48872207E-02
 -0.17407227    
 -5.05529903E-02
  0.42260107    
 -0.35806310    
  0.28768134    
   1.0322201    
  -1.4299031    
   1.2735853    
 -0.93490154    
 -0.18121772    
 -0.29878092    
  0.34409523    
  0.96327114    
  -1.2551820    
  0.39410141    
 -0.14090529    
  0.68322963    
 -0.97091120    
  0.42858759    
 -7.10352883E-02
  0.63959074    
 -0.63959062    
  3.02128922E-02
 -0.29564950    
  3.14987116E-02
  0.43349269    
 -0.38803071    
   1.1302065    
 -0.97923499    
  1.89272687E-02
 -0.16251826    
 -0.14197092    
   1.4538739    
  -1.1005954    
 -2.40983535E-02
 -7.59857520E-02
 -0.12604125    
  0.24382344    
 -0.28185108    
  6.74419850E-02
  0.10969801    
 -6.71395808E-02
 -0.11778282    
  0.36832643    
 -0.14518276    
 -5.78944758E-02
  0.79086256    
 -0.89548695    
 -0.10047082    
  3.98460552E-02
  0.36832643    
   1.0411357    
  -1.2376109    
  0.26438728    
 -0.11778370    
  0.27193382    
 -0.33647147    
 -0.40546533    
  0.32340029    
 -0.34174904    
  9.21654236E-03
   1.0057458    
 -0.80674440    
  0.13353154    
  8.20657387E-02
  7.02045411E-02
 -0.16551371    
 -0.21484494    
 -0.10444275    
 -1.85185280E-02
  0.68846375    
 -0.23732913    
  6.34222478E-02
  2.21008826E-02
  0.99507195    
  -1.1676060    
  0.45610908    
 -0.73947108    
  0.43936738    
 -0.26570246    
  0.10969801    
  0.15600495    
 -1.68068223E-02
  1.68078337E-02
 -0.31775972    
  0.75959188    
 -0.40904278    
  0.49783820    
 -0.78194362    
  1.41840661E-02
  0.85231531    
 -0.91030324    
 -0.14424953    
  8.15246324E-08
   1.0635206    
  -1.1631513    
  0.30888519    
 -0.24434569    
  0.44628716    
  0.14842042    
  0.38052601    
 -0.83391976    
  0.13062100    
 -0.20294105    
  0.15414982    
  0.43825442    
 -0.23240329    
 -0.31917998    
  0.20863800    
  4.44517583E-02
  0.42392731    
 -0.44273746    
  0.28926373    
 -0.14237146    
 -0.17904800    
 -2.64909659E-02
 -0.37897426    
  8.45577121E-02
  0.15800512    
  9.53110307E-02
  5.44347465E-02
 -0.31679964    
  9.05015692E-03
   1.3907884    
  -1.0127233    
  0.46147943    
 -0.35057959    
 -9.25508067E-02
  4.15485352E-02
  0.10477975    
  1.55838439E-02
  0.10278042    
 -0.64325088    
  0.32885867    
 -0.11460430    
  0.70026499    
 -0.32378736    
 -0.34830695    
  4.08227555E-02
 -3.39024104E-02
  0.32158387    
 -0.36384368    
  8.94067809E-02
 -0.28768143    
  0.43995157    
  1.68078337E-02
 -0.23713039    
  7.46110454E-02
   1.0379879    
  -1.0848186    
  0.12838207    
 -0.19200616    
 -0.17504810    
  0.34881854    
  0.16374446    
 -0.38229826    
 -0.23080650    
  9.18081775E-02
  0.56710684    
 -0.25987968    
 -3.94781157E-02
 -0.26774722    
  0.36366716    
 -0.13702092    
  2.07624137E-02
  0.81851137    
 -0.80490625    
  0.26547799    
 -0.38749310    
   1.0702237    
 -0.86401618    
  0.40339279    
 -0.42855051    
 -7.26388171E-02
 -9.32575539E-02
  0.39791867    
 -0.20067136    
 -0.29180598    
  0.19464286    
  0.11551370    
 -4.33513671E-02
  1.25780171E-02
 -0.38382602    
  0.25029364    
  0.12726124    
  0.10724586    
 -0.14571162    
  0.69640940    
 -0.56779325    
 -0.43166813    
  8.47962350E-02
  0.83678973    
 -0.93047535    
  0.43479347    
 -0.18347856    
 -0.25131440    
  0.44628716    
 -0.28958884    
  0.43800911    
  0.48588699    
 -0.64580029    
 -6.56959638E-02
  0.43785691    
 -0.43785724    
   1.1006682    
 -0.50128895    
  -1.0330155    
  0.32277259    
  8.58603716E-02
 -0.12812138    
  0.14693050    
  0.75923729    
 -0.87779617    
  0.17295358    
  0.57131165    
 -0.36957183    
 -0.30709997    
 -1.98018942E-02
 -0.18232083    
  0.15529327    
 -0.16332592    
  0.24231260    
 -8.58621523E-02
  0.80709183    
 -0.45594940    
 -0.40062177    
  8.33823234E-02
  0.20972133    
  3.19183730E-02
  0.45815358    
 -0.67998886    
 -0.17840748    
  0.77918172    
 -0.85208786    
 -7.86433145E-02
  0.32340029    
  0.65287322    
 -0.71390831    
 -7.24954903E-02
  0.44236943    
  0.82426047    
 -0.94204307    
  0.44454691    
  3.42497341E-02
 -0.43104193    
  0.56035525    
 -0.58660460    
  5.18258289E-02
   1.0485591    
  -1.0950781    
 -0.27890152    
  1.38883293E-02
  6.66915178E-02
 -0.13815099    
  0.79181892    
 -0.81429178    
  0.19237119    
  0.64841104    
 -0.91140109    
  0.22476731    
  0.86020094    
 -0.94839412    
 -8.89474526E-02
  0.29924205    
 -0.32277378    
  0.20714334    
 -0.21511060    
 -0.15548439    
  0.96907860    
 -0.41079870    
 -0.16851448    
 -0.21840763    
  0.66114455    
 -0.71784008    
  0.51082593    
 -0.53614402    
  0.56570190    
 -0.14609180    
 -0.15790285    
 -8.94068107E-02
 -2.91997865E-02
  5.75707816E-02
  0.73088735    
 -0.34662458    
 -0.33647147    
 -0.12783360    
 -7.60477688E-03
  0.25470147    
 -0.33410835    
 -3.36171761E-02
  0.23503819    
 -0.12201514    
  0.93294507    
  -1.0632097    
  0.38496661    
 -0.22462463    
  0.10536131    
 -8.33809450E-02
   1.2893522    
  -1.2537606    
  0.23011300    
 -0.14953159    
  2.54785474E-02
  0.66119522    
 -0.86256450    
  0.10919844    
  2.04783678E-02
  0.74579132    
 -0.86020148    
  0.21094877    
 -8.31141323E-02
 -2.70283278E-02
  0.14035641    
 -0.30368325    
  0.68097705    
 -0.42608511    
 -5.12931421E-02
  0.87052268    
 -0.14819969    
 -0.84092903    
  0.74369937    
 -0.52501118    
 -0.18949027    
  0.49924833    
 -0.40328383    
  0.76561946    
 -0.61990768    
 -0.26349422    
  0.83673829    
 -0.56760865    
  9.12159607E-02
 -0.46897897    
  0.92931986    
  0.48724902    
  -1.0388058    
 -0.19135012    
 -0.39531240    
  0.42876086    
  0.28438774    
 -0.23936404    
 -0.19370705    
 -0.20236793    
  0.66470963    
  0.33921561    
 -0.94055474    
  0.82832205    
  0.19753090    
  -1.0346643    
  7.66327828E-02
  0.64271593    
 -0.35914174    
 -0.21239926    
  9.46157873E-02
  0.16008545    
 -0.24709702    
  0.13447744    
  0.66289282    
 -0.83598518    
  0.23721726    
  3.65886837E-02
 -7.45685175E-02
  1.85258017E-07
  0.11562938    
 -1.73919983E-02
 -0.13102749    
 -0.13543820    
  0.12874970    
  0.69649762    
 -0.88016284    
 -0.16632159    
  0.83910137    
 -0.11778226    
  0.35806251    
 -0.82068574    
  0.11778327    
  0.34020063    
 -0.15570205    
 -0.37074831    
  0.37074882    
 -0.47000292    
  0.41412234    
 -0.26870617    
  0.12693021    
 -2.68463995E-02
 -0.19464217    
  0.32817253    
  8.00428838E-02
  4.30166386E-02
 -0.13503531    
  0.76294321    
 -0.76898444    
  0.18232231    
 -0.17027394    
  0.98232484    
  -1.1235861    
  0.25970757    
  3.65575030E-02
  0.57632536    
  -1.0453042    
  0.14473867    
 -0.35363975    
  8.70116502E-02
  0.61117387    
 -0.43349236    
  0.76058871    
 -0.54522783    
  0.35417199    
 -0.15123066    
 -0.18436401    
 -0.34881735    
   1.0139692    
 -0.72195005    
  4.44517583E-02
  6.19126856E-03
 -0.25131488    
  0.28171113    
 -0.16923405    
  0.12641320    
 -0.24685931    
  3.92215662E-02
  0.80578887    
 -0.52582920    
 -0.16388747    
  0.19817768    
 -0.31424820    
  0.20136915    
   1.5282415    
  -1.5033950    
 -0.19591092    
 -0.16164073    
  0.70621932    
 -0.47260466    
  3.41336839E-02
  0.16083974    
  0.17754754    
 -0.35190088    
 -0.23684226    
  0.20925529    
  7.41071403E-02
  0.10471062    
 -2.36704703E-02
 -0.18352009    
 -6.69385865E-02
  4.51210625E-02
  0.15624876    
   1.1234583    
 -0.52593613    
 -0.58502233    
  0.50584412    
 -0.34550107    
 -0.25814003    
  0.14629208    
 -0.23954964    
  0.19105527    
 -0.13264464    
 -0.14473930    
   1.4362550    
  -1.3058021    
  0.27501279    
 -8.55230689E-02
 -3.02133132E-02
 -0.26543570    
  0.23428039    
 -3.87144014E-02
  0.48550811    
 -0.41563767    
  0.20955516    
 -0.63047558    
  0.72079903    
 -0.30603191    
  0.11090016    
 -5.68337925E-02
  0.49312565    
 -0.81450886    
  0.13554494    
  0.17997107    
  0.85316247    
 -0.77402544    
 -0.29495409    
  0.25616911    
 -0.29334804    
  0.21706372    
 -8.00205498E-07
  4.17968370E-02
  6.78231344E-02
 -0.17904800    
 -1.31585989E-02
  0.74477148    
 -9.56249833E-02
 -0.65579069    
  0.15984797    
 -0.31845352    
  0.25995851    
  0.54749483    
 -0.92328316    
  5.12930416E-02
  0.34830645    
 -0.25299677    
  0.34294492    
 -0.18879491    
  5.06430119E-02
 -0.27541232    
 -2.46929005E-02
  0.78845769    
 -0.49454468    
 -0.31072044    
  0.35327843    
 -0.27977654    
  0.43901664    
 -0.36322209    
  4.28645834E-02
 -0.11081412    
  0.23556541    
  5.40668890E-02
  0.59167737    
 -0.61534822    
  0.98456502    
  -1.0527017    
  8.51009133E-07
  0.49532118    
 -0.48258328    
  3.72705534E-02
 -0.20951733    
  9.32578743E-02
  8.52969810E-02
 -0.12726265    
 -0.23211186    
  0.26028287    
  4.08227555E-02
 -8.33809450E-02
  0.27675316    
 -0.49447611    
  0.39641607    
 -0.10199852    
  3.94789539E-02
  1.28213828E-02
 -0.14359029    
 -0.11686448    
   1.0930871    
  -1.1013864    
  0.38865831    
 -0.17220278    
  0.14354771    
 -0.10406920    
  0.13272494    
 -0.14571162    
  0.17356892    
 -0.44183329    
  0.33769169    
  0.40952221    
 -0.46596307    
 -4.62129638E-02
  0.53221691    
 -0.49899098    
  0.18991871    
 -0.20307651    
  0.72892332    
 -0.81172943    
 -0.11419315    
  0.18366544    
  0.46411389    
 -0.38665572    
 -0.19860266    
  7.30245709E-02
  0.63142145    
 -0.25453007    
 -0.31543946    
  0.10071326    
 -0.10735775    
  0.65579104    
 -0.47346914    
 -0.16907619    
  0.18012635    
 -0.21357325    
 -2.06194911E-02
  6.06248491E-02
  0.18991871    
 -0.50185698    
  0.38744736    
  0.88050634    
  -1.0166390    
  2.73988359E-02
  0.13268648    
  6.82272960E-10
 -0.24709702    
 -7.06178546E-02
  0.64740145    
 -0.48285261    
  0.15906441    
 -0.39086565    
   1.0327203    
 -0.85767066    
  4.98321280E-02
  8.00435692E-02
 -0.34032544    
  0.11075055    
  0.22957532    
 -0.43473539    
  0.13846980    
  0.92316347    
 -0.80921853    
  0.14974485    
 -0.19699906    
  0.79284686    
 -0.90359759    
  0.22494352    
  0.88857156    
 -0.79260778    
  2.58085337E-02
 -0.19643338    
  0.24613385    
  0.15154915    
 -0.14550665    
  0.63101572    
 -0.88319075    
 -0.15028186    
   1.3862947    
  -1.2595431    
  0.14732507    
  0.14035641    
 -0.21868987    
  0.30966124    
  0.39086649    
 -0.44674757    
 -0.41412243    
  0.41412234    
  0.22084157    
 -0.39629033    
  1.36054642E-02
  0.85785949    
 -0.98753661    
  0.37948883    
  0.46008608    
 -0.67667216    
 -0.15524082    
  0.50008184    
  1.83494054E-02
 -0.28768131    
  0.88050634    
 -0.67818373    
 -0.70309770    
  0.52472854    
 -0.19542503    
 -0.21597500    
  0.15669823    
  0.97987443    
 -0.85112494    
  2.64918171E-02
  0.13434811    
 -0.18805304    
  2.72132158E-02
 -2.72133984E-02
  0.17076027    
   1.1329017    
  -1.2434441    
 -0.19276519    
 -0.19979636    
   1.0010556    
  0.11345444    
 -0.57711744    
 -0.37776291    
  0.28972960    
  0.10474636    
 -0.26402336    
 -1.44922212E-02
  0.75677276    
 -0.72799408    
  0.57669336    
  0.45848313    
 -0.14329462    
 -0.22387025    
 -0.51690543    
 -5.64411543E-02
  0.48600405    
 -0.55269617    
  6.02179766E-02
 -5.33456355E-02
 -0.23867382    
  0.46455455    
 -3.33361067E-02
 -0.23450823    
  0.13976200    
  0.12808229    
 -0.15962929    
 -1.29042696E-02
 -0.13167854    
  6.45383298E-02
  6.91963453E-03
  0.57234204    
 -0.54512918    
  0.31417340    
  0.28768224    
 -0.60185510    
 -6.23047985E-02
 -0.15415089    
  0.31237391    
 -6.94282874E-02
  0.15134640    
 -0.41961014    
  8.51002615E-03
  4.14993986E-02
   1.2813851    
  -1.0183967    
 -0.22314334    
  0.72391915    
  0.12114459    
 -0.66665536    
 -0.15524082    
  8.06291997E-02
  0.81561410    
 -0.52969354    
  0.79373413    
  -1.1082271    
  0.79305810    
  0.34114560    
  -1.1126972    
 -4.34857942E-02
  0.26520857    
 -0.33420250    
  0.23889115    
 -6.27017580E-03
 -0.30673081    
  5.00101186E-02
  0.10779726    
  0.12344434    
  1.91690382E-02
  4.33511809E-02
  0.44701365    
 -0.47155520    
  0.28923416    
 -0.33368629    
  0.80948645    
  -1.0424182    
  0.75280714    
 -0.63684636    
 -7.57934824E-02
  0.37074882    
  0.43051073    
 -0.68260133    
 -0.19216064    
  0.40546539    
 -0.38865826    
  0.17535381    
  0.11232850    
  3.07724420E-02
 -0.35235521    
  0.23001678    
 -0.29225886    
  0.26447859    
  3.46063115E-02
 -0.14624511    
  0.12562592    
  0.87373137    
 -0.99935693    
  0.18625100    
  6.33127317E-02
 -0.26543570    
 -6.61403686E-02
   1.0185694    
 -0.86076188    
 -7.57934824E-02
  0.41330749    
 -0.50390506    
  0.24362190    
 -0.24362196    
  0.26368913    
 -0.16524933    
  0.16524909    
  0.32982779    
 -0.25335684    
  4.89422519E-07
  0.16894008    
  0.19263081    
  0.43078318    
 -0.80469966    
 -0.15414999    
  0.10969801    
 -0.17714019    
  0.84397036    
 -0.68650317    
 -0.29878092    
  0.33135796    
   1.0162524    
  -1.0962950    
 -0.22488044    
  0.79240203    
 -0.54012221    
  0.24981104    
  0.19539377    
 -0.41197959    
  6.33127317E-02
  0.10474636    
 -0.32329994    
  0.13543877    
 -0.22314382    
  0.26875475    
 -0.36489803    
  0.35207739    
  0.94051093    
  -1.2303460    
  0.28336152    
 -8.81928951E-02
  3.48471068E-02
  0.68281972    
  0.48630583    
 -0.33264938    
 -0.75117928    
 -0.15624863    
  8.45572576E-02
  4.62130085E-02
  0.33185405    
 -0.13353086    
  0.31893498    
 -0.61904013    
  0.35667521    
 -0.26787925    
  0.12285443    
 -7.18872175E-02
 -0.29391289    
  0.90960199    
 -0.18770486    
 -0.51217622    
 -0.14518179    
  0.27786851    
  0.18330765    
 -0.21334036    
  9.86301079E-02
 -0.44490677    
  0.12160691    
  0.29528603    
  0.71283841    
 -0.45837212    
 -0.39451188    
  9.35251340E-02
 -0.10008331    
  0.93969840    
  -1.1513953    
  0.15762864    
  0.13005234    
 -0.11625942    
 -5.63522689E-02
  9.66269523E-02
 -0.15634520    
  0.18232237    
 -0.15950690    
  0.16589734    
 -7.95129016E-02
   1.0320798    
 -3.24626602E-02
 -0.90744728    
 -5.39888958E-07
  0.82549900    
 -0.98174727    
  9.79811773E-02
  0.27763247    
 -8.42601433E-02
  0.12386915    
 -0.43752706    
 -0.11122516    
  4.91910055E-02
  2.37167291E-02
  0.99151444    
 -0.96074265    
  5.88396192E-02
 -3.63683030E-02
  5.75707816E-02
  0.63186640    
 -0.61110437    
  6.82674767E-03
 -5.59588484E-02
  0.31780034    
 -0.48158947    
  0.39979866    
 -0.48835251    
  0.28768182    
 -0.18232177    
 -5.12926169E-02
  0.94055521    
 -0.97627366    
  0.26933268    
 -1.39868138E-02
  0.76120031    
 -0.14487393    
  0.37064523    
  -1.0375253    
   1.4333194    
 -0.81314075    
 -0.37795886    
 -0.22751281    
  0.17376973    
 -8.31141323E-02
  0.58407569    
 -0.60427797    
  5.29927202E-02
  6.43176492E-03
  0.63372409    
 -0.54778159    
 -0.22314294    
 -0.15906458    
  0.39970216    
 -0.16968462    
 -0.36848605    
  0.37531289    
 -6.31781593E-02
 -0.22677355    
   1.3009346    
  5.06745465E-02
  -1.2237747    
  2.37167291E-02
  0.34092736    
   1.1260116    
  -1.0614735    
 -0.53899646    
  0.51794243    
 -0.29480046    
   1.0597726    
 -0.23309411    
 -0.98082948    
   1.4190843    
 -0.64974767    
  0.14026566    
 -0.66014177    
 -9.09960647E-07
  0.98164088    
 -0.86530083    
 -0.37416765    
  0.81929827    
 -0.81929797    
  0.33286524    
 -0.34981447    
 -0.24038562    
  0.30652592    
  0.16211967    
 -0.24549972    
  0.48617625    
  0.35987830    
 -0.50958264    
  0.11155321    
 -4.54628281E-02
 -0.42010733    
  0.38460094    
 -0.47725970    
  0.99289238    
 -0.79930657    
  0.29564932    
 -0.37037370    
  8.58315080E-03
   1.1832470    
 -0.79212821    
 -0.21881792    
   1.5394170    
  -1.3924863    
  0.41576385    
 -0.52735519    
   1.1260116    
 -0.96592581    
   1.0501175    
  -1.1760697    
  0.17220372    
  0.11211804    
 -6.25201836E-02
  0.46798533    
 -0.72391915    
  1.37937190E-02
 -0.42972910    
  0.98345727    
 -0.29031104    
 -5.40664531E-02
 -0.18900989    
  1.33330179E-02
  0.60312128    
 -0.56415445    
  0.58210915    
 -0.22670816    
  0.52588987    
 -0.82554746    
  6.00523688E-03
 -0.38179469    
  0.98411334    
 -0.25648013    
  0.50231528    
 -0.19159563    
 -0.78411818    
 -0.17824851    
  0.34110796    
 -0.27809450    
  0.12201485    
 -0.29673210    
  0.31015566    
  0.70967650    
 -0.18692197    
 -3.62212211E-02
 -0.37917519    
 -0.26596332    
  0.21687339    
 -9.21712518E-02
  0.74029362    
 -0.54087764    
  0.18982534    
 -0.43872160    
  0.46181747    
 -0.29532108    
 -0.30625868    
  0.76158410    
 -0.62909448    
   1.3585403    
  -1.3585397    
  0.15519215    
 -4.47356775E-02
  0.27286741    
 -0.24071081    
 -0.20278263    
  0.73489863    
 -0.68205583    
  5.71581945E-02
 -0.29698396    
  0.46883443    
 -0.30538204    
  0.12656358    
  6.96846843E-03
 -0.21622299    
  0.21622284    
 -1.39868138E-02
  8.75981823E-02
  3.17480043E-02
  6.06243536E-02
 -0.20132478    
  0.28046209    
 -4.44524623E-02
 -0.52609324    
  0.36624512    
 -1.34232091E-02
 -9.93730053E-02
  0.12604085    
 -4.71475907E-02
 -0.17271316    
  5.57913780E-02
  0.34419444    
 -0.32120493    
  2.98536438E-02
  8.45572576E-02
 -0.20972075    
 -7.79611692E-02
   1.4474491    
 -0.98082900    
 -2.86557283E-02
 -0.22024009    
 -2.94144601E-02
  2.21418366E-02
  0.20991780    
  0.56719494    
 -0.49308664    
  0.48635313    
 -0.56046069    
 -9.94606018E-02
  7.55083188E-02
 -0.23074837    
  0.25470147    
 -0.18113899    
  4.84522246E-02
  0.60120952    
 -0.46262375    
  0.78040379    
 -0.87925035    
  0.42263320    
 -0.37198988    
  0.55075860    
  0.31228757    
  -1.2144434    
  0.66647971    
 -0.75828660    
  0.96873748    
  0.46221760    
 -0.83890474    
 -0.43242139    
  0.37776327    
 -0.20505060    
   1.3758956    
  -1.5404453    
   1.1742674    
  -1.0236065    
 -0.13453010    
 -4.08222266E-02
  0.33647135    
 -0.19670959    
   1.2276046    
  -1.4274709    
  0.15541391    
  0.37988836    
  0.47710231    
  0.45461231    
  -1.0411130    
 -0.23330995    
  0.15519215    
 -0.16251826    
 -0.17645578    
  8.73436965E-03
  0.81189609    
 -0.21928959    
 -0.49335065    
   1.1960672    
 -0.96508163    
  0.12883306    
 -0.23419359    
  0.16008545    
  5.74874878E-02
  0.18325277    
 -0.16115135    
 -0.15962929    
  0.10343637    
  5.76285087E-03
 -0.11562999    
 -0.11617070    
 -0.19105463    
  0.45675912    
 -0.16251872    
  4.47351523E-02
  1.85768548E-02
  0.69621038    
 -0.36061442    
 -0.38592038    
 -0.28125173    
  0.99039882    
 -0.81093109    
 -2.16607377E-02
  0.12987591    
  0.12062730    
 -8.28883499E-02
 -7.03170374E-02
  2.61454675E-02
  0.10986728    
 -0.21881792    
 -4.41247895E-02
  0.68180460    
 -0.26884872    
 -0.17934187    
  0.30975822    
 -0.18144776    
 -0.44825283    
   1.0190244    
 -0.58129835    
  4.65207584E-02
  0.46112618    
 -0.79356652    
 -0.12751260    
 -0.10092659    
  0.35401660    
  0.41165733    
 -0.35726324    
 -0.13858636    
  5.26445881E-02
 -0.14458190    
  0.24801764    
   1.0552986    
 -0.82869315    
 -0.26190427    
  0.32874322    
 -0.56393570    
  0.16705495    
  0.55961597    
 -0.74965942    
 -0.18698306    
  0.31077817    
  0.56546915    
 -0.98472726    
  0.31845352    
 -0.17327136    
  0.93944395    
 -0.72171986    
 -0.11506967    
 -3.30604389E-02
   1.2753158    
 -0.98553574    
 -0.11307770    
  0.42866835    
 -0.34106979    
  1.91690382E-02
 -0.31766224    
  3.41918506E-02
  6.50639609E-02
 -0.16205566    
  0.49965310    
 -7.58372620E-02
 -6.89937621E-02
  8.10404271E-02
 -0.30580974    
   1.0049263    
 -0.45581862    
 -0.47094309    
  0.19724652    
 -2.50022504E-02
  0.12479115    
  2.75501776E-02
 -4.44524623E-02
 -0.36646339    
  0.84495306    
 -0.85318387    
 -6.84034005E-02
   1.0059531    
 -0.72939432    
  8.98043439E-02
  0.37852049    
 -0.34830761    
  0.15415101    
 -0.28768125    
  4.65191789E-02
 -0.30075356    
 -0.17184958    
  0.95711297    
 -0.35667488    
  4.47007157E-02
   1.4801135    
  -1.9360090    
   1.2074147    
 -0.91758007    
 -0.28983480    
  0.28336152    
 -3.30056697E-02
  0.89045686    
 -0.86396468    
 -8.16781893E-02
 -8.89474526E-02
  0.17713933    
   1.2927685    
  -1.3058403    
 -0.21985991    
  0.36646223    
 -0.22884248    
  0.20585163    
  0.49441293    
 -0.63127106    
 -6.89938143E-02
   1.1496679    
  -1.3999621    
  0.33253279    
 -0.17185004    
  0.32411981    
 -0.22032328    
 -1.41855720E-02
  2.81706527E-02
  0.99376559    
  8.37931633E-02
  -1.2598807    
  0.89268094    
 -0.84389114    
  0.27570680    
 -4.30841967E-02
 -0.15624863    
  0.45332024    
 -0.60380262    
  0.83994526    
 -0.57823819    
 -0.17969306    
  0.35430938    
  0.49523491    
 -0.71012521    
 -0.19611515    
 -1.98381329E-07
  0.39989451    
 -0.21757273    
   1.1438692    
 -0.99568909    
  0.13950084    
 -0.39768293    
  0.16406827    
 -0.18759902    
  0.19415620    
  9.94608030E-02
 -0.42941856    
  0.43531778    
 -0.33177790    
  0.82360029    
 -0.86544770    
  0.40261212    
  7.69616142E-02
 -0.51435989    
 -7.34278709E-02
  0.66415936    
 -0.28116828    
  0.97186095    
 -0.94621903    
  0.52839184    
  0.64733779    
  -1.1025264    
 -7.95520097E-02
  0.13114040    
  0.18325277    
  0.41318756    
 -0.75994450    
   1.1927253    
  -1.2126591    
  0.16653699    
 -8.90796036E-02
 -0.26922035    
  0.23124085    
  0.25489253    
 -0.42312026    
  0.14868340    
  0.19105546    
 -0.47000292    
  0.33024096    
  0.44628739    
  0.26236466    
  6.13538316E-03
 -0.75952208    
  0.67334479    
 -0.95019221    
  0.55961615    
 -0.56827313    
  0.78449702    
 -0.53221697    
 -0.14518179    
  0.20421623    
 -6.58124164E-02
  0.29783526    
 -0.41306987    
   1.2228774    
 -0.92759103    
  5.52628227E-02
 -0.14434224    
  0.64869499    
  7.80425519E-02
  -1.0206510    
  4.87897806E-02
 -7.41085708E-02
  0.26826420    
 -6.06248789E-02
 -0.18232177    
  8.29867553E-03
  0.25406632    
 -0.25406560    
  2.44901981E-02
 -0.19530948    
  0.98815554    
 -0.62952113    
 -2.07611434E-02
  5.44347465E-02
  0.20846702    
  0.93756789    
  -1.0453217    
 -0.30580974    
  0.25671923    
 -0.46373421    
  0.17395377    
  0.14085817    
  0.17376973    
 -0.33157682    
  0.45818272    
 -0.33755413    
 -0.19145411    
  0.97507852    
  8.61459896E-02
 -0.82531822    
  0.15415068    
  1.84612423E-02
  0.70827597    
 -0.62635815    
 -0.25452912    
 -7.52232522E-02
  8.96112844E-02
  0.17034633    
  0.71989435    
 -0.88312274    
  0.55657178    
 -0.37543285    
 -6.73046112E-02
 -0.23428059    
  7.69603699E-02
  6.45383298E-02
  0.12393738    
 -0.11701725    
 -6.40782118E-02
  0.38065025    
 -0.12851878    
 -0.18805304    
 -0.11692131    
 -3.95316668E-02
 -1.62609424E-02
  0.43242025    
 -0.14884631    
  0.68695474    
 -0.81170607    
  0.11232850    
  3.07724420E-02
 -0.12921257    
  0.15316498    
 -0.15316582    
  6.02179766E-02
  6.29129857E-02
  6.49196282E-02
 -5.88397048E-02
 -0.20810623    
  0.41536656    
 -0.32959896    
 -0.17958607    
  0.46897840    
 -5.26429005E-02
 -0.29310146    
  0.71110123    
  9.49862152E-02
 -0.60344255    
  1.17645273E-02
   1.0888183    
  0.13598855    
  -1.4538149    
 -0.25869492    
  0.34998664    
  0.61645478    
 -0.93826944    
   1.4359658    
  -1.0555031    
  4.33511809E-02
  0.10899048    
 -0.43581179    
  0.29604959    
  0.10097622    
 -0.36396572    
  0.36396563    
 -8.23990926E-02
  4.89422519E-07
 -0.10331677    
 -8.51584449E-02
 -9.30906832E-02
   1.3426739    
  -1.5201299    
   1.2787744    
  -1.0851885    
 -0.11878319    
  0.31435049    
  0.31365791    
 -0.15575375    
 -0.36150277    
   1.2956105    
  0.25229546    
  -1.3055930    
  6.30856259E-03
  0.32925934    
 -0.14066803    
  0.44961473    
 -0.36000267    
 -0.59351724    
  0.10622223    
  4.23468514E-08
  0.31067088    
  0.86977029    
  -1.0430425    
  0.12675081    
 -3.63683291E-02
 -3.13499048E-02
  0.51970357    
 -0.43428582    
  2.31225137E-02
 -0.38566199    
  0.65895605    
 -0.20163798    
 -0.15503757    
  0.10598184    
 -0.21065287    
  0.62906849    
 -0.93297273    
  0.35105184    
  6.55762339E-03
  8.15507993E-02
 -4.30841967E-02
  0.65468067    
 -0.88730365    
 -2.40978897E-02
  0.17824899    
  0.23531426    
  0.62932509    
 -0.79882544    
 -0.18104871    
 -4.68827784E-02
  0.31918028    
 -7.23213851E-02
 -1.89273413E-02
 -0.10041935    
 -7.30253682E-02
  0.56823617    
 -0.64701784    
  0.44300222    
  1.56662110E-02
 -6.41936883E-02
 -0.20128493    
 -0.13739981    
  0.66164881    
 -0.25877067    
 -0.16282459    
 -0.29584584    
   1.1646867    
 -0.85671878    
  2.96754334E-02
 -8.54170695E-02
 -0.12899144    
 -0.19986658    
   1.0378029    
  2.47694422E-02
  3.89856249E-02
 -0.40841085    
 -0.43692797    
  8.52969810E-02
  3.09614502E-02
 -6.94282874E-02
 -0.29423884    
   1.5664202    
  -1.0715107    
 -0.27528214    
  0.24266943    
 -0.16805892    
  4.47351523E-02
  2.46918146E-02
  6.49196282E-02
 -0.16083899    
  0.26905316    
 -0.36034402    
 -0.15906458    
  1.70937404E-02
   1.0434458    
 -0.96210009    
 -0.15155007    
  0.79668784    
 -0.19885063    
  0.15272069    
 -0.63885438    
  0.14364205    
  0.25365958    
  5.32041155E-02
  0.29413798    
 -0.40933400    
  0.56623793    
  0.44747409    
  -1.0372442    
  0.70791823    
  -1.0956835    
  0.19105592    
  0.16034193    
 -5.06446436E-02
  6.29129857E-02
 -6.29146919E-02
  0.11633973    
 -5.79758920E-03
 -2.95014121E-02
 -2.42431257E-02
 -5.03249057E-02
 -0.27274114    
  0.43880203    
  0.35885864    
  8.41449201E-02
 -0.93399030    
   1.3522387    
  -1.1580821    
  9.12921056E-02
  7.74580762E-02
  1.84612423E-02
   1.1539623    
  -1.6191007    
  0.44044411    
  0.96983171    
  -1.0821598    
  6.10360801E-02
  0.43570533    
  0.92897546    
  -1.4540877    
  0.10895138    
  0.38592070    
 -0.26455960    
 -0.21602622    
  0.11383422    
 -0.27510357    
 -1.98381329E-07
  0.95551187    
 -0.71912253    
 -8.94068107E-02
  0.29663450    
  0.45586658    
 -0.94204253    
  0.77652907    
 -0.45255730    
  0.17811912    
 -0.41074255    
  0.41599229    
 -0.22183529    
 -8.87964144E-02
  3.50905135E-02
  2.04783678E-02
  0.20128427    
 -0.29322296    
  0.57536441    
 -0.29325268    
 -0.18343882    
 -0.30346614    
  0.19735888    
 -7.75590912E-02
  0.33301082    
 -0.40835878    
  5.08582629E-02
  0.58870488    
  0.34560433    
 -0.78134006    
 -0.17807594    
  0.17807509    
 -0.31403175    
   1.0888559    
 -0.66733867    
 -4.56097797E-02
 -0.19035459    
  0.72879428    
 -0.61460245    
  0.23600940    
 -0.18005060    
 -4.16728072E-02
  0.43113694    
 -0.23823406    
 -0.23638943    
  9.19373930E-02
  6.53818622E-02
 -6.34860294E-03
 -0.21996434    
   1.2818151    
  -1.0618508    
  0.67709512    
 -0.26950967    
 -0.52219033    
  0.11460406    
 -0.23596509    
  0.37267604    
 -0.28768274    
 -6.10872842E-02
   1.0137457    
  -1.0216516    
  6.89921677E-02
  0.25377974    
 -5.91896363E-02
 -0.13005337    
  1.37937190E-02
  7.89874718E-02
 -7.21616670E-02
 -0.24549972    
   1.0781133    
  0.32328367    
 -0.79922169    
 -0.28451338    
  0.22060871    
 -0.27256772    
  5.82683049E-02
  4.90888916E-02
  0.24329875    
 -0.21962893    
 -0.24382427    
  0.75464952    
 -0.53449613    
  1.78043749E-02
 -0.52067786    
  0.12981234    
  0.41412234    
 -0.41412243    
  0.27894855    
  0.28932586    
 -0.28276783    
  1.94189157E-02
 -0.13720046    
 -4.51195613E-02
  0.33096206    
  0.60059589    
  -1.0717056    
  0.22843866    
 -5.79878353E-02
 -0.10204945    
  0.40270600    
 -3.37110050E-02
 -0.26694670    
  0.12604085    
  7.59851113E-02
  0.52775496    
  0.20718986    
  0.43428537    
  -1.1216022    
 -0.43796393    
  0.46095312    
  0.13778426    
  0.38546431    
 -0.43623754    
 -0.37469366    
  0.42546636    
 -0.35950792    
  2.10531596E-02
 -0.10227798    
  0.55300033    
 -0.44380206    
  7.31230974E-02
 -0.32246885    
 -9.26596671E-02
  0.22508349    
 -4.76283617E-02
  0.10779726    
 -2.96318326E-02
  0.19724652    
  1.83498766E-02
 -0.17869110    
  8.33823234E-02
 -6.89938143E-02
  0.15822323    
 -7.59857520E-02
  0.16350572    
  1.11107398E-02
 -0.33868462    
   1.1241236    
  -1.0003293    
 -9.32575539E-02
 -0.16296199    
  0.54561168    
 -0.43671808    
  0.31701043    
  0.11970786    
  0.24846165    
 -0.30110428    
 -7.28618205E-02
 -0.24965522    
  0.99103773    
  -1.1181940    
  0.14929701    
  8.39660391E-02
 -9.12907794E-02
  0.11122581    
  0.15790384    
 -0.14483179    
 -0.16175552    
  0.14868340    
 -1.99335422E-02
 -0.34998637    
  0.25131378    
  0.51526004    
 -0.18409367    
  0.42998439    
 -0.77607763    
  0.18482396    
  0.11221241    
 -0.19017367    
  5.26445881E-02
 -0.19004355    
  0.69314677    
 -0.44701335    
 -3.70418578E-02
 -0.27311379    
  0.21484549    
 -0.22314382    
  0.39429262    
 -0.20505060    
  0.19941628    
 -0.12629290    
  0.56691539    
 -0.71149695    
  0.86616641    
 -0.91162866    
  0.19643407    
  4.36198041E-02
 -0.14403996    
  5.48089482E-02
 -0.25704503    
   1.0363704    
 -0.84120047    
  0.26617607    
  8.33818540E-02
 -0.20456672    
 -0.25746870    
 -0.19189116    
  0.64891422    
  0.45926791    
 -0.91629112    
  0.37320474    
 -0.20553917    
  0.71308106    
 -0.86499721    
  0.36832643    
 -5.55698015E-02
 -0.20895949    
 -6.20648620E-07
 -0.20223680    
  0.19516952    
 -0.16963592    
  0.21130991    
  0.16285981    
 -0.30910417    
  0.92100364    
 -0.65924489    
  1.80175751E-02
  0.52501017    
 -8.82922634E-02
 -0.70865119    
 -6.45387247E-02
  0.28768137    
  0.73296857    
 -0.98786175    
  4.72537689E-02
  0.87546909    
  0.31845418    
  -1.1414753    
  9.06551108E-02
 -0.15860486    
  0.19782661    
  0.10343637    
 -0.34927103    
  0.90971136    
 -0.55467838    
 -0.28385815    
   1.2944134    
  -1.0279474    
 -0.13102749    
  1.32453395E-02
 -0.14107879    
  8.70111585E-02
 -0.21622299    
  0.37037286    
 -0.12001701    
 -0.15191585    
 -0.12464309    
  0.53010684    
 -0.16989973    
 -0.20479466    
 -0.20067042    
  0.25951028    
   1.0914441    
 -0.93933553    
  2.42428910E-02
 -0.12756039    
  0.13946618    
  0.93852711    
 -0.93852687    
 -8.64734650E-02
  0.54756182    
 -0.62117398    
 -0.23361419    
  0.30075327    
  6.47263136E-03
  0.14953250    
  0.53389049    
  0.12822400    
  -1.1276848    
  0.24934511    
 -0.18924224    
  0.63304311    
 -0.52269572    
 -5.36523834E-02
  0.27380592    
 -0.13438679    
  4.02740128E-02
  0.17461602    
 -0.10474639    
  0.63309717    
 -0.75011480    
   1.1325141    
  -1.0403439    
  0.12959236    
  3.79442684E-02
  0.40191299    
 -0.68959498    
  0.73482019    
  0.15415038    
 -0.54442537    
 -0.34454507    
  0.90056497    
 -0.33589637    
 -0.76849586    
  0.43685222    
 -0.19135012    
  0.99350345    
 -0.89634067    
 -6.37157038E-02
 -6.10349961E-02
  0.83624834    
 -0.76214093    
   1.1615257    
 -0.86576021    
 -0.51243806    
 -8.40824470E-02
   1.2039725    
  -1.0959837    
  0.33196288    
 -5.81566915E-02
 -0.14126088    
  7.31230974E-02
  0.50310314    
  0.33036283    
 -0.87268639    
   1.3402507    
  -1.0230099    
  0.97657263    
 -0.74376684    
 -0.78999770    
 -8.85531679E-02
  0.62117410    
 -6.15573712E-02
 -0.27890152    
  4.77914512E-02
  7.69603178E-02
 -0.24340893    
  6.84683993E-02
  0.16874953    
  0.63890743    
 -0.72309959    
  0.75852954    
 -0.69949579    
  2.51585767E-02
  4.25586849E-02
 -0.36179063    
  0.17946759    
  0.67148596    
 -0.74559283    
 -0.14903559    
  0.38136673    
 -0.15110669    
 -7.35627785E-02
  0.15524086    
 -1.31585989E-02
 -1.33328335E-02
  0.14354771    
 -0.20585296    
  7.11733894E-03
 -9.67294350E-02
  0.54613328    
 -0.21637833    
  8.26860116E-07
 -0.29143441    
  0.78982347    
 -0.83598518    
  0.21840699    
  1.25780171E-02
  0.15057302    
  0.17241687    
 -0.12516320    
 -0.14310081    
 -0.22462463    
  9.86722410E-02
  0.11404675    
 -0.20533825    
  0.75030583    
 -0.63252234    
 -9.59642306E-02
 -9.81924012E-02
  0.23262170    
  0.27342933    
 -0.45198518    
  0.11359784    
  2.64918171E-02
 -3.32258157E-02
  0.62318885    
 -3.69041376E-02
 -0.67822224    
 -0.24183527    
  0.41173398    
  7.23202154E-02
 -0.15028235    
  0.19574533    
  0.12516285    
 -0.31417304    
 -2.72133984E-02
  0.35114205    
 -0.20391308    
  0.58314615    
 -0.69647425    
  0.16551471    
 -0.26349422    
  0.87117070    
 -0.38566169    
 -0.47090828    
 -9.89392251E-02
 -0.14618225    
  0.16989923    
  0.90371156    
 -0.79991579    
 -5.05529903E-02
  7.83322752E-02
 -5.63522689E-02
   1.3917148    
  -1.1428181    
  0.56364280    
 -0.50335163    
 -0.16753833    
  0.12959236    
 -0.17461638    
  0.65629214    
 -0.57422638    
 -9.53094512E-02
 -0.13543820    
 -3.10098231E-02
  0.15302499    
 -0.10686316    
  0.37234113    
  0.47388175    
  -1.0731328    
  0.43031156    
  0.48597956    
 -0.77570927    
  0.43242025    
 -0.33860272    
  0.24965420    
 -0.17768142    
 -0.14953254    
  5.49155883E-02
  0.32329926    
 -0.27124268    
 -3.69046181E-02
  0.39791867    
 -0.25131527    
  0.35667518    
 -0.21747753    
 -0.11990329    
 -0.33774692    
   1.1731453    
 -0.91491133    
  0.18232071    
 -0.21029551    
  0.40782723    
 -0.19180024    
 -0.36076537    
  0.93577147    
 -0.70935482    
 -0.11778239    
  9.12921056E-02
 -0.19176227    
  2.40970775E-02
  0.21357492    
  0.16507997    
 -0.19765642    
 -0.12693070    
 -0.12817577    
   1.0638260    
 -0.80872077    
 -4.74667437E-02
 -0.15762924    
  2.40970775E-02
  0.23262170    
 -8.52971673E-02
  0.61110437    
 -0.52580774    
  0.25410599    
  0.57139313    
 -7.72920996E-02
  -1.0049272    
  0.11506998    
 -0.14812975    
  0.24475718    
  0.58559150    
 -0.33647236    
 -0.46081552    
  0.23767243    
  0.11493005    
 -2.31226943E-02
 -0.11122540    
 -0.31193903    
  7.72914886E-02
  0.33410820    
 -1.79100037E-02
  0.51922411    
 -0.86052787    
 -9.78553072E-02
  0.97966057    
  9.37139541E-02
  -1.0640717    
  0.45366693    
 -1.78054124E-02
  0.62820935    
 -0.45289806    
 -0.26942414    
 -0.12604125    
  9.25935730E-02
  2.68467870E-02
  0.70956755    
 -0.78520620    
  0.22884090    
  0.39019802    
 -0.35667479    
 -0.32120493    
 -7.60477688E-03
  0.16822800    
  6.85636476E-02
  0.15586944    
 -0.37750903    
  0.20340154    
  3.02128922E-02
  0.13353066    
  0.70092893    
 -0.87082905    
  0.28768277    
  0.69314742    
  -1.1631515    
  0.14458212    
  0.16507997    
 -0.19765642    
 -9.00254175E-02
  0.10318442    
  0.10536023    
  0.97788399    
  -1.0447786    
 -0.13443047    
 -0.16378994    
   1.0344508    
 -0.85637528    
  0.15110573    
 -0.24005398    
  0.46319774    
 -0.64087856    
   1.4248917    
 -0.98305982    
  2.35300492E-02
  2.86555551E-02
 -5.66645572E-03
 -0.16653703    
  0.20006055    
 -0.11641100    
  0.28768277    
 -0.33185315    
  0.13835925    
 -0.27650940    
  0.82806617    
 -0.75660837    
  0.19374955    
  0.11778380    
 -0.20686261    
  7.76500851E-02
  5.73078962E-03
  3.37105729E-02
 -0.41100556    
  0.25593355    
   1.2986968    
 -0.98082888    
  0.94680631    
  -1.2266940    
 -9.09709781E-02
 -0.18641196    
 -4.77263200E-07
  1.62596703E-02
  0.23596494    
 -7.95129016E-02
  0.25970757    
 -0.37662953    
 -0.12361331    
  0.19827524    
  0.30196744    
  0.17965825    
 -0.44628730    
  1.37937190E-02
  0.51356161    
  0.48928356    
  -1.1906617    
  0.80632859    
 -0.91077107    
 -5.66197261E-02
  5.66188172E-02
  0.21392624    
  0.35741553    
 -0.23880954    
  0.14090554    
 -1.14935888E-02
 -0.21165010    
  0.67512900    
 -0.46347868    
 -0.26294252    
 -4.61616851E-02
  1.56253055E-02
 -3.95316668E-02
  0.58239669    
 -0.24938500    
  0.49215487    
 -0.61500871    
  0.14004536    
 -0.24322961    
  0.17869253    
  0.65610582    
 -0.56355482    
 -0.32329994    
 -2.31668055E-02
  0.84506345    
 -0.69988137    
 -0.12967695    
  0.41058052    
 -0.19051902    
 -0.12475086    
 -9.53092873E-02
  0.21386991    
 -8.41922611E-02
  0.22853456    
 -0.14434224    
  0.23180200    
  0.52160496    
 -0.69901258    
 -0.21581681    
  0.87303233    
  -1.1016659    
  0.48480216    
 -1.70952883E-02
 -0.43166813    
  0.29649287    
 -0.11122497    
 -0.17645578    
  0.12361398    
  0.58260542    
 -0.58260524    
  3.05366945E-02
   1.0392399    
 -0.77629679    
 -0.24063608    
  6.40780553E-02
  0.63639462    
 -0.71528888    
  0.25545254    
 -0.13601229    
 -6.14533313E-02
  0.90210569    
  -1.0059026    
  6.79514334E-02
 -5.24456277E-02
  0.23233114    
  0.12049023    
  0.76358014    
  -1.0141232    
 -9.46161598E-02
   1.3130673    
  -1.0643011    
  0.43286422    
 -0.45696241    
 -3.72723006E-02
 -0.27510357    
  0.92293531    
 -0.63525391    
  0.13431287    
 -0.32668442    
 -9.53103900E-02
  0.52077657    
  0.64756930    
 -0.33181998    
 -0.80373675    
  0.27958408    
 -0.32074246    
  0.88035917    
 -0.86369187    
  0.76103765    
 -0.43286496    
 -3.63683291E-02
 -3.13499048E-02
  0.58920068    
 -0.85795534    
  0.17535381    
 -0.20925429    
  0.17366417    
  0.39575645    
 -0.19311127    
 -0.30158424    
  0.46499136    
 -0.46499032    
  6.95255250E-02
  7.19732270E-02
  6.06248491E-02
  0.11705609    
  0.25967744    
 -0.50933254    
  0.29511777    
 -2.24735551E-02
 -8.90796036E-02
  0.39505959    
 -0.71429020    
  0.26826420    
  0.12285443    
 -0.12941095    
  0.73817080    
 -0.82040983    
 -0.24116223    
  0.41150835    
 -3.68147418E-02
  0.13976216    
 -0.32458666    
  5.84106110E-02
  0.20453247    
 -0.32497713    
  0.34783629    
 -0.10097667    
 -5.78944758E-02
 -0.29878092    
  0.28544807    
  3.94789539E-02
 -0.26430112    
  0.18372202    
 -9.53092873E-02
  0.35282218    
  0.41443333    
 -0.46430629    
  0.17662360    
 -0.14310065    
 -0.36772516    
  5.40671647E-02
  0.30260846    
 -0.15600513    
  0.34294418    
 -0.52786684    
  0.32411981    
 -0.34783527    
  2.37167291E-02
  0.66542268    
  1.59368198E-02
  0.18692236    
 -0.97537887    
 -8.14926550E-02
   1.3103708    
 -0.31084889    
 -0.60671401    
 -0.21205838    
   1.3843235    
  -1.2656654    
  0.80547613    
  8.10039043E-02
 -0.71352661    
  0.85566586    
  -1.0427048    
  0.95113736    
 -0.93008429    
 -0.14149879    
 -0.16487427    
  0.46645963    
 -0.11926270    
 -8.33809450E-02
 -0.11506967    
  3.98460552E-02
  8.24434683E-02
  0.10895138    
 -0.32492620    
  0.10981560    
   1.0210111    
 -0.71942604    
  5.74874878E-02
  3.29708606E-02
 -0.36832538    
  0.13840316    
 -0.14624511    
  5.36521152E-02
  7.88930878E-02
  0.11086190    
  0.69314694    
 -0.67479730    
  8.70120972E-02
 -0.22314380    
  0.70006728    
 -0.89919698    
  0.18514182    
  0.25910887    
 -8.50370303E-02
  5.74874878E-02
 -9.36351269E-02
 -0.21094845    
 -3.86144519E-02
  0.19923814    
 -0.13815099    
  5.75707816E-02
  0.23565194    
  3.26113217E-02
 -0.47751832    
  0.17366417    
  0.18473502    
 -0.20671372    
   1.3713688    
 -0.99343967    
 -0.27925679    
  1.33330179E-02
  0.21916153    
 -6.02919385E-02
 -0.23450823    
  0.71084696    
 -0.49919680    
 -0.27809450    
  4.47843969E-02
  0.19200779    
 -6.21309802E-02
 -2.59753298E-02
  0.57454127    
 -0.53582782    
  1.88093260E-02
  0.55695057    
 -0.20027517    
 -0.69314647    
  0.35493350    
 -0.31237492    
  0.85441571    
 -0.46012273    
 -0.51834404    
  0.47235906    
  0.69608372    
 -0.91190082    
  0.32704237    
 -0.19077757    
  0.83815736    
 -0.84454596    
 -5.26438802E-02
 -0.28768173    
   1.0366729    
 -0.80456161    
  0.71784025    
 -0.73950058    
 -6.79504648E-02
 -7.29062632E-02
  0.21808863    
  0.38728318    
 -0.63090473    
   1.0333072    
 -0.63940334    
 -2.35314108E-02
 -0.31994340    
  0.49928427    
  0.15628092    
 -0.20209089    
 -0.31585386    
 -1.43880164E-02
  2.15060264E-02
  8.16782340E-02
 -0.24294643    
  0.29391268    
 -0.13976286    
  0.18232067    
 -0.20398231    
 -7.32538989E-03
   1.2714937    
 -0.99676263    
 -0.11848216    
  0.50324959    
 -0.78466254    
  0.28141192    
  0.10724586    
  3.33369151E-02
 -0.16606086    
  0.16606158    
 -0.48209900    
  0.87103397    
 -0.62168902    
  1.36996517E-02
  0.53502071    
  3.90676521E-02
 -0.60167485    
   1.4717016    
  -1.2250599    
  0.90198094    
  -1.3074467    
  0.87615156    
 -0.53850937    
  0.57864827    
 -0.67045486    
  0.24846162    
 -0.21691298    
 -7.74574131E-02
   1.0146471    
  -1.3364618    
  0.36129403    
 -0.15307599    
  0.14008901    
 -0.11045627    
  7.36026493E-07
 -6.01684824E-02
  0.19643407    
  2.51585767E-02
  5.43937832E-02
 -0.21581681    
  0.83576083    
 -0.57959223    
 -0.33986828    
 -0.12675139    
  0.48342741    
  2.73997970E-02
 -8.45576823E-02
  8.99483413E-02
 -7.82526135E-02
 -0.22024009    
 -7.52232522E-02
 -2.37157438E-02
  0.34783629    
 -0.25616810    
  0.84833980    
 -0.11583161    
 -0.47633913    
  0.19448881    
 -8.74342397E-02
 -0.12414929    
 -0.11562999    
 -0.19139463    
  0.48068833    
 -0.28286195    
 -0.13720046    
 -0.21217470    
  0.32995775    
  6.94276914E-02
 -0.11625942    
  0.28425062    
 -0.31203166    
  0.50800455    
  0.24659517    
 -0.10095499    
 -0.54687774    
 -0.25041103    
  1.61300823E-02
  0.18232231    
 -0.19845128    
  3.20030376E-02
  7.57945254E-02
   1.0912864    
 -0.75377256    
 -0.14550665    
 -4.93937060E-02
 -3.21569368E-02
 -0.33909014    
 -6.63758144E-02
  0.17904776    
  0.17958593    
  0.14629208    
  1.17645273E-02
 -0.28185108    
 -0.10622211    
  8.58315080E-03
  0.71846527    
 -0.64435738    
 -7.96744134E-03
  8.43418092E-02
  0.24063750    
 -0.34110758    
  0.77131236    
  0.12361380    
 -0.41884246    
 -0.49247661    
  0.72166234    
 -0.15147784    
 -0.88863844    
   1.1716373    
 -0.38628402    
 -0.53530306    
  0.14014749    
  0.78495491    
 -0.62205106    
  0.43762228    
 -0.12095252    
 -0.15414992    
 -0.18232082    
 -6.89938143E-02
   1.0793811    
 -0.91507709    
  4.73468751E-02
 -0.32497713    
  0.38662222    
 -6.16433956E-02
 -0.14934465    
  4.59105335E-02
 -0.14458190    
  0.64768440    
  0.58907753    
  -1.3298534    
  0.50593531    
 -0.32768661    
 -0.34604177    
  3.77405658E-02
  0.28071427    
  6.10360801E-02
  0.70946044    
 -0.14235437    
  2.21413616E-02
 -0.70047259    
 -6.84674159E-02
  0.96994334    
 -0.79685122    
 -0.26368952    
  0.30900392    
 -0.25041103    
 -9.36855152E-02
  0.70645142    
 -0.45513695    
 -5.71577437E-02
   1.2506597    
  -1.0757191    
 -0.33400607    
  0.10622223    
  0.35512355    
 -9.69427004E-02
  0.21954463    
 -0.61903918    
 -5.50594293E-02
  0.37351263    
  0.11054139    
  0.55961561    
  0.23831066    
  -1.3204485    
 -7.72602334E-07
  0.21921462    
  0.30330688    
 -0.26469275    
   1.0704411    
 -0.68538606    
  0.60143858    
 -0.16551419    
 -0.52199817    
  0.83680999    
 -0.68105477    
  0.90078676    
 -0.67380404    
 -0.44055733    
 -0.16111846    
  0.18464944    
  0.20436433    
 -0.30843285    
  0.39899272    
 -9.05589163E-02
 -0.32797745    
  0.81093043    
 -0.68151838    
  0.84564477    
 -0.14100382    
 -0.88812006    
  0.19497277    
 -4.08228897E-02
  0.62860876    
 -0.89276016    
  8.18291157E-02
  8.87957290E-02
  0.30228063    
 -0.38395905    
  0.14499077    
 -6.98695034E-02
 -7.51207694E-02
 -0.18658653    
  0.33157673    
 -0.12393712    
  0.18924119    
 -1.73919983E-02
 -0.32947949    
  0.15762864    
 -0.12562583    
  0.73554260    
 -0.80060589    
  0.24475718    
  5.75238876E-02
  0.58155632    
 -0.57536483    
  4.23023626E-02
  0.60344219    
 -0.63347566    
 -0.41773495    
  0.36772561    
 -7.31230825E-02
  0.11701691    
  0.55522394    
 -0.67916119    
  0.38204551    
 -0.22195940    
 -0.14629173    
  0.26866758    
  0.45815358    
 -0.68654633    
  0.43995109    
 -0.43995115    
 -0.31434998    
  0.40245855    
  0.31735796    
 -0.32339939    
  0.20232277    
 -0.22686328    
  0.28457069    
  7.64418095E-02
 -0.39899245    
  0.17151088    
 -0.17151049    
  0.29890841    
 -0.19484025    
 -0.15706107    
 -6.31781593E-02
  0.38101456    
 -0.31105554    
 -2.04793420E-02
 -0.11692131    
  4.23468514E-08
  6.74419850E-02
 -0.23590593    
  0.24312584    
  4.22590300E-02
  0.69658959    
 -0.53165996    
  0.11061069    
  0.33871350    
 -0.73117459    
  0.68145090    
 -0.74547315    
  0.25406632    
 -4.59090322E-02
 -7.66919330E-02
 -0.10697298    
  0.16332547    
  3.36726792E-02
  6.60086703E-03
 -0.27029023    
  0.16639145    
  2.87788119E-02
 -0.12044541    
  0.27763250    
 -0.17869110    
 -0.14812975    
   1.2222915    
 -0.21451749    
 -0.94270992    
  8.30672458E-02
  0.14791937    
 -7.79616907E-02
  0.72637260    
 -0.56453067    
 -0.10280879    
 -0.15840657    
 -0.10204945    
  0.71763784    
 -0.46357188    
 -8.00429434E-02
 -0.28768182    
  5.40678464E-02
  0.13899866    
  8.06291997E-02
   1.2221168    
  -1.1673081    
 -2.70283278E-02
 -2.07611434E-02
  0.26826379    
 -0.11311554    
  0.11311459    
  0.14417054    
 -0.25728536    
 -0.11404682    
  0.26391095    
 -0.12619486    
  0.67841977    
 -0.73867851    
 -0.13976286    
  3.50905135E-02
  0.21622384    
  7.33747811E-07
 -0.11778377    
  0.13431287    
 -0.13431305    
 -3.17485407E-02
 -0.19923764    
  0.62387305    
 -0.51223367    
  9.40297619E-02
  3.77396494E-02
  0.51820588    
 -0.70052797    
  0.25377974    
 -0.33074078    
  0.34783629    
  0.11715535    
  0.60109836    
 -0.64737952    
 -0.14715841    
  0.19343868    
 -0.33045930    
  3.43675315E-02
  0.25506195    
 -0.48158947    
  0.17095686    
 -8.96119401E-02
  0.15191673    
  0.86252183    
 -0.79756439    
  0.78042072    
 -0.82544410    
 -6.10349961E-02
 -0.16705421    
 -3.36171761E-02
  0.20763913    
  0.30318618    
 -2.59762574E-02
 -0.31976965    
  4.25593406E-02
  0.62489772    
 -0.61797845    
  0.89819729    
 -0.66544402    
 -0.37320465    
  0.31121209    
   1.2560792    
  -1.6328902    
  0.28556183    
 -7.95129016E-02
 -0.12470329    
  0.32975411    
 -0.41109955    
  0.50231481    
 -0.10821350    
 -7.10352883E-02
  0.50467157    
 -0.77814120    
 -2.44911518E-02
  7.17447624E-02
  0.22621618    
  8.80341679E-02
  2.22233459E-02
 -0.34419420    
  0.66961676    
 -0.44183347    
  0.14884494    
  0.62434417    
  -1.2358142    
   1.1801627    
 -0.77469689    
 -0.13259868    
 -8.56557861E-02
  1.61300823E-02
  8.43418092E-02
 -0.26826409    
 -3.92209515E-02
  0.63657737    
 -0.53221649    
  0.22494352    
   1.2010906    
  -1.0479692    
 -6.19197777E-03
  0.63232803    
  3.56603451E-02
 -0.91311151    
  0.11954454    
 -0.17670313    
  0.79303026    
 -0.61632758    
  3.46063115E-02
 -0.16211806    
  0.84500962    
  3.71037535E-02
 -0.89014626    
  0.93546027    
 -0.59095621    
  3.92209031E-02
 -0.33647135    
  0.30861557    
 -0.45765087    
  0.59470749    
  0.53899616    
 -0.77702934    
 -7.20849243E-07
 -0.38382602    
  0.47343817    
 -0.28958884    
  0.94488603    
 -0.75748879    
 -7.89880678E-02
  0.12838207    
  0.10294814    
 -0.14603212    
   1.3379759    
  -1.0316008    
  0.18154979    
 -0.46307737    
 -0.21094845    
 -0.11211795    
  0.10451248    
  0.30658707    
  0.17480360    
 -0.64705575    
  0.58878744    
 -0.18632865    
 -0.25217539    
  0.24613385    
 -6.25202209E-02
 -0.26430112    
  2.48971060E-02
  0.39447546    
 -0.18786101    
 -0.17435384    
 -7.41085708E-02
  0.20763913    
 -0.14953254    
 -9.28943977E-02
  0.43166667    
 -0.17544825    
  0.77844465    
  -1.0346643    
  8.47962350E-02
  0.26298869    
 -0.10536075    
  0.93008399    
 -8.57668743E-02
 -0.69016749    
  5.21860532E-02
 -0.14571162    
  0.51863784    
 -0.72076166    
  0.16211967    
  3.34481187E-02
 -0.27029023    
  0.21622284    
  4.08227555E-02
  5.19587956E-02
 -0.17224598    
   1.1640902    
  -1.2181579    
  0.22631219    
 -0.17979336    
 -0.12921160    
   1.1297323    
 -0.74165916    
 -4.17979099E-02
 -1.22707738E-02
 -0.44320560    
  0.51466358    
  0.13926236    
 -0.60696959    
  0.35207739    
  0.85647219    
  -1.0478669    
  0.14518188    
 -0.17693152    
  4.72537689E-02
 -0.10536112    
 -7.08261430E-02
  2.71510277E-02
  0.35040474    
  0.25410599    
 -0.33257660    
 -0.17015181    
  0.21015660    
  0.78070277    
  -1.0320170    
  0.35077524    
 -0.16705322    
 -8.76474679E-02
  0.36655030    
 -0.15415139    
 -0.22006108    
  7.41070360E-02
  0.26784426    
 -0.11573547    
 -8.31141323E-02
  0.55770946    
 -0.74806368    
 -3.27900238E-02
  0.20972042    
 -0.14518179    
  0.21687339    
  0.61467594    
 -0.74193823    
  0.28410441    
 -0.28410512    
  0.13976200    
  7.76500851E-02
 -0.23180087    
 -0.25442436    
   1.2049069    
 -0.64662743    
  0.70906234    
  0.13517448    
  -1.2962221    
  0.37416887    
  0.44141939    
 -0.55128610    
  0.58059233    
 -0.72617823    
  0.22612324    
 -9.11220752E-07
 -9.11220752E-07
 -3.02133132E-02
  9.92074162E-02
 -9.30912346E-02
 -0.25567898    
  0.45911819    
 -0.39064941    
  8.45572576E-02
  0.17327105    
 -5.84952645E-02
  0.41744131    
  0.14732459    
 -0.43500626    
 -0.30010551    
  0.23450764    
  0.14686041    
 -0.38853630    
  0.17751484    
 -0.34981447    
  0.43632260    
 -0.24267058    
 -0.12751260    
  0.95551187    
 -9.34654102E-02
 -0.65340769    
 -1.30719701E-02
  0.14090554    
 -3.48872207E-02
  6.82272960E-10
 -0.36772537    
  0.45276204    
  0.68496150    
 -0.82472426    
  1.24218408E-02
 -0.20479466    
  0.49247724    
 -0.21049237    
 -0.12136068    
  2.54785474E-02
  1.86914764E-02
  0.55431104    
 -0.56673402    
 -0.19237208    
 -7.06178546E-02
  0.34687006    
 -0.39688191    
  0.34981480    
  0.27708334    
 -0.67057282    
  7.72914886E-02
  0.52721959    
 -0.28605828    
  0.17798333    
 -0.18449762    
  5.09664603E-02
 -0.18356512    
 -0.22501048    
  0.13119178    
  7.11760521E-02
  0.79812604    
 -0.56737697    
 -6.07986841E-03
 -0.11625942    
 -4.91329543E-02
  6.27382323E-02
  0.19574533    
   1.0176437    
  -1.1801620    
  0.31189558    
 -0.39357454    
 -0.31403175    
  0.19358553    
  0.52354509    
 -0.43187645    
  0.60547233    
 -0.50157225    
 -0.17185004    
  0.13840316    
  0.10943308    
  6.49196282E-02
  0.61903965    
 -1.55044412E-02
 -0.90850854    
  0.11692052    
  6.02179766E-02
  0.37914756    
 -0.20116441    
 -0.34740046    
  0.11607252    
  3.36726792E-02
  0.41644239    
 -0.33997130    
 -0.22621487    
  0.17589079    
 -3.94781157E-02
 -9.86722186E-02
  0.86304599    
 -2.42107404E-07
 -0.80547547    
 -0.20067123    
  0.23503819    
 -0.25227943    
  0.57318759    
 -0.17645675    
 -0.14445141    
 -1.40195638E-07
 -0.12967695    
   1.0513591    
  -1.0136197    
  0.20067152    
  0.43531778    
 -0.77057958    
  6.55968413E-02
  0.68917137    
  0.24286786    
 -0.68691659    
 -1.88102573E-02
  0.17384624    
  0.39834720    
 -0.48729557    
  0.34144357    
 -0.66865700    
  0.22957532    
  0.64723766    
 -0.82955819    
  0.30294883    
  1.13003431E-02
  1.11740753E-02
 -0.46556970    
  0.93209487    
 -0.47209603    
 -0.54299504    
 -0.19004455    
  5.65119050E-02
   1.0650899    
  0.30737334    
 -0.28861141    
 -0.68943727    
  0.15731940    
 -0.32639599    
  2.59748939E-02
  0.31299916    
 -0.11934734    
  0.24817976    
 -0.29873255    
  0.15731940    
 -0.20278263    
  0.79617983    
 -0.49120572    
 -7.10352883E-02
  0.61335993    
 -0.55961627    
 -4.76288535E-02
  0.59386557    
  0.16989878    
 -0.72783303    
 -2.38097459E-02
  0.11912055    
 -1.61726382E-02
  0.44105646    
 -0.71435022    
 -0.11332791    
 -0.10092659    
 -5.45584671E-02
  0.21752028    
  9.32578743E-02
  0.90527093    
 -0.69038141    
 -0.12332397    
  0.75082612    
  -1.0057193    
  0.82869262    
 -0.58007061    
 -7.84707665E-02
  0.42121401    
 -0.59946203    
  2.40970775E-02
  0.20714334    
 -0.31603795    
  0.53530246    
 -6.41936883E-02
  0.20867486    
  0.31967559    
 -0.87481725    
  0.13157676    
 -0.37843668    
  0.23111129    
   1.0014482    
 -0.17824781    
 -0.10652308    
 -0.33802363    
 -0.12734011    
  0.14884494    
 -0.40016049    
  0.37865403    
 -0.19105509    
  0.31845298    
 -0.64185411    
 -1.83489062E-02
  0.56489205    
 -5.40664531E-02
  0.27087477    
 -0.43339369    
 -0.25131395    
  0.25131464    
  0.57168120    
  0.12146600    
  -1.0601456    
  0.23440015    
  7.43427174E-03
  0.18232092    
 -0.27541232    
  0.16454850    
 -5.67520857E-02
   1.1507566    
 -0.30241698    
 -0.14791989    
 -0.40546492    
 -0.28046206    
  0.15312175    
  0.49965215    
  1.48705347E-02
 -0.54587239    
  3.75048444E-02
 -0.29795980    
  0.82098085    
 -0.38566267    
  9.19015482E-02
 -0.37425026    
  0.10748657    
  0.10854023    
 -0.31275550    
 -2.37157438E-02
  0.18896560    
  0.63871241    
 -0.61904001    
 -0.28336236    
  0.90589243    
 -0.62253052    
 -9.09960647E-07
 -3.97405177E-02
 -0.20972075    
  0.55484182    
 -0.11122591    
 -2.71017458E-02
  0.28905508    
 -0.64887393    
  0.22471650    
  0.78902858    
 -0.90917337    
 -1.42861959E-02
  0.19542484    
 -0.36772537    
  0.26826420    
  0.62205142    
 -0.45953158    
 -1.11725144E-02
 -0.41109955    
  0.57164884    
 -0.32505494    
  1.96719263E-02
  6.29129857E-02
 -0.24005398    
  0.73860937    
 -0.60798854    
  0.19695367    
 -0.38336518    
  3.22604179E-02
  0.24512246    
  0.84552193    
 -0.89648795    
  0.66329402    
 -0.58778596    
 -0.25391504    
  0.79341626    
 -0.61500871    
 -7.46114627E-02
  0.32737669    
 -0.48741338    
  0.19464286    
 -0.17015181    
  0.42146602    
 -0.21786638    
  8.81082192E-02
  5.27982190E-02
 -0.20194045    
  0.87779707    
 -0.69897842    
  6.23433255E-02
 -0.11025599    
 -0.11701725    
  0.75336564    
 -0.60613674    
 -0.16813751    
  8.11246410E-02
 -0.21667190    
  0.18366544    
 -9.86722186E-02
  0.78845721    
 -0.90624070    
  0.32449701    
 -0.15616135    
  8.11246410E-02
  3.82204503E-02
 -0.12641406    
 -0.25741211    
  0.25029364    
 -7.16870232E-03
 -0.15534993    
  0.16963625    
  8.16782340E-02
  0.37673399    
 -0.56298435    
  0.13254578    
 -6.92069437E-03
  0.15414979    
  0.48916438    
 -0.85953784    
  0.81856352    
 -0.89932472    
  0.15548567    
 -0.10981484    
 -7.41081238E-02
  0.73550594    
 -0.50470018    
  0.51843053    
 -0.43078205    
 -5.75704873E-02
   1.6500820    
  -1.0622952    
 -0.37506834    
 -6.17473200E-02
 -0.20421536    
  0.26596284    
 -0.23519208    
  2.98536438E-02
  9.79811773E-02
  0.20430064    
  8.83695707E-02
 -0.46702346    
  0.28171113    
 -0.28171229    
 -4.04915512E-02
  0.94078141    
 -0.69962054    
  1.92938279E-02
 -3.89664844E-02
 -0.18099831    
  1.57485306E-02
  0.93793035    
 -0.79274809    
  0.80490577    
 -0.79817140    
  0.52548283    
 -0.69314760    
  0.22631219    
  0.25061131    
 -0.21334036    
 -5.64411543E-02
 -0.23940450    
 -0.23967218    
  0.15415069    
  0.34409523    
  0.56142235    
 -0.64728457    
  0.26501381    
  5.27625158E-03
 -0.11122588    
  0.25327268    
 -0.28920612    
 -0.36366734    
 -9.18077007E-02
  0.95403087    
  0.55855733    
  -1.0510328    
  0.24591331    
 -0.48432282    
  0.46034133    
 -1.96078904E-02
 -4.04104143E-02
 -0.55832762    
  0.34671628    
 -0.24406178    
  0.51569140    
 -4.97611649E-02
 -9.07284468E-02
 -0.32757333    
 -9.76390392E-02
  0.45818272    
  0.27270588    
 -0.36316267    
 -0.12595177    
 -0.33111697    
   1.4002156    
  -1.1978474    
  6.64442480E-02
  0.37156397    
 -0.11470944    
 -0.27124268    
  0.67486542    
 -0.42596880    
  0.65866119    
 -0.99852926    
  0.26966432    
 -0.10199852    
  0.71308106    
 -0.16795190    
 -0.47390303    
 -0.31300044    
  0.23503819    
 -0.37224022    
  2.89871115E-02
  0.34998664    
  0.18343991    
 -0.33535531    
  0.90687108    
 -0.96311140    
 -6.84034005E-02
  0.35401660    
  3.05843502E-02
 -0.23679070    
  0.36655030    
 -0.34390777    
   1.4839758    
  -1.2113327    
   1.3763011    
  -1.7265047    
  0.93861979    
 -0.52246046    
 -0.10064381    
  0.44015089    
 -0.20997399    
 -0.20118995    
 -0.16083899    
 -2.72133984E-02
  0.70684636    
 -0.76359808    
  0.22168233    
 -0.22900799    
 -2.98531447E-02
  7.54720066E-03
  0.44236943    
 -0.46518350    
 -8.84105116E-02
  0.66761351    
  0.21622333    
 -0.51546645    
  0.26860574    
 -0.41215339    
 -5.51865734E-02
 -0.24827972    
   1.0360916    
 -0.76675922    
  0.63230586    
 -0.66764516    
  0.76261979    
 -0.62192041    
 -8.47404078E-02
 -0.15415107    
  0.34550241    
 -0.37776291    
  0.53351736    
 -0.19004406    
  7.82523453E-02
 -0.53439885    
  0.93266958    
 -0.17728050    
 -0.28768292    
 -0.32277378    
   1.3143210    
 -0.94111615    
 -0.22587913    
 -0.13941921    
  7.57945254E-02
  2.16605868E-02
 -0.21425526    
  8.81128199E-03
  0.19105592    
  8.33823234E-02
  0.33647227    
 -0.49507704    
  0.34092736    
 -0.18232082    
 -9.06536654E-02
  0.39322546    
 -0.20121725    
 -0.23679070    
  0.58438855    
 -0.50375903    
 -0.16833559    
  0.85441571    
 -0.87122315    
   1.5906174    
  -1.0780988    
  0.62215811    
  -1.1691628    
   1.0838848    
 -0.55222565    
 -0.29804507    
  0.14817978    
 -9.41131189E-02
 -0.16406806    
 -4.76283617E-02
  0.29980433    
  0.56818479    
 -0.78982353    
  0.16589734    
  0.56415528    
 -0.66457444    
 -0.17670313    
  0.36837053    
 -0.29546401    
 -9.84399393E-02
  0.29626665    
  0.70904529    
 -0.85362768    
   1.0861896    
 -0.72877431    
 -0.59925073    
  0.49561536    
  0.83988112    
  -1.0017245    
  0.66574848    
  4.08222824E-02
 -0.15082335    
 -0.11923738    
 -0.20797516    
  1.60009246E-02
 -0.27193397    
  0.21757294    
 -0.19695239    
  0.84437835    
 -0.87898427    
 -0.10379662    
  0.38971734    
  0.63598877    
 -0.84729767    
  0.62555426    
 -0.68617868    
  0.38677382    
 -0.42933190    
  4.25593406E-02
  0.13005234    
 -0.13702092    
  9.97495353E-02
 -0.12095355    
 -0.25029463    
  0.26447859    
  0.16813597    
 -1.80177260E-02
  0.16191177    
 -0.44757739    
 -0.11075100    
  0.99757993    
 -0.65086383    
  0.61363477    
 -0.58847654    
  0.56756973    
 -0.37597480    
  5.11543266E-03
 -7.41078109E-02
 -3.92206050E-02
 -0.60043705    
  0.63414830    
 -0.24973731    
  0.35950837    
 -0.14348163    
  0.59095585    
  0.29163027    
  -1.0569388    
 -0.13062011    
  0.16406827    
 -4.02735062E-02
  6.62501976E-02
 -5.94225973E-02
  0.24067582    
  0.82801414    
 -0.94713444    
  0.62135309    
 -0.94584978    
  0.17535381    
  0.17881867    
 -0.21440914    
  6.31796867E-02
 -4.16728072E-02
  0.19873413    
 -0.46536300    
  0.28768182    
 -2.26450666E-07
  0.23419358    
 -0.15414980    
  0.92649448    
 -0.34156176    
 -0.49899143    
 -0.17295296    
   1.0750265    
  -1.0680579    
 -7.19740242E-02
  0.37515965    
  0.38299266    
 -0.88530779    
  0.21974875    
  0.16285981    
  2.28584167E-02
 -0.27831051    
  0.20202580    
 -5.00095747E-02
  0.74315727    
  -1.0480808    
  0.27234721    
 -9.00254175E-02
  0.68951768    
 -0.53536665    
  0.53899670    
 -0.93826944    
   1.0986121    
 -0.74379182    
  0.12210183    
  0.58073729    
 -0.74258083    
  0.17327105    
 -0.55536342    
   1.0986120    
 -0.70309681    
  6.64400589E-03
  1.31583316E-02
  0.98815554    
 -0.82009667    
 -0.19455008    
  0.10804241    
 -0.32449633    
 -0.11466237    
  0.35105184    
 -2.66683903E-02
  3.32258716E-02
  8.15507993E-02
  0.89189905    
  -1.1135380    
  0.33000752    
 -6.70634806E-02
  0.74660569    
  -1.0796167    
  0.99980181    
 -0.76383644    
 -0.12177212    
 -7.21950084E-03
  0.10318442    
  0.73475283    
 -0.69001806    
 -1.25796851E-02
  0.60728550    
 -0.96940076    
  9.53099951E-02
  0.35170349    
  0.47290662    
 -0.42190436    
 -8.05039927E-02
 -0.26596332    
 -3.98461930E-02
  0.75233614    
  0.12921157    
  0.39304236    
  -1.1964257    
  0.91779321    
 -0.72673810    
  0.65838814    
 -0.98620266    
 -7.14587346E-02
  0.34174943    
 -0.17185004    
 -7.84278847E-03
  7.57945254E-02
 -7.32538989E-03
  0.22900839    
 -0.24382427    
  5.79866394E-02
 -7.30253682E-02
  0.21094877    
  8.80341679E-02
  0.94944274    
  -1.3605425    
  0.34130409    
 -0.36705500    
  0.44245410    
  1.11107398E-02
  0.81031650    
 -0.68093735    
   1.0403115    
  -1.0900722    
 -7.41078109E-02
  0.13353178    
  0.42136320    
 -0.48078680    
 -3.10913771E-02
  3.10909394E-02
 -0.13062064    
  0.18038133    
 -0.51569211    
   1.4163262    
  -1.1105179    
 -0.40846324    
  0.36564291    
  0.10097622    
  0.68748122    
  -1.1274321    
 -6.33691326E-02
   1.0141463    
 -6.65742829E-02
 -0.38929251    
 -0.34075952    
  0.23361394    
 -5.50603457E-02
  0.14058250    
 -2.77017988E-02
  0.33164489    
 -0.43825564    
 -0.26298976    
  0.17824899    
  6.58139214E-02
 -0.15840657    
  0.15201703    
  0.63711917    
 -0.47203940    
 -0.46134546    
  0.35839853    
 -0.20671372    
  0.98912841    
 -0.81299841    
 -0.13976286    
  0.95276076    
 -0.78845656    
 -0.29376146    
  0.11506998    
   1.1617916    
  -1.0014492    
 -3.77395228E-02
 -7.31230825E-02
  0.75660717    
 -0.82806718    
 -6.28106079E-07
 -0.27054659    
  0.20945849    
  0.41850311    
 -0.40287778    
  0.22159199    
 -1.88102573E-02
  8.48989561E-02
  0.50499487    
 -0.54654294    
  0.24116211    
 -0.52682680    
  8.49925652E-02
  0.34174857    
  0.55206889    
 -0.90874356    
  0.17224500    
  1.88093260E-02
  0.26092911    
 -0.30538255    
  2.56414842E-02
  0.45886612    
 -0.50418156    
 -0.15746735    
  0.10303311    
  0.11232850    
  0.77415109    
 -0.98178947    
  0.85277736    
  7.87812248E-02
 -0.70534199    
  0.20955516    
 -0.39064941    
  0.12429687    
 -0.11697097    
  0.15519215    
 -0.31300044    
  0.20763913    
  0.22314431    
  9.53109413E-02
 -0.56087989    
  0.31603748    
 -1.95444170E-02
  0.11778275    
 -0.22168186    
  4.28645834E-02
  0.33046052    
 -0.16934176    
 -0.41443345    
  0.43796384    
 -0.17076156    
  0.10467064    
 -0.11855887    
 -7.01811910E-03
  8.75981823E-02
  6.85636476E-02
 -1.82371642E-02
 -8.31141323E-02
  0.31724048    
 -0.27801931    
 -8.00429434E-02
  4.08227555E-02
 -6.68836106E-03
 -0.15975887    
  0.50767165    
 -0.49982765    
  0.82814240    
 -0.47068593    
 -0.42199463    
 -0.11466237    
  5.45583218E-02
   1.0188153    
 -0.97551918    
  0.46575668    
 -0.60171384    
  0.32109749    
 -7.06734741E-03
 -0.10457245    
  0.56745940    
 -0.35539961    
  0.48893136    
 -0.69314694    
  0.16524909    
 -0.13447808    
  0.68554288    
 -0.57791102    
 -0.19464217    
  0.24763472    
  6.25211671E-02
 -0.24613304    
  0.20278172    
 -3.21569368E-02
 -5.37050180E-02
  4.05455828E-02
  0.26083517    
 -0.23468940    
 -0.27274114    
 -0.15556405    
  0.12981234    
  0.56827426    
 -0.45339352    
 -3.14979143E-02
  0.84156686    
  2.72127409E-02
 -0.87681276    
  0.24231260    
 -7.89880678E-02
  2.70293839E-02
  0.71621203    
 -0.62090147    
  0.34937552    
 -0.66782957    
  0.92953569    
 -0.36044058    
 -0.56079590    
  0.18094237    
  5.37043810E-02
   1.6764243    
  -1.8015882    
  0.29873213    
  5.48001891E-03
 -9.14930701E-02
 -0.28171229    
 -2.40978897E-02
  0.23767243    
  5.00096232E-02
  0.58710879    
 -0.47203940    
 -0.33213404    
 -7.87813067E-02
  0.87955904    
  0.10024586    
 -0.46570548    
  0.13720101    
 -0.17211732    
 -0.11841771    
  0.44834241    
 -0.62269473    
  0.29277125    
 -0.29277036    
  4.65191789E-02
 -0.19276519    
   1.0446905    
  -1.2254385    
  0.27820241    
 -1.43880164E-02
  0.25453064    
  0.47420871    
  0.71219587    
  -1.5641665    
  0.15882444    
  0.28942963    
 -6.48871958E-02
 -7.53970593E-02
 -0.18473344    
  0.23180075    
  0.35437313    
 -0.40748248    
 -0.34377214    
  0.28768292    
  0.58493316    
 -0.96196026    
  0.26164487    
  0.79562551    
 -0.60613674    
  4.08220701E-02
  5.55706955E-02
  0.32482132    
 -0.35221982    
 -8.09681267E-02
 -8.81071612E-02
  6.55762339E-03
 -0.25131395    
  0.91797018    
 -0.65366822    
 -0.12344342    
 -7.57934824E-02
  0.13254578    
  0.10467064    
  0.70549297    
 -0.57196140    
  0.51191157    
 -0.75011480    
  0.19941628    
 -8.23990926E-02
   1.2948108    
  -1.4398017    
  0.23862633    
 -0.21065287    
 -0.14045227    
  0.11954454    
  0.93027723    
  -1.1765735    
  0.45525587    
   1.1999646    
  -1.6734029    
  6.22424260E-02
  0.81856352    
 -6.27654120E-02
 -0.58940667    
  7.04524741E-02
  0.95760238    
 -0.91108328    
 -2.63165999E-02
 -0.12783360    
  0.28198415    
  0.10307131    
  0.20020208    
 -0.44417945    
  0.10601822    
 -0.53477859    
   1.1119903    
 -0.77263659    
  8.94067809E-02
 -0.22809012    
  0.16705497    
  0.14310166    
  0.20232277    
 -0.42546594    
  0.19237119    
 -0.26298976    
 -0.12083662    
  0.69772333    
 -0.70694023    
   1.2421248    
 -0.90037513    
  3.23659591E-02
 -0.18871053    
  0.65791881    
 -0.13638172    
 -0.49872264    
  7.49012548E-03
  2.21418366E-02
  0.12987591    
  8.59421641E-02
  0.33647218    
  0.26430130    
  0.52109498    
  -1.5848383    
  0.48046353    
 -0.10343476    
  0.29725161    
 -0.32322684    
 -7.51207694E-02
 -2.87782308E-02
  0.51809859    
  0.72101617    
 -0.16015902    
  -1.3838160    
   1.1839725    
  -1.1356533    
   1.1887630    
 -0.21029504    
 -0.74406785    
  0.48205701    
 -0.12240268    
  5.57110012E-02
 -0.27625424    
 -0.27477929    
  0.20763913    
  8.64331871E-02
 -0.29407245    
   1.2612737    
 -0.92358202    
 -0.43642697    
  0.20409620    
 -3.12529914E-02
  0.23889115    
 -0.30448985    
  0.48158959    
 -0.17710033    
 -0.35667491    
  0.23732758    
  0.74126661    
 -0.86081201    
  0.38946488    
 -0.41356260    
 -0.21706428    
 -2.04083156E-02
  0.69314629    
 -0.30501261    
  0.13090608    
 -0.12393712    
 -6.45391792E-02
  5.05517386E-02
 -0.17670313    
  0.73430490    
 -0.40143999    
  2.96754334E-02
  0.53165978    
 -0.14389409    
  0.13353160    
 -0.94446158    
  0.25131416    
 -6.96777087E-03
  6.96846843E-03
 -6.45391792E-02
  0.18232092    
  0.97618890    
 -0.89330190    
 -0.31845352    
  0.68135953    
 -0.44579384    
 -0.18232228    
  4.34850119E-02
  0.66801149    
  0.49469602    
 -0.92968303    
  0.55478847    
 -0.72593623    
  0.10135340    
   1.2087803    
  -1.2968876    
  1.95447598E-02
 -0.17588979    
  0.66189468    
 -0.51214975    
  1.96719263E-02
 -5.33456355E-02
  0.87717950    
 -0.65129960    
 -0.40546554    
  0.32587767    
 -0.13946533    
 -6.31781593E-02
  0.20264502    
 -2.39524841E-02
  0.10899048    
 -0.26617602    
 -0.26662841    
  0.34830689    
  0.12861653    
 -0.14177592    
  0.82045031    
 -0.71973741    
 -0.14126088    
 -0.27625358    
  0.87924933    
 -3.45526971E-02
 -0.29815412    
 -0.11122588    
 -0.18703873    
  7.06657209E-03
  0.14403853    
 -0.27155194    
  0.32497862    
  0.44141939    
 -0.57743204    
 -0.10462426    
  0.76066846    
 -3.49682756E-02
 -0.43985820    
 -0.30814797    
  0.10008428    
  4.00055833E-02
  0.12285443    
 -0.47116014    
  0.88621354    
 -0.70853198    
  0.18361287    
  5.03255799E-02
 -0.47862959    
  2.92702764E-02
  0.46155533    
 -0.26966402    
  0.22631219    
  4.33511809E-02
 -0.30192491    
  8.63280296E-02
  0.30260846    
  1.10500045E-02
 -0.33647135    
  0.47000396    
 -0.17848362    
 -0.16862185    
  0.31287280    
 -0.62117344    
  0.90885568    
 -1.50376307E-02
 -0.73966759    
 -0.14493415    
   1.9206933    
  -1.8080204    
  7.87806511E-02
 -0.14660281    
  0.33270517    
 -0.24862343    
   1.2151996    
  -1.2905487    
 -6.28006384E-02
  0.86304593    
 -0.40937924    
 -1.18354121E-02
 -0.37903115    
  0.81189609    
 -0.79465467    
  4.18466665E-02
  0.20661497    
  1.98028032E-02
   1.3343127    
  -1.5049382    
   1.4875765    
  -1.5190747    
  0.83464700    
 -0.56309485    
 -5.00095747E-02
 -0.23767196    
  0.82972300    
 -0.52391404    
  0.54148889    
 -0.59688812    
 -5.19590303E-02
 -0.22314382    
 -0.15276356    
  0.50106919    
 -0.30748400    
  0.27155188    
 -5.00095747E-02
  0.93408000    
 -0.87799007    
 -0.17147179    
 -6.69385865E-02
  0.20136915    
  1.86914764E-02
  0.79572606    
 -0.97066689    
 -0.15048151    
  1.69500429E-02
  0.44662333    
 -7.82526135E-02
  0.87595320    
 -1.70945264E-02
 -0.48890024    
 -0.70526892    
 -6.72515705E-02
  0.25901484    
  0.56057423    
 -0.37713417    
  0.16920133    
 -0.18043625    
 -0.23450823    
  0.92765433    
 -0.85201758    
  0.73529291    
 -0.65270698    
 -0.19459233    
  0.21868834    
 -0.29564950    
  0.85866147    
  0.71328241    
  -1.2644593    
 -0.21581681    
  0.12987591    
  0.46759692    
 -0.42985728    
 -0.24340893    
   1.3542913    
  -1.2784971    
 -0.20148204    
  0.48550797    
  3.24346684E-02
 -0.25970906    
 -0.11692131    
  0.86703497    
 -0.59694898    
  0.78630352    
 -0.60299569    
 -0.50918537    
  0.13045263    
  4.22590300E-02
  7.95127153E-02
  0.50827473    
 -0.34416375    
 -0.40007511    
  0.24862210    
 -8.52971673E-02
  0.16388737    
  4.54631113E-02
 -0.25131533    
 -8.18299577E-02
  0.49677470    
 -0.31963456    
  9.88455266E-02
 -0.26060137    
  0.25470147    
 -0.20264435    
  0.14164992    
 -5.82681336E-02
 -0.25704503    
  0.21622284    
  0.32349181    
 -0.54837197    
  9.13493708E-02
  0.33986810    
 -0.23450823    
  5.55697158E-02
  3.32258716E-02
  0.14571209    
  0.43332222    
 -0.47367367    
 -6.06253892E-02
 -0.27938342    
   1.0242928    
 -0.95254761    
  0.17589079    
  0.47000331    
 -0.34294543    
  4.98726554E-02
 -0.20307651    
  0.17567779    
 -0.36464235    
 -3.25233527E-02
   1.0213202    
 -0.84729809    
 -0.11778282    
  0.33535600    
 -0.21065287    
 -7.14596510E-02
  7.38081103E-03
  0.22314329    
 -1.18354121E-02
 -0.37037370    
  0.59826857    
 -0.11541681    
 -8.31496045E-02
 -9.70451459E-02
  0.60323685    
 -0.63560158    
 -0.10389885    
  4.28645834E-02
 -0.16705421    
  9.45585594E-02
  0.41791913    
  0.40546477    
 -0.68985218    
  0.15790384    
 -0.49043572    
   1.2951039    
  -1.0376923    
 -0.16126838    
  0.37156275    
 -0.12210353    
  0.65677935    
 -0.58174348    
  0.54400438    
 -0.68617868    
 -0.31585336    
  0.37647781    
   1.3239319    
  -1.3571579    
  3.32258716E-02
  2.58085337E-02
 -0.26045543    
  0.21484549    
 -0.25704503    
  0.20925529    
  4.11023796E-02
 -6.73419703E-03
 -0.12201514    
  0.91781598    
 -0.74315673    
  0.68348491    
 -0.97116792    
 -0.16705379    
 -4.12422828E-02
  0.44333526    
 -0.11441054    
  0.27049047    
 -0.39111826    
  0.36178914    
  1.76992845E-02
 -0.19290379    
  0.18703827    
  2.89875716E-02
  2.81716324E-02
 -4.54628281E-02
 -0.42899558    
  0.33774757    
 -0.16589673    
  0.20951650    
  0.26610866    
  5.45587987E-02
 -0.41658801    
 -6.73419703E-03
  0.13268648    
  1.75952911E-02
 -0.38532111    
 -2.59748381E-02
  0.33897462    
 -0.27115321    
  0.19992590    
  0.16083974    
 -0.14090529    
  7.59851113E-02
  0.86884135    
 -0.77574992    
  0.59086871    
 -0.45110664    
 -0.36290574    
  6.91963453E-03
  0.70001996    
 -0.48936760    
 -0.20377879    
  0.74973428    
 -0.43502367    
 -0.17435431    
 -0.38776490    
  0.94055521    
 -0.54685509    
  0.13279152    
 -0.41850278    
 -8.20137784E-02
  0.36178914    
  0.42899516    
 -0.45309398    
 -0.12313350    
  0.10467064    
  0.10598184    
 -0.45999864    
  0.88208419    
 -0.61225975    
 -0.11441054    
  0.20479375    
  0.18026088    
 -0.48873416    
  0.26430178    
  6.25211671E-02
  9.80613679E-02
 -4.49521877E-02
 -0.34687123    
  0.92438757    
 -0.85377055    
  0.18610173    
  0.66766781    
  0.35925263    
  -1.1122175    
   1.0028452    
  -1.4117405    
   1.4797283    
  -1.2753154    
  0.74233770    
 -0.51082486    
  9.53109190E-02
 -0.23074837    
  0.38749298    
  3.80231064E-08
 -0.25205418    
 -0.10536123    
  0.16989836    
 -6.27017580E-03
  0.49944061    
 -0.58473742    
  0.17544781    
  0.13926236    
  0.36810899    
 -0.66247976    
 -6.94726184E-02
 -0.25234240    
   1.3118298    
  -1.0103544    
 -0.10080493    
  0.15414983    
  0.30538085    
 -0.27974015    
 -4.53157350E-02
 -0.14208268    
   1.3786315    
 -0.65170968    
 -0.81462735    
  0.33050135    
 -8.10420588E-02
  0.15600495    
 -0.52951741    
   1.0568727    
 -0.69643104    
  2.59763394E-02
  2.53170896E-02
  0.43015790    
 -0.58534992    
  0.87911201    
 -0.82927960    
  0.14217545    
 -0.17751412    
  0.35883123    
 -0.17531176    
  2.36694720E-02
 -0.15123013    
 -2.06194911E-02
 -0.22488044    
  0.42555118    
  0.56608796    
 -0.60077411    
 -0.36511454    
  0.26626709    
  0.16705422    
 -0.46780756    
   1.1933905    
 -0.96674365    
 -4.28629220E-02
  0.13626553    
  0.15324084    
  0.76432377    
 -0.17169158    
  -1.0314344    
  0.34730843    
  5.96927758E-03
  0.75656897    
 -0.82428652    
  4.97004315E-02
  0.75768548    
  -1.0929472    
  0.28556183    
  0.75189656    
 -0.94833004    
  0.20909123    
 -0.35040528    
  0.20148277    
  0.74989963    
 -4.58635055E-02
 -0.60673815    
 -0.26368952    
  0.63090521    
 -9.21591092E-03
 -0.26328969    
  4.70666364E-02
  0.29198280    
 -0.29774606    
 -5.95409535E-02
 -0.13792370    
  5.48089482E-02
   1.1249292    
  -1.3315443    
  8.63280296E-02
  0.39285466    
 -0.12414929    
 -0.10280879    
 -0.23596509    
  0.11419217    
  6.27382323E-02
 -3.43667492E-02
 -0.14256385    
  0.30961719    
 -8.00418854E-02
  0.13192834    
 -0.22595705    
  0.11934600    
 -5.12931421E-02
  0.29912964    
 -0.31906304    
  0.25354832    
 -9.27093327E-02
  0.22428522    
 -0.46909007    
  0.27297667    
 -0.37267610    
  0.24862210    
 -5.82681336E-02
  7.10500160E-07
  8.92302915E-02
 -0.17988476    
 -0.20148204    
  0.30538177    
  0.12361351    
 -2.95014121E-02
  0.21954463    
 -0.31365743    
 -0.11122497    
  0.25782844    
  0.23219420    
  0.14639843    
 -0.45532545    
  4.89422519E-07
 -0.11701725    
 -0.22314346    
  0.12160691    
 -3.89157832E-02
 -7.96744134E-03
  0.28367499    
  0.75164312    
 -0.63252282    
 -9.53104421E-02
 -4.82028276E-02
 -2.50022504E-02
  5.53979948E-02
  9.14928839E-02
  0.18414170    
  0.49247673    
 -0.84267879    
 -0.23124105    
 -1.63940266E-02
  0.22148879    
 -0.17309235    
  0.37616950    
 -0.10836712    
  0.42927545    
 -0.68923306    
 -0.16989876    
  0.16205621    
  5.36521152E-02
  3.66338715E-02
 -0.25234240    
   1.5581448    
  -1.2296398    
  4.56111394E-02
  0.20644443    
 -0.45050618    
  0.89159834    
 -0.63487887    
  0.15145248    
 -0.42456546    
  0.32220253    
 -0.12078167    
  0.17893778    
  0.20374708    
 -0.45991567    
  0.49611929    
 -8.33818167E-02
 -0.36987329    
  0.34542367    
  0.25625288    
 -0.42285714    
 -6.64904490E-02
  3.07724420E-02
 -6.25202209E-02
 -0.23940450    
  0.18641233    
  0.88730323    
 -0.66279984    
 -0.33213404    
  0.34294492    
 -6.09605946E-02
 -0.25213042    
  0.30228111    
 -0.13976267    
  0.76837087    
 -0.65615815    
 -9.36351269E-02
 -3.11560500E-02
 -0.12095355    
  0.30010515    
  0.48835236    
  9.88460034E-02
 -0.48183805    
  0.15415105    
 -0.13061963    
 -0.23483986    
 -9.23732072E-02
 -0.19139463    
  0.25391603    
  0.34509256    
 -0.29774606    
  0.61814958    
 -0.80162805    
  0.29287696    
 -0.11519619    
 -0.17768142    
  0.60991645    
  0.24627006    
 -0.91334456    
  2.18188372E-02
 -0.18954106    
  9.13493708E-02
  0.73206288    
 -0.64109004    
  0.85348958    
 -0.69314790    
 -7.03170374E-02
 -9.72981378E-02
  0.34787634    
 -0.19268504    
  0.54159760    
 -0.52302039    
 -5.67984469E-02
  0.18340401    
  0.11236271    
  1.43888071E-02
 -0.42712584    
  2.87788119E-02
 -0.19516960    
  0.11394509    
  8.82919878E-02
  0.46027312    
 -0.29213730    
 -0.19670959    
  6.31796867E-02
 -4.16728072E-02
   1.0746878    
 -0.83049005    
 -0.14953159    
 -1.95444170E-02
   1.3713809    
  -1.5277263    
  0.47957313    
  0.49643716    
  -1.0313604    
  0.78623736    
  0.36515698    
 -0.99376631    
 -0.12562583    
  0.11865837    
  0.14310166    
  9.25510377E-02
 -0.23565154    
  0.19620988    
  0.11905973    
 -0.17824905    
 -0.29584584    
 -0.10354090    
  0.20479372    
 -7.69602358E-02
  0.11332779    
 -4.38031480E-02
  0.20202580    
  0.13657489    
  0.74244338    
  -1.0021528    
  0.25437462    
  0.19384171    
 -0.58866853    
  0.21357492    
  0.33004084    
  0.29342601    
 -0.41582862    
 -0.26706198    
 -0.10008345    
  0.21559712    
  0.68095189    
  -1.0247240    
 -2.59748381E-02
 -3.57182957E-02
  0.82497287    
 -0.41950664    
 -0.17147179    
  0.39340192    
 -0.31059682    
  5.78932874E-02
  0.29546475    
 -0.27688736    
 -0.43979025    
 -0.11066476    
  0.46734124    
 -7.61616305E-02
  0.39340192    
 -0.12937962    
 -8.05039927E-02
 -0.37306094    
  4.25593890E-02
  0.29391268    
  0.13353159    
  0.15103933    
 -0.41014951    
  2.09058281E-02
  0.69658959    
 -0.76804912    
  0.14458212    
  0.19189157    
 -0.42146629    
  0.24862210    
 -0.27311379    
  0.34587273    
 -0.32138279    
  0.72879428    
 -0.48017249    
  0.21429962    
 -0.66808313    
  0.40876016    
 -0.13353141    
  0.19724652    
 -0.19724728    
  0.22163960    
  6.41622022E-02
 -5.81566915E-02
 -0.10071445    
  6.41245916E-02
  3.05843502E-02
 -0.20671372    
  9.19373930E-02
  0.22853456    
 -7.24542737E-02
  6.16443492E-02
 -0.10898951    
 -0.23074837    
  0.22466835    
 -0.41773495    
  0.98082948    
 -0.30637336    
  0.75266159    
  -1.1464020    
  0.31527039    
 -0.20294158    
 -0.37469363    
  0.53062797    
 -0.26826310    
 -0.16705421    
  9.45585594E-02
  0.16589734    
  5.57429120E-02
 -0.10804086    
 -0.19176227    
  3.20030376E-02
 -2.39064023E-02
  0.97273177    
 -0.53551894    
  0.59470677    
 -0.92494804    
  2.85727531E-02
  6.14522435E-02
  0.11851836    
 -6.68948442E-02
 -5.39888958E-07
 -9.90911126E-02
 -4.98316176E-02
 -0.19259380    
  0.47110873    
  0.12451310    
 -0.65018070    
  0.26881269    
  0.75880152    
 -0.90465319    
  0.35750183    
 -0.30126116    
  0.31275582    
 -0.20895949    
 -3.58454250E-02
  6.36260733E-02
  0.58854711    
 -0.82722121    
  0.45907474    
  0.34895250    
 -0.90856880    
  0.77614391    
 -0.27304095    
 -4.76288535E-02
  0.53134555    
 -0.61393249    
 -0.22148941    
 -0.29598060    
  0.30421093    
  0.13762045    
 -0.12945835    
  0.22476731    
 -3.30056697E-02
 -0.21645480    
 -6.89928159E-02
  0.31193924    
  0.44602606    
  7.64955953E-02
 -0.69314712    
 -0.16846462    
  0.24312584    
  0.19542484    
  0.45734978    
 -0.33497441    
 -0.20241657    
  0.18658532    
 -0.24600856    
  7.84710869E-02
 -0.25672013    
  7.06173107E-02
 -0.29783458    
  0.42566854    
  0.29763293    
  0.34772456    
 -0.55612612    
 -0.12313350    
  6.66915178E-02
  1.85258017E-07
  0.20359820    
 -0.43483999    
  0.37520182    
 -0.15043406    
 -0.27477929    
  0.32542172    
  0.17509387    
 -0.13872714    
  0.67815405    
 -0.73952425    
  0.13590145    
 -0.53505760    
  0.48985326    
  0.17942694    
 -0.13422225    
 -0.16154532    
 -0.28336236    
 -9.01507512E-02
 -0.14165080    
   1.0350397    
 -0.81189519    
  0.78845763    
 -0.72120541    
  0.37520182    
 -8.75201672E-02
 -3.09627913E-02
  0.19895309    
  0.52210242    
 -0.70236456    
   1.1984017    
  -1.1269436    
  0.78897971    
 -0.71159369    
 -0.18658511    
  0.15963067    
  0.13762146    
 -0.60217470    
  5.90884723E-02
  0.56195402    
 -0.21268363    
  0.14502600    
 -0.28768134    
 -0.10536123    
  6.45383298E-02
 -0.12562583    
 -0.10798805    
  0.38776460    
 -3.63683291E-02
  8.85536596E-02
 -8.85541067E-02
 -7.03170374E-02
  0.59584856    
 -0.59584880    
 -0.11200570    
 -8.49939883E-02
  0.65618247    
 -0.42660671    
  0.22825898    
 -0.10763137    
 -0.22884248    
  5.55697158E-02
 -0.31508079    
  0.60613656    
 -0.55206794    
   1.2627379    
  -1.2804377    
  0.51794243    
  0.89042693    
 -0.93948293    
  4.90555316E-02
 -0.24600856    
  4.00055833E-02
  6.51379442E-03
 -0.28336236    
  0.22314270    
  0.15316498    
  0.34237194    
 -0.64395618    
  0.20212440    
 -0.19415645    
  0.53899723    
  0.28768229    
 -0.74297881    
  0.14892270    
  9.58818793E-02
 -0.14090529    
   1.5011493    
  -1.3775357    
 -2.95014121E-02
  9.69421789E-02
 -0.20429972    
  0.25205493    
 -0.21926494    
 -0.39903432    
  0.23841080    
  0.17344457    
 -0.24406178    
  0.16454850    
  0.13525498    
 -0.34130388    
   1.0223286    
  -1.1016659    
  0.81804079    
 -4.13281433E-02
 -0.41820326    
  0.85004127    
 -0.88926131    
 -5.48088588E-02
  4.81198765E-02
  0.16083974    
 -0.14750662    
  0.80872011    
 -0.79556197    
 -7.46114627E-02
  0.11307655    
  0.17811912    
 -0.28417853    
  0.66117281    
 -0.72617823    
  5.09199128E-02
 -3.61043550E-02
 -0.21217470    
  0.42941836    
 -0.20991707    
 -0.18378185    
  0.44558588    
 -0.30658638    
  0.66213685    
 -0.61735266    
  0.18596531    
 -0.49082491    
  0.47247514    
 -2.50022504E-02
 -6.34860294E-03
 -0.15840657    
  0.97427785    
 -0.45601758    
 -0.43936744    
  0.14125931    
 -0.28967929    
  9.16679353E-02
 -8.36994424E-02
  0.66497666    
 -0.37729514    
 -8.05387050E-02
 -1.95444170E-02
  0.21256082    
  0.32424003    
  0.23841129    
 -0.71768826    
 -0.39005661    
  0.84598631    
 -0.65453261    
 -7.87813067E-02
  0.11596060    
 -0.14085697    
  0.25131464    
 -8.87964144E-02
 -0.22314350    
  0.90190220    
 -0.49050215    
 -0.32587814    
 -0.10354090    
  0.12783411    
  8.43418092E-02
  0.71496648    
 -0.78343362    
  0.39756042    
 -0.14799638    
  6.53042942E-02
  0.12921254    
 -8.42601433E-02
  0.49643728    
 -0.34858474    
 -0.32141998    
 -0.30305079    
  0.48209888    
 -1.65285505E-02
 -2.24735551E-02
 -0.18005060    
  8.54570033E-07
  0.83261287    
 -0.88140440    
   1.2342244    
  -1.1585879    
  0.15887024    
 -0.20633669    
 -0.14149879    
 -3.25233527E-02
  0.11686500    
  0.11122581    
  0.49357238    
 -0.54763991    
 -2.26450666E-07
  0.15414979    
  0.16430382    
 -0.27763095    
  0.66611838    
 -0.60785019    
   1.0403436    
  -1.0986115    
 -4.08222713E-02
 -0.15762924    
   1.0196978    
 -0.19352752    
 -0.27237964    
 -0.49077886    
  0.18104920    
  0.95746964    
 -0.22681777    
  -1.1521692    
  0.13595499    
  0.35921410    
  0.24538040    
 -0.32542157    
  8.00427347E-02
 -0.24709702    
 -7.06178546E-02
  0.13657533    
  4.84522246E-02
  0.10873399    
 -0.36101267    
   1.2515199    
 -0.34396276    
 -0.70372945    
 -0.16126838    
   1.0355537    
 -0.92520666    
  0.14558545    
 -0.11617070    
  0.26570389    
 -5.12935929E-02
 -0.32138279    
  0.26112285    
  0.74164104    
 -0.72929525    
  0.47459459    
 -0.84095728    
  0.36020786    
 -0.26731563    
   1.1277534    
 -0.70628744    
  0.53590542    
  0.14927402    
 -0.63865829    
 -0.35379329    
  7.61621520E-02
  0.94778895    
 -0.12361377    
 -0.96727544    
 -1.55040137E-02
  0.22314285    
 -0.28768229    
  0.32449701    
 -0.33286387    
 -0.19415617    
   1.1287650    
 -0.69645351    
 -0.26368952    
  0.26368913    
  6.60086703E-03
  5.12925796E-02
 -0.33897471    
  0.30075327    
 -3.97405177E-02
 -2.73992028E-02
 -6.45391792E-02
 -0.24183527    
  0.36044157    
  0.66647929    
 -0.60895503    
   1.0121651    
 -0.64683276    
  3.39017734E-02
  9.53104943E-02
 -0.49454468    
 -0.23721693    
  0.66924125    
 -0.57178718    
 -0.16251843    
  0.47315073    
 -0.16467777    
  0.54361558    
 -0.11778340    
 -0.21511109    
 -0.14502501    
  7.78167620E-02
  3.67486589E-02
 -0.47206774    
  0.94078141    
 -0.69314700    
 -1.29869515E-02
  0.23741932    
 -0.31203166    
  0.34747824    
 -0.36166343    
 -0.10536092    
  0.26966432    
 -0.28566477    
  0.30368152    
 -0.13353057    
   1.2080458    
  -1.0568155    
 -9.18066874E-02
 -0.21357451    
  0.24512246    
 -1.88102573E-02
 -5.86481020E-02
  0.28935879    
  0.39027530    
 -0.83939230    
  0.18625100    
  0.41629907    
 -0.61842293    
 -7.47234374E-02
  0.81093031    
 -0.48311600    
 -7.74574131E-02
  0.18901128    
 -0.10536121    
 -0.12475086    
  9.34018791E-02
  0.52348393    
  0.21632755    
 -0.81932479    
  0.46134579    
 -0.22314334    
  0.37977526    
 -0.19654787    
 -0.50032341    
 -7.75590912E-02
  0.40007511    
 -0.25751033    
  0.14914414    
 -0.40245730    
  0.52157819    
  1.06389616E-02
 -0.46262306    
  0.50914431    
  0.67015725    
  -1.1221431    
 -0.12675139    
  1.78569499E-02
  0.21425371    
  0.18232067    
 -0.43261620    
  0.83808130    
 -0.46052548    
  6.26891525E-03
  0.85441518    
 -0.75910586    
 -0.37469360    
  0.27311310    
  1.86914764E-02
  7.71896765E-02
 -7.71903023E-02
  4.82017919E-02
 -4.20478135E-02
   1.2125249    
  -1.0435851    
 -0.45866963    
  0.55727148    
 -0.35065615    
 -0.31015515    
  0.38092402    
  0.18128587    
 -0.38749310    
  0.10153565    
  0.29112351    
 -0.34060374    
  0.13534041    
   1.0986118    
  -1.3490232    
  0.81183302    
 -0.64041048    
 -0.37843668    
  0.97077918    
 -0.78845757    
  0.22314434    
 -0.11279608    
  4.38016877E-02
  0.66415983    
 -0.67132837    
  0.24731044    
 -0.36959946    
  0.96546805    
 -0.63015831    
 -0.26469275    
  0.13447744    
   1.0830388    
  -1.0504621    
 -0.15201674    
  8.57671723E-02
 -0.23001637    
  0.62168890    
 -0.28768277    
 -6.19197777E-03
 -0.17613028    
  0.92953616    
  -1.0226266    
  0.24406205    
 -0.26875430    
  0.16126804    
 -0.30436912    
  0.72624767    
 -0.37342590    
 -4.84525189E-02
  9.46653709E-02
  0.14396113    
  0.33806750    
 -0.40745983    
 -0.11404682    
  0.13771695    
  0.15164158    
 -0.43349236    
  0.71234137    
 -0.55487472    
 -9.00254175E-02
 -0.29252556    
  0.54142106    
 -0.23450823    
  0.30538088    
 -0.45123366    
  0.42456612    
 -0.13895145    
  7.76500851E-02
 -2.32570954E-02
 -2.38097459E-02
 -0.22163872    
  0.11359784    
  0.61282510    
 -0.54786742    
  0.52208275    
  0.13911238    
 -0.81011814    
  0.15519215    
  0.13976216    
 -0.27329424    
 -7.16870232E-03
   1.4574430    
  -1.4431573    
 -7.11837970E-03
  6.89936355E-02
  0.11332773    
 -6.13698550E-02
  0.10788823    
 -4.65209298E-02
 -0.47957322    
  0.21542153    
  0.11000066    
  4.74660508E-02
 -0.20509575    
  0.44008982    
 -0.53377450    
  0.22314262    
  1.41840661E-02
  0.45581946    
 -0.55961561    
  0.36290574    
  6.82680234E-02
 -0.28599164    
  4.62130085E-02
  3.79793122E-02
  0.16561891    
 -0.42674330    
  0.17693059    
  0.47084793    
 -0.56278604    
 -0.16907564    
 -4.48506810E-02
  0.34560385    
 -0.15415092    
  0.36422139    
  0.44670793    
 -0.63113809    
  0.20009518    
  0.38979915    
 -0.74721509    
 -0.20479456    
  0.23399332    
  0.36384374    
 -0.26136565    
  0.56146914    
 -0.51701754    
  0.14434244    
  0.40546530    
 -0.83542144    
  0.35750183    
 -0.14265558    
  0.86148238    
 -0.32694063    
 -0.43923116    
  0.19735985    
 -0.12715490    
   1.1428187    
 -0.68417889    
 -0.57854313    
 -9.34003070E-02
  5.44347465E-02
  0.14177467    
  0.11905973    
  4.97611314E-02
 -8.61285850E-02
 -0.35894531    
 -0.12062854    
  0.59441322    
  0.36044109    
 -0.63562328    
  3.05843502E-02
 -0.10804086    
  3.94789539E-02
 -6.66921660E-02
 -8.33637500E-07
  0.11086190    
 -0.55499721    
  0.45100754    
  0.16968571    
  6.16443492E-02
 -6.16433956E-02
 -0.24063608    
 -0.12516336    
  2.46923361E-02
  0.72907889    
 -0.52398419    
  0.12438346    
 -0.14445141    
 -0.16889776    
  0.11332779    
 -3.63683030E-02
  3.63667868E-02
  0.94168001    
 -0.33036327    
 -0.32721278    
  0.11179179    
 -0.59260523    
  0.43685222    
 -0.26912796    
  0.13077040    
  0.81164664    
 -0.80521506    
  8.00427347E-02
 -1.79100037E-02
 -0.22918610    
  6.59578443E-02
  0.10109695    
 -0.12987433    
 -5.24456277E-02
  0.49375808    
 -0.14093554    
  3.19183730E-02
 -0.40024295    
  0.30702424    
 -7.14596063E-02
  0.24027942    
  0.29974520    
 -0.70763940    
  0.17988469    
 -0.35493359    
   1.2465322    
 -0.82098126    
  0.34294441    
 -0.55058318    
 -0.18372062    
 -6.06245920E-02
  0.25131416    
  6.06248491E-02
  0.11705609    
 -5.98988272E-02
  7.71896765E-02
 -1.14935888E-02
  0.56373578    
 -0.64812404    
 -0.22471672    
  0.31486732    
  4.49515991E-02
 -0.36772516    
  0.14732507    
  4.02740128E-02
 -2.66683903E-02
  0.21227442    
 -5.61937727E-02
 -0.39111826    
  0.35581914    
 -0.45455432    
  0.11568486    
  0.22482347    
 -0.28544742    
  0.25823402    
 -0.17271316    
  0.23293066    
 -0.24116226    
  0.61585599    
 -0.55183363    
  0.29924205    
 -7.76508600E-02
  0.19159509    
 -0.24911888    
 -0.26170716    
  0.28768292    
 -3.92199606E-02
 -6.89938143E-02
  0.17635067    
 -4.90901545E-02
  1.86914764E-02
  0.75013375    
  -1.1372503    
  0.99661326    
 -0.41897851    
 -0.27416769    
  0.14934605    
  7.50630818E-07
 -0.16285822    
  4.65191789E-02
  0.63980108    
  0.21764933    
 -0.14500965    
 -0.59610063    
 -5.34259938E-02
  0.62698096    
 -0.72963560    
  2.66684089E-02
  0.95247000    
  -1.0275912    
  0.22172341    
  6.59573227E-02
 -0.12445324    
 -0.27570635    
  0.42121270    
 -0.47000387    
  3.27890329E-02
  0.24231260    
 -0.26680470    
 -0.13235109    
  0.95333230    
 -0.42938483    
 -5.74870557E-02
  0.17836952    
 -0.29098833    
  8.86664465E-02
 -2.45410949E-02
 -0.34520531    
  0.47873750    
  1.08110560E-02
 -7.82526135E-02
 -0.39390418    
  0.28336152    
  0.19415574    
 -0.42708802    
  0.17958593    
  0.90249765    
  -1.1154201    
 -8.51128437E-03
  0.73088783    
  0.13455996    
 -0.55244797    
  0.62527013    
 -0.56464541    
  0.14740531    
  0.88849646    
  -1.2018875    
  0.11778237    
 -9.71629694E-02
 -0.14624511    
  0.46901923    
 -0.17740782    
  5.15877455E-02
 -0.39989427    
 -6.89928159E-02
  0.36909676    
 -0.22006108    
  5.24471886E-02
 -6.79504648E-02
 -7.29062632E-02
  0.95744848    
 -2.89674489E-07
 -0.72593623    
 -4.77898158E-02
  0.18464944    
 -5.98988272E-02
 -0.51288486    
  0.39510211    
  7.36119896E-02
  0.56237715    
 -0.45250967    
 -0.41709253    
  0.98411334    
 -0.80765617    
  0.16874953    
 -0.16874884    
  0.42488357    
 -0.26863447    
 -0.22471672    
  0.63645202    
 -0.43078205    
 -0.25406560    
  0.31015572    
  1.20475730E-02
 -0.14818074    
  0.50245738    
 -0.71009731    
  0.47957364    
 -5.30571863E-03
 -0.51794308    
  0.38744736    
 -0.26175806    
  0.17969353    
 -0.14107879    
  0.17344457    
 -0.31131297    
 -6.28006384E-02
   1.4620545    
 -0.56445587    
 -0.44983113    
 -0.24709702    
  0.61025983    
 -0.48242536    
 -0.16644788    
   1.4675478    
 -0.72074795    
 -0.47899827    
 -0.30796725    
   1.3052268    
  -1.0216519    
 -2.50022504E-02
  0.11918927    
 -0.23302378    
 -7.35627785E-02
  0.26060089    
 -0.39086565    
  0.25228000    
  0.69314754    
  4.29814868E-02
  -1.0148424    
  0.37525177    
  0.87751150    
 -0.72423857    
  0.43655607    
 -0.64015448    
 -5.29916808E-02
  0.12155619    
  0.38518041    
 -0.76978111    
  0.11679964    
   1.0194439    
 -0.57536340    
  7.93833919E-07
 -0.25782886    
 -6.55726576E-03
 -6.80540428E-02
  0.43780074    
 -0.36318943    
 -6.55726576E-03
 -4.02735062E-02
  0.26341665    
 -0.38721159    
 -2.35309172E-02
  0.23889115    
 -0.16251826    
  0.86499757    
 -0.52537811    
 -0.31779972    
  6.27382323E-02
  7.16913715E-02
  7.27590919E-02
 -0.36253956    
  0.14813089    
  0.11617155    
  0.14953250    
  7.33747811E-07
 -0.23011135    
  0.20194146    
 -0.36076537    
 -8.23068619E-03
  0.31619820    
  0.23511977    
 -0.39834777    
  0.65704232    
 -0.42965201    
 -0.43121693    
  0.82722163    
  0.12157793    
 -0.51758218    
 -0.30095264    
  0.87737542    
 -0.48988238    
 -0.40287778    
  2.29893159E-02
  0.29898244    
 -5.63348085E-03
 -7.62841329E-02
  0.65587538    
 -0.88054514    
  6.64442480E-02
  4.19645980E-02
  0.25283468    
  0.19728024    
  0.10361218    
 -0.44973868    
 -0.13176991    
  0.38650641    
 -0.33169824    
 -9.79797915E-02
 -7.63733760E-02
 -5.71579635E-02
 -0.12516356    
   1.1298653    
 -0.89347607    
  0.44718930    
  5.60897365E-02
 -0.55734611    
 -0.25131461    
  0.21905310    
  1.62596703E-02
 -0.11980136    
  0.49801615    
 -0.20128493    
  0.10265336    
  0.22314373    
 -0.13562378    
  0.97382110    
  -1.0736116    
 -0.10398937    
  0.15219150    
 -0.14536507    
  0.11551370    
  5.31089753E-02
  0.95683688    
  -1.2796106    
  0.42121270    
 -0.41330793    
  0.31486732    
 -0.14841922    
   1.0919235    
 -0.78935218    
 -0.12581976    
 -0.13113932    
 -8.64327624E-02
  5.40673845E-02
 -6.60117483E-03
  0.17567779    
 -0.16907619    
   1.3076211    
 -0.84670472    
 -0.64060950    
  0.94882613    
 -0.78906661    
 -0.25035602    
 -2.62030736E-02
  0.56088001    
  7.93833919E-07
  0.24906714    
 -0.43138808    
 -2.45410949E-02
  0.34354591    
 -0.36235589    
  4.33511809E-02
  0.44313028    
 -0.81287706    
  0.32639566    
  2.50005797E-02
  0.44183278    
 -0.69314760    
  0.72823864    
 -0.39403710    
 -8.90796036E-02
 -0.31923103    
  0.22143307    
   1.1410764    
  -1.0620892    
 -0.24231434    
  0.24862210    
  5.50588928E-02
 -0.35328004    
  0.22652747    
  0.80188072    
 -0.62294263    
 -0.46661922    
  0.54796445    
  5.07728755E-02
 -0.35950792    
  0.21029457    
  0.58073729    
 -0.84195369    
 -6.95253387E-02
 -2.42931433E-02
  0.24583578    
  0.31143656    
 -0.13554537    
 -0.11980039    
 -0.27763101    
  0.91147882    
 -0.74935955    
 -0.16211806    
  0.43954352    
 -0.27742472    
  0.10943308    
  0.65903491    
 -0.70904493    
 -6.62489980E-02
  4.68314774E-02
  0.11705609    
 -0.30330703    
  0.29747611    
  9.47777852E-02
 -0.14884631    
  4.82017919E-02
 -2.98522264E-02
  0.21217422    
 -4.91362391E-03
 -0.40055043    
  9.79811773E-02
  0.98830104    
 -0.90518588    
  0.13735820    
 -0.24067520    
 -0.11523543    
  0.24279580    
  0.44652677    
 -0.76049978    
  7.11760521E-02
  0.19370636    
 -6.31004898E-03
  6.30856259E-03
  0.11848205    
 -0.26740411    
  9.06551108E-02
 -4.08222713E-02
 -0.28768182    
  0.47116113    
 -0.24063608    
  7.32680270E-03
   1.4769485    
 -0.34249043    
 -0.80741608    
 -0.22974470    
 -4.66660396E-07
 -0.16524933    
  0.78275895    
  6.23040907E-02
 -0.77711183    
  2.87788119E-02
  0.10109695    
 -2.59753298E-02
 -2.66683903E-02
  0.26547799    
 -0.24541087    
  0.11261893    
  0.78360462    
  -1.1513296    
  5.00101186E-02
  0.24406205    
 -5.22988513E-02
  0.66248006    
 -0.53062856    
  0.91629094    
  -1.2079017    
 -0.15283935    
  0.48480216    
 -0.11355563    
 -3.21569368E-02
 -0.25975397    
  0.19912840    
  4.74660508E-02
 -6.64376188E-03
 -0.12028623    
 -7.54741114E-03
  5.16718030E-02
 -0.18088360    
  0.43936738    
 -1.68068223E-02
 -0.10097667    
  4.28192541E-02
  0.66274953    
 -0.51805329    
 -0.19378658    
  0.62145561    
 -0.92818606    
  0.34981480    
 -3.05834319E-02
 -6.23129308E-03
  0.53429818    
 -0.66783035    
  0.35667521    
 -0.35667586    
 -0.26881307    
  0.34445050    
  0.45078039    
 -0.55540460    
  0.25213119    
  0.51879418    
 -0.67294371    
 -6.18755855E-02
  1.40856151E-02
 -0.12656310    
  0.29951623    
  0.24869697    
  0.69085068    
  -1.1337045    
  8.87957290E-02
 -0.33909014    
  0.16846459    
  3.80268507E-02
  7.19732270E-02
  0.10535981    
 -5.12931421E-02
  1.95447598E-02
  0.50175208    
 -0.60353589    
  0.12726124    
  0.19895309    
 -0.27064601    
 -0.25227943    
  0.26570392    
  0.15984797    
  0.99493337    
  -1.1481385    
 -1.33328335E-02
  3.94789539E-02
  4.41705659E-02
  9.97898504E-02
 -8.75201672E-02
 -0.25567898    
  0.29747611    
  2.88197640E-02
 -0.14004587    
 -9.59642306E-02
   1.1385705    
 -0.90256119    
 -6.97546227E-07
  5.52628227E-02
 -0.10178357    
  0.37729457    
 -0.31947386    
 -0.14483179    
  0.10471062    
  0.18621227    
 -0.21588741    
  0.66875547    
 -0.66275048    
 -0.44516444    
  9.30265989E-03
  0.20067048    
  0.19860250    
 -5.09662479E-02
  7.55083188E-02
 -0.31015512    
  0.35750183    
  7.50630818E-07
 -0.25545236    
 -7.75590912E-02
 -8.40824470E-02
  0.31365839    
  0.25344935    
 -0.30609283    
 -0.35282150    
  0.31845459    
 -0.20925429    
  0.33400545    
  0.51452279    
 -0.40916124    
 -0.52012753    
  0.11466269    
  0.23638897    
  0.25932327    
 -0.29277036    
  0.26184168    
 -8.17901194E-02
  0.91856122    
  -1.1763893    
  0.26349518    
  0.56364280    
 -0.76997989    
  7.36119896E-02
  6.85636476E-02
  0.24930473    
 -0.31143534    
 -0.27073202    
  0.19760942    
  0.14125931    
 -0.10071445    
  6.41245916E-02
 -0.14693068    
  0.25848371    
 -0.43078348    
  0.45276204    
 -0.25209025    
  0.31015489    
 -0.26236352    
 -9.06536654E-02
  7.72311911E-02
 -6.27385601E-02
  0.77263623    
 -0.75835055    
 -8.12245980E-02
  0.30294883    
 -4.05852608E-02
 -0.11261940    
  0.19220687    
 -5.04316725E-02
 -0.13517459    
 -8.94068107E-02
  0.10895138    
 -0.25593358    
  0.45425585    
 -0.42146629    
 -0.16632159    
   1.2404429    
 -0.88376677    
 -0.34719586    
  0.36044157    
  0.62156600    
 -0.53345811    
 -0.14914231    
  2.07624137E-02
  4.68314774E-02
 -8.87964144E-02
  0.20585163    
  2.29888223E-02
  0.52660966    
 -0.67981416    
 -0.11200570    
  0.30966124    
 -6.74417391E-02
  2.29888223E-02
 -0.45198509    
  0.38744736    
 -0.12233849    
 -0.26510775    
  0.39348984    
  0.50841326    
 -0.36290625    
  0.26396582    
 -0.78526181    
  0.94738162    
 -0.44183215    
 -0.15415139    
 -1.86927412E-02
  5.50588928E-02
 -0.12675186    
  0.12078080    
  0.64719701    
 -0.94491041    
   1.0376512    
 -0.91629159    
  0.17034633    
 -0.14217477    
  8.00435692E-02
 -0.19782554    
  3.07714846E-02
  0.79737073    
 -0.39190480    
 -0.36101261    
  0.19670935    
 -6.77175075E-02
  1.89272687E-02
  0.12883306    
 -3.92206050E-02
 -0.22314444    
 -1.43880164E-02
   1.0790994    
  -1.1543227    
  0.78632474    
 -0.60140300    
 -0.27477929    
 -0.13720188    
  0.37223929    
 -0.23503889    
  0.71846527    
 -0.23889132    
 -4.32505123E-02
 -0.39447647    
  5.57913780E-02
  0.11000066    
  0.76997924    
 -0.70284122    
 -3.30056697E-02
  0.21641034    
 -0.17693058    
 -0.13815099    
  0.23052344    
 -0.42626795    
  3.54026519E-02
  0.21089435    
  0.18583617    
  0.59167737    
 -0.48631799    
 -0.26341704    
  0.20377956    
  0.28907821    
 -0.65618283    
  0.91629046    
 -0.50013095    
 -6.59586713E-02
  0.57571912    
 -0.87100601    
 -1.53848231E-02
  0.65361601    
 -0.48954806    
  0.34209457    
  0.30734736    
 -0.93712413    
  0.87327349    
 -0.45617947    
 -2.93285493E-02
 -0.31177995    
  0.69314730    
 -0.63779628    
  0.25045860    
 -0.39949489    
  0.31845284    
 -0.25782868    
  0.27712297    
 -3.23651507E-02
  6.55762339E-03
  0.34945890    
  0.12136124    
  0.30387723    
 -0.69918877    
  0.15154915    
  1.03618810E-02
 -0.17410746    
 -0.12393712    
  0.51498389    
 -0.81196761    
  0.23244528    
  0.16362891    
 -6.31004898E-03
  0.42634296    
 -0.42634359    
 -0.16475582    
  0.32251683    
 -1.63489915E-02
 -4.49521877E-02
 -9.64611322E-02
 -7.21616670E-02
 -4.87910323E-02
  0.77866942    
 -0.56125724    
 -0.35503468    
  0.45347357    
 -0.30873564    
  0.70723230    
 -0.46303418    
 -0.34876940    
 -7.90565461E-03
 -6.55979812E-02
  0.24659468    
 -0.11200570    
 -6.10872842E-02
  0.11865837    
 -8.76474679E-02
   1.4947041    
 -0.88926184    
 -0.66035813    
  0.27346912    
 -0.21855305    
  0.13543877    
 -0.14310002    
  0.16290365    
   1.0379879    
  -1.1411712    
 -5.97184151E-02
  0.49375808    
 -0.46345294    
  5.79866394E-02
  6.14522435E-02
 -0.16524933    
  0.11778282    
  0.21757294    
 -0.26740411    
  9.06551108E-02
 -0.28324819    
  0.42590457    
  4.52049114E-02
  0.50528568    
 -0.87546802    
 -4.08222266E-02
 -0.26570341    
  0.48215839    
  0.22716206    
 -7.20541403E-02
 -0.44055638    
  0.66139793    
 -0.29849294    
  0.67116833    
 -0.94038856    
  0.32947886    
  0.54531163    
  -1.0048440    
  0.38046288    
  0.61415863    
 -0.74228013    
 -0.10615940    
  0.12751274    
  0.12557730    
  0.57108498    
 -0.57731611    
  0.26236463    
  0.36624464    
 -0.67990184    
  0.77217692    
  -1.1326183    
  0.35384023    
  8.86664465E-02
  0.10354118    
 -0.28950447    
  0.90010238    
 -0.97589546    
  0.26175910    
 -0.12921257    
 -0.10919845    
  0.25642860    
 -0.31994340    
  0.22641706    
 -2.64909659E-02
  0.11404675    
 -4.28206995E-02
  0.63855863    
 -0.42546502    
 -0.21936338    
  4.90888916E-02
 -0.21271969    
 -8.49939883E-02
  0.36710468    
  0.97382110    
 -0.52999538    
 -0.63399971    
 -0.20972075    
  0.21645527    
  0.10804241    
  1.19752381E-02
  0.28320792    
 -5.53129725E-02
  0.51743859    
 -0.78789252    
 -0.36290550    
  0.23732758    
  0.28592047    
 -0.27193397    
 -0.21622299    
 -2.62030736E-02
 -0.10241576    
  0.73631972    
 -0.21379817    
 -0.38532111    
  0.52102989    
  0.35870364    
 -0.48285261    
 -1.73919983E-02
 -0.17185047    
  0.71376681    
 -0.49062213    
  0.28768232    
 -0.84591073    
  0.65353882    
 -0.45995250    
  0.42396048    
 -0.12831035    
 -0.24116226    
  9.39310193E-02
 -3.50922346E-02
  0.28410441    
 -0.42172605    
  0.10863447    
 -0.10047082    
  0.10047113    
  3.61048803E-02
  0.13264450    
   1.0498219    
  -1.0686324    
  0.65771675    
 -9.88473650E-03
  8.25863034E-02
 -0.80940658    
 -7.09511116E-02
 -0.13353090    
  0.19068956    
  0.81708407    
 -0.74994564    
 -6.71395808E-02
 -0.19068931    
   1.0673156    
 -0.82255810    
  0.34675804    
 -0.30804390    
  0.96809006    
  -1.1328460    
  0.93989027    
  -1.1649011    
  0.97261769    
 -0.71819246    
  0.16649695    
 -0.37525129    
  0.17934036    
 -5.36523834E-02
  0.11865837    
  0.23011300    
  3.81515212E-02
 -0.20722793    
 -0.22809012    
 -1.57634645E-07
  0.49751458    
 -0.30287141    
 -0.12289724    
  0.99893367    
 -0.94648635    
  0.15519215    
  0.36290574    
 -0.38822246    
 -1.94178652E-02
  6.51379442E-03
 -5.33456355E-02
  0.26341665    
 -5.96378185E-02
 -2.25997400E-02
 -0.32850447    
  0.17435411    
  0.11332773    
 -0.12001701    
  9.59193036E-02
  6.49196282E-02
 -0.33647147    
  0.38662222    
  2.03608650E-07
 -0.12118510    
 -6.98695034E-02
  8.81082192E-02
 -0.16322808    
  4.16735075E-02
  0.76530921    
 -2.24013235E-02
 -0.65193689    
 -0.30228043    
  0.83400488    
 -0.17504856    
  0.63265824    
 -0.88335150    
 -0.11848216    
  0.45255703    
 -0.53785390    
 -6.36249855E-02
 -0.12419055    
  0.14585097    
 -6.64452836E-02
  0.23679146    
 -8.81071612E-02
  1.95447598E-02
  0.80011958    
 -0.91628999    
  4.94792014E-02
 -8.63846540E-02
   1.2958593    
  -1.0044242    
  8.26860116E-07
  0.13142286    
 -0.26334912    
   1.0878714    
  -1.1072890    
 -9.59642306E-02
  0.32302076    
 -0.11000136    
 -0.43796393    
  0.39033544    
 -0.13702092    
  2.75888145E-02
 -2.06194911E-02
 -3.53395827E-02
  0.18351917    
 -0.11404682    
  3.30054127E-02
 -0.33647248    
   1.3468921    
 -0.73416579    
 -0.12581976    
 -0.10598139    
 -4.44526523E-02
  0.14483170    
 -6.37904480E-02
 -0.29771304    
  0.35586849    
 -0.29334804    
  9.39310193E-02
  0.11086190    
  6.15428993E-03
  8.23998600E-02
 -1.70952883E-02
 -0.23907359    
 -0.10779689    
  0.38077319    
  0.43106058    
 -0.24873836    
  0.72728038    
  -1.5074384    
  0.62523681    
 -6.70634806E-02
  5.76285087E-03
  5.04314117E-02
  0.43596035    
  0.49873886    
  -1.0202225    
  5.78203611E-02
 -1.13002136E-02
 -0.35829994    
   1.2445999    
 -0.65410584    
 -0.24938500    
 -0.30910417    
  0.15975983    
  0.52150697    
 -0.35496959    
 -0.30294868    
  0.11607252    
  0.59234273    
 -0.65596741    
  0.42712668    
  0.21741304    
 -0.94939977    
   1.0267869    
 -4.71960641E-02
 -0.31659639    
 -4.70062941E-02
 -6.63225576E-02
 -0.35260192    
  0.10779726    
  0.11045720    
  0.16251965    
  0.10034825    
 -0.26286668    
 -5.37050180E-02
  9.84393358E-02
 -0.22314334    
  0.19139503    
 -0.10895138    
 -0.28051394    
  0.36992034    
  8.20657387E-02
  7.59102761E-07
 -0.23074837    
  0.33428940    
 -0.36529869    
  0.13254578    
  0.76946938    
 -0.56441879    
 -4.01202515E-02
 -0.27412823    
  0.13641249    
  0.13771695    
  0.30507347    
 -0.70180458    
  1.72412451E-02
  0.46893445    
 -9.53104421E-02
  0.16750686    
 -0.25987968    
  0.69957846    
 -0.69957793    
  0.77070540    
 -0.85830408    
 -7.06734741E-03
  0.16923317    
 -0.12078167    
  6.73470786E-03
  0.42100400    
 -0.54975289    
  5.92764318E-02
 -6.69385865E-02
  0.10919844    
 -0.17271316    
  0.41091490    
  5.42088831E-03
  1.07525252E-02
  0.48920321    
 -0.94118774    
  0.12615061    
  2.91989725E-02
  0.44542295    
  3.62028889E-02
 -0.30411163    
  7.53983930E-02
 -5.15876263E-02
  9.53098983E-02
 -8.94453451E-02
 -0.33764294    
  0.26488256    
 -0.17855507    
  0.26294324    
 -1.16283540E-02
  0.40741226    
 -0.61460245    
 -0.13868351    
  7.94065818E-02
  7.35624731E-02
  0.19290337    
 -0.19290379    
  0.17520317    
  4.08220701E-02
 -0.33647147    
 -3.25233527E-02
  0.25406632    
  0.67372882    
 -0.52508861    
 -0.13590293    
  0.55053329    
 -0.59584880    
  0.11261893    
 -0.30158424    
 -0.19358559    
 -1.96083691E-02
   1.0547601    
  0.10467017    
 -0.76391554    
 -0.15860486    
  0.30702424    
 -7.76508600E-02
 -9.09709781E-02
  2.02034917E-02
 -0.10536123    
  0.39304289    
 -0.24207091    
  0.10280865    
 -1.73919983E-02
 -9.18066874E-02
  6.21327311E-02
  7.53983930E-02
  0.78642410    
 -0.73206204    
 -0.50554794    
   1.0100046    
 -0.70277786    
  9.82381776E-02
  0.36366817    
  0.20177853    
  6.43309057E-02
 -0.88109201    
  7.24963844E-02
  0.13702103    
  9.86301079E-02
 -0.11709266    
  0.41165733    
  0.15942797    
 -0.89031583    
  0.39111844    
 -0.14265558    
 -1.34232091E-02
  0.44086727    
 -0.29641604    
 -0.20002201    
 -0.21425526    
  0.23545770    
  0.15514848    
 -0.19801213    
  0.14892270    
  0.62482780    
 -0.67645288    
  0.78785563    
 -0.66933686    
  0.89728802    
 -0.91509312    
 -0.28967929    
  0.82417566    
 -0.48200586    
 -3.46858315E-02
 -9.88467485E-02
  0.44784454    
  0.21564695    
 -0.99091303    
  0.39641607    
 -8.86661559E-02
  0.68650293    
 -0.68650317    
 -0.11200570    
 -6.89932406E-02
   1.2436509    
  -1.0692972    
  0.35065722    
 -0.41965067    
  3.50905135E-02
   1.1190912    
  -1.0851885    
  4.56111394E-02
  0.20124881    
 -0.32302168    
  0.29663450    
 -0.40279412    
  0.27763250    
 -0.26175806    
 -4.83967587E-02
 -8.29903129E-03
 -8.36773682E-03
  0.36253977    
 -0.37949017    
  0.30042019    
  0.58285141    
 -0.79341638    
  0.72391915    
  4.08223309E-02
 -0.64695799    
 -0.26028275    
 -7.48020485E-02
   1.0690538    
 -0.47267413    
 -0.28946710    
 -2.89868638E-02
 -0.26826409    
  0.67372882    
 -0.22436935    
  6.11544913E-03
 -7.59857520E-02
  2.59763394E-02
  2.53170896E-02
  0.19268346    
 -0.23090640    
  7.50360936E-02
  0.65006346    
 -0.53630453    
 -0.13815099    
  0.32850385    
  0.72378427    
 -0.90344328    
 -0.43242139    
  0.30192518    
 -0.15011902    
  0.20895895    
 -8.96128640E-02
  0.40546536    
  0.27510288    
 -0.66814661    
 -4.41711023E-02
  5.64405397E-02
 -0.28768238    
  0.91791499    
 -6.36734515E-02
 -0.82223928    
 -6.50631711E-02
  0.25782824    
 -0.15415092    
  2.98536438E-02
  5.01906499E-02
  0.11855981    
  0.67433739    
 -0.55173540    
 -0.14776018    
   1.6432549    
  -1.6369063    
 -0.16475582    
  7.43427174E-03
   1.4629129    
  -1.4555316    
  0.19329138    
 -0.26966402    
  9.09724534E-02
 -0.21772318    
  5.26431762E-02
  0.31923047    
  0.23671533    
 -0.15906554    
 -1.73919983E-02
 -0.35417202    
  4.87897806E-02
 -0.11778304    
  0.39949417    
 -0.14818074    
  4.08227555E-02
  0.18786120    
 -0.23565154    
 -0.11865714    
  0.42367011    
 -0.38505641    
  0.18610173    
  8.43881965E-02
  0.73835260    
 -0.12020306    
 -0.74756044    
 -6.10349961E-02
  0.10605904    
  0.69314712    
 -0.94986731    
  0.98082888    
 -0.98899299    
  0.15180540    
  0.28061423    
  0.14345486    
 -0.55158281    
  0.41343382    
  0.57833630    
 -0.65529686    
  5.55706955E-02
  2.66674422E-02
 -0.20359877    
  1.85258017E-07
 -0.19139463    
  0.21687339    
 -0.32397133    
  0.43685222    
 -0.11287988    
 -0.20909172    
  0.12379460    
  0.38236845    
 -0.21848197    
   1.1005483    
  -1.4689189    
  0.65895605    
 -0.35667491    
 -3.15475315E-02
  0.18658532    
 -0.17384784    
  0.27973843    
 -0.22434121    
  0.58911633    
 -0.57131213    
 -0.26060137    
  0.15524086    
 -0.21015720    
  9.23740044E-02
 -7.38076260E-03
 -0.23244539    
  0.70245034    
  0.22314334    
 -0.70058268    
  5.09199128E-02
  0.68602926    
 -0.79060215    
  3.86145785E-02
  0.68935186    
 -7.08954856E-02
 -0.86653006    
  0.57475770    
 -0.58451408    
 -7.72602334E-07
  0.45643157    
 -0.14693068    
  0.31254941    
 -0.21007231    
  0.10471062    
 -4.79128696E-02
  0.34432936    
 -0.58604884    
  9.67295095E-02
 -8.89474526E-02
   1.4519224    
  -1.2747831    
 -7.41071254E-02
  0.67194456    
  0.34914643    
 -0.95349818    
  0.16805859    
  1.64389107E-02
 -2.75495406E-02
  0.22426076    
 -0.13864660    
 -0.54561239    
   1.6544278    
  -1.1507076    
 -0.48617578    
  0.90051436    
 -0.34214154    
  9.90144536E-03
  5.74325845E-02
 -0.55845398    
 -8.47972706E-02
   1.1642563    
 -0.87436491    
 -0.17309235    
  2.33481601E-02
  0.27995956    
 -4.50515074E-07
 -7.23213851E-02
  0.54159760    
 -0.71893179    
  0.83873212    
 -0.57178622    
 -0.34450522    
 -6.66912422E-02
  5.04303798E-02
  8.16297531E-03
   1.5456578    
 -5.70565052E-02
  -1.1827927    
  0.12375378    
 -0.10594888    
 -0.40841135    
 -6.68532778E-07
   1.2284491    
 -0.25874373    
 -0.72036058    
  0.27554047    
 -7.04890788E-02
 -5.18847778E-02
 -0.25470161    
  0.87737542    
 -0.11421765    
 -0.52636600    
 -0.17751412    
 -9.02864411E-02
  4.61619571E-02
  0.25131413    
 -9.82382670E-02
 -6.47335593E-03
 -0.20863815    
   1.1454961    
 -0.34979218    
 -0.41453081    
 -0.29683059    
 -0.10047082    
 -3.65111248E-07
  0.46081507    
 -0.19159515    
   1.6032076    
 -0.91629100    
 -0.77788758    
  0.20806397    
 -0.26402336    
 -0.18954106    
  0.12260319    
  0.78845775    
 -0.10303262    
 -0.65512031    
  0.16475430    
 -0.19505978    
  5.24471886E-02
  0.11697080    
 -4.65192348E-02
  0.21905412    
 -0.38920540    
  0.42674175    
 -0.22314337    
  0.20186631    
 -0.14434224    
  0.71465302    
 -0.60867149    
 -5.15876263E-02
  0.45145002    
 -7.38202259E-02
  0.24547260    
 -7.87291452E-02
 -0.97064209    
  0.43796384    
 -0.28768203    
  4.54616956E-02
 -0.15168443    
  0.28983507    
 -8.75986144E-02
  0.10041938    
 -0.14359029    
 -1.48156071E-02
 -0.12715587    
  5.76298460E-02
  0.53766137    
 -0.30338186    
  0.43046665    
 -0.52324831    
  0.44183326    
 -0.11834096    
 -0.28935784    
  0.63440865    
 -0.85086322    
  0.36000231    
  0.25066903    
 -0.48550713    
  0.17494078    
 -7.69603327E-02
  0.36926150    
 -0.72593737    
  0.11672362    
  0.65426564    
 -0.19384165    
 -0.22716163    
 -0.31259853    
  7.93360844E-02
 -6.11541048E-02
  0.17327154    
  0.53329831    
  8.92313272E-02
  0.20840085    
  -1.0597728    
  0.47000274    
 -0.23361488    
 -0.12817577    
  0.85095447    
  -1.1587818    
  0.64551830    
  5.91880418E-02
  0.14921300    
  0.29753458    
 -0.62906915    
 -2.09072828E-02
  0.46470770    
 -0.56072253    
  8.18291157E-02
 -1.43880164E-02
  1.43878013E-02
 -6.64452836E-02
  0.57153970    
 -0.52675575    
  0.25050238    
   1.1821454    
  -1.1652431    
 -0.25291207    
  0.26953298    
  0.91188544    
 -0.88478380    
 -0.22047256    
  5.19587956E-02
 -6.34860294E-03
 -0.26045543    
  0.43531784    
 -0.53062844    
  0.28995302    
  8.47405419E-02
 -7.20849243E-07
  3.07724420E-02
  0.69314748    
 -0.69922704    
 -0.40851864    
  0.24312584    
  0.33338338    
 -0.10307208    
 -0.22314444    
  0.20585163    
  0.45462468    
 -0.47815576    
  4.65193205E-02
  0.49594238    
 -0.50164068    
 -5.27972244E-02
 -0.40245730    
  0.32090795    
 -0.29423884    
  0.19827524    
  7.61621520E-02
  0.57286143    
 -0.54654461    
  0.15043359    
 -0.44245294    
  0.93182158    
 -0.39863884    
 -0.23468940    
 -0.19139463    
  8.96112844E-02
  0.38623339    
 -0.19797741    
 -8.00418854E-02
 -0.34032544    
  0.53749311    
  0.55811137    
  -1.0866361    
  0.27871323    
  2.66684089E-02
  0.20722787    
 -0.14970420    
  0.13895227    
 -0.15776172    
  0.44679356    
 -0.24153109    
 -0.34060374    
  0.22024031    
  0.67258883    
  -1.1105523    
  2.66689006E-02
  0.54700530    
 -0.60107225    
  0.17768121    
  0.93014818    
 -0.42398512    
 -0.30972952    
  0.25696057    
 -0.37156445    
  7.56369308E-02
  0.58852243    
 -0.68582040    
  2.87788119E-02
 -0.14473930    
  0.36076498    
 -0.25951186    
  9.19373930E-02
   1.0017241    
  -1.0501769    
   1.1080245    
 -0.32668462    
 -0.76028675    
  0.22314431    
 -9.30912346E-02
  0.28920475    
 -0.24740846    
 -0.14445141    
  5.26445881E-02
  3.15483958E-02
 -7.07683414E-02
  0.19337153    
 -9.20179188E-02
  1.19752381E-02
 -0.25642869    
  4.51210625E-02
  0.67833203    
 -0.36524019    
 -5.52633442E-02
  5.66603523E-03
 -7.62841329E-02
 -0.16539273    
  0.29127294    
  3.69436108E-02
 -0.19378658    
 -0.32397133    
 -0.12981153    
   1.0919896    
 -0.68322963    
 -9.66261253E-02
  0.24889632    
 -6.41610250E-02
 -6.85625598E-02
  0.19832247    
  0.27168137    
  0.14605395    
 -0.23013644    
 -0.48058590    
 -0.14473930    
 -4.18477058E-02
  0.16508046    
  6.31796867E-02
 -5.59588484E-02
  0.20132427    
 -0.50107032    
  0.66358864    
 -0.28768134    
 -0.12783360    
  0.28198415    
  0.16308984    
 -0.30399549    
  1.95447598E-02
 -0.21511060    
  6.95255250E-02
  0.15840665    
  0.29086179    
 -0.51879305    
  0.50440484    
 -0.25131440    
 -5.09662479E-02
  0.41197988    
 -0.70621860    
  9.21160206E-02
  0.20212440    
 -0.15524082    
  3.74582708E-02
 -0.12516336    
  0.47000292    
  2.57084090E-02
 -0.20179936    
 -0.12557791    
  0.26991972    
 -0.19530851    
  1.94189157E-02
  9.18072611E-02
  0.44183323    
 -0.29522851    
 -0.20686261    
  0.78506374    
 -0.76660240    
  0.55612582    
 -0.80396128    
  0.53246522    
 -0.44285354    
  0.14595325    
  0.16467784    
 -0.22183529    
  0.87219542    
 -0.65561002    
 -0.16561964    
  4.84943539E-02
 -8.00418854E-02
 -0.24583541    
  0.37212896    
  0.30031422    
 -0.52770382    
  0.64966184    
 -0.70058268    
  3.66338715E-02
  0.21881847    
  5.07152416E-02
 -0.13510302    
 -0.26488358    
 -5.04307747E-02
 -5.31100407E-02
  0.53596091    
 -0.10654324    
  0.67824364    
 -0.80419552    
 -1.35129141E-02
 -0.18641196    
  0.97363138    
 -0.74070060    
  2.56414842E-02
 -0.12812138    
 -6.69385865E-02
  0.20136915    
 -5.39888958E-07
  0.68366855    
 -0.95678222    
  0.53692800    
 -0.52869821    
  0.22641706    
  0.30710050    
 -0.25613371    
  0.13353159    
 -0.22450235    
  4.00055833E-02
 -0.10318355    
 -7.52232522E-02
  0.21056388    
 -0.17979336    
  0.37988836    
  2.05135718E-02
 -0.44692227    
   1.2550282    
 -0.49288809    
 -0.49247566    
  0.25534704    
 -0.44863665    
  0.31845352    
 -0.17486213    
 -0.26875430    
  0.41651514    
 -9.20179188E-02
 -1.21222045E-02
 -5.00095747E-02
  0.15963067    
 -0.19220680    
 -6.14533313E-02
  0.23713049    
  9.53109413E-02
 -0.39791790    
 -0.13675883    
  0.42819414    
 -0.25452912    
 -2.94144601E-02
  0.35965481    
 -9.84409153E-02
  0.61549586    
 -0.15415047    
 -0.65755540    
  0.23011300    
 -0.38893625    
  0.13762045    
   1.0720731    
 -0.57563561    
 -0.25629497    
 -0.38599312    
 -8.62599984E-02
  0.48896635    
 -0.58337647    
   1.2255212    
  -1.1492939    
  0.92178053    
 -4.86075655E-02
 -0.88238889    
  0.66972756    
 -0.20436411    
  0.49086049    
 -0.76315761    
  0.49077782    
  0.40857512    
 -0.62125921    
 -5.34259938E-02
 -0.13005337    
 -0.13353179    
 -4.04915512E-02
 -0.13235109    
  0.27103460    
 -0.10615940    
  0.34783629    
  1.68078337E-02
  0.70419669    
 -0.94839412    
  0.10748657    
 -5.22988513E-02
  2.64918171E-02
 -0.24294643    
  0.24946003    
 -0.26626870    
  0.31691101    
  0.11641049    
 -0.15414980    
  0.30200282    
  0.50607461    
 -0.12136116    
 -0.55478793    
  7.57111236E-02
  3.07724196E-02
 -6.25201836E-02
 -0.35054952    
  0.39780220    
 -0.21040542    
 -4.53157350E-02
  0.24541046    
 -0.55315965    
  0.65176237    
 -0.50926173    
  6.79514334E-02
  0.17988469    
  5.34259416E-02
  0.44141939    
 -0.75052392    
 -4.83967587E-02
  0.15296920    
 -2.15055104E-02
  7.66932517E-02
 -0.24177295    
  0.15780774    
  0.25616911    
 -0.10097667    
  0.24783635    
  0.76603520    
 -0.80077708    
 -0.33950725    
  0.19873413    
 -5.98988272E-02
 -0.32542300    
  0.29407254    
 -5.90336993E-02
 -0.38209167    
  0.61062634    
 -0.18232137    
  0.18232173    
 -0.20186597    
  6.55762339E-03
  0.48701498    
 -0.22414783    
 -0.12282152    
 -8.90796036E-02
 -0.31072044    
  0.23326232    
  8.98043439E-02
  0.99981928    
  -1.2260345    
  0.51236236    
 -0.67941713    
 -2.12500979E-07
  0.57763457    
 -0.22825782    
 -0.23767196    
  0.25040972    
 -0.14261341    
  0.15519215    
 -0.27938342    
  0.19464286    
  0.21905412    
 -6.19921125E-02
 -0.48405501    
  0.59405553    
  0.57145047    
 -0.94614393    
  0.32668477    
 -0.19220680    
  0.17567779    
 -0.43078348    
  0.16508046    
 -0.12323312    
  0.28357458    
  6.15428993E-03
  0.26754236    
 -0.42681849    
  8.28054473E-02
  0.11851836    
 -0.22314294    
  0.11122581    
 -0.27029023    
  0.38220796    
 -2.98522264E-02
  0.59783727    
 -0.98528361    
  0.30538177    
 -0.16406806    
  0.77497679    
 -0.38251537    
 -0.19602695    
  0.31439275    
 -0.35335869    
 -0.11944055    
 -0.10204945    
  0.21484549    
  0.15984797    
 -1.14295306E-02
 -0.12210353    
  0.38799766    
 -0.34977692    
  0.17184949    
 -0.37948874    
  0.31424987    
 -0.26180184    
   1.0589044    
  -1.0736116    
   1.1746582    
  -1.0429815    
 -0.16941734    
  0.29725158    
 -6.49203286E-02
  0.10414044    
 -0.17356852    
  9.94608030E-02
  0.53998184    
 -0.89919698    
  0.53758359    
  0.40875971    
  7.59855956E-02
 -0.73041946    
  6.30856259E-03
  0.73923820    
 -0.13826191    
 -0.70006788    
  9.27808434E-02
 -1.27382213E-02
  2.53170896E-02
  0.19268346    
  0.48153505    
 -0.51828462    
 -0.24750160    
 -0.13157620    
  0.27193284    
 -0.13353057    
  0.57408798    
 -4.70674895E-02
 -3.26557495E-02
 -0.44137171    
 -0.15307599    
  0.10686299    
  0.48342690    
  0.16480760    
 -9.63710770E-02
 -0.38429007    
 -0.12136068    
  0.14396113    
 -0.21065287    
  0.14125931    
  0.26650167    
 -0.62232167    
   1.0338835    
 -0.77217704    
 -1.32444706E-02
 -6.68836106E-03
  0.10199993    
  0.10899048    
 -0.37074831    
 -1.58726498E-02
  0.53766137    
  4.56705540E-02
 -0.34905195    
  8.48989561E-02
 -0.14354751    
  0.74544686    
 -0.81491929    
 -2.18183473E-02
  7.32680270E-03
  0.23907353    
  0.12921254    
 -0.40546528    
 -4.65204120E-02
  0.38946488    
 -0.31309110    
  0.41522095    
 -0.16309009    
  0.61903965    
 -0.36772498    
 -0.53329867    
 -7.87813067E-02
 -1.65295601E-02
  0.57848340    
 -0.17858978    
 -0.12479167    
 -0.19505978    
 -9.68505293E-02
  0.47106293    
  0.36405522    
 -0.78552133    
  0.85647219    
 -0.32489502    
 -0.22789507    
  9.63926762E-02
  0.50322896    
 -0.68663341    
  0.35211852    
 -0.27708301    
 -0.13525490    
  5.37043810E-02
  0.57168120    
 -0.59817189    
 -6.73419703E-03
  3.32258716E-02
 -1.31585989E-02
  0.70956755    
 -0.81419218    
  0.13720198    
 -8.00429434E-02
  3.41336839E-02
 -6.94726184E-02
  4.22590300E-02
 -4.22600508E-02
 -0.19827481    
  0.12361398    
  4.54616956E-02
  0.20067152    
 -6.89937621E-02
 -3.30056697E-02
 -0.15191585    
  5.32438643E-02
  0.11860594    
 -8.22389945E-02
  0.30010515    
  0.47528034    
  6.06247596E-02
 -0.72140586    
  0.20124881    
  6.06243312E-02
 -0.45830756    
  0.15082364    
  0.18232226    
 -0.14310001    
 -0.45473585    
  0.46747431    
  2.50005797E-02
  1.83498766E-02
 -0.12921257    
  0.16492951    
 -0.29747608    
  0.32059890    
  0.39589605    
 -0.53024352    
  0.10536023    
 -0.11851914    
  5.78932874E-02
  0.12332272    
 -0.18786101    
 -0.24846196    
  5.00101186E-02
 -0.10265387    
  0.40846288    
 -4.90901545E-02
 -0.19370705    
 -1.49441846E-07
 -0.11302391    
   1.2317871    
  -1.1497740    
  0.13941987    
  1.36054642E-02
 -0.20972075    
  0.13248996    
 -0.14085697    
  8.36802274E-03
  0.17535381    
  0.21330544    
 -0.33196232    
  6.84683993E-02
  0.80107754    
 -0.73012584    
 -1.37935989E-02
 -0.12562583    
  0.14624627    
 -1.36996303E-02
  0.22727311    
 -0.17356852    
 -6.75924197E-02
 -8.76474679E-02
  9.46157873E-02
  0.13613297    
 -3.70418578E-02
  0.29707092    
 -0.41014951    
  7.01842224E-03
  0.58233255    
 -0.71686292    
  8.43418092E-02
  0.48550865    
 -0.25649941    
  0.55206841    
 -0.65030694    
 -0.19139463    
  0.61180139    
 -0.43995115    
 -6.80540428E-02
  9.40297619E-02
  0.53364074    
 -0.53363949    
  0.81093013    
 -0.14375888    
 -0.40875944    
  0.46628344    
 -0.88420248    
 -0.23638919    
   1.0728871    
 -0.65167463    
  9.53094885E-02
  0.15739180    
 -0.40789449    
  0.79375148    
 -4.38522510E-02
 -0.37657583    
 -0.32349175    
 -4.25588973E-02
  0.24889632    
 -0.15226908    
 -1.99335422E-02
  0.18343991    
 -0.13113932    
  0.69949597    
 -0.74510622    
  0.11332773    
 -8.70122463E-02
  9.29460973E-02
 -0.23205948    
  0.30065671    
 -0.30065781    
  6.50056824E-02
  0.20763871    
  0.56930852    
  0.57012516    
 -0.93927968    
  0.32980591    
 -2.36898419E-02
 -0.82472336    
  0.64103150    
 -0.61025965    
  0.12114507    
 -0.31259853    
  0.66523927    
 -0.32614815    
 -1.98018942E-02
  0.59516692    
  7.09516630E-02
 -0.52346146    
 -0.13601229    
 -0.25510645    
  0.56083626    
 -7.07357898E-02
  7.56023824E-02
 -0.35114324    
  0.18805230    
 -0.18117896    
  0.58473814    
 -0.70080912    
  0.88820732    
 -0.82848787    
 -1.45981759E-02
  3.61048803E-02
  3.48471068E-02
  0.22040020    
 -0.38372591    
  0.38920513    
 -0.17253441    
  0.25635245    
 -8.92979577E-02
 -0.26953295    
  0.89447194    
  -1.0840129    
  0.10709835    
  3.83188613E-02
  0.14008901    
 -0.10318355    
  0.17869253    
  0.78569871    
  8.25305004E-03
 -0.84365088    
  0.52348393    
 -0.46774113    
  0.35184377    
 -0.60401940    
 -0.14131351    
  0.42316437    
  0.27887127    
 -0.57634753    
 -3.20030972E-02
  5.53508922E-02
  0.99893367    
 -0.91770828    
  2.79730204E-02
  7.31230974E-02
 -3.92199606E-02
 -0.31015515    
  0.45857409    
 -0.10919841    
 -0.16705428    
 -8.70115161E-02
 -1.66665707E-02
  0.43581247    
 -0.29495409    
  0.15519215    
 -7.12268427E-02
  0.12001675    
 -0.28768250    
  0.81971031    
 -0.59339762    
 -9.46722537E-07
  0.15776157    
 -8.45576823E-02
 -6.06253892E-02
 -0.21536136    
  0.88639075    
 -0.72892380    
  8.86664465E-02
 -0.14309998    
  0.14914414    
  0.29965872    
 -0.24686003    
 -0.35260192    
  0.23767243    
  0.31143656    
 -0.47849047    
 -7.60477688E-03
  0.26646599    
 -5.86537085E-03
 -0.42626795    
  0.40245855    
 -0.19200616    
  0.79704642    
 -0.62943202    
 -1.86927412E-02
  0.20921081    
 -0.49899068    
  0.10367823    
  0.78015882    
 -0.40027022    
 -0.34270856    
  8.39660391E-02
   1.4305998    
  -1.5000728    
  0.10895138    
 -3.27890441E-02
  3.92215215E-02
 -6.62489980E-02
 -0.11607135    
  0.69314754    
 -0.69314635    
  0.83957565    
 -4.41495478E-02
 -0.45895362    
 -0.20005968    
 -5.51865734E-02
  0.30873474    
 -8.70120823E-02
   1.2511380    
  -1.4109862    
  0.10135340    
 -2.43921783E-02
 -0.13176991    
  6.14522435E-02
 -0.18896531    
  0.16889839    
  0.70657051    
 -0.42057872    
 -0.37054822    
 -6.84674159E-02
  0.16644891    
   1.3010995    
  -1.2944555    
  3.89666669E-02
 -0.29407245    
  0.34377232    
 -0.14309998    
 -0.10303214    
  0.17713933    
 -0.35482118    
   1.2737057    
  0.38275674    
  -1.1074857    
 -0.30385423    
  0.16649695    
 -0.32306623    
   1.1642096    
  -1.0750818    
 -2.35309172E-02
  0.68917137    
 -0.47559604    
  1.27381254E-02
  0.24567318    
 -0.33845460    
  0.31845450    
 -0.26438633    
  0.66309470    
 -0.89948386    
  0.84729749    
 -0.83899921    
  0.62915975    
 -0.41431397    
  0.73556781    
  -1.0012703    
  0.27234721    
  0.87712336    
 -0.98912871    
  0.32047209    
 -0.28410512    
  0.31585222    
  0.51705575    
 -0.45154139    
 -0.48672852    
  0.34550241    
 -0.22595705    
  0.13792357    
 -7.64708370E-02
  0.39436674    
 -0.43491316    
 -0.15645301    
  0.33877292    
  0.50390548    
 -0.79542518    
 -8.84105116E-02
  0.43581247    
 -0.23132876    
  2.70293839E-02
 -0.24846196    
  0.42521229    
  0.10591932    
 -0.44127434    
  7.52241537E-02
  7.21998513E-03
  0.92915708    
 -0.14660381    
 -0.53524333    
 -0.11918939    
 -0.20278263    
 -0.10622211    
  0.90240198    
 -0.79617929    
  0.27008632    
  0.25917244    
 -0.63548142    
  0.19516952    
  0.18113884    
 -8.00418854E-02
  0.15963067    
 -0.10353988    
 -6.25202209E-02
  1.28213828E-02
  1.89272687E-02
  1.85768548E-02
 -6.98695034E-02
  1.58779358E-07
 -0.23638900    
 -0.22314282    
  0.49189827    
 -0.12177212    
 -8.24434236E-02
  0.11081528    
  0.99557966    
  -1.2399257    
  0.41729927    
  0.10064285    
 -0.18658511    
  0.63031662    
 -0.54437447    
 -0.28376803    
  0.15191673    
  0.76749486    
 -0.75416178    
 -8.28061029E-02
  0.29127294    
 -0.18879491    
  0.21007065    
 -0.40283659    
  0.15975983    
 -0.15191585    
   1.3196700    
  -1.1949676    
 -2.09072828E-02
 -0.11163964    
  0.30330688    
 -1.75957419E-02
 -0.26236343    
  0.52153671    
 -0.33282527    
 -0.22793134    
  0.34783629    
 -0.19941683    
 -0.11692131    
  0.58260542    
 -0.27763167    
 -0.18117896    
 -4.19651382E-02
   1.0011569    
 -0.69577610    
 -0.12903097    
 -0.13438679    
 -7.09511116E-02
   1.3507431    
  -1.1758026    
  8.85536596E-02
  2.78571043E-02
  3.24346684E-02
 -0.18019550    
  0.10854023    
 -0.31275550    
  0.29546380    
 -0.17076156    
  8.58603716E-02
  4.33511809E-02
  0.67170697    
 -0.70247924    
  0.10661053    
  5.60270995E-03
 -0.23862605    
  0.29298767    
 -0.40546554    
 -7.41085708E-02
  0.78300327    
 -0.56157041    
  0.92989671    
 -0.49296823    
 -0.59222049    
  0.40812758    
  0.44031173    
  0.18687712    
 -0.33420202    
 -0.86598963    
  0.44250715    
  0.55701524    
 -0.64568114    
 -0.27234697    
  0.19670939    
 -7.41071030E-02
  0.18871199    
  9.12482068E-02
 -0.19166800    
  0.99741590    
 -0.78276002    
 -0.38299248    
  0.33647135    
 -9.35258418E-02
 -2.64909659E-02
  0.16653699    
  0.74840951    
 -0.12588054    
  -1.0138897    
 -3.41906473E-02
  0.41412234    
 -0.37156376    
  8.77054110E-02
  8.76482427E-02
  0.76400274    
 -0.52835119    
 -3.94425876E-02
 -0.33074078    
  3.14987116E-02
  0.27008632    
  0.24538040    
  4.52563725E-02
 -0.51526088    
  0.43226370    
 -0.25613371    
 -0.16142271    
  0.13626553    
  0.95010728    
  0.34975427    
  -1.4434521    
  0.12429687    
 -0.25782868    
  0.16963625    
 -0.12847915    
  0.26112285    
  6.02588803E-02
 -6.64904490E-02
  6.23058714E-03
 -0.37187386    
  0.11075055    
 -1.62609424E-02
  0.30796766    
 -0.14914231    
  6.75935447E-02
 -1.31585989E-02
  0.13601257    
  0.79212934    
  -1.2004877    
  0.21089435    
  6.80535808E-02
  0.31845298    
  0.65411776    
 -0.87845904    
 -0.10735775    
  0.71294951    
 -0.78911144    
 -5.92767671E-02
 -7.66196894E-03
  0.16290365    
  0.35863325    
 -0.14732416    
 -0.23780008    
 -9.86722186E-02
  0.27650961    
  0.59586895    
 -3.78597714E-02
 -0.33262104    
 -0.50189769    
  0.71512634    
 -0.89301378    
  0.11679964    
  0.17309220    
  0.16450454    
 -0.36150277    
 -6.66912422E-02
  1.70937404E-02
  0.31691101    
  0.71753907    
 -0.80792290    
 -6.27385601E-02
  0.10895138    
  0.67360228    
 -0.78977329    
 -9.89392251E-02
 -4.91897650E-02
  6.50639609E-02
  3.05602811E-07
  0.29747611    
 -0.25886181    
  0.24116117    
 -4.25595827E-02
 -1.25007480E-02
  0.84729809    
 -0.84729844    
  0.10157913    
  4.98726554E-02
 -0.38407436    
  0.61475617    
 -0.19876420    
 -0.16467777    
 -0.29180598    
  0.98186189    
  -1.0240620    
  0.45041665    
 -7.41079152E-02
 -9.94606018E-02
  0.26787969    
 -9.98208523E-02
  3.79442684E-02
 -0.31646031    
  7.72311911E-02
  0.39185891    
 -0.29532108    
  6.11544913E-03
 -0.17988476    
  0.10389974    
 -0.16406806    
  7.46612996E-02
 -0.19827481    
  0.33897462    
  0.59125257    
 -0.71060026    
  4.13850285E-02
  5.26445881E-02
  3.15483958E-02
  6.60896450E-02
  0.19483903    
 -0.49030381    
 -3.98461930E-02
 -1.63940266E-02
  0.40270600    
  0.68760723    
 -0.86882472    
  0.72892332    
 -0.68360901    
  0.33556843    
 -0.49288857    
  0.13167700    
  0.70925051    
 -0.62821007    
 -0.34730983    
  0.47633865    
 -5.27647603E-03
 -0.15415139    
  3.63666937E-02
 -0.33647248    
  0.18232135    
 -0.28768182    
  0.53280473    
  6.31792173E-02
 -0.16612594    
 -9.47084948E-02
 -8.28061029E-02
  0.18351917    
 -0.39949489    
  0.39949417    
 -8.75556543E-02
 -0.31193903    
  0.67966461    
 -0.28016961    
 -0.49302173    
  0.74566573    
 -0.38020462    
  6.77957153E-03
 -0.23503889    
  5.81068136E-02
  0.15645139    
 -0.10919845    
  0.23841177    
 -9.53094512E-02
 -6.68836106E-03
  0.51350659    
 -0.95310408    
  0.89523762    
 -0.63930476    
  0.76321524    
 -0.41871026    
  0.41116342    
 -0.65596741    
  0.19801213    
  7.49638006E-02
 -0.34876940    
  0.39225417    
 -0.15503757    
  0.17086984    
 -0.31063190    
  0.13976200    
  0.26092911    
  0.82936591    
  -1.2229408    
 -0.15296951    
 -3.36171761E-02
 -0.17720661    
  8.78618509E-02
  0.84863240    
 -0.30110428    
 -4.42058183E-02
 -6.41610250E-02
 -0.20671372    
  0.69314700    
 -1.11733973E-02
 -0.35614026    
 -3.81510146E-02
 -0.23011135    
   1.1508379    
  0.14206819    
  -1.1931559    
 -4.53157350E-02
   1.1502366    
 -0.27587232    
 -0.95717055    
  0.18948917    
  0.68117148    
 -0.95310456    
  6.06253035E-02
  0.21130820    
 -0.15415092    
  0.14817978    
 -0.32220340    
  0.19464286    
 -6.31781593E-02
  0.89282960    
 -0.78313118    
  2.56414842E-02
 -1.27382213E-02
 -0.17465888    
  6.64442480E-02
  0.22884090    
 -0.40831062    
  0.30042019    
 -0.24231434    
  0.14256398    
 -0.10303214    
  0.26415065    
 -0.27977654    
  0.39756042    
 -5.30571863E-03
 -6.59586713E-02
 -0.18005060    
  8.54570033E-07
 -0.26304540    
  0.37247783    
 -0.13005337    
  0.16008545    
  0.28620148    
 -0.44628730    
  0.16008545    
  0.13795853    
 -0.25057879    
  0.15320350    
  0.10763098    
  0.39176592    
 -0.52821767    
  0.26101467    
 -0.32750428    
 -0.41173434    
   1.0923027    
 -0.68683863    
 -0.23262268    
  0.52030522    
 -0.40075982    
  0.22032294    
 -3.44864950E-02
  1.73909310E-02
  6.66915625E-02
 -0.14434224    
   1.1608191    
  -1.0831689    
  0.87403125    
 -0.72481793    
 -5.07730395E-02
 -0.47000387    
  0.34830645    
 -0.23795922    
  0.11943951    
 -6.64376188E-03
  7.69603178E-02
 -0.17494084    
  0.19329138    
 -0.30192491    
  8.16297531E-03
  0.92115653    
 -0.96265733    
  0.39979866    
 -0.21465753    
  0.24817976    
 -7.41079152E-02
 -0.11261940    
  0.16450454    
 -0.34550202    
  0.17435411    
 -0.18232083    
 -4.91897650E-02
  0.35667467    
  0.12689178    
  0.37566474    
  3.49686258E-02
 -0.69659030    
 -0.17271316    
  0.25222540    
  0.19602840    
 -2.65265983E-02
 -0.21511060    
 -0.13543820    
  0.18104920    
 -0.12177212    
  0.35379392    
 -0.26438633    
  0.20722787    
 -0.50372148    
  0.34778529    
 -0.11232830    
  6.96846843E-03
  6.06248491E-02
 -9.59642306E-02
  6.94730803E-02
 -0.12874919    
   1.4998273    
 -0.93694526    
 -0.32008624    
 -0.17635228    
  8.22382644E-02
 -0.25319657    
  0.44967201    
 -0.26452938    
 -5.79878353E-02
  0.13911191    
  1.92938279E-02
  0.46120709    
 -0.35839847    
 -0.23907359    
 -0.12419055    
  0.23464759    
  0.73788279    
 -0.87797189    
 -0.11122516    
  0.10367823    
   1.0678405    
 -0.75214601    
 -5.10030277E-02
 -0.17076156    
  0.82840168    
 -0.67523628    
 -0.13946533    
  0.20252503    
 -0.34876940    
  0.19276460    
  0.40978435    
 -0.39049092    
  0.19077747    
 -0.42674330    
  3.17489319E-02
  9.67295095E-02
 -4.34857942E-02
  0.13815054    
  5.64405397E-02
 -0.13702092    
 -4.28629220E-02
  7.72311911E-02
 -0.15302481    
  4.61619571E-02
  8.63837898E-02
 -0.14045227    
  7.90551398E-03
  0.34319907    
 -0.13752894    
 -0.20566855    
  0.10457260    
 -1.42861959E-02
  0.13442974    
 -0.19370705    
 -5.49165308E-02
  0.10697285    
  0.28768227    
 -0.13976267    
  0.11221241    
  0.11093183    
 -0.37106299    
  0.19073935    
 -4.90901545E-02
  0.11288017    
  4.39633057E-02
 -0.19530851    
  0.59357947    
 -0.97962672    
  0.63881290    
 -0.29277036    
  0.21357431    
 -0.26236513    
  7.11733894E-03
  0.30873474    
 -0.20763853    
  0.15415086    
 -0.19337061    
  0.16551471    
 -0.18571635    
  0.16862191    
 -9.01516229E-02
   1.0201410    
  -1.1912056    
  0.15201703    
 -0.12987433    
  0.22168233    
  5.68329953E-02
 -0.13590293    
  2.50005797E-02
  1.83498766E-02
  0.11980133    
 -0.46357328    
  0.17229977    
  0.15927677    
  0.33559561    
 -0.37948880    
  0.34830752    
 -0.40772927    
  0.12756051    
 -0.33886981    
  0.52418184    
  0.34214154    
 -0.88327348    
  0.71846527    
  0.36868599    
 -0.54105651    
  0.56102908    
 -0.93482322    
   1.1523006    
 -0.99302411    
 -9.65380520E-02
 -0.35282150    
  0.55410564    
 -0.53505760    
  0.42415655    
  0.18540309    
 -0.31717309    
 -0.22843996    
 -0.21652861    
  0.13353130    
  0.35282120    
 -0.18502821    
  0.15762864    
 -0.15762924    
  0.23124085    
  0.18232173    
  1.06946807E-02
 -0.30196828    
  0.28588277    
 -0.14518276    
   1.0229008    
 -0.92759103    
 -0.10788988    
  0.52839184    
 -0.59377491    
  0.10265336    
  6.07982744E-03
 -8.86661559E-02
 -4.74667437E-02
 -0.19068931    
  0.21130991    
   1.1232499    
  -1.2233331    
  3.69052552E-02
   1.0766332    
 -0.82773703    
 -0.19941683    
   1.3547679    
 -0.98916841    
 -0.57165033    
  0.26626709    
  5.06430119E-02
 -0.18975712    
  0.20810643    
  0.15154915    
  0.74885774    
 -0.95010668    
 -0.20421536    
  0.19139503    
 -0.13815099    
 -6.10872842E-02
  0.97292358    
  0.14131312    
 -0.91499943    
 -0.53256589    
  0.45895359    
 -3.53395827E-02
  0.17751484    
 -0.14914231    
  0.17881867    
  0.16164181    
 -0.29266891    
  0.14265704    
 -1.74934510E-02
  0.54095525    
 -0.58915818    
 -0.16034199    
 -9.09722298E-02
  0.16093019    
  0.27578720    
 -0.31717309    
  0.15011916    
 -0.17869110    
 -1.45981759E-02
  0.25213119    
 -0.16083899    
  0.28935879    
 -0.14001246    
  1.14944335E-02
   1.0193626    
  -1.3883585    
  0.18781646    
  0.11014401    
 -1.85770858E-02
 -0.30448985    
  0.16378905    
 -0.18954106    
  0.27234721    
  8.86664465E-02
 -0.20810623    
 -0.25344905    
  0.30436882    
  0.21029457    
 -0.20322879    
  0.10041938    
  3.75048444E-02
 -0.34881735    
  0.25228000    
  0.19017397    
 -0.31218866    
  0.10840973    
  0.13438641    
  7.49638006E-02
   1.0236490    
  -1.2398732    
  0.42142975    
 -0.53062737    
  0.95254886    
 -0.80280358    
 -0.18896531    
  0.36464384    
  8.00426155E-02
 -0.12550552    
 -0.32721373    
  0.24862210    
  0.18859047    
  0.13157579    
  0.56935257    
 -0.98861164    
 -1.39868138E-02
  4.81198765E-02
  5.86478077E-02
 -6.34860294E-03
  3.13498303E-02
  0.11641049    
 -0.51265889    
 -0.16955955    
 -3.31519023E-02
  0.46012342    
  0.13883576    
 -0.23556592    
  0.36832643    
 -0.10236278    
 -0.37306094    
 -8.14926550E-02
  0.28532064    
  0.44031128    
 -0.61838776    
  0.11966445    
 -0.17185023    
  0.33135796    
  0.32542315    
 -0.25728536    
 -7.45685175E-02
 -0.16062337    
  0.28198415    
 -0.38566199    
  0.81929827    
 -0.65678042    
 -0.19670956    
  0.28550601    
  0.15694828    
  0.32604262    
 -0.44452509    
 -1.90473236E-02
 -0.17465888    
  0.28385720    
 -3.50921936E-02
  0.11247735    
  0.17520459    
 -0.22425985    
 -0.39989427    
  0.41100481    
  1.64389107E-02
  1.61726121E-02
 -0.33326936    
  0.12604085    
 -0.24475653    
  0.77383566    
 -0.37117526    
   1.2623481    
  -1.3024679    
  3.44864987E-02
 -0.17893763    
  0.14445101    
  0.25649998    
 -0.24487031    
 -0.41709253    
   1.0537621    
 -0.89961112    
  3.69052552E-02
  0.58213490    
 -0.55356187    
  0.16813597    
 -0.21130843    
  9.79811773E-02
 -0.19845128    
  8.56548473E-02
 -9.38192382E-02
  0.41633558    
 -0.13276020    
 -4.41711023E-02
 -0.30722600    
   1.0195433    
 -0.62584352    
  0.10120964    
 -0.14970420    
 -1.88102573E-02
 -5.86481020E-02
 -4.11008038E-02
 -0.14256385    
  9.97001305E-02
  0.19200779    
 -0.38460070    
  0.46556979    
  0.84491420    
 -0.87308490    
 -0.18117896    
 -4.19651382E-02
  5.55697158E-02
  5.26445881E-02
 -0.13720046    
  0.70047349    
  0.34787682    
 -0.91758007    
  9.23730806E-02
  5.71591109E-02
  6.97333962E-02
 -0.10363575    
 -0.22458155    
  6.27382323E-02
  0.74258029    
 -0.61582989    
 -1.80177260E-02
  0.18232231    
 -0.10648266    
  0.21637999    
  0.17399108    
 -0.63768035    
  0.68954355    
  0.17203991    
 -0.77877837    
  0.24021484    
 -0.43721464    
  0.81093043    
 -0.46072850    
 -0.33420250    
  9.09724534E-02
 -7.27204978E-03
  7.72311911E-02
  0.10873399    
  9.80613679E-02
 -0.26236513    
 -4.38031480E-02
  7.43427174E-03
  0.29873213    
 -0.14776018    
 -0.17344411    
  0.27625257    
 -0.23180087    
  0.23180075    
  0.51769847    
 -0.77147973    
  0.34699950    
 -0.40024295    
  0.15860580    
  7.69603178E-02
 -0.30847239    
  1.66668966E-02
  0.22809012    
 -0.14868338    
  0.22466835    
 -5.00095747E-02
  0.23334779    
 -0.25932309    
  0.88420218    
 -0.60477763    
  0.76512092    
 -0.81093097    
 -1.57478135E-02
 -0.33647293    
 -6.10872842E-02
 -8.20137784E-02
 -3.47867869E-02
  0.23545770    
  0.30501267    
 -4.21113148E-02
 -0.33539754    
 -3.05366833E-02
 -1.56249581E-02
  0.22471650    
  0.22440094    
 -0.45702332    
 -3.22613418E-02
  0.19319105    
  3.97394672E-02
  0.57617575    
 -0.67148662    
  0.18232067    
 -0.14723106    
  6.87325094E-03
  0.19254337    
 -0.13272448    
  0.16606158    
 -7.36879706E-02
  0.90683430    
  -1.1299773    
  0.32378647    
 -0.20600383    
 -0.17062549    
  0.90850836    
 -0.79158807    
 -0.16454971    
  0.37520182    
 -0.40826181    
 -8.43953341E-03
 -2.57518087E-02
  0.25228000    
  0.65527713    
 -0.56489354    
  0.68072438    
 -0.73788285    
 -1.31585989E-02
  0.14177467    
 -7.76508600E-02
  0.11709215    
 -0.14864020    
   1.0921811    
  -1.0986122    
  0.65701884    
  5.52982353E-02
 -0.53538561    
 -0.15145221    
  0.10157913    
  0.69314694    
 -0.92915750    
  0.17147236    
  0.63062650    
 -0.99163944    
  0.21791339    
  0.23011300    
 -0.35667536    
  0.26358369    
  5.91880418E-02
 -0.36326489    
  0.43531784    
 -0.28946710    
 -0.12945835    
  0.12228929    
  0.24167614    
  2.23467741E-02
 -0.24267058    
   1.1032957    
 -0.80162853    
  0.45953199    
  -1.0726370    
  0.17588982    
  0.98485392    
 -0.87066132    
  0.13442974    
 -6.49572015E-02
 -0.20815593    
  6.40219077E-02
  0.92401320    
  -1.0216519    
 -5.63477556E-07
  0.27477780    
 -0.13167854    
  0.36258253    
 -0.14389506    
  0.63177782    
 -0.72530413    
  0.22705670    
 -9.84409153E-02
  0.49693695    
 -0.58708811    
  0.53689808    
 -0.36405447    
 -0.26501411    
  0.12313187    
  4.76276018E-02
 -0.25714538    
   1.2581196    
  -1.1115166    
 -0.10247894    
 -5.92767671E-02
  0.80838281    
 -0.46322307    
  0.44952473    
  0.10156024    
 -0.86616701    
  0.26520857    
 -9.53109115E-02
  0.75670838    
 -0.83467036    
   1.3289374    
 -0.60583764    
 -0.51630485    
 -0.42488268    
  0.22482347    
  7.74580762E-02
 -0.33647156    
 -2.64332239E-02
  0.29878044    
 -0.28108072    
  0.22664705    
  0.20763871    
 -0.32629654    
  3.10099795E-02
 -0.18384948    
   1.0548552    
 -0.65245247    
  0.13735820    
  1.59146879E-02
 -0.18442991    
 -1.27382213E-02
  0.17589082    
 -0.25593358    
  0.81708407    
 -0.76961803    
 -0.16524933    
  0.94706273    
  -1.0033023    
  0.31619820    
 -0.33286387    
  0.28978014    
  0.59752220    
 -0.61656988    
 -7.31230825E-02
  0.90937054    
 -0.98082995    
 -0.14310136    
  0.90078682    
  1.03628775E-02
  1.02568688E-02
 -0.56558669    
  0.26190305    
 -0.32365087    
 -0.41185504    
  0.56509578    
 -0.12189049    
 -0.21239926    
  0.24279580    
 -8.75556543E-02
 -0.13259868    
 -0.20649204    
   1.0419930    
 -0.65193689    
 -4.44526523E-02
  0.80948645    
 -0.82255810    
  4.50231247E-02
  0.56945080    
  0.53125596    
  -1.4160204    
  0.62630659    
  0.39775512    
 -0.65965927    
 -0.24279667    
  0.58438855    
 -0.66379511    
  0.24763472    
  5.03255799E-02
 -0.17376851    
 -5.24456277E-02
  0.77437294    
 -0.60495538    
  0.24116234    
 -0.58676690    
  0.16846459    
  0.89276034    
 -0.71562088    
  0.41408542    
 -0.44040239    
  0.23111224    
  1.05271824E-02
 -0.21532169    
 -0.22476859    
  0.31177866    
 -5.50603457E-02
  0.70253700    
 -0.75416178    
  0.10668326    
 -0.20398231    
  0.36828688    
   1.0608720    
  -1.0968647    
 -3.19167674E-02
 -0.41633525    
  0.20661497    
  0.54232383    
 -0.90856880    
  0.46155533    
   1.3617532    
  -1.5624247    
  0.12516341    
  2.58085337E-02
 -0.13626416    
  7.72311911E-02
 -0.37224022    
  0.46262282    
 -0.16761471    
  7.27345655E-03
  0.91047639    
 -0.99354303    
 -9.05968472E-02
  0.23684318    
 -0.17015181    
  0.23596494    
  7.95523450E-02
 -0.20854409    
  0.26570389    
 -0.28768274    
  0.23052344    
 -0.27598605    
  4.23468514E-08
 -8.06884319E-02
  0.21808863    
  0.57494152    
 -0.34104568    
 -9.53104421E-02
 -5.89974271E-03
 -7.36522675E-02
 -3.23651507E-02
  0.11778275    
 -0.11122540    
 -0.23464756    
  0.16705497    
  0.70703596    
 -0.62645566    
 -1.95444170E-02
 -3.34471054E-02
 -0.21130858    
  0.39702654    
 -0.38035938    
  0.34587273    
  0.13133594    
 -3.12519856E-02
  0.42121369    
 -0.48681045    
 -0.28580067    
  0.88109201    
 -0.49844161    
 -0.28939256    
  7.89874718E-02
 -3.21569368E-02
  0.12285443    
 -0.22603723    
 -2.94144601E-02
 -7.75590912E-02
  0.24231260    
   1.0011902    
 -0.96391958    
 -0.18721089    
  0.11778327    
  0.22183628    
  0.12300572    
 -0.25728536    
  0.62500978    
 -0.56685317    
 -0.11355563    
  0.47866821    
 -0.49783829    
  5.64405397E-02
 -8.25870857E-02
 -0.20509575    
  0.10047113    
 -0.22130708    
   1.0354995    
  2.57249977E-02
 -0.67116821    
 -3.79791111E-02
  8.64736512E-02
 -4.84943390E-02
 -0.16142271    
  0.10389974    
  1.58779358E-07
  8.20657387E-02
  2.39532441E-02
 -0.16705322    
  9.97495353E-02
  0.21040440    
  0.13417237    
 -0.69764125    
  0.93944395    
 -6.92445263E-02
 -0.62390339    
  0.10676704    
  0.59339714    
 -0.45749524    
 -0.30814797    
  0.83649820    
 -0.28011072    
 -0.24824086    
 -0.38631302    
  0.21169625    
 -0.13353141    
  0.13353154    
   1.0764381    
 -0.94702661    
 -0.10986634    
  4.41705659E-02
  0.16467784    
 -0.24832645    
  0.10804241    
 -8.81071612E-02
  0.16907708    
  0.69314742    
 -0.93027759    
  0.29644713    
 -0.25506130    
 -6.99578747E-02
  0.11617155    
  0.63674754    
 -0.81263733    
  7.66264228E-03
 -7.66196894E-03
  5.97199090E-02
 -8.30662698E-02
  0.67326576    
 -0.46759608    
 -0.39589605    
  0.63934475    
 -9.48082879E-02
  5.89975826E-02
  0.20633623    
  0.17452314    
 -0.74051547    
  0.19591084    
 -0.21094845    
  0.17979223    
 -0.12812138    
  8.94067809E-02
  0.15226953    
 -0.15887041    
  0.63520956    
 -0.44848230    
 -5.65126278E-02
 -0.26469275    
  8.00436139E-02
 -0.19216064    
  0.83511758    
 -0.60858995    
  5.90342060E-02
 -0.28556186    
  0.33526161    
  8.14407319E-02
 -0.19695239    
  0.22450341    
 -0.22450235    
 -0.19464217    
  1.63935032E-02
 -0.10265387    
  0.21045148    
  0.72546554    
 -0.89185655    
  0.24362190    
  0.19574533    
 -0.20934986    
  0.12233960    
 -0.22314377    
  0.20479375    
  3.03966906E-02
  2.95002367E-02
 -0.25714538    
  0.14660260    
  9.88455266E-02
 -0.25299677    
   1.0005206    
  -1.0958309    
  0.13976268    
  0.11617155    
  8.64736512E-02
 -0.42036819    
  0.79580152    
  9.67875645E-02
  4.68552895E-02
  5.81358448E-02
 -0.62570590    
  6.19126856E-03
  8.28869268E-02
 -0.14660333    
 -5.40674515E-02
  6.06248491E-02
 -0.14008884    
  0.37750813    
 -3.14168110E-02
  0.51929981    
 -0.63774920    
  0.23859333    
 -0.45874703    
 -0.11871586    
  0.33286524    
  0.59179491    
 -0.58578944    
  0.37094426    
 -0.57628220    
 -0.28768280    
 -7.10952878E-02
  0.22524711    
  0.10367823    
  0.32120496    
  0.12871191    
 -0.43487954    
  0.93110597    
 -0.81830961    
  0.33169818    
 -0.30538255    
  8.10404271E-02
 -0.14126088    
  0.25970757    
 -5.46576306E-02
  8.26860116E-07
 -4.01202515E-02
  0.17645618    
  0.26537675    
 -0.92953640    
   1.0826117    
 -0.65516788    
 -8.41922611E-02
 -2.73992028E-02
  0.13613297    
 -4.96990234E-02
 -0.19643338    
  0.20909123    
  0.53689808    
 -0.59516603    
 -4.08222713E-02
 -0.27846551    
  0.59185594    
 -0.47918317    
 -5.04307747E-02
  0.97325712    
 -0.78520620    
  0.20002086    
 -0.17185047    
 -2.10535415E-02
 -0.16963592    
   1.1818814    
  -1.2605251    
 -0.20067045    
 -1.11729931E-02
  0.75311124    
 -0.12975831    
 -2.43921783E-02
 -0.16034199    
  0.46181747    
 -0.46909007    
  0.34787634    
 -0.38505641    
  0.13447744    
 -0.15746735    
  6.74419850E-02
 -0.16508035    
  5.81068136E-02
  0.54569358    
 -0.17858978    
 -0.46888688    
  0.54419136    
 -0.59925073    
  0.24183500    
  0.70419723    
 -0.68221748    
  0.27675316    
 -3.92206050E-02
  0.19180116    
 -0.56079590    
  4.83969077E-02
   1.2717050    
  -1.1671324    
 -0.16963592    
  0.11122561    
  2.23064106E-02
  0.53838319    
 -0.36344278    
  0.10536122    
 -1.11725144E-02
  0.57395828    
 -0.76530886    
  0.25659075    
 -0.45953253    
  5.66957407E-02
  0.24340852    
 -0.36909747    
  0.33135796    
 -5.94225973E-02
 -0.36546049    
  0.36546057    
 -0.24549972    
  0.35493350    
  0.70827597    
 -0.63765919    
  0.76968694    
 -6.24354221E-02
  -1.1155624    
  0.82132286    
 -0.95852429    
   1.2098382    
 -0.78495389    
  8.51009133E-07
 -3.92199606E-02
 -0.13543820    
  4.47843969E-02
 -4.47838083E-02
  0.30658707    
 -5.18847778E-02
  0.41527843    
 -0.18859030    
  0.42415702    
 -0.81789804    
  0.45325562    
  0.33647236    
 -0.65882194    
  0.61998224    
 -0.69645351    
  0.13021423    
 -7.23213851E-02
  9.53094885E-02
 -0.22884248    
  4.87909988E-02
 -0.17015181    
  0.87681216    
 -0.69988137    
  9.65384021E-02
 -6.33120388E-02
 -0.25975397    
  0.95941472    
 -0.44689602    
 -0.28599164    
 -0.21808828    
  0.93130350    
 -0.38255119    
 -0.18621288    
 -0.44118336    
  0.26236513    
  0.55460829    
 -0.54072005    
 -7.14596510E-02
 -2.24730093E-02
  0.72667009    
 -0.90899169    
   1.4522521    
  -1.0287696    
   1.0435524    
  -1.2771674    
  0.15307614    
  0.24484271    
 -0.23202054    
 -0.18104871    
 -8.77057612E-02
  0.35417154    
  0.17645618    
 -0.21217376    
 -0.17147179    
  0.70388108    
 -0.62771869    
  0.18786120    
  0.51853031    
  6.67978972E-02
 -0.81401211    
  1.37937190E-02
  0.80940664    
  3.59322205E-02
  -1.1561164    
  0.49195722    
 -0.38566199    
  0.17670298    
  0.11934600    
  0.10661053    
 -0.41961014    
  0.26170674    
  7.59851113E-02
 -0.10943302    
  0.90946472    
 -0.51082617    
  0.17544882    
 -0.54724103    
 -9.00254175E-02
 -5.97184151E-02
  7.41070360E-02
  0.70026499    
 -0.65830010    
  0.94331968    
 -0.97816634    
  8.16782340E-02
 -0.11045627    
  0.43660620    
 -0.40075982    
  0.13176855    
 -7.03170374E-02
  5.16238324E-02
 -1.26577057E-02
 -3.23651507E-02
  0.10601822    
 -0.11261940    
 -0.39230776    
  0.63771743    
 -0.29287717    
 -0.14953254    
  0.30368152    
  0.54246241    
 -0.59752309    
  1.25002228E-02
 -3.79791111E-02
  0.15507144    
 -0.16154532    
  6.47263136E-03
   1.1345189    
  0.36164162    
 -0.83914202    
 -0.74461710    
 -3.58454250E-02
  0.19200779    
  0.25398725    
 -0.48317426    
  0.13447744    
  0.26592398    
  2.50645000E-02
 -0.25841081    
 -0.26236448    
   1.3437345    
  -1.0878012    
  1.91690382E-02
  1.25780171E-02
 -1.89273413E-02
 -3.23651507E-02
  4.50231247E-02
 -0.17106491    
  0.87360132    
 -0.64154238    
  0.65699863    
 -0.53987408    
  3.61797474E-02
 -0.36322209    
 -2.21416745E-02
  0.43003598    
 -0.78458059    
  0.10109598    
  0.26088318    
  0.39304289    
 -5.12940846E-02
 -0.18442991    
  0.44273663    
 -0.76913249    
  0.32004800    
  0.62050790    
 -0.28768265    
 -0.33282527    
 -6.38897019E-03
 -0.26236448    
  0.44361666    
 -0.18125175    
 -0.16705428    
  0.42546636    
 -0.47198617    
  0.39482644    
  0.82333064    
 -0.94849312    
 -0.20810623    
  0.54889715    
 -0.32277432    
  0.54935938    
 -0.89419925    
  0.25131464    
  8.15507993E-02
 -0.22918610    
  0.14107877    
  0.21256082    
 -0.11844891    
 -0.22764470    
  0.35667416    
  0.44670793    
 -0.71699929    
 -0.12470329    
  0.17185043    
  0.64600009    
 -0.44952428    
  0.49337658    
 -0.56044048    
 -0.29347917    
  0.10303311    
  3.43675315E-02
  0.56346977    
  0.18871151    
  0.30739135    
 -0.61436623    
 -0.26063338    
 -0.38599312    
  0.33410820    
 -0.23205948    
  0.21414891    
  0.59512228    
 -0.73037738    
  0.68969262    
 -0.76858747    
  0.24382344    
 -0.41427639    
  0.43739825    
 -5.88397048E-02
  0.87293988    
 -0.86089271    
  9.14928839E-02
  0.43242127    
 -0.66517419    
  0.39854538    
 -0.57948804    
  0.32220253    
 -0.30580974    
  0.36396563    
 -0.22032328    
  0.15616164    
  0.12445349    
 -0.29480046    
 -0.15415089    
  0.98082906    
 -0.94000649    
  0.45489004    
 -0.32737729    
  0.15616164    
  2.96754334E-02
 -0.15123013    
  4.65191789E-02
 -8.81928951E-02
 -1.42861959E-02
  0.17751484    
 -0.22918610    
  0.17979223    
  0.14141178    
 -3.35233547E-02
 -0.43428490    
  0.32639566    
  0.13036251    
 -0.10536121    
 -5.06446436E-02
 -0.26626870    
  0.27274063    
 -1.95444170E-02
  5.12925796E-02
  1.24218408E-02
  1.22692492E-02
  0.40546528    
 -0.70131099    
  0.39447546    
 -0.12959342    
  0.14603180    
  0.13217184    
 -0.27193442    
 -0.17733455    
  0.39546528    
  5.01280138E-03
 -0.39304328    
 -0.23244539    
  0.20997290    
  0.10763150    
 -0.19464217    
  0.24116118    
 -7.41071254E-02
 -0.40896705    
   1.4350841    
  -1.2353711    
 -2.62030736E-02
 -0.10241576    
  0.39230651    
  0.24541046    
 -0.10363575    
  2.83309631E-02
  1.66210700E-02
  9.92986858E-02
 -0.19131620    
 -0.51686770    
   1.0816339    
 -4.19646576E-02
 -0.68602985    
  0.12641320    
  4.87892553E-02
 -5.97091252E-03
 -0.14818074    
 -8.70115608E-02
  0.84729749    
 -0.60613674    
  0.75096709    
 -0.98458159    
 -0.16296199    
   1.3548310    
 -0.63118082    
 -0.21993005    
 -0.26129556    
 -3.53395827E-02
  0.34872991    
 -0.13570973    
 -0.37681052    
  0.31691101    
 -3.77395228E-02
 -0.22957526    
  9.97001305E-02
 -0.17504810    
  0.26570392    
 -0.37590718    
  6.57512024E-02
  8.70111212E-02
  0.39989451    
 -0.25291207    
  0.68592721    
 -0.24976234    
 -0.51082557    
  0.70086962    
  2.65668537E-02
 -0.38875210    
  0.55407566    
 -0.75536048    
  4.62130085E-02
 -8.75986144E-02
   1.0406250    
 -0.69314677    
  0.40380517    
 -0.20994201    
 -0.31538391    
  9.12159607E-02
 -0.36772546    
 -0.17788759    
  0.79006511    
 -0.60479742    
 -0.11686448    
  0.28561386    
 -1.88102573E-02
  9.64593962E-02
 -4.10621949E-02
  0.69014859    
  -1.0986120    
  0.37806547    
 -2.50022504E-02
  0.48648071    
 -0.70488870    
  0.16644891    
  7.10500160E-07
  8.92302915E-02
  0.35545459    
  0.68240637    
 -0.99606377    
  0.48235390    
 -0.34081370    
 -0.47101972    
  0.99895632    
 -0.60165429    
  0.47409397    
 -0.27193317    
  0.21597528    
  5.93541190E-02
 -0.56301230    
 -0.10668464    
  0.14750625    
 -0.39410201    
  0.11211707    
  0.24709684    
 -0.13268661    
 -4.13857922E-02
  0.22032294    
 -0.21330424    
  6.10360801E-02
  4.50231247E-02
 -8.52971673E-02
 -0.23867382    
  0.25228000    
 -0.17693152    
  0.16332547    
  8.52969810E-02
 -0.11307770    
  0.39128050    
 -0.31666937    
   1.1454289    
 -0.92884392    
  0.28636572    
 -0.52275342    
 -0.19845128    
  0.46081507    
 -0.48550805    
  0.95871145    
 -0.47834590    
   1.1071664    
  -1.2936203    
  3.05843502E-02
  0.19131751    
 -0.30609283    
  0.24453531    
 -0.27193397    
 -0.29698396    
  0.31077817    
  0.89412916    
 -0.77787018    
 -5.00095747E-02
  2.53170896E-02
 -0.23889232    
  0.46702340    
 -5.62816449E-02
 -0.22974470    
 -0.21325921    
  0.80178118    
 -0.35352781    
 -0.39246097    
  0.98951250    
 -0.88647926    
  0.11855981    
  0.79633141    
  0.21357441    
 -0.43882048    
 -0.69666272    
  0.78396547    
 -0.38320583    
 -0.39374077    
  0.30501267    
  6.96802959E-02
 -0.39589658    
  4.87909988E-02
 -0.13840209    
   1.0285027    
 -0.69874865    
 -5.78204468E-02
  9.09719914E-02
 -0.21772364    
 -9.19381604E-02
  0.24801764    
 -0.15607950    
  0.16184221    
 -0.40546498    
  0.79936892    
 -0.29546496    
  0.32223436    
 -3.45526971E-02
  0.16193269    
 -0.54805583    
 -0.31486782    
  0.21840699    
 -4.53157350E-02
  0.62107515    
 -0.60791659    
 -0.11778239    
  0.93088979    
 -0.96074265    
 -0.17327136    
  0.30774915    
  0.82336187    
 -0.87082863    
 -0.14953254    
  0.58239669    
 -0.40546525    
 -4.84525189E-02
  9.46653709E-02
  0.46596354    
 -0.48550767    
  0.27443710    
 -0.17435431    
  0.64747721    
 -0.99231714    
  0.78922129    
 -0.36433759    
  0.25131437    
 -0.30782709    
 -0.13021514    
 -2.68463995E-02
   1.2261733    
  -1.2749646    
  0.23450764    
 -0.26349422    
  6.76714876E-07
  0.73631924    
 -0.77377713    
   1.1137637    
 -0.98501444    
  0.50948209    
 -0.62307960    
  0.29143521    
  5.99640533E-02
  0.13353209    
 -0.21622396    
 -1.73919983E-02
  5.68329953E-02
 -0.19455008    
 -0.14413387    
  0.88958079    
 -0.84411889    
 -0.14310136    
  8.98565352E-02
  0.10379624    
 -5.79878353E-02
  0.12604085    
 -8.94068107E-02
  7.16762990E-03
   1.2868682    
  -1.2178749    
  0.71946406    
 -0.71282047    
  0.15887024    
  5.49586192E-02
 -0.18125175    
 -0.15201674    
  0.57443082    
 -0.41602421    
  0.15324084    
  2.16222368E-02
  0.46598506    
 -0.36921769    
 -0.21588741    
 -0.22163872    
 -5.40676452E-02
 -4.87904251E-02
  0.34830645    
 -0.23795922    
 -0.27286777    
  2.89871115E-02
  0.87546879    
 -0.74193758    
  0.56436712    
 -0.22789507    
 -0.28768250    
  4.65197861E-02
  0.27625257    
 -0.33074078    
  0.87546903    
 -0.72017550    
 -0.33921587    
  0.16779312    
  0.44531024    
 -0.41330793    
  0.17309220    
 -0.12693070    
  9.32578743E-02
  5.98186143E-02
  0.17693156    
 -0.10836712    
 -0.38460070    
  0.44876224    
  0.53758270    
 -0.20434420    
 -0.78200120    
   1.0471632    
 -0.27738330    
 -0.44092178    
 -0.17344411    
  0.18610173    
  0.70564693    
 -0.71195745    
 -0.25041103    
  0.12228929    
 -3.66346315E-02
  0.13259831    
  8.15507993E-02
  0.53345865    
 -0.79341638    
 -3.17494981E-02
  0.17015187    
  0.21905412    
 -0.14689201    
 -9.27820131E-02
  0.77319026    
 -0.58971083    
  0.49215487    
 -0.38795224    
  0.15415117    
  0.16050768    
 -0.28388625    
 -0.12348095    
 -0.35260192    
  0.19176255    
 -6.94726184E-02
 -0.11419315    
  0.34450451    
  0.36066732    
 -0.66564047    
 -7.23208934E-02
  3.27890329E-02
  0.32721248    
 -0.15706107    
  6.58139214E-02
 -0.26045543    
  0.23464759    
  0.37673399    
  0.21322931    
 -0.79208642    
  2.37167291E-02
  0.91002107    
 -0.85677725    
 -3.00776083E-02
  0.31776032    
 -0.25848314    
  0.16539173    
  0.66532439    
 -0.16676937    
  3.27900350E-02
 -0.57496536    
 -0.11460430    
  0.15822323    
 -0.15110669    
 -1.54558663E-07
  0.62718946    
 -0.39416474    
 -0.47225296    
 -9.44095924E-02
  0.29015359    
  0.75768596    
 -0.88383651    
  0.45198488    
 -0.16851448    
 -0.20278263    
  0.87028700    
 -0.20067067    
 -0.67739862    
  0.72391915    
 -0.45795602    
 -0.11404682    
  5.86478077E-02
 -9.46722537E-07
   1.3894539    
  -1.3958025    
  6.77172467E-02
  5.93475765E-03
 -0.21724319    
 -0.10863427    
  6.35142326E-02
 -0.10536112    
 -8.00424516E-02
  0.36772561    
  2.53170896E-02
 -7.20849243E-07
  6.64894506E-02
 -4.79128696E-02
  0.11573650    
 -1.09896101E-02
 -0.36221558    
 -8.26916397E-02
  0.73534781    
 -0.32415166    
 -0.20895949    
  0.13792357    
 -8.98032039E-02
  0.48911542    
 -0.59522212    
  0.31164685    
  0.42172581    
  2.12775711E-02
 -6.52406663E-02
 -0.98207867    
  0.29266906    
  0.15840665    
 -0.28556186    
  0.99136662    
 -0.65610510    
  2.39532441E-02
 -0.41139984    
  0.11778259    
  0.27570680    
 -4.93937060E-02
 -6.34860294E-03
 -0.37411433    
  0.94188619    
 -0.60013682    
  6.55762339E-03
  0.49102327    
  0.25928238    
 -0.89039445    
  0.16589734    
 -4.56097797E-02
 -0.18232083    
   1.5049655    
 -0.48684058    
 -0.75884312    
 -0.22778393    
  0.34967425    
 -2.77017988E-02
  1.11740753E-02
  7.33747811E-07
   1.5356719    
  -1.0416535    
 -0.69654197    
  8.47405419E-02
 -1.89273413E-02
  0.88917512    
 -0.78636611    
 -0.40546498    
  0.85221201    
 -0.19863012    
 -0.35731491    
  0.12062730    
 -0.33420250    
 -9.13490951E-02
  0.28550601    
 -0.26826456    
 -5.63477556E-07
  0.26826420    
 -0.35760859    
  0.38341764    
 -2.58076862E-02
  0.73475283    
 -0.60613668    
  0.57751673    
 -0.60667354    
  0.64775372    
 -0.29285511    
 -0.71411300    
  0.65866113    
 -0.23638806    
  0.16363026    
 -0.30672944    
 -1.94178652E-02
  1.99001406E-07
 -0.15524082    
  4.47843969E-02
  0.14892270    
  0.15684265    
 -0.48954755    
  0.22664705    
   1.3361044    
  -1.2175448    
 -0.33647156    
  0.14541698    
  0.23954961    
  3.48873138E-02
  0.38039121    
 -0.38039136    
  0.19180116    
  0.87192428    
  -1.4244903    
  0.10863447    
 -0.14197092    
  0.52262044    
 -0.24344797    
  1.90476347E-02
  0.64482826    
 -8.61114711E-02
 -5.16716912E-02
 -0.20997399    
 -0.17301841    
  8.00426155E-02
 -0.24256141    
 -0.42526796    
  0.42526793    
  0.81020373    
 -0.72264862    
  1.78043749E-02
 -6.06253892E-02
  0.15057302    
  0.22099036    
 -0.22099057    
 -0.13199598    
  0.19955494    
  2.89149398E-07
 -0.58377427    
  0.19574392    
  0.20067152    
 -0.22314377    
  0.25886136    
 -5.86537085E-03
 -2.98522264E-02
 -0.15718575    
  0.14499077    
  0.30441332    
  0.54463661    
 -0.98697293    
  0.35737929    
 -0.10919911    
 -0.24116114    
   1.5767412    
  -1.5697730    
 -0.25131440    
 -0.19671059    
  0.11293956    
  0.57475770    
 -0.12808174    
  0.48694038    
 -0.41505209    
 -0.20453188    
 -5.84107973E-02
  5.84106110E-02
  0.26617607    
 -0.21098879    
  3.94789539E-02
 -0.13076955    
  0.19933386    
  0.65320295    
 -0.83793676    
 -0.16508035    
  0.28768292    
 -0.31365690    
  0.24053445    
  0.14722931    
 -0.36179063    
 -5.26433848E-02
  0.81989896    
 -0.40546605    
  0.63808733    
 -0.62038809    
  6.78231344E-02
 -0.44731277    
  0.57536453    
 -0.11179128    
  6.75584674E-02
 -0.29609269    
 -1.36052584E-02
 -2.77801864E-02
 -2.85727028E-02
  0.66373318    
 -0.80349553    
  0.36580065    
 -9.70451459E-02
 -0.18104871    
 -0.15669838    
   1.1133833    
 -7.29811788E-02
 -0.76168966    
  0.71652019    
 -0.75790638    
  0.23155913    
 -0.23862605    
   1.4296664    
 -0.67798227    
  0.28851739    
 -0.85906267    
 -2.39524841E-02
  5.88405579E-02
  0.24686059    
 -0.15415144    
  0.34830686    
 -0.74598962    
  0.20909123    
  0.19378608    
 -0.10939785    
 -0.37416765    
  0.77770472    
 -0.30980474    
  0.31365797    
 -0.25737631    
 -0.32657203    
 -0.25823486    
  0.27871323    
  0.61225975    
 -0.54056823    
  0.18337005    
 -0.19602695    
 -0.23596509    
  0.96046180    
  -1.0986121    
 -8.70111063E-02
  0.14107926    
  0.30075327    
 -3.30056697E-02
  0.18901128    
 -8.70106071E-02
  1.80175751E-02
 -0.31994340    
  8.63280296E-02
  0.77261156    
 -0.78015876    
  0.29334813    
  0.42596939    
 -0.66764516    
  0.12177258    
 -8.64327624E-02
  0.66497588    
 -0.80647510    
  0.39743307    
 -0.51621610    
  0.12675130    
 -1.60011947E-02
  0.29771152    
 -3.03981397E-02
  0.24027942    
  0.56100142    
 -0.81370485    
 -5.78944758E-02
 -1.33328335E-02
  5.86478077E-02
  0.65113735    
 -0.83853573    
  8.06291997E-02
   1.0331339    
 -0.41680762    
 -0.49698097    
  4.87892553E-02
 -4.25595827E-02
 -0.39927292    
  0.33514810    
 -6.64376188E-03
 -4.77898158E-02
  0.23011300    
 -0.33314440    
  0.19643407    
 -2.58076862E-02
  0.64631575    
 -0.73511231    
  0.41494471    
 -0.42933190    
   1.1930435    
  -1.4107668    
   1.0270418    
  0.45783299    
  -1.2817498    
  0.16251822    
 -0.10536075    
  8.00435692E-02
 -7.31230825E-02
  0.19941628    
 -0.38865826    
  0.21645527    
  0.47251767    
 -0.18819577    
  6.35918006E-02
 -0.40309837    
  2.79730204E-02
 -7.88944960E-02
  0.71893156    
 -0.81275046    
  0.28972960    
 -0.16649579    
  0.14791937    
  0.10097622    
 -0.21330424    
  6.10360801E-02
 -0.11122497    
 -2.98531447E-02
  6.59578443E-02
 -6.59581795E-02
  0.29334813    
 -8.85541067E-02
  6.56959936E-02
 -0.16285822    
 -9.25932899E-02
  8.57671723E-02
  0.19817768    
  0.14609228    
  0.42151701    
 -0.61949426    
 -0.20264435    
  0.16034193    
 -0.37806582    
   1.1765741    
 -0.78623843    
 -0.14403996    
  8.75981823E-02
  0.16058177    
 -0.24116114    
  0.43983361    
 -0.62355340    
   1.0199695    
 -0.69314641    
 -6.07986841E-03
 -0.16539273    
 -0.12228984    
  0.44531024    
 -5.89988530E-02
 -0.50714928    
  0.59185594    
 -0.25276563    
  0.18991871    
 -2.73982622E-02
  5.53967431E-03
 -0.14225058    
   1.1154543    
  -1.0359024    
  0.44769827    
 -0.69314724    
  0.73727220    
 -0.51563233    
 -0.25995737    
  0.91629052    
  0.16126800    
  -1.1255685    
  0.55256605    
 -0.33270562    
 -2.66683903E-02
 -8.45567212E-02
  2.89866533E-02
 -7.16870232E-03
 -0.10615940    
  0.24058990    
  0.18337005    
 -0.20884815    
  0.63332862    
 -3.83988693E-02
 -0.27706218    
 -0.44863665    
  0.22314329    
  7.36881942E-02
 -3.33361067E-02
 -8.23990926E-02
 -0.29795980    
  0.18094237    
  0.27028954    
 -0.20359877    
 -0.16822797    
  0.16175446    
 -8.81928951E-02
 -1.54558663E-07
  0.28234848    
  0.86696601    
 -0.88313836    
  0.24889585    
 -0.69314790    
  0.25975350    
  1.94189157E-02
 -0.12987433    
  4.28645834E-02
 -0.18372062    
 -2.55331919E-02
  0.16639145    
  0.88816142    
 -0.71439183    
  0.26283693    
 -0.23262322    
  2.93283891E-02
 -0.23330995    
  0.28402594    
  0.57364577    
 -0.11469159    
 -8.32307190E-02
  0.61058509    
  -1.1730361    
 -2.00676825E-02
  8.41921344E-02
 -0.44667625    
  0.69314682    
 -0.19797741    
 -0.15316582    
  1.36996517E-02
 -0.15415107    
 -2.40978897E-02
  4.76280376E-02
  0.20909123    
 -0.24862343    
 -9.28943977E-02
  0.30956393    
  0.55775839    
 -0.68205583    
  4.31716070E-02
  0.21465620    
  0.37469319    
  7.88400099E-02
 -0.30100733    
 -0.26676354    
  4.97004315E-02
  7.02045411E-02
 -7.62841329E-02
  0.44920936    
 -0.65872705    
 -0.12817577    
  0.55103248    
 -0.40055043    
  7.77785406E-02
  0.24600877    
 -0.31646031    
  0.28950575    
 -0.21227401    
  5.90342060E-02
 -0.37411433    
   1.0116007    
 -0.59386659    
  0.73201579    
 -0.36382228    
 -0.44417945    
 -7.51207694E-02
 -6.59581795E-02
  0.16705495    
 -0.10821448    
 -0.19670956    
   1.3024404    
 -0.17525445    
 -0.96684366    
 -0.10125414    
  0.11596060    
 -6.79504648E-02
  0.55514169    
 -0.37022004    
  0.62600809    
 -0.25578856    
 -0.46553025    
  0.26236445    
 -0.11641100    
  5.98976538E-02
 -0.10406920    
 -2.61457507E-02
  0.80872011    
 -0.77614325    
 -5.26438802E-02
  9.03833881E-02
  6.15428993E-03
 -0.21855305    
  0.14868340    
 -0.26170716    
 -5.26433848E-02
   1.3449091    
  -1.0240012    
  0.66329402    
 -0.80338311    
   1.0809126    
 -0.26415172    
 -0.74426478    
   1.0533123    
 -0.95991075    
  0.24705951    
 -0.54113156    
  4.18466665E-02
  0.28972960    
 -8.98032039E-02
  0.10199993    
  8.70120972E-02
 -6.89937919E-02
 -0.31994340    
  0.10863447    
  3.61048803E-02
 -1.54558663E-07
 -0.10457245    
  8.30672458E-02
  0.19073935    
   1.2621291    
  -1.2096393    
  0.99703240    
 -0.20909224    
 -0.85247844    
 -3.70418578E-02
 -0.28141266    
  0.53062803    
 -4.51205336E-02
 -0.36772546    
  0.48835310    
 -0.43078205    
  0.28942963    
 -0.15240780    
 -0.34627613    
  0.59351736    
 -0.27193442    
 -1.25796851E-02
 -0.14261341    
  0.86691642    
 -0.56115055    
 -0.25593358    
  2.06201188E-02
 -0.10008345    
 -6.20346405E-02
  0.27763250    
 -0.23074837    
  0.10153565    
 -5.67520857E-02
  5.67519888E-02
 -1.38882389E-02
  0.14310166    
 -0.38744661    
  0.19415665    
  0.18721075    
  0.20343891    
 -0.39064941    
  0.78443879    
 -0.52094346    
 -0.39702579    
   1.2443242    
 -0.97359079    
  5.00096232E-02
  0.30281177    
 -0.36572564    
  0.13919739    
 -5.81566915E-02
 -0.28171229    
  0.14732507    
  0.20377956    
 -6.34227246E-02
  0.33135703    
 -0.24038514    
 -0.28046206    
  0.68954355    
 -0.87908465    
  8.65817536E-03
  0.41689309    
  1.69022270E-02
 -5.74870557E-02
 -8.00418854E-02
 -1.94178652E-02
  6.33127317E-02
 -0.18847607    
 -0.17788759    
  0.23545770    
  0.10605904    
  0.28768295    
  0.66927993    
  -1.0019853    
 -0.34174904    
  8.85527059E-02
  0.40546539    
  0.32101849    
 -0.27681160    
 -0.23674884    
  0.27908361    
  0.26673892    
 -0.60944742    
  9.06551108E-02
 -8.33809450E-02
  0.70753545    
 -0.72951549    
  0.21271834    
  0.57573819    
 -0.84170175    
  0.78632474    
 -0.76315761    
 -5.49165308E-02
  0.18366544    
  7.12267682E-02
  0.25270200    
 -0.40062177    
  0.16034193    
  0.59598374    
 -0.44713840    
 -0.16753833    
 -0.10605866    
  0.49247643    
 -0.75484091    
  0.41150835    
  0.23511977    
 -0.41985312    
 -0.25442436    
  0.11466269    
  0.29391268    
  0.30309105    
 -0.58047444    
  8.63280296E-02
 -7.81650841E-02
  0.10047113    
  0.32909271    
 -0.50554794    
  0.59652007    
 -0.49643731    
  0.28171113    
 -3.03981397E-02
 -5.06446436E-02
  6.89936131E-02
  4.73468751E-02
 -0.16285822    
  0.23531426    
 -0.32047254    
  0.34699950    
 -0.68792450    
  0.42608520    
 -0.36546049    
   1.0586073    
 -0.64662802    
 -0.23293205    
   1.5398593    
 -0.63345343    
 -0.99192810    
   1.0340738    
 -0.42469683    
 -0.22801052    
 -0.17261204    
  0.60217541    
 -0.54582208    
  0.16388737    
  0.21848062    
 -0.61238569    
  0.38220796    
 -0.43531832    
  0.21950129    
  0.20991780    
 -8.64734650E-02
  0.17693156    
 -0.22314373    
 -0.26982513    
  8.47962350E-02
  0.31771433    
  0.14310074    
 -0.22957428    
  0.93798941    
 -0.98420209    
 -0.22652830    
  0.14197089    
  0.14993925    
  0.11355496    
 -4.62510213E-02
 -0.11261940    
  0.51610994    
 -0.26553223    
  0.11663731    
  0.39005604    
 -0.90701628    
  4.51210625E-02
 -4.51195613E-02
  0.86903751    
 -0.66139919    
 -0.20763850    
  0.35282218    
  0.58477956    
 -0.84228951    
  9.34018791E-02
 -0.19643338    
  0.25217631    
 -3.68147418E-02
  0.94098306    
 -0.99887788    
 -0.14974450    
 -5.53504340E-02
   1.0049263    
 -0.21499200    
  0.41403803    
  -1.0533117    
 -0.28071311    
 -8.70111063E-02
   1.3237737    
  -1.1314023    
  4.08227853E-02
  0.61842328    
 -0.25935116    
  0.15494771    
 -0.35872728    
  4.02740128E-02
  0.14660279    
 -8.90796036E-02
 -5.09662479E-02
  0.23741932    
 -0.48036662    
  0.89948350    
 -0.53368300    
 -0.32497713    
  0.36464384    
 -0.11778377    
  0.10661053    
 -0.20505060    
  0.64366734    
 -0.42190436    
 -1.67127158E-02
 -0.25452912    
  7.66932517E-02
  0.14354771    
 -0.20585296    
 -0.10536092    
 -0.13580176    
  0.50900626    
 -5.04316725E-02
 -0.13517459    
  6.98701516E-02
  0.14269115    
 -0.23922984    
 -0.13739981    
  0.15746693    
 -0.36331987    
 -3.93109076E-07
   1.3862940    
 -0.83076805    
 -0.30421203    
 -0.11778322    
  0.20972042    
  0.12078080    
  5.81562445E-02
  0.64985019    
 -0.78257483    
  5.64405397E-02
  0.14715686    
 -0.22314337    
  0.10601822    
 -8.64734650E-02
 -0.23124105    
  0.12945710    
  0.65306860    
 -0.66745698    
 -0.14812975    
  0.59151506    
  0.36270291    
 -0.59754312    
 -0.11851914    
  4.53143232E-02
  0.21551991    
  0.51184589    
 -0.70236456    
 -0.21239926    
  0.14208207    
  0.73211336    
 -0.34222108    
 -0.31957611    
  0.21570896    
 -0.65891415    
  0.84040630    
 -0.32574251    
  3.94412689E-02
  0.30683464    
 -0.50138462    
  0.92298001    
 -0.75077605    
  9.17075053E-02
 -0.29804507    
 -3.53395827E-02
  0.32821637    
 -0.41850278    
  0.23098595    
  0.10097622    
 -0.10097667    
 -4.47356775E-02
 -4.00045328E-02
  0.13353051    
  0.26510718    
 -8.57663974E-02
  0.65511936    
  -1.0531505    
  0.13167700    
  5.67980260E-02
 -5.03249057E-02
 -7.36120269E-02
 -0.17402290    
  8.70111808E-02
  0.35894567    
 -0.18550058    
 -0.32004672    
  0.33897462    
  0.25270200    
 -0.23412548    
 -6.98695034E-02
 -0.28768143    
  0.26101366    
  0.20679460    
  8.92984569E-02
 -8.38181451E-02
  5.32041155E-02
 -9.79041681E-02
 -0.23753157    
  6.31796867E-02
 -0.12289724    
  0.17589079    
 -0.43825513    
  0.60976577    
 -0.59981519    
  0.49686822    
 -0.10804086    
 -1.35129141E-02
 -4.16728072E-02
  0.35454544    
 -0.20955427    
 -0.13792370    
  5.48089482E-02
  0.18232226    
 -0.31775972    
 -7.94068873E-02
  6.40219077E-02
  0.31633762    
 -8.85541067E-02
 -0.13883664    
  0.54430181    
 -0.49584928    
  0.15028177    
 -0.22751281    
  0.17376973    
 -0.11701725    
 -7.14596510E-02
  0.21271834    
  3.52985784E-02
  5.07152416E-02
  0.76470107    
 -0.55260730    
 -0.73396891    
  0.12188935    
  0.38893652    
 -3.96644883E-02
 -0.10986634    
  0.91757983    
 -0.12036363    
 -0.85703468    
  7.26398155E-02
  0.40758580    
 -0.18062803    
 -0.17121503    
 -0.31619745    
  0.70954114    
  0.53492272    
  -1.3674253    
 -0.10847993    
  0.31845352    
  0.10080510    
 -0.32964671    
  0.58778721    
  0.43500668    
 -0.83256638    
   1.5188411    
  -1.2272300    
 -0.34830698    
  0.24294643    
 -2.64909659E-02
 -0.11359722    
  0.24544904    
 -6.68948442E-02
 -1.90473236E-02
  4.38946635E-02
  0.18436481    
 -0.22186820    
 -0.31131297    
  6.72519282E-02
  0.42956316    
 -0.29298729    
 -6.59581795E-02
 -8.70115161E-02
   1.0763272    
 -0.65176111    
 -0.42456546    
  2.44901981E-02
  0.41082683    
 -0.46893525    
  0.55103248    
  0.48588699    
 -0.21184416    
 -0.63848889    
  0.16322884    
 -0.41150767    
  0.10354020    
   1.0596099    
 -0.65962434    
 -0.40821627    
  0.18094237    
  0.16492951    
  0.11061069    
  0.40021595    
 -0.79267675    
  0.39246181    
 -4.27867472E-02
 -0.22587913    
   1.3116592    
  -1.5767671    
  0.25131416    
  0.16598488    
 -0.37362513    
   1.4199108    
 -0.86887854    
 -0.38595158    
  0.79633111    
 -0.58778697    
 -0.24544938    
  0.14008901    
  0.14004536    
  0.40166977    
 -0.25403434    
 -0.28768188    
 -0.14008884    
  0.15307614    
 -0.24763471    
 -8.29903129E-03
  0.25593355    
 -8.75986144E-02
  0.94407022    
  -1.0478669    
 -2.37157438E-02
 -8.03299528E-03
  3.95309143E-02
  0.15746693    
 -4.74667437E-02
 -0.14149879    
  0.30748442    
 -0.11851914    
  7.64708593E-02
 -1.85770858E-02
  6.64894506E-02
 -0.23638943    
  0.79181892    
 -0.80674440    
  2.23064106E-02
  0.36546013    
 -2.06200331E-02
 -0.26706198    
  6.58139214E-02
 -0.15097173    
   1.0886863    
 -0.89409578    
 -9.59194526E-02
  5.86478077E-02
  0.66425228    
 -0.67699087    
 -0.25406560    
  0.39159569    
 -0.15694766    
  0.21130963    
 -3.22603695E-02
 -0.38920540    
  0.70517176    
  0.54759157    
 -4.71782833E-02
  -1.0560529    
  0.73729682    
 -0.21817222    
 -0.71825379    
   1.2132514    
 -0.89018565    
  0.29532099    
 -0.55279022    
  0.14732507    
 -5.63522689E-02
 -0.22677355    
  0.32340029    
  6.98701516E-02
 -0.21855305    
 -0.17471710    
  0.99996352    
  6.16077445E-02
 -0.62038809    
 -7.90694132E-02
 -0.17224598    
  0.65091413    
 -0.51082540    
 -0.29423884    
  9.21160206E-02
  0.12751274    
 -0.29238763    
 -9.47917160E-03
  0.67391545    
  0.20945801    
 -0.49390906    
  1.85258017E-07
 -0.11617070    
  0.72523564    
 -0.89031583    
  0.34377232    
 -0.34377214    
  4.18466665E-02
  0.80545092    
 -0.75744140    
  0.37907815    
 -0.43531823    
   1.5637835    
  -1.5153865    
  7.84332305E-03
  0.13840316    
  9.71631035E-02
 -9.71629694E-02
 -8.51584449E-02
 -0.17788759    
  0.24934511    
  0.16492951    
 -9.82382670E-02
  0.35020274    
 -0.57334685    
  0.21015660    
 -0.14763622    
  0.72300035    
  0.11122533    
 -0.38430914    
 -0.30228066    
  1.29873361E-02
 -6.47335593E-03
 -2.63165999E-02
  9.53109190E-02
  4.73468751E-02
 -9.06974897E-02
  0.52465343    
  0.22389211    
 -0.35155511    
  0.26399931    
 -0.82574588    
  1.48157114E-02
 -0.15048151    
  0.28125134    
   1.1261857    
 -0.37355334    
 -0.97577697    
  0.54101104    
 -0.34401286    
  0.55106497    
 -0.76432383    
  0.79068995    
 -0.24760377    
  0.51082522    
 -5.27976975E-02
 -0.87066132    
  0.84935170    
 -0.82799870    
  5.48089482E-02
   1.2178752    
  -1.1722645    
  6.34830398E-03
 -9.46722537E-07
 -0.30900478    
  2.55337581E-02
  0.36837053    
   1.0094848    
  -1.0330160    
  0.86248785    
 -0.23387927    
 -0.42956248    
 -0.25410637    
  0.24430221    
 -0.32277256    
 -9.25932899E-02
 -6.15583435E-02
  0.45198587    
 -0.40546528    
  0.26469213    
 -0.10406920    
  0.31316203    
 -0.37985337    
  0.66871274    
 -0.63481081    
  7.69603178E-02
 -9.71629694E-02
  6.58139214E-02
  0.53100270    
 -0.53100216    
 -7.95129016E-02
  0.24901307    
 -0.38946515    
  0.14045098    
  6.87325094E-03
  0.13438641    
  0.13428043    
 -0.12831035    
  1.18341874E-02
 -0.10536034    
  5.71577139E-02
 -0.20479466    
  4.44524884E-02
  0.78647870    
 -0.70978588    
 -0.18366557    
  0.26731411    
 -0.14595486    
   1.2608930    
 -0.57851809    
 -0.65420443    
 -4.98316176E-02
  3.58455405E-02
  0.84629095    
  0.13012661    
  -1.0122635    
  5.67519888E-02
 -0.23180091    
  0.89342284    
 -0.86767077    
  0.32306603    
  1.82385575E-02
 -0.19933228    
  7.77785406E-02
  6.58139214E-02
 -3.89664844E-02
  0.40767050    
 -0.15709276    
 -0.34060374    
  7.66932517E-02
 -0.14413387    
   1.1563444    
  -1.2454733    
  0.15656973    
 -0.11506967    
 -0.14874496    
  3.51167699E-07
   1.1477016    
 -0.86949944    
  0.54729563    
 -0.13235059    
 -0.49677384    
  5.28431349E-02
  6.40780553E-02
  0.14722931    
 -0.27977654    
  0.25567847    
 -0.27958569    
  2.39059124E-02
  0.21205933    
 -8.64327624E-02
   1.0414541    
  -1.1749856    
   1.1349797    
 -0.18743627    
 -0.60204083    
 -0.32975304    
  4.58090194E-02
  0.28394452    
 -0.13192667    
 -0.27073202    
 -3.41906473E-02
  7.20249204E-07
   1.3000734    
  0.39753458    
 -0.56760913    
 -0.99212897    
 -0.12062854    
  0.91457981    
 -0.87273324    
  0.35503340    
 -0.18924220    
  0.24512269    
 -0.25209025    
  0.76725477    
 -0.69966167    
  6.33127317E-02
 -0.25746870    
  7.90551398E-03
 -0.12568824    
  0.90190220    
  0.10969849    
 -0.63634914    
 -0.14499043    
  0.21602616    
 -0.10853948    
  0.88655347    
 -0.54917157    
 -8.04211795E-02
 -4.53487113E-02
 -0.12036411    
  0.19961312    
 -0.30368224    
 -1.29869515E-02
  0.53024405    
 -0.61192191    
  0.45391831    
 -0.61518586    
 -2.53183451E-02
  0.36772481    
  0.60020065    
 -0.73288769    
  0.15608011    
  9.89826098E-02
 -7.04890788E-02
  0.20271192    
 -0.58870465    
 -8.29903129E-03
  0.80349523    
  7.88935646E-02
 -0.44952428    
 -0.27159610    
  0.67886144    
 -0.62367409    
 -4.11008038E-02
  3.43675315E-02
  0.34989533    
 -0.47957221    
  0.18871199    
   1.3187786    
  -1.3511441    
  0.66647929    
 -0.56046069    
 -7.36522675E-02
   1.2297522    
  -1.4902077    
 -8.29903129E-03
  0.35417154    
 -0.24382427    
   1.0911211    
 -0.86499834    
 -0.52884382    
   1.1732010    
 -0.82667947    
 -0.13762181    
  0.21325827    
  5.78932874E-02
  0.14518285    
 -0.25054279    
 -6.45391792E-02
  2.91989725E-02
  0.41738492    
  0.35856888    
 -0.71321487    
 -5.55707440E-02
   1.1786548    
 -0.26522568    
 -0.70177954    
 -0.35750124    
  8.23005196E-03
  0.41091490    
 -0.27329424    
   1.2003947    
 -0.57369262    
 -0.59161150    
 -0.10153663    
 -1.53848231E-02
  0.20278172    
 -5.86481020E-02
  0.14934605    
 -4.13028859E-02
 -0.30796725    
  0.33764219    
 -9.82382670E-02
  6.85636476E-02
  2.38103364E-02
  2.89875716E-02
 -0.10853948    
  5.57429120E-02
 -0.17751412    
 -2.18183473E-02
  3.61048803E-02
 -0.17807594    
  0.45506218    
 -0.16315252    
 -9.27820131E-02
 -1.39868138E-02
  2.09058281E-02
  6.66915178E-02
  0.23468989    
  2.51906663E-02
 -0.29266891    
  0.10135340    
  0.60503954    
 -0.71981555    
 -5.55707440E-02
  7.11733894E-03
  0.63096982    
  0.12405287    
 -0.75502276    
  0.21029457    
 -0.36326489    
  0.24763472    
 -0.19923764    
  0.19923814    
  0.28929347    
 -0.10161041    
 -0.46042466    
  0.50743032    
 -0.37284055    
   1.1491646    
 -0.52501023    
  0.12656310    
 -0.55004549    
 -0.10873337    
 -0.17693152    
  0.21667020    
 -9.53111202E-02
  2.81706527E-02
 -7.94641823E-02
 -0.27522853    
   1.1278831    
 -0.91468871    
  0.22154312    
  8.59421641E-02
 -0.15219148    
  5.33450730E-02
 -4.65192348E-02
 -0.21130858    
  0.69314718    
 -0.74488354    
  0.35401660    
  0.21190073    
 -0.26286668    
 -0.22641735    
  0.41091490    
  0.54396552    
  -1.0053115    
  0.48285112    
 -0.24600856    
  0.78721988    
 -0.67170608    
  3.57177705E-02
 -2.36704703E-02
 -3.03981397E-02
   1.3612931    
  -1.4516773    
  0.17327105    
   1.0136645    
  -1.1089758    
 -0.24685931    
  0.39204291    
 -0.29310146    
 -0.28286293    
  0.33234200    
 -0.19760978    
  0.86632299    
 -0.90051401    
  0.31131434    
  3.75048444E-02
 -0.24171971    
 -0.15155007    
  0.91264796    
  0.37583283    
 -0.89521074    
  0.46693182    
 -0.84218276    
  0.16430283    
  0.84078294    
  0.10241481    
  -1.0638267    
  0.24177304    
 -9.86722186E-02
  0.17612967    
 -0.18356512    
 -5.36523834E-02
  0.11865837    
  6.96846843E-03
  0.12393738    
 -0.45902205    
  0.92595303    
 -4.32287566E-02
 -0.48050120    
  9.88455266E-02
 -0.39086565    
  3.41918506E-02
  0.87336588    
 -0.84030515    
  0.46081507    
 -0.39780244    
  0.21855339    
  6.11544913E-03
  0.60391635    
 -0.54472804    
  0.99580306    
 -0.77496123    
 -0.36926129    
  7.10500160E-07
 -0.31928754    
  0.21392624    
  0.45601782    
 -0.10379756    
   1.1592371    
  -1.5040767    
  0.26912948    
 -0.31424820    
   1.1037272    
  -1.0960647    
  1.51518285E-02
   1.0012951    
 -0.80404860    
  3.03966906E-02
 -0.12078167    
 -8.45567212E-02
  7.32680270E-03
  2.87788119E-02
  0.22172341    
 -0.10158037    
 -0.21687371    
  4.58090194E-02
  0.65511930    
 -0.45920894    
  0.19451763    
 -0.29783359    
 -0.14624511    
  0.23098595    
  1.24218408E-02
  3.03966906E-02
  0.23386501    
 -7.88586587E-02
  0.22416870    
 -0.63735580    
 -0.14131351    
  0.96847630    
 -0.41911811    
 -0.25722209    
  0.52275443    
 -0.31845352    
 -0.46134546    
  0.27684793    
  0.11705609    
  0.72462320    
 -0.17838581    
 -0.68978524    
  0.20006055    
 -0.32120493    
  9.39310193E-02
 -0.11692131    
   1.1514549    
 -0.96141034    
 -4.59090322E-02
  0.31906384    
 -0.53551853    
  0.24946003    
 -7.41071254E-02
  0.85723871    
  -1.0078988    
  0.22476731    
 -2.63165999E-02
  0.59148383    
  0.22388108    
 -0.60025328    
 -0.22179967    
 -1.35129141E-02
  0.20252503    
  0.10034825    
 -0.34454507    
 -3.61043550E-02
 -0.22130708    
  0.19900124    
  6.54773414E-02
 -0.16833559    
  0.42199495    
  1.08705126E-02
  4.23344038E-02
  2.55775824E-02
  0.15415080    
 -0.74193752    
 -1.83489062E-02
  0.58572602    
  5.02615795E-02
 -0.19415694    
  5.93475765E-03
 -0.41139984    
  0.64279366    
 -0.24329913    
 -3.03981397E-02
 -0.25928187    
  0.24685936    
  0.57027268    
 -0.52745378    
  0.28468442    
 -0.29068863    
 -8.81071612E-02
  0.11778275    
  0.24740764    
 -0.21292169    
 -0.38035938    
  0.16705497    
  0.60167593    
 -0.58778745    
  0.15906441    
 -0.17295296    
   1.1813412    
  -1.0142869    
 -0.44776726    
  6.28015921E-02
  0.95551181    
  -1.0090958    
  0.59185594    
 -0.29959676    
  0.19254337    
 -0.17893763    
 -3.43667492E-02
 -0.13453010    
   1.2941787    
 -0.25886187    
 -0.77603555    
  1.83498766E-02
  0.13580208    
 -0.25814003    
  0.24214016    
 -9.58479047E-02
  0.58383369    
 -0.45623818    
 -0.17609099    
 -0.30228043    
  0.37993097    
 -3.50921936E-02
 -0.37037370    
  0.86681086    
  0.16342469    
  0.14841978    
  -1.1119645    
  0.49783817    
 -0.52232963    
  0.60688764    
 -0.34008324    
  1.25780171E-02
 -0.33024096    
  0.94204307    
 -0.88295478    
  0.46897840    
 -0.17924888    
  0.50836897    
 -0.94815892    
  0.68357807    
 -9.57905278E-02
 -0.31449264    
  0.21440955    
  8.94448385E-02
 -0.30385423    
  0.23753233    
  0.72685826    
  -1.1642570    
 -6.39483482E-02
  0.37351263    
  0.37469390    
 -0.58333158    
 -0.12783356    
 -0.13613150    
  0.65600842    
 -0.11440960    
 -0.12921257    
  0.33647263    
 -0.68823391    
   1.0586073    
 -0.46322307    
  0.56654149    
  -1.0506983    
  0.24053445    
 -0.23180091    
  0.36101413    
  0.13049583    
 -0.48285168    
  0.42819414    
 -0.23302378    
 -0.22137275    
  0.97972232    
  0.62971574    
 -0.70920438    
 -0.57776421    
  5.60902506E-02
  0.24591331    
 -0.37512520    
 -0.31329429    
  0.94968927    
 -0.72277904    
  2.23064106E-02
   1.1107929    
 -0.98649591    
  0.19948868    
 -0.30918759    
 -0.19105463    
  0.43428484    
 -4.65209298E-02
  0.19415574    
 -0.49783927    
  0.27346912    
 -0.24171971    
  0.24172042    
  0.57267618    
  -1.0814594    
   1.0917863    
 -0.47274697    
 -0.21357325    
  0.32768717    
 -0.12516242    
 -5.71586899E-02
 -0.23052438    
 -5.32442667E-02
  0.34092736    
  0.20520665    
 -0.38752663    
  0.14265704    
 -1.16283540E-02
 -0.18583706    
 -0.17670313    
  0.27073336    
  0.60962665    
  -1.0847707    
  0.84582382    
 -0.25005168    
  6.59573227E-02
  0.49689895    
 -0.52385461    
 -4.47000898E-02
 -0.35260192    
  0.30580866    
  9.14928839E-02
 -0.27501243    
  0.96267968    
  -1.0219567    
  2.26419866E-02
  0.46345273    
 -0.21962893    
 -0.13102749    
  0.15984797    
  1.13003431E-02
 -6.97947815E-02
 -0.13525490    
 -7.88944960E-02
 -5.73145655E-07
  0.67810953    
 -0.41689461    
 -0.38837132    
 -3.44855562E-02
  0.41129556    
 -8.49003494E-02
  0.99418926    
 -0.45098177    
 -0.65704232    
 -1.42861959E-02
 -2.18183473E-02
  0.44863769    
 -0.72656405    
  0.98567212    
 -0.71512681    
  0.40793166    
  0.72704834    
 -0.95265907
[truncated: 2,532,593 more chars]
