# Supplementary material for: Heavy-Tailed Fluctuations in the Spiking Output Intensity of Semiconductor Lasers with Optical Feedback
Source: PLoS One. 2016 Feb 22;11(2):e0150027. doi: 10.1371/journal.pone.0150027 (PMC4767187; doi:10.1371/journal.pone.0150027)
Supplement: S2 Dataset — (ZIP) [file pone.0150027.s004.zip › S2 Dataset/1.014.txt]

  0.34671628    
  0.73676747    
 -0.94098312    
  0.58169198    
  0.75659299    
 -0.39425802    
  0.26072663    
  0.32503161    
  -1.6996845    
  0.36772561    
   1.0549372    
  -1.2527628    
  0.13157676    
   1.2005419    
  -1.2863096    
  0.19591084    
 -0.35755110    
   1.7423111    
  0.15085410    
  -1.4144273    
  0.40183565    
 -0.85459769    
  5.00101186E-02
  0.55845416    
 -0.28304237    
 -0.38711619    
   1.8619640    
 -0.33788559    
 -3.96813266E-03
  0.26709375    
 -0.22810273    
 -0.80854338    
 -0.33304536    
 -0.20533825    
  0.21130820    
 -0.23361488    
 -2.28138287E-02
  0.28575790    
   1.8624208    
 -0.97545815    
 -0.94038910    
  0.66218489    
   1.1027964    
  -1.8542117    
  0.36464381    
 -0.28768277    
  0.10536122    
   1.0136192    
 -0.61932737    
 -0.91441929    
   1.3236232    
 -0.90270144    
   1.1208577    
  -1.6194880    
   1.4870991    
  0.37924948    
 -0.19426799    
  -1.0201772    
  0.30205175    
  0.66352999    
 -0.18915841    
  -1.2443236    
 -0.12516356    
  9.47912969E-03
  0.14874494    
   1.7808605    
  -1.7890240    
  0.68077612    
 -0.84040618    
 -0.17848220    
   2.1765792    
 -0.25392586    
  -1.3133883    
  0.58430886    
  0.13353105    
  0.44139734    
 -0.26314905    
 -0.87751120    
  0.51937819    
  2.16610655E-02
  0.42666775    
 -0.40896758    
  0.25830767    
 -0.88035852    
  0.61853617    
  0.34249005    
 -0.74971700    
 -5.99627011E-02
  0.58965766    
  0.25200662    
  0.21487722    
  -1.2478912    
  0.94710338    
  0.37238190    
  -1.3263112    
  0.42803991    
  0.57981825    
  0.68938994    
 -0.75927657    
  -1.3468670    
  0.75316483    
  0.73590910    
  -1.0011911    
 -0.21840763    
  0.21205933    
   1.4176451    
 -0.78353095    
  0.52424848    
  -1.0966151    
  0.43108201    
  0.89981329    
 -0.19122218    
 -0.72033340    
  0.18951304    
  0.68332732    
 -0.80070287    
  0.65582955    
  -1.0235536    
 -0.38193458    
  0.74598986    
 -0.79361802    
  3.20030376E-02
  0.93655616    
 -0.68699288    
 -0.30625868    
  0.19611530    
   1.9556469    
  -1.4503160    
 -6.39874116E-02
 -0.38152474    
  6.43176492E-03
   1.0682410    
  -1.0491936    
  0.96418232    
 -3.41498479E-02
 -0.89907092    
   1.4682113    
 -0.98458111    
   1.1838470    
  0.16705427    
  -1.1567448    
 -0.99852836    
   1.6807809    
  -1.0131675    
  0.92998940    
  -1.3268701    
  0.49532118    
  -1.0233891    
   2.1141584    
  -1.8568226    
  0.21808863    
   1.5365762    
  -1.8703494    
  8.14937279E-02
  0.91802859    
  0.95577836    
  0.10749424    
  -1.0224507    
 -0.55049014    
  0.54715234    
 -0.92975962    
  0.36511353    
 -0.33177790    
   1.8591113    
  0.11109127    
  -1.3405017    
  0.16469978    
 -0.51701754    
   1.8732347    
  -1.8486925    
   1.0339391    
 -0.23180190    
  -1.2167351    
   1.5152282    
  -1.0766772    
   1.2569809    
  -1.1719434    
 -0.29495409    
  0.58127761    
 -0.80991042    
   1.5871733    
 -0.74513167    
 -0.91826886    
  0.86551869    
  0.82745963    
  -1.4252967    
  0.19860250    
 -0.34520531    
  0.24053445    
   1.2298423    
  0.32138172    
  -1.2296402    
 -0.34955764    
   1.5204905    
  -1.7243174    
  0.76445651    
 -0.79088944    
  9.36851501E-02
  0.39182246    
 -0.24116114    
  0.43983361    
 -0.91404068    
  0.16532360    
   1.5424839    
  -1.4006537    
  0.99722272    
  -1.1486229    
   1.2664059    
  7.56551921E-02
  -1.1344216    
  0.13157676    
 -0.34887850    
  2.87104938E-02
 -2.87109669E-02
   1.3262759    
  1.53451823E-02
  0.40377191    
 -0.67967862    
 -0.75880206    
  0.17635067    
 -0.50287318    
   1.0616332    
 -8.57669190E-02
  0.15521613    
   1.2486467    
 -0.94041067    
 -0.33412755    
 -0.12188997    
  0.78339368    
  -1.4765419    
  0.11860594    
   1.6987497    
  -1.3427330    
  0.71592760    
  0.31270444    
  -1.0425537    
 -0.26002973    
   1.5811632    
 -0.50296009    
  6.96798488E-02
 -5.78606920E-03
  -1.4944526    
   2.1769047    
  -2.2861040    
  7.41079822E-02
   1.0050859    
 -0.88730365    
  1.57485306E-02
  0.77918172    
  0.71617711    
 -0.26745632    
 -0.99233758    
  5.40668890E-02
 -6.02591373E-02
  0.33913040    
 -0.81536502    
  0.51879287    
   1.1025724    
  -1.4558527    
   1.3429978    
  -1.1792085    
  0.23600940    
  0.50626969    
 -0.54685509    
  0.71074295    
  -1.1401615    
   1.9677474    
  -1.7854265    
  0.12114507    
  0.93094796    
 -0.74750799    
 -0.18343882    
  0.10199993    
  0.51445562    
  0.25171682    
 -0.40828618    
 -1.70948282E-02
 -0.32277432    
  0.83961493    
  -1.0077529    
   1.4020151    
 -0.65405947    
  0.68141198    
  6.84310198E-02
  -1.2606674    
 -0.55822873    
   1.8770162    
  -1.2859985    
 -0.50724775    
 -0.17520332    
  7.81186202E-07
   2.7871101    
  -1.0651038    
  -1.5117109    
  9.05972347E-02
  0.17969353    
   1.2414209    
  -1.3749521    
   1.2602539    
 -6.83839619E-02
  0.29450789    
 -0.48508272    
 -9.25512761E-02
 -0.51082486    
  0.82098085    
  0.18417199    
 -0.50040603    
 -0.84425384    
  0.20453247    
 -0.33301088    
   1.1885320    
  -1.1804987    
  0.21511154    
 -0.26430112    
  0.75821066    
  0.60255033    
 -0.45290938    
  0.49510938    
  -1.2992831    
  0.58102971    
 -0.66804147    
   1.9588135    
 -0.38128477    
  5.63998483E-02
 -0.39423829    
  0.14866704    
 -0.89588106    
  0.67015725    
 -0.55125278    
   1.3963338    
 -7.60733187E-02
  -1.9912326    
  0.93368208    
  0.43267787    
 -0.18905522    
 -0.86364621    
  0.72469509    
  0.14434196    
 -0.30942184    
 -0.11641011    
  0.75884283    
  -1.0701196    
  0.37889850    
  0.86256540    
  0.59336287    
  -2.3344781    
 -7.69612864E-02
  0.50077605    
 -0.32682154    
   1.2345920    
  -1.0792414    
 -7.21950084E-03
  0.74262685    
 -0.61363447    
 -0.37411433    
  0.31508088    
  0.75218093    
 -0.97870904    
  0.11211707    
   1.2107676    
 -0.46594843    
  3.59087624E-03
   1.0433494    
  -1.8623773    
 -0.13935508    
   1.6657653    
 -0.62486160    
 -2.67576408E-02
  0.35327893    
  -1.4055265    
   1.5285856    
  -1.5285866    
  0.74516785    
 -0.73550653    
  0.75377262    
 -0.18867600    
 -0.24664062    
   1.4506140    
  1.46461530E-02
  0.22475795    
 -0.58212548    
 -0.42529124    
  0.33596763    
  -1.0910650    
  0.50327867    
  6.59582913E-02
   1.2484983    
  0.41478229    
  -1.0429337    
 -0.18003593    
  0.20489588    
  -1.2764788    
   2.0417392    
  -1.7520604    
  0.44652677    
  0.88278502    
 -0.45334479    
 -0.93136728    
 -0.22631359    
  0.72054631    
 -0.11441021    
 -0.43178168    
  0.15415072    
 -0.32850447    
   1.3941998    
 -0.70902032    
 -0.59420651    
   1.0388935    
  0.37948936    
 -0.76213962    
 -0.78770596    
   1.7321671    
  -1.6996434    
 -0.16487427    
   1.8423446    
  4.24353704E-02
  -1.3011959    
  0.53680152    
 -1.55044412E-02
  0.33870196    
   1.2095252    
  -2.1460650    
 -0.48835251    
   1.4069140    
  0.40923727    
  -1.4548569    
  0.93546027    
 -2.56428011E-02
  3.06927040E-02
   1.1831014    
  -2.5226471    
   2.0890110    
  -1.8281277    
   1.2039732    
   1.3660921    
  -1.2850243    
  -1.0965648    
 -0.43979025    
  4.65198383E-02
  0.96594596    
 -0.47904050    
 -0.34319833    
   1.9185423    
  -1.7128726    
  0.34830752    
  0.76093280    
  0.20909223    
 -0.15558100    
  0.23786452    
  -1.6301897    
  0.85647219    
 -0.89762986    
  0.37416887    
 -0.25545236    
 -6.15583435E-02
  0.28768113    
  0.61582857    
 -5.28177470E-02
 -0.95077628    
   1.7695853    
  -1.2327845    
  0.72096151    
  0.17564927    
  0.39565462    
 -0.49222046    
  0.19225691    
 -0.60234052    
   1.0475628    
 -0.60127527    
  -1.4271160    
   2.1982529    
  -2.0441027    
   1.4213853    
 -0.14398512    
  -1.0447786    
 -9.90911126E-02
  0.74721408    
 -0.23223050    
   1.1123488    
  0.15278538    
 -0.22490135    
 -0.90101224    
 -0.86184412    
 -4.36750315E-02
  0.38744736    
 -6.89937621E-02
   1.1221428    
  -1.4769639    
  0.45366693    
   1.6280867    
 -0.47788686    
  -1.1620350    
  0.61903960    
 -0.56121886    
 -5.18847778E-02
  0.99478436    
  -1.0309327    
  0.86467409    
 -0.24139732    
 -0.93790370    
  3.30605581E-02
 -6.72515705E-02
  0.34881854    
 -0.36636305    
  0.65250903    
 -0.33004048    
 -0.31365690    
  0.38776460    
 -0.26415154    
  0.48729518    
  0.11247834    
 -0.41616026    
  0.20359820    
 -0.37182692    
 -0.33190170    
  0.67164117    
  2.03608650E-07
 -0.42744425    
   1.6292408    
 -0.65468103    
  0.11848158    
  -1.1800528    
  0.44701365    
  0.63324881    
 -0.41010499    
  0.60824734    
 -0.28179210    
 -0.17563230    
 -0.51751393    
  0.27416867    
 -0.52452439    
  0.38807306    
 -7.27599040E-02
  0.65468067    
 -0.76073962    
 -5.01890481E-02
   1.0405881    
  -1.3888944    
 -2.10526288E-02
 -4.34848592E-02
   1.4816048    
 -0.40168443    
  0.77289951    
 -0.76164252    
 -0.67100537    
   1.5000141    
 -0.94772422    
 -0.74488354    
 -1.78572666E-02
  0.28768194    
  0.37806687    
 -0.47000432    
 -7.43547315E-03
 -5.73145655E-07
 -0.14424953    
   1.4866859    
 -0.21925233    
  -1.1847419    
   2.4947782    
  -2.6036732    
   1.0059531    
  0.17474139    
 -0.73193294    
   1.3806288    
 -0.67345595    
  -1.2293625    
  0.49353370    
 -0.48405501    
 -6.83189705E-02
  0.59783775    
 -0.36464235    
  0.99473172    
  -1.1409144    
 -9.71639231E-02
  0.56252652    
 -0.50310373    
 -0.10109534    
  0.97013360    
  0.56421345    
  -1.0406905    
  0.89529234    
  -1.1039307    
  0.29564932    
  0.51082522    
 -0.12136119    
 -0.88845664    
 -9.85222869E-03
   1.4509879    
  -1.0356699    
  1.94189157E-02
   1.2361420    
 -0.16570096    
 -0.55961537    
   1.6367534    
  -1.2134993    
 -0.38181713    
 -0.15108077    
  0.67801154    
  -1.4105513    
   1.4299698    
 -0.92272145    
   1.3479339    
  -1.3266568    
   1.3636725    
 -0.42448759    
  -1.0445453    
  0.36772510    
   1.5536597    
  -2.3902190    
  0.95838314    
 -5.14820553E-02
   1.1295747    
  -1.4622811    
 -0.62205201    
   1.5550435    
  -1.0740705    
  0.26933363    
   1.0908668    
 -0.71040297    
 -0.90371180    
 -0.18859078    
 -0.10956157    
  7.10951909E-02
  0.98082942    
  0.68019599    
 -0.15912919    
 -0.40655732    
 -0.65771759    
  0.52839184    
   1.4102582    
  -1.0274357    
  8.76477510E-02
  0.18271010    
  -1.3613652    
  0.70444661    
   1.2575673    
  -2.0006280    
  0.90520602    
 -0.69953614    
  0.68024337    
 -0.98516697    
   2.5446784    
  -1.8215503    
 -0.38046446    
  0.61284757    
 -0.96424448    
   1.2577626    
  0.37593997    
  0.12687433    
  -1.5063416    
 -0.31760320    
   2.7381234    
  -2.5746703    
  0.87745053    
 -0.84619755    
   1.9920806    
  -2.1234157    
   1.0068051    
 -0.21357404    
  0.23262218    
 -0.97455984    
  0.34240702    
 -4.23030853E-02
 -0.27541232    
 -8.16381723E-03
 -1.65295601E-02
   1.3083332    
 -0.53514254    
 -0.34574568    
  4.77544926E-02
  0.33202079    
  0.54517329    
  0.97732073    
  -1.3678124    
  0.35092562    
 -0.54735982    
 -0.52907890    
 -4.02735062E-02
   1.0871309    
  -1.2265502    
 -0.13465659    
  3.52666291E-07
   1.4642557    
 -0.91109580    
   1.2812214    
  0.13064939    
 -0.25293937    
 -0.26888967    
  -1.3164512    
  0.19415620    
  0.61853617    
   1.0205239    
 -0.20179936    
 -9.26742405E-02
 -5.42567335E-02
  0.22026139    
 -0.62213647    
  -1.4080346    
   1.8675668    
  -1.6962948    
  0.23785043    
 -6.79504648E-02
  0.58169198    
 -0.80874991    
  0.55681151    
 -0.37776291    
   1.9003930    
  -2.0504544    
  0.51652294    
  0.90715814    
 -0.85189539    
  0.71442431    
  0.78965253    
 -0.59425956    
  6.47220528E-03
  0.38445729    
 -0.44885269    
 -0.29689893    
  0.78028750    
 -9.48854759E-02
 -0.95675611    
 -0.18637820    
 -0.15252671    
  0.52995992    
 -0.81764185    
  0.89485055    
  0.85434926    
  -1.0485049    
  -1.0087848    
   1.5029312    
  0.47057715    
  -1.1455410    
  9.44908857E-02
 -0.83372879    
  0.37351263    
  0.62600809    
 -0.86717010    
   1.7778901    
  -1.5764680    
   2.0802858    
  4.93928157E-02
  -2.0209446    
  0.53596193    
   1.1593755    
 -0.46978134    
  0.23938061    
  -1.6880813    
  0.73032647    
  0.20398262    
 -0.97292370    
  0.77983028    
 -0.83652598    
  0.19611530    
 -7.83325508E-02
   1.3173012    
 -0.76725525    
 -0.29626665    
 -0.58434373    
   1.7969013    
 -0.63503987    
  0.88749284    
  -1.4650108    
   1.5053540    
  0.21185525    
 -0.53943855    
  -1.5661417    
   1.6718552    
 -0.89736301    
   1.4423130    
  -1.7248000    
  0.44773677    
 -0.60448074    
  0.61763936    
 -0.23052339    
   1.2556986    
  -1.6188608    
  0.84645176    
 -0.85238785    
  2.93283891E-02
 -0.49933168    
   1.8012387    
  -1.3862948    
   1.2446436    
  -1.1895850    
  0.43671802    
 -0.56346953    
  0.13268648    
   1.6890249    
  -1.1524976    
  -1.0124668    
   2.0168061    
  -1.3526466    
   1.1786554    
  -1.8428150    
 -5.88401929E-02
 -2.04083156E-02
   1.2423998    
 -6.13693744E-02
 -0.61994410    
  0.11647575    
  0.51604736    
  -1.0587904    
 -8.45581368E-02
   1.2583497    
 -0.34993267    
 -0.37433502    
 -7.14596063E-02
 -7.24159463E-07
  0.11641049    
   1.7294161    
  -2.1294024    
  0.31397200    
  0.37506795    
  0.14529356    
 -3.62355597E-02
 -0.99694890    
 -8.33818913E-02
   1.1376941    
 -0.96813446    
 -9.62277278E-02
  2.98522282E-02
 -0.18232232    
  0.72783202    
 -0.46095344    
  0.96379316    
 -0.62346637    
   1.4193944    
  0.40184122    
 -0.89220595    
  0.53434426    
  -1.8127499    
  0.94142699    
 -0.74406785    
  0.12604085    
 -1.99335422E-02
 -0.24177295    
  0.31923047    
 -0.19105528    
  8.63837898E-02
 -0.30390441    
   1.9243169    
 -0.18041317    
 -0.57900220    
  4.00053225E-02
  1.66673735E-02
 -0.13235153    
 -0.57466513    
  0.61170715    
  0.54478770    
  -1.6525327    
   1.8248452    
 -0.81574917    
 -0.67656291    
  8.20657387E-02
   1.2842948    
 -0.78812152    
  0.45232043    
 -0.79694474    
 -0.24685934    
  0.58407569    
  0.54732573    
 -0.27274066    
  -1.1507981    
   1.3995981    
 -0.36552447    
  0.79564679    
  0.54269058    
  -2.3904297    
  0.42348269    
  0.44438079    
 -0.84984553    
   1.7351265    
  0.12701456    
  -1.8892913    
   1.5192527    
 -0.53384644    
 -2.77797077E-02
  0.11621652    
  -1.0466923    
  0.87992287    
 -0.31521812    
   1.5971804    
 -0.52601433    
  0.29590872    
  -1.4684948    
   1.9852542    
 -0.71973252    
  -1.5273242    
   1.4274080    
 -0.69489980    
 -0.77729207    
   1.7802428    
  -1.5314773    
 -0.55961508    
   1.4518087    
 -3.72718312E-02
  0.13258131    
 -0.34002617    
 -3.81001569E-02
 -0.97975099    
   1.3148357    
  -1.4049861    
   1.8586534    
  0.61040467    
 -0.20102598    
  -1.0453675    
  0.46478203    
 -0.40808648    
 -0.20300686    
 -6.45201048E-03
 -0.49689996    
  0.48058540    
  0.75377148    
  -1.3648533    
   1.4379661    
  -1.7989789    
  0.71465373    
 -0.75005496    
   1.0986122    
 -0.22089398    
 -0.61743557    
 -0.26933312    
  9.53099951E-02
   1.5894040    
  -1.1702584    
 -0.12734011    
  0.94549012    
  0.60548145    
 -0.19762149    
  -1.3657734    
 -0.37469363    
   2.3929241    
  -1.5288841    
  0.10190597    
 -0.63598859    
   1.5390437    
  -1.3933314    
 -8.23990926E-02
 -0.44935942    
 -5.94235882E-02
   1.5846432    
  -1.3904867    
   1.7176518    
 -0.27817497    
 -0.68917096    
 -0.69314760    
 -0.13580176    
  0.32995775    
 -0.28550509    
   1.9908483    
  -1.1828209    
  0.60401970    
  -1.1330984    
  0.73186129    
  0.38198519    
 -0.44736725    
 -0.56046069    
  0.62584305    
  0.45083380    
  5.30053824E-02
  -1.4232999    
  0.96583611    
 -4.95456383E-02
 -0.73529327    
  0.15887024    
 -0.44876263    
   1.7262375    
  -1.3722206    
 -0.35401726    
  0.19259386    
   1.5446069    
  -1.2772020    
  0.91068882    
  4.61114198E-02
  -1.4079865    
 -0.22533926    
   2.2992828    
  -1.2571833    
   1.1958003    
 -0.48536170    
  -1.4676079    
  0.86717016    
 -0.67252707    
  0.94181240    
 -0.22181818    
  0.30816650    
 -0.52553147    
  0.85607755    
  -1.5869656    
  7.41075575E-02
   1.3395848    
  -1.5219073    
  0.73053509    
  0.57908386    
  0.29408789    
  -1.2740606    
  0.51356161    
  0.77192783    
  -1.0986129    
  0.76441026    
 -0.33647245    
 -0.98330134    
 -8.25213343E-02
   1.5450426    
 -0.51312166    
 -0.94939977    
  0.55536282    
  0.92308545    
   1.0641657    
  0.25261125    
  -1.3893237    
 -0.80608737    
  0.79387778    
 -0.24049240    
   1.2154691    
  -1.8020055    
  0.47070587    
 -0.64854223    
 -0.35955554    
   1.7901553    
  -1.6723732    
   2.2844739    
  -2.3017144    
 -0.19105458    
   1.1465671    
 -0.98194468    
  0.61903954    
  0.26826414    
 -0.11686400    
  0.17748865    
  0.32253420    
 -0.14541671    
 -0.66739434    
  0.16138868    
  0.24219166    
  0.61058509    
 -0.33238268    
  -1.1758016    
   1.7588151    
  -1.7047474    
   1.0068051    
 -4.92712073E-02
 -0.31845304    
   1.0414541    
 -0.71294957    
  0.24685979    
 -3.71392034E-02
 -0.13275972    
  -1.1557715    
   1.2831099    
  0.30852291    
 -0.82753491    
 -0.50626999    
 -0.20067042    
  6.28015921E-02
 -5.35843335E-02
  0.83410543    
 -0.19757709    
  0.45594943    
 -0.67183644    
   2.0213079    
  -2.1845362    
 -0.22137275    
   1.4060099    
 -0.64860088    
 -0.83083701    
   1.8260838    
 -0.47369143    
 -0.18924242    
  0.61743504    
  -1.0052007    
 -0.73799789    
   1.9692277    
 -0.25204614    
  -1.3978927    
  0.81536460    
 -8.94281194E-02
 -0.69314700    
  0.98244113    
   1.1201184    
  -2.5816355    
  0.86060208    
  0.87399894    
  -1.5114577    
   1.0414541    
 -0.14197047    
  0.80677873    
 -0.93692565    
  0.71037215    
  -1.6422285    
  0.61677474    
  0.46867996    
 -0.20916842    
 -0.97946990    
 -4.44510356E-02
  0.67015719    
 -0.32721373    
  0.69717139    
  0.84729761    
 -0.40117186    
  2.53815670E-02
  0.48801091    
 -2.49234028E-02
 -0.10116290    
  -1.6595379    
  0.40851775    
  3.59317400E-02
  0.98888463    
  -1.0187371    
 -0.29376146    
   1.4719502    
 -0.52523291    
  -1.1241736    
  0.74516785    
  0.59136438    
  0.33683667    
  -1.4329013    
  0.74520379    
 -1.82817411E-02
  0.10499128    
  -1.0249788    
   1.0640719    
  0.33143899    
  0.52494520    
 -0.77954245    
 -0.84631300    
  0.55269539    
  0.95367819    
 -0.84831822    
  0.20875509    
  0.39867908    
 -0.42809281    
   1.5667485    
  -2.6713486    
  0.58377492    
 -0.41050309    
  0.94319803    
  -1.1255199    
   2.0149028    
  -2.0240355    
  0.81398386    
  0.14715779    
 -0.89031583    
   1.0957588    
  -1.2428125    
  0.69808590    
  0.75290245    
  -1.3211752    
   1.3665349    
  -1.1627076    
   1.3050689    
 -0.30840790    
 -0.55179274    
 -0.55734611    
  0.11247781    
  0.52770406    
  0.13300842    
  0.50199521    
  0.39431641    
 -0.52436954    
  -1.3370234    
  0.87306201    
 -0.70526892    
  0.32361376    
 -0.26826319    
   1.5426406    
 -0.10572608    
  1.81169156E-02
  7.43641704E-02
  -1.3730490    
   1.5814172    
  -1.1499768    
  0.36772433    
 -0.56035566    
 -0.35003468    
 -0.19415598    
 -9.35268402E-02
   1.3614790    
  -1.3913319    
   1.3607172    
  -1.2022471    
  0.91973311    
 -0.42104903    
  0.91104114    
  -1.4271157    
   1.2872492    
 -0.44749823    
  0.29051906    
  -1.1659878    
  0.31015566    
 -0.15860486    
  0.29546380    
 -0.34347388    
   1.5149474    
 -3.67017612E-02
  -1.5817866    
   2.4486511    
  -1.4486877    
  -1.0560528    
  0.49140725    
  0.30228105    
  0.18593812    
 -0.16443165    
 -3.46352123E-02
 -4.41522384E-03
  0.72150213    
  -1.5269169    
  7.62272924E-02
  0.90336317    
  3.65005732E-02
 -0.58135498    
   2.0921803    
  -2.0921798    
 -0.10821448    
 -0.38776487    
  0.62790745    
   1.2000321    
 -0.26592389    
 -0.85839754    
 -0.14550665    
  0.56818479    
 -0.94397354    
 -0.16148695    
  0.57858139    
   1.0653083    
 -0.70114720    
   1.4304838    
 -0.32653177    
 -0.83450830    
 -0.79646397    
   1.3446215    
  0.56768876    
 -0.80466819    
  -1.4633461    
   1.1367122    
  0.70399195    
 -0.97010106    
  3.59317027E-02
 -0.24795845    
 -0.57480592    
  0.26510811    
  0.12233960    
 -9.53094512E-02
  2.63163988E-02
 -0.18492217    
 -0.16068245    
  0.94700712    
  0.93532586    
  -1.4320168    
  2.31225137E-02
  0.60353482    
  0.61855865    
  0.57061791    
  -2.3725300    
   2.0640171    
  4.80499677E-02
  -1.8142326    
  0.62252980    
 -0.70131099    
  0.39447546    
 -0.50714928    
  0.97161287    
  5.40669113E-02
 -0.66717082    
  0.80521572    
 -0.11206838    
  0.19453277    
 -0.29562882    
 -0.80562562    
  0.62754971    
   1.0641258    
  -1.8551285    
  0.19470648    
   1.6734952    
 -0.40763223    
  -1.3627142    
  0.77057862    
 -0.68145108    
  0.82716280    
 -0.83494490    
   1.0257056    
 -0.25733471    
  0.66559714    
  -1.6610260    
   2.4190600    
 -0.87651652    
 -5.82686514E-02
 -0.61618584    
 -0.82023203    
  0.78249222    
  0.70799345    
 -0.92156726    
  0.67714649    
 -0.90161449    
   1.2346244    
  0.17781571    
 -0.17013817    
  -1.5774499    
   1.9720213    
 -0.31203070    
  -1.5885311    
   2.0521326    
  -1.7305495    
  8.96122381E-02
   1.9748746    
 -0.55073428    
 -0.88181633    
 -0.85507983    
   1.7600110    
 -2.17397790E-02
 -0.96267962    
 -0.62367409    
 -0.17563182    
  0.84500962    
 -4.93058152E-02
   1.2025279    
 -0.57271653    
  -1.5998689    
   1.5135561    
 -0.61068833    
 -0.66647893    
 -0.28517917    
   1.1019399    
   1.3695439    
 -0.23077358    
 -0.54143107    
 -9.18426886E-02
  -1.1691809    
 -6.47335593E-03
  0.13353066    
 -0.16653703    
   1.6743962    
  -1.5484434    
  0.58383369    
 -0.22893564    
 -0.58695769    
 -0.19735965    
 -1.83489062E-02
  0.48265481    
  0.24686059    
  0.45198488    
 -0.82020593    
  0.17151088    
 -6.16433956E-02
 -0.35750124    
   1.3376073    
  -1.3798078    
  0.80323797    
 -0.44483930    
   1.2647390    
  -1.3462888    
  9.35251340E-02
  6.89936131E-02
  0.58778644    
 -0.69933915    
   1.5804501    
 -0.58192182    
  0.27790892    
  -1.4903070    
   1.4937676    
  0.79331261    
 -0.60783029    
  -1.0455269    
  0.14418830    
 -0.68962038    
 -0.14364305    
 -5.00110462E-02
  0.80234665    
 -0.42285714    
 -0.36253956    
   1.2515616    
  0.32020077    
  -1.1860996    
   1.1613637    
 -0.76546746    
  1.52677204E-02
  0.52884418    
 -0.55571747    
 -0.39002165    
   1.2786962    
  -1.1960040    
  0.92156750    
 -0.46287090    
 -0.84063113    
 -0.33802411    
   2.0671375    
  0.22999720    
  -2.0398002    
  0.34483957    
  0.35667518    
  0.36000279    
 -0.15028188    
  1.67506747E-02
 -0.31803909    
 -0.82472283    
  0.87373132    
  0.50734162    
 -0.71431220    
 -0.40279412    
  0.22793274    
 -0.47127849    
 -2.06186045E-02
   1.6341302    
 -0.24523580    
 -0.67512834    
 -0.22825782    
  0.75828636    
   1.1378716    
  -1.0488604    
  -1.3862946    
   1.3062513    
 -3.63678485E-02
  -1.1267836    
 -9.56956111E-03
  0.11778245    
 -0.10821399    
  6.45385608E-02
  0.23026085    
 -3.61043550E-02
   1.1649873    
 -0.67047030    
  0.22761740    
 -0.62415355    
   1.1878431    
 -0.17988527    
 -0.33501312    
 -0.45783290    
 -0.56230718    
  0.84189260    
   1.4435655    
  -1.4155074    
 -4.85922843E-02
  0.57666039    
 -0.81970936    
   1.2489762    
 -0.68258119    
  0.13202846    
  2.08336972E-02
  6.48609027E-02
  -1.0986116    
   1.0285833    
 -0.17201181    
 -0.87116963    
   1.4223993    
 -0.53293628    
 -0.71452272    
 -0.34266353    
  0.78845763    
  0.80873233    
  -1.2732178    
   1.5525011    
 -0.42089689    
  7.61342570E-02
  -1.1586504    
  0.66890359    
  -1.0506983    
  0.10798898    
  0.83598548    
  -1.0073433    
   1.3506188    
 -0.97359079    
 -4.59090322E-02
  0.76124448    
 -0.88238943    
  0.54214841    
 -0.70645112    
   1.6817589    
  -1.6044670    
 -0.12296120    
  9.78551358E-02
   1.0038664    
 -0.77733946    
   1.6175135    
 -0.85582429    
   1.1418290    
  -1.3477715    
 -0.46536395    
 -0.12475086    
  8.70122612E-02
 -0.29626569    
  0.40546426    
  0.29626575    
   1.1910695    
 -0.88119972    
 -0.72823942    
  6.29129857E-02
 -0.23233113    
  0.91629112    
   1.3358101    
  -2.3660452    
   1.7172090    
  -1.3648533    
 -0.28566477    
  2.39059124E-02
  0.91471416    
 -0.29507017    
  0.44153002    
  -1.2514019    
   1.4144655    
  -1.5797889    
   1.5103000    
 -0.60530871    
  0.53861737    
 -0.17334387    
 -0.65295553    
  0.13049583    
  0.60128814    
  -1.1933397    
  0.48550782    
 -3.00331116E-02
  0.47986332    
   1.0960931    
  -1.5518602    
   1.1413374    
  -1.1901281    
  0.54884362    
  0.71986288    
  -1.6343499    
   1.0804304    
  -1.1649882    
   1.3437350    
 -0.98510051    
  0.78158414    
 -0.99450719    
 -0.15556405    
 -8.25213343E-02
  3.17494236E-02
   1.4444654    
  0.72933906    
 -0.34791210    
  -1.2369484    
 -0.27809450    
  0.15524086    
   1.3960507    
  -1.4225415    
   1.1572605    
  -1.0923036    
  0.98788017    
 -0.44001260    
 -0.49280798    
  0.38946441    
  0.73654622    
  -1.5404446    
 -3.67008485E-02
   1.6987834    
 -0.55450112    
 -0.96508068    
  0.41066003    
  0.38979915    
 -1.05817737E-02
   1.0710491    
 -0.12265497    
 -0.95551181    
 -0.63084263    
   1.2537209    
  -1.3673185    
  0.90570825    
 -0.15415031    
  0.54224139    
  -1.1027445    
  0.43202400    
 -0.25073847    
 -0.58986086    
  0.94757229    
 -8.70111436E-02
 -0.36860344    
 -0.49195662    
 -0.17301889    
  0.10536028    
  0.43825507    
  5.64405397E-02
 -0.14403996    
  0.16216597    
  0.62179875    
  -1.1246723    
  0.29753503    
  0.98174828    
  -1.3196913    
  4.04096469E-02
   1.3303005    
  0.40720877    
  -1.3897839    
 -0.11865714    
 -8.20137784E-02
 -5.63477556E-07
   1.5513738    
  -1.5344241    
   1.5416446    
 -0.36234397    
  -1.2399257    
   1.1868629    
  -1.1517715    
  0.29626665    
  2.53170896E-02
   1.5219719    
 -0.13411610    
 -0.88708007    
  5.16722836E-02
  0.58096915    
  -1.4900911    
   1.5429926    
  -1.6365196    
   1.2069094    
 -0.23717147    
 -0.34768808    
  0.46008608    
 -0.83957499    
 -0.22314371    
   1.7657841    
  0.27568641    
 -0.70192492    
  -1.0072033    
  0.55665600    
  0.15697031    
 -0.30586401    
  0.97853321    
  -1.6445292    
  0.85365486    
 -0.35179740    
 -0.43286434    
   1.9787004    
  -1.2897277    
 -0.64814907    
  0.24685936    
 -0.30448985    
  0.75476861    
 -0.98215735    
  2.10540947E-02
  3.07719409E-02
  0.22516091    
  0.90330333    
 -0.76775867    
   2.1258814    
 -0.86111832    
 -0.99484342    
   1.5300218    
 -0.39101836    
 -0.14814490    
  -1.5344746    
   1.5324767    
  -1.1026194    
   1.1590004    
  -1.1293252    
   1.3804290    
 -0.25869495    
 -0.65392631    
 -0.19782528    
 -0.22986174    
  4.39633057E-02
  7.75586963E-02
  0.31346646    
  0.12943207    
 -0.60453987    
 -0.37097958    
 -7.93368593E-02
  0.99562734    
 -0.89948386    
  0.16833477    
 -0.16003671    
   1.0153502    
  0.45225692    
 -0.82531875    
  0.51775765    
  -1.1195560    
  0.75842911    
  0.38670313    
 -0.78845662    
  0.94908023    
  -1.2592357    
  0.64662725    
 -0.86598963    
  0.25654256    
 -7.57934824E-02
   1.4819626    
 -0.13378698    
  5.18045463E-02
 -0.62739551    
  5.65522760E-02
 -0.65604389    
  0.14177467    
  0.90937060    
 -4.25593853E-02
 -0.47290683    
  3.86862410E-03
 -0.91243726    
   2.1982925    
  -2.0635593    
   1.0759482    
 -0.11206838    
 -0.60133994    
  0.91745919    
  -1.0619111    
  0.46237358    
 -0.40333906    
 -3.23651507E-02
   1.2202865    
 -0.33608425    
 -0.32083443    
 -0.18908511    
  0.93866336    
 -0.81137246    
  0.38805047    
  0.62896854    
 -0.92570055    
  0.69132745    
  -1.6259669    
  0.55961633    
   1.2305989    
 -0.89261651    
 -0.75141537    
  0.85866147    
  -1.0522473    
  0.81630909    
  0.62200606    
  0.24412058    
  -1.5809656    
  0.35139719    
  0.63271546    
 -1.98678002E-02
 -5.85361458E-02
  0.65887862    
 -0.56744480    
  0.46513712    
 -0.63779676    
 -2.72919033E-02
 -0.93826932    
   1.1186126    
  -1.0887607    
   1.0887597    
 -0.74391979    
  0.85323215    
  -1.0523620    
  0.37680939    
   1.1946273    
 -0.98082888    
   1.0986122    
 -0.57380015    
 -0.32927582    
  1.88170205E-07
  0.17001934    
  4.14730199E-02
 -0.22705770    
   1.5105922    
  -1.9338626    
  0.45415998    
  0.45612401    
  0.76069313    
  -1.7985383    
   1.3176659    
  0.34476480    
  -1.7328813    
 -0.10779689    
   2.2133536    
  0.27560976    
  -2.6190164    
   1.3413165    
 -0.57671064    
 -0.31093922    
  0.49541345    
 -0.86903846    
   1.5639757    
 -0.83721143    
  9.83107910E-02
 -0.73521817    
   1.1243203    
  -1.3416228    
   1.1643640    
 -0.20810576    
  0.38027468    
 -0.97404975    
   2.3345029    
  -2.6403673    
   1.3747605    
 -0.26399004    
  -1.2377695    
  0.11778328    
   1.5503170    
  -1.5690086    
 -9.47917160E-03
   1.5546299    
 -0.88557982    
   1.0382921    
 -0.70881313    
 -0.81620771    
  0.93203884    
   1.1592367    
  0.70726275    
  -2.6512136    
  0.16388737    
 -0.27995917    
  0.87225807    
 -0.58650059    
  0.84812337    
 -0.28438747    
  0.16350524    
 -0.86325365    
 -0.28108072    
 -8.81133042E-03
  0.33520633    
  0.94621849    
  -1.4444643    
  2.06191242E-02
  0.61903936    
  0.52933425    
  -1.0238107    
   1.3090633    
  -1.1357915    
   1.9061698    
  -2.1445808    
  0.85277736    
  0.53351688    
  0.27558979    
 -0.53795457    
  0.83290935    
  -1.9377906    
  0.95333230    
  0.42348325    
  -1.2362341    
  0.28357458    
  0.36344171    
 -0.69744813    
  0.79936892    
 -0.84342903    
  0.81592309    
  0.47348347    
  -1.4345877    
   1.1493843    
 -0.53758281    
  0.58904105    
 -0.42285761    
 -0.63280374    
   1.3658155    
 -0.38498625    
 -0.52557337    
   1.3469592    
 -0.65381253    
  0.31167755    
  -1.0636644    
  0.82364351    
  0.33190233    
  0.46713719    
  -1.2733077    
  0.76923746    
 -0.46250713    
 -0.65610510    
  0.41150740    
  0.15242764    
 -0.83359945    
 -0.23111197    
  0.95551181    
  0.50310361    
 -0.16388792    
 -0.35472021    
  0.48068881    
  0.18473460    
 -0.17511895    
 -4.40171398E-02
 -0.93521810    
  0.27162999    
   1.8086067    
  -1.1963123    
   1.2253225    
  -1.6480405    
 -0.74676901    
  0.29821900    
  0.34719604    
 -0.67116755    
  0.95216155    
  0.32150000    
 -0.52553147    
  0.11641059    
   1.8353616    
  -1.4458969    
  -1.4771483    
   1.1201189    
  -1.0880295    
   1.4671466    
  -1.2007426    
  0.80733985    
 -0.12228937    
 -0.88035953    
   1.2611315    
   1.1296084    
  -2.3713217    
   1.0391892    
 -0.35570392    
  0.50106966    
  -1.3180865    
   1.9427660    
 -7.35021383E-02
  -1.6887748    
   1.6203870    
  0.11475373    
 -0.72939479    
  0.80419654    
 -0.47301161    
 -0.91628975    
  0.69314760    
  0.24930425    
  0.70481575    
  -1.5335084    
  0.44757670    
 -0.44221488    
 -1.07519533E-02
  0.25191483    
  0.78539658    
  0.79418820    
  -1.3152837    
  0.67360276    
  -1.7096947    
  0.33647135    
 -0.37351319    
   2.0060589    
  -1.8573141    
  0.97164118    
 -0.23864801    
 -0.63252187    
   1.6790187    
  0.18824844    
  -1.3638217    
 -0.28030220    
  0.60077351    
  0.11849947    
  0.26522520    
  -1.0768721    
 -0.13076955    
  0.13720198    
  0.58493316    
  -1.0600780    
 -2.08334103E-02
   1.6115406    
  -1.6328187    
  0.47803658    
 -0.18232083    
   1.7944229    
  -1.8605629    
   1.5921959    
  -1.0313599    
 -0.45547470    
   1.5293950    
  0.30380130    
 -0.88959038    
  0.77226806    
 -0.49663472    
 -0.15984842    
  6.45382628E-02
  2.71289404E-02
  0.62389404    
  -1.9696575    
   1.2647071    
  -1.3125641    
  0.97714633    
  3.18045352E-07
  0.98680717    
  -1.8267531    
   1.1988310    
 -0.33698788    
 -0.16443165    
 -0.27780119    
  0.43861759    
 -0.38929251    
 -0.24750160    
  0.86283243    
 -0.65905255    
  0.95249885    
 -0.74625677    
 -0.86102843    
 -8.99489596E-02
  0.10064428    
   1.3729075    
  -1.0035465    
   1.0301445    
  -1.1553079    
  0.74193746    
  0.68317705    
  0.55818367    
  -1.2985188    
  0.97503471    
 -0.26109740    
 -0.15793051    
  -1.3935504    
   1.5957528    
 -0.13465659    
  2.25007418E-03
  0.16722710    
 -0.50324994    
  0.40755934    
 -0.15834337    
 -0.25869447    
 -0.57078826    
  0.63532722    
  0.42121366    
 -0.75768542    
  0.82745963    
  0.28494653    
  0.52253765    
 -0.90498161    
 -0.54763943    
 -0.97161269    
   1.6904677    
  -1.2942203    
  0.97386098    
  -1.3340698    
  0.82557136    
 -0.75716919    
  0.88096315    
   1.1008929    
  -1.5627106    
   1.3917143    
  -1.7944661    
  0.80458701    
   1.3492531    
  -1.2326833    
   1.3999544    
  -1.2696650    
 -0.98082948    
 -0.13786906    
   1.2857530    
 -1.94179025E-02
 -0.66893369    
 -0.26716119    
  0.68372750    
  0.32559729    
   1.1069304    
  -2.5664573    
   2.2817824    
  -1.1766554    
 -0.39738125    
  0.17666985    
  0.41218978    
 -0.58885986    
 -0.69799066    
   1.3365327    
  0.59962064    
  -1.8346839    
   1.9036776    
 -0.88413405    
  0.24319412    
   1.3015363    
  -2.1414185    
 -0.47692379    
   1.6687548    
 -0.22183579    
   1.0317953    
  -1.5048537    
 -0.53799868    
 -0.44516444    
   1.2778134    
 -0.74663568    
  0.61607665    
  0.31331486    
  0.40474194    
  -1.7674559    
 -0.16551469    
  0.19062018    
  0.90799218    
 -0.98528361    
  0.86874962    
 -0.28893101    
   1.1458142    
  -2.0133140    
   1.8570418    
 -0.64241207    
  -1.0107187    
   2.8485157    
  -1.4311550    
  -1.3699577    
   2.1180384    
  -1.7064193    
  0.86725473    
  -1.1903213    
  0.78227448    
  0.68145138    
  2.13396270E-02
  -1.4354693    
  0.41615978    
  0.59836894    
 -0.68731672    
   1.3745980    
  -1.4344972    
 -0.32542300    
   2.1455817    
 -0.68319672    
  -1.0770644    
   1.1910996    
 -0.50964820    
  1.16960276E-02
  0.37396625    
 -0.80743617    
 -0.38329110    
 -0.40875992    
  0.76937497    
  0.18384974    
 -0.11730638    
 -0.85591829    
  4.92709465E-02
  0.46155533    
  0.10899048    
   1.2276042    
  -1.6889499    
 -3.50913182E-02
 -2.71511041E-02
  0.95055956    
  0.49582037    
  0.54813427    
  -1.9584738    
   1.8629134    
  -1.7382705    
  0.70865178    
 -0.59086859    
  0.90511775    
  -1.0546499    
  0.24862210    
   1.3396248    
 -0.82879907    
 -0.84353077    
   1.5845696    
  0.18650991    
  0.92756981    
  -1.8036360    
   1.0682889    
 -0.87055451    
  0.47550315    
  -1.9099989    
   2.1999643    
 -0.31777000    
 -0.64185429    
 -0.88119930    
   1.3667070    
 -0.62312913    
  7.49855042E-02
 -0.94718200    
   1.5916331    
  -1.1540120    
  0.95112038    
 -0.19066970    
  0.17836905    
  -1.1892308    
   1.0711380    
  0.10312939    
  -1.1422646    
   1.2242388    
  3.63676548E-02
  -1.0809126    
 -0.24475653    
 -8.77756998E-02
   1.3369302    
 -0.15054269    
  0.55681038    
 -0.70120561    
  0.81773913    
 -0.21602620    
  0.28901085    
  -1.9327174    
   1.1694382    
 -0.18061362    
  2.69375090E-02
   1.1855315    
  -1.2227612    
 -0.72823942    
  0.65306860    
   1.8348099    
  -2.6420293    
   1.2262237    
 -0.43021840    
  0.12028643    
 -0.72704959    
 -0.31329429    
 -3.84670570E-02
   2.1549494    
  -1.0210207    
 -0.24144888    
 -0.10135272    
  0.29100975    
  0.65591794    
 -0.69314754    
  0.30900443    
  -1.3154463    
  0.97491586    
  4.86204736E-02
 -0.79662627    
  0.63907999    
 -0.70111459    
   1.9685104    
  -1.6969582    
  0.69314688    
  0.50040597    
 -0.49130130    
 -0.88946283    
  0.66329449    
 -0.94122094    
   2.0168431    
 -0.27825254    
  0.11284115    
  -1.4688815    
   1.1204476    
  -1.4933363    
  0.97601020    
  0.39086649    
  0.33261317    
  0.85579771    
 -0.89340329    
 -0.51326203    
  0.77786893    
  -1.8087096    
  0.83624786    
  0.25664982    
 -0.16471216    
 -0.90286791    
   1.5022237    
 -0.50588995    
 -0.21930464    
 -0.53408223    
  0.41197988    
  0.15600404    
 -0.86222285    
  0.93712485    
  0.36454782    
  0.64923775    
  -2.0142794    
   2.4378676    
  -1.9690329    
 -0.15123013    
  0.45198527    
  0.23090562    
 -0.14786996    
  0.40679207    
  -1.1531212    
   1.4173207    
  -1.5236148    
   2.2329240    
  -1.8495069    
  0.97684067    
 -0.37360355    
 -0.66904885    
  0.39863864    
  0.32135525    
  0.84065342    
 -0.35667506    
 -0.21552001    
 -0.71102852    
  0.65103537    
 -0.25246745    
  0.67920935    
 -0.70728141    
 -0.60140300    
   1.2927685    
  9.67677161E-02
  -1.3575848    
   1.0178703    
 -0.23170301    
 -0.10249921    
 -0.44926730    
  0.88084358    
 -0.75480306    
  0.69752324    
  -1.1162331    
   1.5658338    
 -0.76832724    
  0.58209789    
 -0.89307243    
  0.74699879    
 -0.93589866    
   1.3276793    
  -1.9174477    
   1.7538471    
 -0.62302136    
 -0.41124523    
   1.4423048    
  -2.1890364    
 -4.69570979E-02
 -1.94188599E-02
  0.17081755    
  0.31015572    
 -8.20648223E-02
  0.63211173    
  7.73491561E-02
 -0.77049577    
  9.34018791E-02
  4.36198041E-02
  0.61056060    
 -0.17703722    
  0.14678316    
  0.81810951    
 -0.99295050    
  0.23124039    
  0.55314320    
 -0.55637461    
  0.27054560    
 -0.31352732    
 -0.56639636    
  0.51439101    
   1.1871054    
 -0.81419265    
 -0.93609411    
   1.6353495    
 -0.78093415    
  0.56113416    
  -1.0880454    
  0.67036712    
 -0.96105576    
 -4.30841967E-02
 -0.15624863    
 -0.12516336    
   1.4966428    
  -1.3424927    
 -0.19670956    
  0.25901484    
  4.59105335E-02
   1.0022334    
 -0.27753806    
 -0.62705755    
  0.95952845    
  -1.5744237    
  0.12136047    
  9.09725055E-02
   1.4535463    
  -1.2217458    
  0.74029362    
  5.44134788E-02
  0.47660169    
 -0.18892011    
  0.84261376    
  -1.9319241    
  0.45072150    
 -0.21104832    
 -0.55552620    
   1.9459101    
  -2.1225331    
   2.2536809    
  -1.7338060    
 -6.27385601E-02
 -9.81924012E-02
   1.3375039    
  0.33944395    
 -0.87132269    
  0.28234896    
  -1.0722253    
   1.1786549    
  -1.2266647    
   1.1569839    
  0.37227401    
 -0.42248282    
   1.3890011    
 -0.64307082    
 -0.42035675    
  -1.6412494    
  0.91426879    
 -0.40344208    
  0.59114820    
 -0.26774770    
   1.4090596    
  -1.1754445    
  0.18636443    
 -0.67884147    
   1.9204257    
  -1.8077061    
  0.22618487    
  7.78601617E-02
 -3.04204114E-02
  0.67562026    
 -0.64146113    
 -0.56710637    
   2.4565480    
  -1.8931798    
 -0.67459309    
 -0.26826409    
   1.4692916    
  -1.3178918    
   1.7876185    
 -0.59947324    
 -0.33496216    
  0.33244023    
 -0.82235974    
 -0.45857510    
  0.63705802    
 -0.20763935    
   1.0867071    
 -0.47360253    
 -0.13720094    
 -0.75377160    
   1.2770197    
 -0.39247826    
 -0.90825778    
   1.2166917    
  0.36022303    
 -0.85615271    
  0.36712614    
  -1.1888149    
  0.28324825    
  0.69314742    
   1.0103877    
 -0.48961198    
 -0.60415733    
 -0.97601014    
   2.0734136    
 -0.18838605    
  -1.3761264    
  0.66381913    
  0.51616818    
  -1.1684936    
 -0.53005779    
   1.5432149    
  -1.0780785    
  0.63992614    
 -0.92760891    
   1.1513945    
  0.19551611    
  0.24447832    
 -1.50132040E-02
 -0.88730288    
  3.21315639E-02
 -0.68135899    
  0.28963304    
 -0.36253956    
  0.19760942    
   1.4658061    
 -0.34897071    
 -0.48409781    
 -0.43898854    
 -0.12062715    
 -0.10821448    
  0.15822323    
 -0.24005398    
 -0.19637294    
  0.57300222    
  3.14152911E-02
  0.43258581    
 -0.92975962    
  0.26626709    
  0.96940047    
 -0.28604132    
  0.71583855    
  0.19585122    
  -1.7416526    
   1.1522837    
  -1.2063514    
   1.8875508    
  -2.0233524    
  0.35576609    
  0.97923535    
  -1.3169826    
 -5.50594293E-02
  0.97135007    
 -0.49312633    
   1.3119619    
 -0.10623606    
  0.32337734    
  -1.5174739    
 -0.43479273    
  0.99852848    
  0.49957815    
  -1.0518200    
 -5.88397048E-02
  0.66549569    
  -1.0619105    
   1.7298206    
  -1.7031512    
  0.79323065    
  0.33135703    
  -1.3834487    
  0.17662312    
  0.86349255    
 -0.59019858    
 -9.09722298E-02
  0.68517929    
 -0.72567052    
 -0.17081849    
 -5.02613150E-02
   1.2423998    
 -0.65232509    
 -0.37729445    
 -2.53183451E-02
   1.7465948    
  -1.7902702    
   1.6531134    
  -1.4087664    
 -0.24434569    
  0.93399048    
 -0.58358556    
   1.0774254    
 -0.85806149    
  0.67273790    
 -0.28425160    
 -0.11223329    
 -0.23180184    
 -0.68832803    
  7.41079822E-02
   1.2527628    
  -1.2090884    
 -8.93445909E-02
   1.4162164    
  2.26534181E-03
 -0.46729243    
 -0.87042719    
   1.2674333    
 -9.14343446E-02
 -0.27359694    
 -0.21357396    
  0.33213338    
  0.26570275    
  0.23262271    
  9.87352133E-02
  -1.3346602    
   1.2765951    
  0.26152775    
  -1.8214855    
 -0.16862290    
  2.02024709E-02
  8.61775875E-02
   1.1947564    
  -1.0903137    
  8.23005196E-03
   1.6432843    
 -0.76033062    
  -1.1436799    
   2.1475475    
 -0.97381490    
 -0.67360240    
 -0.25593358    
  0.73396951    
 -0.75077695    
  0.23326232    
 -0.15191585    
  0.70865178    
 -0.44869292    
 -0.27570635    
   2.2016244    
 -0.47546157    
  -1.0449913    
   1.0714731    
  -1.8793960    
   1.2463068    
 -0.19378610    
 -0.87924963    
   1.0252808    
 -0.77228481    
  0.82778043    
 -0.18283606    
  -1.0358107    
   1.2004888    
  0.38963351    
  -1.0880309    
   1.0314972    
  -1.5600225    
   1.0836191    
 -0.56037080    
  0.38587433    
  0.45231181    
  -1.3008093    
  0.48356676    
 -0.45866963    
  0.76432371    
  0.20930800    
 -0.95737159    
  0.28566471    
 -0.44250605    
  0.64976728    
  0.85010856    
  0.25505036    
  0.32451561    
  -1.9637567    
  0.76605368    
 -0.30873609    
 -0.12445324    
 -0.27570635    
  0.59306389    
   1.3322269    
  -1.0745976    
 -5.21862023E-02
  0.75880104    
 -4.27046753E-02
 -0.49009961    
 -0.19090568    
   1.1609932    
 -0.75552851    
 -0.42989954    
 -0.10418358    
 -0.13409165    
  0.32616916    
 -0.10932385    
 -0.32569987    
 -0.10535979    
 -0.43936655    
   1.2552234    
 -0.92740875    
  0.44802475    
 -0.73363870    
  0.11686500    
  0.70774621    
   1.2083113    
  -1.9766816    
   1.2347443    
 -0.29376146    
  -1.0745147    
   1.3682756    
  -1.1100419    
   2.1848881    
  -2.6183264    
   1.1056794    
 -0.61853611    
  1.29873361E-02
 -0.41845304    
  0.21130866    
  6.15573227E-02
  2.21418366E-02
  0.62128234    
  0.82348704    
  0.31484872    
  -2.1152503    
   2.0807426    
  -1.1236298    
  0.47499111    
 -0.65891367    
   1.2745031    
 -0.87870008    
 -2.62311641E-02
  0.27430424    
 -0.88154858    
  0.96391886    
 -0.49163145    
  0.44643945    
 -0.98815507    
   1.8581345    
 -0.82944965    
 -0.99021953    
  0.47627300    
   1.5581443    
  -2.4028418    
   1.2210977    
 -0.76252395    
  6.13013916E-02
   1.2581538    
 -0.73230648    
 -0.92592239    
  0.36150280    
 -0.54705536    
  0.22508349    
  0.25217631    
  0.65320295    
  0.21622337    
  0.16062291    
 -0.68671638    
 -0.55004698    
   1.6698011    
 -0.68897152    
  -1.0820835    
  0.15882444    
  0.78972811    
 -0.72213447    
  0.49899122    
  0.19415572    
 -0.45058563    
 -0.20409591    
 -0.20909172    
  0.77854258    
 -0.98439479    
 -0.12136117    
   1.4075714    
 -0.37948921    
   1.1400493    
  -2.0372915    
  0.83372915    
  0.26488304    
 -0.92576987    
  0.87082821    
  0.84966832    
  -1.1631505    
  0.67248082    
 -0.38935435    
 -0.42973053    
  0.74193686    
 -0.84729815    
 -0.42316464    
   1.2030792    
 -0.35705790    
   1.3096782    
 -0.51809108    
 -0.98546910    
  0.48729473    
  0.31167755    
  -1.2868090    
 -7.06178546E-02
  0.80094397    
  0.38580826    
 -0.83988208    
   1.0105554    
  -1.3254232    
  0.23721726    
   1.2285137    
 -0.54786694    
 -5.16243577E-02
 -0.39722061    
  0.31800598    
 -0.77139938    
  0.74598986    
 -0.99068147    
  1.96076483E-02
  9.66180302E-03
   2.1411970    
  -1.5926300    
   2.4134309    
  -2.0612102    
  0.64308715    
 -0.84593064    
  0.26713771    
  8.76218379E-02
  -1.0527028    
  0.80234611    
 -0.25377980    
  0.58159423    
 -0.89935446    
 -0.17471710    
  0.89050651    
  0.66091716    
  -1.5423734    
 -3.67008485E-02
  0.50332123    
   1.8826087    
 -0.36667413    
  -1.1547496    
  0.94730073    
  -1.1047385    
  0.15349244    
 -0.59174794    
 -0.15415089    
   1.1474025    
 -0.38193506    
 -0.54901260    
  0.70316380    
 -2.35301554E-02
 -0.33647212    
  0.32621583    
  0.22107993    
 -0.77043974    
  0.35249999    
   1.2545543    
  -1.0715355    
 -0.87199074    
   1.1096618    
  0.66951817    
 -0.94265497    
 -0.82822710    
  0.78770620    
  0.63510364    
 -0.45340928    
 -0.81643140    
  0.73482019    
  0.73804224    
 -0.25620484    
 -0.89756060    
  0.70084959    
  -1.3052680    
  0.72105634    
 -4.21615429E-02
 -0.25473863    
  0.95977616    
 -0.93538344    
   1.9905119    
  -2.2822187    
  1.59999523E-02
 -5.71579635E-02
   1.4689193    
 -0.84087092    
 -0.54735935    
   1.0908298    
 -0.82074380    
  4.05845642E-02
 -0.35020325    
  0.94490927    
 -0.83071744    
 -7.46614411E-02
   1.0724325    
  0.44957045    
  -1.3913826    
  0.13946618    
  0.43078327    
  0.17589031    
 -0.16062288    
  0.47378474    
  -1.3402029    
  0.98082960    
 -0.41735998    
  0.37244692    
 -0.36224309    
  0.60844046    
  0.37175363    
  -1.7416099    
   1.4024675    
 -0.26477313    
 -0.31714875    
 -0.29247743    
  0.17050065    
   1.4692439    
  -1.6144263    
 -9.15668085E-02
  0.48022497    
  0.90606952    
 -0.64958918    
 -0.29536143    
 -0.35604638    
 -0.12726265    
   1.5040771    
  -1.4485077    
   1.8821439    
 -0.35432592    
  -1.3100938    
  0.73570651    
 -0.23361519    
 -0.56953365    
  0.73582792    
  0.87593269    
  -2.0679076    
   1.3839978    
 -0.51082551    
  0.46375766    
  -1.3008914    
   2.2166989    
  -2.1078057    
  0.66088635    
 -0.83372879    
  9.01511833E-02
 -0.12861817    
   1.4618018    
  0.39173487    
 -0.81554890    
  3.46590485E-03
   1.5597826    
  0.18413767    
  -1.8888860    
  0.70704967    
 -0.20991747    
  0.51664764    
  -1.7645574    
  0.42227295    
   1.0930412    
  -1.2887859    
  0.69314754    
 -0.65992129    
  3.84656973E-02
 -0.18610245    
   1.1061591    
  -1.0402017    
  0.30351433    
 -0.59831345    
  0.32964668    
   1.5340647    
  -1.8829432    
   1.0420247    
 -0.88096344    
  0.59783727    
  0.29673222    
 -0.59049380    
  7.62836114E-02
 -0.27087566    
   1.2850403    
 -3.12199555E-02
  -1.2246217    
  0.24167614    
 -0.50332040    
   1.1793733    
 -0.15175851    
 -0.55294955    
  0.60507822    
 -6.89925104E-02
 -0.57159102    
 -0.53727633    
  1.02563724E-02
   1.7711400    
  -1.7609875    
   1.0033020    
 -0.76214045    
 -0.30368277    
   1.0280825    
 -0.39589560    
 -0.21602622    
 -0.23922935    
  0.49995649    
 -0.19885010    
   1.2753627    
  -1.1620350    
 -0.34484002    
  0.13353205    
   1.4486473    
  -1.4340482    
   1.0207813    
  7.80193461E-03
  0.16445975    
 -0.41985348    
 -0.53565753    
 -0.32850447    
  6.15573227E-02
   1.3267187    
  0.17735873    
  -1.1444225    
 -0.55701518    
 -2.76510455E-02
  0.29001668    
   1.5248394    
 -0.39637378    
 -0.50406134    
 -0.86874974    
  0.79088974    
  0.40140849    
  -1.1486232    
  0.95813793    
 -0.95813835    
  0.41961041    
  0.44223392    
   1.0000476    
 -0.11232006    
  -1.5559188    
  0.34747824    
 -0.17934187    
  0.84218317    
  -1.1703564    
   1.9704016    
  -1.2568030    
 -0.73870438    
   1.5482838    
  -1.1204716    
 -0.34646660    
   1.3605759    
  1.19524263E-02
  -1.5332106    
  2.71510277E-02
  0.35040474    
   1.8308185    
  -2.1992428    
  0.35576609    
 -0.48153430    
   1.9220644    
  -1.7431847    
  0.64003760    
   1.2449400    
  -1.5265790    
   1.1086025    
  -1.0966271    
  0.78683287    
  -1.2379673    
   1.5867524    
 -0.19812408    
 -0.17535265    
  0.53876519    
 -0.44851854    
  0.11947396    
 -0.83832991    
 -0.61310458    
   1.0185698    
 -0.51546645    
 -0.45614669    
  0.16068260    
  0.32411981    
   1.1061165    
  0.29141378    
 -0.80535942    
 -0.59217095    
 -0.15887041    
  0.25571966    
  0.34740153    
  0.20264454    
  -1.0355544    
  0.73796159    
  0.17499104    
 -6.71157707E-03
 -0.75209069    
   1.5291568    
 -0.32233080    
 -0.12987480    
  0.95307571    
  -2.2442815    
 -9.26596671E-02
  0.60171235    
 -0.47426862    
   1.1404594    
 -0.32668394    
  0.99072295    
  -1.6838707    
  0.24709684    
  0.80234623    
 -0.29033777    
 -8.12250674E-02
  0.27704847    
 -5.69871701E-02
 -4.09510210E-02
 -0.96066898    
   1.7903581    
  -1.3016242    
   1.3694001    
  -1.5192649    
  0.92226052    
 -0.31666985    
 -0.18232183    
 -0.35947922    
 -0.52782357    
   1.2153364    
   1.4372346    
 -0.74267560    
  -1.5012614    
 -0.22631359    
  0.10535958    
  6.89936355E-02
  0.47830272    
 -0.82549828    
  7.27599785E-02
  0.21962801    
  3.46063115E-02
  0.50673568    
   1.5564175    
 -0.59055620    
  -1.3390664    
   1.7491999    
  -1.9979668    
  0.83522969    
 -0.68654633    
  0.79916495    
 -0.94784880    
   1.6424741    
 -7.51314014E-02
  -1.7604088    
  0.11365914    
  0.98186189    
  0.30456653    
 -0.96422583    
  0.40346742    
  0.23744039    
 -0.57151556    
  0.55881733    
  -1.0277042    
   1.2704620    
  -1.1061597    
  0.21706372    
  0.90402049    
 -0.21087381    
 -0.27155241    
 -0.16487379    
 -0.26899064    
  0.66179681    
  0.56052512    
 -0.70044625    
  0.20763889    
 -0.17520376    
 -0.93237656    
 -0.11441005    
   1.1186126    
 -0.12648432    
  0.71353710    
  -1.4104366    
  0.12028691    
  0.42308688    
  0.86889672    
 -0.83034837    
  9.22498778E-02
  0.10880294    
 -3.85340638E-02
 -0.11332839    
 -0.49102280    
   1.4310305    
 -0.46501613    
 -0.24071033    
  -1.1113515    
   1.4332513    
  0.32427493    
 -6.65570470E-03
 -7.99036846E-02
  -1.1854593    
  0.50131321    
  0.84576046    
  -1.5569907    
   1.4007871    
 -0.28051394    
 -0.50686496    
 -0.72936887    
  0.34927130    
  0.66381913    
 -0.90445560    
   1.1831701    
 -0.87546790    
   2.4453971    
  -1.8696960    
  -1.0085663    
 -3.39014120E-02
 -2.62030736E-02
 -8.88891332E-03
   1.6147804    
 -0.69492471    
  0.35809731    
  0.22413819    
  -1.2647637    
   1.1947759    
 -0.55961591    
 -0.77070630    
 -8.40824470E-02
  0.71483958    
 -0.28055513    
   1.6603901    
 -0.53376490    
 -0.78772068    
  8.06455687E-03
  0.23828885    
 -0.91946077    
 -0.10008284    
  0.31365839    
   1.3420609    
 -0.81218737    
  0.42908370    
 -0.47542340    
 -0.50295132    
  0.29743788    
  0.66108477    
  0.51682234    
 -0.30933979    
 -0.93375385    
  0.59524256    
 -0.74594438    
   1.9073086    
  -1.7310288    
  0.88967687    
 -0.28629997    
  0.35639852    
  0.22120753    
  -1.8152903    
   1.2862107    
  -1.3054430    
  1.92309711E-02
   1.0728871    
 -0.77808797    
  0.53187925    
  0.12516336    
  0.19933340    
  -1.2407861    
  0.58894414    
  0.33977011    
 -0.12242284    
 -0.22314399    
   1.0750813    
  -1.5497470    
   1.0507560    
 -0.83323604    
   1.4998913    
  0.60093659    
  -1.1505352    
 -0.11379430    
   1.4743229    
  -2.5283415    
 -5.77082187E-02
  0.81422532    
  0.53165925    
 -0.33338395    
 -0.81543702    
   1.6126848    
  -1.6541851    
  0.23326232    
  0.84537858    
 -0.21453559    
 -0.55961651    
 -0.35667491    
  0.93399048    
 -0.79267675    
 -2.35309172E-02
  0.70889527    
  0.23247503    
 -0.62435997    
 -8.43879804E-02
 -0.38677269    
  0.20067048    
  0.66627389    
   1.3940464    
  -2.0679252    
  0.70453244    
 -0.89759839    
   1.9054186    
 -0.62912571    
 -0.66511959    
   1.0452893    
 -0.32487860    
  -1.5593687    
   1.1477718    
  7.35314703E-03
  7.29956944E-03
  9.03390497E-02
  0.85392076    
 -0.19456066    
  -1.5066580    
   1.1241236    
  0.16879626    
  -1.4165336    
   1.4942833    
  -1.6557699    
   1.0565010    
  -1.1653031    
  2.27286015E-02
   1.7179397    
 -0.70940763    
  0.95172119    
 -0.61994362    
   1.2825662    
  -1.9875491    
  0.86248785    
  -1.2415192    
   1.0265090    
 -0.77422899    
 -0.25227943    
  0.78052115    
   1.0784906    
 -0.37543324    
  -1.4578270    
   1.1903203    
  0.87202603    
  -1.3196033    
 -0.37176546    
  0.37176487    
  0.84094113    
 -0.29291269    
 -0.79876667    
  0.72376162    
 -0.27602500    
   1.6199780    
 -0.84120017    
  8.16776156E-02
 -0.18400334    
  -1.0736730    
  0.14211504    
  0.22825900    
  -1.0014483    
  2.33515763E-07
   1.0799201    
  0.58883470    
 -0.82942456    
  7.69608468E-02
   1.8070735    
  -2.8003256    
  0.14842010    
  0.82990652    
  5.84110916E-02
   1.1425499    
  -1.6196710    
  0.84156716    
 -0.82456881    
 -0.60707200    
   1.6237675    
  -1.1745981    
  0.68322963    
 -0.67015857    
  0.48850062    
  0.10216846    
  -1.0737436    
  0.73942822    
   1.4135573    
  -1.9028417    
   2.0855699    
 -4.58415560E-02
  -1.0148041    
 -0.95374852    
  0.35054955    
  0.77070540    
  0.54745954    
  0.24618512    
  -1.1769688    
 -0.55053401    
  0.67397690    
  0.83150548    
  0.65594661    
  -1.6405281    
 -0.57286030    
   1.6094377    
 -0.70656991    
  0.64185363    
 -0.49623415    
  -1.2308087    
  0.41343382    
 -0.17915292    
   1.1379137    
  0.28717476    
  0.43594453    
 -0.84598655    
   1.0738429    
  -2.6296971    
  0.20559856    
   1.5379136    
 -0.19456367    
  -1.4556171    
  0.19706355    
   1.6906058    
  -1.7069997    
  1.63935032E-02
   2.1280379    
  -1.5021429    
  5.90889528E-02
  0.17271233    
 -0.16454923    
   1.2124730    
  -1.5028688    
  0.44105646    
  0.66657400    
 -0.87582827    
  0.52452427    
  0.27484497    
  0.37129599    
  -1.7653725    
   1.0200875    
  0.80873674    
  -1.6569740    
  0.97008055    
  -1.3118299    
  0.76028657    
  0.41836843    
  -1.2758189    
   1.0426539    
 -0.57776421    
  0.55961597    
  0.94872582    
 -0.81519425    
 -0.15950643    
 -3.83191407E-02
 -1.57482699E-02
  0.45450690    
  0.67021626    
 -0.94704241    
  6.74408376E-02
 -0.21386956    
   1.0947584    
 -0.45290503    
  -1.2467091    
   1.3037542    
 -5.09912148E-02
  0.17997098    
  -1.1155620    
  0.64857858    
  0.61075562    
 -0.40328434    
  0.34638283    
  -1.2284094    
  3.10909394E-02
 -7.41078109E-02
   1.1828730    
  -1.8019121    
   1.8733710    
  -1.5831412    
  0.68932325    
 -0.76049978    
  0.68077612    
  0.77669454    
  -1.5252925    
   1.4942833    
  -1.4855486    
  0.40256190    
  0.65764093    
 -4.62337025E-02
 -0.78216887    
  0.10467064    
 -0.11159132    
   1.7882812    
  -1.2247047    
 -0.30228111    
  0.18053795    
  0.45198488    
  -1.2289031    
   1.2651683    
  -1.0877134    
  0.16454850    
 -0.15645301    
 -0.18555339    
  0.88673222    
  0.89853412    
  -1.6493109    
   1.3583653    
 -0.91411424    
  0.47542402    
  0.28599104    
  0.21601155    
  -1.4387722    
 -0.14842026    
   2.7504709    
  -2.1352844    
 -0.22314373    
  0.91629112    
  5.26441038E-02
 -0.22314318    
 -0.63705695    
  7.59102761E-07
 -0.39641497    
   1.2566170    
  0.31049675    
  -1.0781469    
 -0.13590293    
   2.1378298    
 -5.91793694E-02
  -1.6564479    
  0.44744799    
 -0.31911680    
  0.63684678    
  -1.2801621    
  0.11159112    
  0.59534931    
 -0.24740805    
 -0.80437362    
   1.1115992    
 -0.80209857    
  0.73195249    
 -7.17157200E-02
  0.51231158    
 -0.58156961    
  0.85127389    
  -1.6231366    
  0.85221201    
  0.63836497    
 -1.56563539E-02
  0.39820632    
  -1.3234124    
 -0.44349250    
  0.79267699    
  8.40827972E-02
  0.94803971    
  -1.9932640    
   2.6118221    
  -2.4668887    
 -0.12675139    
   1.3449091    
 -0.24030888    
  -1.1413013    
 -9.81173068E-02
  0.14378794    
  0.93399048    
  -1.0080984    
  0.77170932    
  8.92313272E-02
 -0.86094081    
   1.5335530    
 -2.07736157E-03
 -9.36483815E-02
  0.36825171    
 -0.39603120    
 -0.41608441    
  0.74007154    
 -7.03277215E-02
  0.56713396    
  -2.2117927    
   1.0535883    
 -0.52407008    
 -0.20252346    
  0.78721988    
 -0.85767066    
  0.85457015    
  -1.1495795    
  0.89248008    
 -0.84462363    
  0.77390820    
 -0.91413826    
   1.1268831    
  8.03103000E-02
 -0.13399069    
 -0.74598962    
 -0.10622211    
  0.65805632    
  0.17185068    
 -0.75518185    
  0.24685936    
   2.1102135    
  -1.1741197    
  1.21805137E-02
 -0.98649591    
  0.31015494    
   2.0455399    
  -1.7022878    
  0.46661982    
  0.12154224    
  -1.1909257    
  0.33293843    
  0.63624936    
  0.51549846    
  -1.5955496    
  2.04783678E-02
   1.6134843    
  -1.4927030    
   2.2783415    
  -2.8216238    
  0.17887934    
   1.3645068    
  -1.2897828    
   1.6331546    
  -1.6739767    
   1.3694875    
  -1.0632284    
  0.54103899    
  0.48330742    
 -0.56513804    
  0.16406779    
   1.8723084    
  -1.9263752    
  0.22036196    
  0.55442905    
  -1.6755782    
  0.95155853    
 -0.85392040    
  0.27008632    
 -6.09951019E-02
 -0.22471672    
  0.23098595    
 -0.30448985    
 -8.85531679E-02
  0.90136552    
 -0.54007107    
  0.33185405    
   1.0183122    
 -0.48279390    
  -1.4799793    
  5.78198843E-02
  7.57125542E-02
   2.0610445    
  -1.5377967    
 -7.24159463E-07
  0.16467784    
  0.90470588    
 -0.44324657    
  0.26515254    
  -1.1268553    
   1.4432356    
  0.34852394    
  -1.9709604    
  0.56891876    
 -0.53221649    
  1.78569499E-02
 -8.88891332E-03
  0.94792747    
 -0.89574277    
  0.78614354    
 -0.54619199    
  0.24685931    
 -9.27093327E-02
  0.43363580    
 -0.76214045    
   1.3662534    
 -0.54305285    
 -2.46930588E-02
 -0.54719394    
  9.41879675E-02
  0.24756227    
 -0.66717231    
   1.3200449    
  -1.0259725    
 -0.12177212    
 -0.27103442    
  3.51167699E-07
  0.39280736    
  0.53474110    
 -0.97586644    
   1.5247642    
  0.35839757    
  0.18131728    
 -0.67324609    
 -0.83020312    
 -0.23450823    
 -0.18805210    
   1.6383268    
  -1.3293229    
   1.4668236    
  -1.5187827    
  0.67633986    
 -0.49958915    
  0.58716530    
 -0.36737964    
  0.29993835    
  0.53511316    
  -1.1733197    
 -0.44393212    
   2.9628441    
  -2.8256438    
   1.3131717    
  -1.1265863    
  0.69668657    
 -0.89185655    
  0.88476473    
 -0.89342189    
  0.11488033    
  0.13062100    
  0.67599380    
  0.84828627    
  -1.7355888    
   1.2635093    
 -0.84967530    
   1.4377267    
 -0.94370818    
 -0.15754624    
 -0.48600385    
   1.5455010    
 -0.78379101    
  0.15328927    
  -1.4586147    
  9.53104645E-02
   1.9545311    
 -0.11350048    
 -0.69957840    
 -0.64897662    
 -0.34266353    
 -0.17022061    
   1.2091147    
  0.47384205    
 -0.13517508    
 -0.19290385    
  -1.3548776    
   1.1390215    
  0.29753456    
 -0.98738652    
  0.60733145    
 -0.50131309    
 -0.28571129    
   1.5676311    
  -1.8166981    
   1.9530996    
 -0.28482124    
  -1.2008041    
 -1.91698000E-02
   1.1303608    
 -9.15672332E-02
 -0.40546522    
  0.48445308    
  0.61871487    
 -0.30603096    
  9.21654236E-03
 -0.85908997    
 -0.92353731    
  8.70111212E-02
  1.65288839E-02
  0.30796766    
 -0.40245730    
   1.6823868    
  -1.7571889    
 -2.95590069E-02
   1.4085453    
  6.85036927E-02
  -1.0070459    
 -0.28768229    
   1.1124055    
  0.10398952    
  -1.1286900    
  0.31776032    
 -0.36464235    
   1.8180768    
 -0.70359123    
 -0.36306965    
 -0.44983113    
 -8.00418854E-02
 -0.30492315    
   1.7227666    
 -0.68695545    
  -1.2589552    
   2.0462892    
  -1.4929048    
 -0.33024096    
  0.12260319    
  0.16290365    
  0.49102327    
  5.06928414E-02
 -0.23943549    
 -4.95150015E-02
  0.85019404    
  -1.6116098    
   1.7753208    
  -1.3135023    
  0.26341665    
  0.29815313    
 -0.18859030    
  0.24921596    
 -0.54955560    
 -0.38341647    
  0.82433945    
 -0.80582047    
   1.8654307    
  3.48952040E-02
  -1.2735541    
   2.2497423    
  -2.8316636    
  0.52649176    
   1.7173853    
 -0.76147598    
  -1.3983194    
  0.91951102    
   1.1955773    
 -0.75950372    
 -0.15000099    
 -0.95069289    
  0.60499883    
 -0.59876823    
   1.0670643    
  0.77220291    
  -2.2385399    
   1.0316012    
  0.48474559    
  -1.2012666    
 -0.25227943    
   1.0927980    
 -0.99354303    
 -6.50631711E-02
   1.0644212    
  -1.0644205    
  0.93790388    
  0.12941138    
 -0.30910465    
 -5.25371321E-02
 -0.89982963    
   1.7832202    
  0.40603685    
  -1.1009005    
 -0.93712413    
   1.0506989    
 -0.24172018    
 -0.99129987    
   1.4071281    
 -0.22443333    
  0.46596307    
 -0.60782450    
 -0.63186586    
   1.0726366    
  0.25793809    
  -1.2245157    
   1.5525011    
  -1.1407665    
  0.15415029    
 -0.44183201    
 -4.54628281E-02
  0.51893187    
  0.59506476    
 -0.17471710    
 -0.87728810    
   1.5984483    
 -0.86251402    
  -1.1171061    
 -0.11878319    
   1.7534994    
  -1.2055348    
  0.59470677    
 -0.67041808    
   1.3592461    
  -1.5370830    
   1.8546187    
  -2.3587551    
  0.85677743    
 -0.26899064    
 -0.36020923    
  0.73219806    
   1.2200140    
 -0.84771699    
 -0.78845721    
  0.53630465    
  0.62482822    
 -0.18840089    
  0.61452639    
 -0.94710326    
 -0.97404921    
  0.25331533    
  0.13702103    
  0.15240780    
  0.31988034    
 -0.98718673    
  0.51489812    
  0.99820822    
 -0.96227616    
   1.4545027    
 -0.48105314    
 -0.50712842    
  7.80537948E-02
  0.72835636    
  -1.6900299    
   1.1895838    
  0.56426305    
  0.14772677    
 -0.23487875    
  -1.6145104    
  0.37680939    
  0.40546468    
  0.10303263    
 -0.59974527    
  0.67709512    
 -0.98840845    
  0.12260319    
  0.90701663    
  0.43202451    
 -0.66531259    
 -0.35387734    
  0.40360114    
  0.77548301    
  -1.4611963    
   1.2809337    
  -1.0802623    
  0.11441116    
 -0.18991771    
 -0.27684763    
  2.55337581E-02
 -2.55331919E-02
  0.76386267    
 -0.39945987    
  0.61534715    
 -0.75660837    
   1.7720262    
 -0.25500548    
  -1.2258966    
 -0.69314665    
  0.51288468    
   1.0693829    
  -1.5125883    
  0.89687240    
  0.49899074    
  -1.3489069    
   1.1107701    
 -0.19264637    
  0.54113114    
 -4.58095409E-02
  0.12371732    
 -6.73040599E-02
  0.53335434    
  -1.8042129    
  0.70063776    
 -0.45518884    
 -8.59416276E-02
 -0.16705428    
  0.20479375    
   1.1250098    
  -1.4852190    
  0.89301330    
 -0.36812666    
  0.45815358    
 -0.95683670    
  0.84112078    
 -0.52580774    
  0.69314712    
 -0.66218573    
  0.86371249    
 -0.33236742    
 -5.14820553E-02
  0.51383960    
  0.42557779    
 -0.39665478    
 -0.53524435    
 -0.52465451    
  0.62098503    
 -0.28995189    
  0.53596139    
 -0.23249547    
  1.00166174E-02
 -0.51415271    
 -0.38077280    
  0.11506998    
  0.34574577    
 -0.44468507    
  0.81713277    
 -0.63481081    
  0.85015082    
  -1.2163955    
   1.1145104    
  -1.2050242    
  0.44333526    
   1.3449095    
  0.30815729    
 -0.43167907    
  -1.5364686    
   1.2447951    
  0.85185838    
 -0.27001619    
 -0.21165983    
  -1.0931025    
 -0.47661951    
  0.51963550    
   1.9740813    
  -1.6996439    
  0.47995403    
  0.12107764    
 -0.52037370    
 -0.78993481    
 -0.19706382    
   1.7999765    
 -0.51519972    
  -1.2270681    
  0.11466269    
  0.16126804    
 -0.15296951    
   1.8812932    
  -1.9675529    
  0.10265385    
  0.70927680    
  0.64185363    
 -0.88011104    
  0.72314936    
  -1.3912326    
   1.7530671    
 -0.15959692    
  0.20814252    
 -0.67372876    
 -0.17848264    
  0.93225497    
 -0.74420226    
  -1.0251855    
  0.40251094    
 -0.47593880    
   1.5586458    
  -1.3842916    
   1.3742216    
 -0.47895068    
   2.0441024    
  -2.4844835    
  0.58891398    
 -0.71882540    
 -0.38260767    
   1.5355904    
 -0.77684617    
  0.37046817    
  -1.1903669    
   2.0669768    
  -1.0861472    
  0.93104589    
  -1.2554306    
  0.63296038    
 -0.44986078    
  0.40934816    
 -0.55574650    
  0.57873714    
  -1.2107302    
   1.5625947    
  -1.7083076    
   2.1651242    
 -0.19295147    
  -1.0918139    
   1.1053649    
  -1.3742547    
   1.4073480    
  -1.5198267    
  0.58976847    
  0.51477772    
 -0.96065372    
   2.2706366    
  -2.7763216    
 -8.00424516E-02
   1.7230971    
  -1.7705003    
  0.94122040    
 -0.33420151    
  0.15188079    
  0.75270200    
  -1.0964724    
  0.52609336    
  0.41301185    
 -0.82990694    
 -0.52432710    
 -2.95590069E-02
  0.89199805    
 -0.19386292    
  0.42354241    
 -0.70956838    
 -0.43231249    
  5.94232827E-02
   1.8402442    
  -1.0465558    
  0.31766248    
  0.54504347    
  0.14175412    
 -0.99150211    
 -0.19354379    
 -0.51256251    
  0.96549487    
 -0.71999359    
  0.11551370    
  9.25510377E-02
   1.0591702    
  -1.6524976    
  0.98207831    
 -0.41109860    
 -0.42255947    
   1.2674333    
  0.38089383    
  -1.4460907    
   1.9940294    
 -0.35544297    
  -1.4070272    
 -0.11848216    
  3.70420776E-02
 -0.31845400    
   1.4947746    
  -1.4782462    
   1.2314601    
 -0.23942405    
 -0.95977622    
   1.2134519    
  -1.3312346    
   1.7382708    
 -0.14867119    
 -0.53665727    
  0.28534326    
 -9.83597413E-02
 -0.84043163    
 -0.34730983    
  0.90606904    
 -0.86456978    
  0.19845162    
 -7.61616305E-02
  0.94045717    
 -0.89819777    
   1.0800506    
 -0.20745914    
 -0.90056503    
   1.3520259    
  0.24312589    
 -0.99095267    
  0.74414974    
  -1.1731462    
   1.0180731    
  -1.0482868    
  0.57267618    
  -1.0220360    
  0.61310375    
  0.97887444    
 -0.43123415    
 -0.95310456    
   1.2370150    
  0.15317859    
 -0.30732903    
 -0.23445030    
  0.57054460    
  0.36495855    
  -1.5483509    
 -0.23556592    
   2.0200980    
 -0.87567610    
 -0.20343883    
 -0.88035804    
  0.41522095    
  0.98022234    
 -8.94984454E-02
 -0.54184639    
  0.10089862    
 -9.74796787E-02
 -0.93523979    
  0.36705661    
 -0.47725970    
   1.0590030    
  -1.0302927    
   2.1576684    
  -1.9158334    
   1.7147983    
 -0.63865876    
  -1.0761400    
 -0.29015413    
   1.3250505    
 -0.60745269    
 -0.25131440    
   1.4625072    
  -1.3906194    
 -0.37416765    
  0.32074213    
 -0.13005337    
   1.8632181    
 -0.37000218    
 -0.91785228    
  0.42353034    
 -0.10792138    
 -0.11778270    
  -1.0068041    
  0.98411334    
 -0.88403022    
  0.76952034    
 -4.89738360E-02
 -3.53668220E-02
 -0.47160408    
  0.28286257    
 -0.57912850    
  3.39012966E-02
   1.4028232    
 -0.19635439    
  -1.4941515    
  0.63598847    
 -0.11851914    
  0.15887024    
  0.19912939    
  0.60107207    
 -0.92010444    
  0.13671176    
  0.40916231    
 -0.15970103    
 -0.82729709    
  0.36161241    
  3.39022875E-02
  3.92215215E-02
 -4.59090322E-02
  8.98043439E-02
  0.56921053    
 -0.11388467    
 -0.84859598    
   1.1314018    
 -0.64449626    
  0.38476798    
  0.38368291    
 -4.50405665E-02
  0.17597792    
  -1.2745907    
   1.0766932    
  -1.2837080    
 -3.04586869E-02
  0.59577233    
 -0.44309685    
  0.62447101    
  0.37824127    
  0.67347389    
 -0.31679964    
  -1.3682759    
  0.71958065    
 -0.35048366    
 -0.26731563    
  0.87345046    
 -0.88154817    
   1.9007717    
  -1.9089355    
  0.34927130    
 -0.22603723    
 -0.20875482    
   1.5804501    
  -1.2750685    
 -0.38915238    
 -1.96083691E-02
 -5.07716089E-02
  0.76837033    
 -0.59651971    
  0.86222327    
 -0.49247566    
  0.16705398    
  0.60473627    
 -1.12676546E-02
  -1.1215352    
 -8.73302948E-03
   2.0043209    
  -1.9283353    
  0.86113894    
 -0.68288982    
 -0.36546049    
   1.7259133    
  -1.6234986    
  0.45999843    
  0.55881733    
 -0.88639069    
  0.27598575    
  0.42872205    
  0.74721450    
  -1.4289331    
 -0.20067042    
   1.4999535    
 -0.39518753    
 -0.23782156    
 -0.71279466    
  7.90551398E-03
   1.1984457    
 -0.79035866    
  2.58415658E-02
   1.2439779    
  -1.9169229    
   1.0681531    
  -1.0385951    
  7.48015717E-02
  6.95937797E-02
  7.29069784E-02
 -0.23690964    
  1.96076483E-02
   2.8773425    
  -2.7413874    
   1.7380841    
 -0.91405815    
  0.28861105    
 -0.87937546    
 -0.37897426    
  0.16251868    
   1.8820064    
  -2.0347700    
  0.35570443    
 -4.16728072E-02
   1.9398125    
  -1.1881285    
  7.72088990E-02
  -1.0240620    
   1.0363704    
 -0.70855582    
  1.47653356E-08
 -0.44667625    
   1.5306884    
 -0.40967607    
 -0.11029577    
 -0.69668710    
  0.78458101    
 -8.78947899E-02
  0.88104784    
 -2.93271220E-03
  -1.6407607    
  0.62658674    
 -0.47895020    
  0.51082534    
  0.72972465    
  -1.3806393    
   1.5804501    
 -0.73745859    
 -0.11294018    
 -0.94757158    
  0.92929035    
 -1.48703260E-02
  0.80968082    
  -1.0356371    
 -0.15180552    
  0.46039444    
  0.31657088    
 -3.06150392E-02
 -0.84989113    
  0.34509256    
  0.25938857    
  0.10965635    
  -1.1379514    
   1.4069140    
  -1.1054379    
  0.66183984    
 -0.74760759    
   1.2924751    
  -1.2486739    
   1.9849349    
  -1.0266798    
  0.30061141    
 -0.47692436    
  -1.0696251    
 -0.10008279    
   1.3011949    
  0.87355691    
  -1.6472243    
  0.41165733    
  0.65112436    
  -1.3401650    
 -0.10354090    
   1.2317646    
 -0.41479227    
   1.3913021    
  3.43678072E-02
  -1.4176691    
 -7.87158981E-02
 -0.84156746    
   1.9430492    
  -1.3224723    
 -0.16950017    
   1.2981240    
 -0.35543367    
 -0.50176829    
  0.99355507    
 -0.69466615    
  0.54076833    
 -0.39402643    
  -1.2066003    
   1.2401520    
 -0.92649406    
 -0.37702665    
 -0.15104051    
  0.92924947    
  0.56511843    
 -0.59562242    
  0.73856050    
 -0.64164251    
 -0.16086581    
 -0.35937417    
 -0.23503889    
 -3.47867869E-02
  0.91805869    
 -0.34712926    
  0.33647180    
 -7.79613778E-02
 -0.77770406    
  0.86985064    
 -0.23287407    
 -0.80097979    
  0.15556346    
  0.88530755    
  0.25209090    
  0.92171067    
  -2.1476622    
   1.1290095    
 -0.13438725    
 -0.80921853    
  0.80578887    
 -0.93712413    
  0.55206931    
  0.45473656    
  -1.0608717    
  9.69927236E-02
  0.84489393    
  0.52445120    
 -9.40290317E-02
 -2.37542447E-02
 -0.45095554    
  0.49791229    
 -0.36390981    
  0.59981495    
 -0.10495786    
  -1.4549997    
   1.3171474    
  -1.1009246    
 -0.32542253    
   1.0493411    
 -0.59998155    
  9.36360508E-02
 -5.74870557E-02
  0.67824364    
 -0.25518334    
  0.63735539    
 -0.56991434    
  -1.0771053    
   1.8602790    
 -0.61667681    
 -1.23462528E-02
 -0.57054472    
 -0.39182261    
 -5.00110462E-02
  0.69314712    
   1.0061473    
  -1.6492841    
  0.26298869    
 -7.79616907E-02
 -0.36248413    
  0.95998204    
  0.17360938    
  0.90876269    
 -0.39481714    
  -1.6671462    
  0.75551808    
   1.7326837    
 -0.42497951    
 -0.55365902    
 -0.54873401    
  0.27337581    
 -0.81888664    
   1.6739762    
 -0.65940887    
   1.0392210    
  -1.8692905    
  0.71995848    
 -0.79323095    
  0.80375737    
 -0.96868765    
  0.16492951    
  0.94964665    
  0.17778623    
  -1.3346225    
  0.99245244    
   1.1162341    
  -1.4824779    
 -0.90672171    
   1.2514015    
 -0.80549628    
  0.38077274    
  4.15830035E-03
 -0.64060950    
  9.02865604E-02
 -1.44922212E-02
  0.60944819    
  0.88238913    
  -1.2878551    
   1.4356508    
  -1.5423359    
   1.0395045    
  -1.2205025    
   1.9672236    
  -1.5356480    
  0.38463125    
 -0.61553746    
 -0.35482118    
 -0.10741974    
  0.60707337    
   1.5947236    
 -0.40660560    
  0.16097677    
  -1.7946786    
   1.4520661    
  -1.3760802    
   1.2926089    
  -1.1631517    
  0.81725889    
 -0.88370466    
  0.30095276    
 -0.30095264    
   1.4739417    
  -1.5784550    
  0.47106293    
 -8.84546787E-02
 -0.11633988    
 -8.81928951E-02
   1.6387900    
 -0.28127494    
  -1.3936198    
   1.3430955    
  -1.1558844    
   1.5268508    
  -1.1419206    
  0.59742188    
  -1.3372861    
 -0.15996480    
   1.1353444    
 -0.17513455    
  0.13840269    
 -0.55368102    
 -0.10601807    
  0.56336802    
  0.19657697    
 -6.35133609E-02
 -0.60832298    
   1.0126953    
 -0.66509753    
 -0.30053106    
   1.0831681    
  -1.5417432    
   2.3339078    
 -0.20675917    
  -2.1091304    
   1.4635859    
  -1.2053519    
  0.30138123    
  0.84437782    
  -1.2172188    
   1.1444591    
 -0.61601126    
  0.14222740    
 -0.43428582    
  0.40351364    
 -0.77449346    
   1.9300463    
 -0.27586183    
  -1.3250034    
  0.95925635    
 -0.33881134    
  0.98287690    
  -2.0210567    
 -4.74031009E-02
  0.87060273    
  0.89159787    
  -1.6347563    
  0.33157673    
  0.62983465    
 -0.66099101    
  0.98713875    
  0.17877710    
  -1.6959118    
  8.25211331E-02
  0.11226664    
  0.10092668    
  0.22154312    
  0.51848876    
  0.61167181    
  -1.3279862    
 -0.25691009    
 -6.25206679E-02
   1.2874838    
 -0.37766510    
 -0.75106990    
   1.4044770    
 -0.57037127    
  0.91229856    
  -1.7837917    
   1.0397717    
 -0.44670889    
 -0.53749353    
 -0.10436023    
   1.6937788    
  -1.4786685    
   1.8630792    
  -1.2628262    
  0.57591707    
 -8.56552869E-02
  -1.0204475    
  3.69052552E-02
 -0.17366342    
  0.89538389    
 -0.41786590    
 -0.40279412    
  0.77748853    
  0.26066610    
 -0.88973510    
 -0.12470329    
 -7.84278847E-03
  0.23721726    
  2.45418698E-02
   1.4161470    
  -1.6317438    
   1.3342094    
 -0.79083622    
  2.28652752E-07
  0.10754132    
  0.62625289    
 -0.14406882    
  0.25319585    
  0.37621972    
  -1.6692560    
  0.20935093    
   1.4853857    
  -1.2102820    
  0.84548765    
  -1.1095412    
  0.36433813    
   1.2340502    
  -2.1872742    
   1.1278831    
 -7.31226057E-02
  0.63821757    
 -0.30421153    
  0.26331308    
 -0.49887979    
  -1.0861895    
   2.0429022    
 -0.97246093    
  0.19022666    
 -0.23237240    
 -0.60448074    
  0.95783979    
  0.30782706    
 -0.68125206    
 -0.56639636    
  4.65193205E-02
   1.1005042    
 -0.20256254    
  0.55431104    
  -1.9042374    
  0.31193924    
 -0.22641735    
  1.62596703E-02
 -0.14745219    
   1.2855954    
  -1.1462406    
  0.79361784    
  8.79299268E-02
 -0.75209069    
   1.1428567    
  0.23446909    
  -1.6094376    
 -8.45581368E-02
   1.3984749    
  0.12502107    
  0.66167396    
  -1.9979584    
 -8.47972706E-02
 -0.11226721    
   2.0129204    
 -0.75311035    
  -1.0627466    
  0.90154803    
 -0.47198525    
 -0.56891769    
  0.12296157    
   1.5104846    
  -1.4464629    
  0.21536069    
 -0.30448985    
  0.26626709    
   1.2802124    
  -1.2357603    
 -5.09662479E-02
   1.0986121    
  -1.0476458    
  0.54261303    
 -0.96057802    
  0.56766927    
  0.76035571    
 -0.55774236    
 -0.68878913    
  0.90404201    
 -0.85318387    
 -4.22002450E-02
   1.1996528    
  0.41494429    
  -1.2034011    
  0.66415989    
  0.21130864    
  -1.4152826    
 -0.14763528    
   2.0254533    
  -1.8488301    
   1.4328142    
  -1.3772442    
  0.26720273    
 -0.14045227    
   1.5128570    
 -0.38813403    
 -0.38127556    
   1.8773021    
  -2.2585356    
  6.41931966E-02
 -9.22069177E-02
 -0.28768227    
   1.4973210    
  -1.4822834    
 -9.38192382E-02
  0.70131063    
 -0.60749233    
  0.45401898    
  0.14940043    
 -0.35959494    
  0.94738168    
  -1.4739243    
   1.6966144    
  -1.2118692    
   1.2226993    
 -0.28469419    
 -0.22972855    
  6.11542389E-02
 -0.25982496    
  0.14942947    
 -4.18744050E-02
  0.30156580    
  3.11406069E-02
  0.30810869    
 -3.70741673E-02
 -0.82770652    
  0.43918356    
  -1.0647099    
  0.94360626    
   1.2214830    
 -0.78072000    
 -0.11633942    
 -0.97651041    
   1.5478069    
  -1.2907621    
 -0.62031001    
   1.5672377    
 -0.89919651    
  0.84244323    
 -0.45983621    
  -1.3466289    
 -1.11729931E-02
   1.8587526    
  -1.1379025    
 -0.39730209    
   1.4719502    
  -1.3937851    
  0.37750813    
 -0.50568479    
  0.64050430    
 -0.15565407    
  3.10909394E-02
 -0.35813299    
  0.56481624    
  0.85556245    
  0.21499744    
 -0.72935700    
 -0.50298995    
 -0.52721965    
  0.93755037    
 -0.54595506    
  0.13073392    
 -0.40546447    
  0.88643807    
  -1.1169612    
  2.73992959E-02
  0.55832708    
   1.2258960    
 -0.77344203    
 -0.23967256    
  0.19268446    
 -0.69659030    
   1.1949664    
 -0.34275475    
  -1.0249251    
   1.1094823    
  0.26028284    
  -1.5198262    
  0.61903912    
  0.26826373    
  -1.0194752    
   1.5016592    
  0.26997194    
 -0.23898005    
  -1.3182403    
  0.33270517    
  0.99255317    
  -1.4463364    
   1.2626153    
 -0.72444344    
 -2.93285493E-02
 -0.12675186    
  5.26445881E-02
 -0.27073202    
  0.69314718    
   1.0123644    
 -9.20218788E-03
 -0.73242921    
 -0.78015769    
  0.68260187    
 -0.82516611    
 -6.66912422E-02
   1.4788581    
  -1.0676620    
   1.1861001    
 -0.68792504    
  -1.0478399    
   1.7146007    
 -0.84078282    
 -9.07742158E-02
  0.67488182    
 -6.42309338E-02
  -1.4444643    
   1.5712163    
  -1.0666612    
   1.2590326    
 -0.32404989    
 -0.35844061    
  0.48360309    
 -4.36713267E-03
  -1.0432789    
  0.90001011    
  3.71793136E-02
 -0.91872758    
  0.21825328    
 -0.26187354    
  0.57854337    
 -0.57854313    
  0.56052560    
  -1.1508623    
  0.65208501    
 -0.41751361    
  0.79668784    
  -1.0312595    
  0.13926189    
   1.4279163    
  -1.0026481    
   1.6678298    
 -0.82333702    
 -0.36150229    
 -0.48954806    
  0.96758384    
 -0.54042649    
  0.42949450    
  -1.1620340    
  0.93399048    
 -0.51669103    
 -1.78054124E-02
 -0.27380633    
 -0.15283935    
 -5.66197261E-02
   1.0420247    
  0.28682506    
  0.29024935    
  -1.0015546    
 -0.31779972    
 -0.12228984    
  0.31771433    
 -0.30158424    
   2.0724170    
  -2.1822317    
  0.44628716    
  0.28625211    
  5.83502054E-02
  0.61966163    
  -1.4656107    
 -0.15257990    
  0.26826450    
  0.99231768    
  0.52566820    
  -1.4372969    
   1.0986118    
 -0.10622257    
 -0.74625617    
  0.58102971    
   1.3717830    
  -1.1810223    
 -0.43099880    
  0.50129753    
  7.78311938E-02
  -1.0085866    
  0.19220687    
  0.31197506    
 -0.83932942    
   1.6962950    
  -1.7244663    
   2.4872851    
  -1.6564479    
  0.17119524    
 -0.76564264    
  0.69314760    
 -0.81281239    
 -0.13595651    
 -0.11294066    
   2.7450387    
  -1.1377773    
 -0.76307511    
 -0.17301841    
 -0.54856610    
  0.14310059    
  4.08227853E-02
  0.28367499    
 -0.45802790    
   1.0858322    
 -0.10500376    
  -1.0196689    
   1.3738405    
  0.40796807    
 -0.78015828    
 -0.92542326    
   1.6716803    
 -0.68970478    
 -0.88583171    
  0.76933652    
 -0.45696241    
  0.89658564    
  2.45713424E-02
 -0.25583255    
 -0.85991704    
  0.16362891    
  0.45255703    
  0.92584449    
 -0.16503949    
  0.27734804    
  0.12998450    
 -0.95625836    
 -0.62739503    
 -1.21948281E-02
  0.87495756    
  -1.3243167    
  2.84384247E-02
   1.0892224    
 -0.65610510    
   1.7505167    
 -0.38102895    
  0.80250579    
  -2.6239786    
   1.1143605    
 -0.77788758    
 -2.06194911E-02
  0.53957534    
 -0.73870438    
  0.29190949    
  0.49808693    
  0.70461977    
 -0.46318322    
  0.23575272    
 -1.44232260E-02
 -7.28053227E-02
  0.66542220    
 -0.89248037    
 -0.91140109    
 -7.59853199E-02
  3.44854854E-02
   1.4773581    
 -0.32378682    
  -1.3703783    
   1.4934957    
  0.65581644    
 -0.97634077    
   1.1668087    
  -1.6841698    
 -0.63477463    
  9.81183872E-02
  4.56700772E-02
  0.78275967    
 -0.83781874    
   1.3204969    
  -1.0003293    
  0.57322156    
  0.19256516    
  -1.1644257    
   1.4926747    
  4.57660574E-03
 -0.10840900    
 -0.89240521    
  0.87183857    
 -0.34377134    
 -0.92734039    
 -0.13883567    
   1.3031443    
 -0.22603770    
 -0.55780679    
   1.1854477    
 -0.80996329    
  0.10318399    
 -0.45985916    
 -0.16874884    
  0.58040684    
 -8.14148411E-02
   1.0308938    
  0.65666169    
  -1.4572943    
   1.0807232    
  0.24055997    
  -1.3107005    
 -0.89889890    
   1.0302354    
 -6.35133609E-02
 -0.92452133    
   1.3000344    
 -0.49740279    
 -0.94446200    
   2.1259618    
 -0.72783250    
  -1.3699577    
 -1.86917838E-02
  0.90490568    
  0.63823164    
  0.85475844    
  -1.5890636    
  0.66761398    
  -1.0836381    
   1.2770334    
 -0.66339910    
  -1.0951694    
  6.96798190E-02
  0.41820320    
 -0.35306454    
   1.5801853    
 -0.72903353    
 -0.55673468    
  0.85968465    
 -0.54551148    
 -0.57318717    
   1.5260561    
  0.29568365    
  -1.4133800    
   1.3404624    
  -1.8209245    
   2.5876937    
 -0.88379574    
  0.47445765    
 -0.26777592    
  0.30821681    
  -1.7796372    
   1.7025547    
  -2.0023589    
  0.63455260    
  4.22006473E-02
  0.50002319    
 -0.39797446    
  -1.0266382    
  3.07719409E-02
  0.65715438    
   1.0281228    
 -0.60364211    
   1.1932992    
 -0.16686486    
 -0.99940538    
  -1.1086624    
  0.65190345    
   1.4561646    
  -1.5615249    
 -0.32138279    
   1.5665981    
  -1.6332891    
  0.85588175    
  0.29589000    
 -0.47601607    
 -0.32339939    
  0.94849378    
  0.60357177    
 -0.60827720    
  -1.2375494    
   1.0486017    
  -1.1333991    
  0.50372058    
 -0.46893525    
  0.73499435    
   1.0190248    
 -0.54493141    
 -0.38027492    
   1.3326415    
  -1.7196218    
   1.5028555    
  -1.1347085    
 -0.90871459    
  0.36699903    
   2.0908148    
  -1.6919067    
   1.0052005    
 -0.28394353    
  6.40051067E-02
  -1.4024241    
  0.31177866    
   1.0180731    
  -1.4325069    
   1.4516767    
  0.29241809    
 -0.14189012    
  -1.5581446    
   1.3217555    
 -0.31329474    
   1.2198828    
 -0.93930191    
 -8.16279352E-02
  -1.3360332    
 -1.98028665E-02
  0.77472663    
  0.94446135    
 -3.46435048E-02
  2.92529408E-02
  -1.5482842    
   1.9312756    
  -1.0286371    
  -1.0681533    
   1.4182775    
 -0.58972543    
 -0.72419143    
  0.83173311    
 -0.11191776    
  0.98738682    
  -1.7346008    
   1.1468146    
  2.03792322E-02
 -0.79946792    
   1.4499310    
  -1.7206631    
   1.4254346    
  -1.4683586    
   1.7063414    
 -7.43525699E-02
  -1.3777537    
  0.10331812    
  0.12660648    
 -0.13276020    
 -0.27541232    
   1.8636385    
  0.25662485    
  -1.9979742    
  0.93764383    
 -0.71306330    
  0.69601649    
  0.41591623    
  -1.3957913    
 -0.15669838    
 -0.14378738    
  0.12576921    
   1.5060956    
 -0.48954853    
 -0.93790370    
   1.0047021    
 -0.12783296    
 -0.97386026    
   1.0381806    
  0.65641510    
 -0.64015496    
  4.72533181E-02
 -0.70242077    
   1.3105125    
 -0.49751395    
 -0.28860059    
 -0.60185510    
 -0.26774722    
  0.32639566    
 -0.40863514    
   1.0090004    
 -2.10530628E-02
  0.73311740    
 -0.91970378    
 -0.78249174    
 -2.84380466E-02
 -0.10109534    
  0.63285524    
 -0.54142159    
  0.12744440    
  0.56083626    
   1.4397193    
  -1.6152354    
 -0.13021514    
  0.51214933    
  0.98082930    
  -1.5130463    
   1.3035735    
  -1.6094379    
 -1.85185280E-02
   1.2298045    
 -0.72084898    
 -0.37776291    
   2.7873359    
  -2.0306749    
 -0.11394466    
  0.16639099    
  0.27851608    
 -0.11709313    
 -0.25309035    
  0.70704967    
  0.55141121    
  -2.0177486    
  0.46893445    
  2.63860319E-02
 -0.43721464    
  0.86329859    
   1.1968044    
 -0.95612812    
 -0.70931983    
 -0.37074831    
 -7.35031888E-02
   1.5337641    
 -0.82380968    
  0.48036602    
  3.29557322E-02
 -0.36274946    
 -0.14227375    
 -0.31278768    
   1.0141652    
   1.0709100    
  -1.8585469    
  0.17327201    
 -0.81377572    
 -6.16937540E-02
  0.47000292    
  0.28055409    
 -0.43375909    
 -0.41210985    
   1.1019399    
 -0.67667216    
 -0.30305079    
  0.74067241    
  0.52340418    
  -1.2123406    
 -0.12516356    
  0.46403274    
  0.46550298    
 -3.05371583E-02
 -0.40546557    
 -6.60900772E-02
 -0.48628426    
   1.4185957    
   1.4519399    
  -2.3357565    
  0.54342461    
  0.64924252    
 -0.36672831    
 -0.35741565    
  0.56909448    
 -0.64206326    
 -0.55563986    
   1.9339340    
 -0.69918919    
  -1.2209507    
  0.20377956    
  0.35387751    
  0.18883583    
 -0.96792644    
   1.5728801    
  4.33720052E-02
  -1.8037148    
  0.60143906    
  0.83511764    
  0.47489375    
 -0.93320161    
   1.6094375    
  -1.5204901    
  0.50656158    
 -0.91735989    
  0.17606331    
  0.21684565    
  0.67676824    
  -1.4805050    
  0.26731411    
 -0.30010486    
   1.2527626    
  -1.1804422    
   1.3447456    
 -0.15011850    
  -1.1640903    
 -5.40676452E-02
   1.5319057    
  0.56621027    
 -0.63361156    
  -1.3808041    
   1.3971841    
  0.31219906    
  -1.4532132    
  0.30031422    
 -0.25071675    
  0.71705264    
  5.36526479E-02
 -0.82596880    
 -0.38299248    
  0.30010393    
 -0.31691241    
   1.1928942    
  0.51339293    
 -0.77318960    
 -0.55049014    
  0.57355577    
 -0.93935621    
  0.21645527    
 -6.73419703E-03
   1.4260348    
 -0.95941538    
  0.10832193    
  0.87989491    
 -0.81725979    
  -1.0098175    
  0.85149115    
  0.12195820    
 -0.51701754    
   1.5359983    
  -1.8552296    
   2.2792382    
 -0.22139506    
  -2.0408924    
   1.4937539    
  0.46764219    
  -1.7298833    
   1.8277700    
  -2.0021238    
   1.7018580    
 -0.93233764    
 -0.53062898    
   1.3625777    
 -0.16110817    
 -0.75119019    
 -0.41346416    
 -0.20671372    
   1.3899912    
 -0.41194358    
  5.55515708E-03
  -1.0525964    
  0.73587185    
 -0.84476691    
   1.1806948    
 -0.21098927    
 -0.90130311    
  0.79519635    
 -9.38187614E-02
 -0.73499489    
 -0.11778316    
  6.51396289E-02
 -9.05001629E-03
   1.7420595    
 -0.15468150    
 -0.60088336    
 -0.75250167    
   1.5607917    
 -0.29475677    
  -1.6053891    
  7.77095109E-02
   1.7241006    
  -1.3664916    
  0.11122533    
 -0.42316464    
   1.5822868    
  -1.5471954    
 -7.14587346E-02
   1.2891304    
 -0.41830269    
 -0.46536395    
   2.0638888    
  0.15101112    
 -0.94638902    
  1.89168602E-02
  -1.6300919    
   2.1456773    
 -0.19976673    
  -1.6094379    
 -0.22159193    
  0.84729773    
 -0.83191317    
   1.1385182    
  -1.0439020    
 -5.71577437E-02
 -1.48156071E-02
   1.3937296    
 -0.24893633    
 -0.80088532    
 -0.19832177    
  0.33185405    
 -0.53109097    
   1.7772182    
  -1.0156034    
 -0.58192140    
 -4.02735062E-02
 -0.25621951    
  0.11679964    
  0.27380592    
 -0.48326564    
   1.6586906    
 -0.33241439    
 -0.44355240    
  0.15587041    
  1.36519494E-02
 -8.85536149E-02
  6.45388067E-02
 -0.99952102    
  0.91629064    
 -0.75141537    
  0.36464384    
   1.2286651    
 -0.76913285    
  -1.0573690    
  0.23319466    
  0.27763250    
  0.52884370    
 -0.89859051    
  0.82832205    
  0.16882053    
 -0.22395265    
  0.54034549    
  -1.2961432    
 -0.10919944    
   1.4053429    
  -1.2214190    
  0.12751274    
  0.59324872    
 -0.84859598    
   1.3132350    
  0.14749177    
  0.74153572    
  -2.2583520    
 -3.92209515E-02
   1.4469192    
 -6.31282330E-02
 -0.96508074    
   1.5200311    
  -1.2968885    
  0.25830767    
 -0.92036426    
   1.2758187    
  -1.0816623    
  0.84489393    
 -4.05207425E-02
  0.57771057    
  0.60613590    
 -0.47023383    
 -0.34646702    
   1.4024398    
 -0.58688974    
 -0.37763071    
  0.49079466    
 -0.80171359    
  0.67228884    
  -2.0959713    
 -9.56956111E-03
  0.23080620    
   1.7763747    
  -1.5517062    
 -3.72723006E-02
 -0.10676860    
  0.19166693    
 -4.76288535E-02
 -0.32074246    
 -5.17363474E-02
  0.89662963    
  0.56013101    
  -1.3883585    
 -3.36171761E-02
  0.79078525    
  7.46617764E-02
  0.37131530    
 -0.83415049    
   1.7608091    
 -0.67369103    
  -1.2820909    
  0.78908801    
 -0.72195005    
 -0.36412331    
   1.7389894    
  0.60119724    
  -1.4796259    
  0.89794189    
 -0.75457740    
 -0.57688820    
  0.56309432    
 -0.13750719    
 -0.54872000    
   1.1566640    
  -1.0034994    
 -1.19056692E-02
  5.96927758E-03
  0.50005347    
   1.5258998    
  -2.2901044    
   1.0777235    
 -0.71178937    
  0.90981787    
 -0.37666360    
  0.88097429    
  0.22497204    
  -2.0445671    
  3.95309143E-02
  0.25217631    
   1.6332483    
 -0.62274384    
 -0.17185053    
  -1.2411120    
   1.7534994    
 -0.36495480    
  0.60511428    
  -1.6469417    
  0.65748662    
   1.2255207    
 -0.88716453    
  -1.3699577    
 -7.69612864E-02
  0.57661414    
  0.54180133    
   1.0321834    
  0.17570260    
  -2.3775942    
   1.3783681    
  -1.1786549    
  0.70599562    
  0.66946447    
  -1.1523173    
  0.74357808    
 -0.37797824    
 -9.00600627E-02
 -0.46478191    
   1.3083332    
  -1.0719439    
  5.75238876E-02
  0.82122898    
 -0.20890135    
 -0.54623818    
  0.46927693    
 -0.66801131    
 -7.11837970E-03
 -0.23211186    
  0.18830907    
   1.5604986    
  -1.5530642    
   1.2061924    
  -1.4109871    
  9.05015692E-03
   1.5857357    
  -1.0912591    
  0.95508879    
  -1.1892823    
  0.48550773    
  0.68240637    
  -1.3586031    
  0.73832941    
   1.0851345    
 -0.80653048    
 -0.11588509    
  0.38128474    
 -0.48930320    
  0.13495606    
  0.77752477    
  -1.0208037    
  0.45774630    
  0.26873651    
  -1.1277213    
   1.1297674    
 -0.43978977    
  7.93095678E-02
  0.51900357    
 -0.39246148    
  0.46806389    
  -1.6224679    
   1.2290654    
  0.27864864    
 -0.20694160    
  -1.3007727    
   1.6353297    
 -0.76946974    
 -0.55789220    
  2.38103364E-02
  0.79909581    
 -0.27193350    
 -0.56309485    
 -0.36366734    
  0.80113566    
   1.3180741    
  -1.7555432    
  4.17968370E-02
   1.6450536    
 -0.70221788    
  -1.4497713    
  0.88272393    
  0.17627904    
  8.70111212E-02
  -1.1173041    
  0.34050786    
 -0.19992572    
  0.86240530    
  2.39330456E-02
  -1.2130219    
   1.4810874    
  -1.0908893    
 -7.72203179E-03
  0.42845538    
 -0.33244053    
   1.6122507    
  -1.3585912    
  0.93898255    
  0.57175201    
 -0.54643428    
  6.64899796E-02
 -0.64185405    
 -0.55499667    
 -0.34294492    
  0.77598357    
 -0.11517101    
   1.4433225    
  -1.8006675    
 -0.25035602    
   1.3884469    
  -1.2668403    
   1.0490588    
  0.14878871    
  0.30538175    
  0.40941909    
 -0.66535246    
  -1.2704624    
 -0.19807030    
  0.49353370    
   2.4157062    
  -1.9248457    
  0.10784842    
 -0.58141708    
  0.39973459    
   1.2016717    
  -1.0199885    
 -6.60305172E-02
  0.33354285    
  0.17659982    
 -0.48987150    
  0.62212217    
  -1.1986022    
 -0.38776490    
  0.84353125    
 -0.95475781    
   1.4685967    
  -1.3399795    
 -4.40596715E-02
   1.2540487    
  -1.1352649    
  0.57436448    
   1.1862487    
  -1.5716472    
  9.47089270E-02
  0.49013132    
 -0.53952473    
  5.53979948E-02
  0.93409562    
 -0.58402896    
  0.67397696    
  -1.5987419    
   2.2217443    
 -0.63817006    
  0.39375186    
  -1.5099851    
   1.0367372    
  -1.2433516    
   1.2667165    
 -0.39056510    
  0.42238620    
  0.62726521    
  -1.5707697    
  0.32158390    
 -0.89567155    
  0.56252652    
 -0.36000296    
  0.26236513    
   1.0770129    
  -1.2985547    
   1.0353172    
  -1.1722834    
  0.57650942    
  0.32685289    
  -1.0408338    
  0.94738168    
 -0.27014983    
  0.81152415    
 -0.25880727    
 -0.79339176    
  0.57791221    
 -0.35885778    
  0.61945969    
 -0.77269918    
  4.36198041E-02
  0.62044543    
 -0.95813835    
 -8.93445909E-02
   1.3085856    
  -1.2540270    
  0.39060527    
  0.58911633    
 -0.15415111    
 -0.26469180    
  0.84946042    
 -0.59254986    
 -0.29290318    
 -0.21532169    
   1.5963659    
  -1.0498216    
  0.71912235    
 -0.45041689    
  -1.0564121    
   1.4637908    
  -1.1658307    
   1.7008367    
 -0.55626172    
 -0.52129722    
 -0.69974834    
 -0.42215967    
   1.2100157    
  0.25865024    
  0.45536238    
 -0.43921441    
  -1.3092493    
 -2.57518087E-02
 -3.54015790E-02
   1.6413559    
  -1.6146866    
  0.92328417    
 -0.55961663    
  0.19845119    
 -9.43105221E-02
  0.89631194    
  -1.4368795    
  0.59405553    
   1.6562417    
  -1.4541515    
 -0.68046153    
  0.68470812    
   1.4226997    
  -1.1531907    
 -0.57428682    
 -0.37993130    
   1.7100816    
  -1.3018187    
  0.93729728    
  0.85446233    
  -1.2108245    
 -0.16251874    
 -0.66416055    
 -0.18805210    
   1.2074147    
 -0.43157616    
 -0.75030512    
  0.87686872    
 -0.56224108    
   1.3739486    
  -1.8427267    
  0.89248008    
  0.23511979    
  0.85542786    
  -1.8544103    
  7.47242793E-02
 -0.24334641    
   1.7553920    
  -1.5528678    
 -6.01045676E-02
   1.7246611    
  -1.7425184    
   1.8329414    
  -1.7975391    
   1.8075759    
 -0.95408607    
 -0.44512954    
  0.62436086    
  0.85171139    
  -1.8253427    
   1.8066754    
  -1.4516416    
   1.5659782    
  -1.8730031    
  0.11081528    
  3.43675315E-02
   1.1848725    
  -1.4546977    
   1.9559729    
 -0.56526393    
 -0.56126899    
 -0.63684636    
  0.21581723    
 -0.57144958    
  9.90912616E-02
   1.2872032    
 -0.68795228    
  0.82862002    
  -1.2471224    
 -0.12568824    
   1.8537836    
 -0.82607943    
  0.38066575    
  -1.0642750    
 -0.25041103    
  0.74464381    
 -0.82062894    
   1.0809122    
 -0.16462179    
  0.29815313    
  -1.2592947    
 -4.69570979E-02
  0.16779312    
  0.38077319    
  0.70419669    
 -0.51265842    
  0.95409912    
  -1.3081559    
 -0.39570978    
   1.9985896    
  6.37161434E-02
  -2.0242050    
  0.64037758    
 -6.09317496E-02
  0.23252377    
 -0.39720133    
   2.6478369    
  -2.5763788    
 -0.35503468    
   1.8475509    
 -0.74621004    
 -0.87492377    
 -0.44547060    
   1.2614716    
  0.37613705    
  0.78230530    
  -2.2774949    
  0.28324825    
 -0.19035459    
  0.38372532    
   1.0931027    
  0.31223965    
 -0.68777114    
 -0.27967104    
 -0.56050271    
  3.05843502E-02
 -0.21414857    
   1.8331779    
 -0.34413847    
 -0.72045302    
  0.21410620    
 -3.98912840E-02
  0.19483951    
  -1.2733082    
   1.6042961    
 -0.64615858    
  2.90814415E-02
  0.31439227    
 -0.85429853    
  0.38150078    
 -0.32829675    
  0.22624783    
  5.62394485E-02
 -0.64733815    
  0.99931371    
  0.21431324    
 -0.99347430    
  0.80358434    
  -1.2394470    
  2.73992959E-02
  0.59873807    
  0.19706403    
 -5.42935170E-02
  0.71227610    
  0.80082101    
  -1.0265996    
 -1.86426789E-02
  -1.2367623    
   1.4684718    
  0.22442171    
  -1.2690785    
   1.0099466    
  -1.1886377    
  0.13534041    
  0.68360806    
 -5.58433682E-02
  0.10569797    
 -0.53856307    
  0.11314318    
  0.30268532    
  9.49975103E-02
 -0.30026078    
 -3.43379118E-02
  0.44120908    
 -0.26180232    
  3.23183760E-02
  0.32581481    
 -0.71898764    
  6.58462942E-02
  0.11560220    
  0.57263112    
  0.73888296    
  -1.1845543    
  0.46759641    
  6.97961301E-02
 -0.51082581    
  0.37117565    
  7.46617913E-02
  0.55446368    
  -1.4635869    
 -0.49899194    
  0.66329497    
  0.73518068    
  0.36846933    
  -1.1087133    
  9.20753777E-02
 -0.38484502    
  0.17435350    
  0.43733320    
   1.0390638    
  -1.1038481    
  9.74548534E-02
  7.56374076E-02
 -6.85195774E-02
  0.52770358    
  0.14212412    
  -1.7166147    
   1.7522691    
  -1.6288903    
   1.6650076    
  -1.3930732    
 -0.30830106    
  0.93099713    
  0.67658734    
 -0.20749670    
  -1.4770490    
  0.88376784    
  0.10204919    
   1.5875586    
  -1.2786483    
  0.21599475    
  -1.0282965    
  0.71753907    
 -0.18836360    
 -0.51690543    
   1.5922176    
  -1.8880632    
   1.7780042    
 -0.74721420    
 -0.28963354    
 -0.67764211    
  0.25045860    
  0.96650529    
  -1.1941503    
 -2.28138287E-02
  0.74193752    
 -0.47367367    
  0.41327730    
 -0.14639793    
 -2.27805413E-02
  0.67688704    
  -1.3031937    
   1.0424672    
  -1.0686706    
   1.5283625    
  -1.5372511    
  0.85365486    
  0.34673947    
 -0.94216090    
   1.4737369    
  -1.3752973    
  9.53094885E-02
  0.96074224    
  -1.3862936    
   1.0751512    
  0.15626760    
  -1.1723304    
 -8.23068619E-03
 -0.13235109    
   1.4785980    
 -0.61658412    
  0.27060452    
   1.5910326    
  -2.1941326    
 -0.40546533    
   1.9387414    
  -1.2290652    
 -0.36137009    
  5.15877455E-02
   1.1790843    
  -1.0731653    
  0.17475538    
  0.75847632    
  0.60972291    
  -2.0571353    
   1.4975200    
 -0.47755054    
  0.16961507    
 -0.30574679    
 -0.48117614    
  0.74780548    
  0.19290335    
 -4.39581415E-03
  2.39399001E-02
  0.71231717    
  -2.1630068    
  0.45614615    
  2.29888223E-02
 -7.67333359E-02
   1.3262448    
 -0.15850343    
  -1.3270179    
   1.4023521    
 -0.24325626    
 -0.27943930    
  -1.1136504    
  0.94142699    
 -0.91451997    
  0.96634418    
 -0.70329881    
  0.18005075    
  0.40166977    
 -0.49698097    
 -0.32158351    
 -9.01507512E-02
  5.50597832E-02
   1.9883633    
  -1.5028554    
  0.43078253    
  0.47889286    
  -1.3862951    
   1.0027115    
  0.41408592    
 -0.44374168    
  2.64038090E-02
  0.37122691    
  -1.3105828    
   1.7032316    
  0.38036799    
 -0.43014506    
  -1.6618226    
  0.25782824    
  3.82204503E-02
 -4.47356775E-02
  0.52639025    
 -0.83832914    
   2.0659580    
 -0.12388146    
 -4.98786233E-02
  -1.8921971    
  0.49098778    
  0.31994301    
  0.35944846    
 -5.99321090E-02
  0.84308738    
  -2.0569124    
  5.77088445E-02
   1.0669637    
 -2.60605086E-02
 -0.90154880    
   1.1616255    
  -1.2733294    
 -0.13613150    
   2.1546648    
  -1.9149926    
  0.15882444    
  0.54654402    
 -0.82725686    
   1.0381806    
 -0.85277641    
   1.2851981    
 -3.68405804E-02
  -1.5411806    
 -2.08334103E-02
   1.9726179    
  -1.4702483    
   1.6208378    
  -1.6866500    
   1.0281609    
 -0.52553147    
 -0.70556986    
   1.9083068    
  -1.8516115    
 -0.19979636    
 -5.94235882E-02
   1.7194813    
 -0.54870707    
  0.47473955    
 -0.61008042    
   1.0427315    
  -1.5632671    
   1.2118684    
 -0.65924549    
 -0.64185315    
   1.1610649    
   1.3398243    
  -1.9820955    
  0.57759386    
  0.72923666    
  -1.9162776    
   1.0789554    
  0.36925104    
  -1.5890632    
   1.4650435    
 -0.68348491    
 -0.86933386    
  0.53976053    
 -0.36357331    
  0.31985176    
  0.67624515    
  0.50968814    
  -1.6026359    
   1.0434458    
  5.23375794E-02
  -1.3446797    
   1.1919439    
 -0.92624134    
  0.39429262    
 -0.31424820    
  6.69392198E-02
 -0.24312611    
   1.8739175    
  -1.7530810    
   1.2256867    
  -1.4227504    
  0.62662709    
 -0.25131363    
  0.27225772    
  0.56330973    
 -0.37926310    
  0.31531391    
  0.83509439    
  -1.0716923    
  0.52898633    
 -0.43403828    
 -0.25910833    
 -0.59060824    
   1.2430308    
 -0.36122578    
  0.98869342    
 -0.60809571    
  -1.4481189    
  0.93649369    
  0.50922424    
 -0.24994196    
  0.20570827    
  -1.0028450    
  0.15219150    
   1.3714796    
 -0.70214230    
 -0.32867104    
  0.21726841    
 -6.25202432E-02
  0.49565712    
  0.58851409    
 -0.87765324    
 -0.31227720    
  0.67910516    
  -1.4170662    
   2.4106920    
 -0.23499376    
  -1.3722030    
 -0.51581395    
  0.47390199    
 -0.55864275    
  0.55474460    
   1.2082603    
  -1.8046782    
 -8.12245980E-02
  0.80234611    
  0.53062785    
 -8.90421346E-02
  -1.1075203    
  0.47669286    
  0.39989403    
  -1.1098490    
   1.2107298    
 -0.88766354    
  0.25335741    
   1.5960151    
  -1.1053922    
 -0.88897073    
   1.9539832    
  -1.4431570    
  8.94902721E-02
  0.44737592    
 -0.78151613    
 -0.41091517    
   1.7370086    
 -0.74193704    
  0.27164489    
  -1.0468570    
   1.0329038    
  0.37454733    
  -1.2218444    
  0.58960682    
 -0.13961001    
 -0.40720803    
 -0.14632717    
 -0.35235521    
   1.6952993    
  -1.6613979    
   1.3437345    
 -0.91629052    
 -5.44909155E-03
  2.69551836E-02
 -0.54509419    
  0.50160974    
 -8.70106071E-02
  0.39938620    
 -0.52172458    
  0.29450834    
 -0.15415160    
 -0.46052453    
  0.33377302    
   1.2032965    
  -1.0945630    
 -8.86661559E-02
 -0.10462426    
 -0.30748489    
 -1.00500574E-02
  0.26469263    
   1.1708727    
  -1.3578559    
 -0.14022966    
   1.3889786    
 -0.57447082    
 -0.19961348    
  0.59550905    
  0.28768197    
  -1.3393375    
  0.16846459    
 -0.20585246    
   1.6541382    
 -0.22587959    
 -0.58096033    
 -0.11676275    
 -0.83061749    
   2.1168897    
  -1.1453130    
  0.98480546    
 -0.76405519    
 -0.95041275    
 -0.12296120    
   1.6261201    
 -0.86086971    
  0.90755677    
  -1.7812874    
   1.8072641    
 -0.14705332    
  3.11919320E-02
  -1.0966955    
  0.98941344    
 -0.39589557    
  -1.0163735    
  0.86960375    
 -0.81001168    
 -0.24191301    
   1.4350841    
  -1.1214261    
  0.18232237    
  0.55961597    
  0.42121330    
  3.54231410E-02
  0.28999937    
  -1.7409871    
  4.83189672E-02
  6.39480278E-02
  0.37247783    
  0.94038790    
  0.61647183    
 -0.69830227    
 -0.70615047    
  0.93187511    
 -0.88583124    
 -0.15082335    
 -0.47466514    
  0.12296157    
  0.53692800    
  0.43560195    
  -1.0147307    
   1.4529859    
  0.33445373    
  0.11954557    
  -1.5916715    
   1.7401356    
  -1.2915864    
   1.2475863    
 -0.54643899    
 -0.55563939    
  0.82927918    
  0.40040189    
 -0.57909387    
 -4.82466631E-02
  -1.4132707    
  0.59470677    
 -0.81200927    
   2.8462632    
 -8.89607817E-02
  -1.5369599    
  -1.2011120    
  0.99852902    
 -0.89031583    
  0.95485348    
 -0.95485431    
   1.2899154    
  0.52437997    
 -0.17124128    
  -1.0969602    
   1.2456661    
 -8.58365092E-03
 -7.76508600E-02
 -0.71512604    
  0.55552590    
  -1.4252967    
   1.1011342    
  -1.2477372    
  0.45118776    
 -9.97901410E-02
 -0.48242640    
 -2.02028733E-02
  0.46488935    
  0.91629112    
  -1.2387596    
  0.62919933    
  0.21936309    
 -0.99098176    
  0.52702123    
  0.46016592    
 -0.68935233    
  0.29898244    
 -0.46328461    
 -4.56695519E-02
  5.20713684E-07
   1.1561170    
 -0.61400968    
 -0.29495409    
  9.72984061E-02
  0.48397875    
   1.5505975    
  -1.9829520    
  0.20921081    
  0.37437472    
 -0.17602520    
  0.13300842    
 -0.86453903    
  0.25901484    
  3.94789539E-02
  0.72489566    
 -0.70572686    
 -0.12095355    
  0.18232067    
 -0.49899194    
  0.66329497    
  0.64132196    
 -0.78792590    
  0.39959976    
 -0.85913205    
  0.10536026    
 -1.68077555E-02
 -5.21857515E-02
   1.1045465    
  0.62267351    
  -1.2924274    
 -9.06974897E-02
  0.72123051    
 -0.70865208    
   2.0107281    
  -2.0620208    
  0.96005553    
  0.26410648    
  0.24116221    
  -1.7356147    
  0.89889914    
  -1.0986116    
   1.7952621    
 -0.64869499    
 -0.67656291    
 -0.12604125    
  0.88905752    
  0.56921005    
  -1.5358269    
  8.49925652E-02
   1.7040743    
 -0.94638854    
  0.16598536    
  0.37964457    
  -1.2741163    
 -0.10615940    
  0.95242959    
  -1.0100596    
  0.89227605    
 -0.90078712    
 -0.18746242    
  0.54328209    
   1.0304749    
  -1.4299694    
   1.3049488    
  0.48383054    
  -1.7451044    
  0.38532010    
  0.80314779    
 -0.49105671    
 -5.69073223E-02
 -0.12967789    
  0.31049719    
  0.86855263    
  -1.3045549    
  0.38193467    
  0.85913187    
 -0.89549971    
  0.77224004    
  -1.1413381    
  0.13353066    
   1.8242133    
  -1.6611738    
 -0.74770564    
  0.49765447    
 -7.06183761E-02
  0.12049023    
 -0.41633525    
   1.4284272    
  7.01706409E-02
 -0.34161410    
  0.31375656    
  -1.7314665    
  0.94150239    
 -0.33730295    
 -0.38532111    
   1.5567945    
 -0.75828606    
 -8.84109810E-02
 -0.73607159    
   2.1554277    
  -1.7042397    
 -0.47785524    
   1.2385048    
 -0.27128133    
 -0.50627053    
 -0.46095344    
   1.7827095    
 -0.73018855    
 -0.98292738    
  0.44123316    
   1.3561133    
  -1.8142962    
  0.98082966    
 -0.80852950    
  0.58698732    
 -0.87707013    
 -5.94235882E-02
 -1.02559794E-02
  0.55518776    
 -0.42941856    
  0.97284293    
 -0.76804912    
   1.3751215    
  -1.4441143    
  0.72823864    
 -0.57408696    
   1.1008776    
  -1.2955195    
   1.1652144    
  8.40001926E-02
 -0.21019439    
 -0.11778334    
  0.34675756    
  0.27304083    
 -0.11822574    
  0.65456378    
  -1.4795361    
  0.36527374    
 -0.73502111    
   1.5300533    
 -0.81736147    
 -0.84622318    
  0.27443692    
  0.41116342    
  0.59366161    
 -0.54559332    
 -0.35616022    
 -0.23741999    
   1.0310194    
 -0.10303266    
  -1.0605854    
 -0.17934093    
  0.25823402    
 -2.79740095E-02
   1.6263160    
 -0.99157906    
  6.19501770E-02
  0.47485027    
  -1.3000166    
  0.21667020    
 -0.32742211    
  0.92168176    
  0.55087292    
  -1.3537704    
   1.1429479    
 -0.33647266    
 -0.29725116    
  0.18791519    
  0.73412836    
  -1.5410825    
  0.69314766    
 -0.27584791    
 -0.27598605    
   1.1804419    
 -0.16813698    
 -0.79694468    
  0.13976216    
  0.62279433    
 -0.73786485    
  0.58030623    
  0.39746955    
  -1.5132934    
   2.1498220    
  -1.5902075    
 -0.29564950    
  0.62272435    
 -0.82606637    
 -9.85222869E-03
  9.85156000E-03
   1.8159735    
 -0.42723110    
 -0.83756512    
  0.34930351    
 -0.95074141    
  1.02563724E-02
 -0.15415017    
   1.9793582    
  -1.3103093    
 -0.33769307    
   1.9149097    
 -0.33672407    
  0.10218062    
  -1.0719017    
  0.94471985    
 -0.23771586    
  -1.4236823    
   1.1451327    
  0.44313079    
  0.59832299    
  -1.1401026    
   1.4151386    
  -1.4457016    
   1.0369812    
  -1.5028554    
 -0.52187520    
  0.36772561    
  0.96385944    
 -0.44156140    
  0.32499951    
 -0.80955821    
 -9.71629694E-02
 -0.24549972    
   1.2212150    
 -0.78999668    
 -0.24167605    
  0.80531865    
  0.36052567    
 -0.72042215    
 -0.43113759    
   1.2537755    
  -1.5390961    
   2.4935172    
  -2.0880527    
   1.2872032    
  -1.5939343    
   1.2733072    
  0.12361401    
  -1.4769639    
  0.74721456    
  4.37655719E-03
 -0.35854888    
  0.48550820    
  0.10919892    
 -0.95138204    
   2.6229849    
  -1.8525459    
 -0.89381760    
  0.46747431    
 -9.27820131E-02
   1.0893095    
  -1.4341512    
   1.6094382    
  8.45577419E-02
 -0.75828606    
 -7.72250677E-03
 -0.41129634    
   1.8337505    
 -0.68014812    
 -0.78587741    
 -0.40344208    
 -0.31845400    
  0.91961843    
  7.05421865E-02
  0.40443245    
  -1.1322280    
  0.51082599    
  0.97455919    
 -0.87228054    
  0.25324178    
 -0.84102899    
 -0.40234447    
   2.5342898    
  -1.6013166    
  0.20234033    
  0.29217613    
  0.45929590    
  -1.8961757    
  3.70410606E-02
   1.0615709    
  0.49944013    
 -0.42668071    
 -0.71084768    
  0.73110777    
 -0.38701174    
 -0.83333200    
   1.2706329    
 -0.15278916    
 -0.61090934    
   1.4500101    
  -1.8380835    
   1.1014816    
 -0.28291818    
  0.17084950    
  0.98562562    
 -0.27500325    
 -0.10273893    
 -0.61431378    
   1.4109867    
 -0.70501935    
 -0.41185504    
  -1.4873897    
  0.75502282    
 -9.98208523E-02
  0.78038830    
 -0.80273575    
  0.52429420    
  4.57595848E-02
 -0.62821007    
 -0.35582042    
 -9.87344682E-02
   1.8166050    
  -1.8550725    
  0.99542826    
 -5.20561151E-02
 -1.53852981E-02
  0.64957577    
  0.54622442    
  -1.9365755    
  0.26921999    
  0.87443256    
 -0.11519571    
  9.16033089E-02
 -0.19567320    
 -0.76675922    
  0.13613297    
  0.45473650    
  0.63576257    
 -0.74112308    
  0.56812662    
   1.2440778    
  -1.4684324    
 -2.76515018E-02
  -1.1174811    
   1.0890433    
 -0.19782601    
 -0.87234807    
  0.59502846    
 -9.17081013E-02
 -0.48480198    
  0.56614679    
   1.3396504    
  -1.0716923    
  0.63996446    
  -1.5114579    
   1.5765215    
  0.17143567    
  -1.3649654    
  0.40978435    
 -0.77390808    
   1.3862939    
 -0.31292003    
 -0.65245247    
  0.23896839    
 -0.27012467    
 -0.15732098    
  0.89986068    
 -0.62898499    
   1.1677306    
 -0.66370779    
  0.28083232    
  -1.3070453    
   1.0330149    
  4.95965965E-02
 -0.13445310    
  0.43813547    
  0.44438037    
  -1.8794653    
 -0.16251969    
   1.2971412    
   1.1113917    
  -1.1474022    
  0.47416139    
  -1.2951424    
  0.78707868    
 -0.56393468    
   1.5736539    
 -0.99262398    
 -0.93338507    
   1.9998475    
  -1.2440493    
  0.53324443    
  0.97397697    
 -0.89411724    
  0.47328725    
  -1.9418205    
  0.11672362    
   2.6360257    
  -1.8082889    
  0.37538800    
 -0.27671593    
 -0.62192041    
  0.69314694    
  0.30010486    
 -0.91513324    
 -0.45281145    
  0.99661326    
  0.24570578    
  -1.1636754    
  0.22482347    
 -0.23326236    
   1.4850657    
 -0.49055925    
 -4.48793024E-02
  -1.1770161    
   1.6008910    
 -0.39479244    
 -7.60696605E-02
 -0.90263927    
  8.13458189E-02
   1.2024090    
 -0.12485040    
 -0.28414267    
 -0.57654321    
  0.15145248    
 -0.19647518    
   1.1245881    
  -1.4945084    
  0.43979034    
 -0.24171971    
  0.27786851    
   1.2174902    
 -0.33123234    
 -0.36016497    
  0.19621035    
  0.20692031    
  -1.3677754    
  0.41459838    
  0.92473966    
 -0.94928086    
  5.43937832E-02
 -0.37362513    
  0.86903805    
  6.25201687E-02
   1.1563938    
  -1.9980958    
  0.28376794    
 -0.36511454    
   1.0404561    
 -0.98282647    
  0.64815027    
  0.55422157    
 -0.87739289    
 -0.13601229    
   1.6212878    
  -1.5448171    
  0.24378826    
  0.64891374    
  -1.0811779    
  0.27650961    
   1.1550425    
  -1.1663424    
  0.56285691    
  0.23023760    
  -1.2630992    
 -1.83489062E-02
  7.14590475E-02
 -7.14587346E-02
  8.00421163E-02
  0.90078682    
 -0.96248031    
  0.37469271    
  0.82745957    
  0.51898867    
 -0.39817452    
  0.29732046    
 -0.72605723    
 -0.84977853    
 -0.15996480    
  0.25131398    
  4.65197861E-02
  0.32668477    
  0.43948799    
  0.14098629    
 -0.31768954    
  9.98830870E-02
  0.21474332    
  0.28844833    
  -1.4602255    
   1.8891679    
 -0.17992949    
  -1.6422275    
  0.34174943    
  0.53680152    
 -0.78999770    
   1.4358914    
  -1.6014060    
   1.3558347    
  0.94374520    
  -1.2348702    
 -0.45494497    
 -0.30966166    
   1.0583042    
  7.19017982E-02
  0.48808068    
 -0.31698626    
 -1.01316730E-02
 -0.91324031    
 -0.10705373    
   1.4318507    
  0.58793622    
  -1.6012262    
  0.31608546    
 -0.18394926    
  0.22379456    
  0.26596329    
 -0.26076913    
 -0.53088707    
 -0.22645350    
 -0.30814797    
 -0.33647159    
   1.8513515    
 -6.31067082E-02
  -1.0640064    
  0.52400333    
 -0.91931665    
  0.59366208    
  7.26122335E-02
 -0.30205283    
   1.1532338    
  -1.3963104    
  0.12001675    
  0.62542921    
 -0.24813443    
 -0.39531195    
 -1.21948281E-02
   1.1562247    
  -1.5404446    
   1.6184067    
  0.21020325    
  -1.8376597    
  0.89794135    
  0.96684343    
  -1.5748316    
  0.57024944    
  0.37685430    
  0.32586166    
  -1.3289245    
 -0.28051394    
   1.0761391    
 -0.64869541    
   1.6870890    
 -0.65702617    
  -1.2136281    
  0.35965481    
  0.72895646    
 -0.40295523    
  0.98035949    
  -1.6886584    
  0.79468328    
 -0.72823942    
  0.71434981    
 -0.60613489    
 -0.10109626    
  0.27698693    
  0.70384234    
  0.78458101    
 -0.30071199    
 -0.39730206    
 -0.96630037    
  0.68993652    
   1.2421414    
  -1.7454933    
   1.7162870    
  -1.3179394    
 -7.79613778E-02
  0.21149273    
  2.46922933E-02
 -0.36366782    
 -0.17185101    
 -0.61310458    
  0.90468490    
 -0.44921049    
  0.14715686    
  0.28636572    
  0.20961408    
  -1.0608717    
  0.44776750    
 -0.35077477    
  0.29604959    
 -0.38382602    
 -9.62277278E-02
 -0.10648315    
   1.1812443    
 -0.21884286    
 -0.73253953    
  0.90190220    
 -0.90190202    
   1.7031231    
  -1.1435072    
 -0.55072755    
  0.49835902    
   1.2874833    
  -1.3892670    
 -0.31994340    
  0.76432371    
   1.0960649    
  -1.8852850    
  0.88730288    
  0.28941023    
 -0.67772239    
 -0.54191560    
  0.83975089    
 -4.25593220E-02
  0.29261044    
 -0.85618705    
 -1.39868138E-02
 -0.26447931    
 -8.61779079E-02
  6.76591396E-02
   1.4670558    
 -0.44952479    
  -1.1470639    
  5.18253520E-02
   1.4709886    
 -0.95411932    
  0.10294814    
  0.59320658    
  -1.1260110    
  0.87082791    
 -0.38817355    
  6.63224235E-02
  0.46598506    
  0.86110419    
 -0.56923687    
  -1.2014699    
 -6.01045676E-02
  0.73644382    
   1.0146778    
 -0.78141594    
 -0.23750764    
  0.97013414    
  0.16058178    
 -0.89994121    
 -5.91474958E-02
 -0.71123016    
   1.2025115    
  -1.0348972    
  4.23023626E-02
  0.57388401    
  0.62593865    
 -0.25437516    
 -0.71405351    
 -0.64279330    
 -6.45389557E-02
  0.51652294    
  0.48899868    
  0.71894401    
  -1.7055969    
  0.80781037    
  0.77894241    
  -1.2897683    
 -6.45391792E-02
   1.6182874    
  -1.5196154    
  0.57200307    
 -0.37745255    
 -0.14864020    
  0.80234611    
 -0.44952425    
  0.38728321    
 -0.25262606    
 -6.08703382E-02
 -0.37659794    
  0.91872710    
  0.25805023    
 -0.51774216    
 -0.52779341    
  0.80914569    
  0.15210781    
  -1.2870884    
   1.1927999    
  0.19534524    
  -1.5312459    
  0.28125134    
 -0.32492620    
   1.8123789    
  -1.6556805    
   1.7178477    
 -0.14891298    
  -1.2076899    
 -0.48285168    
  0.38807306    
  0.56544656    
 -0.70989817    
 -0.27871338    
   1.8621407    
  -1.5372138    
  0.48202819    
 -0.85262358    
   1.8609595    
 -0.93907779    
 -0.53211725    
  0.53952408    
 -0.95772809    
   1.0116013    
 -0.50849771    
  0.60507822    
 -0.71562088    
 -0.21667190    
  0.17015187    
 -0.21974860    
 -7.02044740E-02
   1.0457227    
 -0.71576500    
  1.99001406E-07
 -0.35760859    
   1.0175309    
  3.38546187E-07
 -5.20044751E-02
  0.90986466    
  0.10205964    
 -0.20455964    
  -1.2639354    
  0.85369766    
 -0.41871005    
 -2.95225512E-02
 -0.54382336    
 -1.29869515E-02
  0.76561946    
  0.78873414    
  0.78417915    
  -1.5820731    
 -0.58840084    
 -0.40270668    
 -2.51065884E-02
  0.73464704    
  0.41624653    
 -0.40815005    
  0.30368200    
  0.85618645    
 -0.87724054    
 -0.95187026    
  0.65707141    
  0.50509489    
  0.11832993    
  -1.1618378    
   1.1464033    
  0.45319685    
  -1.8002708    
   1.5459245    
  -1.3382853    
 -0.19068931    
   1.8555102    
  -1.5226446    
   1.2212915    
  0.40605703    
  -1.1941594    
 -0.73299336    
  0.60391581    
  0.23287375    
 -1.41906810E-07
 -0.57380116    
   1.3415587    
 -0.41779593    
  -1.1949160    
 -0.15963030    
 -5.94235882E-02
   1.7447537    
 -0.63936108    
 -0.19319119    
 -0.37917519    
   1.3497050    
  -1.8233080    
  0.48550782    
  0.67221928    
 -0.94230592    
  0.52925879    
 -0.56075722    
   1.1999643    
  0.66628319    
  -1.5765690    
  2.95002367E-02
  0.59229803    
  0.40439278    
 -7.57597685E-02
 -0.37469363    
 -0.81093049    
  0.52884465    
  0.85365534    
  0.22390385    
  -1.0044078    
  0.29594633    
 -0.20858979    
 -0.28895026    
  0.25413039    
 -4.01660688E-02
  0.62751484    
  -1.4707234    
   1.1808506    
  0.76641959    
 -0.96644098    
 -0.61090893    
   1.0674297    
  -1.0806738    
   1.2276895    
 -0.58233237    
 -0.56839609    
  0.42985654    
 -0.95310408    
   1.4321039    
 -0.18232162    
 -0.64934450    
 -0.56966579    
  5.88401146E-02
   2.5061088    
  -2.3317547    
  0.31918028    
  0.34144357    
 -0.30715337    
   1.0720452    
 -0.74444020    
 -0.31089181    
   1.9906707    
 -0.87200266    
 -0.65420395    
 -0.99013114    
 -0.17301889    
  0.52407098    
 -0.38915238    
 -6.00174591E-02
   1.4559742    
 -0.59696305    
   1.1496871    
  -1.7712252    
  0.44008982    
 -0.44008937    
 -0.13935508    
  0.46883443    
  0.24740764    
 -0.37843570    
  0.87268710    
  0.80627728    
  -1.0128456    
 -0.81694138    
  0.69701582    
 -0.58009511    
   2.2109234    
  -1.2138473    
 -0.46847790    
  8.56553242E-02
 -0.72345173    
   1.4221810    
 -0.49670225    
 -0.50980979    
 -0.56470484    
  0.39348984    
  0.66566461    
 -0.14286312    
 -0.83076900    
 -5.90882301E-02
  0.12260319    
 -0.14014734    
  0.98303920    
 -0.39722061    
  0.37376922    
  0.27144891    
 -0.81093067    
 -0.22751281    
  9.72984061E-02
   1.2403874    
  -1.4869837    
  0.41670159    
  0.55561775    
 -0.38171062    
   1.0780586    
  0.12026452    
 -0.54834783    
  0.79666728    
  -1.7580781    
  1.27381254E-02
 -0.22631359    
   1.1798749    
  -1.2203668    
  5.62399253E-02
  0.61602998    
 -0.39288703    
   1.2145417    
  -1.6945955    
  0.54654342    
 -0.27412823    
   1.3550414    
  -1.0635219    
  0.98082942    
  4.42639254E-02
 -0.35814893    
  -1.1912719    
  0.97107327    
 -0.81001168    
  0.34000763    
 -5.89974271E-03
  5.89942979E-03
 -0.54067832    
  0.50474578    
  0.43746772    
 -0.46843070    
  1.25002228E-02
  0.71160889    
 -0.64551955    
 -0.36837050    
 -4.29243967E-02
  0.93712485    
  0.32561311    
 -0.16705438    
 -1.17991585E-02
  9.34204608E-02
 -0.24707666    
  6.04206249E-02
 -4.66750972E-02
 -0.62392616    
 -0.21205838    
  0.19923814    
 -0.43825513    
   1.1817272    
 -0.98287678    
 -0.18890047    
   1.0886623    
  -1.0309532    
  0.84462410    
 -0.72996145    
   1.8258922    
  -1.8859971    
  0.74067241    
 -0.82366937    
   1.0527028    
 -0.76983911    
  8.33823234E-02
  0.46582866    
  0.54455990    
  0.31933606    
 -0.49392018    
  0.11456612    
  7.68657550E-02
 -0.48491177    
  4.17514294E-02
  -1.1173738    
   1.0320518    
  0.16393499    
  8.55780691E-02
  6.28901040E-03
 -0.99450719    
  0.86052728    
 -0.98682106    
   1.7134513    
 -0.57401663    
 -0.13837869    
 -0.78563440    
  0.70853239    
  0.46474203    
 -0.90912312    
  0.27871421    
 -0.55848992    
   1.2055467    
  -1.3135344    
  0.93022788    
  0.10501444    
  -1.1662711    
   1.6233404    
 -3.41056995E-02
 -0.63757718    
 -0.95165807    
   1.1085622    
  0.23168810    
  -1.2725912    
   1.8163762    
 -0.76889306    
  0.33177766    
 -0.75377154    
  0.42199445    
 -0.80765617    
 -0.21217470    
  0.28312662    
  0.79094446    
  -1.2747416    
  0.24512316    
  0.10709835    
   1.9335577    
  -1.7421623    
   1.5468762    
  0.16080019    
 -0.64630818    
 -6.71862857E-03
   1.0223697    
  -2.0770192    
  0.56970328    
  0.41031960    
  -1.1714171    
   1.3565600    
  -1.0786912    
 -0.38496590    
   1.9334104    
 -0.94177014    
  0.58239621    
 -0.79351479    
  0.28268948    
 -0.34431088    
 -0.74533296    
 -2.71511041E-02
  0.88080591    
  0.92008561    
 -0.22884198    
  0.39461285    
 -0.79154289    
  -1.2612981    
   1.4562871    
 -0.49693641    
  0.36772457    
   1.2493465    
  0.15794541    
  -2.6760981    
  8.14937279E-02
  0.69748569    
   1.0299283    
 -0.81985688    
 -0.97035772    
   1.5122740    
  -1.4582063    
   2.1149862    
  -2.1149859    
   1.2376114    
 -0.18998401    
  0.82147259    
 -0.55085862    
  -1.2102519    
  0.23098595    
  0.84640431    
 -0.28322348    
   1.5076296    
  -2.3668604    
  0.81558752    
 -0.10164964    
  4.03283611E-02
  -1.0560520    
   2.2865484    
 -0.77242059    
  0.47933459    
 -0.94137037    
 -0.44183347    
   1.5122740    
  -1.0277168    
  0.97319573    
 -0.82503778    
  0.56382287    
 -0.85918391    
  0.43868095    
  0.76440978    
  -1.4689870    
 -1.73919983E-02
   2.1795251    
 -0.97555250    
 -0.83624774    
  0.13605814    
 -0.53345811    
 -0.34981447    
   1.2116359    
  -1.0393358    
  0.29127294    
   1.0490152    
  0.12049943    
 -0.63636023    
  0.24251318    
 -0.90766418    
  0.37431002    
 -3.43379118E-02
 -0.30975890    
 -0.50884336    
  1.96076483E-02
   1.0790035    
 -0.99523395    
  0.64279366    
 -0.66081202    
   2.0907409    
 -0.62161082    
  -1.5446386    
   1.1557705    
 -6.37161806E-02
  0.68323010    
 -0.17569891    
 -0.43766105    
  0.58129025    
  -1.1920371    
  0.61990768    
  -1.1710857    
  0.83461303    
 -0.37818113    
 -0.37187386    
   1.8314995    
 -0.98420179    
 -0.69701558    
  0.78563410    
  0.61030352    
  -1.0796000    
 -0.43995067    
  0.50554907    
 -0.20479532    
 -0.24116226    
  4.83969077E-02
 -0.19022720    
 -8.96114483E-02
  9.90912616E-02
  0.96777284    
 -0.86052787    
  0.87122273    
 -0.87122315    
   1.7047484    
  -1.8119932    
   1.6336702    
  9.16576013E-03
  -1.0281603    
   1.7321972    
  -2.1504993    
   1.4609556    
  -1.0790207    
  0.75221401    
  0.64591467    
  -1.5647027    
 -0.32158351    
   1.5972959    
  0.61230403    
  -1.7927066    
   1.0658858    
  -1.3688343    
 -1.55040137E-02
  0.31845307    
 -0.56531405    
   1.5912740    
 -6.73941225E-02
 -0.66521859    
 -0.40758535    
 -0.25222522    
 -0.14058161    
   2.2512915    
  2.45225877E-02
 -0.84794372    
   1.1158088    
  -1.5066749    
   1.8591160    
  -1.3920430    
  -1.3717262    
   1.6530989    
  0.45284748    
  -1.3487780    
  0.99525982    
 -0.79564637    
   1.4837667    
  -2.0830469    
 -0.50890082    
  0.45547470    
  0.85077590    
 -3.17490362E-02
  0.76070565    
 -0.83605450    
 -9.09716636E-02
  -1.1474026    
   1.9227874    
  -1.5040772    
 -0.29649338    
   1.8546374    
  0.96968663    
 -0.56699610    
 -0.91860783    
 -0.35568106    
 -0.74061394    
  0.75377154    
  0.41845199    
  0.16241139    
 -0.76711470    
  0.81703550    
 -0.76338315    
 -0.44349298    
   1.7642531    
  -1.0256430    
  0.55961537    
 -0.29939020    
 -0.42930189    
 -0.23223050    
 -0.34899881    
  0.96227616    
  -1.0166699    
 -0.42744446    
  0.10821303    
   1.8184656    
 -0.86032730    
  6.96488395E-02
 -0.77932417    
  0.67294478    
   1.0791496    
  -1.7791225    
 -0.29225886    
  6.22424260E-02
 -0.11886207    
   1.0822984    
 -0.10755570    
   1.4847633    
 -0.45305222    
  -2.0562148    
   1.7267674    
  7.85055235E-02
  -1.1972831    
  2.73997970E-02
 -3.29696275E-02
  1.11107398E-02
 -0.41100556    
  0.76933652    
  1.88170205E-07
  0.52081412    
 -0.62232119    
   1.4021930    
  -2.1570339    
   1.7978017    
 -6.85625523E-02
 -0.81294805    
  0.45627344    
  -1.3545456    
  0.89097309    
 -0.80545127    
  0.23940420    
  0.62989825    
 -0.85304248    
  0.98485392    
  -1.2725358    
  0.51082581    
   1.5161898    
  -1.1085771    
  0.49699652    
  0.15675823    
  -1.5300817    
 -0.14389364    
   2.6650767    
  -2.0720124    
  5.12925796E-02
   1.1110346    
  0.39858326    
  -1.8141074    
   1.2182763    
 -0.21130893    
  -1.0240620    
  0.79158694    
 -0.27217793    
   1.0602797    
 -0.76112592    
  4.82470468E-02
  0.45264360    
 -0.33004096    
 -0.97231925    
  0.29190949    
  0.62098503    
 -8.14605728E-02
  4.68552895E-02
 -0.52501118    
  0.57647997    
  0.67458093    
  8.48795846E-02
 -0.84677607    
 -0.48916504    
 -4.25595827E-02
 -0.19860266    
   1.8822373    
 -0.80403405    
 -0.81351131    
 -5.83121506E-03
 -2.36704703E-02
  0.32008576    
 -0.85311198    
   1.0710248    
 -0.44105580    
   1.1076300    
 -0.33110094    
 -0.22002339    
 -0.18045416    
 -0.46108827    
  0.77546310    
 -0.32941249    
 -0.48835343    
  0.39304280    
   1.1340868    
 -0.36282143    
  -1.6171758    
   1.3001653    
 -0.26501364    
 -0.94249380    
 -0.14242049    
   1.7728747    
  -1.2338792    
  0.99192816    
  0.22446725    
 -0.68087661    
   1.4841352    
  -1.0821602    
 -0.48930320    
 -0.21086150    
 -4.31724861E-02
 -0.22436935    
 -0.38421965    
  3.54026519E-02
  0.32397151    
  3.70420776E-02
 -9.53094512E-02
  0.66953731    
   1.0567942    
 -0.35515136    
  -1.0299572    
   1.0970314    
 -0.51664448    
  0.27029017    
  -1.0845425    
   2.2182915    
 -0.89215410    
 -0.44519490    
 -0.73624629    
  0.35771087    
  1.43882800E-02
   1.7354409    
  -2.4874289    
  0.72667009    
 -0.67499816    
   1.0718791    
 -0.92494875    
 -0.39927292    
   1.1108820    
  0.65745705    
  -1.7409399    
   1.3307241    
  0.20002136    
  0.42668080    
 -0.32836261    
  -1.6112069    
  0.71934921    
  0.56941944    
 -0.94098413    
 -0.16251826    
  0.75377148    
  0.58354819    
 -0.72851402    
  0.10616045    
 -0.67179459    
  0.72434556    
  0.72174454    
  -1.7384777    
  0.89724290    
   1.3987173    
  -1.7499119    
  0.99102265    
 -9.34862569E-02
  -1.0444287    
   2.0626879    
 -0.55720538    
  -1.8059045    
  0.47957364    
 -0.33647293    
   1.5324768    
  -1.7933608    
  0.75377262    
 -0.81319535    
 -5.23683280E-02
   1.2604138    
 -0.93320113    
   1.6032171    
 -0.87953269    
 -0.77131230    
   1.7558933    
  -1.9831105    
  0.62996846    
  0.97537917    
  -1.0085311    
  0.56441963    
 -0.64025688    
  0.76617223    
  0.17288773    
 -0.86885530    
  0.39219502    
 -0.78085291    
 -1.98381329E-07
  0.12516384    
  0.88035840    
 -0.63972121    
 -0.31701013    
   1.3560805    
  0.37852001    
  -1.8704028    
   1.1046550    
  0.26790947    
  0.16136645    
  0.11122534    
 -0.64185363    
 -0.95019221    
   1.0424672    
 -0.64856368    
  0.18522409    
  0.67363429    
  -1.3150054    
   1.8682669    
 -0.99893320    
  0.92395341    
  -1.1863177    
  0.71783948    
  -1.3911852    
  0.35863417    
 -0.26510775    
 -8.96834955E-03
  0.39641607    
  0.81294805    
 -0.84372073    
 -0.31300044    
  8.20135176E-02
   1.1816791    
 -0.51647735    
  0.44903594    
  0.23189026    
  -1.3620009    
   1.5031879    
 -0.65474820    
  -1.0227939    
   1.7210642    
  0.26615781    
 -0.29379326    
  0.16435598    
  -1.7932464    
   1.1507978    
 -0.71600455    
   1.3688009    
  -1.4283422    
  0.63959074    
  0.25561965    
  0.78982306    
  -1.2533317    
  0.83412111    
  -1.3828410    
 -0.14841926    
  0.98879701    
  -1.2219911    
  0.53477889    
 -3.00331116E-02
   1.9050151    
  -1.4714923    
  0.96036464    
 -0.38450596    
  -1.3556572    
   2.6663895    
  -2.2050440    
  0.54396552    
 -0.12768984    
  0.39947334    
  9.61836353E-02
 -0.44669652    
 -8.54615942E-02
   1.0240275    
  -1.3508817    
  0.96851164    
  -1.5729301    
  0.61976469    
  0.55743796    
 -5.83073637E-03
   1.4424374    
 -0.91767371    
 -0.41153896    
  -1.3329145    
  0.46628389    
 -0.31072044    
   1.2884381    
  0.21939807    
 -0.56809443    
 -0.45815277    
 -9.32189524E-02
   1.0575505    
 -0.95391583    
   2.1037550    
  -1.2683705    
  3.09756566E-02
  -1.0791934    
  3.15483958E-02
  0.47927761    
 -0.26236403    
 -0.27443671    
  0.68654650    
  1.31578567E-02
 -0.30305031    
  0.51963598    
  1.30717428E-02
 -0.83525026    
  0.43496537    
 -0.79078621    
  0.64499801    
  0.68639767    
  -1.0309757    
   1.6393652    
 -0.70550829    
  0.56174558    
  -1.0817338    
 -0.89149624    
  0.53302556    
   1.4736798    
  -1.4918082    
 -0.15822491    
 -0.25951093    
 -9.30190552E-03
  0.37702802    
  0.39256182    
  0.54151833    
  0.33322880    
 -0.33071285    
   1.2390296    
  -2.3656690    
 -3.95316668E-02
  4.72537689E-02
   1.0726365    
  0.81443280    
  -1.6670085    
  0.38046384    
   1.0104495    
  -1.3605165    
 -0.27380633    
  0.27977592    
  2.35300492E-02
 -0.39390418    
   1.0841399    
 -0.81384981    
  0.89769763    
  -1.2210983    
  0.80077815    
  0.19918574    
 -0.84841311    
   1.3259137    
  9.49332491E-02
  -1.6094376    
   1.3720421    
  0.35475892    
 -0.28321773    
 -0.12560838    
 -2.81712208E-02
  0.21007122    
 -0.33143264    
  -1.3210233    
   1.7037485    
   1.1171072    
  -2.5867822    
   1.0986125    
 -8.73346534E-03
 -0.10796335    
  0.43646681    
 -0.61035568    
 -0.77383560    
   1.3323436    
 -0.32150677    
 -0.81322730    
   1.2999097    
  0.14984509    
 -0.31059635    
  -1.4909201    
   2.2615588    
  -2.2421408    
   1.4692916    
   1.0283539    
  -1.0994039    
  9.50945914E-02
  -1.3670431    
  0.12715460    
  0.24382344    
 -0.28963307    
   1.3625777    
  -1.4961092    
   1.0775585    
 -9.56137851E-02
  0.63638246    
 -0.56850499    
  0.16392398    
 -0.69049758    
  0.85182244    
 -0.15603383    
  -1.4049370    
  0.10212868    
 -9.75691341E-03
   2.1249583    
  -1.2008554    
  5.30430302E-02
  0.86868030    
  -1.5729603    
  0.80260408    
 -0.78778803    
  0.58451337    
 -0.72648430    
  0.93974233    
  0.40546513    
  -1.3537188    
 -0.12744579    
   1.4452039    
  0.15054859    
 -0.25921983    
  -1.3268710    
  0.39903435    
   1.2986968    
  0.10201011    
  -1.1711317    
 -0.39019784    
 -0.20067042    
  0.72054696    
   1.1426724    
  0.30159396    
  -2.0347590    
   2.1538396    
  -1.1578819    
 -0.74554837    
   1.0488720    
 -0.58601409    
 -0.36066684    
  0.38817319    
 -0.18232103    
  0.68614632    
  0.70131046    
  -1.2942629    
  2.09653601E-02
  0.29285547    
  0.63087666    
  -1.2380455    
 -0.47913620    
   2.1319380    
 -0.62684190    
 -0.17299639    
 -0.75559038    
 -0.24397746    
  0.62860888    
 -0.26341799    
  0.66066211    
  -1.4546133    
   1.7434744    
  0.54384339    
  0.25880805    
 -0.70509481    
  -1.1082746    
   1.4452044    
  0.69600308    
  -2.4256587    
 -0.34294492    
 -0.20067045    
  9.53104645E-02
   1.2513193    
  -1.2925613    
  0.80271024    
  0.33377349    
  0.53221643    
 -0.43875071    
 -7.33981952E-02
  -1.0854549    
   1.4618018    
 -0.86641812    
 -0.20971981    
  0.81831050    
  -1.2542342    
   1.4167534    
 -0.63487744    
 -9.90916565E-02
  0.79459405    
  -1.4173610    
  0.49516976    
  0.89596748    
  3.55913751E-02
 -0.71434933    
  0.45198545    
  0.56909496    
 -0.67782736    
 -0.98082888    
   2.0046399    
 -0.76874959    
 -0.32501951    
  0.15104027    
 -0.58965677    
   1.5335997    
 -0.93773091    
 -0.94137084    
  0.54361492    
  0.68621111    
  0.59957540    
  -2.0605137    
  0.30010390    
   1.0028080    
  9.08534229E-02
 -0.19681856    
  -1.0399450    
   1.4974073    
 -0.71050566    
 -0.72879541    
  0.87007827    
 -0.84617198    
  0.84278804    
 -0.58102912    
  4.73468751E-02
 -0.43479273    
  0.72823811    
 -0.74625725    
   1.6728389    
  -1.3828864    
 -0.34604177    
  0.32542214    
  0.66497588    
 -0.41443294    
  0.67128831    
 -0.40270621    
 -0.67675370    
 -0.19706382    
   2.1961241    
  -1.6127479    
   1.2982783    
  -1.4216019    
 -0.34778666    
  0.80204135    
  0.57312971    
 -0.60130000    
 -0.13528310    
 -0.45332044    
  0.32909271    
 -0.19189020    
   1.1176604    
 -0.33563432    
  0.58648270    
 -0.34993908    
 -0.64347529    
   1.3214619    
 -0.60652745    
 -7.14587346E-02
 -0.34484076    
 -0.22641687    
  0.90806007    
  -1.7230970    
   1.3118298    
  0.12413561    
 -0.89235038    
  0.84036177    
  -1.0488287    
 -0.18896531    
   1.3599508    
 -0.97332817    
  0.52485675    
  -1.0484451    
 -0.18048866    
  0.28493091    
   1.0706776    
  0.72108185    
 -0.58861363    
  0.36925104    
 -0.84273386    
  0.87977540    
 -0.75273913    
  0.10641213    
   1.5688787    
  -2.4151251    
  0.21130820    
  0.91629034    
 -0.51480144    
 -0.80695403    
   1.4256868    
  -1.5592183    
  0.60241872    
   1.0312142    
  -1.5272523    
  5.35849705E-02
   1.6249692    
  -1.3931681    
  0.30138123    
  0.99664718    
 -0.29587668    
  -1.3939184    
   1.9459103    
  0.29240811    
  -1.2248644    
 -0.54856509    
 -3.25766653E-02
  0.19220687    
  0.62239605    
  0.53801888    
  -1.0180422    
  0.22409125    
 -0.83101624    
  0.74400592    
 -0.94564217    
   2.3544099    
 -0.79068196    
 -0.71795171    
  3.58785801E-02
 -0.17267580    
 -0.52488625    
  0.43166667    
   1.4976712    
 -0.54525948    
 -6.64618462E-02
 -0.88021928    
 -0.35260192    
  0.70927680    
   1.2985556    
  -1.9679859    
   1.2233155    
  0.75660765    
  -2.0612695    
 -0.13595651    
 -0.19207846    
   1.5001479    
  0.17309272    
 -8.76140893E-02
  0.37197930    
 -0.22024122    
 -0.59276813    
  0.60306633    
 -0.58819628    
 -0.76583737    
  0.69710785    
  0.24426298    
 -0.61859787    
  0.59984607    
   1.2004972    
  -1.1482579    
 -0.56411767    
  0.92676181    
  0.16126804    
 -0.84199256    
  0.64682329    
 -0.18146029    
 -0.58314556    
 -0.81092954    
   1.4663370    
  -1.0402519    
  5.29927202E-02
  6.25211671E-02
 -0.26966402    
   1.3354182    
  -1.3842090    
  9.53100100E-02
  0.32668477    
  0.79440075    
 -0.94764060    
   1.1523443    
  -1.2457445    
  0.44880196    
  0.25131464    
  0.38677335    
  0.63112104    
 -0.63348216    
 -0.25741157    
  0.50530565    
  -1.1304799    
 -0.43739882    
  0.96297199    
 -0.67972338    
  0.49469638    
  0.62153733    
 -4.46503237E-02
  0.19254296    
 -0.11778277    
 -0.28486130    
  9.91439074E-02
 -0.50743026    
  0.57642245    
  0.37647781    
  -1.6893451    
   1.0409329    
  1.55045949E-02
   1.2064317    
  -1.9403996    
  0.24344911    
 -8.38181451E-02
 -0.21905273    
  0.38484660    
 -0.74055028    
  0.84173501    
  0.19685978    
  0.89755929    
  -1.7750926    
   1.3883580    
  -1.1152452    
 -0.33270508    
   1.7844225    
  -1.0031682    
  0.63527960    
 -0.14146534    
 -0.11411362    
 -0.45473602    
  0.14856920    
   1.1530722    
  -1.1456374    
  0.43705925    
 -7.20340293E-03
 -0.44854873    
 -0.23739636    
 -0.37948877    
 -0.29001525    
 -0.17301889    
  0.20972086    
   1.6654943    
 -0.70859843    
 -0.20259511    
  0.12341668    
 -7.51887728E-03
  0.15036952    
 -0.38776630    
  0.92676181    
 -0.62364978    
 -0.66183984    
 -0.23001637    
   1.3798076    
  0.19096059    
  0.67688620    
  -1.0072845    
 -0.25416887    
 -0.81981128    
   1.3771284    
  0.13099575    
 -0.18006249    
  0.80985540    
 -0.36457413    
  -2.0111921    
   1.5404446    
 -0.11778303    
  0.82862949    
 -0.98278069    
  0.58459830    
  -1.7730680    
 -7.08261430E-02
  0.72029871    
   1.3359408    
  -1.0742632    
  0.97046673    
 -0.45552519    
 -2.70572603E-02
  0.84003788    
  -2.1890616    
 -0.21706428    
   1.5660871    
  -1.4427084    
   1.2578516    
  0.40546468    
  0.24490125    
 -0.99192852    
 -0.97135013    
  0.53505743    
  0.51523536    
  0.84588200    
  0.21689188    
  -1.5947226    
  0.52532661    
 -6.87552989E-02
 -0.12896608    
  0.94895011    
 -0.46937737    
 -0.93910456    
 -0.28768262    
 -0.11778316    
   1.0493411    
  0.43313673    
  -1.1029885    
  8.20657387E-02
 -3.70418578E-02
   1.2337145    
  0.56950915    
  -1.8416899    
   1.2740109    
  -1.1804857    
   1.0435524    
 -0.96350968    
  0.45895407    
 -0.73570609    
   1.7007873    
  -1.8405499    
  0.22314434    
 -0.30110478    
  0.50540578    
 -1.09289037E-02
  0.61012381    
 -0.27679640    
   1.3764027    
  -1.4670004    
  0.25035629    
  -1.0057458    
  0.86548036    
  0.10613269    
 -0.47557425    
 -0.49603799    
  1.81826744E-02
  0.42036855    
  0.55027390    
 -0.56818390    
 -0.35839754    
   1.0928489    
   1.1737521    
  -1.3197467    
 -4.79541756E-02
 -0.96114141    
  0.86933416    
   1.1474022    
 -0.91812348    
 -1.85190290E-02
  0.44316682    
  -1.1973288    
 -4.05468829E-02
  0.74685109    
 -0.79633075    
 -0.24512224    
   1.1230042    
  0.90660518    
  -2.1578629    
   1.2050245    
  -1.0227027    
  0.47328821    
   1.4079165    
  -1.8638127    
  0.20223625    
  0.11307655    
 -0.28978020    
  0.70151567    
 -0.87546891    
  0.92821956    
 -0.65058774    
  0.59783727    
 -0.88551873    
  0.57536346    
  0.36290577    
  0.69709235    
  0.22156747    
  -1.4481020    
  0.80419606    
  -1.1353132    
  0.82842976    
 -0.85686743    
  0.68348491    
 -0.29092443    
   1.2838154    
  -1.6479390    
   1.4540401    
 -0.97937512    
 -0.25714538    
  0.29143521    
  0.29468048    
 -0.78511578    
  2.71510277E-02
   1.3359404    
 -0.32109845    
 -6.69149086E-02
 -0.15703809    
  0.20763902    
 -0.98964053    
   1.3223460    
  0.31673658    
  -1.2605242    
 -6.89937621E-02
   1.0291557    
  0.15448223    
 -0.59657282    
  0.43976778    
  -1.4788179    
  0.91220075    
  0.99960709    
 -0.96338522    
  0.29849270    
 -0.66709644    
 -0.41985312    
  0.88985705    
  0.45425564    
 -0.40546477    
 -2.75875106E-02
 -2.47798245E-02
  0.18589893    
 -8.96878541E-03
 -0.73296940    
  0.60157990    
  7.58188888E-02
 -4.87898737E-02
  -1.0216510    
  2.33515763E-07
   1.0183127    
 -0.83290827    
  0.79194820    
  0.19558950    
 -0.76747626    
 -6.19197777E-03
   2.3427610    
  -2.6534812    
  0.68035340    
 -3.05036325E-02
  0.84476644    
  0.42056006    
  -1.5153776    
  0.68171811    
 -0.60517913    
  0.85553473    
 -0.91517234    
  0.59026664    
  0.56094182    
 -0.61500919    
 -0.62983447    
 -0.34015989    
   1.1380540    
 -0.69314772    
 -0.31569535    
  0.10763150    
 -0.13062011    
  0.87352854    
  0.67188704    
  0.16003686    
 -0.37905651    
  -1.0504104    
 -0.53062850    
   1.1999652    
 -0.83532196    
  0.71716189    
 -0.50519103    
   1.3505505    
  -1.1804755    
 -0.23986940    
  0.51563352    
   1.1420205    
 -0.27588788    
  -1.7575548    
  0.94055521    
 -0.94936669    
  0.61494571    
 -0.43706018    
  0.82806617    
 -0.85053957    
 -3.07714324E-02
   1.1906025    
 -0.56199372    
  5.66952638E-02
 -0.66979903    
  0.43078315    
 -5.12940846E-02
   1.2997611    
 -0.22421969    
  -1.3667388    
  8.75981823E-02
   1.4022944    
  -1.7543720    
  0.43261519    
   1.1841345    
  -1.2646731    
  0.50175208    
 -0.75768590    
  0.16833477    
  3.46063115E-02
 -0.19464217    
   1.7159547    
 -0.91703427    
  0.18603194    
 -0.86808801    
  0.62073487    
  0.48276737    
  -1.4109873    
   1.3056266    
 -0.18394926    
  0.47366107    
  -1.1253362    
 -0.29604983    
   1.3862939    
 -0.68477869    
 -0.23361559    
 -8.79695788E-02
 -0.26121601    
   1.5040773    
  0.28768253    
  -2.0548711    
   1.4833680    
 -0.71092528    
 -0.68867290    
   2.3185291    
  -1.1905886    
 -2.04388723E-02
 -0.73840445    
  0.48835301    
   1.4252962    
  -1.4367250    
 -0.85498983    
  0.98756349    
  0.70813483    
  -1.6867296    
  0.46888733    
   1.3679709    
 -0.40688822    
  -1.0858742    
  0.57219410    
 -0.47573513    
   1.4475948    
  -1.3862935    
 -0.66647834    
  3.10904607E-02
  0.75257093    
 -0.59260523    
  9.92553309E-02
   2.5088952    
 -0.34638646    
  -1.4812419    
 -0.13638172    
 -0.29532108    
   1.2710004    
  -1.3408700    
  0.99471301    
 -0.37314674    
  0.43677196    
 -0.53704172    
  0.43875861    
  7.75210410E-02
  -1.1939217    
 -4.72537391E-02
 -1.62609424E-02
   2.2547374    
  -1.4347407    
  0.15363495    
   1.1340953    
  -1.1496960    
  0.65794367    
 -0.81052291    
 -0.97474372    
  8.37699249E-02
  0.30538177    
 -0.35105118    
   1.7886395    
  -1.0018823    
 -0.92698634    
  0.50435227    
   1.5169811    
  -1.8090006    
   1.1243646    
  -1.2843297    
   1.8136271    
  3.32221575E-03
  -1.3143215    
  0.99462247    
  3.80782299E-02
  -1.1574519    
  0.59398359    
 -0.81189519    
  0.82341266    
   1.3891529    
 -0.78579718    
  0.17568834    
 -9.16388184E-02
  -1.7124544    
   2.6283624    
 -0.12849666    
  -1.1432626    
  0.22478572    
  0.15571278    
  -1.4601151    
 -0.23531421    
 -5.23683280E-02
   2.1356285    
 -0.81890333    
 -0.86571777    
 -0.31077731    
   1.7021956    
 -0.74381286    
  0.89674580    
 -0.22168282    
 -0.58596349    
 -0.84511459    
  0.57584077    
  0.23593676    
  0.81581479    
 -0.80569637    
 -0.62192041    
  0.21813130    
   1.7884037    
  -2.2454271    
 -0.10008284    
  0.58681166    
 -0.31237397    
  0.90825820    
  8.25211406E-02
  0.97493279    
 -0.41390371    
  -1.8439453    
   1.4127274    
 -0.28478742    
  -1.0757549    
  0.20604827    
 -6.40782118E-02
 -6.06243983E-02
  6.79514334E-02
 -4.47838083E-02
 -7.11766779E-02
  0.77570868    
   1.0757102    
  -1.5314773    
  2.35300492E-02
  0.84146643    
 -5.93724027E-02
  -1.2661496    
  0.60956037    
 -0.46897897    
  0.94218206    
  0.23521136    
 -0.71872395    
 -0.61829942    
  0.33921608    
  0.65830076    
 -0.92340821    
   1.6900301    
  -1.2845657    
  0.78683287    
  0.77506465    
 -0.66241324    
 -0.16837588    
  0.64471513    
  -1.6477566    
 -0.26706290    
  0.11551268    
  0.71116614    
 -0.76725531    
  0.93910587    
 -0.98837620    
  0.48005328    
  0.46216035    
 -0.31697768    
   2.0174224    
  -1.8906705    
  0.30186662    
 -0.43403831    
  0.41627619    
  0.97001851    
 -0.54914075    
 -0.46859241    
  0.45913646    
 -0.32890043    
 -0.16465704    
 -0.10233913    
 -0.54146332    
 -0.17788759    
   1.3502543    
  0.54642290    
  -1.1773282    
 -0.34687176    
   1.1917030    
  -1.5040776    
   2.0700223    
  -1.6701279    
  7.53044635E-02
   1.6794662    
 -0.92113322    
 -0.93961895    
  6.60896450E-02
  0.61455679    
 -0.73817068    
 -0.21169646    
   1.2881342    
 -0.97635591    
  0.53551871    
  0.47174400    
  0.72733855    
  -1.0208349    
 -0.91047609    
   2.1793525    
  -2.2703247    
  0.98676354    
 -0.13946581    
  0.45845738    
 -0.84371978    
   1.7092831    
  -1.7658530    
  1.57475956E-02
  0.77559114    
  0.35883072    
  -1.4083101    
  6.82674767E-03
  0.67252815    
 -0.58155608    
  0.95407677    
  0.69075173    
 -0.32930395    
  -1.5293944    
   1.8381051    
 -0.47712854    
  0.41397628    
  -1.0148655    
 -0.90912217    
   1.5060596    
 -0.47198570    
 -0.60507858    
 -0.37681052    
  0.19912840    
  0.52735496    
 -0.31538391    
  0.47070587    
  5.46209402E-02
 -0.61951464    
  0.75304532    
  0.46380714    
  -1.1745501    
   1.7617273    
  -1.7978753    
  0.57957315    
  0.40660962    
  0.41230643    
  -1.2452166    
 -0.55567628    
  0.47913542    
  0.64662671    
 -0.47000358    
 -0.86976999    
   1.3748653    
 -0.73420936    
  0.28016973    
  0.60819042    
 -0.45339400    
 -0.47155520    
  0.56756973    
  0.36229309    
  6.17773011E-02
 -0.25296119    
  -1.1472535    
  0.16345267    
   1.9880919    
 -0.84043765    
  -1.3299763    
  0.44590530    
   1.2009193    
 -1.66511778E-02
 -0.82454836    
   1.1578172    
  -1.2329075    
 -0.57231098    
 -2.46929005E-02
  0.28141192    
   1.7478317    
  -2.2115660    
   1.7800243    
  -1.1487530    
 -0.55431050    
   1.3068297    
 -0.86499834    
  0.87497240    
 -0.13246843    
   1.2252742    
  -1.9918765    
   1.4469186    
  -1.8554376    
 -3.73879299E-02
  0.89899880    
  0.25818112    
  0.52745318    
  0.18643580    
 -0.62239629    
 -0.57475752    
  0.33508456    
  0.47907662    
  -1.4235386    
   1.2976580    
 -0.32918200    
   1.1176393    
 -0.43300226    
  -1.6531130    
  0.80296230    
  0.24998026    
 -0.74756044    
 -0.31434998    
 -5.55702485E-02
  0.53899723    
   1.2399833    
 -0.48751917    
 -0.53377402    
  0.90008879    
 -0.87801266    
  0.57754540    
  0.19732302    
   1.2684481    
  -2.4466002    
  0.86945933    
  0.17544833    
 -0.65481126    
  0.18893699    
 -7.60820806E-02
  0.16705446    
 -0.59449732    
 -0.37855837    
 -0.10241576    
  0.11996001    
  0.48081470    
  0.33108157    
  0.97841281    
  0.12661320    
 -0.16357256    
 -0.79117209    
  0.86096746    
  -1.8495790    
   2.3823528    
  0.10404090    
 -8.76871645E-02
  -2.2888911    
  0.18896560    
  0.44655180    
  0.16018561    
 -0.85333353    
   1.8237288    
 -0.53997421    
  0.10676753    
 -0.55908817    
  0.31138453    
 -0.57116956    
   1.3790914    
 -0.93760008    
 -0.95551068    
   1.4924543    
  -1.3034890    
  0.44655180    
 -0.52219033    
  7.56369308E-02
 -6.14533313E-02
   1.3862947    
  -1.2004582    
  0.84729737    
  -1.0617070    
  0.24322958    
   1.3877137    
 -0.57678330    
 -0.11494604    
  0.29051125    
  0.46841362    
 -0.99060315    
  2.81711314E-02
 -0.97161269    
 -0.18048866    
  0.18048832    
   1.7978572    
  -1.3130549    
   1.0141652    
  -1.4367251    
  0.68013197    
  0.31885076    
 -5.21286875E-02
 -0.68980753    
   1.0874393    
  0.33003077    
  9.83894318E-02
  -1.5026141    
  0.16907708    
  0.34043291    
  0.46306255    
 -0.67833239    
 -0.70299941    
   1.4251338    
 -0.69314712    
 -0.52682680    
   1.8104020    
 -0.87494159    
   1.1266952    
 -0.62668717    
  -1.6210219    
   2.4153941    
 -0.81375271    
  -1.1865127    
   1.4069136    
  -1.3387766    
  0.11311459    
 -0.48617578    
 -0.10054135    
   1.0527028    
 -0.21645433    
  0.22978811    
  0.41644192    
 -0.35542798    
  0.43109426    
 -0.11349029    
  -1.2932545    
   1.7336282    
  -1.7172347    
  0.35829890    
 -5.84952645E-02
 -0.52702051    
   1.6533574    
 -0.20763946    
  0.44011387    
 -0.60433137    
 -0.20350732    
 -0.94446158    
   2.0395956    
  -2.0667467    
  7.93360844E-02
  0.88530755    
 -0.13053849    
 -0.73796141    
   1.0206506    
  0.19821060    
 -0.93118006    
   1.2014697    
 -0.66717148    
  0.65962422    
 -0.42265719    
  0.72863704    
  -1.9599552    
   1.0986120    
 -0.43561783    
   1.9852146    
  -1.8973546    
   1.0192184    
 -0.45030010    
 -1.06381867E-02
  -1.2798650    
   2.9015272    
  -1.8691645    
 -0.28768265    
  0.19442503    
 -0.62065083    
  0.97995466    
 -0.24570572    
   1.8535672    
  -1.4481025    
 -0.86081100    
 -0.42146629    
 -0.25593266    
   2.5356786    
  -1.3797153    
 -0.76448524    
  8.11246410E-02
   1.5311251    
  -1.6554223    
   2.1740835    
  -1.1103874    
 -0.89494652    
  0.49832535    
 -0.47378361    
  0.39531305    
 -0.84729826    
 -5.88401929E-02
   1.7310299    
 -0.60583764    
 -0.57281768    
  0.48371747    
 -0.93073165    
  0.97284293    
 -0.93712413    
 -0.15123114    
   2.1508129    
 -0.29962978    
  0.89163005    
  -1.8063194    
 -0.53102750    
   1.1833533    
  -1.5103467    
   1.6206955    
  0.82656229    
  -2.4857240    
   1.0414536    
 -5.32983616E-02
  0.61735368    
  -1.5576521    
   1.6884732    
  0.22762352    
 -0.63828415    
 -0.24685982    
  6.64448459E-03
 -0.86623955    
 -0.25921983    
  0.21082290    
 -0.16106240    
  0.46513665    
  0.51326197    
 -0.56970286    
 -0.41845304    
  8.45577121E-02
   1.2332691    
   1.2971333    
  -1.1262501    
  -1.5493333    
   1.0986125    
  0.38441205    
 -0.13928948    
 -0.83917934    
   1.8517669    
  -1.9648451    
  0.14403853    
 -0.16539273    
   1.8942382    
 -0.88329113    
  1.04163615E-02
 -0.17201181    
  0.53333992    
 -0.31574970    
  9.44100469E-02
  -1.0082289    
  0.59937882    
   1.6121461    
 -0.82061189    
  -1.3847589    
 -0.26543570    
  0.86877996    
 -0.64723665    
  4.38946635E-02
 -0.19591092    
   1.0986122    
  -1.1061031    
   1.1110659    
  -1.2139233    
   1.8958690    
 -0.56967849    
  0.20888357    
  -1.4099097    
  0.92215604    
  0.35550424    
 -0.49322176    
 -0.61568910    
 -0.23721693    
  3.86145785E-02
   1.6682786    
  -1.8971204    
  0.91819340    
  0.17723912    
 -0.34222108    
 -0.76278102    
  0.10054193    
  0.41412234    
  0.47573391    
  0.35417134    
  0.53899622    
  -1.4975197    
  0.90180701    
 -0.70649832    
 -0.16950017    
 -0.27712184    
   1.2658820    
 -0.32469347    
  0.41308603    
 -0.34038478    
 -0.72410995    
   1.2226652    
  -1.0445458    
   1.6696913    
  -1.5985954    
 -0.18822128    
 -0.38496590    
   1.1299989    
  -1.2499586    
  0.80874938    
  0.30285001    
 -0.45845729    
  0.46167788    
  0.33325154    
  -1.3456573    
   1.8322270    
  4.16151211E-02
  0.28120729    
 -0.81169999    
  7.55918697E-02
  1.27662029E-02
 -0.50310320    
  9.02113616E-02
 -0.90992165    
   1.6014695    
 -5.25571369E-02
  -1.6230210    
 -0.10821399    
  0.46403274    
 -0.47360301    
   1.3545455    
 -0.91753215    
 -0.46628380    
 -0.17246999    
   1.7332155    
  3.47333513E-02
 -0.47402814    
 -2.89674489E-07
  -1.0091851    
   2.5429251    
  -2.0285654    
  0.77684647    
  0.30576542    
  -1.1040024    
   1.2237757    
   1.2566170    
  -2.9216239    
   1.2394700    
 -0.45024845    
  0.23074850    
  0.45473605    
  -1.1418401    
   1.7444744    
  -1.9364803    
  8.39660391E-02
   1.9798437    
 -0.93878442    
  2.80391742E-02
 -0.61345863    
  0.51167619    
 -0.75632590    
 -0.52358800    
   1.6751221    
 -0.15386428    
  0.79045963    
 -0.56691515    
  -1.3547460    
  0.51701736    
  0.71331292    
  0.34755898    
  0.28479284    
  -2.2345567    
  0.76693380    
 -0.66427952    
  0.53014910    
 -0.40786058    
   2.1539352    
  -1.4082361    
   1.0069361    
  -1.0558966    
   1.6243793    
  -2.3727896    
  0.43040448    
   1.3121866    
 -0.14842005    
  -1.3294784    
  0.29924253    
  0.57185608    
 -0.76109856    
  0.18924162    
 -0.78329796    
   1.8747009    
  -1.5683268    
  0.26662803    
 -0.12445324    
 -0.49686724    
  3.88394445E-02
   1.5824095    
  -1.1365039    
   1.2404929    
 -0.21567616    
 -0.72651988    
  0.36073864    
 -8.55784342E-02
 -0.60441959    
 -0.31531388    
  0.34627542    
 -0.30407605    
  0.62915975    
  0.88859779    
  0.41388389    
 -0.87810683    
  0.40834248    
  0.28480402    
  -1.7221912    
   2.2756121    
  -2.0332990    
 -0.25857449    
   2.0028081    
  -2.0277054    
   2.4039884    
  0.12341987    
  -1.6970594    
  0.12386909    
 -0.56855524    
   1.2136403    
  -1.4731522    
  0.70052749    
  0.81906718    
 -0.42345408    
  0.93783867    
  -2.3441339    
 -6.25206679E-02
  0.68233651    
 -0.51445562    
   1.1911638    
  0.20867439    
  1.77780613E-02
 -0.45513648    
  5.07719666E-02
  7.00927526E-02
  -1.0047013    
 -0.12516356    
  0.73511082    
 -0.76409966    
   1.8867724    
  -1.4365722    
   1.6267865    
  -1.4655191    
   1.3260025    
  -1.1157072    
  0.17366371    
  0.13217182    
  0.98557961    
  -1.6755583    
   1.5180445    
  -1.0591779    
  0.42396000    
  0.35902819    
  -1.4681673    
  0.41599229    
 -0.54274285    
  0.51621664    
   1.4525958    
 -0.27311379    
  -1.6778413    
  0.33520633    
  3.11555937E-02
 -0.21855305    
 -0.24046913    
  0.86652958    
  0.35952795    
 -5.56508191E-02
 -0.28768212    
 -0.79006582    
  0.89301330    
 -0.38395956    
   1.1074384    
  -1.2501298    
  0.63309717    
  0.92987883    
  -1.5034342    
  6.70650378E-02
   1.8254212    
 -0.84729820    
  0.59610808    
 -4.93504666E-02
  -2.0178492    
  0.55072719    
   1.0134548    
  -1.4163719    
 -0.16566673    
   1.8998188    
 -0.28678349    
 -0.72785425    
  9.90206003E-02
  3.63672040E-02
 -0.24530263    
 -0.65648246    
  0.83464700    
  0.11469199    
  8.31338391E-02
  0.67445457    
  -1.9300714    
  0.63657737    
 -0.49681419    
   2.2239187    
  -1.7814642    
 -0.41670182    
 -0.10724518    
   2.5829289    
  -2.5458879    
   1.2707813    
  0.27678093    
 -0.78421122    
 -0.96402192    
   1.7805865    
  9.46287066E-02
 -0.66791469    
  0.88456327    
  -1.2637980    
 -0.31724012    
  0.91895366    
   1.4915885    
 -0.85309976    
 -0.13513768    
  -1.3515357    
  0.88474274    
  -1.2476479    
 -0.11332893    
   1.4701755    
  0.21436943    
  0.41714662    
  -1.0232822    
 -0.60840666    
 -0.58653712    
   1.2921070    
  0.34830642    
  -1.0231040    
  0.88551885    
  -1.2465317    
   1.2390039    
 -6.50427788E-02
  0.16560525    
  -1.2482179    
 -0.22116134    
   1.0443622    
 -0.87199074    
 -9.61439237E-02
  0.92905325    
 -0.19986610    
  0.19623642    
 -0.79649031    
  0.60906428    
 -5.87070920E-02
  0.76924664    
 -0.85161680    
 -7.33310357E-02
 -0.59981519    
   1.1437808    
  -1.1739345    
   2.0640171    
  -1.4785013    
 -0.35020325    
   1.0086643    
   1.2768403    
  -2.0951500    
  0.20972133    
  0.96585256    
  0.13994108    
  -1.2699031    
 -0.41185504    
  0.13473305    
  0.83034849    
  0.17435375    
  -1.0047013    
   1.3499265    
  0.20422910    
  -1.5796894    
  0.35839853    
 -0.40245730    
  0.52691114    
   1.0843261    
 -0.18088359    
  0.30106172    
  -1.1376412    
  0.45559636    
 -2.55608503E-02
 -0.86580598    
  0.92547882    
 -0.69926292    
 -0.13090466    
 -0.38813308    
   1.2860752    
  -1.0324718    
   1.5014074    
 -0.37647790    
   1.0118366    
  -1.2815003    
  0.97057283    
 -0.20684710    
 -0.95836776    
  0.76103717    
  -1.2065499    
  1.91690382E-02
 -0.24231434    
 -0.20516093    
   1.2428123    
 -0.36899510    
 -0.30155149    
 -8.14395398E-02
  1.20475730E-02
   1.7685378    
  -1.7625686    
  0.82927901    
  0.42178118    
 -0.64817744    
  0.29659998    
  -1.0195006    
 -6.94726184E-02
  0.16539173    
  0.56655997    
 -0.55443799    
   1.9995241    
  -2.1627524    
  0.78781205    
   1.1870563    
  -2.2051299    
  0.94446182    
 -0.51546645    
 -7.23213851E-02
 -0.19997668    
   1.1506690    
 -0.23896860    
  0.62327766    
  0.13085477    
  -1.0438617    
  0.16579247    
  4.08222824E-02
  0.71621251    
 -0.80686653    
  0.53534055    
 -0.60720497    
   1.2721813    
  -1.7382715    
  0.64185357    
 -0.42875990    
  0.76146680    
  -1.4445635    
   1.4929044    
  -1.3359009    
  0.26170674    
 -0.27894768    
  0.32397151    
  0.49177784    
 -0.86933386    
  0.22130768    
   1.2120283    
 -0.49347144    
 -0.21956524    
 -0.34905195    
  6.13679960E-02
 -0.39657685    
  0.30956393    
  8.70104283E-02
  0.67815405    
 -0.50881326    
  0.53564101    
  -1.2439784    
   1.4903783    
 -0.23470436    
 -0.96544456    
  0.40800652    
 -0.38536450    
 -0.15290698    
  0.11488033    
  0.46319774    
 -0.24160561    
  1.47653356E-08
 -6.23129308E-03
  0.63525319    
  0.70630550    
  -1.7820041    
   1.4429132    
  0.32427493    
 -0.93808556    
 -0.73644471    
  0.90023357    
 -0.53387040    
  0.89018583    
  0.14946146    
 -0.25007564    
  -1.1559353    
   1.4690564    
  0.22028841    
 -0.34368780    
 -0.38606933    
  -1.0818055    
  0.51282287    
  0.45415998    
 -0.59542114    
   1.3965856    
 -0.68634462    
 -0.68302840    
  0.27416867    
 -0.65314263    
  0.88035887    
 -0.19212520    
 -0.10919911    
  0.80970877    
 -0.95112103    
 -1.27382213E-02
  4.38946635E-02
 -3.75037082E-02
 -0.18104871    
   1.1385182    
  0.40953189    
 -0.41197962    
  -1.2663343    
   1.6368835    
  -1.2343220    
   1.3978553    
 -0.61842328    
  -1.0290868    
  0.71163213    
  3.59746478E-02
 -5.44599518E-02
  0.13259783    
 -2.64914408E-02
 -0.95216066    
   1.0840137    
 -0.88730413    
  0.75545126    
 -0.90960199    
  0.93282014    
  5.11294380E-02
 -0.75416178    
   1.4410586    
  -1.7488078    
   1.3449091    
  0.13176906    
 -0.98771203    
  0.22645326    
  1.74677875E-02
 -0.31845465    
  0.66599661    
  0.75106943    
  -1.5574230    
 -5.63522689E-02
   1.4894788    
 -0.13259771    
 -0.24387988    
  0.79385430    
  -2.1612794    
   1.6389060    
 -7.28606805E-03
  -1.1453943    
 -9.64611322E-02
 -0.37124729    
  0.92905325    
 -0.58996278    
  0.51863784    
 -0.44312987    
 -6.07986841E-03
 -0.28768238    
 -0.13935508    
  0.65018135    
 -0.60451114    
   1.6998663    
 -0.68179297    
  6.43128995E-03
  -1.0068041    
   1.2013375    
 -0.86863256    
   1.0178703    
 -0.48097250    
 -0.92367059    
 -1.86917838E-02
  0.90490568    
  9.46162641E-02
 -0.57536483    
   1.3769915    
 -0.82623333    
  0.12996604    
  0.12608218    
  -1.2694308    
   1.0449078    
 -0.54591787    
  0.57981879    
  3.60100232E-02
  0.31699139    
 -0.29159322    
  -1.1112312    
 -3.88397351E-02
  0.12107860    
 -7.27590099E-02
  0.96777284    
  0.27415004    
  -1.1958313    
  0.39033544    
 -0.22466931    
  0.26060089    
  0.26687971    
 -0.31508172    
 -0.33400607    
   1.8530599    
  0.23923001    
 -0.25420633    
 -0.91835040    
  -1.0782031    
  0.68808395    
  0.11495975    
   1.1414231    
 -0.99832267    
 -0.55765653    
   1.7894739    
 -0.50588024    
  0.53630507    
 -0.19146410    
 -0.91830903    
 -0.90624070    
  0.50077611    
 -0.57873648    
   1.9145349    
  -1.5181190    
   1.4733055    
  -1.8170779    
  0.20067158    
  4.11023796E-02
  0.83669537    
  0.53438282    
  0.33305901    
 -0.88503861    
  0.35697031    
  -1.0152307    
   1.2856847    
  -1.0123909    
  0.41699243    
 -0.91343039    
   1.6650077    
  -1.3491555    
  0.86499715    
 -0.47000346    
 -0.86499768    
   1.0296190    
 -0.30368277    
  0.55961579    
  -1.3108711    
   1.7008556    
  2.61756368E-02
 -6.59578443E-02
  -1.8799515    
   1.5547799    
  0.97942382    
  -2.3589993    
 -2.71511041E-02
  0.82208055    
 -0.75125533    
   1.5163473    
  -1.3017884    
  0.14125931    
  0.57909989    
  0.19455069    
 -0.74998099    
  0.26998302    
 -0.74820662    
   2.3638756    
 -0.94509572    
 -0.10840900    
  -1.0685354    
  0.86927634    
  0.65193701    
 -0.66443717    
  9.01507735E-02
  0.45224634    
  0.39873978    
  -1.4098830    
   1.3240979    
  -1.2147248    
 -0.72054589    
  8.85527059E-02
   1.2860997    
 -0.41133752    
 -0.57654321    
  0.64812320    
  0.69806927    
 -0.72136503    
  0.61254287    
  -1.4159262    
  0.13353154    
 -0.19556601    
  0.87213022    
  0.22113457    
   1.5756289    
  -2.3555441    
  0.52821702    
  0.79314864    
  -1.3097371    
  0.36816958    
  6.20358437E-02
  0.76213974    
  -1.3086846    
  0.54277712    
  0.52282894    
 -0.92077422    
   1.5028285    
 -0.78745818    
  -1.2721817    
   1.2555602    
  0.84689897    
  -2.0830410    
   2.3952692    
 -0.48288172    
  -1.8839490    
  0.79944187    
  0.14085771    
  0.66539311    
  0.13000758    
  -1.3396251    
 -0.24058968    
  0.58778650    
  0.58531457    
  0.77166569    
  -1.0827206    
  0.70323122    
 -0.62214959    
 -0.58965677    
  7.57111236E-02
 -0.17609099    
  0.62570572    
 -0.61951464    
 -0.25928187    
  0.34216955    
   1.1061594    
  -1.4808531    
   2.2766311    
 -0.33901998    
  0.14286241    
  -1.1048235    
  0.28064832    
  0.36953282    
  0.12372755    
  -1.5481375    
  0.77422893    
 -7.77091086E-02
  0.36070707    
  2.09063236E-02
 -0.40546545    
  6.87277596E-03
  0.29195392    
 -0.77021098    
 -0.37018257    
  7.69603699E-02
  6.45383298E-02
 -0.17402290    
   1.4864758    
 -0.61930609    
  0.61556077    
 -0.60519809    
  0.38346109    
  -1.3031937    
 -8.07608739E-02
   1.3721766    
 -0.49204615    
  0.88479191    
  -1.7103645    
   1.0986121    
  0.75602514    
  -1.9570531    
  0.79112738    
   1.0986127    
  -1.7611225    
   1.7325708    
  6.06242791E-02
  -1.4287924    
  0.79280305    
 -0.27600744    
 -0.14585154    
 -0.79758996    
  0.85772794    
  0.57779276    
 -1.76212862E-02
 -0.40213743    
 -0.63820666    
  0.74820656    
  0.56639534    
  -1.7683860    
   1.5397378    
  -1.0489118    
   1.3025835    
  0.28355524    
  -1.7084768    
 -0.19611515    
  0.67633992    
 -0.50098634    
 -0.30888465    
 -7.92488232E-02
   1.6810395    
 -0.77928609    
  4.21514500E-07
   1.6828284    
 -0.31874561    
  -1.7591422    
  0.31675911    
   1.0772704    
  -1.2880465    
   1.5788064    
  -1.4238582    
 -0.58016092    
  0.96141094    
  0.59177274    
 -0.89040768    
 -0.31900376    
 -0.56264991    
   1.4873904    
 -0.99373353    
 -0.24946113    
  0.89268094    
 -0.25082681    
  0.26774803    
  0.34553927    
  0.32383719    
  -1.1461138    
  0.71453840    
 -0.26501364    
 -0.84960020    
 -0.20516093    
   1.6444608    
 -0.74212855    
 -0.46759608    
  0.65392673    
  0.33647180    
 -0.87546867    
 -0.33647147    
  0.82417566    
  3.50304251E-03
  0.41935393    
 -2.32566390E-02
 -0.88160586    
  0.81093049    
 -0.10088126    
  -1.2170935    
  0.66927946    
 -0.22677253    
  0.90040761    
  -1.0936977    
  1.45995235E-02
   1.1058328    
  0.17147188    
  -1.5224262    
  3.63676511E-02
   1.1922979    
  0.42425749    
  -1.6529227    
  0.61618638    
   1.7155983    
  0.19616443    
  -1.6303499    
 -0.75944912    
 -0.19530948    
 -0.17062646    
 -9.29256885E-07
   1.5642462    
 -0.46563408    
  1.91941708E-02
 -0.68935233    
 -0.17327136    
  0.97064245    
  0.15755752    
 -5.84829086E-03
 -0.35541850    
 -0.67244297    
   1.2804780    
  0.24343744    
 -0.64776415    
  0.91560745    
  -1.4658817    
  0.63842201    
 -0.63252282    
 -0.25299677    
 -0.31845301    
 -1.04706595E-02
 -5.40669337E-02
   1.9616587    
  -1.1884687    
   1.7436103    
  -2.3626497    
   2.3626494    
  -1.8071231    
  0.42886883    
 -0.91985583    
  0.82667828    
 -0.56844449    
   1.6748382    
  -1.0275544    
 -0.93266970    
  0.47343817    
  0.51879418    
 -0.15812646    
 -0.15017375    
   1.6996849    
  -1.2256383    
 -0.31989563    
 -0.56658357    
  0.81789869    
 -0.79031014    
  8.47405419E-02
  0.40129018    
 -0.38886791    
   1.6314166    
 -0.65522790    
  -1.0598383    
 -0.20815593    
   1.7204026    
  5.60894050E-02
 -0.94826514    
 -0.10255630    
 -0.37979767    
   1.1179178    
  -1.5867521    
   1.8239465    
 -9.15466323E-02
  -1.8202611    
 -1.65369954E-07
  0.51489812    
  0.51690501    
   1.1225656    
 -0.69670385    
  -1.2143184    
   1.5785663    
  -1.6706809    
 -3.57182957E-02
  0.32995775    
  0.53790683    
 -0.85881388    
   1.0986122    
 -0.73296940    
  0.40546536    
   1.7986796    
  -1.1013750    
  -1.4505570    
 -0.16303892    
   1.5690496    
  -1.0214094    
  0.93301767    
  -1.4398353    
   1.0784099    
 -0.83939230    
  0.96695358    
  0.24094844    
  0.48894048    
 -0.39470041    
 -0.91522092    
  0.70113635    
 -0.61412543    
 -0.14196998    
 -0.13272448    
 -0.43825513    
   2.0731723    
  -1.8341547    
   1.2848629    
  -1.3841174    
  0.35493350    
   1.2351876    
  0.44486794    
  -1.2465322    
   1.3693535    
 -0.20447513    
 -0.58237594    
 -0.61463362    
  0.28563917    
  0.41766071    
 -0.28297964    
  0.41524759    
 -0.42062345    
 -0.91225511    
 -0.12874919    
   1.5349778    
  -1.6394910    
   1.5040772    
  2.96867471E-02
 -0.65547472    
 -0.97614491    
   1.8344493    
  -1.7281538    
   2.0019345    
  -2.0536704    
  0.82944041    
  0.35937423    
 -0.66392785    
   1.7222050    
  -2.3593583    
  2.92702764E-02
   1.4100484    
  0.71749580    
  -2.1372073    
   1.4543163    
  0.63117540    
 -0.82857597    
  -1.0794601    
   1.5763766    
 -0.60166407    
 -8.31146091E-02
  0.50480771    
  0.49214101    
  -1.6255580    
  0.11778378    
 -0.19574474    
   1.2699879    
  -1.2173437    
 -0.22154151    
   1.6046264    
 -0.23243134    
  4.55976054E-02
 -0.45309347    
 -0.99722320    
   1.5123080    
 -0.20553963    
  0.24307750    
 -0.18865709    
 -0.44655201    
 -0.58646393    
   2.0029268    
  -1.0914097    
  -1.0867218    
  0.43113694    
 -0.36261800    
 -8.28061029E-02
  0.51226312    
  0.99580246    
 -0.73875743    
   1.1600211    
  0.11441059    
  -1.2912385    
  0.45935422    
  0.23039754    
  1.69935229E-03
  1.34907151E-02
  -1.2981664    
  0.54460478    
 -0.31534457    
 -0.26041588    
  0.80952263    
  -1.2277271    
   1.3217562    
  0.45384830    
  0.15228759    
 -0.32230762    
 -0.76933604    
 -0.56798333    
 -0.24921541    
  0.17284238    
  0.94137055    
  0.54131615    
  -1.0614735    
  0.69834161    
 -0.49200580    
  0.36511400    
  -1.1845549    
  9.18081775E-02
   1.7423111    
  -1.4415579    
 -0.15415092    
   1.3786896    
 -0.29022995    
  1.26741705E-02
  0.36694977    
 -0.15444154    
 -0.99243724    
 -0.39998606    
  0.19319105    
  6.53818622E-02
  0.69630623    
  0.66434526    
  -1.8485355    
   1.1156489    
  0.30609259    
 -0.83166605    
  0.45198545    
  0.15467010    
 -0.70253748    
  1.86914764E-02
  2.43923571E-02
 -0.39348894    
  0.48550797    
 -6.82084858E-02
  0.21606033    
 -0.28926399    
   1.3442850    
 -0.86561674    
  7.18648136E-02
  0.26180294    
   1.3447117    
  -2.3218029    
  0.14558545    
 -0.24763471    
  0.25406632    
 -0.13720046    
 -0.20312433    
   1.0302624    
 -0.46167797    
 -0.62415475    
  8.22387561E-02
  0.36974779    
  0.14107780    
 -0.15942839    
  0.62943101    
 -0.19157441    
 -4.89889123E-02
  0.59196228    
 -0.44802451    
 -0.83290941    
  0.20294170    
  0.18005075    
  0.69598413    
 -0.98366630    
  0.31015569    
   2.4193799    
  -1.9883194    
  0.21371262    
   1.1311203    
  -2.3438783    
   1.3936207    
 -0.22253580    
  0.54782265    
  -1.6617490    
   1.0576613    
  0.40867573    
 -0.11778315    
  -1.3578559    
  0.82023293    
  0.57072389    
  0.10791498    
 -0.13144629    
 -0.46430531    
 -0.62718934    
  0.85637552    
 -0.52193123    
   2.1020269    
 -0.50690478    
  -1.8157324    
 -1.27382213E-02
 -0.31365690    
 -0.13102850    
  0.61518645    
 -0.40817180    
   1.0196978    
 -0.94153339    
 -0.19900134    
 -0.15874870    
  0.79527634    
  0.44356501    
   1.0669643    
  -2.1844454    
   1.2940747    
  0.57405752    
 -0.89088088    
  0.40187469    
  3.30222026E-02
 -0.48637831    
   1.3458651    
  -1.2420151    
   1.1926845    
 -0.60150272    
  0.68653375    
  -1.8196328    
  0.82191533    
 -0.79309607    
  0.63465142    
 -0.84228951    
  0.72073549    
  0.42121354    
 -4.33359072E-02
  -1.3793255    
   1.2286656    
 -0.12083605    
 -0.62517416    
 -0.18117896    
  0.95128763    
  0.31893450    
  -1.1418401    
  0.47526067    
  2.58797519E-02
  0.12021282    
  -1.0059541    
  0.11679964    
   1.8112530    
  -2.0304682    
   1.0517809    
  0.66888225    
 -1.05822487E-02
 -0.79772013    
 -0.15743749    
   1.0893531    
 -0.82734293    
 -0.59205025    
   1.1486224    
 -0.54950464    
 -0.88680089    
  0.26170674    
  1.58779358E-07
   1.0537616    
 -0.90715891    
  0.64065671    
 -0.69915223    
  0.65633291    
  0.46804881    
 -0.25495508    
  -1.1939226    
 -1.98381329E-07
 -0.10536023    
   1.0479681    
 -0.36412472    
   1.0954924    
 -9.41920467E-03
 -0.77187634    
 -0.59257698    
 -0.10398937    
   1.0684828    
  4.14803065E-02
  -1.3750709    
  3.37705064E-09
   1.0050859    
 -0.88730365    
  0.92890888    
 -0.35354456    
 -0.49166441    
  0.17988469    
   1.4368249    
 -0.73759860    
  0.42941791    
 -0.20506327    
 -0.83606142    
   1.2880473    
  0.37044749    
  -1.2254788    
  0.55129927    
 -0.21845762    
 -0.97651041    
   1.3074008    
  -1.5836540    
  7.86435828E-02
   1.2073283    
  -1.2242787    
   2.2454267    
  -2.3536408    
   2.1528687    
  -1.1578553    
 -0.95762646    
  7.93360844E-02
  0.37680939    
   1.2393851    
 -0.30010483    
 -0.69314694    
  0.15933159    
 -0.16846414    
  0.59691948    
  0.28198370    
 -0.74193710    
 -0.34531090    
   2.4111607    
  -2.0698576    
   1.0435781    
  -1.9263026    
   2.6548817    
  -2.5800800    
   1.3425592    
 -0.55083060    
  0.81590688    
  -1.2234141    
 -1.85770858E-02
 -0.24685931    
 -0.14618225    
   1.3676026    
  0.22314394    
  -1.4688565    
 -9.44905281E-02
  0.32090795    
 -0.28550509    
   1.2057102    
  5.19439857E-03
 -0.35741565    
  0.46536335    
 -0.11836428    
  -1.2269217    
  0.99192810    
 -0.16916369    
  0.47975990    
 -0.58294380    
 -0.69314647    
 -2.64332239E-02
  0.55961609    
  0.32030711    
 -0.90707415    
   1.5091609    
  0.38841683    
  -1.1728263    
  0.54490453    
  -1.2788738    
  0.55431008    
  0.36567718    
  0.44525370    
 -0.43060073    
  0.14528023    
 -0.29399115    
   1.2853776    
 -0.72757167    
  -1.3253858    
  0.19735888    
  0.50032365    
  0.94747341    
 -0.42405823    
 -0.40412554    
   1.0548296    
 -0.87855059    
 -0.30010435    
   1.1502841    
  -1.5466996    
 -0.21808828    
  0.85923147    
  0.95057130    
  -1.8793960    
   1.3114933    
  -1.2674330    
   2.0091391    
 -0.91918486    
  -1.1991537    
 -1.43368425E-07
   2.1701515    
  -2.1324115    
   1.8531096    
 -0.82813114    
  -1.1221429    
  0.67772275    
 -0.21283336    
   1.0414542    
 -0.97331679    
   1.3356316    
  -1.3722206    
  0.57807827    
  0.23216195    
 -0.81647116    
  0.40129018    
 -0.86134297    
   2.2652636    
 -0.76228714    
  0.68095857    
 -0.82270539    
 -0.87648529    
   1.2136813    
  -1.5686152    
   2.0247095    
  -1.6105875    
   1.1865808    
 -0.15123110    
  8.78609568E-02
  -1.7283893    
  0.81209821    
 -0.74100393    
  0.99542826    
  3.20884772E-02
 -0.15123062    
 -0.20294057    
 -0.12783408    
  2.24735923E-02
  0.51082587    
  0.16833520    
 -0.18514259    
  0.43551713    
  0.80211985    
  -1.7713201    
  0.41886213    
  0.28577870    
  -1.2428125    
   1.2765237    
 -0.92183119    
  0.20067002    
  8.70106369E-02
   1.6290362    
  -1.2661306    
  0.23753186    
   1.4074970    
  -1.7479768    
  0.97781271    
  -1.8224362    
  0.34445050    
 -0.29878092    
   1.8439455    
 -0.85533398    
  0.37053189    
  0.49603835    
  -1.5564008    
  0.42945719    
   1.0515448    
 -0.55286127    
 -0.30351320    
   1.0135330    
  -1.2349056    
  0.53010732    
 -0.50390553    
  0.21968898    
  0.11431658    
 -0.46753716    
  0.78935283    
 -0.99056983    
 -0.53727633    
   1.1223828    
 -4.46041264E-02
  7.10956603E-02
  -1.0986130    
  0.52831954    
  0.60875970    
  -1.2081739    
   1.7037904    
  0.75983876    
  -1.2275456    
 -0.59146369    
  3.79442684E-02
  0.82034236    
 -0.60574597    
  0.61969912    
  -1.3258048    
   1.2857530    
  -1.2600013    
   1.6378443    
  0.35651037    
  0.33498785    
  -2.5253158    
  0.59007508    
  0.59095585    
 -0.81410074    
   2.2137537    
  -1.7482244    
   1.0160753    
 -0.38537592    
 -0.90797222    
  0.53652763    
 -0.12516344    
 -0.44139794    
   1.6287624    
  -1.9836959    
   2.4971502    
  -2.3822699    
   2.0409184    
  -1.8255576    
  0.10661053    
  0.46012390    
 -0.10064378    
 -0.62860799    
   1.4170663    
 -0.62593812    
 -7.61611462E-02
 -0.44583672    
 -0.20505060    
 -0.14841926    
  0.76639730    
   1.3170363    
  -2.2389178    
   1.9748597    
 -0.60505557    
  0.21885863    
  0.41685089    
  -1.1292664    
  0.97888148    
 -0.86153156    
 -0.16109502    
  0.84380734    
 -0.39589599    
 -0.42381418    
 -0.47318265    
  6.17472455E-02
 -0.40846324    
   1.2358907    
  4.35403325E-02
 -0.16001555    
  0.93146914    
  -1.0802420    
 -0.53850937    
   1.3818986    
  0.35579377    
  -2.3360603    
   1.1537989    
  -1.0057458    
  0.73360246    
 -0.80982941    
  0.56102955    
  0.65279609    
  0.39759082    
  -1.6213667    
 -7.25710392E-02
  0.49128121    
  0.25932327    
  0.45336822    
  0.10986681    
 -8.75374898E-02
  -1.0053115    
   1.3798076    
 -0.34038478    
  9.10440739E-03
  0.83120024    
 -0.55109960    
 -0.97627264    
  0.88301545    
 -0.94553614    
   1.6323979    
 -0.94897592    
  -1.1018757    
  0.39230651    
 -0.35384035    
   1.2254385    
  0.18416655    
  0.61655521    
 -0.97586685    
  -1.0316013    
  0.34174943    
   1.1224490    
  0.26548895    
  -1.0552311    
  3.24848853E-02
  0.27388898    
 -0.23801015    
 -0.74281853    
   1.5888569    
  -1.0292408    
 -0.65677971    
  0.39176542    
  0.69658959    
 -0.64944255    
   1.6594802    
 -0.75910491    
  0.11599852    
 -0.18232194    
 -0.72803438    
 -0.21724319    
 -8.43403712E-02
  0.31334952    
   1.6999519    
  -1.7790214    
   1.8910894    
  -1.3777348    
 -0.55866975    
  0.42079973    
 -0.14477420    
   1.2914870    
  -1.2048945    
  0.82263803    
  -1.5297062    
  0.61037499    
  0.98019415    
 -0.78693432    
 -0.30598027    
 -0.25782844    
  0.14359160    
  0.69632691    
 -0.80381286    
  0.60031587    
 -0.30205283    
  0.41940233    
  0.12658656    
 -0.76913291    
   1.4698735    
 -0.76690650    
 -0.21745910    
  0.61529475    
  -1.0248177    
   1.7113782    
  -1.2739103    
 -0.50038260    
   1.4369383    
 -0.39854503    
  -1.0001730    
  0.53062844    
  0.25213072    
   1.1930567    
 -0.34046611    
  -1.4794147    
 -0.47751832    
   1.1786548    
 -0.69580382    
  0.14345486    
  0.77283525    
 -2.36827359E-02
  -1.3841174    
  0.88268924    
 -0.76780862    
   1.5969572    
 -0.31904227    
  -1.3174464    
 -3.27900238E-02
  0.88926202    
 -0.85647309    
   2.3590262    
 -0.89517337    
 -0.57702410    
  -1.0342809    
   1.6425290    
  -1.7101880    
   1.0612562    
   1.0268971    
  -1.6961116    
 -0.20972075    
 -3.39014120E-02
   1.1043426    
  -1.0296186    
  0.44468573    
  0.50774378    
 -2.45417624E-07
 -0.67479730    
   1.2003295    
  0.42115667    
  -1.0303380    
 -0.17563230    
  0.96164638    
 -0.88098824    
 -0.44882646    
  0.40353659    
 -0.55288106    
 -2.72133984E-02
  0.93676960    
 -0.48415723    
  0.66647923    
  -1.0332304    
 -1.27382213E-02
  0.51848876    
  0.74701345    
 -0.17763056    
 -0.56557328    
 -7.49857947E-02
  0.79254723    
  -1.2790796    
 -0.19035459    
  0.92272204    
 -5.94230704E-02
 -0.73482001    
  0.28768143    
 -0.46575803    
   1.0192759    
  0.36489809    
  -1.4099252    
 -4.44519483E-02
  4.44524549E-02
  0.36705661    
  0.62135309    
  0.60701811    
  -1.5445689    
   1.1284655    
 -0.46466994    
 -0.81519473    
  0.49140725    
  0.57793397    
 -0.83093113    
  0.85699064    
  0.22635420    
 -7.72245228E-03
 -0.26469272    
 -0.25565264    
  0.78647923    
  -1.4370669    
   1.2878540    
  -1.0064424    
  7.27590919E-02
 -0.39673069    
   1.4078004    
  6.38731495E-02
 -8.32083076E-02
  -1.3798078    
 -7.14587346E-02
  0.65540719    
  0.55961549    
 -0.87987453    
 -0.36331987    
   2.1156812    
  -1.0013212    
 -0.94804025    
  0.30961719    
  0.86406231    
  4.15197499E-02
 -0.30538207    
 -0.55961651    
 -0.30294868    
  0.90701663    
 -0.26516291    
  0.70321780    
  0.21711352    
 -0.57751733    
  0.16639106    
  -1.0698335    
 -0.17807594    
   1.8691914    
 -0.88413405    
 -0.22235249    
 -0.48996422    
  0.26978129    
 -0.23803289    
   1.0625536    
  -1.0019289    
   1.8236004    
 -0.76295429    
 -0.71164691    
 -0.48085001    
   1.2839123    
 -0.48272312    
  0.42534679    
   1.3064159    
  -1.8364532    
   1.0388931    
  -1.1189355    
 -0.37865332    
 -0.59735626    
   2.0937612    
  -1.5507662    
 -0.39159539    
  0.79519635    
  0.89821804    
  -1.9566058    
   1.7269818    
  -1.7269822    
   1.1021897    
  0.91199547    
 -0.45774019    
 -0.28995192    
 -0.62860936    
  0.28910187    
 -0.80562556    
   1.7329193    
  -1.4310529    
 -0.12751260    
   1.2539051    
 -0.20448311    
  -1.3133869    
  0.25593254    
  0.21667020    
 -2.63165999E-02
   1.7215755    
  0.13784230    
 -0.58033800    
 -0.11177165    
  0.10057709    
  -1.6341306    
  0.12629303    
  0.76664948    
 -0.74984282    
  0.91629106    
  0.78237844    
 -0.64551908    
 -0.13021466    
 -0.71321487    
   1.7735776    
 -0.93597847    
 -0.41871050    
 -0.46027389    
  0.11307655    
  0.19378608    
   1.0544748    
  -1.5380408    
  0.36837053    
 -4.50515074E-07
  0.10477975    
   1.0262479    
 -0.50708026    
 -0.29080191    
 -0.31585285    
 -0.23031226    
 -0.29008311    
  0.78495491    
 -0.32948002    
  0.65270633    
 -0.22711934    
  6.92581162E-02
 -0.98954141    
   1.2296407    
 -0.67575628    
 -6.53045923E-02
 -0.26543570    
 -0.12783356    
  0.42941836    
   1.4479628    
 -0.83165824    
  0.48624513    
  0.76331830    
  -2.1205690    
   1.4580821    
  0.56845725    
 -0.86865067    
  0.55446368    
  -1.5702707    
  0.19765617    
 -0.54210645    
  4.56700772E-02
   1.1451321    
  -1.2992823    
  5.07723987E-02
  0.65787899    
  0.41058055    
 -0.20294057    
  0.20633630    
 -0.55707663    
  1.17645273E-02
  0.46780846    
 -0.97474372    
  0.86243927    
 -3.33366394E-02
  4.22837632E-03
  0.15956125    
 -0.51563233    
  0.94010156    
  -1.0684822    
  0.88002431    
 -0.17665599    
  0.78691560    
  -1.7553918    
  0.25823402    
  0.14722931    
 -0.64662641    
  0.62860942    
   1.6705616    
 -0.98044956    
  0.26539963    
  -1.2172695    
  0.76528484    
 -7.35268276E-03
 -0.27910867    
   1.6344873    
  -1.9270593    
   1.5163472    
  -1.8018526    
  0.88985705    
 -0.52280086    
 -1.82371642E-02
 -0.13792370    
  0.11307655    
  0.21936363    
 -0.17027394    
   1.2755969    
 -0.12828931    
 -0.60930902    
  0.57645655    
  -1.7897975    
  0.83034819    
  5.48762493E-02
 -9.75643471E-03
 -0.64529067    
  0.76089340    
  5.93397506E-02
   1.2319721    
  -1.5659791    
  5.58807068E-02
   1.9215472    
  -2.4543517    
  0.78170037    
   1.6161945    
  -2.0561459    
  0.55584925    
 -1.52093219E-02
  0.28480449    
 -0.99729431    
   1.1469061    
  0.50385362    
  -1.3042935    
  0.88827747    
 -0.43428537    
  0.22524662    
 -0.27193356    
 -0.76952058    
  0.21996453    
 -0.27712184    
  0.27712297    
 -0.11460430    
  0.20002086    
 -0.38807324    
 -7.14587346E-02
  4.52558957E-02
  0.89301330    
 -0.85822755    
  0.36772481    
 -1.19056692E-02
   1.9155123    
  -1.9336408    
  0.77786940    
 -0.61504555    
   1.2564573    
  -1.5018679    
  0.53179598    
 -5.19078746E-02
  0.45866871    
  -1.0883021    
  0.46034133    
  0.45594943    
  -1.0833451    
   1.9182584    
 -0.77809727    
  -1.1132545    
  0.47661906    
 -8.60135853E-02
 -0.24279667    
  0.97987443    
 -0.15128919    
 -0.94160914    
   1.3403848    
  -1.4874380    
   1.2313186    
  -1.1550910    
   1.5815295    
  -1.0854908    
  0.98848099    
 -0.95551056    
  0.81512529    
 -0.31516963    
 -0.87612426    
  0.21840699    
 -8.58621523E-02
  0.33647263    
 -0.16571195    
  0.41318753    
  0.50542676    
 -0.10768379    
 -0.81093067    
  0.34967378    
  0.72540760    
  -1.1227107    
  5.34259416E-02
 -6.56959638E-02
   1.1984017    
  2.02769730E-02
  -1.2373717    
 -0.37755638    
   1.2747992    
 -0.81285435    
 -0.12941095    
 -0.22809012    
  0.93755037    
  0.44460261    
  -1.0841935    
  0.99302435    
  -1.3418419    
  0.99807143    
 -0.57251990    
 -0.39980003    
   1.1455176    
 -0.30673006    
  -1.0347604    
   1.5477816    
 -0.50936449    
 -0.57617640    
 -0.15415092    
  0.93132859    
 -0.26505476    
 -0.53179681    
   1.3474708    
  -1.6552202    
 -6.51394203E-02
 -0.16705337    
   1.4785001    
 -0.58055824    
 -0.40546536    
 -0.21622299    
  4.22001705E-02
  0.26045594    
 -0.29407245    
  0.36178914    
 -0.16111846    
 -0.26236442    
  0.85247874    
 -0.30068538    
 -0.32501903    
  0.51948327    
 -0.32277432    
  0.12831025    
  0.68262088    
 -0.29298681    
  6.52030408E-02
 -0.62570590    
 -7.07683414E-02
  0.76080585    
  0.27593145    
  -1.0367361    
 -0.27443624    
   1.4438177    
 -0.99823231    
   1.3043774    
 -8.25870857E-02
 -7.38530010E-02
  0.27150947    
  -1.8476398    
  0.72287375    
  0.90704292    
 -0.17693056    
 -3.90594751E-02
 -0.49419317    
 -0.31673613    
 -0.60299599    
  3.39012966E-02
  0.36000231    
  0.31633714    
  0.26301554    
 -0.69640958    
   1.2758372    
  3.05507425E-02
 -0.81137246    
 -0.77186263    
  0.95019251    
  0.11332822    
 -0.52380604    
 -0.26286668    
  0.21130963    
 -0.19832177    
   1.0523999    
 -0.34325182    
 -0.24318399    
 -5.40673248E-02
 -0.97798353    
   1.9112241    
  -1.1310668    
 -0.38229826    
  0.83522969    
 -0.66700172    
 -0.23940450    
  0.35503340    
 -0.50509530    
   1.7159411    
  -1.6514021    
  0.20875549    
  0.48884651    
  0.22225459    
 -0.97491527    
 -9.90902260E-02
  6.84622592E-07
   1.0775592    
   1.0563606    
  -2.0348287    
 -6.83189705E-02
  0.79850799    
 -0.34377071    
 -3.92199606E-02
   1.4255149    
  0.13052167    
  0.75120413    
  -1.9612890    
  0.14058197    
  0.68698025    
  -1.5789789    
  0.48242545    
 -0.32542300    
   1.4281410    
  -1.1027198    
   1.1428854    
  -1.4942824    
  0.53680098    
  0.27995959    
 -0.74893898    
   1.6401105    
  -1.7901713    
  0.31585273    
   1.0939720    
  -1.3633051    
  0.95900226    
 -0.61605698    
  0.58059233    
 -0.15595730    
  0.25552472    
  0.12285396    
  -1.0424182    
  0.12323332    
 -4.44519967E-02
  0.36947232    
  0.40720925    
 -0.73950058    
 -2.21416745E-02
  0.12604085    
   1.3182412    
  -1.3792759    
   1.6080379    
  -1.7668624    
   1.3118711    
  0.29263684    
 -0.70141870    
 -0.16977611    
  0.18297751    
 -0.98411262    
   2.1317756    
  -1.7865700    
   1.0166702    
  -1.2228771    
  0.93594342    
  -1.0489676    
  8.98565352E-02
   2.0138609    
  -1.4859942    
 -0.39629033    
  0.88851106    
 -0.33478364    
  0.25872308    
 -0.69619209    
 -5.00095747E-02
 -0.39589605    
  0.90286785    
 -0.68163091    
   1.1530808    
 -0.45993370    
  0.23377356    
 -0.69617212    
  0.89794141    
  7.38028390E-03
  -1.4894788    
   1.1515348    
 -0.73168170    
 -9.74549577E-02
   1.0165991    
  -1.0567657    
  0.31994200    
 -0.34484002    
 -0.23582792    
   1.7352265    
  -1.1137353    
   1.2697603    
  -1.6896137    
  0.94542766    
 -0.88633883    
  0.42172575    
  0.20359915    
  0.60374081    
 -0.10615989    
  -1.3019540    
   1.0062392    
 -0.69673812    
  0.97360879    
  0.26152775    
  -1.3020754    
   1.2999820    
 -0.60299599    
  -1.0106429    
  0.16462204    
  0.89097309    
   1.5093547    
  -1.4250942    
 -9.16130319E-02
 -0.52071446    
   1.3862944    
 -4.44516949E-02
  -1.2137604    
 -0.50900596    
  0.45857409    
  0.62168807    
 -0.63908029    
 -0.41427639    
   1.5417082    
  -1.6739761    
  0.60337669    
   1.3191743    
 -0.79408646    
  6.33122548E-02
 -0.57196140    
   1.6908171    
  -1.2289996    
   1.2769307    
  -2.3385637    
   1.0088969    
  0.69854826    
  -1.3880916    
  8.94067809E-02
  0.95753402    
  -1.3466860    
  0.47121727    
 -0.39641497    
  0.97404993    
  0.37085953    
 -0.21379769    
 -2.65111644E-02
  -1.0434467    
   1.5518811    
  -1.2791400    
 -5.29916808E-02
  0.48603144    
 -0.49973065    
 -0.16454971    
  0.19845162    
   1.6689641    
  -1.4922130    
 -0.45118669    
  6.20477124E-07
  0.52129614    
 -0.35965613    
   1.1589445    
  0.52107745    
  -1.9144219    
  0.20409620    
  0.94659603    
 -0.70214182    
  6.00523688E-03
   1.0578730    
 -0.17445225    
  0.18890010    
  -1.0428214    
   1.7481885    
 -0.85542840    
 -0.37382832    
  -1.0713066    
   1.5096735    
  -1.0296202    
  0.92624116    
 -0.78105819    
 -0.15776172    
  0.40123653    
  0.44696501    
 -0.78683358    
 -5.97091252E-03
  0.88589311    
  -1.2163956    
   1.4872701    
  0.24880010    
 -0.27358741    
  -1.6650078    
  0.96020967    
   1.0285032    
 -0.76854473    
 -0.83532196    
  0.11778237    
  0.46147943    
   1.3240877    
  -2.1024799    
  0.22652747    
  0.43213353    
 -0.98669517    
   2.0676072    
  -1.3341084    
   1.0404561    
  -1.5722153    
  0.99039829    
 -0.90740246    
   1.5206549    
 -1.75610427E-02
 -0.49390954    
 -0.72593623    
  5.82683049E-02
  0.46842998    
 -0.74984282    
   1.7272213    
  -1.3499267    
  0.44468603    
 -0.42768750    
  0.58026779    
  0.73170274    
 -0.71610141    
 -0.11816964    
 -0.83920151    
  0.25489154    
  0.70556951    
  0.56839538    
 -0.89381790    
  0.91970342    
  -1.7599041    
  0.22116099    
   1.1700711    
 -0.63107401    
   2.2008188    
  -1.5550739    
  -1.1847419    
  0.68917137    
  0.94534624    
  -1.7434124    
  0.79407340    
  0.97832614    
 -0.37729457    
  -1.3518089    
   1.0986121    
  -1.0571129    
 -8.16381723E-03
   1.9849505    
  0.68182170    
  -2.0069621    
 -0.18062803    
  0.98209769    
 -0.64128381    
  0.38233560    
  0.75174135    
  -2.0852652    
  0.80363518    
  0.31349701    
 -8.95162672E-02
 -0.66349185    
  0.83516508    
   1.4444302    
  -2.2603018    
   2.1575229    
  -1.1361262    
 -0.95367914    
  0.40148929    
  0.19157448    
   1.1633564    
 -0.39574906    
 -6.46402314E-02
 -0.10282982    
  0.49076980    
  -1.0396142    
  -1.2039721    
  0.55961484    
 -0.33647248    
 -1.98381329E-07
  0.79975682    
 -0.87771809    
   1.0074972    
  0.57083100    
 -0.14367282    
  -1.0083874    
   1.2727305    
 -0.43982103    
  -1.0270660    
 -0.26881307    
   1.1017222    
  -1.1594310    
  0.49082574    
  0.62090188    
 -0.99064863    
   2.0137327    
 -0.60789412    
  -1.4785980    
   1.2254385    
  -1.1439451    
   1.5127351    
  -1.0647100    
   1.2840154    
 -0.31787691    
  0.42569646    
 -0.79789406    
 -7.64703602E-02
 -0.86623955    
 -5.66956326E-02
  0.77319032    
  0.19189106    
 -0.23511972    
  0.13853928    
  0.94930601    
  -1.7149488    
   1.1499052    
 -1.19766314E-02
 -0.87498611    
  0.61189920    
 -0.74131048    
   1.1457301    
  -1.5061712    
   1.7467359    
  2.59753894E-02
  -1.6570264    
   1.2823339    
 -0.43743953    
  0.31878179    
  0.22051513    
 -0.17185049    
 -0.99425244    
 -0.12201514    
   1.3273381    
  -1.5874150    
   1.6634008    
  -1.6535493    
  3.84666361E-02
   1.4590534    
  -1.3350013    
   1.4891517    
  2.78053004E-02
 -0.66965967    
   1.0321671    
  -1.0179826    
  0.72605026    
  -1.5710042    
  0.69314718    
   1.4095869    
  -1.7650915    
  0.69897813    
  0.15082267    
 -0.99425244    
  7.79608265E-02
 -0.25489306    
  0.29170719    
 -8.81071612E-02
   1.0674297    
  0.33355939    
 -0.74128896    
  0.57981813    
  -1.4842743    
   1.1557708    
  -1.1642103    
   1.7660067    
  0.36504537    
 -0.26710343    
 -0.10521473    
 -0.32284275    
  0.21504609    
  -1.7868941    
   1.7820035    
 -0.82574540    
  0.30065718    
   1.0131063    
  -1.3953621    
 -0.90421838    
   1.3297241    
 -0.31449312    
 -0.83290941    
  0.28768137    
 -0.35667491    
  0.47999763    
   1.2424493    
 -0.89968330    
  0.98376632    
  -1.8903016    
   1.0036260    
  0.39233041    
  0.28647980    
 -0.66819054    
   1.0116013    
  0.39646193    
  -1.2701396    
  0.81161213    
  -1.5233359    
   1.4048703    
  0.19451667    
  -1.4705545    
   1.1416295    
  -1.3968766    
 -0.28532043    
  0.31329381    
  0.58394825    
 -0.38453162    
  0.61686355    
 -0.69926292    
  0.12118579    
  0.99767035    
  0.60741043    
  -1.1675270    
 -3.51504679E-03
 -0.11954512    
  0.68517882    
 -0.26657313    
 -0.45086679    
  0.67453194    
  -1.0418018    
 -0.37630844    
   1.1490432    
 -0.18890089    
 -0.57793468    
   1.2098376    
 -1.05822487E-02
 -0.15296951    
  -1.1322280    
 -0.27917203    
 -9.78553072E-02
 -0.10847993    
  0.78275937    
   1.2404424    
  0.37847409    
 -0.37572300    
 -0.93781161    
   1.7596714    
 -0.24512266    
 -0.54164529    
  -1.9525630    
  0.43915990    
   2.0229034    
 -0.41346514    
  -1.8014441    
   1.6866691    
  -1.0693160    
  6.47848323E-02
 -4.91596870E-02
 -0.80802673    
  0.78449702    
  0.77501971    
  -1.5682497    
   1.0598589    
 -0.24698192    
  0.15803398    
 -0.61951464    
 -0.39624858    
  0.42664519    
  0.58578897    
  1.98023282E-02
  -1.0322373    
   2.8842373    
 -0.88972336    
 -0.96227610    
  -1.0507557    
   1.2514272    
  -1.0264165    
  0.59522188    
 -0.86808932    
  0.53981322    
  0.95110619    
  -1.1671324    
  0.53187925    
  0.13613252    
  0.61173952    
 -0.72317928    
  0.68907368    
  4.00055759E-02
  -1.1284645    
  0.29221800    
  0.83428562    
 -0.43943477    
  0.73640507    
  -1.5055381    
 -0.32340035    
   1.6728389    
  -1.3170733    
 -1.28205502E-02
 -0.23124105    
   1.4569117    
 -0.41402453    
 -4.09414396E-02
 -0.70214182    
 -0.36705500    
   2.6550777    
  -1.2952162    
 -8.13455507E-02
 -0.65280908    
 -0.20015472    
  8.17902237E-02
   1.4210242    
  0.40504324    
  -1.4579405    
 -9.09717530E-02
  0.32564262    
 -0.59757727    
  0.76109815    
 -0.47732994    
 -0.51738286    
  3.23659591E-02
  0.53100270    
  2.22233646E-02
 -0.66783035    
  0.66047674    
 -0.91998738    
   2.2185996    
  -1.0146264    
  0.57692552    
  0.59142029    
  -1.0285834    
  0.61139226    
 -0.58047372    
 -0.49995580    
   1.4044678    
 -0.85204816    
  0.43753752    
 -0.68315446    
 -0.36646292    
  0.19992542    
 -0.53230745    
   1.4606067    
  -1.8462684    
  0.37993097    
 -0.42285618    
  6.78221211E-02
  0.10863447    
   1.1921384    
 -0.63673306    
  0.67182451    
  0.10233887    
  -1.6370534    
   2.0055263    
 -0.78765059    
  -1.1045470    
   1.7491999    
  -1.8525782    
   1.1687051    
 -0.87855107    
 -0.27054659    
   1.8283006    
 -0.94156826    
  0.79389697    
  0.68132389    
 -0.76619971    
  0.82310420    
  -2.3996258    
  1.88690070E-02
  0.54752785    
   1.2061328    
  0.84173405    
 -3.18837091E-02
  -2.1674356    
  0.51459259    
 -0.73930889    
   1.6571029    
 -0.97186053    
 -0.85659975    
   1.6901994    
  0.10000146    
  -1.3272313    
   1.2392260    
  5.63065447E-02
 -0.61720061    
 -0.34185988    
   1.2939215    
  -1.1603894    
 -0.61536866    
  0.43451777    
 -0.76151055    
   1.5350393    
  0.31475127    
  -2.0245934    
   2.3291943    
  -1.7058418    
 -0.15616135    
   1.2922157    
 -0.91532427    
   1.4030616    
  -1.0693537    
  0.80282366    
  -1.0893534    
  0.33052966    
  0.32982731    
  -1.0566477    
  0.78158414    
  -1.0830597    
  0.42985749    
  0.82025713    
  0.13154009    
 -0.90473074    
   1.1987869    
 -0.71593481    
   1.1103634    
  0.14946656    
  -1.6706288    
 -8.36145803E-02
  0.40546468    
   1.6369624    
  -1.1616441    
 -0.90431541    
 -0.11332794    
   1.5158594    
 -0.81938475    
 -0.61951464    
   1.3225787    
 -0.86891156    
  0.83034873    
  -1.7564913    
   1.1778928    
 -0.62253028    
   1.3126233    
  0.20897664    
  -1.4398096    
 -0.50734055    
  0.80802703    
   1.2393851    
  0.84873992    
 -0.59443653    
  -2.2183328    
 -0.30652544    
   1.5326507    
  -1.1491653    
   2.1972249    
  -2.2273023    
  0.84183007    
  0.59107083    
 -0.23275273    
 -1.62232909E-02
  0.40702206    
  -1.3847404    
 -3.15475315E-02
  0.96141136    
  6.40785173E-02
 -0.96335733    
 -0.28367335    
   1.7227666    
 -0.50370777    
 -5.84112220E-02
 -0.76321459    
 -0.44662267    
  0.84127760    
  0.45494482    
 -5.67525402E-02
 -0.36260101    
  0.18173835    
  0.55586016    
  -1.5733100    
 -0.11075100    
   1.2332691    
  4.86649312E-02
  0.83290935    
  6.72524050E-02
 -0.80712688    
  0.22359911    
  4.45309430E-02
  -1.8093338    
   2.7367132    
  -2.0926220    
 -0.18343882    
  0.66937703    
  -1.0582026    
  0.96082890    
 -0.53899735    
   1.4150963    
  -1.2425623    
 -0.14689201    
  6.30856259E-03
  0.15145248    
   1.3392590    
 -0.94284379    
 -0.46927702    
  0.76600885    
  0.23282656    
 -0.89930600    
  0.38059732    
  0.81491882    
 -0.36260730    
  -1.2357458    
 -0.18074767    
  0.14874494    
  0.26298869    
   1.2826684    
  -1.2889386    
 -3.84660400E-02
 -6.55726576E-03
  0.61802691    
 -7.73865283E-02
 -0.79383641    
 -4.32975069E-02
  0.45439655    
  0.80717742    
 -0.82990694    
  0.52791995    
  0.51353341    
  -1.5465493    
  0.83910137    
  0.28768191    
  -1.0100596    
   1.2719481    
  -1.3512851    
   1.0190791    
  0.47165775    
 -0.67269629    
   1.1395962    
 -0.33362672    
 -0.36471573    
  0.47260448    
  -1.7885189    
  0.73124611    
   1.2021017    
 -0.28955662    
  0.45725903    
 -0.83041817    
 -0.21500210    
 -0.59049380    
 -0.26358494    
   1.2992826    
  -1.4721254    
  0.59405553    
 -0.61310458    
   1.2417134    
 -8.09685960E-02
  -1.1046548    
  5.31099103E-02
   1.9234935    
 -5.56781702E-02
 -0.41080511    
 -0.52702004    
  -1.0986124    
   1.5040778    
  -1.1261994    
  7.41071403E-02
  0.64662749    
 -0.13450395    
 -0.41917738    
   1.3205719    
 -0.83006936    
 -0.57697564    
 -0.28983480    
  0.75983816    
 -0.12893327    
  0.91261429    
 -0.77165604    
   1.4812425    
  -1.1573703    
  0.18136036    
  -1.3862945    
  0.23841080    
  9.39310193E-02
  0.96080220    
 -0.27110985    
 -0.59752309    
  6.26891525E-03
   1.2563279    
  0.18764569    
 -0.89152592    
 -4.78913262E-02
  0.53395259    
 -4.29446176E-02
 -0.32453460    
   1.1018019    
 -0.46112564    
  -1.2748907    
 -0.27570635    
   1.2228408    
  0.31248909    
  -1.3609759    
   1.7635887    
  -2.1394958    
   1.6678897    
  0.29452673    
 -9.28572863E-02
  -1.3113306    
  0.55961585    
  0.80704224    
  -1.4005607    
 -0.47692379    
  0.98082948    
  -1.1196649    
   2.1095684    
  -1.2018249    
  0.60574591    
  -1.3746525    
 -4.74031009E-02
  0.91823018    
 -0.19637246    
 -0.34595025    
  2.63163988E-02
   1.6159105    
  -1.0470607    
 -0.42965201    
  0.54087764    
 -0.81175357    
   1.1133188    
  0.31823280    
  -1.2248369    
  2.96754334E-02
  0.47146484    
  0.67844129    
  -1.6471783    
   1.1270503    
 -0.88109201    
   1.4640207    
 -0.39594576    
 -0.90856785    
  0.13192834    
  0.33967769    
 -0.72567052    
  0.24763472    
  0.61605757    
 -0.67587525    
 -0.34887850    
  0.39570916    
 -0.25131395    
  8.06889609E-02
  0.58260542    
   1.0080529    
 -0.87452108    
 -0.45795602    
  0.55875993    
 -0.21716799    
   1.2111810    
 -0.97703439    
  0.15559271    
  0.75326264    
  -1.5656362    
   1.6892805    
 -0.41087553    
  -1.4555455    
  0.71234137    
 -0.84476691    
  2.62024868E-02
   1.0116006    
  0.11813129    
 -0.83346558    
  0.87973297    
  0.41954976    
  -1.6670074    
   1.6149781    
 -0.42781258    
  0.30240324    
 -7.36259595E-02
 -0.45262781    
 -0.79341638    
   1.7313788    
  -1.7550948    
 -0.14618225    
  0.90885568    
  0.96009338    
  0.32415208    
 -0.82079285    
 -0.50148022    
  -1.0311713    
   1.0654600    
 -0.86874974    
  0.81093025    
  0.49884894    
  -1.4033065    
   1.7029641    
  0.23591907    
  -1.9291273    
  0.11020387    
   1.7165363    
 -0.97253013    
 -0.51912469    
   2.3326833    
 -0.78040391    
  0.28030175    
  0.18878253    
  -1.3817049    
   1.1544133    
  7.02241138E-02
 -0.92060542    
 -0.42456499    
  0.13507971    
  0.13803379    
 -7.84712434E-02
 -0.43655643    
  0.20829698    
  0.12440864    
  0.59613693    
  -1.3883758    
  0.47000292    
  0.91002107    
   1.1118020    
  -1.6445297    
 -0.75198787    
  0.29898244    
   1.0604399    
  -1.4800500    
   1.8239979    
  -1.3932141    
  0.96190143    
  6.37419075E-02
   1.0206145    
  -1.2013439    
  0.40943447    
 -0.25904128    
  -1.4260908    
   1.1753620    
  0.44934341    
  -1.7234399    
   1.2975658    
 -0.87960094    
  0.98702145    
  -1.2809341    
 -0.24419613    
  8.16772655E-02
   1.5127547    
  2.76903436E-02
  -1.0179238    
  0.34144357    
 -0.49850431    
  0.28768244    
 -0.77830476    
  0.74193788    
   1.2640367    
 -0.99639541    
 -0.51217622    
   1.9410723    
 -0.71769416    
  -1.4165696    
  0.52385473    
 -0.16882168    
   1.1848251    
  -1.4918500    
 -0.12464309    
  0.43739825    
 -0.55961597    
  0.42526793    
 -0.23464756    
  0.94721299    
 -0.19004403    
  0.66564041    
  -1.1496965    
 -0.28141266    
  0.44361666    
  0.60370231    
  0.19105551    
  -1.2896669    
   1.2676884    
  0.80072767    
  -2.0596817    
  0.96880031    
   1.4563872    
  -1.1937691    
 -0.25603911    
  0.43242082    
 -0.73219788    
 -0.33913058    
 -0.28561401    
   1.6641139    
  -1.2669469    
  0.44539812    
 -0.88476443    
  0.91283613    
  0.82125723    
  -1.2836771    
  0.93587798    
  0.28173742    
 -0.65330148    
 -0.55338502    
 -0.41914538    
   2.1079566    
 -2.01037410E-03
  0.11307693    
  -1.4350847    
 -0.80060589    
  0.86985064    
   1.4369277    
  -1.4023213    
  0.70329988    
 -0.66003203    
 -0.99064863    
   2.0459936    
 -0.43305314    
 -0.67925835    
 -0.97853315    
   1.2566870    
 -0.20183189    
 -0.62821007    
  5.96927758E-03
  0.55961615    
 -0.91289580    
   1.7789662    
 -0.95122898    
 -0.72322482    
 -5.49165308E-02
   1.2978154    
 -0.35604590    
  0.22188467    
 -0.58125812    
 -0.70219719    
   2.0634048    
  -1.7140280    
   1.5238246    
  -1.8731999    
  0.72886539    
  0.10008350    
   1.0663509    
  -1.5268768    
   1.6915106    
  -2.0969753    
  0.44250715    
   1.3817384    
 -0.79059035    
 -0.60949785    
  0.92856050    
 -0.39575610    
  0.78151625    
 -0.31514263    
 -0.43428537    
 -0.20575218    
   1.3534323    
 -0.25051922    
 -0.72365081    
  -1.2308799    
  0.46747431    
 -0.24231434    
 -0.20516093    
   1.4107457    
  -1.2984788    
  0.40251094    
 -0.38496590    
   1.6863992    
  -1.4008930    
   1.0426066    
  -1.3108711    
  0.41397610    
 -0.47566959    
   1.6003053    
  -1.1417313    
  5.58807068E-02
 -0.21772364    
 -0.11441054    
  0.16062337    
   1.3601487    
 -0.66700220    
  -1.0180733    
  0.21597481    
  0.59891587    
 -0.46448585    
  0.12959236    
  0.62158626    
  0.69906467    
  -1.5424143    
 -0.17271316    
  0.89642286    
 -0.14748439    
 -0.59713310    
  0.13176855    
  0.59937882    
  -1.0425847    
  0.93533885    
  0.43886364    
  -1.0349863    
  2.70293839E-02
  0.17114902    
 -0.50895417    
  0.17920165    
 -0.26706290    
  0.96799165    
 -0.84342903    
   1.3163360    
  0.29310250    
  0.13308088    
  -1.1049414    
 -0.77239603    
   1.8003136    
  -1.0618184    
 -0.28276783    
  0.71256560    
 -0.48550853    
  0.45953199    
 -0.59903461    
   1.9057648    
  -1.8879608    
  0.42102972    
 -0.62235433    
  0.59495527    
  0.43927863    
  -1.3635375    
   1.4398353    
 -0.96983224    
   1.0273850    
  0.30925965    
  -1.3879375    
  0.95753402    
 -0.97077817    
  0.99571776    
 -0.93118006    
  0.56318116    
 -0.46787143    
  0.52995992    
  1.65838245E-02
  0.70133752    
 -0.69151759    
  0.37122691    
 -0.12936656    
 -0.95807147    
   1.5447214    
  -1.0459683    
  0.22071104    
  3.19514722E-02
 -0.99136740    
  0.68890119    
 -0.35363927    
   1.0010774    
  -1.4530629    
 -8.96114483E-02
   1.6542518    
 -4.68998887E-02
  -1.1610645    
 -0.27443624    
  0.91979373    
 -0.53799868    
  6.93924353E-02
  0.36169001    
  0.61844027    
 -0.50803387    
 -0.84729820    
  0.75616038    
 -0.54446375    
  0.83975047    
 -0.62188363    
   1.5945125    
  0.32225448    
  -1.6531824    
  1.13630563E-07
  0.20840085    
 -7.89436549E-02
  -1.0098175    
  0.77770537    
   1.1710032    
  -1.9197202    
  0.77976185    
   1.1524498    
  -1.8676728    
   1.0277042    
  -1.0548553    
  0.53439897    
 -0.29127294    
  0.17751484    
   1.2141619    
 -0.13174421    
 -0.61845601    
  0.15089828    
  0.24441396    
 -0.44580856    
  0.85297334    
 -0.68806642    
  0.51621664    
 -0.63442212    
 -0.49698097    
  0.25754476    
 -0.40546441    
  0.39086601    
 -0.34830695    
   2.1777456    
 -0.96341074    
 -0.57834661    
 -0.84362870    
  0.43078366    
  1.65298171E-02
  0.71744019    
 -0.47588798    
  0.23932135    
  0.40995917    
 -2.72744671E-02
  -1.4678745    
   2.1482675    
  -1.0698578    
  3.34476456E-02
 -0.51853114    
 -0.41937310    
   1.5142961    
  -1.5398290    
 -2.62030736E-02
  5.17361648E-02
   1.8646665    
  -1.7534406    
   1.9008722    
  -2.0376313    
   2.0922899    
 -0.53052199    
 -0.34409633    
 -0.75632590    
 -0.51445562    
   1.0066297    
 -0.99757975    
   1.6517719    
 -0.30686325    
 -0.52898610    
 -9.17306915E-02
  0.61601186    
 -0.40782607    
 -0.94142693    
   1.0425231    
  0.13752975    
  0.55561727    
  -1.6158696    
   1.7120525    
 -0.39460686    
  0.50866359    
  -2.0614231    
  4.97606546E-02
  0.12744440    
   1.5330919    
  -1.2200929    
  0.37586427    
  0.14367259    
  0.89449370    
 -0.34716779    
 -0.75754195    
   1.4474586    
  -1.2712716    
  0.80406892    
 -0.77750224    
  0.99892318    
  -1.4562730    
   1.3713913    
  0.18332231    
  -1.4916542    
 -0.27297518    
   2.2811897    
 -0.40882614    
  -2.3264358    
  7.73874894E-02
   1.1021518    
 -0.12398567    
 -0.51751393    
   1.8138844    
  -1.3413665    
 -8.73923823E-02
 -0.35863361    
 -0.27684763    
   1.8678151    
 -0.44553888    
  -1.0168128    
   1.7733928    
 -0.34903884    
  -1.0460751    
 -0.51345366    
 -0.11122497    
  0.16874953    
 -5.09662479E-02
  0.56427306    
 -0.53846490    
 -0.30265552    
   1.5689756    
  -1.0242476    
 -4.60431539E-02
  0.30840859    
  0.18871151    
  1.26582915E-02
  0.43031114    
  -1.4561634    
  0.87327349    
   1.1034843    
  -1.2116976    
   1.2237753    
  -1.8887521    
  0.68117100    
 -0.65764052    
   1.9109774    
  -1.5778319    
 -0.31775972    
 -0.11302391    
  0.87973350    
 -0.72925156    
   2.3120983    
  -2.2008727    
  1.58779358E-07
 -0.34174904    
   1.3978016    
  0.20606484    
  -1.5153141    
   1.8141072    
  1.37180826E-02
  5.43447211E-03
 -5.42929433E-02
  -1.7621592    
   1.0206506    
  0.47599208    
  -1.4558197    
   1.5602472    
 -0.86710024    
  0.44468620    
 -9.40290242E-02
  0.89061159    
  -2.2518704    
   1.1929233    
  0.70639253    
 -0.26170620    
 -2.37851962E-02
 -0.83137828    
  5.38027808E-02
 -0.20544425    
 -0.48770359    
  0.56097561    
  0.35340902    
 -0.96317446    
  0.87129378    
 -0.11048847    
 -0.70253652    
  4.60914299E-02
   1.6534981    
 -0.10919940    
  0.31845367    
  -1.5353308    
 -0.30956551    
 -0.10241576    
 -1.98028665E-02
   1.7209795    
  -1.2509764    
  0.60157990    
 -0.58300316    
  0.98389196    
 -0.99004656    
  0.86564660    
 -0.23951088    
  0.43045291    
  0.10771859    
  -1.1893098    
   1.2635546    
  -1.4663371    
  0.66961676    
  8.36992562E-02
  0.91190171    
 -6.98307157E-02
  -1.7638507    
  0.60195726    
 -0.62986535    
  0.68841970    
 -0.19280367    
 -3.50921936E-02
 -0.37037370    
 -7.14587346E-02
  0.38677239    
 -0.27311379    
  0.89794141    
 -0.66329408    
   1.6764243    
 -9.34783667E-02
 -0.38093597    
  -1.0450618    
   1.4615989    
  -2.1271963    
   1.8684518    
 -0.81429130    
 -0.71613663    
 -0.20585246    
  0.42744407    
   1.1857958    
  -1.3768514    
  0.79323095    
  0.13946570    
  0.95117807    
 -0.26247874    
  -1.3584529    
  0.63666898    
  0.15283908    
 -6.78683445E-02
  2.77026836E-02
  0.23293120    
  0.53393328    
  -1.9332991    
   1.2170445    
 -0.78276002    
  0.24116255    
  0.37831450    
  -1.1552321    
   1.4007522    
 -0.64185363    
  0.45857456    
  0.32158342    
 -0.17733403    
  -1.2869216    
  2.66689006E-02
  0.74859869    
 -0.18647936    
 -0.18632865    
 -0.36705500    
   1.3709600    
 -0.88478380    
  0.69848037    
 -0.29479998    
 -0.36693233    
 -0.25057879    
  0.71606112    
  1.60518941E-02
  -1.1146649    
   1.6733695    
 -0.71711153    
 -0.11452303    
  0.92876476    
 -0.85615271    
 -0.43708739    
  0.59179491    
 -0.69314647    
   1.2603528    
 -0.58740830    
  0.80258119    
 -0.33130249    
  0.85364747    
  0.19712959    
 -0.84260690    
  -1.2631625    
 -0.42703709    
   1.5174861    
  -1.2630610    
  0.24322958    
 -0.39980003    
  0.47106293    
  0.55126625    
 -0.11969026    
  8.55780691E-02
 -0.87610006    
  0.73759919    
  -1.0252807    
   2.6583502    
  -2.5713389    
   1.2527630    
 -0.30368227    
   1.4066945    
  -1.7395884    
   1.0385087    
  0.15692838    
 -0.21899198    
 -0.17220324    
 -4.48395079E-03
  -1.5131069    
   1.0883559    
 -0.53752506    
  0.97122449    
 -0.39329046    
 -0.58976978    
 -9.11220752E-07
  0.75096709    
  6.26052544E-02
 -0.63921857    
  0.90219140    
  0.33182484    
 -6.46355450E-02
 -0.58716583    
  -1.3696737    
  0.15257999    
   1.5748857    
 -0.16758704    
  0.46595365    
 -0.99151438    
 -0.83564687    
 -0.15565264    
   1.5903089    
 -0.15522468    
  -1.2098374    
   1.6144671    
  -1.2937251    
   1.8557264    
 -0.99975568    
  0.67879635    
  -1.4698473    
   1.3690025    
  -1.9286189    
   1.1878431    
 -0.25175032    
  0.71640372    
 -0.28131709    
 -0.69823593    
  0.53002769    
 -0.86650097    
  0.48770338    
   1.0568153    
  -1.3444976    
  0.41901848    
  0.76367700    
  -1.1314014    
 -9.92061943E-02
   1.2033591    
  0.18599796    
  -1.3473092    
  0.72213429    
 -0.38146916    
 -0.59366184    
   1.2352952    
 -0.71993369    
  0.16251934    
  0.79368818    
  -1.6815407    
  0.40857556    
 -0.26112366    
  0.43199268    
   1.0521754    
 -0.97657305    
  0.23280586    
  0.14310108    
 -0.95019221    
   1.9133664    
  0.14318545    
 -0.54104638    
  0.26178151    
  0.53473580    
  0.25821695    
  -2.6233504    
  0.49801615    
  0.11962266    
   1.4446094    
  -1.4108707    
  0.32831451    
  -1.0167332    
   1.4568580    
 -0.94414735    
 -0.29334804    
 -0.12062854    
 -4.36750315E-02
   1.3660002    
  -1.0475477    
 -1.96733046E-02
  0.72572374    
  0.35282174    
   1.0438360    
 -0.82430243    
 -0.12095275    
  -1.3345929    
   2.1612711    
  -1.7177786    
 -0.33349189    
   1.2782295    
  -1.4038554    
  0.24340852    
  0.20067142    
  0.78707868    
 -8.38817134E-02
 -0.94803929    
 -3.94781157E-02
 -0.12874919    
 -0.17471710    
   1.3397739    
  5.55702113E-02
 -5.08190393E-02
  8.62209350E-02
  -1.2791960    
  0.64922833    
 -0.85686743    
   1.5801677    
  -1.0316008    
  0.69036555    
  0.12303067    
  2.91280076E-02
  -1.2818912    
  7.47242793E-02
   1.3517025    
  -1.3358293    
  0.41330749    
  0.46281645    
 -0.64513862    
  0.99325204    
  -1.1557701    
  0.99814194    
  0.79116362    
  -1.0494710    
 -0.65527707    
  0.57494152    
 -0.78466254    
  0.88926202    
 -0.84843934    
 -0.14618225    
  0.94188619    
   1.4956177    
  -1.4566749    
  0.33597589    
  4.36962023E-02
 -0.18184671    
 -0.40120041    
 -0.68046153    
   1.1972270    
 -0.23334739    
 -0.71912253    
   1.5441972    
 -0.87771809    
 -0.87007868    
 -3.27900238E-02
  0.70557004    
 -0.41165701    
 -4.44526523E-02
   1.6988277    
  0.11646214    
  -1.1286577    
 -0.23464708    
 -0.49850431    
   1.2321433    
 -0.66961712    
  9.60145444E-02
  0.14403901    
 -0.96469909    
   1.7112720    
 -0.64794177    
 -0.26762682    
 -0.66117197    
   1.4907808    
 -0.68218380    
 -0.65945238    
  4.13045362E-02
  0.17942694    
 -0.75800729    
   1.4511553    
 -1.21505167E-02
 -0.37180775    
 -0.79771966    
  0.80125934    
 -0.80125940    
 -0.10798805    
 -0.11122642    
  0.65314215    
 -0.49062315    
  0.29391268    
   2.2177172    
  -2.5717344    
   1.6974814    
  -1.7901409    
 -2.95590069E-02
  0.55961585    
  0.44101629    
 -0.22130659    
  0.99732059    
 -0.67803329    
  0.70474648    
 -0.45010450    
  -1.3334526    
 -7.10952878E-02
   2.0099790    
  -1.7196680    
  0.18625100    
   1.3187010    
 -0.56531334    
  0.53694290    
  0.31123334    
  -1.1065484    
 -0.94048560    
   1.6572560    
  0.46586052    
 -0.11641049    
  -1.0622447    
 -2.81705540E-02
  0.60798967    
  -1.4648567    
   1.0254897    
  7.95122385E-02
  0.17486304    
  0.56494927    
  -1.5263594    
  0.57841867    
  0.41457340    
 -0.28941104    
  -1.0917152    
   2.2276835    
 -0.56602496    
 -0.71490836    
  0.91948539    
 -0.82054549    
   1.9106152    
  -2.3270094    
 -0.14776018    
  0.64753693    
 -0.44109225    
  0.35408118    
 -0.97238028    
  0.23080620    
  0.81516248    
  0.19296299    
 -0.78345680    
 -0.15110669    
  0.55249864    
  5.17009608E-02
  0.47772554    
  0.27923283    
 -0.60613549    
 -0.94160914    
  0.24177304    
  0.10199993    
 -0.40546533    
   1.1716373    
  0.43415728    
  -1.4234736    
  0.82098085    
   1.7404664    
  -2.4954889    
  8.16782340E-02
  0.19530888    
   1.1475726    
  -1.3560405    
  0.57743120    
 -0.22407281    
 -0.51082557    
  0.19004445    
  0.63031662    
  0.43792441    
  -1.4085667    
   1.1046003    
  -1.1506912    
 -6.83189705E-02
  0.10536034    
  5.31099103E-02
   1.0515453    
 -0.10135227    
  0.60976529    
  0.48327610    
  -1.3896519    
  0.36426941    
 -0.24997988    
 -0.73396939    
  0.18232135    
 -0.13353179    
  5.40671647E-02
   1.2750683    
  -1.1155610    
  0.62002456    
 -0.96940076    
 -8.53597894E-02
   1.7163812    
 -0.68252778    
 -0.10379710    
 -2.77245119E-02
 -0.63465124    
  0.32120496    
  0.45198557    
 -0.24434522    
  0.37525129    
 -0.58840084    
 -0.37018257    
  0.74763566    
 -0.57873696    
 -0.36248413    
  9.26581696E-02
   1.6094382    
  8.31692964E-02
  -1.7014960    
   1.3265066    
 -0.33789518    
 -0.89492625    
  0.75616038    
 -0.55770838    
  2.63163988E-02
 -0.20863815    
 -0.10981484    
  0.77043915    
 -0.32415166    
  0.85623753    
 -0.43377483    
 -0.77506459    
  0.70526850    
  0.91869730    
 -0.64009297    
 -7.24728778E-02
 -0.48714378    
 -0.35364026    
  0.95783979    
 -5.06810844E-02
 -0.35623801    
  0.77888417    
  -1.5682154    
  0.57596576    
   1.3876446    
  -1.5581437    
  0.31611910    
  0.65018088    
  -1.2039732    
 -1.63940266E-02
  0.76872998    
  0.41689411    
 -0.32892480    
  0.85030097    
  -1.7152985    
   1.3925245    
  -1.3597360    
  0.14953153    
  0.56357646    
 -0.22018309    
 -0.47692448    
 -7.41085708E-02
  0.34377232    
   1.2909839    
 -0.80968118    
 -1.12992423E-02
  0.35097724    
 -0.80296302    
  0.40546516    
 -0.88503832    
  0.49140725    
  0.46262327    
 -0.81093043    
 -1.68077555E-02
 -5.21857515E-02
   1.6323872    
 -0.57944459    
 -0.52441782    
 -0.51963693    
  0.98634464    
 -0.12648432    
  3.67688052E-02
  0.47180742    
 -0.96002638    
  3.46848220E-02
 -2.88207345E-02
 -0.23638943    
  0.12516341    
 -0.32995775    
   1.3009346    
  -1.3100671    
   1.0190791    
 -0.93974304    
   1.3777840    
  -1.2886559    
  0.66564089    
 -0.54872000    
 -4.94793653E-02
  0.24889632    
   1.8029959    
  -1.9487071    
 -2.64909659E-02
  0.73905724    
 -0.33583125    
 -0.16014849    
 -0.52852517    
  0.28544807    
  0.62367505    
  0.58096915    
  -1.5081098    
  1.80185102E-02
  0.35040474    
 -1.26577057E-02
  0.25202245    
 -0.29763162    
   2.0149028    
  -1.4725792    
  0.10303263    
 -5.01895212E-02
 -0.21673086    
  0.32795563    
  9.11146849E-02
  0.38012207    
 -0.34762248    
 -7.54508674E-02
 -0.62352788    
  0.26550838    
 -0.25387940    
 -4.13028859E-02
  0.34333318    
  4.59374525E-02
 -0.39531195    
 -0.32682154    
  0.31462717    
  0.39931154    
 -0.77456248    
  0.94098377    
 -0.73222786    
  0.73570698    
  0.24512221    
 -0.25209072    
 -0.54400301    
   1.2371511    
  0.14612672    
 -0.46698749    
  -1.3277984    
  0.51445556    
  0.47203943    
 -4.86204140E-02
  0.12054659    
  -1.0139689    
  0.29849315    
  0.94302672    
  0.29019147    
  0.64796925    
  -1.1045291    
 -0.62712532    
  0.45248964    
 -0.56404245    
 -0.25308990    
  3.14987116E-02
  0.66564089    
 -0.56260741    
   2.5398941    
  -2.8206067    
  0.81912732    
  0.95551145    
  -1.7654219    
 -1.85185280E-02
   2.1048179    
  -2.2132976    
   1.9339340    
  0.31735796    
  -1.2941788    
  0.30748489    
 -0.74135000    
 -1.86927412E-02
  0.95696205    
  0.46485734    
  -1.0017855    
  0.24440321    
 -0.33066308    
 -0.17156899    
  0.49899077    
 -3.97400409E-02
 -0.98987925    
  0.91629100    
  -1.0949827    
   1.4340484    
 -0.69834274    
  0.86060166    
  -1.1622708    
  0.63515985    
 -0.47299394    
  0.92226052    
  0.16228065    
 -0.64570731    
 -0.50697118    
 -0.35850820    
  3.60392705E-02
  0.87103397    
 -0.35667434    
 -0.51435989    
  0.33520633    
 -6.53829500E-02
 -6.27385601E-02
   1.4822586    
  -1.6805332    
  0.55710661    
  0.87630588    
  -1.3254232    
 -0.23901717    
  0.54232383    
 -0.15028235    
   1.2113780    
 -4.52754423E-02
  0.50618333    
 -0.68053716    
  -1.2615743    
  0.42010623    
 -9.76376235E-02
  9.76380259E-02
 -0.54232454    
   1.5581443    
  -1.5285866    
   1.1823817    
  -1.0809121    
   1.9471623    
  -1.8550465    
  0.40812758    
  0.81329185    
 -0.30672991    
 -0.94721282    
  0.74547273    
 -0.54405141    
 -0.37224022    
  0.21130866    
 -0.20155379    
   1.1521684    
 -0.83107090    
   2.0873330    
 -0.62479478    
  -1.1608703    
  0.22314379    
 -0.47000286    
   1.5404451    
  -1.4390916    
 -0.25995737    
  0.76837087    
  0.13217182    
 -0.14677037    
  0.18109533    
  -1.1521692    
   1.3542320    
  -1.1061597    
  0.90102369    
 -0.32850417    
  0.19716826    
 -0.42674235    
  0.72489566    
  0.28180572    
  -1.6577365    
   1.7638832    
  -1.2571896    
  0.38242722    
  0.25648001    
 -0.72309959    
 -0.10686316    
  0.19105527    
 -0.52752686    
  0.78845662    
 -0.60613519    
   1.5737196    
  -1.2794801    
 -0.41531733    
 -9.33321863E-02
  1.08105773E-02
   1.2104040    
 -0.55561697    
  0.44740340    
 -0.52280086    
 -0.23679070    
   1.3333930    
  0.34960771    
  -1.5212461    
   1.0789394    
  2.18352936E-02
 -0.41414219    
 -0.90330440    
  0.81807345    
  0.33290696    
 -0.82376784    
  0.59229803    
  0.64202267    
 -0.80586666    
  0.16384345    
 -0.12666456    
  0.68398118    
 -0.30314827    
  -1.2754625    
   1.0245047    
  -1.0608717    
  0.51082635    
   1.4443014    
  -1.6536510    
   1.2087559    
 -0.55045509    
  0.50869590    
  0.38898298    
  -1.1689475    
  0.99926335    
  -1.2823054    
  0.31508183    
  0.19203365    
  0.15149176    
 -0.46299937    
 -0.34156224    
 -0.23211186    
  0.72854936    
 -0.32008624    
  0.60559106    
 -0.87155467    
  0.90687108    
  -1.0139689    
  0.84605479    
  0.67621315    
 -0.33495557    
  5.67157641E-02
 -0.27193400    
  -1.0726370    
   1.0357817    
 -0.91799927    
   1.7039713    
 -0.98550558    
  0.58546954    
  -1.2954241    
  0.29821900    
  9.01502967E-02
  0.76252288    
 -0.54629928    
  0.95622325    
  -1.4873145    
 -0.10798805    
   1.5310017    
  -1.6720804    
   1.0503267    
  0.50302184    
  -1.5737568    
   1.1054617    
  -1.0167332    
  0.91629064    
 -8.25616196E-02
 -0.47988892    
   1.7053504    
 -0.85051209    
 -0.86148173    
 -0.23995137    
  0.94634271    
  0.16907661    
 -0.79850841    
   1.8878176    
 -0.85511684    
 -0.52931046    
 -0.24865350    
 -3.40660252E-02
  9.44105238E-02
  0.48896682    
  0.25254148    
  -1.4807462    
  0.61976469    
  0.65433222    
 -0.27110985    
 -0.85424268    
   1.0108610    
 -0.94784880    
 -0.14781013    
 -0.14242049    
  0.64614087    
  0.15796258    
 -0.27708301    
 -0.31619745    
 -1.66665707E-02
  0.35667467    
 -0.43531832    
   1.3350008    
  -1.0587486    
   1.1991330    
  -1.1006942    
   1.8823235    
  -1.2841741    
  -1.0883559    
  0.58551580    
   1.3805964    
  -1.9066895    
   1.0493411    
 -0.65030694    
 -0.39903432    
  0.10919938    
  0.94014174    
 -0.61232781    
  1.23462826E-02
  0.50467157    
 -0.49855629    
 -0.33769307    
 -5.26433848E-02
  0.96379316    
 -0.10497846    
 -7.52827227E-02
  5.98977581E-02
  0.26117089    
  -1.1319991    
   1.7197859    
  -1.7384777    
  2.79086772E-02
   2.2381687    
  -1.3843396    
  0.49507689    
 -0.82531875    
  0.28632280    
 -0.24898396    
 -0.60788262    
  0.64891422    
  0.92330104    
  0.15158154    
  0.13310289    
  -1.7054993    
 -0.18066995    
   1.2049628    
 -0.18172793    
  0.64577985    
  0.40546551    
  -2.2009625    
   2.3476231    
  -1.2452724    
  0.23795882    
  0.66177768    
 -0.70998025    
 -0.62168908    
  0.55467719    
 -0.99523395    
  0.88362026    
  0.76778251    
  -1.3009974    
  0.64812320    
 -0.66717082    
 -0.34032544    
   1.1931032    
 -0.22587961    
  0.88569057    
  -1.4872711    
 -6.27017580E-03
   1.0403436    
  -1.1676060    
 -6.64452836E-02
   1.1458262    
   1.2174731    
  -2.5289662    
  0.44376218    
  0.41122892    
  0.50390548    
 -0.11000133    
  0.48252159    
 -0.41992310    
  0.22314371    
  -1.3766316    
  0.84289253    
 -0.51746941    
 -0.38077280    
   1.9597508    
 -9.20617394E-03
 -0.40662208    
 -0.77261090    
 -0.45953324    
  0.54246241    
  0.22245085    
  0.83975089    
 -0.92651063    
 -0.67221963    
  0.49411869    
 -0.83652598    
   1.6160820    
 -0.48468065    
 -0.82514316    
  0.22925998    
 -0.56083667    
  0.35581914    
  1.19049465E-02
  0.65084457    
 -0.70557046    
 -0.32158351    
   1.7699720    
  -1.8888342    
   1.8376170    
 -0.39241338    
  0.41382086    
  -1.8024061    
   1.0023841    
 -0.93155885    
 -8.93445909E-02
  0.11466269    
  0.86499768    
  0.51502723    
  -1.2999812    
 -5.53504340E-02
  0.44008982    
 -0.31779972    
   1.5378721    
 -0.43209195    
 -0.47190991    
 -0.13026491    
 -0.82295871    
   1.7322685    
  0.36191532    
  -1.8730229    
   1.2390637    
  -1.4701761    
   1.4793289    
 -0.43552527    
 -0.85318387    
  0.68484861    
 -0.41173527    
  0.59752220    
 -0.52476346    
   1.4770753    
  -1.1893932    
 -0.77538574    
   1.5260559    
  0.12990144    
  -1.1394349    
 -0.33420250    
   1.3270326    
  0.14842005    
 -0.43961716    
 -0.47848997    
   1.3953440    
  0.19851863    
  -2.2512913    
  0.10008302    
   1.9310613    
 -0.38046351    
 -0.75925803    
 -0.88268822    
  0.39673114    
 -0.42316464    
   2.2342300    
  -2.3083379    
   1.9703349    
 -0.26383957    
  -1.7064949    
  0.46155533    
  1.20475730E-02
 -1.20475376E-02
  0.77737695    
 -0.15973759    
  0.59538335    
 -0.96238095    
 -0.20909226    
 -0.37681052    
   1.5227349    
  0.83667874    
 -0.39908072    
  -2.0581887    
  0.80781037    
 -0.34484074    
 -0.17295296    
  0.90078634    
 -0.20763896    
 -0.29001668    
 -0.66549581    
   1.2396905    
 -0.87126762    
  0.69941658    
 -0.92413354    
   1.8638967    
  -1.7382710    
  0.46826625    
  0.64869523    
 -0.85566640    
   1.4999092    
  -1.4080080    
 -0.43266091    
 -0.12817577    
  0.91799873    
 -0.20790192    
  0.15174676    
 -0.57416064    
   1.0527028    
  -1.3403852    
   1.1155618    
  -1.1772556    
   1.4795358    
 -0.62705749    
 -0.53568023    
  0.32982779    
  0.83290869    
  -1.0383534    
 -0.37949017    
  0.98721927    
 -0.61949426    
  0.56719494    
   1.4995929    
  -1.4190341    
 -7.72083774E-02
 -0.66349185    
   1.2471819    
 -6.95262849E-02
 -0.57625312    
  -1.0133827    
   1.5816033    
 -0.77723008    
 -0.63355529    
   2.2842357    
  -2.1383851    
 -0.19670956    
   1.6146419    
 -0.11540688    
  -1.5436867    
   1.0771720    
  -1.1926850    
  0.12456305    
   1.2039732    
  0.65035278    
  -1.5204302    
  0.16058177    
   1.2543318    
 -0.90926254    
 -0.49921927    
 -0.18232070    
 -0.18540300    
 -1.86917838E-02
  0.36044157    
  0.85105056    
  0.94508588    
 -0.26040149    
  -1.9444946    
  1.96076483E-02
   1.0142452    
 -0.92158711    
   1.6860707    
  0.12757073    
  -1.4350837    
  0.12516288    
   1.1888864    
 -0.10644711    
  -1.1544936    
  0.52111739    
 -0.94397354    
   2.4269741    
  -1.9926891    
  0.49594238    
  -1.0316986    
  0.47121727    
  0.69617254    
 -0.60916078    
 -0.17567752    
  0.78785563    
  0.64375442    
  8.05292204E-02
  -1.4924670    
  0.52756792    
 -0.39403710    
  0.55636334    
 -0.50110090    
 -0.48081380    
  0.17504954    
   1.1155002    
 -0.53422290    
 -0.35376418    
  0.81351042    
 -0.70873111    
  0.41415295    
   1.1225449    
 -0.30433667    
  -1.4739993    
   1.3829553    
 -0.89233220    
  0.23531379    
  0.63161534    
  -1.7832198    
   1.1254596    
  0.13889791    
 -0.83204544    
   1.0534577    
  -1.3612071    
   1.1876234    
  8.67821872E-02
 -0.96665698    
   1.9534507    
  -1.2702861    
  0.38405553    
  -1.2246870    
  0.47772601    
  0.95772779    
  0.78307515    
  -1.4873546    
  0.48435870    
 -0.61576021    
 -0.90570796    
  0.61090916    
 -0.18805304    
  0.58394825    
  0.15963016    
  -1.0198315    
  0.83290935    
   1.0719082    
  -1.5363942    
  0.66119522    
 -0.87806934    
  0.31275582    
  0.72685826    
 -0.14544110    
  0.63561249    
 -0.29050580    
  -1.0224062    
 -0.35937363    
  0.68863332    
 -0.24487031    
   1.7956054    
  -1.2859365    
 -0.76512122    
   1.1957296    
  -1.1519283    
   1.0116006    
 -0.41198003    
  0.76318526    
  -1.5859499    
   1.9407949    
  -1.6354133    
  0.74444026    
 -0.62665772    
 -0.45031574    
   1.8307446    
  -1.0046400    
   1.1758709    
 -0.48071751    
 -0.17951962    
 -0.89728802    
   1.1464678    
 -0.92567968    
 -0.38677323    
 -8.70115608E-02
   1.7557658    
  -2.0333979    
   1.1631505    
 -0.60353494    
  0.51879418    
  0.57981813    
  -1.2797912    
 -0.10840953    
   1.0728377    
 -0.24425228    
  0.84012914    
 -0.48712748    
  -1.3031937    
 -3.50913182E-02
 -0.10337830    
   1.3037730    
 -0.33539706    
   1.9175858    
  -2.4904461    
 -0.13543820    
 -0.25022522    
   1.6903851    
 -6.53830990E-02
  -1.1810715    
  1.25002228E-02
 -0.14693068    
   2.2837026    
 -0.80144435    
 -0.71628839    
  9.56138596E-02
  -1.2009376    
  0.63598853    
  0.81626391    
 -0.37404880    
  0.57084382    
  0.71996891    
  -1.5981605    
  0.85659987    
  -1.0635219    
 -0.37156376    
 -0.22314282    
 -8.70106518E-02
  5.52623421E-02
 -2.17402615E-02
  6.38520345E-02
   1.7796589    
 -0.66401029    
  0.28090224    
  -1.2438747    
   1.6147339    
 -0.75113451    
   1.7729262    
  -1.7804167    
   1.0177341    
  -1.1205909    
  0.47000340    
  0.47746250    
 -0.43664092    
 -0.50666738    
 -0.48085001    
   2.2642763    
 -0.47475672    
  0.36271015    
  -1.5107301    
  1.40357986E-02
 -0.54749352    
  0.58510584    
 -0.16370374    
  0.15697031    
 -0.64050257    
 -0.34032544    
   1.3472542    
  -1.3118511    
   1.0662086    
  0.49695754    
  -1.2143477    
   1.3630195    
  0.26345056    
  -1.6203545    
 -0.36366734    
   1.7453781    
 -0.93639994    
   1.7884986    
  -2.4738638    
 -7.23208934E-02
   1.7242534    
  -1.7410613    
  0.30448845    
  0.77702832    
 -0.67605239    
  0.71272784    
  0.49800169    
  -1.6773489    
 -0.15565264    
   1.3915441    
 -0.83947432    
 -8.20648223E-02
  6.37151375E-02
 -0.10398937    
  0.91629064    
 -0.47055158    
  0.22664657    
 -0.57458735    
  6.19126856E-03
  0.95740914    
  -1.3000724    
  0.89342284    
  0.46420407    
 -0.97859550    
   1.2796097    
  8.25867802E-02
  0.30954471    
  -2.2418282    
   1.2299488    
 -0.16705377    
  0.80809820    
  8.09146985E-02
 -0.79535705    
 -0.64152336    
  0.56230778    
 -0.51321876    
  0.58245015    
  0.53592622    
 -0.60874820    
 -0.39651269    
 -0.16220497    
 -0.28978020    
  0.76213980    
 -0.26314858    
 -0.21552055    
 -3.87144014E-02
  0.47328773    
  0.27115250    
  -1.1532004    
  0.69808590    
  0.44884533    
  0.48985285    
  -1.1044099    
  0.71613646    
 -0.29147741    
 -0.78466254    
  4.08227853E-02
  0.47000387    
   1.1035998    
  -1.5115681    
  0.26870534    
 -0.46770748    
 -8.61779079E-02
   2.0706527    
  -1.8316358    
  0.37616950    
   1.5764683    
 -0.78555638    
  0.47336787    
  -1.2219450    
  0.46415713    
 -0.51191175    
   1.1254237    
 -0.12575135    
 -7.47234374E-02
  -1.0339383    
 -0.30192491    
  0.29584455    
 -0.23233113    
   1.0540437    
 -0.68513709    
 -0.14884631    
   1.1189797    
 -0.11753066    
 -0.95324671    
  1.16955480E-02
 -1.75957419E-02
 -0.35077477    
  0.37993097    
 -0.60517770    
  8.08512792E-02
  0.27792656    
  0.81744450    
  0.57799870    
  -1.6259669    
   1.1230042    
  0.67950004    
 -0.10961074    
 -0.27695018    
 -6.76409760E-03
  -1.2629954    
  0.20212440    
 -6.75924197E-02
   1.2109413    
  -1.4463990    
  0.89301330    
   1.5458653    
  -1.0909202    
  0.44968382    
  9.50433612E-02
 -0.62362123    
 -0.45127496    
 -0.83564687    
  0.55316007    
   1.2460785    
 -0.72802585    
 -0.83910203    
  0.38623339    
  0.64338553    
  -1.3078223    
  0.97491586    
 -1.79536212E-02
 -6.74417466E-02
 -0.41716143    
  0.31093851    
 -0.69314712    
   1.0664932    
  -1.2874837    
   1.2231423    
  5.24001196E-02
 -0.91779339    
  0.76913351    
 -0.54749352    
  2.96754334E-02
 -0.45953205    
   1.6458056    
 -0.92525858    
  0.22134006    
 -0.62007052    
 -0.14413387    
 -0.34895322    
  0.13353130    
   1.1577271    
 -0.78483903    
 -0.14208268    
  0.76315767    
  0.64577985    
  -1.4165989    
  0.55741584    
  6.39880225E-02
  0.23464713    
 -0.61159641    
 -4.93937060E-02
  0.61072826    
 -6.01948686E-02
 -0.87692904    
 -2.66679283E-02
  0.40846288    
  5.24895117E-02
  0.61641335    
 -2.79960483E-02
 -0.70265532    
  0.53474110    
 -0.46702394    
  0.23262314    
 -0.47378457    
 -0.28768176    
   2.0006602    
  -1.7754997    
  0.27958408    
  0.26142612    
  0.93212736    
 -0.60305953    
 -0.70675242    
  0.36350095    
  0.37973985    
 -0.48510015    
 -0.29298729    
  0.81643087    
 -0.72176588    
 -0.32492620    
  0.20148277    
  0.52675605    
 -2.62025949E-02
 -0.37067813    
 -0.12987433    
  0.81981158    
 -4.60609645E-02
  -1.1398547    
  0.42285606    
  0.13525498    
  0.14028640    
 -0.40024295    
  6.79514334E-02
 -0.12419055    
  0.30407509    
  0.84030455    
 -0.90973312    
 -0.21825390    
  0.70124400    
   1.3120314    
  -1.3160714    
  0.11101274    
  0.46864435    
 -0.89608729    
   1.2527626    
  -1.8607525    
 -1.02559794E-02
   2.0183339    
 -0.89931256    
  -1.1087649    
   1.3258294    
  -1.1150062    
  0.78393918    
 -0.88838208    
  0.56614679    
 -0.15154913    
 -0.20810623    
   1.7967218    
  -1.4581207    
 -0.27359647    
  0.15514848    
   1.6493495    
  -1.6374444    
 -3.00331116E-02
 -0.32918248    
  0.25975350    
   1.6028807    
 -0.20037821    
  -1.3959883    
  0.56516653    
  0.25581393    
  -1.1758016    
   1.0216515    
 -0.40047717    
  0.39713898    
  -1.0090958    
 -4.69570979E-02
   1.8325814    
 -0.31576547    
  -1.2124475    
  0.50227815    
 -0.81631029    
  0.76343453    
   1.7303332    
  -2.0595922    
  0.59057850    
  0.68087715    
 -0.42146572    
  -1.1915066    
  0.39657527    
   1.5327625    
 -0.95294380    
   1.1118577    
  -1.1701936    
  -1.0107187    
  0.82910264    
  0.96588778    
 -0.35437375    
  -1.2233156    
   1.2347443    
  -1.2115777    
  0.17465958    
   1.0726365    
 -0.26456007    
  0.10307179    
 -0.29804459    
  0.81401181    
 -0.37665376    
  0.25231043    
  -1.0951347    
 -0.64237475    
  0.62662709    
 -0.14799638    
   1.2341866    
 -0.38776582    
   1.2961681    
  -2.4914064    
  5.08582629E-02
  3.25239524E-02
  0.41870955    
  2.59754304E-02
  0.99798864    
 -0.41305563    
 -0.93067873    
 -0.13976221    
  0.47000292    
 -7.01091588E-02
   1.0332046    
  0.79960066    
  -1.4292037    
  0.85314453    
 -0.69473809    
  0.19864196    
  -1.1858617    
  0.96141094    
 -0.64218074    
  0.64218044    
  0.35176060    
 -0.38498625    
 -0.14518227    
 -6.03802279E-02
  6.81621805E-02
 -0.58314651    
 -4.25588973E-02
   1.7759349    
 -0.92863703    
 -3.47590297E-02
 -0.87998050    
  0.10303311    
 -0.29940513    
 -0.13083994    
   1.3507229    
  0.29046345    
  -1.2985890    
  0.79468328    
  0.63456786    
 -0.57760149    
 -0.70296705    
  0.97505587    
 -0.20897600    
  -1.1171309    
   1.4670558    
  -1.4859246    
   1.8382794    
  0.54214841    
 -0.78248376    
 -0.89061141    
  0.33580148    
 -0.92640954    
   1.8613169    
  -1.2521049    
 -0.48954824    
   1.0012951    
 -0.76174551    
 -0.40251160    
   1.6561186    
 -0.55162442    
 -0.62787563    
 -0.14141253    
  7.32030943E-02
  0.93954724    
 -0.88795984    
 -0.59226567    
  0.14981301    
 -0.22314382    
  0.61987466    
  0.71053857    
 -0.77702934    
  0.63855863    
 -0.60778660    
 -0.15718575    
  0.13264450    
   1.9467974    
  -2.2079208    
   1.2341577    
  -1.1417838    
  0.29135200    
   1.1521008    
  -1.5520871    
  0.37212896    
 -0.48480198    
  0.79344934    
  0.26459619    
  0.35762995    
 -1.34534175E-02
  0.37101808    
 -0.78100818    
  0.76055181    
  -1.3627268    
  0.39086628    
  0.16608430    
 -0.48506236    
 -0.31701013    
   2.0843892    
 -0.65347129    
 -0.21511114    
 -0.95222354    
 -0.42703709    
   2.0437655    
 -0.67634052    
 -6.13693334E-02
  -1.2252954    
  0.38807306    
  0.85229748    
 -0.87596834    
   1.1006062    
 -0.44404897    
 -0.32781455    
  0.39099273    
  -1.2325605    
   1.3609769    
 -0.77876049    
 -0.31218866    
  0.15524086    
 -0.37647799    
  0.38299140    
  7.50360936E-02
   1.0257397    
 -0.32658631    
 -0.14126039    
  0.24362242    
  -1.0082289    
 -6.89932406E-02
   1.0273490    
   1.0491111    
  -1.8823047    
 -0.28550509    
  0.43121791    
 -0.39702579    
  1.66668966E-02
  0.41914544    
  0.83243674    
  -1.3024393    
  0.11488033    
 -0.12361331    
   1.8033873    
  -1.8574545    
   1.2554047    
  -1.1012547    
  0.80562550    
  0.79903919    
  -1.2876542    
  0.50270063    
  0.91908407    
 -0.16325760    
  -1.3619614    
 -0.15950690    
  0.78297418    
   1.1323997    
 -0.86555159    
  0.73817128    
  -1.9421431    
   1.3752686    
  -1.2911866    
   1.3239042    
 -0.11590755    
  -1.3838878    
   1.0150918    
 -0.36116463    
  0.23507237    
   1.0691979    
 -0.22077227    
  -1.2638229    
  9.69421789E-02
  8.33818540E-02
 -0.50252700    
  0.18094237    
  0.63639462    
 -0.60918117    
 -0.12874919    
 -0.13899818    
 -2.66679283E-02
  3.52666291E-07
  0.91448724    
  0.69675058    
 -0.98804969    
 -0.58778596    
   2.3138263    
  0.19894917    
  -1.5406803    
 -0.48591933    
 -0.16851448    
  0.29399204    
 -0.26283562    
  0.86208677    
 -0.90598053    
  0.60263336    
  0.53165931    
  -1.1279024    
 -0.29407245    
  0.27477780    
   1.2207146    
 -0.70470840    
 -0.92798752    
  0.18721122    
   1.6335350    
 -6.89929873E-02
 -0.80457318    
 -9.98833701E-02
 -0.90792179    
  0.55961484    
  0.94908053    
 -0.49331477    
  0.62077892    
  -1.3253121    
  0.77377683    
 -0.88680089    
   1.0308393    
 -0.21706423    
 -0.97077912    
  0.93609309    
  0.52484488    
 -0.85662138    
  9.87821221E-02
 -0.10426082    
  0.91629046    
  -1.0204318    
  1.81266405E-02
 -0.10071445    
  0.43375826    
  0.80279028    
  -1.2365495    
 -0.28108072    
 -4.48506810E-02
  0.54509348    
 -0.27359647    
 -0.28071311    
   1.4204276    
 -0.14672162    
 -0.22573800    
  0.42263275    
  -1.3652412    
   2.0594518    
 -0.84552819    
  6.70109838E-02
  0.66497636    
  -1.5629185    
  0.58841729    
  7.29804114E-02
 -0.17239982    
  0.12741514    
 -9.31653827E-02
  -1.0116007    
   2.0863621    
  -1.5923432    
 -0.52218980    
   1.9042374    
  -1.6237241    
   1.6975276    
 -0.86681098    
  0.80007422    
 -0.92335755    
 -0.78209466    
   1.0803585    
  -1.1361506    
  9.38181877E-02
  7.88930878E-02
  0.92041981    
  0.32938263    
 -0.76695079    
 -0.25557867    
 -1.10490639E-02
  0.53714252    
 -0.90178531    
  0.72076207    
 -0.45532545    
  0.51205206    
  0.42728445    
  0.57221156    
  -1.3635503    
  0.41424519    
 -0.45749524    
 -4.52046879E-02
  0.24033621    
 -0.82927871    
  0.59470624    
 -0.11562999    
   1.0039475    
 -0.48669013    
 -0.42488348    
  0.55793351    
 -0.84954476    
   1.6015323    
  -1.7007869    
  3.41918506E-02
  9.60736349E-02
  2.26419866E-02
  0.86106145    
 -0.89136648    
 -0.14903559    
  0.51794243    
   1.3483499    
  -1.4849257    
 -0.29584584    
   1.9552341    
  -1.9634649    
   1.1231030    
 -0.22853404    
 -0.87007868    
   2.1092350    
  -2.0242426    
   1.1444591    
  0.34385717    
  -1.6662036    
   1.0867426    
  0.11545842    
  -1.2474576    
   1.8191588    
 -0.36356223    
 -0.93923050    
 -0.37821633    
  0.27346912    
 -0.10331677    
  0.69314754    
 -0.98309958    
  0.70669150    
  0.85812962    
  6.44199327E-02
  -1.2359703    
  9.92074162E-02
 -0.47445795    
  0.93399048    
 -0.89889890    
  0.82235914    
  0.87452155    
 -0.72688562    
  0.11414500    
 -0.36545980    
  0.57273483    
  0.11409016    
  -1.2915601    
  0.27412879    
 -0.46883419    
   2.2096086    
  -1.9845983    
  9.93722901E-02
 -0.20972075    
  0.20972042    
  0.11477647    
 -9.47084948E-02
 -6.64376188E-03
   1.6000612    
  -1.8485227    
 -6.16937540E-02
 -9.13259760E-03
  9.13230423E-03
  0.88676810    
 -7.78599903E-02
  8.15985650E-02
 -0.91815770    
  0.33780721    
  0.11332773    
  0.99192816    
  -1.3037081    
  0.26298869    
   1.9123166    
  -1.3670892    
 -0.74520379    
  0.54090291    
 -0.30411163    
  0.52280134    
 -0.85566562    
  0.15535021    
   2.2138717    
  -2.5332251    
   1.0886623    
 -0.11653399    
 -0.30404484    
  0.17211726    
  0.59205145    
 -0.24525414    
 -0.81168497    
  0.67599380    
  9.24745724E-02
  1.25393914E-02
  9.21898782E-02
  0.39786032    
  -1.4412109    
   1.6689235    
 -0.14884549    
  0.25405422    
  -1.0260687    
 -0.99363291    
   1.5367562    
 -2.46928148E-02
  -1.3862946    
  0.55179381    
   1.0168227    
 -0.72783297    
 -7.32033551E-02
  0.66098982    
 -0.36072949    
  0.42812324    
  8.20771605E-02
  -1.5600225    
  0.98528385    
  1.32448645E-02
 -0.80437213    
  0.61279839    
   1.3257316    
 -0.67116868    
  -1.0152307    
 -0.38566199    
  9.60736349E-02
  0.16822800    
  6.85636476E-02
  0.63740534    
 -0.57324296    
  0.57959205    
 -0.92742777    
  0.27155188    
   1.7113782    
  -1.8208110    
  8.54570033E-07
  0.10331812    
  1.21960770E-02
  0.37469366    
  0.35417202    
 -0.54150563    
  0.92529517    
 -0.45969877    
 -0.99672842    
   1.5125879    
 -0.11778277    
  -1.3862951    
  0.29821900    
 -0.21687371    
  2.28768087E-07
  0.80396199    
 -0.78079462    
  0.87100583    
  -1.0640717    
 -9.71639231E-02
   1.8780621    
  -1.3272313    
  0.37762991    
  0.94334096    
  -1.9241705    
  6.25206754E-02
  2.98522282E-02
  4.78565134E-02
   1.7224326    
 -0.69147879    
  0.53258729    
 -0.17724684    
  9.57351178E-02
 -4.25507408E-03
 -0.11034849    
  -1.3862947    
   1.3957735    
 -0.44393122    
 -6.06248751E-02
  0.35197616    
  0.80726022    
 -0.95821124    
  0.47239682    
  -1.4479162    
   1.6229060    
 -0.86020100    
   1.5600150    
 -0.47333160    
  -1.7758858    
   2.3629315    
  -1.7348481    
  0.42213249    
 -0.62140334    
  0.78845781    
 -0.25031623    
  0.29810691    
 -0.31015459    
  0.47755080    
 -0.11754802    
  -1.5539254    
  0.49469543    
   1.0004522    
  0.16688122    
 -0.69504678    
   1.7343776    
  -1.4204271    
  0.53714299    
  -1.2527637    
 -0.41689369    
   1.6809560    
  0.18285622    
  0.67561507    
  -1.5959240    
  0.40322512    
  -1.1305059    
  0.94908023    
  -1.0986130    
   1.7250682    
  -1.2370814    
  0.35121500    
   1.1583486    
  -1.0877311    
   1.1147161    
 -0.31539685    
 -0.48204628    
 -0.94142592    
 -0.30192491    
   2.2538772    
  -1.4706494    
  0.20880879    
  0.13618726    
  -1.2782853    
  2.81711463E-02
   1.2942193    
 -0.93292564    
 -3.94781157E-02
 -0.43959743    
  8.00425708E-02
   1.2305402    
 -0.68754447    
  0.39234397    
 -0.69692814    
  0.10763150    
  4.00055833E-02
  0.47082064    
 -0.24898396    
  0.28898987    
  0.72213435    
  -1.6190075    
   1.4491786    
 -0.50258285    
 -0.52839291    
 -0.45742512    
  0.13102889    
 -0.15123114    
   2.2361400    
  -1.5532502    
 -0.68289083    
   1.3366107    
  0.66183060    
 -0.23777318    
  -1.4329808    
   1.1741197    
  -1.3772442    
  0.87396657    
 -0.41871026    
 -0.11492910    
   1.6847352    
  -1.6594186    
   1.3300545    
 -0.94990748    
 -0.90144354    
  0.58778638    
  0.82191533    
 -0.81028700    
 -0.32497713    
  0.41343382    
  0.68250901    
 -0.88730407    
   1.1305637    
 -0.66218483    
  0.19511235    
 -9.46413055E-02
 -5.67262545E-02
 -0.33958945    
   1.3126063    
 -0.73213226    
 -0.63666785    
   2.4987791    
  -2.9425402    
   1.0925878    
  0.34635031    
  -1.3693444    
 -0.10629415    
   1.1292892    
 -6.87774345E-02
 -0.43003595    
 -0.49928436    
  0.40546560    
 -0.59436554    
   1.5161058    
  -1.3950274    
  0.39370027    
  9.58480835E-02
 -0.48954755    
  0.61090910    
   1.0296193    
  -1.0586072    
   1.2639053    
  -1.8546380    
   1.2514975    
  0.45405442    
 -0.33262148    
 -0.28320822    
 -0.15415044    
 -0.47557425    
 -0.49603799    
  5.35849705E-02
   1.3775604    
 -0.98669469    
 -0.43531832    
   2.1432693    
  0.11374733    
  -2.3035374    
  0.71201473    
  0.58986098    
 -0.23225255    
 -0.55879909    
 -0.25951186    
   1.0136188    
  -1.3650162    
   2.2973077    
  -1.0281395    
  0.69610167    
  0.19865735    
  -2.0264568    
  0.97853273    
  0.30392897    
   1.6619772    
  -2.1847486    
 -0.43375909    
 -0.37288904    
   1.4286536    
 -0.22084238    
 -0.79595596    
  0.82148999    
  0.45376587    
  -1.7263319    
  0.81978011    
   1.8768723    
  -1.5913954    
  0.57557106    
  -1.0548897    
  0.57100940    
  0.50598013    
  0.43478212    
  -1.6430150    
 -0.29584584    
 -5.90882301E-02
  0.99163985    
 -0.32492572    
  3.07717379E-02
 -0.29492369    
 -0.27229735    
 -0.30048576    
   1.0671965    
  9.14338529E-02
   1.5871855    
  -2.5755942    
  0.98191524    
  -1.0634083    
   1.4677871    
  -1.5161059    
   1.4941274    
  0.60005695    
  -1.4414471    
 -0.75699896    
   1.6691568    
  -1.0501180    
   1.3331308    
  -1.3390664    
 -2.40983535E-02
 -0.33769307    
  0.43632260    
   1.5010037    
 -0.91875702    
 -0.99325204    
 -1.68077555E-02
  0.78999734    
 -0.96556151    
   1.0678409    
  0.17768122    
 -0.39822385    
  0.54403412    
 -0.91754836    
  0.51082557    
 -0.74344838    
   1.1676049    
 -0.92871398    
   1.4216015    
  -1.5767933    
  0.65217280    
  0.52592057    
  0.45585951    
 -0.60589850    
 -0.84816939    
   1.7988483    
  0.14444564    
 -0.20368367    
  -2.1209776    
 -4.56695519E-02
  4.56700772E-02
   1.5914192    
  0.20775305    
  -1.6424742    
 -0.12160698    
  0.64003760    
  0.26236466    
 -0.90240145    
   1.0575505    
  0.30695605    
 -0.54975241    
  0.28672728    
 -0.28672716    
   1.4473680    
  -1.3562298    
  0.46738666    
  1.30155012E-02
  0.38367757    
  -1.9802668    
   2.0660541    
 -0.16521768    
  -1.3565356    
  0.57188630    
 -0.26131874    
 -0.34191620    
   2.0650070    
  -1.0276830    
 -0.72293121    
 -0.32721275    
   1.2845118    
  -1.5657634    
  0.99672741    
  0.25481367    
 -0.27071160    
 -0.19004403    
 -0.86161178    
 -9.21638962E-03
   1.1555989    
  0.10506880    
  0.68920219    
  -2.0268319    
   1.6620300    
  0.20977175    
  -1.2039729    
   1.6186265    
 -0.28362548    
 -0.98759955    
 -1.09289121E-02
  0.31745449    
  0.82651162    
  -1.5330813    
  0.75599462    
  5.19271232E-02
  0.56886727    
  -1.9431857    
 -6.89930096E-02
   1.8686579    
  -1.0242792    
  0.26774803    
   1.2353545    
  -1.8635442    
   2.0762916    
  -2.2035546    
   1.9158717    
  -1.1209421    
  0.59492940    
  -1.2752554    
  0.19602840    
  0.36449799    
   1.0565265    
  -1.5613092    
   1.8483601    
  -1.6976575    
 -5.32035455E-02
  0.51409870    
 -0.48183754    
   1.1700711    
  -1.5442829    
   1.3668765    
  3.91409034E-03
 -0.61070323    
 -6.31005242E-02
 -0.92979223    
   2.6480324    
  -1.5175704    
  0.10692658    
  0.48051158    
  -1.2712250    
 -0.22159193    
 -3.95316668E-02
  0.90003031    
  0.12323294    
 -0.24883337    
 -0.47074831    
  0.62223917    
  0.56371498    
 -0.73396885    
  0.69503909    
  -1.6265976    
   2.0238369    
  -1.5502352    
   1.0389855    
  -1.4564989    
  0.74625659    
  0.59351689    
 -0.85286850    
 -2.83313226E-02
  0.98298186    
 -0.13815051    
  -1.2080967    
  0.35750183    
 -0.30126116    
  0.54159760    
  0.58272290    
  -1.4224734    
  0.50871724    
  0.44273663    
  0.14011490    
  0.10075627    
  0.21994399    
  2.78143138E-02
  0.65502322    
  -1.8953943    
   1.3862945    
 -4.63151075E-02
  0.13887851    
  -1.5411003    
  0.42664519    
 -0.14818074    
 -2.81717665E-02
  0.22314365    
  0.43733320    
  0.77120048    
  -1.5450053    
   1.1804998    
 -0.31845337    
 -0.23077358    
  0.18938860    
  0.77102077    
 -0.75703418    
  2.06196439E-02
 -0.38526210    
 -0.61618590    
   2.7129767    
  -1.4011464    
 -0.90021074    
 -0.11014317    
 -4.91329543E-02
  0.29663450    
  0.24535538    
  0.38146919    
  0.58301318    
 -0.72063476    
 -0.62656105    
  0.52665091    
 -0.31213263    
  0.69066870    
 -0.90518588    
 -0.43979025    
   1.0793806    
   1.2706324    
 -0.67425293    
  0.38929206    
 -0.38751149    
 -0.36024022    
 -0.74015349    
   1.2130229    
 -0.49871033    
 -0.45235887    
  0.60050809    
 -0.46594843    
 -0.52167481    
 -0.30192491    
   1.3634953    
 -0.51854241    
 -0.99501431    
   1.3499266    
  -1.3404477    
  0.28532064    
   2.3110597    
  -2.5869904    
 -5.77082187E-02
  0.56666386    
  0.14122663    
 -0.24160561    
 -0.30228043    
  0.96066904    
 -0.71591228    
   1.9819089    
 -0.91674381    
  -1.0327984    
  0.45314282    
  0.38501483    
 -0.32988229    
  7.38345683E-02
 -0.93787456    
  2.69067548E-02
   1.0409329    
 -0.27115273    
 -0.82433891    
 -0.12953325    
   1.4630584    
  5.74321076E-02
 -0.86528867    
   1.1059518    
  -1.1804857    
 -6.13698550E-02
  4.93936613E-02
  0.14028640    
  0.49073014    
 -0.32690296    
 -0.17435281    
  0.17878775    
  0.17045192    
  0.12604037    
 -0.36044058    
 -7.84713104E-02
 -0.12482230    
 -4.13028859E-02
  0.45635694    
 -0.83214533    
  5.12930416E-02
 -0.15276356    
  4.74025086E-02
   1.2840159    
  0.19927065    
  5.31821363E-02
 -0.60182869    
 -0.88938391    
   1.6129715    
  -1.5120448    
  0.85185891    
   1.1710119    
  -1.7822813    
 -0.26488358    
   1.8991675    
 -8.71234015E-02
  -1.7877507    
  0.24685936    
 -9.84408930E-02
  0.47858727    
 -0.17211732    
 -0.26592442    
 -1.33328335E-02
  8.98043439E-02
  0.54460478    
 -0.91985583    
   1.0926418    
  0.28917766    
  -1.0314153    
   1.5604595    
  -1.4877000    
   1.3166749    
  -1.6708468    
  0.31237391    
  0.81633586    
 -9.90913361E-02
   1.5631442    
  -1.2912105    
  0.21357383    
  -1.5068287    
   1.8162507    
  -1.8498676    
   1.3841556    
  -1.1491171    
   2.1628568    
 -0.26438624    
  -2.0128810    
  0.49709493    
  0.21852444    
  0.46768650    
  -1.3565775    
  0.72854936    
 -0.48931956    
   1.6304911    
  0.23638894    
 -0.67145425    
 -0.77821052    
 -0.29080290    
  0.74490952    
 -0.58364159    
 -0.44895047    
   1.5686157    
  0.19640042    
 -0.15724638    
  -1.2078754    
 -6.93927258E-02
  0.92463899    
  -1.2635089    
  0.67619753    
  0.53363985    
 -0.95200968    
 -0.37351319    
   1.2282051    
  0.41645426    
  -1.1548060    
 -0.24063608    
 -0.10863427    
 -0.10354090    
  0.84859538    
  0.93555892    
 -0.70389193    
  -1.1656229    
   1.7834741    
  -1.2806019    
 -0.46403384    
 -0.12136117    
  0.98082894    
 -0.37176546    
 -7.90694132E-02
  0.31268406    
  0.29804492    
 -0.47482672    
  0.84175724    
 -0.32982770    
 -0.58646393    
  7.45325536E-02
 -0.30065781    
  0.67431390    
 -0.44225532    
  1.17645273E-02
   1.4151151    
  -1.6815813    
   1.6928805    
  -1.5246526    
  0.88083094    
 -0.30385470    
 -0.89301378    
 -0.19478865    
   1.0841719    
 -0.88057196    
  2.59748939E-02
   1.0429615    
 -0.58477837    
  0.73028642    
 -0.65733743    
  0.89290363    
  -1.4500095    
  0.81676066    
 -0.74077553    
   1.5979906    
  -1.4473294    
 -0.20925429    
   1.4768916    
 -0.48747796    
 -0.91468871    
  0.71686345    
   1.1217792    
 -8.63172263E-02
  -2.0059276    
  0.10742053    
  0.49401879    
  0.27058724    
   1.7499491    
  -1.6872979    
 -0.44679421    
  0.97288609    
  0.74444073    
  0.44191387    
  -2.0513525    
 -0.44309685    
   1.1752455    
 -0.13431257    
  0.19010329    
 -0.87702030    
 -0.37187386    
   1.5652317    
  0.52317792    
 -0.44183302    
  -1.3725007    
  4.02740128E-02
 -0.27029023    
 -5.31100407E-02
   1.1911638    
 -0.77365118    
   1.2621291    
  -1.2326286    
 -0.55237436    
  0.23319466    
  0.77380544    
  0.11161359    
 -0.77925915    
   1.5876186    
  -1.5453600    
  0.55665600    
 -0.29694816    
 -0.39225453    
 -0.19979636    
  0.46155533    
  8.70120972E-02
   1.1614130    
 -0.77087331    
 -0.12391046    
  0.10493503    
 -0.68932325    
  0.62606126    
 -0.33077490    
  0.84078336    
 -0.23361474    
  0.16251865    
  0.32513019    
 -0.72796708    
 -0.87389487    
  0.39280736    
 -0.26875430    
   1.3083332    
  -1.5314757    
   1.9002397    
  1.08447950E-02
  -1.6312453    
  0.59823066    
 -0.68024433    
  0.57054466    
  0.38101363    
  0.26261768    
  -1.0563693    
  0.82941222    
 -0.90520555    
   1.3106712    
 -0.64546943    
 -0.19618197    
  0.31441540    
  9.92262885E-02
  0.98489249    
  -1.1022685    
 -0.90899169    
   1.2884805    
 -7.81645551E-02
  0.60835093    
  -1.3892485    
 -0.29361725    
   1.5163474    
  -1.7575092    
  0.97322494    
 -0.28514066    
  0.77591902    
  0.76742226    
  -1.3010920    
  7.29688630E-02
  0.57118875    
 -0.14374453    
  -1.0219190    
  0.43847150    
  0.47378454    
  0.41885206    
  -1.3934127    
   1.0089999    
 -0.76325631    
  0.79402870    
  0.59226638    
 -0.79602772    
 -0.97363174    
 -8.55221748E-02
 -8.96834955E-03
   1.0619110    
 -0.16932192    
 -0.52071446    
  0.90755653    
 -0.91378832    
 -0.11232830    
  0.77049631    
  0.81916678    
  -1.5352285    
  0.45918417    
  0.97400707    
   1.0686791    
  -1.3706813    
 -0.96668392    
  0.63532722    
 -5.19203693E-02
 -0.65924489    
  0.43923166    
  0.59470725    
 -0.57920259    
  0.53514326    
  -1.1905504    
  0.60005695    
 -0.76913249    
   1.5441977    
  -1.1156098    
 -0.45525542    
  0.46095312    
   1.0012162    
 -0.31091443    
  -1.1603061    
   2.3286073    
  -2.4441202    
  2.02024709E-02
   1.9021080    
  0.19591087    
 -0.63476229    
  4.08222675E-02
  0.73129874    
 -0.17613718    
  -1.1590773    
  0.56771290    
  -1.2210140    
   1.2835343    
 -0.20067063    
 -0.76441091    
  0.70163369    
 -0.75412470    
   1.0825150    
 -0.52033657    
 -0.74569893    
   1.8154571    
  -1.1739818    
   1.1086630    
  -1.2250259    
  0.92897546    
 -0.48319960    
 -0.35628608    
  0.52626956    
 -0.62860906    
  0.95352036    
  2.13645417E-02
  9.60490629E-02
  -1.8355398    
   1.9285653    
  -1.1596580    
   1.0381666    
  -1.6934146    
  0.16003592    
   1.5588859    
 -4.70139645E-02
 -0.92643547    
  0.70677924    
  -1.6733314    
   1.4890743    
 -0.25864977    
  -1.1511750    
   1.4328142    
 -0.69770360    
 -0.47641620    
   1.0788095    
 -0.21691346    
 -4.77042049E-02
  -1.1729702    
  0.15565369    
  0.32742155    
  0.61202151    
 -0.86985028    
  0.83400488    
  0.94080567    
  0.16507949    
  3.20880525E-02
  -1.1379731    
   1.3095152    
 -0.42285681    
 -0.19351199    
  -1.2564185    
   1.6618842    
 -0.69802493    
  -1.3041846    
  0.47225416    
 -2.84911469E-02
  3.40946056E-02
   1.6015859    
  -1.8544980    
 -9.81924012E-02
   2.0264764    
  -1.2244029    
 -1.07333530E-02
  0.29127246    
 -0.86264735    
  0.66733903    
 -0.84078342    
   1.5802277    
 -0.90234745    
   1.7498688    
 -0.74810576    
  -1.4998500    
   1.5138741    
  0.52025175    
  -2.0468645    
   1.3131722    
  -1.6268290    
   2.5375879    
  -1.0793810    
  0.49020660    
 -0.73136878    
 -2.36543342E-02
  0.63426667    
  -2.0205600    
   2.2951105    
  -1.3830842    
   1.0652999    
  -1.7756883    
   1.6652429    
  -1.2116784    
  0.78038830    
  0.61004025    
  -1.5584884    
 -0.26826456    
   1.9224380    
 -0.38934588    
 -0.93397349    
  0.46765363    
 -0.41284543    
 -0.79112834    
   2.0855505    
  -1.8353260    
   2.5875919    
  -2.8778219    
   1.3630675    
  0.15675823    
 -0.26415157    
  0.75240326    
  -1.6232315    
   1.1892822    
 -0.53507799    
 -0.50602442    
   1.7117999    
  -2.1758337    
   1.5902067    
  0.53005707    
  -1.7906169    
   1.4183105    
  -1.3267441    
  0.30932164    
   1.0769733    
 -0.66541076    
  0.61740083    
  6.50506988E-02
 -0.24213983    
 -0.10731962    
  0.38417980    
 -0.75748831    
  -1.0552621    
   1.9740808    
  -1.5270673    
  0.57281733    
 -0.56701934    
  0.58971196    
  0.27559033    
 -0.45791122    
   1.1088165    
  -1.9599676    
  0.75430143    
  0.82588363    
 -0.39807135    
  0.82736868    
  4.71789949E-02
 -0.69314718    
 -2.56719738E-02
  0.24419726    
  -1.6863991    
  0.55961585    
  0.91055977    
  -1.3131727    
   1.6675457    
  9.67752412E-02
  -1.3674403    
 -0.44952473    
   1.2012666    
 -0.74031335    
   1.1502841    
   1.2203844    
  -1.4727266    
 -0.50008082    
 -0.92395365    
   1.0824565    
  0.65157855    
  0.69569021    
  -2.4297261    
   1.3470734    
 -0.76035619    
  0.54963470    
  0.13005328    
 -5.43478131E-03
 -0.15278916    
  0.38299188    
 -3.07716373E-02
 -0.26706314    
 -0.58545625    
   1.5069817    
  -2.1342833    
  0.94337195    
 -0.20236936    
  0.47466570    
 -0.24965474    
 -1.50376307E-02
  7.30250478E-02
 -0.25990310    
  1.81001816E-02
  0.27980343    
 -0.98649520    
   1.0489128    
  0.52159518    
 -0.68373990    
  0.77232540    
 -0.22400939    
  -1.3733915    
  0.76327938    
  0.80782640    
  0.52001917    
  -1.8360198    
  0.55866957    
  0.84567291    
  0.29980350    
 -0.78653139    
  0.85407740    
 -0.71823418    
 -0.88335150    
  0.25935122    
  0.28660354    
 -0.86580598    
 -6.35138899E-02
  0.98899221    
 -0.10265382    
   1.6684717    
  -2.1384742    
  0.68772680    
  0.93353242    
  -1.2321435    
  2.88831256E-02
  0.50797486    
 -2.60321293E-02
  0.50243926    
  -1.6739765    
   1.9827117    
  0.10379671    
  -2.0654557    
   1.8971202    
 -0.56982392    
 -0.73642731    
   1.2089599    
  -1.3535417    
  0.46163544    
  -1.1155624    
   1.9652580    
  -1.6034687    
  0.57647997    
  0.70313013    
  0.11261894    
 -2.39534341E-02
  -1.3802512    
 -0.23679070    
  0.11523613    
   1.0257243    
  0.52631438    
 -0.53858507    
  -1.3404477    
 -0.13083994    
   1.1611325    
 -0.77375054    
  0.67473006    
 -0.53211725    
  0.61415863    
 -0.18369211    
  0.29383597    
 -0.34447956    
  0.24794206    
  0.58628404    
 -0.59988976    
  0.56935298    
 -0.44097131    
  -1.1230035    
   2.2970145    
  -1.8611522    
 -0.27380633    
  0.44911796    
  0.73256141    
  -1.1660535    
   1.0038185    
  -1.0116007    
  0.24783538    
 -0.33769307    
   2.2660279    
  -1.2443758    
  0.92425865    
 -8.40189457E-02
  -1.0986120    
  -1.0368162    
   1.5323871    
 -0.81153667    
  0.63695294    
  -1.0022514    
   1.7097467    
 -0.55004656    
  0.72951490    
  -1.3084515    
  0.53088695    
  0.59809643    
 -0.16537248    
 -0.24652433    
 -0.69099933    
 -0.33904970    
  0.39334387    
  0.20177853    
  9.80251729E-02
 -0.36271721    
  0.48717126    
 -9.47782323E-02
  0.26774809    
  -1.3067682    
 -0.18066995    
  0.96460927    
  0.26091182    
 -0.88481522    
  0.82182539    
   1.1911985    
 -0.78058583    
 -0.64700085    
  0.62834716    
  0.31807321    
  0.96471876    
 -0.68161261    
  -1.5029322    
   1.0218574    
 -0.75238138    
 -0.30089301    
  0.83429557    
 -0.52556056    
  0.69314742    
 -0.45758128    
  0.21072078    
  -1.4271157    
 -1.04706595E-02
   1.7152193    
  0.12449438    
  -1.2288047    
   1.0397722    
 -0.10648313    
 -9.66593474E-02
 -0.85975158    
  1.16288308E-02
 -2.93285493E-02
   1.2234249    
  -1.4421151    
  0.75420791    
 -0.79194695    
 -0.25241387    
 -0.13778295    
 -2.29904503E-02
  0.74414921    
 -5.68337925E-02
  0.48954841    
   1.1152002    
 -0.39727318    
 -0.44924167    
 -0.31640062    
  4.05211151E-02
  -1.0288974    
   1.7799047    
 -0.30891639    
 -0.87872183    
 -0.43379548    
  0.26368913    
  0.26083517    
   1.5074733    
  -1.1261050    
  6.08295910E-02
   1.0261003    
  -1.9423915    
   1.7210088    
 -0.93031865    
 -0.55128610    
 -0.39903432    
   1.9595526    
  -1.7756293    
 -8.33808929E-02
   1.0869501    
  -1.0116018    
  0.70517176    
  0.23659840    
 -0.87924963    
 -9.53103900E-02
 -0.22314282    
  0.81093091    
  0.65780807    
 -0.31935379    
 -0.39561310    
  0.16251916    
   1.0024683    
  -1.7826272    
   1.8520277    
  -1.8251207    
 -0.13226767    
   1.1669315    
 -3.84665132E-02
 -0.83323604    
  0.61090940    
 -0.73908484    
  9.76385176E-02
   2.0755577    
  -1.0464929    
  0.21814501    
 -0.12813753    
  9.18517858E-02
 -0.65020293    
  0.65020257    
  0.19835836    
 -0.51970309    
  0.34191722    
 -9.09101777E-03
  0.15022938    
  -1.4121673    
  0.86329859    
   1.1472944    
  -1.6833802    
  0.92785120    
  -1.2713255    
  0.98593950    
  2.71505266E-02
 -0.58600277    
  0.71953368    
 -0.58466744    
 -1.88683998E-02
 -0.62860864    
  0.23026085    
   1.9003066    
 -0.87271577    
  0.22820714    
  -1.3603703    
  0.28571159    
  0.10654259    
  2.62482837E-02
  0.97172076    
 -0.37362459    
 -0.98558915    
 -0.22123733    
   1.6056210    
 -0.73015231    
  0.93203932    
 -0.68381572    
 -0.10089860    
 -4.91324738E-02
   1.3817875    
  -1.5713294    
  0.46181798    
  0.62219518    
 -0.71997482    
  -1.1107706    
 -2.79084053E-02
 -4.83185127E-02
  0.99068177    
   1.1876643    
  -1.8306206    
  0.85723871    
  0.22254987    
  -1.4374629    
  0.93609309    
 -0.84991574    
   1.0612248    
 -0.53763664    
  0.92710131    
  -1.1050857    
  0.86020094    
  -1.3121865    
   1.4164475    
  0.54966557    
  -1.3093327    
   1.3594832    
 -0.52588445    
 -1.62232909E-02
 -0.37895054    
 -0.55620956    
   1.2390642    
  -1.3862952    
   1.7053748    
 -0.17483041    
  -1.4510313    
   1.3085047    
 -0.32211798    
 -0.80619156    
   1.3189148    
 -0.89239621    
 -0.71420074    
   1.4142684    
  4.38519754E-02
  0.78304201    
  -2.4894419    
   1.7356699    
  -1.7087632    
  0.91096717    
  0.29123425    
 -0.44479197    
   1.1191466    
  -1.4919550    
  0.69915289    
 -0.26596379    
 -0.57536435    
   1.4978855    
  -1.5550432    
   2.3393991    
  -2.5158548    
   1.3618761    
  0.30880579    
 -4.73059826E-02
 -0.63926208    
 -0.15579118    
 -0.34958443    
  0.27400228    
  0.32220301    
 -9.02295765E-03
   1.3938185    
  -1.4921545    
  -1.0033023    
  6.16929792E-02
   1.9098591    
 -0.90998167    
  -1.0799199    
 -3.77404727E-02
   1.0080985    
  0.26101419    
  0.16871580    
  0.53785414    
 -0.12329791    
  -1.4928280    
   1.7401129    
  -2.0255604    
   1.3773260    
  0.73612916    
 -0.77751428    
 -0.44863713    
  0.61279792    
  3.13748382E-02
  -1.3227208    
  0.52806729    
  0.70799345    
 -0.24442129    
 -0.88845569    
   1.4916546    
 -0.43987399    
  -1.3372861    
  0.27234721    
  0.62107515    
  0.84780622    
 -0.47734722    
 -0.93364006    
  0.98861146    
  0.62705714    
 -0.36827654    
  -1.7582164    
   2.3651683    
  -2.2947886    
   2.3025849    
  -2.2099271    
   2.3954785    
 -4.70574386E-02
  -1.9167544    
 -0.52432710    
  0.97839940    
  0.49389485    
  -1.4341935    
   2.2988400    
  -2.0663946    
   1.7306722    
  -1.8156658    
   1.1860715    
 -0.96292788    
 -3.27890441E-02
 -0.41551518    
  0.54654342    
   1.5964887    
  -1.5676692    
  0.81345201    
 -0.32097557    
  0.14217497    
  -1.0260110    
   1.8288770    
  -1.5204049    
 -0.29180598    
 -3.36171761E-02
 -0.11778316    
 -1.94188599E-02
  0.99904460    
  0.69854826    
  -1.6312175    
 -3.73879299E-02
  0.53899723    
  0.69314742    
 -0.64966273    
 -0.20600383    
   1.6028807    
  -1.0999286    
  0.91391593    
 -0.67275470    
  0.29155686    
 -0.43848670    
 -0.87403077    
  0.26368913    
   1.4734435    
  -1.9160120    
   1.5907065    
 -0.49553728    
  3.39018144E-02
 -0.72017550    
  0.12233960    
  0.66549569    
 -0.29080191    
 -0.78015870    
  0.95900226    
 -0.90589195    
   1.4650098    
 -0.41648206    
  0.57460845    
  -1.3931199    
   1.0801786    
  4.10080515E-02
 -0.26415157    
 -0.54733658    
  0.67540294    
 -0.81541514    
 -0.27048990    
   1.7866963    
 -0.90117735    
  0.12055659    
  -1.1097540    
 -2.55331919E-02
  0.92316347    
  0.43249404    
  0.77421504    
  -1.6849661    
  0.86296028    
 -0.45198497    
 -0.18012604    
   1.5128108    
  -1.0785257    
  0.78664756    
  0.12736766    
 -0.47869763    
  0.33699772    
  -1.5483509    
   1.2277615    
  -1.7720624    
   1.4506663    
  0.95876753    
  -1.3882080    
 -0.76872998    
  0.25406632    
 -0.16705428    
 -0.12921160    
  0.69314677    
 -0.77390808    
   1.6479392    
  0.35252935    
  -1.2483476    
  0.90298682    
  -1.4604014    
  0.29152000    
 -6.53045923E-02
  0.57957315    
  8.24185461E-02
 -4.53152582E-02
  0.12730314    
 -0.74397981    
   1.7825141    
  6.20199889E-02
 -0.99548519    
  -1.0676023    
 -3.10098231E-02
   1.5626930    
  -1.3962439    
   1.2734993    
 -0.55079329    
  -1.0889505    
  0.38604721    
  0.73161334    
 -0.82040983    
   1.6650077    
  -1.0614730    
 -0.76605344    
   1.5488133    
  0.38136774    
 -0.30573067    
  -1.7688460    
 -8.25474842E-07
  3.81003693E-02
  0.71166664    
 -0.67496449    
  3.52666291E-07
  0.77110898    
  0.55484229    
  0.68111295    
  -1.3413156    
 -0.74055028    
 -8.25474842E-07
   1.4429132    
  1.14030065E-02
 -8.51579830E-02
  0.37623575    
 -0.73821515    
 -0.82972306    
   1.4416443    
 -0.30058587    
  0.20161499    
  -1.4186590    
   1.1073462    
 -0.73155564    
   1.2423820    
  -1.3370907    
   1.2442117    
 -0.84095681    
   1.0140111    
  -1.1164268    
  0.88035840    
  0.14715731    
 -0.29119709    
 -0.29238808    
 -0.89451605    
  0.84949291    
   1.6657187    
  -2.4411049    
   1.1405765    
 -0.39524373    
  0.67605287    
  -1.1160048    
   1.8151677    
 -0.72359753    
  -1.5936612    
  0.45907474    
  0.60713404    
 -0.52287316    
 -0.16430394    
  0.71084696    
  0.41516420    
 -0.38634425    
  -1.2096713    
  7.34268054E-02
   1.0188153    
 -0.87100601    
  0.20620713    
  0.97537994    
 -0.98788041    
 -0.41494423    
  0.72593647    
 -0.58410692    
  0.44065079    
  0.97415859    
  6.79211318E-02
  -1.0911351    
  0.91293281    
  -1.0963720    
  0.27925748    
 -0.40800664    
  7.60444952E-03
   1.1061591    
  -1.1214261    
   1.0017623    
 -0.73349875    
  0.54778165    
  3.67321000E-02
  0.45763215    
 -0.53603673    
  0.93177348    
  0.46158835    
 -0.58796322    
  -1.3659015    
  0.44005680    
  -1.0441234    
 -1.14281019E-02
  0.60299557    
   1.0923027    
  0.37982234    
 -0.22206151    
 -0.38143215    
 -0.29562882    
 -0.76670998    
  3.74582708E-02
  0.68946427    
   1.0429720    
 -0.24317379    
  -1.2720184    
 -0.34240723    
  0.88583165    
 -0.54936016    
  0.50365740    
  0.30727321    
 -0.36274046    
  0.44643945    
  0.55368930    
  0.74293607    
  -2.6804903    
   1.8844186    
 -0.51773232    
  0.21917544    
 -0.13154498    
 -0.59187663    
  0.60985470    
 -0.38999552    
 -0.20763905    
 -8.44380409E-02
  0.67312461    
  -1.4252449    
  0.86056095    
  0.35271481    
 -0.88889194    
  0.70323169    
 -0.87212908    
  0.27763250    
  7.59102761E-07
  0.53596193    
  5.85368536E-02
 -0.37256774    
  0.70040190    
 -0.36531776    
 -0.48117614    
 -0.43685067    
  8.65817536E-03
 -0.16862290    
   1.0675219    
  0.41361925    
 -0.15531124    
  9.80169475E-02
  0.64662689    
  -1.9192413    
  0.21962801    
  0.23713049    
   2.5683620    
  -1.7139466    
 -0.59633410    
 -0.89716089    
   1.0809124    
 -0.78275913    
  0.70479798    
  0.93389529    
 -0.51946187    
  0.69187051    
 -0.63485467    
  -1.4331584    
  0.93430930    
 -0.27715489    
 -0.40024295    
 -0.26706290    
   1.7066020    
  6.97329938E-02
 -3.33656669E-02
   1.0836192    
  -1.8508743    
   1.6024908    
  -2.1069260    
  0.20124881    
  0.47907659    
 -0.26851207    
  7.71170482E-02
  0.34092689    
 -0.49703285    
 -0.17413576    
  0.76141471    
 -7.37175643E-02
  0.57587630    
  -1.8935423    
  0.93248540    
  0.74212831    
  -1.2489454    
  8.31153318E-02
   1.1753459    
  -1.1815006    
 -0.11086345    
  0.68274891    
 -0.73950058    
  0.57718730    
 -0.67688751    
  0.69314688    
   1.4638525    
  -1.6301738    
 -0.16532317    
   1.3461741    
  -1.0598977    
  0.53829294    
 -0.89436442    
  0.39740080    
 -0.25189370    
  0.25189325    
 -0.72189683    
   1.8471420    
  -1.9251028    
   1.9924301    
  -1.8979398    
  0.45866919    
  3.56274024E-02
 -0.20456672    
 -1.23457778E-02
  0.62237835    
 -6.89933300E-02
  0.46328503    
 -0.60501260    
  8.66683498E-02
 -3.78048932E-03
 -0.36101311    
  0.45494482    
  5.37039079E-02
 -0.10681371    
 -9.13177878E-02
 -0.80695403    
  0.49643707    
 -0.42744425    
 -0.15276356    
  0.92209923    
 -6.78899810E-02
   1.0635704    
 -0.42128161    
 -0.87895226    
 -0.25506130    
 -0.13739981    
   1.6414776    
  -1.3713909    
  0.58052826    
 -0.75460052    
 -0.38111559    
 -5.29226437E-02
  0.33024189    
 -4.80096452E-02
  0.11596060    
  0.11697080    
 -0.24946113    
  0.35417154    
  2.31225137E-02
  0.79879296    
  -1.4202838    
  0.11066515    
  0.31585273    
  0.60613608    
 -0.35559243    
 -3.85715105E-02
 -0.13192667    
   1.8055524    
  -2.1919694    
   1.9213527    
  -1.2715850    
 -0.40055043    
  0.87730569    
  0.22863330    
 -0.50114030    
 -0.35839847    
  0.74357814    
 -0.77273458    
  0.58712864    
 -0.98082858    
  0.26101366    
  0.17893778    
  0.49717358    
  0.43369970    
  -1.4156750    
   2.5399389    
 -0.41784224    
 -0.12758328    
  -1.8818403    
  0.95172071    
  4.33507040E-02
 -4.33508903E-02
  0.75897074    
  -1.2365978    
 -0.28090253    
  0.88332069    
  0.62375540    
 -0.70823073    
 -0.16126853    
  0.29745537    
 -0.38706800    
   1.0001724    
  -1.5755366    
 -0.33508515    
   1.4789535    
 -0.46470803    
 -0.62509358    
 -0.23638900    
  0.62860852    
  0.57035142    
  -1.3043206    
   1.6386368    
  -1.7358010    
  0.40546590    
   1.7512683    
 -0.32170570    
 -0.33322036    
 -0.53381562    
  0.71613652    
  -1.2065021    
  0.80952263    
  0.29329959    
 -2.33807452E-02
  0.19655675    
 -0.88755596    
 -5.74105978E-02
   1.1911643    
  -1.8141074    
  0.63199353    
 -0.39873040    
 -0.22482234    
  0.98292780    
 -0.46874624    
 -0.50581330    
 -0.17237110    
  0.84446537    
  0.64966238    
 -0.32235017    
  0.20456697    
  0.29825091    
 -0.48458010    
   1.2204032    
  -2.3434069    
   1.6020033    
 -0.99082911    
 -0.45702332    
  0.95977551    
  -1.0865272    
  0.42626798    
   1.0707775    
  -1.1314029    
  0.32298970    
 -0.28016961    
  0.11311459    
 -0.16851448    
  0.47473907    
 -9.92547795E-02
 -0.10054087    
  0.78275907    
 -0.88385606    
 -0.53596181    
  9.05015692E-03
  0.13465726    
   1.9266027    
 -0.45362434    
  -1.7020441    
   1.5182773    
  0.14699811    
 -0.63494933    
 -0.62156618    
  9.41125527E-02
 -0.29771304    
 -1.62609424E-02
  0.86930227    
  7.60699362E-02
 -0.55089647    
  0.31089157    
 -0.27294701    
 -0.41616124    
  0.26731411    
  0.90136456    
  0.27634004    
 -0.56485730    
 -0.75880206    
 -0.14585201    
  0.71763784    
 -0.77722961    
  0.85105002    
 -0.54382336    
   1.4712880    
  -1.7962139    
   1.1759043    
  -1.1069113    
 -9.61439237E-02
  0.27846518    
   1.0846260    
  8.11251327E-02
 -0.38617173    
 -0.17344362    
  0.68171817    
   1.1871659    
  -2.3634288    
  0.30309105    
  0.22863333    
  0.48044136    
 -0.62129909    
 -0.40967655    
  0.89582920    
  0.84950978    
  -2.0457616    
   2.0523686    
  -2.0609527    
  0.74766833    
 -0.66497672    
   1.1823115    
 -0.39097187    
  0.50577670    
  -1.3050836    
  0.93687707    
 -0.89765584    
  0.78495491    
 -0.45399264    
  0.42190403    
 -0.87546808    
 -1.75449792E-02
 -5.45584671E-02
  0.97261769    
 -0.11601772    
  0.13353160    
 -0.90078712    
   1.4322313    
 -0.54191601    
  0.40195009    
 -1.23977372E-07
 -0.43403828    
 -0.57697564    
  0.51340312    
 -0.77770406    
 -0.18400335    
  0.82541496    
 -0.69314784    
  0.86732322    
 -0.72717607    
  0.22621618    
   1.9650083    
 -0.33492535    
 -0.73487151    
  0.10686352    
 -0.39204180    
 -0.68650317    
 -4.66660396E-07
 -0.39230776    
   1.4152815    
 -0.86410469    
 -8.23990926E-02
 -0.35755110    
  0.39370027    
 -0.45706940    
  0.13119178    
  0.70536757    
 -0.95551080    
  0.91418332    
   1.1925155    
  -2.0554051    
   1.3837907    
  -1.0053544    
 -0.26510775    
   1.0683985    
   1.2872190    
  -2.0306916    
   1.3862946    
 -0.51892263    
 -0.95497018    
  0.17997107    
  0.75860471    
  -1.1069113    
  0.74589807    
   1.0651200    
 -0.27057222    
 -0.72581762    
 -1.48703260E-02
 -0.51834500    
   1.3592008    
  0.23885135    
 -0.50574988    
 -0.61213154    
  4.56348881E-02
 -0.89423120    
  0.39327028    
 -0.27346945    
   1.1012965    
  -1.2210983    
   1.3975942    
  -1.1352288    
   1.6370258    
  -1.5372764    
  0.37548447    
 -0.34432864    
 -9.65380520E-02
  0.57113254    
 -0.52491915    
  0.82869262    
  -1.3834811    
  7.57125542E-02
  0.47907707    
  0.45374316    
 -0.75223541    
  0.83479762    
  0.48405540    
 -0.83803838    
 -0.64077932    
  0.12456305    
   1.9329571    
  -1.9980961    
   1.5019387    
 -0.58564728    
  0.38735330    
  0.18319122    
  0.48081470    
  -1.4246547    
  0.43301532    
  0.16342469    
  1.52677679E-02
  0.61763984    
 -0.60858995    
 -0.46103489    
 -0.56798357    
  0.70981455    
  9.07920226E-02
 -0.98460972    
  1.00501347E-02
 -0.12783265    
   1.7150257    
  0.87580967    
 -0.69998437    
  -1.1159129    
 -0.47314945    
  0.67619753    
 -0.58012396    
  0.89624387    
 -0.66549486    
  0.54654390    
  -1.0275171    
   1.0240014    
 -0.31625572    
   1.1745594    
 -0.93893296    
  0.82189596    
 -0.70326549    
  0.27660352    
  -1.3288512    
 -4.97616455E-02
  0.21905310    
   1.4612803    
 -0.22029571    
  -1.4102771    
   1.2260572    
 -0.63503945    
  0.86556357    
 -0.67966330    
 -4.56709825E-02
   1.0781555    
 -0.22155540    
 -0.54582256    
 -0.17142214    
 -0.54248607    
   1.4506140    
 -0.35200158    
  -1.2492729    
   1.1306149    
 -0.27637303    
  0.50318396    
  0.57326978    
  -1.8302251    
   1.3789146    
  0.20671305    
  -1.7978020    
   2.5279081    
 -0.69024843    
  0.41458908    
  -1.6797291    
 -0.22957428    
  0.87007827    
  0.48509154    
  0.19855079    
  -1.9057978    
   1.5624808    
 -0.60485470    
  -1.0846254    
  0.23144218    
 -4.22002450E-02
 -0.15847008    
  0.64662772    
   1.7138457    
  -1.4666547    
   1.2829975    
  -1.5845493    
 -0.37520173    
  0.29376185    
 -0.24613304    
  0.39768222    
 -8.13453496E-02
  0.67028934    
 -0.80948704    
  0.35667518    
  0.69087148    
 -0.16829714    
  -1.2527626    
   1.7217554    
  -1.6578072    
  0.69314700    
 -0.78580683    
  1.92309711E-02
   1.0858322    
  0.35828167    
 -0.93328828    
 -0.16757384    
 -0.30586448    
  0.53439897    
   1.0125781    
  0.43244195    
 -0.70976144    
 -1.82060339E-02
 -0.93216336    
  8.92302915E-02
   1.0182306    
  -1.3306057    
 -4.25588675E-02
  0.33024096    
   2.2075875    
  -2.1066110    
 -0.41397640    
   1.2267870    
  7.71470293E-02
  0.23834072    
 -0.76318556    
  0.24869701    
 -0.51696074    
 -0.40546426    
  0.23233114    
   1.3282386    
  -1.7552760    
  0.96196038    
 -0.99039882    
   1.3520612    
 -0.81466776    
  0.73979461    
  -1.2030796    
 -3.63674127E-02
 -1.86917838E-02
   1.1447033    
   1.3017367    
  -2.4370501    
   1.2804141    
  0.54051077    
  0.62911248    
  -1.1339056    
 -0.40923163    
  0.98834789    
 -0.76294243    
  0.91749519    
  -2.0221496    
  0.95900226    
   1.1648917    
 -0.87113070    
  0.85800135    
 -0.45167035    
  -1.5075434    
 -0.18859078    
  0.21175802    
   1.1187638    
 -0.48053300    
  0.27653185    
 -0.89961112    
 -0.16296199    
   2.0307066    
  -1.1091204    
   1.2169169    
 -0.94163501    
 -0.36742759    
 -1.94938686E-02
  0.73365384    
  -1.0560524    
 -0.44425181    
   1.6734469    
 -0.28292435    
 -0.62781757    
 -0.59174794    
   1.6730834    
  -1.4556712    
 -5.76289324E-03
  0.78687936    
 -0.73068458    
   1.2992826    
  -1.3788704    
 -0.21724319    
  0.62860841    
  1.94184482E-02
 -0.13573135    
  0.69314700    
 -5.19887879E-02
  -1.3039347    
   1.4604019    
  9.87199415E-03
 -0.74765086    
   1.1998150    
  -1.4972255    
 -0.48690560    
   2.5408857    
  -1.5543911    
 -0.75250167    
  0.60678941    
 -9.02254879E-02
  0.30470335    
 -0.91155481    
  0.12562592    
  0.28246093    
 -0.33229175    
   1.9787338    
 -0.35768488    
 -0.78845727    
  -1.0986127    
  0.90672165    
   1.1950868    
 -0.71313620    
  -1.2551414    
   1.2431934    
 -0.38171116    
  0.60869300    
  -1.4954942    
  0.41397610    
  0.94634277    
  -1.5073723    
   1.2875129    
  0.85893923    
  -1.0282319    
 -0.54595506    
  0.92408127    
 -0.95241290    
  0.25259128    
  0.14903593    
 -0.19004311    
 -0.28304237    
  0.61618638    
 -0.21072078    
 -0.27812544    
  0.59019965    
  0.47713131    
  -1.7075553    
   1.7094237    
  -1.5746037    
  5.26431762E-02
 -0.16705379    
   1.4161476    
 -0.76951963    
   2.0533090    
  -1.4544147    
 -0.83669472    
   1.3761765    
  -1.6265323    
 -9.96302739E-02
  0.30888519    
   2.4843235    
 -0.52748430    
  -1.7492006    
  0.51309609    
 -0.90445578    
 -6.06245920E-02
  8.88824835E-03
   1.3639224    
 -0.86556304    
  0.87457198    
 -0.56692922    
 -0.73759907    
  0.63793164    
  0.95147252    
  -1.3547562    
   1.3944314    
 -0.68186551    
 -0.55004561    
   1.3437345    
 -0.17194100    
 -0.54170531    
 -0.10601854    
 -0.12604077    
  0.52490509    
 -0.46340278    
 -0.45399264    
 -0.47110993    
 -6.39483482E-02
  0.91629064    
 -0.61688435    
   1.1239300    
 -0.77356839    
  0.30719513    
  0.11617108    
  -1.0731328    
   1.6804413    
  -1.6076814    
  0.40546480    
 -9.82382670E-02
   2.4631665    
  -1.6572669    
 -0.13229740    
  0.53487653    
 -9.68048163E-03
  0.71717560    
  -2.1887145    
  0.87122273    
 -0.46012273    
  0.83193195    
  -1.2863280    
  8.47962350E-02
   1.7417494    
  -1.1115156    
 -0.20597640    
   1.3316358    
 -0.90511715    
 -0.63907981    
   1.3730489    
  0.41321254    
 -0.84913754    
  7.20811710E-02
  -1.0224502    
   2.2428348    
  -2.4092829    
   1.9345974    
  -1.9585042    
  0.42146602    
 -0.40546554    
   1.9738603    
  -1.8828881    
  7.66932517E-02
  2.64918171E-02
   1.8068945    
  -1.5390152    
 -0.53614402    
  0.75527900    
  1.98812168E-02
 -0.80113524    
  0.97091162    
  -1.0531503    
  0.13353118    
   1.2809341    
  -1.3499267    
  0.99852848    
  0.65799683    
  0.78115147    
 -0.53743780    
 -0.39220250    
 -0.16741391    
   1.2160487    
  -1.5780786    
 -0.10238248    
 -0.77443063    
 -0.10178264    
   1.5217772    
  -1.1968505    
   2.4014084    
  -2.6826599    
  0.87618107    
  0.69136643    
  0.31276637    
  -1.6796414    
 -0.27149680    
   1.2925881    
 -0.89634067    
  0.46147943    
   1.2731215    
  -2.0772645    
  0.96549487    
 -0.33978844    
 -0.30173439    
 -6.49572015E-02
   1.1863686    
  0.31097460    
  -1.3365036    
  0.38428983    
 -0.47390303    
  0.84371972    
  -1.3441823    
  0.13481958    
  0.38422048    
  0.74397993    
  0.48841918    
 -0.73890096    
 -0.46328557    
   1.5656357    
 -0.94980675    
  4.40326482E-02
  0.16420977    
  -1.1358510    
  2.40970775E-02
  0.28171113    
  0.39543462    
   1.0672108    
  -1.5567584    
   1.3408700    
  7.93808103E-02
 -9.15018842E-02
  1.74041034E-03
 -0.43279192    
 -0.56499130    
  0.18859088    
  0.47097945    
 -6.03202321E-02
 -0.79105133    
  0.31167802    
 -0.17315823    
 -3.54476757E-02
   1.0865117    
 -0.52837014    
  -1.0898010    
  0.78925478    
 -0.37795886    
 -0.49353454    
   1.3223902    
 -0.18333766    
 -0.90266448    
  0.82667822    
  0.48753038    
 -0.76647818    
  2.45316699E-07
   1.4288542    
  -2.0386188    
   1.7025640    
 -0.79753673    
  0.31874812    
 -0.52266002    
  0.36497405    
 -0.44336477    
  0.56755507    
 -0.36610386    
 -0.95200902    
 -2.12500979E-07
  0.87546897    
 -0.79682511    
   1.5505977    
  -1.6112220    
   1.1922979    
 -5.00104725E-02
 -0.30782712    
  0.78031975    
  0.32985273    
 -0.87011945    
 -0.57265693    
  0.14093670    
 -0.52501070    
   2.2596116    
  -2.2918725    
  4.01663780E-02
   1.3882612    
 -0.41236472    
 -0.87844139    
  0.63808733    
 -0.52348340    
  0.54955643    
 -0.93297273    
   1.3211322    
  -1.1497740    
  0.34877044    
  0.88697600    
  -1.4549612    
 -5.02613150E-02
  0.66173035    
 -0.12445324    
  0.94479650    
  -1.0731770    
  0.54582250    
 -0.10447881    
  0.42148906    
 -0.22242136    
   1.1559047    
  -1.7110183    
 -0.20909172    
  0.61245829    
 -0.83754253    
   1.1210128    
  0.23070957    
 -0.83895797    
  0.89751101    
 -0.21605949    
 -0.61945897    
  0.46383721    
  0.19314490    
  0.30104840    
  -1.0799209    
  0.68384480    
 -0.18045416    
 -0.57370770    
   1.1008172    
  -1.4359658    
 -7.69612864E-02
   1.0006320    
  0.24352285    
  0.98800766    
  -2.0923998    
  0.48081470    
   1.2963458    
  -1.8492635    
   1.7487931    
  -1.7772315    
  2.84384247E-02
   1.9036403    
  -1.3294463    
  0.53680152    
 -0.39475402    
 -0.73511177    
   1.0663515    
 -0.42199412    
   1.2104514    
 -0.87041420    
 -0.53848910    
  0.49484459    
  0.91405737    
 -0.41294426    
  0.68068254    
  -1.9013098    
  0.13543877    
   1.6266229    
  -1.5938327    
 -0.33389455    
  0.38422048    
  7.67331272E-02
  0.53329873    
  0.33169866    
 -0.85933143    
  0.67892200    
  0.19466189    
  -1.3048006    
  0.37306094    
   1.2789357    
  -1.2789366    
 -0.31397319    
  0.74893808    
   1.2971663    
  -1.1871655    
  2.06196439E-02
  0.16285934    
  0.27605370    
  -1.1596473    
   1.6809454    
  -1.8075082    
   1.0414538    
 -0.23228931    
 -0.85795534    
 -0.11466237    
  0.13119178    
   1.8743215    
 -0.38123280    
 -0.59332657    
   1.1431611    
  -1.8099914    
   1.8454847    
  -2.0702534    
  0.65587580    
 -0.32639685    
 -0.13102749    
  7.10500160E-07
 -6.18755855E-02
 -0.21256080    
   1.3950278    
  0.34574580    
  -1.7233821    
  5.85938320E-02
  0.95300639    
 -0.92890966    
  0.68917137    
 -0.37795886    
  8.89468491E-02
 -0.13657634    
 -0.26358494    
 -0.10889480    
  0.30305034    
 -0.22641735    
  0.12323332    
  0.15415068    
 -3.79791111E-02
 -0.18361264    
   1.1660538    
 -7.52236769E-02
  0.59757686    
 -2.86932918E-03
 -0.57664186    
  0.16469024    
  0.24841756    
  -1.4120029    
   1.1282613    
 -0.53739232    
  0.78845727    
 -0.36520293    
  -1.2217629    
 -8.93445909E-02
  8.07614774E-02
   1.1970521    
  -1.0379870    
  0.13077040    
  0.47402781    
 -0.29170612    
 -0.36593419    
   1.1756687    
 -0.99205619    
  0.95053595    
  0.41785681    
 -0.34339240    
  -1.2401111    
   1.0267580    
 -0.76132125    
 -5.67984469E-02
 -0.18492217    
  0.92871308    
 -0.92093110    
   1.2516546    
  -1.1075203    
  0.63084286    
 -0.61090893    
   1.1051694    
 -0.18362929    
 -0.36569086    
  0.44371784    
  -1.1951331    
   1.8462474    
 -0.41116348    
 -5.07921576E-02
 -0.70321751    
  0.15703802    
 -0.73195302    
  0.63767987    
  0.42429799    
  -1.2869216    
   1.4063619    
 -0.49549106    
  0.13534088    
 -0.68683863    
   1.4487671    
  -1.6813898    
  0.38407472    
  0.10265431    
  0.78178322    
 -0.40434933    
  -1.0183121    
  0.27369523    
  0.72434556    
 -0.72434616    
 -0.23732820    
 -0.11332893    
 -1.00500574E-02
 -5.18242531E-02
  0.54430085    
   1.5819018    
  -1.0490971    
 -0.47290686    
  3.98917459E-02
 -0.35110429    
  0.18759874    
  0.89501303    
  -1.1397698    
   1.6885753    
 -4.60767560E-02
  -1.4448893    
 -0.18924224    
   1.0704410    
 -0.99039781    
  0.89451683    
  0.31559080    
  -1.4048129    
   1.1964679    
  0.31485155    
  -1.3478674    
  0.58425289    
   1.2924211    
 -0.70414263    
 -0.39204174    
 -0.78048956    
  0.31701043    
 -0.34927103    
   1.5520864    
 -0.93115735    
 -0.26589555    
  5.58807068E-02
 -0.41914538    
  0.39159569    
  0.34600398    
 -0.49643776    
  0.11633973    
  0.81028730    
 -0.67531157    
  0.45152554    
 -0.87225765    
   1.8478488    
  -1.5563289    
 -0.53408319    
   1.0517809    
 -0.27407563    
  0.73720729    
  0.36739358    
  -1.0224806    
  1.23712793E-02
 -0.74357796    
 -0.11886207    
   1.0556308    
  0.81691873    
 -0.73272663    
 -0.16874932    
 -0.78552133    
 -9.28943977E-02
   1.6129715    
 -0.34390721    
  -1.3236228    
 -2.84380466E-02
   1.1845549    
 -0.46297055    
 -0.32902426    
  0.96693426    
  -1.3034070    
   1.8023098    
 -0.86088264    
  0.14805350    
   1.1336683    
 -0.17604177    
  -1.1271855    
 -0.36290625    
  0.69834161    
  0.29799131    
 -0.96556103    
  0.86871225    
  -1.4564989    
   1.0615709    
  0.56230730    
  0.39827123    
  -1.0390497    
 -0.18641149    
 -0.96456909    
   2.8704622    
  -2.5827804    
 -0.23531421    
  8.78618509E-02
  0.42092183    
  0.36157084    
 -0.88060957    
   1.7388369    
  2.68113203E-02
  -1.3034075    
 -0.29201981    
  0.39673114    
 -0.13102749    
   1.3119304    
  -1.1750712    
  0.69314718    
  0.70470810    
  0.24587171    
 -0.94767684    
 -0.55023926    
   1.3465712    
 -0.18625042    
 -0.46717316    
  0.30511743    
  -1.1440750    
  0.87352896    
 -0.51976478    
 -0.64144576    
  0.11692052    
 -0.34200561    
  0.11886133    
   1.3263427    
 -0.63319623    
   1.7325703    
  -2.1888745    
  6.77957153E-03
   1.1008624    
 -0.79975671    
  0.59883618    
  -1.1096623    
   1.6111028    
  -1.5864109    
  0.16454850    
 -0.18094337    
  0.84965593    
 -0.40900555    
   1.2451347    
 -0.73218393    
 -0.53990632    
 -3.90028395E-02
  0.30178669    
  0.60537148    
  0.52765554    
  -1.7454854    
   1.1241236    
 -0.28684261    
 -0.52094346    
   1.1482089    
 -0.83129728    
  0.85607755    
  3.43675353E-02
  -1.5713226    
   2.2292275    
  -1.3016191    
 -0.61582989    
 -0.12675186    
 -0.13739981    
   1.5270672    
  -1.4170663    
   1.2245920    
  -1.3986150    
  0.84256440    
  0.78813386    
  0.62276661    
  -1.8902004    
   1.1653033    
  1.95213817E-02
 -0.23908719    
  -1.4996233    
   1.1378334    
  1.27386041E-02
  0.12199355    
  0.28135967    
 -3.44122984E-02
  -1.5095627    
  0.58337605    
   1.6579652    
  -2.0361812    
  0.85304183    
  0.73520577    
 -0.77731687    
  0.34259811    
  0.34335548    
 -0.68595272    
  0.44643036    
 -3.02696992E-02
 -0.41616020    
  0.55705273    
  -1.4091402    
  0.75030565    
 -0.66189378    
 -0.12260164    
  2.57518347E-02
   1.3735011    
 -0.99089324    
   1.0390708    
  0.15852356    
 -0.89984769    
  0.19440806    
 -0.19440879    
  0.44336474    
  0.55290258    
  -1.3974490    
  0.54856575    
  0.67822152    
  0.32458684    
  -1.6524704    
  0.15110573    
 -0.39938626    
   1.3229673    
  -1.2527636    
  0.32306603    
   1.3147788    
 -0.33088663    
  -1.6003047    
   1.2096384    
 -0.96847647    
  3.37705064E-09
  0.31193924    
   1.0121949    
 -0.81152451    
  0.85793662    
  0.63358533    
  -1.0701405    
 -0.63520986    
 -0.37288904    
   1.3062514    
 -0.73028588    
 -0.28588215    
 -0.32930392    
   1.2527626    
  0.35867271    
 -0.57825112    
 -0.43434787    
   1.6290247    
  -1.6682457    
 -4.67928909E-02
  0.58911633    
  0.73383600    
  -1.8062184    
  0.53575432    
   1.6711314    
  -2.0966825    
   1.2364824    
  -1.3274542    
  2.81711463E-02
 -7.69612864E-02
  0.61518645    
 -0.13895145    
  0.43202400    
  0.55499715    
  -1.3148353    
   1.3732787    
 -0.54713941    
  0.16327369    
 -5.26433997E-02
 -0.93676913    
  0.72704893    
 -0.70995492    
   1.0957835    
 -0.84258735    
  0.55961627    
  0.16270682    
 -4.91094738E-02
 -0.67321283    
 -6.60117483E-03
  0.67981386    
  0.30679339    
 -0.56580752    
 -0.75594783    
   1.3291361    
 -0.91140157    
   1.4611646    
  -1.9459101    
  0.79205143    
 -0.44432625    
  0.54248708    
   1.0627462    
 -0.82187474    
   1.0573025    
  -1.6050087    
   1.0649009    
  0.20894772    
 -0.56426358    
 -0.87113124    
 -0.19276519    
 -1.58726498E-02
   1.2764795    
  0.64161873    
  3.51893879E-03
 -0.79150695    
  -1.3734573    
   1.5242804    
 -3.16054039E-02
 -0.23991211    
 -0.76255739    
  0.53062844    
 -0.22590521    
 -0.64369822    
  0.43995157    
  2.77178145E-07
  0.94194728    
  0.52308542    
  -1.4154354    
  0.29170626    
   1.3992624    
  -2.1717823    
   1.0602033    
  0.71105808    
 -0.24520493    
  -1.5173981    
 -1.73911229E-02
  0.39959970    
 -0.45366701    
   2.4170706    
  -1.3434600    
  0.86299658    
  -1.0774757    
 -2.67599063E-07
 -0.41730049    
 -0.20398231    
   1.0714834    
 -0.91629148    
 -5.12931421E-02
  0.42715755    
 -0.14773309    
 -0.60282475    
  3.57187055E-02
   1.0506989    
 -0.35755157    
  0.80113614    
 -0.23154514    
   1.0794046    
  -2.2992175    
  0.76605368    
 -0.42718434    
   1.4900067    
  -1.0396558    
 -0.83214533    
   1.3573710    
  0.16982810    
  -1.4350837    
   1.9027040    
  -1.0750259    
 -0.28071263    
 -0.24537969    
 -0.54493141    
   1.1707743    
 -0.60244989    
 -0.10986634    
  3.79793122E-02
  0.62902260    
 -0.95683670    
  8.58315080E-03
   1.6626953    
  -1.7614295    
  0.51834524    
 -5.63348085E-03
  0.31691197    
 -0.78353083    
 -1.81824025E-02
   1.0387515    
 -0.27051395    
  0.50912225    
 -0.46744895    
  0.43098676    
  0.54472715    
 -0.10707100    
  -1.4720618    
 -0.17045268    
   2.2774937    
  -1.1584430    
  0.17942743    
  0.44338441    
 -0.92407316    
  0.54839206    
 -0.54449397    
 -0.66627443    
  0.80077821    
 -0.85526526    
  0.80289823    
  1.77623276E-02
   1.4140738    
 -0.22893918    
  -2.2289388    
  5.82692623E-02
   1.6995891    
 -0.79850757    
  0.90627879    
 -0.61286676    
 -0.12783375    
 -0.68024296    
  0.45140257    
   1.3530964    
  -1.0492190    
  -1.1230035    
  0.85913205    
 -5.64663708E-02
  0.81231236    
  0.59958458    
 -0.16448350    
 -0.96701992    
 -0.61769712    
 -4.15482260E-02
  0.51807195    
 -0.13922031    
   1.6168787    
  -1.8389857    
  0.19689564    
   1.8529676    
  -2.7482045    
   2.3434074    
  -1.2039726    
  0.36926198    
  -1.3281116    
   2.4267251    
  -1.8986573    
 -0.39019784    
 -6.25211596E-02
  0.20359914    
  0.53294772    
  9.21461061E-02
  0.47351822    
  0.70838130    
  -2.2459068    
   2.5546930    
 -0.40625834    
  -2.0699625    
  1.86923686E-02
   2.2914116    
 -0.68754494    
 -4.57220562E-02
  -1.2774303    
 -0.27149680    
   1.0516557    
  0.55961549    
  0.35410753    
  -1.8125391    
   1.5593866    
 -0.50367689    
  -1.3149301    
   1.7102984    
  -1.0535184    
 -0.27890152    
 -0.27149680    
   2.4864349    
  -1.7310455    
  0.46134529    
 -0.17151096    
  0.34792680    
  0.45797220    
  -1.7141575    
  0.23428039    
  0.43046665    
   1.4295820    
  -1.2596831    
  0.78751016    
 -0.24591236    
  -1.5601670    
   1.0391892    
 -0.87139571    
  4.76280376E-02
  6.74419850E-02
  0.59420747    
 -0.49758026    
   1.8346845    
  -1.9313107    
  0.81894940    
  0.70110226    
  -1.8223338    
  0.99179858    
 -0.81275046    
 -7.66339302E-02
 -6.68532778E-07
   1.5861599    
 -0.29739121    
  0.77842963    
 -0.99549359    
  8.70116204E-02
  -1.1856239    
 -5.60896136E-02
  0.75377262    
  0.66794574    
 -0.56077635    
 -0.81398380    
  0.47343817    
 -0.60043705    
   2.2804677    
 -0.52584702    
  0.15183108    
 -0.54654348    
  -1.0339067    
  0.29703709    
  0.62075657    
 -0.79750645    
 -0.35667539    
  0.45802841    
   1.0428705    
  0.72037435    
  -1.1681219    
  0.52925950    
  0.81027818    
  -2.1121736    
 -0.20708676    
  0.93557292    
  0.52530408    
  -1.0234782    
  0.42620096    
 -0.89963925    
  0.69772333    
 -0.19057520    
  0.33093208    
  0.97485930    
  -1.7002676    
  0.95488024    
  0.18126917    
  -1.0498221    
  7.24963844E-02
 -0.12656310    
   1.2413602    
  0.59058565    
  -1.0122360    
 -0.13053849    
 -0.45027980    
  0.90371156    
  -1.4250082    
   1.0029514    
  0.75309008    
 -0.74923623    
  -1.0280825    
   1.6860005    
  -1.4736673    
  0.82722163    
 -6.27654120E-02
  0.55206901    
  -1.2492729    
  0.18502770    
  0.99174869    
   1.0663514    
  -1.8568163    
 -0.49801689    
  0.39327028    
  0.47840357    
  -1.0078051    
  0.27983925    
  0.34319907    
   1.0470252    
 -0.57145000    
 -0.58778739    
 -0.27938342    
  0.84965593    
  -1.1021513    
   1.0807227    
  0.13488381    
  0.18389750    
 -0.76664937    
 -0.40546581    
  0.74676824    
 -0.43604854    
  0.67749691    
  -1.0954623    
   1.7284778    
 -0.65534514    
  -1.0921814    
   1.4670762    
  -1.3323433    
   1.4234118    
  -1.5973656    
  0.13102889    
  0.96758425    
 -0.65392566    
  0.52987373    
 -0.98460972    
   3.1271145    
  -2.5747406    
 -0.55237436    
  0.33935389    
  0.62235433    
  0.52081412    
 -0.30932149    
 -0.15519261    
  0.75162244    
 -0.88411158    
  0.88411170    
 -0.58400744    
 -0.30847287    
 -0.42241383    
 -0.31365690    
  0.99714243    
  0.16106188    
 -0.60613501    
  0.82320005    
  -1.4864953    
   1.0821373    
 -4.41495478E-02
 -0.36965537    
 -0.18735857    
 -0.40546533    
  0.51987624    
   1.1426724    
 -0.40719116    
  -1.0806403    
 -0.24046913    
   1.9192048    
 -0.78874266    
 -0.69001806    
 -9.84408930E-02
  2.72132158E-02
  0.92829865    
 -0.73928756    
 -0.36464235    
 -9.21146423E-02
 -0.14107832    
   1.5744909    
 -0.29187495    
 -0.21130943    
  0.86445105    
 -0.71079433    
  0.66760105    
  -1.2354097    
  0.62825954    
  0.31997582    
 -0.42906803    
  -1.0893096    
   1.7793372    
 -0.46501613    
  0.30249682    
 -0.81415206    
 -0.65648246    
   1.0932643    
 -0.17857487    
  0.19716777    
  -1.0803587    
 -0.13242526    
   2.2784016    
  0.11303752    
  -2.0128801    
 -3.07724029E-02
 -0.27115321    
 -9.44905281E-02
 -0.10436023    
   1.5107219    
  -1.5107222    
  0.75612235    
  0.34913480    
  3.25765721E-02
  -1.0068041    
 -0.14107832    
  0.42876086    
 -2.66683903E-02
 -0.41224495    
   1.0097436    
   1.7151705    
 -0.62652069    
 -0.76985759    
  0.27064547    
 -0.23350656    
  0.27589390    
 -0.65819186    
 -0.42668119    
 -0.49727276    
  0.43078217    
  0.16657376    
  0.92367035    
  -1.3862939    
  0.24475718    
  0.22839372    
 -0.42395893    
  3.14987116E-02
   1.7386971    
  -1.9933391    
   1.2267120    
  0.60586900    
  -1.2503654    
  0.96321720    
  0.10514757    
  -1.1437613    
  0.52636713    
 -0.41799808    
  0.70657045    
   1.1083424    
  -2.3257382    
  0.35306394    
  0.23071003    
  0.32709628    
 -8.30667466E-02
 -0.76665038    
  0.33526161    
  0.70818502    
  0.71965784    
 -0.88481468    
 -0.96684277    
  3.63676511E-02
   1.6410751    
 -0.51893222    
  -1.1866817    
   1.3324915    
 -0.33045977    
 -0.12260202    
 -0.19585104    
 -0.52535403    
  0.84030497    
 -0.97035772    
  0.83129716    
 -0.77722961    
  0.24053445    
 -0.17271316    
 -4.77263200E-07
  0.37212896    
   1.4141514    
 -0.87327361    
  -1.0441984    
  0.52012879    
  0.37919691    
  0.54373807    
  0.38389489    
  -1.2267876    
   1.0848426    
  -1.7231141    
   1.2088157    
  -1.3326852    
   1.2061679    
   1.2851282    
  -2.0895004    
  0.65568990    
 -0.95322382    
  6.70109838E-02
  0.45366693    
  0.91393536    
  -1.1009737    
   1.3316363    
  -1.8144871    
   1.0063626    
  0.46526527    
  -1.2280056    
   1.7796749    
 -0.86880380    
 -0.53280526    
  0.95503640    
  -1.3152457    
  0.16296129    
   1.4358006    
 -0.48550779    
  0.82376766    
  0.53676158    
  -1.0721209    
 -0.98155618    
  0.64856291    
   1.5198256    
  -1.6357108    
 -0.50968933    
  0.30598000    
  0.27292961    
 -6.24178126E-02
   1.1820390    
  -1.9345407    
  0.25291234    
  0.48593757    
 -0.49153891    
 -0.34550202    
  0.84389073    
 -0.71035957    
 -0.29698396    
   1.4925885    
  -1.3862939    
 -0.11568402    
  0.41173398    
  0.86499715    
  2.59759091E-02
 -0.29972035    
 -0.39342725    
  0.18232147    
  0.18303385    
  0.32779241    
 -0.92272145    
 -0.25593358    
   1.0296190    
 -0.53390735    
 -0.51251978    
 -0.19597314    
  0.11663684    
   1.3174657    
 -0.86131912    
 -0.41129538    
   1.7221400    
  -1.7948989    
  1.86923686E-02
 -9.71639231E-02
   1.5198258    
 -0.74820614    
  0.81928051    
 -0.19698185    
   1.0729700    
  -1.8928012    
   1.5814639    
  -2.0131321    
   2.1237967    
  -2.1783557    
 -2.84380466E-02
   1.7134513    
  -1.5375615    
  0.21667020    
   1.1072330    
  -1.4346551    
   2.3431904    
 -0.64090288    
 -0.41288188    
  -1.2715495    
   1.7678778    
  -1.8508748    
   1.2718114    
 -0.34404829    
  0.95726460    
  0.11697182    
  0.32246029    
 -0.86629158    
 -3.64501588E-02
  0.17999874    
 -0.41422457    
  0.99249142    
  -2.0536897    
   1.6476805    
  -1.8232448    
   1.3156770    
  0.75996989    
 -0.54171640    
  -1.1251032    
 -8.39646533E-02
  0.23331143    
   1.2045505    
  -1.4233686    
  0.51226312    
  0.31216392    
 -2.23298017E-02
  0.48003358    
 -0.20044921    
  9.97349322E-02
 -0.35699084    
 -6.51698038E-02
 -0.29105398    
  0.13465679    
  0.49094373    
 -0.35839790    
  0.26501334    
  0.33420187    
  -1.2386581    
  0.57168120    
 -0.28891245    
 -0.39322430    
  0.86384463    
 -0.57433850    
 -5.04316725E-02
  0.91398925    
  -1.0690975    
  0.71308106    
  0.22314326    
  0.91418332    
 -1.80949271E-02
  -1.7242706    
 -0.45802790    
  0.95916802    
 -0.88574100    
 -2.69076359E-02
   1.7388704    
  -1.4977088    
   1.3480731    
 -0.66931444    
 -0.16507988    
  0.93826956    
 -0.29776582    
  -1.4323851    
  0.86201417    
   1.3362583    
  -1.2269222    
   1.0986124    
  -1.0739192    
   1.5052381    
  -1.6553317    
  0.81317741    
 -0.47036314    
  -1.1337036    
   1.5562630    
 -0.38035887    
  0.51905572    
 -0.39974347    
   1.1187824    
  -1.9451113    
  0.26793525    
  0.62002462    
  -1.3131727    
  0.83994526    
 -0.97714680    
   1.0821373    
 -0.79445475    
   1.7568433    
  -1.9073248    
   1.2733072    
  0.37797707    
  -1.3320545    
   1.9512196    
  -1.6344607    
  0.61310470    
 -0.86377317    
   1.5321050    
  -1.1344221    
  0.47341609    
  -1.2912061    
  0.18526773    
  0.91334504    
  0.23545724    
  -1.2094265    
  2.31668856E-02
   2.1740577    
 -0.90937018    
 -0.12616912    
 -0.19363181    
 -0.13310771    
 -0.68302840    
 -0.19176227    
   2.1104589    
  -1.8166976    
  0.34509256    
 -0.89716089    
   1.1056058    
  0.53083271    
  8.06727409E-02
 -0.87282491    
   1.0218323    
  0.59481919    
  -1.4090122    
   1.1910222    
  -1.7030731    
 -7.64708370E-02
 -0.47398424    
  0.22738916    
  0.94962716    
   1.1487027    
  -2.1868830    
   1.1078293    
 -0.70236456    
  4.23023626E-02
  0.76174545    
 -0.22868352    
  0.35806298    
 -0.78991497    
   1.2427824    
 -0.23556590    
 -0.19807029    
  -1.4451345    
  0.36772570    
 -0.10303214    
   1.2246866    
  0.71567029    
  -1.9173683    
  4.44524884E-02
   1.6793964    
  -1.8444768    
  0.64499801    
 -0.16014849    
 -0.19716719    
  0.78495491    
 -0.57731611    
  0.29933283    
 -0.45696241    
  0.42558685    
  0.30642930    
  -1.1314024    
  0.31679896    
  7.03158453E-02
 -0.25928187    
   1.4312675    
  0.25956616    
 -0.77935475    
 -0.56364292    
 -0.11990329    
  0.14225070    
  0.50528568    
  -1.0986125    
   1.4422023    
 -0.88831770    
  0.89067858    
  0.55285394    
  -1.8319039    
  0.51758313    
  0.58102971    
 -0.92053717    
  0.94564325    
 -0.86396468    
   1.1137478    
 -0.28339946    
 -0.39695466    
  0.21974829    
  0.36850968    
 -0.53866076    
  0.96967858    
 -0.33677778    
  -1.0105311    
 -0.36511454    
   1.1642096    
  -1.2527628    
   1.2632897    
 -0.27209726    
  -1.0289325    
   1.8718022    
  -1.4347887    
   1.0121651    
 -0.86246139    
 -0.16220497    
   1.1810707    
  -1.5678437    
  0.41161942    
 -0.30625868    
   1.4816043    
  -1.4650756    
   1.5292583    
 -0.68783319    
 -0.64149988    
 -9.12907794E-02
  0.32909271    
  0.85182244    
 -0.51007301    
 -9.45582688E-02
  0.77064353    
  -1.4637910    
  0.64662725    
 -0.55961597    
  0.27625257    
 -0.23180087    
   1.7447793    
  -1.5187405    
  7.78167620E-02
  0.51509452    
 -0.20493986    
 -0.75377202    
 -8.36773682E-03
   1.4842744    
  -1.5720505    
  0.79344934    
  0.45800230    
 -0.87389576    
  0.94481128    
  -1.0720736    
  0.66782957    
  0.21652809    
 -0.32066840    
 -0.75174129    
  0.90937048    
 -0.85893989    
  0.14473867    
  0.10109695    
 -0.34032544    
  4.40601073E-02
  3.39012966E-02
  0.97769910    
 -0.78845823    
  0.51220429    
  0.20142207    
 -0.62776530    
 -0.31766224    
  0.14541698    
  7.24963844E-02
 -0.29940513    
  0.36044157    
 -1.99335422E-02
   1.3946482    
  -1.7736229    
   2.0381596    
 -0.85799730    
 -0.19933276    
  0.76922244    
  -1.3445866    
 -0.23464756    
 -0.15139978    
  9.56902467E-03
  0.41494331    
   1.1131805    
  0.31318077    
 -0.29882133    
 -0.61294734    
  0.70807308    
 -0.78218043    
  0.51888973    
  2.61607636E-02
 -0.94849312    
 -0.44250605    
   1.1203865    
 -0.39932975    
 -0.53246456    
  0.86828160    
  0.84213269    
 -0.57850808    
  0.19193049    
  -1.1069636    
 -4.50235046E-02
   1.0786783    
  -1.0463121    
  0.52725095    
  0.10347888    
  0.51353341    
  -1.1442628    
 -0.10041935    
  0.31717238    
  0.57343954    
 -0.86970586    
   1.0870515    
 -0.43976778    
 -0.97005755    
   1.1049410    
  0.20980597    
 -0.23213555    
  0.22957487    
  -1.1458660    
  0.18366544    
  0.62007111    
  0.94124788    
 -0.86817127    
 -0.15975934    
 -0.74984282    
  0.24946003    
  0.51987559    
  0.66574782    
  -1.5781856    
   1.1637515    
 -0.42364705    
 -0.25459632    
  0.92454052    
  -1.3182403    
   2.3793838    
  -2.3881950    
  0.60533077    
 -0.41273713    
  0.75677276    
 -0.72799408    
   1.2060984    
 -0.52364612    
 -0.45506176    
 -0.43995067    
  0.72338736    
  0.36049780    
 -0.19246154    
 -0.64401406    
  0.59989011    
  0.13023612    
  0.42183170    
  -1.2835344    
  0.43117356    
 -0.39285466    
  0.18482396    
 -7.12268427E-02
  6.51157336E-07
   2.1164978    
  -2.3246541    
   2.9237831    
  -2.2021210    
  0.60503954    
  -1.4129623    
 -0.14518130    
   1.2407873    
 -0.96885353    
   1.2367625    
  -1.4983330    
  5.58571969E-07
 -3.14153805E-02
   1.5748023    
  0.24493103    
  -1.4430465    
   1.0201900    
  0.11895153    
 -0.34869617    
  8.86659771E-02
 -0.98690861    
   1.0019461    
 -0.58302218    
 -0.37907815    
   1.5092719    
 -0.80834335    
  0.75331551    
  8.22856650E-02
 -0.34592867    
 -0.76963341    
 -0.86627966    
   1.6524035    
  0.64651638    
 -0.94673777    
 -0.12411260    
  0.89462906    
  -1.8020316    
  0.64789134    
  0.25593352    
  0.19478813    
 -6.39488026E-02
   1.2500638    
  -1.5482837    
 -0.56599259    
  0.56599176    
  0.91967463    
  -1.1470653    
   1.0458244    
  -1.5727363    
  0.92168176    
  0.28229156    
  -1.2691122    
  0.19189057    
  0.25131372    
 -0.37806582    
  0.39033544    
 -0.15110669    
   1.1737326    
  -1.4039940    
   1.7722244    
 -0.56646752    
  0.44221425    
  -1.3491911    
 -0.27234697    
  7.20249204E-07
  0.75223613    
  0.65769005    
  -1.6009805    
   2.4752109    
  -1.8250808    
 -0.11641100    
   1.2754319    
  -1.5672377    
  0.34587273    
 -0.48770359    
   1.2321440    
 -0.54377055    
  0.64662665    
  -1.2014699    
   2.2617633    
  -2.1664531    
  0.15414983    
  0.12210183    
  5.73078962E-03
 -1.72919296E-02
  0.43223527    
  0.36306942    
 -0.47473919    
 -0.70588678    
  0.91457981    
  0.47597873    
 -0.12928501    
 -0.98649591    
 -0.34560487    
   1.0387515    
  5.67975491E-02
  -1.0955496    
   1.6577910    
  0.24664113    
  -1.1319488    
 -0.81944108    
   1.0220355    
  0.68794310    
  0.42099646    
  -1.8266064    
  0.97549611    
  -1.1968687    
 -0.10241576    
  0.84729785    
   1.7259130    
  -1.6260298    
  0.38627023    
 -7.78917670E-02
 -0.28211120    
  0.72593671    
 -0.27935347    
  -1.3265064    
   1.0498219    
 -0.53721261    
  0.72472835    
 -0.47104022    
  0.32634374    
 -0.32634377    
   1.2996600    
 -0.76830018    
 -0.27958521    
 -0.91629153    
  0.38920513    
  0.30796677    
  0.79609483    
  -1.3368151    
   1.5997354    
 -0.76832724    
  -1.2130224    
  0.89381820    
 -0.43269125    
  0.39479226    
 -0.36344278    
  0.78452134    
  -1.0200874    
  0.65735841    
 -0.78200120    
  0.60048801    
 -0.37204969    
  9.40297619E-02
 -0.26236448    
   1.4947746    
  -1.0948806    
 -0.51455647    
  0.40857556    
   1.0944624    
  -1.2060542    
  0.51082587    
   1.0161364    
 -0.83729231    
 -0.62253052    
 -0.20863815    
   1.5329883    
  -1.4709535    
   1.1640902    
  -1.2422553    
  0.72907889    
  0.74287105    
  -1.1842686    
 -0.39033589    
  0.39641607    
  5.88405579E-02
 -0.43739882    
  0.10092668    
  0.86877996    
 -0.62192041    
  0.11778378    
  0.48721579    
 -0.71035957    
 -2.10535415E-02
  0.99666101    
 -0.94147360    
  0.52944344    
 -0.48353264    
  9.18072611E-02
  0.41901848    
  0.10227906    
 -0.72131896    
  0.24014194    
 -0.51834404    
   1.7980293    
  -1.7701204    
   1.6682261    
  0.24707615    
  0.16413960    
  -1.0838143    
 -0.58102912    
  7.58388489E-02
 -0.18457140    
   1.2133883    
 -0.13755563    
  -1.3725643    
  0.41751269    
  6.37905523E-02
  1.11740753E-02
 -0.37267610    
  0.91629046    
  -1.0003731    
   1.2896677    
 -0.14813016    
  0.22705746    
 -0.55571747    
 -0.51863801    
  0.93314093    
   1.1988177    
 -0.37342590    
  -1.7520200    
 -0.16941734    
  0.87546909    
 -0.16705380    
 -0.73966759    
  0.25131372    
   1.3093331    
 -0.98975778    
 -0.24811731    
  0.81983012    
  -1.1913942    
 -1.98381329E-07
  0.81462747    
  0.38181719    
 -0.63207752    
  0.27576324    
 -0.85693711    
   1.2056658    
  0.14394620    
 -0.65646577    
  0.50487590    
  0.23988269    
  -1.6034200    
 -7.25710392E-02
   1.7700192    
 -5.65122068E-02
  0.83391958    
  -2.2760060    
 -0.30421114    
   2.2430708    
  -1.2961437    
 -0.90344185    
   1.2312564    
  0.52623415    
  0.23590562    
  -1.9315217    
   1.9300706    
 -0.98616546    
 -0.69704568    
  0.96210027    
  0.90246385    
  -2.0722041    
 -8.00420269E-02
   2.2132986    
  -2.1236866    
  0.96644074    
 -0.50841218    
  0.31735796    
 -0.21985897    
 -8.55230689E-02
  5.21860532E-02
 -4.62510213E-02
  0.37135983    
 -0.92654669    
  0.91835076    
  0.68280542    
 -0.15484375    
  -1.0651969    
   1.0381340    
 -0.84066904    
  0.49919775    
  0.48090860    
  -1.0835413    
  0.84178817    
 -0.77965552    
  0.32609171    
 -0.70188022    
  0.82062972    
  0.13690396    
 -5.53772189E-02
  0.38266873    
 -0.28768241    
 -6.49391999E-03
 -0.26301610    
 -0.81944108    
   2.3045061    
 -0.91581076    
 -7.46619329E-02
 -0.22185272    
 -0.47907764    
   1.3599074    
 -0.62344193    
  -1.2490286    
 -0.12981153    
   1.4693786    
  -1.4793295    
   1.7209795    
  -1.7514380    
  3.04590091E-02
  0.54232383    
  0.13570932    
   1.0267143    
  -1.4896375    
  0.90656585    
  0.82566035    
  -1.4899137    
 -0.22631359    
   1.7275739    
  -1.0265213    
 -3.60757597E-02
  0.71534765    
 -1.99817470E-03
  -1.5606482    
  0.57714802    
  0.22421242    
 -0.37391672    
  0.99394131    
  -1.2795557    
   1.5758218    
  -1.3948790    
  0.79781735    
 -0.17612980    
 -0.87992305    
   1.3973932    
 -8.52070153E-02
 -7.23757409E-03
  -1.0262355    
  0.27578720    
 -0.42096910    
  0.35197663    
 -0.56927854    
 -8.08514282E-02
   1.2050245    
 -0.73502111    
  0.62860888    
 -0.56489354    
  0.35482144    
 -0.28336325    
  0.36240593    
  0.11332826    
 -0.43078274    
  0.65106505    
 -0.24559996    
 -0.67499816    
   1.2330425    
  -1.3312351    
  5.40671647E-02
  0.10686299    
 -0.28768173    
   1.1426719    
  0.19043033    
  -1.2890426    
  0.12160691    
   1.1482505    
  3.33367251E-02
  2.31488552E-02
  -1.0560526    
  0.24911897    
  0.93760103    
  -1.5566401    
   1.0986124    
  1.26181683E-02
 -0.91316068    
   1.1592371    
 -0.99398786    
  0.64914656    
  -1.0124668    
 -1.92321893E-02
 -8.08514282E-02
   2.2339685    
  -1.9838244    
  0.62970114    
 -0.26323867    
  0.34294441    
 -0.47000346    
  0.73731822    
  -1.1079142    
  0.13935523    
  0.93401873    
 -0.12580206    
 -0.36290625    
  0.27193376    
  7.90503900E-03
 -0.72515029    
   1.5456578    
 -6.99835569E-02
 -0.38522518    
 -0.49995512    
  0.52691162    
 -0.84818476    
   1.0233889    
  -1.2295961    
  0.15524086    
  0.86945933    
  0.32267848    
  -1.3473792    
  0.33428940    
  0.66824967    
  0.35274601    
  -1.4513575    
  0.33286524    
  0.57159227    
 -0.42608508    
  0.82014680    
 -0.98389155    
  0.51937819    
  -1.0805290    
  0.30368203    
   1.2251754    
 -0.35102996    
 -0.21325873    
 -0.70967674    
  0.18924122    
  0.84037697    
 -0.42348334    
 -0.26372883    
 -0.18825722    
 -0.17095844    
  0.59529042    
  0.88013083    
 -0.64768499    
  0.68757612    
  -1.4985065    
  0.18924122    
 -0.25823486    
 -0.12337875    
   1.0573696    
 -0.68964368    
  0.70358175    
 -0.82223928    
  0.15975983    
 -9.12907794E-02
   1.0169342    
 -0.75910586    
   1.3247817    
  -1.5607919    
  0.50794393    
  0.58344853    
  -1.2300756    
   1.2372960    
 -0.27103493    
 -0.64405829    
  0.64090753    
 -0.89136648    
   1.8741664    
  -1.0718201    
 -0.24053514    
 -0.52407157    
   1.3093332    
  0.33074170    
 -0.61576062    
  -1.1589051    
   1.0611975    
   1.0360914    
  -1.2920250    
 -0.53252381    
  0.55499667    
 -0.86222285    
   1.2968880    
  0.51226360    
  -1.4036864    
  0.54191655    
 -0.53028738    
  0.57355577    
  0.25960410    
  1.99010894E-02
 -0.41910464    
 -7.78599903E-02
  0.10008363    
  0.82667840    
  -1.4188710    
 -0.22148941    
   1.2444638    
  0.69789749    
  -1.4964049    
 -0.49681419    
   1.1604297    
 -0.31437495    
 -0.90885556    
  2.73992959E-02
  0.43796384    
  0.78739977    
  -1.1474028    
   1.8191583    
  -1.9622594    
  0.80234611    
  0.68231255    
 -0.88202691    
   1.5419476    
  -1.0686599    
  -1.0018128    
   1.3885241    
  -1.0071572    
  0.59386557    
 -0.75209069    
 -5.12933061E-02
  0.74086279    
  0.64355004    
 -0.50332087    
 -0.75416178    
  0.55866957    
 -0.48835343    
  0.72653413    
  -1.1319991    
  0.34830689    
  0.62205142    
 -0.52852613    
 -0.25642869    
   1.3824404    
 -9.93721932E-02
  0.72669333    
  -1.8666600    
  0.44468570    
 -0.35545549    
  0.38907161    
   1.8609356    
  -2.0317540    
   1.1228263    
 -0.31189659    
  -1.4656107    
   2.0085938    
 -0.96492285    
  -1.0157624    
   1.9994944    
  -1.5146923    
 -0.10097667    
  0.60840631    
  0.81470239    
  -1.7620831    
  4.29255031E-02
 -0.31321478    
  0.26147905    
   1.0564377    
 -0.17435320    
  5.34888767E-02
 -0.67935348    
  0.56157053    
 -0.57536435    
  0.55961585    
  0.29951671    
  8.72565955E-02
  0.38274691    
  5.54206036E-02
  -1.7592499    
  0.19237168    
   1.6373775    
  -1.3189228    
  0.30570105    
  0.29878092    
 -0.59243393    
  0.20012592    
  0.58177727    
 -0.69041067    
 -0.34195083    
   1.2123984    
  -1.3008093    
   1.8801703    
  -1.8471099    
  0.98690856    
  0.39122230    
  0.71242762    
  -1.8657911    
   2.1664524    
  -2.3993850    
   1.4912448    
 -0.14679734    
  -1.4389378    
   1.0302624    
 -0.81253856    
  0.23753233    
 -0.40261260    
  0.45276204    
  0.40908167    
 -0.65420443    
  0.58314586    
   1.1490006    
  -1.4289609    
   1.0073966    
  -1.1387326    
  0.33897564    
  0.46739605    
  0.14778988    
  -1.3422343    
 -0.11886207    
  0.89072430    
 -0.99285376    
  8.25211331E-02
   1.0513059    
 -0.45694005    
   1.0894628    
 -0.65350276    
 -0.46929684    
 -0.40546581    
  0.41109970    
  0.51531017    
 -0.92640954    
 -5.21857515E-02
  0.87248802    
  0.55105007    
 -0.52163631    
 -4.44515161E-02
 -8.70110393E-02
 -0.38907209    
 -2.46933363E-02
 -7.79616907E-02
  5.26445881E-02
   1.0022334    
  -1.0822761    
 -0.33508515    
   1.1764117    
  -1.1667502    
   2.1434543    
 -0.79638064    
 -0.77110791    
 -0.45818248    
  0.79078525    
  2.67701596E-02
 -0.58929646    
 -2.06194911E-02
 -0.27846551    
  0.33909026    
   1.3547566    
 -0.25396812    
 -0.72405457    
  0.39192119    
 -4.01913673E-02
 -3.53169404E-02
 -0.87939769    
   1.1936840    
 -0.15733799    
 -0.88332087    
  3.97394672E-02
  0.55029589    
 -3.42894681E-02
 -0.79078621    
   1.1155618    
  -1.1155624    
  0.37362424    
 -0.13858636    
  0.89166534    
 -0.83902109    
  2.53170896E-02
  0.33647275    
  0.92871332    
  0.43157592    
  -1.9928116    
  0.39702654    
 -0.29334804    
   1.8729666    
  -1.7318883    
   1.2046300    
  -1.5650715    
   1.0436710    
  0.32357487    
  6.28841892E-02
  -1.3840393    
 -0.10436023    
   1.0438039    
 -1.06193051E-02
   1.1957543    
 -0.74279857    
 -0.73472273    
  0.50988185    
  -1.2317399    
  0.21730150    
  0.57292008    
 -0.36870354    
  1.89272687E-02
  0.44628739    
 -0.97816533    
 -0.11247747    
   1.1749854    
  0.29409525    
 -0.11300000    
  0.30441284    
  -1.3038183    
   1.3150671    
 -4.48395079E-03
 -0.41790166    
  -1.0073433    
  0.43915990    
  0.50478357    
  0.91992033    
  -1.7575676    
 -0.11568402    
  0.84998930    
 -0.54361564    
  0.40546584    
 -0.18232083    
 -0.19574474    
 -0.28768173    
   2.0167029    
  -1.6082404    
   1.8144543    
  -2.0572507    
   1.7219485    
 -0.50132078    
 -0.12201464    
 -0.21490829    
 -2.23298017E-02
  0.77665776    
 -0.21981053    
  -1.3029859    
   1.3375043    
  0.15669830    
 -0.37761229    
  -1.4156750    
  0.41459838    
   1.1688163    
 -0.83668250    
 -0.88420177    
  0.71912259    
 -0.24911888    
  0.18560617    
  0.76432377    
 -0.57564610    
  0.31556976    
  0.46213397    
 -0.66243881    
 -0.89830810    
 -0.10426129    
   1.1274955    
  0.12996604    
  0.16657329    
 -0.15415092    
  0.69622874    
 -0.35010347    
  0.93102908    
  -1.9580323    
  0.49484459    
  0.26607478    
  0.16507997    
  0.68221784    
 -0.19189095    
 -0.18647194    
  -1.6023338    
  0.85234195    
  0.46052444    
  -1.3128675    
   1.7039435    
 -0.66927981    
 -0.44393164    
  0.26912850    
 -0.37776196    
 -0.57475799    
   1.8204700    
 -0.79571587    
 -0.94098336    
   1.1279402    
  0.21034555    
 -0.59295243    
   1.8366411    
 -0.30013838    
 -0.27290249    
 -6.94205537E-02
  -1.0558919    
 -9.67871323E-02
  0.57231057    
  0.15086834    
  -1.6133903    
 -4.04089838E-02
  9.81183872E-02
  0.83655983    
 -0.72189683    
   1.1863182    
 -0.27336568    
  0.22113457    
  0.76926392    
  -1.7492008    
   1.0962287    
  0.36404625    
  -1.7967472    
   1.3164079    
  0.40098730    
  -1.2986846    
  0.47737804    
 -0.29725134    
  0.18506452    
 -0.12121447    
   1.0618631    
 -0.20067090    
 -0.35449913    
  0.77366781    
 -0.53206223    
  -1.0122102    
  0.48911542    
 -0.36316267    
   1.4009790    
  -1.0884598    
  0.63522446    
  -1.1360008    
   1.6650077    
  -1.3336507    
   1.1355294    
 -0.88706762    
   1.3328936    
  -1.7363614    
   1.1754258    
 -0.74046016    
 -0.74077553    
   1.5121742    
  0.41260782    
  -2.1622555    
  0.98597103    
  0.34740102    
  1.88433789E-02
 -0.13086864    
  0.84642953    
  -1.9150997    
  0.87841445    
 -0.72300035    
  0.34830648    
   2.0016248    
  -2.2287862    
   1.4111506    
 -0.73834330    
  0.28682506    
  0.94117117    
 -0.71034551    
  -1.5215760    
   1.5771461    
 -4.33991440E-02
 -0.15684207    
  -1.4053427    
   1.0693415    
 -0.98634571    
   1.4892180    
 -0.50617909    
  -1.0564671    
  0.78845745    
 -0.28336325    
 -0.23907359    
   1.9479930    
  -1.7620281    
  0.26469305    
  0.12653023    
  2.42929477E-02
  0.16211919    
  0.48393670    
  -1.1112701    
  0.67060155    
 -0.25878751    
 -0.86289018    
  0.54812217    
   1.2844598    
  -1.3078529    
   1.4672470    
  -1.4438533    
 -0.48985216    
   1.8227218    
 -0.19274123    
 -0.66579795    
 -0.88268822    
  0.85348964    
 -0.77814120    
  0.89674586    
 -1.32449446E-02
  0.27002740    
  -1.3686396    
   1.0224512    
  0.94884807    
  0.44817972    
  -2.3518198    
  0.31760457    
 -0.13840209    
  0.96508050    
 -0.62415355    
  0.40546492    
  0.91183645    
  -1.9993992    
  0.27663204    
  0.84372026    
   1.0267993    
  -1.4540042    
  0.52284068    
 -0.65167463    
 -0.15519214    
 -9.97001901E-02
   1.1736795    
  3.43166478E-02
  0.41902691    
 -2.73108091E-02
 -0.32642543    
  0.10490863    
 -9.59199667E-02
 -0.29441619    
 -0.81093037    
   1.2133883    
  0.12267920    
 -5.28834835E-02
 -0.25452960    
 -0.97600913    
 -0.28768262    
   1.9434656    
  -2.0235076    
  0.71603227    
 -0.82345116    
   1.0847718    
 -0.60962540    
  0.72469509    
 -0.39005610    
  0.61444134    
 -0.89299029    
 -0.25391504    
  0.22314285    
  3.07724420E-02
   1.0360916    
  -1.4692081    
  0.71166664    
   1.0006994    
  -1.5023926    
 -0.18232173    
   1.5475624    
  -1.1917964    
 -1.28205502E-02
 -0.11617070    
  2.85727531E-02
  0.21465620    
  0.49594238    
   1.1448179    
  -1.9592140    
  0.68530393    
  0.16977580    
 -0.77985591    
  0.22024031    
  1.72915719E-02
  0.86108029    
 -0.40184855    
  0.72686857    
 -0.57633466    
  0.16824771    
 -0.42534649    
  0.46396157    
 -0.10648314    
 -9.11051109E-02
 -0.28665695    
 -0.74357796    
   1.7063142    
  -1.3910009    
 -6.49572015E-02
   1.3573557    
  -1.3178773    
 -0.52163678    
   1.5112979    
  -1.2128055    
   1.5112201    
 -0.17452262    
  0.41530350    
 -0.51315981    
 -0.77085537    
 -0.23202054    
   1.3734738    
  -1.2535694    
   1.8323557    
  -2.3545454    
 -9.56956111E-03
   1.5997761    
  -1.4566754    
  0.97769910    
   1.0124556    
  -2.0240562    
  0.45041665    
 -0.34419420    
  0.22778325    
  9.97898504E-02
  0.17390676    
 -0.50926173    
   1.8034098    
  -1.1141771    
  0.47732994    
  1.68879442E-02
 -0.27343017    
 -0.16734034    
   1.6175829    
  -2.1124289    
   1.4668056    
  -1.8845409    
   1.6001351    
  -1.6671462    
   1.3813316    
  -1.2342788    
  0.45276204    
 -0.54210645    
   1.9877467    
  -1.9600949    
   1.3229673    
  -1.3139170    
 -0.17693102    
   1.5052716    
  0.16466442    
  0.22556953    
  -1.2240984    
 -0.57903463    
  0.57903403    
 -0.31365755    
   1.2321434    
  -1.4220127    
  0.15155008    
 -0.13353135    
   1.3452864    
 -0.49926466    
  0.45650306    
  0.17133917    
  0.12840557    
  0.80451471    
 -0.84488696    
  -1.3316361    
   1.9212931    
  -2.0337720    
  0.91629082    
 -0.70271575    
   1.4853848    
  -1.7990422    
  0.91629088    
  0.22524662    
  -1.4588947    
   1.2230668    
  5.18248938E-02
 -0.70329881    
   1.3103532    
  -1.0380955    
  0.58663470    
  -1.0871514    
 -0.13720188    
   1.4152815    
  -1.3217558    
   1.3359404    
  0.66819084    
  -1.1279188    
   1.4047114    
 -0.70785308    
  -1.0340744    
  0.41925833    
 -0.69314682    
   1.6640819    
  -2.0227163    
  0.39890784    
 -1.99335422E-02
 -0.35955554    
   1.1050023    
  0.49088305    
 -0.37097907    
  -1.1330979    
  0.67990172    
  0.59271318    
  0.26970810    
 -0.90324229    
   1.1379516    
  -1.7341061    
  0.69314718    
 -0.41602421    
   1.8261915    
  -2.0702534    
   1.5577170    
 -0.34403479    
  -1.3073671    
   1.9161348    
 -0.30135408    
  -1.6511482    
   1.6928933    
  -1.6745446    
  0.51445556    
   1.1058323    
  0.12495118    
  -1.7822803    
  0.10724484    
   1.7032063    
  -1.1460149    
  0.76569331    
 -0.64683276    
  0.17366371    
  0.83950347    
  -1.6641141    
  0.75716859    
  0.94833046    
  -1.8191582    
   2.0235083    
  -1.5465846    
  0.29626575    
 -8.47357526E-08
   1.2255334    
 -0.58954448    
  -1.2955195    
  0.80632859    
  0.87022716    
  0.33669353    
  -1.4337602    
   1.3781593    
  -2.0994780    
  0.95551163    
 -0.33647236    
   1.2936724    
  -1.8845409    
   1.2367623    
  -1.2841656    
   2.1743109    
  -1.9037652    
  0.19459090    
 -0.13005337    
   2.0794418    
  -2.4145267    
  0.12744440    
 -0.19782504    
  0.63965863    
  0.29725191    
  0.51976526    
  -1.3114928    
  0.37806547    
  0.69314694    
  0.46923137    
 -0.39490348    
 -0.17831823    
 -0.83256638    
  0.14624627    
  0.16285981    
   1.1923444    
 -0.45675877    
  0.34357035    
  0.34123254    
 -0.45118764    
  0.26606813    
  1.67894503E-03
  -1.7081093    
   1.6094382    
 -0.35667482    
 -0.12675186    
 -0.27871335    
  0.56864554    
 -0.72743577    
 -3.79194692E-02
   1.4066179    
  -1.6213435    
  0.94579148    
 -1.87797006E-02
 -0.33789518    
  0.72582990    
  -1.2511557    
  0.53194892    
  0.28022823    
  -1.2064699    
   1.1683452    
  -1.2737060    
  0.83932996    
   1.4031518    
 -0.74666852    
  0.18162988    
 -4.96557988E-02
 -0.71893132    
  0.20507041    
  0.23462743    
  0.19387327    
  5.02034277E-02
 -9.06135440E-02
 -0.78598535    
  0.40395534    
   1.7872177    
 -0.81740063    
  -1.0748419    
 -0.85290605    
  0.30330688    
   1.3935351    
 -0.60349405    
  -1.3323662    
   1.3376291    
  -1.2514516    
 -3.73879299E-02
   1.5219065    
 -0.59613746    
  0.67024505    
 -0.57665187    
  0.12576972    
 -0.74923581    
   1.3603190    
 -0.10207637    
  -1.4329013    
   1.8426074    
 -0.44870862    
 -1.33458925E-02
 -0.18964164    
  0.18772064    
  -1.4663373    
  0.64623052    
 -0.77976203    
   1.7227665    
 -0.30138120    
 -0.93368280    
  0.57864827    
  0.42172536    
 -0.92710143    
  0.62860888    
 -0.49643677    
  0.66170603    
  -1.0390002    
 -2.26450666E-07
   1.6232316    
 -0.44671497    
  0.48038802    
  -1.8905187    
   1.9876343    
  -1.2473685    
 -0.45918423    
  0.98660707    
   1.0565889    
  -2.2006638    
   1.4054890    
  -1.6601312    
   1.3837907    
  0.39454511    
  -1.0082275    
 -0.14953160    
   1.3338681    
  -1.7233337    
  0.89381748    
 -1.63673908E-02
  -1.0597728    
   1.4485985    
  -1.1397130    
 -0.16705421    
  0.26045594    
  0.86264771    
  -1.3650162    
 -6.52401820E-02
  5.46592362E-02
   1.5681723    
  -1.0425637    
  0.59057850    
 -0.23013644    
  0.47055164    
 -0.24041471    
 -0.65553528    
  7.12267682E-02
   1.7092831    
  -1.0446645    
  1.91083681E-02
 -0.59984732    
  0.29626575    
 -0.14211473    
  0.40052646    
 -0.63855976    
 -0.40234447    
  4.56700772E-02
   1.4718161    
  -1.0428214    
  0.42465928    
 -0.34104568    
  0.83962893    
 -0.97087210    
   1.3201286    
 -0.75703418    
 -0.97161269    
  0.86548036    
 -0.82944089    
  0.54561168    
  0.57632536    
  0.10909951    
   1.0464569    
  0.13000917    
  -2.0411403    
 -0.33157682    
  0.96467346    
  0.20539723    
  -1.1960461    
  0.82062972    
 -0.27362424    
  0.82826334    
  -1.0810292    
 -0.25131395    
   1.0229945    
  0.64518702    
  -1.8829570    
   2.2335918    
  -2.0443501    
   1.2227603    
  3.49164344E-02
  5.01901582E-02
 -0.55206829    
  0.89749175    
  -1.3131293    
 -0.34015989    
   1.0147306    
 -0.28352380    
  0.25499555    
 -0.85699123    
   1.4198169    
 -0.20230040    
 -0.42356524    
 -0.88926232    
  9.53100100E-02
 -0.23841113    
   1.2163953    
  -1.1603061    
   1.3229673    
 -0.46661940    
  0.16675682    
 -0.69314700    
  0.26787969    
   1.1019404    
  -1.5799767    
  0.36710468    
   1.0721955    
  -1.2967359    
 -0.18372062    
   1.5289750    
  0.53990656    
  -1.9135315    
 -0.29008311    
  0.86094081    
  0.73689187    
  -1.4715394    
   1.1642096    
  -1.3397741    
   1.2130226    
 -0.88816082    
   1.1461275    
 -0.17446388    
   1.4054470    
  -1.8375051    
  0.32731184    
 -5.03253788E-02
   1.3501661    
 -0.10294780    
 -0.38528043    
 -0.68500572    
  0.44952521    
  -1.0064410    
 -0.56909478    
   1.2431934    
  0.33406529    
  -1.2895776    
 -0.33897471    
   1.9243771    
 -0.60613585    
 -0.50148022    
   1.2120795    
  -1.7952259    
  0.65780807    
   1.6681139    
  -1.2554808    
  -1.2866644    
   1.4139262    
 -0.65408814    
 -0.49614939    
 -0.28108072    
  0.90570891    
  0.89188129    
 -0.44474360    
  -1.2062432    
 -7.87813067E-02
 -3.33371162E-02
  0.23326232    
   1.3168217    
 -0.37273329    
 -0.42657384    
  5.06928414E-02
 -0.63768035    
   1.1339519    
  -1.3955963    
  0.52012879    
   1.3538282    
  -1.3210386    
  0.66313094    
 -0.32819593    
 -0.67787993    
  0.75555307    
  -1.0036266    
   1.4789535    
 -0.60429353    
  0.41753799    
 -0.83317542    
  0.56573248    
 -0.89730889    
   1.1239303    
  -1.3011367    
   1.3011369    
  0.97560716    
  -2.4073651    
   1.5040770    
  -1.2222255    
   2.2335927    
 -0.17408517    
  -2.0421154    
   1.8046075    
  0.12140168    
  -1.8512847    
  0.40279463    
 -0.47751832    
  0.29626665    
  0.15963067    
   1.2394032    
 -0.77900887    
 -0.88238943    
   1.1863182    
  -1.3009802    
  0.26164487    
 -0.28051394    
  0.36992034    
  0.17461602    
 -5.10030277E-02
 -0.39390418    
  0.96999460    
  0.16251917    
  0.60310102    
 -0.82277852    
  0.32503760    
  0.55100703    
 -0.37077177    
 -0.53691143    
 -0.91629070    
  4.36744727E-02
 -0.22957477    
  0.88793534    
  0.14014702    
  0.90856874    
  -1.7507514    
 -3.63674127E-02
   1.0544407    
 -6.66916892E-02
 -0.94249380    
 -6.68532778E-07
  0.85234195    
  0.93941772    
  1.89927313E-02
  -1.3341330    
  0.37572309    
   1.3566130    
 -0.65220821    
 -0.97586596    
 -0.71314752    
  0.63598853    
  0.30622554    
  0.72033292    
  0.21467844    
  -1.3424475    
   1.1690502    
   1.4855239    
  -1.2262756    
  -1.4049054    
  0.13497618    
  0.24512275    
 -3.96032725E-03
  0.64643770    
  0.27143818    
  -1.8029151    
  0.60263240    
 -0.11712531    
 -0.35921478    
  0.23326232    
  0.96476144    
  0.11579154    
  -1.5306219    
  0.94738168    
 -0.71376669    
 -4.25588675E-02
   1.2237756    
  0.62159371    
 -0.86998916    
  0.39337072    
  -1.2158430    
  0.73337209    
 -0.84372032    
   1.4291141    
  -1.5531666    
   1.0795645    
  0.53551805    
  0.70804483    
  -2.0593121    
  0.17869253    
   1.2876451    
  -1.5652763    
 -0.11878319    
   1.5614580    
  -1.5614579    
  0.68863332    
 -0.56984818    
   1.4779613    
  0.25475577    
  -1.5305926    
   1.8260243    
  -1.2881172    
 -0.40355840    
 -0.45525542    
 -0.22089350    
  9.63309929E-02
  3.01531088E-02
   1.1625320    
 -0.13574490    
 -0.73663300    
 -0.10948434    
   1.1956738    
 -0.79296803    
 -0.49801689    
 -6.57522455E-02
   1.3517228    
   1.1356075    
  -2.1248477    
  0.81093013    
  0.53397930    
 -0.65514624    
  -1.0330155    
   1.2237755    
   1.3256693    
 -0.66526550    
  -1.4201468    
  0.61210561    
  -1.0666604    
  1.86923686E-02
  0.33514810    
 -0.26368952    
   1.2937824    
  0.78242147    
 -0.72500050    
 -0.30873585    
  -1.1613296    
 -1.96083691E-02
   1.9901773    
  -1.0679637    
 -0.75821036    
   1.1451325    
  0.33149457    
  -1.4935766    
   2.5636334    
  -1.6186974    
  0.42193970    
  0.12285397    
 -0.19278118    
 -4.78558056E-02
  -1.1059930    
   1.6371969    
 -0.35010946    
 -0.14498997    
 -0.51398242    
  0.42503479    
  -1.3433040    
  0.75085461    
   1.3009806    
 -5.76078147E-02
  -1.0333998    
  0.48550826    
 -0.93749386    
  0.85745054    
  0.77551776    
 -0.33368534    
  -1.3543434    
  0.48017162    
 -0.49921927    
   1.5540875    
 -0.65852284    
 -0.68273032    
 -4.77542505E-02
  0.40183565    
 -0.39641440    
   1.3835877    
 -0.92719007    
  0.98892963    
  0.89178920    
  -2.1237507    
  0.55021405    
 -8.95331353E-02
 -9.22848135E-02
 -0.64882600    
 -5.79758920E-03
  0.70470762    
 -0.12210305    
  -1.0027127    
  5.17361648E-02
  0.16251802    
   1.0116006    
  0.16705383    
  -1.6204875    
   1.0570185    
   1.3891861    
  -1.2159146    
  0.48650604    
  0.11667325    
 -0.79594553    
 -0.69314688    
 -0.21921508    
  7.55073428E-02
  0.45281199    
 -0.30910417    
  0.35430938    
  0.73903888    
 -0.26421288    
  0.33302984    
  0.88425630    
  -2.0543275    
   1.1919961    
 -0.22918554    
  0.55004627    
  0.15514943    
  -1.5555284    
  0.72799379    
 -0.96722329    
  0.47785604    
   1.9159360    
  -1.9271721    
  0.91741973    
 -0.57210857    
 -0.40346786    
  0.76253915    
 -0.77458674    
 -0.21559639    
  0.64698499    
  0.14624579    
 -0.19051801    
  0.79479730    
 -0.48574054    
 -0.35970056    
  0.91368973    
  1.72116905E-02
  -1.7098804    
  0.47235906    
 -0.14536507    
  0.72659481    
  0.29912916    
  0.15554300    
 -0.48472539    
  -1.0141461    
   1.6867452    
 -0.98429477    
  0.84531188    
  0.19777498    
  -1.6909778    
  0.28324825    
  0.67294478    
 -0.73482001    
  0.81956083    
  -1.0409338    
  0.70195800    
  0.15415111    
 -0.81281239    
  0.98505712    
 -0.71231699    
 -0.41845304    
  0.60613555    
  0.41786551    
 -0.85318387    
   1.1600465    
  -1.3114467    
   2.5656888    
  -2.1666543    
   2.1080601    
 -0.79537809    
 -0.72131848    
  0.29745537    
  -1.1786549    
   1.0782920    
  9.77064967E-02
  -1.1504651    
 -2.55331919E-02
  0.18805130    
   1.0037786    
  0.53615606    
 -0.18079136    
 -0.62061310    
 -0.93523979    
  7.53486231E-02
  0.35020176    
  0.43163517    
   1.0899652    
  -1.9558847    
   1.7560412    
 -0.13613243    
 -0.55097222    
 -0.16678004    
  2.46060025E-02
  0.30830121    
 -0.75090522    
  6.28479421E-02
   1.1335287    
  8.13695230E-03
  -1.4761093    
  0.80381280    
 -0.33203784    
 -0.27304095    
  0.95952845    
 -0.19622606    
  -1.2956760    
 -2.00003535E-02
  0.43531832    
 -9.59642306E-02
 -0.10615940    
   1.8411844    
  -1.9781504    
   1.3125390    
  0.13167742    
  -1.3397745    
 -9.53103676E-02
   1.3953445    
  -1.5108572    
  0.87035352    
 -0.39907464    
  0.95010728    
 -0.86468989    
  0.52129716    
   1.4362414    
 -0.52134025    
 -0.56170452    
  -1.0889028    
 -0.16508035    
   2.1673427    
 -0.87507749    
 -0.63390458    
  0.23545723    
  -1.0508218    
   2.4274538    
 -0.48011616    
  0.20674726    
  -1.9801313    
   1.2296901    
  0.51621670    
 -0.71388894    
 -0.27380681    
  0.18297751    
 -5.04311547E-02
 -0.94249380    
  8.47962350E-02
 -4.15004566E-02
  0.85693669    
 -0.12228937    
 -0.87060344    
  0.20945849    
 -0.19022720    
  0.93328816    
 -0.28893101    
 -0.26787925    
   1.1980727    
  8.68469030E-02
  -1.3249246    
  0.74613941    
  -1.0091851    
  0.48209888    
  0.48424584    
  0.40434244    
  -1.5441967    
   1.2206743    
 -0.86927748    
   1.8064655    
 -0.45024893    
 -0.49944034    
 -0.62625319    
   1.0169340    
 -0.97658265    
 -0.19941683    
  0.58778679    
  -1.1101741    
  0.54959965    
 -4.11008038E-02
 -8.76474679E-02
  0.14868340    
 -0.35105118    
 -0.17301889    
   1.4403613    
 -0.36044148    
 -0.44983113    
  0.91273403    
 -0.88357842    
  3.39023285E-02
 -0.34876940    
  0.10457260    
 -0.19516960    
  0.75983816    
 -0.84059936    
  0.87624699    
 -0.57926309    
  0.40546584    
 -0.81092954    
  0.79694432    
  0.35901964    
 -0.67045486    
   1.5991286    
  2.58736033E-03
  -1.8475512    
  0.91300631    
 -6.45383149E-02
  0.79005069    
 -0.98721915    
  0.65392679    
  0.16739590    
  -1.3566618    
   1.1959112    
 -0.95683771    
 -0.25378117    
 -9.30906832E-02
 -7.59853199E-02
   1.0068051    
 -0.86020148    
  0.86340123    
 -0.25314143    
  0.70338285    
  -1.1465873    
  0.46759692    
 -0.48050120    
   1.5055189    
  -1.7466816    
 -0.20067041    
   1.1948408    
 -0.75952208    
  0.23225231    
  0.25073817    
 -0.47000346    
  7.45679811E-02
 -0.14126088    
  0.84037697    
 -0.20763917    
  0.51957810    
 -0.78671670    
 -0.75736696    
 -7.41082877E-02
  0.72024888    
 -0.41892457    
   1.3103081    
 -0.90755689    
 -0.45276240    
   1.1753620    
  -1.1753628    
  0.72676414    
 -0.56168336    
  0.31449386    
  0.46203572    
 -0.24846148    
   1.0139292    
  -1.1911353    
 -0.49062315    
 -0.20252438    
   1.2049931    
  -1.1360003    
   1.5606476    
  -1.2729666    
 -8.96119401E-02
  0.13157676    
  0.24214016    
  0.38372535    
  0.19566360    
 -0.68714195    
  0.90059972    
  -1.1823118    
 -0.16345260    
  0.64529091    
   1.4629381    
 -0.91458946    
 -0.22102155    
 -0.97261751    
  0.97966057    
 -0.54654294    
 -8.86661559E-02
   1.3796496    
  -1.3343356    
   1.5345507    
 -0.42962927    
  -1.4946872    
 -9.81173068E-02
  0.10742053    
  0.16989923    
  0.72391915    
 -0.83101624    
  0.19670939    
 -0.14585201    
 -5.08577004E-02
  0.66671443    
  0.60451078    
  1.21208709E-02
  0.69675499    
  -1.4217283    
  0.65770000    
 -0.66770023    
   1.3987792    
 -7.60190114E-02
  -1.2881894    
  0.76569331    
  -1.3228859    
  0.32306603    
 -0.29795980    
  0.39716706    
  0.13491894    
 -0.23412548    
  0.40750837    
  3.21315639E-02
 -0.91826886    
  0.94556153    
 -0.40738928    
 -0.52831954    
  0.75030631    
 -3.29449214E-02
 -0.18327981    
  0.44674698    
 -0.47590330    
 -0.18825722    
  0.58778673    
   1.2158070    
 -0.93409562    
 -8.10415819E-02
 -0.14285131    
 -0.17114840    
   1.0531501    
 -0.96391863    
   1.4719497    
  -1.9534007    
   1.1330987    
 -0.39807770    
  1.25393914E-02
  -1.0619105    
  0.39033544    
 -0.10265430    
 -0.46461311    
  0.98485345    
 -0.35266688    
  0.61903965    
 -0.25837192    
  0.81666887    
  -1.6416413    
   1.2076023    
 -0.40275124    
 -0.66114414    
  0.91786414    
 -0.13803393    
 -0.36652285    
 -0.41330793    
   2.0585558    
  -2.2680147    
  0.11020387    
   1.8018529    
  -1.0703214    
 -0.33480030    
   1.1986959    
 -0.78740013    
   1.1088948    
 -0.74835134    
 -0.60029668    
 -0.50918537    
  8.16297531E-03
  0.79728758    
 -0.14141163    
  0.45886621    
  0.47664765    
  -1.5995536    
   1.4763751    
  0.52532709    
  -1.2147356    
  0.92668426    
 -0.86869717    
 -3.52778309E-03
 -0.10418358    
 -0.88730359    
 -7.92488232E-02
   1.3939968    
 -3.38132530E-02
  -1.1227102    
   1.0655514    
  -1.4118271    
  0.15906398    
   1.3589633    
 -0.45450714    
  0.21677402    
 -0.69634628    
  0.77022731    
 -0.73867851    
   1.3105125    
  -1.3549653    
 -0.35482118    
   1.4447377    
 -0.55852437    
 -0.78922045    
  0.24475718    
  0.52129668    
  0.18492197    
 -0.76028675    
  0.20067002    
   1.0177805    
 -0.46795234    
 -1.98678002E-02
  0.14599553    
 -0.13601179    
   1.0193968    
 -0.83267051    
 -5.94237149E-02
  -1.2733816    
 -1.04706595E-02
  0.33647224    
 -0.31563762    
   1.1778618    
 -0.88503730    
   1.6863993    
 -0.80773032    
  0.16730021    
  0.28700575    
 -0.47692436    
  5.71581945E-02
  -1.0185702    
  0.47957364    
  0.79850727    
  -1.3397745    
   1.0066297    
   1.1670884    
  -2.0620143    
 -0.25830686    
  0.16462204    
 -0.13353157    
   1.4457177    
 -0.76799500    
 -0.39515492    
   1.6186265    
  -1.4957274    
  0.78411853    
 -1.56502556E-02
 -0.72846365    
   1.2921278    
  -1.6497359    
   1.6168866    
 -4.94394936E-02
 -0.75547862    
 -0.28630045    
  0.51853031    
 -0.77538615    
   1.8607522    
 -0.59783667    
 -0.38744703    
 -0.76725429    
   2.7165613    
 -0.75520295    
  -2.2750149    
 -5.40669896E-02
  0.46536279    
   1.3013949    
 -0.72857761    
   1.5044414    
  -2.5334055    
   1.5172423    
 -0.60278773    
  0.15309927    
 -0.89136648    
  0.34740150    
 -0.37865427    
  0.32277253    
  0.80965251    
  0.40631700    
  -1.1655381    
 -0.10962051    
  0.63347453    
 -0.87352884    
   1.7655802    
  -1.0959632    
 -0.62415498    
  0.18232092    
   1.2259514    
  -1.5686152    
  0.89697528    
 -0.40546575    
  0.85033256    
 -0.43780062    
 -0.91277516    
   1.5347897    
  1.87270902E-02
  -1.4069139    
 -2.29894500E-02
 -0.25464246    
 -0.10536027    
   1.9863513    
  -1.3562621    
  6.82272960E-10
  0.81813622    
  0.45055953    
 -0.44795266    
 -0.35965565    
 -0.57370770    
   1.3336062    
  -1.0676819    
 -0.49571225    
   1.7777736    
 -0.59655720    
  0.19249938    
  0.69314724    
  -2.2003946    
 -0.12136117    
   1.0805289    
 -0.89462924    
   1.9420767    
  -1.8984017    
  0.30042019    
 -0.26680470    
   1.1780194    
 -0.79202527    
  0.59586895    
 -0.24031815    
  0.41590863    
  -1.2618955    
   2.3044186    
  -1.5234956    
 -0.72733784    
  0.91802859    
  0.70865178    
  -1.2358137    
  0.14740531    
   1.5605459    
  -1.9685528    
 -0.20236793    
   1.0923619    
   1.4299961    
  -1.4394455    
 -0.63177919    
 -0.13353057    
 -0.22825919    
 -0.14705333    
   2.1123114    
  -2.1323116    
  0.16705354    
  0.22825947    
   1.0426539    
  -1.0426528    
   1.3947619    
 -0.13136566    
  -1.5998689    
   1.0055224    
 -0.45547539    
  0.44143984    
 -0.57027376    
  0.61855817    
   1.3020341    
  -2.3044183    
 -7.62272701E-02
  0.65787899    
  0.32911959    
   1.0179542    
  -1.4610188    
   1.0373889    
  -1.1992320    
 -0.16093077    
 -3.22613418E-02
  0.37776327    
   1.1389846    
  0.27501184    
  -1.4424881    
  0.45251063    
   1.0912325    
  -1.6094387    
   1.4958127    
 -0.43494058    
 -0.54266602    
  0.92507571    
  -1.5069970    
  0.49758068    
  0.23111181    
  0.58602154    
  0.64334023    
  -2.1697507    
  0.74464381    
  0.53674144    
  0.72971600    
  -1.9949716    
   1.3742216    
  -1.3350003    
   1.3649138    
 -3.19392681E-02
 -0.65924591    
  0.20174000    
 -0.70605147    
 -0.22476859    
   2.0712781    
  -1.3113089    
 -0.82722121    
   2.0585735    
 -0.92857426    
  0.14366281    
   1.4162543    
  -1.6822752    
  0.38299188    
  0.49379882    
 -0.13409759    
  -1.3653668    
   1.3268709    
  -1.6527491    
   1.7268567    
  -1.0378159    
 -0.78353083    
  0.34032667    
  0.82507503    
  0.14122617    
  0.21037927    
  -1.7047484    
   1.6373069    
 -0.38144293    
 -0.77370536    
 -0.28544742    
  0.95825481    
 -0.90606987    
  0.88879800    
 -0.43373543    
  0.49783820    
  -1.0140545    
   1.5030760    
  -1.1887255    
  0.67990226    
  -1.0593917    
  0.65891445    
  0.42027989    
 -0.59368640    
   1.1084261    
 -0.71686339    
  0.31334999    
  3.44860218E-02
 -0.85866088    
 -0.17435384    
   1.2662768    
  -1.1753042    
  0.65247601    
  -1.0799199    
   1.0799201    
 -0.54277813    
 -0.23293205    
   1.2667165    
 -0.46493548    
  0.92361659    
  -1.3476344    
 -0.48130333    
   1.3421524    
  0.37082568    
  -1.4718174    
  0.74871737    
 -0.67972338    
  0.13102794    
  0.66347188    
 -0.91478592    
 -5.40676452E-02
  0.23889115    
  0.60499883    
  0.52438545    
  -1.5894371    
   1.3197738    
 -0.43772596    
  0.79440117    
  -1.1154190    
 -0.38865826    
  0.87546903    
 -0.67252707    
  0.85311210    
 -0.19809790    
  0.26805648    
 -0.13585058    
 -0.99016082    
  8.77054110E-02
   1.3171653    
  5.37443198E-02
  0.32197100    
  -1.0426246    
  0.95765436    
  -1.4332505    
  0.92902935    
 -0.37676662    
  0.10830816    
  0.98907375    
  -1.9203764    
   1.3121867    
 -0.19415629    
  6.89933002E-02
 -0.91628987    
   1.1486224    
 -0.65330160    
 -9.84404162E-02
 -0.83161682    
   1.5312091    
 -8.60182382E-03
 -0.32658631    
   1.1339099    
 -0.76296639    
 -0.37694946    
 -0.97682053    
   1.1755731    
  -1.3987172    
   1.0438039    
  0.31973347    
 -0.78132129    
  0.89938873    
 -0.48835298    
 -0.84483165    
 -0.13846962    
   1.0919896    
 -0.36477676    
 -0.32505494    
  0.73846197    
 -0.71231699    
  4.41705659E-02
   1.2076695    
  -1.3752843    
  0.87607646    
 -0.53856307    
 -0.18859175    
   1.3941253    
  -1.5651902    
  0.26694623    
  0.48066053    
 -0.59559000    
 -0.26236448    
   1.8069217    
  -1.4645147    
 -0.10601807    
  6.37151375E-02
  0.60949731    
  4.26990353E-02
   1.0637127    
 -0.89000195    
 -0.97902936    
 -0.22494335    
  0.40245855    
 -0.42064005    
   1.5890483    
 -9.40762740E-03
  -1.1529953    
  0.64405751    
  -1.0346643    
  0.37247783    
 -1.22707738E-02
  0.90136456    
  0.20340112    
 -8.08954239E-02
  0.19480772    
  -1.1133177    
  2.73997970E-02
 -0.59538382    
   1.6441233    
  0.39658719    
 -0.60189843    
 -0.51082605    
 -0.51600784    
   2.0131702    
  -1.4703927    
 -0.80060589    
  0.40826273    
 -6.34227246E-02
 -0.37903115    
   1.8146827    
  0.31561720    
  -1.9625765    
  0.71855706    
  0.36274925    
  0.12193071    
 -0.97422892    
  0.10535976    
   1.2632344    
 -0.98480505    
 -0.67342246    
  0.26596284    
 -3.03981397E-02
 -2.50022504E-02
  0.43046665    
  0.11641059    
 -0.20229992    
  0.12621798    
  0.72619182    
  0.36049160    
 -0.46309397    
  0.20259503    
 -0.53062809    
 -0.29951650    
  0.77866942    
 -0.75902265    
  0.77707350    
  -1.4898680    
  0.56639630    
 -0.39204133    
  0.40101123    
   1.3276906    
 -0.38670725    
  -1.3897839    
   1.5781851    
  -1.0899919    
 -0.42715776    
  0.96758384    
 -0.87947583    
  0.72865385    
 -0.37681004    
 -0.70165849    
 -9.87344682E-02
  0.15684164    
 -0.23531421    
  0.17720588    
  0.96467346    
  0.81706393    
 -0.49417800    
 -0.50847018    
 -0.16136673    
  0.24772404    
 -0.72978181    
 -0.11034832    
  0.43286493    
  0.61152631    
 -0.23717147    
 -0.70436227    
   1.8394747    
  -1.2043709    
 -0.96110404    
  7.03799427E-02
 -1.96083691E-02
   1.9599553    
 -0.11048793    
  -1.7732404    
   1.7155322    
  -1.6973494    
  0.89627206    
 -0.51205140    
  0.39104700    
  0.53135991    
  0.25483099    
 -0.72972512    
   1.7672794    
  -2.6451035    
   1.4828905    
  0.48698935    
  0.20186636    
  -2.0560606    
  0.37993097    
  0.70741290    
 -0.32520473    
  0.69706130    
 -0.25691009    
 -0.37929502    
  0.71684963    
 -0.55691677    
   1.0167331    
  -1.6607919    
   1.1827919    
 -0.13536838    
 -9.46803018E-02
  -1.2667171    
 -7.66339302E-02
  3.47855575E-02
  0.69741195    
 -0.89523661    
   1.1526792    
 -0.58712894    
 -0.44776726    
 -9.71639231E-02
   1.1483735    
  0.99289191    
  -1.2128050    
 -8.09701066E-03
  0.60835087    
  0.13048486    
 -0.62014949    
  0.13172428    
 -0.21447895    
  0.91864085    
  -1.3066121    
  0.12991217    
  0.20985797    
   1.0436300    
  -1.8545601    
  0.86304593    
  0.16524957    
 -0.11571597    
  0.98731387    
 -0.48845565    
  0.90128011    
  -1.5352641    
  0.72043073    
  0.56991440    
  -1.9963409    
   1.1269428    
 -0.81162935    
 -0.40546471    
   2.2572320    
  -1.3185524    
  0.44761500    
  -1.1821982    
   1.8538913    
  -1.0276937    
 -0.56976914    
  0.93047529    
  -1.3095065    
   1.7227666    
  -1.2636919    
 -0.44183329    
   1.6675457    
 -0.21911888    
  0.76387829    
  7.65109509E-02
  -2.2888160    
  0.85459751    
   1.2748550    
  0.29603112    
  -1.9619104    
   2.0241787    
  -1.2120545    
 -3.89345624E-02
 -0.93634242    
  5.53979948E-02
  0.40745950    
 -0.77186263    
   1.6316043    
 -0.84393108    
   1.1244199    
  -2.0212929    
  0.67372882    
  0.47489327    
  0.89159840    
  -1.2165515    
  0.15595731    
 -0.23494633    
 -0.22428568    
  0.63430703    
 -0.64580029    
 -0.21165010    
   1.0116006    
  3.82210091E-02
 -0.29437089    
  0.42977542    
  -1.3310788    
   1.4386204    
  0.46632025    
  0.18885984    
  -1.1026939    
   1.5276556    
  -2.5871658    
   1.7961743    
  -1.3645079    
  0.40546528    
 -0.79383641    
  0.66303754    
   1.0765364    
  -1.6819439    
  0.25309065    
   2.5601597    
  -2.0505776    
 -0.39802942    
 -7.49637932E-02
 -0.37306094    
  0.58294368    
  0.95625842    
 -0.14856967    
 -0.27763215    
 -0.70464075    
   1.6893919    
  -1.6552970    
  0.26793525    
 -0.84020048    
   1.5161058    
  -1.0013278    
 -0.46645927    
  0.96777284    
  -1.0462445    
  0.60241872    
   1.5554948    
 -0.65157044    
 -0.42834914    
  -1.0185697    
  0.95772827    
 -0.68213719    
   1.1321084    
 -0.43531775    
  7.02041239E-02
 -0.47203940    
   1.3545458    
 -0.22034253    
 -8.00428614E-02
 -0.62718886    
  0.82579166    
 -0.68080139    
  0.96887112    
 -0.80252600    
  -1.1910700    
   2.1683211    
  -1.4880769    
 -0.76028621    
  0.39304185    
  7.81185552E-02
   1.5021484    
 -0.78332269    
 -0.12591465    
   1.4908562    
  -2.1872022    
  0.62346733    
  1.02568688E-02
  6.26234040E-02
  0.85909462    
 -0.18856539    
 -0.41779593    
 -3.53576764E-02
 -0.69057989    
  0.94560045    
  -1.0653077    
  0.75479108    
 -7.03528225E-02
  5.66726886E-02
 -0.46945253    
 -0.69756287    
   1.1219370    
   1.2374135    
  -1.9276835    
   1.2295057    
  -1.1900649    
  0.61563343    
 -0.93132883    
 -0.36101359    
   1.7435129    
 -0.66687948    
 -0.85348910    
  0.74812961    
 -0.37506834    
 -2.42431257E-02
  8.80341679E-02
 -0.28394425    
  0.72617757    
 -0.99904543    
  3.84666361E-02
   1.4049867    
  -1.2977417    
   1.5992167    
 -0.66611826    
  3.27894650E-02
 -6.32489249E-02
  6.32487386E-02
 -3.94785926E-02
  -1.0242642    
   1.6832786    
 -0.48681089    
  -1.1243641    
 -0.18058324    
   1.2497823    
 -8.40311721E-02
 -0.38299221    
  0.68117052    
  0.60897976    
 -0.93347532    
 -0.99425197    
  0.96035039    
 -0.93368185    
  0.88781893    
 -0.11058910    
 -0.86903793    
  0.46155533    
 -0.18596382    
 -0.24715160    
   1.8239465    
  -1.7872444    
  0.44952428    
  5.73078962E-03
  0.71294987    
  -1.1956043    
   2.6230567    
  -1.7368433    
  0.13876566    
 -0.61951464    
 -1.86927412E-02
   2.0060592    
 -0.70164388    
  -1.6197295    
  0.37037286    
 -3.63683291E-02
  0.26426244    
  0.38148281    
 -9.75644030E-03
   1.5982645    
  -2.7785542    
  0.67164117    
   1.5774090    
  -1.1792160    
  0.69860673    
 -0.49165154    
 -0.33528572    
 -0.80266547    
   1.3168051    
 -0.29182646    
 -0.27338806    
 -0.80874991    
 -7.10952878E-02
  9.05139074E-02
 -0.11179175    
  0.22099084    
   1.7078782    
  0.40962338    
  -1.6893070    
 -0.51834404    
   2.6033881    
  -1.5497999    
 -0.96343738    
 -0.13846962    
   1.4463369    
 -1.40844155E-02
  -1.4830233    
   2.2654455    
  -1.8669482    
 -0.15066054    
 -0.10265387    
   2.6254513    
  -2.5728085    
   1.7285494    
  -1.4734442    
   1.3509078    
  0.66443682    
  -1.0461724    
  -1.0519783    
  0.75588590    
  0.35227332    
 -0.10773858    
  0.94548994    
  -1.9975824    
   1.2062434    
  -1.1545712    
  4.91331145E-02
  0.71012533    
  0.61618590    
 -0.97237980    
 -0.15575375    
  0.41292751    
  0.31879199    
 -0.61518544    
 -0.14502501    
  0.13497618    
  0.69314748    
 -0.93798894    
 -0.29849225    
 -9.09721777E-02
  0.42121276    
  0.76255631    
 -3.86375226E-02
  0.57593185    
  -1.1227505    
 -0.56092560    
  0.12893288    
  0.94803923    
 -0.98919702    
  0.16251802    
 -8.85971019E-07
 -2.89868638E-02
   1.0763061    
 -0.73668718    
   2.0622795    
  -2.7295856    
   1.8559788    
  -1.7869866    
   1.4213854    
 -0.32277331    
  0.75768578    
  -1.7480850    
 -0.11778316    
   1.6094378    
  -1.4335481    
  0.22314374    
 -0.21511060    
  0.30158499    
 -0.14629173    
  0.77529466    
 -0.24547338    
   1.4229141    
  -1.7268561    
  0.33958966    
   1.0894915    
 -0.46062389    
  -1.4958127    
 -9.71639231E-02
  0.68803197    
  0.36178961    
 -0.24571840    
 -0.16332491    
 -8.99484754E-02
 -0.42626795    
   1.2066721    
 -0.41494349    
 -0.71376669    
   2.0763118    
  -2.1816719    
   1.2474577    
  -1.2851983    
   1.7220792    
  4.69881147E-02
 -0.69314706    
 -0.66406524    
  0.57854337    
 -0.76725429    
  0.12289892    
   1.6216086    
  0.45868319    
  -1.9002408    
  0.37077931    
  0.59430099    
 -0.95378053    
 -0.52782357    
  0.51652294    
 -6.45377487E-02
 -0.35235521    
   1.3422347    
  -1.4610964    
  4.74025086E-02
  0.66972756    
 -0.42460373    
   1.2402627    
 -0.97455895    
 -0.34092638    
   1.2256119    
 -0.40431890    
 -0.62989795    
  0.12705821    
  0.58841729    
  2.18415316E-02
  7.14585707E-02
 -0.61576110    
  0.38395911    
  8.00430328E-02
 -0.38723716    
 -0.57700688    
 -4.48506810E-02
   1.6002215    
  -1.2226654    
  0.59752220    
 -0.12516344    
 -0.47235993    
 -0.29822022    
 -7.02044740E-02
 -0.17869207    
   1.2863538    
  0.11878382    
 -0.33221504    
  5.42627573E-02
 -0.32109848    
   1.1398226    
  0.81023979    
 -0.68215853    
  -1.4482864    
 -0.26469275    
 -0.21936244    
  0.81302488    
   1.0544143    
  -1.5750512    
   1.2365354    
  -1.2436028    
 -0.16126838    
   1.6677072    
 -0.60299641    
  0.28768221    
  0.24023828    
 -0.46122903    
  0.39646405    
  0.17232595    
  0.22162051    
  -1.1759146    
 -0.78845662    
  0.56333613    
 -0.17246951    
 -0.26060137    
   1.6350611    
 -0.80647558    
 -0.54472804    
 -0.39688191    
  0.32542172    
  5.40668890E-02
  0.55878037    
 -0.66349185    
 -0.24946113    
   1.6925523    
  -1.7351117    
  7.20249204E-07
  0.46455455    
  0.56195503    
  0.83520895    
 -0.98987877    
  0.80647600    
  0.42687899    
  -1.1135542    
  -1.1932766    
   1.6115636    
 -0.33774737    
  -1.1075807    
 -8.45581368E-02
   2.0533698    
 -0.63096958    
 -0.64469397    
  0.61591613    
  -1.1983125    
  0.17015187    
   1.9331959    
  -1.1336681    
  0.52539766    
 -0.61157525    
  0.78237844    
 -0.93708497    
 -0.65123689    
 -0.18830928    
 -2.73987111E-02
   1.1260111    
   1.3409890    
  -2.4670000    
  9.69927236E-02
   1.0498223    
 -0.83851224    
   1.5691823    
 -0.89665449    
  0.20633627    
  -1.2058575    
 -7.84717873E-02
   1.3419589    
  1.58732180E-02
 -0.85520375    
 -0.26731563    
  0.93229121    
 -0.69632614    
 -0.20421536    
  0.72769952    
 -0.88838208    
  0.51265901    
   1.4306271    
  -1.0106159    
 -0.10255630    
  0.77564842    
  -1.4849253    
 -8.16381723E-03
  0.97363138    
   1.2628843    
  -2.0433242    
  0.69988143    
 -0.28544694    
  0.33455706    
  0.29166791    
  -1.0205916    
  0.59949160    
 -0.87183821    
   1.4676740    
 -0.96033192    
   1.2060651    
  -1.0647105    
 -0.20624134    
 -6.34227246E-02
  0.89705950    
   1.1186372    
  -2.2954729    
   1.0827392    
 -0.18072292    
  0.82327843    
  -1.8158911    
  0.75983816    
  0.90656632    
 -0.84784114    
   1.2066305    
  -1.8661294    
  8.45572576E-02
 -0.24362196    
  0.79936892    
 -0.95783943    
   1.3291363    
 -0.51260924    
  0.54935884    
  0.15488681    
  -1.2255430    
  0.24544904    
 -0.13185151    
   1.2857691    
 -0.30577952    
 -0.97998935    
  8.98043439E-02
 -6.98695034E-02
 -0.41871056    
  0.52472854    
 -0.42941856    
   1.0771720    
  0.18592659    
 -0.79879332    
   1.2649337    
  2.70502083E-02
  -1.8820581    
   1.0200001    
  0.76313078    
  -1.3015958    
  2.51585767E-02
  0.84017372    
 -0.62326080    
   1.3749802    
  -1.6298727    
   1.4304659    
 -0.18789268    
 -0.11848169    
  -1.5425445    
   1.3664916    
  0.86289001    
 -0.85293955    
  -1.3570241    
  0.37948975    
   1.1160041    
 -5.31100370E-02
  -1.2827542    
  0.79440069    
  0.74017221    
  0.34976110    
  -1.4466071    
  0.79133946    
  -1.1204307    
 -0.21217470    
   1.3862941    
  -1.3862946    
 -0.16788122    
  1.06961094E-02
  0.12953454    
   1.2270684    
 -0.17631254    
 -0.96141177    
  0.20763913    
 -0.26933312    
  4.44524549E-02
  0.53827167    
   1.4236584    
  -1.4973756    
  0.53990704    
  -1.0131940    
 -5.40669896E-02
   1.0216515    
 -0.60391688    
   1.3631631    
 -0.30182251    
  0.16135845    
  -1.6220851    
   1.7014368    
  0.44820881    
  -1.1330988    
  -1.1526788    
   1.5581443    
  0.30237642    
  -1.6626956    
 -0.15700397    
   1.4861400    
  -1.4469191    
  0.18392357    
   2.2969692    
  -2.3130991    
 -0.16779365    
  0.63881290    
 -0.32035825    
 -1.40848458E-02
   1.4937800    
 -0.32664806    
 -0.56293303    
  0.65159851    
 -0.80187953    
  0.27064598    
  5.02615981E-02
  -1.0986130    
  0.13720053    
  0.48484936    
  0.93299216    
  -1.1964097    
   1.9360775    
 -0.94333333    
  -1.1480365    
   1.5432985    
  -1.2011286    
 -0.28013489    
  0.83649820    
 -0.89056623    
   2.0085340    
  -1.4023976    
   1.0528480    
  -1.9001454    
   2.2303402    
 -6.15748055E-02
  -1.5489489    
  0.62570590    
  -1.1401615    
   2.1799037    
 -0.25897881    
  0.12969553    
 -0.70372891    
 -0.49054393    
 -0.44483930    
  0.69314760    
  0.15070195    
  0.48510888    
  -1.1577427    
  0.37975696    
  -1.1411722    
   1.8097131    
  0.25052333    
 -0.80128181    
   1.4519899    
  -2.4965341    
   1.2477375    
 -0.37813404    
 -0.45250967    
  0.58004934    
 -0.12753904    
 -0.12100486    
 -0.75740981    
  0.69314700    
 -0.12722988    
  0.99269325    
  0.17234035    
  0.36058536    
  -2.2650466    
   1.9608362    
  -1.8325813    
   1.1379521    
  0.12008806    
  0.15113899    
 -0.20798743    
 -0.85288429    
 -8.16781893E-02
  0.86238080    
  0.29810691    
 -0.47089258    
 -3.99329551E-02
  0.15415081    
 -0.72869194    
  0.66309470    
 -0.95958823    
   1.6005490    
  -1.5917376    
  5.95919155E-02
  0.79892045    
 -5.34480810E-02
  3.84661853E-02
   1.2798852    
 -0.51925546    
 -0.82693088    
 -0.98082954    
  7.25704953E-02
  0.80200171    
   1.3509227    
  -2.0485640    
   1.5248808    
 -0.11851862    
  0.48261735    
  -1.8800101    
  0.83832932    
 -0.31508046    
  0.92156750    
  0.42285699    
  -1.0849131    
 -0.95796263    
   1.7352265    
  -1.0158311    
 -0.50051683    
 -0.12744579    
   1.0316974    
 -0.46241987    
 -0.54056722    
  0.28532064    
  0.12014373    
 -0.21687371    
   1.1786549    
 -0.29411331    
  0.58778638    
  -1.6703991    
  0.56097561    
 -7.32725039E-02
 -0.31334904    
  0.17563324    
 -8.39646533E-02
 -0.26602098    
   1.5177399    
  -1.5969890    
  6.96798190E-02
   1.8966388    
 -0.72094667    
 -0.50687653    
 -0.54252201    
  0.20604827    
  0.40316308    
  0.44904849    
 -0.75377256    
   1.5082352    
  -1.5082362    
   1.2844002    
  -1.5555533    
 -0.15963030    
 -9.05133709E-02
  3.10904607E-02
   1.5108575    
  -1.3000342    
  0.16003592    
  0.62390268    
  0.11062991    
 -0.62145579    
 -7.16920495E-02
  0.55574691    
 -0.44701335    
   1.8058021    
  -2.5050273    
   1.0655514    
 -0.92897511    
  0.12014467    
   1.7417892    
  -1.7047483    
 -2.12500979E-07
   1.8171909    
  -1.8448420    
   1.1502166    
 -0.94784880    
   1.1650571    
  -1.2527632    
   1.2359560    
 -0.41031924    
  0.42950466    
  0.22646323    
 -0.38856333    
  0.55240721    
  -1.6538161    
  0.74233770    
 -0.16016836    
 -0.32434046    
   1.2033234    
 -0.58079314    
  0.53083271    
  -1.3781314    
 -2.46929005E-02
   1.9144685    
  -1.9834615    
  0.44628716    
  0.81156456    
  -1.1165385    
  0.15746693    
   1.0897431    
  1.54696172E-02
 -0.43213305    
 -0.60895503    
  0.79071331    
 -0.98931605    
   1.6611098    
 -0.42801970    
 -0.38255122    
  0.17202055    
 -0.60704428    
  0.62326074    
   1.1474453    
  -2.3068500    
   1.2192405    
 -0.25456682    
 -0.64544332    
  0.38242722    
 -0.38865873    
 -0.36564326    
   1.3542551    
 -0.81151098    
 -0.26184002    
 -0.27193365    
  0.90190220    
 -0.84127694    
   1.0673156    
 -0.59416455    
 -0.34699932    
 -0.21392694    
 -7.62272701E-02
 -6.12429529E-02
  0.72423810    
  0.72823840    
  -1.2527629    
  0.42255983    
  0.57959205    
  0.20009471    
  -1.3607173    
   2.0807030    
  0.51032126    
  -1.1482732    
  -1.2929381    
 -0.17022061    
  0.82796723    
 -0.77770531    
   1.8396151    
  0.76380020    
  -1.5585078    
  0.38924181    
  0.62673813    
 -0.36869586    
 -0.77198750    
 -0.46377301    
  0.67116833    
 -5.88406473E-02
 -0.43623754    
  0.86718774    
 -0.32559043    
 -0.32682198    
  0.50153923    
 -0.51848859    
 -0.21887979    
  0.62718898    
  0.35894468    
  -1.0867782    
 -0.43531832    
   1.8376596    
  -1.8376597    
   1.9588134    
 -0.89097315    
   1.2964380    
  -1.6051732    
  0.71211469    
  -1.1880935    
  0.60738027    
  0.11943998    
  0.29592609    
  -1.4524757    
  0.61660641    
   1.5153773    
  -1.5040766    
  0.70709407    
  0.67073691    
 -0.16602457    
  9.86489356E-02
  -1.0717051    
 -0.17351170    
  0.76424330    
  -1.3668764    
  1.90485474E-02
   1.6698402    
 -0.18695006    
 -0.14244239    
  0.29322222    
 -0.83752346    
  0.95551145    
  -1.6276054    
  0.76546746    
  0.97937447    
 -0.70045215    
  -1.1497511    
  0.90885568    
  7.19737038E-02
   1.0103371    
  -1.9459108    
  0.39657527    
  0.47074702    
 -0.99959123    
   2.2738945    
  -1.0851889    
 -0.51082569    
 -0.20409591    
  0.89210075    
 -0.58572620    
  0.82319999    
  -1.4799799    
  0.39949417    
 -0.40846324    
  0.11878430    
   2.0448501    
  -1.4482136    
  0.37414294    
 -0.11211748    
 -5.93540184E-02
 -0.92714089    
 -0.11551306    
  0.39863950    
   1.9311241    
  6.53446168E-02
  -1.0399050    
  9.29152668E-02
 -0.23702879    
  -1.1613296    
   1.0921184    
 -0.65167463    
  0.91629052    
  -1.2640774    
 -9.26596671E-02
   1.5878469    
 -0.41443393    
  0.17579353    
 -0.37446430    
 -0.60552490    
 -0.42923480    
  0.70340401    
  0.32400450    
 -0.91077107    
 -0.14805229    
   1.5274428    
 -0.55730933    
  0.11058871    
 -0.71874338    
  0.24801764    
   1.0653083    
  0.63046634    
  -1.1587064    
 -9.19376835E-02
   1.4208745    
  -1.1932967    
 -0.36641425    
  0.21029505    
  5.69664277E-02
 -0.82157362    
  0.76115161    
  7.01452419E-02
 -0.43825465    
  0.85015130    
  -1.2431942    
  0.57118922    
  0.61710590    
 -0.69540626    
  0.74172199    
  1.28479861E-02
  0.19114766    
  0.40017882    
 -1.30414125E-02
  -1.4377130    
  7.26702735E-02
   1.3769045    
  -1.6129819    
 -0.29361725    
   1.7864547    
  -1.8024555    
   1.3638669    
  0.79313242    
  -1.7250072    
  0.51291740    
 -3.18502039E-02
  0.45080721    
 -0.96921289    
   1.8212130    
  -1.3731878    
 -0.84267974    
   1.5547429    
 -0.59119922    
 -0.72123104    
 -0.27510357    
   1.2383745    
 -0.19986604    
 -0.40989989    
 -0.77170962    
  0.62860858    
 -0.42096910    
  0.66943097    
 -0.25877067    
   1.1208162    
 -0.71362603    
 -0.70006788    
  0.20067002    
 -0.16653703    
   1.2651497    
 -0.68184775    
   1.0016774    
  9.19280499E-02
  -1.4713680    
 -0.44731277    
   1.0638260    
  -1.0553161    
  0.61838651    
 -0.29532108    
 -0.34015989    
  0.79158694    
  4.58094999E-02
 -0.51581395    
  0.49697995    
 -0.50955993    
   1.4798765    
  -1.4610676    
   1.2833462    
  -1.4302770    
  0.75250131    
 -0.59937972    
 -7.69603327E-02
   1.0624092    
 -0.91399002    
  0.52111739    
 -0.58030701    
 -0.35493359    
   1.8883865    
  -1.6226823    
  0.68309665    
  0.67273784    
 -0.28653756    
  -1.1170877    
 -0.14256385    
  0.33301082    
 -5.79758920E-03
 -0.15028235    
   1.5055779    
  -1.7491997    
  0.58394819    
  0.98861158    
  -1.6348017    
   1.3199195    
 -0.99398786    
  0.20846702    
  0.26319140    
 -0.98912781    
  7.49018341E-02
   1.9590775    
  -1.5033507    
  9.35251340E-02
   1.6046648    
  -1.0215186    
 -0.83191317    
  0.82524663    
 -3.05629726E-02
 -0.66593397    
  8.36493298E-02
 -0.43363643    
  0.35667571    
 -0.14310002    
 -0.21357454    
   1.0761391    
 -0.87806934    
 -0.17920090    
   1.0309539    
 -0.95019221    
   1.3240520    
  -1.2024451    
   1.4255885    
 -0.22544006    
  -1.0849127    
 -0.12289724    
  0.67372882    
  0.27584717    
 -0.95729870    
  8.18291157E-02
 -2.16607377E-02
   1.7238090    
 -0.92020488    
 -2.75931114E-07
 -0.87155467    
  0.81093049    
  3.46590485E-03
  0.29457819    
 -0.87340969    
   1.6069653    
 -0.94198930    
 -0.78972709    
  0.92603296    
 -0.51359880    
 -0.69314694    
  0.25951028    
 -0.14585201    
  0.79892045    
 -0.44721735    
  0.52582884    
 -0.11649503    
 -0.67402631    
 -0.14660281    
  0.42858759    
  0.67875874    
 -0.67875832    
 -0.30497351    
  0.19004445    
 -0.21357451    
   1.1676049    
  -1.3594964    
  0.83624828    
 -3.39018889E-02
  0.24362239    
  7.48313442E-02
 -0.74131048    
  0.47737804    
 -0.35376418    
  0.53948069    
  0.45290929    
  0.23172769    
 -3.47858295E-02
 -0.82743710    
   1.1839354    
  -1.0408343    
  0.79481620    
 -0.54740852    
 -0.33155259    
  0.77377737    
  -1.6059223    
   1.4804074    
 -0.75277448    
  0.48941115    
  -1.1329626    
 -8.40824470E-02
  0.83214629    
 -0.32132116    
   1.6854241    
  -1.7619646    
  0.54324841    
 -0.24146216    
   1.1895838    
  -1.0270655    
 -0.12540095    
  2.40014084E-02
  0.30142143    
 -0.41871050    
 -0.32850471    
  0.83932996    
  0.18454102    
 -0.78845721    
  0.94419014    
 -0.34562242    
  0.33608881    
  -1.6326956    
   2.6536562    
  -1.1828041    
 -0.93103850    
 -0.47343817    
  0.39005652    
  3.65886837E-02
  0.43883443    
 -0.52638990    
 -6.75924197E-02
  2.75888145E-02
 -0.17824851    
  8.09632987E-03
   1.1329614    
  -1.0044836    
  0.17520317    
 -0.29564950    
  0.87546903    
 -0.87546802    
   1.3050840    
  -1.0214094    
 -0.24445252    
  0.83957565    
 -0.80927104    
  0.20202580    
 -0.35493359    
  6.72519282E-02
  0.25671923    
  0.14603180    
  0.84884948    
  6.95234025E-03
  3.85101512E-02
  0.23111184    
  0.39542118    
  -1.2143189    
 -2.02023555E-02
 -0.86653006    
   1.3236953    
 -5.57913147E-02
  0.23293120    
 -0.21130887    
 -0.34830642    
 -0.39979905    
  0.75874454    
  -1.2714548    
  0.95333230    
  0.58576429    
 -0.55356139    
 -0.99501431    
  0.87942940    
  1.95696801E-02
  0.20278220    
  0.47079420    
 -0.51280421    
 -0.82338375    
  0.20951650    
 -0.32074246    
  0.77770472    
  0.43962401    
 -0.53686625    
  0.56386220    
  -1.1792601    
   1.3399614    
  -1.0903982    
  0.35728788    
  0.21192229    
 -0.83464599    
  0.85866147    
  5.60281761E-02
 -0.58394873    
 -0.10280879    
 -0.28556186    
  0.95616269    
  0.96771395    
  -1.4215626    
  0.83624834    
  0.26065382    
  -1.1441542    
 -0.59101850    
 -4.97616455E-02
  0.50262815    
 -0.41476703    
   2.2751079    
  -2.2117381    
   1.1302696    
 -0.50049293    
  0.70706850    
  0.60655499    
  -1.9974678    
 -0.11778236    
   2.0570571    
  -1.6515926    
   1.0536344    
  0.50304705    
  -1.8351470    
  0.35207739    
 -2.61457507E-02
 -0.16524933    
   1.8275692    
  -1.1462095    
  0.76003009    
 -0.65151191    
 -0.60495538    
  0.25635245    
   1.0256636    
  -1.0357643    
 -0.55581659    
   1.0059531    
  0.38695586    
  -1.4198172    
   1.2934806    
  8.13842937E-02
 -0.27928862    
  1.20846573E-02
  -1.1637517    
 -4.92707714E-02
  7.77095109E-02
  0.84462410    
 -0.30251697    
  0.50209159    
   1.2036434    
  -2.2956994    
   1.7189076    
 -0.35491952    
 -0.28851745    
 -0.14361534    
 -0.33647138    
 -0.47542301    
  0.69748569    
 -0.75106990    
  0.83410543    
  0.62301576    
  -1.0009743    
   1.3371406    
 -0.54183596    
  0.47556579    
  -1.3307693    
  0.42985654    
  0.46648309    
  -1.2303460    
   1.2914153    
 -4.60689478E-02
  0.15592173    
 -0.67421889    
 -0.80780953    
   1.4229960    
 -0.93103850    
  0.61903965    
 -0.65392643    
   1.4282990    
  -1.8308107    
  0.74907619    
  0.57562584    
 -0.85913157    
   1.5416343    
 -0.72332424    
 -0.56453019    
  0.22658595    
  0.19879447    
  0.17525475    
 -0.89407980    
   1.6947134    
  -2.2528851    
   1.6490473    
 -0.34153354    
  0.28768164    
 -0.47988844    
  5.47638051E-02
  0.28924814    
  -1.4393188    
   1.8432180    
 -0.88238895    
  0.40798694    
 -0.91503268    
 -0.22471672    
  0.58076316    
 -0.57291955    
   1.3665698    
  -1.3823186    
  0.70889527    
 -0.34668088    
  0.85828727    
  -1.4220558    
  0.39570916    
   1.1761382    
  6.25201911E-02
  0.22616941    
 -0.31732166    
  0.12650464    
  -1.5422754    
  0.98721927    
  0.62221926    
  0.55004638    
  -2.1509743    
   1.3363383    
  0.15637499    
  0.12516266    
  -1.6263881    
   1.3313955    
  0.38032117    
 -0.74704337    
  0.96771395    
  -1.4528145    
 -0.27193397    
  0.91629100    
  8.26037154E-02
 -0.38897777    
  0.51158035    
  -1.2629954    
 -0.26396486    
   1.4094617    
  0.37707645    
  0.67109042    
  -2.0247643    
  0.91629112    
 -0.54752797    
  0.91815859    
  0.11279526    
  0.27510333    
 -0.71878999    
  0.60920107    
 -0.18741961    
  7.86005929E-02
  0.58953518    
  -1.1323631    
  0.93401927    
  -2.1263165    
   2.2284775    
  -1.7595898    
 -0.29703668    
 -0.13675883    
   1.5581447    
  5.30157126E-02
  -1.5364362    
  0.24058990    
   1.5227693    
  0.68419057    
  -1.5075438    
  0.19782615    
 -5.53499013E-02
   1.5542862    
  -2.7465837    
  0.99192810    
  0.11851884    
  0.84308738    
  0.31083018    
  -1.1747204    
  -1.1930219    
   1.0752393    
   1.2594970    
 -0.29828450    
  0.43516642    
 -0.11413154    
 -0.78845775    
  -1.5020174    
  0.28768182    
  0.65058780    
 -0.58344918    
  0.63292795    
 -0.59470785    
  0.32298970    
 -0.32925904    
   1.0178703    
  0.86308169    
 -0.15526961    
 -0.92246884    
  -1.1359187    
   2.1615064    
  -2.1270211    
  4.95960936E-02
  0.29170719    
 -0.46759707    
   1.3191880    
 -0.86982870    
  6.11544913E-03
   1.2316352    
  -1.2316363    
  0.58710879    
  0.30698568    
 -0.55154359    
  0.23433599    
  0.11930358    
  0.67164105    
  -1.0832033    
 -0.14805372    
  0.68781406    
  0.68374467    
  -1.6807462    
 -7.52232522E-02
  9.67295095E-02
  0.60031587    
  0.61423838    
  0.35139817    
  -1.9095428    
   2.2864559    
  -2.2002783    
   1.6312178    
  -1.1464152    
   1.5392334    
  -2.1510344    
   2.4638536    
  -1.4005800    
   1.1534369    
  2.35570986E-02
  -1.3535764    
  0.73517001    
 -0.55499661    
  5.57633899E-02
 -0.27087516    
  0.80050546    
  -1.5252583    
  0.68393129    
   1.1394346    
  -1.7106922    
 -0.16929293    
  0.33508408    
  2.06201188E-02
   1.8219126    
  -2.2584674    
   1.0068052    
 -0.73236716    
  0.18896560    
  0.10071326    
  0.17531131    
  0.32346660    
   1.0348009    
 -0.62812418    
 -0.89354891    
 -0.20264435    
   1.5543230    
  -1.1016803    
 -0.75492525    
   1.9501030    
 -6.48174211E-02
  0.19047265    
 -0.22222148    
 -0.72276783    
 -0.41820383    
  0.54299486    
  6.22663088E-02
 -0.58621228    
 -0.75141633    
   1.0188472    
 -0.50005442    
   1.6536827    
  -1.1077660    
  7.63221979E-02
 -0.90201569    
  0.78343421    
 -0.85693711    
   2.3118641    
  -1.7693422    
   1.3537506    
  -1.4739991    
  0.50077510    
 -0.66985154    
  0.78125495    
  0.43514103    
  -1.0641258    
 -5.21866903E-02
 -0.31994340    
 -8.55221748E-02
  0.62860870    
  0.26236448    
  0.55384266    
  0.14660330    
 -0.72266972    
  0.19349469    
 -0.93655610    
   1.8951496    
 -0.92520612    
 -0.35029894    
 -5.66599146E-02
  0.84087098    
  0.52389234    
  -2.0991061    
 -2.84380466E-02
 -8.00420269E-02
  0.69314641    
  0.95511079    
 -0.97085857    
 -7.12637454E-02
 -0.26520988    
  0.67067462    
   1.4593195    
 -0.25876155    
  -1.7266501    
 -1.94178652E-02
  0.97344893    
  -1.2589543    
  0.27894855    
  8.81082192E-02
  0.97932237    
 -0.69768202    
 -0.91629004    
  0.74301982    
 -0.15776172    
  0.49423313    
 -8.03640410E-02
 -0.73153073    
 -3.54015790E-02
   2.2229178    
 -0.57634044    
  -1.2028153    
  5.07152416E-02
  0.52933425    
  0.78137171    
  -1.4908321    
  0.33270660    
  0.88173854    
  -1.5109375    
  0.82944041    
 -0.46923238    
  0.90136456    
 -3.83190885E-02
  -1.2411120    
   1.2744058    
 -0.26035145    
  0.65314168    
 -0.80838215    
 -0.95322382    
  0.74146664    
  0.72563255    
  -1.2947274    
  0.95551187    
  0.45953217    
 -0.96609420    
 -0.36124486    
 -0.24046913    
  0.39570916    
  0.16251965    
 -0.35667536    
  0.81971031    
 -0.72873735    
  0.19670935    
 -0.26415154    
  1.53847160E-02
  0.67776185    
 -0.54901260    
  0.46832436    
  0.22482301    
   1.2166435    
  -2.0934567    
   1.3983184    
  0.51480186    
  -1.2000121    
  0.20318250    
 -0.20318250    
  9.78224725E-02
  0.33236709    
  0.35718870    
  0.70476991    
  -1.1256411    
  0.17084017    
  -1.0273124    
  0.99682921    
  -1.3307241    
 -4.60907258E-02
   1.5330051    
  -1.6217326    
   1.6981665    
 -0.50455630    
 -0.79158807    
  0.19941628    
 -0.42255947    
 -0.23180191    
  0.60217446    
   1.5902061    
  -2.0320389    
  7.14590475E-02
   1.2378742    
  -1.1394341    
  0.26596284    
 -0.29771304    
  0.25489154    
 -1.89273413E-02
 -0.26875430    
  0.31845453    
 -0.13613243    
  0.54361510    
 -0.30394205    
   1.0307899    
 -9.60900635E-02
  -1.0382394    
   1.8572443    
  -1.2560798    
 -0.17372051    
 -0.91826886    
   2.1253986    
 -0.32870111    
  -1.0365391    
  0.67445540    
 -9.13091898E-02
 -0.92798656    
  0.54929179    
 -0.46774113    
  0.52636713    
 -0.15771554    
  0.58314639    
  4.76818644E-02
 -0.77392894    
  0.17991482    
 -0.44854930    
   1.6391796    
  -1.1022818    
  7.43705854E-02
  0.88649940    
  -1.0372432    
 -0.46052548    
  2.48464905E-02
 -0.34015989    
   1.0575505    
 -0.10735822    
   1.1463435    
 -0.81944108    
 -0.93693459    
  0.33120012    
  0.22049646    
 -7.32931122E-02
  0.91856927    
 -0.87759519    
  0.94222856    
  -1.7595665    
   2.1824234    
 -0.36751726    
  -1.0048938    
   1.2422030    
  -2.1118062    
  0.98082888    
 -0.76826793    
 -2.87782308E-02
  0.41273764    
 -0.19692062    
 -0.42626795    
   1.1281999    
 -0.74397981    
   1.9156585    
  -1.7623856    
  0.39842245    
  0.38763961    
  0.62106639    
 -0.57651037    
 -0.15071590    
 -0.25360271    
 -0.61707675    
 -0.23596509    
  0.35020176    
  8.70106369E-02
  0.46608946    
 -0.82574588    
  0.13259831    
 -0.44547060    
   1.8382796    
  -1.0479679    
 -0.64789128    
   1.4016621    
 -0.46262386    
  -1.0124668    
  0.39589652    
 -0.18232070    
   1.0323628    
 -0.78790861    
 -6.85625598E-02
  0.95798987    
  0.30120385    
 -0.74193704    
  0.79020441    
 -0.56398839    
 -0.73065090    
  0.91756409    
  -1.0179831    
   1.3827671    
 -0.31514636    
 -0.90545458    
 -0.19801213    
  0.85767150    
  0.28845611    
 -0.65000784    
  0.67294484    
 -7.53294155E-02
  -1.2430311    
 -2.57518087E-02
 -5.35843335E-02
 -3.73879299E-02
   1.5198256    
 -0.51779383    
 -0.86020136    
   1.3696269    
  5.51724546E-02
  -1.1643437    
  0.39049119    
 -0.37783375    
 -0.34151703    
   1.4253447    
 -0.48630634    
 -0.61656988    
 -0.32246885    
  0.36636287    
 -0.34015989    
  0.44490632    
  0.80538982    
  -1.2417138    
   1.5495609    
 -0.81456661    
 -0.43457413    
  0.67074585    
 -0.35344446    
 -0.55961657    
   1.2175895    
  -1.3934802    
  0.35955605    
  0.64854306    
  0.29554579    
 -0.19864185    
  0.66570395    
 -0.93863302    
  0.27927822    
   1.0510869    
 -0.26579970    
  -1.4534343    
  0.48455739    
 -0.50955993    
   1.2653418    
  -1.2845114    
  0.17151088    
   1.2083113    
 -0.92198843    
  0.82846296    
 -8.55538324E-02
 -0.93589866    
  0.45063365    
 -0.78216887    
 -0.22314346    
  0.25704584    
 -0.22314382    
 -0.17237110    
  6.70109838E-02
  0.51636529    
  0.27796692    
  0.62161106    
  -1.0807949    
  6.41245916E-02
  4.84943539E-02
   1.1672106    
  -1.2345152    
  0.14689159    
  0.41453129    
 -0.99904543    
   1.6384251    
  -1.2329601    
 -4.68309335E-02
 -0.27407610    
   2.0094826    
  -1.9740803    
   1.1712701    
  -1.0959213    
  0.88350123    
  1.65293179E-02
 -7.84043297E-02
 -0.48285261    
  0.40546528    
   1.0230294    
 -0.88043988    
 -0.14642826    
 -0.22314323    
 -0.50922358    
  0.29564932    
  4.65193205E-02
  0.96291375    
 -0.98010570    
 -0.26294252    
  0.15950772    
  0.98801506    
  0.36238685    
  4.54619825E-02
  -1.7822803    
  0.22691000    
  0.20951650    
 -0.14403996    
  8.75981823E-02
  0.68015975    
  0.99058503    
  -1.9183801    
  1.63935032E-02
  0.93081915    
 -0.63101447    
 -0.27570635    
  0.77319008    
 -0.82198036    
 -0.13353176    
  0.84729820    
 -0.16371976    
 -0.26863447    
  0.43642753    
 -0.86094081    
  0.99039829    
 -0.84729809    
  0.28768137    
 -0.16251826    
 -0.18526773    
  0.37247783    
  0.83766955    
 -0.39235905    
 -0.37469411    
  0.69030213    
 -0.37598908    
 -0.56481528    
 -4.47838083E-02
  0.66606599    
 -0.92614293    
  0.67314732    
 -2.04097442E-02
 -0.30501261    
 -2.12030709E-02
  0.63430697    
 -4.25593220E-02
  0.93430930    
  0.68847752    
  -2.1522295    
 -0.34050685    
  1.86923686E-02
  9.21654236E-03
  9.13230423E-03
 -3.70409228E-02
  0.32016790    
   1.7208074    
 -0.67372924    
  -1.3121864    
  0.41139984    
 -0.34240723    
   1.2762935    
 -0.37005323    
  0.13226774    
 -0.71401137    
   1.0016947    
  -1.4502428    
  0.25654256    
  0.18596531    
  4.15485352E-02
 -3.55057456E-02
  0.65945333    
 -0.65344805    
  0.72264791    
  -1.0366211    
  0.31994200    
   1.0724802    
  0.28819099    
  -1.9413397    
 -7.73860738E-02
  0.12921207    
   1.6758684    
  -1.2211316    
  0.20763864    
 -0.24685934    
   1.4319046    
 -0.65257961    
 -0.82014716    
  0.69661307    
  0.21130908    
 -0.14439487    
 -1.30294506E-02
  0.34579667    
  -1.0893751    
 -0.14045227    
  0.91311127    
 -0.88185769    
  0.39515579    
 -0.32821652    
 -0.11419315    
  0.70914763    
 -0.81093019    
   1.7917595    
  -1.8374290    
  0.52012879    
  0.24512269    
 -0.70188022    
 -5.40669896E-02
   1.2737057    
 -0.96540397    
   1.6053475    
  -1.6613067    
  8.28054473E-02
 -0.21325921    
  0.34347296    
 -0.17076156    
 -7.14596510E-02
  0.80183536    
 -0.92798632    
  8.36802274E-03
 -4.25588675E-02
   1.9421766    
  -1.7172955    
 -0.26933312    
  0.77598357    
 -0.43303829    
   1.6767952    
  -1.2312821    
 -1.66670457E-02
 -0.29612064    
 -5.81566915E-02
  0.72844529    
  0.27824429    
 -0.35636264    
 -0.23493123    
  0.26872852    
 -0.23759781    
 -9.64601934E-02
  0.35202321    
 -0.58364159    
 -5.33359405E-03
 -0.48617578    
  7.20249204E-07
   1.2288778    
 -0.28683442    
  0.72812158    
  -1.4111500    
   1.0621620    
  -1.3039347    
  0.20067158    
 -0.29940513    
   1.3551544    
 -0.40182182    
 -0.68229735    
 -0.17230053    
  0.19365254    
 -0.17670313    
 -7.86433145E-02
   2.2952859    
  -1.4122695    
  0.37750861    
  -1.0051788    
 -0.19365373    
   1.3625091    
 -9.64053273E-02
  -1.2661052    
  0.19365254    
  0.87017286    
 -0.84239310    
   1.1256412    
 -0.34092680    
  0.34977603    
 -0.45167083    
  0.87315905    
  -1.4156229    
  0.26510718    
 -0.33921489    
 -8.70104879E-02
 -0.15882400    
  0.59865713    
  0.12277591    
 -0.10935269    
   1.2956399    
 -0.58487147    
 -4.23700884E-02
  -1.1792253    
   1.4064602    
 -0.51567745    
 -0.15770274    
  0.49937272    
  2.55874917E-02
 -0.98153049    
  0.41663826    
  5.05522192E-02
  -1.1271859    
   1.7320402    
 -0.59783661    
 -0.75815248    
  0.84836328    
 -0.67103004    
  0.47390199    
 -0.90468538    
  0.64891422    
  0.25187236    
 -0.36902738    
  0.49717358    
 -0.92839038    
   1.3753650    
 -0.11148383    
  -1.2638804    
  0.76039958    
  0.82794774    
 -0.74603117    
 -0.46925557    
  0.93879056    
  -1.2609936    
  0.95041257    
 -0.83354759    
 -0.11686448    
  0.64662725    
 -0.73288715    
  2.66689006E-02
  0.35755220    
 -0.11701725    
  0.95019257    
 -0.53785491    
 -0.37179241    
 -0.29878092    
 -0.14378738    
 -6.38517514E-02
  0.77234429    
 -0.56470484    
  0.79895401    
 -2.43912060E-02
  0.81503713    
 -0.69132704    
 -0.91629088    
  0.24116114    
   1.3121864    
  -1.1724244    
  0.56404209    
 -0.66183984    
   1.7509845    
  -2.0250611    
  0.60367620    
  0.36696666    
 -0.19537541    
 -0.49436358    
 -0.27193365    
   1.7917595    
 -0.66961664    
 -0.24593064    
 -0.44721735    
   1.4962955    
  -1.7917593    
 -0.15155007    
 -4.65204455E-02
   2.1790709    
  -2.0127511    
  7.00675622E-02
  0.99297327    
  0.81000137    
  -1.4893168    
  0.50642031    
 -9.36555713E-02
  3.63002857E-03
  6.65742904E-02
  0.47633916    
  0.38490456    
  -1.7946289    
   1.4160205    
  0.93041605    
 -0.55755562    
 -0.73733652    
 -8.48231837E-02
  0.11157046    
  0.70190591    
  -1.5298419    
 -0.25901347    
  0.95216155    
 -0.84506303    
   1.9842293    
 -0.61368340    
  -1.3942618    
  0.78845769    
   1.5409645    
  -1.6402825    
  0.12799355    
  0.96659434    
 -0.34294492    
 -0.70075148    
 -0.82341158    
 -0.11020397    
  0.88673222    
 -0.70118016    
 -0.18555339    
   1.1794015    
   1.0764788    
 -0.91425860    
 -0.81729645    
  3.94412689E-02
  0.95210594    
 -0.58992082    
   1.2947267    
  -1.7678132    
 -0.31691241    
  0.87122273    
  0.52140743    
  0.78845757    
  -1.9819591    
 -0.21622299    
  0.98620230    
 -0.55800861    
  0.82948387    
 -0.94867307    
 -0.23428059    
   1.3180158    
 -0.83806103    
  0.44430506    
  -1.0520924    
   1.4522521    
  0.33037457    
  -1.4142038    
 -5.16248383E-02
   1.6560178    
 -0.34893930    
 -0.23985991    
  -1.4401087    
   1.4868354    
  0.25396800    
  -1.2435311    
  0.64216202    
  -1.0302349    
 -1.73911229E-02
   2.1493108    
 -0.42717123    
 -0.48963055    
  0.75992131    
  -1.8086470    
  0.72192645    
 -3.61048318E-02
 -0.81001168    
 -0.12296120    
  0.93664318    
 -0.94603240    
  2.79086772E-02
   2.3725557    
  -1.3241115    
  0.67857224    
  -1.4347579    
 -6.87373755E-03
  0.57622540    
   1.6812177    
  -2.0751228    
  0.76520079    
 -0.35210204    
  0.10459966    
  0.27388847    
 -0.41725281    
  0.13649110    
  4.05460633E-02
  -1.0190792    
 -5.66197261E-02
  0.78137124    
  0.66611844    
 -7.09515363E-02
 -0.36229306    
  2.09063068E-02
 -0.67266881    
  0.55574691    
 -0.42899653    
  0.10714440    
 -0.49490952    
  0.41129556    
 -0.29546401    
  0.71631455    
   1.4098696    
 -0.45612124    
 -0.63598853    
  0.15652873    
 -0.84967530    
   1.5732353    
 -0.55961561    
  -1.0590819    
 -0.49353454    
   1.4282585    
  -1.3030950    
   1.0138898    
   1.0400177    
 -3.39759924E-02
 -0.60057747    
 -0.44273698    
  -1.0021520    
  0.97650915    
 -0.44183201    
  0.89174920    
 -0.52752727    
  -1.0573690    
   1.0573696    
  0.11895199    
  0.59158713    
  -1.7090682    
   1.6632048    
  -1.5380408    
   1.5161424    
  -1.6131345    
  0.46536279    
 -0.15028235    
   1.6973494    
 -0.28274381    
 -0.72145844    
  -1.0175301    
  0.38341764    
   1.5104262    
  -1.9127125    
  0.50509411    
 -0.41412243    
   1.7593563    
  0.33732724    
  -1.2732707    
   1.0301651    
 -0.41642430    
  0.78015882    
  -1.5328976    
   1.5525886    
  -1.1211485    
  0.36772430    
  -1.4410194    
  2.46923361E-02
  0.11506998    
  0.81894940    
   1.5255003    
 -0.98570567    
 -0.85227591    
 -0.14545418    
  0.46112618    
 -0.71895486    
  9.94608030E-02
  0.12237549    
  0.83222568    
 -0.39076743    
  0.60705352    
  0.26729199    
  0.21411407    
 -0.68862259    
 -0.92878371    
  5.01500107E-02
   1.7262547    
  -1.4522520    
  4.12400905E-03
  0.66179693    
 -0.59802985    
 -0.94170743    
   1.0919896    
  0.69811803    
  -1.2577344    
  0.31209138    
 -0.76823771    
 -9.62277278E-02
  0.99586707    
 -0.90885556    
  0.41161942    
  0.96537256    
  -1.0484872    
 -0.23151135    
  0.21808863    
   2.1440332    
  -2.2737098    
 -0.11394419    
  8.26912746E-02
  7.63736069E-02
  0.10462447    
 -4.66660396E-07
 -4.66660396E-07
  9.47089270E-02
   1.1869612    
 -0.59850532    
 -0.96424448    
 -0.13102850    
  3.92205715E-02
  0.92776287    
 -0.18765861    
 -0.71166569    
  2.76513547E-02
  0.72446990    
   1.1529114    
  -1.3738545    
 -0.54056722    
   2.0651896    
  -1.1010073    
 -9.81919244E-02
 -0.87546915    
   1.6775414    
  -1.6130030    
  0.56470490    
  0.73051172    
 -0.85466069    
 -7.92966546E-07
  0.46496215    
 -5.94969541E-02
  0.35168186    
  -1.2718112    
  0.18392357    
   2.1918771    
  -2.2580173    
  0.71846527    
   1.1000006    
  -1.0276799    
  0.31633714    
 -0.80670279    
 -0.36211491    
  0.93073153    
  -1.1203526    
  0.57673615    
  0.14884494    
  0.44713813    
 -0.49619350    
 -6.93927258E-02
 -0.42664599    
  0.88080591    
 -0.88080627    
  7.93360844E-02
 -9.78553072E-02
  0.70245034    
 -0.76015782    
 -2.00003535E-02
  0.82098037    
  0.73236829    
  0.15780678    
  -1.5271513    
  0.35667467    
  0.88764924    
  -1.1559123    
 -0.12260164    
  4.25593890E-02
  0.83290941    
 -0.89301378    
   1.3885043    
  0.29756638    
 -0.63271558    
  -1.0712130    
  0.44952428    
 -0.18924220    
 -0.28768182    
  0.52735543    
 -7.36879706E-02
  5.86478366E-03
 -1.77004691E-02
   2.1407661    
  -2.3230886    
   1.1720401    
 -0.23035975    
  6.47125319E-02
  -1.2845956    
  0.47822416    
 -1.17648002E-02
 -0.28571129    
   1.3542913    
 -0.52859819    
  0.35598528    
 -6.22870810E-02
 -0.24655199    
 -0.49128088    
   1.0968190    
 -0.37976599    
  0.88915431    
 -0.52933484    
 -0.52806795    
 -0.97053099    
   1.1492219    
 -0.15718590    
 -0.73981124    
 -0.21996434    
   1.2039723    
  -1.3489069    
   1.1807698    
 -0.74221903    
  0.98819828    
 -0.71541899    
 -0.49002182    
  0.12429687    
  5.06430119E-02
  5.98976538E-02
   1.2560792    
 -0.49007082    
 -0.12660566    
  7.10354000E-02
 -0.42421094    
 -0.18669869    
  0.52441710    
   1.1120216    
  -1.0753202    
  -1.0206510    
   1.7375381    
  -1.8245496    
 -7.55083337E-02
   1.1148198    
   1.0581471    
  -2.2232289    
   2.0237985    
 -0.16075759    
  0.23680958    
 -0.87546843    
 -0.21559592    
  0.95897526    
 -6.85809851E-02
  -1.6376092    
  0.99852902    
  9.21156108E-02
  -1.1311357    
  0.13146384    
 -0.13976221    
  0.28141192    
   1.1376718    
 -0.48299107    
 -0.63598949    
  0.93585134    
 -0.81944078    
  0.45895407    
  0.36290574    
  0.67854810    
  -1.1789610    
 -0.96110404    
   1.4639299    
  0.53698689    
 -0.91629082    
 -0.98553479    
  0.11568486    
   1.9092317    
  -1.3556361    
 -0.54522729    
  0.33647135    
  0.95138174    
  -1.0917391    
   1.0422596    
 -0.30228114    
   1.5077016    
  -2.3792565    
  0.11081528    
  0.33547303    
   1.4713242    
  -1.6456789    
   1.9077768    
  -2.1489396    
  0.14763623    
   1.3239319    
  -1.5101826    
 -0.16205566    
   1.3509552    
 -0.45713684    
 -0.85745019    
   1.6306400    
 -0.67238522    
  0.28939331    
 -0.86628109    
  0.42159477    
  0.18896608    
 -0.58052826    
 -0.47593880    
  0.96644074    
  5.29224463E-02
 -0.28882781    
 -0.24869688    
  0.80173749    
  0.15150903    
 -0.12546597    
 -0.42624521    
  9.38776210E-02
 -0.95838249    
 -4.78567630E-02
   1.0449078    
  0.12313235    
   1.4389969    
  -2.2015722    
   1.0563366    
  0.38865831    
 -0.75840539    
 -0.89674693    
  0.21667020    
  6.29129857E-02
 -1.84620284E-02
 -6.23129308E-03
   1.0116007    
 -0.98082852    
 -6.07986841E-03
  6.49196282E-02
  0.38428983    
 -0.51212442    
  9.29460973E-02
   1.5559626    
 -0.92067015    
  0.34627596    
 -0.14532022    
 -0.33493477    
  0.14022937    
 -7.43474066E-02
  0.16653746    
 -0.39557096    
  0.94046885    
 -0.31045416    
  8.94863997E-03
 -0.38017553    
  0.52890265    
  -1.5372511    
  0.36909676    
 -0.25928187    
  7.96775240E-03
  0.23262170    
  0.64482826    
 -0.60174412    
 -0.31619745    
  0.40821633    
  0.30132505    
 -0.75174129    
   2.1049747    
 -0.13353156    
 -0.64510077    
   1.0242106    
 -0.40464333    
  -1.5755373    
  0.87992293    
 -1.49261579E-02
 -0.80157518    
  0.74220318    
  7.94679951E-03
 -0.28504685    
 -0.71084768    
  7.56369308E-02
  0.48397875    
 -0.14467107    
  0.24921596    
 -0.88730317    
  0.97523308    
  0.11140325    
  -1.0602021    
   1.4246786    
 -0.77598292    
 -0.47364590    
   1.1667936    
 -0.63145375    
 -0.35545549    
 -0.24005398    
 -9.76390392E-02
  0.38532010    
 -0.46536300    
  0.39927316    
 -0.26112366    
   2.0084307    
  -2.0003977    
   1.0986125    
 -0.81493735    
  0.49013132    
  0.35112414    
  -1.3682760    
  0.65678006    
 -2.68110745E-02
   1.3917143    
 -0.56164467    
 -0.46150854    
  0.92527241    
 -0.54776424    
  5.75881861E-02
 -0.21345778    
 -0.62898499    
   1.5690863    
 -0.63155389    
 -0.96618813    
  0.86622095    
 -0.80422848    
 -0.10962051    
   1.5241987    
 -0.73796093    
 -0.39304230    
 -0.50262797    
   1.1008776    
 -1.59641486E-02
  -1.4025167    
 -1.88688785E-02
   1.9308316    
 -0.96439034    
 -0.65058786    
  0.87951159    
  0.20040905    
  0.26923501    
  -1.1428181    
 -0.35586902    
  0.56421393    
  0.43558827    
  0.66912216    
 -0.76562005    
  0.43127319    
  0.16411041    
  0.14873068    
  -1.6885748    
   1.1870236    
  -1.1458660    
   1.2223512    
  -1.2063514    
   1.9538150    
  -2.1361372    
 -3.93109076E-07
  0.77538544    
  0.93022835    
  8.13723728E-02
 -0.82054549    
  0.12899227    
 -0.65564233    
   1.2710004    
  -1.5444700    
  0.47803608    
 -0.24846053    
   1.0231885    
  0.20922183    
  -1.5031428    
  0.83034849    
 -3.73180844E-02
  9.77265313E-02
 -0.60728681    
 -0.33520794    
  0.24934511    
   2.2340844    
  -1.4970860    
 -0.41541520    
 -0.14502501    
   1.2200277    
 -0.99342299    
  0.65078783    
  0.59735572    
  8.36988017E-02
  -1.9755414    
  0.55710661    
   1.0399745    
 -0.25106081    
  -1.3030950    
  0.27712297    
  0.75189656    
 -0.67824376    
   1.1944599    
  0.21522680    
  -2.0622485    
   1.8380210    
  -1.3455449    
   1.7812879    
  -1.9470809    
  0.79440069    
 -0.10536018    
 -0.39319578    
  0.52053469    
  0.34317800    
 -0.21418619    
 -0.54538614    
   1.1521008    
  -1.1411717    
   1.3587449    
  -1.9585595    
  0.14705287    
   1.1700710    
 -0.25207254    
 -0.39190480    
  0.31015477    
 -2.24725306E-02
 -0.83974999    
  0.73607218    
  0.73832989    
  -1.5377707    
   1.1383119    
   1.6782711    
  -2.5841379    
   1.0505623    
  -1.2463069    
 -6.51394203E-02
   2.4905002    
 -0.14832462    
  -1.3029864    
 -4.87905517E-02
 -0.88119930    
 -0.17887871    
   1.4559742    
 -0.32025829    
  0.33457851    
 -0.45775679    
  0.79456699    
  0.23424871    
 -0.69717169    
  8.99197459E-02
 -0.93364006    
 -0.41173434    
   2.2107594    
  -1.7622098    
  0.59179491    
 -0.98528361    
   1.4427080    
 -3.21573354E-02
  -1.0538771    
   1.1939223    
  -1.5069228    
   1.8016819    
 -0.37559098    
  -1.3679835    
   2.0266621    
 -0.62834316    
 -0.96632588    
 -0.57014191    
  0.23052430    
   1.2185714    
 -3.54015753E-02
 -0.57837164    
 -0.12382510    
 -0.54944015    
  0.37616950    
 -0.13895145    
  0.61903954    
 -0.65058672    
  0.49140731    
 -0.47866943    
  0.47866821    
 -0.42327049    
  0.53449559    
  0.50449008    
  -1.5030191    
  0.63430744    
  0.69061834    
  -1.1505712    
  0.57885820    
  0.38584152    
  -1.0138897    
  0.89419985    
   1.5419170    
  -2.0912769    
 -0.46052453    
 -6.83189705E-02
   1.0608724    
  0.76237345    
  -1.3369606    
  2.45418698E-02
 -0.39641497    
   1.8627523    
  -1.9278917    
   2.2683513    
  -2.1169524    
   1.5978001    
 -0.14361581    
  -1.5314763    
  3.50914039E-02
 -8.07608739E-02
  0.69314629    
  0.42092139    
  0.69161224    
  -1.5017767    
  0.68969262    
 -0.56656110    
  0.50225276    
 -0.15970103    
   1.7176515    
  -1.5653582    
 -0.80721986    
   2.0626342    
 -0.89170194    
  0.46157032    
  0.19070159    
 -0.96878862    
 -0.95055932    
  0.92178053    
 -0.85095477    
   2.7973857    
  -2.0914993    
 -0.23695174    
 -0.18768333    
  9.82381776E-02
  0.78792542    
 -0.35743541    
 -0.55487472    
   1.3712811    
 -0.65198946    
  -1.0452244    
   1.9206933    
 -0.40345079    
  -1.6868017    
  0.90755719    
  0.30075374    
  0.51406723    
 -0.30136764    
  -1.2243005    
 -7.41081238E-02
   1.5231255    
  -1.2847148    
  0.17344457    
  0.89959115    
 -0.27225730    
 -3.10903564E-02
  0.24740811    
 -0.81849295    
 -0.20620726    
 -1.53848231E-02
   1.3920918    
 -0.58894324    
 -0.43721366    
  8.74597430E-02
 -0.16571195    
   1.2241178    
 -0.30782661    
  0.24066359    
 -0.58086401    
  0.46877739    
  -1.2156296    
  0.54071915    
  0.19957444    
  -1.0630678    
   1.0954329    
 -9.69036296E-02
 -6.15022592E-02
 -0.70063794    
  0.86855215    
  -1.0767703    
  0.36772561    
 -0.28768262    
  0.29407254    
   1.2518526    
  -1.1841353    
 -0.43261620    
 -8.10052896E-08
  0.94344133    
 -8.96124169E-02
  0.44628692    
 -0.83817220    
  0.38797167    
 -0.91629148    
  0.56798476    
 -0.43936655    
  0.90589243    
  0.76700634    
 -0.40304077    
 -0.15132990    
 -0.28862104    
 -0.92953640    
   2.1450953    
 -0.68758881    
  -1.1008313    
  0.58035159    
 -0.62814152    
   1.2046719    
 -0.15624915    
 -0.82948285    
 -0.37776291    
  0.87273264    
  0.90388572    
 -0.48256451    
  9.42881852E-02
 -0.60886574    
  0.63111156    
  0.72076207    
 -0.65123594    
 -0.44932327    
 -0.15123060    
 -0.81604445    
 -0.21357454    
  0.48770294    
  0.51082581    
 -0.23195438    
 -0.45768946    
 -1.40848458E-02
   1.3031443    
 -0.53487659    
  0.95626992    
  -2.0193381    
  0.92576939    
 -0.56245053    
   1.0557647    
 -0.57998276    
 -0.84867060    
   1.2417134    
  1.92578044E-02
   1.5829315    
  -1.9237729    
 -0.47692475    
  0.96684289    
 -0.44131100    
  0.30576542    
  0.19920319    
  -1.3645070    
  0.31531343    
 -0.21687371    
  0.29546380    
  0.57281733    
  0.51409924    
 -0.58896422    
 -0.76264513    
   1.5141276    
 -0.36865163    
  -1.0310664    
   1.4595574    
  -1.4663363    
  0.54690158    
  5.73766939E-02
 -0.64595163    
   1.3898343    
  -1.1568097    
  0.48464286    
  0.23620665    
  -1.4482870    
   1.4064388    
  0.62993705    
 -0.91099381    
  0.36830509    
  0.52585596    
 -0.73088717    
 -0.35393199    
  0.61728138    
 -0.78599650    
 -0.52900809    
  0.85772794    
  0.11040654    
 -0.64220291    
  0.73529291    
 -0.99039924    
   1.4240345    
  -1.2026016    
 -0.32016718    
 -0.20909274    
   1.2560797    
 -0.67347527    
   1.8247585    
  -1.3165342    
  0.96508098    
  -1.8189106    
  7.08254948E-02
  0.98721927    
 -0.81491929    
  0.67499810    
 -0.32626805    
   1.1529465    
  -1.8210298    
   1.2399513    
 -0.25665018    
  1.83494985E-02
  7.02041239E-02
 -0.49958915    
   1.2011752    
  -1.1415381    
 -0.21007231    
  0.10471062    
 -0.29747608    
  0.93346530    
 -0.13929734    
 -0.87618136    
  0.97761863    
  -1.1050647    
   1.3492070    
  0.37563774    
  -1.4323195    
   1.1886384    
  -1.3623018    
  0.50390440    
  2.06196029E-02
 -0.43392721    
  0.88591224    
 -0.26626819    
 -0.61180139    
   1.1762478    
  -1.2491546    
  4.91910055E-02
  0.86877996    
   1.0398732    
  -1.4691097    
  0.22107992    
 -0.77043885    
   1.2553110    
 -0.99707669    
  0.91491044    
 -0.27851588    
 -0.38201973    
 -0.10714554    
 -7.41071254E-02
  0.57416141    
 -8.27542096E-02
   1.6078680    
 -0.70818526    
  -1.1082280    
  0.53091216    
 -0.57536340    
  0.73275644    
 -0.87936008    
  0.33060715    
 -0.58192158    
   1.5345201    
  -1.5122135    
   1.0353801    
  0.84093660    
  -1.1979848    
 -0.82030308    
   1.3429978    
 -0.50787991    
 -0.98083001    
 -0.10318452    
   2.1349380    
  -1.6394472    
 -0.16524933    
  0.83494496    
  0.16809635    
  0.66259938    
 -0.78109932    
 -0.56608897    
 -8.28883499E-02
 -0.38711619    
 -0.13613150    
  0.63414830    
 -0.59332711    
  0.64710402    
 -5.25012519E-03
  0.40195009    
 -0.60554898    
 -0.47907621    
   1.7952259    
 -0.14696777    
 -0.52224636    
  7.79613033E-02
 -0.96430039    
  0.39447546    
  0.42552036    
 -0.97962672    
   1.0954016    
  0.29089218    
 -0.34371009    
 -0.59937972    
  0.64897561    
  -1.1116002    
   2.0043910    
  -1.5356126    
  0.27222490    
 -0.52178854    
 -0.22906654    
 -7.18249232E-02
  0.12953454    
  4.56700772E-02
 -9.35268402E-02
   1.5856278    
  -1.5377707    
  2.76513547E-02
  8.70111212E-02
  0.71376687    
   1.3594059    
 -0.13923799    
  -1.9011450    
   2.2813942    
  -1.9896872    
  0.89682573    
 -0.45198494    
 -7.61888549E-02
 -0.38688824    
 -0.21094845    
  0.24709684    
   1.0604162    
  -1.0312610    
 -8.38821679E-02
   1.8631108    
  -1.4168233    
  6.57875985E-02
 -0.67459309    
  7.77785406E-02
  0.25659075    
  0.53371924    
  0.45953250    
  -1.5128887    
   1.0867426    
  -1.0605403    
 -8.07608739E-02
 -4.78567630E-02
   1.7432148    
 -0.20276976    
  -1.7110715    
   1.5321045    
  5.14190719E-02
  -1.3465232    
  0.39624777    
 -7.69603327E-02
 -0.24846196    
   1.3470739    
  -1.0033013    
   1.1205909    
 -0.56357592    
  0.14518191    
  6.95933029E-02
 -3.41911241E-02
  0.85472327    
  -1.1414398    
 -0.44483930    
 -0.14217477    
  8.00435692E-02
  0.15963067    
  0.33569103    
  0.84001708    
 -0.16858852    
  -1.6733105    
   1.5389241    
  0.12435715    
  -1.5914553    
   1.2626153    
  -1.0986118    
  0.39702654    
  0.27058724    
  1.28484610E-02
 -0.31792226    
  0.15164158    
  0.56748134    
  0.92367065    
 -0.87909520    
 -0.81161124    
 -0.26543570    
  0.30158499    
 -0.49517059    
   1.9893361    
  -1.0443355    
   1.5342263    
  0.14022169    
  -1.4019758    
   1.0674816    
  -1.8958032    
   2.0140259    
  -1.8449484    
   2.2559593    
  -2.3190174    
   1.1745501    
  -1.3917933    
  0.92798680    
  0.91629028    
  -1.5311856    
  0.80011958    
  0.29129910    
 -0.76808888    
 -0.59324968    
  0.21465620    
  0.55636334    
   1.1839033    
 -0.77735299    
 -0.44642287    
 -0.66969603    
  6.41245916E-02
 -0.34520531    
   1.1471239    
 -0.16301060    
 -0.68335998    
  0.88194090    
  0.84729832    
  -1.2731299    
 -0.31127706    
   1.5528077    
 -0.38895556    
 -0.26799420    
  0.45177642    
 -0.71528828    
  0.21655457    
  1.90485511E-02
  -1.1009737    
  0.23862633    
  0.89938873    
  -1.3772442    
 -1.81824025E-02
 -6.63758144E-02
   1.3282702    
  0.61763918    
  -1.7506022    
 -7.53486976E-02
   1.3531425    
   1.2466444    
  -2.1517615    
  0.50413680    
  -1.0336541    
   1.1772026    
 -0.69897842    
   2.1089723    
 -0.41545075    
  -1.9448355    
   1.1306744    
  0.32285702    
  -1.5989476    
   1.3927953    
  0.44152397    
  -1.6304915    
  0.27698693    
  0.41616076    
  0.26345477    
  0.79905218    
  0.43286389    
  0.23169215    
 -0.47430024    
 -0.92852294    
  -1.0245053    
  0.35166270    
 -0.23705836    
   1.1361166    
 -0.16891479    
 -0.38154021    
  0.81329185    
 -0.61165386    
 -0.74979371    
 -0.19591092    
   1.1328453    
 -0.19880308    
  0.90508431    
  -1.1686221    
  3.00773103E-02
  0.76976568    
  -1.2265239    
 -0.48770359    
 -6.89930096E-02
  0.10638030    
   1.8540019    
  -1.0772895    
   1.5820628    
 -0.73838764    
 -0.81867313    
  1.22703090E-02
  0.46081555    
  9.99616832E-02
 -5.48406951E-02
  -1.4060972    
  0.17395377    
 -0.17395353    
   1.7984035    
   1.1322560    
  -1.5270169    
  0.10707897    
 -0.41210940    
 -0.56798434    
  0.69608372    
 -0.25215274    
  0.64878070    
  -1.5463794    
  0.76890683    
   1.0412012    
 -0.82235926    
 -0.44952428    
 -0.20971981    
  0.68980861    
 -0.84063113    
   1.3920918    
 -0.64610171    
 -2.98526660E-02
 -0.29783410    
 -0.20921104    
 -0.26488358    
  0.94537210    
 -0.25222474    
 -0.36137009    
  0.50610894    
   1.0389475    
 -7.55569041E-02
 -0.99582589    
 -0.18893704    
  0.59805852    
 -0.88279504    
  0.77499837    
 -0.97632295    
   1.1431682    
 -0.44285306    
   1.0914437    
 -6.69395551E-02
 -0.58165175    
 -0.63956267    
 -0.55527759    
  0.74481946    
 -0.52775544    
  0.50960559    
  0.82507432    
 -0.74418676    
 -0.57837069    
 -0.42064005    
  0.64619058    
  0.34604201    
  -1.0107504    
  0.35760930    
  0.75645941    
 -7.97872394E-02
 -0.89492625    
 -4.15004566E-02
  0.97870851    
  0.82428759    
  -1.7138677    
   1.9913721    
  -2.1877456    
   1.0302929    
 -0.93155885    
  0.43078366    
   1.0570180    
  -1.3747780    
 -0.30048576    
   2.6397929    
  -2.0554500    
  0.82739657    
  -1.3913319    
   1.0884603    
  0.80258119    
  -1.6419734    
  0.44911796    
  0.78433734    
  -1.4332515    
  4.69568744E-02
  0.66994470    
  0.85531366    
  -1.4044220    
  0.68087733    
   1.2427191    
  -1.9650961
[truncated: 1,225,106 more chars]
