# Supplementary material for: Heavy-Tailed Fluctuations in the Spiking Output Intensity of Semiconductor Lasers with Optical Feedback
Source: PLoS One. 2016 Feb 22;11(2):e0150027. doi: 10.1371/journal.pone.0150027 (PMC4767187; doi:10.1371/journal.pone.0150027)
Supplement: S3 Dataset — (ZIP) [file pone.0150027.s005.zip]

Archive with 9 entries (8 files):
- S3 Dataset/
- S3 Dataset/0.985.txt
- S3 Dataset/0.990.txt
- S3 Dataset/0.995.txt
- S3 Dataset/1.000.txt
- S3 Dataset/1.005.txt
- S3 Dataset/1.010.txt
- S3 Dataset/1.015.txt
- S3 Dataset/1.020.txt
