# Supplementary material for: Heavy-Tailed Fluctuations in the Spiking Output Intensity of Semiconductor Lasers with Optical Feedback
Source: PLoS One. 2016 Feb 22;11(2):e0150027. doi: 10.1371/journal.pone.0150027 (PMC4767187; doi:10.1371/journal.pone.0150027)
Supplement: S3 Dataset — (ZIP) [file pone.0150027.s005.zip › S3 Dataset/0.985.txt]

 -0.62205124    
   1.2652893    
 -0.18481436    
   1.0924925    
 -0.37794557    
 -0.38212404    
  0.16668698    
  0.14458145    
 -0.81180453    
   1.2711531    
 -0.44373640    
 -0.74073303    
  0.57140803    
 -0.40393710    
 -0.39559019    
  0.85889214    
 -0.26457602    
 -0.35363996    
  0.98815542    
  -1.3115228    
 -0.68334317    
  0.27541208    
   1.1047660    
  0.42370254    
 -0.29601637    
 -0.49937227    
 -7.95978382E-02
 -8.64862129E-02
  0.39419729    
  0.26909676    
 -0.26063403    
  0.41756403    
 -0.13339935    
  0.30002633    
 -0.25254580    
 -0.53669506    
  0.40890735    
 -0.62560618    
 -5.95544316E-02
  0.43089637    
 -0.31716222    
  0.90527713    
 -0.81236678    
  0.31458148    
 -4.83854897E-02
 -0.17610846    
 -0.11630616    
 -0.21276100    
  0.76884669    
  0.12176507    
 -0.11417662    
 -0.12156990    
  0.10961961    
 -0.83750975    
  0.12114440    
  0.27246621    
  0.36431167    
  0.25825915    
 -0.34344360    
  5.39315864E-02
 -0.44850251    
  0.48800525    
  0.20991106    
 -0.29692245    
  0.11479115    
 -7.09517226E-02
 -0.42214775    
  0.10124003    
  0.37574878    
 -0.27309451    
  0.39832589    
 -0.33340642    
 -0.27255881    
  0.61716139    
 -0.19988382    
 -0.57770163    
  9.04928297E-02
 -0.17550373    
  0.72732836    
 -0.14301166    
 -0.24067587    
  0.13353124    
  0.50185716    
 -8.45573470E-02
 -0.78552049    
  0.16606091    
  0.95172107    
  -1.0079156    
  0.63564885    
 -0.54191619    
 -0.79267693    
   1.5890769    
 -0.27094522    
 -0.21565096    
 -0.32038596    
  0.65979588    
 -0.75652534    
  0.30702499    
  0.31636184    
 -0.10361703    
  4.43003625E-02
  0.17581902    
 -0.88013929    
  0.14609256    
  0.89786953    
 -0.30577722    
 -0.81766599    
 -0.44643918    
  0.15794565    
  0.60140216    
  4.35229465E-02
   1.1687779    
 -1.49337156E-02
 -0.94407809    
 -0.18619654    
  0.38812199    
  0.26080036    
 -0.39594546    
  0.45175016    
 -0.36873057    
 -8.95006061E-02
  4.69928645E-02
  0.42674264    
 -0.49078497    
 -0.25131428    
  0.47127834    
 -0.84906864    
   1.0013977    
 -0.76985282    
  0.87201804    
 -0.43173301    
  0.21780637    
 -3.84461917E-02
 -9.55223069E-02
 -0.48930287    
  0.75756693    
  9.19013694E-02
 -0.91426039    
  0.55990541    
  0.40353194    
 -0.76202971    
 -0.11034796    
  0.42623577    
 -0.51324677    
  0.59226573    
 -0.36227724    
  0.54180139    
 -0.23228899    
 -7.58310333E-02
 -0.75202620    
  0.23440075    
  0.73796993    
  9.13261902E-03
 -0.39791808    
  0.27443677    
  0.13052694    
 -0.29002517    
  0.23115443    
  9.91713181E-02
 -0.74251544    
 -0.43421447    
 -0.40234515    
  0.75651675    
   1.1252999    
 -0.34706196    
  7.28125051E-02
 -0.58834875    
 -0.37147912    
   1.1502315    
 -0.26422364    
 -0.82667881    
  0.66392255    
 -0.46032369    
 -0.58628392    
  0.17327179    
 -0.80738539    
   1.4052224    
 -0.14069982    
  0.50033909    
 -7.70483837E-02
 -0.39842281    
  7.59859160E-02
  0.43378639    
 -2.56148688E-02
 -0.78953916    
 -0.15972149    
  9.32767317E-02
  0.50316298    
  8.96999612E-02
  0.30545557    
  0.16225997    
 -0.82781208    
  0.54218382    
 -0.38057259    
   1.0348737    
 -0.26102465    
 -0.29509369    
 -0.49431396    
  0.12741497    
 -0.46388742    
  0.75003433    
 -1.15878517E-02
  0.15315127    
 -0.80968082    
  0.80667657    
 -0.60213178    
  0.31878662    
  0.11911387    
  0.34955758    
 -0.31243029    
 -0.73739201    
  0.82459295    
 -0.60526621    
  0.65614188    
  0.41205728    
 -0.14542848    
 -0.19117503    
 -0.84270841    
 -7.08258525E-02
  0.33581659    
  0.42387378    
  0.24437562    
 -0.67979163    
  0.69563174    
 -0.86313808    
  0.86396509    
 -0.64317685    
 -7.00042620E-02
  0.35532513    
  0.13986461    
 -0.11765444    
 -0.26294264    
  0.37956887    
  0.22643052    
  -1.0751007    
   1.0783769    
 -1.31687531E-02
 -0.32970175    
 -0.52008510    
  0.91706550    
 -5.41101955E-02
 -0.77934116    
  0.20841892    
  0.37061501    
 -0.63587755    
  0.60956073    
 -0.77987885    
  0.59447575    
 -0.72577226    
   1.3073670    
 -0.40443051    
 -0.25279289    
  0.37801689    
  0.27228126    
  -1.0531034    
  0.90829057    
  0.24836478    
 -0.96837586    
 -9.69615802E-02
 -9.33121368E-02
  0.87013203    
 -0.63943225    
  0.28490478    
 -0.67075354    
  0.88359427    
  0.43145716    
  -1.2259053    
  0.70585924    
 -0.57794046    
  0.62321579    
  7.08689764E-02
  0.10657828    
 -0.90748394    
 -0.16043341    
  0.85670710    
 -0.55805600    
  0.74107134    
 -0.23206550    
  0.18686473    
 -0.79518914    
  0.54749423    
  0.47174436    
 -0.21322910    
  -1.1277318    
  0.17954770    
 -0.16034262    
  0.12739852    
  0.48218969    
 -0.45621413    
   1.0050099    
 -0.79926652    
  4.45341282E-02
  0.28541076    
 -0.62588370    
  0.86821473    
  0.15720525    
 -7.99663439E-02
  0.19071066    
 -0.19368818    
  3.41996625E-02
 -0.17143017    
 -0.20282659    
  0.35681462    
  0.15289308    
 -0.30233002    
  0.32061836    
 -0.15951918    
 -0.72555059    
  0.59353644    
 -0.40161365    
  0.49521828    
 -0.11140269    
  0.25864521    
 -0.65572768    
  0.68728703    
 -0.72991937    
  0.42159441    
 -0.48636541    
  0.81874746    
 -0.17513432    
 -0.23690985    
 -0.41042766    
 -0.32829690    
  0.66955507    
 -0.34874910    
  0.66744351    
 -0.13725775    
 -0.88257349    
  0.90553814    
 -9.28266495E-02
  0.38670599    
 -0.38315326    
 -0.38441163    
  0.70694071    
 -0.13353138    
  9.24597010E-02
 -0.87564701    
  0.91070759    
  0.29090679    
  -1.5189981    
  0.90326500    
 -0.34364945    
 -0.40462509    
  0.92481852    
 -0.27018684    
  0.28210369    
 -0.22363715    
 -6.19209604E-03
 -0.25951111    
  0.88255554    
  -1.2090938    
  0.99770623    
 -0.43300140    
 -0.18333733    
  0.71501011    
  6.91419020E-02
  -1.2813517    
  0.68307143    
  0.14689100    
 -8.31438228E-02
 -0.59374261    
  4.21113819E-02
  0.66703594    
 -0.85473305    
 -0.31287217    
  0.90809411    
  0.41230023    
 -0.23663110    
 -0.42170677    
  0.50236893    
  0.32134488    
 -0.56269968    
 -0.41224462    
  0.79492968    
 -0.49558136    
  0.30864102    
  0.16833554    
 -0.60597920    
 -0.26667631    
 -0.15003952    
  0.49291158    
  0.38016084    
 -0.31382999    
  0.25891376    
  8.03209003E-03
  0.42843714    
  -1.0714346    
  0.39673144    
 -4.48503494E-02
  0.26212904    
  0.24040560    
 -0.10731540    
 -0.58306032    
  0.11326280    
  0.50321865    
  0.15471950    
 -0.13597219    
 -0.25972840    
  0.24990514    
 -0.21014838    
  0.43388417    
  9.76754129E-02
 -0.24357295    
  3.32315005E-02
 -0.35088646    
 -0.58502996    
 -0.69766170    
   1.0202023    
  0.80493075    
 -0.35636234    
 -0.78929085    
  0.57263678    
 -0.45180035    
  0.11325596    
  0.27719152    
  0.21900828    
  0.18599826    
 -0.16522099    
  0.34754267    
 -0.83766055    
 -0.47496283    
 -0.31845373    
 -5.62395900E-02
 -0.34144342    
   1.3325499    
 -5.51755019E-02
  0.16954425    
  0.19568378    
  0.35035563    
 -0.90997142    
  0.87201804    
  0.11053241    
 -0.83121574    
  0.39126432    
 -0.10104755    
 -0.56723988    
  0.57606155    
  0.66321814    
  -1.0787716    
 -0.19687556    
  0.79537779    
  0.18022966    
 -0.15342364    
  0.36427560    
 -0.38483152    
 -0.89879143    
  0.97475207    
 -0.61807734    
  0.45198521    
  8.38814825E-02
 -4.92606200E-02
  0.12857948    
 -0.51987559    
 -0.14660369    
  0.23212555    
 -0.39287719    
  0.95907098    
 -0.70506203    
 -0.43236473    
   1.4439654    
  -1.0150316    
  0.78814495    
 -0.40468401    
  0.26128259    
 -0.68864888    
  0.64062482    
 -6.85199797E-02
  0.30575463    
 -0.19463609    
 -0.17815994    
 -0.88220847    
  2.83891112E-02
  0.65423167    
  0.41161907    
 -0.17376937    
 -3.82619873E-02
 -0.18906131    
  0.40720859    
 -0.48192093    
  0.23296797    
  0.35701016    
 -0.33381742    
  0.33381751    
 -0.13901943    
 -0.61621952    
  0.32403508    
  9.52007696E-02
 -0.13196947    
 -0.19059546    
  0.23694508    
 -0.41866261    
  0.77486092    
 -0.40504771    
  0.48983061    
 -0.70549315    
  0.22190031    
 -9.99998394E-03
 -7.43011460E-02
 -0.60141075    
 -0.23869599    
 -3.50914262E-02
  0.43951070    
  0.75204730    
  0.37339815    
 -0.34711939    
 -0.21572644    
  0.30305809    
 -2.13530604E-02
  -1.1031188    
  0.63742256    
  0.23736869    
 -0.80923688    
  0.56756103    
 -0.54995054    
  0.55282390    
  0.25227064    
  0.49123687    
 -0.56166422    
  0.15585805    
  0.22457555    
 -0.10146135    
 -2.10340712E-02
 -6.09711744E-02
 -0.45789662    
  0.45593008    
 -3.40374112E-02
  2.91041415E-02
  8.80000517E-02
  7.66926259E-02
 -0.34760761    
  0.26181579    
 -5.54391928E-02
 -0.53858274    
 -0.29878113    
   1.0828642    
 -0.82808334    
  0.25515172    
  0.43972397    
 -0.22357522    
 -0.14501312    
 -0.66970378    
   1.2923856    
 -0.37025839    
 -7.65729845E-02
 -0.53914624    
 -0.24952094    
  0.45051789    
  0.39216101    
 -0.11221803    
  9.52092856E-02
  2.88434103E-02
 -0.52564090    
  0.90796447    
 -0.52542430    
 -0.46189198    
 -0.58922404    
  0.55637449    
  0.68289059    
  -1.2425066    
 -0.31845391    
   1.6666955    
 -0.21977672    
 -0.10746354    
 -0.36759469    
 -5.73571697E-02
  0.32800293    
 -0.50141966    
  0.32423988    
  0.59629750    
 -0.71889961    
 -0.53725904    
   1.0351313    
 -0.37373313    
 -0.48954841    
 -0.41680738    
  0.47285128    
  0.54392099    
  0.27904782    
 -0.64937413    
 -0.84332162    
   1.2340709    
  0.34624338    
 -0.35300490    
  0.38766843    
  3.43926437E-02
  4.18177769E-02
 -0.56217879    
 -0.75171566    
   1.4426144    
 -0.74471688    
 -7.37433210E-02
  7.68982545E-02
  0.25445911    
 -6.55975118E-02
  0.42823720    
 -0.75717604    
 -0.73381799    
  0.76239175    
 -0.31384307    
 -0.59455651    
   1.0809908    
 -0.20297801    
  0.38529956    
 -7.29688480E-02
 -0.56260806    
  0.52609324    
  7.43047297E-02
  0.38305044    
  6.82368949E-02
 -0.37617502    
  1.28790134E-07
 -0.20463262    
  0.75385767    
 -0.34790730    
 -0.58044201    
  0.70947760    
 -0.61684942    
 -0.33237311    
  0.49796784    
  0.54555684    
 -0.79172081    
 -4.55420427E-02
 -0.10575869    
  0.54065531    
 -0.37406096    
  0.27024594    
  0.44210860    
 -0.20999612    
  0.15385930    
  6.10563578E-03
 -0.31173697    
  0.10047935    
 -0.29234734    
 -0.14531699    
  0.15676205    
 -0.29577532    
  0.82464516    
 -0.88169080    
 -0.80890787    
   1.5817863    
 -0.12740864    
  0.17129137    
  0.21199034    
 -0.96408653    
  0.35153857    
  7.08600506E-02
 -6.95259497E-02
  0.44554007    
 -0.42704543    
 -0.50516975    
  6.71110302E-02
  0.61293542    
 -0.23003529    
 -0.94861978    
  0.58580053    
  0.42968887    
 -8.22010040E-02
  0.43589604    
  6.92957044E-02
 -0.37500179    
  0.21347940    
 -0.72966224    
 -0.11365925    
  0.16989906    
  0.27044442    
 -0.47808370    
  4.46607322E-02
  0.55004638    
  0.46551758    
 -0.55132377    
  0.28804314    
 -0.25394884    
 -8.59959200E-02
  0.22283912    
 -0.32532880    
  0.56848991    
  0.39490330    
  -1.1141768    
  0.13720134    
  0.41736007    
 -0.36572489    
  0.50724781    
 -0.25719687    
 -0.47685394    
 -8.18023458E-03
  0.43712831    
 -6.29481599E-02
 -0.14407909    
  0.45996147    
  8.48636106E-02
 -0.48468056    
  1.53472275E-03
  0.61584884    
 -0.50559217    
  0.11165951    
  0.41524526    
 -0.28525198    
  0.40294501    
  -1.1212162    
 -0.18409291    
   1.4500428    
 -0.42403951    
  5.38163409E-02
 -0.22269200    
 -0.33151817    
  0.80391759    
 -0.29309174    
 -0.91629052    
  0.53505772    
  0.83338952    
 -0.39264238    
  7.08593009E-03
  0.17449473    
 -0.82530296    
  0.40150917    
  0.22608376    
  0.17142250    
 -0.65873837    
  0.28915170    
 -0.63330019    
  0.81323296    
  3.87961417E-02
 -0.31337821    
 -7.67188817E-02
 -0.19892925    
  7.94271473E-03
  0.29869732    
  0.18875618    
 -0.45629838    
  0.34106281    
 -0.60850149    
  0.23628315    
  0.47375426    
  0.11350466    
  5.47614656E-02
 -0.66280448    
  0.51017910    
 -0.48465928    
  0.58252352    
 -0.26535887    
  0.13295765    
  0.17036945    
 -0.27506077    
 -0.12702303    
 -3.47748920E-02
 -0.24199627    
  0.53131551    
 -0.63686126    
  0.32366869    
  0.31122831    
 -0.46158302    
 -0.16224344    
 -0.20496108    
  0.82484692    
 -0.25753883    
  0.68545485    
 -0.27616552    
 -0.84588516    
  0.41855440    
  0.23426494    
  0.14083491    
 -0.63668394    
  0.59097207    
 -0.33329695    
 -4.95083183E-02
  0.11274064    
  0.29865122    
 -0.26491296    
  0.10559750    
 -0.22101350    
  0.17296948    
 -0.37897345    
  0.62991476    
 -0.40025684    
  0.59210628    
 -0.58951241    
  0.40546501    
 -0.77780640    
  0.31640127    
 -0.80003095    
  0.92599958    
  4.71783280E-02
  -1.1172173    
   1.4666078    
 -7.94335753E-02
  8.99386927E-02
 -0.13675222    
  0.16840008    
 -0.47939315    
 -0.41685033    
  0.73519003    
 -0.69223291    
  0.92030460    
 -4.24013399E-02
 -0.41731316    
  -1.2516103    
   1.0796161    
  0.52497172    
 -0.67388481    
  0.65258992    
 -0.78680295    
  0.14998639    
  0.52017140    
 -0.13952933    
 -0.79554123    
  0.83743238    
 -0.23345304    
  0.36762512    
 -4.77590710E-02
  8.73248503E-02
 -0.46176201    
 -0.10977811    
  0.42312014    
 -7.58017525E-02
  6.67609796E-02
  2.39291266E-02
  4.05461863E-02
 -0.53024995    
  0.53496927    
 -0.31633744    
 -0.25798094    
 -0.11132414    
  0.81610906    
 -0.40381369    
  0.67314661    
 -0.40451849    
 -0.19010964    
  0.28223225    
 -0.22985289    
 -3.08733769E-02
 -0.10250275    
 -0.36772481    
  0.77566814    
 -0.47596177    
 -0.33620673    
 -0.42422730    
   1.0727116    
 -0.78573990    
  0.47876030    
  0.45234519    
 -0.35787597    
  0.14933126    
 -0.31071961    
  0.32714713    
  0.20547286    
  5.95510267E-02
 -0.39304250    
 -0.65455002    
  0.70532215    
 -0.22893578    
 -0.50576681    
 -0.60117894    
  0.23064685    
  0.19825138    
  0.63132983    
 -0.34842771    
  0.17303826    
  0.36612931    
 -0.69674629    
  0.56646031    
  0.28118071    
 -0.89944082    
 -5.99919520E-02
 -0.39743283    
  0.55847228    
  0.67699909    
  0.34721172    
 -2.46810564E-03
 -0.39971539    
  0.23048754    
 -0.31237456    
 -0.74233758    
  0.17199786    
  0.37837189    
 -0.14770930    
  0.22389236    
  0.52745295    
 -0.26209939    
 -0.15760098    
 -0.54130322    
  0.56913817    
  0.48299080    
 -0.23633483    
 -0.96227580    
 -0.61598819    
   1.5460867    
  0.58108366    
 -0.75332963    
  5.36716431E-02
 -0.65128064    
  0.88716930    
  0.33754361    
 -0.57938832    
 -0.42354870    
 -8.76750126E-02
  0.81842774    
 -0.29179123    
  0.34150177    
 -1.77143253E-02
  -1.0383379    
  5.38140982E-02
   1.2016926    
 -0.37643838    
 -0.66171020    
 -0.26662856    
  0.97513115    
 -0.59697163    
  0.50422955    
 -0.22654533    
  0.34653190    
 -0.35310653    
 -0.27979752    
  0.10116306    
 -0.12232798    
  0.41197973    
 -0.12697510    
 -0.62326097    
 -0.72360653    
  0.98597085    
  0.35011500    
  0.18502808    
 -0.25955281    
 -0.74252164    
  0.82916766    
 -0.48050037    
   1.1108030    
 -0.20846191    
  8.17296207E-02
 -8.87780786E-02
 -0.27392522    
  0.34885395    
 -0.77963668    
  0.70293808    
 -9.46903452E-02
 -0.74613333    
 -0.34471965    
   1.2736613    
 -0.29283178    
  0.35797840    
 -0.32378727    
  0.15624934    
  0.15453580    
  -1.0102547    
  0.14535321    
  3.23770456E-02
  0.54150069    
 -0.18748432    
 -0.21386969    
  0.27178738    
 -0.60457402    
 -0.11590728    
 -0.13387553    
  0.24548164    
  0.98459381    
 -0.21672289    
 -0.16723576    
 -0.51992923    
  0.61674255    
  6.13817275E-02
 -0.10861730    
  8.71987343E-02
  7.06409439E-02
 -0.18636423    
  2.62723658E-02
 -0.37931618    
  0.57896137    
 -0.28798968    
 -0.38414219    
 -0.72064668    
  0.47833291    
  0.63503957    
  0.28584912    
 -0.83272576    
  0.39557111    
 -5.24901599E-02
  0.30805686    
  0.12107795    
 -1.76997017E-02
 -0.82441342    
  0.24728408    
  0.37071025    
  0.57962322    
 -5.18685766E-02
 -0.38165036    
  0.25283515    
 -0.51519936    
  3.63185257E-02
  0.49833041    
 -4.85091656E-02
 -3.51513438E-02
 -0.24052748    
 -0.90360767    
  0.54899192    
  0.38844332    
 -0.42880401    
  0.43841410    
  0.25966287    
 -0.55838692    
 -6.20583482E-02
  0.15502116    
  0.21000268    
 -0.13944444    
  1.68882404E-02
  0.12572576    
 -0.88564694    
 -2.56061414E-03
  8.12256038E-02
  0.58857459    
 -0.14219265    
  0.79380661    
 -0.28905123    
 -8.67621899E-02
  2.94429418E-02
  0.20636912    
 -0.19578706    
 -6.62626699E-02
 -0.49191874    
  0.39425439    
 -0.74047261    
  0.65704221    
 -0.25869465    
  0.28768197    
  0.44514358    
 -0.51925135    
 -0.48134974    
  0.59627968    
  0.11638538    
 -0.12557015    
 -0.32728720    
  0.44571078    
  0.33104166    
 -0.39996165    
 -0.44635594    
  0.75950646    
  -1.0206709    
  0.38521707    
  0.77737677    
 -0.30926910    
 -0.55017287    
 -0.60504013    
  0.89682561    
 -0.47740200    
  0.56890768    
 -0.15751939    
 -0.43341091    
 -0.67310655    
   1.5893973    
 -0.78377187    
  0.55147755    
 -0.12380200    
 -0.49933133    
 -0.12351379    
  0.30900469    
  0.56682289    
  -1.1103507    
 -0.68500584    
   1.4299232    
  0.14877701    
 -0.51305801    
  0.26508212    
  0.56531370    
  -1.0160753    
  0.77387947    
  3.05523276E-02
 -0.11465354    
 -0.38652325    
  0.32025841    
 -0.27020723    
  0.48174545    
  0.59618187    
 -0.65942436    
  9.48390067E-02
  0.56993002    
  -1.1738691    
  0.75011390    
 -0.22253284    
 -0.10276399    
 -6.76248968E-02
 -0.53813511    
 -0.13235126    
  0.22314376    
 -0.19294384    
  0.77758074    
 -0.24412982    
 -0.63957453    
  0.59847271    
  0.34937549    
 -0.26879516    
 -0.23124075    
  0.38410044    
 -0.18965752    
 -0.14217441    
  9.21687018E-03
 -0.46939209    
  0.25538123    
 -0.18916312    
 -0.10104755    
 -0.37308371    
   1.0750527    
 -0.50498760    
  0.75852996    
  0.32471895    
 -0.24430175    
 -0.13751838    
  0.19597377    
 -0.25653398    
 -0.11354794    
  9.47521403E-02
 -0.79900378    
  0.63569701    
  0.40590304    
 -0.72337151    
  0.71634173    
 -0.77201474    
 -0.33190241    
  0.81799757    
 -0.46158865    
  0.32738614    
 -0.29621932    
 -0.47072580    
  6.70643970E-02
  0.52584761    
 -0.20298076    
  0.61798477    
  0.14141166    
 -0.19782591    
  0.70534927    
 -0.32093757    
  -1.1908875    
  0.76662976    
  0.11195879    
 -0.55469525    
  0.70214814    
  0.12926625    
 -0.82960731    
  0.53507781    
 -0.41129598    
 -0.13467117    
  0.24194391    
  0.25861034    
 -5.10605834E-02
  2.07379796E-02
 -4.66829278E-02
 -0.38594341    
  0.21715043    
 -0.71170598    
   1.0663985    
  0.10803544    
  3.58585641E-02
 -0.92621958    
  0.76228476    
 -0.49875295    
  0.17814597    
  0.61106849    
 -0.74360412    
  0.34304762    
  0.25231853    
 -0.16267374    
 -9.34110768E-03
 -0.34232864    
  0.38818514    
 -0.10050281    
 -0.32813680    
 -0.52986407    
  0.22470085    
  2.07240367E-03
 -0.15173830    
  0.67368203    
  0.10376235    
 -0.42559990    
  0.33526099    
 -0.42011723    
  0.78391856    
 -0.15260731    
 -0.71196884    
   1.0647107    
 -0.68353844    
  0.77192819    
 -0.54224861    
  0.29659978    
 -0.26559788    
 -0.13744877    
 -0.75030559    
   1.2249784    
  -1.0733883    
  0.89989328    
 -0.59532166    
  0.61215883    
 -0.44261435    
  0.17981035    
  4.36066762E-02
 -0.13948824    
  0.17601226    
 -0.75852978    
  0.52024049    
  5.08917160E-02
  4.11273129E-02
  0.26732972    
 -0.12953390    
  0.14437643    
 -1.95261966E-02
 -5.50067537E-02
  0.33278072    
  0.15028200    
 -0.73055810    
  0.11396398    
 -0.14887363    
  0.16685151    
  0.66491258    
 -0.46474847    
 -0.74266690    
  0.44306368    
  0.13660161    
 -8.15640390E-02
  0.51871049    
 -0.37980956    
 -0.38292459    
 -0.22017610    
  0.63304341    
 -5.45591041E-02
 -0.53677380    
  0.41782185    
 -4.17971350E-02
  0.41113997    
  -1.3806516    
  0.80699247    
  0.59128755    
 -0.81192356    
  0.64458084    
  8.63067955E-02
  0.32881391    
  0.10579426    
 -0.59596264    
  0.14835036    
 -0.12830958    
 -0.33369839    
  2.59756166E-02
 -0.53957498    
  0.48122507    
  0.38377231    
 -0.21803950    
 -0.56691492    
  0.58731192    
  0.18784879    
 -5.46143651E-02
  0.19060306    
 -0.15186225    
 -0.21319333    
  0.23788585    
  0.57852983    
 -0.12017918    
 -0.25272554    
 -0.53277498    
  0.28123391    
 -0.89007980    
  0.10610653    
 -3.87735181E-02
   1.1147603    
 -2.31490228E-02
 -0.81680232    
  0.21818435    
 -0.20414917    
  0.29764965    
  0.52060938    
 -6.42824695E-02
 -0.85663092    
 -0.49107364    
  0.86383468    
  0.63708317    
 -0.23073207    
 -0.16632988    
  5.29654101E-02
 -0.85426629    
  0.53841376    
  0.58324116    
 -0.22847274    
  0.31288633    
 -1.68898031E-02
  -1.1237663    
  0.73693419    
 -0.57038403    
 -0.42412224    
  0.87476218    
 -1.66274123E-02
  0.46475035    
  0.19180727    
 -0.61205399    
  0.23113003    
 -0.25900638    
 -0.41433820    
  0.18942650    
  0.43644536    
  0.14112857    
  -1.0099466    
 -0.65742910    
   1.2726150    
 -0.42156437    
  0.46719089    
  8.54451284E-02
 -0.98082930    
   1.3346986    
 -0.26524299    
 -0.33963314    
  0.65431446    
  -1.0078285    
 -0.11926332    
  0.14265643    
  0.67956793    
  0.10555603    
 -0.33383968    
 -0.18256681    
  0.41377610    
 -0.34960604    
 -0.24973699    
  0.64222729    
 -0.25104785    
  0.68229729    
 -0.70534265    
 -0.27831906    
 -0.26577374    
 -0.18020974    
   1.0738353    
 -0.35322049    
  9.95557159E-02
  5.74061386E-02
  7.69610554E-02
  0.23669674    
 -2.02028938E-02
 -0.96990031    
 -0.36290565    
  0.84984577    
 -6.30129650E-02
  0.44791174    
 -2.18825936E-02
 -0.83556736    
  0.78007334    
 -0.21754666    
  0.11208187    
  0.22770672    
  1.39749376E-02
 -0.82656175    
 -0.18157555    
  0.97240448    
  7.80886561E-02
 -0.43766811    
 -0.45580181    
  0.65216601    
  3.61897126E-02
  0.10478395    
 -0.28537801    
 -3.75190601E-02
 -0.13815022    
  0.24027979    
 -0.78458124    
  1.64128970E-02
  0.28710067    
  0.22836557    
  0.42381439    
 -0.93463981    
  0.57406098    
  0.59241176    
  -1.1435884    
 -2.75248066E-02
   1.1040238    
 -0.38561696    
 -0.25862962    
 -0.26016414    
  0.27329341    
 -0.38395876    
  0.66071194    
  0.12677766    
 -0.43294498    
  1.33435875E-02
 -0.14219505    
  0.44920290    
 -0.37085977    
  8.57022330E-02
  0.14213984    
  0.30287844    
 -0.81370407    
  0.74589783    
 -7.93639384E-03
 -1.91057567E-02
 -0.77674973    
 -8.76137763E-02
  0.10077173    
  0.43902785    
 -4.45154794E-02
  0.23220646    
  1.38729541E-02
 -0.89190638    
  0.94118816    
  7.16852024E-02
 -9.15530697E-02
 -8.36723298E-02
 -0.59728611    
  6.19193204E-02
  0.52806747    
  0.37110046    
 -0.40210089    
  0.10624173    
 -0.50105858    
  0.49651802    
 -0.29874054    
  0.35298708    
 -0.53776556    
  0.28675905    
  0.32372800    
  0.34842476    
 -0.74391967    
 -0.12337890    
  0.46430552    
  0.50381702    
 -0.31973314    
 -7.68201873E-02
  1.67365251E-08
 -0.19225691    
 -0.31414294    
 -9.76788402E-02
  0.30235633    
 -0.15543668    
  2.66682450E-02
 -0.12272930    
 -4.22004089E-02
 -0.48529249    
   1.3226889    
 -0.31696245    
 -0.46509758    
 -0.31357187    
  0.39649662    
  0.51352471    
 -0.29098174    
 -0.24072488    
 -0.11835649    
  0.28552830    
  0.39984369    
 -0.93644023    
  0.32086429    
  0.22346444    
  0.23564520    
 -0.52718604    
  0.45898950    
 -0.73868519    
  0.48410806    
  0.32074291    
 -0.21832801    
  0.53973383    
 -0.51230037    
 -1.23054883E-03
  0.52670884    
  -1.1462759    
  6.21041954E-02
  0.72593689    
  0.34579408    
 -8.60746577E-02
 -3.01447380E-02
 -0.85532558    
  0.30456209    
  0.39537138    
 -0.12981167    
 -0.19896084    
  0.17671302    
 -5.90791702E-02
 -6.15201332E-02
  0.35958946    
 -0.65406275    
 -5.24597429E-02
  0.54332572    
 -0.70679581    
  0.48078051    
 -0.75377172    
  0.27510318    
  0.89669073    
 -0.70005548    
  0.82981509    
 -0.34071428    
 -0.77620530    
  0.58470261    
  0.28768203    
 -0.56469637    
  0.73145330    
 -5.19814193E-02
 -0.10996093    
  3.49258818E-02
 -0.15523367    
  0.33709130    
 -0.56349021    
  0.33705428    
 -0.11499843    
 -8.04053023E-02
  0.37107533    
 -0.24702276    
 -8.02163482E-02
  6.86917156E-02
 -0.45349181    
  0.18563297    
  0.23246637    
  0.11535408    
  0.14128351    
 -0.55309141    
 -0.85023916    
  0.24017990    
 -0.17049964    
 -7.65765309E-02
  0.50944042    
  0.66894799    
 -0.25314164    
  0.32801020    
 -0.60251898    
  0.12058708    
  2.37165708E-02
 -7.62738734E-02
 -0.27594671    
 -0.80594289    
  0.26884913    
   1.4226961    
  0.27893656    
 -0.87352872    
 -0.33647236    
  0.53472364    
 -0.63492984    
  0.27474529    
  0.60222197    
 -1.18345432E-02
 -0.40222368    
  0.70521015    
  6.64850250E-02
 -0.42053702    
 -7.44586512E-02
 -0.66293353    
   1.0704416    
 -0.62301189    
  0.51082540    
 -0.31015515    
  0.44733265    
  -1.1876526    
 -0.53638911    
   1.5590843    
  0.21389888    
 -0.93852252    
   1.0255970    
 -0.27319431    
 -6.99717999E-02
  5.33967279E-02
 -0.19860949    
 -0.13953543    
  0.16193298    
  0.16406791    
 -0.14977428    
  0.25325349    
 -0.84278810    
 -3.40374112E-02
 -0.10966931    
  0.55701506    
 -4.39190529E-02
 -0.69723731    
  0.74764574    
  0.57520247    
 -0.61883110    
  0.10630624    
  6.92360327E-02
 -0.45247108    
 -0.27998728    
  0.10086937    
  0.63498503    
  0.18420282    
  5.30774854E-02
  7.98947737E-03
  9.12023485E-02
 -0.51271063    
 -0.57386780    
  4.90179248E-02
  0.73004335    
  0.32907474    
 -0.86697435    
  0.89193654    
  0.14530675    
 -0.48085517    
 -2.17872448E-02
 -0.47796476    
  0.75763035    
  4.71631438E-02
 -0.26594502    
 -0.92148554    
  0.75866181    
  7.06176683E-02
 -0.49578753    
  0.48550773    
  0.43003646    
 -0.55458730    
  0.15284929    
  0.52192432    
 -0.34725875    
 -0.17355020    
 -0.30530196    
  0.39481884    
  -1.1914790    
   1.2479577    
  7.69254044E-02
 -0.93975729    
  0.45592090    
  0.27310467    
 -0.35919559    
  0.69708282    
 -0.37262470    
 -4.19155098E-02
  0.38666087    
 -0.70615572    
  0.62368661    
 -0.37820864    
  0.48540950    
 -0.26971990    
 -0.58840615    
  0.46207279    
 -5.41323200E-02
  1.95846129E-02
  0.35364023    
 -0.12300950    
 -0.25021511    
 -0.69438416    
  0.68069351    
 -0.17782040    
 -0.24279639    
  0.22923192    
 -0.22923176    
  0.12201509    
 -0.50857580    
 -0.18795525    
   1.2619220    
  0.42886177    
 -0.92256016    
 -5.49409762E-02
  0.68480694    
 -0.34572780    
 -5.47248311E-02
  7.46436790E-02
  0.30207887    
 -3.93578969E-02
 -0.13340373    
  0.39624858    
 -0.52209127    
 -0.30282483    
  0.29586431    
 -0.39274088    
 -0.81006867    
   1.3487777    
  0.28137445    
 -0.78952080    
 -0.16114265    
 -2.18481179E-02
  0.31442958    
 -4.49852943E-02
  0.30554321    
  1.12358565E-02
  3.08053717E-02
 -0.35682979    
  0.59652036    
 -1.28702903E-02
  0.34494820    
 -0.56421351    
  0.34259796    
 -0.72889316    
  6.58234134E-02
  0.25147879    
 -0.69084573    
   1.0130630    
 -0.81176549    
 -5.80432154E-02
  0.71774262    
 -0.33647206    
  0.38391942    
  3.81865054E-02
 -7.11617023E-02
  0.19595762    
 -0.43138865    
  0.51445544    
 -0.35978550    
  -1.2941042    
  0.18295249    
   1.2621821    
 -0.41985381    
  5.42102121E-02
  8.38961378E-02
  0.41995510    
  3.88034014E-03
 -0.84420407    
 -0.23446876    
  0.73004335    
 -0.26775753    
  0.42956251    
 -0.69595206    
  0.27211204    
  8.34388658E-02
 -0.28157642    
 -0.14377014    
 -0.19933289    
   1.5821071    
 -0.69063133    
 -0.11264550    
 -0.56356049    
   1.0040265    
 -0.50432968    
 -3.16714458E-02
 -0.45623741    
  6.24613948E-02
  0.79924130    
 -0.17935571    
  0.25175330    
 -0.37002972    
 -0.18499173    
  0.52304989    
 -0.39875239    
 -0.57628304    
  0.92964631    
  9.07971896E-03
 -0.72741699    
 -2.58410797E-02
 -0.14229569    
  0.83019352    
 -0.24868630    
 -0.91797924    
   1.3049009    
 -0.55162632    
  0.55771929    
 -0.34685233    
 -0.53181070    
 -9.18265060E-03
  7.35297892E-03
  0.69680357    
 -0.18159190    
 -0.57366371    
  0.53347963    
  3.68961766E-02
  0.67988718    
 -0.35476986    
 -0.30986640    
 -0.53452760    
  0.36017433    
  0.22391556    
 -0.57490718    
 -0.36427757    
  0.64737892    
  0.29591241    
 -0.79215258    
  0.88035882    
 -0.17596281    
 -0.41388986    
  0.72068346    
 -0.41913831    
  0.51407444    
 -0.27282283    
 -0.25005090    
  0.21502982    
 -0.65910971    
  0.37346238    
 -0.48805189    
  0.71606141    
 -0.61136347    
  0.70892662    
  1.74594149E-02
 -0.26612121    
 -0.14126861    
  2.28582546E-02
  0.64911282    
 -0.87650234    
  0.20018688    
  0.34719643    
 -0.84218287    
 -0.41263354    
  0.34108645    
   1.1321445    
 -0.76934993    
 -0.20681848    
  5.74016459E-02
  0.60010731    
 -0.30984575    
 -0.10931824    
 -0.53998238    
 -0.12595241    
   1.7570477    
 -0.40142006    
 -0.98893595    
  0.83290899    
 -0.89280713    
 -0.57893693    
   1.2458163    
 -0.40166995    
  0.20787629    
 -0.29282358    
 -0.15828286    
  0.82213932    
  0.16860439    
 -0.26667836    
  0.34596220    
 -0.62819463    
 -4.44518663E-02
  0.35211936    
 -0.78891397    
  0.21810590    
  0.17216934    
  0.82667845    
 -0.25642934    
 -8.21283311E-02
  0.59564245    
 -0.40690479    
 -0.76572722    
  0.50672811    
 -0.50116724    
  0.32531986    
  5.96033596E-02
 -0.61223388    
  0.72735798    
  0.21864934    
  0.12436790    
 -0.87308502    
  0.55552566    
 -0.25930893    
  0.73679817    
 -1.09065436E-02
 -0.37775117    
  0.14323434    
 -0.61965829    
  0.15207823    
  0.45712718    
 -0.42313337    
  0.42313343    
 -0.23814152    
  0.46652517    
 -0.43373555    
  0.19832180    
 -0.12575111    
  0.35417184    
 -0.25886151    
 -0.50177562    
  0.34777659    
  0.19496676    
 -0.22292551    
 -0.10693701    
 -0.35980040    
  0.69314724    
 -0.26080027    
 -0.79775572    
  0.16589670    
  0.78148460    
  2.30560098E-02
  8.28878805E-02
 -0.17015816    
 -0.53353417    
  0.30779636    
 -0.77992254    
   1.2787279    
 -0.19055718    
 -0.60200965    
  0.56606603    
 -0.97066045    
 -0.44677663    
 -0.23856814    
   1.7467188    
 -0.96440363    
  0.61684942    
  0.62433720    
 -0.21801974    
 -0.19293979    
  0.25965893    
 -0.35724431    
  6.29000142E-02
  4.29158993E-02
  0.18641169    
 -0.34724411    
 -0.61338210    
  0.75976670    
 -0.57744521    
  0.69960797    
 -0.95569545    
  0.90086126    
 -3.86376567E-02
 -0.18232141    
 -1.95845123E-02
  0.31180188    
  0.37763041    
 -0.52666605    
 -0.13113326    
 -3.16328518E-02
  0.18252750    
  6.38303235E-02
 -0.87373108    
   1.0947467    
 -0.70014298    
  0.31575531    
 -6.82617724E-02
  0.36105016    
 -0.78371489    
  0.27881378    
 -0.21230231    
  0.36343488    
 -0.49126795    
 -0.17680304    
  0.88952035    
 -0.17536892    
  0.16563189    
 -0.19373654    
  0.49333405    
 -0.21790010    
  -1.0816247    
  0.87169373    
  0.44223008    
 -0.79304254    
  0.30762389    
 -0.79194754    
 -0.46488836    
   1.1174809    
 -1.07382284E-02
  0.22933210    
  0.26927319    
 -5.38851134E-02
 -0.13699773    
  4.84121963E-02
 -0.62730974    
  0.68068039    
  0.43082759    
 -0.61638033    
 -0.48631719    
  0.36610413    
 -0.82563627    
 -5.57081308E-03
  0.46334767    
 -8.81302580E-02
 -6.33877367E-02
  0.60557777    
 -9.10779610E-02
  -2.3001432    
   2.4879508    
 -0.69416100    
  0.47909012    
  0.46874675    
 -9.99591723E-02
  0.19441144    
 -0.24246366    
 -0.66883248    
  0.52706301    
 -0.75824612    
  0.50091118    
  0.79939032    
  -1.2352029    
  0.32074291    
  -1.0524387    
   1.3775225    
 -0.30995452    
  0.30553979    
 -3.71874832E-02
 -0.18071567    
  0.31782851    
 -0.44998533    
  0.51677352    
 -7.98867643E-02
  0.21867122    
 -0.59909713    
 -0.44249228    
  0.65908635    
 -0.30982924    
  0.49274769    
 -0.29533979    
 -0.28057712    
  0.53840649    
 -0.22754370    
  0.46382383    
  3.68338302E-02
 -0.22866181    
 -0.98478979    
 -0.92425883    
  0.98332602    
  0.21462861    
  0.91830063    
 -0.63920659    
  0.32576060    
  0.42433357    
 -0.21758747    
  -1.0514832    
  0.19038773    
  0.64107454    
 -0.43026888    
  0.27519009    
  0.43409356    
 -0.36501393    
  0.12637608    
 -0.51439708    
  0.54804897    
 -0.62809187    
   1.1018370    
 -0.80691391    
  0.59783691    
 -0.12585126    
 -0.13057809    
 -9.79802608E-02
  0.17967859    
  0.22352174    
 -0.27491456    
  4.76048328E-02
 -7.07565099E-02
 -0.60919535    
  0.50066197    
 -0.22144249    
 -0.21222602    
  0.44495535    
 -0.51007783    
  0.54968679    
 -0.54595572    
  0.41964078    
  0.41399649    
 -0.28015906    
 -0.77336824    
  0.37164369    
 -3.41776609E-02
  0.56245023    
  0.12238476    
  0.13415734    
  0.28676903    
 -0.38485694    
 -0.82736915    
  0.36857444    
  0.15869001    
 -0.53095430    
   1.0634991    
 -0.16323224    
 -0.65409976    
  0.15621291    
  0.27774426    
 -0.43107113    
  0.27754441    
  0.28576997    
 -0.85581094    
  0.80964226    
  7.92492703E-02
 -0.19961320    
  9.77738872E-02
 -0.24468304    
  0.21253744    
 -6.56281859E-02
 -0.91338789    
  0.58078438    
 -0.57837182    
  0.51850682    
  0.29054731    
  0.31571904    
 -0.81445765    
  0.34351432    
 -0.61600035    
  0.69314730    
 -0.45663628    
  0.50862551    
 -7.07248524E-02
  0.12537162    
  0.15429965    
 -0.35196257    
  0.26811448    
 -5.18560596E-02
  0.14105180    
 -0.40413272    
  0.24344201    
 -5.03050089E-02
 -0.42766345    
  0.46218693    
 -0.60684299    
  0.74803305    
 -0.16914912    
 -0.15287933    
  0.55652511    
 -0.27970222    
 -0.59766185    
  0.59669781    
  7.69966245E-02
  0.35917175    
 -0.56901127    
  0.49662840    
 -0.94484472    
  0.31782669    
 -0.37640607    
  0.13968258    
  0.62829077    
 -1.19455978E-02
 -0.73611742    
  0.41616055    
  0.32252902    
 -8.59860517E-03
 -0.54866564    
  0.23591658    
  0.19755311    
 -0.10514512    
 -0.42393389    
  0.22839305    
  0.18580593    
 -3.87858823E-02
  8.99901334E-03
 -0.11247818    
  0.42531708    
  3.30273882E-02
 -0.12115639    
 -0.78684855    
  0.92372853    
 -0.20536192    
 -0.39119962    
 -0.29812345    
 -0.31607094    
 -0.27553976    
   1.2557144    
 -0.44555083    
 -0.34231731    
  0.74880475    
 -0.24534969    
  0.34999490    
 -0.56630784    
 -8.45098123E-02
  0.67983139    
 -0.51890087    
  0.53309840    
  -1.0682410    
  9.53104198E-02
  0.71276689    
  0.11740199    
  0.44596192    
  -1.2216958    
  0.59341222    
 -0.56083584    
  0.41256258    
 -0.42546585    
  4.03021909E-02
  0.66894799    
 -0.81413007    
   1.0808269    
 -0.68502373    
  0.70521015    
 -0.26372424    
 -0.41277564    
 -0.22471693    
   1.3420216    
  -1.2303814    
  0.51539248    
  0.48397002    
 -0.32487419    
 -0.51082563    
  0.49637172    
 -0.15097111    
 -0.28732929    
  0.62832654    
 -0.80530262    
  0.34652245    
 -0.16532385    
  0.39794648    
 -6.02710508E-02
 -6.41376004E-02
 -0.77783042    
  0.40701425    
  0.26735300    
  0.70316792    
 -0.46217534    
 -0.17010616    
 -9.85161811E-02
 -0.13405369    
  0.33328375    
  0.16943125    
 -0.29585919    
 -0.20268583    
 -0.65104985    
 -0.61638296    
   1.7069848    
 -0.35450697    
  0.13559917    
 -0.47156206    
  0.14416988    
  0.61033589    
 -0.19057018    
 -0.63598883    
 -0.48934656    
  0.98511702    
 -0.30771819    
  0.62074697    
  2.19419766E-02
 -7.89998248E-02
 -0.26182219    
  0.19746466    
  0.25013602    
 -0.97459722    
  8.56852010E-02
  0.31513032    
  0.11199612    
  0.26419389    
 -0.42951795    
  0.84347832    
 -0.46939948    
 -0.11236277    
 -0.50902539    
 -0.11016840    
  0.69415075    
 -5.99355176E-02
 -0.47149587    
  0.82934123    
 -1.19849844E-02
 -0.35227090    
 -0.72693783    
 -0.78359127    
  0.91823047    
   1.0373415    
 -0.92387438    
  0.29328915    
  0.32441854    
 -0.23322226    
  7.15807900E-02
  0.33034465    
 -0.61510688    
  0.46121880    
 -0.14515352    
  9.03708935E-02
 -0.14496951    
 -0.46440777    
 -0.64776433    
   1.6709856    
 -0.58958536    
  0.30233103    
  6.05743788E-02
 -0.95906061    
  0.93047553    
 -7.03547746E-02
 -0.14207588    
 -0.42826381    
  3.70413885E-02
 -0.23265827    
 -5.75246150E-03
  0.54411143    
  0.40099081    
 -0.28618863    
  7.19735920E-02
 -0.86003292    
 -0.12574674    
   1.1517650    
  -1.0238322    
 -8.77187867E-03
  0.41132176    
 -0.44948566    
 -0.34336093    
  0.84267896    
 -0.32734719    
  0.72350991    
 -0.35934889    
  0.28062901    
 -0.12247053    
 -0.64299732    
  0.53190619    
 -0.31224683    
 -0.20241722    
  0.37362453    
  0.38865808    
 -0.73488373    
  0.16801338    
 -0.12927224    
  0.60540831    
 -0.70191908    
  0.58876526    
  0.22558558    
 -6.34336248E-02
 -1.78296063E-02
 -0.28732929    
  0.51279843    
  2.99521908E-02
  0.34463537    
 -0.66226977    
  0.36798444    
 -0.42952460    
 -5.03482334E-02
  0.23565915    
 -0.15930483    
 -6.75768107E-02
 -0.42055973    
  0.49279308    
 -0.24783631    
 -0.32610956    
   1.0965484    
 -0.16430315    
 -0.15036975    
 -0.67075801    
  0.34460989    
  0.46262366    
 -9.58040878E-02
 -0.16829009    
  0.25083774    
 -0.18549608    
  0.27632266    
 -0.15453143    
 -0.35097682    
 -3.33794467E-02
  8.86418968E-02
  0.50651550    
 -8.79933983E-02
 -0.81862479    
  0.44906384    
 -3.41859134E-03
 -0.72799373    
  0.96022862    
 -0.60237199    
  0.46066251    
 -0.59869063    
  2.43686847E-02
  0.57327855    
  0.20161903    
 -0.44506136    
 -0.21617703    
  0.56456202    
 -0.18307373    
 -0.20607759    
  0.16224168    
  0.21746701    
 -0.66323858    
  0.61364156    
  1.09072514E-02
 -0.27656713    
  0.42563304    
 -0.46949396    
  0.23717502    
  0.29009098    
 -0.34065080    
 -0.36459813    
  0.40978470    
  0.30662861    
 -0.22691771    
 -0.79244536    
  0.59508610    
 -0.23074803    
  0.32550728    
  0.39697653    
 -0.36657226    
  1.59154721E-02
 -0.22577856    
  0.16502240    
  0.45917895    
  -1.1981007    
  0.88633835    
 -0.75280720    
 -6.16661739E-03
  0.85726297    
 -0.96147847    
 -5.64856827E-02
  0.17706148    
 -0.12286673    
 -0.19153814    
   1.1947638    
 -0.80234635    
  0.34951985    
  0.25746810    
  0.44161350    
 -0.34426033    
  0.19109555    
 -0.42637160    
 -0.11163978    
 -0.49390915    
  0.51597357    
  0.24673977    
 -0.74354357    
  0.53706062    
 -7.81947374E-02
  3.92209217E-02
  0.51005626    
 -0.99973953    
  0.86741710    
 -0.17636372    
 -0.42772368    
 -0.46167812    
  0.72577250    
 -5.32444790E-02
  0.50534207    
 -0.41930753    
  7.36813471E-02
  0.29321590    
 -0.91877717    
  0.36308581    
 -0.10808999    
 -0.37148294    
  0.98953271    
  6.13381304E-02
 -0.80240905    
  0.52634108    
 -0.52998394    
 -0.29011813    
  0.87546873    
 -0.12428285    
 -0.25115022    
 -2.54694670E-02
 -8.38436335E-02
 -0.32466087    
  0.22040007    
  0.21061134    
 -0.13820532    
  0.60505104    
 -5.44806570E-02
 -0.51377672    
 -0.57700753    
  0.13645124    
   1.1410657    
 -0.25481355    
 -0.54396600    
  0.16802888    
  0.29264668    
  0.41494408    
 -0.46774220    
  6.30315095E-02
  0.10513415    
 -5.87168671E-02
 -0.76013643    
  0.14387046    
  0.41078433    
 -0.29033798    
  0.16473261    
 -0.33017653    
   1.0089347    
 -0.30331326    
  7.07818419E-02
 -0.22098023    
  0.20350420    
 -0.40791652    
  0.78792161    
 -3.06044314E-02
 -7.90073574E-02
 -0.29719403    
 -0.43714905    
 -0.41485468    
  7.05069769E-03
   1.0652758    
 -0.91346985    
  0.45326471    
  0.29087400    
 -6.41559511E-02
 -0.44126678    
  0.44126683    
  0.14228511    
  8.55365694E-02
 -0.44943723    
  0.28289950    
 -0.84729785    
  0.74862623    
 -0.51968294    
  0.62694657    
  0.10716487    
  0.25623646    
 -0.26309144    
 -0.20334949    
  0.13668762    
 -5.86733855E-02
 -0.43063304    
  0.57807773    
 -0.89878285    
  0.24763454    
  0.49587581    
 -0.81412786    
  0.63141346    
  6.72618821E-02
 -3.13576981E-02
  8.08299482E-02
 -0.60771090    
  0.92587864    
 -0.14604127    
 -0.45666564    
  0.70768523    
 -0.35422334    
  0.39661124    
 -0.85589874    
  0.39664066    
 -0.46231708    
 -0.68984145    
  0.54201740    
  0.39452901    
  5.53598367E-02
  8.10778439E-02
 -0.14684106    
  7.42946193E-02
  0.15067713    
 -3.50538492E-02
  0.22982378    
 -3.94269116E-02
 -0.24140595    
  0.54702270    
  -1.2999414    
 -0.69798988    
  2.39819698E-02
  0.72578430    
  0.75323218    
  0.63076609    
 -0.98929411    
  0.60092354    
 -0.71024168    
  0.69400877    
 -0.54529154    
  8.40350464E-02
 -0.38518062    
  0.36865121    
  0.17651756    
 -0.10161653    
  0.26849115    
 -0.10044646    
 -6.87593967E-02
 -0.12011950    
 -0.45953226    
  0.13248926    
  0.17530163    
  0.23380640    
  0.30837551    
  1.41472155E-02
 -0.33104351    
  0.20189250    
  8.05802792E-02
  0.38278273    
  -1.1900330    
  0.62695420    
 -0.14718457    
  8.69050026E-02
  0.78760451    
 -0.55815017    
 -0.73210710    
  0.53835046    
  0.16731516    
 -0.26591104    
  0.42890850    
 -0.92240715    
 -3.32672037E-02
  0.69208944    
  4.95456830E-02
 -0.78263336    
  0.91540921    
 -0.36400852    
 -0.20179951    
  0.37070641    
  7.33422562E-02
  0.23108020    
 -0.20357360    
  2.86553893E-02
 -4.62511629E-02
 -0.64313662    
 -0.37315977    
   1.2004244    
  5.42828590E-02
 -0.79704118    
  0.74603409    
 -0.39489168    
 -0.42075115    
  0.70509011    
 -0.12534595    
 -0.73759902    
 -0.10487947    
 -0.20763953    
  0.96705133    
 -0.33962679    
 -9.95845571E-02
  2.92369444E-02
 -0.14375293    
  0.83943939    
 -0.16805349    
 -7.25707039E-02
 -0.17974426    
  0.56785536    
 -0.33880901    
 -2.38227621E-02
  0.29395172    
 -0.55067152    
  0.29072618    
  8.07282329E-03
 -0.86248815    
  0.54591691    
  0.55428123    
 -0.72372073    
  0.83106041    
 -4.21575122E-02
 -0.61808503    
  5.88404238E-02
 -0.50435311    
  0.59492970    
 -0.22522150    
  0.28172076    
  0.31477782    
 -0.25178215    
 -0.58547354    
  0.44923165    
 -0.83411604    
 -0.60290045    
  0.10129153    
   1.0924776    
  0.34304401    
 -0.28043029    
  0.28478777    
  3.52411792E-02
 -0.19265801    
 -0.20548858    
  0.45027927    
 -0.59458238    
 -0.36912993    
 -0.10159610    
  0.97684729    
  0.17795938    
 -0.88535368    
  0.68872243    
 -0.38624951    
  0.12842041    
  0.49375099    
 -0.78670740    
  0.35011500    
 -0.63013411    
 -3.36383693E-02
  0.69314718    
 -0.53749371    
  0.53353852    
 -0.26117629    
  0.56132960    
 -0.30412433    
  0.57503229    
 -3.41589302E-02
 -0.24757053    
  0.16636918    
 -0.20879972    
  0.32341382    
  -1.1475891    
  0.72213465    
  0.34541169    
 -0.76700646    
  0.41586378    
  7.31224641E-02
 -0.13965492    
 -0.57073385    
   1.0004721    
 -0.79133928    
  0.44183293    
 -0.36873323    
  0.64185369    
 -0.93942094    
   1.0626533    
 -0.17912294    
 -1.10091334E-02
 -0.53164369    
 -0.29345483    
  0.86754274    
 -0.27392522    
 -0.17352308    
 -9.57249701E-02
  0.38651443    
  3.35568786E-02
 -7.68808350E-02
 -0.54673988    
  0.53915191    
 -0.76884657    
  0.58412856    
 -0.39440092    
 -0.29092366    
  3.82212810E-02
  9.53102782E-02
  0.43089637    
 -3.60943526E-02
  6.66420758E-02
  0.18993340    
 -0.53561687    
  0.91467011    
  7.19624758E-02
 -0.81414294    
  0.46338031    
  0.15827648    
 -0.27044800    
 -0.31277457    
  0.57679737    
 -0.23798628    
 -1.76788922E-02
 -0.25915879    
 -0.43279967    
  0.68719125    
  6.81161806E-02
  0.12863667    
 -0.39278835    
 -0.24407308    
  0.56884927    
 -0.14560860    
  0.44477916    
 -0.88297331    
  0.36772454    
 -0.44808125    
  0.80227631    
 -0.62165672    
  0.51761675    
 -0.18090114    
 -2.33859029E-02
  0.16388775    
 -0.15274201    
  3.62798981E-02
 -0.17192437    
 -0.18542945    
 -0.17589055    
  0.64121449    
 -0.51939100    
  0.95426989    
  -1.0038668    
  0.31553900    
  0.20204352    
 -0.76889694    
  0.70876306    
 -5.38683645E-02
  0.48637843    
 -9.39963683E-02
 -0.75536597    
  0.45428386    
 -0.64714921    
  0.27109811    
  0.86622876    
 -0.19591580    
 -0.57015008    
  0.12631948    
 -0.41551530    
  0.55237448    
  0.43148029    
 -0.17900379    
 -0.51414347    
  0.46223205    
  1.13532422E-02
  0.26171279    
 -1.67946704E-02
  7.10527226E-02
  -1.0782450    
  0.61888403    
 -0.56779248    
  0.68352264    
  0.29658812    
  6.40439913E-02
  -1.0251790    
 -0.29522917    
  0.91122735    
 -0.78117430    
  0.54268503    
  0.35344827    
 -0.29100591    
  0.33005229    
 -0.19970438    
 -0.20315337    
  2.95081493E-02
  0.25817385    
  -1.0152698    
   1.1813469    
 -0.80783308    
 -0.19840555    
  0.90354025    
 -0.92180568    
  0.50620675    
  0.19839533    
 -0.16292100    
  2.77609713E-02
  7.89387301E-02
  0.29248983    
  0.12495143    
 -0.77239668    
  0.71775615    
 -0.82655889    
  0.56234878    
  1.40924649E-02
 -0.60955036    
  0.50407022    
  6.59580454E-02
 -0.51045221    
  0.64047837    
  0.59399474    
 -0.55825955    
  0.12555353    
 -0.26152775    
 -0.20430036    
  0.30453932    
 -0.27952135    
  0.14049682    
  3.22429165E-02
  7.98745081E-02
 -1.52672371E-02
 -6.67974949E-02
 -0.55414820    
  0.72599852    
  5.21702059E-02
 -0.68008649    
 -0.23489049    
  0.83566427    
  0.15604632    
 -0.26626787    
  0.23074161    
 -0.65599883    
  2.40202323E-02
  0.39805350    
 -0.47704196    
  0.50015229    
 -0.41328394    
 -0.86578244    
   1.1122010    
 -0.23084180    
  0.28225756    
 -0.61471963    
  0.36739293    
  0.17232157    
 -8.79253373E-02
  0.52146828    
 -0.44110927    
  0.10788906    
 -0.33738175    
  0.29086161    
 -0.44368613    
 -0.10350685    
  0.94068205    
  -1.0492483    
  0.75431126    
 -0.38782218    
  0.67631304    
 -0.47405395    
  0.29189387    
 -0.59616286    
 -8.44538808E-02
 -4.30593938E-02
  9.53103080E-02
  0.54759562    
  0.39453968    
 -0.93850589    
  0.20559935    
 -0.36005199    
  0.87705314    
 -0.64088672    
  0.41488093    
 -4.39509675E-02
  0.47086740    
 -0.49299994    
 -0.27791461    
  0.42446455    
 -1.43445479E-02
 -0.13456397    
  0.69727081    
 -0.97282702    
  0.37653860    
 -0.74236435    
  0.62950510    
  0.61101151    
 -0.63031244    
  0.32386497    
  2.86604334E-02
  3.45008001E-02
 -0.26991975    
  0.35396275    
 -0.89932531    
  0.95335233    
  -1.0391752    
  0.34024754    
 -0.22859327    
  0.21693122    
 -0.15855932    
  0.57665193    
 -0.58528000    
  0.73389977    
 -0.76559263    
  0.49277449    
  0.46863639    
  -1.0749546    
  0.83751667    
 -2.10349765E-02
 -0.93326283    
   1.2039729    
  -1.0194014    
 -0.45439562    
  0.58909667    
  0.44241694    
 -0.52957743    
  0.70556962    
 -0.31328639    
 -0.67758709    
 -0.49355677    
   1.3188982    
 -0.54182494    
  2.82206442E-02
 -0.49643698    
  0.38817346    
  0.68243110    
 -0.15774819    
 -0.45362452    
  8.47522914E-02
  0.34566954    
 -0.74369937    
  0.69067490    
 -9.87816826E-02
  0.38336453    
 -0.18792365    
 -0.49965224    
  0.63008893    
 -0.83034813    
  0.55247986    
  0.23556617    
 -0.72449768    
  0.28289369    
 -9.03624296E-02
 -0.20320366    
  0.81235969    
 -0.21366462    
  0.20313329    
 -0.47676378    
  0.21536148    
  0.28705698    
 -0.11942613    
 -0.72974980    
  0.99714279    
 -0.44633776    
  0.31141844    
 -0.33832589    
 -0.41394243    
  0.60809857    
  0.20173986    
 -0.37660241    
  0.38876584    
 -0.70007956    
  0.38259706    
  0.34809744    
 -0.34572780    
  0.28353152    
 -1.61728151E-02
 -0.16614862    
  0.21044309    
 -0.51720077    
 -0.21302049    
 -0.13661951    
  0.46871415    
  0.53176594    
  -1.2159216    
  0.37341404    
  6.47584796E-02
   1.0478400    
 -0.70011610    
 -0.46118474    
 -0.49432650    
  0.40141642    
  0.69111669    
 -0.17382099    
 -0.24237183    
  0.37997594    
  0.21446548    
  0.11778323    
 -0.52452451    
  0.47016332    
  -1.0533628    
  0.69200230    
  0.13181153    
 -2.13095509E-02
  0.11698508    
 -0.13875857    
  0.22272418    
 -0.13545084    
 -7.06411004E-02
  4.04094644E-02
 -8.35967809E-02
  0.39137277    
 -0.69898647    
  0.32363141    
  0.24907552    
 -0.84922653    
   1.2196789    
 -0.69771874    
  0.26421300    
  5.72562777E-02
 -0.36477599    
 -0.70276260    
  -1.3814750    
   2.1252511    
  0.14409532    
  0.31610149    
  9.13496688E-02
 -0.48600399    
 -0.15057279    
 -0.12358087    
  0.26442930    
  0.16018192    
 -8.39046016E-02
 -0.70529318    
  0.27435532    
 -3.30477320E-02
  0.49956238    
 -0.87120587    
  0.73071539    
 -9.73231569E-02
 -1.23240345E-03
  0.31834161    
 -0.72875118    
  0.87686199    
 -0.94413024    
   1.0986123    
 -0.30979350    
 -0.51263380    
 -0.21825345    
  0.38588774    
 -0.67544782    
  0.62576419    
  0.50733423    
 -1.29976869E-02
 -0.53677982    
 -0.32423949    
  0.59890002    
 -0.50658393    
  0.33420220    
  0.29334795    
 -0.58948314    
 -0.16782628    
  0.62887651    
 -0.52592838    
  0.14792018    
 -0.22705741    
 -0.38220832    
  0.69458288    
  0.37487262    
  0.34377131    
 -0.28721595    
 -0.12597127    
 -0.31555089    
  0.23753221    
  0.12348119    
 -1.01075973E-03
  9.44827497E-02
 -0.30906847    
  0.52426893    
 -0.20878151    
  -1.0443528    
 -0.15415056    
   1.5214344    
  -1.0822023    
  0.54386759    
 -0.38193446    
  0.55533516    
  0.19902280    
 -0.74115652    
  0.80398452    
 -0.68220228    
  0.24126562    
  0.49310961    
  -1.0670811    
  0.74827921    
 -0.24273066    
 -0.39634940    
  0.83739698    
 -0.37262470    
 -0.11978063    
  0.37147507    
 -0.77437246    
  6.69395477E-02
 -0.29248995    
  0.90806419    
  5.57536893E-02
 -2.32458152E-02
 -0.12190748    
 -0.83078599    
  0.16385935    
  0.62681282    
 -0.57831848    
 -9.72844660E-02
  0.73048502    
  0.40720859    
 -0.69943875    
  0.23734803    
  0.21870908    
  -1.1012825    
  0.84538609    
 -4.22102027E-02
 -0.51683182    
  0.42665797    
  0.22235681    
 -8.88252780E-02
 -0.26949957    
  0.27521724    
  0.31606665    
 -0.55733258    
 -0.26047912    
  0.87907183    
  -1.1724194    
  0.76264489    
  3.81330438E-02
 -0.75632602    
  0.23371559    
  0.37767658    
  0.27049735    
  5.98201808E-03
 -0.82696253    
   1.0149013    
  0.30077556    
 -0.29338932    
 -0.52427095    
 -2.65934169E-02
  9.46652219E-02
  0.48282433    
 -0.69474077    
  0.50890976    
 -0.48526829    
  0.63955581    
 -3.00273858E-02
 -0.70421565    
  8.68684798E-02
 -0.59883660    
   1.2127908    
 -0.37616214    
 -0.36128244    
 -7.13016465E-03
  0.32412958    
 -0.23354673    
  0.49601033    
 -3.03051136E-02
 -0.12086463    
 -0.77261156    
  0.56354648    
  0.30395412    
 -0.33143231    
 -1.17993336E-02
 -0.10470130    
  0.64678383    
 -5.19010564E-03
 -0.15951325    
  4.28139232E-02
  0.18297102    
 -0.18297110    
 -0.43363616    
  0.67723161    
 -2.55333222E-02
 -0.33474973    
  0.12542091    
  0.14875326    
 -0.60322559    
  3.03959148E-03
  0.28006610    
  0.24402495    
  0.17661479    
 -0.22540493    
 -0.10326651    
  0.36925244    
  0.16309741    
 -0.86422998    
  0.32873723    
  0.19656032    
 -0.32994181    
 -0.42178479    
  0.79887325    
 -0.77896315    
  0.39344594    
  0.23492405    
  0.15633355    
 -1.64884925E-02
 -0.38693482    
 -0.18649170    
 -0.30654132    
  0.56504047    
  6.39690831E-02
 -0.28058460    
  5.77084608E-02
  0.32438341    
 -0.14295247    
 -7.63374642E-02
  0.42372674    
 -0.31129992    
 -0.43268529    
  0.10220984    
 -0.15839484    
  0.30159521    
 -1.69826727E-02
  2.21506152E-02
 -0.14389433    
 -0.53137267    
  0.52689826    
 -0.49943069    
 -0.49696472    
   1.2452155    
  0.55393863    
 -0.33593661    
 -0.81987339    
 -0.85441524    
   1.4194876    
 -0.21651486    
  0.19574469    
  7.94726536E-02
 -6.86511630E-03
 -0.67381728    
  0.76274031    
  0.52976304    
 -0.40083769    
 -0.17624576    
 -0.77098978    
 -0.59351742    
   1.3286289    
  0.56741309    
 -0.80753803    
 -0.14500061    
  0.88631582    
 -0.65781730    
 -0.36107144    
  0.56125635    
  0.23033082    
 -0.35345596    
  0.33062789    
 -0.84021807    
  0.14529334    
 -0.43160427    
   1.0838926    
 -0.28922799    
  0.26103058    
  9.01837572E-02
 -0.73222852    
  0.38101390    
  0.27240506    
 -2.38447525E-02
  4.80546579E-02
 -0.80702811    
  4.82992083E-02
  0.42684612    
 -0.96893430    
  0.94689858    
 -0.35499141    
 -4.58971374E-02
  0.26492026    
 -0.29068977    
  0.40278417    
 -0.82037067    
 -0.16899589    
  0.76117682    
  0.52655303    
 -0.71734172    
  0.43363589    
  0.67983139    
 -0.45880651    
 -0.55749702    
 -0.46852341    
  0.23373826    
  0.59607899    
  0.36732769    
 -2.99343988E-02
  9.64816064E-02
 -0.73410875    
  0.74077535    
 -0.83957565    
 -0.10322599    
  0.85337120    
 -0.23318452    
 -9.11901370E-02
  0.74217665    
 -0.99367046    
 -0.18006222    
 -0.37874585    
  0.69455874    
 -0.47935617    
  0.59886163    
 -0.71465337    
 -0.45527887    
   1.5392923    
 -0.93242359    
 -2.67276634E-02
  0.71436501    
 -0.83158416    
 -7.37177208E-02
  0.59263217    
  0.35908884    
 -0.16974270    
  0.40463120    
 -0.74888396    
 -0.41077003    
 -0.37276113    
 -0.33108142    
   1.2120051    
  0.28728211    
  0.14605772    
 -0.20286314    
  0.46426955    
 -0.77812743    
  0.76930290    
 -0.44658929    
 -0.83644193    
  0.36794838    
 -0.25275278    
  0.59524286    
  7.11764023E-03
 -0.52271634    
  0.87427187    
 -0.38766047    
  0.28473666    
  0.22667703    
 -1.95909459E-02
 -0.57456487    
 -0.17404914    
  0.69314718    
  -1.0130277    
 -0.70367372    
   1.2744459    
  0.37948975    
 -0.78200042    
  0.32406959    
  0.20473492    
  0.10392547    
  0.36510006    
  -1.1250600    
  0.41546497    
  0.46709707    
 -1.99481938E-02
 -0.49469617    
  0.56630141    
 -0.17543511    
 -0.51869959    
  0.79543978    
 -0.40457338    
 -0.63598865    
  0.71438468    
  7.84248859E-02
  2.28301436E-03
 -0.34196052    
  3.31520550E-02
  0.49359736    
 -0.18137404    
  0.24650489    
  3.66215557E-02
 -0.14534263    
 -0.45311743    
 -2.04569288E-02
 -0.25381601    
  0.36219248    
  0.16529702    
 -0.28005293    
 -0.42159450    
   1.3420367    
 -0.64523733    
  4.28125747E-02
 -0.14104334    
  0.19210385    
 -0.62681282    
  0.31222329    
  0.67634022    
 -0.86596090    
  0.34377146    
 -0.33284244    
  0.59819943    
  0.20707908    
 -0.14809595    
  0.16972278    
 -0.48759001    
  0.13385391    
  0.22719859    
 -0.52471060    
  7.04102069E-02
  0.66295087    
 -0.76579654    
  0.37085944    
  0.15986094    
 -0.72218901    
  9.94496495E-02
  0.45088923    
 -0.25744203    
  7.77489468E-02
  0.29650137    
 -0.46474931    
 -0.42269340    
  0.37009144    
  0.76953202    
 -0.27987832    
 -0.47020429    
  0.57305425    
 -0.58435374    
  7.80428797E-02
 -0.20050365    
  0.54934049    
 -0.82184780    
   1.1803221    
 -0.88066369    
  0.38501963    
  0.36200690    
 -0.67803347    
  0.34948263    
 -0.32478985    
  0.51569176    
 -0.42260128    
 -2.85519361E-02
  0.26494071    
  0.13543037    
 -0.24927358    
  0.28044751    
 -7.39466302E-08
 -0.50260884    
  0.45391729    
 -0.29533404    
  0.19825530    
 -0.26465806    
 -0.19372962    
 -6.35728389E-02
 -0.44183257    
   1.2218305    
  0.26914847    
 -0.87749916    
 -0.23335837    
 -0.28290248    
  8.35993737E-02
  0.78411895    
  0.10833070    
  0.23579432    
 -0.84621704    
  0.49058440    
 -7.07306191E-02
  0.60217559    
  -1.1006553    
  0.74592191    
  0.33550206    
 -0.85216403    
 -0.43517017    
  0.36791810    
  0.43008718    
 -0.18458638    
 -0.38927060    
  0.53698665    
  2.66372785E-02
  5.66505566E-02
 -0.56367379    
  0.54294199    
 -0.46802086    
   1.1354830    
  -1.2085079    
  0.57571900    
  5.18787056E-02
 -0.51996720    
  0.43561807    
 -0.67894703    
 -0.21989487    
  0.49995583    
  0.25983894    
  0.14453259    
 -0.71527195    
  4.46416764E-03
  0.48875749    
  0.65768993    
 -0.44222590    
 -0.17398633    
 -0.52801037    
  0.27931365    
  0.21538241    
 -0.13469362    
 -0.33152306    
  0.90804929    
 -0.17780229    
 -0.60267317    
  0.35210180    
 -0.25437492    
  0.11240477    
  0.83176965    
 -4.45737578E-02
 -0.46134573    
 -9.93224680E-02
 -8.63675401E-03
 -0.11824805    
 -0.30977461    
  0.46690941    
 -0.61852843    
  0.71719229    
 -0.13014296    
 -0.25342542    
  0.64026767    
  -1.0497028    
 -6.66089430E-02
  0.99381840    
 -0.32913360    
  0.49174711    
 -0.27650887    
  0.47396412    
 -0.51610982    
 -0.63109511    
  0.57315737    
  0.32892516    
 -0.14757858    
 -0.36577556    
  0.38030374    
 -0.12043075    
 -0.34190986    
 -0.12679279    
 -0.13526613    
  0.80118263    
 -0.74899679    
  0.48217022    
 -0.80889761    
  0.68396688    
  0.33213386    
  0.27148345    
 -0.54229552    
 -0.22407347    
  0.37129629    
  0.24032123    
 -0.20357193    
  8.11523423E-02
 -0.55321980    
  0.87684506    
 -0.42140976    
 -0.77161860    
  0.88730305    
  0.21733794    
  4.55290787E-02
 -0.29996118    
 -0.69121087    
  0.74405354    
 -0.27308321    
 -0.43487877    
  0.96579146    
 -0.50586647    
 -1.78257041E-02
  0.58230931    
 -0.47121006    
  0.12206593    
 -0.78978801    
  0.32111287    
 -0.48930874    
  0.72840917    
 -0.28251839    
 -0.30312032    
  0.40546504    
 -0.50227839    
  7.73112029E-02
  0.17426585    
  0.49787426    
 -1.69017091E-02
  0.23937474    
  0.40903664    
 -0.57503408    
 -0.79651493    
 -0.58032072    
  0.82981181    
  6.01950511E-02
  0.72277248    
 -0.78662419    
  0.44496775    
 -0.26295117    
 -0.12333286    
  0.39330140    
  0.40546489    
 -0.92762113    
  0.53834158    
 -0.54227859    
  0.14991507    
 -4.33717854E-02
  0.28234878    
 -0.21382898    
  0.18809965    
  0.53038609    
 -0.51811606    
 -0.20036983    
  0.45918348    
  9.28347185E-02
 -0.60470676    
  0.28243271    
 -0.36992025    
  0.40609971    
  0.36928546    
 -0.80830193    
  0.90600175    
 -0.30022386    
 -8.39890540E-02
 -0.10458199    
  0.54749870    
 -0.31274962    
 -0.65590072    
  0.78467709    
 -0.45301601    
  0.70932740    
 -0.50479579    
 -0.13866411    
 -0.36639768    
  0.75534815    
 -0.57846934    
  0.19745536    
 -0.60855424    
  0.46575728    
  0.25838178    
 -2.13530436E-02
  9.92265567E-02
 -9.20582637E-02
 -1.31818028E-02
  0.18252271    
  0.19975674    
 -0.31127775    
 -0.68866283    
  0.56566954    
  8.75405297E-02
  0.39806494    
 -0.35924715    
 -0.64185375    
   1.2985088    
 -0.68620270    
 -0.55443907    
  0.64586192    
  0.43655589    
  0.25448388    
 -0.97103226    
  0.42112622    
 -0.14324160    
  0.13957870    
  0.18689846    
 -0.52539086    
  0.73350573    
  -1.1293645    
  0.45943174    
  1.08109117E-02
 -0.17304564    
  0.37859210    
  0.29736280    
 -0.91196477    
  0.21010929    
 -0.50743014    
  4.72902469E-02
  0.40623486    
  0.39619133    
 -0.79323065    
  -1.3704028    
   1.6272956    
 -0.28473651    
 -0.55902761    
   1.1230036    
  0.42096266    
 -0.85701108    
   1.1391858    
 -0.44397023    
  0.38177073    
 -0.57239091    
 -0.82098049    
  0.46964842    
 -0.19988157    
  0.46374750    
  0.11944900    
  0.35921422    
 -0.40124735    
 -0.36464298    
  0.59983504    
  0.25109246    
  -1.0695359    
  0.82837403    
 -0.95097631    
 -0.89980316    
   1.4398649    
  0.58130777    
 -0.11000100    
 -0.37884581    
 -0.16668364    
  0.17210384    
  0.35843009    
 -0.34634122    
  0.47549596    
 -0.68570602    
  0.80523968    
 -0.75543004    
  0.47800443    
  0.13777398    
  0.30551517    
 -0.65339869    
 -4.53786068E-02
 -3.96727324E-02
 -7.59169906E-02
  0.16336367    
 -0.45764014    
  0.77913433    
 -0.77160096    
   1.0185696    
 -0.28407526    
  8.03889781E-02
 -0.66691625    
  0.21599811    
 -5.35604842E-02
  0.55310994    
 -0.59668696    
 -0.76152426    
 -0.27443674    
   1.1120173    
  0.30811113    
  0.13865520    
 -0.70514393    
 -0.10344654    
  0.32796869    
  3.78424227E-02
  0.18033035    
  0.42411628    
 -0.22223799    
 -8.79166797E-02
 -0.11728898    
 -0.10412683    
 -9.02673006E-02
  0.21201576    
 -0.49386689    
  7.74245188E-02
  0.30573013    
 -3.72715071E-02
 -0.16326392    
 -1.01632324E-07
 -0.30017909    
  0.86213398    
  9.16732773E-02
 -0.93982136    
  0.50724781    
  0.13919020    
 -0.12377805    
 -0.46859306    
  0.42899540    
  0.39686039    
 -0.18084131    
  0.18412814    
 -0.11277084    
  0.20964591    
 -0.37394920    
  0.20743647    
 -9.01345685E-02
 -0.56758791    
  0.71580875    
 -0.26877490    
 -0.41693124    
  0.98842001    
  -1.0117543    
  4.93520722E-02
 -0.41595322    
  0.20199689    
  0.75855488    
 -0.93177295    
  0.18113868    
  0.43844590    
 -5.49157970E-02
  0.65618175    
  -1.0965226    
 -7.81308413E-02
  0.68065405    
 -4.79904041E-02
  0.62556654    
 -0.82970703    
  0.14359094    
  0.12103322    
 -0.54644108    
  0.14491846    
  0.84391963    
 -0.33039933    
 -0.13252304    
  0.30027509    
 -0.76751775    
  0.82391739    
 -0.31493190    
 -4.86795343E-02
 -0.22692095    
  0.65758806    
  8.26136582E-03
 -0.83515555    
 -0.18301159    
  0.54621685    
  0.49047622    
 -0.39887893    
  7.27786943E-02
 -0.44647774    
  0.23421109    
 -0.39048362    
  0.66295618    
 -0.10599951    
 -3.02727092E-02
  0.40363395    
 -0.25782919    
 -0.78864723    
  0.12356555    
  0.55380028    
 -2.14371942E-02
 -0.27227226    
 -3.62094939E-02
  7.79982731E-02
  0.28836378    
  0.34069949    
 -0.28986630    
 -3.35998721E-02
  0.43354285    
 -0.94102389    
  0.97559851    
 -0.92355448    
  0.12357693    
  0.62205106    
 -0.44769782    
 -0.99903291    
  0.91820598    
  7.01824650E-02
 -4.76759393E-03
  0.26227236    
  8.87713432E-02
 -0.26962340    
 -0.43112171    
  0.17807543    
 -0.52991945    
   1.0750436    
 -1.82576515E-02
 -0.23282182    
  0.27223578    
 -0.13146298    
 -9.43005830E-02
 -0.38104343    
 -0.12911002    
  0.65808564    
  0.17445782    
  -1.3130221    
 -0.77228451    
   1.4350843    
 -0.55228966    
   1.0546767    
 -0.89532554    
  0.19195707    
 -0.35130766    
   1.0681449    
  7.17760846E-02
 -0.70174456    
  0.85043269    
 -0.64279318    
  0.11551299    
 -0.30294934    
 -0.20032908    
  0.46387604    
  0.32338446    
 -0.20744196    
 -0.63388586    
   1.0649842    
 -0.46645325    
  0.18830147    
 -0.42461774    
  0.55566144    
  7.33154416E-02
 -0.32621557    
 -0.53492337    
  0.41816023    
  6.22422323E-02
  0.37482825    
 -0.28030193    
  0.29281572    
 -0.81019896    
  0.64600033    
 -0.29229027    
  0.22913039    
  0.23537318    
 -0.22078767    
 -0.39287502    
  0.75235128    
  0.10029393    
 -0.61301666    
 -0.41022313    
  0.11548388    
  0.33808985    
 -0.43156037    
  0.54416734    
 -0.61338210    
  0.42199430    
 -0.73442471    
  0.87774414    
 -0.65050876    
  0.76576316    
 -0.76033318    
  0.44092962    
  2.29633301E-02
 -0.21438530    
  0.46771562    
  0.18890776    
 -0.12657450    
 -0.10370609    
  0.28974599    
 -0.16393480    
  -1.0118035    
  0.58257616    
  0.30433393    
  0.22204183    
 -0.39268896    
 -0.89903027    
  0.72472864    
 -0.27908337    
 -0.18369226    
 -0.37806597    
  0.57198018    
 -0.24672449    
  0.86693621    
 -0.64944857    
 -0.29879650    
  0.59430128    
  0.50431103    
 -0.17528766    
 -0.70821345    
 -0.31395730    
  0.28508130    
 -0.42419431    
   1.1547201    
 -0.26811910    
 -0.12844880    
  0.19506051    
 -0.64485031    
 -0.12107804    
   1.2555879    
 -0.28158891    
 -0.57349694    
  0.28394392    
 -2.27282792E-02
 -0.37156346    
  0.67539799    
 -0.10735229    
 -0.45604092    
 -0.41210958    
 -0.45807499    
 -0.10404388    
   1.0927472    
  0.20053722    
  7.08362982E-02
  0.38964555    
 -0.91401535    
  0.73578560    
 -0.19694723    
 -0.59132880    
  0.62820917    
  0.15734030    
  0.32233411    
 -0.43898049    
  0.20039159    
 -0.63543099    
 -0.43675515    
  0.23818885    
 -0.31173265    
  0.21256159    
  0.66619128    
 -0.28223240    
  0.44895035    
 -0.98422706    
 -0.34892568    
  0.19394970    
   1.2045509    
 -0.32595569    
  8.84109735E-02
 -0.75666046    
   1.1701518    
  -1.1561981    
  0.69660532    
 -0.22343118    
 -0.12391701    
  0.39014760    
 -0.20349211    
 -0.23503812    
  0.33891129    
  0.26302007    
 -0.19703612    
  3.69376205E-02
 -3.92207950E-02
 -0.38566265    
   1.1158303    
  -1.0843967    
  0.41733781    
  7.93823302E-02
  0.11855377    
 -0.12352114    
  0.20545831    
 -0.96022642    
  0.67605269    
 -0.28195152    
  0.47534645    
  9.88564342E-02
 -0.12221751    
  0.13817944    
 -0.19619393    
 -0.79658258    
  0.59676808    
 -0.78423113    
 -0.37750924    
   1.0667827    
  0.21352434    
 -0.12092257    
  4.94639352E-02
 -0.64601505    
  0.43569580    
  0.72450632    
 -0.68113893    
 -0.22513478    
  0.58260548    
  0.33832571    
 -0.83198369    
  0.55045551    
 -0.66123426    
 -0.62268412    
  0.96568334    
  0.45635682    
 -0.88067329    
 -0.48297900    
  0.38027501    
  0.36520976    
  0.38543597    
  8.58064964E-02
 -0.42285672    
 -1.49558671E-02
  8.27786773E-02
 -1.52483089E-02
  0.15834880    
  0.24497974    
 -0.44116750    
 -0.31100166    
  0.43232429    
 -0.68961966    
  0.56429976    
 -0.82877862    
  0.64619040    
  0.57054490    
 -0.44283959    
  0.56303513    
 -0.79716986    
 -5.36196539E-03
  0.48908564    
 -0.14648770    
  0.44943726    
 -0.85109293    
  0.43665934    
  0.21772356    
 -0.19345036    
 -1.19964231E-03
 -0.37240446    
  0.13353136    
  0.61138815    
 -0.36892021    
 -0.61716127    
  0.38831952    
  0.71838981    
 -0.30344582    
 -0.16129290    
 -3.50658316E-03
  0.16081968    
 -0.60630220    
 -0.81965178    
   1.6420938    
  8.83491933E-02
 -0.63877058    
  0.30903992    
  0.29987746    
 -0.54159725    
  0.49666312    
  1.25988098E-02
 -0.28196028    
 -0.16545241    
  7.42829144E-02
 -9.78135020E-02
 -8.76953155E-02
  0.39584285    
 -0.36221522    
 -6.41857311E-02
  0.25288022    
  0.87400711    
 -0.87729853    
 -0.45560217    
  0.44788045    
  0.16030185    
 -0.11589792    
  0.17896138    
 -0.38269714    
  0.62252945    
 -0.44454640    
 -0.66527838    
  0.83483779    
 -0.88468528    
 -8.82243067E-02
  0.24617712    
 -0.60771853    
  0.52053428    
  0.71667755    
 -0.16329256    
 -0.28609622    
  0.12637454    
  0.41841626    
  0.34223270    
  -1.0189712    
  7.48826712E-02
  0.70233297    
  3.99240702E-02
 -0.66946816    
 -0.14767130    
 -0.21728356    
  0.23342767    
  0.56822121    
 -0.61372524    
  0.27219987    
  0.54100388    
  0.38066238    
  -1.0230947    
 -0.22235890    
  0.41327766    
 -0.63397312    
 -0.11931217    
  0.94185650    
  0.15859088    
 -0.79434091    
  0.94389808    
 -0.42539397    
  5.40671945E-02
 -0.17730001    
  0.13523756    
 -0.12436775    
 -0.35667497    
  0.24377866    
 -0.39567941    
  0.71096486    
  3.47106941E-02
  0.16926579    
 -0.32093194    
 -0.36236277    
 -8.95254966E-03
  0.44427067    
 -0.30826950    
  0.59595138    
 -0.11832383    
 -0.57655478    
  0.82298917    
 -0.68104434    
  0.48677951    
 -0.98267931    
  0.26331341    
  0.78897470    
  0.14275593    
 -0.55644464    
 -1.44455340E-02
 -0.68524182    
 -3.74377221E-02
   1.0578282    
 -0.46792451    
 -0.16554458    
  0.57100970    
 -0.74799782    
  0.59602708    
  0.49903318    
  -1.2414392    
 -0.32277325    
  0.18288818    
  0.26258221    
  0.28112465    
 -0.66078192    
   1.2023792    
 -0.49972337    
 -0.34280127    
  0.15795289    
  7.84358159E-02
 -0.26799393    
  0.29567739    
  0.37661156    
  0.63529980    
 -0.47149363    
 -0.39902455    
 -0.32644880    
 -0.87505794    
   1.2249339    
  2.14753114E-02
  0.33505479    
 -0.83554703    
  0.61921912    
  0.37264752    
 -0.43492442    
  0.17964061    
 -7.30757490E-02
 -0.31245494    
 -0.26813748    
  0.49653053    
  0.31702486    
 -0.77144384    
  0.74046361    
  0.21742404    
 -8.15602690E-02
 -0.39351946    
 -0.31956756    
  0.21505500    
  0.41109908    
  7.57118762E-02
 -0.82271808    
 -0.22018330    
  0.79158711    
 -0.61585540    
  0.77446043    
  -1.1851045    
  0.90564239    
  0.13745931    
  0.27052152    
 -0.94517982    
  0.87492985    
 -0.80220842    
  0.41278633    
  0.73024851    
  -1.3742268    
  0.70069420    
 -0.31735775    
 -0.29401290    
 -0.33416545    
   1.0063086    
 -0.44761449    
  0.45817199    
  0.47784910    
 -0.75431442    
 -0.17069699    
  0.51592213    
  0.17448430    
 -0.66340190    
  0.23198555    
  0.77036881    
 -0.43591094    
  0.13818306    
 -0.11921051    
 -0.13423802    
  0.23394457    
 -3.46118771E-02
 -0.50989920    
 -0.48242608    
   1.2655383    
 -1.13476468E-02
 -0.12763883    
 -2.96072569E-02
  0.10602825    
 -0.21343118    
  0.11239903    
 -0.71497858    
 -0.20048200    
  0.69728810    
 -0.42951238    
 -2.73548178E-02
  0.49735838    
 -1.24809290E-07
 -0.21253550    
  5.02498820E-02
 -0.37841311    
  3.02037951E-02
  0.79743260    
 -0.67032689    
  0.34702161    
 -0.72026050    
  0.85392034    
 -0.82065350    
 -0.42092150    
  0.39187369    
 -0.61813736    
   1.0409942    
 -1.24912541E-02
  6.88064024E-02
  0.16212775    
  0.33425239    
  -1.8556634    
   1.2388891    
  0.17863847    
  0.31767052    
 -0.79186505    
  0.87266499    
 -0.69397312    
  0.62297314    
 -2.87788827E-02
 -0.63639444    
 -8.45065638E-02
 -0.11731423    
  0.93468606    
 -7.48093873E-02
 -7.60327727E-02
 -5.79725672E-03
 -0.61131728    
  0.24853264    
  0.81494558    
 -5.77388965E-02
  -1.2024498    
  -1.0313601    
   1.3616018    
  0.43623689    
 -0.27231249    
 -0.39294428    
  3.47524546E-02
  0.75030559    
  2.04000268E-02
 -0.35579756    
  6.54781312E-02
  0.39918587    
 -0.28820732    
 -0.53959674    
  0.71453828    
 -0.74193728    
 -0.30010453    
  0.59056050    
  0.35334530    
 -0.25954723    
  0.51334476    
 -0.66854644    
  0.39609402    
 -0.21598375    
  0.38265675    
 -0.63766813    
  0.32506981    
 -0.21828155    
 -0.11156131    
  0.34124568    
 -0.36545974    
  0.29013017    
 -6.82944134E-02
 -0.63963115    
  0.13011369    
  0.88755947    
  0.11668633    
 -0.95742887    
  0.12491875    
  0.30856347    
  0.38824654    
 -0.20637436    
 -4.59850654E-02
 -0.33670753    
  0.35651016    
 -0.19555761    
 -0.51974779    
  6.61584809E-02
 -0.32593173    
 -0.30516317    
  0.14282425    
 -1.81493163E-02
  7.29942601E-03
  7.24661769E-03
 -6.33356869E-02
  0.13305064    
 -8.79300833E-02
 -1.48148611E-02
  5.44597954E-02
 -3.59750986E-02
   1.2522397    
 -7.83861428E-02
 -0.30635262    
  0.22621559    
 -0.73704118    
  0.90598124    
 -0.46524820    
 -0.10060462    
  0.15519293    
 -6.45384341E-02
  7.07689226E-02
 -0.60691231    
  0.54609370    
 -0.34309492    
 -0.21734633    
  0.77629769    
 -5.04540093E-02
 -4.20450140E-03
 -0.29708946    
  0.60010296    
 -0.77752155    
   1.3155665    
 -0.33079496    
 -0.82259142    
  0.40354410    
  0.48274252    
  -1.0350138    
  0.35288179    
  0.27706262    
  0.26427853    
 -2.73621501E-03
 -0.52925944    
  0.14413393    
 -0.59722710    
 -0.33598471    
   1.1144141    
 -0.17052118    
 -0.33249599    
 -0.16034260    
  0.70932013    
 -0.43037167    
   1.0422277    
  -1.5470408    
  0.69178373    
 -0.29635969    
 -0.42025256    
  0.44918799    
  0.11599881    
  0.57803905    
 -2.52495483E-02
 -0.59328103    
 -0.28054509    
  0.76694250    
  0.28462884    
 -0.71791625    
  0.23250386    
 -0.42364180    
  0.64155430    
 -0.50518078    
  0.10668400    
  0.48825106    
  0.11300254    
 -0.90695423    
  0.44701397    
  0.38808858    
 -0.94383562    
  0.59873742    
  8.53599533E-02
 -0.25782910    
  0.21605970    
  0.33087111    
 -0.47872239    
  0.21763371    
 -0.22590989    
  0.23361483    
  0.70133734    
 -0.37494078    
 -0.77384961    
  0.77622008    
 -0.50977361    
 -0.58254415    
  0.59430128    
  0.32995740    
 -0.16620556    
 -0.61573690    
  0.14771621    
  0.75625437    
  3.33229713E-02
 -1.77425351E-02
 -0.47538820    
  0.26718536    
 -0.76371586    
  0.15507172    
  0.73463184    
 -0.19012558    
  0.26989672    
 -0.33045429    
  7.64562786E-02
  0.20296223    
 -0.14673907    
 -0.60200268    
  0.82792556    
  7.89882988E-03
  0.27839458    
 -0.34676912    
  -1.2042536    
  0.96881926    
  0.44244200    
 -0.99092555    
  0.24287382    
 -0.46971416    
  0.58185345    
  0.37880850    
 -0.27099326    
  0.38156587    
 -0.54387999    
 -0.15164913    
  0.29164898    
 -0.70029855    
  0.66155291    
  0.54361546    
 -0.83873272    
 -0.44867393    
  0.73511118    
  0.38491514    
 -0.86066377    
  0.37906775    
  0.25314152    
 -0.74225688    
  0.87844706    
  0.14105408    
 -5.81560731E-02
 -0.66530913    
  0.20263521    
  0.20670465    
 -0.23285931    
  0.40871409    
 -0.53490072    
 -0.10150018    
 -0.34103584    
  0.60299611    
  0.19526531    
  5.28993830E-02
 -0.20723502    
  9.37800407E-02
 -5.69506697E-02
 -0.10785732    
 -0.21622317    
 -0.45766646    
  0.95110017    
 -0.40915629    
  0.34391576    
  0.55285138    
  -1.1578641    
  0.64250338    
  0.17616978    
 -0.15263952    
  0.42085019    
 -0.46958718    
 -3.33531294E-03
  0.23509872    
 -0.23732835    
 -5.62397651E-02
 -0.41376406    
  0.64747703    
 -9.70875099E-02
 -0.13662583    
 -0.34978348    
  0.44862950    
 -0.49315730    
 -5.76734431E-02
  0.62402171    
  8.01958516E-02
 -0.15660025    
 -0.57775122    
  0.70171463    
  8.18639174E-02
 -0.41247648    
  0.16053823    
  0.25455490    
 -0.57497716    
  0.56182474    
 -4.88343388E-02
 -0.86789805    
  2.39923466E-02
  0.64908737    
 -0.54869586    
  0.71531677    
  0.13365033    
 -0.41090080    
  0.29520106    
 -0.16340050    
 -8.15138146E-02
  0.13308288    
  0.13497035    
 -0.79010564    
  6.63012862E-02
  9.18738544E-02
  7.61958212E-02
 -7.44762048E-02
  0.56402433    
 -0.10829733    
 -0.43195671    
  0.45137501    
  0.14124747    
 -0.70621949    
  0.16430309    
  4.52142134E-02
 -8.09321776E-02
  0.27687994    
  5.36716431E-02
  7.21547455E-02
 -0.63832444    
 -0.85640454    
   1.0969689    
  0.50950903    
  7.42493495E-02
 -0.12699963    
 -0.46667570    
  5.96472248E-02
  0.75900531    
 -0.32120463    
  9.53103453E-02
 -0.12712415    
 -0.62366784    
  0.94995880    
  -1.0807147    
   1.1015644    
 -0.73759878    
  0.43730989    
 -7.64834583E-02
  0.35967788    
  -1.2170516    
  0.62505805    
  0.38169813    
 -0.17329679    
  0.38733333    
 -0.42888871    
  0.34965488    
 -0.38704261    
 -0.37903178    
  0.46564636    
 -0.67368698    
 -0.10607467    
  0.46403348    
  0.34477809    
 -0.85510492    
  0.92572248    
 -0.49481478    
  0.17907479    
  0.27746725    
 -0.12215590    
 -0.59173858    
  0.27023527    
 -0.30435359    
  0.45552826    
  0.23761876    
  0.16094495    
 -0.54018456    
   1.0587361    
 -0.73410672    
 -0.81093037    
  0.92654741    
 -0.30552751    
 -0.18509540    
  0.25205478    
 -4.77544069E-02
  7.71122202E-02
 -0.33270574    
  0.94055557    
 -0.56717849    
 -1.58252120E-02
  0.25715953    
 -0.15241297    
 -0.50531596    
  4.47702445E-02
  0.18494512    
 -2.95443181E-02
  0.26455301    
 -0.59982640    
  0.51584458    
 -0.56967866    
  5.17354906E-02
  0.15714723    
  0.82892019    
 -0.50250101    
  6.39718771E-02
  5.43868430E-02
 -0.41645727    
  0.17999187    
 -0.53194100    
  5.07970750E-02
  0.42569941    
  0.37151018    
 -5.12373447E-02
  0.45988563    
 -2.28580255E-02
 -0.36892974    
  0.22877026    
  4.54992503E-02
  6.60762116E-02
 -0.80057532    
 -7.74247348E-02
  0.43773556    
 -0.42883050    
  0.86013281    
 -0.41868043    
 -0.40660581    
 -0.20869379    
  0.84639347    
 -0.46081525    
 -0.11384541    
  0.38925734    
 -0.34215301    
  0.29417923    
  0.61780781    
 -0.44890919    
  0.23160169    
  -1.1512768    
  0.68585676    
  0.17722748    
 -0.12149268    
 -4.48188893E-02
 -0.73376805    
 -0.57480609    
  0.44342598    
   1.2669879    
 -0.41887194    
  0.46384984    
 -0.17494145    
 -0.15691185    
  5.84716685E-02
 -0.75592911    
  0.67791289    
 -0.26455978    
  0.54315460    
 -3.37585434E-02
 -0.58043200    
 -0.51646537    
 -0.36886805    
   1.3070258    
 -0.74900436    
  0.87635487    
  0.46144196    
  -1.1679643    
  0.31469283    
  0.34188703    
  4.81693894E-02
 -0.34771523    
 -0.40672198    
  0.89184356    
  -1.1732558    
  0.92821938    
 -0.53280443    
  0.51082575    
 -2.45412439E-02
  0.10691200    
 -0.28304160    
  0.13167773    
 -3.18885706E-02
  0.16352393    
 -0.14033134    
 -0.47262713    
  0.79147768    
 -0.34092674    
  7.93555602E-02
  0.40958014    
 -0.78258824    
  0.71021605    
 -0.86711520    
  0.65930605    
  0.30918840    
 -0.69447792    
  6.81933835E-02
 -0.44155622    
  0.30731410    
  0.45945749    
  -1.0435524    
  0.99192822    
  0.10412988    
 -0.56903791    
  0.27479818    
  0.20699546    
  0.20606841    
 -0.71071142    
 -8.68714675E-02
  0.28978094    
  5.50596602E-02
  0.35082471    
 -0.72638398    
  0.32050008    
 -9.77027491E-02
 -0.14930798    
 -0.18135588    
  0.44705912    
  0.29873192    
  0.12871218    
 -0.25546399    
  0.28716213    
 -0.92569500    
  0.62808341    
 -0.15660447    
  0.42493030    
 -0.29493728    
 -0.22125773    
  0.36097267    
 -0.90556037    
  3.86849828E-02
  0.57229024    
 -0.59258407    
  -1.0410743    
  0.99920791    
  0.60115695    
  0.20209029    
  0.18320766    
 -0.91099024    
  0.43725979    
  0.50081831    
 -1.38888881E-02
 -0.59974599    
  0.42751312    
 -5.44134378E-02
  0.39886424    
  -1.2457968    
  0.74909735    
  0.54412246    
 -0.20747754    
 -0.56981432    
  0.19872582    
 -0.74846685    
   1.1030120    
 -0.27633312    
  0.67091089    
 -0.79653704    
  -1.1763608    
   1.0386964    
  0.56219417    
 -0.38844353    
 -5.32938167E-02
 -0.20364222    
 -1.31799784E-02
  0.29264477    
 -0.67353880    
   1.1382684    
 -0.15078656    
 -0.17332061    
  7.75580257E-02
 -0.18172476    
 -0.32413819    
  0.44006291    
  0.25966287    
 -0.11727108    
  0.24339798    
 -8.43871906E-02
 -3.43897678E-02
 -0.28958240    
 -0.12118573    
  0.42691022    
 -0.26420754    
 -0.79978287    
  0.63585246    
 -7.78949633E-02
 -0.68917114    
  0.81620729    
  0.18426898    
 -0.64565468    
 -0.37891892    
  7.81645775E-02
  5.84109239E-02
  0.21220939    
  0.51235402    
  0.43592444    
  3.20726670E-02
 -0.20378405    
 -0.23375362    
  0.17768107    
 -9.30890499E-04
 -0.28706145    
 -2.48470530E-03
  4.26113680E-02
  0.30393785    
  6.05726801E-02
 -0.47000381    
  0.22446710    
 -0.47957286    
  0.35222077    
  1.66448075E-07
 -0.85736448    
  0.75493753    
  0.47614330    
  7.25709125E-02
 -0.23669650    
 -0.76590633    
 -0.42772368    
  0.69314712    
   1.0095524    
 -0.15698600    
  -1.0221084    
 -0.16307935    
  0.98808998    
  0.45327443    
  -1.3741664    
  0.98709893    
 -8.13455135E-02
 -0.73114812    
   1.0437295    
 -0.50752467    
 -0.53620487    
  0.35983914    
  0.15555353    
 -8.55785981E-02
  0.52650964    
 -0.46111238    
  0.26516667    
 -0.16518532    
 -0.35252291    
  0.53403497    
 -0.84594905    
 -0.22078779    
 -0.41373438    
  0.23376332    
  0.31203100    
  0.21610869    
  0.67216456    
  0.32268584    
 -0.89381772    
  0.39338034    
 -6.81248009E-02
 -0.57464123    
  0.50735152    
  0.20676912    
 -0.87924933    
  0.69314730    
 -0.49020615    
  0.77247590    
 -0.41580120    
 -4.78816815E-02
  0.41720322    
 -0.45185676    
  0.20463765    
  0.50251526    
 -0.27249914    
 -5.82873784E-02
 -0.25811407    
  0.30538157    
 -9.18074325E-02
 -0.89179552    
  0.89885581    
  5.09415939E-02
 -0.14023960    
 -0.82950830    
 -0.47454783    
 -0.21107091    
  0.48242623    
   1.4853855    
 -0.32687497    
 -0.40546528    
 -0.21122377    
  0.80833369    
 -0.48841226    
  3.71124856E-02
  0.13054334    
  0.33820349    
  -1.1057127    
  0.71080518    
  1.50552569E-02
 -0.53016859    
  0.78987694    
 -0.81961143    
  0.84499550    
 -0.14383240    
  0.31354240    
 -0.47336435    
  0.14979187    
 -7.64370486E-02
  0.13895744    
 -5.95006011E-02
 -0.48928392    
  0.41741550    
  0.33074781    
 -0.64542907    
  0.41625485    
  3.64027210E-02
  0.10864758    
 -0.67392409    
 -0.24447891    
   1.0656580    
 -0.33822158    
 -0.44558507    
  3.75628844E-02
  0.80080914    
 -0.23878244    
 -9.83795971E-02
 -0.96327108    
  0.65047729    
 -0.36216277    
  0.72028965    
 -7.57427886E-02
 -0.17004666    
 -3.72863263E-02
 -3.36480029E-02
 -0.27217147    
  0.31799975    
 -0.29334792    
  0.17798318    
  0.24995473    
 -0.16532382    
  0.62802571    
  -1.0334909    
  0.38783231    
 -0.14760695    
  8.46769139E-02
 -0.81533754    
   1.0821679    
 -3.15814950E-02
 -9.67208669E-03
 -0.40115479    
  0.43617150    
 -0.77006638    
   1.3211552    
 -0.98243314    
  0.50664371    
  0.36466998    
 -0.21328638    
  0.11750595    
 -0.24311252    
 -0.18590930    
  0.38598034    
 -0.26228705    
 -0.13971180    
 -0.11475993    
  0.52597570    
 -0.64975953    
  0.29896510    
  0.10013524    
 -0.14000741    
  0.32101837    
 -0.30421126    
 -0.42396870    
  0.59324253    
  0.22950232    
  5.93514815E-02
 -0.85364270    
  0.44641915    
  0.10229354    
 -0.60122252    
  0.61165434    
 -0.51713490    
 -0.30900493    
  0.27029029    
  7.44604692E-02
  0.50562108    
 -7.25509673E-02
 -0.52077585    
  0.54522711    
  7.35555589E-02
 -0.65960473    
  0.25727659    
  0.48499158    
 -0.27508959    
 -0.83934981    
  5.39346039E-02
   1.1183057    
  0.13138382    
 -0.36491698    
 -0.79796052    
  0.60752726    
  3.28282602E-02
 -0.41066885    
  0.76445633    
 -0.12672983    
 -0.16881037    
  0.16235584    
  2.77151633E-03
  1.91876031E-02
 -0.56665403    
  0.55206877    
 -0.12400086    
  1.03884062E-03
  0.28612316    
 -0.66545302    
 -0.46485749    
   1.1782832    
 -0.43335968    
 -0.57842714    
  0.55990773    
 -0.20692077    
 -0.19097954    
  0.41985378    
 -0.36404905    
  0.30034825    
  0.63354969    
 -0.54836708    
 -0.23185013    
  0.22286141    
  0.29078102    
 -0.11809931    
 -0.91914392    
  0.78845727    
  0.26302996    
 -6.70929700E-02
 -0.26888025    
 -0.41540971    
  5.82355522E-02
 -0.27829751    
  0.73300171    
 -0.21735235    
  0.14851065    
 -0.36446223    
 -0.49040565    
 -0.27709997    
 -0.15532112    
  0.20661433    
 -0.10536043    
  5.05524613E-02
  3.51494714E-03
 -3.57179604E-02
  5.31097688E-02
 -6.92039356E-03
 -2.10532658E-02
  1.05821146E-02
  5.46212234E-02
 -0.13116108    
  9.39317644E-02
 -6.77619576E-02
  4.68555987E-02
 -8.06296468E-02
  8.06299150E-02
  4.47580218E-02
 -2.73054801E-02
 -2.80719101E-02
 -2.52264850E-02
  3.58463116E-02
 -1.06194597E-02
  2.80719884E-02
 -1.39375031E-02
 -7.04240287E-03
  1.40351048E-02
 -3.18610407E-02
  4.91328835E-02
 -2.42646169E-02
 -1.41344024E-02
  7.09210802E-03
 -3.59750986E-02
  0.10095501    
  2.61452477E-02
 -4.95968200E-02
 -0.33986795    
  0.37647760    
 -3.27346032E-03
 -0.12560047    
  4.71958369E-02
  1.44180291E-07
  1.05821146E-02
  2.76832636E-02
 -4.53831404E-02
  3.56517523E-03
 -3.56520247E-03
  4.19643931E-02
 -5.27360886E-02
  2.49569118E-02
  1.05077643E-02
 -6.99303020E-03
 -1.05819656E-02
  1.44180291E-07
  3.53970635E-03
 -3.53968260E-03
  1.75749306E-02
 -2.46927496E-02
  3.16370539E-02
 -2.94820612E-08
 -6.94468571E-03
 -1.05077969E-02
  3.51494714E-03
 -3.51476157E-03
  3.51494714E-03
 -3.57179604E-02
  3.22033204E-02
  7.01779313E-03
  2.07621865E-02
 -1.03271436E-02
 -4.60257828E-02
  4.25596647E-02
 -2.46057026E-02
  7.09210802E-03
  3.52752092E-03
 -7.06702285E-03
  4.50684093E-02
 -4.50681411E-02
 -2.51358505E-02
  2.51361169E-02
  1.75749306E-02
 -3.49018467E-03
 -3.55909057E-02
  2.85735521E-02
 -2.13530641E-02
  3.53394151E-02
 -2.81710140E-02
 -1.43886972E-02
  7.22030830E-03
  1.07336650E-02
  1.06197493E-02
  1.80478935E-07
 -7.06702285E-03
  7.06734788E-03
 -1.77624803E-02
  3.86690870E-02
 -3.50914560E-02
 -3.57784540E-03
 -3.59060802E-03
  3.88055444E-02
 -1.74522698E-02
  7.01779313E-03
 -3.50262551E-03
 -7.04240287E-03
  1.75136309E-02
 -3.53393070E-02
  5.93543649E-02
 -6.29576445E-02
  1.78897083E-02
  3.82653736E-02
 -6.34013861E-02
  1.44406604E-02
  1.77626368E-02
 -2.13530641E-02
  3.18608880E-02
 -3.49018467E-03
  2.20277556E-07
 -3.50262551E-03
  2.08339747E-02
 -1.73312370E-02
 -1.76370330E-02
  4.52252515E-02
 -6.68085441E-02
  5.99828996E-02
  3.41864116E-03
 -0.10801856    
  9.42726284E-02
  3.73558700E-02
 -0.10907117    
  5.77778071E-02
  1.39374780E-02
 -2.45194733E-02
  1.75749306E-02
 -2.82704588E-02
  1.42349955E-02
  3.52752092E-03
  1.74524207E-02
 -3.52149308E-02
  1.42349955E-02
 -3.53968260E-03
  2.45195869E-02
  1.37457550E-02
 -2.76834238E-02
 -7.04240287E-03
  1.05451336E-02
  3.49019142E-03
  6.94444310E-03
 -1.74522698E-02
 -1.77624803E-02
  3.52148786E-02
 -1.39375031E-02
 -1.41344024E-02
  2.46058591E-02
  2.06194408E-02
 -1.71531085E-02
 -6.06246293E-02
  3.61051485E-02
  3.53970635E-03
  3.52752092E-03
  1.05077643E-02
 -2.11274382E-02
  2.46058591E-02
 -2.46057026E-02
  3.55254579E-03
 -1.06953131E-02
  1.77626368E-02
  1.74524207E-02
 -6.43077195E-02
  3.97883952E-02
 -2.51358505E-02
  1.44406604E-02
  4.21113744E-02
 -5.29223606E-02
  4.60257940E-02
 -2.80719101E-02
  1.76373608E-02
 -1.40845953E-02
  2.10534576E-02
 -3.17487232E-02
 -2.41614533E-08
 -1.08108763E-02
  2.15063486E-02
  3.53970635E-03
  3.52752092E-03
  1.80478935E-07
 -1.41847711E-02
  2.12024283E-02
 -1.40845953E-02
  1.75749306E-02
  1.38409389E-02
 -3.49684879E-02
  7.09210802E-03
 -7.09211919E-03
  1.76373608E-02
 -7.01739220E-03
  3.11982054E-02
 -4.89608496E-02
  3.57768498E-03
  1.06571745E-02
  3.52752092E-03
 -7.06702285E-03
 -3.55229271E-03
  2.80719884E-02
  4.40001190E-02
 -6.85198009E-02
  7.06734788E-03
 -7.06702285E-03
  2.45195869E-02
  6.89646648E-03
 -2.08340827E-02
 -7.04240287E-03
  8.46527815E-02
  1.61036402E-02
 -0.10784841    
  1.76373608E-02
  5.44349961E-02
 -7.20722377E-02
 -1.07334955E-02
  4.22597528E-02
  5.04307188E-02
 -3.33362967E-02
  1.34683885E-02
 -0.11694748    
  4.77154478E-02
  2.12774035E-02
  6.99282205E-03
 -1.75750013E-02
  7.06734788E-03
 -1.06194597E-02
 -7.14291167E-03
  1.42349955E-02
 -1.06574306E-02
 -1.07718874E-02
  1.78897083E-02
  1.05821146E-02
  3.50285089E-03
 -3.92205901E-02
  3.22033204E-02
 -1.77624803E-02
  1.42349955E-02
 -1.20299489E-07
 -1.06574306E-02
  3.16370539E-02
 -2.80719101E-02
 -1.43369539E-02
  3.19745243E-02
 -2.83706374E-02
  3.53394151E-02
 -1.39860613E-02
 -1.41847711E-02
  4.19643931E-02
 -7.46348351E-02
  4.33279574E-02
 -2.86756773E-02
  3.57180871E-02
 -3.51476157E-03
 -1.06194597E-02
  1.08956051E-07
  7.09210802E-03
 -1.42351398E-02
  4.89606634E-02
 -4.89608496E-02
  7.14299642E-03
  1.76373608E-02
 -1.05450330E-02
  3.52752092E-03
 -1.06194597E-02
  7.09210802E-03
  7.04228785E-03
  1.39374780E-02
 -3.88055146E-02
  3.18608880E-02
 -3.54644991E-02
  2.14292705E-02
 -2.14291830E-02
  6.29579723E-02
 -4.86205779E-02
  7.09210802E-03
  2.09797602E-02
 -4.60257828E-02
  2.85735521E-02
  3.51494714E-03
 -1.41344024E-02
 -1.43369539E-02
  1.43372724E-02
  1.41345160E-02
  2.08339747E-02
 -4.57020923E-02
  5.93543649E-02
 -3.80009376E-02
 -2.49565225E-02
  2.84716785E-02
  6.99282205E-03
 -6.84950128E-02
  4.02247757E-02
 -2.41614533E-08
  7.14299642E-03
  3.55254579E-03
  3.53970635E-03
 -7.09211919E-03
  2.11273320E-02
  1.38409389E-02
 -4.57020923E-02
  4.22597528E-02
 -4.58632074E-02
  2.49569118E-02
  3.51494714E-03
 -3.57179604E-02
  4.27109040E-02
 -6.10601641E-02
  4.70248200E-02
 -7.09211919E-03
 -2.15834491E-02
  3.57180871E-02
  1.04713487E-02
 -3.53393070E-02
  1.42861018E-02
  1.05821146E-02
 -1.41344024E-02
 -2.15834491E-02
  3.22033204E-02
 -1.77624803E-02
  3.57768498E-03
  5.55699877E-02
 -4.84522395E-02
 -3.55229271E-03
 -7.14291167E-03
  1.06954332E-02
  1.05821146E-02
 -3.51476157E-03
 -3.52746085E-03
 -1.20299489E-07
 -3.53968260E-03
  1.40849603E-02
  1.04348483E-02
 -2.45194733E-02
 -3.55229271E-03
 -1.79537646E-02
  4.60257940E-02
 -1.04346573E-02
 -3.92205901E-02
  1.44406604E-02
  7.14299642E-03
  3.83993275E-02
 -2.42646169E-02
 -1.05819656E-02
  7.06734788E-03
  7.01779313E-03
  3.49019142E-03
 -1.05077969E-02
  4.81192470E-02
 -0.11359739    
  7.94642195E-02
 -2.81710140E-02
 -3.57784540E-03
  2.82702204E-02
 -3.90813090E-02
  3.55911665E-02
 -1.40845953E-02
 -1.78893562E-02
  4.58633602E-02
 -5.59761268E-08
 -3.86691652E-02
  1.42349955E-02
  1.40351048E-02
 -2.13501323E-07
 -1.40354382E-02
 -2.50459928E-02
  3.55911665E-02
  2.41806321E-02
 -1.72120798E-02
  1.03626745E-02
 -2.08340827E-02
 -2.12774221E-02
  3.17487493E-02
 -4.61892597E-02
  4.61894311E-02
  2.40149982E-02
 -7.75035620E-02
  1.81493778E-02
  7.28226304E-02
 -3.40169147E-02
 -3.16372216E-02
  3.56517523E-03
  1.08956051E-07
  3.55254579E-03
  1.75749306E-02
  1.38409389E-02
 -3.44240014E-03
 -1.38888918E-02
 -1.76370330E-02
  1.08956051E-07
  1.41345160E-02
  6.99282205E-03
 -2.82704588E-02
 -1.08108763E-02
  2.50459109E-02
 -3.96448374E-02
  6.40788004E-02
  1.02915205E-02
 -8.17505568E-02
  5.75700738E-02
  4.44519334E-02
 -5.49967960E-02
 -7.09211919E-03
  7.09210802E-03
 -1.78257246E-02
  2.13533044E-02
 -2.13530641E-02
  1.42861018E-02
  1.44180291E-07
  1.05821146E-02
  1.04713487E-02
 -1.39860613E-02
 -2.13530641E-02
  2.83709168E-02
 -2.12023444E-02
  7.11761182E-03
  3.14160846E-02
 -1.73312370E-02
 -5.01897521E-02
  4.66871187E-02
 -3.57179604E-02
  1.08500766E-02
  3.53394151E-02
 -3.47847794E-03
 -1.75750013E-02
 -2.15061661E-02
  4.60257940E-02
 -1.04346573E-02
  1.04348483E-02
 -2.09799111E-02
  1.05451336E-02
 -4.65200134E-02
  7.29942601E-03
  2.51361169E-02
  3.14160846E-02
 -2.78764907E-02
  1.75136309E-02
 -2.81710140E-02
  1.06571745E-02
 -1.78257246E-02
  1.07336650E-02
  1.06197493E-02
  7.01779313E-03
  1.38890566E-02
 -2.79737078E-02
  3.53970635E-03
 -1.42351398E-02
  2.82702204E-02
 -2.46927496E-02
 -1.36311343E-07
  4.53828387E-02
 -5.97717017E-02
  2.15063486E-02
  0.12953392    
  0.26881346    
 -1.92314386E-02
  0.45286742    
 -0.56309408    
  0.52855396    
  0.53044009    
 -0.80227399    
  0.48792383    
  8.97960439E-02
  0.29354721    
 -0.25999880    
  6.70951307E-02
 -0.41616043    
 -0.45590976    
  0.81403553    
 -2.28060149E-02
 -2.68864725E-02
  0.25761366    
 -0.60050440    
 -0.28379422    
  0.27877334    
  0.20553970    
  5.83718792E-02
  0.41316736    
 -0.59497356    
  0.42535877    
 -0.43623671    
 -9.67173129E-02
 -0.61535776    
  0.99584341    
 -0.57145017    
  0.54280859    
 -0.30971488    
  0.40436450    
  0.26962340    
 -0.53695595    
  0.24167594    
 -0.75010622    
  6.48374781E-02
  0.94719833    
 -0.16200773    
  9.64248776E-02
 -9.33619812E-02
 -0.56242299    
  0.43078279    
 -0.96697199    
  0.65258002    
  0.59360838    
  0.13320166    
 -0.18185984    
  3.09113767E-02
 -0.65709943    
  0.24264134    
  0.16799164    
 -0.15587053    
  5.34327812E-02
 -0.43312848    
  0.59881496    
 -2.17399709E-02
  5.55696636E-02
 -0.43126267    
  1.42971287E-02
  2.18418278E-02
  0.41059598    
 -0.84423208    
  0.14389408    
  0.27888051    
 -4.62971441E-02
 -0.31641337    
  0.32616946    
  0.22508329    
 -0.24799788    
 -0.25084135    
  0.36346021    
  0.36419091    
 -0.86179078    
  0.32704315    
   1.0659199    
 -0.59044892    
 -0.29461250    
 -0.37376201    
  0.92729396    
  0.13005318    
  -1.1650743    
  0.98850107    
 -0.70735705    
  0.58260536    
  0.31599861    
 -0.23634008    
  5.73631860E-02
 -0.32918188    
 -0.13873346    
  0.32789177    
  0.20901619    
 -0.72285223    
  6.95511028E-02
  0.51674563    
 -0.28241488    
  0.50462574    
 -0.41370794    
  0.27974987    
 -0.38686767    
 -0.11292686    
  0.14992227    
 -0.44560632    
  0.62063748    
 -0.16659214    
 -5.80767393E-02
  0.44455540    
 -0.12402194    
 -0.19514568    
 -0.66547525    
  0.46343186    
  0.30436897    
 -0.68206412    
  0.58198059    
 -1.12048967E-03
 -3.88622694E-02
  0.12680697    
 -0.29386115    
  0.54254830    
 -0.36736888    
 -0.36413464    
  0.69812626    
 -0.72853440    
  0.54156613    
 -0.12983127    
  0.11879264    
 -4.01496813E-02
 -7.38018984E-03
 -0.42469653    
 -0.67074639    
 -0.10325303    
  7.43584707E-02
   1.1647781    
 -0.95145464    
 -0.84030485    
   1.8802094    
 -0.15461598    
  0.57881922    
  -1.0998305    
  0.25232962    
  0.17900188    
 -0.48387599    
  0.87578976    
 -0.25039774    
  0.24395646    
 -0.35161057    
 -0.13895856    
  0.20772174    
  0.27065700    
 -1.64884925E-02
 -0.65642315    
  0.44833630    
 -4.07366529E-02
  0.22951989    
  0.21155131    
 -0.16680467    
  9.20634642E-02
  -1.0897822    
  0.98958206    
 -0.17645642    
 -0.48453376    
  0.70728719    
 -0.76425940    
 -0.32117927    
  0.99913657    
  -1.0296196    
  5.78197241E-02
   1.0044252    
 -0.23452507    
 -0.10293544    
 -2.80718897E-02
  0.40427792    
 -0.13727117    
 -0.10425109    
  8.03226791E-03
 -0.80743635    
  -1.0377240    
   1.4082044    
  0.51484245    
 -0.22870956    
 -0.60632956    
  7.98788592E-02
  0.55171078    
 -0.33647233    
  0.34662476    
  0.34890047    
  -1.0319974    
  0.68309700    
 -0.73556030    
  0.87468779    
 -0.54965591    
 -0.19150077    
  0.51164514    
 -0.23271017    
 -0.63736784    
  2.03199387E-02
  0.65507501    
  0.19591023    
 -0.54198092    
  0.47079456    
 -0.34228602    
  0.69777459    
  0.79989189    
  -1.2697109    
 -0.55924672    
  0.62360036    
  0.64272827    
 -0.50815868    
  4.26606350E-02
 -0.65893638    
  0.49546143    
  0.25540432    
  0.37429658    
 -0.57004112    
 -0.68673277    
  0.52049732    
  0.27698654    
 -7.53495619E-02
 -0.63640273    
  0.59842366    
 -0.51513577    
  0.26086780    
  0.25297680    
 -0.72731602    
  0.44564539    
  0.30339691    
 -5.32246493E-02
  0.14726985    
  0.31604472    
 -0.57611036    
  0.57274890    
 -0.46933067    
  0.44547918    
 -0.65094668    
  0.31740156    
  6.52153417E-02
 -0.49442562    
  0.46467504    
 -0.31237477    
  0.25624076    
  0.30382845    
  0.25403050    
  -1.2243382    
  0.84900522    
 -4.82272878E-02
  0.26952705    
  -1.0350482    
 -3.28668430E-02
  0.26107833    
  6.58016130E-02
 -0.23788156    
 -0.37112710    
   1.0912007    
  0.24729180    
 -0.82324636    
  0.53140646    
  0.26407203    
 -0.26741090    
  8.33818465E-02
 -5.04839458E-02
 -0.19338565    
  0.37804189    
  1.07049793E-02
 -0.48917469    
 -0.73602152    
  0.69465679    
  0.49807516    
 -0.21379215    
 -0.51006913    
  0.46834806    
 -0.63454354    
  4.45445208E-03
 -3.39015909E-02
  0.16687723    
  0.26056671    
  0.57047981    
 -0.49680030    
  0.27788481    
  0.15595758    
 -0.16976526    
 -0.40760651    
  0.66543573    
 -0.71486884    
  0.42883840    
 -0.55085331    
  0.19841298    
  1.56376534E-03
  0.43117335    
 -0.40953407    
 -4.37567458E-02
  0.76331067    
  1.03705721E-02
  2.40274556E-02
  -1.0046109    
 -3.39693166E-02
  0.82438946    
  0.30096251    
  -1.0322614    
  0.72414315    
 -0.73906916    
  0.39031342    
  0.37707627    
 -0.73775750    
  0.57205111    
  3.08460719E-03
 -0.18932746    
  0.49934539    
 -0.18202038    
 -0.47126910    
  0.30454350    
  1.37787191E-02
 -0.39655730    
  0.46569082    
  4.88835238E-02
 -7.17360452E-02
 -0.97581661    
 -0.79702747    
  0.51907569    
   1.7923462    
 -0.60613585    
 -0.77840042    
  0.83585751    
 -0.96039641    
   1.0243002    
 -0.21602592    
 -0.19516976    
 -0.20499045    
  0.24305001    
  0.19764861    
 -2.06430256E-02
  0.13121119    
 -7.37953335E-02
 -0.54495335    
  0.21328375    
  0.72243971    
 -0.38531429    
 -0.55988795    
  0.60353506    
 -0.19743532    
  8.16034004E-02
 -0.62423229    
  0.68106556    
  0.11076050    
 -0.96285796    
 -0.36112607    
  0.96490377    
 -0.54589999    
  0.65705121    
  0.18989757    
 -0.49247673    
  0.40260243    
 -0.40088823    
  0.13138886    
  0.10129803    
 -0.28542298    
  0.77540898    
  7.98510760E-02
  -1.1203353    
   1.1668205    
 -0.15244290    
 -0.56517714    
  0.29329699    
 -0.45422736    
 -0.49681482    
   1.0440084    
  0.22721688    
 -0.78148985    
 -0.22625686    
   1.0452460    
 -0.41648862    
 -0.61328721    
 -0.29649261    
  0.22137223    
   1.1868049    
 -0.39684445    
 -0.12559232    
  0.37164745    
 -0.73075867    
  0.38907126    
 -0.89237601    
  0.25992289    
  0.47967872    
  0.15983327    
 -0.21788196    
  0.64843029    
 -0.28463796    
  9.28201377E-02
 -0.90527111    
  0.75725770    
  0.26548877    
 -0.83208823    
 -0.64166522    
   1.1452951    
  0.35838404    
 -0.49632293    
  0.58326781    
 -0.75103641    
  0.32825655    
  0.48370522    
 -0.76213986    
  0.24441785    
 -0.46425295    
 -0.16090132    
  0.34322301    
  0.35957596    
 -4.92171906E-02
  4.47412161E-03
  0.25218233    
 -0.25218228    
 -0.63042372    
  0.56588531    
  6.23039044E-02
 -0.63449860    
 -0.12095273    
 -0.30691350    
   1.1325496    
 -0.43134460    
 -0.12644820    
 -0.29438317    
  0.37820208    
  6.67774305E-03
  0.58055013    
  0.21303679    
  6.55255392E-02
  -1.1418158    
  1.75059307E-02
  0.83920813    
  3.13677080E-02
 -0.58235186    
  0.26298952    
 -0.61156744    
  0.35182452    
  0.18717197    
  0.49620292    
 -0.99014682    
 -0.88698852    
  0.24953036    
  0.85441548    
  0.58166087    
 -0.36135805    
 -0.25457087    
  0.38382602    
  0.54522711    
 -0.45105404    
 -0.33943430    
  0.28448224    
  0.62475508    
 -0.57665205    
 -0.30734739    
 -0.16013969    
 -0.17105074    
 -5.34648784E-02
  0.40011117    
  0.23169594    
  0.25144967    
  0.28175172    
  0.12968747    
  -1.4318295    
  0.70229167    
  9.06892717E-02
 -0.39718604    
  0.85734308    
 -0.96545559    
  0.48611325    
  0.11966459    
  0.36117610    
 -0.15427539    
 -0.50502008    
  0.21061993    
 -0.49493054    
  0.25045937    
  0.97388172    
 -0.77498174    
  0.18334372    
  0.44190568    
 -0.44599965    
 -8.56139660E-02
 -0.32139084    
 -0.16188464    
  0.14635663    
  0.13860439    
  0.31919649    
  0.30631918    
 -0.48587230    
  6.20174520E-02
 -5.37577905E-02
 -0.33623728    
 -0.49128106    
  0.93651479    
  0.26584375    
  3.10164336E-02
 -0.17592093    
  0.24329409    
 -0.24609888    
 -0.73521841    
  0.29546407    
  0.23355420    
  0.20150749    
 -0.22596955    
  9.76659730E-02
  0.12642057    
  0.21614453    
 -0.11068968    
 -0.38656080    
 -0.50171214    
  0.87202632    
 -0.69487292    
  0.40142718    
 -3.76957469E-02
 -0.64281452    
 -0.19057491    
  0.24824026    
   1.1759990    
 -0.85911405    
 -0.37227029    
  0.19026273    
  0.48100674    
 -4.28124927E-02
  0.46787524    
 -0.37510848    
 -0.20042451    
 -9.95138884E-02
  0.31204650    
  -1.1107202    
  0.75279438    
 -7.47101530E-02
  0.74889934    
  -1.0405240    
  0.16025923    
  0.37023658    
 -0.43374997    
 -0.20135419    
  0.81120855    
 -0.76229918    
 -7.17239752E-02
  0.34558794    
 -0.21366037    
 -0.36473307    
 -0.20391232    
   1.5446876    
 -0.22717391    
 -5.68459034E-02
  0.40733814    
 -0.24375102    
 -8.25928450E-02
 -0.12939064    
  0.21769805    
 -0.22599673    
 -0.64890254    
  3.35978940E-02
   1.0919825    
 -0.89111131    
  0.10752028    
  0.40654320    
 -0.49620590    
  0.72193253    
 -0.16510190    
 -0.16622458    
  0.13741593    
  -1.2444469    
   1.0913396    
  0.46068439    
 -0.33831576    
  0.20817766    
 -0.64869523    
 -7.46224597E-02
  0.68409747    
 -0.69496715    
  6.18027374E-02
  0.45772812    
  0.10968480    
  0.41512722    
 -0.35484532    
 -0.44366238    
  0.81314349    
  -1.1151731    
   1.1566268    
  -1.1022552    
  0.51155525    
 -3.67727354E-02
  0.21745178    
 -4.00612317E-02
 -0.65766239    
  0.37629771    
  0.17621568    
 -0.29936546    
  0.53864026    
 -0.55878502    
  0.44814572    
  0.32392538    
 -0.32299709    
  3.70379211E-03
 -0.74824184    
   1.0243039    
 -0.42744404    
 -0.51982641    
  0.31532541    
  0.51135308    
 -0.73515666    
 -3.30599630E-03
  0.24541023    
  0.24770963    
 -0.37607303    
  0.41474932    
 -0.63092184    
  0.10243110    
  0.46731845    
 -6.07538819E-02
  6.89931065E-02
 -0.45756841    
 -0.32679459    
  0.64951247    
  0.22408219    
  0.23470891    
 -0.53434443    
 -0.46143305    
 -0.13295764    
  0.47057697    
 -0.38070241    
  3.50191370E-02
  0.58530962    
 -0.14015660    
  0.32865956    
 -0.46311775    
  0.47610494    
  0.21778372    
 -0.63623607    
  0.11122544    
 -0.28851768    
 -0.20327550    
  0.57817775    
  0.14424941    
  9.66661274E-02
 -0.20368622    
  0.28352037    
 -0.71763110    
  0.39227319    
  0.44693339    
 -0.48578468    
 -0.33983934    
  0.11459246    
  0.22524671    
 -0.36719120    
 -3.47214937E-03
 -0.21018450    
  0.70062959    
 -0.38491082    
  0.72926354    
  -1.3427289    
  0.96590626    
 -0.22617346    
 -0.69176865    
  0.73759902    
 -5.97194619E-02
 -0.20067047    
  0.49427915    
 -2.74859425E-02
 -7.45201781E-02
 -0.58801782    
  0.49995595    
  0.10182332    
 -0.41461855    
  0.14574093    
 -0.17904817    
  0.85339075    
 -0.76474673    
  0.19233090    
 -0.51262158    
  0.73818511    
 -0.76321501    
  0.68039346    
 -0.26119795    
 -0.40092981    
 -5.10552898E-02
  0.31585300    
  0.41582781    
 -0.27667007    
  6.29324168E-02
  0.44759101    
 -8.51175562E-02
 -0.28210357    
 -0.74692380    
  0.39062241    
  0.92781293    
 -0.62390798    
   1.0236907    
  -1.2096046    
  0.68731606    
 -0.41427583    
  9.63439047E-02
 -0.16164123    
  0.60429394    
 -0.99568832    
 -0.20779271    
  0.98052186    
 -0.23240301    
  0.39924419    
 -0.67154127    
  0.41911185    
 -0.56515330    
  0.41600978    
  0.13192773    
 -8.63616988E-02
  1.76604949E-02
  9.39168856E-02
  0.14615074    
 -0.11284675    
  0.15662493    
 -0.90931368    
  0.78305131    
 -6.06829002E-02
 -0.25287616    
  9.74006653E-02
 -0.23569284    
  0.56401122    
 -0.27743119    
 -0.69204515    
  0.51126587    
  0.18298177    
 -0.76025587    
  0.32633692    
  0.42950857    
 -0.23285931    
  0.15594223    
  0.31126830    
 -0.80591655    
   1.0613985    
 -0.48212832    
  0.37954709    
 -0.13987468    
 -0.62720752    
  0.37428960    
 -3.85097414E-02
  6.48270771E-02
  7.70410672E-02
 -0.81670821    
 -0.37861806    
   1.1063087    
 -0.75995171    
 -0.64513814    
  0.96337873    
  0.82838058    
 -0.45581880    
  8.11254606E-02
  0.10080472    
 -0.11278103    
  0.27583775    
 -0.84840685    
  6.57515004E-02
  0.28586209    
  0.15180622    
  5.03537282E-02
  7.93555602E-02
 -0.52990687    
  0.56833410    
 -0.61493742    
 -5.85625321E-02
  0.41963148    
  4.62293662E-02
 -0.37302968    
  0.35702959    
 -0.74404895    
   1.3166950    
  -1.0867860    
  0.80769783    
 -0.62261379    
  0.53669494    
  5.87253012E-02
  0.11057521    
 -0.16327029    
 -0.73196709    
  0.82289559    
  0.22588465    
 -0.21496524    
 -0.30441266    
 -0.32646102    
 -9.25925598E-02
  0.65026307    
 -0.16820572    
 -0.52982211    
  0.95505953    
 -0.11393137    
 -5.99919297E-02
 -0.16315176    
 -5.75309992E-02
 -0.57226539    
  0.90634054    
 -0.49102294    
  0.16695362    
 -3.32393963E-03
 -0.98639423    
 -0.57008708    
  5.24948724E-03
  0.28899014    
 -0.55083078    
  0.45630470    
 -1.73917636E-02
 -0.12107804    
  0.12981166    
  5.08585460E-02
 -2.51058247E-02
 -7.02041611E-02
 -7.06175789E-02
  2.88481601E-02
  9.43422876E-03
  0.11517115    
 -6.92918226E-02
 -5.05853146E-02
  1.81626817E-07
  5.50596155E-02
 -5.03536910E-02
  0.11934681    
  1.65291410E-02
 -0.15962999    
  7.41078109E-02
 -5.97879142E-02
  3.26371230E-02
 -3.26369256E-02
  5.97877540E-02
 -1.34832105E-02
 -6.06244579E-02
  2.37542819E-02
  5.03537245E-02
 -1.34832105E-02
 -2.28842292E-02
  9.21685062E-03
 -4.69568223E-02
 -4.81923064E-03
  2.85735689E-02
  9.34572797E-03
 -4.66217147E-03
  5.89741096E-02
 -5.43121248E-02
 -5.74318320E-02
  1.46701122E-02
  2.39819698E-02
  6.42423704E-02
 -3.16051431E-02
  3.60400230E-02
 -7.34275877E-02
  8.66144896E-02
  5.52158505E-02
 -0.11829983    
  8.89476389E-02
 -7.05135763E-02
 -5.15334867E-02
  5.15338629E-02
  7.05139339E-02
 -2.15061568E-02
 -4.90073673E-02
  1.36058060E-02
  1.54138462E-07
 -4.13850211E-02
  4.13853712E-02
  1.34231206E-02
 -4.08219285E-02
  9.21685062E-03
  3.60400230E-02
  8.83131648E-08
 -4.43449710E-03
 -5.01245447E-02
  1.39211025E-02
 -9.25945956E-03
  1.38572305E-02
 -1.85192060E-02
 -4.68365289E-03
  4.58795615E-02
 -1.80998296E-02
 -2.77793668E-02
  1.39863072E-02
  4.96717170E-02
 -7.30918795E-02
  5.56201929E-09
  0.14530993    
 -0.12653033    
 -9.34566557E-03
  4.13853712E-02
 -3.20394896E-02
  1.38572305E-02
 -9.21658985E-03
  1.83492359E-02
 -5.12932763E-02
  2.36416049E-02
 -4.29660454E-02
  0.15345334    
 -4.71179448E-02
  5.95922247E-02
 -0.17081772    
  8.90517309E-02
  8.92873015E-03
 -9.30904374E-02
  5.68871386E-02
  9.17458814E-03
  5.33458926E-02
 -3.97401750E-02
 -3.20394896E-02
  4.64044465E-03
 -4.64051403E-03
  4.54624742E-02
 -4.45451308E-03
 -1.80184077E-02
 -3.23351845E-02
  2.32030917E-02
  1.95542214E-07
  1.95542214E-07
  2.71508265E-02
  3.50912362E-02
 -4.31975024E-03
 -0.11454162    
  3.80996875E-02
  4.66187857E-03
  0.13062035    
  1.61945056E-02
 -0.16559476    
  2.34203395E-02
  9.21685062E-03
  9.13258083E-03
  5.31097427E-02
 -7.14588985E-02
  5.40672019E-02
 -5.87077364E-02
 -9.34566557E-03
 -4.70570941E-03
  0.14874524    
 -0.14403917    
  0.14403935    
 -0.19706394    
  4.35904413E-02
  5.08194007E-02
 -4.13850211E-02
  8.54451209E-02
 -7.60994777E-02
  4.64044465E-03
  3.18933204E-02
 -4.52333104E-08
 -2.26765126E-02
 -3.26369256E-02
  2.34203395E-02
 -4.74023148E-02
 -7.77861615E-08
 -2.45714970E-02
  4.38025035E-02
 -4.77326009E-03
 -4.90293317E-02
  7.26710334E-02
 -1.88686047E-02
  7.34275579E-02
  4.41512372E-03
 -9.22311693E-02
  4.71783243E-02
  9.17458814E-03
  3.14633586E-02
  5.59283197E-02
 -6.48176596E-02
 -5.97879142E-02
  4.17695083E-02
  4.87900749E-02
 -0.13415012    
  5.77081591E-02
  4.11957130E-02
 -2.26765126E-02
  2.71508265E-02
 -8.96851625E-03
  8.21196213E-02
 -0.10489982    
 -3.27899419E-02
  1.88683253E-02
  2.76516285E-02
  4.87900749E-02
 -4.42548692E-02
  9.07751545E-02
  8.23033787E-03
 -0.15006082    
  4.19644117E-02
  9.09111183E-03
 -4.53505805E-03
 -6.09086975E-02
  0.11401850    
 -0.10919913    
 -4.81923064E-03
  0.21635729    
 -0.20196867    
 -4.38028574E-02
  0.19795346    
 -0.19299062    
  0.10337819    
 -9.84398574E-02
  6.66911379E-02
 -1.39214965E-02
 -9.38955881E-03
  6.83638453E-02
 -0.14174642    
  0.10586821    
 -4.67374586E-02
 -9.61540267E-03
  5.63531481E-02
 -0.10586813    
 -1.26900829E-07
  9.66933891E-02
  2.27801818E-02
 -6.51391372E-02
  4.79619065E-03
  0.11298706    
 -0.18232135    
  0.14310095    
 -3.16051431E-02
  9.13258083E-03
  9.72328422E-08
  2.24729553E-02
  4.34852652E-02
 -7.50902593E-02
  1.81824733E-02
 -3.67015265E-02
  2.76516285E-02
 -1.83490738E-02
 -3.77401635E-02
 -9.66198836E-03
 -9.75616649E-03
  6.17771223E-02
  2.27801818E-02
 -6.51391372E-02
  5.60895652E-02
 -1.83490738E-02
 -4.64051403E-03
  2.29896158E-02
  8.28357711E-02
 -0.18315864    
  4.90294471E-02
  2.36416049E-02
 -2.36417446E-02
  5.58285899E-02
 -5.58284298E-02
  8.26158673E-02
 -8.74117762E-02
  2.37542819E-02
 -4.70570941E-03
  1.40516190E-02
  4.98970598E-02
 -4.52565253E-02
 -1.86919514E-02
  4.15765680E-02
 -5.10552898E-02
 -5.88403940E-02
  9.62282270E-02
 -0.19153814    
   1.2335316    
 -0.66443688    
 -0.68064719    
   1.1191047    
  0.41822997    
  0.23032728    
  0.13286826    
  9.80919525E-02
 -0.86942661    
  6.41620755E-02
  0.35987151    
 -0.26131374    
  0.61969548    
 -0.83180791    
  0.74854600    
 -9.63086709E-02
 -0.83963490    
  0.58296883    
  0.27625331    
 -0.73495728    
  0.33003107    
 -0.20156853    
 -9.93052870E-03
 -0.46086404    
   1.0499805    
 -0.69425517    
  0.59905577    
  0.28798631    
 -9.07542706E-02
 -0.31334201    
  0.57570630    
 -0.50571036    
  4.61141095E-02
  0.42037585    
 -0.18777645    
  0.20679423    
  0.19415598    
 -5.99379875E-02
  -1.0815992    
 -0.11122549    
  0.84794390    
 -9.01876912E-02
 -0.13005307    
 -0.60754579    
  0.33900312    
  0.70570612    
  0.13887970    
  -1.0016371    
  0.78154379    
 -0.82498801    
 -0.20734219    
  0.61280751    
  0.79289341    
 -0.84982502    
  0.38156679    
 -6.53449148E-02
  0.13104548    
  6.08294308E-02
 -0.45374310    
 -0.21191645    
 -0.25473782    
 -0.10627545    
  0.96322680    
 -0.81662315    
 -0.58462948    
   1.4622370    
 -0.92619991    
  0.49282223    
  1.88327171E-02
  6.73329905E-02
  9.63667482E-02
  0.31835753    
 -9.33153406E-02
 -0.37638101    
 -0.46168450    
 -0.11122559    
  0.69966179    
 -2.85421275E-02
  0.10357701    
 -3.01664765E-03
 -0.14263636    
  0.28068906    
 -0.11417102    
 -0.67270839    
  0.93801844    
 -0.39309868    
  1.55213093E-02
  0.34616894    
  0.19967988    
 -0.59430873    
  0.20965827    
  0.32287040    
 -0.78615505    
  0.50903833    
  0.13843869    
 -0.44114080    
  0.18715231    
  0.32826310    
 -0.85528320    
 -0.15812668    
 -0.23718581    
  0.93826973    
  0.33024177    
 -0.67206424    
 -0.31827980    
  0.86971629    
 -0.25200158    
 -0.69935191    
  7.20310882E-02
 -0.18386702    
  -1.0291556    
   1.5937308    
  0.23416427    
  3.68894339E-02
 -0.28033161    
 -0.12765174    
  0.64431912    
 -0.92747313    
  0.95179731    
 -0.74077523    
 -0.86094046    
   1.2947271    
 -0.30147517    
  0.33055326    
 -0.49424598    
  0.44279099    
 -0.15847023    
 -0.27430379    
  0.25775352    
  0.37196198    
 -7.15245008E-02
 -0.41886231    
  0.37216151    
 -0.16298756    
  0.31941244    
 -0.74202251    
  0.77635002    
  0.25250256    
 -0.71121216    
  0.46199659    
 -0.23989515    
 -1.25919338E-02
  0.36853653    
 -0.89389920    
 -7.79615790E-02
  0.58842987    
  0.39070886    
 -0.96381265    
  0.82143688    
 -0.52712280    
  0.57766330    
 -0.35963190    
 -2.18778178E-02
 -0.52332079    
  0.58756834    
 -6.77461401E-02
 -8.21129046E-03
  0.36582032    
 -0.97215217    
 -0.34776667    
  0.80445313    
  0.15434629    
 -0.66426021    
  0.86151451    
 -0.60213333    
  0.35562012    
  4.45587449E-02
  0.51505697    
 -0.63505071    
 -0.32144624    
  0.47388792    
 -0.58619177    
 -0.44411197    
  0.91692948    
 -0.32453874    
 -0.52745306    
  0.53799820    
  0.56061435    
 -0.74223655    
 -0.48054102    
   1.0641261    
  0.25740388    
 -0.12606747    
  0.43610215    
 -0.86806911    
  0.41542056    
  0.47494450    
  -1.0075560    
  0.61273432    
 -0.73140579    
 -0.30924645    
 -0.23548098    
   1.0147309    
 -0.74707550    
  0.70103174    
  0.31128851    
 -0.18021458    
 -0.21002685    
  3.75303216E-02
 -0.14667526    
  0.15211728    
 -0.29266948    
  0.64472067    
 -9.92302001E-02
  0.46644104    
 -0.66255558    
  0.70271659    
 -0.96341568    
  2.95104198E-02
  0.21438129    
 -0.21761774    
 -0.13701054    
  7.86117762E-02
  0.50876176    
 -0.14780031    
  0.25635821    
 -0.91074568    
 -0.66587281    
   1.3154583    
  9.58084129E-03
  0.32137483    
  3.39878015E-02
 -6.02590442E-02
 -0.19968542    
  0.37948975    
 -0.59642303    
  0.18724421    
  7.00338706E-02
 -0.74987710    
  0.65383828    
 -2.78764702E-02
  0.15263499    
 -0.25551239    
  0.25044370    
 -0.44590619    
  0.16497602    
 -4.96651791E-02
  0.28484938    
 -0.45900044    
  0.23452628    
  0.71357626    
 -0.71891683    
  0.29866585    
 -0.66475570    
 -1.94936171E-02
   1.1045004    
  -1.3139586    
  0.98657745    
 -0.21525605    
  4.60607037E-02
  0.25250477    
 -0.31897435    
  2.48879455E-02
  0.34521273    
  -1.1356832    
  0.64521861    
  0.50226200    
 -0.62880415    
 -0.46824551    
  0.39684120    
  0.96635503    
 -0.96478117    
  0.43744299    
 -0.55936205    
  5.69610409E-02
  0.68894386    
 -0.28796276    
  0.25629583    
  0.14240511    
 -0.45652041    
  8.22380781E-02
 -0.84183025    
  0.81965649    
  0.24268241    
  0.11612039    
 -0.36329696    
  0.18924205    
 -0.84048647    
  0.67241544    
  0.17919260    
 -0.57423848    
 -0.16705389    
  0.36399812    
 -0.69583899    
  0.72236586    
  0.64488041    
 -0.96447992    
 -0.29552060    
  0.63456339    
  0.50205797    
  0.18335702    
 -0.44673204    
 -9.20797884E-02
 -0.62874746    
  0.60972053    
  0.12216773    
 -6.93501458E-02
 -0.14013727    
 -0.10522330    
  -1.0557101    
   1.4057881    
 -0.68929344    
  0.44443911    
 -0.34389794    
   1.2886335    
  -1.3367282    
 -0.41187230    
  0.29795948    
  1.21954065E-02
  0.94535887    
 -0.76472253    
 -5.90449348E-02
 -0.53313589    
  0.23526475    
  0.71105796    
 -0.55518782    
  0.44256869    
  0.52241403    
 -0.36241466    
  0.31578255    
 -0.61786401    
 -0.18384922    
  0.41217065    
  0.27361035    
 -0.93683285    
 -0.56909448    
   1.3914890    
 -0.89831841    
  0.31404889    
  0.51231140    
 -7.99499825E-02
 -7.51290992E-02
  0.21452388    
 -0.36737496    
  0.19486868    
  0.31322566    
 -0.81001920    
   1.2127455    
 -0.29481715    
 -0.30584928    
 -0.10659589    
  0.17009206    
 -0.31481084    
 -0.20369111    
  0.57328224    
 -0.41041330    
 -9.51615795E-02
  0.46425894    
 -0.10398950    
 -0.39694002    
 -3.45455296E-02
 -2.49121375E-02
  0.67954129    
 -0.88926196    
 -0.11279573    
   1.0835745    
  0.14545502    
 -0.36796758    
  0.27657971    
 -4.40167971E-02
 -0.71846479    
  0.65570283    
 -0.69581258    
  0.46866810    
  0.38975227    
  -1.2034701    
  0.51783621    
 -0.45691583    
  0.76387233    
 -0.46385515    
  0.58505869    
 -0.41625497    
 -0.40030113    
  0.66289264    
 -0.65629208    
 -0.39890769    
 -0.35294721    
   1.1903929    
 -0.40405157    
 -1.27934422E-02
  0.86702812    
  8.05280507E-02
 -0.39841852    
  0.40008110    
 -0.68322980    
  0.15226933    
 -0.17724979    
  0.13247670    
  0.79821235    
 -0.39127100    
 -8.40657875E-02
  0.16614874    
  9.25064534E-02
 -4.13036980E-02
 -0.33166444    
 -0.37012568    
  0.13005309    
  0.16411826    
  0.22081232    
 -0.97393745    
  0.10178278    
  7.41681643E-03
  0.71145177    
 -5.97937368E-02
 -0.50315291    
  0.77269983    
 -0.25047442    
  0.29739526    
 -0.25788420    
  0.14091913    
  0.28452238    
 -0.21644129    
 -0.17099133    
  8.70115757E-02
  0.46357271    
 -0.70940787    
 -0.21227373    
  0.27962604    
 -0.43857434    
  0.49686709    
  0.12764056    
  0.17201754    
 -0.59621489    
  0.14601377    
  0.59461051    
 -0.63025236    
 -6.28949627E-02
 -0.14798735    
 -0.38946488    
 -0.59255993    
   1.4689102    
  0.34337103    
 -0.41764826    
  0.14341702    
 -0.79133904    
 -0.37201720    
 -0.52407080    
  0.95977598    
  0.83013028    
  0.22573777    
 -0.15501481    
 -0.56590146    
  -1.2354105    
   1.1090289    
  0.82256830    
 -0.75253958    
  0.48439226    
 -0.75030577    
  0.96707994    
 -0.10873866    
 -0.20047289    
 -0.36966091    
 -0.31158760    
  2.54793037E-02
  0.48792383    
 -0.42102960    
  0.47611240    
  0.12573625    
 -0.27381507    
 -9.31938887E-02
  0.49109733    
 -0.17363079    
 -0.42887449    
  0.69833297    
 -0.19656044    
 -0.25974423    
  0.68426436    
 -0.71465343    
 -0.62144667    
  0.36006331    
  3.63623491E-03
  0.54577911    
 -2.34052334E-02
  0.24675903    
 -0.24032129    
  0.24702699    
 -0.75074786    
  0.47000372    
 -0.64141166    
  0.27871352    
  0.27367365    
  0.18493816    
 -0.77805936    
  0.63341093    
  6.41029328E-02
 -0.41037887    
 -0.40300488    
  0.15028210    
  0.57549608    
 -0.48461646    
 -0.12967782    
  0.84005022    
  0.41553441    
 -0.72560310    
  0.44561434    
 -0.29349837    
  0.11630069    
 -0.70608926    
  0.36525521    
 -0.14653020    
 -9.27371234E-02
  0.34726703    
  0.30255237    
 -0.42455754    
 -0.61582077    
  0.95470786    
 -0.64699256    
  0.49535146    
  0.41593650    
  0.18347844    
 -0.30822977    
 -0.60133958    
  0.21449380    
  0.10844467    
 -7.30427578E-02
  0.14111125    
 -0.55155760    
  0.61730921    
 -2.55769342E-02
 -0.53707373    
  0.76249468    
 -0.29293430    
 -0.55271053    
  0.79387248    
 -0.27613470    
  0.15201606    
  9.67434421E-02
 -0.70123690    
  0.50066590    
 -0.17926265    
  0.27018705    
 -0.25847572    
  0.37614775    
 -0.94878435    
  0.58549041    
 -0.10210183    
  0.45826599    
 -0.17129137    
  0.13207056    
  6.04604632E-02
 -0.72698832    
 -0.13768096    
 -0.10744161    
  0.77532440    
  0.36559016    
 -0.20900600    
  0.13455658    
 -0.65791827    
 -2.17735972E-02
  0.67249507    
  8.46008807E-02
 -0.34224117    
 -0.14501965    
 -0.44839036    
 -0.79184651    
  0.78619152    
 -0.18876931    
  9.77976099E-02
 -8.31617601E-03
  0.24175823    
  0.51213634    
 -0.92418045    
  0.54680431    
 -0.31773749    
  0.15133446    
  0.76966941    
 -0.24874260    
 -7.29488060E-02
 -0.48591310    
  0.35191843    
  2.20059920E-02
  3.79640795E-02
  0.14092526    
 -0.33142915    
  4.40842807E-02
 -0.54324102    
  0.34898868    
  0.86972409    
 -0.50149572    
  6.14900552E-02
 -0.48178744    
  2.55331453E-02
  0.15391047    
 -0.17428501    
 -0.34959388    
  0.12344418    
  0.13460587    
 -7.54711498E-03
  0.50283921    
  0.34770003    
 -3.87678705E-02
 -6.69523552E-02
 -0.25350088    
  0.12099639    
 -7.56885931E-02
 -0.23064692    
  0.10953595    
 -0.63252252    
  0.15650086    
  0.83544302    
  -1.0651473    
  0.77104557    
  0.13455549    
  0.18623737    
 -0.25837907    
 -0.20840126    
 -0.12389946    
 -5.35561629E-02
  0.51373380    
 -0.19263574    
  0.18583651    
 -0.17998503    
  1.73517056E-02
 -0.39066675    
  0.42004740    
 -0.36723006    
 -0.62179905    
  0.87096739    
  0.12803392    
  0.18195397    
 -0.16881037    
  0.21286243    
 -0.63423151    
 -0.35454485    
  0.90822047    
  7.26089701E-02
  0.12563244    
  0.16603094    
 -0.77595299    
  0.42022380    
 -2.19788216E-02
  1.91393755E-02
 -0.59654516    
 -7.13313967E-02
 -0.17092648    
  0.77924442    
  0.43389654    
  -1.0973094    
 -0.36902758    
  0.85573685    
  0.50769961    
  -1.2437719    
  0.76564246    
 -0.36604285    
  0.64934474    
 -0.95797282    
 -0.45953229    
   1.5287309    
 -0.19927531    
 -0.54959887    
  0.26031747    
  6.68566227E-02
 -0.13028617    
 -0.16259924    
  0.82033819    
 -0.31854209    
  4.18710522E-02
  0.16777091    
  -1.1152990    
  0.49580973    
 -0.13625419    
  0.44279099    
 -0.11886128    
  0.23664419    
 -0.72033316    
  0.32771653    
  0.32218617    
 -0.56321919    
  0.12855503    
 -0.23511992    
  0.36168224    
  5.17828576E-02
 -0.34366924    
  0.36078611    
 -0.47576451    
  0.50281030    
  0.10713806    
  0.21948406    
 -0.17701942    
 -0.37211084    
  0.43876687    
 -0.67791080    
  0.36009640    
 -0.48445332    
   1.0095232    
 -0.13234337    
 -5.86679019E-02
  0.23096794    
 -0.35519162    
 -0.63662255    
  5.24777547E-02
  0.57613069    
 -0.74746996    
  0.37089387    
 -1.34910382E-02
 -0.10554897    
  0.80377698    
 -0.75229490    
  0.85418653    
 -0.50524759    
  0.39572564    
  -1.1131861    
  0.43272388    
 -9.32952538E-02
  0.65937299    
 -0.32395545    
  0.69116646    
 -0.54306495    
 -0.36861005    
  0.51148313    
 -0.15086856    
  6.76157102E-02
 -0.43814760    
  0.64899743    
 -2.90641263E-02
 -0.38687229    
  0.18887900    
  1.51353348E-02
 -0.69529539    
 -0.26430178    
  0.20448335    
  0.77318978    
  0.19123827    
 -0.91324919    
  0.34203482    
  8.70114937E-02
  0.48854554    
  0.16572016    
 -0.11750781    
 -0.32155520    
 -9.30347964E-02
  0.18232162    
 -0.62276644    
  0.38387436    
 -0.45425522    
 -0.65633339    
   1.4755623    
 -2.60480177E-02
  0.18998906    
  5.75478785E-02
 -0.27622002    
 -0.58739859    
 -0.10477909    
 -0.17076077    
  0.60676235    
 -0.63001937    
  0.52159125    
  0.32200265    
 -0.61341608    
 -0.35267746    
  0.85825598    
  0.55881041    
 -0.78279954    
  0.55335009    
 -0.27452219    
 -3.25407647E-02
  0.11839540    
 -0.53160810    
  0.67039019    
 -4.89182249E-02
 -0.48026198    
  0.16627455    
 -0.44101620    
  0.59621656    
 -0.86316305    
 -0.28602529    
  0.47988823    
  0.65130025    
 -0.52988082    
  0.45330417    
 -0.41240978    
  0.47499970    
  0.12030778    
 -0.81020981    
  0.74982566    
  0.27948540    
 -0.21335354    
 -0.42718923    
  0.88324702    
 -0.93894249    
  0.73706049    
 -0.72475231    
  0.72918725    
 -6.94669560E-02
  1.57987117E-03
 -0.13229170    
  0.10184068    
 -0.69233382    
  0.13231136    
  0.23728822    
 -0.18322071    
  0.48706353    
 -0.60131049    
  0.35212618    
 -0.28484902    
  0.33262560    
 -0.84392273    
  0.76919049    
 -0.47856486    
  0.61998832    
 -6.36535436E-02
 -5.29443324E-02
 -0.73895687    
  0.57480603    
 -0.59509981    
  0.79279655    
 -0.21928512    
 -0.44340286    
  0.31188688    
 -1.03019467E-02
  0.83752900    
 -0.47333837    
 -0.23399365    
 -0.18805225    
  0.13880727    
  0.10726867    
 -0.62219524    
  0.35872766    
  0.56393534    
  0.12120520    
 -0.93168169    
  0.86949843    
  1.61226653E-02
  0.33092558    
 -0.40154293    
  -1.0104723    
  0.93253529    
  8.06436762E-02
 -0.16198903    
  0.13644038    
 -0.13856116    
 -0.53808689    
  0.76335156    
 -0.10536038    
 -0.86759031    
  0.90999311    
 -0.10756900    
 -0.47625434    
  0.35683674    
 -5.46965636E-02
 -0.80437279    
  0.93640810    
 -7.16917738E-02
  0.17042701    
 -0.18061376    
  0.29871306    
 -0.65587580    
  9.30905417E-02
  0.16614211    
 -0.69944036    
  0.74721444    
 -0.41146371    
  0.16287968    
  0.74616462    
 -0.82263499    
  0.46127346    
  0.13091838    
 -7.50946924E-02
 -0.58031231    
  0.30862513    
  0.41320693    
 -0.21844164    
 -0.64730591    
  0.45124426    
  0.13336946    
 -0.17170838    
  0.31329441    
 -0.32823062    
  0.55314571    
 -0.27750599    
 -0.72158492    
  0.47027084    
  0.66745293    
 -0.49497008    
 -0.16582903    
  6.04687445E-02
  7.33944625E-02
  0.43066707    
 -0.44116244    
  0.16298790    
 -0.11046442    
  0.35878596    
 -0.81618857    
  0.55281377    
 -4.97514307E-02
 -0.49431396    
  0.29764965    
  0.45714664    
 -0.18675402    
  0.23316236    
 -1.73506085E-02
 -0.70354319    
  0.30994073    
 -0.20329458    
 -0.60734069    
  0.16132458    
  0.76918793    
 -0.52239871    
  0.81190956    
 -2.85958946E-02
 -0.73343211    
  0.72127151    
 -0.73990005    
  0.33280253    
  0.32467318    
 -4.62246165E-02
 -0.26143721    
 -9.68520716E-03
  0.62062895    
 -0.68597877    
  0.62252945    
 -0.49813050    
  0.26183483    
 -0.81601810    
  0.70898920    
 -0.13549796    
 -0.70559788    
 -1.37615744E-02
 -0.20995130    
  0.55594611    
  0.37336496    
  0.27037907    
 -0.32826573    
 -0.25831991    
 -0.24340907    
 -0.31158763    
  0.62357801    
 -0.19158609    
  0.10588375    
  0.31057340    
  7.64068738E-02
  5.09937763E-08
  4.38027903E-02
 -0.74122316    
  1.06498264E-02
  0.64096129    
 -0.18859117    
 -9.16781351E-02
 -0.27544802    
  0.44737577    
  0.47975087    
 -0.61257160    
  0.30493316    
  0.34466615    
 -0.71111178    
 -3.06773912E-02
  0.54662549    
 -0.85000676    
  0.34308088    
 -0.47842214    
  7.44529366E-02
 -0.21978574    
  0.76715541    
  0.24190284    
 -0.68908226    
  0.67058218    
 -0.86720413    
  0.77830517    
  2.68470608E-02
 -0.18763371    
  0.62139219    
 -0.30451351    
 -0.86985880    
 -0.68852848    
   1.4542115    
  6.86341226E-02
 -1.41700441E-02
 -0.12122942    
 -2.21067276E-02
 -0.22461505    
 -9.57520679E-02
  0.39405492    
 -0.73214924    
   1.1173745    
 -5.03154248E-02
 -0.70652813    
 -0.29883736    
  0.31143638    
 -0.33960703    
  0.48229027    
 -0.20899697    
 -0.25155336    
  0.59255409    
  0.69374162    
 -0.24674121    
 -0.33890864    
  3.04804184E-02
  0.31901824    
 -0.19641590    
 -0.60720491    
 -0.37729421    
  0.21329118    
 -1.19524756E-02
  0.71102273    
 -9.81686711E-02
  0.16847317    
 -0.28097653    
  0.41313100    
 -0.57073027    
  0.20621595    
  0.21384104    
 -0.60209429    
 -0.20161931    
  0.88447464    
 -0.72645432    
  0.58897454    
  0.26896214    
  -1.0963471    
 -0.79800498    
   1.7697436    
 -0.68462211    
  0.38545883    
  0.10200607    
 -0.38738164    
  0.23929526    
 -0.80430150    
  0.56807393    
 -0.27500126    
  0.79921287    
 -5.30602708E-02
  0.21044360    
 -0.62358630    
  0.35912859    
  0.23617651    
  -1.0323322    
  0.48911527    
  0.14291775    
  8.10483098E-02
  0.25253198    
 -0.27470592    
 -0.74137694    
  0.95641619    
  0.27562967    
 -0.44465822    
  0.15261999    
 -0.25750494    
  0.17715579    
  0.19894901    
 -0.65549737    
  0.72563285    
  -1.0008147    
  0.63999975    
  0.18486549    
 -3.32132690E-02
 -0.53712213    
 -0.66935545    
  0.75543022    
 -0.42479640    
  0.85115165    
 -0.32025844    
  1.96726881E-02
 -0.37540206    
  0.45404533    
  0.42566788    
 -0.80857986    
  0.42291754    
 -0.77607775    
  3.44860964E-02
  0.60061783    
  9.73603055E-02
 -6.59853667E-02
  0.12561749    
  0.40129444    
 -0.62841851    
  0.34880945    
  2.77520474E-02
 -0.57092094    
 -0.16109517    
  0.52415133    
  0.24997638    
  0.16784661    
 -6.04264177E-02
 -0.77010810    
  0.66549551    
  0.28440559    
 -0.47084770    
  0.41666332    
 -0.83916485    
 -0.38253415    
 -0.53719902    
   1.2650031    
 -0.41647425    
  0.54313916    
 -4.26994041E-02
  4.46416950E-03
 -0.16291201    
  0.18602802    
 -0.11276300    
 -0.45861909    
  0.20486559    
 -0.49319047    
  9.08602029E-02
  1.86049547E-02
  0.50898051    
  0.53111690    
 -0.75011408    
  0.74029392    
 -0.24686006    
 -8.22381824E-02
 -0.48822603    
  0.39611030    
 -5.14251739E-02
  0.47181609    
 -0.29235685    
 -0.36919588    
 -0.58016008    
  0.54609370    
 -0.53476197    
  0.79611033    
  0.21830358    
 -6.32455871E-02
 -0.47764975    
  0.98017120    
 -0.14269583    
 -0.93120772    
  0.34524167    
 -0.24103799    
  0.56850487    
 -3.91029045E-02
 -0.50878257    
 -0.32699332    
  0.15482444    
  0.71611369    
  0.21102710    
 -0.49575177    
  0.19600697    
  0.36323354    
 -0.46059585    
  0.37447053    
  0.17712981    
 -0.41510034    
  2.56028883E-02
 -0.41358677    
 -0.51184535    
  6.42196164E-02
  0.50410461    
 -0.16626634    
 -7.99004287E-02
  0.18201360    
  0.51205748    
  6.08963259E-02
 -0.96388704    
  0.68399376    
 -0.57001454    
  0.99219751    
 -0.19399434    
 -0.56857616    
  0.27262601    
 -0.26618463    
  0.42401832    
  0.29292041    
 -0.15388967    
 -0.27496597    
  0.18111728    
 -0.35123938    
  0.27512121    
  0.31044373    
 -0.43611246    
 -0.16817169    
 -0.48405519    
  0.95786732    
 -0.31924611    
  0.17126013    
  0.24535030    
 -0.42411065    
  0.50301611    
 -0.29733887    
 -0.70032293    
  0.55431092    
 -0.24223740    
  0.33367136    
 -9.26170722E-02
 -1.91165376E-02
 -0.23253590    
  0.81008410    
 -0.29743403    
 -0.85614890    
  0.45159474    
  0.54229248    
  1.18436152E-02
  0.17127161    
 -0.40546525    
 -0.70914757    
  0.42937082    
  0.29650137    
 -0.58681154    
  0.76014996    
 -0.94457895    
  0.20869386    
 -9.32577103E-02
  0.53460097    
 -0.65426528    
  6.75793663E-02
 -0.14462526    
  0.43181226    
 -0.39144790    
  0.20942356    
  0.33596283    
 -0.24895141    
  0.49799874    
  0.22651400    
 -8.76595899E-02
 -0.85307664    
 -0.16025458    
  0.90479648    
 -0.62069213    
  0.26731488    
 -0.15232313    
  0.92266011    
 -6.89926893E-02
  -1.2599313    
  0.56132704    
  0.37066680    
 -0.17723522    
 -0.53209478    
  0.49885383    
  2.32815905E-03
  0.32393539    
 -8.87714699E-02
 -0.58852243    
  0.66203910    
 -0.70777094    
 -0.33197623    
  0.68709046    
 -5.62298410E-02
  5.50139695E-02
 -0.31314555    
  4.39452343E-02
  0.22314358    
  0.20229056    
  6.73960373E-02
 -0.46147966    
 -0.30847302    
  0.13903075    
  0.21174411    
  0.61390525    
 -0.35587472    
  0.22062628    
 -1.01335701E-02
 -0.82985818    
  0.30973008    
 -0.15831293    
  0.60047966    
  0.24394675    
 -0.75543970    
  0.54302281    
  0.21554938    
 -0.43966335    
  0.14334337    
 -8.90208855E-02
  8.58611688E-02
 -0.38355505    
  0.18464082    
  8.86187330E-02
 -1.00465400E-07
  0.32326069    
 -0.23428820    
 -0.68884617    
 -0.11350021    
  0.62088650    
  0.17497337    
 -0.12581395    
  0.39433306    
 -5.89158274E-02
 -0.49367660    
  0.24649994    
 -0.41565213    
  0.36246046    
 -0.55163121    
  0.74242818    
 -0.94516271    
  0.99866164    
 -0.72240841    
 -0.16184287    
  2.22727433E-02
  0.47220385    
  0.57673693    
 -0.42062560    
 -5.30885160E-02
  0.50186342    
  -1.2367628    
  0.54436529    
 -0.23369367    
  0.49709520    
 -5.68873808E-02
 -0.33769226    
  0.57440209    
 -0.61986452    
  0.59254599    
 -0.67841935    
 -0.10687779    
   1.0413260    
 -0.67945880    
  0.31377357    
 -4.51542847E-02
  0.18788731    
 -0.53831333    
  0.70617664    
 -0.40183073    
 -0.35133436    
  0.46763837    
 -0.47626629    
 -0.16752702    
   1.0862411    
 -0.58447260    
  4.96169068E-02
 -9.27162617E-02
  0.17538917    
 -0.54773039    
  0.57559896    
 -0.34645852    
  0.59424305    
  0.25369492    
 -0.37364650    
  3.71398032E-03
  0.19246478    
 -0.35296848    
 -6.05564788E-02
 -0.43837056    
  0.26594207    
 -0.43332195    
  0.92472947    
 -0.95048207    
  3.83840092E-02
 -0.30031371    
  0.23326170    
  0.90050697    
 -0.19845091    
 -0.78845739    
  0.82224798    
 -0.10262496    
 -0.40963054    
  0.59056568    
 -0.86227548    
  0.55221099    
  0.50322932    
 -1.64746940E-02
 -6.96457401E-02
 -0.30233341    
 -2.31577642E-02
  0.24870813    
 -0.47617656    
  0.47617668    
 -0.69314700    
  0.20450945    
 -3.99732813E-02
  0.64724833    
 -0.75569499    
  0.34552205    
  0.29153582    
 -8.21283311E-02
  0.35112703    
 -0.28157780    
  -1.0236006    
   1.0949922    
 -0.28436348    
  0.18632968    
 -0.68716514    
  0.66798252    
  0.12173962    
 -2.37453245E-02
 -0.91122049    
  0.41081473    
  0.60641283    
 -0.83874470    
  0.43577021    
 -0.15435815    
 -0.71219552    
   1.0583652    
  0.10052324    
 -0.53780329    
  0.95587838    
  -1.1084403    
  0.89154255    
 -6.18591644E-02
 -0.31552973    
  0.51347989    
 -0.94417769    
  9.26737562E-02
  0.55159789    
  0.18559597    
  0.14047253    
 -0.27379158    
  -1.0529801    
 -0.13248911    
  0.95977598    
  0.43412843    
 -8.03298354E-02
 -0.12640850    
 -0.16651475    
 -0.99055272    
 -0.58348322    
  0.38430887    
 -0.22396615    
   1.2064391    
  0.12704490    
 -0.58822060    
  0.88776255    
  8.10317174E-02
 -0.14492737    
 -0.82191575    
 -9.18073505E-02
  0.13379832    
  0.99290550    
 -0.68349844    
  0.24565899    
 -1.40467584E-02
 -0.41475731    
 -1.66115630E-02
  0.37657607    
  0.16297862    
 -0.19569157    
  0.46539092    
 -0.19357009    
 -0.25299674    
 -0.29469943    
  0.18388532    
  0.44294837    
  5.52985035E-02
 -0.20666613    
  5.48858643E-02
 -0.29817265    
  0.57613909    
  -1.2742617    
  0.98518360    
  -1.0710623    
  0.98557329    
 -0.11146413    
  0.44474381    
 -0.63252276    
  0.39307672    
  0.48557895    
 -0.14726152    
 -0.24830954    
  5.26002906E-02
 -2.59544142E-02
 -0.56455803    
  0.63895953    
 -0.42161322    
 -0.36501515    
  0.81890118    
 -0.40842357    
 -0.94732273    
  0.95947087    
  0.33301628    
 -0.91511118    
  3.66483591E-02
 -3.86146605E-02
  2.33475547E-02
  0.75467652    
 -0.60824758    
  0.40102544    
 -0.56295842    
 -0.48258254    
  0.60383165    
  0.34115741    
 -3.50473635E-02
  8.42476189E-02
  0.26218429    
  7.46228173E-02
 -0.63311273    
  0.52085370    
 -0.56430405    
  0.53583902    
 -0.36954457    
  0.52190626    
 -5.08583374E-02
  0.14616878    
 -0.24863462    
 -0.72247493    
  0.36497390    
 -0.19228825    
  0.27169532    
 -0.65814340    
  0.71622056    
  0.49167597    
 -0.39342344    
 -5.94011024E-02
 -0.59218442    
 -0.28559649    
  0.62266499    
 -0.33498296    
  0.75475174    
  0.23618272    
 -0.16621096    
 -0.70879388    
  0.11385842    
  0.97730476    
 -0.87360156    
  0.69389319    
 -0.44540212    
  7.61846006E-02
 -0.60541683    
  0.57474619    
 -2.02251989E-02
  0.11866543    
 -0.19776255    
  0.23729344    
  2.10937057E-02
 -0.49731836    
  0.12452070    
  0.13387552    
  0.15690072    
 -0.45022112    
  0.36983499    
 -4.68389206E-02
 -0.53051138    
  0.68416065    
 -0.14086574    
  2.30657402E-03
  0.11007286    
 -0.13929753    
  0.28411686    
 -0.57695258    
 -6.91064596E-02
 -0.29738238    
  0.72141379    
  0.50747555    
  2.71449387E-02
 -0.59079558    
  8.90728906E-02
  0.55884498    
 -0.55132192    
  0.35195270    
 -0.28067845    
  0.10765083    
 -0.90250987    
  0.92639428    
 -0.26463962    
 -3.59459445E-02
 -0.81211144    
  0.55961573    
  3.43574993E-02
 -9.38428566E-02
  0.22957465    
  0.13864633    
 -0.40769973    
  0.70896101    
 -0.35396534    
  0.16850094    
 -0.57691151    
  0.20708621    
 -0.38059703    
  0.56889582    
 -6.14443533E-02
  0.21064475    
 -0.68293262    
 -0.11854555    
 -0.18277934    
  0.79616976    
  0.36026186    
  0.28269985    
  -1.1176854    
 -4.48139571E-02
  0.48678881    
  0.34158063    
 -0.99334258    
 -3.50034647E-02
   1.0164467    
 -0.12228222    
 -0.49124730    
 -2.06192359E-02
  0.70950562    
 -0.61830771    
 -0.15944737    
 -0.26441103    
  0.54743522    
  0.13353141    
  1.58057343E-02
  0.35558885    
  6.70186505E-02
 -0.25221813    
 -0.41826281    
  0.13159753    
  0.68430042    
 -0.82521504    
  0.52906698    
  0.27053213    
 -0.98036200    
  0.27876413    
  0.13476820    
  2.80336905E-02
  5.60895689E-02
  0.21767388    
 -0.76122636    
  0.78827953    
 -0.97491539    
 -0.71219522    
   1.8115937    
  -1.1088771    
  0.11460340    
  2.72269435E-02
  0.72866595    
 -2.93397121E-02
 -0.97332835    
  0.75377178    
  0.29087400    
 -6.11027628E-02
 -0.49636415    
  0.62403506    
 -0.74453449    
  0.68842804    
  0.45258722    
  -1.3947537    
  0.80335039    
  0.31051737    
 -6.16210066E-02
 -0.14375293    
 -0.14054488    
  0.11477534    
 -0.13410538    
 -0.15894614    
  7.51650631E-02
  0.37547317    
  -1.1370785    
  0.19823699    
  0.96257162    
 -0.78244531    
 -0.22268581    
   1.1433625    
 -9.64050218E-02
 -0.99349278    
  0.63739157    
  0.31928751    
 -0.35192433    
  0.29799604    
 -4.40735137E-03
 -0.10124648    
  7.98173174E-02
 -0.67880988    
  0.32136118    
  0.14953184    
  2.63172239E-02
 -0.76725489    
  0.52333426    
  0.11593989    
 -0.43923932    
  0.90785849    
  -1.1362637    
  0.43150195    
  0.32212862    
 -0.52141571    
 -0.16498230    
  7.13815242E-02
  0.37795007    
  0.39540046    
 -0.24801670    
  0.55218089    
  -1.0089391    
  0.95341015    
 -0.81695873    
 -9.07290801E-02
  0.26793551    
  0.27152655    
 -0.62090212    
  0.55353653    
 -0.40895528    
  0.23841117    
 -0.94210327    
  0.88834178    
 -0.23483960    
  0.75290632    
  -1.2377253    
  0.43391252    
  0.51237172    
 -0.51430809    
 -0.22024073    
   1.3971052    
 -0.26835585    
 -0.48638719    
  1.13710370E-02
 -0.61814201    
  0.74537253    
 -0.43692818    
  0.53183621    
 -0.32666159    
  0.42707995    
 -0.90858620    
 -0.39983749    
   1.2160212    
 -0.55191082    
  0.55091256    
 -0.28868145    
 -0.43592441    
  0.79406488    
 -0.30491588    
  0.41427556    
 -0.20821780    
 -0.13529672    
  0.18936385    
  0.45056632    
 -0.47723448    
 -0.24362211    
  0.33993289    
 -1.81996007E-03
  0.17500913    
 -0.31874064    
  0.11883386    
  0.23002943    
 -0.65815806    
 -0.49143496    
 -0.14598738    
  0.97061443    
 -0.14089178    
  0.50442237    
 -0.45935374    
  0.28768221    
 -0.34583795    
  0.30695635    
 -0.57604969    
 -8.33134875E-02
  0.75347137    
  7.78815597E-02
 -0.15279177    
 -0.42819330    
  5.29105403E-03
  0.50420767    
 -0.50552779    
 -5.42876273E-02
  0.68333650    
  -1.2694509    
   1.0068047    
  8.00428465E-02
 -0.30272850    
 -0.39635327    
 -0.15613684    
  0.82605690    
 -0.98286217    
  0.22778402    
 -0.50774372    
  0.23233196    
   1.0173492    
 -0.44183263    
  0.65967143    
  -1.2573837    
 -0.56901133    
   1.3851925    
  0.42259079    
 -0.89237392    
  0.52553165    
  9.63524804E-02
 -0.56531370    
 -1.17353536E-02
  0.29314795    
  0.40252566    
 -0.97162020    
  0.79449952    
 -0.31070250    
 -0.35276866    
  0.62352753    
 -7.37061575E-02
 -8.56828690E-02
  0.33085442    
 -0.86356813    
  0.90748394    
 -4.74432521E-02
 -0.12899840    
 -0.72687566    
  0.77877170    
 -0.58988798    
  0.54200423    
  0.61130923    
 -0.76229542    
 -0.55729020    
  0.32361409    
  0.26009944    
  0.27484483    
 -0.65180838    
  0.27687994    
  0.29330519    
 -7.46833161E-02
 -3.69272791E-02
 -0.58340740    
  9.12162364E-02
  0.55790496    
 -0.38704488    
  0.37027064    
 -0.35738584    
 -0.21853104    
  0.63484299    
  0.17431605    
  1.01920990E-02
 -0.43114287    
  0.26889956    
 -0.82223248    
  0.56763589    
  6.08333163E-02
 -2.36631669E-02
  0.10593072    
 -0.56346917    
 -0.31755334    
  0.39717999    
  0.22414152    
  0.19728006    
 -0.49386689    
  0.47067404    
  4.26528677E-02
  0.30018392    
 -0.33504578    
 -0.41942021    
  0.15004672    
  0.52351701    
 -0.37040365    
  0.56511569    
 -0.41506526    
 -0.72251326    
  0.68316394    
 -0.58045560    
  5.42770959E-02
  0.61058545    
  0.37986693    
 -0.80656016    
 -0.33427685    
  1.73916630E-02
  0.14424984    
 -0.18830945    
  0.32090774    
  0.72767496    
 -0.20418492    
 -0.63943642    
 -0.39542413    
   1.0653684    
 -0.67546391    
 -0.26698765    
   1.1317905    
 -0.56702447    
 -0.13157631    
  0.13840251    
 -0.19795352    
  0.10982826    
 -0.39585340    
 -4.42476384E-03
  0.70854902    
 -9.01922956E-02
 -0.31964922    
 -0.42876056    
  7.30253309E-02
 -0.29869726    
  0.20783697    
  0.72601968    
  0.26884913    
 -0.33970925    
 -0.22682175    
  0.34741938    
 -3.86053510E-02
  9.16134641E-02
  0.21344438    
 -0.22020124    
 -0.52600610    
  0.68160880    
  8.52367356E-02
 -9.39788967E-02
 -0.14010333    
 -0.17761883    
  1.33942510E-03
  0.35747799    
 -1.50946099E-02
 -0.93258238    
  0.74721438    
  0.32115456    
 -0.60959947    
 -9.60739851E-02
 -0.44314066    
   1.4691521    
 -0.65415829    
  2.96825450E-02
  4.48942278E-03
  5.65982647E-02
 -0.47616014    
 -0.33954337    
  0.35475925    
  6.02297820E-02
 -0.22393367    
  9.83294100E-03
  0.18362524    
  0.62925994    
 -0.45484155    
  0.34387094    
 -0.17902908    
 -0.44028696    
  0.43680066    
  0.23172125    
 -0.29169136    
 -0.17812781    
 -0.22425191    
  0.13306913    
  0.27547210    
 -2.36180238E-02
 -0.40735364    
  0.75898463    
 -0.22093379    
 -5.67690842E-02
  0.28475747    
  0.30575153    
  7.95945823E-02
  -1.3940953    
 -4.43422087E-02
  5.63183129E-02
   1.1352352    
  -1.1568964    
 -0.12694922    
  9.22921002E-02
  0.67021608    
 -0.15888704    
 -0.20740707    
 -8.73494893E-02
   1.0088309    
 -0.92894429    
  9.12162364E-02
 -1.72417294E-02
 -0.10632698    
  0.64865130    
  6.74413145E-02
 -0.27453658    
 -0.37424111    
  0.34136835    
 -0.29369846    
  0.31279510    
 -0.55552578    
  0.44214678    
  0.31793988    
 -0.12112867    
 -0.52288568    
  0.58909035    
 -0.93935591    
 -0.62860864    
  0.98861128    
  0.59015262    
 -0.35928670    
 -0.41318730    
  0.56821668    
  0.41203126    
  0.21999708    
 -0.93430918    
  3.15814689E-02
  0.47817412    
 -0.15611538    
  0.19496547    
 -0.80758864    
 -0.73801887    
   1.2846842    
  0.55271679    
 -0.80881715    
  7.00286776E-02
  9.22313482E-02
  0.28878272    
 -5.19304946E-02
  0.38162175    
 -0.52731097    
  0.51777220    
 -0.33010268    
 -8.21746737E-02
  8.32852647E-02
 -0.39827666    
  0.74468821    
 -0.65465134    
  0.17929594    
 -0.40926015    
  0.50204182    
 -0.55273491    
  0.40945730    
  0.44665879    
  -1.0668370    
   1.2288462    
 -0.65348184    
  0.10910328    
  0.10286690    
 -0.26326355    
 -0.49727249    
 -1.94180757E-02
  0.66581631    
 -0.58125871    
 -4.60909232E-02
  0.53090590    
  0.38255095    
  0.17090377    
 -0.44449469    
 -0.78970170    
 -0.70140052    
   2.0313418    
 -6.82167336E-02
 -0.29260775    
  1.95582416E-02
  0.23187184    
 -0.76607424    
  0.51464421    
  0.17327194    
 -0.23435141    
  0.20237714    
 -0.34208372    
 -0.14613543    
  0.49899104    
 -4.19389158E-02
 -0.14935134    
  0.27517146    
 -0.10554290    
 -0.88353056    
 -0.55521029    
  0.92547911    
  7.76948556E-02
 -4.02930938E-02
 -0.10682999    
  0.51669073    
 -0.35834739    
  0.41056612    
 -2.24517398E-02
 -0.62991035    
 -0.28590730    
 -2.39246655E-02
  0.83406633    
 -0.59793252    
  0.48917827    
  0.10770246    
 -2.99167465E-02
 -0.12335728    
  0.40832406    
 -0.88695377    
  0.40215912    
 -0.62036437    
 -0.37514141    
 -0.34294465    
   1.4391648    
 -2.91637890E-02
 -0.33869421    
  0.73880196    
 -6.57513961E-02
 -0.55565166    
  0.52881646    
  0.25191858    
  -1.1962506    
  0.64295745    
 -6.58464283E-02
  0.22627987    
  2.77937669E-02
  0.11314716    
 -0.19785427    
  0.19694692    
 -0.63156235    
  0.47256026    
  2.20944062E-02
  0.46896255    
 -0.73299307    
 -0.45121098    
  0.59014815    
  0.39598626    
  -1.0318443    
  0.80073249    
  -1.0613164    
  0.81797040    
  0.46248165    
  0.23955426    
  -1.4080206    
 -0.45716631    
  2.02027988E-02
  0.83638155    
  0.40373057    
 -4.74023111E-02
  0.12101404    
  6.65526241E-02
 -0.49485731    
 -0.22067127    
  0.60163653    
 -0.69879991    
  0.42418545    
  0.51585746    
 -0.75621033    
 -6.22771084E-02
  0.47401172    
 -0.34955734    
  0.34454504    
 -0.28266945    
  0.46268520    
 -0.79582983    
  0.62207592    
  0.17585056    
 -7.27394372E-02
 -0.59456617    
 -0.32510835    
  0.81030238    
  0.35302505    
 -0.60451889    
 -0.54200119    
  0.72054631    
  0.41621798    
 -0.49199051    
  0.31924865    
  6.16212897E-02
 -0.61463815    
  0.61762172    
  0.21696772    
 -7.63858780E-02
 -2.18064506E-02
 -0.50701153    
 -9.03443098E-02
 -9.22697186E-02
  0.74202085    
 -0.22523758    
  9.77847353E-02
 -0.22148131    
  6.20890968E-02
  4.04207222E-02
 -0.54421031    
  3.26706469E-02
 -0.56274569    
   1.5141277    
  -1.1308503    
  0.17768116    
  0.72657156    
 -4.15072702E-02
  0.33801678    
 -0.90828425    
 -0.42478940    
  0.42956257    
  0.57268178    
 -0.43085164    
  1.37630047E-03
 -0.23629729    
  0.52672648    
 -0.35726300    
  0.64107943    
 -0.41558567    
 -0.48228529    
  0.66421556    
 -0.92316341    
  0.70173097    
 -0.47760245    
  0.12736100    
  0.59584206    
 -0.64740884    
  0.70674044    
  5.25974818E-02
 -0.75025523    
  0.85167998    
  -1.1484445    
  0.85146010    
  0.31001651    
  0.22116141    
  -1.3973441    
   1.0109273    
 -0.61455679    
 -2.52326503E-02
 -4.53038476E-02
  0.23554428    
  0.39792511    
 -0.66977060    
  0.41953716    
 -0.59265876    
  0.65163803    
 -0.22515020    
  0.50333732    
 -0.33231762    
  8.23652521E-02
  0.38445890    
  1.50492685E-02
 -0.28992501    
  0.48842099    
 -0.50654823    
 -0.12658693    
 -0.52281570    
 -0.12412596    
   1.0596853    
 -0.19770658    
  0.24029769    
 -0.50985068    
  4.05783840E-02
 -2.24728342E-02
  0.29513028    
 -0.19721371    
  0.34434322    
 -0.92284542    
  0.76856679    
 -0.62973022    
  0.52983582    
 -5.18673621E-02
 -0.86096060    
  0.19051848    
  0.71634549    
 -5.11359386E-02
  0.33256716    
 -0.74329281    
 -1.75582357E-02
 -0.26801625    
 -0.38257119    
  0.45366725    
 -0.62493891    
 -0.36244774    
   1.5977912    
 -0.26002431    
 -0.24266979    
 -0.14364272    
  0.83414555    
 -0.91232681    
  0.47548294    
 -0.25189987    
  0.22138475    
  0.48832056    
 -0.38281938    
  0.24594882    
  0.14975178    
 -0.90104932    
  0.18721133    
  0.65858436    
  0.13161352    
 -0.78152502    
 -0.14469634    
  0.53332525    
  0.13045278    
  0.21799171    
 -0.86396486    
  0.25022462    
  0.64706337    
  4.07262817E-02
  6.88336045E-03
 -0.66016060    
  0.36020863    
  0.14351235    
 -0.69314712    
  0.38566262    
 -0.97238004    
   1.1884687    
 -0.61973715    
  0.62266243    
  0.29616594    
 -0.38894749    
 -0.53534013    
  0.73338515    
 -0.19165505    
 -0.58460712    
  0.85380733    
 -0.12327230    
  1.54759753E-02
 -4.62188534E-02
  0.18042764    
  0.11971191    
 -0.61693919    
  0.11286490    
 -0.74309814    
 -0.54388666    
  0.34185964    
 -0.15813850    
 -0.50270009    
  0.83064473    
 -0.20938489    
 -0.53810948    
   1.7756735    
 -0.47108537    
  0.43718380    
 -0.52774328    
  3.11064981E-02
 -7.96601474E-02
 -6.15579858E-02
 -0.31691179    
  0.26812163    
  0.79349530    
 -0.24880493    
 -2.39142496E-02
 -0.45971590    
  0.23216179    
 -0.51636577    
  0.64937931    
 -0.23776034    
  0.78047782    
 -0.52000308    
  0.37830704    
 -0.28579459    
 -1.19243450E-02
 -0.22806272    
  0.27804685    
  0.10525663    
 -6.55761175E-03
 -0.36856052    
  0.46010402    
 -0.32081485    
  0.34118909    
  0.28915152    
 -0.98566586    
 -0.20932733    
  0.38939792    
 -8.36880505E-02
  0.50591302    
  6.44295383E-03
 -0.19265009    
 -1.68258268E-02
 -0.61694038    
 -0.27036265    
  0.67931557    
  0.50775707    
  0.11246032    
 -0.68494111    
  0.64676869    
  6.03957437E-02
 -0.44240281    
  0.20913497    
 -0.67390716    
  0.44286907    
 -5.63361645E-02
  8.05166960E-02
  0.36325154    
  0.13521133    
  -1.0292046    
  0.77125376    
 -0.60419989    
 -0.15169878    
  0.70168197    
 -0.32259378    
  0.47065520    
 -0.15850314    
 -0.14009610    
  0.27219522    
  -1.2431935    
  0.86331803    
  0.16630137    
 -0.58902943    
  0.37259221    
 -0.61647195    
 -4.38028574E-02
  0.32790685    
  0.18738650    
  0.42265189    
  0.66199493    
 -0.44883314    
 -0.53686345    
 -0.26857445    
  0.62390298    
 -0.55584931    
  0.29790923    
  0.48710302    
 -0.78830743    
  0.52067798    
 -0.10101267    
 -0.10995053    
 -0.18717583    
 -0.26411760    
  7.57600367E-03
  0.76062942    
 -0.12875566    
 -5.14516309E-02
 -0.11870761    
 -0.99158829    
  0.81235379    
  0.21428499    
  5.25554605E-02
 -5.94677441E-02
 -0.58271301    
  0.88045967    
  1.71512039E-03
 -0.69057953    
  0.28511453    
 -0.18592708    
  0.31139272    
  0.19602174    
 -0.61863989    
  0.50318384    
  5.59375361E-02
 -5.48918322E-02
  0.29626560    
  -1.2304800    
  0.73609459    
 -2.18939502E-02
  0.53704172    
 -0.48998904    
  0.17191541    
  9.09264162E-02
 -0.43897140    
 -0.20661438    
 -4.27972153E-02
  0.67395258    
 -0.38817373    
 -0.54226696    
  0.79690951    
 -0.80430776    
  0.66681325    
  0.28354397    
  0.15319304    
 -0.18035293    
 -0.62750328    
  2.72496194E-02
 -0.12995340    
  0.25606507    
 -4.35905196E-02
  0.28147450    
  7.44416006E-03
  0.52749676    
 -0.27824450    
 -0.12612711    
 -9.99108478E-02
 -0.31543916    
 -0.39968702    
  0.85677683    
 -0.60683465    
  0.42451352    
  0.16647314    
  0.29642940    
 -0.20879722    
 -0.79256344    
   1.0885037    
  2.36652866E-02
 -0.79058576    
  0.52046639    
 -0.40407336    
 -0.19773869    
 -0.80039251    
  0.56659955    
  6.22607730E-02
  0.67998266    
  0.42930388    
 -0.97928226    
  0.67711818    
  0.25111517    
 -0.35507989    
 -0.56435806    
  0.55132532    
 -4.54153940E-02
  3.01633365E-02
 -0.23447816    
  0.16993940    
  3.27337207E-03
  0.11219983    
 -0.66340876    
  0.86708456    
 -0.48263270    
 -4.87899967E-02
  0.36501855    
 -0.59324253    
  0.23361482    
 -0.49394372    
 -0.46912277    
   1.2834737    
 -0.26294991    
 -1.27717294E-02
  0.81917936    
 -0.30271441    
 -0.17012616    
 -0.95569313    
  0.50940627    
  0.55554920    
 -0.27392232    
 -0.99486071    
  0.80024534    
  0.34370044    
 -0.43498236    
 -0.10045911    
  0.52709609    
 -0.34714341    
  0.66711962    
  -1.1358067    
  0.45809081    
 -0.42089659    
  0.26563540    
  0.32170042    
  0.19594494    
  0.11375900    
 -0.32675922    
 -4.81593981E-02
 -0.40546489    
 -7.88400471E-02
  0.51277685    
  0.23083308    
 -0.64157546    
 -2.86246277E-02
 -0.12758602    
  0.59349763    
  0.15966745    
  0.13256021    
 -0.66795713    
  0.72738051    
  -1.2376535    
  7.19349682E-02
  0.76863128    
  0.25896639    
 -0.37779263    
  7.37242997E-02
 -0.30698594    
  0.62294304    
 -0.21860825    
  3.00857071E-02
  0.42753971    
 -0.76819158    
  0.73025852    
 -0.49119288    
 -0.46298099    
  0.44334838    
  0.26226896    
 -0.92250633    
 -0.12772457    
   1.1183970    
 -0.15682560    
  5.07722497E-02
 -0.40744740    
  0.26966366    
  0.46001062    
 -0.21261793    
 -0.23049101    
  4.47919592E-02
 -0.49597910    
  0.51502752    
  0.21599029    
 -0.55898273    
 -7.19515532E-02
  0.25378075    
 -0.97265267    
  0.37571087    
   1.1192770    
  9.13846791E-02
 -0.25274408    
 -0.14673907    
 -0.66183335    
  0.17620148    
  5.50022945E-02
 -0.65122485    
   1.2506661    
 -0.88406986    
 -0.24005415    
  0.32943380    
  0.12723820    
  0.85660678    
 -0.52764463    
 -0.49408397    
  0.62835115    
  0.11835522    
 -4.58667651E-02
  1.89756900E-02
  0.13681534    
 -0.44092238    
 -0.29578254    
 -0.18988447    
 -7.07689673E-02
  0.51348889    
 -0.28768194    
  0.29957929    
  0.32095927    
  3.74226794E-02
  9.37229842E-02
 -0.45079118    
  5.73770553E-02
 -0.49078804    
 -1.22202709E-02
  6.73521385E-02
  6.66913539E-02
  0.74721432    
 -0.35135329    
  0.13413423    
 -0.13052189    
  3.88972051E-02
 -1.16280131E-02
  0.15565351    
  4.11822349E-02
  0.27608770    
 -0.73938948    
 -0.13200605    
  0.71554255    
 -0.18573430    
 -0.40546489    
  0.22498821    
 -0.54498130    
  0.72237694    
 -0.69314706    
  0.85257494    
 -0.66888237    
   1.0066073    
 -0.42569339    
 -0.43610194    
  0.65771210    
 -0.72037578    
 -0.13850087    
 -9.09719020E-02
  0.38136756    
  0.28258801    
 -0.96227580    
  0.31796747    
  0.21297550    
  0.27103493    
  0.30108127    
 -0.87458169    
  0.49883905    
  5.89512549E-02
  8.51826891E-02
 -0.26921079    
  0.37825596    
 -0.34230655    
  0.53012955    
  8.90182704E-02
 -0.27985474    
  2.38580760E-02
 -7.33527243E-02
  2.91685071E-02
 -0.16845487    
 -0.31602645    
 -0.48884669    
  0.25523189    
  0.92174959    
 -0.25311077    
  0.14065261    
  1.87247037E-03
  0.48773605    
 -0.21442223    
 -0.54093015    
 -4.75682095E-02
  0.30105373    
 -2.10939217E-02
 -0.51276553    
 -0.48368889    
  0.68524188    
  3.89155261E-02
 -0.35522211    
  0.69314706    
 -6.36917502E-02
  0.10022182    
 -0.68878245    
  0.55812144    
 -9.07344073E-02
 -0.34150693    
 -0.29436085    
 -0.10650645    
  6.85711578E-03
  0.45653051    
  0.56475633    
  -1.0212867    
  0.57735533    
  1.90000571E-02
  0.14243138    
 -0.42635638    
  0.56151873    
  0.14487363    
 -0.14107850    
 -0.84194601    
  0.12967779    
  0.42584798    
 -0.24127676    
  0.42086214    
  -1.6189667    
   1.3822972    
  0.37243810    
 -0.44152620    
 -0.11993130    
  0.75111192    
 -0.86186290    
 -0.14518195    
  0.95631224    
 -0.96048802    
 -0.13173985    
  0.71088880    
  0.27499935    
 -8.45051482E-02
 -0.32855812    
 -0.20052120    
  0.56149381    
  5.74189387E-02
 -0.23114730    
 -0.81400412    
  0.77879333    
 -1.04592852E-02
  0.57221967    
 -0.41773501    
 -0.22214298    
  7.11570457E-02
 -0.79734433    
  0.19004381    
  0.62117356    
  0.11382045    
 -0.12536828    
 -0.11300345    
  0.31145439    
 -0.29469070    
  6.67738914E-02
  3.52564082E-02
 -0.36529005    
 -0.13329370    
  0.59221268    
  0.18564589    
  -1.0270028    
 -0.13005306    
  0.98291022    
 -0.63656634    
  0.75872904    
 -8.44219178E-02
 -0.60596877    
  0.95409894    
 -0.58158696    
 -0.38916358    
  0.76164222    
 -0.20416090    
 -3.25763598E-02
  7.44231194E-02
 -6.67268410E-02
  6.36480898E-02
 -0.53299487    
 -0.61081696    
 -0.36593440    
  0.47580084    
  0.79865229    
 -0.24317399    
 -0.24918434    
   1.1730748    
 -0.13212149    
 -0.42060548    
  0.36021563    
 -0.50393289    
  0.32049304    
  0.50717574    
 -0.90452421    
 -0.46800852    
 -0.15757328    
  0.51879370    
  0.62500417    
 -0.70942175    
 -0.14869653    
 -4.01606504E-03
  0.34676695    
  0.19105539    
 -0.75745094    
   1.4709532    
 -0.50336939    
 -0.92826712    
  0.82078773    
 -0.34927943    
  0.41295558    
  0.54544336    
 -0.52769136    
 -0.71788883    
  0.91909254    
 -0.72978151    
  0.45032528    
  3.63301225E-02
 -0.51354766    
  0.62804079    
  9.53103378E-02
 -0.24086173    
  0.38170084    
  3.24887447E-02
  -1.0451670    
  0.97089869    
 -0.21642968    
 -0.26320082    
 -0.25633648    
  0.60414511    
 -3.03445794E-02
 -6.26624152E-02
 -0.63932663    
 -0.34934333    
  0.69314718    
 -0.41559169    
 -0.22601023    
  0.94180012    
 -0.33219028    
  0.47049102    
 -0.69884980    
 -0.22641703    
  0.67244226    
  6.67588785E-02
  0.17790891    
 -0.64752078    
  0.82765603    
 -0.48627776    
 -0.13178506    
 -0.10282577    
  0.46418512    
 -0.14126626    
  0.18875018    
  0.27729931    
 -0.54219651    
 -0.39344978    
  0.52794206    
 -0.21930844    
  0.49466708    
 -0.32256508    
 -0.73112017    
  0.25687766    
  0.74363130    
  -1.0026028    
  0.40895292    
  2.20392663E-02
  0.45594051    
  0.13396300    
 -0.89869696    
 -0.10969906    
  8.90797228E-02
 -1.14287417E-02
  0.54694694    
  7.47413859E-02
 -0.61215532    
  2.99085788E-02
  0.35575372    
 -0.40675640    
  0.62290752    
  0.13314132    
 -0.79155606    
  0.48148376    
 -4.82939743E-02
  0.65465552    
 -0.87845027    
  0.52505624    
 -0.40546501    
 -0.37627113    
  0.47525313    
  0.60993636    
 -0.38888922    
  0.22293371    
  -1.1503034    
  0.24983986    
  0.30102265    
  0.59776044    
 -0.96497595    
 -0.17047139    
  0.32177985    
 -0.18042572    
  1.35441814E-02
  8.92873202E-03
  5.19596152E-02
  0.42358387    
  0.26427487    
  0.15581557    
 -0.99361479    
 -0.41655588    
   1.4458250    
 -5.95307201E-02
 -0.91258007    
  0.77105099    
  0.16631237    
 -0.75774598    
  0.25023907    
  0.50114042    
 -0.10070793    
 -0.90475321    
  0.21864453    
  0.63433683    
 -0.46174884    
  0.22818984    
  0.14354804    
  0.17746483    
 -0.50467777    
  2.07509696E-02
  0.20110133    
  0.26117074    
 -0.21570846    
  0.12842570    
 -0.45727310    
  0.42975307    
 -0.33179584    
 -0.17828624    
  0.79469007    
 -0.23454328    
 -0.22926615    
  5.07589839E-02
  9.20747444E-02
 -9.46158692E-02
 -0.16266860    
  0.21713737    
  0.22169669    
 -0.23016599    
  0.38954329    
 -0.75686300    
  0.60230064    
 -0.67129380    
  0.92527270    
 -0.83201516    
  0.41342422    
 -0.24808407    
 -8.74629151E-03
  0.25569737    
 -0.64015466    
 -8.99481922E-02
   1.2677755    
  -1.0507686    
 -6.45383894E-02
  0.56048119    
 -0.44427061    
  0.17600685    
  0.15220945    
 -0.17047513    
  0.10766198    
  6.92686737E-02
 -8.45575556E-02
  0.45820457    
  0.14563654    
  0.18537977    
  -1.2824615    
  5.14080115E-02
  0.71895510    
 -0.39123580    
 -0.38603181    
  0.69083512    
 -0.15492241    
  0.14678781    
 -8.39399546E-02
 -4.41056527E-02
  0.22685011    
 -0.93873942    
  8.07540119E-03
   1.2212491    
 -0.38241279    
  0.11067668    
  4.95801680E-02
 -0.53043085    
  2.97541637E-02
  0.54885566    
 -8.84664133E-02
 -0.40341151    
  0.38683102    
 -0.12565088    
  0.25394392    
  0.16330004    
 -0.92491466    
  0.99062365    
  0.48190260    
  -1.4984498    
  5.11924177E-02
 -7.36650079E-02
  6.01383559E-02
  0.57451248    
 -6.79761320E-02
 -0.55844432    
  0.85546094    
  3.17213833E-02
 -0.26076230    
 -0.62029183    
 -0.56523240    
  0.94664955    
  7.62910321E-02
  0.34069765    
  0.19129437    
 -1.44876959E-02
 -0.30994532    
 -0.99241430    
  0.97445309    
 -0.47556299    
  0.69228911    
 -0.21035010    
 -0.11910810    
 -0.48685125    
  0.62380737    
 -0.45287764    
 -0.10154887    
 -0.44425103    
  0.19912875    
  8.43072608E-02
  6.98434487E-02
  0.72919595    
 -9.11082700E-02
 -0.17980887    
 -8.37091208E-02
  0.50205600    
 -0.77305228    
  0.47067404    
  0.20715024    
 -0.14121646    
 -0.45093942    
  0.41689372    
 -0.36256751    
  0.46922573    
 -0.24701595    
 -0.25380823    
  0.23241039    
 -0.39786041    
  0.70725167    
 -0.68477881    
  0.72324526    
 -0.61289740    
  0.51776671    
 -0.19465008    
 -0.25733507    
  0.30652508    
 -0.35422906    
  0.33344308    
  0.30875358    
 -8.39778483E-02
 -0.70533651    
  0.73381829    
 -0.89522785    
  0.76685905    
 -0.68188244    
  0.70629871    
 -0.32766712    
  0.18417957    
  6.83738217E-02
 -0.84369290    
 -0.58125877    
  9.44906846E-02
   1.3975018    
 -6.70409501E-02
 -0.42405525    
  0.41862324    
 -3.27344052E-03
 -0.22177851    
 -0.50810063    
  0.74828786    
  2.64705718E-02
  0.10598706    
 -0.60848832    
  0.29284993    
 -0.28254044    
  0.42855811    
 -1.57128610E-02
 -0.40095028    
  0.87067139    
 -0.54487354    
  0.40465164    
 -6.99230582E-02
 -0.55027896    
  0.18080766    
  0.30551445    
  -1.2211744    
 -0.45063418    
   1.3024281    
  0.13218477    
  0.20409554    
 -0.51242954    
  0.50470728    
  9.95296016E-02
 -0.53599358    
 -0.11087282    
  0.58722794    
 -0.28211093    
  9.53103229E-02
 -0.15508637    
  0.59402895    
 -3.83529663E-02
 -0.40058964    
 -0.45551857    
  0.58778679    
 -0.16535699    
  0.36361137    
 -0.46614030    
 -0.33236757    
  8.92064720E-03
 -9.30037647E-02
 -0.28185129    
  0.80430496    
 -0.16422068    
  0.46368244    
 -0.53423369    
  0.70332909    
 -0.18812704    
 -8.47115070E-02
 -0.18308209    
  0.14332935    
 -0.19606520    
 -0.68475890    
  0.58619446    
 -0.33993083    
 -0.31798720    
  0.76725501    
  6.45383596E-02
  0.19690974    
 -0.53182060    
  0.66466421    
 -0.40747362    
 -0.39049917    
  0.48591906    
 -0.10268356    
  0.44244027    
 -0.23670085    
 -0.17228295    
  0.15028206    
 -0.13627973    
 -1.87140424E-02
  0.26045507    
  6.00355305E-02
 -5.15475543E-03
 -0.15429412    
 -2.95790378E-02
 -0.50497687    
  0.62114787    
 -0.55478877    
  0.67451566    
 -0.61833853    
  0.18761881    
  0.27534223    
 -0.22386014    
  4.43997346E-02
  0.26893607    
  0.12156062    
 -0.44450030    
 -0.28728014    
  0.30994073    
  0.39915580    
 -0.26990858    
 -0.13872632    
  0.16531265    
 -0.18575810    
  0.24263643    
 -0.44236228    
  0.60478616    
  -1.1190796    
 -0.16412583    
   1.1995773    
 -0.32752547    
  4.77415249E-02
  0.20669198    
  0.13542512    
 -0.11943981    
  -1.0009305    
  0.49753988    
  0.36344203    
  9.80376303E-02
 -0.23218250    
  0.55240327    
 -0.24077690    
  0.10724547    
 -0.43744808    
  0.20294102    
 -0.64338571    
 -0.18972735    
 -7.80885592E-02
 -7.09892586E-02
   1.3302572    
 -0.12737520    
 -0.91588181    
   1.0043242    
 -0.46805793    
 -0.38123938    
  0.31446552    
  9.74006653E-02
  0.43367878    
 -0.50957316    
 -4.47930209E-02
  0.18362965    
 -2.98528206E-02
 -0.15902600    
  0.18778895    
  5.61884977E-02
 -0.85870278    
 -0.30156556    
  0.91760582    
 -0.20330220    
  0.53091246    
 -0.70841444    
  0.29582185    
  0.11857741    
 -0.34745988    
 -6.31007552E-02
 -0.22458129    
 -0.26476517    
   1.0668635    
  0.14674996    
  0.41009700    
  -1.1714414    
  0.43485016    
 -0.38823989    
 -0.35911760    
   1.1147852    
 -0.29543632    
 -0.47360271    
  0.33234280    
  0.44645259    
  4.57172245E-02
 -0.18570003    
 -9.68300498E-08
 -0.24365720    
 -0.25372279    
  0.59407347    
 -0.47018787    
  0.14780961    
  2.88420822E-02
 -0.36074451    
 -0.33611760    
  0.23547420    
  0.46138814    
  0.13291307    
 -0.22206172    
  0.58025092    
 -0.31684774    
 -0.39000905    
  0.27222565    
  2.33348669E-03
 -0.10951304    
 -0.21537152    
 -0.41356233    
  0.80057859    
 -0.36943021    
  0.32348377    
  0.58101052    
 -0.46731320    
  4.50301394E-02
 -9.21840444E-02
 -0.41084442    
  0.43835920    
  0.34004486    
 -0.50785816    
  0.17405711    
  0.32033783    
 -0.34767932    
 -5.14053777E-02
 -0.78353107    
 -0.57946759    
 -0.35417178    
   2.2479968    
 -0.42143351    
  4.52389792E-02
 -2.03989018E-02
 -6.80121779E-02
  0.35299188    
  -1.1045340    
  0.32430828    
 -0.21472494    
  0.63774830    
  1.25788432E-02
 -0.14430326    
  6.97147772E-02
 -0.19656405    
 -0.40341821    
  0.17753869    
  0.73834294    
 -0.24444075    
 -7.03373030E-02
  0.27470586    
 -0.29509166    
 -0.51733017    
  0.38412586    
  0.15246874    
 -0.57573831    
  0.59132868    
  0.17955524    
 -6.78063110E-02
 -3.82727757E-02
  0.24226166    
 -7.96397328E-02
 -0.24609265    
 -0.20216005    
 -0.14847483    
  0.87915975    
  -1.0021067    
  0.28093907    
 -0.31930006    
  0.85682940    
 -0.17303695    
 -0.50209212    
 -0.48881307    
   1.0528554    
 -0.44556963    
  0.67083120    
 -0.32650793    
 -6.86595868E-03
 -1.78754926E-02
  9.18425098E-02
  0.19157200    
 -0.30263591    
 -1.12994229E-02
  0.27625334    
 -0.85069942    
 -0.80772424    
   1.5422074    
 -0.59272844    
  0.41181421    
 -0.60631144    
  0.63234109    
 -0.15775406    
 -0.26272511    
  0.31431934    
  0.10204069    
  0.41879174    
 -0.40954691    
  0.11664611    
  0.11990387    
 -0.14851671    
 -0.17114815    
 -7.61612803E-02
 -0.23096792    
  0.21647494    
 -0.31148282    
 -0.38654217    
  0.53879273    
  0.39830685    
 -0.67605263    
 -0.81093013    
   1.0146776    
  0.49315909    
 -0.19402206    
 -0.36254984    
 -0.74867028    
 -0.45149091    
   1.3615336    
  0.41378674    
  0.24752168    
 -0.26517200    
  1.58070829E-02
 -0.52071458    
 -0.25709882    
   1.0250190    
 -0.19947059    
 -2.49347147E-02
 -0.26833317    
  1.75339654E-02
  0.25439969    
 -0.75714684    
  0.46255249    
  0.89655584    
 -0.77089578    
  0.14988628    
 -0.41929674    
 -0.15973726    
  0.12573960    
 -0.15559252    
 -0.18840063    
  0.60724401    
  1.75635032E-02
  1.51190097E-02
  0.10278504    
 -0.16468315    
  0.19328347    
 -0.57286096    
  0.14554223    
 -0.16404589    
  0.35735404    
  0.14972948    
 -0.45096320    
  0.39956230    
 -0.44219151    
 -3.06147374E-02
  0.54244459    
  0.22153598    
 -0.83371383    
  0.60107243    
 -2.46673599E-02
 -0.43825495    
  0.16878936    
 -0.11387368    
  0.27924979    
 -8.17765072E-02
 -9.18075591E-02
 -0.57903385    
  5.94706647E-02
  0.97503865    
  6.16491139E-02
 -0.75479627    
  0.47065666    
  0.38900846    
 -0.24815883    
  0.51516396    
 -0.96606934    
  2.92417742E-02
 -0.40907392    
  0.85777903    
 -0.28676251    
  0.19329073    
 -6.07906189E-03
 -0.47816709    
  0.23940407    
  0.54457235    
 -0.44166657    
 -1.46044314E-07
  0.45209107    
  0.29322207    
  -1.2666714    
 -0.11851879    
   1.0882571    
 -0.36788994    
  0.27443704    
 -0.31164008    
  0.29931992    
  0.15862720    
 -0.25849330    
  4.37767543E-02
 -0.83975053    
   1.0572840    
 -0.40230569    
  0.19779857    
 -0.62882447    
 -0.31946570    
  0.52497900    
 -0.12621774    
  0.33047530    
 -3.27538550E-02
 -0.28141245    
  0.63564253    
 -8.19264799E-02
  3.40706296E-02
 -0.75377172    
  0.40662199    
 -0.33301005    
 -0.38946488    
  0.92388093    
 -0.84383816    
  0.41494370    
 -0.12836137    
  0.29262057    
  0.33047268    
 -0.68609226    
 -0.17217995    
  0.59333837    
 -0.35486412    
  0.42500970    
  0.20447586    
  0.33934793    
  -1.0316190    
  1.73616521E-02
  0.80767405    
 -0.18585803    
  4.87023257E-02
 -0.53548175    
  0.55811101    
 -0.79449975    
  0.14842024    
  0.26147962    
 -8.29969347E-02
  0.53337193    
 -0.62088281    
  0.16797630    
 -0.66441292    
  0.57150817    
 -0.42300326    
  0.94846392    
 -0.86499745    
  0.36967614    
  0.22718395    
 -0.44830513    
 -0.13497531    
  0.83232272    
 -0.75628978    
  0.63335931    
 -3.08012608E-02
  6.25205263E-02
 -0.55686456    
  0.68348521    
 -0.16118723    
 -4.07428592E-02
  9.07997340E-02
 -0.33900723    
  0.14394653    
  0.49174356    
 -0.14901164    
 -0.45298868    
  0.37346584    
  2.25478634E-02
 -0.16870695    
 -0.34708545    
  0.62296826    
  -1.0621917    
 -0.80664742    
   1.0905672    
  0.14836414    
  0.22147068    
 -0.40602317    
  0.43245661    
 -0.18842693    
 -0.64949447    
  1.24846483E-02
  0.85436261    
  0.40581709    
  -1.1565576    
 -0.45006940    
 -0.64185381    
   1.8799740    
 -0.54848754    
  0.54645127    
 -0.72315478    
 -0.21217459    
  0.67347425    
 -0.61056060    
  0.65587568    
 -0.16475546    
  0.60992789    
 -0.37905300    
 -2.15577986E-02
  0.23708956    
 -0.93266094    
 -0.21588857    
  0.68254930    
  0.45929217    
  9.88003761E-02
 -0.57188582    
 -0.34049264    
  0.74903965    
 -0.70242095    
  0.91753232    
  -1.0085038    
  0.56123418    
 -4.49810065E-02
 -0.46973312    
  0.78609318    
 -0.28309026    
 -0.16159521    
  0.22989009    
  0.63979304    
  -1.5325248    
 -0.53601575    
  0.54493105    
  0.83880883    
 -0.22891474    
  0.40439263    
  6.54100478E-02
 -7.61974975E-02
  9.01699215E-02
 -0.14020813    
 -9.06458795E-02
  0.10536067    
  0.15190092    
 -0.17462924    
 -0.48249534    
  0.40484405    
 -0.17612946    
  0.48470986    
 -0.57455343    
 -0.40384576    
  0.69436020    
 -0.28244337    
  0.51978868    
 -0.59315479    
  0.14471433    
  0.11578514    
  0.37843621    
 -0.71624303    
 -3.42236869E-02
  0.74221343    
  0.10977058    
  -1.0573941    
  0.91961074    
 -0.28768197    
  0.44588292    
  -1.0683552    
  0.43407160    
  0.61304086    
  9.29803178E-02
 -0.31901836    
 -0.71618474    
 -0.74980724    
   1.1439085    
  0.62517440    
 -0.92435050    
 -0.22362553    
  0.75504667    
 -0.68975544    
  0.70771313    
 -0.17059961    
  0.39129308    
  -1.1526794    
  6.29483387E-02
  0.64143521    
  0.22314334    
  0.34124926    
  -1.1617223    
  0.96966302    
 -0.59862477    
  0.33722258    
 -0.37651342    
 -0.15324032    
   1.0522609    
 -0.60182083    
  0.48727572    
 -0.17685039    
 -0.25131428    
  0.22007765    
  7.13922922E-03
 -0.55834627    
  0.64213419    
 -0.84418738    
  0.74812943    
 -1.45081440E-02
  0.32507455    
 -0.80472785    
  0.61422813    
  1.98741779E-02
 -0.43727160    
 -0.31482467    
  0.67302173    
 -0.80033797    
  0.68557543    
 -0.15089853    
 -0.73966730    
  0.61332500    
  0.24860440    
  8.89899489E-03
 -0.10376199    
  0.53004998    
 -0.89695591    
 -5.84109761E-02
  0.10517242    
  0.14174642    
 -0.37723291    
  0.81021607    
  0.13685933    
  7.67151341E-02
 -0.77820230    
  0.58722794    
 -0.28706145    
 -0.73107851    
  0.63750350    
 -0.35823318    
  0.59705687    
 -0.22394857    
 -0.34428784    
  0.74661601    
 -0.91763800    
  3.31522562E-02
 -0.31411546    
  0.96281087    
  0.18042575    
 -8.51155072E-02
 -0.54908264    
  0.41555119    
  3.25231105E-02
  0.49886885    
 -0.36134514    
 -3.23913917E-02
 -5.28105646E-02
 -0.44303843    
 -0.45925078    
 -0.65639776    
   1.5444869    
  0.32095093    
 -0.85853380    
  0.55286705    
  0.22940764    
  -1.0167824    
  0.71667755    
  5.76103814E-02
 -0.11258233    
 -0.68336707    
  0.96889699    
 -0.28307587    
 -0.35178518    
  0.47283056    
  0.51017374    
 -0.88358521    
 -0.12589949    
 -4.76279370E-02
  0.23322403    
 -6.76139519E-02
  0.31744158    
 -0.52716202    
  0.83376127    
  0.20700023    
 -0.22245130    
 -0.23489049    
 -0.17144014    
 -0.48518333    
 -0.12572587    
  0.29957297    
 -7.16560781E-02
  0.78672445    
 -0.18318917    
 -5.22178225E-03
 -7.95191079E-02
 -0.34444028    
  0.92995703    
  -1.1692299    
  0.57574511    
  2.14819089E-02
  0.23780061    
 -0.85142148    
  -1.2192401    
   1.3915255    
  0.59164387    
 -0.15366942    
  1.22701162E-02
  8.59947428E-02
 -0.50372970    
  0.19791186    
  0.40638569    
 -9.85353440E-02
 -0.53306782    
 -0.19836667    
  0.47997463    
 -0.27987981    
 -0.38495168    
  0.60011852    
  0.40453610    
 -0.24998768    
  0.28379628    
  8.60376582E-02
 -0.88026178    
  0.35866112    
 -0.24597161    
  0.57147121    
 -0.29945272    
  0.24905646    
 -0.14627039    
  0.14732459    
  7.11682960E-02
 -0.45114416    
 -0.11240467    
  0.49763578    
 -1.47836395E-02
  5.28346673E-02
  0.11430121    
  0.23903795    
 -0.65627360    
  0.49928364    
 -0.38698027    
  0.36518577    
 -0.16052711    
 -0.14080736    
 -0.52776873    
  0.40740484    
 -3.14985551E-02
  0.17002404    
  0.43611193    
 -0.23319373    
 -0.32733136    
  0.41265777    
 -0.68810093    
  0.41215420    
  -1.0403432    
   1.1820357    
 -0.35378617    
  0.50807476    
 -0.73707324    
  0.82104957    
 -0.39902693    
  0.31173897    
 -0.19837019    
  0.15861830    
 -0.26184675    
 -0.76037985    
  0.30727300    
  0.54515016    
  3.91028523E-02
 -0.93314779    
  0.58778673    
 -0.25310174    
  0.96004248    
 -0.97809339    
  0.97466266    
 -0.26974544    
 -0.31474784    
  0.37415397    
 -0.45368278    
  3.92719768E-02
  0.14215890    
 -0.71112502    
  0.67368478    
  0.29258314    
  3.64291966E-02
 -0.76202112    
 -0.58351749    
   1.0095656    
  0.21683726    
 -0.60957819    
  0.62353843    
  5.48454188E-02
 -4.56455015E-02
 -1.38316089E-02
  0.22814499    
  -1.1439714    
 -0.53667915    
  0.91151750    
  0.55664927    
 -0.77501982    
  0.74061382    
  0.16209325    
 -0.43319926    
  0.13337621    
 -0.19214161    
  0.26033783    
 -0.41514692    
  0.55675912    
 -0.24292403    
  0.16324821    
  0.26551250    
 -0.50693464    
 -0.41522127    
  0.48324299    
  0.35110396    
 -0.11131948    
  0.46687657    
 -0.85159492    
 -0.21889304    
  0.58014446    
 -0.16225028    
 -0.70939010    
  0.68216991    
 -0.44085234    
  0.42527890    
  0.49614426    
 -0.44373050    
 -0.36583552    
 -9.14833099E-02
 -0.13665740    
  0.22967304    
 -0.52315259    
  0.83504140    
  0.51775211    
 -0.45475638    
  0.42216685    
 -0.20705569    
 -1.71238054E-02
 -0.27908334    
  3.91766801E-02
 -0.35463822    
  0.29702780    
 -4.66216775E-03
 -0.44417205    
  0.51736152    
  6.81962147E-02
  0.14424981    
  0.33106443    
 -0.63795233    
  0.32687995    
 -0.69486988    
  0.68274826    
  8.91144574E-02
 -0.32474834    
 -0.44539160    
 -6.03021532E-02
  0.35227755    
  7.78649598E-02
  0.14373475    
  0.16483349    
 -0.70456594    
 -0.30072320    
   1.1505418    
 -0.29882151    
 -0.15143880    
 -0.33789492    
  0.93211186    
 -0.96246803    
 -4.55420427E-02
  0.48798606    
  1.52839953E-02
  0.35548243    
 -0.42269710    
 -0.33069524    
  6.40344322E-02
 -0.36470360    
 -0.73088735    
  0.38566270    
  0.99609685    
 -0.69087684    
  0.91583699    
  0.14189039    
 -0.13285664    
 -0.98323005    
 -0.26549417    
  5.78546263E-02
 -0.14972274    
   1.0100378    
  0.25103629    
 -0.94293261    
  1.73488334E-02
  4.32760306E-02
 -0.42446798    
  0.96130520    
  0.64380676    
 -0.84922636    
 -6.77953055E-03
  0.21219936    
  0.37142119    
 -0.11022146    
  0.30214271    
 -0.28846547    
 -0.75455570    
  0.68757594    
 -0.67214036    
  0.93321466    
 -0.80023038    
   1.0674815    
 -0.24512233    
  8.38244706E-03
 -0.33964902    
 -8.24002363E-03
  0.20645683    
 -0.61547405    
  0.35560668    
  0.57762134    
 -0.50431556    
  0.36325827    
 -0.54164773    
 -7.62411058E-02
  0.42666385    
 -0.60808897    
  0.83415508    
 -7.26127401E-02
 -0.95033664    
  0.43811551    
  0.20624185    
  0.40090951    
 -0.75596213    
  0.71953827    
 -0.36562243    
 -0.29110065    
  0.22648644    
  0.28798527    
 -0.39685792    
 -4.06777626E-03
 -7.03525320E-02
  0.55418676    
  7.65577555E-02
 -0.69547743    
  0.58311015    
 -0.69314712    
  6.38871714E-02
 -0.52009737    
   1.0422595    
 -6.48607314E-02
 -0.22185574    
 -8.17599520E-02
  0.19596171    
  0.67460668    
 -0.72282314    
  1.20432314E-03
 -0.62680507    
  0.59501761    
  0.16667163    
 -0.59031361    
  0.37789050    
  0.37331066    
  0.22081310    
 -0.61780936    
  0.60042995    
 -0.10300943    
 -6.69706836E-02
 -0.99507147    
 -0.78378427    
   1.6525958    
  0.16780958    
 -0.37559971    
 -0.34961775    
  0.37114930    
 -0.28256717    
  0.67971355    
 -0.21581174    
 -0.38979390    
 -0.21914296    
  0.71646678    
 -7.73867071E-02
 -0.11670594    
 -0.31054631    
 -0.11174380    
 -0.12955165    
  0.46179235    
  7.92268738E-02
  0.24403375    
  0.10740425    
 -0.91132611    
  0.74691379    
 -0.11564185    
 -0.17565683    
  4.94800210E-02
 -0.83359915    
  0.92367065    
 -6.28592372E-02
  0.34712175    
 -0.43841302    
  0.49077272    
 -0.43130231    
  7.77307674E-02
 -0.41028431    
 -0.13791172    
  0.65355688    
  1.99911129E-02
 -0.21003488    
 -0.19166721    
 -0.30951479    
 -0.24939667    
   1.2007658    
 -0.13215576    
 -0.24408875    
  0.28957006    
 -0.18604715    
 -0.46980906    
  0.31305823    
 -0.11068969    
 -0.75616014    
  0.61129618    
  0.18843032    
 -0.29870459    
  0.28891301    
 -0.61395627    
  0.37156352    
 -0.29292062    
 -0.12993640    
  0.34464124    
 -0.14571178    
  0.18721154    
  0.17960788    
 -3.73744704E-02
 -0.40476024    
  0.55991781    
  0.36521345    
  0.22832698    
 -0.46987018    
  7.79881775E-02
  1.27515383E-02
 -0.58253717    
 -0.44280276    
  0.37977555    
  6.12806529E-02
  0.76155734    
 -2.31225938E-02
 -0.16099662    
 -6.17293715E-02
 -4.92078066E-02
 -0.65022230    
 -0.12041254    
  0.65449524    
 -7.14590698E-02
 -6.70105144E-02
 -0.24386577    
  0.58356595    
  0.16658920    
 -0.19934557    
 -0.37573445    
 -0.35667503    
  0.65790123    
 -0.14837508    
  0.48740682    
 -0.23580337    
  0.30671105    
 -0.88084042    
  0.63967830    
 -7.46907294E-02
  0.14064901    
 -0.11049590    
  0.16986792    
 -0.90755719    
  0.85260761    
  0.10306309    
  6.69736937E-02
 -0.81242055    
  0.49424601    
 -0.13338515    
 -4.91409041E-02
 -0.48137024    
  0.51162046    
  0.46522468    
 -0.37197539    
 -0.16616590    
  0.48036644    
 -0.32841584    
  0.27046406    
 -0.41985384    
 -0.39845657    
 -0.15637550    
 -0.51603568    
 -0.26797700    
  0.37072229    
   1.3879763    
 -2.46717092E-02
 -0.28854382    
 -2.44341251E-02
 -0.47118196    
 -2.48339456E-02
  0.96940058    
 -0.78611225    
  0.63939291    
 -0.94385493    
  1.08580766E-02
  0.50736398    
  0.31715259    
  0.52268708    
  -1.2803724    
  0.56623185    
  0.12489339    
 -0.50376546    
  0.38230669    
 -0.47343788    
  0.55039907    
  0.35815516    
 -0.93457812    
  0.52094376    
  5.65366931E-02
  0.20307006    
 -6.96708858E-02
  0.13399376    
 -8.43668580E-02
 -0.95304948    
 -0.63980126    
   1.5376581    
  0.23883380    
  0.14310077    
 -0.47854811    
  0.12775119    
 -9.64829624E-02
 -0.62687242    
  0.71974224    
 -0.12004787    
 -0.48397857    
  0.75649482    
 -0.37335226    
 -0.74646235    
  0.55689085    
 -0.53103745    
  0.65290511    
  0.71465355    
 -0.70264846    
 -0.58254963    
   1.1472666    
 -0.85160369    
 -0.79868448    
  0.11029518    
   1.3434595    
 -0.32155520    
 -0.18597274    
 -0.86808860    
  0.23742011    
   1.1390218    
 -0.60024029    
  0.18981199    
 -0.22501111    
  0.43614230    
 -0.33969980    
  0.25021383    
  0.23016749    
 -0.44563130    
 -0.29867139    
  0.37111884    
 -0.39535102    
  0.32563183    
  0.36088970    
 -0.44320560    
  7.27332383E-02
 -0.40890995    
  0.68064725    
  0.17811988    
 -1.59153845E-02
  5.29409163E-02
  0.24140371    
 -0.20244294    
 -0.27743673    
 -0.25808153    
  0.25593337    
 -0.36748600    
 -0.13976207    
  0.58778656    
  0.12130439    
 -0.75476098    
  0.37830818    
  5.96449375E-02
  0.45756239    
 -0.31816757    
 -2.55060736E-02
 -0.26884356    
  3.73227298E-02
  4.25031632E-02
  0.48980007    
 -0.35724431    
  0.45436376    
 -0.93122429    
  9.13260877E-03
  1.25398969E-07
  0.58879626    
  -1.0294175    
  0.69878113    
  0.27032721    
  0.56709045    
  -1.0901375    
  0.78796405    
 -0.14868310    
 -0.98082912    
 -0.87394321    
   1.4044218    
  0.20257428    
  0.23722470    
 -0.63053912    
  0.32893851    
 -0.92875409    
 -0.21247444    
   1.5762397    
 -0.74599612    
  0.61162055    
 -0.17808345    
  0.57059479    
  -1.2695258    
  0.75608933    
  5.09663112E-02
 -8.75760466E-02
  0.38683715    
 -0.68626380    
  0.14584109    
  0.75817978    
 -0.72449768    
 -0.37782523    
 -0.16317518    
  0.54481459    
  0.10928666    
  4.34125401E-02
 -0.76541322    
  0.79334223    
  0.33146581    
 -0.31257769    
  0.31029350    
  0.14912936    
 -0.61063242    
  0.38469478    
  4.26966064E-02
 -0.88370436    
  0.64325917    
 -0.33526939    
 -0.53161055    
   1.0234632    
 -0.97683501    
 -9.15342011E-03
  0.88119930    
 -0.45225725    
  0.28805640    
  0.47587839    
 -0.36849996    
  0.39261383    
  -1.2402480    
  0.63750988    
  1.97050627E-02
  2.05197260E-02
 -0.29047346    
  0.63561273    
 -0.28824627    
  0.44021893    
 -0.16989914    
 -0.14528953    
 -3.23913917E-02
  0.14618264    
  -1.0390862    
 -0.53541362    
  0.76756179    
  0.75868148    
 -0.94900298    
   1.0356253    
 -0.37430492    
  0.14235425    
  0.29654261    
  0.42531514    
 -0.28628567    
  -1.0629675    
  0.80665600    
 -0.26833317    
  0.27193373    
 -0.92350435    
   1.0136553    
 -0.84156728    
  0.50509489    
  0.33070847    
  0.14001316    
 -0.48577699    
  0.30359897    
 -0.17152749    
 -0.10900277    
 -0.10447416    
 -0.25041068    
 -7.42330477E-02
  0.53299475    
  8.46961811E-02
 -0.31350860    
  0.11807000    
 -0.12065755    
  0.14672124    
 -0.49491975    
  0.36998057    
 -6.35716040E-03
  0.15669836    
 -0.54446417    
 -0.74721456    
   1.3581237    
 -6.20926134E-02
 -0.83900791    
  0.63095105    
  0.48838335    
  -1.1269004    
  0.99184453    
  3.59651931E-02
 -0.73949474    
  0.50473493    
 -0.73168099    
  0.98082912    
 -0.61090910    
 -0.18561652    
  0.67213577    
  0.29623970    
 -0.70372933    
 -6.43358678E-02
  0.60863739    
 -0.21786651    
 -0.47704604    
  0.74059045    
 -0.64946496    
 -0.59198910    
  0.85806841    
  0.33594224    
 -0.14827883    
 -0.11842362    
 -0.37312174    
 -0.11339558    
  0.48882163    
  0.25016299    
  0.14489125    
 -0.69159806    
 -0.21889549    
  0.82728064    
 -0.11410414    
 -8.16179141E-02
  3.72088775E-02
  0.41496226    
 -0.40807605    
 -0.21703477    
 -2.59113126E-02
  0.10660989    
 -0.62790662    
  0.57365227    
  0.32350934    
 -0.40503603    
  0.28671643    
 -5.35840131E-02
  2.11808626E-02
 -0.24279638    
  7.23797008E-02
  0.20571457    
 -0.54645622    
 -4.77090664E-02
 -0.35443386    
  0.52711034    
  0.52829325    
  5.47503829E-02
 -0.32441390    
 -0.35408670    
  0.73661524    
 -0.99510986    
 -0.25340867    
  0.99753523    
 -0.41244751    
  0.19203395    
  0.23325342    
  0.19548279    
  4.95967269E-02
 -0.30368254    
  8.66645500E-02
 -0.64654052    
  0.55151641    
  0.24288458    
 -0.17200457    
 -0.56059361    
 -0.45910433    
 -0.17745543    
   1.1082743    
  1.37931919E-02
 -0.32016766    
  0.31170163    
 -0.15734410    
 -0.49315524    
  0.74956977    
  0.21250004    
 -0.72076225    
 -7.12813139E-02
  0.22930993    
  0.58505094    
 -0.39863896    
  0.54886836    
 -0.26459348    
 -0.89895028    
 -0.49419335    
  0.92109001    
 -0.49185485    
 -0.26774785    
  0.40741253    
  0.51587105    
 -5.85939437E-02
  0.32514879    
  -1.3547682    
 -0.73540694    
  0.42211252    
  0.82962245    
  0.46018180    
  0.40633050    
  -1.0994778    
  0.83008188    
  0.43924093    
 -3.64216678E-02
 -0.51664633    
  0.55306804    
 -0.47146451    
  0.41052058    
  0.42568830    
 -0.78602761    
  0.28962693    
  -1.0919732    
  0.79452956    
 -0.51494461    
 -0.30725944    
  0.51337349    
 -0.26007688    
  0.84871143    
 -0.67467487    
  0.57588381    
 -0.19342108    
 -0.81491065    
   1.0387352    
 -0.67160237    
 -0.10476877    
 -1.99209731E-02
  0.12823582    
  0.38097918    
 -0.39344576    
  0.57334614    
  0.36632505    
 -0.55839127    
  0.23070362    
 -6.52513728E-02
 -0.92044872    
  0.14967635    
   1.0620785    
  0.11277474    
  -1.2962867    
   1.0858735    
 -0.10156895    
 -0.14208260    
 -0.36120281    
  6.65905252E-02
 -0.92807281    
  0.85046732    
  1.56987719E-02
  0.21501099    
  0.49894628    
 -0.37171602    
 -0.23175374    
  0.20711640    
 -0.69541723    
  0.58525813    
 -1.12361704E-07
  0.30618083    
  0.12675147    
 -0.38233542    
 -0.37000060    
 -0.40982983    
  0.31102961    
  0.98753756    
 -0.15045632    
 -0.64836967    
  0.58477449    
 -0.20294079    
 -9.81401876E-02
 -0.43837491    
  0.42266458    
 -0.33379599    
  0.20806423    
 -2.80129611E-02
  0.26759538    
  8.23813006E-02
 -9.11148041E-02
 -0.69754267    
  0.11238442    
  1.96665339E-03
  0.84251505    
  8.82090479E-02
 -0.44054237    
  0.15156864    
 -0.41429383    
 -0.17950846    
  0.65302718    
 -0.20959042    
 -7.23774498E-03
 -0.33477888    
 -1.69335585E-03
  0.77292931    
 -0.20992924    
  0.22853419    
  0.14555576    
 -0.34460622    
 -9.42798331E-02
  0.24130911    
 -0.44507414    
 -0.94446170    
   1.4446243    
 -0.82383841    
  0.14286819    
  0.33170611    
  0.25119391    
 -0.55603254    
  0.14123362    
 -0.33391809    
  0.33647236    
  0.17292370    
  9.80376303E-02
  0.14801741    
 -3.76114808E-02
  0.22314337    
 -0.12530249    
 -0.11453006    
  9.45853963E-02
 -0.38315326    
  3.94026488E-02
  1.13592716E-03
 -0.11029127    
 -0.12973639    
 -0.20067079    
  0.66814601    
 -0.30900463    
  0.48664400    
  5.01952656E-02
  -1.2676318    
 -0.66043997    
   1.6232041    
 -0.31943080    
 -2.31147204E-02
  0.64163667    
 -0.97289562    
 -0.32277352    
  0.37684047    
 -0.20026745    
  0.88154793    
 -0.84028226    
   1.0409533    
 -0.54599744    
  0.10107137    
  0.39327690    
 -0.90958846    
  1.94559935E-02
  0.48387635    
 -0.11704089    
  0.48868671    
 -0.33663586    
 -0.40088823    
 -0.16131096    
 -0.12181520    
  0.56737769    
 -0.29631007    
  0.47195166    
  0.22810431    
 -0.28825605    
  0.65153539    
 -5.28379902E-02
 -0.28327528    
 -0.20468032    
 -0.13045275    
 -0.29788241    
 -0.25560492    
  0.26032534    
  0.46980745    
 -0.62946790    
  0.46677572    
 -0.72601402    
 -0.45062211    
   1.4382898    
  -1.0853671    
 -0.94295883    
   1.2642795    
  0.72415030    
 -8.18947330E-02
 -0.29574651    
  0.58116734    
 -0.21562457    
 -0.27527508    
  0.14013708    
 -0.62780529    
  0.88280469    
 -0.43539366    
 -0.12713346    
 -2.21085921E-02
  0.12191428    
  0.49218324    
 -0.23531392    
 -0.54191619    
  0.33647203    
 -0.22220393    
  0.31431934    
  0.51470369    
  -1.1664349    
  0.78025007    
  0.36896098    
 -0.88819695    
  2.17219796E-02
 -0.38663515    
  0.74297965    
 -0.32702631    
  0.30597299    
 -0.35870343    
  0.53786790    
 -0.54636425    
 -3.82653922E-02
  0.23442712    
  0.14590211    
  0.27210680    
  0.32972234    
 -0.53049546    
  0.38186312    
 -0.34965596    
  3.96407880E-02
 -0.42081326    
  0.21897471    
 -0.74052447    
 -4.69050333E-02
  9.94106457E-02
  0.72337627    
 -0.38580838    
  0.30845031    
 -0.12097169    
 -0.19664471    
  0.56564838    
  0.24712159    
 -0.42277095    
  0.23059693    
  0.31285757    
 -0.58938122    
 -0.68534493    
  0.33387840    
 -0.34954432    
  0.85665226    
  0.11591890    
  0.31491974    
  -1.0130543    
  0.42918167    
 -4.52808999E-02
  0.14437179    
 -0.46623737    
  0.87170243    
 -0.69629699    
 -0.26790017    
  0.26947632    
  0.18494293    
 -0.61270177    
   1.1465588    
 -0.20357396    
 -0.29428887    
  0.31569493    
 -0.25447625    
 -0.43316102    
 -0.37302971    
  0.13883652    
  0.84032923    
  0.37263113    
  2.64871083E-02
 -0.36475039    
  5.99431619E-02
  0.55753577    
 -0.78523487    
 -0.60366559    
 -2.53711939E-02
  0.72993529    
  0.22952171    
 -0.68091708    
  0.50757891    
 -0.15366314    
 -0.97064221    
   1.0763441    
  0.12582543    
 -0.25221756    
  0.37679654    
  0.29344243    
 -0.18125239    
 -0.13638426    
  8.22379142E-02
 -0.55698746    
 -0.31158760    
 -8.40831026E-02
  0.71817255    
  1.41577888E-02
  4.31060083E-02
 -0.11096159    
 -9.90280584E-02
  1.64748840E-02
  0.27286679    
 -0.19837019    
  0.60106742    
 -0.39773461    
 -0.76143318    
 -0.26095164    
 -0.42165020    
   1.4954937    
 -9.87644419E-02
 -9.23733935E-02
 -0.28326425    
  0.10850433    
  0.11312690    
 -0.20663069    
  9.23734605E-02
  4.74964641E-02
 -0.16626982    
  0.31066421    
 -2.26637404E-02
 -0.61685836    
  0.85083163    
 -0.34497386    
 -1.50541933E-02
 -0.48727003    
  0.46978322    
 -0.13305897    
 -0.75282758    
  0.18499188    
  0.27763185    
  0.56297696    
  0.13437015    
 -0.88371736    
  0.62711990    
 -0.33387533    
  0.34357888    
 -2.16928422E-02
 -0.43891290    
 -0.32463774    
  0.81796414    
 -0.32902348    
  0.19475023    
  5.31918854E-02
  2.11707745E-02
 -7.31753632E-02
  0.14135946    
 -5.61290309E-02
 -0.32241052    
 -0.18442889    
  0.67120856    
 -0.63219637    
  0.39438972    
 -0.18631534    
  0.40734637    
 -1.32453172E-02
 -0.11599883    
  0.12453374    
 -0.14070663    
  0.13121895    
 -0.47554824    
 -0.14499016    
  8.81926119E-02
  0.54277742    
  0.59509730    
 -0.71843827    
  4.25961940E-03
  7.41124200E-03
 -0.72095644    
  0.50516987    
  6.82946593E-02
  0.61762774    
 -0.47119084    
 -0.71773428    
   1.0260571    
 -0.43658826    
  9.60737467E-02
 -0.49317083    
 -0.14172806    
 -0.59149730    
   1.0836309    
 -0.53845763    
   1.1114606    
  -1.1071595    
 -0.28625259    
  0.94223678    
  0.27394664    
 -0.36847794    
  0.14236620    
 -6.80832639E-02
 -0.54944026    
  0.84278840    
 -0.51933610    
  0.62689805    
 -0.47152686    
 -0.14686014    
  0.51082575    
 -0.45720470    
  0.35747799    
 -0.86652029    
  0.41947210    
  0.63046134    
  0.13538058    
 -0.27752280    
 -0.11812017    
  0.22939286    
  3.08689233E-02
 -0.41054410    
 -0.31992373    
  0.27792591    
  0.31666946    
 -0.62916672    
 -9.66509655E-02
 -0.32911906    
  0.58207244    
  9.03488249E-02
  0.10784449    
  7.68739283E-02
  0.16512722    
  0.17243257    
 -5.42398989E-02
 -0.62809670    
  0.51266742    
 -0.76069528    
  0.77167434    
 -0.92911166    
  0.78657031    
  0.49282640    
 -0.28086784    
  0.26731479    
 -0.14145276    
  -1.0993609    
  0.96668500    
 -0.98941302    
  0.43342301    
  0.30467549    
  6.38513714E-02
  6.58263192E-02
  9.56611261E-02
 -0.43078279    
  0.21854462    
 -0.70844793    
  0.32920849    
  0.46742517    
 -0.47858036    
 -1.12813078E-02
 -5.15493974E-02
  0.72174436    
 -0.34162638    
 -0.21674626    
 -2.04986837E-02
  0.19676335    
  4.62992080E-02
 -0.25197777    
  0.45968938    
  0.23046824    
  -1.0132866    
  0.29589549    
  0.17152719    
 -0.33621371    
  0.25412336    
  0.31295627    
 -0.75994468    
  0.10404394    
  0.34154138    
  0.18068184    
  2.77473535E-02
 -0.53428376    
  0.59188557    
 -0.58994186    
  0.97254270    
 -0.80982959    
  0.45587769    
 -0.71428943    
  0.95813769    
 -0.86243927    
  0.19358487    
  0.65648329    
 -0.92462432    
  0.15115762    
  0.53041655    
 -6.78597316E-02
  0.17986488    
 -0.62106836    
  0.42407006    
 -5.44512197E-02
 -0.63180721    
  0.80659866    
 -0.67794162    
  0.60704994    
 -0.27461007    
  1.44188653E-03
 -0.36660489    
 -0.11674423    
  0.76850587    
 -7.18604550E-02
 -0.24253860    
  0.40546533    
 -0.10635019    
 -1.10622114E-02
 -0.60483903    
  0.64730585    
  0.24549298    
 -0.18148778    
  0.18065366    
  8.34156526E-04
 -0.65952373    
 -5.12934029E-02
 -0.20048200    
  0.53743941    
  0.38464370    
 -0.23517951    
  0.36932933    
  8.83330628E-02
  -1.0439889    
  0.31998742    
  0.33977535    
 -3.95699404E-02
 -0.26014662    
 -0.86401641    
   1.3353280    
 -0.77659982    
 -1.25112720E-02
  0.27637726    
 -0.34910265    
 -2.54667327E-02
  0.62010705    
  6.40716851E-02
 -0.24874382    
  0.19211522    
 -0.22076310    
  0.36914617    
  -1.1292126    
 -0.60143888    
  0.65372026    
   1.3909750    
 -0.43011579    
  0.70537972    
  -1.0030260    
 -0.31002924    
  0.10874476    
  0.60305989    
 -8.88613835E-02
 -0.67512882    
 -0.47637284    
 -0.38491082    
 -0.18514232    
   1.4920784    
 -0.29150113    
  0.58740872    
 -0.65058750    
  0.39086631    
  7.43703991E-02
  4.55888249E-02
 -0.86594909    
  0.53381526    
  0.40647471    
  0.12771226    
 -0.88654232    
  0.65693897    
  0.10892942    
 -0.10224786    
 -0.24814828    
 -0.36299458    
  0.48472100    
  0.28041413    
 -0.45771050    
  0.31255800    
  0.13463110    
 -0.46234065    
 -0.25218713    
  0.27184018    
  0.26420501    
 -0.57817799    
  0.67244226    
  0.12288404    
 -7.19045177E-02
 -0.15216452    
  0.55364567    
 -0.20779270    
 -0.81215930    
  6.94848597E-02
 -2.26291548E-02
  0.49735516    
 -0.84801185    
  0.79638058    
 -0.67416269    
  0.65250933    
  0.55961585    
 -0.60317749    
  0.19011281    
  6.26709759E-02
  0.15548502    
 -0.25773513    
 -0.23198189    
 -0.13689397    
 -3.81436124E-02
 -0.45733133    
  0.47734758    
  0.70677322    
 -0.83163184    
  0.48776379    
 -0.13489583    
 -0.63195139    
  5.55083491E-02
  0.37698576    
  0.45036757    
 -0.40688238    
 -0.53960449    
 -0.33161774    
  0.49510968    
  0.81184828    
 -0.18821026    
 -0.56544667    
  0.99245739    
 -0.98856628    
  0.29686302    
 -0.41634661    
  5.53331263E-02
  0.61792362    
  0.40769467    
 -0.34183180    
  0.16351128    
 -0.10565647    
 -0.20506349    
  6.10517673E-02
 -0.55904633    
  5.95823396E-03
  0.58558410    
  0.30055386    
 -0.29615337    
  0.19937263    
 -2.91990601E-02
 -3.00773624E-02
 -0.67237222    
  0.48966873    
  9.91558135E-02
 -0.11067669    
  0.31539431    
 -0.38620982    
 -0.30609250    
 -0.69314706    
  0.63399947    
  0.56726694    
 -0.55834627    
 -0.13480093    
   1.0585241    
  -1.1411108    
  0.69755250    
  0.30861521    
 -0.13364655    
 -0.12043890    
  6.25203773E-02
 -0.19590329    
  0.26209003    
  0.12376281    
 -0.24006040    
 -0.80964625    
  0.16758691    
  0.65938044    
 -0.95490539    
   1.1038477    
 -0.56660289    
 -0.12915869    
  0.62639588    
 -0.96356606    
  0.56553614    
 -0.26570311    
  0.54606682    
  0.16236156    
  6.89335316E-02
 -0.66280448    
  0.46858892    
 -0.34418646    
  0.23081730    
 -0.50480366    
 -0.46141040    
  8.82504955E-02
  0.99133235    
 -0.48651949    
  0.49457595    
 -7.71216825E-02
  0.33010611    
  -1.0156981    
  0.69636774    
 -0.64399964    
  0.60241812    
 -0.31066296    
  0.12318846    
  8.52127150E-02
 -0.39561281    
  0.70683956    
  -1.0370815    
  0.16901970    
  7.28728473E-02
  0.26019937    
  0.40855640    
  0.34101781    
  -1.1706402    
 -0.79223806    
   1.7934942    
 -0.25304919    
 -0.93715400    
  0.55757880    
  0.38624960    
 -0.13384816    
  0.46492103    
 -1.92933045E-02
  6.97502047E-02
 -0.27439684    
  0.26527134    
 -0.60613596    
 -0.73900050    
  0.37065315    
  0.20269310    
 -0.28933653    
  0.52005464    
  5.48955947E-02
  0.36705577    
 -0.67270362    
  0.37869063    
 -0.45760953    
  0.74384743    
  8.67107592E-04
 -0.92193919    
  0.49368626    
  8.65680054E-02
  5.80387041E-02
 -0.36046323    
  0.46628371    
 -0.13146318    
 -0.27245051    
  0.42541969    
 -0.23922971    
  0.12561749    
 -8.77340138E-02
  0.48826832    
 -0.82028955    
  0.55936897    
  0.17522188    
 -0.24895032    
  0.37926602    
 -0.48924193    
 -3.86990197E-02
  0.29474723    
 -0.18287261    
  0.36840302    
 -0.51669073    
  0.25486040    
 -3.53039466E-02
 -4.94577773E-02
  0.26889846    
 -0.60106504    
  0.42482549    
 -0.90116489    
  0.28647080    
  9.05001815E-03
 -0.39204198    
  0.96875679    
 -3.39711942E-02
 -2.43786145E-02
  2.75148451E-02
 -0.66231215    
  0.45547545    
  0.15213147    
 -0.17682403    
 -0.71442461    
   1.0007901    
  0.22393379    
 -0.32578704    
  4.07342836E-02
 -0.82308358    
  0.87027168    
  3.25311199E-02
 -0.26625165    
 -0.27011597    
  0.88495898    
 -0.80990386    
  0.36890766    
 -3.46353874E-02
 -0.52710998    
  0.49692369    
  0.22654316    
 -0.88073140    
  0.29637769    
  0.33948269    
 -0.14132391    
  3.40346806E-02
  0.13353156    
  0.15800445    
  9.00518447E-02
 -0.49024227    
 -0.36676890    
  0.10784183    
  0.30106777    
  0.19099553    
  0.57315981    
 -0.44933483    
 -0.62710398    
  0.57136178    
 -0.67630482    
  0.50412261    
  0.39744663    
 -0.32568300    
  7.89587125E-02
  0.39016441    
 -0.79184043    
 -0.31562135    
  0.68757594    
  0.18881823    
 -0.57382333    
  0.53323293    
 -7.39597008E-02
  5.94034903E-02
 -0.66519356    
  0.55798483    
  0.43230528    
 -0.29809368    
 -0.46829247    
 -0.11588530    
  0.61139661    
 -0.79235399    
  0.11755592    
  0.93430912    
 -0.11013375    
 -0.10855528    
 -0.41753757    
  0.12777962    
 -4.76194778E-03
  0.48569152    
  -1.2152947    
  0.94363630    
  0.12482322    
 -0.50884324    
 -0.10898189    
  0.35367376    
 -0.40712771    
  0.18619625    
 -0.23565218    
  0.20905899    
  0.26181859    
 -8.06798711E-02
  0.10547863    
 -8.20858330E-02
  0.40585056    
 -0.29025349    
  0.25337213    
 -0.20316066    
  0.19594052    
 -0.44991675    
  0.42711461    
 -0.66873598    
  0.61109298    
  0.29745117    
  -1.2592647    
  0.83052373    
  0.23560312    
 -0.12191895    
 -0.35312894    
  0.29083768    
  2.83149350E-03
 -0.29493430    
  0.18967855    
 -1.47684384E-02
  0.16966653    
 -0.98833132    
 -5.44687994E-02
  0.82969582    
  5.53385820E-03
 -0.29432648    
  1.32452250E-02
  0.29096603    
 -0.91902649    
   1.1580007    
 -0.14714707    
 -0.70821518    
  0.47454798    
 -0.68063158    
  0.93501973    
 -0.28119275    
  4.55198251E-02
 -0.22190814    
  0.35806283    
 -0.53300434    
  0.21130896    
 -0.63814032    
  9.91441905E-02
  0.93248522    
  4.51501049E-02
 -0.18501221    
  9.67789814E-02
 -0.11896303    
  0.23371311    
 -0.13808121    
 -0.70393473    
  0.25851917    
 -3.75469960E-02
  1.55311394E-02
  0.44464180    
  0.21984516    
  0.20840992    
  -1.1291157    
 -0.85099208    
  0.75590312    
 -0.17504874    
 -0.52053446    
   1.1902204    
  0.32517502    
  2.01596525E-02
  0.10745937    
 -0.52987361    
  0.28527516    
 -0.37053984    
  0.29290405    
 -0.32843158    
 -0.41820416    
  0.10178278    
  0.13011369    
 -0.14259811    
  0.75051510    
 -0.36194217    
  0.67596483    
 -0.57864314    
  0.24545862    
 -0.21501473    
  0.52806753    
 -0.73559135    
  0.68666857    
 -0.49882710    
  0.36807749    
  2.50796452E-02
 -0.73422724    
  0.63446951    
  6.72430098E-02
 -0.45350927    
  0.68810081    
  1.25683779E-02
  5.03350645E-02
 -0.14822984    
 -4.41177599E-02
 -6.95413128E-02
 -0.17616786    
 -0.23859994    
  0.67427862    
 -0.54445374    
  8.39288831E-02
  0.47000384    
 -0.35824850    
 -0.17671299    
  0.29537061    
 -4.59970981E-02
 -0.41386867    
 -0.12992109    
  0.41085595    
 -0.53541851    
  0.80866021    
 -0.13926207    
 -0.90022421    
 -0.35410756    
   1.5498199    
  0.14858086    
  -1.1875753    
  0.56181097    
 -2.50931224E-03
  0.15666018    
 -0.57859176    
  0.74993318    
 -7.32033923E-02
  0.32612514    
 -0.53428912    
 -5.67354374E-02
 -0.36687911    
  0.42121363    
 -3.92206423E-02
 -0.20763914    
  0.16028570    
 -0.49953076    
 -0.37882546    
 -0.51715487    
  9.57912281E-02
  0.21542136    
 -0.25464216    
  0.16551453    
 -0.20114174    
  2.55769473E-02
   1.4185954    
 -0.78260648    
  0.95818192    
 -0.13602519    
 -0.36628947    
 -6.83878586E-02
 -0.29071152    
  0.61492342    
 -0.36118439    
  0.13541283    
  0.56336826    
  -1.0022811    
  0.71334994    
  0.32479721    
 -8.57801288E-02
  0.21046513    
 -7.79184923E-02
 -0.49797732    
  0.56869286    
 -0.24342838    
 -9.11180153E-02
  0.17556491    
 -0.44434676    
  0.12152875    
  -1.0466689    
  0.76804841    
   1.0187606    
 -0.51621664    
  0.36082441    
 -0.11182254    
 -2.12950315E-02
 -0.18796656    
  0.10605960    
  0.30106929    
 -0.55662811    
  0.62845385    
 -0.29596719    
 -0.29045925    
  0.14761433    
 -0.58242691    
  0.60519826    
 -9.43726301E-02
 -8.94509330E-02
  0.23946968    
 -0.55188167    
  0.33911005    
 -0.97390139    
 -0.44701400    
   1.1772553    
 -6.36054724E-02
  0.28394389    
  0.16817728    
 -0.55086970    
  1.63402688E-02
 -0.53876489    
   1.3415586    
 -0.63461775    
  0.72748256    
  -1.3315657    
 -0.22064038    
  2.16393881E-02
 -0.30102232    
  0.12419046    
 -7.32604740E-03
  0.10130834    
 -0.11239896    
  0.20438139    
 -1.83490552E-02
   1.0903479    
  0.15533550    
 -0.39706376    
 -0.44315451    
  0.59371340    
 -0.22172393    
  0.31496590    
  0.20938478    
 -0.32677978    
  0.27420411    
 -0.68609226    
  0.84226394    
 -0.78257030    
  0.65775996    
 -2.43065320E-02
 -0.22029187    
 -6.79761320E-02
  0.22290917    
 -0.22878778    
 -0.25064069    
  0.27510321    
  0.35229245    
 -0.72437388    
   1.0366303    
  -1.0915327    
  0.16243067    
 -0.20200403    
  0.48593116    
 -0.62973785    
  0.44016656    
  0.63919389    
 -0.74107385    
 -0.10334833    
  0.45502579    
 -0.48564076    
  2.72587705E-02
 -0.42755619    
  0.37404907    
  0.71766675    
 -7.45072588E-02
 -0.40453336    
  0.18673444    
  0.31876984    
 -0.40462288    
  0.23119174    
 -3.36252674E-02
 -5.64881302E-02
 -4.14161868E-02
 -0.36240539    
 -0.17937016    
  0.82200152    
 -0.74635136    
  0.29041040    
  0.46368244    
  -1.1459895    
   1.3070936    
 -0.21841381    
 -0.45237410    
 -0.64714622    
  0.98930818    
 -0.79435116    
  0.89453119    
 -0.59958822    
 -0.25537711    
  0.48018876    
  0.48489201    
 -0.83020329    
  0.62395251    
  0.24094583    
 -0.42791983    
  0.41595325    
 -0.31534868    
 -0.44244391    
  0.26078245    
  0.53326327    
 -0.54654366    
  0.53408247    
  -1.1183991    
  0.59363133    
  0.23499376    
 -0.65715343    
  0.31163514    
  0.19919045    
 -0.33356747    
 -0.15725766    
  0.55763382    
  0.16670531    
 -0.54698026    
 -0.42556641    
 -0.47509253    
  0.78473967    
  0.24342085    
 -0.25654161    
   1.0430067    
 -8.96743387E-02
  -1.0400003    
 -0.25396338    
   1.2939640    
  6.81683198E-02
 -0.34452102    
  0.17542678    
  7.29004443E-02
 -0.30148938    
 -0.73548710    
  0.71608865    
 -7.15733543E-02
  5.59889488E-02
  -2.2767437    
   1.8575727    
  0.34417677    
 -0.43408775    
  0.39025143    
  0.20217055    
 -0.42002141    
 -0.10340738    
  0.76980686    
 -0.75527877    
  4.69571985E-02
 -0.46695021    
  0.15970992    
  0.95021993    
  -1.0124050    
 -0.12974587    
  0.76950169    
 -2.36138515E-02
 -0.64760494    
   1.0161569    
 -0.79758960    
 -4.12042290E-02
  0.58948481    
 -0.41451982    
  0.62249035    
 -0.75258839    
  0.71216089    
 -0.36374667    
 -0.46871424    
  0.48788396    
  0.21040475    
 -0.47555757    
 -0.32694682    
  0.64630032    
  2.39523314E-03
  7.93061480E-02
 -0.62172621    
 -0.18975677    
 -0.10204910    
  0.89118493    
  0.19448820    
 -0.26955283    
  5.68199344E-02
 -0.30900487    
  0.51520491    
  0.21486965    
 -0.22996433    
 -0.35993955    
  0.11323147    
  0.27019414    
 -0.62930548    
  0.62744641    
 -0.88876593    
  0.44393125    
  0.28586611    
 -0.73888832    
  0.83251214    
 -0.14050709    
 -0.37896213    
  0.15152375    
 -0.47835976    
  0.63598877    
 -0.41655588    
  0.23128884    
  0.41330063    
 -0.16740893    
  1.48830321E-02
 -0.23600997    
  0.19542465    
 -7.23797232E-02
  0.26744044    
 -9.59920809E-02
  3.37228104E-02
 -0.17509374    
 -0.61710107    
  0.59083319    
 -0.49074981    
  0.66159904    
 -0.54082948    
  0.39005637    
  0.58916605    
 -0.42249435    
  0.18564589    
 -0.66134399    
  0.33840406    
  0.17849439    
 -0.71869802    
  0.69830978    
  3.73968557E-02
 -0.15995467    
 -0.21041933    
  0.49868339    
 -0.80962211    
  0.45767310    
 -0.37311545    
  0.40245742    
  0.25398809    
 -0.56688511    
  6.56796852E-03
  6.64799586E-02
 -8.46473873E-02
  0.52275425    
 -0.94079822    
  0.97384298    
 -0.88430297    
  0.88430315    
 -0.76651990    
  0.18540345    
  0.44402814    
 -0.74490213    
  0.70918429    
  6.59581274E-02
 -0.77283555    
  0.51588178    
  0.43305001    
 -0.77007240    
  0.36816943    
  0.10616028    
 -0.74229711    
  0.86194372    
  5.98732606E-02
 -4.01606318E-03
 -0.15885639    
 -0.44577152    
  0.34537727    
 -0.67377925    
  0.63794279    
  1.47554157E-02
 -0.10373455    
  0.30452615    
 -0.82078260    
 -0.83093083    
   2.1864343    
 -0.48894396    
  8.28403160E-02
  0.20925422    
 -0.50849748    
  0.21327579    
 -0.52979338    
  0.48277631    
  0.25034142    
 -0.95228004    
 -0.71321458    
   1.6404825    
 -0.25418800    
  7.90025368E-02
 -0.36219037    
  0.29993865    
  0.10203282    
 -7.68808350E-02
 -1.52342618E-02
 -0.34329370    
  0.60936213    
 -0.11003987    
  -1.0474128    
  0.47433907    
  0.76069683    
 -0.18387811    
 -5.62346866E-03
  0.16828230    
 -0.27113968    
  2.46925969E-02
 -0.43485644    
  0.35005981    
 -0.36588278    
 -0.21837039    
 -5.71585968E-02
  0.75426608    
 -5.79723492E-02
  0.40301862    
  -1.2707689    
  0.99813497    
  0.10462475    
 -0.73541898    
  0.53640258    
 -7.22449869E-02
  0.26960412    
 -6.59768358E-02
  7.75184408E-02
 -0.23137392    
 -0.15742718    
  0.40828249    
 -0.37381706    
  0.40234503    
 -0.50822490    
  0.96148771    
 -0.53885448    
 -8.51448567E-04
 -0.19293979    
  0.15208258    
  0.23811498    
 -0.45528722    
 -0.18210119    
  2.22376697E-02
 -0.21573257    
  0.34423822    
  3.40733258E-03
 -0.24260598    
  0.14627515    
  8.03305358E-02
  0.33300996    
 -0.70561081    
 -0.59449798    
 -0.35667503    
 -0.10008344    
  1.42522044E-02
  1.81626817E-07
  8.58313441E-02
 -4.33835341E-03
 -0.30818075    
  0.67523605    
   1.0669930    
  0.23365822    
 -0.80500013    
  0.33384776    
  0.23749465    
 -0.34709844    
  0.26281548    
 -0.46169552    
 -0.15028240    
  0.61422998    
  0.34638596    
 -0.30237439    
  1.60175283E-02
 -0.77248371    
  0.29567739    
  0.73000222    
 -0.25002292    
  -1.0391688    
  0.21895577    
   1.0299622    
 -0.85647231    
  0.69314712    
  0.32939094    
  -1.1491808    
 -0.13451245    
   1.0053941    
 -4.80084121E-03
  1.05313621E-02
 -0.20778570    
 -0.52222282    
  0.79900175    
 -0.13289677    
 -0.76795828    
  0.92370319    
 -0.76799041    
  0.25048175    
  0.67252773    
 -0.97884715    
 -1.79825593E-02
  0.39193290    
  1.48752183E-02
 -5.09400070E-02
 -0.19941604    
  0.39622730    
  0.30550399    
  8.20133537E-02
 -0.71705276    
  0.33877370    
 -0.16726306    
  7.08027110E-02
 -0.48994792    
  0.48868144    
 -8.73570144E-02
  0.14282426    
  0.34703645    
 -0.46797168    
 -0.24226987    
  0.62722820    
 -0.13169165    
  0.11497813    
 -0.28021941    
  0.56297344    
 -0.14969124    
 -0.40341818    
 -0.36282891    
  0.36894503    
 -0.39033604    
  0.67954129    
 -0.63893580    
 -0.65579128    
   1.2901508    
  9.61439461E-02
 -0.51500124    
  0.14755419    
 -5.31318299E-02
  0.10700881    
 -0.53040040    
  0.74138343    
 -0.19066675    
  0.55625796    
 -0.43537638    
 -0.38974768    
 -0.42988348    
  3.31522562E-02
   1.1250706    
 -0.17542948    
 -0.90085137    
  0.16210495    
  0.50588387    
  5.57418056E-02
 -0.89003199    
 -0.94481075    
   1.9102409    
 -0.13859867    
 -0.24203770    
 -4.03110534E-02
  3.34760472E-02
 -0.34363067    
  0.49483794    
 -5.82688376E-02
  0.13431223    
 -0.39081872    
  0.45227870    
 -0.87157071    
   1.1228855    
 -0.32265940    
 -0.34134072    
  0.30766758    
 -0.15396050    
 -1.88179519E-02
  0.77392036    
  -1.3750933    
  9.44098383E-02
  0.46520630    
  7.04737520E-03
 -0.11918866    
 -7.04633221E-02
  0.60443676    
 -0.38981798    
 -0.27949643    
 -0.55464643    
  0.82312328    
 -0.61587816    
  0.26236412    
  0.93466127    
 -0.88652909    
 -0.29775783    
 -0.24231350    
   1.1018329    
  0.38343042    
 -0.43851063    
 -1.25355776E-02
 -4.81593981E-02
 -0.62007117    
  9.59201008E-02
 -2.05345340E-02
 -6.86964318E-02
  0.50681746    
  0.92455655    
  -1.6741536    
  0.64379013    
  0.29767641    
  0.21404153    
  0.14737372    
 -0.44912994    
  0.94787353    
  -1.2113242    
 -0.15049429    
  0.17530163    
 -0.18815777    
  0.77815396    
 -2.05837358E-02
 -5.33936583E-02
  0.11310034    
 -0.27336341    
 -0.10036573    
 -0.59492958    
  0.74040031    
 -1.44631900E-02
 -6.33598641E-02
 -6.29138723E-02
 -0.13100486    
 -0.27387020    
  0.56390488    
 -0.51216942    
  1.16961822E-02
  0.58353245    
 -0.44854882    
  0.51227605    
 -0.78411907    
  0.37385979    
  0.40064815    
 -0.90450794    
  0.79709673    
 -0.24338625    
 -0.66608536    
  0.80877060    
 -0.17178278    
 -0.67659670    
  0.21094809    
 -1.85763258E-02
  0.50581318    
  0.22615395    
 -0.51383603    
  0.41047776    
 -0.27589980    
  0.27144539    
 -0.33803573    
  0.18127750    
  0.35366797    
 -0.49206001    
  0.13184349    
 -0.72113019    
 -0.61019832    
   1.3986557    
 -1.23613290E-02
  0.19488740    
  0.18368533    
 -0.35521558    
 -0.44385982    
  0.78102648    
 -0.65486073    
  0.46225232    
  5.72169647E-02
 -0.67445505    
  0.28768206    
  0.35242605    
 -0.84969866    
   1.0518633    
 -0.73340935    
 -0.28535393    
  0.64185369    
  0.36508492    
 -0.19963273    
 -0.10144942    
  1.70749612E-02
 -6.79494208E-03
 -0.78596056    
  0.52960098    
  0.24722731    
 -0.41468170    
  0.43735844    
  7.55481273E-02
 -0.65041417    
  0.27515379    
  0.37733752    
 -0.53426546    
  0.57392514    
 -6.48707598E-02
  9.53103676E-02
 -9.31847617E-02
  0.19253112    
 -0.83194637    
  0.30612278    
  0.44847739    
 -0.33250657    
 -7.53264055E-02
  0.10521802    
  0.13848090    
 -0.16442232    
 -0.83857566    
  0.44616550    
  0.22547531    
 -0.21772352    
 -0.32038596    
  0.87391627    
  0.14635102    
 -0.60422009    
  0.56011677    
 -0.15934099    
  0.45102325    
  -1.0881877    
  0.60734713    
  0.51541561    
 -0.73674482    
  0.34206718    
  0.16482297    
 -0.76578635    
 -0.21050356    
  0.24701124    
 -0.52348399    
  0.71830559    
 -0.19105545    
 -0.17408487    
  0.15127040    
  0.32403249    
  2.33687870E-02
  5.42102121E-02
 -7.75196170E-03
  0.37607053    
  0.24097103    
 -4.65533361E-02
 -5.26833497E-02
  -1.1715322    
  0.77338159    
 -3.15628871E-02
 -3.38194519E-02
  0.13537236    
  1.38520300E-02
  0.13722840    
 -0.31132969    
 -8.54096115E-02
 -7.25263357E-02
  0.30413878    
 -0.81693274    
  0.78599143    
  0.44973817    
 -0.16374087    
 -0.24423274    
 -0.36796418    
  0.14992030    
  0.16271956    
  4.54029767E-03
  0.32900238    
 -0.67617691    
 -0.62800771    
 -0.41451484    
 -0.19513072    
  0.13422182    
 -2.94141211E-02
   1.8114645    
 -0.24992178    
 -0.45138896    
 -0.47065938    
  0.33946723    
 -0.43582785    
   1.0682923    
 -0.15084587    
 -0.32293832    
 -0.42967936    
 -0.45830774    
  7.72223482E-03
 -0.32423955    
  0.28101075    
 -0.32449597    
  0.32449585    
 -0.34130305    
   1.0059353    
  0.64986861    
 -0.97116715    
 -0.62967753    
  0.94890791    
  0.76599729    
 -7.28502944E-02
 -0.88671172    
 -4.36524376E-02
   1.0070570    
 -0.17449015    
  9.46872011E-02
 -0.17301905    
 -0.72577226    
 -0.42608437    
   1.5968590    
 -0.38162199    
 -0.71304238    
  0.73482007    
  0.48812073    
 -0.44268379    
 -3.97840999E-02
  0.20608822    
  0.33384776    
  -1.3388193    
 -0.64185399    
   1.4761785    
 -0.28081423    
 -0.40258750    
  0.49211732    
  0.23908959    
  0.61552197    
 -0.83117300    
  0.22494362    
 -3.08811129E-03
 -0.33770999    
  0.30096066    
  0.12169703    
 -6.55492842E-02
 -9.42994654E-02
 -0.22871436    
 -0.29891801    
 -0.30861509    
 -0.21357420    
   1.0442508    
 -0.46176931    
  0.45053354    
  0.31278816    
  -1.1347965    
  8.14259797E-02
  2.57325247E-02
  0.68270028    
  0.34988412    
 -0.85915524    
  0.87869972    
 -0.20318273    
 -0.69314712    
  6.50325641E-02
  0.62514603    
 -0.92525041    
 -0.53614324    
   1.4858692    
 -0.76740390    
  0.36868578    
 -2.88589322E-03
  0.63360560    
 -0.79476565    
  0.63458955    
 -0.62277514    
  0.63796091    
 -0.11049590    
 -0.49283653    
 -0.38699815    
  5.34391031E-02
  0.68177044    
 -0.42744401    
  0.35632420    
  0.44638559    
 -0.24560288    
  8.38238075E-02
 -0.11963312    
 -0.50563091    
 -9.98107046E-02
 -9.18811858E-02
 -0.25071692    
  0.46292207    
  0.37162197    
  0.30101165    
 -0.14369880    
 -0.59178251    
  0.57873696    
 -0.60243881    
  6.08417094E-02
  0.57634026    
  0.14757873    
 -0.55793369    
 -2.38108430E-02
  0.40244845    
  0.45106930    
 -0.22571269    
 -0.57500702    
  0.26565540    
  8.72407667E-03
  0.22031634    
 -0.13902161    
 -0.76687032    
  0.86952442    
 -0.27244183    
  0.16978802    
 -3.77405137E-02
  0.31105548    
 -8.08681920E-02
 -0.27591568    
 -0.37598044    
  0.30846292    
  8.90463293E-02
 -0.46638942    
  0.54026926    
  8.07273313E-02
 -6.89276829E-02
 -0.97207022    
  8.18298981E-02
  0.61518562    
 -8.03647265E-02
 -0.41809675    
   1.0685025    
 -0.63243669    
  0.37392259    
  5.05389832E-02
 -0.51771927    
 -0.22126551    
  0.13000739    
  0.48512745    
 -4.45900969E-02
 -0.68364859    
  0.13169128    
  0.11634950    
  0.75973260    
 -0.58151788    
  0.66179669    
  4.42977324E-02
 -0.19198196    
 -0.37357548    
 -0.28174025    
  0.73567390    
 -0.91326708    
  0.81134963    
  0.28977555    
 -0.89702928    
 -3.08158156E-03
 -0.20290223    
 -0.51841587    
   1.1953644    
 -0.57975012    
 -1.71684939E-03
  0.35374963    
 -0.13819510    
 -0.18676338    
 -0.23616631    
  0.92008913    
 -0.93499887    
  0.47321740    
 -0.58912462    
  0.59312707    
  0.27730888    
  1.10387886E-02
 -8.86458978E-02
  0.30175915    
 -0.24042895    
 -0.91885829    
 -0.15844457    
   1.0137889    
 -6.19918071E-02
  5.43120988E-02
  0.11533272    
 -0.55667585    
  0.21489020    
  0.32695606    
 -0.17596707    
  0.48532510    
 -0.12190342    
 -0.71738583    
  0.47148311    
 -4.75763790E-02
  7.72206113E-03
 -0.13384531    
  0.40880975    
 -0.63951951    
  0.62522733    
 -0.75875866    
  0.10788886    
  0.42793790    
 -0.72431570    
  0.17574979    
  0.64723730    
  7.21200183E-02
 -0.67809576    
  0.50518584    
 -0.56306839    
 -0.78066659    
 -0.25830749    
   1.3928518    
 -3.18750776E-02
  0.17305721    
 -0.31335905    
  0.16166434    
  0.13220958    
  0.16696508    
 -4.40511443E-02
  0.49452165    
 -0.53739244    
 -7.42724314E-02
  7.74721280E-02
 -0.88123631    
  0.12773068    
  0.40847698    
  0.25830728    
  0.14966087    
 -0.11204948    
 -7.30757490E-02
  0.12855504    
 -0.48128375    
  0.45555899    
 -0.61486012    
  0.61702901    
 -0.44243494    
  0.16731347    
  0.46589375    
  0.22939092    
 -0.20550619    
 -1.31986281E-02
  7.17644468E-02
  6.46415800E-02
 -0.27183723    
  7.98868090E-02
  4.30666506E-02
  4.98571247E-02
 -0.22378366    
 -0.13216016    
 -0.73671341    
 -0.21175803    
   1.5390966    
  -1.1108326    
  0.15532096    
  0.30205202    
 -0.52739096    
  0.89631224    
  0.17857741    
  -1.1478150    
 -0.44157013    
  0.33173418    
  0.18933299    
  0.72853947    
  1.77549012E-02
 -0.15294375    
  0.50816816    
 -7.06531033E-02
  0.23798595    
  2.36590561E-02
 -0.43281403    
 -0.59632581    
  0.97999001    
  -1.1338611    
  8.25987086E-02
  0.58878726    
 -6.61396012E-02
  0.29486772    
 -0.43206885    
  3.72862928E-02
 -0.60830265    
  0.26019287    
  0.96396559    
 -0.94738138    
  0.12215944    
 -0.22059962    
  0.11151205    
  0.28239194    
 -0.23020622    
  0.64662713    
  0.13564771    
 -0.44206771    
  5.46739763E-03
  0.22901526    
  -1.0586579    
  0.17395313    
  0.17846280    
 -0.19327761    
  0.89517361    
 -0.18092892    
 -6.46778345E-02
  0.18083560    
 -6.33002073E-02
 -0.88702017    
  0.80342358    
 -0.71821678    
  0.48261672    
 -0.23893519    
 -0.10190633    
  0.48048490    
 -0.69789791    
   1.0397719    
 -0.77010810    
  0.69858706    
 -0.92400581    
  0.38630003    
  0.25543398    
 -0.33767214    
  0.54680902    
 -0.60031605    
 -0.12244830    
  7.98401888E-03
  0.43613619    
 -0.64545935    
 -0.71294975    
   1.7638742    
 -0.21950832    
  0.41643289    
  -1.0647106    
  2.03864346E-03
  0.45383492    
  0.58317614    
  -1.1131580    
   1.0853376    
 -0.39659607    
 -0.32899493    
  9.50310677E-02
 -0.66971421    
  0.14907770    
 -0.12485007    
  0.71420062    
  0.36290553    
 -0.25442502    
  0.17135844    
 -0.73331338    
   1.0709099    
 -0.51246536    
  2.08823290E-02
  0.18595065    
 -0.57886553    
 -0.17216906    
  0.50108111    
  0.20610836    
  0.63628167    
 -0.52873230    
 -0.70574856    
  0.25171712    
  0.56403279    
 -0.72738057    
  0.36081246    
  0.13800110    
 -0.91679436    
 -0.49913928    
  0.73976141    
 -0.15613277    
  7.57599548E-02
  0.29994574    
  0.61891711    
 -5.90742007E-02
 -0.13081044    
  0.16912256    
 -0.13653304    
  2.96171680E-02
  0.11301613    
 -0.24045165    
 -5.33310808E-02
 -0.41777825    
  0.54970610    
  0.10372467    
 -0.68033808    
 -0.19182098    
  0.99178231    
 -0.45186850    
  7.41995871E-02
 -0.56889588    
  0.50364208    
 -0.46239889    
  0.58103001    
  0.32265630    
 -0.24967928    
 -0.50767916    
  9.64199603E-02
  0.28132278    
  0.61090899    
 -0.94929701    
  0.87798214    
 -9.81066003E-03
 -9.13741887E-02
 -0.49880973    
  0.20286311    
 -0.43014473    
 -0.14937730    
 -0.46556893    
 -0.55814207    
   1.4016398    
  0.41221035    
 -0.14536586    
 -0.15301754    
  0.13635874    
  4.72832546E-02
  0.19620511    
 -0.75135386    
  0.46959281    
  5.00605218E-02
 -0.13912724    
  0.46888080    
  9.69687849E-02
 -0.23371542    
  -1.1255416    
  9.01084840E-02
  0.73641509    
  0.50560039    
 -0.62419784    
  0.33542407    
 -0.91323590    
 -0.43531793    
   1.6168181    
  -1.1771522    
  0.72726583    
 -0.65408778    
  0.90003008    
 -0.10627188    
 -0.90450972    
 -0.12711701    
 -0.25828075    
   1.0122030    
  0.12431311    
 -0.32632184    
  0.21753138    
  0.39274645    
 -0.98029602    
 -0.50869554    
   1.4728624    
 -0.76039934    
  0.19671018    
 -0.48497212    
  0.38909069    
 -0.11660460    
  0.48686588    
  0.16663639    
 -0.62734556    
  0.32857287    
  9.22641158E-02
  0.37758461    
 -0.44536749    
  8.01355615E-02
  6.58629760E-02
 -0.24239779    
 -0.33540779    
  0.13236691    
  0.52379185    
 -0.13754216    
  8.90417323E-02
 -0.10468446    
 -0.26540932    
  0.61926520    
 -0.73759878    
 -8.29871744E-03
 -0.12594119    
  0.72843415    
  1.26930112E-02
 -0.71869594    
 -6.29376546E-02
  0.39092416    
  0.22553726    
  2.72552967E-02
 -0.73431402    
  0.83459419    
  8.51386115E-02
  -1.0098840    
  0.14671057    
  0.71330917    
 -0.24279638    
  0.14758597    
  8.71943161E-02
 -0.47363186    
 -0.38309994    
  0.90004587    
  0.14585890    
 -0.20642315    
 -0.70447016    
  0.48311600    
 -0.12499288    
  0.28732014    
  0.15832989    
 -0.49306634    
 -4.97769564E-02
 -0.55762428    
  0.89773542    
  0.42085859    
 -0.98531020    
 -2.22005453E-02
  0.52460784    
 -4.84269857E-03
 -0.20689304    
 -5.98786771E-03
  0.33604306    
 -0.39002714    
 -0.89822978    
 -9.37547758E-02
  0.31923029    
   1.1530064    
  0.24716620    
 -0.65853137    
  0.40052208    
 -3.22283469E-02
 -2.90779844E-02
  0.21446548    
 -0.22080787    
  3.43961455E-02
  2.42927894E-02
 -0.21567145    
  0.31189021    
  -1.1575352    
 -0.38685310    
   1.1644799    
 -0.32144624    
  0.71846485    
 -0.24800362    
  0.16326234    
 -0.57504034    
 -0.14469634    
  0.48412517    
 -0.36567670    
  0.27698675    
  0.33204600    
 -7.19591975E-02
 -0.38902053    
 -0.48914602    
 -6.17161728E-02
 -0.49416584    
 -8.14928561E-02
   1.7917597    
 -0.26079300    
 -0.37580711    
  0.79209769    
 -0.37824795    
  0.49916658    
 -0.73890066    
  0.53889245    
 -0.36408952    
  3.50191407E-02
 -0.10558546    
 -0.74509192    
 -0.17288731    
  0.13423559    
  0.93869805    
  4.05908935E-02
  1.56036811E-02
 -7.36876801E-02
 -6.58464059E-02
 -0.70685321    
  8.34665447E-02
  0.20102598    
  0.49407268    
  5.40671498E-02
 -0.28922230    
  0.17489564    
 -3.26172262E-02
 -0.55083078    
 -9.32715386E-02
  0.77052295    
 -0.44340470    
  0.12152875    
 -7.98257887E-02
 -0.41893557    
 -0.25192627    
  0.71224749    
  0.80732030    
 -0.66286880    
  8.40831026E-02
 -3.94787900E-02
  0.48430255    
 -0.93437189    
  0.25287247    
 -0.47601625    
 -5.40671535E-02
   1.0348965    
 -0.96775728    
  4.44516279E-02
  0.41028437    
  0.37099504    
 -0.22908542    
 -0.90621048    
  0.19986592    
  0.97901589    
  7.68264383E-02
 -0.11851851    
 -4.05463241E-02
 -0.21822952    
 -1.73058379E-02
  0.18708983    
  0.10680717    
 -0.43565613    
  0.29519695    
 -0.52881187    
  6.83878511E-02
  0.73301947    
 -2.72408482E-02
 -0.51782340    
 -0.20504986    
  0.67399973    
 -2.85222698E-02
 -0.80394727    
  0.52884400    
 -0.43998253    
  3.63016948E-02
  0.69225556    
 -0.42756313    
  5.32749295E-02
 -0.19563960    
  0.71189767    
 -0.65368849    
  0.33986792    
 -0.45153132    
  0.12202636    
  0.49329442    
 -0.51112550    
  0.35472387    
  6.41439781E-02
 -0.45551363    
  0.19953902    
 -4.16183174E-02
 -0.56494218    
  0.73434287    
  -1.0666184    
  0.66003168    
 -1.68501772E-03
 -8.99282470E-02
  0.53884286    
  0.21079645    
 -0.85458988    
  0.93416291    
 -0.87257427    
  0.52688086    
 -0.17755476    
  0.75441074    
 -0.63783622    
  0.10439274    
 -9.47656184E-02
 -0.31725687    
 -2.83589717E-02
 -0.23977862    
  0.64805984    
 -0.80364513    
  9.80473533E-02
  0.86535686    
 -0.69410628    
  0.15934671    
  0.63502580    
 -3.89087424E-02
  0.28925875    
 -0.37782916    
  0.28001714    
 -0.94691104    
  0.23800386    
  0.19833000    
  0.41123828    
 -0.10938886    
  6.99708313E-02
 -8.28982964E-02
 -0.27904516    
  6.88292608E-02
  0.77512854    
 -0.74686211    
 -0.57449752    
 -0.24820764    
  0.55160701    
  0.56461573    
 -0.12372310    
 -0.12403513    
  4.27372605E-02
 -0.16251881    
  0.13667786    
 -0.52843171    
  0.13286494    
 -9.79577750E-02
  0.54256368    
 -4.38174419E-02
 -0.37317938    
 -0.65311235    
  0.32687506    
 -3.84662375E-02
  7.34854192E-02
  0.68807375    
  2.90748123E-02
 -8.23511258E-02
 -0.35422525    
  0.58676696    
 -0.69144803    
 -2.40560658E-02
  0.10396822    
  0.33848521    
  0.29824045    
 -8.83691087E-02
 -0.82875103    
  0.39293867    
  0.21808894    
  5.37115708E-02
 -0.10571620    
 -0.35854089    
  0.39350927    
 -0.41930637    
  0.55312371    
 -0.12469544    
 -0.87297463    
  0.52966881    
  0.21511137    
 -0.29675531    
  0.75213629    
 -0.76788491    
 -0.20913276    
  0.50209194    
  0.51895046    
 -0.49940583    
  0.60695648    
 -0.23428117    
 -0.15652405    
 -0.15241976    
  0.33352795    
 -0.22574879    
  0.31607920    
 -0.28083819    
 -0.64101464    
  0.16827932    
  0.22246993    
  0.38182783    
  7.01572448E-02
 -0.99754930    
  0.43600166    
 -0.11797113    
  0.86098182    
  -1.1697537    
   1.2599785    
 -0.35667509    
  0.18294367    
 -0.11963145    
  -1.1315774    
  0.29647496    
   1.0047823    
  -1.0068046    
  0.77847016    
 -0.64772612    
  0.54607630    
 -0.51116884    
  0.25587821    
 -0.15636665    
  0.84618789    
 -0.52942961    
 -0.40943226    
  0.54860401    
 -0.13578349    
 -0.24970517    
 -0.67167187    
  0.12499656    
  0.19885071    
  0.85022098    
 -0.25947857    
  0.19622394    
  -1.0397451    
  9.79452506E-02
  0.87427187    
 -0.74854606    
 -0.76304448    
   1.3505970    
 -0.29356077    
  0.46448538    
  7.79119357E-02
 -0.25235960    
 -0.50691170    
  0.29691651    
 -6.59910664E-02
  0.57041013    
 -0.46877757    
  0.57115346    
 -0.71554816    
 -0.29961926    
  0.63701582    
  1.15405861E-03
  0.60140610    
 -0.82975346    
 -0.19105522    
  0.39606428    
  5.28859645E-02
 -5.52500896E-02
 -0.29044738    
  0.51145828    
 -0.38666734    
  5.03852330E-02
  0.26552600    
  0.17687550    
 -0.37314335    
 -0.24443442    
  0.44780478    
 -0.17286173    
 -0.61015016    
   1.0510384    
 -0.34798464    
  0.44308361    
 -0.49362811    
  0.21202207    
 -0.30998561    
  0.11961689    
  6.54541552E-02
  1.57151707E-02
 -0.79137200    
  9.82248411E-02
  0.77303010    
 -0.73428905    
  0.75330126    
 -0.81305110    
  0.81210899    
 -0.18025020    
 -0.77544975    
  0.65696096    
 -0.19742881    
  0.29423946    
 -0.10959864    
  0.16566704    
  0.19010630    
 -0.49946854    
  0.39500964    
 -0.72673827    
  0.84285152    
 -9.33512971E-02
 -0.12823389    
  0.27029023    
 -0.64508498    
 -0.61834580    
  0.11075132    
  0.84267896    
 -0.63034624    
 -0.24790426    
  0.89659959    
 -0.64435709    
 -0.10487947    
   1.1223665    
  1.62985120E-02
 -0.90404880    
  0.38368320    
  0.49700010    
 -0.95157892    
  0.71434945    
 -0.20189233    
 -0.36474073    
  0.45246524    
 -0.26079789    
  0.27193388    
 -0.32261500    
  0.45517704    
 -0.61931616    
  0.13937014    
  0.70947075    
 -0.22179526    
 -0.23792988    
  0.22631314    
 -0.65775394    
   1.3759024    
  -1.1801994    
 -0.47093153    
  0.79205120    
  0.17726417    
 -0.19879462    
 -0.18026170    
 -0.48020637    
  0.43100455    
 -0.16065605    
  0.85739887    
 -0.39014873    
 -5.33604883E-02
  0.21550800    
 -0.13598177    
  0.20731653    
 -0.35391992    
  0.15688087    
  0.20289928    
 -0.79498941    
  0.45885095    
  0.14239964    
 -0.17565683    
  0.29490238    
 -3.57016884E-02
 -0.92377418    
 -0.33412769    
 -0.28658977    
   1.3949900    
 -1.08815087E-02
  0.30906010    
  -1.3774978    
  0.31439209    
  0.91069353    
  8.34191367E-02
 -7.50349909E-02
 -0.88030416    
  0.88493156    
 -0.93070608    
  6.13132939E-02
  0.60693657    
  0.34992945    
 -0.71021235    
  0.61066306    
 -4.29660156E-02
  9.75251421E-02
 -0.14140022    
 -3.31637897E-02
 -0.56198943    
  0.54926401    
 -0.28165242    
 -0.27689627    
 -0.12715508    
  0.63086617    
 -0.74759036    
  0.34830654    
  0.59615499    
 -0.44080439    
 -0.34137622    
  2.02237838E-03
 -0.10423885    
   1.0005331    
 -0.13294257    
 -0.48480162    
 -9.96005759E-02
  0.51318753    
 -0.73337948    
  0.72627640    
 -0.80965817    
  0.11651084    
  0.20712987    
  0.27224901    
 -0.61903906    
  0.69665396    
  0.30532035    
 -0.17837419    
  0.23519790    
 -0.94597161    
 -0.88640714    
   1.6903394    
  0.19657674    
  -1.2194769    
 -3.71393822E-02
  0.73806876    
  3.67826186E-02
  0.17961957    
 -0.78347504    
  0.98196739    
  5.31686135E-02
 -0.60196453    
  0.25311834    
  0.11267301    
 -0.28087488    
  0.46473199    
  9.33410879E-03
 -0.13740000    
 -0.34620920    
  0.37768579    
 -0.49529719    
  0.42831436    
  0.18047935    
 -2.71895453E-02
 -0.24030124    
 -0.24445356    
  0.32340026    
 -0.65931308    
  0.39694884    
 -0.46580172    
 -0.42131308    
   1.3718131    
 -0.77589458    
  0.96776026    
 -0.28701332    
  0.12232787    
 -0.40467662    
  0.16423146    
 -0.72060198    
  0.19766702    
 -5.20950444E-02
  0.78910547    
 -0.29119715    
 -0.54723322    
  0.45300594    
  0.45349920    
 -0.23896401    
 -0.44664723    
  0.24747008    
  0.27766725    
 -0.74416018    
  0.39481676    
  0.34400037    
 -0.13251127    
 -0.77268052    
 -0.52864331    
   1.6879236    
 -0.48507509    
 -0.62048674    
  0.37573886    
 -0.64545208    
  0.72150826    
 -0.36182410    
 -7.13175684E-02
  0.54988837    
  0.25026083    
 -0.19944128    
 -4.60909232E-02
 -0.29083186    
  0.81687099    
 -0.51082581    
 -0.18441410    
  0.41381001    
 -0.39581639    
 -0.22177255    
  0.12838097    
  0.46774223    
  0.27462551    
 -0.87074852    
  0.12687416    
 -0.33346018    
   1.1578736    
 -0.50884354    
 -0.40381628    
  0.23395778    
 -0.73985362    
  0.92282665    
 -0.24066885    
 -0.21832106    
  0.56500137    
  1.64652057E-02
 -0.27717072    
  0.32591537    
 -0.59975177    
  0.59332663    
 -0.23565264    
 -0.75815225    
  0.81479239    
 -0.65214908    
 -7.68762678E-02
  0.78887248    
 -0.43654484    
  0.22346444    
  0.42453757    
  -1.2361097    
  0.77629769    
  0.13535799    
  8.35211724E-02
 -0.15575437    
 -0.15936597    
  0.20213377    
 -0.40426967    
 -0.32790712    
  0.73337197    
  0.44183254    
 -6.16333447E-03
 -0.77357626    
 -7.29488209E-02
  0.76776999    
  -1.1413172    
 -4.27874178E-02
  0.80300558    
  0.13062027    
  1.49255674E-02
 -0.33351383    
  0.31104070    
  0.11054174    
  0.32197127    
 -0.44668233    
  3.55833694E-02
 -0.61767805    
  0.62190634    
 -1.70217771E-02
  8.03727210E-02
  5.20848483E-02
  0.10770729    
 -0.57171404    
  0.62751198    
 -0.21163791    
  0.17340598    
 -0.55982327    
 -0.47378412    
   1.0160410    
 -0.64134753    
  0.33807343    
  0.62761778    
 -0.29523557    
  3.06724198E-02
 -0.15441549    
  8.53092298E-02
  3.10296789E-02
 -0.26509291    
 -0.20871630    
  0.31869465    
  0.20582944    
  -1.0340250    
 -0.44256896    
  0.86336839    
  0.44802481    
 -0.36597720    
 -0.29438004    
  0.74466467    
 -9.54802558E-02
 -0.43395695    
 -0.10664595    
  0.25416842    
 -2.01517064E-02
  6.88234493E-02
 -0.42768168    
 -3.14551666E-02
  0.25277546    
 -0.13917817    
  0.84825611    
  -1.1517221    
  0.67595494    
  6.05565496E-02
  0.37788481    
 -0.63028806    
  0.29082853    
  1.86726283E-02
 -0.59624970    
  0.80093026    
 -0.24665916    
 -0.82959181    
  0.66827029    
  0.47675040    
 -0.77032703    
  0.45489851    
 -0.50157934    
  0.43739808    
 -0.27895841    
  0.35486072    
 -0.43502942    
 -0.40138170    
 -0.16151275    
  0.38220829    
  0.97862107    
 -0.10070408    
  -1.0210174    
  0.55378115    
  0.35433158    
  0.30845031    
 -0.17298175    
 -0.17929822    
 -0.57039833    
 -0.54455292    
  0.69604999    
  0.56663042    
 -2.66681053E-02
 -0.74515188    
  0.28456318    
  0.12090191    
 -0.48121679    
  0.21194853    
  0.40339264    
 -0.40339273    
 -1.52038197E-07
  0.13488898    
 -0.19901390    
  0.60944158    
 -0.61608607    
  0.24163827    
 -0.32683310    
  0.29085290    
  0.18186931    
 -0.21919188    
  0.11433432    
  0.60247433    
  -1.0282446    
  0.53062838    
  3.44668888E-02
  0.21193349    
 -0.24866524    
 -0.34604150    
  0.69314736    
 -0.12714177    
 -0.54225129    
 -0.55727124    
  0.96117008    
  0.23209000    
 -0.41253218    
 -0.19720019    
  0.52955145    
 -0.90868968    
 -0.49755108    
  0.45431328    
 -0.37005293    
   1.0941130    
 -6.64194524E-02
 -0.26152104    
  0.51830935    
 -0.78176969    
  0.13149253    
  0.57981861    
  4.59290519E-02
 -0.44342601    
 -0.58867991    
 -0.27260399    
 -0.28768188    
  0.73001784    
  0.75350535    
  0.26261020    
 -0.79206729    
  0.43807998    
 -0.51902717    
  0.50728995    
 -5.08585423E-02
  0.26092994    
 -0.70760530    
  0.66258806    
  0.19409724    
 -0.10051765    
 -6.59372360E-02
  9.02519301E-02
 -0.18838966    
 -0.40815392    
  0.52557904    
 -0.50637853    
 -0.50713462    
  0.42285681    
  0.49658674    
 -0.58862644    
  0.25696948    
 -0.54150581    
  0.55457795    
  2.28256490E-02
 -0.51412189    
  0.89628047    
 -8.85000899E-02
 -0.10641257    
  0.29467490    
 -0.14504597    
 -0.65462404    
  0.65663612    
 -0.73313224    
  0.20029044    
  0.45881101    
 -0.57296187    
  0.46687999    
 -0.51807189    
  2.19789874E-02
  0.60864788    
  0.31394720    
  6.83118701E-02
 -0.38764951    
 -0.64977723    
  0.55219400    
 -0.48998743    
 -4.98609580E-02
  0.12299567    
 -0.17547353    
 -0.26214895    
  0.99231750    
 -0.57294428    
  0.70777255    
  0.42700994    
  -1.0688639    
 -0.17887932    
  0.41979495    
 -0.41567993    
 -4.40785810E-02
  0.38960305    
  0.64246589    
 -0.80122972    
  0.32324311    
 -4.41156626E-02
  0.27438533    
 -0.49399135    
  0.35667509    
 -7.46267661E-02
  0.12608854    
 -0.22929904    
  0.47084239    
 -0.69398576    
  6.02297820E-02
 -0.29137513    
 -0.42575416    
   1.3903316    
 -9.72459912E-02
  0.10126685    
 -0.39310223    
  0.35465127    
  -1.1053069    
   1.1413469    
 -0.34536108    
  0.46359119    
  -1.1704687    
 -0.64369893    
 -2.11968718E-08
 -6.33697733E-02
  0.68611318    
  7.47800320E-02
  0.73169565    
 -0.64796513    
  0.49748403    
  3.95026430E-02
  0.47497961    
 -0.86993682    
 -0.46652529    
  0.96402222    
 -0.40599480    
  0.19050229    
  0.51920050    
 -0.18404335    
 -0.29019138    
  0.30604276    
 -0.77906597    
  0.41482967    
  0.31687874    
 -4.86144191E-03
 -0.61265469    
 -0.14282411    
  0.21898563    
  0.28517875    
  -1.1061594    
  0.29616889    
  0.94680613    
 -8.78154859E-03
 -0.43001980    
  0.76979411    
 -4.74173501E-02
 -0.25661933    
  0.25826421    
  0.12351847    
 -0.70410007    
  0.55562222    
 -0.88274038    
  0.42095891    
  0.24848801    
 -0.47062930    
  0.40490836    
 -0.22509444    
 -0.18148491    
 -0.32748252    
  0.54995692    
  0.14086707    
  0.14480482    
 -0.53526688    
 -0.23307239    
  0.67232466    
 -5.11186905E-02
 -0.54199815    
  0.82266271    
 -0.30186683    
  1.76996011E-02
 -0.23343036    
  0.30125266    
  0.13857353    
  0.26579833    
 -4.70409319E-02
  -1.1194704    
  0.74115622    
 -0.72489613    
 -0.33647227    
   1.0145292    
  0.18815234    
 -0.38105598    
 -0.55678302    
  0.97866094    
 -0.52017128    
 -0.20415427    
  0.64397299    
 -2.01802910E-03
  1.70260817E-02
 -0.68228281    
  0.90879685    
  -1.0035179    
 -0.50293761    
   1.4248279    
  0.26881969    
 -0.38146117    
  4.32803184E-02
 -0.78166646    
  0.80442572    
 -0.11127858    
  0.39738417    
 -0.26121530    
 -0.33840540    
 -0.18478753    
  0.36051953    
 -0.82314289    
  0.52298647    
 -0.53007054    
  0.78153992    
  0.13947918    
 -0.59099936    
  0.57578993    
  0.22084184    
 -0.36926195    
 -0.18766917    
  0.10549449    
 -0.59335095    
  0.29312566    
  0.73851907    
 -0.67387867    
  0.29528677    
  0.20664464    
  0.11675557    
 -0.67683369    
  0.46919435    
 -8.44382122E-02
  4.20547612E-02
 -0.59180731    
  0.76759589    
 -0.23114730    
 -0.55766457    
  0.28475380    
 -0.57699490    
  2.83157956E-02
  0.64904153    
 -0.49634212    
  0.64403015    
  0.14065692    
  0.24710840    
 -0.41678682    
 -0.31757078    
  0.56836170    
  0.42692584    
  -1.0884962    
  0.29872224    
  0.25146064    
 -0.79441756    
  0.73097152    
 -0.78453493    
 -0.23638867    
  0.38917124    
  0.54275393    
  0.11486193    
 -0.12686667    
 -0.33045191    
  0.49387631    
 -0.28939271    
  0.51765180    
 -0.41737252    
 -0.20563942    
 -0.57418084    
  0.22206180    
 -2.16683513E-03
 -0.16981886    
  0.66446191    
 -0.51657403    
  0.78421545    
  0.14572918    
 -0.63288283    
  0.44053745    
 -0.42744401    
  0.36056995    
  6.79342076E-02
 -0.25025550    
 -9.40864608E-02
  6.08882643E-02
  0.23126782    
 -1.12234745E-02
 -8.59856755E-02
  -1.0412492    
   1.0400183    
  0.21324228    
 -0.15697405    
 -0.13037649    
  0.38942200    
 -0.25904557    
  0.45799956    
 -0.83704120    
  9.56193581E-02
 -0.13022469    
  0.67448825    
 -0.36374667    
 -0.28296185    
 -0.14336424    
  0.18034323    
 -6.47583827E-02
  0.36961907    
 -7.57936463E-02
 -0.33699730    
  0.59166002    
 -0.24033007    
 -2.75425948E-02
  0.18519844    
 -5.44969477E-02
  0.21258648    
 -0.12976483    
  3.27549875E-02
  8.18002746E-02
 -0.77079827    
 -1.45989824E-02
  0.57273465    
  0.10025264    
  0.32166380    
 -0.46798536    
  7.41681829E-03
 -3.25434394E-02
 -0.63627136    
   1.0150911    
 -3.45627964E-02
 -7.97421634E-02
 -0.63805246    
  0.49780235    
  0.26063409    
 -0.34866768    
  0.17307647    
  0.14660354    
  -1.0618628    
   1.0420603    
 -0.34633911    
  0.51723176    
 -0.18831636    
 -0.62779939    
  0.64794654    
 -0.25002024    
  2.07379796E-02
  0.31606665    
  0.13654034    
 -7.52800107E-02
  -1.1825718    
   1.1020080    
 -0.30133426    
  0.24467412    
  2.39267200E-02
 -7.73463100E-02
 -0.32724324    
 -0.56290227    
  0.77283549    
 -0.12565979    
 -0.60432822    
  0.43375856    
  0.51766914    
  -1.0199475    
  0.11172311    
  0.63772810    
 -1.23665119E-02
  0.42192045    
 -0.58231187    
  0.24182576    
  8.20459351E-02
 -0.62000042    
  0.23732840    
 -1.41847432E-02
  0.13102807    
  -1.0508969    
  0.33493516    
  0.34558794    
  0.67760026    
 -0.25831720    
  0.22932956    
  0.54073423    
 -0.30289859    
 -0.48401311    
 -0.34941965    
  0.39797890    
  0.38009802    
 -0.24613322    
  0.17911467    
 -0.43593296    
 -0.54405111    
  0.68750066    
 -0.50856304    
  0.39727080    
  0.73041856    
 -0.74572515    
 -0.30933729    
  0.40488100    
 -0.33227554    
  0.17167892    
  6.37665987E-02
  0.27798268    
  0.10711338    
 -0.68965054    
  0.32367578    
  0.57607424    
  -1.1458424    
  0.69871217    
  0.20228355    
 -0.20228361    
 -0.37056527    
  0.99122518    
 -0.96582705    
 -0.40155414    
  0.30451837    
  0.85099208    
 -0.58425319    
 -9.42526981E-02
 -7.85900727E-02
  0.29238817    
  0.19650050    
 -0.50793666    
  0.43494099    
  0.23305281    
 -0.13811970    
  0.15764877    
 -0.19317800    
 -0.89024019    
  0.54867160    
  0.64957029    
  -1.0836388    
  0.51209879    
  0.20827542    
  5.42847067E-02
 -0.54939413    
  2.51060780E-02
  0.69809359    
 -0.52824646    
 -0.67244267    
  0.96741998    
 -0.46979582    
  0.59825194    
 -0.55120397    
  0.58000880    
 -1.70024335E-02
 -0.69134355    
   1.3690293    
  -1.3672289    
  0.82521635    
 -0.61948949    
  0.31832039    
 -3.24704498E-02
 -1.21751493E-02
  6.25876114E-02
  0.18301846    
 -0.72321153    
  0.28543553    
  0.55903733    
 -7.28029311E-02
  0.34120330    
 -0.40193161    
 -0.21130905    
 -0.72862762    
  0.56187057    
  0.25829694    
  5.41719869E-02
  0.24069132    
 -0.75497514    
  0.24833557    
 -0.34411791    
  0.49651212    
  0.26689804    
 -0.15806237    
  1.78156830E-02
 -0.64950377    
 -0.42886865    
  0.13762125    
   1.0962285    
 -0.85983992    
  0.32050207    
  0.21519932    
 -0.58976895    
  0.41599166    
  2.83891130E-02
  0.19893418    
 -0.57432187    
  0.13815030    
  0.82869285    
 -0.41572884    
 -1.72233246E-02
 -0.47982368    
  0.52129698    
  0.15771586    
 -0.83844030    
  0.12370978    
  0.50242674    
 -0.61183602    
  0.28412619    
  1.66546088E-02
  0.35200948    
 -0.20431466    
 -0.71939528    
 -4.62669060E-02
  0.66202718    
  0.19280285    
  0.28827429    
 -0.38916877    
 -0.26564595    
  0.16941808    
 -0.16430290    
 -0.50742990    
  0.90948784    
  0.19194540    
 -0.60254312    
 -0.20909190    
  0.42015591    
  3.81518193E-02
  0.32088143    
  0.14677992    
  -1.0640410    
  0.42310801    
  0.30345547    
 -0.51317579    
 -5.64665422E-02
  0.78240353    
 -0.20109232    
 -2.32301210E-03
  0.17551552    
 -0.15025567    
 -0.42261821    
 -5.69548868E-02
  0.52501011    
 -0.46460119    
  0.29112428    
  0.49419343    
 -0.15716866    
 -0.14849357    
  0.35624793    
 -0.71429586    
 -0.54709899    
   1.1340370    
 -0.16883050    
 -0.32627332    
  0.57579935    
 -0.55375999    
 -0.25814983    
  0.36772481    
 -0.70914745    
  0.96235955    
 -3.37380990E-02
  0.12516312    
  7.65766874E-02
 -0.20075971    
 -2.68006045E-02
  2.38580760E-02
 -0.22609463    
 -0.64037728    
  0.38341698    
  0.61965132    
 -0.37757984    
 -2.50332546E-03
  0.26582840    
  0.13293070    
 -0.26742327    
 -0.42320395    
  0.67109346    
 -0.21758437    
 -0.43357509    
  0.30883834    
 -5.33294082E-02
  0.48736814    
  -1.2128804    
  0.63908005    
  0.18232162    
 -0.63470358    
  0.65758801    
 -0.16571793    
  8.81234631E-02
  0.30525315    
 -0.78360444    
  0.81813610    
 -0.21469375    
 -2.73390207E-02
 -0.30934903    
  0.35803360    
  0.34188801    
 -0.30967784    
 -0.52075881    
  0.99408019    
  -1.0803094    
  0.55451024    
 -6.45385608E-02
 -0.36161330    
 -6.47583827E-02
  0.17407149    
 -4.84945029E-02
  0.26570305    
 -0.63983214    
 -6.77037388E-02
  0.74721438    
 -5.28602861E-02
 -0.55901295    
  0.34308088    
  0.20379594    
  0.36856988    
 -0.21494231    
  0.26034847    
  -1.0937815    
  0.57430917    
 -0.12407847    
  0.26790264    
 -0.51790130    
  0.38755402    
  0.44783863    
 -0.77790612    
 -0.34057736    
   1.0711890    
 -0.56141090    
  0.26381466    
 -0.24976295    
  0.23883379    
  0.67962503    
 -0.99244750    
 -0.22356112    
  0.74995744    
 -0.53309691    
  6.34873733E-02
  0.25358993    
 -0.51123357    
  0.44938439    
 -0.27047011    
  0.86517698    
 -0.27530676    
 -0.75863206    
  0.98007119    
 -0.36789340    
  0.22117029    
  2.08522957E-02
 -5.20628802E-02
  0.40546516    
 -0.46134561    
 -0.34416440    
  0.58100718    
 -0.30727321    
  0.20300376    
 -0.17663288    
 -6.62081689E-02
 -4.26062755E-02
  8.44972953E-02
 -9.00928974E-02
 -0.27025160    
  0.61756754    
 -0.70350981    
  0.27802008    
 -0.19649942    
 -8.15207213E-02
 -0.23361474    
  2.59753391E-02
  0.82507455    
 -0.17732115    
 -0.61477286    
  0.58651364    
  0.13392927    
 -0.62930548    
 -0.61605716    
  0.28445098    
  0.64720482    
  0.16372527    
 -0.20788817    
  0.56962079    
 -0.46625406    
 -0.34900564    
  0.27701414    
 -0.11441042    
 -0.56722027    
   1.0754453    
 -0.55550092    
  0.16937883    
  0.20588157    
  2.15948131E-02
  2.51142029E-02
 -0.86128390    
  0.80307454    
 -0.45063415    
 -0.38828668    
  0.27851591    
   1.0476096    
 -1.21044209E-07
  -1.3164407    
 -3.43171842E-02
 -0.16501579    
  0.40153602    
 -0.28244668    
  0.50873446    
 -5.31956665E-02
 -0.63838309    
  0.97177601    
  1.29643772E-02
 -3.21262851E-02
  0.35291931    
 -0.62659276    
  0.10980237    
  0.36772463    
  -1.0272552    
  0.69589818    
  0.77297878    
 -0.39631248    
 -0.47928289    
 -0.33495116    
   1.0617715    
 -4.13128659E-02
 -0.81361789    
  0.72045279    
 -8.24307129E-02
  -1.2324049    
   1.0742855    
 -1.51027162E-02
 -0.42577881    
  8.90893117E-02
  0.74070430    
 -6.13504872E-02
 -0.10913983    
  -1.0689367    
  0.76330882    
  0.56161624    
  7.50592276E-02
 -6.64358586E-02
  -1.0822346    
  0.52245378    
 -0.41534027    
  3.78050916E-02
  0.43809167    
 -0.18210417    
  0.25247407    
 -0.60208714    
  0.70144618    
 -0.53938991    
  2.18078736E-02
 -0.42806038    
  0.96384162    
 -0.15055010    
 -0.52030444    
 -0.28123626    
  0.70706826    
  0.17982221    
 -0.80397660    
 -0.44830513    
  0.32729113    
  0.56238598    
  0.24638471    
 -0.64152986    
 -0.25337005    
   1.0736111    
 -0.87945491    
 -0.12516303    
 -9.85254124E-02
  0.90367728    
  0.17660265    
  0.39648262    
 -0.33460706    
  0.21651275    
 -0.46497408    
  0.58119982    
 -0.58903414    
 -0.43337902    
 -0.23974496    
  0.62123930    
  4.85085063E-02
 -0.62453014    
  0.71706915    
 -1.65806953E-02
  2.78224889E-02
  0.10870837    
 -0.11584778    
 -0.83004713    
  7.01781083E-03
  0.39531255    
  0.31057340    
 -0.12616117    
 -0.67503524    
 -0.37889794    
   1.2206861    
 -0.10720367    
  0.23949115    
 -0.84214801    
  0.57142371    
  0.19534957    
 -9.63546038E-02
  0.40469834    
 -0.16921778    
  7.23964255E-03
 -0.16853067    
 -0.53640789    
  0.67844111    
 -0.91167200    
  0.52136874    
  0.25252944    
  2.41482258E-02
 -0.41275305    
  0.22502276    
  0.22539388    
 -0.12656255    
  0.24512261    
 -0.98944366    
  0.70264858    
 -0.21548970    
  0.43436909    
 -3.18405665E-02
  0.15246873    
 -0.93584096    
  0.22913399    
  0.41000542    
 -2.05955561E-02
  0.65665114    
  -1.7256483    
  0.41773522    
  0.64662695    
  0.19176178    
  -1.1005317    
 -0.43767890    
  0.89827234    
  5.48325852E-02
  0.54100239    
  0.28793272    
  -1.2404425    
 -0.71149641    
 -0.18550122    
  0.41181421    
 -0.47084773    
   1.6517721    
 -0.33362639    
 -0.31147084    
  0.52699053    
  0.49997994    
 -0.41613188    
  0.52255297    
 -0.54423368    
 -0.19278695    
  0.24483362    
  0.39632091    
 -0.91018510    
 -0.17798324    
   1.2052706    
 -0.70646524    
  0.28135282    
  1.18959218E-03
 -9.99581218E-02
 -0.10521441    
 -2.81289946E-02
 -5.87495007E-02
 -0.31348991    
  0.45987612    
 -0.47303453    
  0.57990676    
 -1.23695878E-03
 -0.13920508    
  0.60858971    
 -0.19603735    
 -2.76869386E-02
 -0.15125057    
  0.43359438    
 -0.86645830    
  0.60802799    
 -0.34807059    
  3.29192467E-02
 -0.50265515    
  0.55685866    
  0.14056189    
  0.46345240    
 -0.33365914    
 -0.25332293    
  0.12246316    
 -0.18724295    
 -0.42102960    
  0.42744401    
 -4.98137437E-02
  0.15068860    
  0.10107388    
 -8.50186422E-02
 -0.69201005    
  0.10558758    
  0.61225206    
  5.07941470E-02
  9.43886116E-03
  0.13274801    
 -0.45081064    
  0.25893730    
  0.12964790    
  -1.0057812    
  0.30089247    
  0.50053662    
  0.15959117    
  0.28334919    
 -0.31120065    
 -0.30314279    
 -0.57065403    
 -0.56401128    
  5.15132993E-02
   1.2230370    
  0.17262767    
 -7.53045976E-02
  0.19619156    
 -0.17299874    
  0.14222719    
 -0.66882408    
 -0.45860854    
   1.2783313    
 -9.02739540E-02
 -0.68250889    
  0.32659760    
 -0.55548942    
  0.37773755    
  0.51204056    
 -0.21905339    
  0.10536068    
  2.91625727E-02
 -5.39573394E-02
 -0.59555745    
 -0.21511133    
 -0.13858600    
 -0.33755380    
  0.61231476    
  0.35708547    
  0.37037367    
  0.25362670    
 -0.35480726    
  2.60037109E-02
 -0.56578439    
  0.98786652    
 -8.40831250E-02
 -0.90566826    
 -9.47883632E-03
  7.51956999E-02
  0.70281780    
 -0.69577527    
  6.12435415E-02
 -0.15883693    
 -7.84323737E-02
  0.72201514    
  8.65878910E-02
 -0.66647905    
 -0.66982758    
  0.22738996    
   1.0919992    
 -0.77508730    
  0.31357822    
  0.57517606    
 -0.37177527    
 -0.58069533    
  0.62860870    
  7.97729716E-02
 -0.52459890    
  0.81900793    
 -0.99405652    
  0.82531887    
 -0.24602231    
  0.35338071    
  2.19972990E-02
 -0.63385266    
  0.52429897    
 -0.27684751    
  0.34975454    
 -0.40027040    
  0.40891349    
  2.54899152E-02
 -0.29554272    
  0.20608822    
 -0.26053119    
 -0.22165644    
 -0.20912635    
  0.21800232    
  2.32908055E-02
  0.23828039    
  3.01529728E-02
 -0.16077334    
 -0.54454911    
 -2.25235280E-02
   1.2386713    
 -0.61875635    
  0.18924190    
  0.22517003    
 -0.40465578    
  0.46055359    
 -0.30363294    
 -5.65485246E-02
 -0.45670044    
  0.35024184    
 -0.36772487    
 -0.56580794    
 -0.48628440    
   1.8756796    
 -0.70247847    
  0.83765322    
  -1.3126694    
   1.2859465    
 -0.50275654    
  0.45219365    
 -0.12511465    
  2.53384430E-02
  -1.0652757    
  0.74003947    
  0.25243118    
  9.04055163E-02
  -1.0922880    
  0.61958474    
  0.46793425    
  2.05056090E-02
 -6.28226623E-02
 -0.34616143    
  0.60346138    
 -0.56090182    
 -0.12456258    
  0.11323752    
  0.35084957    
  6.39508758E-03
 -9.69846845E-02
 -0.95797282    
  0.83380413    
 -0.27125078    
  0.82316852    
  -1.1147695    
 -0.49581370    
  0.60326636    
  0.48574874    
 -0.12516326    
 -0.32517016    
  0.27588803    
 -1.27097182E-02
 -1.99653022E-02
  8.63190964E-02
 -0.22069842    
  0.18638401    
 -0.58846265    
 -9.34864134E-02
  0.71843708    
 -8.72429181E-03
 -0.51778662    
 -3.55510749E-02
  0.28051367    
  0.73609644    
 -0.36329311    
 -0.11432015    
 -0.85959518    
 -0.51784927    
  0.10843955    
 -0.35160580    
  0.32354796    
 -8.03814158E-02
 -8.74117762E-02
  5.15338629E-02
  4.46502902E-02
 -4.37639561E-03
  1.73916612E-02
 -4.40598354E-02
 -3.20394896E-02
  4.54624742E-02
 -5.01245447E-02
  0.10629448    
 -0.13473243    
  6.06247634E-02
 -4.53505805E-03
 -5.12932763E-02
  1.85124840E-08
 -4.40168194E-02
  0.10885436    
 -3.18932980E-02
 -3.29441354E-02
  4.21610065E-02
 -1.85192060E-02
 -1.58240852E-07
 -1.58240852E-07
  2.30959263E-02
  1.80999972E-02
 -4.11959141E-02
 -1.58240852E-07
  5.01244888E-02
 -5.01245447E-02
 -4.68365289E-03
 -4.31721620E-02
  3.84664610E-02
  9.38958209E-03
  4.56698760E-02
 -5.03536910E-02
 -1.89578962E-02
  6.48374707E-02
 -4.11959141E-02
  3.21868286E-02
  5.71586117E-02
 -8.93452615E-02
  9.30245779E-03
  4.61870991E-03
  0.11316419    
 -6.81113228E-02
 -8.84951558E-03
 -5.01245447E-02
  2.30959263E-02
  4.46502902E-02
 -5.84435314E-02
  9.21685062E-03
  4.57687862E-03
 -2.30958723E-02
 -1.58240852E-07
  0.19085200    
 -0.22895198    
  0.11454146    
 -8.11253488E-02
  3.23354788E-02
  9.04998928E-03
 -9.04973783E-03
  2.24729553E-02
 -9.79804024E-02
  9.75609757E-03
   1.2841648    
 -0.31677487    
 -0.49920830    
   1.0283160    
  0.57563597    
  -1.1047434    
  0.58203000    
 -0.31768093    
  0.38157502    
 -0.84087116    
  0.73378986    
 -5.30509055E-02
  9.62383449E-02
 -0.24925481    
 -5.43609746E-02
  0.38095880    
 -0.69314706    
  0.58651364    
  0.25613883    
  0.24251127    
 -0.22378853    
 -0.48168471    
 -0.23760818    
  0.41971186    
 -9.46574882E-02
 -0.41146371    
 -0.24642685    
  5.83125278E-02
 -6.06245548E-02
   1.0048443    
 -0.30362785    
 -2.29893252E-03
  0.49948445    
  -1.0765121    
  0.50052673    
 -0.24353659    
  0.44126683    
  8.49707052E-02
 -0.25815949    
  0.41391435    
 -0.18617517    
 -0.63684708    
  0.54066759    
 -1.60686970E-02
  0.22443840    
 -0.67011857    
  0.69061458    
 -0.62691963    
 -3.87145467E-02
  0.55773443    
 -9.88949388E-02
  0.26428157    
 -0.75148004    
  0.35277545    
  4.87335362E-02
  0.14227009    
 -0.27144280    
  0.17130743    
  0.32209912    
 -0.36310208    
 -0.44233546    
  0.48767251    
 -0.72277099    
   1.0692319    
  2.04322133E-02
 -0.95251971    
  2.68215630E-02
  0.20135787    
  0.18950845    
  0.15268803    
 -7.75758103E-02
 -0.18588673    
 -0.25766098    
  0.99140173    
  -1.3394002    
  0.57520068    
  0.19959897    
  0.54730505    
 -0.17495179    
  0.13363545    
 -0.93649322    
  0.33567688    
 -0.47053427    
 -0.17597245    
  3.97075452E-02
   1.2832290    
 -0.50165242    
 -0.50306094    
  0.86218244    
 -0.32303253    
 -5.18020689E-02
  7.20049366E-02
  7.30548054E-02
 -0.48379704    
  0.40122309    
  0.10482907    
  0.31714779    
  -1.1442368    
 -0.82636595    
   1.4872705    
 -0.22032246    
  9.78676975E-02
  0.21519372    
 -0.53973252    
  0.47044504    
  2.93658264E-02
 -0.81253916    
 -0.39107651    
 -8.96121413E-02
   1.2748389    
 -0.59150553    
 -0.78177369    
   1.0363702    
  0.61526847    
 -0.50533086    
  0.27492976    
 -0.54361546    
 -0.21067668    
  0.60170138    
  0.45473638    
 -0.39703920    
 -0.47229436    
  0.88232589    
 -0.88416249    
  0.54159737    
 -3.81516628E-02
 -0.56017148    
  0.73785257    
 -9.55892652E-02
 -0.47431180    
 -0.70973116    
  0.57243365    
  0.42539093    
 -0.66758263    
   1.2234927    
 -0.87745076    
 -4.16725501E-02
 -0.17384705    
  0.69630659    
  0.16802438    
 -0.34845483    
  0.11974004    
  8.97081122E-02
  6.04445413E-02
 -4.62453812E-02
 -0.75440127    
 -0.94232261    
   1.4730768    
  0.12085679    
  7.00338706E-02
  0.22043453    
 -0.93780595    
 -0.17934079    
 -0.51167619    
   1.2099124    
  0.17638195    
  0.19465652    
 -0.23370694    
 -0.45594350    
  0.38489452    
  0.64696622    
  -1.2278883    
 -3.89661603E-02
  0.86325294    
 -0.69314742    
  0.94456506    
 -6.27541468E-02
 -0.85971087    
  0.27531087    
  0.20556268    
 -0.76310569    
  0.56306034    
 -0.18039767    
 -0.65595627    
   1.3257688    
 -0.87783253    
  0.23724259    
  0.68672669    
  6.77037984E-02
 -0.41453552    
 -0.18872027    
 -0.50670737    
  0.77108026    
 -8.02187473E-02
  0.32859561    
 -0.77373934    
  0.38501963    
  0.30634046    
  2.03638002E-02
  -1.0607747    
   1.1631507    
  0.14961945    
 -0.42994469    
  2.07263660E-02
 -0.87362409    
 -0.67609435    
   1.2992830    
 -0.48781624    
 -9.10653455E-08
  5.63234389E-02
  0.66120231    
  0.11557023    
 -0.33089089    
  0.15822403    
 -0.21020123    
  0.62815267    
 -0.62269533    
  0.64221209    
 -0.99985909    
  0.38846016    
  0.12857202    
 -0.98781431    
   1.0231456    
  0.12410887    
 -0.95254827    
 -0.49387625    
   1.4727805    
 -0.87431324    
  0.72272837    
  7.55481273E-02
  0.10919934    
 -0.82761091    
  5.59731014E-02
  0.58014101    
 -0.13902856    
 -0.39385936    
  0.49493092    
 -0.48917797    
  0.45822343    
  7.79011026E-02
  9.49034914E-02
 -0.84797609    
  0.67396188    
 -0.30971488    
 -0.49067792    
 -1.35688726E-02
  0.49262843    
  0.38352317    
 -3.11981700E-02
  0.28591987    
  -1.0647990    
 -0.77575064    
  0.88926226    
  0.57064414    
 -0.55478859    
  0.76677340    
  6.95494413E-02
 -0.62266254    
  0.68036163    
 -0.36803102    
 -0.52374631    
 -0.40995935    
  0.98923981    
  0.11834107    
 -0.11207930    
  0.41251484    
 -0.77760726    
  0.87291771    
 -0.36931211    
 -5.12933210E-02
 -0.32577470    
 -0.38352078    
 -0.60846388    
  0.51594085    
  0.84656870    
  0.10776471    
  0.32574996    
 -0.23563272    
 -0.15714757    
  0.20019323    
 -0.20651568    
 -6.43974319E-02
 -0.25551066    
  0.41752198    
 -0.60246724    
 -0.21182440    
  0.67678016    
 -0.66815954    
 -0.14277086    
  0.78417289    
 -7.75035396E-02
 -0.33305928    
  0.32324311    
  0.11077106    
 -0.51561993    
  5.57199344E-02
  0.17148231    
 -5.44765666E-02
  0.69081146    
 -0.84340829    
  0.19671015    
 -0.24876657    
  0.69028056    
 -8.58811811E-02
 -0.80676806    
  0.87916118    
 -2.91403872E-03
 -0.92901707    
 -0.48489216    
   1.1157972    
 -0.58281851    
  0.77427262    
 -0.42513809    
  0.29346016    
  0.45758116    
 -0.26604265    
  0.17789435    
 -0.73853034    
  0.46328482    
 -0.11665996    
  2.61698849E-02
 -8.64727423E-03
  0.29077920    
 -0.72711259    
   1.0201145    
  -1.0453830    
  0.99935740    
 -0.30818075    
 -0.60630000    
  0.53264731    
 -0.32297561    
  0.40154743    
 -0.14893049    
 -0.10308509    
  0.14763604    
  0.20600419    
 -0.61310470    
  0.80746919    
 -0.96489847    
  0.51426786    
  0.46368352    
 -0.20387800    
 -0.15857756    
 -0.43062365    
  0.45415401    
 -0.21709505    
 -0.38249007    
 -0.57352418    
  0.40764144    
  0.61987501    
 -0.50887823    
  0.53428364    
  4.56904434E-02
 -0.68879932    
  0.62817478    
  0.73341328    
  -1.3551017    
 -0.75998741    
   1.6066692    
 -0.69685072    
 -0.83439428    
   1.0369189    
  0.79873478    
 -0.52940196    
 -1.39860418E-02
  0.38650724    
 -0.96657699    
  6.68942705E-02
  0.14231637    
  0.21768633    
 -0.15028208    
 -0.38267410    
 -0.58081794    
   1.1273618    
  0.48290932    
  5.66493422E-02
  -1.2698237    
  0.92909366    
 -0.69536197    
  0.55038738    
  0.43320942    
 -0.10665105    
 -0.71365100    
  0.52317822    
 -0.38120809    
  0.82320023    
 -1.88274924E-02
 -0.91118670    
  0.59983504    
  2.26946287E-02
 -0.62617254    
  0.76274830    
 -0.50235111    
  0.30545557    
  0.23693410    
 -0.84757036    
  0.51729310    
 -0.39190546    
  0.17556489    
  0.52178252    
 -0.16949540    
  0.38032544    
 -0.89148241    
  0.64654857    
  9.82234254E-02
 -0.63067466    
  0.36783820    
  0.18776017    
 -0.53512990    
  4.11114655E-02
 -0.31205073    
  0.47685853    
 -0.48256740    
  0.55085337    
 -0.11654622    
  0.32706925    
 -0.62095112    
  0.54985499    
 -0.14273305    
 -0.33514851    
 -0.22584763    
  8.52367356E-02
  0.66796589    
  5.32039367E-02
  4.47520204E-02
 -0.41334063    
 -0.53525811    
  0.38318592    
  0.28949723    
 -2.17873487E-03
 -0.26859960    
  0.58238316    
 -0.22813588    
  0.13989230    
 -0.66992015    
  0.52601594    
 -8.60069916E-02
  0.13312040    
  0.17542678    
 -0.52950269    
 -0.50673544    
 -0.45783311    
   1.1985822    
  0.24854775    
  0.21058598    
 -0.24839129    
 -0.12978552    
 -0.41397563    
  0.28768221    
 -0.50219047    
 -0.20922245    
  0.23687387    
  0.73846829    
 -0.44715625    
  0.20227531    
  0.27230373    
 -0.34957537    
 -0.46093217    
  0.26119375    
  0.27478802    
 -7.62492716E-02
  0.35330784    
 -0.35932836    
 -0.18667883    
  0.11923746    
 -0.51384461    
  0.74162883    
 -0.40855637    
  0.37081617    
  7.45078083E-03
  0.22758767    
 -0.13063988    
 -0.14361912    
  0.30010471    
 -0.59373033    
  0.26545468    
  0.53766245    
 -0.27222571    
 -0.21311511    
  0.17196418    
 -0.99462247    
  0.76115191    
  0.41959000    
 -0.83199996    
  0.51846194    
 -0.65648311    
  0.24216136    
 -0.26032561    
  0.81837022    
  0.15145162    
 -0.61804676    
  0.45393667    
  0.13193780    
 -0.69314712    
  0.65660244    
 -0.83415067    
  0.40101090    
  0.59470713    
 -0.50918478    
 -0.80713165    
   1.2486298    
 -0.33918685    
  7.92292580E-02
 -0.60175085    
 -0.49199051    
  0.86423010    
 -0.14234523    
  0.23944081    
 -0.73063022    
  0.76244885    
 -0.32210520    
 -1.04871811E-02
 -8.97533447E-02
 -0.46310806    
 -0.12237488    
   1.0877050    
  0.11211737    
 -0.67898744    
  0.61171222    
  0.11852410    
 -0.10432636    
 -0.82132220    
 -4.59096842E-02
  0.14741661    
  7.79614076E-02
 -0.32652202    
  0.18890037    
 -0.23967282    
  0.75621992    
 -0.46853769    
  0.41453841    
  1.91698037E-02
 -9.00078937E-02
 -0.77388245    
   1.0205694    
  0.46226254    
 -0.81400222    
  0.69468427    
 -0.53571010    
  0.35154364    
 -0.21670063    
 -0.33784941    
  1.59491636E-02
  0.14278446    
  0.25420630    
 -0.45228896    
  0.12112205    
 -0.12447202    
  0.53240299    
 -1.88968088E-02
  0.22715169    
 -0.61618602    
 -0.13628662    
  6.72935322E-02
  0.47396412    
  9.60284099E-02
  0.31338152    
  -1.0637925    
  0.41304111    
  0.48792386    
  3.93690951E-02
 -0.75991547    
  0.46103516    
 -5.55699319E-02
  0.25460139    
 -0.77073175    
  0.50762904    
  0.38932708    
 -2.11920403E-02
 -0.21596830    
  3.86564061E-02
  0.13121405    
  3.04667130E-02
 -0.32721305    
  6.22402783E-03
 -0.75610119    
  0.59607327    
  0.19058029    
 -0.11690564    
  0.13183895    
 -7.06175938E-02
 -0.58566809    
  0.39204207    
 -0.34008220    
  0.43924585    
 -8.25712681E-02
  0.15992057    
 -4.00226412E-08
 -0.32916358    
  0.60953754    
 -0.86042345    
  0.46590102    
 -6.62329420E-02
 -0.28682101    
 -0.80023038    
  0.74539798    
  3.04409321E-02
  0.91523206    
 -0.84871137    
  8.21677409E-03
  0.25313118    
 -1.02172885E-02
  0.11735526    
  -1.0196240    
  0.47670588    
 -0.20176259    
  0.43856496    
  8.75281170E-02
  0.54489762    
 -0.17313813    
 -0.75683737    
  0.63402212    
 -5.55260852E-03
 -0.42685044    
  0.45539221    
 -3.30062769E-02
 -0.65797853    
  9.27545726E-02
  0.73459882    
 -0.10861834    
 -4.96325307E-02
  0.67303479    
 -0.60773611    
 -0.32390890    
  0.20754968    
  0.15796837    
  2.74528917E-02
 -0.25283557    
 -0.79120088    
  0.95825481    
 -0.90216553    
  0.53596157    
  0.35880035    
 -1.17459092E-02
  0.15123090    
 -0.27089554    
  0.21194308    
 -0.19394633    
 -0.10655040    
 -0.61432612    
  0.86358082    
 -0.80887043    
  0.42985636    
  0.52725631    
 -2.52040513E-02
 -4.18860503E-02
 -0.23341464    
 -0.11973560    
 -0.27914846    
  0.78045654    
 -0.68987381    
 -0.27040288    
 -0.32328352    
   1.0323628    
  0.23882614    
 -0.68900621    
  6.40217438E-02
  6.16272725E-02
 -0.26557639    
  0.67782116    
 -0.53789383    
  0.10948435    
 -0.27248943    
  7.67450333E-02
  0.54274338    
 -6.30267197E-03
  0.15038000    
  0.16356112    
 -5.70224412E-02
 -0.96385896    
  0.41538736    
 -0.61843479    
  0.99576962    
 -8.57813880E-02
  0.52920139    
  -1.1660101    
  0.21915165    
  0.60278475    
 -0.32879591    
  6.24834076E-02
 -0.65833193    
  0.43661577    
  0.33708334    
  5.73848747E-02
  0.22006197    
 -0.42888537    
  4.51727025E-02
  0.10524749    
 -0.54118323    
 -0.14688013    
  0.68602264    
 -0.69008762    
  0.49811783    
  0.56666315    
 -0.91734445    
 -0.54782271    
  0.86707491    
  0.31787297    
 -0.16976126    
 -0.51967514    
 -0.21622315    
  0.45407292    
  0.38531220    
  4.27667052E-02
 -0.75293946    
 -0.33808982    
  0.73747575    
 -0.31980944    
  1.11319907E-02
  0.74789399    
 -0.83256000    
  0.50114042    
  7.38473907E-02
 -0.11863074    
 -6.38187956E-03
  0.37996125    
 -0.91804361    
 -0.55033875    
   1.2324605    
  2.21493235E-03
 -0.87193525    
  0.56939399    
  0.75130320    
 -0.21768510    
 -0.32494953    
 -0.20567872    
  0.43680930    
  -1.0065510    
  0.55014807    
 -7.75091723E-02
  0.33741185    
  0.28503773    
 -0.50466633    
  0.27776480    
 -0.78227502    
   1.2342600    
 -0.29641160    
  5.26194945E-02
  1.51720690E-02
 -0.53382206    
 -0.53942829    
  0.19049203    
  0.41470161    
  4.56196852E-02
  0.18344705    
  0.51441860    
 -0.29150021    
 -0.81657177    
  0.32417718    
 -0.45451289    
 -4.65093274E-03
   1.0294530    
 -0.65315807    
  0.25309050    
  0.25901401    
 -0.35681170    
 -0.38043857    
  0.12951550    
  0.79356593    
 -0.30050278    
 -0.24763443    
  0.75716889    
 -0.12800944    
 -0.35709465    
  3.30266394E-02
 -0.47590932    
  0.35634807    
  6.21041991E-02
 -7.01456219E-02
 -0.71530533    
  0.41173476    
  0.24049239    
  0.20879050    
 -0.37841645    
 -0.18494508    
 -0.79056120    
   1.3163357    
 -0.32637846    
  0.45172399    
 -0.27587962    
  0.37574601    
  -1.0462865    
 -0.25907558    
  0.55437559    
  0.44831657    
  3.62477489E-02
 -0.49689916    
  8.00425112E-02
  0.40382698    
  4.36199130E-03
 -0.12378556    
  0.60029721    
 -0.70265180    
  0.48624215    
 -0.76802969    
 -0.21503909    
  0.68977827    
  0.39831543    
 -0.44435364    
 -0.40369996    
  0.38587418    
  0.15722902    
 -0.47493377    
  0.38269281    
 -4.95208129E-02
  0.21198364    
 -0.67704093    
  0.54009223    
  0.30370840    
 -0.82149512    
 -0.27067089    
  0.71105796    
 -0.39721504    
 -0.75862533    
  0.80001044    
  0.76562512    
 -8.52277875E-02
 -0.39949480    
 -0.34184393    
  0.52437764    
 -0.32485032    
  0.10727026    
  0.42939502    
 -0.18870486    
 -0.20436966    
  0.39565042    
 -5.73604070E-02
 -0.57103413    
  6.68467581E-02
  0.50236875    
 -0.88847369    
  0.61852849    
  0.23192494    
 -0.61499637    
  0.37829277    
 -0.30580944    
  0.22994949    
  0.29251516    
 -0.15398997    
  0.80125999    
 -0.40218908    
 -0.33060288    
 -0.67235631    
 -0.37506762    
 -0.16216658    
  0.98959368    
  0.15152945    
 -0.19705248    
  0.43515706    
 -0.13657555    
  0.25593325    
 -0.35858738    
  0.61955899    
 -0.95333183    
  0.35163090    
 -0.71551931    
  0.53142655    
 -0.40016019    
 -0.17520393    
  0.87132329    
  0.21060251    
 -0.61162645    
  0.10106786    
 -0.29977068    
  0.91304225    
 -4.66231965E-02
 -0.33526075    
 -0.32216826    
 -0.59306383    
  0.13584365    
  0.64343274    
  0.10256521    
  0.17352043    
 -0.89443177    
  0.86547154    
 -0.35735223    
  0.36396551    
 -3.44861597E-02
 -0.57731533    
 -0.27846521    
  2.26766653E-02
  0.31967589    
  0.39783564    
 -0.82886934    
 -0.47553274    
  0.96967882    
  0.53708339    
 -0.28798008    
  0.12740414    
 -2.98209731E-02
  0.40004510    
 -0.13063709    
 -0.13223463    
 -0.60566479    
 -0.17303859    
  6.14143256E-03
  0.65040988    
 -0.10311483    
 -0.48020893    
  0.81516230    
 -0.19832739    
  4.11123782E-03
 -0.16584277    
 -0.32300386    
  0.90755719    
  -1.0531048    
 -0.44895011    
  0.68554270    
 -0.35123718    
  0.57468605    
  0.36687902    
 -0.61505854    
  0.51550937    
 -0.13273062    
  0.40937045    
  9.17127170E-03
 -0.27929056    
  0.12138736    
  -1.1371751    
  0.89661092    
  0.22648503    
 -2.96256356E-02
 -0.73168099    
 -0.20106758    
  0.86889696    
 -0.39046812    
 -0.63148820    
  0.64492953    
  0.27694383    
  0.22152293    
 -0.60843647    
 -0.13204204    
  0.54196852    
  0.10861944    
 -0.77927148    
  0.52846402    
  0.23560849    
 -3.76365744E-02
 -4.39841263E-02
 -7.93099180E-02
 -0.52324826    
  0.41139969    
 -0.36943546    
  0.81472796    
 -0.13104363    
 -0.70444649    
  2.58858036E-02
  0.21390149    
  7.03676492E-02
 -0.17771700    
  0.31524637    
  1.88162550E-02
  0.11289786    
  3.65424417E-02
  0.16581860    
  0.17831337    
 -0.24274556    
 -0.44107452    
 -0.77032036    
 -0.59238183    
  0.16225994    
   1.1332480    
  0.31703442    
 -0.77940738    
  0.83954591    
 -0.14527321    
 -0.87389517    
 -5.54156229E-02
   1.1108825    
 -0.42201793    
 -8.35061818E-02
  0.29774031    
 -0.34551990    
 -0.19380659    
  0.28569975    
  0.31737074    
  0.50800455    
 -0.78170037    
 -0.22957446    
  9.07377973E-02
 -0.53177470    
 -0.36586967    
 -0.42985648    
   2.1000609    
 -0.46142370    
  9.15971622E-02
  0.20859621    
 -0.27065805    
 -0.49237075    
  9.09718573E-02
  0.30364093    
  0.45594493    
 -0.64160979    
  0.56994009    
 -0.57303596    
 -6.73333332E-02
 -0.20751163    
  0.27639407    
  0.55028433    
 -0.78667319    
  0.72593695    
 -0.66877848    
 -0.30260792    
  0.37922552    
  0.38057256    
 -0.13135652    
  0.37101036    
 -0.90619403    
  0.22405645    
  0.26880035    
 -0.21032497    
  0.21588860    
 -0.22975327    
 -0.11647496    
  0.37763026    
 -0.33351949    
 -0.65812051    
  0.43638328    
  0.76867592    
  4.04309444E-02
 -0.15780696    
  9.98506770E-02
 -2.23471560E-02
 -0.51082551    
  0.62193215    
 -0.52508223    
 -0.10821368    
  0.47119322    
  0.33016759    
 -0.74940085    
  0.50574940    
  9.56076756E-02
 -0.16094625    
 -0.62454236    
   1.0311708    
 -0.82027590    
  0.67896241    
 -0.14792027    
 -0.59464228    
  0.98480809    
 -0.42385304    
 -4.82548177E-02
 -0.48494610    
  0.18140896    
  0.65038896    
  0.35635704    
 -0.75865000    
  7.54644722E-02
  0.39809573    
 -0.27689233    
 -7.59858862E-02
 -3.53545956E-02
 -0.81475407    
 -0.55103183    
  0.20067091    
  2.07621865E-02
 -6.36256188E-02
  5.67527600E-02
 -7.51696229E-02
  2.56895255E-02
  8.67095366E-02
 -8.67093578E-02
  4.25596647E-02
 -1.04712946E-02
 -2.84714643E-02
  7.19425129E-03
 -2.41614533E-08
  2.47802492E-02
 -1.40845953E-02
  3.82653736E-02
 -7.07008094E-02
  6.72821999E-02
 -1.37932729E-02
 -2.46057026E-02
  2.11273320E-02
 -2.11274382E-02
 -2.15834491E-02
  3.62980785E-03
  2.50459109E-02
 -1.06574306E-02
 -3.57784540E-03
  1.77626368E-02
 -1.06194597E-02
  4.18177731E-02
 -7.43705481E-02
  1.82156488E-02
  1.07719610E-02
  3.16370539E-02
  1.71532333E-02
 -3.46053503E-02
 -1.41847711E-02
  5.55699877E-02
 -5.55699877E-02
 -1.07718874E-02
  5.61549366E-02
 -1.37459505E-02
 -1.74522698E-02
 -2.49565225E-02
  5.61549366E-02
  4.99270707E-02
 -7.76105970E-02
 -1.05819656E-02
  6.18754886E-02
 -9.43106785E-02
  2.17399616E-02
  2.82702204E-02
 -6.99303020E-03
 -1.41344024E-02
  2.11273320E-02
 -1.75750013E-02
  1.05821146E-02
  6.99282205E-03
 -6.99303020E-03
  6.12435378E-02
  0.10635033    
  0.22965071    
 -0.11748820    
  0.78676802    
  9.44314599E-02
 -8.00428241E-02
 -0.45675862    
 -9.45584550E-02
 -0.13235126    
  0.16487473    
  0.55961573    
  0.40432158    
 -0.76344872    
  0.65051633    
 -0.37477121    
 -2.51585320E-02
  0.66012383    
  -1.0360917    
  0.69129008    
 -0.35694033    
 -0.39358360    
  0.35981959    
 -0.32880926    
  3.80954333E-03
  0.89864540    
 -0.54254109    
  0.39250988    
 -0.34950632    
 -0.23630367    
  0.46757755    
 -0.99304950    
  0.66544473    
 -0.56666315    
  0.79875505    
 -0.38017523    
  0.60287321    
  7.30252936E-02
 -0.41003212    
 -2.65668184E-02
  0.31237480    
 -8.00427198E-02
 -0.86094046    
  0.29725140    
  0.36414704    
 -1.75222419E-02
 -0.40168417    
  0.92380977    
 -0.78322774    
  0.47816694    
 -6.50806576E-02
  5.58924824E-02
 -2.28226222E-02
 -0.31139570    
  0.39490327    
  -1.0350394    
  7.08027110E-02
  0.99184453    
 -0.17056014    
  4.35799323E-02
 -0.43357509    
 -0.12977889    
  0.57078898    
 -0.51435906    
  0.71329701    
 -0.28970793    
  8.75906050E-02
  7.26661906E-02
  0.41821668    
 -1.57174710E-02
  -1.2250962    
  0.99616069    
 -0.92881715    
 -9.46800187E-02
  0.63367665    
 -0.21673010    
  0.33668971    
 -0.39465421    
  0.20622727    
  0.25973627    
 -0.75795543    
  0.55311507    
 -0.57937491    
 -0.36526391    
   1.0683396    
  0.30832374    
 -0.86903763    
  0.40418214    
  9.19202864E-02
 -0.19173321    
  0.25634497    
 -0.44122326    
  0.29997811    
  0.31695834    
 -0.11812849    
  0.56448925    
 -0.74950874    
  7.33059943E-02
  0.25888196    
 -0.62737942    
 -0.86248815    
   1.0259279    
  0.69669682    
  -1.0929587    
  0.38193455    
  0.41360897    
 -0.43844596    
  0.16841872    
  0.72815233    
  -1.1380019    
  0.45147145    
 -0.57137531    
 -0.25496051    
   1.3669302    
 -0.56241298    
  0.15204765    
  2.49490906E-02
  0.17303826    
 -0.47104034    
  0.41235694    
  5.78193739E-02
 -0.71322650    
  0.58129871    
 -0.53984225    
  0.56227100    
 -0.11754197    
 -0.19059847    
 -0.16205578    
  0.46439371    
 -0.54135472    
 -0.27663222    
  0.20585205    
  0.69404125    
 -0.35323381    
  8.53134319E-02
  1.73714999E-02
 -0.69429600    
  0.56844372    
 -0.70099014    
  0.16866799    
  0.78724718    
 -0.63151407    
  0.37136737    
 -0.14784418    
  0.59851938    
 -9.16473716E-02
 -0.91082114    
  0.60902417    
  0.30453536    
 -9.05811340E-02
 -0.11965605    
 -1.13124838E-02
 -0.33147922    
  0.56480962    
 -0.33755380    
  0.20582257    
  0.15927637    
 -0.18847550    
 -2.35558376E-02
 -0.85892165    
  0.17762184    
  0.46167150    
  0.56057942    
 -0.48396811    
  0.22613914    
  9.41310674E-02
 -4.16919105E-02
  0.37439784    
  -1.2462777    
  1.79378018E-02
  0.55898058    
  0.53368795    
 -0.32875261    
 -0.37187397    
  0.54622763    
 -0.17954294    
 -0.73024714    
  0.55187196    
  0.28206944    
 -0.36772478    
  4.05693054E-03
  8.28415230E-02
  9.70028564E-02
  -1.0480522    
  0.65546888    
 -0.18065341    
  0.21349725    
  0.46858892    
  4.73926961E-02
  0.42298967    
 -0.33710402    
 -0.32924163    
  0.18273132    
 -0.48820081    
  0.39032620    
 -0.32724938    
 -0.11621668    
  0.85606211    
 -0.93478543    
  0.62517440    
 -0.75517440    
  0.83451128    
  0.10026278    
 -0.17858079    
  4.67514060E-02
 -0.55791664    
  0.55109060    
 -0.82026911    
  0.72378409    
  4.22004871E-02
 -0.83975065    
  0.36477616    
 -0.20177874    
 -5.00102229E-02
  0.66497630    
 -0.10536049    
  0.21751121    
 -0.59765857    
  0.48110232    
  0.38764745    
 -8.51743892E-02
 -0.78357548    
  0.15210758    
  0.27688769    
  0.33647239    
 -0.24116215    
 -8.14529434E-02
 -8.49283114E-02
  0.17689674    
  0.31655002    
 -0.90831953    
 -0.27205178    
  0.79900372    
  6.48172721E-02
  0.14755417    
 -0.24642685    
  2.62123272E-02
  0.64534092    
 -0.18907009    
 -0.56050694    
  5.70198745E-02
  7.05069955E-03
  0.11387219    
 -0.51992273    
  7.77418390E-02
  0.96546793    
 -0.80783892    
  2.77383905E-03
  0.63026947    
 -0.96618783    
  0.53267801    
  0.11992964    
  0.21605493    
 -0.61950397    
 -0.22050340    
  0.65279591    
  0.45891288    
 -0.89726597    
 -0.21632771    
  0.59925103    
 -0.15190801    
 -0.35374981    
  0.27078760    
  0.13238384    
 -0.69890416    
 -1.86485145E-02
  0.39838129    
  0.12739089    
  0.77072614    
  -1.0496383    
  0.92653227    
 -0.37218234    
 -0.30794948    
  0.34627622    
  6.58717006E-02
 -0.59792352    
  0.60645056    
 -0.12227419    
 -0.71688074    
  0.26169208    
 -0.19211738    
  0.90193164    
 -0.67838079    
 -0.67060196    
  0.98519850    
  0.38423473    
 -0.81437767    
  9.58087817E-02
  0.50248539    
 -8.60069916E-02
  0.16054569    
 -9.99853685E-02
 -0.90603411    
  0.52249205    
  0.63474232    
  7.93640465E-02
 -0.16644800    
 -0.79918838    
 -0.23340988    
   1.0122707    
  -1.0835477    
  0.72942072    
 -0.78642356    
 -0.42521167    
   1.4301884    
  4.69382405E-02
  0.34962562    
 -0.33221737    
  6.85451701E-02
  -1.0522548    
  0.15195057    
  0.50197613    
 -0.60391605    
   1.0588059    
 -0.28937542    
  2.89551262E-02
  0.21010624    
 -0.10793389    
 -6.76487610E-02
  0.27380034    
 -6.84171021E-02
 -0.59925091    
  0.41069242    
  0.12344398    
 -0.15200254    
 -0.43045291    
  0.52751726    
  0.25174713    
 -0.54496235    
  0.39847827    
 -0.39197198    
 -0.43308017    
 -0.17197505    
 -0.44421080    
  0.84411824    
 -0.59321547    
   1.1251539    
 -0.59945410    
  3.02037951E-02
 -0.14756091    
  0.83157533    
 -0.87263703    
  0.87513596    
 -8.32157210E-04
  3.91885191E-02
 -5.26005514E-02
 -0.24554452    
  0.26476762    
 -6.40971363E-02
 -0.22468950    
 -0.48536986    
  0.35199627    
  4.32435162E-02
  0.11737988    
  7.75580257E-02
 -0.56185693    
  0.49818054    
  0.20624635    
 -0.33629963    
 -0.39824480    
  4.74186577E-02
  0.51732230    
 -0.65699881    
  0.33675417    
  0.12433407    
 -0.64934468    
  0.88041675    
 -8.33387822E-02
  0.16208974    
 -0.24949113    
 -8.29742923E-02
 -0.51422393    
 -0.62727958    
 -0.27317938    
   1.9688317    
  -1.1320601    
  0.37398452    
  0.69236702    
 -0.87126189    
  0.36743760    
 -0.43896592    
  0.89235914    
 -3.00023556E-02
 -0.12127887    
 -0.24926984    
 -0.54531908    
  0.25600138    
  0.89344579    
 -0.92672688    
  0.72397029    
 -0.96374875    
 -0.43161058    
   1.0863965    
 -0.52772737    
  0.62658656    
 -5.08674420E-02
 -0.62025714    
  0.32222691    
 -0.38980633    
  0.54252160    
 -0.21792342    
 -0.34384987    
 -0.17930248    
   1.2957534    
 -0.55714351    
 -0.40361488    
  0.75843626    
 -0.94038826    
  0.42522433    
  0.35188109    
 -1.64444502E-02
 -0.43597755    
  0.14448899    
  0.15751337    
 -0.57063580    
 -0.44393137    
  0.14571193    
   1.3363382    
 -0.21078502    
 -0.29166204    
  0.22730668    
  9.72749759E-03
 -0.17403099    
  0.71592736    
  -1.3508924    
  0.96300846    
 -0.23566999    
 -0.31034583    
 -0.23648442    
 -6.56281859E-02
  8.53951946E-02
  0.24774943    
  0.68127114    
 -0.65657878    
  0.67606449    
 -0.28975195    
 -0.76768035    
  0.37729442    
 -0.56438905    
  0.57790279    
 -0.32181498    
  0.27931365    
 -0.30558175    
  0.27139044    
  0.38200384    
 -0.56258750    
  0.25727659    
  0.25354913    
  1.44777913E-02
 -0.15637754    
  0.28798211    
 -0.15655379    
 -4.30173688E-02
 -0.48016500    
  0.39055297    
  0.29008311    
 -0.56344503    
  0.30878499    
  0.13135399    
 -0.55378330    
  0.48100483    
 -0.73333120    
  9.07034241E-03
 -5.56988865E-02
  6.69221506E-02
  0.26681885    
  0.75688434    
 -0.63929105    
  0.22253557    
  0.45143184    
 -0.72063220    
  0.41075897    
 -0.34602159    
  0.53325868    
 -9.67882760E-03
 -0.10624495    
 -0.11557328    
 -0.55328912    
  0.26487127    
  0.28510159    
  0.27598587    
 -0.28936401    
 -0.35459265    
  0.19688189    
 -7.07777068E-02
 -0.30427396    
 -4.69755121E-02
 -0.11004748    
  0.65204525    
  0.24481845    
 -0.68045419    
 -9.04572606E-02
 -0.30425516    
  0.96023089    
 -0.35215232    
  0.28768209    
  0.10852148    
 -0.24768302    
 -0.42510450    
  0.83349288    
  0.58211780    
 -0.82229465    
 -0.40971568    
 -6.60307482E-02
  0.85506850    
 -0.69314730    
 -0.87575924    
   1.1306150    
  0.34080172    
  0.15323603    
 -0.95977587    
  0.55499697    
 -0.20858945    
  0.41764262    
 -0.19779952    
  0.32756773    
 -0.85342598    
  6.86131511E-03
  0.20346378    
  0.12072303    
  0.24151511    
 -0.30268055    
 -0.55470020    
  0.95621538    
 -0.71538013    
 -9.42315459E-02
  0.59892327    
 -0.20672090    
 -0.65259206    
 -0.51510841    
   1.6179851    
 -0.80944186    
  0.65514958    
 -0.61578166    
  0.61974621    
  0.25755954    
 -0.20928742    
 -0.57672650    
  0.38854408    
  0.58068264    
  -1.1794511    
 -0.13028301    
  0.64110869    
  0.10150229    
  0.51820576    
 -0.15437359    
 -0.38883358    
 -0.10933217    
 -9.55668390E-02
  0.46042407    
  0.11281926    
 -0.63740540    
  0.20735674    
  0.47823170    
  2.02785321E-02
 -0.13342528    
 -0.74815905    
  0.97993118    
 -0.13007163    
 -0.45704105    
  9.25513729E-02
  5.89984022E-02
 -0.52305263    
  0.50518584    
 -0.63846636    
  0.47025472    
 -0.38743532    
  0.23599967    
  0.14514266    
  0.13116132    
 -0.87082845    
 -0.38581812    
   1.0709972    
  0.52984345    
 -0.24817963    
 -0.65951395    
  0.86765623    
 -0.80178112    
   1.0870093    
 -0.23581581    
  0.11588033    
 -0.98175293    
  0.47622260    
 -0.43992099    
 -6.82291314E-02
  0.31636962    
 -0.12739091    
 -1.91392638E-02
  0.38211355    
  5.86834103E-02
 -0.65352786    
 -4.89896201E-02
  0.56140733    
  0.20435235    
 -0.45686102    
  0.64677358    
 -0.73840362    
  9.31650475E-02
  0.33887938    
  0.26614034    
 -0.85065353    
 -0.13185212    
   1.1551490    
 -0.43769130    
  0.31088260    
 -0.29679000    
 -7.56350020E-03
 -0.40981290    
 -0.13633630    
  0.38401332    
 -0.12916790    
 -0.52397406    
  0.71855688    
 -0.11375905    
  0.35560355    
 -0.87809885    
  0.71436501    
  0.29456455    
 -0.34556711    
  0.33564126    
 -0.26277977    
 -0.76368552    
  0.43818012    
  0.36160281    
  0.35081854    
 -0.47500885    
  8.15853626E-02
 -0.14243132    
 -0.51124418    
  0.84070134    
 -0.11361768    
 -0.76982510    
 -0.43650958    
   1.1031066    
 -0.75083309    
  0.67638040    
  0.34060436    
  6.08266704E-02
 -0.80508620    
 -6.15289994E-02
   1.0309923    
  -1.1384915    
  0.47640720    
  0.27395785    
 -0.14092556    
 -2.83371471E-02
 -0.11808247    
  0.17962267    
 -8.82404670E-02
 -0.59148341    
 -7.61612803E-02
  0.55032307    
  0.54908854    
 -0.31795478    
 -0.34374344    
  1.53612513E-02
  0.41456982    
 -0.14612681    
 -0.27455974    
  6.11619325E-03
 -0.10265402    
  0.24188580    
 -5.31904958E-03
  0.11926328    
 -0.11129536    
 -0.36274016    
  0.12326004    
  0.44123253    
 -0.32400972    
  0.66279602    
 -0.57279950    
 -2.07048878E-02
  0.35834721    
  0.15831901    
 -0.58446461    
  0.52975011    
  -1.0356128    
 -0.41416606    
   1.3104564    
 -0.47445807    
  0.19415607    
 -0.64869541    
 -0.69059277    
   1.1053921    
  0.41331688    
  0.18881823    
 -2.90964656E-02
 -5.17946184E-02
  0.13578564    
 -0.79249334    
 -0.52445775    
  0.73475313    
  0.81614113    
  -1.9811746    
   1.5642091    
 -8.78721848E-02
 -0.33349141    
  1.58984102E-02
  0.96312600    
 -0.47398487    
  0.20163746    
 -0.55115354    
 -0.60522163    
   1.2873346    
 -1.46701448E-02
 -0.26426598    
 -4.30777743E-02
  0.17431502    
 -0.31815252    
 -4.40499224E-02
 -4.72902134E-02
  0.53262037    
 -0.19649403    
  0.26714370    
 -0.85839671    
 -2.21175719E-02
  0.42966390    
  5.95233962E-02
 -0.40057990    
  3.44862938E-02
 -9.47455168E-02
  0.31562647    
 -0.84052563    
 -0.81883556    
   1.3606714    
  0.29414952    
 -0.26852670    
  9.50397030E-02
  0.22233117    
 -0.42405525    
  0.50817329    
 -0.71530324    
  8.11376795E-03
  0.49863017    
 -0.22621553    
  0.24324773    
  7.88358971E-02
  0.29018706    
  0.33073691    
 -0.39089239    
 -0.64220810    
  0.63152230    
 -0.29336804    
  1.78471785E-02
  0.30897492    
 -9.91268754E-02
  0.53220189    
 -0.90985465    
  0.11948612    
 -0.49202642    
 -0.15044630    
  0.84156710    
 -0.69112074    
  0.25893271    
 -0.26095912    
  0.98411977    
 -1.91356651E-02
 -0.77525282    
  0.30555820    
  0.34298465    
  8.64996985E-02
  -1.0027903    
  0.77116346    
 -3.93019728E-02
 -0.52285254    
  0.61451209    
 -0.75980526    
 -0.19474401    
  0.78732020    
  8.08299482E-02
 -0.67340618    
  3.03975157E-02
 -0.39060590    
 -0.23875131    
   1.6049334    
 -0.89139605    
 -0.38458371    
  0.17284298    
  0.33420199    
  0.31134453    
  0.13025600    
 -0.43190777    
  8.47310126E-02
 -0.27544802    
  0.82850075    
 -0.84418738    
  0.54882962    
 -0.84312081    
  0.50550658    
  0.42291224    
 -0.32542256    
  1.58389565E-02
  0.32104766    
 -0.50222695    
 -0.29685667    
  0.66865611    
 -0.46130472    
 -0.14916930    
  0.60692602    
  9.81068686E-02
 -7.46864378E-02
  0.43586260    
 -0.32013938    
 -0.38052091    
 -0.17600663    
  0.82047659    
 -7.22215101E-02
 -0.41101247    
 -0.72576576    
  1.83973983E-02
  0.55961567    
 -3.94588932E-02
  0.48954815    
 -0.46659383    
  0.20574673    
 -0.68823314    
   1.2149420    
 -0.71595079    
  8.68872181E-02
 -0.64650309    
  0.38618329    
  0.57691157    
 -0.55936724    
  0.57710177    
 -0.21608828    
  0.22870365    
 -0.50633544    
  0.72076237    
  -1.1135087    
  0.80193758    
 -0.56467652    
 -0.12317146    
  0.69736660    
 -0.42191550    
  0.73557323    
 -0.22506835    
 -4.83568795E-02
 -0.16329256    
  0.19022691    
  0.11953133    
 -0.27581686    
  0.15530054    
 -6.09323904E-02
 -0.10710748    
  0.28768229    
 -0.22008874    
  2.04859246E-02
  6.40716851E-02
  0.12763329    
 -0.78828132    
  0.30497345    
 -0.18805228    
  0.10467047    
  0.17609105    
  0.35197642    
 -0.37170076    
  0.48663110    
  4.31377441E-02
 -0.62733883    
  0.27701056    
 -4.30906564E-02
 -0.44505653    
 -0.30409083    
  0.60345840    
  0.21181963    
 -0.30005023    
 -0.51522768    
   1.0611548    
 -5.22311851E-02
 -0.59856844    
 -0.25620461    
  0.50534850    
  -1.2111807    
  0.73277682    
   1.1181877    
 -0.82591480    
  0.42411959    
  2.85592545E-02
 -0.16652445    
 -0.44643047    
 -0.11576893    
  0.20814228    
  0.33670571    
  0.13411482    
 -0.44183284    
 -0.34540090    
  0.64844078    
 -5.66757135E-02
 -0.19079390    
  0.59294528    
 -0.30526295    
 -0.38871416    
  0.69231617    
 -0.79730755    
  0.45583549    
  0.15665391    
 -0.27575341    
 -0.57054460    
  6.32264614E-02
  0.59553671    
 -0.44545799    
  0.45386660    
 -0.56953335    
  0.86821926    
 -0.33523068    
 -2.00509094E-02
  0.17703331    
  9.88707319E-02
 -4.51942049E-02
 -1.92803089E-02
 -0.14768235    
 -4.99189049E-02
  0.10311095    
 -6.27382621E-02
 -0.60813612    
  0.82887900    
 -1.06332758E-02
 -0.13505985    
 -0.50786370    
  0.78323466    
 -0.99443471    
   1.0645535    
 -0.28401449    
 -0.21896814    
 -0.48258254    
  0.64783180    
 -0.27962035    
  0.20636140    
  3.95862907E-02
 -0.40375403    
 -0.17924954    
  0.93372470    
 -0.40225467    
  0.21056478    
  4.10165899E-02
 -0.96169865    
  0.62746680    
  0.28637576    
  0.33647206    
 -0.10785358    
  0.19498150    
 -0.16728744    
 -0.12942116    
 -0.23443328    
  0.30687431    
 -0.44352975    
 -0.63127172    
  0.45219904    
  0.26420501    
  0.29026505    
 -0.67187870    
 -4.12429534E-02
 -0.13102818    
  0.65336621    
  0.21876369    
  2.88440548E-02
 -0.78764546    
  0.10339437    
  4.81946906E-03
 -0.19004375    
  0.59764326    
 -0.26588863    
  5.54570667E-02
 -0.43687439    
  0.49687949    
  0.23619312    
 -0.61235189    
  0.26624462    
  0.35874757    
 -0.32475367    
  9.31201503E-02
 -0.26321742    
 -8.08355287E-02
  0.62378585    
 -0.31317300    
 -0.31405541    
  0.19516987    
  0.16443223    
  2.61299517E-02
  0.39090082    
 -0.86113882    
  0.13165343    
  0.41093251    
 -3.21355723E-02
 -0.23789151    
  7.03252628E-02
 -0.20141082    
  0.36672202    
  3.54804881E-02
  0.13909869    
 -0.13909861    
  0.12765889    
 -0.27025717    
  0.51032317    
 -0.60513097    
  0.41736439    
 -0.59362715    
  0.78890657    
 -0.60028982    
  0.12307439    
  6.42370507E-02
 -6.66521564E-02
  0.54412246    
 -0.95930809    
  9.43107679E-02
  0.60157973    
  0.21304727    
 -0.50959617    
 -0.92740899    
   1.1933578    
  0.39853588    
 -0.35163078    
 -0.24632117    
  0.13324401    
 -0.79248953    
  0.18232165    
 -1.11731552E-02
  0.70060980    
 -0.91722065    
  0.57478273    
 -0.71967399    
  0.21015640    
  0.35252672    
  0.34388283    
  0.22292654    
  9.04804915E-02
 -0.20641910    
 -0.75243139    
  0.37818131    
  0.46911687    
  0.22615591    
 -0.52006859    
 -0.80914605    
 -0.22047324    
  0.49266157    
  0.53576648    
 -0.56679302    
  0.59499675    
  0.34372941    
 -7.50565529E-02
  1.92990098E-02
 -0.14063103    
 -4.81404290E-02
 -0.20675188    
  0.39639187    
 -6.17646649E-02
  1.64837148E-02
 -0.12359017    
  2.23587807E-02
 -0.96257150    
  0.12825440    
  0.52324826    
  0.20738232    
 -0.26817828    
  0.35667512    
  -1.0615524    
 -0.72613370    
   1.8490310    
 -0.63534915    
 -9.89398509E-02
 -5.97499870E-02
  0.45852616    
  0.31221107    
 -0.14227000    
 -8.38246420E-02
 -0.30090550    
  0.43873778    
 -0.37742814    
  0.12212060    
 -5.40672243E-02
  0.35242605    
 -0.48846686    
  0.29643738    
  0.58958364    
 -0.52100629    
 -0.98238099    
  0.13081011    
  0.44726732    
  0.48362997    
 -0.59793466    
   1.0607967    
 -0.41565904    
 -0.70759553    
  4.07388695E-02
  3.91440764E-02
  0.28959957    
 -0.34687096    
  2.80580334E-02
  0.97463423    
 -0.22482295    
 -0.26339164    
 -7.96377733E-02
  7.10959360E-02
  3.61051671E-02
 -0.86558849    
  0.83070815    
  0.50444055    
 -0.13596292    
 -0.38576233    
 -4.99366038E-03
  1.07700522E-07
  0.44272625    
  -1.1548253    
  0.79608119    
 -0.68512398    
  0.81245112    
 -7.35626519E-02
 -0.16953573    
  0.38984001    
  0.14397547    
 -0.96678674    
  0.43038431    
  0.39940202    
 -0.76052791    
 -0.16098936    
  0.87982607    
 -0.22110744    
  0.18608108    
  -1.0236338    
  0.93747449    
 -7.97869563E-02
 -6.52030334E-02
  0.31393021    
 -3.06907706E-02
  2.98265740E-02
 -0.50680035    
  0.70739263    
 -0.89287549    
  0.41748229    
  7.93203991E-03
 -2.05254685E-02
  0.62027907    
  -1.0711126    
  0.56912869    
  0.12492230    
 -0.84609413    
  0.61660719    
 -0.45915356    
  0.42799145    
 -0.31421307    
 -0.41595322    
  0.34098062    
  0.38683841    
  0.27645603    
 -0.65811723    
  0.50009692    
 -0.46127379    
  0.41316155    
 -0.45889345    
  0.81841248    
 -0.81322646    
  0.68448919    
  2.74458714E-02
 -4.23918758E-03
 -0.47767934    
  4.02738899E-02
 -0.33436918    
  0.50233364    
 -0.46622863    
  0.13109031    
  0.52226859    
 -7.46758878E-02
 -0.50356251    
  0.43037173    
 -0.49666587    
 -4.86142822E-02
  0.71594781    
 -0.42642280    
  0.33982113    
 -9.26588699E-02
 -0.20127015    
  1.18031865E-02
  0.33386111    
  0.13842139    
 -0.47489357    
 -0.55083078    
  0.52165097    
 -0.35494587    
  0.64900076    
 -0.23906702    
  0.52121735    
  -1.0933312    
  0.21816491    
   1.1165985    
  -1.1783580    
 -0.96677166    
 -5.20950630E-02
   1.6147714    
 -7.85368308E-02
 -6.29287586E-02
  0.49376917    
 -0.15764718    
 -0.13779353    
 -7.61974975E-02
 -0.12090634    
 -0.31372187    
  0.33790696    
 -0.44568968    
  0.34654927    
 -0.54163831    
  7.21623227E-02
 -0.12095273    
  0.19806993    
  0.64205933    
 -0.81892693    
   1.0294530    
 -0.16041504    
  5.79185672E-02
 -1.58069991E-02
 -0.46682221    
 -0.44199899    
  0.34474361    
  1.37195544E-08
 -0.57079840    
  0.67698234    
  0.48562157    
 -4.95197363E-02
  -1.0871835    
 -0.61135763    
   1.7184569    
  8.45825523E-02
 -0.70792365    
  0.83875513    
 -0.40395206    
 -0.28995210    
 -0.45675838    
  0.50986814    
  0.37630838    
  8.23157802E-02
 -0.19714469    
  9.69177186E-02
  5.47011532E-02
 -0.41741845    
  0.19830649    
  0.21530233    
 -0.66306961    
  0.44895038    
  0.47177523    
 -0.92257869    
  0.71788520    
 -0.69768220    
  0.40182221    
  3.58463302E-02
 -4.19476405E-02
  0.23844793    
 -0.29380816    
  9.96522903E-02
 -0.15006050    
  0.49767846    
 -0.84179866    
  0.51274312    
 -0.61576039    
 -0.39068112    
 -0.18610220    
  2.24729478E-02
  3.27898003E-02
  7.14299642E-03
  2.80719884E-02
 -2.09799111E-02
  7.04228785E-03
  3.50285089E-03
  2.20277556E-07
 -2.47800536E-02
  4.21113744E-02
 -4.93055508E-02
  5.27364910E-02
 -3.13070267E-02
  7.04228785E-03
  2.42648181E-02
 -4.91326302E-02
  2.83709168E-02
  3.43677811E-02
 -5.20046763E-02
  1.41345160E-02
  4.79545631E-02
  3.93492505E-02
  0.69475359    
  0.11938711    
 -0.51130033    
  0.87902522    
  0.10919938    
 -0.94635814    
 -0.46772820    
   1.5888640    
 -0.98504508    
 -0.10690790    
  0.98551953    
  0.36301321    
 -0.87742376    
  0.38687733    
 -0.60005653    
  0.25245357    
  0.52191943    
  -1.0169342    
   1.1660061    
 -0.58453327    
 -0.39335820    
  0.53929734    
 -0.30824277    
 -4.99371476E-02
 -1.36467963E-02
  0.45364916    
 -0.27899036    
  0.24746105    
 -0.24234562    
 -0.69314706    
 -0.51167619    
   1.4960071    
 -0.60820341    
 -1.05633624E-02
  0.64325011    
 -0.89330113    
 -0.53381526    
 -0.52252162    
   1.8281269    
 -6.73434138E-02
  8.09065476E-02
 -3.05124242E-02
  8.51078983E-03
  0.29821977    
 -0.44761446    
 -0.54163581    
  0.44349232    
  0.38950855    
 -0.39905167    
  0.59158444    
 -0.51006764    
  0.19445287    
 -1.78296063E-02
 -0.41663846    
  0.29647154    
  0.22457454    
 -0.87795019    
  0.79758996    
 -0.24586903    
 -0.22248335    
  0.18616477    
   1.0266798    
 -0.70400089    
  5.40670082E-02
 -7.61344135E-02
  5.81158586E-02
 -7.68513605E-03
 -0.16644067    
 -0.13907866    
 -0.25844511    
  0.38376248    
 -0.49100769    
  0.36306974    
  0.36256287    
 -0.48379683    
  0.36772501    
  0.24445319    
 -0.27570596    
 -3.66421565E-02
  0.34707916    
 -0.85900301    
  0.36814737    
 -0.72796673    
  0.13024493    
  0.77389836    
 -0.44834828    
  0.36066046    
  0.27248588    
 -0.81115115    
  0.90549701    
 -0.13767394    
 -0.21533284    
  0.23089358    
 -0.73298568    
  0.36888745    
  0.31380850    
 -0.96472299    
  0.47250679    
 -0.22119232    
  0.91433954    
 -0.54796499    
 -0.50185710    
 -0.58333224    
   1.4426748    
  0.10318426    
  0.14792015    
 -0.15048072    
 -0.64151216    
 -0.79922926    
 -9.06279385E-02
   1.2258660    
 -0.42242941    
  9.77207422E-02
  0.51818222    
 -0.11111297    
 -6.51085749E-02
  0.20820943    
 -0.53109109    
  0.65216130    
 -0.65848047    
 -6.35928335E-03
  0.21706443    
  0.16200534    
 -7.83157125E-02
 -0.76534992    
  0.26781595    
  0.69411749    
 -0.82239252    
  0.79784518    
  0.31899589    
 -0.36267984    
  0.32588375    
 -0.64915186    
 -0.13332659    
  0.29217994    
 -0.17476150    
  2.73203477E-02
 -7.05135539E-02
  0.38547969    
 -0.30930817    
 -0.60027635    
  0.33903962    
  0.50088644    
 -0.90360767    
   1.3342798    
 -0.24484213    
 -0.23240301    
 -4.27619331E-02
  0.11993830    
  1.28341625E-02
  0.12472558    
 -0.56149375    
  5.12933396E-02
  0.31845382    
  0.32750377    
 -0.33893231    
  2.72125844E-02
  0.11803152    
 -0.83839136    
 -0.40891936    
   1.2872577    
 -9.55462572E-04
 -0.24831428    
  0.30860138    
 -0.28918317    
  1.55040501E-02
  0.67583835    
 -0.62395346    
  0.45157638    
 -0.21814878    
 -0.15148532    
 -0.55239546    
  7.44934678E-02
  0.86244601    
 -0.43007860    
 -0.51953089    
 -0.40820086    
  0.68351197    
 -0.43280640    
  0.32328802    
  0.18668422    
  0.55466485    
 -0.89447165    
 -5.16719185E-02
  0.66821778    
 -2.91686063E-03
 -0.81629992    
  0.92156327    
 -0.24843873    
  0.26667657    
 -0.22271337    
  0.40975714    
 -0.20791371    
 -0.66541553    
 -0.64151216    
  0.96074235    
 -0.75330603    
  0.66097265    
  0.10467891    
  5.83847240E-02
 -0.37133211    
  0.34077740    
 -0.53050905    
  6.09825999E-02
  0.72876465    
 -0.71549433    
  0.54306853    
 -4.47502211E-02
 -0.27329352    
  0.66105872    
 -0.90317839    
  0.30900472    
  0.89381778    
 -0.55875307    
 -7.41081163E-02
  0.45924696    
 -0.25601885    
 -0.97407335    
   1.0993925    
 -0.72323662    
 -0.22435006    
 -0.27105379    
  0.75949818    
  8.96826908E-02
  0.28824615    
 -0.61193383    
 -7.44682103E-02
  0.42598137    
 -4.37532738E-02
 -0.63739139    
  0.19988157    
  0.56341457    
 -0.71875012    
  7.39598945E-02
  0.81028759    
 -5.18795513E-02
 -0.39424685    
 -0.31711593    
 -0.18526697    
  0.83329403    
  7.58921653E-02
  0.44906384    
  -1.0073439    
  0.12158332    
  0.10218284    
  0.27483538    
 -0.14974537    
  0.20763923    
 -0.15310968    
 -0.24923529    
  0.18143097    
  0.16396558    
 -0.69125837    
  9.38961003E-03
 -3.22915427E-02
  0.43962380    
  0.23795867    
 -0.63229173    
 -0.13195118    
  0.83428097    
 -0.25235960    
 -5.19127361E-02
 -0.74268109    
   1.0210261    
  0.25526726    
 -0.19607845    
 -0.16496649    
  5.67525849E-02
 -0.72619987    
  0.95111501    
 -0.86156142    
  0.80989528    
 -0.52641183    
 -0.23265557    
  7.66330957E-02
  0.36646307    
 -5.97018190E-02
 -0.50361401    
 -8.10412988E-02
   1.2013720    
 -0.48999402    
 -0.63634324    
  0.26944429    
 -0.15747948    
  0.77083951    
 -0.30330738    
 -0.50783062    
 -0.15104021    
 -0.15234084    
  7.32034519E-02
  0.63001925    
  0.42449740    
 -0.78763783    
  0.84110087    
 -0.60471225    
  0.38292751    
 -0.78981596    
 -2.81708632E-02
   1.0343180    
  -1.0678406    
   1.1210853    
 -0.50712860    
 -0.73972589    
  1.28043797E-02
  0.68420136    
  0.30423251    
 -0.35154763    
 -0.30624744    
  0.45712402    
 -0.44080442    
  0.83930069    
 -0.39618418    
 -0.69777668    
  0.17999853    
   1.1496147    
 -0.72116011    
 -0.34305942    
  8.84929821E-02
  0.33809939    
 -0.46098536    
 -3.18080932E-02
  0.69599485    
 -0.12934253    
 -1.96085367E-02
  3.45978066E-02
 -0.30735707    
  2.00291798E-02
 -6.43497556E-02
 -0.25109869    
  0.33230251    
  0.19546589    
  0.24017993    
  7.21113160E-02
  0.31700486    
 -0.42488334    
 -3.03341430E-02
  7.59624764E-02
 -0.49401850    
  0.55459070    
 -0.75998348    
  0.94286424    
  0.44477534    
  -1.3199645    
  0.56820774    
 -0.52550840    
 -9.08184946E-02
  0.26722783    
  0.31918859    
 -0.32323977    
 -0.40276229    
  0.31661189    
  0.43549168    
 -0.76637495    
  0.69417357    
 -0.16342425    
  0.16547352    
 -0.30523536    
  0.65420395    
 -0.70403647    
 -0.29304922    
   1.1901793    
 -0.43813574    
 -0.43590531    
 -0.10361863    
 -0.18930782    
  0.76239502    
 -0.59225696    
  0.59047121    
 -0.11243533    
  0.23428115    
 -8.07024390E-02
 -0.22078776    
 -0.76520056    
  0.55533737    
 -0.13541791    
  0.48294824    
 -0.33442399    
 -0.26366708    
  0.88530695    
 -0.41742444    
  0.20644428    
 -6.06308412E-03
 -0.20357116    
 -0.31248116    
  0.61286169    
 -0.76846904    
 -0.11714538    
  0.23870049    
  0.42140177    
  0.11470421    
 -9.73878708E-03
 -0.68605506    
   1.0093497    
 -0.32062915    
 -0.60894954    
 -0.51573175    
   1.2488521    
 -9.87644419E-02
 -0.82421017    
  0.20120844    
 -6.15325272E-02
  0.37587190    
 -3.53966258E-03
 -0.28374988    
  0.24886923    
  6.97272122E-02
 -0.35049704    
 -0.46128985    
 -4.20009345E-02
  0.99909306    
  0.12597556    
 -0.36203548    
 -0.54472727    
  0.36888447    
  0.40794602    
 -0.10547053    
  4.41642888E-02
 -0.20383705    
  0.11346709    
  0.13367556    
  0.20625068    
 -0.95863605    
  2.95378231E-02
   1.0979192    
 -0.84084630    
  0.19245234    
 -0.22347538    
 -0.39065000    
 -0.14479922    
  0.97621524    
 -0.17699954    
  0.33008245    
 -0.59883642    
  0.17114839    
  0.40546525    
 -0.17114815    
  0.38374957    
 -0.31817001    
  4.77489159E-02
  0.15584981    
 -0.20776998    
  2.08758842E-03
  0.10201826    
  -1.3049487    
  0.96110493    
  0.21004361    
 -0.11027613    
 -0.26080304    
 -0.63998371    
  0.71219522    
 -0.15004697    
  0.46281090    
 -0.74993086    
  0.76468343    
  0.18301846    
 -0.46930715    
 -0.35389343    
  0.73777139    
 -0.87130266    
  0.76108140    
 -0.11078968    
  0.14207445    
  7.70371035E-02
  -1.0078058    
  7.28049576E-02
  0.26626816    
  0.55935067    
  0.22589681    
 -0.34872973    
 -0.14698212    
  0.22314365    
  0.23638879    
 -1.50246527E-02
 -0.34165055    
  0.11471491    
 -0.39490673    
  9.33482870E-02
  0.53027290    
 -0.88997352    
  0.66683000    
  0.18139516    
  7.75441676E-02
 -0.67951846    
  0.12992944    
 -0.23134935    
  0.13470092    
  2.26548109E-02
  0.48587716    
  -1.1647270    
  0.70724279    
 -0.36807027    
  0.95464677    
 -0.52622604    
  0.19131005    
  0.28070471    
  0.48698211    
  -1.1190213    
  0.20301093    
  0.24725433    
  0.41527447    
 -0.35677812    
  0.16003670    
  -1.0794313    
  0.38979900    
  0.62884235    
  0.17150573    
  1.64129175E-02
 -0.29338324    
 -0.45719594    
  0.31681037    
 -0.18040942    
  0.50103581    
 -0.15661329    
  0.14877024    
 -0.29617527    
  0.13205962    
  6.29261956E-02
  4.17120792E-02
 -0.58333981    
  0.67552179    
  3.90251987E-02
 -0.24412784    
 -0.35726899    
  0.66680014    
 -0.99646044    
  0.23301186    
  0.69232875    
 -0.25729921    
  5.96271567E-02
  5.43823652E-02
 -0.17854783    
  0.53361475    
 -0.13381532    
 -0.94901741    
  0.79360342    
 -0.30614030    
  0.79694384    
  -1.2036115    
  0.57952952    
 -2.24958956E-02
  0.24462789    
 -0.65579689    
  0.34711307    
  6.81839660E-02
  0.27080530    
 -0.34451705    
 -0.45024440    
  0.55737740    
 -0.68521053    
  0.56018025    
 -0.11341907    
 -0.57297903    
   1.1602035    
 -0.50708461    
  -1.1115307    
  0.40072599    
  0.14357589    
  0.49213371    
 -0.18156697    
  0.39383426    
  0.12868753    
 -0.76354647    
  0.49768797    
  8.06709081E-02
 -1.40923550E-02
  0.18213941    
 -0.77759761    
 -0.85392052    
   1.4826611    
 -0.17119069    
  0.11135750    
  6.50987178E-02
 -0.13113326    
 -0.48910707    
  0.51160669    
 -0.19885096    
  5.15073650E-02
  0.14147119    
 -0.67101490    
  0.86523986    
 -0.36181507    
 -0.50112355    
  0.76946920    
  0.17089678    
 -0.29067865    
  0.42566788    
 -0.20565027    
  9.98541191E-02
 -0.23036234    
 -0.67681563    
  0.44013426    
  0.15673013    
 -0.16511029    
  0.20930333    
  5.67230908E-03
  2.25987541E-03
  0.13197850    
 -0.60333705    
  0.24849765    
 -0.28533399    
  1.87456049E-03
  0.39163700    
  0.57931221    
 -0.38337070    
  0.46046293    
 -0.31182769    
 -9.59382206E-02
 -0.12608485    
 -0.40770712    
 -0.78845727    
  0.49740276    
  0.18269697    
  0.68561423    
 -7.04793558E-02
 -0.64561331    
  0.60841912    
  0.13195135    
 -0.61509353    
 -0.58030623    
  0.75806659    
  0.28625238    
  0.33201733    
 -0.37588394    
 -0.33199790    
 -0.33241794    
  0.31189638    
  0.28648522    
 -0.23367782    
  0.51022011    
 -7.93616176E-02
 -0.89633405    
  0.69915324    
 -0.45833534    
 -3.79505614E-03
  0.59221268    
  5.32368049E-02
 -6.59355372E-02
 -0.40227532    
  0.18946171    
 -0.24344052    
  0.48976502    
  5.89875653E-02
 -4.36578281E-02
  0.32671729    
 -0.35657045    
 -0.43086338    
  0.47181073    
 -8.47343877E-02
 -0.62970114    
  7.30827674E-02
  0.32552806    
  5.74639589E-02
  0.18232147    
 -3.30062769E-02
 -0.31566140    
  0.64523870    
 -0.20757756    
 -0.14005907    
 -0.25261694    
  3.60012054E-02
 -0.41470125    
  0.13031402    
  0.64796901    
 -0.73840368    
  0.31207332    
 -8.31853896E-02
 -0.53177470    
   1.0174083    
 -0.68812472    
  0.74774158    
  1.69338416E-02
 -0.57205272    
  0.72406930    
 -0.22154218    
 -9.43106636E-02
 -0.28694963    
  0.42814410    
 -0.38515750    
  0.69594806    
 -0.40371823    
  4.17963928E-03
  0.43795195    
 -0.68243760    
  0.10841841    
 -0.65218163    
  0.32758638    
  0.17818086    
  0.53054672    
 -4.89391480E-03
 -0.59583181    
  0.34848139    
 -8.97758752E-02
 -3.44238034E-03
 -0.12340216    
  0.24551830    
  0.14992729    
 -0.36723852    
  0.11567393    
  0.28852621    
 -0.80085480    
  0.43021896    
 -2.44796881E-03
 -0.32598829    
  0.10620917    
  0.68240273    
 -0.22391549    
 -0.54786068    
  0.41488093    
  0.49906975    
 -0.87949294    
 -0.30503610    
  0.31146717    
  0.62689799    
  1.02216806E-02
 -3.53635475E-02
 -5.59714176E-02
 -0.58333981    
 -0.12949856    
  0.54324877    
 -0.58186346    
 -0.19739515    
  7.16837123E-03
  0.46851432    
 -0.21719991    
 -0.12825432    
 -6.52403682E-02
  0.88571566    
 -0.77319008    
  0.56362373    
  6.31088391E-02
 -0.49697360    
  0.47637644    
  0.25398812    
 -0.72333491    
  0.26061153    
  0.14310087    
  8.83751139E-02
 -0.42111143    
  0.37285668    
 -0.52782327    
  0.35800734    
  0.75947326    
 -0.39894450    
 -4.36502807E-02
 -8.49853456E-02
 -0.13549419    
 -0.51729560    
  0.95019233    
 -0.33725685    
  0.54283524    
  -1.3748655    
  0.95977604    
 -4.95641753E-02
  0.30879876    
  -1.1940715    
   1.3454468    
 -0.37545195    
 -0.98488343    
  0.78275925    
  0.22428553    
 -0.40546489    
  0.29450822    
 -2.06192266E-02
 -0.11583179    
 -2.00834032E-02
 -0.17566112    
 -0.31898728    
  0.78113651    
  0.21667098    
 -0.21130903    
 -0.36229318    
 -0.23732829    
 -0.79922926    
   1.0171645    
 -0.68793893    
  0.87546867    
  5.78197576E-02
 -0.67995578    
  0.61234802    
 -0.25225174    
 -0.50988829    
  0.53626072    
 -0.44244170    
  1.27120512E-02
  0.83153534    
  0.26144713    
 -0.33760178    
  2.44271681E-02
 -0.66836029    
  0.68368638    
  0.14157869    
 -0.21247444    
 -2.79377233E-02
 -0.73931748    
  0.70733166    
  6.70407787E-02
 -4.77271378E-02
  0.10482907    
 -0.55985492    
  0.29768193    
  0.55248332    
 -0.87218118    
  0.44134352    
 -0.10805643    
  0.40505582    
 -0.28604671    
  9.75613482E-03
  0.10826870    
 -0.46171305    
  0.63300252    
 -0.37217563    
  3.60296778E-02
  0.17353126    
 -7.98829570E-02
  9.32291076E-02
 -0.19720450    
  4.40001376E-02
 -0.78076094    
  0.51130754    
  0.43769562    
 -0.47899938    
 -0.51686782    
 -0.63430679    
   1.3424915    
 -8.15985128E-02
 -0.23468100    
 -0.46795812    
   1.1447608    
 -0.50477290    
  0.61082691    
 -0.14948137    
 -0.67164081    
  0.15110651    
 -0.36366799    
  9.21153799E-02
  0.43954429    
  0.25260246    
 -0.15565328    
  0.33980849    
  2.79165674E-02
 -0.38542446    
 -4.13180552E-02
 -0.13105288    
  0.37044117    
 -0.26578805    
  0.90372801    
  -1.2063837    
  0.64818567    
 -0.13494942    
 -7.16500655E-02
 -3.72714773E-02
  0.59593672    
 -0.43474174    
 -0.31918857    
  0.56995869    
 -0.60842520    
  9.09717828E-02
  0.47064304    
  3.06746941E-02
 -4.27280925E-02
 -0.34052238    
  0.31679925    
 -0.27670500    
 -0.37747619    
  0.83470774    
 -6.86472058E-02
 -0.35319167    
  4.12853844E-02
 -0.18617120    
 -0.27277133    
  0.29207242    
 -6.92491606E-02
  0.50954461    
  -1.0089123    
 -0.33520710    
  0.38860810    
  0.88045609    
 -0.64934468    
  0.63934457    
  2.15417128E-02
 -0.81874764    
  0.77089971    
 -0.11853589    
 -0.91677493    
  0.51469225    
 -0.14287806    
 -0.20494635    
  6.35135993E-02
 -4.72529419E-02
  0.68403333    
  0.24984375    
 -0.86946458    
  0.58547360    
  0.26801637    
 -4.95151691E-02
 -0.29845631    
  0.36868897    
 -4.10520397E-02
 -2.41174661E-02
 -0.54623783    
  0.22081502    
 -0.29001594    
 -0.14742340    
  0.33569834    
 -0.30197716    
  0.37174430    
  0.16594289    
 -0.73371434    
 -0.21205853    
  0.77983063    
 -0.15034749    
  9.46743563E-02
 -7.25435093E-02
  0.18323308    
  7.56525472E-02
 -0.37172216    
  0.28921250    
 -0.74734193    
  1.20338602E-02
   1.0760307    
 -0.62993520    
  0.56854558    
 -0.74020410    
 -0.15293920    
  6.55971542E-02
  0.26966369    
  0.89237034    
 -0.25291178    
 -0.98536909    
  0.53953183    
 -0.39244160    
 -0.29200450    
  0.49233904    
  0.16810091    
  0.31262398    
 -0.66093081    
 -0.20208068    
  0.58926392    
 -9.00352672E-02
 -2.45244168E-02
  0.52125406    
 -0.84975791    
  0.84318441    
  -1.1739258    
 -0.58459175    
  0.82098055    
  0.89544344    
 -3.94615047E-02
 -0.32102871    
  0.12065589    
  0.23725116    
  6.18409589E-02
 -0.83201832    
  0.51639676    
 -0.49247637    
  0.14213049    
  0.72649652    
 -0.44872141    
 -0.44196558    
  0.48864836    
 -0.47023162    
  0.92501169    
 -0.40691328    
 -0.48754781    
  0.63952219    
 -7.86429942E-02
 -0.77960765    
  0.67648947    
 -0.26370898    
  0.52097791    
 -0.77709347    
  0.43210042    
  0.49877274    
 -0.18812905    
 -0.38946488    
 -0.45217431    
  0.35209066    
 -0.18232155    
  0.10956240    
  0.70642346    
 -0.11846204    
 -0.39029688    
 -0.43028688    
  0.56526887    
 -4.37858962E-02
 -0.24427234    
  6.40686080E-02
  0.30099213    
 -6.91419840E-02
  0.15415050    
 -0.39592284    
  0.19482635    
  0.68431586    
 -0.25605670    
 -5.73831834E-02
  0.12957948    
 -8.83693025E-02
  0.16627726    
  -1.3790885    
  0.59155107    
  0.54798758    
  -1.1579844    
  0.49365771    
 -0.35482129    
  0.20445164    
  0.60235524    
  0.15562548    
 -0.62728351    
 -0.30549976    
  0.42988363    
 -0.31334972    
  0.73812068    
  0.15796767    
 -0.31723005    
 -0.49451688    
  0.78862429    
 -0.30311650    
 -0.24487099    
  0.32212555    
  9.67370719E-02
 -0.91581535    
  0.47503826    
 -0.56183404    
 -2.89112329E-02
  0.43437636    
 -0.26322803    
  0.64007825    
  5.08194081E-02
 -2.50867214E-02
  0.39928734    
  -1.0832392    
  0.20978257    
  0.61202163    
 -0.10268115    
  0.22113486    
 -0.71027231    
  0.50681746    
 -0.34748569    
 -1.24808503E-02
  0.66690332    
 -0.16048270    
 -0.61580074    
 -0.27434492    
  0.32388520    
  0.25075874    
  0.68271685    
 -0.30575606    
 -0.57892931    
  0.53062809    
  -1.3742291    
  0.64010441    
  0.51121473    
 -0.42728844    
  0.70735693    
 -0.69668067    
  0.51541674    
 -0.79311955    
  0.52151614    
  0.24046825    
 -0.22396192    
  0.45037159    
 -0.61136669    
  0.47659224    
 -0.87487191    
  0.81119531    
 -0.32550386    
 -0.47855699    
  0.44723463    
 -0.20067060    
  0.55218089    
  0.35592848    
 -0.30096379    
  0.43234587    
  -1.1184543    
 -0.14418045    
  7.14588836E-02
  0.61004680    
  7.11761937E-02
 -1.98245887E-02
  0.29956898    
 -0.66310012    
  0.69074452    
 -0.70039058    
 -0.36898223    
  0.50473243    
 -0.52837408    
  0.76022434    
 -2.03394685E-02
 -0.33761433    
  0.37349284    
  0.10249292    
 -0.12139278    
 -0.61440027    
  0.45141894    
  0.79778081    
 -0.59519058    
  0.11309763    
 -0.95108974    
  7.45334849E-03
  0.96837556    
 -0.28143618    
 -9.80536789E-02
  0.28905487    
 -0.21367206    
 -0.60889959    
  0.71629632    
 -0.55448008    
 -0.13182530    
  0.34777173    
 -0.11377816    
  0.32432276    
 -0.16351405    
  0.13180712    
 -2.85930354E-02
  8.85064900E-02
 -0.58879858    
  0.52888483    
  0.58629417    
 -0.39506379    
 -0.40435693    
  0.31875578    
  0.23180157    
  -1.0080152    
 -0.29031020    
  0.98214436    
  0.21018189    
 -9.25452560E-02
 -0.21268430    
  0.27275908    
 -0.24990088    
 -0.51507175    
   1.1619679    
 -0.89760560    
 -1.09487912E-02
  0.48931146    
 -0.39985657    
  0.32392979    
  0.27054590    
 -0.33702794    
 -0.15848349    
  0.45295185    
 -0.53198189    
 -0.10389952    
  0.35940847    
 -0.35032555    
 -2.19386406E-02
  0.52441126    
 -0.13196947    
  0.19246547    
 -0.23975855    
  0.44314066    
 -0.30292383    
 -0.67622626    
 -0.18635653    
  0.68366861    
  4.39192690E-02
 -0.17453954    
 -2.51189433E-02
  0.36821377    
 -1.88790038E-02
 -0.41673902    
  0.30663410    
  0.54647791    
 -4.21814211E-02
 -0.75632602    
 -0.35828677    
  0.81756473    
 -0.20101008    
 -0.85186887    
  0.93420500    
 -0.32304630    
 -0.26474062    
  0.12576951    
  0.44468558    
 -0.63650680    
  0.29863513    
  0.64973450    
 -0.77489775    
  0.77745450    
  7.06369355E-02
 -0.13115498    
 -0.95172101    
  0.26218429    
  0.92739981    
 -0.64107001    
  0.63749993    
 -0.21371038    
 -0.63049269    
  0.26963320    
  0.22339763    
 -0.84425354    
 -0.47142300    
   1.0613090    
 -0.10638044    
 -8.35719481E-02
  0.51114255    
  5.00569493E-02
  0.18893020    
  7.56573901E-02
 -0.26278052    
 -0.36912993    
  5.46167046E-02
  0.51944107    
 -0.19504926    
 -0.44093943    
 -8.09692591E-02
  0.60009366    
 -3.31147527E-03
 -0.30384275    
  6.73433915E-02
 -0.89241809    
   1.1297467    
 -7.48427399E-03
 -4.87483256E-02
  0.15026198    
 -0.72845393    
  9.67298001E-02
  0.13760108    
 -0.60675389    
  0.94092816    
 -0.68961370    
  0.54515016    
 -0.73065156    
  0.69420815    
  0.21740052    
  0.30313382    
 -0.91755193    
  0.14918119    
  0.30151275    
 -0.83663452    
  0.82348311    
 -0.51627171    
  0.21008952    
 -0.41799155    
  0.89075738    
 -0.33114153    
 -0.55124748    
  0.51456839    
  0.26914290    
  4.55682166E-02
 -0.83975065    
  0.70881319    
 -0.48693380    
  0.30936757    
  0.47555771    
 -0.10109594    
  0.16226357    
  -1.2151299    
  -1.0533123    
   1.1419485    
  0.40695223    
  0.42847693    
 -0.73971337    
 -0.17223082    
  0.91484386    
  0.21383378    
 -0.68461007    
 -0.51392174    
 -3.68462875E-02
   1.2384906    
 -0.26034614    
  0.21097320    
 -0.95796329    
 -0.76823741    
   1.1807702    
  0.33344957    
  7.85670355E-02
 -2.55091283E-02
 -0.63460726    
  0.46616051    
 -0.50480366    
 -0.29963577    
  0.55780590    
  0.62104374    
  -1.1788498    
 -0.60824788    
  0.13875042    
  0.20103846    
 -7.92152584E-02
  1.06954332E-02
  1.44180291E-07
 -3.24352719E-02
  5.69548644E-02
  1.03273094E-02
 -3.48465890E-02
 -2.87788864E-02
  7.27279903E-03
  2.15063486E-02
  7.06734788E-03
 -2.49565225E-02
  7.19425129E-03
  1.42349955E-02
 -2.50459928E-02
  1.79539118E-02
 -1.07334955E-02
  3.53394151E-02
 -3.17487232E-02
  1.42349955E-02
  3.52752092E-03
 -1.41847711E-02
  3.85335498E-02
 -4.21115085E-02
  3.52148786E-02
 -3.52149308E-02
  1.77626368E-02
  1.05077643E-02
 -1.05077969E-02
  1.80478935E-07
  7.01779313E-03
 -3.92205901E-02
  2.86756791E-02
 -2.50459928E-02
  4.25596647E-02
 -3.53393070E-02
  6.01680057E-08
 -3.60339833E-03
  2.09266759E-07
  2.49569118E-02
 -1.41847711E-02
 -7.16842944E-03
  6.94723725E-02
 -2.72126198E-02
 -4.22597490E-02
  1.42861018E-02
  1.40849603E-02
 -2.47800536E-02
  2.47802492E-02
 -1.40845953E-02
  1.44180291E-07
  1.44180291E-07
  1.75749306E-02
 -2.13501323E-07
 -2.13501323E-07
 -2.11274382E-02
  1.41345160E-02
 -3.51476157E-03
  3.51494714E-03
  1.39374780E-02
  8.93153846E-02
 -9.97501835E-02
  6.96871849E-03
 -3.17487232E-02
  1.06954332E-02
  5.18251918E-02
 -6.25203848E-02
  3.57768498E-03
 -3.26706357E-02
  5.38732111E-02
 -7.01739220E-03
  1.39862914E-02
  3.46617843E-03
  3.73558700E-02
 -6.54276982E-02
  1.08956051E-07
  3.15261967E-02
  0.12007946    
   1.1947563    
 -3.39015946E-02
 -0.56899887    
  0.35988462    
  1.17373010E-02
  0.38701496    
 -0.60376137    
 -0.57826704    
 -0.21222126    
  0.20704007    
  0.72761148    
 -3.44642401E-02
  0.38711587    
  5.27706603E-03
 -0.14208935    
 -0.52850735    
  0.34961772    
  0.50549102    
 -0.89001608    
  0.49651429    
  9.68284812E-03
 -7.79035985E-02
 -6.96890615E-03
 -0.56019855    
  0.72032565    
  0.19596542    
 -0.73908406    
 -0.31015468    
  0.98692966    
  0.11168258    
 -0.35878631    
 -5.01815416E-02
  0.45601752    
 -0.36336887    
  0.29034382    
 -0.74217647    
  0.15630209    
  0.48704967    
  0.11464805    
 -0.22924538    
 -0.65727335    
  9.09718573E-02
  0.83781201    
 -0.23088598    
  6.69055358E-02
 -0.20709404    
 -8.41403827E-02
 -0.67318189    
  0.38193452    
  0.29598084    
  0.36981148    
 -0.32029051    
 -6.76425593E-03
  3.66503261E-02
 -0.89151818    
 -0.92564285    
   1.0644794    
  0.76028639    
  7.30251446E-02
 -0.53012514    
  0.98912787    
 -0.86698598    
 -0.23417227    
  0.80346692    
 -0.11607198    
 -0.37469369    
  0.24116208    
 -0.36931324    
 -0.40626037    
 -0.61292082    
   1.5410744    
 -0.17367962    
 -0.85745037    
  9.09718350E-02
  0.14792019    
   1.1592369    
  -1.3340864    
  0.20359907    
  0.38501465    
  0.27416149    
  0.26034847    
 -0.45002705    
 -0.16924298    
  0.14360039    
 -0.29028282    
 -0.94000715    
  0.74510682    
  0.69314706    
 -0.17349970    
  0.41586649    
  3.30570596E-03
 -0.19628009    
  1.79107822E-02
 -0.11704364    
 -0.19931647    
  0.30345690    
 -0.19823165    
  0.27696708    
  2.46252324E-02
 -0.23446876    
 -0.50288445    
 -0.62578762    
   1.1500819    
 -0.22957449    
  7.95030147E-02
 -2.62480956E-02
 -0.19301687    
 -0.59490877    
  0.74998045    
  0.34570339    
 -0.68632793    
  0.80508798    
 -0.24574941    
 -3.84662896E-02
 -0.40546513    
 -0.10959867    
  7.79614076E-02
  0.54211652    
 -0.46482480    
  0.51642960    
 -0.71306813    
  0.69012451    
 -7.86981508E-02
 -0.65040588    
  0.84340501    
  0.17841335    
 -9.55359489E-02
  8.25087540E-03
 -0.59091377    
  0.35266086    
 -0.46231708    
  0.60402662    
  8.24763104E-02
 -0.33314458    
  9.53100771E-02
 -0.87082827    
 -0.53899658    
 -0.22206172    
  0.13150232    
   1.6084895    
 -0.62529331    
  0.12953392    
  0.63708770    
 -0.12813281    
 -0.37367234    
 -0.39128047    
 -4.52752076E-02
  0.23860218    
  0.61199832    
 -0.28888172    
  0.51418126    
 -0.81759268    
 -0.14122628    
 -0.11497816    
  0.56440622    
 -0.45883560    
  0.53584105    
 -0.23035994    
 -0.13552299    
  0.18178992    
  0.73290455    
 -0.60220313    
 -0.15902464    
 -0.20249623    
  0.64335167    
  8.59839395E-02
 -0.62598699    
  0.71481413    
 -0.11335845    
 -4.57317494E-02
 -0.34412700    
 -0.59761465    
  0.11134253    
  0.44763798    
  0.15723170    
 -0.66425282    
  0.66642177    
 -0.35065666    
  0.66506410    
 -0.40033594    
  -1.1033459    
   1.5401908    
 -0.13102819    
 -0.81310648    
 -0.48820731    
   1.0996768    
 -0.15131792    
 -0.30768260    
  0.51686776    
 -0.65377206    
 -6.58264533E-02
   1.0155295    
 -0.97710222    
  0.58425319    
  0.25450477    
 -0.22938085    
  0.21120639    
 -0.61991304    
  0.58706510    
  2.31945254E-02
 -0.68787014    
 -0.42405796    
  0.84346056    
  0.30398464    
 -0.11629467    
 -0.15367259    
 -0.56073123    
  0.63172865    
 -0.35090601    
 -8.94278362E-02
  0.43825480    
 -0.63356364    
  0.36953309    
  0.24406147    
 -0.46957919    
 -0.47852862    
  0.77340055    
 -0.16303977    
  0.91330993    
 -0.88832730    
  0.62870538    
 -0.18108374    
 -0.16941814    
  7.00178295E-02
 -0.14058177    
  0.39360255    
 -0.99229765    
  0.48781624    
  8.21686760E-02
  0.26683515    
 -0.30266339    
  0.11512398    
 -1.01409368E-02
 -0.31407499    
 -7.73330852E-02
 -6.21961392E-02
  0.55987030    
  0.15966359    
 -0.10420365    
  7.87078217E-02
 -0.10111529    
 -0.77417541    
  0.82132214    
 -0.18759844    
 -0.43655568    
 -0.65527678    
  0.38498655    
  0.72482389    
 -1.68448724E-02
 -0.57473516    
  0.66250134    
  4.36397307E-02
 -5.72169870E-02
  -1.3936821    
  0.90263855    
  0.45463693    
  0.11134044    
 -0.70393705    
 -0.26236406    
  0.78261298    
 -8.24002363E-03
  0.80328339    
  -1.2634069    
  0.13470092    
 -0.37961552    
  0.31714776    
  0.32445410    
 -0.35451838    
 -0.54491299    
   1.1459765    
 -0.18547612    
  0.26763630    
  -1.0168278    
  0.22764473    
  0.43883422    
 -0.11009075    
  0.20458168    
 -0.15278563    
  0.17134747    
 -0.32754663    
  0.89468724    
 -0.58687425    
  0.12750502    
 -0.35859349    
  0.74425584    
 -0.20661446    
 -8.64622295E-02
 -0.28049588    
  0.26150158    
 -0.48838824    
  0.42608455    
 -0.22314341    
 -0.19206272    
  8.86845738E-02
  0.29753420    
  4.41778265E-02
  0.29693568    
  -1.0032343    
  0.81115663    
 -0.12311394    
  5.96003756E-02
  0.26968127    
 -0.27645427    
 -0.21709399    
 -0.75407320    
  0.16941807    
  0.88908428    
 -0.17452276    
 -7.24796280E-02
  0.15187021    
 -0.40889546    
 -5.91529086E-02
 -0.33241794    
  0.53790671    
 -0.49525630    
 -0.22890103    
  0.95389479    
 -0.46536317    
  0.25826797    
  0.60477805    
 -0.64539289    
  1.28701944E-02
  0.17547798    
 -0.37586460    
  0.19654278    
  0.41525880    
  5.60280159E-02
 -0.20862609    
 -0.91678435    
  0.89785016    
 -0.65176201    
  0.48699185    
  0.37861502    
 -0.11160816    
 -9.52193141E-02
  7.50351399E-02
 -0.19594483    
  0.27776828    
  7.32535347E-02
 -0.75536025    
  0.70490229    
 -6.02071993E-02
 -0.13049635    
 -0.71355617    
  0.60707271    
  0.16627613    
  -1.2945368    
  0.79380900    
 -9.02993158E-02
  0.18460979    
  0.38914192    
  7.45919049E-02
 -0.28260371    
  0.36036295    
 -0.91255718    
 -0.26922002    
   1.3808594    
 -0.35143393    
 -0.22726604    
 -0.32439494    
 -0.24223201    
  0.97087634    
 -0.20945013    
  0.13540468    
 -0.52992958    
  0.31114361    
 -0.56479210    
  0.60108244    
 -0.89965844    
  0.55370748    
 -6.42422438E-02
 -0.21998879    
   1.2061359    
 -0.34155309    
 -0.47899935    
  0.24982579    
 -0.52201045    
  0.18845390    
 -0.60540813    
  0.72205842    
 -0.61589825    
  0.69912440    
  4.54358347E-02
  0.21628661    
  0.65623593    
  -1.6487539    
  0.95035732    
 -0.60088629    
 -0.38988051    
 -7.21274689E-02
  0.17954770    
  0.82218367    
 -6.29800335E-02
  0.33940873    
 -0.41593638    
 -0.46883485    
  0.75651681    
 -0.53599358    
  0.26224893    
 -0.44787407    
  0.63556409    
 -0.33398953    
  0.36967435    
 -0.25501141    
  7.34275579E-02
  0.33757791    
  2.36520427E-03
 -0.29031017    
 -0.25116393    
  0.17234862    
 -0.16829734    
  0.18523742    
 -0.45776072    
  0.55986845    
 -0.12132803    
  0.10296033    
 -0.24500805    
  0.43655586    
 -0.90026361    
  0.60803580    
 -0.84275252    
  0.45198524    
 -0.34187400    
  0.77282524    
  0.37735653    
 -0.83734488    
  0.95070046    
 -0.94724041    
  0.20396270    
  0.26128027    
 -0.17756079    
 -3.96353006E-02
  0.30339336    
  3.13442089E-02
 -0.11645812    
  0.18987688    
 -0.95372105    
 -0.53833210    
   1.1144229    
 -0.14310068    
 -0.28416905    
  0.57185113    
  0.38180891    
 -0.33431244    
  -1.1248431    
   1.2720348    
 -0.45999789    
  0.47936213    
 -0.29777837    
  0.42535609    
  0.13583985    
 -0.61294264    
  0.34678161    
 -0.66604519    
  0.34231192    
  0.60313928    
 -0.37242946    
 -3.78950760E-02
  0.13548648    
 -0.13548680    
  0.28428400    
 -0.60665971    
  0.28081408    
  5.60697839E-02
 -0.57490718    
  0.42178467    
 -0.34103909    
  0.68212545    
 -0.23321103    
 -2.72792857E-02
  0.39806327    
 -0.27244461    
  0.29666618    
  -1.0827845    
  0.65939343    
  2.21220753E-03
 -0.68325156    
  0.40327454    
  0.40546513    
 -0.44726226    
  0.48174855    
 -0.58948314    
  0.87716520    
 -0.38139284    
 -0.94195324    
  4.91691306E-02
  0.94516289    
 -0.58094066    
 -0.59624338    
 -0.20031691    
 -0.30732918    
 -1.12593824E-07
  4.14565876E-02
   1.3002056    
 -0.26624432    
  0.31483719    
  0.16258489    
  0.46944341    
 -0.63071173    
  0.40546513    
  0.20829727    
 -0.27917126    
 -0.86535060    
  6.49581105E-02
  0.56469417    
  0.37357563    
 -0.32246092    
 -0.45538855    
  0.72996128    
 -9.47078615E-02
 -0.68092334    
  0.69873893    
 -0.39345556    
  0.62252963    
 -0.78683275    
 -0.65180600    
  0.91691339    
  0.12618805    
 -0.82307827    
  0.48396832    
 -0.45927557    
  0.75806665    
  0.11026279    
 -0.12755439    
 -0.33856738    
  0.36269289    
 -3.93569767E-02
 -0.13775687    
  0.74849749    
 -0.43870381    
  0.25945419    
 -0.28972933    
 -0.42043319    
 -0.64889914    
  0.65666890    
  0.29884237    
 -0.36938438    
  0.30904689    
 -0.51694202    
  0.57727939    
  0.50136650    
 -0.47866398    
  1.66946892E-02
 -0.42047805    
 -4.82021943E-02
  0.43386450    
 -0.25360259    
  0.36897010    
 -0.28836116    
  0.49879697    
 -0.73527628    
 -0.26892602    
  0.93503302    
 -0.13517466    
  1.30721275E-02
  0.41441590    
 -0.15922409    
  0.44044966    
  -1.1106424    
  3.85804884E-02
 -0.30185267    
  0.94730109    
  0.21977913    
  -1.1209183    
  0.46150902    
  0.53632689    
  -1.0965353    
  0.26936156    
  0.67636710    
 -5.80595136E-02
 -0.12442312    
 -1.85463931E-02
 -5.46696112E-02
  0.33988559    
  5.12563027E-02
 -0.51387972    
  4.59852703E-02
  0.10749308    
  0.18467332    
 -0.16370392    
  3.94495716E-03
 -0.23154479    
  0.30001268    
  0.23119926    
  0.14693500    
 -0.41750190    
  6.83551878E-02
 -0.33024180    
 -0.60862315    
  4.90076281E-02
 -0.44086689    
  0.62499869    
  1.96963958E-02
 -3.79451253E-02
  0.48394853    
  0.10445186    
 -0.54162902    
  0.54571080    
 -0.69722903    
  0.35154945    
  0.41833171    
 -0.80951059    
  0.38685337    
  0.12991200    
  0.17425191    
 -0.11871619    
  0.13248026    
  0.33767304    
 -0.71055198    
  0.26177704    
 -7.07563804E-03
 -0.41677156    
  0.33416113    
 -0.71130580    
  0.67598498    
  0.55255264    
 -0.30702499    
 -9.49978232E-02
 -3.14160325E-02
  0.26617593    
 -0.86465782    
  0.35020256    
 -0.43780029    
  0.90115327    
 -0.16774747    
  0.34305397    
  1.03460578E-02
 -0.42950463    
  0.34529647    
 -0.75076163    
  0.54596716    
  0.17418422    
 -8.52365643E-02
  3.51578668E-02
 -0.56288922    
  0.99203670    
 -0.23000576    
 -0.13407783    
  0.15152237    
 -0.89766806    
 -0.71176988    
  0.69689965    
  0.23579708    
  0.43653569    
  0.20966874    
 -3.79191563E-02
 -0.99108022    
  0.99509811    
  -1.0858629    
  0.13115333    
   1.2225490    
 -0.55685872    
  0.32214561    
 -0.83190101    
 -0.16011040    
  0.11452366    
  0.72978139    
 -0.38587421    
  0.40104616    
  3.48162428E-02
 -0.30813518    
  0.14294562    
  0.19634964    
 -0.73895669    
  0.34092671    
  0.80183566    
  -1.0389651    
 -9.51535925E-02
  0.41061556    
 -8.70115981E-02
  0.32556084    
 -0.19062942    
  5.40098473E-02
  7.35186562E-02
 -0.79595667    
  0.86711836    
 -0.79346555    
  0.59150541    
 -0.32929274    
  0.57744843    
 -0.61454678    
  0.80689734    
  0.17136931    
 -0.65538502    
  8.10069144E-02
 -0.52423447    
  0.11244009    
  0.40016022    
 -0.50024348    
 -0.42674255    
  0.97171539    
  0.18181291    
 -0.10357129    
 -0.59553075    
  0.11892016    
 -0.11551273    
  0.18571725    
 -0.26165807    
  0.47913623    
 -0.60405481    
  0.39501554    
  0.21130927    
  0.17244691    
 -0.47459450    
  0.34974936    
 -0.68990928    
  0.68774456    
  0.34479555    
  -1.0924914    
 -0.50777912    
   1.2066307    
 -4.53831218E-02
 -0.54103959    
  0.82065326    
 -0.87961775    
 -0.14694594    
  0.33611307    
  0.74560672    
 -0.34795192    
  0.61541361    
 -0.48022532    
 -9.73144844E-02
 -9.88003761E-02
  0.41904756    
 -0.22504243    
  2.10957532E-03
  3.62170823E-02
 -0.37543300    
 -0.19004361    
  0.53660822    
  0.15653874    
 -0.90561438    
  0.55961573    
  0.63858837    
 -0.19305977    
  0.16873421    
 -0.87903184    
  0.77077913    
 -0.61122996    
  8.47851112E-02
 -0.44226313    
 -0.12838095    
  0.35553285    
  0.40706360    
 -7.48275360E-03
  0.12301484    
 -5.70877129E-03
 -0.68365037    
 -0.24512240    
  0.58885962    
 -0.29036665    
 -5.90577349E-02
  0.48228550    
  0.36799547    
 -0.23828615    
 -2.61112265E-02
 -0.53763682    
  0.72347981    
 -0.40634421    
 -0.17548463    
 -0.77161866    
  0.15706173    
 -0.23483960    
 -0.13353157    
  0.19415599    
 -0.21968940    
  0.76586860    
  0.45816025    
  0.29996398    
  0.15936826    
 -0.36505955    
 -0.65801620    
  0.85427320    
 -0.67158026    
 -0.36545971    
  6.47054240E-02
  0.84083253    
  0.13339634    
  0.37374696    
 -0.26961705    
 -0.21931456    
 -0.69740248    
  0.71424490    
 -0.39559758    
 -0.57209647    
   1.2605815    
  9.50268358E-02
 -0.52533066    
 -0.76900715    
  0.27008617    
  0.18658575    
  9.51612368E-02
 -6.13690838E-02
  0.39486060    
  1.27120530E-02
  0.18757106    
 -7.80084953E-02
 -9.38961804E-02
 -9.44815576E-02
 -0.52574259    
 -0.22845636    
  0.17095797    
  0.59118241    
  0.15560260    
 -0.26159078    
 -0.66833198    
  0.67459393    
  8.14820975E-02
 -0.38383636    
 -0.45658049    
  9.89400074E-02
  1.91393476E-02
   1.0248690    
 -0.24008019    
 -6.93791360E-02
 -0.56193602    
 -3.72715183E-02
   1.0158113    
 -0.67873681    
  0.88880807    
 -0.98849535    
  2.30273418E-02
  0.30700636    
  0.22410013    
 -0.24098815    
  0.34787712    
  0.14080705    
 -2.87682842E-02
 -0.19065115    
 -0.21251257    
  8.58611688E-02
 -0.24097025    
  0.27416852    
  0.39520854    
 -0.97102648    
 -0.40365183    
  0.86842394    
 -0.42039928    
  0.37848383    
 -0.65924567    
  0.60676235    
 -0.36134025    
 -6.31007552E-02
  0.69792503    
 -6.39667287E-02
  3.98459285E-02
 -0.77873898    
  0.12953392    
  0.48966873    
  5.13505004E-02
  0.12272780    
  3.12675796E-02
 -0.68201518    
  0.54206675    
 -0.75055796    
  1.80183444E-02
  0.60937721    
 -0.12524422    
  0.42857966    
  5.57637028E-02
 -0.60868156    
  0.25442490    
 -0.17510122    
 -0.39972630    
  0.96405828    
  -1.1293585    
   1.0386204    
 -0.10875132    
 -0.87327331    
  0.77906132    
  0.11692893    
  2.60257907E-02
 -0.66592813    
 -0.38348618    
  0.91084099    
 -0.51997483    
  0.16874933    
  9.33321416E-02
  0.39551470    
 -0.21602592    
  1.18128967E-03
  0.31015486    
 -0.26401049    
 -0.47974667    
  0.53884447    
 -0.81866479    
  0.57972223    
  1.60647742E-02
  0.55524272    
 -0.21801189    
 -0.25688168    
  0.21329118    
  1.76648349E-02
 -0.10126162    
 -0.20342532    
  0.69182688    
 -0.38422602    
  0.19978848    
 -0.11253459    
 -0.53785408    
 -0.58232236    
 -0.56782359    
  0.10487954    
 -0.13415012    
  0.14277066    
 -4.38667275E-02
 -1.80998296E-02
 -4.67374586E-02
  2.36416049E-02
  1.39211025E-02
  4.06377353E-02
 -2.23721582E-02
 -1.82655845E-02
  4.94482554E-02
 -2.11968718E-08
 -4.39550634E-03
 -4.41493001E-03
  1.75443571E-02
 -1.31291859E-02
 -1.33041283E-02
  4.45445022E-03
 -2.70284601E-02
 -3.24852727E-02
  2.33108439E-02
  6.25202656E-02
 -8.58312547E-02
  1.40516190E-02
  1.38572305E-02
  2.71508265E-02
 -6.45386428E-02
 -1.43886814E-02
  8.33817124E-02
 -5.95139451E-02
  1.86921991E-02
 -2.81709973E-02
  6.00641966E-02
 -0.11386685    
  0.13164529    
 -0.21001424    
  5.29222712E-02
  0.17455946    
 -0.26626787    
  0.74005234    
  0.61175585    
  4.99033928E-02
  9.67001393E-02
  0.18400346    
 -2.87711043E-02
  4.44047004E-02
 -0.21106583    
  0.47016332    
 -0.84358019    
  0.32366869    
 -3.41329277E-02
 -0.12248175    
  0.14173917    
 -2.90276557E-02
  0.52226061    
 -0.90965706    
 -0.86887872    
   1.2278240    
  0.32381767    
  0.14456117    
 -0.30132481    
  0.41478255    
 -0.52982187    
  0.41636443    
 -0.10065411    
 -0.11193128    
  5.01191840E-02
 -0.58545136    
  7.71022737E-02
  0.54691541    
 -0.66293353    
  0.53551805    
  6.73654526E-02
 -0.41693124    
  0.31650496    
 -0.23279369    
 -0.64580095    
  0.24487124    
  0.88969576    
 -0.11407240    
 -4.14733291E-02
  0.27786198    
 -0.46083549    
 -1.97503474E-02
  0.11423076    
 -0.33339298    
  0.79685050    
 -0.42391798    
  0.19609919    
  9.30070207E-02
  1.10405935E-02
  6.30065426E-02
 -0.64893675    
  0.32272109    
 -6.23431057E-02
 -0.56901646    
 -1.24744065E-02
  0.36852908    
  0.21879244    
 -0.18046297    
 -0.10721937    
  0.28418767    
 -0.87570232    
 -0.57941836    
  1.98026355E-02
  0.18313839    
 -0.25423416    
   1.3609767    
  0.54348481    
  -1.2192402    
   1.1109148    
 -0.72239155    
  0.59990317    
 -0.64214998    
  0.90610754    
  -1.1491477    
  0.94180012    
 -0.73700547    
  0.50024366    
 -0.50414973    
 -0.63794756    
  0.94836342    
  0.54162353    
  0.12462299    
 -0.21452226    
 -0.26629901    
 -0.24910314    
  0.45614645    
 -0.51600707    
  0.17798318    
  0.88032579    
 -0.64744687    
 -0.65202367    
  2.85149924E-02
  0.66978389    
 -0.23659432    
  0.39147905    
 -0.59751683    
  0.59751713    
 -0.14567739    
 -0.31870851    
 -5.76526374E-02
  0.24486420    
  0.13149671    
  0.59533918    
 -0.72220063    
 -0.62716472    
  1.29036037E-02
   1.0444658    
 -0.94876736    
 -7.45564029E-02
  0.47937369    
 -0.18907988    
  0.14268325    
 -0.37210625    
 -0.17604190    
  0.54814833    
 -5.86759597E-02
 -0.15535060    
  0.54388648    
 -0.15594099    
 -1.03155095E-02
  0.30368257    
 -0.32346186    
 -0.66419303    
  0.15022919    
   1.0196058    
 -0.62533641    
 -0.26714391    
  0.23483941    
  5.84495664E-02
 -0.47284651    
 -0.36290565    
  0.25362667    
  0.64585698    
  0.26161900    
 -0.72823852    
 -0.14741664    
   1.0504932    
 -0.69785285    
  0.54877537    
 -0.91040438    
  0.61451435    
  4.18472514E-02
  0.14777389    
 -0.79514635    
  0.98835135    
  4.63687330E-02
 -0.40864980    
  0.10332491    
 -0.58004957    
  0.82221282    
 -0.48794520    
  6.15167357E-02
 -0.25242659    
 -0.42399961    
  0.48078695    
 -0.37440652    
  0.36330435    
 -0.15681215    
  0.30341601    
  0.45211044    
  0.10158454    
  -1.0891559    
 -4.82019931E-02
   1.0522882    
 -0.72112089    
  0.21459642    
  7.83905238E-02
  0.37684047    
 -0.13899101    
  0.22585097    
 -0.89733654    
   1.1346885    
 -0.90098840    
 -0.33228055    
  0.91988772    
 -0.22112577    
 -0.48648825    
  0.35758531    
 -7.40098655E-02
 -0.32827556    
  0.13186350    
  0.79992551    
  -1.0553029    
  0.57912868    
  0.36939579    
 -0.50776941    
  0.43507314    
 -0.19351499    
 -5.14077656E-02
 -4.69568148E-02
 -0.28768188    
  0.12062806    
  0.36586532    
 -0.52238631    
 -0.13495621    
 -0.53520155    
 -0.17327176    
  0.40675113    
  0.93311483    
 -0.60697854    
 -0.14767818    
   1.3535047    
  -1.3449391    
  0.86958796    
  8.64152983E-02
 -0.15387739    
 -0.20514192    
  2.09066495E-02
 -0.32595304    
  0.67951965    
  3.33365798E-02
 -0.73540145    
  8.27950463E-02
 -0.32692295    
  0.20763950    
  0.36172977    
  0.24040560    
  1.28675895E-02
 -0.26629901    
  1.30256899E-02
  0.38726145    
  -1.0144002    
  4.52176221E-02
  0.33346036    
  4.13648300E-02
 -0.54417849    
 -0.35917196    
 -0.38251606    
   1.6821238    
  0.80973959    
 -0.61965829    
 -0.42991629    
  0.12326851    
 -9.52005461E-02
  0.68832231    
 -0.11929586    
 -0.62215823    
  0.21498859    
 -0.56012774    
 -0.48081449    
  0.53148037    
  0.98189354    
 -0.76113784    
  0.32587752    
 -0.18350568    
 -0.11408710    
 -0.27667600    
 -1.41096003E-02
 -0.38003638    
  0.95351166    
 -0.42671043    
 -0.60230893    
  0.73966724    
 -0.19903797    
  0.46918780    
 -0.57763416    
  0.34809268    
 -0.10693082    
  0.10821379    
 -0.12695959    
 -0.16072223    
  0.36772466    
  2.91565489E-02
  0.27902409    
  0.10004195    
 -0.10265408    
 -8.93124864E-02
 -0.14324757    
 -0.65961224    
  0.31961361    
 -4.64772061E-03
 -0.42982784    
  0.69909614    
 -3.86990197E-02
 -0.63448298    
  0.40701425    
  0.78761286    
 -0.36070707    
  0.21706451    
 -0.50004387    
 -0.28322363    
  0.43928778    
  0.45104620    
 -0.43624803    
 -7.26312175E-02
 -0.15051199    
 -0.26533496    
  0.22938566    
 -0.18437326    
  0.84402293    
 -0.74360412    
  0.55505562    
 -0.63284510    
 -3.32487971E-02
  0.41608489    
 -0.82600814    
  0.65767288    
  0.41651496    
 -0.15628958    
  0.43569580    
 -0.54296166    
  0.31269449    
 -0.26725858    
  0.23446889    
 -0.59538299    
 -0.38845393    
  0.63229638    
 -0.75794196    
  0.63695276    
  0.73489344    
 -0.80833501    
  0.14589627    
  0.53709072    
 -0.10422641    
 -0.22053139    
 -0.74902767    
  0.68506855    
 -0.35188589    
  0.92840815    
 -0.41232440    
 -0.95335042    
  0.18359627    
  0.64308214    
 -0.25259081    
 -0.11886126    
 -0.40062243    
  7.89270997E-02
   1.0583791    
 -0.92289650    
  0.63702011    
 -0.54224169    
 -0.62794387    
 -0.31803831    
  4.55591362E-03
 -0.24613322    
   1.9953331    
 -0.19777621    
  0.27970231    
 -0.80965662    
  0.22084980    
 -0.74154359    
  0.11686435    
  0.23095609    
  0.84785366    
 -0.19439402    
  5.60895167E-02
 -0.55317730    
  0.61980671    
  0.12125856    
  1.58455234E-03
 -0.40665364    
 -0.14291781    
 -0.23730361    
 -0.39079085    
  0.71727544    
 -0.14706600    
  0.45554623    
 -0.44398567    
  0.30265564    
 -0.73432302    
  0.79006493    
 -0.43915910    
  0.52012813    
 -0.74444044    
 -0.27927065    
  0.90279806    
  1.14288284E-02
 -0.36348665    
  0.46460259    
 -0.21246305    
 -0.40431106    
  0.21828744    
 -5.57904365E-03
  0.31424928    
 -0.53390247    
  0.62651563    
 -0.12584613    
  1.05528836E-03
 -0.81409991    
  0.66293323    
 -0.61414307    
  0.70554179    
  0.12805708    
  -1.0966437    
 -0.84239328    
   1.8396795    
 -0.17819506    
 -0.19937125    
  0.28529826    
  0.44752738    
 -0.26282215    
  1.28143970E-02
 -0.58114862    
 -0.19678639    
  5.19328602E-02
 -0.20857418    
  0.60318410    
  0.39770445    
 -0.81070119    
  0.31262627    
  0.70215625    
 -0.68126011    
 -0.23540466    
  0.45113504    
  8.11408758E-02
 -5.64485863E-02
  9.20317620E-02
  1.05377249E-02
  0.14603160    
 -0.89967245    
  0.19192636    
  0.54266644    
  0.22825880    
 -0.52165490    
  0.64245713    
  0.39562005    
 -0.83870959    
 -0.29396132    
 -4.73574316E-03
  0.61928260    
 -5.24597391E-02
 -0.83569592    
  0.41302809    
  0.50698256    
 -0.27131519    
 -0.84729773    
  0.96074259    
 -0.49010792    
  0.15189487    
  0.12228966    
 -0.14837210    
 -0.61171442    
 -0.48968342    
   1.3597958    
  9.62075405E-03
 -0.32673249    
  0.54561198    
  6.61399215E-02
 -0.69795883    
  0.25292102    
  0.12868182    
 -0.84583533    
  0.81800938    
 -0.74646235    
 -0.37382805    
  0.93751717    
  0.59349155    
 -0.46046826    
 -0.36364734    
  0.46293959    
 -0.22960892    
 -0.61268884    
  0.62611187    
 -8.77388790E-02
  0.46708825    
 -0.18817797    
 -0.22507276    
 -0.30203727    
  0.36225629    
  0.52218956    
  -1.1671652    
  0.76592815    
 -0.38552722    
  4.79034297E-02
 -0.16822770    
 -0.22362080    
  0.65669101    
  0.38882580    
 -0.72035980    
 -0.11305290    
  0.59696764    
 -0.37459683    
  0.50119686    
 -0.11287913    
 -0.18610217    
  0.52062571    
 -0.11179947    
 -1.09658204E-02
 -0.83214605    
  0.28181696    
  0.48278907    
 -0.38214552    
  2.88354270E-02
 -0.59011471    
  0.32878375    
  0.35734606    
 -0.45047739    
  0.49747735    
  0.35689887    
 -0.80760479    
 -3.39620300E-02
 -0.26254594    
  2.33656596E-02
  0.84200490    
  0.30616692    
 -0.56218332    
  0.14566834    
  0.10436021    
  4.97905761E-02
 -0.65392649    
  0.55489492    
  4.19743964E-03
  0.21578662    
 -0.48171768    
  0.22859322    
 -0.68233627    
   1.0063086    
 -0.76483899    
  0.55574715    
  0.22932611    
 -0.80900604    
  0.39035746    
 -0.37831911    
 -0.12744500    
 -0.25771481    
  0.78891432    
  0.39244291    
 -3.77108417E-02
 -5.51354177E-02
 -0.66150439    
  0.50721252    
 -0.87803847    
 -0.46290281    
  2.97419727E-02
 -0.61903906    
   1.7951552    
 -0.25325331    
  0.46617511    
  7.64534473E-02
 -0.62607396    
 -0.54899180    
 -0.44031170    
  0.39261690    
  0.61859697    
   1.0423641    
 -0.82480907    
 -0.60842156    
  0.93398237    
 -0.11419242    
  0.29846042    
 -0.36947158    
  8.60189572E-02
 -0.26574647    
  0.41491926    
 -0.97259396    
  0.82936156    
 -0.55764347    
  0.28595632    
 -0.28595650    
  0.57039493    
  0.33410218    
 -0.51525521    
  0.19758591    
  0.15017062    
  2.92705670E-02
  -1.0002472    
  0.48029906    
  0.28126001    
 -1.43445479E-02
 -0.23247485    
  0.19782594    
 -0.47342852    
  0.13759685    
  0.57928038    
  0.19494402    
 -0.20758623    
 -0.41056716    
  0.20819855    
 -0.18669236    
  0.47437441    
 -0.83696711    
  0.90689427    
 -5.82688535E-03
 -0.17954943    
 -0.19004370    
 -4.23727417E-03
 -0.15716313    
  6.19208161E-03
 -1.74349621E-02
 -0.36605111    
  0.73048502    
  0.14362445    
 -0.83502799    
  0.24587944    
  0.20942573    
 -0.21489018    
 -0.23174216    
  0.67923391    
 -0.11494111    
 -0.11545268    
  0.21183401    
  0.12085108    
  0.12539540    
  -1.2569559    
  0.86293125    
  0.16983455    
 -0.67413169    
 -0.47825697    
  0.42552069    
  9.46538150E-02
  0.27529025    
  0.18708983    
 -0.53914410    
 -0.67557228    
  8.99107680E-02
 -0.32885790    
 -0.20559922    
   1.4104567    
  8.51307586E-02
 -0.43387982    
 -0.61716151    
   1.3633859    
 -0.48183817    
  0.34038109    
 -1.96998008E-02
 -0.28524193    
  0.44817957    
 -0.81204307    
  0.95056617    
 -0.12001243    
 -5.29036075E-02
 -0.87436455    
 -0.50642031    
  0.41880655    
 -0.77078313    
   1.2864165    
  0.35581121    
 -7.08156312E-03
  7.71488175E-02
 -9.97373760E-02
 -0.24333584    
 -6.56868815E-02
  0.64682931    
 -0.46734035    
 -0.73170596    
  0.63887519    
  6.16159588E-02
  0.21432446    
 -0.37112075    
  0.28482485    
 -0.19745693    
 -0.44751352    
  0.46178991    
 -2.58076959E-03
  0.25618351    
  0.35136089    
 -0.17070718    
 -0.22147544    
 -0.12996620    
 -0.45844543    
  0.54367602    
 -0.45572704    
  5.14162425E-03
  0.16217683    
  0.23009618    
 -0.31657922    
  0.40810281    
  0.19731222    
  2.22420432E-02
 -0.80586684    
  7.47843683E-02
  0.99695516    
 -0.52409983    
 -0.47461429    
  0.57360190    
  0.24434555    
 -0.29835770    
  0.26276699    
 -0.20974724    
 -0.25159824    
  1.01651857E-02
 -9.68285501E-02
  0.64244020    
 -0.90899128    
  0.42467320    
  0.19002086    
 -9.48184654E-02
 -0.17951469    
 -0.12232113    
  -1.1480608    
   1.1711829    
  0.30853450    
 -0.20933586    
  0.42552996    
  -1.0166858    
  0.53117782    
  0.47957325    
 -0.11905941    
 -0.48001531    
  0.49239057    
  0.30920848    
 -0.33314458    
 -1.95700135E-02
  7.24125728E-02
 -0.29629755    
  5.53025752E-02
  0.17055658    
 -0.12595239    
  0.13087131    
 -8.60304236E-02
 -8.01319256E-02
  0.23809472    
 -4.57644137E-03
 -0.70051360    
  0.56933838    
 -0.96012473    
 -0.60431588    
   1.5518090    
 -0.46661940    
  0.11778321    
  0.25214833    
  0.20310743    
 -0.59697163    
  0.17856595    
  0.29596901    
 -0.18124571    
  0.22340155    
  2.06180406E-03
 -2.06189626E-03
 -0.21058087    
 -0.63020229    
  0.53399992    
  0.43085283    
 -0.19350500    
  3.05033643E-02
 -0.14400920    
  0.26607507    
 -0.29754376    
  0.25684071    
  5.39109632E-02
 -9.11951736E-02
 -0.84354043    
  0.99651712    
 -0.71182287    
  0.71094114    
 -0.76820529    
  0.33047915    
 -0.15802874    
  0.44980109    
 -0.20169146    
 -0.43588576    
  7.25898370E-02
 -0.29669920    
 -0.70285600    
   1.3298531    
 -8.75978470E-02
  7.46109188E-02
  0.60649210    
 -0.45514646    
 -0.41619667    
  0.44826123    
 -6.55037770E-03
 -0.35683122    
  0.77787375    
 -0.32702732    
  0.12539776    
 -9.68946889E-02
  3.98911051E-02
 -0.24693464    
  8.12339112E-02
  7.91969448E-02
 -0.35305557    
 -5.34252003E-02
  0.41356227    
 -0.60261399    
  0.85828716    
 -0.40312609    
  0.15147671    
 -0.19444293    
 -1.22699812E-02
 -5.71583584E-02
 -1.98025145E-02
  0.34027445    
 -0.20807751    
 -2.72366162E-02
 -0.43346441    
  0.47922048    
  0.35850832    
 -0.15762883    
  7.93210268E-02
 -0.54969960    
  0.23211211    
  0.29657114    
  0.29121554    
 -0.35045826    
 -0.22784926    
 -0.39199477    
  1.04166595E-02
  0.30692568    
  7.93584809E-02
  0.19553585    
  0.25356433    
 -0.40434200    
 -0.57573831    
  1.97635088E-02
 -5.42845540E-02
 -0.42003334    
  0.96057862    
  0.33956170    
 -0.10469404    
 -0.72504926    
  0.68426710    
 -8.47614929E-02
 -0.80850607    
  0.77783531    
  9.33869779E-02
 -0.57931191    
  0.70304364    
 -0.96161765    
  0.83585751    
  0.25962725    
  0.13117936    
 -0.23941518    
 -0.26297507    
  0.53149581    
 -0.93412745    
  0.30992830    
  0.44014147    
 -0.19409873    
  3.88718722E-03
 -0.35903320    
  0.34142026    
 -0.61257321    
 -6.39315918E-02
  0.57147306    
  0.59772730    
 -0.69677263    
 -0.46661958    
 -5.55696860E-02
 -0.33361894    
 -0.28105620    
   1.1783645    
  0.62402993    
  -1.0364881    
  0.34022474    
  3.31522673E-02
 -4.31899428E-02
  6.58774301E-02
  0.75105947    
 -0.96919787    
 -0.10031544    
  0.80586708    
 -0.42228442    
  8.17433298E-02
 -0.72105575    
  0.74919868    
 -0.54510295    
  0.63236213    
 -9.92233157E-02
 -0.43240446    
 -0.33461905    
  0.60160941    
 -0.23804678    
  0.41344136    
  0.17367806    
 -0.45509034    
 -0.22808982    
  0.15721576    
  0.63349307    
 -6.18434660E-02
 -0.13741203    
 -0.53521329    
 -0.53721231    
  3.41687724E-02
 -5.30630425E-02
  0.73189622    
 -0.56652021    
   1.1540157    
 -0.48423389    
 -0.37061816    
 -0.10650282    
  0.18549100    
  6.13688044E-02
  0.46234784    
 -0.59079033    
  0.62759292    
  0.12627842    
  -1.1146641    
  0.68949980    
 -0.10522506    
 -0.13604772    
  0.52651584    
 -0.93898201    
  0.56860840    
 -0.93503278    
  0.64823449    
  0.47923648    
 -0.43770790    
  0.32551634    
 -0.29054233    
  5.57024851E-02
  0.35466045    
  5.08045368E-02
 -0.17062573    
  2.29895413E-02
 -0.52205276    
 -0.33164507    
  0.89241230    
 -6.29287586E-02
 -0.17062567    
 -4.76280823E-02
  0.56915182    
 -0.46776268    
  0.16705385    
  0.30587220    
 -0.51225716    
 -4.99371476E-02
  0.27479818    
  0.45892999    
 -0.25100467    
 -0.25477225    
 -0.38059703    
  0.41361904    
  0.36038032    
  7.32983947E-02
 -0.94876736    
  0.78757423    
  0.10394609    
 -0.89736271    
  0.61708403    
  0.40651834    
 -0.58107227    
 -4.88528013E-02
 -0.72936857    
  0.34540972    
  0.84536189    
 -0.30106005    
 -0.12031160    
  0.41470516    
 -0.92764264    
  0.54898870    
 -0.39998576    
  0.89530694    
  0.14066730    
 -0.95887858    
  0.23754205    
  0.61071885    
 -0.52171493    
 -0.40182200    
  0.22241604    
  0.65532309    
 -0.48324281    
  0.27099943    
  0.16741358    
 -0.53078640    
  0.29671380    
 -0.86374944    
 -0.24288701    
   1.1927317    
 -0.10934050    
 -0.48193568    
  0.55772191    
 -0.20785806    
  0.15131290    
  0.26151520    
 -0.82944012    
  8.81063659E-03
  0.76342583    
 -0.47442859    
 -0.44431812    
  0.72739011    
  4.93805157E-03
 -0.43648314    
 -0.56726700    
  0.75060409    
  0.23022497    
  3.27248015E-02
  0.28719428    
  7.81260729E-02
 -0.89585131    
  0.80520177    
  9.20025259E-02
 -0.36180744    
  0.11972280    
  0.24949445    
  -1.3378239    
 -0.88111115    
   1.8030130    
 -0.68000925    
  0.19131690    
 -4.92880121E-02
  0.32571295    
  2.23891623E-02
  7.46352002E-02
 -0.43324450    
  0.41014880    
  0.14543471    
 -9.30904001E-02
 -0.25068089    
  3.63676324E-02
 -0.49899101    
 -8.74227062E-02
  0.95170557    
 -0.18940112    
  0.26554942    
 -0.79341662    
  0.79253292    
 -0.47124234    
  0.29156962    
 -0.18295678    
 -0.91565573    
  0.66904962    
  0.25923252    
 -4.49079275E-02
  0.16087694    
  0.37098530    
 -0.71733874    
 -2.88481452E-02
  0.53492308    
 -0.31928739    
 -0.11222837    
 -0.12643480    
  0.28225985    
  0.21987593    
  0.10505814    
 -0.13469766    
  3.10714217E-03
  0.44434112    
  -1.2664503    
   1.0404844    
 -0.55298764    
  0.50619042    
 -0.25343201    
 -0.60408056    
 -0.11983847    
  0.35967976    
 -0.39262381    
  0.87127352    
 -0.28668147    
  0.61482537    
 -0.17099461    
  6.37896881E-02
 -0.27333933    
  0.28926313    
 -0.20242736    
 -0.22580652    
  9.58610997E-02
 -0.43621957    
  0.68973446    
 -3.42489453E-03
  -1.1290891    
  5.92194274E-02
  0.69813448    
 -0.31117320    
  0.13776673    
 -0.11427610    
  0.13041714    
  0.62071759    
 -0.31571892    
 -0.11831960    
 -0.38218731    
  5.50914966E-02
  3.13297473E-02
  0.38579217    
 -0.62283057    
  0.27056083    
  0.17391376    
  -1.0030622    
   1.1211387    
  8.96455869E-02
 -0.79577214    
  0.80324721    
 -0.10182079    
  0.60452831    
 -0.53954840    
  0.21916227    
 -0.25741181    
  0.12691565    
  0.24985422    
 -0.10702287    
 -8.79524834E-03
  -1.6156408    
   1.0685350    
  0.54001391    
 -0.13811719    
 -0.15790300    
  0.29513028    
 -0.94382578    
  0.95003986    
 -9.07191038E-02
 -0.22873081    
  0.33612397    
 -0.24203274    
  0.14236167    
 -5.63667268E-02
 -0.22111115    
  6.86544105E-02
  0.24378206    
 -0.25211060    
 -0.11643983    
  0.45563939    
 -0.13268071    
 -0.39099315    
  0.18208212    
  0.71330220    
  -1.0142453    
 -0.11839014    
 -0.17687190    
 -0.75132936    
   1.6420791    
 -9.14816409E-02
 -0.18173502    
 -1.65489111E-02
  0.29687685    
 -0.25486377    
  0.35587445    
 -0.53295296    
  0.52894151    
 -0.20147476    
 -0.90116489    
  0.79765981    
 -0.22123680    
  1.88686289E-02
 -0.30519089    
  0.60217530    
  -1.0635210    
  0.67867512    
 -3.56121436E-02
  0.58979887    
 -0.45174587    
  0.38687229    
 -0.18071412    
 -2.38364656E-02
  0.37503621    
 -0.50481492    
  1.24756957E-03
  4.39094603E-02
  0.67629951    
  -1.8818647    
  0.44325462    
  0.38217831    
 -0.44552407    
  0.19719677    
  0.77370596    
 -0.56816632    
 -0.42756522    
  0.78132176    
  0.24289608    
 -0.14781851    
 -0.11184134    
  0.15619192    
 -2.02251989E-02
 -0.37252882    
  0.54324341    
 -0.41363233    
  4.24995385E-02
  0.70074677    
 -0.63369727    
  0.18210556    
 -7.98624009E-02
 -0.48653302    
  0.53899658    
 -0.56798398    
  0.84645706    
 -4.12074439E-02
 -6.14465624E-02
 -0.14841981    
  0.18322201    
 -0.64140373    
  0.68283772    
 -0.63282740    
  6.30130842E-02
  0.52838051    
 -0.21619229    
 -0.59834504    
  0.66636896    
 -0.71637928    
  0.74518794    
 -0.18557225    
  0.32277349    
 -0.53861755    
  0.23997080    
 -0.61411339    
  0.56024516    
  7.04176351E-02
  0.27944204    
 -0.51794326    
 -0.11834111    
  0.54830515    
 -0.48345301    
  0.35226947    
  0.21382885    
 -0.64614099    
 -0.19464192    
 -1.87700875E-02
  0.68787003    
 -4.32501659E-02
  0.31975871    
 -8.27885121E-02
 -0.14216225    
 -0.52942312    
  0.34810576    
  0.44484025    
 -0.71106720    
  9.15867910E-02
  0.78492969    
 -0.45338854    
  0.10916371    
 -9.89175513E-02
 -0.13280368    
  0.25001988    
  0.13861825    
 -0.75752771    
  0.25168860    
  0.33122268    
 -0.62415433    
 -4.48503420E-02
  0.61493754    
 -0.26673901    
 -0.38178408    
  0.80267376    
 -0.22080787    
  0.14026877    
  0.28236845    
  -1.1872044    
   1.0261970    
 -6.40490502E-02
  0.40343216    
  -1.3037502    
 -0.13997588    
  0.48133108    
  0.46504474    
 -0.50383937    
  0.97049129    
  -1.2946972    
  0.13871478    
  0.77801359    
 -0.20730284    
 -0.32236329    
  0.46366847    
 -0.13059868    
  4.17163521E-02
  5.07823899E-02
  0.21886249    
 -0.43958193    
 -4.96378727E-02
 -7.11764172E-02
 -0.30606475    
  0.52592438    
 -0.60504007    
  0.33761913    
 -0.13804425    
  0.13229701    
  3.95530909E-02
 -5.26061952E-02
  0.41370356    
 -0.11657719    
  0.33817533    
  -1.1364421    
  0.80475312    
  4.32328396E-02
 -2.71983538E-02
  0.22250697    
  1.26532437E-02
 -0.43524200    
  0.37209928    
 -0.89421475    
  0.86154413    
  2.46025659E-02
 -3.38707380E-02
 -0.88783526    
 -0.11750016    
   1.1458260    
 -0.36619765    
  0.13002451    
 -0.10581604    
  1.46979764E-02
 -0.25855574    
  0.51806670    
 -0.36849457    
 -0.22345628    
  0.52295852    
 -0.41619042    
 -0.34211409    
 -7.39556104E-02
  0.43418843    
 -0.46669409    
  0.53991377    
  0.21411696    
 -0.28457794    
  0.50085890    
 -0.88789970    
 -2.04926562E-02
  0.94847953    
  3.85420173E-02
  -1.1244048    
  0.70377946    
 -4.07732427E-02
 -0.65354991    
  0.55456120    
  0.18681590    
 -0.12778239    
 -0.44310758    
  0.22155510    
  0.52377808    
 -0.56931436    
  0.27974740    
 -0.25997710    
  0.10078246    
  0.34674370    
 -0.13487300    
  0.26199719    
 -0.96714908    
  0.65624243    
  8.86810273E-02
 -0.39576462    
  0.43180463    
 -0.35635892    
  0.40914443    
 -0.40284544    
  0.60284787    
 -0.74788296    
  0.73229825    
 -0.69489366    
  0.70358205    
 -0.64254618    
  0.28932568    
 -0.43419912    
  0.14815761    
 -0.31090033    
 -8.39652866E-02
  0.66476786    
 -0.62423790    
  0.68728906    
  9.73378718E-02
  0.21069960    
 -0.90598118    
  0.87082833    
  5.14273569E-02
 -7.13015571E-02
 -0.69132417    
 -0.23045599    
  0.14889450    
  0.67318636    
  -1.1992793    
 -9.46415141E-02
  0.94527817    
  0.28087318    
 -0.22260432    
  0.42943430    
 -0.18654107    
 -0.87082827    
  0.69692814    
  0.43967414    
 -0.93386739    
  0.18917073    
  0.23602946    
 -3.98678705E-02
  4.12144177E-02
  0.25206164    
 -0.56749177    
  0.55486029    
  2.20018439E-02
 -0.18128595    
 -0.67224896    
  0.72310746    
 -0.28807551    
  0.36091778    
  0.45924366    
 -9.21943337E-02
  0.44400313    
 -0.87566376    
 -0.88914478    
  0.46893474    
  0.87368447    
 -0.15241589    
  2.31272597E-02
 -0.24000798    
 -0.42064992    
 -0.23551477    
  0.83597142    
  7.86581710E-02
 -1.76106226E-02
  -1.0042254    
  0.88675988    
 -0.57061791    
  0.61071646    
 -0.33191225    
  0.20020726    
 -0.50978339    
  0.56850487    
 -9.69833061E-02
 -0.20223680    
  3.39017622E-02
 -0.53680110    
  0.19105528    
  0.32501987    
  0.24078812    
 -0.88789117    
  0.90825850    
  4.62908186E-02
 -0.24405342    
  0.36961290    
 -0.92310488    
  0.53614348    
 -0.27608293    
  0.36797810    
 -0.45035753    
  0.68235588    
 -0.36211476    
 -0.50866324    
  0.69314736    
  0.21141216    
 -0.90240169    
 -0.44615230    
  0.81801331    
  0.65142691    
 -0.12176052    
 -0.63123679    
 -0.27029040    
  0.17728035    
 -0.27691010    
  0.72363031    
  5.61314747E-02
 -9.49826017E-02
  0.41462672    
 -0.33949038    
  0.30315197    
  0.50256771    
  -1.2672961    
 -0.24728405    
 -0.52678955    
  0.39390415    
   1.4681243    
  -1.5321461    
 -0.81922901    
   1.1592369    
 -2.38108262E-02
  0.27250749    
  0.56788230    
 -0.59421998    
  0.57054502    
 -2.24326551E-02
 -0.70777285    
  0.81603271    
 -0.84404576    
 -2.29896586E-02
  0.38852677    
 -0.39241010    
  0.82934999    
  6.49098307E-02
 -0.21285440    
  -1.0101254    
 -0.61019832    
  0.18975663    
 -0.15072717    
  6.48374707E-02
  1.33633157E-02
 -6.86768591E-02
 -4.75072302E-03
 -1.20286558E-07
  6.45383596E-02
 -4.56701964E-02
  8.07612762E-02
 -3.95656452E-02
  1.77783519E-02
 -4.04547602E-02
 -2.32027005E-02
  0.65973109    
  0.69798988    
  0.18673998    
  7.24605098E-02
 -0.47093627    
 -9.54592079E-02
  0.29259610    
 -0.86960363    
 -0.39239311    
 -3.07718217E-02
 -0.22426002    
   1.4273398    
  8.01085401E-03
  0.34045374    
 -0.70360839    
  0.52826369    
 -0.59958106    
  5.59027269E-02
  0.74332327    
 -2.33545993E-02
 -5.93847893E-02
  0.36556202    
 -0.61616051    
  0.48788393    
 -0.61554158    
  0.11207306    
  0.45067516    
  0.19900109    
  -1.1397759    
 -0.82545835    
   1.5013638    
  0.18593840    
  0.12855503    
 -0.43936643    
  0.27964470    
 -0.24217819    
  0.43775713    
  3.31356823E-02
  -1.1892666    
  0.40465364    
  0.77343976    
 -0.84580070    
 -0.15037665    
 -2.03047530E-03
  0.47101924    
  0.17425191    
 -0.16666646    
 -0.26035115    
  0.23225215    
  0.44525039    
 -0.64692914    
  5.69823347E-02
  0.34159186    
  8.85173455E-02
  0.16397859    
 -0.23876078    
 -0.42667490    
 -0.32369241    
  0.67294466    
 -0.86868888    
  0.12675159    
 -5.63184023E-02
   1.2666993    
 -0.79858673    
  0.64052469    
  -1.1136881    
  0.91578424    
  0.31022260    
 -0.44331968    
 -0.48117679    
 -6.57876432E-02
  0.55388510    
  1.48319835E-02
  0.31090975    
 -0.75211322    
  0.26587933    
 -0.48550785    
 -5.17549701E-02
  0.53861153    
  0.38824654    
 -0.29686472    
  9.72091481E-02
  0.10781273    
 -0.61789477    
  0.69778341    
 -0.81394136    
  0.79432380    
  6.12904765E-02
 -9.09717977E-02
 -0.11523535    
 -0.27432212    
  0.59998697    
 -0.80289155    
 -9.00514349E-02
  0.82787961    
  -1.4540874    
   1.1304733    
 -8.16316903E-03
  0.19896618    
 -0.29861817    
  0.41789293    
 -0.10877325    
  7.58702680E-02
 -0.81467849    
  0.70303863    
 -0.60466033    
  0.19426221    
  0.11083529    
 -3.99190933E-03
  0.41695464    
 -5.23112006E-02
 -8.09692368E-02
 -0.94016808    
  0.99010497    
  0.14137995    
 -0.67669940    
 -0.15496677    
  0.33647242    
  0.26497716    
 -0.59575140    
  0.75821841    
 -0.20076928    
 -0.25146958    
  0.50242209    
 -0.57320988    
 -6.17480054E-02
 -0.42638302    
  0.41356230    
  0.19832179    
  9.33841541E-02
 -0.72248906    
  0.65263522    
 -0.42701352    
  0.56778616    
 -0.25565276    
  0.31025130    
 -4.78870869E-02
  8.84968787E-02
  6.80400580E-02
 -0.18940112    
 -0.46724248    
  0.15152121    
 -0.46653411    
   1.2981372    
 -0.75557870    
 -0.38876760    
  0.52412766    
 -0.36658859    
  0.27701631    
 -0.12656282    
  0.49740258    
 -7.75197754E-03
  1.83138847E-02
  0.20793784    
 -0.54421896    
 -0.64614099    
  0.72700608    
 -0.35790884    
  0.27033654    
  0.14971855    
 -0.68506873    
  0.42744395    
 -0.21679218    
  -1.0129983    
   1.0073965    
  0.89967406    
 -0.12821431    
  0.24116224    
 -0.86329824    
  0.25489232    
 -0.27608293    
  0.33553028    
  0.24619712    
 -0.48148745    
  -1.1106063    
  0.90993559    
  0.38150060    
  0.15628076    
  0.22314373    
 -0.90781623    
  0.42496431    
  3.78937460E-02
  0.54142827    
 -0.37090683    
  4.46947245E-03
  4.14907448E-02
 -0.51618761    
  0.40665910    
 -0.53457409    
  0.62138641    
  0.36755657    
 -0.41230667    
 -0.43802598    
 -0.37147507    
 -8.02571028E-02
  0.93887502    
 -0.39570898    
  0.24554437    
  0.10447396    
 -0.34840164    
 -9.48256627E-02
  0.12662505    
  0.82697177    
 -0.58123755    
  0.41883925    
 -0.55921310    
 -1.40932202E-03
  6.15369119E-02
  0.25396353    
 -8.92585665E-02
  0.29914570    
 -0.30591795    
 -0.27604771    
  0.49669623    
 -0.63407296    
 -0.41925839    
   1.1738358    
 -0.11868946    
  4.69320044E-02
 -0.67090511    
  0.40150917    
  0.12542963    
 -0.31845373    
 -0.39385700    
  0.81837022    
 -0.52257442    
  0.26469243    
 -0.76048052    
   1.2752516    
 -0.17746876    
 -0.48623410    
  0.36084998    
 -0.30316663    
  0.18125919    
 -0.20706725    
  0.75338703    
 -0.50877643    
  0.19553998    
 -0.77557790    
  0.57284719    
  0.19851293    
 -0.91882980    
  0.27112636    
  0.53034312    
 -0.20734690    
  0.69080544    
  -1.0823328    
  0.34606501    
  0.35826471    
 -0.71301812    
  0.46585003    
  6.77507967E-02
 -0.37571761    
  0.15180577    
 -2.36814785E-07
  0.39214587    
 -0.68453407    
  0.43531823    
 -0.42677817    
 -0.29222760    
  0.77930397    
  8.98809358E-02
  0.19466174    
 -0.23759487    
 -0.52051014    
  0.40992928    
  0.11356723    
  0.14416069    
 -0.71401727    
  0.56187272    
  0.18515669    
 -0.25680098    
 -3.23429587E-03
 -0.14626244    
 -0.33372587    
 -0.32020029    
   1.1516668    
 -0.87243372    
  0.51227915    
  0.26537615    
  -1.0544873    
  0.96633631    
 -0.77684635    
  0.49764383    
 -0.24324757    
 -0.40162638    
  0.28940484    
  0.55196440    
 -0.70010889    
  0.45669177    
  0.62447017    
 -0.94339818    
 -0.24512236    
  0.64535630    
 -0.38985324    
  0.60032952    
 -3.16573046E-02
 -6.54487461E-02
 -0.45124209    
  0.34019998    
 -0.51082575    
  0.54399049    
  0.11965609    
 -0.98282713    
 -0.79702747    
   1.4451770    
  0.52577615    
  0.27815637    
 -0.61281663    
  0.18940091    
 -0.51944208    
 -0.35621721    
  0.17773435    
  0.64808553    
 -0.26457134    
 -0.56353974    
  0.92360324    
 -0.48209822    
 -0.25574911    
  6.98813498E-02
  0.38452527    
 -0.56933618    
 -7.54239932E-02
  0.57981849    
  0.39378405    
 -0.15299103    
 -0.48183784    
  0.47369123    
  0.19535810    
 -0.61783850    
  0.32931513    
  0.19237199    
 -0.83838689    
 -0.20352969    
  0.65024537    
  0.25070548    
 -0.93024677    
  0.79823750    
 -0.49115029    
  0.56386703    
  0.11021294    
 -1.42860711E-02
 -0.51563323    
  0.36865103    
  0.79061973    
 -0.65604711    
 -0.77892935    
  0.54031819    
  0.20796947    
 -0.63075691    
 -6.06685551E-03
  0.79800022    
 -4.57644137E-03
 -0.85836816    
  0.76112932    
 -0.78967154    
  0.42093503    
  0.42285681    
  4.95194942E-02
 -0.32073519    
  0.14259826    
  6.94284886E-02
  6.58717006E-02
 -0.21697785    
 -0.30116874    
  0.72999978    
 -0.58594072    
  0.21229658    
 -0.48215768    
  0.42104343    
 -0.43564242    
  0.51888132    
  0.13776205    
 -0.12148378    
 -0.24793711    
 -8.03876221E-02
  0.18132445    
 -0.47250041    
  0.59663641    
  0.10447895    
 -0.15762913    
 -0.41070527    
  0.31574345    
  0.31414887    
 -0.59040189    
  0.71808589    
 -0.70637059    
  0.21747009    
  0.74911481    
  -1.0462118    
 -0.46103507    
   1.0048245    
 -0.12935613    
  0.39348876    
 -0.12929502    
  3.67920808E-02
 -6.27192110E-02
 -0.65631044    
  0.42160907    
  0.58818209    
 -0.31574002    
 -0.83354187    
   1.2216942    
 -0.22207163    
 -0.26773435    
 -0.47481528    
 -0.42412671    
  0.77110881    
 -0.28919831    
  0.57574326    
 -9.94998664E-02
 -0.51176840    
  0.32472345    
 -0.25930062    
  0.11401241    
  0.62166375    
 -0.54943478    
  1.81714240E-02
 -8.25470686E-02
 -2.37476733E-02
  0.27896610    
  5.59793860E-02
 -9.61703062E-02
  0.33541998    
 -0.72058791    
  0.16622163    
  6.46201521E-02
  8.55238084E-03
  9.95040908E-02
  0.57212365    
 -0.10681166    
 -0.45872584    
  9.39168856E-02
 -0.45340905    
 -0.16676906    
  0.88773882    
 -0.12399533    
 -4.13973033E-02
 -0.94087118    
  0.41311622    
  0.67623657    
 -0.80976832    
  0.68351912    
 -0.74643272    
  0.44843695    
  7.96780661E-02
  4.07342836E-02
 -0.67854851    
  0.23344217    
  0.58413684    
 -0.25118372    
  0.12467924    
  0.13015421    
 -0.68769753    
  0.28223231    
 -0.64253724    
   1.2479275    
 -0.86611646    
  0.11857095    
  5.36524914E-02
  0.21414782    
  0.19726975    
  4.92141172E-02
 -0.21330534    
 -0.31685233    
  0.29326642    
 -0.55307394    
  0.43812090    
 -5.92867546E-02
  0.31948623    
  0.10288044    
  -1.0602515    
  4.98137064E-02
  4.74495888E-02
   1.0571127    
  2.53928453E-03
 -9.75950733E-02
 -0.39480445    
 -0.25547257    
  0.26236424    
  0.56040049    
  0.11821849    
 -0.43051499    
  0.12099355    
  -1.0595009    
  0.68902898    
 -0.74248761    
  0.61659062    
 -4.46644537E-02
 -6.54643169E-03
  0.48183799    
 -2.67230086E-02
 -6.67633414E-02
  8.73826668E-02
  0.10912912    
 -9.29344073E-02
  -1.1323062    
   1.4048136    
  0.15872739    
 -0.56533998    
  0.23795880    
 -2.56660674E-02
 -0.83774912    
  0.67255008    
  0.38219532    
 -0.39431670    
 -0.52048016    
  6.84950203E-02
  0.46301058    
  8.50906223E-02
  0.17592329    
 -0.18808112    
 -0.23958802    
 -0.17509377    
 -0.49247637    
  0.96652281    
 -0.53284031    
  8.46898928E-02
 -0.25368041    
  0.16735207    
  0.42172563    
 -0.64077902    
  0.45716637    
  0.22469270    
 -0.92822987    
  0.63675618    
 -0.21660444    
  0.64662719    
 -0.92576933    
  0.15512198    
  0.11367554    
  0.94667357    
 -0.13132440    
 -0.79987210    
  0.11284097    
  0.46943185    
 -0.44682357    
  0.28805438    
  4.45916457E-03
 -0.82239741    
   1.0616506    
  0.27999067    
 -0.55548799    
 -0.41764975    
 -0.40721798    
   1.4394608    
  -1.5506865    
 -0.56108761    
   1.5662507    
 -0.83765686    
 -0.54971480    
   1.2925991    
 -0.62123930    
  0.59364331    
  0.13200961    
 -0.32018751    
 -0.36446702    
  0.70051944    
 -5.94449602E-02
 -0.20438969    
  0.39447579    
  0.24392061    
 -0.50674540    
  0.23291592    
  2.15868186E-02
 -1.29732072E-07
 -7.31798485E-02
 -0.49038976    
  0.57281214    
  8.24566279E-03
 -0.25183573    
 -0.36577061    
  0.23558702    
  0.45076901    
 -0.50855684    
 -0.29241475    
  0.39337435    
  0.40674472    
 -0.73759890    
  0.80357510    
 -0.61858314    
  0.27200425    
 -1.12916296E-03
  0.10094418    
 -8.41367766E-02
  0.19611464    
 -9.67724323E-02
 -0.89538383    
 -0.15415074    
   1.1232113    
  1.85192730E-02
 -0.47478557    
  0.27990878    
  0.12062807    
  0.19182834    
 -0.69314712    
  0.30906683    
 -0.86096376    
  0.36598006    
  0.15105876    
  0.64292014    
 -0.30139306    
 -0.30666864    
  0.42645031    
 -6.37576431E-02
 -2.52888501E-02
 -2.47508548E-02
  6.80379495E-02
 -4.79543693E-02
  0.24466470    
 -0.94839382    
  0.70606583    
  0.40585384    
 -0.27071920    
 -6.85560778E-02
  0.18758442    
 -0.29343015    
  0.24046843    
  7.62186944E-02
 -0.23180142    
  0.21934576    
 -0.29216832    
 -0.38411179    
  3.46056856E-02
  0.29530588    
 -0.64375460    
 -0.73497361    
   1.3465711    
  0.56798416    
 -0.39331710    
 -0.54544652    
  0.67691767    
 -0.89628035    
  0.10299940    
  0.54922789    
 -0.34065798    
  0.14298572    
 -9.74082723E-02
  0.16260138    
  0.11137338    
 -8.64413977E-02
  0.45744210    
 -2.98791528E-02
  7.22585171E-02
 -0.44008246    
 -0.30851614    
  0.71569777    
 -0.97683501    
  0.58879846    
  0.48599377    
  -1.0544988    
  0.83736354    
 -0.24142542    
  0.33277529    
  0.21996394    
  -1.1028676    
  0.14650635    
  2.90401429E-02
  5.56664355E-02
  0.22212781    
  0.72186375    
 -0.64746517    
  0.26767182    
 -0.89864165    
  0.81329173    
  0.16220449    
 -7.68541619E-02
 -0.90338093    
 -0.79560876    
   1.0898018    
 -0.62971532    
  0.40213743    
  0.55643618    
  0.19077829    
 -0.16810749    
  0.10398985    
 -0.89244688    
  0.83588290    
 -0.62431264    
   1.0122056    
 -0.18345052    
 -0.65982646    
  0.43256059    
  0.18070005    
  0.21376933    
 -0.12641981    
 -0.29889733    
  0.53092319    
 -0.44568861    
 -1.04108667E-02
 -0.57072365    
  3.03975157E-02
 -0.31670853    
 -0.14099576    
   1.3143681    
 -0.41911733    
 -0.26056159    
  0.21170729    
  0.36730826    
  7.49110505E-02
 -3.99164371E-02
 -0.24025758    
 -0.43051729    
 -0.40193164    
  4.90421131E-02
  0.54109335    
 -0.10503483    
  0.47366133    
 -0.58738101    
  0.58433396    
 -0.81067598    
  0.90848017    
 -0.15000805    
 -1.62077639E-02
  0.17813687    
 -0.23069258    
  0.24337377    
 -0.13571982    
 -0.42052659    
 -0.12349004    
  6.19821362E-02
  0.56887406    
  0.29357198    
 -0.27114114    
  8.41726759E-08
 -0.62699264    
  0.45716187    
  0.16798054    
 -3.00773624E-02
 -0.11837950    
 -0.72036737    
  0.58852226    
  0.15415050    
 -1.26850028E-02
 -1.39263496E-02
 -0.75202042    
  0.26042601    
  0.38347331    
  0.27010077    
 -4.21607606E-02
 -0.23155208    
  0.39698547    
 -0.68105495    
  0.42765301    
 -0.76572895    
  0.78333682    
 -0.21318315    
 -0.37296209    
  0.66603011    
 -0.17797086    
 -0.26270390    
  0.34213656    
  0.15564372    
 -0.82195777    
 -0.51627171    
  0.41113740    
 -0.21077666    
  7.01095983E-02
   1.0030417    
 -0.46296060    
  0.18635996    
  0.37303928    
 -0.11572530    
 -0.61903906    
  0.17688195    
  0.22798026    
  0.41467088    
 -0.83778173    
 -7.05725700E-02
  0.56804997    
  0.24594982    
 -0.99553108    
  0.14530994    
  8.06730613E-02
 -3.26637886E-02
  0.82728863    
 -0.36857900    
  0.22067128    
 -0.51082569    
  0.62750810    
 -0.32630381    
 -0.38014743    
 -0.47286478    
  0.78611004    
 -0.21307682    
  0.51308495    
 -9.63748023E-02
 -0.28095984    
  0.61010277    
  -1.5006351    
  0.75639617    
  0.22829148    
 -0.17490348    
  0.33909008    
 -0.59763902    
 -0.95670038    
   1.5597709    
  7.41079822E-02
 -0.45760584    
  0.33009255    
  0.66943973    
 -0.58825499    
  3.01006921E-02
 -0.58656043    
  0.33568430    
 -0.26988250    
  0.33228362    
  0.20067082    
 -0.59325635    
 -0.15811940    
  0.82252133    
 -0.18552518    
 -0.66302776    
  0.44778061    
 -0.46328485    
  0.13937362    
  0.86571258    
  0.25149587    
 -0.66929162    
 -0.18779555    
  0.46738055    
 -0.28082645    
  4.49379608E-02
 -0.48967338    
 -0.24965490    
  0.63949466    
  0.79831094    
  -1.4328426    
   1.1508540    
 -0.17592093    
 -0.13153282    
 -0.88897824    
  0.95191801    
 -0.52424848    
  0.16184296    
 -0.45857483    
  0.87736094    
 -0.19564244    
 -0.31644443    
 -0.21763819    
  0.67434412    
 -0.31297439    
 -0.72648346    
  0.88063443    
  0.60186875    
 -0.50485694    
 -0.62238479    
  0.34492293    
 -7.57275075E-02
 -0.31996769    
  0.74292904    
 -0.15862072    
  0.32024699    
 -0.30640611    
 -0.22802362    
  0.72709662    
 -0.55441386    
  0.30983201    
 -0.56808853    
  0.39917561    
 -0.15065162    
  0.32664406    
 -0.65169060    
 -0.32503188    
  0.78589928    
 -0.84126848    
  0.55961597    
 -0.27317217    
  0.66007847    
 -0.44215304    
  0.12093351    
  0.38178760    
  5.53986281E-02
 -0.33527532    
 -2.66680494E-02
 -0.27871349    
  2.72234846E-02
  0.10060980    
  9.53100994E-02
  3.44642811E-02
 -0.38928545    
  0.67067444    
  0.15658292    
 -0.27614293    
  5.19867279E-02
  0.13441750    
 -0.13949634    
 -0.63192379    
 -0.12644105    
  0.76344353    
 -7.90300667E-02
  0.13229702    
 -0.10632139    
  0.36772463    
 -0.39809576    
  6.39878437E-02
  1.53771769E-02
 -0.55024993    
  0.48726979    
 -0.62915051    
 -0.17261268    
  0.55338532    
 -0.15762894    
 -0.22111319    
   1.1646708    
  -1.6126076    
  0.40016022    
  0.30717197    
  0.55580783    
 -0.44482961    
  0.35274583    
 -0.13578349    
  3.76149751E-02
 -0.64959294    
 -2.08110688E-03
  0.22978789    
  0.80945760    
 -0.23295583    
 -0.12256204    
 -0.57711810    
  0.46836391    
 -0.11281279    
  0.11632366    
 -7.26710930E-02
  0.21608363    
  0.16479361    
 -3.67174782E-02
 -0.61194044    
  0.67324615    
 -8.41033645E-03
 -1.27500072E-02
 -0.33527532    
 -0.25011918    
  0.62645555    
  -1.1621659    
  0.61255759    
  0.24703798    
  0.48857984    
 -0.92967242    
  0.33449641    
  0.17736478    
 -0.89427817    
  0.39954031    
  0.50810564    
  0.23472090    
 -0.12548628    
  8.00428465E-02
 -0.10601840    
 -0.36178991    
  0.22287382    
 -0.64261037    
  0.65014100    
  8.91527459E-02
 -0.43229243    
 -0.25304228    
  0.48760080    
 -0.67070103    
  0.62673789    
 -0.10660966    
 -0.50620693    
  0.39465404    
  0.39505896    
 -4.60221693E-02
  0.30209050    
 -0.19914232    
 -0.11064474    
 -0.33360642    
 -0.47898087    
   1.1248004    
 -0.10733692    
 -8.14675614E-02
  0.20958854    
 -0.84677041    
  0.40300193    
  4.34325933E-02
 -0.27245051    
  0.86507881    
  -1.0335433    
  0.74673152    
  -1.2886156    
  0.48914129    
  0.97086686    
 -0.42432305    
  4.59600277E-02
 -9.53101292E-02
  0.49110323    
 -0.34674811    
 -0.10739908    
  0.45558614    
 -0.48667669    
  0.41747859    
 -0.68394452    
 -0.18752611    
  0.29730397    
 -8.26680064E-02
  0.51468146    
 -4.82130200E-02
 -0.12069984    
 -0.24278848    
 -0.53250647    
  0.47881195    
  0.49686739    
 -5.48323505E-02
 -0.10738265    
 -0.18515956    
  0.39935640    
 -0.29533669    
  0.49600732    
 -0.43325418    
 -0.20273457    
  0.30272019    
 -0.12292696    
 -0.78824627    
  0.13237061    
  1.81274228E-02
  0.50722653    
  0.23461597    
 -0.21911190    
 -0.25013176    
  0.30873531    
  0.19231589    
 -0.10066529    
  0.18959323    
 -0.13799416    
  -1.0169342    
  0.56494910    
  0.41454214    
 -7.17937350E-02
  7.97938928E-02
 -5.73929176E-02
 -0.50172532    
  0.36517552    
  9.45403352E-02
 -0.41708332    
 -0.14915498    
 -3.14985737E-02
 -0.25877085    
  0.69314706    
 -0.12836325    
 -0.19268447    
  0.43825468    
 -0.41530585    
  0.35963741    
  0.16264059    
 -0.13382734    
  2.57023405E-02
 -0.40546513    
  0.49372527    
 -0.26712745    
  0.79221201    
 -0.75431830    
  0.13866442    
 -0.33462414    
  0.32182607    
  0.25040308    
 -0.24340220    
  5.54126389E-02
  3.14049050E-02
  4.25534602E-03
 -0.14604472    
  0.12783356    
 -0.55315048    
 -0.18986866    
  8.70114341E-02
  0.64185387    
  0.52129698    
  -1.1183367    
  0.67708272    
 -0.14575136    
  9.70117077E-02
  0.11813712    
  0.18953505    
  -1.3315697    
  0.72373945    
 -0.20819145    
 -8.87310412E-03
  0.57703406    
 -0.63199264    
  0.67317498    
 -0.18289810    
 -0.41240978    
 -0.43912622    
 -0.63029939    
  0.23825727    
 -0.15082303    
 -7.23205954E-02
  6.29749969E-02
 -3.82821970E-02
  1.93242915E-02
 -3.40666585E-02
  0.14705361    
 -3.03709917E-02
 -9.22311693E-02
  0.16853958    
 -0.25423416    
  9.05141681E-02
 -3.42334062E-02
  0.22612405    
 -0.38193476    
  0.24613316    
 -0.13613214    
  0.82243782    
  0.41230676    
 -0.10032260    
  0.33191550    
  0.10596149    
 -5.67133874E-02
  5.45487143E-02
 -0.73858416    
 -0.27193385    
 -6.45386204E-02
   1.1288384    
 -0.47618270    
  0.33055177    
 -0.38315082    
  0.24724129    
  0.35190171    
 -0.58358520    
  7.91184902E-02
  0.41649753    
 -0.19811964    
  5.93500435E-02
 -0.12652481    
  0.52435762    
 -0.35207704    
  0.28106615    
 -0.35853201    
  5.77778257E-02
 -0.53051138    
  0.16460413    
 -0.19898568    
  0.73938668    
 -0.77712673    
   1.2217624    
 -0.63801998    
 -5.51272146E-02
 -5.05062798E-03
 -0.36758435    
 -7.39671811E-02
  8.84868503E-02
  6.95931315E-02
 -0.18400352    
  0.77551806    
 -0.44048989    
  0.13749753    
 -0.45054671    
  0.34853896    
 -0.28350660    
  0.50525439    
  0.52766633    
  -1.0218710    
  0.82587719    
 -0.56888080    
  0.59030139    
  0.21145849    
 -0.19356643    
 -0.22855538    
 -0.21662392    
 -0.19467188    
  0.14912558    
  0.31684974    
 -0.95367837    
 -0.29405129    
 -0.20493960    
  8.63576308E-02
 -1.81493163E-02
  2.88829822E-02
 -1.43369539E-02
  3.54644954E-02
 -2.11274382E-02
 -2.88828723E-02
  2.88829822E-02
 -1.79537646E-02
  3.55911665E-02
  3.43677811E-02
 -2.73989253E-02
 -3.89427654E-02
  6.63420856E-02
  4.29817624E-02
   1.3617228    
 -0.51303935    
  0.30756608    
 -9.94940698E-02
 -7.95741081E-02
  0.12250855    
 -0.22773369    
  0.20153153    
  7.14970529E-02
  7.15298131E-02
 -0.65828723    
 -0.48342648    
  0.43602437    
  0.81114572    
  0.12551859    
 -0.27207637    
 -0.22040029    
 -0.60842156    
  0.68856001    
  0.28249642    
 -0.38658029    
 -0.20607077    
 -0.33146909    
 -4.46500592E-02
 -0.21292189    
  0.87003958    
  0.44301543    
  6.06055465E-03
 -0.24722250    
 -0.54426032    
  0.25851068    
  3.29141431E-02
  0.31197956    
  0.36421278    
  -1.0049732    
  0.34361407    
  0.11464245    
 -0.34393978    
  0.43785676    
 -0.12165006    
 -0.24044657    
  0.36904472    
 -0.94998765    
  0.43652105    
  0.48842779    
  4.55974527E-02
  0.69411552    
 -0.56179637    
  2.92786490E-02
 -5.76919466E-02
 -0.44328922    
  0.33549994    
  0.27100706    
  0.16133139    
 -0.38670290    
 -8.73494893E-02
 -0.53581393    
 -0.26201755    
  0.65527695    
 -0.66432667    
 -0.59783685    
   1.6491352    
  0.12805599    
  5.10838032E-02
 -0.26882583    
 -0.88717920    
  0.88717926    
 -0.31498462    
 -3.51339541E-02
 -0.67967474    
   1.0175554    
 -0.16298479    
  0.44868600    
 -0.93160903    
  0.33838797    
  7.59859309E-02
  6.54387698E-02
 -0.54033244    
  0.93220621    
 -0.90581936    
  0.51498371    
 -7.42677897E-02
 -0.35907194    
  0.17831337    
 -0.66282195    
  0.10821382    
  0.68612981    
 -0.34566954    
 -0.20751163    
  0.36803883    
  0.18043673    
 -0.48138887    
  0.57369292    
  5.03249057E-02
 -0.71589917    
  0.87877584    
 -0.81006175    
  0.50337601    
 -0.76281506    
 -0.24878609    
 -0.44183266    
   1.8577176    
 -0.70026475    
  0.76509845    
 -0.51008719    
  0.28583544    
  0.19806251    
 -0.81987828    
  5.19815534E-02
 -0.40301701    
  0.48907483    
  7.22855777E-02
  0.12811211    
  0.34171706    
  4.01592925E-02
 -0.18232143    
  2.00808677E-03
  0.17443377    
 -9.91085619E-02
  0.13550605    
 -0.73715603    
  0.12735786    
  0.55640745    
 -0.96187270    
   1.1994786    
 -0.87817508    
  0.65587568    
 -0.29191026    
 -6.89929500E-02
  0.22168963    
 -1.46556767E-02
  4.89775538E-02
  0.44677442    
  -1.3602575    
   1.0141467    
 -9.59881470E-02
 -0.36524034    
  0.54179281    
 -7.29660317E-02
 -8.41270084E-04
  0.53920710    
  -1.4538157    
  0.66221124    
  0.21378264    
 -0.61330628    
 -0.46452609    
  0.93109065    
 -0.37847713    
  0.31899151    
 -0.11015083    
 -4.92104292E-02
 -0.49787903    
 -0.52545494    
  0.63722658    
   1.0268328    
 -0.65086442    
 -0.53881454    
  0.89599895    
  0.25576073    
 -0.50898707    
  0.25322619    
  5.04017584E-02
 -0.57498777    
 -0.17392321    
  0.56115055    
 -4.09859465E-03
 -0.56244302    
  0.69764155    
  7.51323551E-02
 -0.80760771    
  0.18045400    
  0.29118046    
  0.17960152    
 -0.86463261    
  0.56520903    
 -0.26604536    
 -0.10650282    
 -0.26446161    
   1.0819312    
 -0.90085137    
  0.71970642    
  9.14539769E-02
 -0.55342513    
 -0.38566244    
  0.69784218    
  0.15180603    
  8.75978544E-02
 -0.76477689    
 -0.70710570    
   1.3134215    
  0.26003572    
 -0.87830389    
  0.70212495    
  0.20974745    
 -0.18328802    
 -0.32378703    
  0.23483950    
  0.22102727    
 -0.98649490    
  0.87072289    
  7.15901703E-02
 -0.10940363    
  7.05724582E-02
  1.18992804E-02
 -0.17452687    
  8.11255947E-02
  0.23249011    
 -0.94480109    
  0.40478602    
 -0.14446065    
  0.22659139    
  0.23335420    
 -0.19891012    
 -0.24700525    
  0.28263849    
 -0.63975567    
  0.50905430    
 -0.14576374    
  0.25999472    
  0.23657621    
  0.48637167    
 -0.42200860    
 -0.74819022    
  0.40855238    
 -0.48967803    
  0.69113302    
 -0.19653517    
  0.10915691    
 -0.10060460    
 -0.37668601    
  0.35702959    
 -0.12822810    
 -0.64496171    
  0.73911709    
  0.46324149    
  -1.1398381    
  0.72544825    
 -0.44346416    
  0.73875749    
 -0.32759446    
  5.88403828E-02
 -8.44174623E-02
 -3.69435549E-02
 -0.26991943    
  0.35614651    
  0.31654632    
 -0.65006351    
  0.49065793    
 -7.43509606E-02
  0.18118593    
  0.12533006    
 -0.88706464    
  0.82591760    
  5.86376041E-02
 -0.87045610    
  9.89399925E-02
  0.26431325    
  0.63590711    
  -1.0173243    
  0.93844688    
 -0.75646478    
  0.61183012    
 -0.81647032    
  5.47247529E-02
  0.87316501    
 -0.81010675    
  0.41039142    
  9.37454328E-02
 -0.42580459    
  0.60924405    
 -0.14288591    
  0.13728389    
 -0.27898106    
 -0.39745292    
  0.49747735    
  0.39834747    
 -5.56556657E-02
 -0.33155572    
 -0.13749440    
 -0.54354489    
 -0.16367818    
   1.0162762    
 -8.36250857E-02
 -0.10131179    
 -0.79092968    
  0.54966533    
  0.38914192    
  4.91125919E-02
 -0.83023995    
  0.51040256    
  0.29746902    
  0.31441876    
 -0.99538779    
  0.40484405    
 -0.33647215    
  0.67648751    
 -0.89313024    
  0.82924002    
 -0.17799523    
 -0.34802517    
  0.36698821    
 -0.40767735    
  9.91740171E-03
  0.49557826    
 -0.75302041    
  0.82641238    
  -1.0259020    
  0.72257990    
  0.18902443    
 -4.59238291E-02
 -0.12684023    
 -0.23217908    
  4.73730341E-02
  0.37001824    
 -0.60630763    
 -5.63802384E-02
  0.24529657    
 -8.31773505E-02
 -0.16612706    
 -0.34696883    
 -0.33024162    
   1.1310197    
  9.71638188E-02
  0.27896363    
 -0.10516594    
 -0.41622305    
  0.33203757    
 -0.54126650    
  7.35884979E-02
  0.28472152    
 -0.43971738    
  0.44983134    
 -0.34684014    
  0.92408955    
 -0.86367404    
  0.38686764    
  0.44596848    
  3.36589552E-02
 -0.90056968    
 -0.36139041    
  0.31528258    
  0.75131357    
 -0.72445422    
  0.27880895    
  0.15910393    
 -0.47205839    
  0.43014267    
 -0.36640471    
  0.63032222    
 -0.77593350    
  0.52501047    
  0.14606972    
 -0.10806857    
  0.35169092    
 -8.36929083E-02
  0.17552833    
 -0.38749820    
  0.25012657    
 -0.45710859    
  0.49706525    
 -0.73978126    
 -4.45278920E-02
  0.32337713    
 -9.29050148E-02
  0.60220855    
 -8.33486989E-02
  0.14893368    
 -9.02586058E-02
 -0.46579728    
 -0.26797700    
  0.27664566    
 -0.20149291    
  0.73088759    
 -0.51713938    
  8.49010423E-03
 -5.97190261E-02
  0.68089318    
 -0.33621287    
 -0.43449277    
  0.20474239    
  5.88077679E-02
  0.18536989    
 -0.12881058    
 -4.08181734E-03
  0.39793855    
 -0.26236439    
 -0.79652560    
  0.85799021    
 -0.14620586    
 -0.36826470    
 -9.57316086E-02
  0.58382893    
 -0.39944893    
  0.60168582    
 -0.55399776    
 -0.47985601    
  0.79294771    
  7.42358938E-02
 -0.15539940    
 -0.17708732    
 -0.63676250    
 -6.10356517E-02
  0.59655404    
 -0.37574443    
 -0.20922245    
  0.50759482    
  0.38538527    
  0.28602955    
 -0.41043827    
  0.30042097    
 -0.51267350    
  0.65751296    
 -0.47894165    
 -0.60135907    
  0.80102485    
 -0.32049209    
  0.32590714    
 -0.28918317    
 -0.25768787    
 -0.32195917    
  0.57964694    
  5.03913648E-02
 -4.58201021E-03
 -0.38108072    
  0.68386060    
 -0.98564708    
  0.60282433    
  0.29419065    
 -0.19032387    
 -4.47063856E-02
  0.19821663    
  0.18632002    
 -0.36710447    
 -0.61345887    
  0.16623560    
 -0.10236198    
  9.69419852E-02
  0.68678623    
  6.95398301E-02
 -0.39657626    
 -0.12364730    
  7.44146556E-02
 -0.40546495    
 -0.20000681    
  0.94837391    
  0.35024545    
 -0.98038656    
  0.58876956    
 -0.59765857    
 -1.80183798E-02
  0.35703862    
  0.25667202    
 -0.40891582    
  0.40497124    
 -0.33904448    
  0.38255095    
 -0.68092334    
 -0.30591595    
 -0.11556447    
  0.68456340    
  0.28336233    
  0.14763585    
  2.58077104E-02
 -0.24638718    
  0.33013234    
 -0.32086250    
 -0.40893126    
  0.57046944    
 -2.88719554E-02
 -0.34948573    
 -0.43232718    
  1.75059307E-02
 -6.72898144E-02
  0.98834145    
 -2.80228667E-02
 -0.69314718    
 -5.28836437E-02
  0.12648407    
  0.53140444    
 -5.68734072E-02
  0.47678256    
 -0.60475576    
 -0.58382744    
  0.50747275    
 -0.55459064    
  0.79323053    
 -0.56483757    
 -0.24832711    
  0.93797779    
 -0.37357950    
  0.25765574    
 -0.43085849    
  0.25383288    
 -0.56964236    
  0.73976141    
 -0.11976536    
 -0.15154998    
  0.13011639    
  0.27880564    
 -0.76931500    
 -0.10391305    
  0.90214169    
 -0.32613212    
 -0.93504876    
   1.1588887    
 -8.62518623E-02
 -0.70332038    
  0.43700057    
  0.57255298    
 -0.97934020    
   1.3057555    
  -1.5960865    
   1.1401769    
  0.18104853    
  -1.1007376    
  0.61805695    
  0.19711991    
  0.22050346    
 -0.39719111    
 -3.31271514E-02
 -0.13668890    
  0.62210745    
 -0.57782924    
  0.22492555    
 -0.29073843    
 -0.24550039    
  0.63772637    
 -0.66237545    
  0.69046980    
  2.99320295E-02
 -0.74750352    
 -0.15415049    
  0.40403959    
  0.30395412    
  0.30049422    
  -1.1095840    
  0.75613326    
  0.14250867    
  0.21016258    
 -0.15493114    
 -0.10152257    
  -1.1503301    
  0.64252424    
  0.39254010    
 -0.67743433    
 -0.31400931    
  0.34038445    
  1.72047745E-02
  0.81824785    
 -0.63734841    
 -0.23118295    
  0.34222123    
 -0.17914200    
  0.65924537    
 -0.95906472    
  0.23489936    
  0.19845103    
  0.23638877    
  0.22524641    
 -9.81504321E-02
  0.35760155    
 -0.26683137    
  0.20412770    
 -0.48864052    
  3.45577151E-02
  0.20449260    
 -4.06835862E-02
 -0.23125030    
  0.79858047    
 -0.14622486    
 -8.03579837E-02
 -0.98548871    
 -0.63550043    
  0.44212919    
  4.68836948E-02
  0.74882042    
 -0.20643689    
  1.46845141E-02
  0.35258481    
 -6.78226128E-02
 -0.77300692    
   1.3357508    
 -0.38720664    
  -1.0562828    
  0.24719085    
   1.0477539    
 -0.20163719    
 -0.88187206    
   1.0106269    
 -0.31320637    
 -0.25344890    
  0.43167543    
 -3.91134731E-02
 -0.28953913    
  0.16629118    
  5.31277098E-02
 -0.20221969    
 -4.22949605E-02
 -0.19897805    
  0.10163248    
  0.61526138    
 -0.61106867    
  0.70078874    
 -2.66494751E-02
 -0.76763815    
  0.70683551    
 -0.81168562    
  0.30663410    
  0.47903645    
 -0.70719874    
  0.76297826    
 -8.16936493E-02
 -0.34301713    
  0.19310041    
 -0.31580010    
  0.63173014    
 -0.39674330    
 -0.11565604    
  8.61673355E-02
 -0.49275783    
  0.53419888    
 -0.61143023    
  0.61242014    
  1.47278234E-02
 -6.85753673E-02
 -0.70153296    
  5.32913357E-02
  0.80715281    
 -0.49142462    
 -0.32979867    
 -6.04981259E-02
  0.63332891    
  0.11727545    
 -0.59737551    
  0.52475041    
 -0.45526549    
  0.49276316    
  1.35773029E-02
 -0.38951439    
  0.47687128    
  9.77268368E-02
 -0.46176201    
  0.56410056    
  0.13518384    
  -1.2463254    
  0.90248412    
 -0.63630837    
 -0.42744395    
   1.3210150    
 -0.57380044    
 -0.23638870    
  6.64433464E-03
 -5.79378307E-02
  0.26101398    
 -0.56164485    
  0.51319265    
  0.51930016    
  -1.0183750    
 -0.83876723    
   1.5058776    
 -0.83183044    
   1.0875317    
  0.12630926    
  2.02520303E-02
  -1.2648647    
  0.73214918    
 -0.56509507    
  0.58001059    
  8.13877881E-02
  0.30093154    
  0.11441056    
 -1.15320915E-02
 -0.35419258    
  0.24486585    
 -2.33763810E-02
  0.11851844    
 -0.14342418    
 -0.83572584    
  0.78906727    
  0.11234806    
 -0.48041171    
 -0.16745460    
 -9.84401181E-02
  0.81560224    
 -0.38616121    
  0.12853137    
 -0.69534254    
  0.64934444    
 -0.41875610    
  0.35230222    
 -0.29630822    
  0.47862950    
 -0.84763879    
  0.95422548    
 -0.64997482    
 -2.13530622E-02
  0.70565850    
  0.16801022    
 -0.21622306    
  0.24799542    
 -0.22496352    
 -0.67509615    
 -0.38597822    
  0.53833818    
  0.11590364    
  0.22122651    
 -0.94070911    
  0.93079197    
  1.86511688E-02
  0.15010504    
 -0.20139857    
 -0.66828728    
  0.62741739    
  0.14508526    
 -0.57651007    
  0.35722518    
  0.12077370    
  0.75169504    
 -0.89716154    
 -0.55109930    
  0.45302221    
  0.56890285    
 -0.17072105    
 -0.71681690    
  0.73898655    
  0.42528632    
 -0.34034264    
  0.14029504    
 -0.57148194    
  0.47989368    
 -0.72105622    
   1.0182836    
  -1.0268970    
  0.49583480    
 -0.30575812    
  2.12320555E-02
  0.23262246    
 -4.54109460E-02
  0.42045099    
 -0.45591545    
  0.42098784    
 -0.60547781    
  0.16504812    
 -0.82265490    
  0.47557473    
  0.88167053    
 -0.42433357    
  0.16009857    
 -0.51677358    
  5.34885414E-02
 -0.24305788    
 -0.15795286    
   1.2393399    
 -0.58124447    
 -0.21769245    
  0.49786657    
 -0.66570133    
  0.61760652    
 -0.36742058    
  0.41551551    
 -0.18580572    
 -0.16221078    
  0.11504243    
 -0.57621825    
 -0.39188573    
  0.11714040    
  0.55261356    
  0.66311485    
 -0.38921073    
  0.30081272    
 -0.39017853    
 -0.35509473    
  0.25830746    
 -0.42807674    
  4.27330025E-02
  0.66281098    
 -5.37822135E-02
  0.25659737    
 -0.87362653    
 -0.91729516    
  0.22815618    
   1.2886816    
 -0.21846861    
 -0.25839412    
  0.44094416    
 -0.16487463    
 -0.43764877    
   1.1567367    
  -1.0842705    
  0.85172647    
  0.10004394    
 -0.71436030    
  0.56158280    
 -0.82058376    
  0.47569168    
 -0.11485875    
 -6.27879202E-02
  0.37809342    
 -0.16531275    
 -0.16111958    
  0.32844806    
  9.68651250E-02
 -0.32303450    
  0.20787631    
 -0.72545838    
 -0.62358940    
  0.24426277    
   1.6477056    
 -0.42502362    
  4.36985902E-02
  -1.0426182    
  0.58199441    
  8.60887468E-02
  4.95151244E-02
 -0.33550638    
  8.88396725E-02
  0.37033701    
 -0.53094858    
 -1.32791826E-07
  0.51372516    
  0.19562380    
 -0.26531518    
  0.21402153    
 -0.84949327    
  0.71165609    
 -0.56096512    
 -2.10132282E-02
   1.0778055    
 -0.88047487    
  0.37706786    
  0.20027547    
 -4.92352322E-02
  0.25514925    
 -0.58547211    
 -0.27006617    
 -0.12891820    
  0.85803735    
 -7.42292078E-03
 -0.29878113    
  0.32734284    
 -0.72170907    
  0.80280334    
 -0.21796396    
 -0.91998750    
  0.91998774    
  0.12064901    
  0.13587958    
 -0.71991187    
  0.35740805    
 -0.60017085    
  0.42703760    
  0.57001448    
 -0.68490553    
  0.12218124    
 -0.17700870    
 -0.79019296    
  0.58388662    
  4.17451672E-02
  0.19024035    
 -0.25716665    
 -4.66066673E-02
  0.71111453    
 -0.70730501    
 -0.21321200    
  0.94184405    
  0.38257527    
  -1.0905102    
   1.0489838    
 -0.93306488    
  0.25480917    
  0.40117154    
 -0.70005548    
  0.68269414    
 -0.39025736    
  0.63728142    
 -0.43531817    
 -0.20715152    
  0.25563964    
 -0.51385123    
 -0.23841083    
  0.65946645    
 -4.75203432E-02
  1.15207722E-02
  0.12070599    
 -0.29277095    
  0.49103945    
 -0.16531454    
 -0.71499532    
  0.43579036    
  0.48210564    
 -0.20191886    
 -0.97073978    
 -0.77405369    
  0.37117589    
   1.1278952    
  0.15969193    
  0.20697077    
 -5.17510585E-02
 -4.39939424E-02
 -0.61494631    
  0.56491148    
 -0.22717571    
 -0.76919973    
  8.61027688E-02
   1.3150669    
 -0.81126589    
  0.28010076    
  0.41077825    
 -0.97956842    
  0.17015117    
  0.59024018    
 -6.22163154E-02
 -0.10124535    
 -1.56601220E-02
  0.32773700    
 -0.67783034    
  0.65149128    
 -0.80510879    
 -0.22267701    
  0.50521541    
  0.58245933    
 -2.78790612E-02
 -0.30561247    
 -0.73114061    
  0.94014972    
 -0.44400966    
 -0.15901686    
  0.57231092    
 -0.76542211    
  0.17836890    
  0.24856034    
  0.22288607    
  0.15429777    
 -3.04684807E-02
 -0.83463925    
   1.0336545    
 -0.90590471    
  0.14886537    
  0.64761078    
 -0.80017287    
  0.44539794    
 -0.45657098    
 -8.59902799E-02
  0.12815969    
 -0.22449081    
  8.19422379E-02
  0.41985402    
  0.46488875    
  -1.1037538    
  0.65773380    
  0.25855699    
  0.25759497    
 -0.68284208    
  0.39913589    
 -0.72213465    
  0.72319227    
  0.11189308    
 -0.62025493    
 -0.52676940    
   1.0663513    
 -0.65890425    
 -9.55081731E-02
  0.50031286    
  8.35931748E-02
 -7.43882731E-02
  0.39051977    
 -3.24058756E-02
  0.38357422    
 -0.13033018    
  9.19063576E-03
 -0.64842027    
 -0.90026921    
  0.24281624    
   1.3107866    
  -1.1614715    
  0.12988950    
  0.68525749    
 -0.88942724    
   1.5149950    
 -0.65470064    
 -0.58595347    
  0.69314718    
 -0.21811962    
  9.55171064E-02
  9.94423479E-02
 -0.44172865    
 -0.78148466    
  0.35316563    
   1.0504932    
 -0.42681816    
 -0.71742004    
  0.21772356    
  0.40150461    
  0.70824420    
 -0.94102389    
  0.91059846    
 -0.38223124    
 -3.70967984E-02
  0.28895825    
  0.19662829    
 -0.38278297    
  1.91700775E-02
 -0.94239694    
  0.71947968    
  9.27387699E-02
 -0.62257630    
  6.68150336E-02
  6.26290590E-02
  0.37289992    
 -4.75713760E-02
 -3.21807675E-02
  0.34719634    
  0.25378048    
 -0.40408662    
  0.34441006    
  -1.1328672    
 -4.55560302E-03
  0.27562353    
  0.17739886    
  0.40691552    
 -0.44086686    
  1.04557825E-02
  0.27497160    
 -5.80883138E-02
 -0.82054567    
  0.35531524    
 -0.27946195    
  0.94165897    
 -0.13437358    
 -0.23586449    
  8.97341669E-02
  5.07079028E-02
  0.31991336    
  0.16359551    
 -0.25077012    
 -0.85780001    
 -1.62981842E-02
  0.67896241    
  0.22694576    
 -0.34830675    
  0.54022783    
  -1.0016661    
 -0.26728052    
  8.28245580E-02
  0.37244722    
  0.64241159    
 -0.15880831    
  0.22531991    
  0.10161456    
 -8.86552930E-02
  -1.1771542    
 -0.63629836    
  0.24191378    
  6.78902939E-02
 -0.13187794    
 -0.12663259    
 -1.00502307E-02
  0.14545499    
  0.62773514    
  0.97116733    
  -1.0091767    
  0.92160362    
  8.49219635E-02
  6.26007318E-02
 -0.48322445    
  0.24711277    
 -0.41871020    
 -9.38709974E-02
  8.26079622E-02
  0.46919435    
 -5.40670194E-02
 -0.20173959    
  0.56204039    
 -0.26849326    
 -0.36394164    
  0.41059440    
  1.29393488E-02
 -0.68128043    
  0.47159040    
  5.82904778E-02
 -0.68463641    
  0.54498160    
  0.22461672    
 -0.63500780    
  5.53998770E-03
  5.50966058E-03
  0.81863356    
 -0.11003868    
 -0.84789914    
  0.28240493    
 -8.61459747E-02
  0.49161097    
 -0.21918306    
  0.35917529    
 -8.64260644E-02
  0.22454697    
 -0.90870744    
  0.36695999    
  0.45211044    
 -0.38808861    
  0.21848142    
  8.45855474E-02
 -5.08917831E-02
 -0.14797848    
 -5.83758671E-03
 -0.28378662    
  0.23581584    
  0.26970837    
  1.11943446E-02
 -0.17714004    
 -0.57327443    
  0.67830282    
  0.26397333    
 -0.51414937    
  0.60345483    
  -1.0434400    
  0.39010566    
  0.38598564    
  0.22807190    
  0.19941184    
  -1.2115593    
  0.39404425    
  0.46661967    
 -0.34823596    
 -1.45105133E-02
 -9.17839780E-02
  0.48704734    
 -0.73076135    
  0.53273058    
 -0.19845095    
 -0.11900330    
  0.21542166    
  0.31391302    
 -0.35114247    
 -0.13123515    
 -0.49953076    
  -1.4463789    
   2.1941617    
 -0.15568560    
  4.55422364E-02
 -8.82575735E-02
  0.11194745    
 -0.19375782    
  0.90348923    
  -1.2265205    
  0.85421646    
 -0.60852528    
  9.61074829E-02
  0.19157475    
  3.97686772E-02
 -0.65489972    
  0.39799967    
  0.15842323    
 -0.41129601    
  0.35139799    
 -0.58114231    
  0.68650275    
 -3.73557955E-02
  0.64772511    
 -0.59384006    
 -2.77024470E-02
  2.87949219E-02
 -0.69971895    
   1.1260705    
 -0.13404050    
 -4.75681908E-02
  4.26458148E-03
  2.52115168E-02
 -0.41338006    
 -0.48237598    
  0.24087189    
  0.24401069    
 -0.43919408    
 -0.41522127    
  0.96899462    
 -1.91556606E-02
  8.29266012E-02
 -7.38662034E-02
 -0.72872192    
  0.43915877    
 -7.50352889E-02
 -0.19671021    
  0.41985378    
  2.18376350E-02
  0.42600670    
 -0.23672093    
 -0.74162215    
 -0.71772927    
   1.3099214    
  0.15571931    
  0.11998653    
  9.26450128E-04
 -0.60798919    
  0.75417203    
 -0.17530620    
 -0.35708377    
  0.11201410    
  0.37955382    
  0.19748363    
 -0.22365683    
 -0.88388747    
   1.1883229    
 -0.47468343    
 -0.42440614    
  0.55895126    
 -0.59205091    
  0.72469538    
 -0.54478091    
  7.84967765E-02
 -2.50640921E-02
 -0.48328936    
  0.62943137    
 -0.80192471    
  0.94758093    
 -0.11116978    
 -4.24613478E-03
 -0.25832972    
  0.27729765    
  0.39003694    
 -0.92338288    
 -0.21340455    
  0.72137940    
 -0.80639017    
   1.1065742    
  -1.0460906    
  0.58602953    
 -0.13424958    
 -0.24090105    
 -0.63456792    
  0.79470724    
 -0.14562000    
  0.56346959    
 -0.14547038    
 -0.69671237    
  0.66660774    
  0.13154280    
  0.19421904    
 -7.98955113E-02
  0.16609775    
 -0.37830672    
  0.30786723    
 -0.11496337    
 -8.64801258E-02
 -0.13885903    
  0.44574979    
  -1.0011009    
  0.49754634    
  0.20407534    
  0.29634702    
 -7.15169236E-02
 -0.11221729    
 -0.13933805    
  0.22075734    
 -0.31260616    
 -3.62794548E-02
  7.24351257E-02
 -4.33069207E-02
  0.24116184    
  3.32749151E-02
  4.35816124E-02
 -0.41201374    
  0.12113542    
 -0.44403425    
  0.47611034    
  5.69702722E-02
 -0.77177119    
  0.74806285    
 -0.80008417    
  8.59994143E-02
   1.2168077    
 -0.76705211    
  3.90020162E-02
  0.22095524    
 -2.77639795E-02
  0.32009044    
 -0.66652197    
  2.20479984E-02
  0.79733884    
 -0.38979909    
 -0.44563970    
  0.30929178    
  0.22835563    
 -0.44498822    
  7.93615505E-02
  0.44202736    
 -0.16840838    
 -0.31109723    
  0.50628918    
 -0.21613501    
 -0.30439958    
  0.19018167    
  0.13619675    
 -0.16752495    
  0.11873463    
  4.77543399E-02
 -0.77405369    
 -0.38434157    
  0.48067275    
  0.56600922    
 -0.40430698    
  0.44517523    
  8.11546743E-02
 -4.29608859E-02
 -0.22475085    
 -3.54743116E-02
  0.50665003    
 -0.69902200    
  0.74801171    
 -0.89266759    
  0.62783003    
 -0.74756062    
  0.88329601    
 -0.69587064    
 -0.18962085    
 -0.33647203    
   1.3276870    
 -0.20076124    
 -2.72883587E-02
 -0.63929576    
  0.37055868    
 -0.27613163    
  0.52311742    
  0.30840841    
 -0.74687266    
  0.31608954    
  0.45884690    
 -0.40921167    
 -0.86739331    
  0.23540066    
  0.86677992    
 -0.75845772    
  0.47875786    
  0.43219557    
 -0.35514715    
 -0.29168853    
  0.49789584    
 -0.76964700    
  0.58608240    
  0.44312626    
 -0.51608682    
 -0.50358897    
  0.39209357    
  0.15415069    
  0.16103412    
 -0.17765541    
  3.62079367E-02
  0.11490528    
 -0.93912369    
  0.66195315    
 -0.13262650    
  0.86553049    
  -1.0937519    
  0.44817603    
 -0.65330142    
 -0.11083190    
  0.66147888    
  0.13578127    
 -0.51645929    
  4.42062765E-02
 -0.39471227    
  0.76285273    
  0.26370612    
 -0.85724503    
  0.71436501    
  2.07770430E-02
 -7.64418468E-02
  0.22033581    
 -0.17243631    
  0.33072889    
 -0.64779127    
 -8.28497633E-02
  0.52533782    
 -0.63217586    
  0.10517558    
  0.53092188    
 -0.95316601    
  0.72806346    
  0.51229525    
 -0.25921190    
 -0.29181361    
  2.54443171E-03
  0.41432038    
 -0.78359932    
  0.60077381    
 -0.57178646    
  0.65770519    
  0.19442810    
 -6.93735555E-02
 -0.18117933    
 -0.57167435    
 -4.42941785E-02
  0.64490038    
 -0.58683634    
  0.71177602    
 -0.32645559    
 -0.69547522    
  0.15913320    
  0.47397178    
  0.26293555    
 -0.30592561    
 -0.32542241    
  0.41790962    
  0.10182085    
  0.14345518    
 -0.47758982    
  0.36966574
[truncated: 1,301,096 more chars]
