# Supplementary material for: Heavy-Tailed Fluctuations in the Spiking Output Intensity of Semiconductor Lasers with Optical Feedback
Source: PLoS One. 2016 Feb 22;11(2):e0150027. doi: 10.1371/journal.pone.0150027 (PMC4767187; doi:10.1371/journal.pone.0150027)
Supplement: S3 Dataset — (ZIP) [file pone.0150027.s005.zip › S3 Dataset/0.990.txt]

  0.11710396    
 -0.46855542    
  0.18929195    
  0.16317753    
 -0.45766911    
 -0.28875455    
  0.70805681    
 -0.92531645    
   1.1772181    
 -0.91382885    
  0.64594394    
 -2.83245165E-02
  0.17955524    
 -0.75112063    
 -0.15872715    
  0.10444280    
  0.27154028    
  2.03286262E-07
  0.47882292    
 -0.86402225    
  0.43286425    
  0.17579383    
 -0.64160198    
   1.0284224    
 -0.48187891    
  0.28177825    
 -0.73040533    
  0.80002499    
 -0.28573462    
 -0.76995277    
  0.64729387    
 -2.22396832E-02
 -0.30228096    
 -8.24118704E-02
  0.24320517    
 -0.13279162    
  0.57054508    
 -0.85102111    
  0.35641360    
 -0.38019297    
   1.2611313    
 -0.52609289    
  0.37421247    
 -0.88932097    
 -0.66354668    
   1.5350733    
 -0.52498883    
  0.18887575    
  0.58162606    
 -0.85269630    
 -0.47628355    
 -0.51614469    
  0.55260718    
  0.75752592    
 -0.39473143    
  0.12054693    
  0.46960908    
 -0.67555153    
 -0.17999853    
  0.36843839    
 -0.25246149    
  0.72266591    
 -0.63755029    
  0.71380514    
 -3.30687277E-02
 -0.57975012    
 -0.14165044    
 -0.14889424    
 -1.85192041E-02
  0.17920145    
  0.39893344    
 -8.19010511E-02
  8.32110345E-02
  0.54606116    
 -0.89863127    
  0.36686492    
 -0.63670588    
  3.12151816E-02
 -0.29479966    
  0.13907136    
 -0.53505778    
 -0.23859245    
   1.1529946    
  0.44196799    
  9.27665159E-02
 -0.42052826    
 -0.26489696    
  0.82667875    
  0.42765301    
 -0.43150663    
 -1.36056310E-02
 -0.73920155    
 -0.39425769    
   1.2427258    
 -0.83827448    
 -8.02117437E-02
  0.72345257    
 -9.38186124E-02
 -5.53692356E-02
 -0.51869500    
  0.69626075    
 -0.68591940    
  9.60579962E-02
  0.47466552    
  0.25518310    
 -0.29552060    
 -0.73014265    
  0.55168784    
 -0.55925417    
  0.88804758    
 -0.57721752    
  0.21307440    
 -0.41374499    
  0.36300391    
  0.66027862    
 -0.27392232    
  5.01674935E-02
 -0.70236373    
 -0.38107386    
 -0.31619713    
 -3.78993638E-02
 -0.17803869    
 -4.72529270E-02
  5.23681231E-02
 -0.21551977    
  0.22060856    
   2.0379846    
 -0.56309426    
 -0.22430582    
 -0.16217677    
  0.78065705    
 -0.42963883    
  0.61820579    
 -0.49815223    
 -3.20669683E-03
 -0.56659925    
 -6.02710545E-02
  0.32553372    
 -0.24287367    
 -2.05038469E-02
  0.16138853    
 -0.24174482    
 -0.21805461    
  0.65301216    
 -0.42278737    
 -9.06839967E-02
  0.55233604    
 -0.11714802    
 -0.35667479    
  0.82667845    
 -0.59136450    
 -0.16251901    
 -1.72253437E-02
  0.65075535    
 -0.65075547    
 -0.13187794    
  0.48449051    
 -0.52036875    
  0.89692616    
 -0.44972634    
  0.12086020    
 -0.61240816    
  0.55517381    
 -0.42972970    
  0.56531382    
  0.42520526    
 -0.56904262    
 -0.26043245    
 -0.26757482    
   1.1202346    
 -0.47875082    
  9.29535627E-02
 -0.41790184    
  0.50087863    
 -0.63003165    
  0.68828100    
 -0.74418402    
   1.0076730    
 -0.57054478    
 -0.44124359    
  0.93062055    
 -0.25620461    
 -0.82308358    
  0.23361494    
  0.50054562    
 -1.27097182E-02
 -0.67928994    
   1.0596364    
  8.08984041E-02
 -0.49074507    
 -0.12348790    
  3.72381210E-02
  0.12616087    
  0.40891162    
 -1.54087758E-02
 -0.19576564    
 -8.26426372E-02
 -0.39932990    
 -0.41699913    
  0.35062423    
  0.44393161    
 -0.54169536    
  0.18382186    
 -0.19105537    
  0.31233060    
 -0.18951875    
  0.20532937    
 -0.59014219    
  0.78222007    
  0.42504928    
  -1.3516411    
 -0.34084150    
  0.86358494    
  0.59476286    
 -8.36142823E-02
 -9.65706334E-02
 -0.70279878    
  0.14238207    
  0.72804534    
 -0.87474704    
  0.49775353    
  0.21786641    
 -0.65270621    
 -4.57458682E-02
  0.17876926    
 -0.27706230    
   1.0025976    
 -0.73267806    
 -0.33539775    
 -0.52512950    
  1.68071762E-02
 -3.39016356E-02
 -3.95656452E-02
   1.1060586    
  0.10684321    
 -7.32878521E-02
  0.17704719    
 -0.64848644    
  0.13725992    
 -0.12356105    
 -0.14887363    
   1.0144677    
 -4.28914092E-02
 -0.68521053    
  0.34154138    
  0.22762789    
 -0.85028505    
 -0.27553976    
 -0.43343884    
  0.28501904    
   1.5777408    
 -0.79658276    
  0.54219627    
 -0.69634700    
  0.26335022    
  0.58027816    
 -0.23168182    
 -0.30207643    
 -0.36026385    
  0.87827367    
 -0.87155497    
  3.50912400E-02
  0.43519107    
 -0.31358406    
  6.10733926E-02
  0.41913542    
 -0.20645957    
  0.22517332    
 -0.55383885    
 -2.01803097E-03
  0.12337889    
 -0.45300594    
 -3.72003242E-02
  0.60480970    
 -5.90333901E-02
 -0.22652756    
 -0.24077691    
  3.70411947E-02
 -0.71680123    
   1.9305960    
 -0.88290352    
  0.44688392    
 -0.14484647    
 -0.43343881    
   1.0580856    
 -0.60281771    
  0.32736981    
 -0.67962027    
  2.46459432E-02
 -0.11078534    
  0.49734616    
 -7.80304745E-02
 -0.80202931    
  0.90270168    
 -0.18232179    
  0.52799106    
 -0.97148353    
  0.69430912    
  0.17240028    
 -0.27120063    
  0.19821998    
  3.10586300E-02
  3.05342162E-03
 -0.16060783    
 -0.63069922    
   1.0160751    
  -1.0183197    
  0.45157638    
 -0.21459635    
 -0.22137198    
  0.49970207    
  0.69783401    
  -1.2950612    
  0.19243287    
  0.42472839    
  7.35440180E-02
 -0.51654708    
 -0.69314736    
  0.40546498    
  0.74505508    
 -0.28984591    
  0.47949046    
  0.25191012    
  -1.1308186    
 -0.70092928    
  0.66943079    
   1.0103880    
 -0.29482752    
 -0.59985375    
  0.19177793    
 -0.13633630    
  0.38043514    
 -0.51236272    
  0.51543015    
  0.63156486    
 -0.24205074    
 -0.36830133    
  0.22344343    
  1.66474190E-02
 -0.43843204    
 -0.12858172    
  3.27227600E-02
  0.66767454    
 -0.28733829    
 -0.44045797    
  4.18469496E-02
 -0.18890063    
 -0.41791877    
  2.23057512E-02
  7.43703768E-02
  0.83454019    
  0.38501036    
  3.17487158E-02
  0.21214582    
 -0.25402638    
 -0.19502935    
 -0.35244045    
 -0.16417724    
 -9.34447572E-02
  0.64053434    
  8.06890726E-02
 -0.12989934    
  0.20250319    
 -0.13426739    
 -0.19155131    
 -0.30834103    
  0.40092415    
  0.27360448    
 -0.24792887    
  0.15794566    
  0.25802603    
 -0.77318984    
  3.20883207E-02
  0.30722666    
  0.21511126    
 -0.62769854    
  0.20385553    
 -0.25381601    
  0.50176841    
 -0.16266480    
 -0.21587075    
  0.46750978    
 -0.52339005    
  0.47215647    
 -7.05299452E-02
 -0.68548417    
 -0.49734628    
   1.0958188    
 -0.23368858    
  0.19954574    
  0.39137697    
 -0.14959477    
 -0.75889862    
   1.1831259    
 -0.74895054    
  0.35273620    
 -0.13085145    
 -0.44267270    
 -0.43531796    
 -0.75566757    
  0.33185336    
   1.1349798    
  0.29546437    
 -0.36159119    
  0.35157454    
 -9.49744955E-02
  0.44446486    
 -0.58841771    
  0.19315298    
 -0.33811268    
  8.04216862E-02
  0.55266535    
 -0.58813566    
 -0.14503498    
 -0.16754927    
  0.54416883    
 -0.46577856    
 -9.35260132E-02
  0.20067076    
  0.33850724    
 -0.65451300    
  0.44618952    
 -0.19080807    
 -0.39697829    
  0.16096851    
 -2.40079709E-03
 -0.14180739    
  0.11500922    
  9.82819963E-03
 -0.55839384    
 -0.25131443    
  1.09290928E-02
  8.83689150E-02
 -0.42050290    
  0.67015749    
 -8.48995671E-02
  0.84548795    
  0.10644679    
  0.34504405    
  0.19055365    
  2.38974032E-08
 -2.99973246E-02
  9.81894089E-04
 -0.10546964    
  3.95564176E-02
 -0.83479762    
 -0.66457361    
   1.0103199    
  0.43963265    
 -0.17792596    
  0.18560551    
 -0.59041321    
 -0.45707002    
   1.0298418    
  0.27705845    
 -0.71015465    
  0.63214707    
 -0.62530965    
 -0.52570009    
 -0.88647991    
   1.8362114    
  0.14213438    
 -0.56446296    
  0.54196852    
 -0.61607623    
  0.88805723    
  -1.0572780    
 -0.31331491    
 -0.20695475    
   1.1633788    
  0.16080704    
 -0.68156391    
  0.13616718    
 -8.19987133E-02
  0.55074561    
 -8.52973685E-02
  0.20563957    
 -0.26926523    
 -0.19111909    
 -0.35941392    
 -2.11203448E-03
  0.66744983    
 -0.36507699    
  0.57380062    
 -0.31504852    
 -9.61547568E-02
 -0.64517957    
 -0.21683419    
  0.33377334    
  0.69764155    
 -0.36213496    
 -5.80114573E-02
  0.55717498    
  -1.0986123    
  0.31015491    
 -0.13568403    
 -8.74593481E-02
  0.66589731    
 -0.49122164    
  0.67146921    
 -0.26525211    
 -0.13675900    
  0.13223737    
  0.23096792    
 -0.81003135    
  0.96006250    
 -0.29840329    
  0.22786136    
 -0.55381852    
 -0.10986649    
  0.53504610    
  2.51582381E-03
 -0.35703412    
 -0.17409675    
  8.39798078E-02
 -0.15022889    
  0.76790738    
 -0.84871137    
  0.34772435    
 -0.13653304    
  9.97004565E-03
   1.0087107    
 -0.99101114    
  0.85478830    
 -0.88647437    
 -2.01415550E-03
  9.60430503E-02
  0.21505213    
  0.56739312    
 -0.34100521    
  0.25900641    
 -0.80052984    
  0.65181887    
 -0.28627646    
 -0.20504986    
 -0.19341761    
  8.33345111E-03
 -0.37280935    
  0.76013023    
 -0.13554552    
 -0.21311334    
  0.62820917    
 -0.52225041    
  0.49417052    
 -0.80792248    
  8.02318603E-02
  2.46373955E-02
  0.18893680    
  0.38822317    
  7.87995979E-02
 -0.33509549    
 -0.23606782    
  0.45309302    
 -0.35630572    
  0.28675905    
 -0.75897938    
  0.77273446    
  0.23076473    
 -0.66533804    
 -0.11857426    
   1.1001947    
 -0.82746923    
  1.80689641E-03
 -9.65745747E-02
  0.11268944    
  1.06010251E-02
 -4.30944152E-02
  0.41701913    
 -0.39703634    
  8.77605081E-02
  0.22872926    
 -0.61866474    
  0.95682061    
 -0.30718577    
 -0.15203534    
 -0.35077539    
  0.25131446    
 -0.22846839    
 -0.20937847    
  0.67655456    
 -5.14965244E-02
  0.45136881    
 -0.86499763    
  0.15180619    
  0.19166726    
 -0.27612129    
  0.26589483    
  0.13957036    
 -0.35503438    
  0.46612537    
 -6.24833927E-02
  9.84021202E-02
  0.12035234    
 -0.50077534    
 -0.34750035    
  0.51628995    
 -0.37791893    
   1.0559664    
 -0.90665525    
  0.20238133    
  4.11017053E-02
  2.77977269E-02
 -0.18755697    
  0.67326564    
 -0.63011569    
 -0.16527303    
 -0.42341888    
 -9.69419256E-02
  0.28016904    
 -0.44233546    
   1.4706614    
 -0.24130923    
 -0.70454031    
  2.46925950E-02
  0.17142247    
 -5.63528948E-02
  0.23323731    
 -0.14652783    
 -0.27776465    
  0.32639644    
 -0.17224611    
  0.33270577    
  0.30835629    
 -0.42850071    
  0.55395502    
 -0.19303365    
 -0.56226766    
  0.31879181    
  0.24029271    
 -0.92536473    
  0.25428867    
 -0.14758892    
  0.31384307    
 -0.38628417    
  0.79526412    
  0.30507377    
 -0.38161379    
 -0.20841683    
  0.24193938    
  0.18354180    
 -0.79130697    
  0.53562778    
 -0.64949447    
 -0.43349257    
 -0.19637313    
  1.86921991E-02
  1.37935337E-02
 -0.22428587    
  0.18707216    
 -0.15890121    
  0.83772856    
  2.37542838E-02
  0.57887906    
 -5.27716568E-03
 -0.34018290    
  0.71793026    
 -0.80934501    
 -4.08181921E-03
  0.76513511    
 -0.14625289    
 -0.56320131    
  0.46976203    
 -0.13163307    
 -0.53173208    
  0.52481192    
 -0.78015846    
 -0.25001657    
  0.56681585    
  0.30735475    
 -0.13911258    
  2.26899175E-07
  6.32550567E-02
  0.75181246    
 -0.33416277    
 -6.43076971E-02
 -0.45462447    
  0.94381559    
 -0.74579078    
 -0.31944788    
  4.07342799E-02
  0.84218293    
  5.71586415E-02
 -0.54708791    
  -1.1285993    
  0.65593362    
  5.75532988E-02
  0.63084316    
 -0.49312603    
  0.42795229    
  0.32386819    
  -1.0056443    
  1.99013725E-02
  0.44569561    
 -8.04368854E-02
  0.86184335    
  -1.3957250    
  0.59681600    
 -0.17114834    
  0.15333405    
 -0.43028018    
   1.0083982    
  1.72654931E-02
 -0.91404086    
  0.16150728    
  0.51349890    
 -5.52754663E-02
  0.31834385    
  0.13627630    
 -0.63718343    
 -0.62987959    
  0.14672737    
  0.46558195    
  0.15436156    
 -0.77762997    
  0.62768996    
  7.50527605E-02
 -0.54977334    
  0.43878856    
  0.38285348    
 -8.90924409E-02
 -0.49392405    
  0.33006692    
 -0.49796787    
  0.11631356    
  0.59430128    
  0.33909693    
 -0.73165864    
  0.41714877    
 -0.95340151    
  0.34620926    
 -0.35722890    
  0.69314706    
 -0.47277746    
  0.37843665    
 -1.99854448E-02
 -0.30649152    
  0.29084146    
 -9.94197726E-02
 -0.35617754    
  0.79026484    
 -0.10335590    
  0.59181130    
 -0.81997353    
 -0.16920069    
  0.44382596    
 -0.27305460    
  0.22157268    
 -0.31187177    
 -0.12230360    
  0.58886474    
 -0.93862873    
  0.41369548    
  0.67197740    
 -0.10691224    
 -2.94138342E-02
 -0.69528145    
  0.93826979    
 -0.48415023    
  0.42738515    
 -0.26724327    
 -0.48608622    
 -6.20352961E-02
 -0.28768197    
  0.90502751    
 -0.45522645    
  0.53998822    
 -0.70210683    
  0.55503380    
  0.12705220    
 -0.64286530    
 -0.77736551    
  4.17542877E-03
  1.24226194E-02
 -0.16034259    
  5.59167610E-08
 -5.97190298E-02
  5.97192906E-02
  8.33817124E-02
 -6.89929947E-02
  1.88683253E-02
 -1.88686047E-02
  4.75060847E-03
 -2.39820424E-02
 -1.46699734E-02
 -9.90130659E-03
  6.73329830E-02
  4.98970598E-02
 -8.78161490E-02
 -3.44013609E-02
  1.98026355E-02
  1.45988557E-02
 -2.94141211E-02
  4.96268552E-03
 -9.95026529E-03
  1.48888296E-02
  2.43322626E-02
  1.62638770E-07
 -6.96800500E-02
  8.87282938E-02
  7.27593303E-02
 -2.66680922E-02
 -9.93727073E-02
  4.38025035E-02
  1.88683253E-02
  9.30245779E-03
 -2.81709973E-02
 -8.44174623E-02
  5.05160056E-02
  2.16789516E-07
  7.12892786E-02
 -4.21607941E-02
 -2.42142491E-02
  6.17771223E-02
 -8.65924358E-02
  9.99984797E-03
  4.85532321E-02
 -1.91392843E-02
  2.38676630E-02
 -1.90480314E-02
 -1.45281116E-02
  2.88481601E-02
 -3.37381326E-02
 -3.49163935E-02
  3.49162742E-02
 -2.48150732E-02
  5.38025871E-02
  1.41848316E-02
 -4.70570941E-03
 -3.84662710E-02
 -7.63730928E-02
  3.12527493E-02
 -5.14153019E-03
  3.54465134E-02
 -4.58095036E-02
  6.55145943E-02
 -5.00102155E-02
  5.11523709E-03
 -1.02566304E-02
  1.53454430E-02
 -4.14568260E-02
  8.12629536E-02
 -5.51519506E-02
 -1.30651458E-07
  3.04592736E-02
 -2.02025715E-02
  0.16862263    
 -0.19446382    
  1.04166390E-02
  2.55769473E-02
  1.50376419E-02
 -6.68628216E-02
  2.62481049E-02
  6.51859045E-02
 -7.56026059E-02
 -2.11647619E-02
  0.17606311    
 -2.26765126E-02
 -0.12180500    
  1.03095742E-02
  0.10689756    
 -7.16297626E-02
  9.85230505E-03
  4.88997390E-03
  1.45282634E-02
 -4.81923064E-03
  9.61547717E-03
  3.75628658E-02
 -6.66911602E-02
  4.33804765E-02
 -5.32816015E-02
  9.90128797E-03
  4.80863824E-02
 -3.34160738E-02
 -4.97613735E-02
  6.42196089E-02
  3.29442210E-02
 -5.71584031E-02
 -0.11962318    
  0.18599823    
 -0.15338640    
  0.65776926    
  0.13214532    
  0.56100172    
  0.60865110    
  -1.0189756    
  0.77142179    
 -0.63684708    
  0.38456687    
 -0.73241770    
  0.46644437    
 -0.43841693    
 -0.70833719    
   1.3176657    
 -0.37320438    
  0.28916919    
 -0.39364803    
  0.64694178    
  0.13569163    
 -0.80041176    
  3.09075881E-02
  0.29687887    
  0.46555099    
  0.12742747    
  0.16202770    
 -0.53283268    
 -0.65134239    
  0.70425141    
 -0.20189826    
  0.22853440    
 -0.42537546    
  0.67283279    
 -0.59885526    
  0.70496166    
  -1.0383825    
  0.88841772    
  5.49903065E-02
 -0.61338836    
  0.49710318    
 -0.58241236    
  0.43170998    
  0.35607225    
 -0.26515302    
 -0.17902666    
 -0.22974445    
  0.18672684    
 -0.37769508    
  0.43637833    
  0.28735816    
 -0.24923421    
 -6.83694780E-02
 -0.66290176    
 -5.19478368E-03
  0.15860513    
   1.0071465    
 -0.70786536    
  0.49922657    
 -0.93394554    
   1.0832273    
 -0.16948424    
  0.18317144    
 -0.99767983    
  0.11931778    
  0.70534259    
 -0.84797132    
  0.13647527    
  0.41093692    
 -0.46158090    
  0.72194904    
 -0.25221601    
 -0.12372100    
  0.78105140    
  -1.1423311    
 -8.24265331E-02
 -7.42917433E-02
 -0.26648587    
  0.31171989    
  0.52206439    
  0.17964549    
  0.22776128    
  -1.1005541    
  0.85186857    
 -0.72859406    
  2.54467633E-02
  0.69565642    
 -0.14831991    
 -0.18290298    
 -0.14835009    
 -7.56663159E-02
  0.22227003    
  0.19908021    
  0.26192340    
  3.25408652E-02
 -0.52732509    
  0.18442886    
 -0.14194460    
  0.16130513    
  0.18158399    
 -0.25659972    
  0.32090771    
 -0.35815907    
 -0.11161383    
  0.61548489    
 -0.56687015    
 -0.11536958    
   1.0334162    
 -0.34026906    
 -0.57602179    
  0.22103596    
  0.25661361    
 -0.39034611    
  0.71854538    
 -0.99239016    
 -4.98477034E-02
  2.63172220E-02
  0.45473614    
 -0.23941518    
 -0.37200007    
  0.40123689    
 -0.13207948    
 -0.44895011    
 -0.64580095    
   1.4560577    
 -3.56688425E-02
  0.11467432    
 -0.50833821    
  0.37534031    
 -0.30538169    
  0.38202664    
  0.28471336    
 -0.62699926    
  9.04070884E-02
 -0.34464109    
  0.95385361    
 -0.58410662    
  3.09220925E-02
 -6.79634213E-02
  0.47128940    
 -2.38364656E-02
 -0.15891363    
  0.61149627    
 -0.45148727    
  8.39947313E-02
 -0.81395584    
  0.82894862    
  3.79608795E-02
 -0.14243972    
 -9.34394673E-02
 -0.19130972    
 -3.72899771E-02
  0.57127136    
 -0.67696959    
  0.19574465    
  0.20294102    
  6.26231954E-02
 -0.15646099    
 -0.38573572    
 -2.03523580E-02
 -0.28085196    
  0.62265050    
  7.04967305E-02
  0.26862803    
 -0.70552242    
 -5.51319569E-02
  0.34997237    
  0.21713398    
 -3.50504927E-02
  0.15194017    
  0.19433613    
 -0.58258593    
 -0.63749570    
  0.72400498    
  0.18024758    
  0.66803646    
 -0.89493555    
 -0.29981518    
  0.59146929    
  5.05902320E-02
 -0.61889231    
  0.51158869    
 -0.14768794    
 -0.37156337    
 -0.12477855    
  0.23397784    
  0.46676582    
 -0.34058887    
 -0.46818167    
  0.23855822    
  0.56587851    
  0.31736746    
 -0.91629064    
  0.48763379    
 -8.53164401E-03
 -8.02466571E-02
 -0.47478956    
  0.41606957    
  1.53526217E-02
 -0.42081794    
  0.35350549    
 -0.19754779    
  0.28542301    
  0.37189084    
 -0.21638460    
 -0.54548854    
  0.31242356    
  0.14953184    
 -0.32019126    
  5.58048077E-02
 -0.46214011    
 -0.18284391    
  0.20607087    
  0.49488273    
  0.34509978    
 -0.59863842    
  0.64385593    
 -0.63786173    
 -8.52020606E-02
  0.74595785    
 -0.90300500    
   1.0184993    
  -1.0520505    
  8.06481391E-02
 -4.20332737E-02
  0.82098067    
  9.93424505E-02
 -1.52053768E-02
 -0.56217271    
 -9.98006091E-02
 -0.13551338    
  0.64554662    
 -0.61869973    
 -5.21070510E-02
   1.2705439    
  -1.2340105    
  6.50987178E-02
 -0.42562503    
  0.63010830    
  0.26604578    
 -0.48321369    
 -0.42914757    
  0.34252313    
  0.11804070    
  0.67756259    
 -0.26729807    
  0.46606284    
 -0.17394453    
 -0.58025628    
  0.43660554    
 -5.32815978E-02
 -0.51998878    
   1.1943028    
  -1.0270877    
  0.62541783    
 -0.59749258    
  0.42422116    
  0.46449867    
 -0.69669193    
  0.16102655    
 -0.33429793    
 -0.50577104    
  0.33286411    
  0.59733468    
 -3.37111391E-02
 -0.52424866    
  0.62318844    
 -0.56871521    
  0.95114261    
 -0.86032951    
 -4.61223833E-02
  0.75828671    
 -0.60613561    
 -0.49987489    
  0.11226739    
  0.81583464    
 -0.58388042    
  0.31493855    
  0.36851239    
 -0.42649987    
  9.69126672E-02
 -0.28276804    
  0.17768100    
 -0.13607520    
  0.47019956    
 -0.30846450    
  0.27358305    
 -0.62835515    
 -0.37919712    
  0.30010471    
  0.54002488    
 -0.21448795    
 -0.51280868    
 -0.60986459    
  0.54051757    
  0.21674027    
  1.48779415E-02
  0.61871469    
 -0.65742910    
 -0.49487165    
 -0.18520349    
  0.86385769    
  0.62421948    
 -0.93653345    
  0.64591444    
 -0.26826376    
  0.34012866    
 -0.41279116    
  0.44393158    
 -0.65157062    
  8.87066349E-02
  0.22024094    
  0.30782667    
  0.44104770    
  1.09373899E-02
 -0.82324338    
  0.52802193    
 -0.68898070    
  0.67743188    
 -0.60525602    
  0.41891402    
  5.08481152E-02
 -0.25321653    
  5.30828051E-02
  0.14290364    
 -0.33621621    
 -0.18232156    
  0.82681322    
 -0.82681298    
  0.81546021    
 -0.46829247    
 -0.28061491    
  0.64787197    
 -0.82098055    
   1.1723785    
 -0.98726976    
  0.68716520    
  1.98026672E-02
 -0.65846151    
  0.66530097    
  -1.0995865    
 -0.20359898    
   1.2210307    
  0.22102727    
 -0.34225166    
  0.10524126    
 -0.18468753    
 -0.27144921    
 -0.23379314    
  0.42735115    
 -0.18511891    
  0.24080165    
  0.24276476    
  9.76623595E-02
 -0.14977428    
 -0.72644663    
  0.38186312    
 -0.18943486    
  0.41596246    
 -0.58386308    
  0.32920849    
 -2.73110308E-02
  0.11669674    
 -0.29836696    
  0.32834771    
  6.26906306E-02
 -0.44934672    
  0.50709188    
 -6.30432069E-02
  0.17164057    
  0.19914438    
 -0.98358279    
 -8.96887705E-02
  0.30693245    
  0.16675076    
 -0.14528640    
  4.89739999E-02
 -5.67259826E-02
  0.74249315    
 -0.95163000    
  0.20718963    
  0.29351282    
 -0.50792283    
  0.63854319    
 -7.27351680E-02
  0.13455975    
 -0.67649978    
 -0.77673370    
  0.53814143    
   1.0753908    
 -0.25981408    
  0.17233831    
 -0.60465032    
  0.37787694    
  0.29880881    
 -7.31510371E-02
 -0.42975345    
  0.16123176    
 -0.58399808    
   1.1346060    
 -0.94446170    
 -8.69568903E-03
  2.15993095E-02
  0.57175177    
 -0.21743017    
 -4.75912802E-02
 -0.67137319    
 -0.25043562    
   1.1759149    
 -0.52721930    
  5.23258559E-02
  0.46262363    
 -0.14738359    
 -0.41408592    
  0.25635234    
 -4.45278920E-02
 -0.36597490    
  0.45313227    
 -0.14483075    
  0.35407421    
 -0.11291214    
 -0.28865436    
  0.13109636    
 -5.43514937E-02
 -5.55699430E-02
  0.79879320    
 -0.76140559    
 -3.73876244E-02
  0.37516966    
 -0.40808615    
 -7.13861585E-02
  6.32228283E-03
  0.19761020    
  0.69486994    
 -0.19200696    
  0.15608540    
 -0.80537027    
  0.28016904    
  0.54900140    
 -0.69314742    
 -0.16026708    
  0.90435869    
 -0.50230807    
 -0.53762931    
 -3.33364978E-02
  0.83826393    
 -0.83584529    
  0.84314829    
 -0.48889178    
  0.58778679    
  0.11295857    
 -0.79487002    
 -0.19695304    
  0.68174475    
 -1.15340147E-02
 -6.22209124E-02
  0.20972072    
 -0.86174947    
  6.42423704E-02
  0.97162020    
 -0.84059203    
  2.50253826E-02
 -4.07428592E-02
 -9.33318883E-02
  0.68878990    
 -0.39191100    
 -0.27750245    
  0.61674029    
 -0.51736790    
  0.14861961    
  0.61621946    
 -0.66218519    
 -0.35369274    
 -4.30993140E-02
  2.05134153E-02
  0.86098182    
 -0.87890822    
  0.36951196    
 -0.51979411    
  0.61185235    
  0.41087952    
 -0.82698709    
  0.75999796    
  0.25898325    
 -0.98023504    
  0.40149853    
  0.44749463    
 -0.48805192    
 -0.57169169    
  0.19156504    
 -9.65214595E-02
 -0.53329837    
  0.43237266    
  0.81648648    
 -5.08129485E-02
  0.30400908    
  5.89562617E-02
 -0.53627384    
  0.77381712    
 -3.91302072E-02
 -0.94849372    
  0.33935416    
  0.34771404    
 -0.50306463    
 -0.17997138    
  0.15788031    
  0.47086227    
  0.15568247    
 -0.59275752    
  0.18729272    
 -0.25072417    
  0.66986954    
 -0.63850826    
  3.70414294E-02
 -0.25037035    
  0.79115582    
 -0.64156538    
  0.54567748    
 -1.81726404E-02
 -0.38623384    
 -0.14861070    
  0.35833102    
 -0.42495874    
 -0.15513545    
  0.68506855    
 -0.13767824    
 -0.89263666    
  0.53329837    
  0.64335668    
 -0.27871352    
  0.11129511    
 -0.47784486    
  0.34650907    
  0.35329545    
 -0.70939201    
  0.30912697    
  0.21433564    
 -0.65726876    
  0.53991377    
  0.17178288    
  3.50539237E-02
 -0.51921141    
 -0.42138052    
  0.62539488    
  0.13496105    
  0.13212402    
 -0.73909342    
  0.14294787    
 -5.09796701E-02
  0.49988723    
 -0.22855151    
 -8.00653454E-03
  0.32515422    
  0.15663652    
 -0.66668785    
  0.14219779    
  0.18762064    
 -0.33758551    
  0.44183254    
  0.16270666    
 -0.20624755    
  0.18035616    
 -0.79547656    
  0.39164916    
 -0.54862899    
  0.33404103    
  5.33198267E-02
 -6.96800202E-02
  0.60482299    
 -0.68641311    
  1.11236759E-02
  0.26982459    
  3.81156430E-02
 -0.78326750    
  0.13619672    
  9.47454795E-02
 -0.40971124    
  0.45661655    
 -0.48248005    
 -0.13540457    
 -5.01244655E-03
  0.12279568    
  0.38299236    
   1.3900753    
 -0.73396897    
  0.26622698    
 -0.34469861    
 -0.36791357    
 -0.14234523    
   1.0159696    
 -0.88598561    
 -0.20039439    
 -9.56140086E-02
 -3.05627063E-02
  0.91075844    
  0.10021566    
  0.11485112    
 -0.16238736    
  0.66647911    
  -1.3058361    
 -5.64251877E-02
  0.33534101    
  0.44250652    
 -1.21293042E-03
 -0.50156456    
 -1.42534972E-07
  0.87245834    
 -0.23918426    
 -0.21783862    
 -0.75311053    
 -0.47676790    
   1.5507346    
 -0.15431057    
 -2.95476131E-02
  0.19625710    
  0.11788849    
 -0.39832959    
  7.60775805E-02
 -0.48217022    
  1.30964648E-02
  0.23128884    
  0.36636221    
 -0.16649646    
  0.12473685    
 -0.10678286    
  0.13723148    
  0.12156767    
 -0.63965845    
 -0.10806460    
  0.55767983    
 -0.81676131    
  0.71545297    
 -0.19415615    
  0.41729960    
 -0.74547285    
  0.53329861    
  0.36380115    
 -0.35175261    
 -0.39237732    
  0.55453694    
 -0.16575870    
  -1.3578566    
  0.66711026    
  0.66147572    
 -8.65612999E-02
 -0.78791749    
  0.20336458    
  8.80197659E-02
  0.55038738    
 -0.10365677    
  0.28768224    
 -0.59783679    
  0.49836940    
 -0.75745094    
 -0.13963671    
 -0.21453531    
 -0.40904298    
  2.12773848E-02
  0.11895178    
 -8.27724114E-02
  6.39036819E-02
 -0.10008347    
  4.62808497E-02
  8.19736496E-02
 -7.19737336E-02
 -2.35817865E-07
 -4.06148396E-02
  5.54298125E-02
 -6.06245920E-02
  4.08220589E-02
  0.12221772    
 -4.06378806E-02
 -7.65926838E-02
  4.85532321E-02
  4.17695083E-02
 -0.15188064    
  4.14565876E-02
 -3.09301689E-02
  5.22197504E-03
  0.10379699    
 -4.31721620E-02
  8.90236596E-09
  5.71584776E-02
  7.14588836E-02
 -0.11401852    
 -5.46039976E-02
  5.46041913E-02
 -6.48607612E-02
  4.04094346E-02
  5.30246645E-02
 -5.30245714E-02
  2.44511515E-02
  9.61547717E-03
  0.15892412    
 -0.25951132    
  8.61290768E-02
  1.44581012E-02
  1.89581104E-02
  1.96503706E-07
 -2.37539243E-02
  1.43200597E-02
  5.56201929E-09
 -5.35407029E-02
 -2.53176037E-02
 -1.03094913E-02
  5.54298125E-02
  8.45575407E-02
 -5.08192442E-02
 -4.75072302E-03
 -2.40975637E-02
  1.45282634E-02
  4.79619065E-03
 -1.93242840E-02
  4.86611202E-03
 -7.77861615E-08
 -1.46699734E-02
  3.39014307E-02
 -2.40975637E-02
 -1.47423856E-02
 -9.95026529E-03
  2.46926006E-02
 -4.48951833E-02
 -5.11489576E-03
  5.97192906E-02
 -1.95125975E-02
 -1.48885464E-02
 -2.53176037E-02
  5.00104092E-02
 -1.47423856E-02
 -1.04017417E-07
  2.44511515E-02
  5.17764650E-02
 -0.10129146    
  3.00024673E-02
 -9.90130659E-03
 -2.35817865E-07
  0.13041711    
 -7.71355480E-02
 -3.84662710E-02
 -2.98528578E-02
  1.04925583E-07
 -5.06342901E-03
  4.46723625E-02
  9.66207311E-03
 -4.42331582E-02
  4.90294471E-02
 -5.40671162E-02
  4.44518179E-02
  1.91393457E-02
 -4.75072302E-03
 -1.43886814E-02
  9.61547717E-03
  9.52388719E-03
 -9.43627283E-02
  2.57082302E-02
  0.15487562    
 -8.62211734E-02
 -7.37433359E-02
  3.01529337E-02
 -5.07722944E-02
  7.03807175E-02
  9.66207311E-03
 -9.66198836E-03
  9.66207311E-03
  1.62638770E-07
 -1.45281116E-02
 -3.47428434E-02
  1.00504020E-02
 -2.02025715E-02
  9.71638113E-02
  9.21685062E-03
 -9.62279290E-02
 -1.01522347E-02
  6.42196089E-02
 -9.61540267E-03
 -3.94138731E-02
 -2.03050617E-02
  5.48765324E-02
 -1.46699734E-02
 -9.90130659E-03
  7.65922070E-02
 -4.23591100E-02
 -3.42334062E-02
  9.90128797E-03
 -1.48885464E-02
  4.87900451E-02
 -1.43886814E-02
  2.38676630E-02
  3.70413698E-02
 -7.06175789E-02
 -6.03199117E-02
 -2.62480993E-02
  8.16780403E-02
 -4.00051996E-02
  6.89927489E-02
  1.41848316E-02
 -9.34341401E-02
  9.81176943E-02
 -3.80999222E-02
  1.44581012E-02
 -1.93242840E-02
  8.41617435E-02
 -0.16014771    
  7.10959285E-02
  5.25178984E-02
 -3.79191786E-02
  9.61547717E-03
  1.85124840E-08
  3.29442210E-02
 -5.22684380E-02
 -3.98063771E-02
  3.00024673E-02
  4.91402391E-03
  5.25178984E-02
 -3.30997854E-02
  1.90483760E-02
 -3.84662710E-02
  7.09519461E-02
 -5.63528799E-02
 -4.95151915E-02
 -1.26900829E-07
 -5.08893328E-03
  3.50915380E-02
  3.86521593E-02
 -2.39820424E-02
 -7.77861615E-08
 -2.95587368E-02
  6.58555308E-08
  9.53102782E-02
 -3.23351845E-02
 -2.37539243E-02
 -1.45281116E-02
 -3.47428434E-02
  4.44518179E-02
  5.59167610E-08
 -1.95125975E-02
 -9.90130659E-03
  4.85532321E-02
  8.18638876E-02
 -7.24296421E-02
 -6.79872483E-02
  3.45712677E-02
 -9.75616649E-03
  2.89874170E-02
 -5.38026094E-02
  4.42334190E-02
 -1.94180775E-02
  1.45988557E-02
 -9.09718871E-02
  5.27704414E-03
  8.56947750E-02
  2.85735689E-02
  8.97461921E-02
 -0.10393104    
 -1.20286558E-07
 -9.56928823E-03
 -1.94180775E-02
  2.89874170E-02
  2.81709414E-02
 -3.77401635E-02
  4.69571799E-02
 -9.62279290E-02
 -5.06342901E-03
  3.00024673E-02
  4.91402391E-03
  3.37381437E-02
 -5.85532151E-02
 -2.03050617E-02
  6.93347156E-02
  9.52388719E-03
 -3.37381326E-02
  4.88997390E-03
 -6.03199117E-02
  9.38962698E-02
  2.79089846E-02
 -0.11663704    
  0.12576948    
  2.24729553E-02
 -0.14310063    
 -1.03094913E-02
  1.03095742E-02
 -6.35135472E-02
  0.13284811    
 -2.42142491E-02
 -4.91379807E-03
  3.86521593E-02
 -2.88481656E-02
 -1.47423856E-02
 -3.01529020E-02
  0.12456287    
  2.22727414E-02
 -0.18320312    
  9.57912281E-02
 -9.66198836E-03
  3.80996875E-02
 -6.76585808E-02
  4.98730550E-03
  1.48150949E-02
  1.45988557E-02
 -4.44516577E-02
 -2.55769640E-02
  6.51859045E-02
  7.02866763E-02
 -4.15762439E-02
 -4.33800779E-02
 -3.00023779E-02
  7.33827278E-02
 -2.38674246E-02
  4.81944904E-03
  4.79619065E-03
  4.21610065E-02
 -6.63750619E-02
 -4.51202318E-02
  7.88585842E-02
  4.17695083E-02
 -2.76516899E-02
 -1.88686047E-02
 -1.20286558E-07
 -2.40975637E-02
 -4.88997623E-03
  8.00428465E-02
 -5.10552898E-02
  9.47892573E-03
 -3.84662710E-02
  1.45988557E-02
 -2.94141211E-02
  4.85532321E-02
 -6.86545298E-02
  0.10586821    
 -9.17461235E-03
 -8.15799236E-02
  7.69611076E-02
 -1.39860455E-02
 -9.34341401E-02
  6.96800798E-02
  1.43200597E-02
  3.72138061E-02
 -4.57647163E-03
 -9.62279290E-02
  4.92712110E-02
  4.23590392E-02
 -5.20212613E-02
 -4.97613735E-02
 -2.58411001E-02
  5.59941642E-02
  0.10337819    
 -0.10337846    
 -4.96302499E-03
  1.97050590E-02
  2.88481601E-02
 -5.35407029E-02
  7.23205283E-02
 -9.76382643E-02
  4.02066372E-02
 -4.93838545E-03
 -3.52679342E-02
  8.82928073E-02
 -0.11426811    
  1.56659950E-02
  2.55769473E-02
  1.50376419E-02
  9.90128797E-03
  5.74319139E-02
 -8.23708922E-02
 -4.65201288E-02
  1.05265444E-02
  3.59937064E-02
  2.98529714E-02
 -3.49163935E-02
 -2.05136612E-02
 -9.79043245E-02
  9.79040936E-02
 -2.62480993E-02
 -1.60859749E-02
  7.29490966E-02
  5.01260767E-03
  2.46926006E-02
 -7.59859234E-02
  5.12933619E-02
  9.07545760E-02
 -4.19643186E-02
  1.41848316E-02
  2.32030917E-02
 -0.12699966    
  4.08220589E-02
  5.82690910E-02
  2.79089846E-02
 -0.11663704    
  5.14160423E-03
  1.52675770E-02
 -8.42603594E-02
  0.11900328    
  6.14852794E-02
 -9.62279290E-02
  5.03788935E-03
  3.94140258E-02
  0.16034275    
 -0.23037137    
  4.06144820E-02
  6.26709461E-02
  1.85192432E-02
  4.57687862E-03
 -9.57668126E-02
  2.48151775E-02
  2.89874170E-02
 -9.56928823E-03
  9.56933107E-03
 -3.39013338E-02
  2.91282907E-02
 -2.91280560E-02
  0.10732911    
 -0.10732880    
 -5.05159125E-02
  4.06144820E-02
 -2.01013070E-02
  0.11495911    
 -9.98452678E-02
 -5.01244655E-03
  2.97051426E-02
  2.88481601E-02
  4.72832285E-03
 -5.32816015E-02
 -2.35817865E-07
  3.42333354E-02
  4.79619065E-03
 -4.79600951E-03
  1.43200597E-02
 -2.39820424E-02
 -3.96090336E-02
  2.49391645E-02
  3.86521593E-02
  3.26371230E-02
 -6.14850968E-02
 -2.97050588E-02
  6.79875389E-02
  2.77797747E-02
 -0.31389788    
  0.13976197    
  4.77543101E-02
  1.03095742E-02
  1.52675770E-02
  1.00504020E-02
 -5.01244655E-03
 -5.68627343E-02
  9.62768868E-02
  3.79191004E-02
 -8.74344260E-02
 -4.14568260E-02
  6.15576580E-02
 -3.03051453E-02
 -1.03094913E-02
  3.06147318E-02
  1.49627691E-02
 -4.96302499E-03
  3.90293635E-02
  5.58285899E-02
 -2.28842292E-02
 -5.22684380E-02
  3.82823832E-02
  1.39863072E-02
 -0.12300485    
  7.56026655E-02
  3.34161930E-02
 -1.89578962E-02
  0.66647911    
 -0.75131780    
  7.03807175E-02
 -9.75616649E-03
  1.94182489E-02
  1.90483760E-02
 -4.33800779E-02
  1.46701122E-02
  4.84268041E-03
 -9.70882550E-03
  8.41617435E-02
 -9.39655751E-02
  8.49568620E-02
 -6.54438511E-02
  4.81944904E-03
 -1.45281116E-02
 -4.88997623E-03
 -5.02619669E-02
  2.04089768E-02
  1.00504020E-02
 -1.51137644E-02
  3.00024673E-02
 -4.93838545E-03
  6.70107752E-02
  2.28844341E-02
 -8.49565044E-02
  3.39014307E-02
 -5.88403940E-02
  1.50376419E-02
  8.57670307E-02
  6.62495792E-02
 -9.87346619E-02
 -7.84714818E-02
  4.97614332E-02
  3.80996875E-02
 -3.80999222E-02
  4.84268041E-03
 -3.44013609E-02
  5.35407737E-02
 -2.88481656E-02
 -8.12630802E-02
  2.61110142E-02
 -1.30651458E-07
 -1.03627555E-02
 -5.22181252E-03
  0.15489830    
 -4.11959141E-02
 -5.77084199E-02
  1.47422701E-02
 -4.88997623E-03
 -5.02619669E-02
 -5.29223792E-02
  2.15063319E-02
  0.13883650    
 -4.64051403E-03
 -8.74344260E-02
  3.49162742E-02
  2.89874170E-02
  0.13353145    
 -0.23361486    
  8.56947750E-02
  0.50792271    
  0.72462350    
 -0.45824221    
  0.90057790    
 -0.97691518    
  0.56235951    
 -0.69041133    
  5.83718792E-02
  0.73726261    
 -0.61833489    
  0.73241186    
 -0.52634722    
 -0.54942584    
   1.0680423    
 -0.52797127    
  0.94006610    
 -0.56126916    
 -0.16471674    
 -0.42229787    
  0.16008528    
 -0.27008644    
  0.64008415    
  0.20942573    
 -0.59532899    
  0.73148096    
 -0.69218320    
  0.55160153    
 -0.59491521    
 -0.42784643    
   1.0037137    
 -0.45473608    
 -1.43627441E-02
 -9.08263400E-03
  0.52351862    
 -0.85598403    
  2.01517232E-02
  0.76413286    
  0.24950628    
 -0.91403085    
  0.38647461    
  -1.0290062    
  0.68235958    
 -0.51299715    
   1.2702084    
  8.76046643E-02
 -0.69781774    
  0.70246708    
 -0.31973007    
 -0.69442511    
 -0.23860788    
 -0.49899113    
  0.13018374    
 -5.79874925E-02
  9.90128797E-03
 -5.05159125E-02
  8.91679525E-02
 -3.86519395E-02
  7.58659616E-02
 -3.24852727E-02
 -1.42520042E-02
 -5.91306500E-02
 -2.05136612E-02
  3.06147318E-02
  9.54720392E-08
  4.90294471E-02
 -2.91280560E-02
 -2.49388441E-02
  2.98529714E-02
 -1.48153212E-02
 -9.99998767E-03
  8.19736496E-02
  1.83492359E-02
 -5.12932763E-02
 -3.40666585E-02
  1.47422701E-02
  1.93242915E-02
  5.58285899E-02
 -9.98452678E-02
  4.98730550E-03
  2.45711822E-02
  2.39819698E-02
 -6.35909960E-02
  0.11441050    
 -5.55699728E-02
 -5.38026094E-02
 -5.03768912E-03
  1.00504020E-02
  2.95587238E-02
 -9.75616649E-03
 -1.48153212E-02
  4.96268552E-03
 -4.96302499E-03
  5.79874553E-02
 -4.31721620E-02
  2.89874170E-02
 -9.56928823E-03
 -8.00426751E-02
  7.03807175E-02
  4.84268041E-03
  0.12686688    
 -0.16628060    
 -5.03768912E-03
  2.00005621E-02
 -1.04017417E-07
 -3.01529020E-02
  3.50915380E-02
  8.49568620E-02
 -0.29829630    
  0.21333976    
  2.91282907E-02
  1.85124840E-08
 -0.12197827    
  5.26439399E-02
  2.53178738E-02
  8.61778930E-02
 -5.66189736E-02
  5.66190891E-02
 -2.79086065E-02
 -3.84662710E-02
 -3.49163935E-02
 -1.02039650E-02
  5.48765324E-02
 -9.75616649E-03
 -2.98528578E-02
 -2.04090029E-02
  6.00179322E-02
 -4.46725674E-02
 -4.67616394E-02
  9.62768868E-02
  7.89270997E-02
 -2.71507930E-02
 -4.69568223E-02
  4.79619065E-03
 -1.44581608E-02
 -0.15172632    
  0.74810612    
   1.0332417    
 -0.26046300    
 -0.32542217    
  0.79696822    
 -0.40354094    
  0.33002520    
 -0.55837274    
 -0.68736690    
 -0.47868690    
  0.22778402    
 -0.19574443    
  0.15415064    
  6.71896562E-02
 -7.88400471E-02
  7.78199779E-03
  3.80276218E-02
 -4.58095223E-02
  3.45525891E-02
  3.76626779E-03
 -3.83188501E-02
  8.24437290E-02
 -7.85450339E-02
  1.16057349E-02
  3.03055737E-02
  3.66341919E-02
 -3.60339833E-03
 -5.18634617E-02
  7.57600181E-03
  2.97419727E-02
 -1.84845906E-02
 -2.26423871E-02
  3.80954123E-03
 -2.30779517E-02
  4.19111215E-02
  8.91854614E-02
 -1.02917422E-02
  3.05628218E-02
  0.77190274    
 -0.29026127    
  0.78488219    
 -0.38355783    
 -5.69142438E-02
  0.42431986    
 -0.17544846    
 -0.24303177    
 -0.16758344    
 -0.33888471    
  0.91725641    
  2.47869138E-02
 -0.84761178    
  0.56556368    
  8.37809294E-02
 -0.24461232    
 -0.49434423    
 -8.26504976E-02
 -3.99520285E-02
 -6.74414411E-02
  0.17307360    
  0.75016987    
 -3.52562740E-02
 -0.53422308    
 -0.31947452    
 -0.74503219    
  0.93852693    
 -0.12562601    
  0.14851065    
  0.72761405    
  0.27115285    
  -1.1472772    
  0.51553887    
 -0.25782922    
  0.68500030    
 -0.53812045    
 -9.35602039E-02
  0.55631369    
  0.10160501    
 -0.61279804    
  0.12753916    
  0.38475603    
  0.21429406    
 -0.79505670    
  0.24186486    
  2.89435498E-02
 -0.21343118    
  0.68568462    
  3.94727290E-02
 -0.84131533    
  0.12356555    
 -8.46661031E-02
  5.66003919E-02
  0.52850527    
 -0.79429102    
 -0.85975134    
   1.2912765    
  0.48970357    
 -0.50102162    
  0.35943556    
 -0.25749519    
 -0.54467666    
 -0.64134753    
  0.91821212    
  0.56862366    
 -0.16507955    
 -0.41318730    
 -0.55913126    
   1.0211087    
 -0.15986487    
 -0.23648442    
 -8.32239538E-02
 -8.00425112E-02
 -2.59755049E-02
  0.71912289    
  7.01319799E-02
 -0.55563956    
 -9.27094892E-02
 -0.59697163    
  0.80746412    
 -0.15312234    
  0.16539246    
  0.17697188    
 -0.83418703    
  7.91373476E-02
  0.99063158    
 -0.61644793    
  0.48737514    
 -0.15090285    
 -8.49503055E-02
 -0.59098929    
  0.17969342    
  0.78925467    
 -0.64075881    
  0.49058440    
 -8.44892785E-02
 -0.46447751    
  0.62472665    
 -0.17675790    
 -8.68947506E-02
  0.46334767    
 -0.41695431    
  2.11087391E-02
 -0.29379296    
  5.61847799E-02
  0.28850964    
  0.11363897    
 -0.19233830    
  0.42100385    
 -0.82378805    
  0.35043079    
  0.42183229    
 -0.69129354    
  0.41161880    
 -0.31294745    
 -0.27655840    
 -0.18143693    
  0.72960955    
 -0.93175507    
   1.0722951    
  0.29017887    
 -0.63580424    
  7.99220130E-02
 -0.22314350    
  1.43886032E-02
  0.62383544    
 -9.32073072E-02
 -0.62024039    
  3.45525928E-02
 -8.05146992E-02
  0.48346072    
 -0.25909090    
 -0.15906474    
  0.37037367    
 -0.21786653    
  0.24268815    
  0.15727949    
  5.47052100E-02
 -0.52625382    
  0.86108434    
 -0.47945824    
  2.14804932E-02
 -0.45756632    
  0.68753457    
 -0.77930629    
 -6.54932857E-02
  0.59576082    
 -3.05459592E-02
 -0.84275901    
  0.63071960    
 -3.11553068E-02
 -0.43273225    
   1.0647106    
 -0.59623253    
  0.38229811    
  0.43690974    
  -1.1596577    
  0.12680283    
 -9.92879570E-02
   1.2990931    
  -1.4718571    
  0.38794288    
 -5.53773604E-02
 -0.12896623    
 -0.12718952    
  0.81016344    
 -0.35609072    
 -0.58924758    
  0.44164467    
  0.73862827    
 -0.73693758    
  0.50913489    
 -0.23977861    
 -0.37434149    
  0.10667288    
  0.69230354    
 -0.36819372    
 -0.36894512    
 -6.18377663E-02
  0.87843478    
 -0.41998929    
 -0.41260803    
  0.56726694    
 -0.39636043    
  0.28805965    
  2.35042516E-02
  0.31764898    
  -1.0445451    
 -7.60460198E-02
  6.91572353E-02
  0.70232177    
 -0.76901269    
  0.45198509    
 -0.59755182    
 -0.41836861    
 -0.22206172    
  0.68227738    
  0.53990686    
 -0.43865299    
  0.64639199    
  5.16815148E-02
  0.18864889    
  0.17243925    
 -0.74227983    
  0.50577694    
  0.41625264    
 -0.23791607    
  2.42055543E-02
 -0.99600124    
  7.39365369E-02
  0.42385471    
 -0.20472817    
 -0.28827858    
  0.57012981    
  8.15984085E-02
 -0.12292694    
  0.63970506    
  -1.2453721    
  0.23340021    
  0.16343705    
  0.41294736    
 -7.25214854E-02
 -0.26051629    
 -5.08722067E-02
  0.27752984    
 -0.39720854    
 -0.12087115    
  0.47906318    
  2.74706576E-02
  0.26780844    
 -0.65157515    
 -0.13569823    
  0.36186743    
 -0.21862228    
  0.43995121    
 -0.43807325    
 -0.16483915    
  0.87657416    
 -0.72116011    
  5.66586992E-03
 -6.01538271E-02
  0.26082477    
 -0.25882658    
  0.22752528    
 -0.51720512    
  0.31918061    
  9.42524448E-02
 -0.33400592    
  0.63873792    
 -0.40676633    
 -0.14927958    
  0.51218528    
 -9.24610868E-02
  0.60762489    
 -0.97866690    
  0.76501578    
 -9.03977081E-02
 -0.70532233    
  0.70642173    
  0.21652843    
  1.18383944E-07
 -0.41390789    
  0.24354966    
 -0.73712212    
  0.34830663    
 -0.30118901    
  0.69314694    
 -0.15834354    
  0.31219530    
 -0.31097081    
  0.13169363    
 -0.65318400    
  0.75122154    
 -0.91677713    
  0.44599494    
  0.30849203    
 -0.84083509    
  0.15906484    
   1.1363527    
 -0.44207472    
  0.47844234    
  -1.0006319    
  0.52669895    
 -0.18344688    
 -0.15776093    
  0.36675057    
 -0.51302099    
 -0.44183254    
  0.16023704    
  0.67230028    
 -0.46087557    
  0.36196527    
  0.21793157    
 -0.48084313    
  0.30968010    
  0.50322509    
  -1.0463327    
 -0.27207407    
 -0.20198239    
 -0.29614142    
  0.70521015    
 -0.15815537    
 -0.27650869    
   1.4849659    
 -0.19176197    
 -0.59451675    
  0.34798175    
  0.26166400    
  1.88405048E-02
 -0.90457195    
  0.53433365    
  0.45945749    
 -0.72324514    
  0.34043273    
 -0.27589408    
  0.39030463    
  0.10477272    
 -0.15291700    
  2.67657060E-02
 -0.69916761    
 -0.50841326    
 -0.18473405    
   1.4113402    
 -0.14282905    
  0.37698367    
  -1.0301790    
  0.42015195    
  2.03740615E-02
 -8.22860375E-02
 -0.34269610    
  0.72228175    
 -0.41487250    
  2.05808003E-02
  8.85535255E-02
 -0.22738969    
  4.37113382E-02
  0.56974733    
 -1.62603799E-02
 -0.54537332    
 -0.15246855    
  0.46558195    
  0.22166522    
 -0.31123129    
 -0.48007050    
  0.62564540    
 -5.01177348E-02
 -0.18496835    
 -4.33279276E-02
  0.72492474    
 -0.66930485    
 -0.11256108    
 -0.29290387    
  0.36993754    
  0.24142043    
 -0.51652378    
   1.1405767    
 -0.96622300    
  0.34217033    
 -0.34017220    
 -0.24534412    
  0.25131431    
  0.21036373    
  0.14769927    
 -6.95873657E-03
 -1.97465457E-02
 -0.21887900    
  0.25249591    
 -6.84026182E-02
 -0.14412250    
  0.52570581    
  9.59510282E-02
 -0.63193065    
  0.59938490    
 -0.20604131    
 -0.73707122    
 -0.71275574    
  0.77395141    
 -0.68405604    
   1.0363837    
 -0.76811987    
 -0.30045083    
 -0.34209552    
  0.42285678    
 -0.39688119    
  0.85822695    
   1.1985230    
 -8.82045180E-02
 -0.74741334    
  0.64175421    
 -0.36595747    
 -0.46228606    
 -0.25555378    
   1.0596271    
 -0.75952220    
 -0.16547103    
  0.37324649    
  0.50050700    
 -0.27347717    
  0.33788168    
  0.41945124    
 -0.19671021    
 -0.79475731    
 -0.49199051    
  0.28695294    
  0.11364125    
  6.61239773E-02
 -0.14535351    
 -0.72101605    
   1.3012571    
  0.35986504    
 -0.62840229    
 -9.91874337E-02
 -9.49685723E-02
  0.43021896    
 -0.86331785    
 -0.70774597    
   1.1237831    
  0.46063861    
  0.16937107    
 -0.67498314    
  0.19721040    
  0.26652408    
 -0.28978086    
  0.82225686    
 -0.95506829    
  8.63715559E-02
  0.60677594    
 -0.16557203    
  1.13200617E-03
 -0.34032568    
 -0.57483423    
  0.97338641    
 -0.37965390    
 -0.29132897    
  0.68476140    
  0.17704441    
 -0.71453822    
 -7.48012662E-02
  0.33924240    
 -4.15793294E-03
  0.63965851    
 -0.50473922    
 -4.86619724E-03
 -0.48871422    
  0.42968887    
 -0.34949303    
  0.33253264    
 -0.69842434    
  0.15641584    
 -0.47090897    
  0.44570735    
  0.88374817    
 -0.21288937    
 -0.35346019    
  0.44195333    
 -0.42520246    
  9.65177044E-02
 -7.19059333E-02
  0.41353610    
 -9.19929221E-02
 -0.56226337    
  0.39787617    
 -0.33398208    
  0.14387435    
  0.38001835    
 -4.45037819E-02
  0.44191843    
 -0.92907417    
  0.40870857    
 -0.75183070    
  0.77107430    
 -0.46974954    
  0.74174356    
 -0.80465764    
  0.71984380    
 -0.37689936    
  0.15874840    
 -0.34754226    
 -0.15198831    
  0.27900526    
  0.27410987    
 -0.21540940    
 -0.12106260    
  3.92208882E-02
  0.42642564    
  0.10754158    
  0.19852929    
 -0.83822876    
  0.49659866    
 -0.12132440    
 -0.52324820    
  0.18626492    
 -0.38597822    
  0.49115992    
  5.02458364E-02
  0.21050671    
 -0.56085718    
 -3.54017727E-02
  0.87396592    
 -0.21635267    
  2.87543125E-02
  1.12740351E-02
 -0.43043807    
  0.45370764    
 -0.57841122    
  0.34092668    
  0.34928665    
 -0.79297304    
 -0.30075416    
   1.2282376    
  0.29578277    
 -0.41957709    
 -0.57278359    
  0.24959458    
  0.20285876    
 -5.61944209E-02
 -0.10600314    
 -0.47878233    
 -4.88938577E-02
 -0.29131979    
  0.75531429    
  0.33353257    
 -0.82625812    
 -0.18411689    
  0.27206182    
  0.29789662    
 -0.12313274    
  2.88891252E-02
 -0.53398407    
   1.0265535    
 -0.28870627    
 -0.26784387    
 -0.32158342    
  0.11833022    
  0.26219606    
 -0.22146165    
  9.03323218E-02
 -5.52409701E-02
  0.40749159    
 -0.49653327    
  0.34215787    
  5.21590374E-02
 -0.73123264    
 -0.42269340    
  0.76843929    
  0.44918394    
 -0.34294468    
  0.51398283    
 -0.42155105    
 -0.27396280    
  0.24841405    
  0.93569475    
 -0.92832786    
  0.47114968    
 -0.45296726    
  9.77641940E-02
  0.69966173    
  2.56422944E-02
 -0.39562431    
 -0.56432712    
  0.68067276    
 -0.74466062    
  0.54247773    
  0.10099769    
 -0.79286522    
  0.24590063    
  0.13976201    
 -0.19105522    
  0.50364208    
 -0.31607091    
  0.40138450    
 -0.55582637    
  0.48816767    
 -0.62315458    
  0.94795203    
  2.67396159E-02
 -0.70999902    
  0.72049761    
 -0.23540279    
 -0.51967514    
 -2.05806755E-02
  0.29989436    
  1.11420890E-02
 -0.37746724    
  0.50961268    
 -0.32392985    
  0.44279099    
 -0.21295841    
 -0.31379783    
  0.34787712    
  3.66896316E-02
 -0.45839417    
  0.62401396    
 -0.49171111    
 -0.52410924    
  0.19722922    
   1.1175256    
  -1.2692922    
 -0.75620550    
  0.76999885    
  0.43692848    
  0.40132678    
 -0.56854200    
 -4.05604765E-02
  5.30348271E-02
 -0.19062029    
  0.87338310    
 -0.92204821    
  0.99645442    
 -0.68734992    
 -0.23818861    
 -0.53307617    
   1.1526794    
  0.20615815    
 -1.61903817E-02
 -0.44996649    
 -0.41748253    
  0.44773662    
 -0.19096825    
  0.51122653    
 -0.42856628    
  0.43575206    
  8.24265108E-02
 -0.71761990    
 -0.20972046    
  0.20067079    
 -0.25489226    
  0.35843277    
  0.39309391    
 -0.44352475    
  0.58514923    
 -0.58299625    
  0.53252411    
  0.29334795    
 -0.11250053    
 -8.00424889E-02
 -4.79343161E-02
 -0.46593994    
 -0.83654153    
   1.2317764    
 -0.29197565    
 -6.58015162E-02
  0.49451685    
 -7.68714398E-02
 -0.56599194    
  0.28233725    
 -0.18489704    
  4.53764871E-02
  0.43041334    
  0.20568435    
 -0.44947240    
 -0.12393685    
  0.37848383    
  0.16210252    
  0.29322800    
 -0.50406104    
  1.36396140E-02
 -0.29592636    
 -0.11571571    
  0.45029396    
  0.22409107    
 -0.86867368    
  0.61451435    
  0.39688113    
 -0.40546489    
 -0.52988982    
 -0.19834876    
  6.89927563E-02
  0.80881155    
 -0.50167704    
  0.47262716    
 -0.77264404    
  0.91581792    
 -0.70169818    
  0.64024556    
 -0.41557646    
  6.77728280E-02
  2.16427068E-07
  0.27044031    
 -0.59586281    
  0.67523611    
 -2.85150371E-02
  0.11225809    
  1.55753391E-02
  1.27303622E-07
 -0.11755597    
 -0.56654137    
  0.28768224    
 -0.46892291    
  0.52922982    
  2.76051667E-02
  0.29569426    
  9.14519280E-02
 -0.77726001    
 -0.44937679    
  0.45302638    
  0.49540699    
  0.16440408    
  0.18122257    
 -0.26157886    
 -3.53101008E-02
 -0.21760903    
 -0.39630872    
  0.61708403    
 -0.30432856    
 -0.62950194    
  0.99315262    
 -0.24523292    
 -2.31076516E-02
  0.49326983    
 -0.45504853    
 -0.36564344    
 -9.44097638E-02
  0.42053261    
 -0.60008568    
  9.05594900E-02
  2.77499277E-02
 -0.31977031    
 -0.33821291    
 -0.23747350    
  0.16586386    
 -8.77188053E-03
 -0.12663259    
  0.68056828    
   1.3645405    
 -0.73542547    
  0.15703835    
  0.44430113    
 -0.49274555    
 -0.61627585    
  0.66817421    
 -0.31644443    
 -0.29506987    
 -1.70945134E-02
 -0.33474979    
  0.42140177    
 -0.29694739    
 -0.16126810    
  0.96983153    
  1.41177271E-02
 -0.90294570    
  0.71170610    
 -0.23667173    
  0.74636507    
 -0.45198497    
  0.12767330    
  8.66195261E-02
 -0.72378403    
  0.42889223    
  0.37857533    
  0.24413073    
  -1.1111122    
  0.73359174    
 -0.45538855    
  0.68777549    
 -0.27637592    
 -2.15317179E-02
 -0.63787150    
  0.58829498    
  0.38276139    
 -0.15227491    
 -0.12792490    
  0.16165848    
 -0.59916830    
 -0.71287870    
  0.86270672    
 -0.21970919    
  0.31167737    
  0.46546057    
 -0.86051989    
  0.74459589    
 -0.17468107    
 -0.30421147    
  0.33306494    
 -5.37511371E-02
 -0.63372362    
  0.98365319    
 -0.80397475    
 -0.16842982    
 -0.31873319    
  0.30974457    
   1.0413213    
 -0.17834550    
 -9.48339403E-02
 -1.79613400E-02
  -1.2565012    
  0.59690011    
  0.44916955    
 -0.41671228    
  0.68311697    
 -0.65749985    
  0.24088430    
  0.47818872    
 -0.42896172    
 -1.31868962E-02
 -0.71401250    
  0.87446433    
 -3.77597427E-03
  0.32815075    
 -0.30693978    
  0.12733947    
  -1.0560527    
 -0.25893256    
   1.6286846    
 -0.18343407    
 -0.87470567    
  0.50070620    
  5.26792854E-02
 -0.26684809    
  0.77714717    
  -1.0455432    
  0.83144253    
 -0.24740838    
 -3.31241637E-02
 -1.69826727E-02
 -0.48567238    
 -0.17506728    
  0.34950653    
  0.14226109    
  7.51103610E-02
 -0.31953955    
  2.16757394E-02
 -0.79785824    
 -0.13415012    
  0.93395555    
 -0.24080849    
 -0.39561281    
 -0.18085194    
 -0.28915155    
  0.12689163    
 -6.41933680E-02
  0.12937906    
 -7.03807622E-02
  0.29158071    
 -0.16917896    
 -0.12240195    
  0.12699988    
 -8.61776322E-02
 -6.72086999E-02
  4.70061786E-02
  4.97614332E-02
 -6.00181408E-02
 -1.55845992E-02
  1.04166390E-02
  6.03197776E-02
  5.68871386E-02
 -9.16302204E-02
  0.10989581    
 -1.36674428E-02
 -7.62274712E-02
  0.15556420    
 -0.20633641    
  0.10379699    
 -5.79874925E-02
  0.10834098    
 -2.25741100E-02
 -8.08041394E-02
  9.44098383E-02
 -0.17693076    
  3.69433947E-02
 -1.56661291E-02
  6.12435229E-02
 -2.50640959E-02
 -4.14568260E-02
  0.32277334    
 -0.31749636    
  0.72678566    
  0.16175519    
  0.70711845    
 -0.39379403    
 -5.36276288E-02
  5.52088507E-02
 -0.26220652    
  0.23660494    
  0.22022203    
  1.03493612E-02
 -0.37504438    
 -0.36689267    
  0.83876723    
  0.45113501    
 -0.73260605    
  0.24458402    
 -0.53743923    
  0.43678147    
 -0.50993252    
  0.50859100    
 -0.35380265    
  0.50891173    
 -1.50552159E-02
  6.97668176E-03
 -0.54981482    
  0.47150832    
 -0.61137074    
  5.17550632E-02
  0.70946074    
  -1.0298352    
  0.50780004    
  0.63127196    
  5.54916337E-02
 -0.57994920    
 -0.16868922    
  0.80640668    
  -1.0000101    
  0.15616055    
  0.58734018    
 -0.27731910    
  0.69682235    
 -0.41616055    
 -0.49866405    
 -0.29873180    
   1.0651366    
 -0.81327325    
  0.25599542    
 -0.62010133    
  4.32498716E-02
 -0.10594856    
   1.0748014    
 -0.27306384    
  0.46272138    
  7.20888600E-02
  4.23665196E-02
  -1.4178995    
  0.47153160    
  0.33155307    
  7.77218193E-02
 -0.99059385    
  0.29108936    
  0.85745013    
  0.40474311    
  -1.0575883    
  0.87338763    
 -0.73028654    
  0.10102671    
  0.37571087    
 -9.37452093E-02
 -0.13107757    
  0.41197997    
  5.55058243E-03
  7.29209483E-02
 -8.87281820E-02
 -0.67918688    
 -0.11755220    
  8.18002746E-02
  0.63598865    
  -1.0385844    
   1.2019650    
 -0.90643418    
 -0.10086913    
  0.92193526    
 -0.99025428    
   1.0529739    
 -0.16122423    
 -0.34813416    
  0.32509661    
 -0.58102977    
 -1.33461040E-02
  0.14450754    
  0.50047314    
 -0.61101490    
 -0.27600029    
  0.82254422    
 -8.39890540E-02
 -0.25398842    
  0.23868494    
 -0.31372011    
  0.35781088    
  0.15431282    
 -0.12412596    
 -3.93089168E-02
 -5.41306473E-02
 -0.54193759    
 -6.43999055E-02
  0.50191689    
 -0.29621932    
 -8.66830647E-02
  0.32913369    
  0.35610810    
 -0.68721259    
 -0.77747262    
  0.11348191    
 -0.44652659    
  0.25264409    
 -6.73333555E-02
 -0.10480809    
  0.18140009    
 -5.68873845E-02
 -9.80378315E-03
  1.95128694E-02
  2.38676630E-02
  2.33108439E-02
 -0.10689759    
 -5.14153019E-03
  3.04592736E-02
 -6.18752763E-02
  1.58315971E-02
  1.04166390E-02
  4.06144820E-02
 -3.03051453E-02
 -2.59754993E-02
  5.12933619E-02
  8.61778930E-02
 -6.63750619E-02
  8.90236596E-09
  7.09519461E-02
 -3.24852727E-02
 -0.19180042    
  0.88965356    
  6.58580884E-02
  0.31585312    
 -0.24994165    
  0.51452267    
 -0.52278692    
 -0.38493055    
  9.86303911E-02
  0.94461513    
 -4.50376570E-02
 -0.65565664    
  0.32902327    
 -0.43630996    
  0.54400378    
  0.32238746    
 -0.32659200    
  0.10648359    
 -0.11920441    
  0.27335510    
 -0.43679485    
  5.06230555E-02
 -7.26389885E-02
  0.24482460    
 -0.46199274    
 -1.50054339E-02
  0.59567469    
 -0.50884354    
  0.58448070    
 -9.72988158E-02
 -0.52142513    
  0.23293145    
 -8.15020408E-03
 -0.41616032    
 -0.59625900    
   1.1654006    
 -0.11445271    
  0.14896271    
 -0.45411938    
  0.35880920    
 -0.26505446    
  2.30779629E-02
 -6.07433170E-02
  0.42480528    
  0.12290697    
 -0.82801455    
  0.76658636    
 -0.47224200    
  9.85647812E-02
  0.50066590    
 -0.10974646    
  0.13673118    
 -0.62223935    
  0.29065406    
  0.68868613    
 -0.92903912    
  0.19946930    
 -5.39812930E-02
  0.27247721    
 -2.00759247E-02
  0.32133010    
 -0.16338444    
  0.29496089    
 -0.59864312    
  0.33668184    
 -0.54816324    
  0.37480643    
 -0.26673242    
 -0.54388666    
 -0.74783725    
  0.92688543    
 -0.70019758    
   1.6786826    
 -0.78722554    
  7.98937753E-02
  3.16370577E-02
 -0.22617581    
  0.15446045    
  0.49092621    
 -0.22200647    
 -0.25599232    
  0.30315804    
  0.55767822    
 -0.21176572    
  0.15346557    
 -0.85527903    
 -0.24415570    
 -0.20479430    
  0.34294474    
  0.35020256    
  0.34830678    
 -0.64410251    
  0.11529054    
  0.53839147    
  0.30760917    
 -0.83158600    
  0.36717415    
 -0.24127489    
 -0.53584689    
   1.1780329    
 -0.23147716    
  6.25635032E-03
 -0.39204186    
 -0.44388607    
  0.73540694    
 -0.22746328    
 -8.74047950E-02
 -0.21725538    
  0.46559098    
  0.37300274    
 -0.29277098    
 -0.15679961    
  0.52452427    
 -0.38487786    
  6.69145510E-02
  0.24046846    
 -0.79015529    
 -0.28830540    
   1.0072840    
 -0.19220650    
 -0.30475110    
  0.29365209    
  5.56500768E-03
  0.17470853    
 -0.66466564    
 -0.15023322    
  0.50745153    
  3.11942436E-02
 -0.39022568    
 -9.31345373E-02
  0.26603523    
 -2.62969751E-02
  0.22377011    
 -0.55742520    
  0.36300087    
 -0.58505082    
 -0.35355726    
  0.35628557    
 -2.72865780E-03
  3.22607532E-02
  0.81034219    
 -0.23945232    
  0.21202084    
 -3.06961779E-02
 -0.31378898    
  0.36008200    
 -0.36865103    
  0.55493319    
 -0.37433425    
 -0.50747877    
  0.59807581    
  0.27977678    
 -0.64284623    
  0.50476956    
 -6.22630641E-02
  8.25568661E-02
 -0.30267492    
 -0.21113117    
 -0.11034800    
  0.77030092    
 -0.58105916    
  2.38513406E-02
 -0.36101329    
  0.26940018    
  0.47092548    
 -0.48767018    
  0.33486283    
  0.17107299    
 -7.95016158E-03
 -0.80779946    
 -0.53936195    
 -0.10146954    
  2.39819698E-02
 -0.11541604    
   1.6753055    
 -0.53502017    
  0.21357408    
  6.25619739E-02
  0.37089586    
 -0.71384054    
  6.85077980E-02
 -0.26917851    
  2.21977872E-03
 -0.10020015    
  0.80656338    
  3.01747229E-02
 -0.11460350    
  0.16632116    
  0.24389452    
  -1.0500479    
  0.44601631    
  0.10028993    
 -0.30128187    
  0.31426895    
 -0.69443846    
  0.47451532    
  0.55455011    
 -0.53860098    
 -0.20472254    
  0.49516958    
 -1.67066026E-02
 -0.52618575    
 -1.02354027E-02
 -0.15552320    
  0.58001059    
 -0.13372347    
 -0.16523768    
 -0.28586876    
  0.81574970    
 -0.78015834    
 -0.11603618    
  2.61415471E-03
  0.23405005    
 -0.40753353    
  0.30994782    
 -0.11323743    
  4.97614332E-02
  0.74861854    
 -0.51006043    
 -0.89360559    
   1.6252011    
 -0.19547109    
 -0.26774785    
 -0.42988348    
  0.52199906    
 -1.20724514E-02
  0.25161421    
  0.19224066    
 -0.70096976    
 -0.68445903    
  0.17130372    
  0.72894186    
  0.27814281    
 -0.45962119    
  0.40715018    
 -0.51758230    
 -0.50332105    
   1.2655867    
 -0.91453481    
  0.96508074    
  0.16660434    
  -1.0415719    
  0.52198541    
 -0.35446900    
  0.40659440    
 -0.67303467    
 -9.50888693E-02
 -0.30156556    
  0.74444050    
  0.57906824    
 -0.28476763    
  0.37272725    
 -0.29116321    
 -0.55133492    
  0.46743989    
 -0.46930352    
 -0.20878817    
  0.37037370    
  0.45501080    
 -0.76950413    
 -0.10777897    
  0.53899664    
  0.40169156    
  4.79798652E-02
 -0.85725719    
  0.16411020    
  0.50649184    
 -0.59301192    
  0.11843785    
  0.35107484    
 -0.14660339    
 -0.18374482    
  0.32418704    
 -0.41727737    
  0.53711855    
 -0.62327766    
  0.46693164    
 -0.19782570    
 -3.33628207E-02
 -0.23166125    
  0.79289091    
 -0.19923803    
  -1.1031218    
  0.40659440    
 -0.21863891    
 -0.13835846    
  0.87815326    
  0.41436195    
 -1.51720252E-02
 -0.38985008    
  6.55338094E-02
  0.49730182    
  -1.0710090    
  0.72251302    
 -0.26612288    
 -0.32811570    
  0.49635261    
  2.36146152E-03
 -0.51634389    
 -0.24765103    
 -6.26836941E-02
  0.16829729    
  0.96822160    
 -0.51893234    
  0.21497090    
 -0.74982291    
  0.45153388    
  4.17695306E-02
 -0.17507493    
  0.74502683    
  3.28725316E-02
 -0.21983215    
 -0.70771539    
  0.62594962    
  0.16307922    
 -0.74193728    
  0.45868978    
 -0.40799674    
  5.68725169E-03
  0.54355437    
 -0.56071389    
 -0.54671842    
   1.0474936    
  0.19237208    
 -0.25986749    
 -0.19184312    
 -0.51637989    
  0.45244539    
  0.49229774    
  6.47847056E-02
 -0.56192476    
  2.71367449E-02
 -0.14189032    
  0.31233060    
  0.18937939    
  5.14030606E-02
 -0.15189135    
  2.28240378E-02
 -4.86714989E-02
 -0.62100041    
  0.68265164    
 -0.24447136    
 -7.51302345E-03
 -1.51980706E-02
 -0.37455437    
   1.0182604    
 -0.48802504    
 -0.23202942    
  0.31257644    
 -0.85417342    
  0.44810349    
 -0.20026745    
  1.75829157E-02
   1.0971589    
  -1.0036329    
  0.47692430    
 -0.10508706    
 -0.48073119    
  0.66054165    
  0.12145893    
  -1.0320514    
  0.14763601    
  0.78890276    
  3.71626578E-02
 -0.64088875    
  0.81567132    
 -0.33503181    
 -0.47860476    
  0.60945606    
 -0.44836110    
  0.20569131    
 -0.28486899    
 -2.27282979E-02
  0.47573417    
 -0.60435164    
   1.0713744    
 -0.11034797    
 -0.66683000    
  0.17662372    
 -0.62860852    
 -0.71898830    
   1.3407713    
 -9.62693840E-02
 -0.48305973    
  0.56553614    
  0.22536333    
 -0.54121637    
  0.42246285    
  0.36078611    
 -0.81419915    
  -1.0120920    
   1.6538426    
 -0.87278372    
  0.76592815    
 -0.61461025    
  0.62034768    
 -8.84685814E-02
  6.53196052E-02
 -0.10354076    
 -0.48941144    
  0.55719149    
 -0.26528126    
  4.63760905E-02
  0.19433348    
 -0.36703420    
 -6.68150634E-02
  7.03994185E-02
 -0.41806650    
  8.83689150E-02
  0.88803458    
 -0.20866343    
  0.14528416    
 -0.53139168    
  0.23090573    
 -0.40032369    
  0.60353518    
 -0.30710012    
 -0.42777106    
  0.61362630    
 -0.45840234    
  0.21538821    
 -0.42203763    
  0.67181307    
 -0.48248005    
  0.77587366    
 -0.81824338    
  0.76668543    
 -0.89276034    
 -0.15630639    
  0.78818268    
 -0.66071177    
  0.80737793    
  -1.0298566    
 -0.42899546    
  0.99476254    
  0.60853410    
 -0.69314742    
  0.76637483    
 -0.88390100    
  0.33283627    
 -0.64783210    
  0.89453685    
  0.16426373    
  9.32124779E-02
 -0.36528340    
  0.41216698    
 -0.25022450    
 -0.49180841    
 -0.40146509    
   1.0845418    
  8.81072208E-02
 -0.26356986    
 -0.48777205    
  0.56437546    
 -0.78310847    
 -1.97538212E-02
  0.65631759    
  2.80632935E-02
 -0.42451310    
 -0.32957298    
  0.72343260    
 -0.39385936    
 -0.53680116    
  0.82255834    
 -0.14766873    
 -0.53398407    
  0.80519950    
  8.67986381E-02
  0.39131370    
 -0.43805718    
 -0.32137221    
 -0.47373307    
  0.22964433    
 -0.31764391    
 -0.55222487    
 -7.49012381E-02
 -5.57081494E-03
   1.2519648    
  7.38799497E-02
  0.21420166    
  1.07207792E-02
 -1.55224707E-02
 -0.11058880    
  8.00428018E-02
 -0.37131539    
  0.47493750    
 -0.44133565    
  0.47000369    
 -0.19633241    
  0.19958772    
  0.50343120    
  -1.0284413    
  0.26264620    
  0.18466637    
 -8.93562809E-02
 -7.02741146E-02
 -9.66168568E-03
 -0.75169349    
 -0.17645644    
  0.90428925    
  0.50111967    
 -0.90729511    
  0.67485720    
 -0.28443012    
  3.54394205E-02
 -0.47615066    
  0.60898536    
 -0.71783972    
  0.42199427    
 -9.44906622E-02
  0.87621897    
 -0.51182628    
 -0.54779613    
  0.61903900    
 -0.81971002    
  0.93308008    
 -0.19089092    
 -0.40609500    
  0.45883563    
  0.28409147    
 -0.45288461    
 -0.70595866    
 -5.59791513E-02
   1.2536284    
 -0.87893486    
  5.94281424E-08
  0.37586457    
 -0.33304459    
  4.10614386E-02
 -0.34416443    
  0.31500787    
  0.13106284    
  0.57287407    
 -0.42815968    
 -0.38619086    
  0.68095887    
  0.30508822    
 -0.69068527    
  0.68574274    
 -0.46719986    
  0.15921985    
 -0.72048360    
 -7.92731121E-02
  0.57097965    
  5.63394744E-03
 -0.25815952    
  0.37093651    
 -0.60781038    
 -0.76477695    
  0.94363630    
  0.12312091    
 -0.12504962    
 -3.77917111E-08
  0.16675706    
 -0.21825358    
  0.87224531    
 -0.76080573    
 -0.31098163    
  0.86591113    
 -0.32960665    
  0.31805786    
 -0.85684723    
   1.2151048    
  -1.1641845    
  0.54430169    
 -0.30567586    
 -0.33796334    
  0.34353423    
 -0.12615147    
 -0.43207663    
  0.31403106    
 -0.23324187    
  0.19713666    
  6.86659887E-02
  0.58829498    
 -0.46367034    
  0.64662707    
 -0.36960801    
 -5.02459705E-02
 -5.29050082E-02
 -0.18811093    
  0.26645407    
 -0.30616683    
  0.60049874    
 -0.34587285    
  0.64922112    
  3.97852845E-02
  -1.0211905    
  0.72377896    
 -1.11792295E-03
  0.20462848    
 -0.24107905    
 -0.24750982    
  0.48767722    
 -0.74559349    
  0.30578631    
 -0.30578622    
  0.60157984    
  7.41079971E-02
 -0.59801483    
 -0.54767644    
  0.60305429    
 -0.12538755    
  0.22008523    
  6.37724698E-02
  0.19161743    
 -0.24776207    
 -4.98543270E-02
 -0.15895438    
  8.43550265E-02
  0.34088814    
  0.49776629    
  0.11712155    
 -0.32201755    
 -2.77793370E-02
 -0.70163369    
  0.18137416    
  0.39753488    
  0.18814327    
 -0.65772241    
  0.31737268    
  0.27867982    
 -6.57240823E-02
 -0.12203784    
 -0.58014107    
  0.61125463    
 -0.62546825    
  0.40614635    
 -0.57264298    
  0.96806723    
 -0.73435140    
  0.40864667    
 -0.41825303    
  0.52424854    
 -0.38398322    
  0.34553957    
  4.41419929E-02
  4.77071814E-02
 -0.51408112    
  0.55338532    
 -0.55338520    
 -0.38929221    
  0.77647549    
 -0.35685045    
  0.40370628    
  0.20418568    
 -0.15048929    
 -5.36963083E-02
 -0.62071735    
  0.86062098    
  0.14260809    
 -0.81113023    
 -0.14310104    
  0.35937387    
 -0.27565971    
 -0.15255870    
  0.67289913    
 -0.23027124    
 -0.67753273    
  0.98749703    
 -0.56989914    
  0.47647592    
  0.13956141    
 -0.32234398    
  0.22783527    
 -0.61683881    
  0.27794093    
  0.71379805    
 -0.94586843    
 -6.02593273E-02
  0.43202433    
 -0.25767091    
 -0.71246284    
  0.37911621    
  0.78248209    
 -0.69648248    
 -0.78890288    
  0.82391739    
  0.61721802    
 -0.26853165    
 -0.39264908    
  0.45300594    
 -0.24480496    
  0.41031942    
  8.35751742E-02
 -0.62846959    
  0.34892070    
  0.36488837    
 -0.47041291    
  0.23129348    
 -0.42779025    
 -8.95498618E-02
  7.95398206E-02
 -7.08627626E-02
  1.92520302E-02
  0.41250238    
 -0.55821425    
 -0.52647018    
  0.35293347    
 -0.16440730    
 -0.51426804    
  0.72426695    
  0.20798764    
  0.68405640    
 -0.41752365    
 -5.88930249E-02
  0.19631624    
  0.14330237    
 -0.52267587    
  0.55233604    
 -0.99490511    
   1.0024999    
 -0.34254360    
  0.66978598    
 -0.37767303    
  0.24258192    
  0.13872086    
 -0.40954968    
  6.21484257E-02
 -0.34032562    
 -6.70641065E-02
 -1.94557812E-02
  0.46335086    
 -0.51165015    
 -0.11341105    
 -0.14915933    
  0.45003366    
 -0.22742631    
 -2.38882024E-02
  0.86995888    
  9.98204201E-02
 -0.77471870    
 -9.27818567E-02
  0.70400083    
 -0.61847872    
  0.38893592    
 -0.67358673    
 -0.49799451    
  0.51955241    
  4.63047102E-02
  0.42931142    
 -0.17323190    
 -7.82928318E-02
 -0.35289422    
 -0.75714684    
   1.6128801    
 -8.23365152E-02
  0.24187255    
 -0.61792374    
  0.36856034    
 -4.22327071E-02
 -0.33725685    
  0.52933455    
 -0.70727021    
  0.48196697    
 -0.41838628    
 -0.18684934    
  0.84871137    
 -0.41077557    
 -4.91097011E-02
  0.26519966    
 -0.45696166    
 -0.67701769    
   1.2083632    
 -0.16879320    
 -0.30912665    
  0.34524167    
 -0.23930326    
 -0.51140338    
  0.73835242    
  0.66086364    
  -1.0210967    
  0.39418069    
 -0.15259442    
  0.51949722    
 -2.33982615E-02
 -0.55536354    
 -0.21247444    
  9.53103751E-02
  0.53682965    
 -0.14193343    
  0.12993105    
 -0.51559365    
 -0.54004765    
  9.33006406E-02
  0.73120683    
 -0.32191744    
  0.34920415    
  0.14739826    
 -0.41070527    
  0.42911768    
  0.27101031    
  0.22973068    
 -0.54146749    
 -0.74181867    
  0.27513495    
  0.18610248    
 -0.23659828    
  0.49557033    
  1.20629529E-02
 -1.93709526E-02
 -0.61781728    
  0.68860167    
 -0.61222893    
  3.30608450E-02
  0.68907404    
 -0.99867469    
  0.90458810    
  4.49390002E-02
 -0.42823035    
 -0.15442470    
  0.56970990    
 -0.83149868    
  0.30314770    
  0.87608224    
 -0.91169995    
  0.43800887    
  1.34560885E-02
 -0.32944942    
 -8.63975063E-02
 -0.54453677    
  0.65595615    
  0.65451956    
 -0.74769002    
  0.34521690    
 -0.21168590    
 -2.72671171E-02
  0.14645578    
 -0.20504986    
  0.24226993    
 -0.26141727    
 -2.13153549E-02
 -0.67007607    
  0.68256521    
 -0.12445435    
  0.45762807    
  9.33445916E-02
 -0.37806600    
  0.30484787    
 -6.42893165E-02
  0.37990874    
  -1.0352665    
 -0.50487566    
  0.59295237    
  0.48712793    
 -0.22855368    
  0.54739970    
 -0.57676005    
 -0.56241298    
  0.75799179    
  0.18410662    
 -9.20033157E-02
 -0.14074016    
 -0.17144832    
 -0.30824843    
  0.71625465    
 -0.29788601    
  0.39227319    
 -0.62615764    
  0.69638175    
 -0.10428467    
  4.55422364E-02
 -0.53314281    
 -0.14414883    
  0.89677590    
 -0.11961777    
 -0.16470896    
 -6.54320493E-02
 -0.42251483    
  0.20714317    
 -0.26430181    
  0.98449880    
 -0.47031754    
 -0.51208246    
 -8.98740515E-02
  0.26095173    
  0.55303180    
 -0.15941526    
  9.32492539E-02
 -0.25597867    
 -0.75535113    
  0.17983080    
  0.57692134    
 -0.22524659    
 -0.38979912    
  0.50719202    
 -2.36788522E-02
  0.36858439    
 -0.57942408    
  0.93852699    
  1.22700604E-02
  -1.0351224    
  0.63232124    
  0.17430773    
 -0.80234629    
  0.15598030    
 -9.38489065E-02
 -1.41560426E-02
 -0.36163339    
 -0.25886154    
 -0.38856307    
  8.56139585E-02
  0.12062809    
  0.60033381    
  4.62931655E-02
 -1.68071985E-02
 -0.68111330    
   1.3608537    
  0.12444098    
 -0.27654901    
 -5.88403828E-02
 -0.15188062    
  0.21783867    
 -0.34358960    
 -0.21567145    
  0.52609313    
 -0.36805058    
  0.41949043    
 -0.50573170    
  0.54398787    
 -0.19473077    
  0.14667739    
 -0.10676776    
 -0.36633471    
  0.84762049    
  6.74695661E-03
 -0.15447098    
  0.10221668    
 -0.11803616    
 -0.82440335    
   1.2336577    
 -0.41039413    
 -4.78783585E-02
  0.26438668    
  5.45021780E-02
 -0.30345812    
 -0.69196999    
   1.1899934    
  -1.2186348    
 -5.98684140E-02
  0.66973907    
 -0.62205124    
  0.38065004    
  0.53171170    
 -0.28506070    
 -0.63221443    
  0.46444628    
 -0.29285532    
  0.40130717    
 -0.61567205    
  0.43833762    
  0.28768185    
  7.43508991E-03
  0.19255696    
 -0.45826015    
  0.50111681    
 -0.11680792    
 -9.06062275E-02
  0.29605019    
 -0.68780434    
 -0.16576292    
  0.24921583    
 -4.68311012E-02
 -0.11223345    
 -6.53052777E-02
  0.62437326    
 -0.54574740    
 -9.09719169E-02
  0.55100143    
 -4.64063026E-02
 -1.63835790E-02
 -0.54573548    
  0.12941121    
  0.42391932    
  0.23791407    
  0.42839426    
  -1.1175734    
  0.80009073    
 -0.58051765    
  0.66329443    
 -0.60313725    
 -0.11740873    
  0.36772454    
 -0.10561967    
 -1.43510085E-02
 -1.05679585E-02
  0.26144427    
 -0.90409535    
   1.0261866    
 -0.81319505    
  0.67252797    
  0.17884308    
 -0.67758965    
  0.22895837    
  0.28426537    
 -0.72231603    
 -0.12840997    
  0.66511363    
 -0.50753504    
  0.87990785    
 -0.72253561    
  0.90924835    
 -0.84635603    
  0.52294302    
  3.83186527E-02
 -0.12497541    
 -0.49044538    
  0.13635357    
  0.40799102    
  6.82525709E-02
 -6.82525933E-02
 -0.89482737    
  0.64250338    
 -0.54831606    
  0.17480293    
  0.40294620    
 -0.55113983    
 -0.16625883    
  0.17062557    
  0.32614857    
 -0.10956220    
  0.78925467    
 -0.69235069    
  0.37638378    
 -0.69205487    
  0.79872608    
 -0.74351019    
  0.18781628    
  9.15672332E-02
  0.49221614    
 -0.13585365    
  0.28713465    
 -0.78780055    
  0.62884927    
 -0.13587147    
 -0.68327326    
  0.15912868    
  0.29602695    
  0.46375123    
 -0.11137936    
 -0.51277494    
 -0.15063380    
  0.61554343    
 -0.85584623    
  0.57731551    
 -0.65216339    
  0.10094678    
  0.46530882    
 -0.29358193    
 -0.21479574    
  1.45631945E-02
  0.64375430    
  0.58848941    
 -0.57966781    
 -1.13567123E-02
 -0.52961361    
  0.57912868    
  5.29223084E-02
  5.02618812E-02
 -0.21689935    
  7.80631304E-02
 -0.36079586    
  0.22851498    
 -0.35667479    
  0.60910004    
 -0.47735581    
 -0.33218813    
  0.86355245    
  6.80812225E-02
 -0.81634754    
  0.90016139    
 -0.77499819    
  0.52600390    
 -0.41653404    
 -0.27314261    
 -0.14114846    
  2.65611103E-03
  0.45126158    
 -0.59354627    
 -0.19897297    
   1.2024791    
 -0.24955420    
 -0.11742344    
 -0.25897175    
  0.52828240    
 -0.21422200    
 -0.26497099    
 -9.41133127E-02
  0.49357221    
  0.40680298    
 -0.69136614    
 -0.12694396    
 -0.38744676    
  5.50068356E-02
  0.86247367    
 -0.60554141    
  0.54298264    
 -0.54080641    
  0.75326020    
  0.14460090    
 -0.68345118    
 -0.32461309    
  0.20551340    
  8.15616474E-02
  0.54625595    
 -0.50871813    
 -2.48680040E-02
  0.74228007    
 -0.15130071    
 -0.75901443    
  0.40688244    
  0.22030677    
  7.02043623E-02
 -0.13353147    
 -0.39044532    
  0.67144632    
 -0.57272691    
  0.53737456    
 -9.53101218E-02
 -0.22967523    
 -0.28288791    
 -0.22531979    
  0.52896076    
  0.45023289    
 -0.95551127    
  0.21373764    
 -0.58572686    
  0.90511757    
  0.27068439    
 -0.74795544    
 -0.11502027    
  0.82907391    
 -4.02061865E-02
 -0.66184735    
  0.13725227    
  8.46979022E-02
  0.30739117    
  0.12012210    
 -0.54569447    
 -0.43825486    
  0.71783978    
  0.31177950    
 -0.12337888    
  0.12931362    
 -0.78393090    
  4.43579815E-02
  0.84345353    
 -0.28738582    
 -0.95125532    
  0.29760197    
  0.56707233    
  0.19111145    
 -0.58885425    
 -0.13573150    
  0.58631718    
 -0.54320717    
 -0.83819735    
   1.1353283    
  0.48091552    
  8.27225223E-02
 -0.64695162    
  0.65848160    
 -0.31087646    
 -0.40546489    
  0.50829530    
 -0.13959892    
 -0.44753632    
  0.30702499    
 -0.37783295    
  0.30945608    
 -0.24452426    
   1.2314888    
 -0.78559428    
 -0.20136954    
 -0.12958314    
  0.61580086    
 -0.68092334    
  0.36930501    
 -0.24304307    
 -5.41586727E-02
  0.31892785    
 -0.64021164    
  0.60417181    
 -0.67111111    
  0.57776517    
 -0.15032092    
 -0.55294925    
 -0.56252688    
 -1.02566304E-02
  0.19597374    
   1.2647969    
 -0.41508052    
  0.47991803    
 -0.75321156    
  0.81936014    
 -4.83704172E-02
 -0.64582670    
  0.92382509    
 -0.79397702    
 -5.49901426E-02
  0.35550451    
  0.18186603    
  0.34036964    
 -0.94840568    
  0.94759488    
 -0.71032560    
  4.67452146E-02
 -7.35023394E-02
  0.14490712    
 -0.16545582    
  0.13114974    
  0.47530088    
 -0.99987721    
  0.89451712    
 -0.56909442    
  0.40546522    
  0.28768218    
  -1.0577902    
 -0.29213655    
 -0.10536064    
  0.20714317    
 -0.12344411    
 -6.79506436E-02
  4.95338589E-02
  5.77778071E-02
 -0.13102818    
  0.11332855    
 -4.38023992E-02
  2.57842410E-02
 -1.46521283E-02
 -2.23887861E-02
  1.12573793E-02
  2.24994508E-07
  2.24994508E-07
 -3.03051602E-02
  5.97192757E-02
 -6.74414262E-02
 -4.76280674E-02
  5.91888241E-02
 -3.83858732E-03
  0.15305109    
   1.1171416    
  0.11706278    
 -0.67694861    
 -0.15069100    
  0.51170444    
 -0.34043255    
  0.44302234    
 -0.59902686    
 -0.41525325    
  0.13189064    
   1.1944445    
 -0.13390467    
 -0.58124083    
 -0.27471769    
  0.90640604    
  0.13930950    
 -0.35726297    
  0.16949467    
 -0.90346372    
  0.64802694    
 -0.55897498    
  0.46353671    
  6.15369119E-02
 -0.78766197    
 -0.43956760    
  0.75669539    
 -2.14600377E-02
  0.91672468    
  3.32653299E-02
 -0.89923906    
  0.50171220    
 -0.22752269    
  0.42717120    
 -0.46388739    
  8.26659277E-02
  0.18157294    
 -0.17114814    
 -4.54624891E-02
 -0.41012728    
  5.89741096E-02
  0.52829325    
 -0.21023996    
 -0.37936622    
 -5.28968349E-02
 -0.36909759    
  0.89899909    
  0.19961293    
  0.36827409    
  4.90255505E-02
 -0.94010156    
  0.58286601    
 -0.11261134    
 -0.68689334    
 -5.90673424E-02
  0.85745037    
  0.24380413    
 -0.63257450    
  0.36950615    
 -0.11892799    
  0.28800428    
 -0.16223469    
 -0.52225435    
  0.36772484    
  0.26927763    
  6.85200393E-02
  -1.1196455    
   1.2022320    
 -0.42171118    
  5.92958257E-02
  1.24379285E-02
  0.24732347    
 -0.58875233    
 -0.40112677    
  0.56294960    
 -0.20264499    
  0.49217466    
 -9.88601074E-02
  0.12509120    
 -0.15613036    
 -0.18206932    
  0.24439867    
  0.27306128    
 -0.58310860    
  0.20389660    
  0.36833248    
  6.95398301E-02
 -0.14821608    
 -0.60992348    
  0.40243566    
  0.19158261    
  0.19509874    
 -0.70559013    
  0.43992299    
  5.44066317E-02
 -0.80509198    
  0.94192737    
 -0.80982065    
  0.41143516    
 -0.11037027    
 -0.44924563    
 -0.16579239    
  5.83718792E-02
   1.0411505    
 -0.26637572    
 -0.80353475    
  0.17031343    
  0.21279956    
  0.11597316    
  0.26199254    
 -2.48151668E-03
  0.16351211    
 -0.59095633    
 -0.22791681    
  0.79214764    
 -0.66431439    
  0.16818716    
  0.64297688    
  9.36930701E-02
 -0.86361408    
 -8.20649713E-02
  0.11191795    
  1.16958991E-02
  0.81093013    
 -0.87909281    
 -0.18898289    
 -0.59079856    
  0.54987204    
  2.32269894E-02
  0.43561807    
  0.24210444    
 -0.48566973    
 -3.86314243E-02
  0.47654676    
 -0.88749743    
  0.14420024    
  0.65232503    
 -0.18410888    
  0.17813872    
  0.13950160    
  0.23659423    
 -0.55244744    
 -0.24343742    
 -2.28028931E-03
 -8.82575735E-02
 -0.51749814    
 -0.41386867    
  0.93136632    
 -1.00251175E-02
  0.39448979    
 -0.29165137    
  0.91447079    
 -0.44304764    
 -0.52511150    
  0.22649534    
  4.12045531E-02
  0.41095471    
  0.44521579    
 -0.87095851    
 -1.87976249E-02
  0.19894402    
  0.15659173    
 -0.39619958    
  0.83907658    
 -0.85501349    
  6.03883862E-02
  0.46597865    
 -0.55902278    
  0.95535189    
 -0.51189035    
 -0.42292696    
  0.69213057    
 -0.17522559    
  0.11764827    
  0.14051144    
 -0.84885967    
 -0.24136116    
   1.3959965    
 -0.23267177    
 -0.65640658    
  0.74941969    
 -0.79930115    
 -0.41343316    
  0.84958088    
 -0.13532504    
 -0.18441270    
 -0.52452439    
  6.70685907E-08
  0.81181389    
 -0.41077957    
  0.97325182    
  -1.0643082    
  0.67350006    
 -0.29832041    
  0.16592222    
 -0.57674932    
  0.52205271    
 -0.66717148    
  0.50521541    
  4.67118174E-02
 -9.71913040E-02
  0.52171308    
 -0.10059193    
 -0.32258850    
 -4.94604222E-02
 -0.38524845    
  0.93556535    
 -0.52116883    
 -0.41646928    
  0.66260248    
 -0.64003748    
 -0.65924561    
   1.2906899    
 -0.47411111    
  0.40373057    
  0.32097584    
 -0.37936062    
 -9.51873586E-02
  1.34049766E-02
 -0.51884705    
  0.76019907    
 -0.64415765    
 -0.20488486    
  0.87994111    
 -0.47692403    
 -0.17256543    
  0.41255945    
 -0.47257772    
 -0.47703847    
 -0.34581789    
 -6.29747361E-02
 -5.65704629E-02
  0.18320310    
 -0.20459403    
   1.1146985    
  -1.0317496    
 -3.54468785E-02
  6.00179322E-02
 -1.96085759E-02
 -9.95026529E-03
  6.76584914E-02
 -7.77088776E-02
  5.03788935E-03
  1.99013706E-02
  9.80398897E-03
 -1.13344534E-08
 -6.03199117E-02
  4.06144820E-02
  9.90128797E-03
  0.14211534    
 -0.13720112    
 -1.98025610E-02
  2.95587238E-02
  9.66207311E-03
 -9.66198836E-03
 -1.46699734E-02
  2.43322626E-02
  7.85624236E-02
 -0.10289421    
 -4.93838545E-03
  2.92705446E-02
 -4.42331582E-02
  6.32816330E-02
  4.15765680E-02
  1.40279127E-07
 -7.02866092E-02
  4.84268041E-03
 -4.95151915E-02
  1.51137039E-02
  1.48888296E-02
  1.46701122E-02
  2.87102871E-02
  0.16086644    
 -0.27570599    
  0.11011112    
 -2.88481656E-02
  5.22684939E-02
 -1.86919514E-02
 -5.82688414E-02
  2.95587238E-02
 -1.96085759E-02
  1.96083933E-02
 -1.96085759E-02
  2.92705446E-02
  2.84377765E-02
 -2.36417446E-02
 -1.44581608E-02
  7.92955607E-02
 -0.13417201    
  2.53178738E-02
  9.95022710E-03
 -4.96302499E-03
 -4.98747546E-03
 -3.56272981E-02
  2.05134135E-02
  2.01009437E-02
  6.26709461E-02
 -9.38955881E-03
 -3.35763060E-02
 -2.97050588E-02
  5.01260767E-03
  7.23205283E-02
  1.84339136E-02
  2.70287730E-02
 -7.37661347E-02
 -5.91306500E-02
 -2.57083252E-02
  4.08220589E-02
  3.92208770E-02
 -9.57911760E-02
 -5.30492608E-03
  6.68627098E-02
 -2.01013070E-02
  0.10586821    
 -2.77793668E-02
 -9.43402667E-03
 -0.12074947    
  4.18911465E-02
  2.53178738E-02
  3.44014838E-02
 -1.45987906E-02
  1.94182489E-02
 -9.66198836E-03
 -5.48764057E-02
  8.82928073E-02
  8.54451209E-02
 -9.48792323E-02
  4.72832285E-03
  2.79089846E-02
 -3.73876542E-02
  1.41848316E-02
 -6.79872483E-02
  2.97051426E-02
 -4.88997623E-03
 -0.13633631    
  0.17950881    
 -0.12485008    
 -5.46582863E-02
  4.93251160E-02
  0.19384150    
 -0.15195026    
  7.88585842E-02
  5.56201929E-09
 -4.75072302E-03
 -7.41077662E-02
  5.97192906E-02
  9.61547717E-03
  4.67376895E-02
 -5.63528799E-02
  5.17764650E-02
 -8.61776322E-02
  9.95022710E-03
  1.96083933E-02
 -2.45714970E-02
  9.90128797E-03
  2.43322626E-02
 -3.92206460E-02
 -2.02025715E-02
 -3.10906004E-02
  1.56659950E-02
  5.16783958E-03
  3.04592736E-02
  2.95587238E-02
  7.02866763E-02
 -9.09075979E-03
 -6.60617650E-02
 -9.80378315E-03
  8.94715562E-02
 -6.03431128E-02
  4.77315858E-03
  1.88683253E-02
 -5.77084199E-02
  1.96083933E-02
 -4.86620096E-03
 -4.48951833E-02
  7.84717947E-02
  9.38958209E-03
 -1.41178761E-02
  5.56201929E-09
 -1.91392843E-02
 -2.44511999E-02
  4.35904413E-02
 -2.88481656E-02
 -2.46925466E-02
  5.35407737E-02
  5.56201929E-09
 -6.86545298E-02
  3.00024673E-02
  2.43322626E-02
  7.85624236E-02
 -6.42422661E-02
  1.41177233E-02
 -4.68365289E-03
  1.96503706E-07
 -5.79874925E-02
 -1.50377722E-02
  2.00005621E-02
  5.77081591E-02
  4.66187857E-03
 -7.73331076E-02
  5.85533157E-02
 -5.85532151E-02
 -5.15579209E-02
  5.15579060E-02
  9.99984797E-03
 -4.98747546E-03
  1.98026355E-02
  4.78558615E-02
 -7.77088776E-02
  1.00504020E-02
  6.58555308E-08
  5.82690910E-02
 -9.47886426E-03
 -9.56928823E-03
  6.51394576E-02
 -6.03431128E-02
 -9.61540267E-03
  4.81944904E-03
 -1.94180775E-02
  5.25178984E-02
 -1.87798887E-02
 -4.35905419E-02
  2.44511515E-02
 -2.94141211E-02
  3.42333354E-02
  2.84377765E-02
 -4.29660454E-02
 -2.46925466E-02
 -2.02025715E-02
  6.89927489E-02
 -4.77326009E-03
  9.52388719E-03
 -4.75072302E-03
 -9.56928823E-03
  2.84377765E-02
 -4.68365289E-03
 -3.34160738E-02
 -4.86620096E-03
 -1.97053067E-02
  2.94139404E-02
  5.59167610E-08
  4.71783243E-02
 -9.16302204E-02
  1.04925583E-07
 -4.12429720E-02
  6.61821216E-02
  6.66911379E-02
  9.17458814E-03
 -9.07543004E-02
  1.98026355E-02
 -1.48153212E-02
  2.94139404E-02
  1.91393457E-02
 -1.91392843E-02
 -4.84270230E-03
  5.20209484E-02
 -5.20212613E-02
 -1.46699734E-02
  2.91282907E-02
  1.85124840E-08
  9.52388719E-03
 -4.85534631E-02
 -2.51901131E-02
 -3.63677554E-02
  7.63729885E-02
  3.37381437E-02
 -4.75072302E-03
  9.47892573E-03
 -2.87101828E-02
  0.10146944    
 -0.13604070    
  6.79875389E-02
 -2.37539243E-02
  5.15338629E-02
 -5.15334867E-02
  5.15338629E-02
 -5.15334867E-02
 -4.81923064E-03
 -2.44511999E-02
  1.47422701E-02
  1.45282634E-02
  1.62638770E-07
 -2.43318845E-02
  4.91402391E-03
 -9.85240005E-03
  1.47422701E-02
 -6.55145794E-02
 -1.57484692E-02
  6.15576580E-02
  4.38025035E-02
 -2.89875288E-02
  4.88997390E-03
  2.40974315E-02
 -6.39039278E-02
  6.86544105E-02
  0.79447126    
  0.61640036    
 -0.89626157    
   1.0097965    
 -0.11353496    
 -0.24358211    
  0.65327752    
 -0.42718819    
 -0.96449274    
  0.54361540    
  4.03918996E-02
  0.13503610    
  0.17981224    
 -0.23070993    
  0.71117961    
 -0.94946933    
  0.20285875    
  0.14331947    
 -2.73594111E-02
 -0.51815164    
  0.27286720    
  0.41659713    
  0.10941141    
 -0.40161365    
  0.33435202    
 -3.96926925E-02
 -0.58509082    
  0.11041366    
 -0.35358015    
  6.78688362E-02
  0.59967250    
 -0.23985298    
 -5.50984871E-03
 -0.21946688    
  0.66051024    
  7.63902739E-02
 -0.43442023    
 -0.38865793    
  0.36464316    
  0.33597618    
 -0.56959093    
  0.67321301    
 -0.45534655    
  0.49697343    
 -6.99897707E-02
  0.27494326    
 -0.51286721    
  0.57390320    
 -0.14582446    
 -0.30851293    
 -0.48356688    
 -0.97803181    
   1.5243547    
 -0.65028322    
  0.38743234    
 -0.12812103    
  0.11538225    
  0.39795846    
  1.17712924E-02
  0.13791004    
 -0.26598504    
 -0.79891086    
  0.88682884    
  0.26500145    
 -0.74815905    
  0.37199673    
  0.49611416    
 -0.38274127    
 -0.70091218    
 -0.20166123    
 -0.50719899    
   1.1457492    
  6.13861978E-02
 -0.40478885    
  0.62928474    
 -7.75235146E-02
  8.39889869E-02
  9.12986696E-02
 -0.16021486    
 -0.59773260    
  0.25201154    
  0.12516309    
  0.13406938    
 -0.28893745    
  0.48743880    
 -0.45448676    
 -0.34952304    
  0.59795183    
 -0.37067899    
  0.16663122    
  0.39664066    
  0.34714070    
 -0.99045551    
  0.48428619    
 -0.18771493    
  0.23894702    
 -0.52761286    
  0.35292786    
 -0.37683335    
  0.58689016    
 -9.76672620E-02
 -0.68698555    
 -0.51164514    
 -0.16444938    
 -4.95151915E-02
  6.39036819E-02
 -0.21130908    
  0.11647512    
  2.58413684E-02
  1.01524768E-02
 -5.06342901E-03
 -2.05136612E-02
 -6.97332621E-02
  6.97332174E-02
  6.03197776E-02
 -6.55145794E-02
  1.55043919E-02
  2.03053616E-02
 -3.06147579E-02
 -5.19478554E-03
  7.03807175E-02
 -1.46699734E-02
  5.74319139E-02
 -4.27619368E-02
  1.44581012E-02
 -5.40671162E-02
 -2.55769640E-02
  3.06147318E-02
 -0.12282076    
  6.59580976E-02
  0.21029532    
 -0.54146248    
   1.6808969    
  0.15316483    
  0.22951399    
 -0.38405919    
 -0.35430977    
  0.74586648    
  0.10030589    
 -0.68641317    
  0.14063692    
 -0.17650752    
 -0.25854531    
  0.71211022    
 -0.27851599    
  0.33124506    
 -0.63610530    
  0.49203625    
  0.12395184    
  0.15613516    
 -0.75445825    
  0.24698162    
 -0.57300287    
  0.46561384    
 -9.02467817E-02
 -0.36464301    
  0.62272465    
  0.47143310    
 -0.46715033    
  0.18776725    
 -0.10313277    
  7.43886381E-02
 -0.41217017    
  0.42424798    
 -0.70401037    
  0.79022115    
  0.24923192    
 -0.75237805    
 -0.19885075    
  0.89835322    
 -0.94381553    
 -5.74318320E-02
  0.73179936    
 -0.76180172    
  0.89474046    
  7.39599019E-02
 -0.11094224    
 -0.21938315    
 -0.43264055    
  0.51864636    
 -0.51658231    
  0.18575229    
  0.55471152    
 -0.66694486    
  0.88515991    
 -0.92821920    
 -0.26918736    
   1.1782523    
 -0.86218101    
  0.75869906    
 -0.48349905    
  0.32397228    
 -0.95258069    
  0.45838740    
  0.39625919    
 -0.22748838    
 -0.10875287    
  0.41832680    
 -0.46638942    
 -0.35740292    
  0.45748606    
 -0.36482736    
  0.52880442    
  0.33386111    
 -0.99999726    
  0.71821105    
 -0.28110322    
  8.18065256E-02
  0.37686247    
 -0.13279161    
 -0.22907843    
  0.22907814    
 -0.40605703    
 -0.18481113    
  0.82601041    
 -0.33460301    
 -0.58309168    
 -0.62306201    
   1.1202116    
  0.52272058    
 -0.19319138    
 -0.67487258    
  0.35948801    
 -0.38599288    
  0.51247704    
  3.16714235E-02
  0.36717138    
 -0.42899546    
 -8.79395977E-02
  0.12549099    
 -0.57291013    
  0.13434796    
  0.36331931    
  0.15434009    
 -0.47295931    
  0.27807319    
  0.32058331    
  -1.3120434    
 -0.83253723    
   1.3492935    
  0.74288702    
 -0.43925774    
  0.51832610    
 -0.43213317    
  0.30110520    
  0.38374957    
 -7.87186176E-02
 -0.13763502    
 -0.64722562    
  0.32771382    
 -0.34036064    
  0.35321438    
  5.10377586E-02
 -0.72520930    
  2.50319787E-03
  0.87024695    
  0.28348461    
 -0.87609977    
  0.91097367    
 -0.75844759    
 -9.36856195E-02
 -1.98384672E-02
  0.16424787    
 -0.33894825    
   1.0474334    
 -0.98846889    
  8.05147290E-02
  0.36175653    
 -0.58726102    
 -7.10213929E-02
 -0.30647004    
   1.3609767    
 -0.68171829    
  0.93224692    
 -0.26208901    
 -0.84551048    
 -0.18482488    
  0.27253035    
 -0.61958444    
  0.81643116    
 -0.21223167    
  0.59550893    
 -0.57251912    
 -0.12276688    
  0.58945096    
 -0.31091094    
  0.54867417    
 -0.70444667    
  0.80840170    
 -0.20744476    
  0.16257083    
 -0.45894387    
 -0.54540181    
  0.71930820    
 -0.42322758    
  0.60417891    
 -0.75475168    
 -0.94267744    
   1.2641568    
  0.25583595    
 -0.54856586    
 -0.22618473    
  0.50369346    
  0.18563919    
 -0.45307776    
  0.65432727    
 -0.48511738    
 -0.15527926    
  0.55110985    
 -0.73027426    
 -0.20093329    
  0.95817578    
 -0.66257715    
 -0.14062263    
 -4.29903083E-02
  0.11000096    
  0.11365945    
 -0.27672327    
 -6.76314384E-02
 -0.85412365    
   1.7244775    
 -9.06810537E-02
 -0.37907833    
  0.17677213    
 -0.11064836    
  0.64827996    
 -0.11969699    
 -0.12129124    
 -0.32654610    
  0.22818984    
 -0.32738635    
 -0.14827083    
  0.91930979    
 -0.38753903    
 -6.96274117E-02
  0.43275374    
 -0.61752748    
  7.56266490E-02
 -5.61770648E-02
  0.68184751    
 -0.78845751    
 -0.11533083    
  0.66777790    
 -0.19952929    
 -0.29903877    
  3.00024878E-02
  0.70295119    
 -0.28173780    
 -0.53961235    
  7.36673968E-03
  0.76482749    
 -0.62307322    
  6.77180290E-02
 -0.80647576    
 -0.18632975    
  0.34333354    
  0.59755206    
 -0.28247121    
 -0.12849493    
 -0.13657553    
  0.71724463    
 -0.21130906    
 -0.26826379    
 -7.54239932E-02
 -0.52396846    
   1.3073859    
 -0.21789406    
  0.47944847    
 -0.24381776    
 -0.47893673    
 -0.16281350    
 -0.20416966    
  3.31786387E-02
  6.97696209E-02
  0.22140269    
 -0.55961585    
 -0.19459155    
   1.1916753    
 -9.05966759E-02
 -0.50918508    
  0.17098697    
 -0.48076925    
 -0.47785544    
 -0.18774161    
 -0.33973834    
   1.6335717    
 -0.58987534    
  0.11658760    
 -0.43705937    
 -0.26570311    
  9.66268182E-02
 -0.20898964    
  0.16871612    
  0.10809633    
 -0.39730182    
  0.27077147    
  8.46832842E-02
  0.22485133    
  0.64239246    
 -7.20707793E-03
 -8.48763734E-02
  0.99427193    
  -1.1964750    
  0.41107208    
  0.46740460    
 -0.74977571    
 -0.59245861    
   1.6276617    
 -0.15077019    
 -0.80504203    
 -0.35863397    
  0.62655240    
 -0.24470660    
  0.28576812    
  2.13226639E-02
  3.31982523E-02
 -0.65183574    
  5.83183877E-02
   1.0911958    
  8.63219425E-02
 -0.50552839    
  0.27629685    
 -0.73603857    
 -0.59458238    
   1.1165020    
 -0.49247628    
 -0.16354352    
 -0.18186623    
  0.73593462    
 -0.12385498    
 -0.46970737    
 -0.78750992    
   1.5504394    
 -0.52941340    
  0.88387597    
 -0.68235314    
 -9.14833099E-02
 -2.38105431E-02
  0.94379199    
 -0.45418841    
 -0.58715403    
 -2.69246884E-02
  1.46619943E-08
 -0.20240496    
  0.86587614    
 -7.07156062E-02
  0.25871029    
 -0.84563547    
 -0.84342921    
   1.0712134    
 -0.56309408    
  0.74335575    
  0.32406127    
 -0.42143533    
  0.22314365    
 -0.48097268    
  0.23483944    
  5.79722924E-03
  3.40944454E-02
  0.22314334    
 -0.41331694    
  0.68551695    
 -0.75005513    
  0.96448010    
 -0.95194626    
  3.15262005E-02
  3.39016356E-02
 -0.26353160    
  0.50386000    
 -1.31128065E-03
 -0.22084980    
 -0.50430030    
  0.60982466    
  0.63321275    
 -0.20493644    
 -0.65363109    
  2.72990782E-02
  0.27321514    
 -2.73575610E-03
 -0.23001648    
  0.19375032    
  0.35993680    
 -0.54510295    
  4.02066559E-02
  0.33576846    
 -0.17810516    
  0.14832349    
 -0.10040166    
 -9.23733190E-02
 -0.29454803    
 -0.38115674    
  0.79185718    
 -0.38351464    
 -0.38837057    
  0.68321097    
  0.24877499    
  8.32036436E-02
 -0.21498868    
  3.24624740E-02
  0.30473492    
 -5.58805019E-02
 -2.71859616E-02
  0.23566312    
  -1.0657221    
  0.89392042    
 -0.31545740    
 -0.67558110    
 -9.10904333E-02
   1.0319521    
  1.35006430E-02
  -1.0001721    
  0.16745475    
 -0.17006244    
  0.72019315    
 -8.20566192E-02
  0.12556884    
 -0.22405614    
 -0.96622300    
  0.20538673    
  0.39783564    
  0.57727718    
 -5.42719774E-02
  0.29639867    
  0.23216754    
 -0.73530793    
  0.29007152    
  0.26749131    
 -0.80819440    
 -0.51699227    
 -0.46931660    
 -1.51712776E-08
  0.21652840    
 -6.39485419E-02
  4.15765680E-02
 -0.13030468    
  0.16148745    
 -0.19290353    
  0.10589231    
  6.03432842E-02
 -5.08192442E-02
 -8.40001032E-02
  4.53480370E-02
  4.80863824E-02
  2.77797747E-02
  2.11559225E-07
 -4.19643186E-02
 -3.39013338E-02
 -3.50911841E-02
  4.00053449E-02
  5.71584776E-02
 -3.77401635E-02
 -1.94180775E-02
  2.42142770E-02
  7.82008320E-02
 -6.39485419E-02
 -0.14165050    
  5.29222712E-02
  1.02566369E-02
  5.46041913E-02
 -4.95151915E-02
  1.51137039E-02
  0.14841992    
 -3.95656452E-02
 -4.11959141E-02
  1.39211025E-02
 -8.15799236E-02
 -3.04593388E-02
  1.02566369E-02
  1.36454304E-07
  1.01524768E-02
  1.00504020E-02
  3.92208770E-02
 -2.43318845E-02
  8.49568620E-02
  1.79377999E-02
 -6.42422661E-02
  1.87797602E-02
 -3.79191786E-02
 -8.04452300E-02
  8.04454237E-02
 -1.45987906E-02
  2.42142770E-02
 -3.40666585E-02
 -5.07722944E-02
  2.06194241E-02
  3.01529337E-02
 -2.50640959E-02
 -1.02039650E-02
  8.82928073E-02
 -9.34341401E-02
  2.54467614E-02
 -2.03050617E-02
  2.53178738E-02
  0.11778314    
 -0.21209373    
  0.28079030    
 -0.19149201    
  0.72041047    
 -0.70544755    
  9.85230505E-03
  5.71584776E-02
 -6.70108125E-02
  1.47422701E-02
 -3.47428434E-02
 -5.06342901E-03
  2.50638649E-02
  7.16294199E-02
 -6.17773496E-02
 -1.48153212E-02
  4.38025035E-02
 -1.92314405E-02
  4.27617244E-02
 -8.23708922E-02
  5.40672392E-02
  3.75628658E-02
  9.17458814E-03
 -7.58655369E-02
  2.43322626E-02
  2.37542819E-02
  8.97461921E-02
 -0.12316236    
 -5.48764057E-02
  2.03053616E-02
  0.14477453    
 -3.54017727E-02
 -0.12456258    
  2.02027727E-02
  9.95022710E-03
  9.85230505E-03
 -9.85240005E-03
  9.85230505E-03
  9.75609757E-03
 -3.96090336E-02
  1.50376419E-02
  6.26709461E-02
 -3.32571641E-02
 -1.95125975E-02
  1.95128694E-02
 -4.84270230E-03
 -8.08521062E-02
  5.24948724E-03
  8.52648169E-02
  2.84377765E-02
  2.30959263E-02
 -6.11956380E-02
  0.10584585    
 -3.55591625E-02
 -0.10485778    
  9.99984797E-03
 -5.62808476E-02
  7.59858936E-02
  2.40974315E-02
 -1.92314405E-02
 -2.45714970E-02
 -9.99998767E-03
  1.99013706E-02
 -3.50911841E-02
  9.25232321E-02
 -1.87798887E-02
  6.42423704E-02
 -6.89929947E-02
 -9.56928823E-03
  1.62638770E-07
 -3.42334062E-02
  9.03227329E-02
 -5.60893044E-02
  2.37542819E-02
 -9.34341401E-02
  4.04094346E-02
  9.85230505E-03
 -1.98025610E-02
  7.23205283E-02
 -5.74318320E-02
  1.46701122E-02
  9.66207311E-03
  6.06247634E-02
 -7.02866092E-02
 -7.03807622E-02
  2.57082302E-02
  7.33827278E-02
  2.33108439E-02
  3.17485370E-02
 -0.11332862    
  8.61778930E-02
 -7.62274712E-02
  9.85230505E-03
 -7.10959360E-02
  4.12430651E-02
  0.13668309    
 -4.50529009E-02
 -5.20212613E-02
 -7.77861615E-08
  9.66207311E-03
  2.84377765E-02
  2.76516285E-02
 -7.06175789E-02
 -5.51519506E-02
  9.34341997E-02
  3.68706770E-02
 -0.10485778    
 -1.51900286E-02
 -1.54245915E-02
  9.86021757E-02
 -4.80859689E-02
 -9.90130659E-03
  6.26709461E-02
  3.67015228E-02
 -6.99585304E-02
  4.81944904E-03
  6.06247634E-02
 -4.15762439E-02
  4.70608752E-03
 -7.30250329E-02
 -2.04090029E-02
  0.12576948    
 -7.06175789E-02
  0.11071204    
 -0.12051581    
  3.39014307E-02
 -9.56928823E-03
  5.60895652E-02
 -8.53599533E-02
 -4.96302499E-03
  0.14343238    
 -0.18404731    
  3.56272422E-02
  0.11778314    
 -7.85621628E-02
  6.06247634E-02
 -4.63045612E-02
 -5.35407029E-02
 -4.60438058E-02
  1.31523677E-07
  5.59941642E-02
  4.83187586E-02
 -0.10956222    
 -5.27716987E-03
  2.09430531E-02
 -3.69435586E-02
  8.25209171E-02
  9.85230505E-03
 -4.91379807E-03
 -4.93838545E-03
  9.85230505E-03
 -2.48150732E-02
  3.94140258E-02
  3.79191004E-02
 -1.87798887E-02
 -1.91392843E-02
 -6.48607612E-02
 -7.49012381E-02
  0.17301901    
 -6.76585808E-02
  9.95022710E-03
  4.93849861E-03
  9.80398897E-03
 -0.11352398    
  0.12805209    
 -0.11718209    
  0.11236303    
 -1.95125975E-02
  6.66911379E-02
 -4.61888080E-03
 -3.29441354E-02
 -4.79600951E-03
 -6.45383149E-02
  1.02040432E-02
  6.86544105E-02
 -2.39820424E-02
 -6.51860982E-02
  0.78704345    
 -0.71701461    
 -3.44013609E-02
  1.98026355E-02
 -4.51202318E-02
  2.03053616E-02
  3.94140258E-02
  5.59167610E-08
  5.59167610E-08
 -4.84270230E-03
  9.66207311E-03
  4.79619065E-03
 -2.91280560E-02
  2.91282907E-02
  4.67376895E-02
  4.55591362E-03
 -5.12932763E-02
 -6.93344921E-02
  0.70081013    
 -0.73736751    
  5.30493958E-03
  5.27704414E-03
  3.61795314E-02
  8.27721283E-02
 -9.38955881E-03
  9.38958209E-03
 -1.58240852E-07
 -7.26710930E-02
  9.57671180E-02
 -0.14732483    
  2.61110142E-02
 -3.14160697E-02
  7.18256310E-02
 -9.95026529E-03
 -7.79613778E-02
  6.28477782E-02
  1.01011917E-02
 -5.03768912E-03
  0.11441050    
 -0.12967762    
  0.11607239    
  2.11559225E-07
 -4.67374586E-02
 -4.90293317E-02
 -1.51900286E-02
  9.25232321E-02
 -0.10794796    
 -3.15815248E-02
 -4.93249409E-02
  5.99633530E-02
  0.69842422    
 -0.44300318    
 -0.12188976    
 -0.12300485    
  0.61135781    
  8.17895681E-02
  0.48429883    
 -0.37998584    
  0.47968549    
 -0.25843036    
  0.92569834    
 -0.44675523    
 -0.39730200    
 -3.18610407E-02
 -0.28768200    
  0.92726141    
 -0.31525669    
  0.56794077    
 -0.14060964    
 -0.45769632    
  0.65000439    
 -0.90688771    
  0.24066657    
 -8.20799172E-03
  0.38324213    
 -8.49703252E-02
 -0.39936757    
  0.32971901    
 -0.60032380    
  0.59923047    
 -0.53743458    
   1.1079322    
  -1.0048211    
 -0.23503815    
  0.33157608    
  0.62574178    
 -0.67606670    
  0.44860694    
  0.12018294    
 -0.53392148    
 -0.31398550    
  0.52522045    
 -0.31279516    
  2.72125658E-02
  0.35851908    
  7.00922823E-03
 -0.50386488    
  0.10593856    
  0.31292409    
 -0.32162711    
 -0.77698493    
  0.73594427    
  0.32915962    
 -0.35499141    
  0.41229522    
 -0.42168483    
  2.79090125E-02
  0.69498038    
 -0.80955744    
 -0.23296537    
 -0.10969885    
  0.17504889    
  0.62649786    
 -0.65362638    
  0.54522711    
 -0.14310066    
 -0.15331489    
 -2.76698917E-02
  0.18432364    
  0.61338240    
 -0.25105646    
  2.06667371E-02
 -0.38633099    
  0.11219328    
  0.22164771    
 -0.28967994    
 -0.24334610    
  0.76404303    
 -0.65217304    
 -0.12625878    
 -7.96977431E-02
  0.34857032    
  0.29987034    
 -4.06754427E-02
  0.16921189    
 -0.19769679    
  0.42290029    
 -0.58630645    
 -0.62179011    
  0.70954096    
  5.53503036E-02
 -0.32069996    
  0.19664705    
  0.45040068    
 -0.56077278    
  0.29051450    
 -0.33695731    
  0.16260375    
  0.31121248    
  0.10810509    
 -0.29977283    
 -0.50997233    
 -0.36370558    
  0.56921035    
 -3.89427617E-02
  0.57649159    
 -5.31097464E-02
  0.13486727    
  6.42465279E-02
 -0.80917871    
  0.84532756    
 -0.67721403    
 -0.39470777    
  0.69930089    
 -0.52732104    
  0.10265427    
 -5.99211529E-02
  0.80515879    
 -0.69582230    
  0.28678879    
  0.14336871    
 -0.58848399    
  0.96448302    
 -0.51936811    
 -0.17218544    
  0.60149288    
 -0.71075326    
  0.26522920    
  0.48739222    
 -1.26316203E-02
 -5.84553406E-02
 -0.83066559    
 -0.18273412    
  0.68693960    
  0.40005425    
 -0.26730138    
 -0.45980510    
  0.25073853    
  0.42937085    
 -9.05969366E-02
 -0.57578999    
  0.65317678    
 -4.44115102E-02
 -9.01337117E-02
 -0.33829936    
 -0.14353839    
  0.69478774    
 -0.70967638    
  3.60103510E-02
 -8.20542276E-02
  0.42104974    
  0.10639086    
 -0.31306130    
 -0.84823728    
   1.4691167    
 -0.45991081    
 -0.32100478    
  0.16144387    
  0.29817522    
 -3.39733362E-02
 -0.17543390    
 -0.16471674    
 -0.27212325    
  0.80693835    
 -0.55473888    
  0.11260980    
  8.60887468E-02
 -0.14740527    
 -0.29951665    
  0.14389406    
  0.16002454    
 -0.32598579    
  0.91993511    
  -1.0067621    
  0.64208663    
 -0.44585052    
 -1.28091509E-02
  0.37871391    
 -0.37687397    
  0.62566328    
 -0.76975429    
 -0.19385289    
  0.90384233    
 -0.30523264    
  0.19382276    
 -0.66439289    
  3.78243253E-02
 -2.20761131E-02
  2.20759697E-02
  0.60891104    
  6.32760376E-02
  0.15939255    
 -0.61456776    
  0.45182535    
  0.28347877    
 -0.85462606    
 -0.38101396    
 -0.31015486    
   1.1090971    
  0.34592652    
 -0.83568031    
  0.83660239    
 -0.18694040    
  0.22136413    
 -0.85834128    
 -0.19415587    
  0.52400362    
  0.36014313    
 -0.24875845    
 -5.98648302E-02
 -0.38136774    
  0.38851577    
 -0.62967753    
  0.89028698    
 -0.13243450    
  6.89928979E-02
  0.19491246    
 -0.19257599    
 -0.41484395    
  6.99347258E-02
 -0.74904680    
  0.88586736    
 -0.37573916    
 -0.11282658    
  0.78483164    
 -0.30202940    
 -0.22242106    
 -0.16230658    
 -5.90333752E-02
  0.58503026    
  1.18573070E-07
 -0.51543701    
  0.45731860    
 -0.16753756    
 -0.52295333    
  6.91695884E-02
  0.91430843    
 -0.55961573    
 -0.20337482    
  0.38540712    
  0.14772129    
 -0.70951015    
 -2.31076535E-02
  0.90005583    
 -0.11751886    
  0.74295497    
 -0.66638982    
 -0.59374481    
  0.57486600    
 -0.72272831    
 -0.16265477    
 -0.55622482    
   1.3957286    
  7.67871961E-02
 -0.61981577    
  0.70917952    
 -0.49049050    
  0.46837893    
 -0.64940262    
 -0.92410326    
  0.88035870    
  0.64099789    
 -0.50619686    
  0.31440875    
 -0.48017165    
  0.60784984    
 -0.53704143    
  3.26638408E-02
 -7.59026129E-03
  0.26309672    
 -0.22754562    
  0.19631624    
 -0.11007126    
  0.58365619    
 -0.81824756    
 -0.39486068    
  2.19100509E-02
 -0.44011408    
 -0.10109599    
  0.11541618    
 -0.15890121    
  8.00429136E-02
  2.04925030E-07
  0.57920283    
 -0.27247244    
  0.12738058    
 -0.27338824    
 -0.17622660    
   1.7437501    
 -0.40001547    
  6.44536242E-02
 -6.58130348E-02
 -0.25423414    
  0.29945469    
  0.31715259    
 -0.10578147    
 -0.70585918    
  2.52643116E-02
 -6.43999055E-02
  0.38379815    
  0.37166780    
 -0.64237493    
  0.45504084    
 -0.50373209    
 -0.15971012    
  0.30100775    
  0.90174508    
 -0.90174478    
  0.78944135    
 -0.48121369    
 -0.43098682    
  0.36803883    
 -0.35990846    
  0.60539925    
 -0.62999076    
 -0.25636572    
  0.96801281    
  0.12522307    
 -0.16045997    
 -0.22103608    
 -0.12753440    
 -8.41617808E-02
 -0.19706391    
  0.32652178    
  6.49846867E-02
  0.50276119    
 -0.66835582    
  0.16693261    
  0.27422291    
 -0.30132487    
 -0.43332195    
  0.26950940    
 -8.96626115E-02
  0.46334422    
 -0.35286438    
  0.33488637    
 -0.56758386    
  3.14985253E-02
 -9.73715540E-03
  0.37163118    
  0.49614346    
 -0.38633919    
 -0.71886802    
 -0.58283603    
  0.54490483    
  0.19597374    
   1.1161138    
 -0.84984571    
  -1.1709734    
   1.2639195    
 -0.51477832    
  0.87071311    
 -0.91112292    
 -0.11746085    
   1.2169319    
 -0.84387022    
 -0.23266979    
 -0.49087474    
 -0.21494664    
 -9.63309854E-02
  0.86558878    
 -0.89408046    
   1.4560577    
 -0.75141621    
 -0.33647215    
 -7.90432990E-02
 -6.25205934E-02
 -0.20941329    
  0.11271961    
  0.70073259    
  1.00250533E-02
  0.51629674    
 -0.42803922    
  0.51356149    
  0.43596062    
 -0.24502432    
 -0.48776770    
  0.53408241    
  0.12065259    
 -0.23830068    
 -0.70166814    
  0.82039368    
 -0.49198714    
  0.55558366    
 -0.52268016    
  0.37841317    
 -0.81590170    
  1.04985582E-02
  0.54723048    
  6.85900897E-02
 -0.44575822    
  0.71708739    
 -0.46186495    
 -6.34013861E-02
 -0.39912164    
  0.80337381    
 -3.58281881E-02
  3.94627936E-02
  0.15639374    
 -0.65360838    
 -0.41545540    
 -0.51183003    
   1.5829598    
 -3.67880277E-02
 -0.50975549    
 -0.22492783    
  0.43479285    
 -0.63150299    
 -0.33213374    
  5.16720712E-02
  0.94186026    
  0.25380462    
 -0.31600863    
 -6.79271072E-02
 -0.20886874    
  0.38825768    
  0.32438341    
 -5.45497313E-02
  5.08379424E-03
  4.07408662E-02
 -3.16543467E-02
 -0.58197439    
  0.31255013    
  0.43825483    
  -1.1079942    
  0.58177024    
 -0.11240965    
 -0.22033414    
 -8.04820005E-03
  0.62955105    
  0.16622552    
 -0.34360811    
  6.40614331E-03
 -0.47077039    
  5.76127134E-02
 -3.13749686E-02
  0.31518856    
  0.44442496    
  0.27808335    
 -0.85770237    
  0.12496749    
 -0.26016414    
 -0.38566265    
 -0.32477635    
  0.62912548    
  0.44859850    
 -0.45481631    
  0.44420606    
 -0.31015480    
 -0.36188352    
  0.95671582    
 -0.71854204    
  0.45758113    
 -8.55917558E-02
 -0.19516975    
 -2.09065024E-02
  0.21323556    
  0.46125278    
 -0.82016563    
  0.16312972    
 -0.24589160    
  0.58827841    
 -0.39204195    
  0.25111258    
 -0.22952871    
  0.45859540    
 -5.55057526E-02
  6.78032041E-02
 -2.81709582E-02
 -0.69887787    
 -0.22890715    
  0.64580119    
 -0.28970420    
  0.13782370    
  0.64343059    
 -8.37616622E-03
 -0.34869635    
  7.89211392E-02
 -0.34953138    
  0.33224684    
  0.35829237    
  3.08506805E-02
 -0.74244368    
 -0.23697981    
  0.59524935    
 -0.98289686    
  0.40767029    
  0.69424784    
  0.22468275    
 -0.70909095    
  0.34409603    
 -0.51293766    
  0.41178742    
  0.63919669    
  -1.0259309    
  0.87030065    
 -0.16894017    
  -1.0595095    
   1.0027119    
  0.17979327    
 -0.39512095    
  0.33934453    
 -0.77064359    
 -0.32701290    
  0.35753402    
  0.43767294    
 -0.58185339    
  0.50385672    
 -0.58583045    
 -0.16636886    
  3.21194865E-02
   1.0322841    
 -0.57456827    
  0.30882084    
  0.40055767    
 -0.86443853    
  0.55444622    
  0.21235369    
 -0.19064012    
 -0.31102327    
  0.46653691    
 -0.72743636    
  0.39483824    
 -0.32937506    
  2.73455810E-02
 -0.72645080    
 -0.16886649    
  0.35714644    
  0.94427818    
  4.76278402E-02
 -0.43465063    
 -0.11825559    
  0.46867290    
 -0.53463084    
  0.94142687    
 -0.66689909    
  0.60848796    
 -0.46550247    
  0.14986423    
  0.37138593    
  0.27493441    
 -0.63351589    
 -0.17623319    
  0.16728742    
 -5.54233454E-02
  0.11883764    
 -0.27570599    
  0.40863457    
 -0.67020571    
  0.56578243    
 -0.44731221    
  1.63493212E-02
  0.22638148    
  0.46225113    
  -1.0161361    
  0.52324826    
 -6.10874891E-02
  0.67887276    
 -0.82076287    
  0.44752061    
  0.34817043    
 -0.70054555    
  0.43473569    
 -0.17976074    
  7.98459053E-02
 -0.50337607    
 -0.31139848    
  -1.9015745    
   2.0993316    
  0.31785679    
 -0.33551741    
  0.15827835    
  0.10801841    
 -0.20580308    
 -8.07416663E-02
 -8.53599533E-02
  1.96083952E-02
  0.72067732    
 -0.45943409    
 -0.17524399    
  0.12934673    
 -0.31211373    
  2.37789657E-02
 -0.36453891    
 -5.01067415E-02
   1.2106696    
  0.35017577    
 -0.69066083    
 -0.24236700    
  0.53582704    
 -0.60798919    
 -0.40887243    
 -8.91854018E-02
  0.89058995    
  0.41410568    
 -0.46435153    
  0.22282131    
  -1.1366998    
  0.52991945    
  0.99578780    
 -2.02917587E-02
 -0.26361269    
 -0.26398978    
  0.37166780    
 -1.46908145E-02
 -0.53688443    
  0.31400505    
 -0.35837477    
 -0.13326117    
  1.07414406E-02
 -5.71582727E-02
 -7.51527324E-02
  9.75251123E-02
  0.53140891    
  0.12340221    
 -0.45857480    
  0.29673207    
 -0.16251881    
 -3.23127508E-02
  4.80864048E-02
 -0.29869726    
  0.57812917    
  8.06797594E-02
 -0.33843943    
 -0.37455437    
  0.36994970    
  0.28228304    
 -0.83499944    
  0.72213465    
 -0.56874806    
 -0.25755909    
  0.67064071    
 -0.17717545    
 -6.93811923E-02
  0.16765161    
  0.28521609    
 -0.33056390    
 -1.55845797E-02
  0.54681939    
  0.21299137    
 -0.91221744    
  0.23927306    
 -0.23927295    
  0.32361409    
  0.74193716    
  -1.3212305    
  0.71264094    
  0.51467943    
 -0.46938828    
 -0.80083352    
  0.12112592    
   1.0282315    
 -0.63579601    
  0.21325861    
 -0.59603232    
  0.53598708    
 -0.63442719    
 -0.43918365    
   1.1428853    
  0.37796900    
 -0.64059585    
  5.10628521E-03
  0.49680603    
  0.15385546    
 -0.17578842    
 -1.48939611E-02
 -0.80292374    
  0.70385504    
 -0.33080783    
  0.41039515    
 -0.53292620    
 -0.15260004    
 -0.91304207    
   1.0392257    
  0.62797129    
 -0.32793742    
 -0.34300908    
 -0.16451688    
  0.39680010    
 -0.10676780    
 -0.48704940    
 -0.55675447    
  0.92821938    
 -0.12174360    
 -0.37469354    
  0.14483108    
  0.81715310    
 -1.12289451E-02
 -0.51753986    
 -0.20747755    
  0.18620002    
  0.43721390    
  0.31237468    
  0.12048958    
 -0.18882924    
 -0.39841706    
 -0.51407236    
 -3.30610275E-02
  0.83764774    
 -0.75695884    
 -0.31297791    
 -0.10811245    
  3.86149250E-02
  7.54699064E-03
 -1.13422638E-02
  1.88331734E-02
  2.94139255E-02
 -4.44516726E-02
  6.94976747E-02
 -0.16480792    
  9.90911126E-02
 -5.42767346E-02
  5.04962541E-02
 -0.11636344    
  0.23414674    
 -0.14077270    
  7.72223482E-03
  1.14724142E-02
 -3.87644656E-02
  8.33817348E-02
  1.44406604E-02
 -3.27897295E-02
 -4.54625152E-02
  4.54624668E-02
  3.99328209E-02
 -6.62006214E-02
 -1.14722122E-02
  4.14373390E-02
  3.68323829E-03
 -4.12817076E-02
  2.27283947E-02
  2.58795265E-02
 -1.10091371E-02
 -2.61696279E-02
  8.89008049E-08
  5.16720712E-02
  6.01680057E-08
 -0.11419243    
  0.12492603    
 -3.56520247E-03
 -8.18301588E-02
  1.53850084E-02
  2.63668001E-02
 -4.56352979E-02
  1.16057349E-02
  2.65671704E-02
  3.73854721E-03
 -2.26423871E-02
 -7.66268373E-03
  1.90484021E-02
  7.51897600E-03
 -4.59850766E-02
  6.08554222E-02
 -7.40751717E-03
  1.84168052E-02
  4.28639241E-02
  0.99039865    
 -0.35297117    
  0.49103794    
 -0.48734793    
 -0.29075593    
  0.39057657    
  0.40546522    
  0.41284522    
  -1.0905566    
 -1.07672520E-08
  6.56318590E-02
 -4.39860038E-02
 -0.13017210    
  0.14293812    
  4.94946428E-02
  0.39264011    
  0.60810995    
 -0.80742329    
  0.76357627    
 -0.29960251    
 -0.82088578    
  0.68720531    
 -0.42959172    
  0.60213184    
 -0.50948900    
 -0.41891080    
 -5.74570969E-02
  0.51565260    
 -0.20603566    
  0.80675781    
 -0.35818511    
 -0.54803318    
  0.87219530    
 -0.21452868    
 -0.44459534    
  0.38650721    
  6.03432879E-02
 -0.62987643    
  0.36005202    
  0.15793620    
  2.36478169E-02
 -0.57823831    
  0.28438708    
  0.45273486    
 -8.76794383E-02
 -6.99749887E-02
 -0.30004337    
 -0.15001318    
  0.83483422    
 -0.36651784    
 -0.56536204    
 -0.13870095    
 -0.26041508    
  0.58108366    
  0.81778967    
 -0.94602531    
  0.48844433    
  0.63533509    
 -0.68468082    
  0.50770807    
  -1.1490430    
 -0.80785632    
  0.65370536    
  0.78505558    
  0.37124732    
 -0.72623855    
  0.12790810    
 -0.23847440    
  0.48373973    
 -0.42299226    
 -7.97151700E-02
 -6.14226721E-02
  0.47817150    
  0.45516771    
 -0.72569978    
  0.18568611    
 -0.27202928    
  0.48689446    
 -0.23803212    
 -0.36564347    
  0.77422875    
 -0.71732056    
 -0.20469794    
  0.30771518    
  0.46205488    
  0.14495298    
 -0.35548043    
  0.25081658    
  0.79519206    
  -1.6982145    
  0.75157845    
 -0.58562690    
   1.1567591    
 -0.50828445    
  0.15160930    
 -0.55770928    
 -0.37729415    
 -0.26570311    
 -0.32208344    
  0.15700394    
   1.4819930    
 -0.93589932    
  0.64367616    
  0.41280708    
 -0.85132205    
  0.74519628    
 -0.32637972    
  0.27029043    
  1.10722724E-02
 -0.63011152    
 -4.61618640E-02
  5.36529422E-02
  0.61558890    
 -0.34721524    
 -0.12926103    
 -0.37587461    
  0.27519289    
  0.11997493    
  0.22822618    
  0.63307673    
 -0.47838327    
 -5.46704121E-02
 -0.47184017    
  0.15309954    
  4.62330021E-02
  0.18507890    
  0.19290362    
 -0.41635993    
  0.36664078    
 -0.16213606    
  0.11778321    
 -0.46322376    
 -0.46389610    
  0.67726243    
  0.42325833    
  0.20292142    
 -0.77163458    
 -0.43623674    
 -0.22379491    
   1.3472689    
 -0.83189356    
  0.47799683    
  0.14983314    
 -0.10041153    
  0.29853001    
 -0.64817715    
  0.46857777    
 -0.10751463    
 -0.32900885    
  4.77379002E-02
 -0.22502489    
  4.60063368E-02
  0.46255690    
  0.10728406    
 -0.83382499    
   1.0954849    
 -0.60979694    
  1.99722499E-02
 -0.23808515    
 -0.26991943    
 -0.19936733    
  0.96494448    
 -0.92837238    
  0.46619824    
 -0.73022109    
  0.61848551    
 -1.40878285E-07
  0.57390964    
 -0.60341024    
  0.39677814    
  0.20225576    
 -0.55033875    
 -0.44521809    
  0.14606401    
  0.80921954    
 -0.50060391    
  0.38709271    
  0.24389839    
  0.14783226    
 -0.32615396    
 -0.37480253    
 -0.43373558    
  0.65338844    
 -0.35567641    
  0.71681696    
 -0.88133383    
  0.83342034    
 -0.35609072    
 -0.38308942    
  0.48171201    
 -0.31087649    
  0.27724859    
  0.33998376    
 -0.19861697    
 -1.19474074E-02
 -0.30221015    
 -0.24783610    
  0.79788262    
 -0.35426557    
  6.21963069E-02
 -3.19107957E-02
  6.28347546E-02
 -7.58895651E-02
 -0.28200418    
  1.55575546E-02
 -0.23913693    
  0.59116989    
  4.25094888E-02
  0.41886249    
 -0.79471248    
 -2.55769435E-02
 -0.19378577    
  0.77367377    
 -0.34404451    
  0.32746682    
 -0.61106431    
  9.01703257E-03
  9.90570337E-02
  0.29133415    
  -1.3057845    
  0.73915762    
  0.51552546    
  0.46824360    
  0.15334971    
 -0.58148766    
  0.37300274    
 -0.39536393    
 -0.75802076    
  0.52414131    
 -0.41023836    
 -0.20948122    
   1.0574623    
 -0.72648352    
  0.11400948    
  0.86629015    
 -0.56639564    
  8.06887895E-02
 -0.23483956    
 -0.18822142    
  0.51907575    
 -0.35399559    
  0.40769213    
 -0.45039716    
 -0.23278841    
  0.66974795    
 -0.74521190    
  0.11434625    
  0.66630709    
  0.13706154    
 -0.83347851    
 -0.18144844    
  2.83891112E-02
 -7.94066340E-02
  0.19009653    
  0.61006254    
  0.23397578    
 -0.24893853    
 -0.31484833    
 -9.37622935E-02
  0.28720954    
  0.35255307    
 -0.63035482    
 -0.65637815    
 -0.51202989    
  0.89189941    
 -0.34092653    
  0.19782595    
  9.76383463E-02
  0.18576086    
   1.0776500    
 -0.74794507    
 -0.16215602    
  0.45330417    
 -0.15568973    
  0.53584671    
 -0.80660218    
  0.23368824    
  0.14310099    
  0.24686018    
  0.17741689    
 -0.43524596    
 -0.42214775    
  0.47466552    
 -0.12098564    
 -0.29558733    
 -0.14391527    
  0.74667823    
 -5.25131598E-02
 -0.92446220    
 -0.23929909    
  0.78341043    
 -0.34694353    
  0.51628447    
  9.23362747E-02
  2.28824862E-03
  0.29819813    
 -0.86988628    
  0.40681374    
 -0.38677311    
  0.21837030    
  1.59362808E-03
 -0.27292967    
 -0.28907752    
  0.77876115    
 -6.07850850E-02
 -0.17202063    
 -0.41033131    
 -0.41773510    
  3.63675095E-02
   1.2709635    
 -0.46480671    
 -0.15308805    
 -1.68700963E-02
  0.75098807    
 -0.22738977    
 -0.51606506    
 -0.35694301    
  5.73072322E-02
  0.61278808    
 -0.44748819    
 -5.28756082E-02
  0.23662677    
  0.25823483    
 -0.52704859    
  0.68375760    
  4.04445603E-02
 -0.31562662    
 -2.83481218E-02
  0.18072295    
  0.33647215    
 -0.38706407    
 -0.44479805    
  0.69969034    
  3.83840129E-02
 -0.29327655    
 -0.12694125    
  0.58299828    
  -1.0118231    
 -0.57999313    
  0.94470406    
 -0.41742098    
 -0.14986433    
  0.52391338    
  0.22172418    
 -0.41689387    
   1.0978936    
 -1.37534197E-02
  -1.0134249    
  0.80421430    
 -0.13340327    
 -0.74584651    
  9.68832076E-02
 -9.47207585E-02
  1.50057953E-02
  0.59719867    
 -0.32993636    
 -5.18079773E-02
 -0.37922597    
 -0.91378754    
   1.8804188    
 -6.49833456E-02
 -0.45445856    
 -0.25200158    
 -0.21288691    
  0.70203602    
  7.31143057E-02
 -0.79837739    
  0.40980744    
  8.62807035E-03
  0.69056642    
 -0.45852816    
 -0.51857585    
  0.73131132    
 -0.75680482    
  0.96306676    
  0.25905034    
  -1.2726692    
  0.85677683    
 -0.52383780    
  0.96297181    
 -0.77770454    
  0.37863782    
 -0.88457352    
 -0.51898909    
  0.35790381    
  0.31662855    
   1.1368421    
 -0.39779192    
 -0.69814485    
 -0.43495384    
  0.11399168    
   1.3331091    
  -1.2767186    
  0.69575477    
 -0.47627303    
  0.83463931    
 -0.30635709    
 -0.46531728    
  0.30765837    
  0.16136074    
  0.16011451    
 -0.11320262    
 -0.52980602    
 -0.34730908    
  0.14197028    
  0.11995936    
  0.28713852    
  0.31741530    
 -0.34218907    
 -0.37256747    
  0.48026648    
  0.31872672    
 -0.88512230    
  0.88512218    
 -0.17752980    
 -0.50475955    
  0.52412766    
  0.16143131    
 -9.58543494E-02
  1.07207792E-02
 -0.56228542    
  0.46139079    
 -0.45517299    
  0.94480574    
 -8.89846385E-02
 -0.69402534    
  0.34944317    
  1.96327604E-02
 -0.27840972    
  0.65719551    
 -0.83025032    
  0.45146474    
 -5.11014573E-02
 -2.59079896E-02
  9.86449271E-02
 -0.65237254    
  0.12031672    
 -0.20112073    
  0.83591783    
 -0.34509286    
  0.62658656    
  6.45699212E-03
 -0.21552977    
  0.16012101    
 -0.50039274    
  0.40406173    
 -0.39707360    
  0.19889674    
 -3.60295996E-02
 -0.59515107    
  0.19617358    
 -9.61924493E-02
  0.79986614    
 -0.73411447    
  6.85077980E-02
 -0.23854171    
 -0.14592321    
  0.60045183    
 -4.11242293E-03
 -9.50355679E-02
  0.13012688    
  0.12687786    
 -0.44599500    
 -7.97385350E-02
 -0.15119068    
  0.73809856    
 -0.94697666    
  0.91345394    
 -0.83450115    
 -0.41203105    
   1.0360919    
 -0.28908545    
  0.60101521    
 -0.27476096    
 -0.57116872    
 -0.19193695    
  0.15041691    
  3.19046043E-02
 -3.44013572E-02
  8.61778930E-02
  0.43707058    
 -0.51577604    
  0.84694350    
  -1.0081495    
 -0.64477354    
   1.3807236    
 -0.48918080    
  0.20521635    
 -0.16284637    
  0.42421106    
  0.16187610    
  0.13928626    
 -0.85082781    
   1.0478400    
 -0.68795246    
  0.71450651    
 -0.34837708    
 -0.61596435    
   1.1298990    
 -0.86124361    
 -0.14767444    
  0.43450889    
 -3.36383693E-02
 -0.26684809    
 -0.59502947    
   1.3441409    
 -0.30433765    
 -5.66405170E-02
  0.30329394    
 -0.53727663    
  0.17146271    
 -0.42488328    
  7.56160496E-03
  6.38319403E-02
 -0.50086367    
  0.64843029    
 -0.10096649    
  0.46704808    
 -0.54414427    
 -0.96576416    
  0.20284320    
  0.73521852    
  0.87500060    
  -1.2073616    
  0.73281980    
 -0.58053577    
  0.35958573    
  0.25669023    
 -0.56599194    
  0.99143368    
 -7.38645941E-02
 -8.71663317E-02
  2.47830618E-02
 -0.40455887    
 -0.19931313    
 -0.19735929    
 -9.97646898E-02
  0.55064708    
 -0.31155971    
 -0.39845970    
  0.71259034    
  0.15762892    
 -0.10511686    
 -0.60350037    
  0.58506095    
  0.21766958    
 -0.11404749    
 -0.51530981    
  7.57118762E-02
  0.43173748    
 -0.58530933    
  0.23841107    
  0.22728162    
 -0.50913298    
  0.16884126    
  0.32492623    
 -0.65890169    
  0.24240819    
  0.72965479    
 -0.23381355    
 -0.66147286    
  6.26603290E-02
 -0.38082552    
  0.88730323    
 -0.48289675    
  8.43868591E-03
  0.54510528    
 -0.70663595    
  0.79961836    
 -0.10647090    
  0.23736297    
 -0.39336729    
 -0.21667106    
 -0.26057389    
  0.49724567    
  0.32243177    
 -0.12304799    
 -0.70832551    
 -2.38108188E-02
  0.47301131    
  0.42724818    
 -0.78865337    
  0.44214049    
 -4.96908128E-02
 -0.24819991    
 -0.10618998    
  0.30210024    
  0.29532173    
  0.40012380    
  -1.0058792    
 -5.59284613E-02
 -8.78161490E-02
  0.56306034    
  9.94280130E-02
  0.18997170    
 -0.77130371    
  0.81758964    
 -0.32746685    
  8.49627033E-02
 -0.68814725    
  0.14807597    
  0.10018586    
  0.31455517    
  0.50626999    
 -3.66213694E-02
 -0.93965197    
  0.42941818    
  0.24653657    
  0.14202131    
 -8.03770497E-02
 -0.28913254    
  0.87146938    
  -1.1414095    
  0.48228550    
 -4.56259623E-02
 -0.69314700    
  0.55080193    
  0.30314246    
 -4.49273512E-02
 -0.36578178    
 -0.50924939    
   1.0538824    
 -5.54912463E-02
  -1.0142639    
  0.82534420    
  1.96650866E-02
 -0.15720996    
  2.90641673E-02
 -0.35593125    
 -0.54165512    
  0.87653327    
 -9.77066681E-02
 -4.34527397E-02
 -0.28921482    
  0.57957298    
 -0.32462987    
  0.47828943    
 -0.92665857    
 -0.37853566    
  0.82848841    
  0.54412591    
  2.80687083E-02
 -0.72029793    
  0.46194386    
 -2.10288577E-02
 -0.44643456    
  0.28259531    
 -1.54171474E-02
  0.44515669    
 -0.77908975    
  0.43589815    
 -0.33647236    
 -3.63675505E-02
  0.11531077    
 -5.42508028E-02
 -0.15618536    
  0.54052293    
 -0.57998788    
 -0.80039251    
  0.74148816    
  0.11051575    
  0.62228441    
 -9.03547108E-02
 -0.46199781    
 -0.54194915    
  0.73577398    
 -0.24186467    
 -0.13016254    
 -0.18681578    
   1.0468446    
 -0.78864723    
  0.41170871    
 -0.71977800    
  0.11525448    
  0.22162330    
  0.34196272    
  0.40930024    
 -0.65835279    
 -0.25316468    
  0.48183811    
 -0.45366713    
 -0.21622317    
  0.88595003    
 -0.46716404    
  0.51233679    
  3.39173735E-03
 -0.43757772    
  0.40079233    
 -4.67432514E-02
  8.35288242E-02
 -7.61938244E-02
  0.73489428    
 -0.99336880    
 -0.27410477    
 -0.35489839    
  0.23607714    
  4.11957130E-02
 -0.64928061    
 -0.17803869    
  0.68542498    
  0.68406188    
 -0.52438951    
  0.64115822    
  0.23192181    
 -0.47498396    
  0.15076382    
 -0.40737522    
  0.43991908    
 -0.35737875    
 -9.02174115E-02
  0.72257483    
  -1.0369427    
  0.31629279    
  0.12629385    
  0.92439330    
 -0.81988060    
 -0.29022968    
  0.48393697    
  0.10950302    
  0.35102192    
 -0.74862635    
  0.60644102    
 -0.76619989    
  0.77167434    
 -0.17128152    
 -7.97727406E-02
 -0.59836864    
  0.62149113    
 -0.84729773    
  0.31529725    
 -0.40449286    
  0.23069520    
 -0.22488110    
 -0.69025272    
  0.42643845    
  0.39153215    
 -8.51577297E-02
  0.13976200    
 -4.95151877E-02
 -9.30286720E-02
  0.13039288    
  0.88297904    
  5.79446256E-02
 -0.61958444    
  0.64502156    
 -0.12783347    
  0.17507209    
 -0.59759510    
  0.39029691    
 -0.64831591    
  0.73605478    
  -1.0642108    
  0.75768572    
 -0.97360897    
  0.96679217    
  0.23213178    
 -0.73977041    
 -5.12932725E-02
  0.60830832    
 -0.73570675    
  0.57042646    
 -0.58963180    
  0.86105335    
 -0.20890126    
 -0.47029215    
  0.36220229    
 -0.13215408    
  0.11103271    
  0.14921260    
 -0.57961637    
  0.19028626    
 -0.11491644    
 -0.35300145    
 -0.21072093    
 -0.11778297    
 -2.34202687E-02
  4.72832285E-03
 -3.84662710E-02
 -5.54299280E-02
  7.00286627E-02
  1.43886171E-02
  0.58513772    
  0.47298342    
  -1.2178425    
  2.21002027E-02
  0.10372005    
  4.91402391E-03
  0.11560202    
 -0.19727992    
 -2.15061828E-02
  4.77543101E-02
  2.05134135E-02
  7.80886337E-02
 -7.80885667E-02
  9.20747444E-02
  3.18933204E-02
 -0.11890464    
 -1.52672669E-02
  7.88585842E-02
 -2.88481656E-02
 -1.13344534E-08
 -4.88997623E-03
 -3.49163935E-02
  4.46723625E-02
  3.80996875E-02
  1.85192432E-02
 -3.26369256E-02
  2.34203395E-02
 -1.39860455E-02
 -5.79874925E-02
 -2.51901131E-02
  4.97614332E-02
 -6.00181408E-02
  4.53480370E-02
 -4.02062163E-02
   1.0369189    
  0.34937584    
 -0.21198824    
 -0.13920754    
 -0.29194129    
   1.0680695    
 -0.36884290    
  0.31193128    
  0.17832056    
  -1.0529023    
  0.39977518    
 -0.96525908    
  9.97268185E-02
  0.98125279    
  0.14741172    
 -0.38915160    
 -0.47584587    
 -0.44125411    
   1.3903347    
 -0.35869318    
  0.22400896    
  0.13569163    
 -0.97647482    
 -0.36742777    
  4.89739962E-02
   1.4460535    
  -1.1249294    
 -0.82705963    
  0.99595827    
  0.52558106    
 -0.19491725    
  0.55451721    
 -0.65485626    
  0.72570610    
 -0.44115978    
 -1.21872099E-02
 -0.30324289    
  0.11161390    
  0.88545698    
 -0.96618772    
  0.34080744    
 -0.13171567    
 -0.25484529    
 -5.63368527E-03
 -0.29587638    
  0.10104740    
 -0.14768794    
  0.64839417    
  0.24046825    
 -0.52953821    
  0.81749308    
 -0.84948057    
  0.53164017    
 -0.69314700    
 -0.38104662    
   1.2842178    
  0.12323271    
  -1.1181248    
  0.71386695    
 -0.42495400    
  0.37803188    
 -0.70459038    
  0.69952059    
 -0.34566316    
 -0.51142424    
  1.19047379E-02
  0.79301912    
  0.30263028    
 -0.61059690    
  5.66524193E-02
  0.26988280    
  7.46709779E-02
 -0.26835775    
  0.75499064    
  -1.0603725    
 -0.99976641    
   1.6106138    
 -0.64161909    
  0.46888718    
 -0.24040055    
  0.51153564    
  1.58484112E-02
 -0.64206338    
  0.43941084    
 -0.43543491    
  0.71182096    
  0.14141180    
 -0.37139449    
  0.20832826    
 -0.75788468    
 -0.55643606    
 -0.63557708    
   1.8261273    
 -4.96352538E-02
  4.72245831E-03
 -0.49989232    
 -1.94363785E-03
  0.28133917    
 -0.10031544    
  0.35439959    
 -0.66396433    
  0.38007173    
 -0.31166881    
  0.26996386    
  0.22251254    
 -0.25782907    
 -0.10137412    
 -0.21728356    
 -0.61743528    
   1.3404684    
 -0.12037619    
 -0.14822324    
 -0.26093864    
  0.50971377    
 -0.52276152    
 -0.20317543    
  0.83040708    
 -0.66938365    
  0.12838127    
 -0.26219213    
  0.83475542    
 -0.28445107    
 -1.03764571E-02
 -0.33075213    
 -0.15052761    
 -8.35648775E-02
 -2.79086046E-02
  0.80039281    
  5.26166968E-02
 -0.76070535    
  0.72176600    
 -0.73257685    
 -7.21034482E-02
  4.66188043E-03
  0.24613319    
 -1.46521265E-02
 -0.22915778    
  0.47780386    
 -0.31737509    
 -3.00926343E-02
   1.0017394    
 -0.25989917    
 -0.68253428    
 -0.17353092    
  0.18876955    
 -0.31256387    
 -0.35630572    
   1.3973037    
 -0.62952131    
  5.17212935E-02
  0.19041874    
  1.34321197E-03
 -9.86714065E-02
 -0.31015480    
  0.59002888    
 -0.67869467    
  0.44372302    
 -0.20004140    
  9.87643898E-02
  0.86086416    
  -1.0129271    
  0.42831621    
 -0.35956687    
  3.84340025E-02
  0.16022144    
 -0.63878608    
  0.23680629    
  0.66563213    
 -0.58735758    
  0.75399870    
  -1.0125095    
  0.19268425    
  0.11480035    
  0.48776770    
 -1.25862822E-08
 -0.38479996    
  0.14773348    
 -0.55319887    
  9.25929621E-02
  0.37865371    
  0.15769371    
 -0.36772484    
 -0.17089276    
  0.54785883    
 -0.41007501    
 -0.15613277    
  0.93463999    
 -0.65217960    
  0.30068603    
  0.43013656    
 -0.85715026    
  0.86551851    
 -0.86156601    
   1.0827073    
 -0.73196709    
  0.10660990    
 -0.24014123    
 -0.28874072    
  0.79765999    
 -0.98082912    
  0.66475832    
  0.11370243    
 -1.29338857E-02
  0.19115816    
 -0.97465754    
  0.16884601    
  0.83661270    
 -0.10483404    
 -0.51082563    
 -0.50790596    
  0.88850302    
 -0.26632872    
  0.32342073    
 -0.53528214    
  6.55052140E-02
  0.50099474    
 -0.11627496    
 -0.73212111    
  0.76606387    
 -4.88496535E-02
 -0.61031663    
 -0.63062692    
  0.30378571    
  0.94215131    
  1.60596538E-02
  0.40709782    
 -0.13143627    
 -0.27077162    
  0.14188050    
 -0.35743102    
 -1.37094753E-02
  6.38673753E-02
  0.29770383    
  -1.0304744    
  0.16774465    
  6.61195591E-02
 -0.18993329    
  0.80165446    
 -0.27491060    
  0.47674882    
 -0.10279626    
 -0.41540971    
  0.17138615    
 -0.32759655    
  0.64239633    
  1.72047764E-02
  1.90077331E-02
 -0.69734025    
  0.82114869    
 -0.36250106    
 -0.34554368    
 -0.15383804    
  0.51388454    
  2.58413721E-02
 -9.49276462E-02
  0.43267435    
 -0.43971175    
 -0.53416574    
  0.88545877    
 -0.47438675    
  0.41816354    
 -0.76620406    
  0.53408253    
 -0.19567291    
  0.28566405    
 -0.14170298    
  0.32503438    
 -5.28345034E-02
  0.16533390    
 -0.20770857    
 -0.49177060    
 -0.18268456    
  6.12650365E-02
  0.47918257    
 -0.39097655    
  0.11674034    
 -6.19819872E-02
  0.53677368    
  0.13754737    
 -0.61568338    
 -0.42320955    
 -0.61684942    
   1.0778613    
  3.64250839E-02
 -0.23960797    
  0.39885578    
 -5.73143251E-02
 -0.19646583    
  0.52305818    
  0.17944667    
 -0.31602252    
 -0.43552941    
  0.24551280    
 -8.65009949E-02
 -0.25109550    
 -4.42727208E-02
  0.24512254    
 -0.39107648    
 -1.18381905E-07
   1.0548095    
 -0.38454124    
 -0.20623492    
  0.18032363    
 -0.56651443    
  0.43155348    
 -3.49379331E-02
 -0.40103042    
  0.54817259    
  0.33482695    
 -0.76423341    
  0.20209846    
 -9.59525555E-02
  0.10553730    
 -2.57662553E-02
  5.24345115E-02
  2.29544062E-02
  0.50566870    
 -0.72090095    
  0.43321908    
  0.14472161    
 -0.47803590    
  0.34900558    
 -0.71861833    
 -4.78079729E-02
   1.0059618    
 -0.19847396    
 -0.54989296    
  0.30349270    
  0.21011783    
 -0.39008909    
  3.96944918E-02
  0.61211717    
 -8.71780068E-02
 -0.55412561    
 -3.00643183E-02
 -0.51142424    
 -0.14818047    
   1.2714367    
 -6.53829500E-02
 -0.65640849    
  5.07920757E-02
  0.51082551    
 -0.86342722    
 -0.16779327    
  0.62860888    
  9.60867256E-02
  0.60387450    
 -0.15386783    
  4.07427996E-02
 -0.70654440    
  0.77806914    
 -0.39797103    
  0.12493048    
  1.84339173E-02
 -0.48565033    
  0.81031150    
 -0.43434343    
  2.26707738E-02
  8.58690888E-02
 -0.36076507    
 -0.26285613    
  0.23121314    
 -0.52388299    
 -0.29725134    
   1.1962507    
 -0.22169127    
 -0.37826219    
 -0.17809333    
  0.78268707    
 -0.77010816    
  0.34712940    
 -0.21610129    
  0.55206871    
 -0.23043002    
 -5.72518110E-02
 -0.61543834    
  0.52566803    
 -0.90348166    
   1.4543778    
  0.20989276    
  -1.0968927    
  3.04592755E-02
  0.99417740    
  -1.0402211    
 -0.83343303    
   1.4878829    
  8.09843019E-02
  0.24768317    
 -0.32866713    
 -2.72494182E-03
  0.38942084    
 -0.11340276    
 -0.63483918    
  0.17840768    
 -0.29863498    
 -0.14938964    
  0.15597582    
  0.28549147    
  0.74365896    
 -0.48942465    
 -0.24278675    
  0.58597851    
 -0.54145604    
 -5.43262213E-02
  0.61015821    
  -1.2228837    
  4.44518290E-02
  0.88268906    
 -0.50763315    
  0.34243074    
 -0.59745151    
 -0.32167214    
  2.79737953E-02
   1.2358723    
 -0.29236904    
  0.45137504    
  -1.1037538    
  0.58434427    
 -0.42285687    
  0.52129698    
  7.76358023E-02
 -0.90134257    
  1.76474769E-02
  0.59360069    
 -0.81455988    
  0.77514613    
  0.30016673    
 -0.25914374    
  7.58289397E-02
  0.45725527    
 -8.15375149E-02
 -0.18868777    
  0.43349883    
 -0.91869766    
 -0.43915910    
   1.2114218    
  -1.0116007    
 -2.32270770E-02
  0.99894118    
 -0.84665710    
  0.85527366    
 -0.49568793    
  0.40285322    
  0.32867122    
 -0.26681679    
 -0.13451517    
  0.36295462    
 -0.66994405    
  7.79235139E-02
  5.23535796E-02
  0.15969613    
 -1.14491268E-03
 -0.51618540    
  0.15442480    
  0.58559126    
 -8.20288584E-02
 -0.38140303    
 -0.15221164    
 -0.18571699    
  0.60687751    
 -0.61919802    
  0.61919796    
 -0.35556331    
 -0.41744146    
  0.73560649    
 -3.47030815E-03
 -0.21506509    
 -0.40116411    
  0.54167545    
 -0.51834422    
  0.21599029    
  0.56922209    
 -0.60184276    
  0.11681286    
 -0.26718965    
  0.67781723    
 -0.34453779    
 -0.42454115    
  0.16551457    
  0.87828982    
 -0.87078500    
  0.50783050    
 -0.87659407    
  0.42332286    
  7.49927759E-02
 -0.26978087    
 -5.52625805E-02
  6.38280883E-02
  0.38753706    
 -0.48370028    
  0.19938965    
  0.17265959    
  0.72264332    
 -0.83558351    
 -0.22223802    
  0.28030220    
 -2.07259785E-02
 -0.12830958    
  0.94600379    
  7.27864876E-02
 -0.97606504    
  0.56988335    
 -0.20582153    
 -6.69190437E-02
  0.15293944    
 -0.59508598    
  0.12967779    
 -0.24856047    
   1.0538977    
 -0.27425501    
 -0.65418839    
  7.36398846E-02
  0.14161243    
  0.80465096    
 -0.17416599    
 -0.37682587    
 -0.61436617    
  0.56966603    
  0.46911037    
 -0.74354744    
  0.59962106    
 -8.39200392E-02
 -0.28208622    
  0.17185006    
 -0.53792304    
 -0.11109933    
  0.35715446    
  0.43847132    
 -0.73740202    
  0.68405640    
  0.12938473    
 -0.38412946    
  0.21753138    
 -0.73426533    
  0.63859951    
 -0.55571198    
  0.66081202    
  2.77797803E-02
 -0.35374382    
 -3.30610201E-02
 -0.33647218    
  0.82417542    
 -0.10204080    
 -0.70117956    
  0.69889092    
  0.37010089    
 -0.59238589    
 -0.24155243    
 -0.14900315    
  0.61398494    
 -0.55249023    
  0.75201601    
 -0.60270506    
  0.74161118    
 -0.84811395    
  0.16632119    
 -0.28125098    
  0.22655649    
 -0.23514035    
  0.91542810    
 -0.16368696    
 -0.54950428    
 -9.98981595E-02
 -0.44313049    
 -0.71149623    
   1.5298067    
  0.38384253    
 -0.76096976    
  0.27887154    
 -0.22943152    
  8.53092223E-02
  9.26737562E-02
  0.36317572    
  6.07516468E-02
 -0.79805613    
  0.63864088    
 -0.30734164    
  7.79209509E-02
 -0.30431134    
 -4.14996333E-02
  0.46841344    
 -3.50913294E-02
  0.41729975    
 -0.63087350    
  0.45630470    
  -1.0461346    
 -0.46388742    
   1.5046191    
 -0.81391394    
  0.16836987    
  0.58064473    
 -0.41359028    
 -0.52905583    
  0.82500815    
  0.18901786    
 -3.72852385E-02
  0.30072525    
 -0.16803207    
 -0.71891689    
  0.48890048    
  0.80654168    
 -0.39697999    
 -0.55798191    
 -0.29341280    
  0.33125871    
 -0.67542332    
  0.13150232    
  0.24471046    
  0.88653916    
 -6.63750395E-02
  1.70111954E-02
 -0.15054289    
 -0.65737975    
  0.28090256    
 -2.06192099E-02
  0.20633657    
 -0.54336441    
  0.24393749    
  0.43451068    
 -3.41396742E-02
 -0.97573501    
 -0.26182222    
 -0.17670375    
  0.39984733    
 -0.24810007    
 -9.06279385E-02
   1.4457556    
 -0.61095834    
 -0.50740075    
  0.51933646    
 -0.56003940    
 -0.70809531    
  0.17121582    
  0.97828805    
  0.66312087    
 -0.31931436    
  0.16434395    
 -0.12846003    
 -0.45086694    
  0.55138522    
 -8.88376683E-02
 -0.36314726    
  0.14483090    
 -0.22797064    
  0.70217890    
  1.38888825E-02
 -0.68236804    
 -0.35695362    
  0.28209528    
 -0.45168513    
 -0.33383569    
 -0.18140054    
  2.18589567E-02
  0.12197845    
 -0.20653580    
  0.19692041    
  7.89270997E-02
 -0.25259081    
  0.70741266    
 -0.48197278    
  0.57392949    
  0.69055974    
 -4.09837961E-02
  0.17758717    
  9.58234295E-02
  0.15385748    
  -1.0413072    
  0.77911890    
  0.37526557    
 -0.32397202    
 -3.76567319E-02
 -0.23993160    
  5.44447340E-02
  0.48047832    
 -0.37240425    
 -0.46902847    
 -0.60548639    
  0.65492618    
  0.76040715    
 -0.42075947    
 -0.39691514    
  0.12365969    
  0.75049835    
  -1.1378986    
  0.10433674    
  0.66154695    
 -0.54838294    
  0.58458102    
 -3.14529315E-02
 -0.82853997    
  0.14129257    
 -0.29634708    
  0.62776458    
  0.39185968    
 -0.13287953    
  0.14761044    
 -0.29332209    
 -0.53062803    
  0.51543015    
  0.26248196    
 -0.92101347    
  0.50845605    
 -0.59492958    
  0.64524359    
  4.14308421E-02
 -8.64211172E-02
  0.39419234    
 -0.37664798    
  0.32773837    
  0.50705940    
  -1.1001227    
  0.11753099    
  0.25019354    
  9.28810164E-02
 -0.49052769    
  0.82842952    
 -0.17824824    
 -0.44400311    
 -0.18765877    
  0.29908487    
  0.61720628    
 -0.33335805    
  1.77671928E-02
 -0.67445493    
  0.77717078    
 -0.11664847    
 -0.46593031    
  9.30905193E-02
  0.51082575    
 -0.61618602    
  6.95415586E-02
 -0.56539047    
   1.2915751    
 -8.52404907E-02
 -0.55633509    
 -0.13580140    
 -0.45835435    
  0.46037269    
  0.79830593    
 -0.50059378    
  0.11043742    
  0.16405915    
 -0.36532608    
  0.19723688    
  9.86082852E-02
  0.11506938    
 -0.22042985    
 -0.13624525    
 -0.12030950    
  0.37283087    
  0.17950290    
 -6.99291751E-02
  0.15028210    
 -0.58648503    
 -6.71130978E-03
  0.44722950    
 -0.17609778    
 -0.46769580    
  0.33324704    
  0.33814919    
  0.13862292    
 -0.65294522    
 -0.39674664    
  0.54763943    
 -0.25023910    
  3.86113627E-03
 -0.23574673    
  0.60790825    
 -0.29970628    
  0.46122882    
  9.78747830E-02
  -1.1182715    
  0.76714325    
  0.37941316    
 -0.64644605    
  0.81556654    
 -0.82128632    
  0.31409892    
  0.13440394    
 -0.43144080    
  0.68843675    
  4.52317335E-02
 -0.64384151    
  9.96741131E-02
 -0.21424071    
   1.1227251    
  -1.0979857    
 -0.31563827    
  8.16277191E-02
 -6.62820488E-02
  0.52343595    
  0.27214843    
 -0.74125016    
  0.61959380    
 -0.15501356    
  0.11408369    
 -0.54789209    
  0.86512017    
 -0.88870615    
 -0.46192172    
  0.83586937    
  2.11217385E-02
  0.54060310    
  4.57536280E-02
 -0.71119833    
 -0.11165441    
 -9.83696952E-02
  0.43861738    
 -0.40112680    
 -0.26909694    
  0.66148984    
 -0.13102818    
 -0.10351029    
  0.33197317    
 -0.33939451    
 -7.33921379E-02
  0.89153802    
 -0.26359749    
 -0.74472183    
  0.42036834    
 -0.13946597    
  0.44110361    
  0.33365488    
 -1.89876761E-02
 -0.32566810    
 -0.48606101    
 -1.63196903E-02
  0.34583023    
 -0.23846054    
  0.26526523    
  0.30855849    
 -4.63880114E-02
 -8.27919468E-02
 -0.15942763    
 -0.73860967    
  0.38896453    
  0.46164989    
 -5.67690842E-02
 -0.30813900    
 -0.39439762    
 -0.47000343    
  0.12405273    
  0.67294461    
  0.42009655    
 -0.52583528    
  0.67116839    
  2.76337527E-02
 -0.96837592    
 -0.14921246    
   1.0444916    
 -0.70637906    
  0.60650808    
 -2.48882547E-02
  0.41420880    
 -0.37489980    
 -0.45513666    
 -0.15154977    
  0.53240931    
 -0.58210886    
  3.34057994E-02
  0.24467589    
  1.11912815E-02
  0.22916663    
 -0.30511102    
  0.30257916    
  8.26716721E-02
  0.13920362    
 -0.71469748    
  0.81873757    
 -0.38329723    
 -0.23665711    
 -0.10008367    
 -0.18533346    
 -2.75248066E-02
  0.30782688    
 -1.20380064E-02
 -0.56656027    
 -0.44115546    
   1.4940219    
 -8.43070373E-02
 -0.65901417    
  0.51350641    
  8.22027549E-02
 -0.20602810    
 -0.34805429    
  0.36904469    
 -0.39293268    
 -0.20140360    
  0.66865629    
 -0.42213234    
  0.51292449    
  0.22037242    
 -0.64681053    
  0.66083872    
 -0.66663617    
 -0.51276553    
  0.41298813    
 -0.84801185    
  0.61247927    
  0.36772490    
  0.36004651    
  0.14702000    
 -3.09837814E-02
  0.13090539    
 -0.58289069    
 -0.36508274    
  0.37962869    
 -2.93062013E-02
 -0.45304781    
  0.53850889    
  0.87304813    
 -0.41441455    
 -0.65193707    
  9.85048860E-02
  0.16560996    
 -0.56080902    
  0.62246162    
  0.27867314    
  0.16635767    
 -0.11563019    
  0.28768206    
 -0.66924143    
 -0.20364979    
 -0.33377317    
  0.69314718    
 -0.54556417    
 -0.48028910    
 -8.63282457E-02
 -0.68498391    
  0.53967381    
  9.91802290E-02
 -0.16277131    
  0.10080491    
 -0.24157742    
  0.18038161    
 -9.75616649E-03
 -8.16779062E-02
  4.67616394E-02
 -1.26900829E-07
 -2.05136612E-02
  4.06144820E-02
 -2.51901131E-02
  5.08894259E-03
  2.50638649E-02
 -0.17246924    
  0.15246870    
  4.92712110E-02
  0.15552346    
  0.12733947    
 -0.37865397    
  0.66361463    
 -0.48926136    
  7.28374496E-02
 -0.15621887    
 -0.12323278    
  0.17500910    
  0.50990790    
  0.27101484    
 -0.19927090    
  0.72096175    
 -0.22720394    
  0.81179929    
 -0.76891375    
 -0.52898031    
  0.46394217    
  0.42918169    
 -0.79158729    
 -0.11950878    
  0.78586328    
  0.18389459    
 -0.10995522    
 -0.96631527    
  0.62918466    
 -0.18140052    
  0.48167545    
 -0.25963750    
  0.33941758    
 -0.14682454    
 -0.43509713    
 -0.21518633    
   1.1117346    
 -0.23490734    
 -0.77496964    
  0.41593650    
 -0.22836535    
  6.58465922E-02
  0.36545995    
 -0.12289793    
  0.61449265    
 -0.21416880    
  -1.0782033    
  0.39870846    
  0.55719149    
 -0.76979738    
  0.91419196    
 -0.33764949    
 -7.45612159E-02
  0.14942586    
 -0.61033404    
  4.90775146E-02
  0.54694694    
 -0.57020378    
  1.94182768E-02
  0.35417193    
 -0.31828487    
  0.11881323    
  6.84437901E-02
 -0.30736187    
  0.55662274    
 -0.15815537    
 -0.30467975    
  0.15333405    
  0.31309178    
 -0.62950516    
 -0.78219897    
   1.5245633    
 -0.94828027    
  1.91003364E-02
  0.45810908    
  0.35101819    
  0.10174393    
 -0.19105525    
  0.55735779    
 -0.57729179    
 -1.07965181E-02
  0.40410739    
 -0.30966088    
 -0.32200944    
  0.48563907    
 -0.44229868    
 -0.14172167    
  0.22764471    
 -0.40621373    
  0.93278331    
 -0.96243185    
  0.56752115    
 -0.27810410    
  0.18318766    
  0.14607851    
  0.32320347    
  0.13014099    
 -0.88278550    
  0.28191847    
  0.24147187    
 -0.41975525    
 -0.35248908    
  0.71020001    
 -5.20562530E-02
 -0.33902013    
  0.41258273    
 -0.35532504    
 -8.07457939E-02
  0.37765959    
  0.16057472    
 -0.37033698    
  0.54695034    
 -0.21246721    
 -0.55300033    
  0.66782922    
 -0.92272151    
  0.14310083    
  0.18052767    
  0.25668606    
  0.35611925    
  0.16548157    
 -0.74996603    
 -0.23278841    
  0.14148436    
 -0.23613395    
  0.96956772    
  -1.0795120    
   1.1682054    
 -0.60013169    
  0.39262131    
  0.16107029    
  1.83169302E-02
 -0.39685938    
  7.66752511E-02
 -0.45488036    
 -0.39241731    
 -0.18566029    
  0.22914569    
 -8.60446617E-02
 -0.73759884    
   1.5273730    
  7.47656748E-02
 -0.64197588    
   1.0239688    
 -0.71846479    
  0.69485497    
 -0.81071681    
  0.34139553    
 -0.51492655    
  2.25741621E-02
 -4.47432371E-03
  0.85049576    
 -0.25997260    
  0.50958240    
 -0.73272634    
  0.46083912    
 -0.17509982    
  0.35398778    
  -1.0071065    
  0.72622627    
  0.33817533    
  -1.1682686    
 -0.90885568    
 -0.29180565    
  0.53208554    
  0.33855048    
   1.4385386    
 -0.78780055    
  0.41146395    
 -0.13284825    
 -0.35161367    
 -0.26023060    
  6.57973588E-02
  0.71875972    
  0.58202308    
 -0.96195495    
  0.52418119    
 -0.63798064    
 -0.47566926    
  0.25299656    
  0.19207768    
  6.21084683E-02
  0.29087028    
  0.17822060    
 -0.48009995    
  0.45700422    
 -2.84377690E-02
 -0.38347322    
 -0.27193365    
  0.84531170    
 -0.18271929    
 -1.20048868E-02
 -0.34058708    
 -0.26695883    
  0.60391617    
  2.03968529E-02
 -0.68134046    
  0.54406947    
 -0.32752058    
 -0.16619536    
  0.95482427    
 -0.20210372    
 -1.37640629E-02
 -0.71688074    
  0.12503482    
  0.51773798    
 -0.53719389    
  1.36586083E-02
  0.42845473    
  0.13337336    
 -0.56961030    
  0.27638820    
 -5.01245260E-02
 -0.40080324    
  0.69314706    
 -0.73833907    
 -0.21647492    
  0.83382839    
 -0.26947621    
 -6.38514683E-02
  0.33856297    
  4.46789414E-02
  0.16320531    
 -0.68785906    
 -0.18739760    
  0.15305959    
 -0.50646830    
  0.12899213    
   1.1791449    
  0.21980813    
 -0.57746297    
  0.18372090    
 -0.57873702    
  0.38657695    
 -0.23629463    
  0.76392746    
 -0.96102661    
  0.67888457    
 -0.42274064    
  0.33381882    
 -0.11778301    
  0.24358514    
  0.18338610    
 -0.87973297    
  0.45682976    
 -0.50273931    
  0.53075981    
 -5.27716568E-03
 -0.39953053    
 -0.20264497    
  0.72289377    
 -0.72531205    
  0.95941538    
 -0.17603330    
 -0.30403939    
 -0.37592083    
 -7.94968456E-02
 -0.47142300    
 -0.12062779    
 -0.10821371    
 -0.12136090    
  0.74296087    
   1.0379877    
 -0.38795611    
  0.26164499    
 -0.68597853    
  0.54018611    
 -0.80234641    
  1.57895759E-02
   1.0810525    
 -0.40502217    
 -0.28370601    
  0.65815008    
  -1.1041067    
  0.96730864    
 -0.33375344    
 -0.22717190    
  0.67742801    
 -0.40174434    
 -0.59758389    
  0.33827913    
  0.49518034    
  1.09409625E-02
 -0.40818936    
  0.11723737    
 -0.10908743    
 -0.27477846    
  0.50825804    
 -5.41388243E-02
  0.45960361    
 -0.17463890    
 -0.16131909    
 -0.31935349    
 -0.15305099    
  0.64690179    
  7.18755201E-02
 -0.25480133    
 -0.13855341    
  0.11654766    
  0.48883006    
 -0.84074849    
 -1.75883307E-03
  0.19457024    
  0.34471947    
 -7.01668188E-02
 -0.22783507    
 -7.46401846E-02
  0.30026999    
 -0.92850608    
  0.79906631    
 -9.61898789E-02
 -0.39720050    
  0.59371340    
 -0.86371982    
 -0.33647203    
  0.57936543    
  0.53050363    
 -4.71126959E-02
 -0.65352559    
   1.0445449    
 -0.55499709    
 -0.30472347    
  0.11221176    
  0.73419261    
  -1.3854012    
  0.37402377    
  0.89894217    
 -0.84164703    
 -0.25197777    
  0.95894980    
 -0.69086123    
  0.39012739    
  0.30073404    
 -7.11198151E-02
 -0.19617634    
  0.18877789    
 -0.44458684    
  0.38990065    
  2.58079134E-02
 -0.73875761    
  0.64954340    
  0.53911245    
 -0.70212328    
 -0.51630509    
  0.14547919    
 -0.24354006    
   1.0719987    
 -0.58695692    
  0.59109807    
  0.21900286    
 -0.32689181    
 -0.63829285    
 -0.80117410    
   1.6466025    
 -3.13565247E-02
 -0.62415415    
  0.60760897    
  5.25680184E-02
 -0.18904804    
 -6.50634766E-02
 -2.79992837E-02
 -0.62860858    
  7.57599548E-02
  4.61296141E-02
  0.41091475    
 -0.61729383    
  0.76365042    
 -0.47470930    
  0.43764612    
 -0.59684086    
  0.52488577    
  0.36358801    
  -1.3781382    
  0.77291226    
 -0.12405244    
 -0.15919474    
  0.16107997    
  0.53096068    
 -7.70939216E-02
 -0.15076731    
 -0.56904799    
  0.18559237    
  0.84700650    
  6.60140291E-02
 -0.88882518    
  0.82630509    
 -0.91367859    
  7.73635432E-02
 -6.22606240E-02
  0.27853981    
  0.28808740    
 -0.30607629    
  0.48779002    
 -5.51934540E-02
 -7.52291270E-03
 -0.69422632    
 -0.39152363    
  0.34736657    
 -9.71179157E-02
  0.99380422    
 -0.74221343    
  0.53754491    
 -0.20911822    
 -0.46278730    
  0.24934587    
  0.35235542    
 -0.24923882    
  0.82959014    
  -1.1198680    
  7.60367438E-02
  0.68734992    
 -0.26469246    
 -2.42823474E-02
 -6.68697357E-02
 -0.66720718    
 -0.13854980    
  0.96404833    
 -0.48979670    
 -0.67974985    
  0.47757959    
 -2.14551035E-02
 -0.27253646    
  0.90866697    
  0.14352573    
 -0.51451558    
  0.53529269    
  0.12306014    
 -0.33570713    
  0.16271956    
 -0.59257615    
 -3.77401300E-02
  0.76327914    
 -0.74423057    
 -0.20651127    
  0.73479354    
 -0.18852143    
  0.19222285    
 -9.82701927E-02
  0.36385015    
 -0.17385873    
  0.24051967    
 -0.22049677    
 -0.28621471    
  0.28290510    
  8.16562697E-02
  3.99254821E-02
  6.25796542E-02
 -0.95661497    
  0.30839923    
 -0.20831563    
 -0.34866771    
  0.26519182    
   1.0329752    
  -1.0143265    
 -2.10040901E-02
  0.64976710    
  0.13029359    
  0.28171843    
 -0.60872215    
 -0.36075264    
  2.96630729E-02
 -0.15798533    
  0.71491349    
 -0.70035028    
  0.68589193    
 -0.73275620    
  0.90102351    
 -0.13602519    
  0.54524386    
  -1.1431878    
  5.60895987E-02
  0.39395106    
  0.75072175    
 -0.45557457    
  5.23575731E-02
 -0.88455683    
   1.0868890    
 -0.19275311    
 -0.17680785    
  0.21514830    
 -0.63956285    
  0.60502869    
 -6.27043322E-02
 -0.50981486    
 -0.19043529    
  0.64410245    
 -0.53062814    
 -3.89298126E-02
 -0.27205178    
  0.40463743    
 -0.18497393    
  0.65352792    
 -0.57134211    
  0.93699241    
 -0.23289633    
 -0.74530041    
  0.50661004    
 -6.91573545E-02
 -0.29346025    
 -5.61849773E-02
  9.19613987E-02
 -0.16836190    
  0.49980119    
  0.31259844    
 -0.51812267    
 -0.19024017    
  0.25433823    
  0.26935130    
 -0.48525572    
 -0.42199433    
  0.91529042    
 -4.71399277E-02
 -0.21843296    
  0.32672715    
 -0.36667904    
 -0.33213374    
  0.32668409    
 -0.66619122    
  0.49203312    
 -0.19508551    
  0.75167710    
 -0.30744740    
 -0.44819018    
 -0.60217535    
  0.55129963    
  0.75291193    
  0.14526188    
 -0.85927421    
 -4.30833697E-02
  0.62707019    
  1.77584477E-02
 -0.50606972    
  0.27019414    
 -0.38410726    
  6.53050542E-02
 -0.21266226    
  0.82815838    
 -0.31213295    
  0.20631237    
 -0.69891745    
 -0.40199894    
  0.41121575    
  0.72252768    
 -0.15377963    
  0.28508130    
  0.13071968    
 -0.12293783    
  -1.0986124    
  0.63786775    
 -0.42642042    
   1.3080149    
 -0.90963352    
  7.60245547E-02
 -0.31188667    
  0.52945101    
 -0.20302926    
 -0.22386511    
 -2.93062013E-02
  0.17360966    
  3.98216695E-02
 -0.18232137    
 -0.51987535    
 -0.12576950    
  0.39741457    
  0.15974389    
  0.26024216    
  0.33473644    
 -0.46935233    
  0.16008525    
 -0.64126223    
 -0.59172714    
   1.9885000    
 -0.39029264    
 -0.59727693    
 -0.14424969    
  0.17185013    
 -0.26910174    
  0.56266522    
 -0.30634868    
  0.46839380    
  2.05020104E-02
 -0.47429690    
 -1.27620278E-02
 -0.28951859    
  0.78219891    
 -0.81458050    
 -0.44549620    
  0.32454357    
  0.49120605    
  0.13396858    
 -0.38278845    
 -0.49451688    
  0.58656025    
  0.51694185    
  0.48362970    
 -0.92005700    
  0.22238848    
  0.47170156    
  -1.0215464    
  0.72153628    
  0.26158106    
 -0.17160556    
 -0.51470912    
  0.79568291    
 -0.75190812    
  0.59232831    
 -0.52221876    
 -0.45074600    
  0.72003061    
  0.38039643    
 -0.76746440    
 -2.77247261E-02
  0.37419111    
  0.50361753    
  5.20440824E-02
 -0.50845116    
 -0.73210418    
   1.0344999    
 -0.14880942    
 -0.64786041    
 -0.12645987    
 -7.37309381E-02
  6.38785735E-02
  0.64497554    
  -1.3581234    
  0.15415059    
  0.73552650    
   1.2072870    
 -0.73107851    
 -2.21506432E-02
  5.01066260E-02
  6.78227395E-02
  0.16876426    
  -1.0722563    
  0.52346241    
  0.59423465    
 -0.62554163    
 -0.27947104    
 -0.62104386    
   1.5175133    
 -0.67519665    
  0.58026803    
 -0.51327443    
  0.10150005    
  0.32304606    
  0.32312861    
 -0.75470519    
  0.81893241    
  2.76091881E-02
 -0.33465856    
 -0.10465584    
  5.25834188E-02
 -0.53107369    
  0.43163499    
  0.32391804    
 -0.77467382    
 -0.16320042    
  0.37936983    
 -0.32841745    
  0.71027821    
 -0.14727400    
 -0.83709985    
  0.93319231    
 -0.35747311    
  0.21351266    
 -0.24104452    
  0.37150693    
  -1.0467529    
 -0.12344411    
  0.79375178    
 -0.30432138    
   1.3346477    
  -1.4308530    
  0.11394427    
 -1.77388061E-02
  0.35890964    
 -0.49788901    
  0.64171869    
 -0.27557695    
  0.54137045    
 -0.32430595    
  0.34788460    
  4.84523475E-02
 -0.26352313    
 -0.48723689    
  0.32235032    
 -0.18321073    
 -0.48506296    
   1.4479386    
 -0.31430146    
 -0.21619092    
 -0.74043739    
  7.23771229E-02
  4.40599099E-02
  0.63205093    
 -0.94593537    
 -0.49328125    
  0.88388735    
 -0.26857135    
  0.94663501    
 -0.82162577    
 -0.52008510    
  0.75331581    
  0.44599494    
 -0.36707607    
 -0.11231718    
  7.45122135E-02
 -0.26061440    
  0.69428313    
  9.31408107E-02
 -0.48060757    
 -0.28434306    
  0.66611874    
 -0.39863899    
  8.46735388E-03
  1.00673651E-02
  0.36977738    
 -0.33693361    
 -0.16852371    
  0.77304280    
  0.20515393    
 -0.79523802    
 -0.24406147    
  0.20343827    
  0.88290381    
 -0.20227230    
 -6.14647381E-02
 -0.34022915    
 -0.46624649    
 -0.33687249    
  0.71804458    
  0.29787573    
 -0.28700599    
 -0.61768895    
  0.67544776    
 -0.10196481    
  0.26301587    
 -0.82652336    
  0.54209340    
 -0.44520527    
 -0.29068980    
   1.4369476    
  -1.1021979    
 -0.38731202    
   1.4012612    
 -0.25109094    
 -0.17411411    
  9.52389091E-03
  9.91802290E-02
 -0.35575590    
  0.10734919    
  0.49362215    
 -0.28237861    
 -0.52352679    
 -0.36314031    
  0.91195697    
 -0.51918465    
  0.56169897    
 -0.29289877    
  0.20257071    
 -1.13969285E-03
 -0.84161294    
  7.63729885E-02
  0.98906708    
 -9.75915939E-02
  1.25542826E-07
 -0.50082576    
  0.45243719    
 -0.54443610    
 -0.10536038    
 -0.17869173    
  8.56013894E-02
 -0.26792285    
   1.3855697    
 -0.79456741    
 -0.19817691    
  0.10751107    
  1.91476159E-02
  0.44931692    
 -0.24848944    
 -0.19566858    
 -0.54514146    
  0.67070800    
  0.12498529    
  0.30488983    
  0.32416409    
 -0.70676267    
 -0.34052092    
  0.27338162    
  4.82021235E-02
  0.22900869    
  0.16561368    
 -0.35851705    
 -0.15794021    
  0.54575646    
 -0.80182844    
  0.49960414    
  6.30727187E-02
  1.57676879E-02
 -0.72617793    
  0.62495351    
 -0.67337090    
  0.86870074    
 -4.82427068E-02
 -0.16049245    
 -0.45314252    
 -0.22793196    
  0.67701781    
  0.19845104    
 -8.58000666E-02
 -0.32635412    
  0.31171989    
 -0.32523325    
 -0.28090224    
 -0.10186323    
  0.92176187    
  8.91584083E-02
 -0.78032362    
  0.53004545    
 -0.37787700    
 -0.27193388    
  0.52192432    
 -1.60219111E-02
  0.22448853    
 -0.39105320    
 -0.39439762    
  0.39915580    
 -0.12632431    
  0.21267588    
  0.20409521    
 -0.28886619    
 -0.27460334    
  8.56245086E-02
  0.51044381    
 -0.44399890    
  0.47334608    
 -0.44865385    
  0.31050327    
 -0.95935011    
   1.0761396    
 -0.39810601    
  0.54574192    
 -3.92909907E-03
 -0.26177388    
  0.18827152    
 -0.64961708    
 -0.34257612    
  0.69457471    
 -0.57869816    
  0.17251979    
  0.14338651    
  0.53248185    
 -0.12392946    
 -0.39016974    
  0.37651336    
 -0.64674085    
 -0.83386427    
   1.4147325    
  0.33970943    
 -0.23341464    
 -0.19269931    
 -0.64069027    
  0.93272948    
  0.10023885    
 -0.53437173    
  0.39308453    
 -0.47522688    
 -5.42694405E-02
 -0.14680605    
 -0.34183180    
  3.99436690E-02
  0.42927578    
  0.52252156    
 -0.10924400    
 -0.69965363    
  0.40285087    
 -5.00996970E-02
  3.07161659E-02
 -0.19593705    
 -0.40222368    
   1.1490964    
 -0.25704503    
  0.66694456    
 -0.15904117    
 -0.82884735    
  0.53395635    
 -0.46850401    
 -0.49778298    
  0.93360490    
 -0.39884266    
 -0.36424693    
   1.0246871    
 -0.38897750    
 -0.44001746    
  0.12470342    
  0.31153339    
 -5.84963672E-02
  0.53855020    
 -0.25287813    
 -0.36359739    
 -0.10519981    
  0.41080990    
 -0.86233562    
 -0.53467691    
  0.79158729    
 -0.11583184    
  0.40546510    
  7.86924362E-02
 -9.04572755E-02
  0.50131303    
 -0.40546516    
 -0.42172578    
  2.42927857E-02
  0.51282370    
 -0.34900564    
 -0.24286138    
  0.51212353    
  0.29350188    
  -1.0222962    
  0.57031101    
 -8.56309384E-02
  0.46440008    
 -0.74110520    
 -5.61313443E-02
   1.1784774    
 -0.91771311    
 -0.12291182    
 -9.93423387E-02
   1.1673089    
 -0.97028106    
 -3.33980694E-02
  0.44975302    
 -0.27532411    
  0.23354894    
 -0.57383192    
  0.85142553    
 -0.18995522    
 -8.07861146E-03
 -0.40430698    
 -0.23581024    
 -9.44313854E-02
 -5.46039939E-02
 -2.84622721E-02
  4.61618453E-02
  1.73919611E-02
  0.59759068    
  5.40671349E-02
  0.16527501    
  5.19460961E-02
 -0.60235488    
  0.27534220    
  0.21681987    
  0.14271639    
 -0.49265853    
 -0.46445438    
  0.78750998    
 -0.43187714    
  0.44716272    
  0.13920362    
  1.81092247E-02
 -0.69414467    
 -1.00302305E-02
  0.92272180    
 -0.33135730    
 -0.23408477    
 -0.36334646    
 -0.18679391    
  0.92844164    
 -6.17727377E-02
  0.23682153    
 -0.25340211    
 -0.21611500    
 -0.29505917    
 -8.54289234E-02
  0.46857968    
 -0.18756081    
 -0.19733323    
  0.18290296    
  0.12165149    
 -0.36202100    
 -0.15353480    
 -0.15343244    
  0.75170052    
  0.20689870    
 -0.16626631    
  0.40962777    
 -0.39270693    
 -0.58912992    
  0.72098202    
 -7.32035264E-02
  3.21773291E-02
 -0.84152633    
  0.37824154    
  0.56793010    
 -0.84057409    
 -0.16164155    
  0.81343347    
  0.33567819    
 -0.69394165    
  0.52847493    
 -0.84137970    
  0.32554299    
  0.24764471    
 -0.37826490    
  0.70735693    
 -0.36020860    
  0.15107575    
 -0.10054106    
 -0.21357425    
 -0.75135672    
  9.90312696E-02
  0.83042133    
 -0.25380823    
 -0.14112715    
  0.54176527    
 -0.14683010    
  0.55157781    
 -0.85642582    
 -1.70362983E-02
  0.59766519    
 -0.65968698    
 -1.47330351E-02
  0.28116724    
 -0.12041251    
 -6.69636503E-02
  0.79427588    
 -0.22792614    
 -0.74328059    
 -0.58617502    
  0.71642500    
  7.00541735E-02
 -0.20434436    
 -4.13283184E-02
  0.24402130    
 -2.17216834E-02
  1.34231057E-02
 -0.51919407    
  0.46438581    
  0.50482148    
 -0.68362832    
  0.10198642    
  0.58164167    
 -0.67107606    
 -0.96093148    
   1.3849349    
 -2.06192099E-02
  0.46040925    
 -0.74994457    
 -5.13909273E-02
  0.10379697    
  0.47680253    
 -0.22587931    
 -0.41925836    
 -2.53176093E-02
  0.47293732    
 -0.21948867    
  0.51479793    
 -0.23586023    
 -0.19317043    
  0.26224732    
  0.19415584    
 -0.18831843    
  8.47776830E-02
 -5.04492931E-02
 -0.83167267    
 -0.74348891    
   1.5326509    
 -5.05521670E-02
  9.53103229E-02
  7.14589581E-02
 -0.79306555    
  0.98887980    
 -0.43821204    
 -0.28990370    
 -0.53544414    
  0.21520944    
  0.56937218    
  0.22950338    
  0.33898932    
  -1.0488127    
 -0.82731920    
   1.0691221    
 -0.10575181    
  0.24673797    
  0.68624282    
 -0.26359689    
 -0.47926489    
 -0.68348509    
 -7.31223226E-02
 -0.34200484    
   1.5555862    
  6.12863060E-03
 -0.49099645    
 -0.22065075    
 -4.15795064E-03
  0.17360312    
  0.31701994    
  0.14463009    
 -0.50276393    
  0.58738095    
 -0.65143311    
  0.33005905    
 -2.28393475E-07
  0.11482597    
  8.36810172E-02
 -0.29689863    
  0.34284505    
 -0.59614575    
 -0.29633433    
  0.35987860    
 -4.97233979E-02
  0.88522488    
 -0.49424320    
  0.21194036    
 -0.61674267    
  0.26251739    
 -2.32026801E-02
 -6.96637854E-02
  6.18081130E-02
 -4.84749638E-02
 -0.14974520    
  0.78495473    
 -0.28534555    
  9.29172616E-03
  0.10836186    
 -0.19526808    
 -0.13913156    
  0.29093748    
 -0.57380021    
  0.36624449    
  4.68836948E-02
  6.16718419E-02
 -3.28297392E-02
  0.36553523    
 -0.18817067    
 -0.29948342    
  0.40918279    
 -0.72137100    
  6.10733926E-02
  0.18769296    
 -0.61036074    
  0.47512743    
  0.18317315    
 -1.86117347E-02
  0.37116492    
 -0.60083240    
 -0.32850397    
   1.5152384    
  -1.3083886    
 -2.70569231E-02
  2.50014029E-02
  0.39026079    
  0.23146519    
 -0.71436518    
  0.15059708    
  0.31686395    
  0.19706364    
  0.12945823    
 -0.96865875    
  0.17918058    
  0.52466220    
  0.35826933    
 -0.17307098    
  3.47483717E-02
 -0.29017541    
  0.47391891    
 -0.79397869    
  0.76423365    
  -1.1531370    
  0.61948496    
 -0.37398440    
  0.56252688    
 -0.40546525    
  0.55739868    
 -3.50120813E-02
 -0.21171477    
 -0.24685995    
  0.70579398    
 -0.84192628    
  0.52571446    
 -0.45339373    
  0.71991765    
 -0.50455594    
 -0.29185769    
  0.48066831    
  0.39549732    
 -0.33647224    
  0.29011822    
 -0.41878310    
 -0.32297158    
  0.39131683    
  0.16225994    
  0.22137986    
 -0.68173838    
  0.57470959    
 -0.22856084    
  3.75572369E-02
 -0.85405844    
  0.40918279    
 -8.11255425E-02
  0.51042318    
  0.22507387    
 -0.56906241    
 -0.19500831    
  0.63232839    
 -0.44415814    
  0.31517386    
  0.28548968    
 -0.92384505    
 -0.14510773    
 -0.17631222    
 -0.30305001    
  0.38459978    
  0.45444658    
 -0.34607831    
  0.19796436    
 -7.83810392E-02
  3.99580784E-02
 -0.14611840    
 -0.27093399    
 -5.75697608E-02
  0.65155327    
  0.31810281    
  0.52366412    
 -0.21444614    
 -0.71187842    
  0.17846280    
  3.62422280E-02
  0.21429074    
  0.14846736    
 -0.13353139    
  0.36606455    
  -1.0484878    
  0.77748835    
  0.19430019    
 -0.39442635    
  0.20745233    
 -0.51937807    
  0.59096271    
  8.67280886E-02
 -0.75195611    
 -0.18585195    
 -0.39098161    
  0.45020106    
 -0.63487810    
   1.5511692    
 -0.39749709    
  0.42121348    
 -0.23320387    
 -0.16447937    
 -0.83669537    
   1.0782728    
  0.14332935    
 -0.78096795    
  0.60042542    
 -0.41558743    
 -0.49361959    
  0.96115160    
  4.29344177E-02
  5.65594845E-02
 -0.28159055    
 -9.32878181E-02
  0.24801695    
 -5.46454005E-02
 -0.36420342    
  0.37271425    
 -0.47631893    
  0.53165960    
 -0.49905834    
  0.84513927    
  -1.0873308    
  0.67372912    
 -0.47000360    
  0.72403771    
  0.11566831    
  -1.0826522    
 -0.33198255    
 -0.10652278    
   1.1440748    
  0.31957543    
  0.23260544    
 -0.42592901    
 -0.43809181    
  0.54530036    
 -0.33745000    
 -0.14257409    
  9.63149294E-02
  0.60470003    
  -1.0008826    
  0.32944161    
 -9.48502570E-02
 -0.24315701    
 -4.84676510E-02
  0.54630613    
 -0.44547027    
  0.49767846    
  3.65448929E-02
 -0.16055058    
 -0.27465856    
  0.19121608    
 -0.25415361    
  0.50529879    
 -0.44051385    
  0.60243911    
  0.21217455    
  -1.2576771    
 -0.71640402    
 -3.59320454E-02
  0.18840070    
  0.12783347    
   1.3581234    
  0.62333769    
  -1.2598343    
  0.75694293    
 -0.90070873    
 -0.57342637    
  0.38459978    
  0.89682561    
  0.60591239    
 -0.74120045    
 -0.21230231    
  0.56728798    
 -0.41288915    
  0.40596190    
 -0.84399307    
 -0.14381160    
  0.89961922    
  0.38574937    
 -0.52145231    
 -0.31923020    
  5.00104278E-02
 -0.28173780    
  0.87941211    
 -0.79275990    
  0.45557174    
  0.24348669    
 -0.64332861    
  0.62648809    
 -0.56663316    
 -0.36070710    
  0.48317397    
 -0.38465515    
  0.16810986    
  0.21810168    
  0.33625016    
 -0.83113277    
  0.29213634    
  0.71946466    
 -0.11073474    
 -0.62990487    
  0.37250233    
 -0.45563030    
  0.89102733    
 -0.76226401    
  0.32283729    
  0.12864044    
  0.10013996    
 -0.85051525    
 -5.40673323E-02
  0.13584365    
 -0.54130876    
  0.77866924    
  0.61749685    
 -0.35751715    
 -0.18457113    
 -0.47000346    
  2.92965621E-02
  0.44408005    
  0.13815033    
  0.42098427    
 -0.52601916    
  0.29052821    
 -0.48993298    
 -0.54726702    
 -0.42629921    
  0.65287352    
  0.16388772    
  0.19004379    
  7.41078407E-02
  0.24853264    
 -0.33036295    
  0.15746723    
 -5.96935451E-02
  0.70710921    
 -0.76872283    
  0.47233713    
 -0.47796082    
 -0.65987229    
 -0.39102447    
   1.4128213    
 -0.29117855    
 -8.78076404E-02
 -0.25569430    
  0.80515206    
 -0.31679934    
  0.33863461    
  3.91790569E-02
 -0.65744746    
  0.20901617    
 -8.83426592E-02
 -0.24423458    
   1.2241756    
 -0.70657003    
 -0.15302499    
 -0.44973782    
  0.46845925    
 -0.25175619    
 -0.12027126    
  0.51842016    
 -0.53196418    
  0.20664464    
 -0.18195191    
  0.76685905    
 -0.26360089    
  7.73582384E-02
 -0.73365915    
 -0.60656655    
  0.47708750    
  0.49361947    
 -0.35130325    
  0.71833718    
 -0.31969810    
 -0.46453932    
  0.73058492    
  0.16422339    
 -0.48662198    
 -0.46710917    
  0.43395722    
  0.35028759    
 -0.54390854    
  5.95546775E-02
  0.14338651    
  0.20100804    
 -5.29717654E-02
 -0.12239349    
 -0.24462016    
  0.18884383    
  0.13901339    
  0.36759654    
  0.29685664    
 -0.57384330    
 -0.10738902    
  0.35158575    
 -7.16840941E-03
 -0.28210202    
  0.31163752    
 -0.97194350    
 -0.31576517    
  0.58167350    
  0.92099684    
  3.77752669E-02
  0.15853278    
 -0.58778661    
  0.23638876    
 -0.69534254    
  0.24617292    
  0.53627241    
 -0.20818079    
  0.51773250    
 -0.62888515    
  0.13318548    
 -0.31633720    
  0.45409694    
 -0.52820504    
  0.45490837    
  4.54876125E-02
 -0.46351716    
 -0.26046950    
  0.45705655    
  0.10095967    
 -0.24711633    
  0.28480899    
 -0.39381945    
  0.68764764    
 -0.92598820    
  0.70925820    
 -0.55875993    
  0.48535445    
 -0.35983875    
  0.10200995    
  0.37915480    
 -0.20856053    
 -0.47054005    
  0.31415263    
  0.31015489    
 -0.11950878    
 -0.36298668    
  0.38476825    
 -6.68224990E-02
 -0.45121098    
  0.24752489    
  0.24613300    
 -0.83824784    
  0.59211510    
 -4.99568088E-03
  0.26146477    
 -0.48085943    
  0.49108964    
 -0.34618843    
  0.15157801    
 -0.16789769    
  0.34064224    
 -2.10255701E-02
 -0.19757682    
 -0.31059653    
 -4.97839004E-02
 -0.18000399    
  0.48892078    
  0.70247316    
 -0.83333123    
  0.45656437    
 -0.38537294    
 -0.48641238    
   1.0737972    
  -1.0419563    
  8.98563638E-02
  0.42948011    
  0.28810561    
 -0.41247806    
  0.63689148    
 -0.56649220    
  0.34967375    
 -5.44176213E-02
  0.10122437    
 -0.11193395    
  0.11193398    
 -0.47846293    
  0.56376785    
 -0.66160554    
  0.71118462    
 -0.12173382    
  9.72516388E-02
 -0.27767476    
 -0.31703225    
  0.80308723    
  -1.0986121    
  0.51710528    
  0.13724111    
  0.24660429    
 -0.52658504    
  0.37615892    
  0.37994617    
 -0.20737875    
 -0.36160287    
  4.96454462E-02
 -0.53534007    
  0.44287500    
  0.40442279    
 -0.60058987    
 -0.46620846    
 -0.62860858    
   1.5302473    
  0.19393890    
 -0.61240345    
  0.32977426    
  0.61852211    
 -2.86469348E-02
 -0.85103047    
 -8.76411516E-03
 -3.03867422E-02
 -0.33538401    
 -7.91970566E-02
  0.33529425    
  0.17112598    
 -0.30101559    
  0.64854288    
 -0.45768210    
 -0.34277669    
  0.52324826    
 -8.86963978E-02
  0.42384472    
 -0.53427714    
  0.46811879    
 -0.41315967    
 -0.19632284    
  0.54620123    
 -0.36786452    
 -0.25964558    
  0.52577215    
 -0.36525542    
  0.43637833    
 -0.61589825    
  0.74342066    
  0.10593072    
 -0.13250613    
 -0.48083481    
  0.38376674    
  4.04605828E-02
 -0.51953751    
  0.28298336    
 -0.31688517    
 -0.12372740    
   1.1775289    
 -0.85863143    
  0.65058768    
 -0.75123107    
  0.14740518    
 -0.59185565    
  0.83410525    
 -0.44612104    
  0.31883103    
 -0.20891650    
  0.54625028    
 -0.53884256    
  0.33277526    
  0.12539662    
 -0.18817274    
  6.93685710E-02
  0.46208781    
 -0.15456459    
 -7.00286925E-02
 -0.15795764    
 -0.47389466    
  0.46045542    
 -0.62308866    
 -0.46817043    
 -3.73177491E-02
   1.4272685    
 -0.65378612    
  0.96891642    
  -1.1768255    
  4.43579815E-02
 -0.23928533    
  0.56447810    
 -0.53601575    
  0.73560059    
 -0.76669109    
 -0.84030485    
  0.90154833    
  0.39050236    
  0.51583827    
 -0.85802162    
   1.0192902    
 -0.67042857    
  0.38925019    
 -0.65661842    
  6.72522113E-02
  0.59386587    
  2.87629608E-02
 -0.22669420    
 -0.15346688    
  0.87626606    
 -0.83716804    
 -0.52161998    
   1.3160547    
  -1.1196214    
  6.77180439E-02
  1.57483742E-02
  0.48430541    
 -0.39827085    
  8.92064720E-03
  0.52738428    
 -0.73161340    
  0.57413775    
  0.21154292    
 -0.17185007    
 -0.46248466    
  0.44102970    
  0.36698323    
 -0.10740311    
 -0.44721705    
 -0.50792283    
  0.16649634    
  0.33851510    
  0.14242025    
 -3.86644267E-02
 -6.37505576E-02
 -0.27931374    
  0.30966100    
 -0.32646796    
  0.25026762    
  0.12136078    
 -0.14210232    
 -6.17480054E-02
 -0.12537527    
 -4.99642156E-02
  0.74311155    
 -0.75456166    
  0.18996967    
 -5.38025908E-02
  0.40378869    
 -0.53421402    
 -0.43549147    
 -0.24627008    
 -0.23739555    
 -0.15494822    
   1.7538044    
  -1.0578678    
  0.36472067    
  0.47699088    
 -0.54916656    
  0.90247422    
 -0.70331681    
 -0.16041663    
  0.67803347    
 -0.37054881    
 -0.42177388    
  0.50497907    
 -0.38470781    
  0.35169214    
  4.11017053E-02
 -0.24691388    
 -4.03209850E-02
 -0.26236439    
  0.59678972    
 -0.41253209    
  0.63746661    
 -0.24694175    
 -0.55179298    
  0.91719925    
 -0.16449755    
 -0.35179219    
 -0.41004157    
  0.68045205    
  9.62598771E-02
 -0.56649601    
  6.30273074E-02
  0.49499431    
 -0.77514201    
  0.29573262    
  0.41003644    
  0.39361277    
 -0.99633336    
  0.61743551    
 -0.51645929    
 -7.22263902E-02
  0.41352952    
  0.14781983    
 -0.33255374    
  0.34745368    
 -0.66068757    
  0.89040816    
 -0.36211476    
 -0.55734545    
  0.68059701    
  0.43969813    
 -0.28276315    
 -0.16153806    
  -1.0284667    
  0.32021186    
 -0.68150556    
   1.6920415    
 -0.69229507    
 -0.37608817    
  0.64615452    
 -9.68717635E-02
 -0.24926986    
  5.36799394E-02
  0.82438922    
  -1.0116011    
  5.71582876E-02
 -0.13126625    
 -3.68703380E-02
  0.12350484    
  0.56139237    
  0.21147810    
 -0.12318568    
 -0.24145761    
  0.21622321    
 -0.57783639    
 -0.51744801    
 -0.20585190    
  0.50262898    
 -0.60572422    
  0.71993458    
  3.03712972E-02
  0.43908188    
  0.12662044    
  1.32612446E-02
 -0.45455450    
 -0.11166981    
  0.33857954    
  0.20094423    
  0.46553487    
 -0.29621267    
 -0.61622441    
 -8.21283311E-02
  0.89732301    
 -0.36460906    
 -0.41469860    
 -0.19840555    
 -0.51536071    
 -1.52672837E-02
  0.40032357    
 -0.46794379    
  0.44973812    
  8.78860503E-02
  0.58805388    
 -0.12498508    
  0.29746777    
 -0.43511376    
 -0.11778302    
  0.69217014    
  -1.0169916    
  0.91195697    
 -0.62090212    
  0.75578988    
 -4.76051159E-02
 -0.57591695    
 -0.14446342    
  0.24698812    
  0.20443940    
 -0.30343053    
 -0.49392042    
 -0.60469186    
   1.6769484    
 -0.53013396    
  0.76449043    
 -0.33850887    
 -9.91593674E-02
 -0.66564977    
  0.56499213    
 -0.22113468    
 -0.40462953    
  0.61768895    
 -8.89790803E-02
 -0.32530898    
 -2.04724283E-03
  0.16057046    
  0.52331275    
 -0.98809439    
   1.1087462    
 -0.74487478    
  0.41952273    
  2.38255225E-02
 -0.34593445    
 -0.23149727    
 -0.28694648    
  0.51141357    
 -0.78739989    
  0.78916204    
  5.97955622E-02
  7.65922293E-02
 -0.54361558    
  0.43671787    
  0.28896308    
  0.11021447    
 -2.32026968E-02
  6.03482351E-02
 -0.83158416    
   1.0676821    
 -0.21315846    
 -0.10224560    
 -0.55276155    
  0.12124186    
  0.54450637    
 -0.83526212    
  0.45979139    
 -0.76570100    
 -0.24085791    
   1.7242852    
 -0.68860525    
  0.16274540    
  0.53492302    
  -1.0836866    
  0.84920084    
  -1.0558152    
 -4.47002873E-02
  0.22428598    
 -0.70232177    
   1.3558829    
 -0.68134046    
  0.62515992    
  0.37225637    
 -0.77709347    
  0.63897526    
 -0.81341845    
  0.60164160    
 -0.35632399    
  0.92328358    
 -0.95175523    
 -0.12072065    
  0.68393981    
 -0.76008666    
  3.45606916E-02
  3.54571529E-02
  0.47664151    
 -0.45435083    
  0.40879950    
 -0.57640034    
 -0.23686264    
  0.63120812    
  0.50954700    
 -0.73428905    
 -0.12783328    
  0.25005111    
  0.75574791    
 -0.44618326    
 -8.11253339E-02
  0.22258016    
 -0.39425406    
  0.34574574    
 -0.29998603    
  2.98998319E-02
  0.17193162    
  3.84171158E-02
 -0.52262008    
  0.15111934    
  0.26558197    
 -0.35309005    
  0.41009325    
  2.47569457E-02
  0.17435358    
  8.69214088E-02
 -0.31956947    
 -0.15619913    
 -0.25268266    
  0.87392735    
 -0.37757984    
 -0.14358179    
  0.33729643    
 -0.48139673    
  7.07689226E-02
  0.51144630    
  -1.0078833    
  0.78450692    
  6.31550252E-02
 -0.49098742    
  0.17784725    
  0.21924970    
 -0.18834198    
 -0.31213325    
  0.74429220    
  3.23951207E-02
 -0.77866948    
 -1.80183724E-02
  0.56852257    
 -0.61610126    
 -0.14326371    
  0.73855507    
 -0.42612091    
 -0.26004124    
  0.92322695    
 -0.94670218    
 -0.98003793    
   1.0173382    
  9.38529670E-02
  0.44227892    
  6.97959289E-02
 -0.68940908    
  0.90629077    
 -3.58093902E-02
  0.19525820    
 -0.74502671    
  0.66384101    
 -0.99959141    
 -0.51758230    
  0.72853053    
  0.67665178    
 -0.16582651    
 -0.18995778    
 -0.14332893    
 -0.21929817    
  0.84241253    
  0.15533082    
 -0.34706286    
 -0.56100720    
  0.58518410    
 -4.55380268E-02
 -0.63788450    
  0.49259615    
 -0.52095109    
  0.15351829    
 -0.11446770    
  0.63172454    
 -3.10190674E-02
  0.10302408    
  0.22440578    
  -1.1302253    
 -0.57536405    
   1.2081310    
 -0.49209920    
 -0.65758789    
  0.81044483    
  0.81028265    
 -0.26660451    
 -8.95770490E-02
  1.83266420E-02
 -7.93367177E-02
 -0.32370993    
 -0.34740111    
  0.74923676    
 -0.59289062    
  0.36519143    
 -0.11778284    
  0.12082262    
 -0.32320681    
  0.98318505    
 -9.28034112E-02
 -0.82741630    
 -0.91236144    
 -0.13073395    
   1.3391092    
  0.37624800    
 -0.49421394    
  0.41584492    
 -0.37548441    
  0.22314344    
 -0.29021704    
  0.35870349    
 -6.34358674E-02
 -0.35451838    
  0.18022473    
  0.28166717    
 -0.42661461    
  0.30784148    
  0.26871350    
 -0.80317068    
  0.76849657    
 -0.85235077    
 -4.34850007E-02
  0.70297539    
  3.71967480E-02
  0.14247264    
  0.31612939    
 -0.65587586    
 -0.32818514    
  0.37307373    
 -5.64326048E-02
  0.47235951    
 -0.38220817    
 -0.26236433    
 -0.12861735    
 -0.29687449    
  0.25890782    
  5.15989326E-02
  0.40482014    
 -0.52381277    
 -0.27684778    
  0.63395828    
  0.42059419    
 -0.25518304    
  0.21951950    
  9.02047902E-02
 -0.92820972    
  0.28227195    
 -0.36993727    
  3.34650427E-02
  0.67009866    
  0.17212284    
 -0.11424502    
 -0.50635326    
 -6.71111196E-02
  4.24690358E-02
  0.21437339    
 -0.51530981    
 -0.43685138    
 -0.32008547    
  0.16012098    
  2.02027727E-02
 -5.01244655E-03
  5.85533157E-02
 -1.43198911E-02
  9.56933107E-03
  4.65201139E-02
 -0.14660348    
  3.10907234E-02
 -1.02566304E-02
 -5.16809197E-03
  7.48480558E-02
  2.37542819E-02
 -7.80885667E-02
  3.98062393E-02
 -3.47428434E-02
 -3.07716280E-02
  5.19469520E-03
  5.54298125E-02
  1.94182489E-02
 -1.94180775E-02
  3.37381437E-02
 -0.12074947    
  3.67494114E-02
 -3.14160697E-02
  5.30493958E-03
  2.09430531E-02
  0.21794879    
 -0.57536405    
   1.8904310    
  0.22537805    
 -0.24002613    
 -0.32428816    
  0.17523222    
 -0.31123343    
  7.11489320E-02
  0.26737702    
 -0.61903930    
  0.90960157    
  7.03342631E-02
 -0.66408300    
  0.16598515    
  0.26462415    
 -0.22145177    
 -0.27369574    
  0.34568891    
 -0.43472239    
  0.70721781    
 -0.74433559    
  0.27871352    
  0.48342669    
 -0.37220094    
 -0.10015813    
 -0.48649099    
 -0.63598871    
  0.64363199    
   1.2105502    
 -0.85007519    
  0.27252352    
 -0.51803923    
  0.11526599    
  0.79739803    
 -0.11948746    
  -1.2043142    
   1.1898807    
  7.88439512E-02
 -0.26303610    
  4.03725356E-02
  0.21688898    
  4.34441194E-02
  0.26973066    
 -0.92657626    
 -5.49587533E-02
  0.94414771    
 -0.39019772    
 -0.52609307    
  0.14151239    
 -0.27034509    
  0.17360312    
  0.30418253    
 -4.35711183E-02
  0.31069481    
 -0.73248649    
  0.46277580    
 -2.35921126E-02
 -0.33012623    
  0.60747689    
 -0.24088800    
 -0.12371492    
 -0.18900061    
  0.32162735    
  3.27613030E-08
 -2.53817136E-03
 -0.22092257    
 -5.70651926E-02
 -0.30574131    
  0.87013954    
 -0.23080626    
 -0.27652675    
  6.88870475E-02
  0.26713213    
 -0.53721857    
  0.51893222    
 -9.04774740E-02
  3.71791013E-02
 -0.67386949    
 -0.19143203    
   1.3359133    
 -0.94012886    
  0.45110035    
  6.01143278E-02
 -0.57342142    
  0.42933258    
  0.40276623    
 -0.78163368    
  0.46531743    
  0.28520676    
 -0.10062177    
  0.16887081    
  -1.0729041    
  0.63837469    
 -0.23629953    
 -0.18402062    
  0.99702376    
  0.20551948    
  -1.2854812    
  0.57937479    
 -0.42935050    
  0.11182794    
  0.21835406    
  0.18026173    
  0.39278498    
 -0.27309451    
 -0.69722033    
  0.82935351    
 -0.99307352    
  0.76837081    
  0.37566823    
 -0.33310863    
  8.51078983E-03
 -0.39965573    
 -0.26632163    
  7.16012865E-02
 -0.53543842    
 -0.29536167    
 -0.16745462    
 -1.04713123E-02
 -5.27716987E-03
  0.18759859    
 -0.29354718    
  7.91373402E-02
  0.14165069    
 -7.33826756E-02
 -2.05136612E-02
 -1.04166297E-02
  5.22197504E-03
  1.55043919E-02
 -1.03094913E-02
  5.05160056E-02
  3.86521593E-02
 -4.75072302E-03
  9.47892573E-03
  0.10724562    
 -0.20114174    
  0.69573438    
  0.65227115    
  8.13877881E-02
 -0.61673772    
  0.63761038    
  0.79583097    
  -1.1252804    
 -0.56937635    
 -0.46227241    
   1.0746303    
 -0.25062138    
  0.11570197    
  0.50301754    
  0.10614403    
 -0.34253269    
  0.83813733    
  -1.2651087    
   1.1208272    
 -0.68257260    
  0.13001914    
  5.04309945E-02
 -0.51160657    
 -0.55134916    
 -0.53368366    
  0.28043044    
  0.47978118    
   1.1707236    
  -1.0902650    
  0.19430247    
  1.83117483E-02
  0.19201893    
  0.49404660    
 -0.30647001    
 -2.23160069E-02
 -3.44365798E-02
 -0.98815525    
  0.43254617    
  0.46554101    
  0.75132585    
 -0.83283359    
  0.63609093    
  0.14493392    
 -0.22215186    
 -3.63310538E-02
 -0.62080252    
 -0.40164843    
  0.89199817    
  0.57850611    
 -0.48255733    
  0.11351887    
 -0.76295447    
  0.40749970    
 -0.42185879    
  0.59442198    
 -0.35814199    
  0.26248986    
 -1.38977775E-02
  0.28577197    
 -0.32072678    
 -0.24176110    
 -0.27434874    
  0.48805171    
  0.52775478    
  5.97306266E-02
 -0.33076543    
  0.10818694    
 -0.92859578    
  0.83807170    
 -0.56296831    
 -0.30164275    
  -1.1934336    
   1.8338708    
  0.30903757    
 -0.10462514    
 -0.19033688    
  0.14960231    
 -0.52072144    
 -0.21260996    
  0.52079862    
  6.42000437E-02
  0.23825729    
  -1.1488537    
   1.4257272    
 -0.63212126    
 -0.13904907    
 -6.08297735E-02
  3.42500471E-02
  0.46641982    
 -0.19272418    
 -0.68422437    
  0.97350538    
  0.33015186    
 -0.60418504    
  8.78857542E-03
 -0.79296774    
  0.41097477    
  0.24560022    
 -0.25479975    
 -0.14923373    
  0.60574567    
 -0.66771209    
  0.73122573    
 -0.59086847    
 -0.92425883    
   1.8586389    
 -0.85617036    
 -0.42585492    
  0.18185343    
  7.22662434E-02
  0.31666952    
  0.17168321    
  0.40189368    
 -1.71408728E-02
 -8.44504163E-02
 -0.16660412    
 -0.49151990    
  0.54945767    
  9.97155160E-02
  7.41081685E-02
 -0.17935733    
 -6.41687661E-02
 -0.11129536    
  0.20606746    
 -0.83765686    
  0.16475511    
  0.89410532    
 -7.98990428E-02
 -0.24082245    
 -0.35446900    
  0.36039698    
 -0.15849431    
  0.15731135    
  5.74868731E-02
 -0.23296808    
 -0.23949659    
  0.11977241    
  0.36490786    
 -0.15876026    
 -0.19665384    
 -9.40511599E-02
  0.44282100    
 -0.72935045    
  0.99937749    
 -3.53940651E-02
  0.14532445    
 -0.22295336    
 -0.90730929    
  0.64370972    
  0.27399155    
 -0.64902234    
  0.34745985    
 -0.74664986    
  0.98317242    
 -0.10569472    
 -0.87212974    
  0.12985812    
  0.76432335    
 -0.87307268    
 -0.11615251    
  0.84267902    
  0.30365241    
 -0.42856309    
 -6.96063787E-02
  0.64604264    
 -0.61137444    
  7.97005892E-02
  0.37349588    
 -0.14898525    
 -0.59634793    
  0.72054613    
  3.78832445E-02
 -0.30644423    
 -0.54116333    
   1.1831503    
 -0.70989782    
  0.34320611    
 -0.71937484    
  0.62703246    
 -0.51892012    
 -0.52745306    
  0.60395575    
 -0.48285171    
  0.81181389    
 -0.28102979    
 -8.63023549E-02
  0.33379617    
  0.45264915    
 -0.99775469    
 -0.20699328    
  8.18298981E-02
  0.64185369    
 -0.36314031    
  0.45296735    
  0.41041651    
  -1.0731044    
  0.15415059    
  0.20118991    
  0.35105166    
  8.20650905E-02
 -0.86942661    
 -0.12564532    
   1.2496356    
 -0.30320260    
 -0.39072803    
  0.13607499    
 -0.78927869    
  0.29293945    
 -0.54511482    
  8.89476314E-02
   1.1288825    
 -0.34754255    
  0.46123973    
 -0.51629972    
  0.35082603    
 -0.61199039    
  0.11157738    
  0.50041312    
 -0.31875557    
  0.73860943    
  3.12527642E-02
 -5.04839607E-02
 -0.28876120    
 -0.60236341    
   1.0099858    
 -0.92494875    
  0.15259652    
  0.19186623    
 -0.62492472    
   1.0865494    
  -1.0374165    
 -7.58655295E-02
  0.37376949    
 -0.40377176    
  0.50675666    
 -0.16413906    
  0.75768584    
 -0.90495336    
  0.83861148    
 -0.29371718    
 -0.55961567    
  0.55354416    
 -0.26005265    
 -6.02297522E-02
 -0.16766453    
  1.57483742E-02
  0.56850481    
 -0.37388936    
  0.48179093    
 -0.57085025    
 -0.26166132    
 -1.61106829E-02
  0.87217629    
 -0.58044201    
  0.43674439    
 -0.86766046    
  0.78724444    
 -7.03807622E-02
 -0.79735082    
   1.0502554    
  -1.0706941    
  0.28324759    
  0.18046819    
 -0.22825842    
 -4.77416515E-02
   1.0303179    
 -0.99194366    
   1.0388207    
 -4.07870859E-02
 -0.65319276    
  0.45319661    
 -0.31633750    
 -0.50070256    
 -3.16714458E-02
  0.64107168    
 -0.15632604    
 -3.25355865E-02
  0.28689453    
 -0.85164148    
  0.11500922    
   1.2273999    
 -0.53920317    
 -0.40794936    
 -8.36250931E-02
  0.89869249    
 -0.13412148    
 -0.43858537    
 -0.37376201    
  0.78555173    
 -0.17324552    
 -0.46425295    
 -3.35853249E-02
  0.27527133    
 -0.49038276    
  0.85866171    
 -0.30140153    
  0.27922344    
 -0.11549211    
  0.33516356    
 -0.32945940    
  9.74796712E-02
 -0.63793999    
 -0.14249991    
  0.41294447    
  0.29028693    
 -0.42744380    
  0.27866721    
  0.27923775    
 -0.64725018    
  0.30665958    
  0.51439553    
 -0.95058924    
  0.74295014    
 -0.49045408    
  0.46896997    
 -0.52331263    
 -0.28710064    
 -8.99754912E-02
  0.77612174    
 -4.18470874E-02
 -0.27836463    
 -6.15325272E-02
  0.60629153    
 -0.21406431    
  -1.1363970    
   1.4866788    
 -0.70216733    
 -0.41207695    
  0.41372275    
 -0.58712918    
  0.77136737    
  0.29822809    
 -0.19931802    
  0.10014242    
  7.03372508E-02
 -9.30137709E-02
 -0.37053183    
  0.38080040    
 -0.86755443    
  0.19351976    
  0.35912168    
  0.34949526    
 -0.24335767    
  0.34244847    
 -0.88886487    
  0.21635729    
  0.39765263    
  2.32568346E-02
  0.17848298    
 -0.50125629    
 -0.19189081    
 -0.35850790    
 -0.52210212    
   1.5488776    
 -0.20067085    
 -0.73832959    
  0.35863382    
 -5.84254079E-02
  0.15177687    
  0.32957321    
  1.77895725E-02
 -0.43291661    
 -0.17574124    
  0.28768212    
  0.69834191    
 -0.65087569    
  0.53664809    
  -1.1813209    
 -0.40704364    
  0.68839645    
 -1.92314386E-02
  0.86550850    
 -0.25716859    
 -0.27152079    
 -0.18405610    
  0.61405903    
 -0.57123882    
  0.65862614    
 -0.72249925    
  2.10534688E-02
  6.64897561E-02
  0.43175697    
 -0.43566334    
 -3.78908925E-02
   1.1233711    
 -0.13646258    
 -0.43311679    
  0.29001603    
 -0.20067050    
 -0.81093007    
  0.65891379    
 -8.29489157E-02
 -0.25926095    
  0.22908022    
  0.28733382    
  0.28296900    
 -0.69157344    
  0.27462551    
 -9.12561491E-02
  0.23148550    
 -0.68590462    
 -0.30361566    
  0.27856231    
  0.55628812    
 -0.48884663    
   1.1568314    
 -0.47461331    
 -0.64155430    
  0.71008104    
 -0.97586656    
  2.92705465E-02
  0.72740906    
  0.15663652    
 -0.59037197    
  0.22814892    
  0.12834691    
  0.10133755    
  9.71638486E-02
 -0.17616786    
  0.61535150    
 -0.60801643    
  0.31767848    
 -0.36890730    
 -0.45070389    
  1.00102471E-02
  0.35228267    
 -0.43531817    
 -3.30062769E-02
  0.91941786    
 -0.37428802    
  0.47437146    
 -0.79591042    
 -0.15028240    
  0.46792251    
 -0.71953386    
  0.78382832    
  0.18354180    
 -0.23876287    
 -0.98990250    
  0.52940184    
  5.76127134E-02
  2.47869119E-02
 -0.49093664    
  0.84685826    
  0.40458539    
 -0.74741012    
 -0.57743174    
   1.2980783    
 -0.11282237    
  2.10324470E-02
 -0.79422224    
  0.49891278    
 -0.40280539    
  0.32961908    
  8.11439604E-02
  0.34042722    
 -0.66717172    
  0.10755587    
  0.63734239    
 -0.61297077    
  4.24260609E-02
  2.73158345E-02
 -0.29368827    
  0.70710546    
 -0.43919617    
  0.24772383    
 -0.43096724    
 -0.36833987    
  0.27763188    
  9.98908430E-02
  3.06055956E-02
  0.14037862    
 -0.14393076    
  0.44043362    
  -1.4200774    
  0.47708750    
  0.44015077    
 -0.32892504    
  0.84541655    
  0.31030574    
 -0.79144460    
  0.29406002    
 -0.54172486    
 -4.55168262E-02
  0.37223959    
 -0.42766938    
  0.89004266    
  0.10493485    
 -0.36188844    
 -0.10581891    
 -0.10638025    
  0.24600950    
 -0.44271982    
  0.53293979    
 -0.55809808    
  0.83078384    
 -0.44895014    
  0.17017086    
 -0.53307617    
  0.36868578    
 -0.66193873    
  0.54595542    
 -0.12203985    
  0.21764402    
 -0.54828310    
 -0.10169162    
  0.74928778    
 -0.55298001    
 -3.77401635E-02
 -2.92704850E-02
  0.72121513    
  0.43976760    
 -0.93783915    
  0.72241777    
  0.14476605    
 -0.18498714    
 -0.76471740    
  0.42744398    
 -1.40337937E-03
 -0.40476310    
  0.73539972    
 -0.75667715    
 -0.44494390    
  0.28684282    
  0.70441818    
  0.11958005    
 -0.24690408    
 -0.28250912    
 -0.11310375    
  0.41799146    
 -0.35885087    
 -0.21574505    
  2.42731143E-02
 -0.22194521    
  0.79820824    
  3.44405249E-02
 -0.49532124    
  0.81377524    
  8.35328996E-02
 -0.42038414    
  0.51980358    
 -0.88370436    
  7.88675249E-02
  0.44973794    
 -0.66322803    
  0.14411928    
  0.42604592    
 -0.65440118    
 -0.54137444    
   1.3176657    
  0.19228971    
 -0.66032809    
  0.31734243    
  0.22034444    
 -0.62708068    
 -2.90435832E-02
 -0.19696656    
 -0.28608844    
   1.0814815    
 -0.26984337    
 -0.57709438    
  2.97789872E-02
 -5.01359776E-02
  0.38555986    
  0.42736790    
 -0.15643367    
  0.30552208    
  0.38829145    
 -0.85711735    
 -0.20872660    
 -6.59578368E-02
  0.58870471    
  0.11267301    
 -0.58635348    
  3.43926400E-02
  0.28990376    
  0.11911387    
  -1.3886613    
   1.2775049    
 -0.63042659    
  9.11905218E-08
 -0.20287886    
 -2.15063598E-02
  0.18645367    
  0.86228073    
 -0.52250010    
 -8.01956803E-02
  0.97684520    
 -0.59078503    
 -0.28050071    
  0.42026281    
 -0.18396792    
 -0.31633747    
  3.05365101E-02
 -0.13460609    
 -0.19400264    
  0.92822957    
 -0.56998926    
  8.73156413E-02
  0.33503789    
 -8.48388448E-02
  8.24437514E-02
 -2.55021248E-02
 -0.83143407    
 -0.67633998    
  1.10498210E-02
  0.58289051    
  0.30214766    
  0.67944831    
 -0.77953202    
  0.66904956    
  0.40074721    
  0.13567887    
 -0.36572486    
 -9.17449817E-02
  0.20228685    
 -0.21542133    
 -0.45284396    
  0.12926915    
  0.14652792    
 -8.64559039E-03
  0.44842672    
  -1.0784835    
  2.41623167E-02
  0.20115288    
  0.49464321    
  0.11011112    
 -0.64458275    
   1.2505031    
 -0.13030437    
 -0.60441905    
  3.44405249E-02
  0.18058398    
 -0.23820205    
 -0.12626699    
 -0.27164057    
 -0.30216002    
 -0.34876958    
  0.65910977    
 -3.10264565E-02
  1.25263287E-02
 -2.07703328E-03
 -8.68222192E-02
  0.77056998    
 -0.90897232    
  0.61462265    
  0.24817964    
  0.26151848    
 -0.86838734    
  0.40142483    
  0.18882288    
 -0.69203067    
  0.22135623    
  0.42612076    
 -0.65419596    
  5.03942110E-02
 -0.12987499    
  7.27281719E-03
 -0.70285600    
  0.26048613    
 -0.25562021    
  0.61229509    
  0.21256159    
  0.48975387    
  0.22756650    
  0.24471605    
 -6.03198893E-02
  4.30860091E-03
 -5.47841899E-02
 -0.69587582    
  0.23581350    
 -0.37849417    
  0.76115924    
 -0.46354765    
  0.48778528    
 -0.53571802    
 -0.41120979    
  0.99917853    
 -0.42938507    
  0.38761592    
 -0.62801641    
  9.80515331E-02
  0.30800542    
  0.27007231    
 -0.51414347    
 -6.39344007E-02
  0.39086637    
 -0.76307434    
  0.41938624    
 -3.27899233E-02
  0.15006055    
 -0.38518062    
  0.56818467    
 -0.77489769    
  2.43912842E-02
  0.54819089    
  0.16758952    
 -3.59750800E-02
  5.00102267E-02
 -0.11821862    
  8.75559375E-02
 -0.66364664    
  0.68262708    
 -0.84925830    
  0.53256559    
 -0.23531392    
 -0.26216012    
 -0.45997471    
   1.1370785    
 -0.26196003    
 -0.17360304    
 -0.29325289    
  0.75015044    
 -0.66710418    
  0.61149627    
 -6.92918077E-02
 -0.22914079    
 -0.19671032    
  0.43921420    
 -0.19478835    
  6.75582662E-02
  0.48846686    
 -0.63234103    
 -0.46729928    
  0.31282625    
  0.94081831    
 -0.82983005    
  0.18903317    
  8.03000256E-02
  0.24270400    
 -0.23043402    
  0.18079612    
  0.29717886    
 -0.49954745    
 -0.38694587    
  0.82107228    
 -0.57077789    
  0.58778656    
 -0.10558093    
 -3.93528268E-02
 -0.84653360    
  0.56342846    
 -0.33921552    
  0.26335022    
  0.44042420    
 -0.16638146    
 -0.48332533    
 -0.25711477    
  0.12068762    
  0.36522308    
 -8.74504298E-02
  0.67093396    
 -0.83687019    
  0.51041037    
 -0.28975984    
  0.60265058    
 -0.17904818    
 -5.46164624E-03
  0.29068980    
 -0.16237429    
 -5.54598458E-02
 -0.69314730    
  0.51407897    
 -0.62602377    
  0.53823704    
  0.14690556    
 -0.45972356    
 -2.20597927E-02
  0.63969940    
 -9.02251825E-02
 -0.12802848    
 -0.52309561    
  0.79013932    
 -0.24413744    
  0.39226764    
 -0.52460760    
  0.67599410    
 -0.98986673    
 -0.36174226    
  0.43877226    
 -0.10344654    
 -0.57940900    
 -0.16674392    
   1.4131484    
 -0.13423246    
 -2.50013825E-02
  0.14041226    
 -0.13811341    
  0.41801539    
 -0.22352152    
 -0.18307778    
  0.15236542    
 -0.50531769    
 -1.95764676E-02
  0.34607506    
  5.88405132E-02
 -8.83005559E-03
 -0.54886436    
  0.38412586    
  0.22705752    
 -0.32879347    
  0.71178579    
 -0.48835269    
 -0.79799360    
 -0.68037575    
   1.2974356    
 -0.57675195    
  0.74604428    
 -0.37150511    
 -0.25593340    
 -0.16924955    
  0.23090546    
 -5.29223531E-02
  0.18413167    
 -0.13534148    
  0.24323021    
  4.90993410E-02
  0.42130995    
 -0.26693878    
  6.28812909E-02
 -0.68571210    
  0.82374203    
 -0.60307086    
  0.46504059    
  0.35268712    
 -0.49120593    
  4.60652225E-02
 -0.80108798    
  0.78458160    
  5.13627380E-02
 -0.22347297    
  0.19134189    
  0.21905345    
  9.67992619E-02
 -0.68131268    
  0.31809714    
  0.19507883    
 -0.40195015    
 -0.10926675    
  0.73059750    
 -0.13825515    
  0.29415455    
 -0.82024765    
 -0.19782591    
 -3.17489319E-02
 -0.84729791    
   1.6018825    
 -0.45260444    
  0.75986624    
 -0.94252855    
 -3.53834070E-02
 -0.14816560    
  9.82095748E-02
 -0.33247149    
 -0.85457057    
   1.5646545    
  0.92207539    
 -0.68408072    
 -0.57630038    
 -0.13261399    
  0.65196860    
  0.15542367    
 -7.23477229E-02
 -0.13135652    
 -0.42095894    
 -8.49767700E-02
  0.20389082    
  6.64579123E-02
 -0.20802985    
  0.59585577    
 -0.47437581    
  0.56224793    
 -0.67749757    
  0.73570669    
 -0.51546586    
  0.40767732    
 -0.92740172    
  0.34402537    
  0.48230401    
 -0.27392232    
 -0.47969684    
  0.74502462    
 -0.10385478    
 -0.31965131    
  5.67399412E-02
 -0.14529313    
  0.47947511    
 -0.48773953    
  0.34120327    
  0.14526187    
 -0.55072677    
  0.80994666    
 -0.63020927    
 -0.13221207    
  2.29414664E-02
 -2.06385367E-03
  0.50626957    
 -0.43452570    
  0.27559012    
 -0.11268653    
 -5.54299057E-02
 -0.16689692    
  0.78845757    
 -0.74649316    
  0.67238522    
 -0.23041244    
 -0.17405392    
  0.31572822    
 -0.15178822    
  0.25441542    
 -0.42737842    
  0.47734064    
  0.23228638    
 -0.38706195    
 -0.24694778    
 -0.49553698    
 -0.35831836    
  0.27693364    
  0.10411301    
  0.57648724    
  0.19341289    
 -0.83728898    
 -3.92206460E-02
   1.2830149    
  -1.1069628    
  0.35015461    
 -0.13585536    
  7.02327639E-02
 -5.01319729E-02
  0.21815613    
 -0.38566244    
 -0.31283233    
  0.89186621    
 -0.55961561    
  0.66979998    
 -0.79894525    
   1.1858668    
 -0.44361681    
 -0.79619545    
 -0.12270296    
 -9.29629654E-02
   1.0793253    
 -0.77741814    
  0.19739114    
  0.59068114    
  -1.0814198    
  0.32463270    
 -0.19930290    
  0.68686181    
 -0.51672792    
 -0.12600909    
  0.66023737    
 -0.57302624    
  0.83624792    
 -0.82749522    
  0.31825548    
 -5.70651926E-02
  0.44386816    
 -0.69422424    
  0.45452872    
  0.18891174    
  0.21335649    
 -0.17448404    
 -0.56452984    
  0.37301582    
 -0.10126444    
 -2.81289946E-02
  0.11477535    
  3.80872078E-02
  7.56715462E-02
  0.11285924    
 -0.26482198    
 -0.23398070    
 -0.14134480    
  0.50798762    
 -0.46248004    
  0.48416775    
 -0.63189179    
  0.47754237    
 -0.40199429    
  0.42943078    
 -0.39269197    
  0.32986578    
 -0.81562430    
   1.3919786    
  -1.1578211    
   1.0769008    
 -0.80545789    
 -0.17099085    
   1.1647522    
 -0.88761503    
  0.74395454    
  -1.0281091    
 -0.54101068    
  0.33011574    
  0.91105944    
 -0.47984195    
  0.21444286    
 -0.41846710    
  0.24642716    
  0.57140803    
  0.14845538    
  2.51638722E-02
 -0.27434650    
 -0.49998650    
 -0.45012814    
  9.98057947E-02
  0.65413767    
  0.16059649    
 -9.04156342E-02
 -0.46134567    
  0.37596026    
  0.20231518    
 -0.73377955    
  0.67762470    
 -0.43291402    
  0.47647592    
 -0.81035447    
 -0.50479901    
  0.93415582    
  0.42384472    
 -0.65630645    
  0.59719867    
  0.34927049    
 -0.47912842    
 -0.25188625    
  0.46484447    
 -0.30069742    
  0.14348891    
  0.11652135    
  0.13226810    
 -0.14582765    
  0.24229893    
 -0.78863585    
  0.45963582    
 -0.53510463    
  0.56565106    
 -0.72121501    
  0.57226551    
  0.21641707    
 -0.33489847    
 -0.68375760    
  0.71319425    
  0.10015595    
 -0.28217241    
 -4.68687974E-02
  0.10727800    
 -6.40788600E-02
 -2.04277094E-02
  0.56629384    
 -7.28800148E-02
  7.18144476E-02
  0.24382357    
 -0.42316455    
  0.19099964    
 -0.89182961    
  0.75180417    
  9.14460644E-02
  0.17973718    
  3.54100130E-02
 -0.74533314    
  0.25569084    
 -0.26134583    
  0.65362412    
 -0.60925424    
  0.47810808    
  8.38298351E-02
 -0.73096669    
  0.84484780    
 -0.10976581    
  0.17044427    
 -0.64993864    
 -0.15001318    
  0.12141574    
  0.30502257    
 -0.78946424    
  0.52294052    
 -0.22150302    
 -2.91082077E-02
  0.19142187    
  0.25941160    
 -0.27168182    
  0.47637644    
 -0.92233288    
   1.0302097    
 -0.11999785    
 -0.47489354    
  0.14262541    
 -0.52170372    
  0.13840249    
  0.51625317    
  0.49059546    
 -0.74850398    
  0.40488100    
 -0.42076841    
  0.58916962    
 -0.92671019    
  0.66917121    
 -0.32807830    
  0.36813369    
  -1.1817271    
  0.72270596    
  0.19037957    
 -0.14854865    
  0.90090299    
 -0.13417999    
 -0.47346976    
  0.26875409    
 -0.25222489    
 -0.21735443    
  0.31489742    
  1.96327604E-02
 -0.89287305    
  0.29580900    
  0.58360845    
 -0.34165791    
  0.31798095    
 -0.48550797    
  4.60542031E-02
  0.47901395    
 -0.38032898    
  0.46622863    
  0.29874405    
 -0.99523407    
  0.46748909    
  0.18581177    
 -0.33160609    
 -0.54316622    
 -0.13392940    
 -0.12899208    
   1.1189356    
  7.84939378E-02
 -0.16755153    
 -0.43767309    
 -6.41376004E-02
  0.53614348    
  0.45663315    
 -0.13908935    
 -0.49338692    
 -0.23967277    
  0.58841765    
 -0.13970916    
 -0.72384334    
   1.0456990    
 -0.25294343    
  1.23391021E-02
 -0.29926902    
  0.40396005    
  0.17627937    
 -0.27763164    
  0.10636006    
 -0.16469570    
 -0.29043397    
  0.50861853    
 -0.28390113    
 -0.36660743    
  0.46477211    
 -0.23547706    
 -0.57488304    
   1.0770133    
  7.32341260E-02
 -0.90780413    
  0.82491636    
  -1.0004202    
  0.60548168    
  0.14135422    
 -0.64003742    
 -0.68029886    
  0.93567628    
  0.13269632    
 -0.11286116    
 -9.79320630E-02
 -0.32570007    
 -0.43463653    
   1.0738554    
 -0.21068856    
  0.44901934    
 -0.18941517    
  0.29113111    
 -0.27246213    
 -0.23212349    
  0.55225688    
 -2.81454902E-02
 -0.87215918    
  0.36041224    
  0.70232177    
  6.83839247E-02
 -0.84895748    
 -0.44701418    
  0.53596157    
 -0.47061163    
  0.27667293    
 -1.84664037E-03
  0.42196426    
 -0.40546498    
  0.19735920    
 -0.18650936    
  0.28317553    
 -0.54248667    
  0.97028422    
 -0.63647950    
 -9.63123590E-02
  0.44863749    
  0.46618196    
 -0.51180774    
 -0.39568499    
  0.67565924    
 -0.25211060    
 -0.30982924    
 -0.12657557    
  0.60731131    
 -0.61287218    
 -0.10577352    
  0.58985054    
 -0.78548348    
  0.54296696    
 -0.13582791    
 -0.20738202    
   1.1409146    
 -0.46436560    
 -0.65618205    
  0.76790279    
 -0.81538361    
  0.17418422    
   1.1214404    
  -1.7952379    
 -0.60962605    
   1.4678150    
  4.61843759E-02
 -0.52837408    
 -0.14107846    
  0.12175432    
  0.69192696    
 -0.17574975    
  0.16222766    
 -0.40670356    
 -0.21712072    
  0.77620518    
  6.48043156E-02
 -0.68126565    
  0.21364993    
  0.30228102    
 -0.58943307    
  0.39552888    
 -0.22994281    
  0.71972114    
 -1.23131415E-02
 -0.24778068    
  0.20344990    
 -0.23688208    
 -0.85988170    
 -0.43783960    
  8.54721293E-03
  0.71628159    
 -0.12849493    
  0.25890318    
  0.33229265    
  -1.1662973    
   1.0673153    
  0.58810771    
 -0.93328816    
  0.36520976    
  0.35908023    
 -0.65720344    
  3.00775487E-02
  0.57327855    
 -0.51570857    
  0.17442344    
 -0.22829616    
  0.30867782    
 -0.48145103    
  0.53551817    
  0.12983409    
 -0.22257981    
  2.64088809E-02
 -0.38107383    
  0.63634282    
  0.27188325    
  -1.0573691    
  0.49390006    
 -0.59435171    
  0.19597374    
  0.10260258    
  0.30003366    
 -0.27921924    
 -0.63494909    
  0.61030328    
 -0.15767561    
 -0.13964972    
  0.29924285    
 -0.42578512    
  0.84394073    
 -0.31452084    
 -0.20432340    
  0.32612857    
  0.18002531    
 -0.24476770    
  0.16088635    
  0.33249626    
 -0.20978674    
 -0.48336008    
   1.1795741    
 -0.11954527    
 -0.87671196    
 -0.12527391    
 -0.17632458    
   1.2135677    
  -1.1401007    
 -0.16497272    
  0.71981543    
 -3.40666547E-02
 -0.35950765    
  0.35205427    
 -0.54292309    
 -2.60883290E-02
 -1.55385854E-02
  0.51484442    
 -0.36742777    
  0.69121498    
 -0.44441491    
 -0.16527303    
 -0.13099279    
  9.84400660E-02
 -0.12516308    
  0.71783978    
 -0.15822412    
  8.66144896E-02
 -2.18580198E-03
 -0.68660402    
  0.23352437    
  0.32111037    
  2.58795470E-02
 -0.57401311    
 -0.13879040    
 -7.47194700E-03
  0.91428858    
 -0.90681660    
  0.67814696    
  0.12753108    
 -2.92482134E-02
 -0.60994840    
  0.45198518    
  0.17269427    
  0.27123690    
 -0.63808751    
 -0.17908011    
  0.49398559    
  8.29548910E-02
  0.26060095    
  -1.0017754    
  0.26394746    
  0.45405981    
  0.17091019    
 -0.68845439    
  0.26638952    
 -0.52091938    
  0.62052447    
 -0.43780050    
 -0.39744902    
  0.58745384    
  0.32763854    
  8.00020956E-08
 -0.29812804    
  0.34153661    
 -0.58137810    
 -0.12914108    
  0.63047582    
 -5.36525175E-02
  0.29063055    
 -0.93511242    
 -0.49429649    
  9.00805742E-02
   1.0288163    
 -0.39547506    
  0.42839426    
 -0.20009530    
 -0.22235264    
 -0.30764285    
  0.90221351    
  0.38080874    
 -0.19431554    
 -0.27419883    
  0.12200677    
 -0.22209038    
  2.85363104E-02
  0.15158987    
 -0.17487668    
 -0.27381691    
  0.35426247    
 -0.30064815    
 -0.12125581    
  0.39497453    
  8.64753500E-03
 -0.35860950    
 -0.54302865    
  0.45473635    
  4.51204292E-02
  0.43683100    
  3.27131599E-02
 -0.36326459    
 -0.36497387    
 -0.61090910    
   1.6548810    
  8.34722072E-03
 -0.29575020    
 -0.35747311    
  0.10312151    
 -0.23437364    
  0.32784832    
 -0.72514993    
 -0.77499819    
  0.78845739    
   1.3598790    
 -0.53772253    
 -2.49865949E-02
 -0.62335128    
 -0.33917269    
  0.91565973    
  0.13226806    
 -0.17088261    
 -0.64949447    
  0.74097979    
 -0.34223741    
 -0.29388437    
  0.37638870    
  0.15104041    
  0.19799677    
 -0.50681746    
 -0.20512521    
 -4.33360748E-02
  0.79710793    
 -5.61701693E-02
 -8.09692293E-02
  0.19924577    
  0.44703719    
 -0.77878225    
 -0.52050084    
  0.46681553    
 -0.28333727    
 -0.19044672    
 -0.17813468    
   1.0684499    
 -0.14494272    
 -0.25861016    
 -0.50558603    
 -0.90683436    
  0.67234421    
 -0.38319236    
  0.10843955    
  0.67116839    
 -0.64003742    
 -2.32568271E-02
  5.71585037E-02
 -3.00773662E-02
 -2.31670439E-02
  0.10379697    
 -0.29711610    
   1.2398157    
  0.26899016    
 -0.71433425    
  0.37723318    
  7.31528411E-03
 -7.88288489E-02
  0.15189487    
  0.54832506    
 -0.96606010    
 -0.45936099    
  0.72992170    
  0.14037590    
 -0.42753521    
  2.88679656E-02
  0.55145264    
 -0.21179137    
  0.32357168    
 -0.20370038    
 -0.37015256    
 -0.24522550    
  1.41513189E-02
  0.58047402    
 -0.36438081    
 -0.27394035    
  0.24328670    
  0.50418901    
  0.13088384    
 -0.65670598    
  0.49962991    
 -0.61766154    
 -0.48943040    
   1.4550439    
 -0.10214760    
 -0.49677399    
  0.60401952    
 -0.76699436    
  0.17223413    
 -8.65924135E-02
  0.40266955    
 -0.78577322    
   1.0202744    
 -0.36213067    
 -0.49525630    
  0.27401912    
 -7.41077438E-02
 -0.75484061    
  0.51879370    
  0.65565675    
 -0.53739244    
 -9.68497247E-02
 -0.26810113    
  0.16321126    
 -0.15768619    
   1.0053202    
 -0.17109448    
 -0.47865340    
 -1.55644799E-02
  0.42360023    
  5.25120832E-02
 -0.37016389    
  0.69314706    
 -0.94219649    
  0.91719544    
 -0.14157183    
 -0.38535637    
 -0.36568519    
  0.77674943    
 -0.20802984    
  2.10271571E-02
 -0.55503631    
 -6.38279393E-02
  0.22495995    
 -0.96940053    
 -2.91280560E-02
  0.57289815    
  0.63304335    
 -0.12055243    
  0.45891896    
 -0.57337970    
  7.71682113E-02
 -0.11713563    
  0.43543237    
  6.32816330E-02
  0.39994687    
  -1.2185715    
 -0.13429542    
   1.0537899    
 -0.81306452    
  0.75603169    
 -0.30208158    
  0.17465889    
  0.13192770    
 -0.43337902    
 -0.28019983    
  0.19711991    
  0.38324893    
 -0.82906538    
  0.79245996    
  5.94491474E-02
  0.10586226    
 -0.11215545    
 -8.15166309E-02
  0.43338227    
 -0.37744239    
  0.58879364    
 -0.87475014    
 -0.57001454    
 -0.35929158    
  0.79083633    
 -0.10206564    
  0.89859104    
 -0.13967289    
 -0.48782039    
  0.37260073    
 -0.38437581    
 -0.30877173    
  0.55499673    
  1.96470134E-02
 -0.42709824    
 -0.18750387    
  0.92820984    
 -0.67343754    
 -0.98954111    
  0.32930380    
  0.33080345    
 -0.36743748    
  6.15022033E-02
  0.74776840    
  0.30782667    
 -0.63044167    
  0.79448575    
  0.28248730    
 -0.47125429    
 -0.12800397    
 -0.29386511    
  0.92540944    
 -0.59797472    
 -0.23108403    
  0.31419057    
 -0.58525813    
  0.45425519    
 -0.66329437    
 -0.35627478    
 -0.37396660    
   1.4805468    
 -0.84114420    
 -0.15927620    
   1.2920629    
 -0.65058750    
  0.50283921    
 -0.93420517    
 -0.61737448    
   1.2442323    
  0.13799940    
 -0.34300631    
 -0.11539592    
 -6.88396394E-02
 -0.34524634    
  9.69304051E-03
  0.83528274    
 -0.42447302    
 -0.33946174    
  0.40745929    
  0.53716868    
 -0.73474562    
 -0.32057962    
   1.1840430    
 -0.56371832    
  0.32562214    
  7.86432475E-02
  -1.0146068    
 -0.52304101    
   1.5412428    
  5.24292216E-02
 -0.83041501    
  0.62303787    
  0.85405850    
 -0.23480481    
 -0.49343365    
 -0.53618550    
  0.62790680    
 -0.34075102    
  0.68042850    
 -0.43881500    
 -0.61444128    
 -7.12888613E-02
  0.28150532    
  0.34545988    
  0.10483407    
 -0.49982786    
 -9.62872356E-02
  0.80973482    
 -0.13503642    
  7.79341310E-02
 -0.53682762    
  7.02630877E-02
  0.45638141    
 -0.55476570    
  0.42138058    
 -0.35084388    
  0.48422924    
 -0.87813330    
  0.82344079    
 -0.60128289    
  0.31827435    
 -0.24599940    
  0.24886487    
 -0.47200829    
   1.1594169    
 -0.52775466    
 -0.26358461    
  0.17701663    
 -0.19786726    
 -0.43841693    
 -0.82166612    
   1.4737819    
 -0.38859257    
 -0.26856092    
  0.94319832    
 -0.84696996    
 -0.15874843    
  0.69717115    
 -0.30433050    
  0.53945005    
 -0.46599063    
  0.55114830    
 -0.10008337    
 -0.22153369    
  0.47201252    
 -0.28212339    
  0.24810651    
  -1.0840135    
 -0.11650515    
  0.88713402    
 -0.25317588    
 -0.42005256    
  0.77443850    
 -0.74923652    
 -0.12516293    
  3.77404392E-02
  0.89684355    
 -0.56922871    
  0.42310202    
 -4.77416515E-02
 -0.51245677    
  0.57523650    
 -0.39632234    
 -0.17687576    
  0.74280965    
 -0.57450306    
  0.21311055    
 -9.32260081E-02
  0.13410389    
 -0.60014570    
  3.11404243E-02
   1.1640351    
  -1.1569842    
  0.66944945    
 -0.33767214    
  0.41937336    
 -0.53883857    
  0.83010542    
 -0.52831894    
 -0.41178769    
  2.50534005E-02
  0.48280802    
  0.24479066    
 -0.28901085    
  3.52746360E-02
 -0.51382548    
  0.84607065    
 -0.30190200    
 -0.22376655    
 -3.16482969E-02
  0.38816729    
 -0.13649568    
  0.18127926    
 -0.45736226    
 -0.49502563    
  0.45810908    
 -0.36034465    
  0.74682713    
  0.26030713    
  5.06218113E-02
  -1.1003158    
   1.1549654    
 -0.41071635    
 -0.27200961    
 -0.17564531    
 -3.80943716E-03
  0.73610413    
  -1.0600598    
  0.64587313    
  2.99750250E-02
  8.48837197E-02
  0.20044649    
 -0.53052759    
  0.56621003    
 -0.76061106    
  0.63414866    
 -0.72800177    
  2.70895679E-02
 -0.27514040    
  0.71346712    
 -0.26870638    
  0.11694743    
  0.35516900    
 -0.45719030    
 -0.19125023    
  0.54086298    
 -0.12498926    
  0.42885813    
 -0.74860704    
  0.32711831    
 -0.23570383    
  9.73357409E-02
 -0.43195114    
 -0.49365768    
  0.63398427    
  0.17173146    
 -0.31726646    
  0.26857114    
  0.42196181    
 -0.38666376    
  0.75207007    
 -5.89229427E-02
 -1.35792391E-02
  4.67419811E-02
 -0.98176187    
  0.91927123    
 -0.67739880    
  0.45747426    
  0.23762412    
 -0.14107846    
  4.92712483E-02
 -0.28341749    
 -0.10142834    
  0.50452644    
 -0.54456371    
 -0.55879927    
  0.12095249    
  0.95842826    
 -0.45573717    
 -8.29822719E-02
  0.24258702    
  0.16010071    
 -1.45660965E-02
  0.10592459    
 -0.51251900    
  1.24690814E-07
  0.15801728    
  0.14020252    
  8.09132978E-02
 -0.12593685    
 -0.10098410    
 -0.29400966    
 -2.57186722E-02
  0.49791703    
 -0.35615298    
  0.49257287    
 -0.16108203    
 -0.41487250    
  0.27579692    
 -0.19589955    
  0.42903629    
 -0.14004602    
 -0.40742773    
 -8.82624760E-02
  0.59987342    
 -0.30151901    
 -0.33551741    
  1.76604930E-02
  0.98927259    
 -0.81868994    
  0.38181749    
 -0.52648062    
  0.64286333    
 -0.22538809    
 -0.58162582    
  0.33251628    
 -0.34261733    
  9.66933891E-02
  0.51862931    
  7.40100145E-02
 -0.36123511    
 -0.10191318    
 -2.66684368E-02
  0.47957307    
  0.39554927    
 -0.59736425    
  0.49335119    
 -0.16251878    
 -0.23623785    
 -0.23105420    
 -0.46496227    
  1.99155156E-02
  0.88829678    
 -0.45413932    
 -0.25890294    
 -0.46764216    
   1.6905830    
  -1.0457546    
  0.60307068    
 -0.64761269    
  0.42798409    
 -0.65216339    
  0.22210681    
  0.42192656    
 -0.62860852    
  4.73314710E-02
  0.37499771    
  0.19258088    
  0.21955106    
 -0.46889672    
 -0.23203266    
 -0.84729785    
   1.9187593    
 -0.35951880    
 -0.50863755    
 -6.19918182E-02
  0.22314344    
 -1.56251155E-02
 -1.42743941E-02
 -0.13673139    
  0.19415617    
 -0.42834935    
  0.11778314    
  0.27056083    
  0.21779184    
 -0.38114202    
   1.2251879    
 -0.78639656    
  0.17953674    
 -0.27974543    
  0.46967420    
  6.61330372E-02
 -0.93929833    
 -0.22957435    
  0.67814696    
 -0.37263486    
  0.87485915    
 -0.87303263    
  6.01950511E-02
 -8.04725811E-02
 -0.17897533    
 -0.25769818    
  0.82775873    
 -0.22188470    
 -0.62919837    
  0.26982462    
  0.58753651    
  0.25589287    
 -0.53237402    
 -0.12648401    
  1.85534023E-02
 -0.66773748    
   1.3128753    
 -0.62872905    
  0.60728568    
 -0.75722623    
  0.93378383    
 -7.81179145E-02
 -0.49899113    
 -0.12017582    
 -7.39805475E-02
 -0.13967289    
 -0.55705237    
 -0.10178282    
 -0.20641913    
 -2.97050588E-02
 -2.03050617E-02
  1.52675770E-02
  0.12337886    
 -0.34274164    
  0.32016775    
  0.53785443    
 -0.61865842    
  3.88397127E-02
  8.66144896E-02
 -9.13877338E-02
 -4.40168194E-02
  1.48888296E-02
 -6.09324202E-02
 -4.82667573E-02
  5.86833805E-02
  5.54298125E-02
 -9.85240005E-03
  4.83187586E-02
 -2.87101828E-02
 -8.61292630E-02
  5.15579060E-02
 -1.01012224E-02
 -1.26900829E-07
 -2.57083252E-02
 -1.57484692E-02
  5.27704414E-03
  7.10959285E-02
  3.84664610E-02
 -2.87101828E-02
  5.66190891E-02
 -3.26369256E-02
 -3.37381326E-02
  8.90236596E-09
  2.89874170E-02
 -7.41077662E-02
  1.02040432E-02
  4.95151207E-02
  4.71783243E-02
 -9.25945956E-03
 -3.30997854E-02
 -6.96800500E-02
  2.54467614E-02
  4.90294471E-02
 -4.40168194E-02
 -3.56272981E-02
  8.91679525E-02
  1.87797602E-02
 -4.76280600E-02
 -7.59859234E-02
  9.05141681E-02
  1.43200597E-02
  1.87797602E-02
 -4.66217147E-03
  2.30959263E-02
 -7.58655369E-02
 -7.14590773E-02
  0.72183216    
  0.58033258    
  0.44634447    
 -0.22868367    
 -0.23069517    
  0.30107591    
 -0.50045162    
 -6.43013790E-02
 -0.20341547    
 -2.83037554E-02
  0.24116184    
 -0.11122582    
  0.85834104    
 -0.27265745    
 -0.46510360    
 -0.17897533    
 -0.24055493    
   1.4949073    
 -0.60444319    
 -0.13021483    
 -0.38839310    
 -6.66241497E-02
  0.55453289    
 -7.59543553E-02
 -0.10205984    
 -0.33962908    
  0.53429079    
 -0.56701356    
  0.48214370    
  0.21722117    
 -0.13117300    
 -2.26336531E-02
 -0.10536067    
 -0.66022795    
   1.1694459    
 -0.93292075    
  0.71639234    
  0.12739377    
 -2.04362329E-02
 -0.83569592    
  0.63999975    
 -0.19462393    
 -0.28856653    
  0.10571444    
 -0.56760931    
  0.70847857    
 -6.93980092E-03
 -4.85116541E-02
  0.33584547    
 -3.94296683E-02
 -0.34279674    
 -0.41315147    
  5.40672019E-02
  0.34985349    
  0.46107674    
 -8.96730274E-02
 -0.24660440    
  0.37920222    
 -0.31577316    
 -0.45399928    
  0.46545690    
  0.11581219    
 -0.11454710    
  0.15324727    
 -0.12827729    
 -0.48566210    
  0.41939577    
 -0.50513256    
  8.97369534E-02
 -7.24205598E-02
  0.23593703    
  0.34611094    
  0.56132704    
 -0.98128527    
  0.33621129    
 -0.53769374    
  0.58231527    
 -0.20094785    
  0.34255120    
 -0.52609307    
 -0.21584415    
  0.41900930    
  0.41784474    
 -0.11679918    
 -0.46294871    
  0.63153338    
 -0.26124346    
 -0.53622633    
  0.14999254    
 -0.34652248    
  0.19652997    
  0.61999613    
 -7.17069283E-02
 -0.38940755    
  0.35897315    
 -0.50343663    
  0.54341775    
 -1.91853177E-02
  8.13454837E-02
  0.29046854    
 -0.46700317    
 -0.42700011    
 -9.63309556E-02
 -6.02033995E-02
  0.75110096    
 -0.40209231    
  0.36655867    
 -0.43446961    
 -0.38672286    
 -0.10036271    
   1.0986123    
 -0.66900301    
  0.66016638    
 -0.24457470    
  0.24654534    
 -0.23154479    
  0.32721290    
 -0.80669069    
  0.28416905    
  0.22585504    
 -4.80682962E-02
 -0.25782907    
  0.30710033    
  0.37784356    
 -7.25884289E-02
 -0.64052629    
 -0.10442702    
  0.26121545    
 -0.41412312    
 -0.12487311    
 -0.65924573    
   1.6403826    
  3.68683506E-03
 -0.61785728    
   1.0900434    
 -0.70992506    
 -0.83993477    
 -0.43286401    
  0.71783978    
  0.86798811    
  -1.0357815    
 -0.98726016    
   1.6171498    
 -0.71777558    
 -0.52669889    
   1.2224675    
 -0.14936291    
 -0.57570177    
  0.93024701    
 -0.11034817    
 -0.93128359    
  0.28692669    
   1.1770841    
  -1.3445504    
  0.46361589    
 -8.07457939E-02
  0.68580753    
 -0.21147175    
 -0.63245547    
  0.80160773    
 -6.75531030E-02
 -0.57959807    
  0.43855071    
  0.38594660    
 -0.24695668    
 -8.82292315E-02
 -1.93076115E-02
 -0.25755909    
  6.74092546E-02
 -0.59418702    
   1.0283624    
 -0.27784726    
 -1.67468693E-02
  0.27463001    
 -0.36284810    
  2.47245822E-02
  0.11291535    
 -0.63841546    
 -0.20430036    
  0.97882712    
  0.33202490    
 -0.22656441    
 -0.85848111    
 -7.50902519E-02
  0.29738256    
 -0.32058528    
  9.34572984E-03
  9.53100771E-02
 -6.77853674E-02
 -2.98527256E-02
  0.19621062    
 -0.14177565    
  0.38989192    
 -0.33199790    
 -0.39923471    
   1.2166256    
 -0.26975134    
 -0.23526494    
 -0.70233542    
  0.86903787    
  0.11677885    
 -0.61690915    
  0.36493841    
 -0.36493844    
 -8.89476165E-02
 -9.50776488E-02
  0.90858841    
 -0.43794546    
 -0.40386891    
 -0.10058735    
  8.85533169E-02
  0.37348214    
 -5.12932874E-02
 -7.27591440E-02
  0.30080339    
 -0.63614392    
 -0.18496367    
  0.33647242    
  0.22450322    
  0.25171712    
  0.11055824    
 -0.51884413    
  0.49459276    
  -1.1301109    
  0.59222138    
  0.28157958    
 -0.16872485    
  0.41464528    
  0.24330451    
 -8.76631513E-02
 -0.37033531    
 -0.44255215    
  0.44093278    
  0.64755303    
 -0.76068723    
 -0.62815487    
   1.3066765    
 -0.23448773    
 -0.13836589    
 -7.78169110E-02
  2.70863697E-02
 -6.98972791E-02
 -0.25455174    
 -0.23833609    
  0.90386832    
  0.18730888    
 -0.31400654    
 -0.45133665    
  0.67787987    
 -0.94847757    
 -0.12953392    
  0.91841614    
  4.76775356E-02
 -0.19988382    
 -0.75299937    
  0.87503117    
 -0.25115824    
 -0.29002917    
 -3.63676287E-02
  0.51781845    
 -0.20131607    
  0.60871512    
 -0.32816076    
 -0.14897832    
  0.17753626    
 -0.80443394    
  0.56393552    
  0.13618048    
 -0.50390524    
  0.45041651    
 -0.74707890    
  0.57278335    
 -0.49115577    
  0.85709023    
  0.31330866    
 -0.76098287    
 -0.32955617    
  0.64139223    
  9.15237591E-02
 -0.76409876    
  0.35916057    
  0.53331947    
  0.10211129    
 -5.76998852E-02
 -0.22247872    
  0.38495365    
 -0.81224996    
  0.78629434    
 -0.17446406    
 -0.74221343    
  0.66966265    
 -0.34682280    
 -0.31513280    
  6.86088949E-02
  0.39223573    
  6.67304248E-02
  0.40735102    
 -0.21526223    
 -0.72350991    
  0.42391932    
 -0.46121502    
 -0.18152180    
  0.69434553    
 -0.41207355    
  0.35287014    
 -0.26465425    
  0.57557088    
 -0.10598157    
 -0.67468512    
  0.49855563    
  0.55360138    
 -0.69102037    
 -0.38167104    
 -0.39104694    
  0.19451694    
 -3.86146419E-02
  0.19059868    
  0.49066734    
 -8.88241008E-02
  0.35231146    
 -0.16012080    
  0.32615381    
 -0.27366373    
 -0.66845453    
  0.96940041    
 -0.64151728    
  0.13293195    
 -0.33591294    
  0.14882471    
  0.20785035    
 -0.15209796    
  0.37906983    
 -0.68878984    
  0.67227894    
  5.61095923E-02
 -0.15275246    
 -0.46075571    
  0.30640110    
 -0.46346283    
  0.33257741    
 -0.49736643    
  0.10883050    
   1.0857402    
 -0.36889490    
 -0.46207270    
  2.38761157E-02
  0.50609577    
 -9.03987959E-02
  0.28016907    
  5.88661954E-02
 -0.23235814    
 -0.80583036    
  0.61681253    
 -5.34171201E-02
  0.13336003    
 -0.59380710    
 -0.25069326    
  0.70563865    
 -1.24912541E-02
 -0.55508685    
  0.68582118    
 -0.72806358    
   1.0772346    
 -0.19292183    
  3.90593819E-02
 -0.72802263    
 -6.24529123E-02
  0.66725934    
 -0.49611101    
  0.69221032    
 -0.46981627    
  0.33561510    
 -2.05746386E-02
 -0.32256508    
  0.39940447    
 -0.97041422    
  0.65360552    
 -0.67796379    
  0.90249753    
 -0.62652767    
  0.93482906    
 -0.36193639    
 -0.16258793    
 -0.24053529    
  0.50130653    
 -0.42045474    
 -7.90992379E-02
  0.41995382    
  0.11816636    
 -0.15329903    
 -0.50567394    
  0.57807785    
  0.25586179    
 -0.58504349    
 -0.26282677    
  0.22993407    
 -0.36489773    
 -4.59794328E-03
  0.26378131    
  0.30305016    
 -0.70498174    
  0.11483944    
  0.33377331    
  0.61408913    
 -0.27136251    
  0.13652427    
 -0.21896814    
 -0.47837207    
 -9.93096307E-02
  0.50477469    
  0.38280135    
 -0.68648374    
 -0.11446770    
  0.50399369    
 -0.20310132    
  0.32288191    
  0.12824383    
 -0.29675001    
 -0.16386925    
 -0.10730541    
  0.67978394    
 -0.53963709    
 -0.20977189    
  0.91591114    
  -1.0410743    
 -0.37998581    
   1.1496961    
 -0.16416058    
  0.24634667    
 -0.67136788    
  0.49854216    
  0.23074809    
 -0.20278937    
 -0.11328604    
 -0.59159446    
  0.32816067    
  0.13700296    
  0.25758410    
 -0.50909084    
  0.46326512    
 -0.65779263    
 -0.18950509    
  0.24678050    
 -0.44603878    
   1.4123496    
 -0.53146070    
  2.29019914E-02
 -0.42067456    
  0.45041651    
 -0.59661674    
  0.31015494    
  0.26921988    
  0.16982162    
 -0.35487965    
  0.27300069    
 -0.18437162    
 -0.31214684    
  7.73070976E-02
  0.42714307    
 -0.60877275    
  0.54828936    
 -7.46616498E-02
 -0.40740502    
 -6.00181110E-02
 -0.43475589    
 -0.35576534    
 -0.14660348    
  0.84428596    
 -0.12773070    
  0.67629653    
  2.45333277E-02
 -0.31352314    
 -4.46103476E-02
 -0.39277211    
  0.93979615    
 -0.51117748    
  0.46691769    
  -1.3666217    
  0.78411907    
  0.28520879    
 -0.46911228    
  0.85304999    
 -0.68910682    
  9.60430503E-02
  0.63469505    
 -0.30268055    
  -1.0362113    
  0.26520929    
  0.25005108    
  0.29154643    
  0.51148671    
 -0.63071716    
 -9.36357826E-02
  0.16026670    
  0.42159441    
 -0.66720110    
  0.76924169    
 -0.14763598    
 -0.18471669    
 -0.17229977    
  0.46679330    
  1.27796438E-02
 -0.15786132    
  0.36715263    
 -0.51656443    
  -1.4140133    
  0.86406261    
  0.11306134    
  0.30807388    
  0.35569265    
  8.67244825E-02
 -0.50662822    
  0.43808618    
 -0.49555239    
  0.67918688    
 -0.20296438    
 -2.67611556E-02
 -0.73652726    
  0.53755879    
 -0.41704264    
 -8.66145939E-02
  5.10553122E-02
  0.43225256    
 -0.26016414    
  0.44101611    
 -0.33966351    
  -1.1230038    
   1.3702940    
 -0.40144113    
  0.62243158    
 -4.40598316E-02
 -0.63199264    
 -0.32509652    
  0.87864065    
 -0.34405276    
  0.39510238    
  7.14588836E-02
 -0.70616251    
  0.21172477    
  0.42182052    
 -0.68506873    
 -2.56123915E-02
  0.88076133    
 -0.71388865    
  0.13602309    
  0.36517552    
 -0.24083212    
 -0.25241402    
 -0.10426100    
  0.94702244    
 -0.88937569    
 -0.17159073    
  0.92316365    
  0.16968490    
 -0.80025250    
 -0.23749208    
  0.72976470    
 -0.44383225    
 -0.20966195    
  0.55930728    
  0.10536062    
 -0.30110493    
  8.62604901E-02
  0.17402282    
 -0.14149944    
 -0.66682994    
 -0.13019760    
  0.44983131    
  0.78329825    
 -0.15847021    
 -3.91400903E-02
 -0.56514567    
  0.70143086    
  4.57256427E-03
 -0.32865611    
 -0.67930168    
  0.33289438    
 -0.25825074    
   1.0462195    
 -0.87595785    
  5.14888950E-02
 -0.42707211    
   1.1558235    
 -0.49451688    
 -0.38220832    
  2.97259483E-02
  0.52618814    
 -0.49124101    
  0.39122260    
 -2.73575610E-03
  0.24963878    
 -0.15059945    
 -0.30688944    
 -0.30297527    
 -0.24448851    
  0.46671817    
 -0.15171595    
  0.35155550    
 -0.55364561    
 -0.43318984    
 -0.29709691    
 -1.08698178E-02
  0.72275913    
   1.0021521    
 -0.82737446    
  0.25427949    
 -0.29056463    
  0.11957752    
  0.97363120    
 -0.97158438    
  0.61446697    
  3.31315678E-03
 -0.36283678    
 -0.16690987    
  7.46264728E-03
  0.28302425    
  0.39984733    
 -0.50303149    
  0.45099673    
 -0.50033021    
  0.42431837    
 -9.65162832E-03
 -8.31004009E-02
  0.14473882    
 -0.52476889    
 -0.94936591    
  5.17354906E-02
   1.3466532    
 -0.43036282    
 -8.77753869E-02
  0.90187526    
 -0.81409997    
 -0.13665740    
  0.34250939    
 -0.55415887    
 -0.68366826    
  0.73472375    
  0.93600476    
 -0.57526577    
  4.32165302E-02
 -1.82929765E-02
  0.57054496    
 -0.11020318    
 -0.64759833    
 -0.13698272    
 -0.13901743    
  0.85633814    
 -0.30338109    
  6.92743212E-02
  0.75238150    
  -1.1777279    
  0.37280923    
 -0.19821492    
  0.54236352    
  9.26328078E-02
 -0.70664263    
  2.85735540E-02
  0.66276044    
  0.35839784    
  -1.2084215    
  0.65086460    
 -0.95065051    
  1.13960309E-02
  0.43064108    
 -0.16371126    
  0.50123549    
  0.13040560    
 -0.29889441    
 -0.13286512    
  0.21063231    
  0.30409345    
 -0.57136202    
 -2.28144862E-02
  0.35686702    
 -0.18420765    
 -0.17265946    
  0.59629744    
 -0.51507175    
  8.98148119E-02
 -0.13144967    
  7.36673968E-03
 -0.43148875    
 -0.60143888    
 -1.03627555E-02
  0.19354299    
   1.0621918    
 -0.36904457    
  0.62430751    
 -0.10536055    
 -0.48518851    
 -2.52112653E-02
 -6.36876449E-02
 -0.57561618    
  0.91951126    
  6.98498785E-02
 -0.53152806    
  0.77515042    
 -5.93036115E-02
 -0.43906555    
  0.23506469    
 -0.34322289    
  0.63319582    
 -0.31788161    
 -0.20522335    
  0.57873672    
  0.21532097    
  3.76755334E-02
 -0.76816052    
  0.67946726    
 -0.24777873    
 -0.19701715    
  0.39200315    
  0.18827370    
 -0.98431039    
 -0.23882398    
  0.75007850    
  0.15249442    
 -0.21352166    
 -0.66748732    
  0.41166794    
  0.54178989    
 -0.44263232    
 -0.21517551    
  0.44055641    
 -0.16485074    
 -0.22540493    
  0.43276188    
  1.81935132E-02
 -0.15575440    
 -0.21893869    
  0.65210652    
 -0.73784745    
  0.32277337    
 -0.29645589    
  0.43411705    
 -0.72489578    
 -0.56959093    
  0.67321301    
  0.65785599    
 -0.34041986    
 -0.21948586    
  0.67678678    
 -0.34496173    
 -0.42977569    
  0.72181511    
 -0.31560463    
  0.18207301    
  0.13570297    
 -0.39843985    
 -0.22556965    
  0.54505122    
 -0.84495336    
  0.16810450    
  0.25719893    
 -0.21646942    
  0.73971748    
 -0.68787009    
 -2.12774128E-02
  0.56482506    
  9.10779163E-02
 -0.51008195    
 -0.18083580    
  0.59124506    
  6.56169653E-02
  0.40930665    
  -1.2096126    
  0.63083392    
 -0.24702424    
  2.93378942E-02
  0.52299613    
 -0.23403937    
  7.60169327E-02
 -0.41913563    
 -0.12408654    
  0.33094022    
  0.63839018    
 -0.86885995    
  0.80601597    
  -1.1807096    
  0.43358666    
  0.41409320    
 -0.69658959    
  0.66162103    
  1.76369045E-02
  6.86819553E-02
 -0.16015345    
  0.15141007    
 -0.52297366    
  0.44658336    
  0.30150795    
 -0.22182979    
  0.15383814    
 -2.46924199E-02
 -0.22074251    
 -0.55662292    
   1.1124628    
  -1.0856296    
  0.50428712    
  0.16620223    
 -0.78015846    
  0.33809432    
 -0.48997495    
  0.28569591    
  9.83781293E-02
  0.40004510    
 -0.28126138    
  0.33875525    
 -0.71972287    
   1.0636603    
 -6.34074956E-02
 -0.63379014    
 -0.30956468    
 -0.41994992    
 -0.33243978    
   1.1811798    
  5.74724330E-03
  0.66775572    
 -0.95639342    
 -0.20514192    
  3.91304083E-02
  0.49810410    
  0.48582423    
 -0.41820392    
  9.29763019E-02
  0.17724642    
  -1.1005712    
  0.66025925    
  0.36620373    
  1.05320325E-03
 -2.99167465E-02
 -0.74890280    
  0.40699312    
  0.28500664    
 -0.51581299    
  0.66288632    
 -0.54169023    
 -6.32901415E-02
  0.57581794    
 -0.69519025    
  0.14269191    
  2.62481235E-02
  0.47280636    
  1.81337316E-02
  0.13247384    
 -0.44802466    
  0.27013785    
 -0.60429370    
  0.61529505    
  0.10086488    
 -0.99176908    
  9.16672871E-02
   1.1010424    
 -0.50491005    
  0.25428867    
  3.47326323E-02
 -2.54208408E-02
 -0.70871598    
 -0.33772826    
 -0.15512848    
   1.1399820    
 -0.54574740    
  0.43465045    
  -1.0998371    
 -0.23516417    
   1.3874563    
 -0.11821862    
 -0.17217726    
  0.38242754    
 -0.64556825    
 -0.34377134    
  0.92140603    
  0.32605189    
 -0.33860227    
  0.10248603    
 -0.18128595    
 -0.43893826    
  0.48861563    
 -0.20673068    
 -0.47233167    
 -0.31206393    
 -0.32004738    
 -0.19290353    
  0.15262997    
 -0.16871575    
  0.16413943    
 -3.26369256E-02
 -0.17570829    
  9.17082950E-02
  5.02618439E-02
  0.10241509    
 -0.18942633    
  0.13952927    
  0.65522802    
  0.25265557    
   1.3057433    
 -0.69569212    
 -0.31629014    
  0.36697125    
 -0.30989090    
  0.21970300    
  0.14669988    
 -0.29996729    
  0.25501582    
 -0.21979670    
 -0.49660733    
  0.67434412    
 -5.12408763E-02
 -0.14455764    
 -0.66558385    
  0.51648349    
  0.67032158    
  6.47252053E-03
 -0.36955833    
  4.46320288E-02
  0.11247813    
 -0.60171306    
  0.31874794    
  0.35808569    
  -1.0302777    
  0.32721305    
  0.69231617    
 -0.62332350    
 -0.11662113    
  0.28985718    
 -9.14065763E-02
 -0.13271533    
 -0.55189699    
  0.36006871    
 -0.22512190    
  0.38209191    
 -0.26982436    
  0.97972262    
 -0.55526483    
  0.68076992    
 -0.99237293    
  0.22235258    
 -3.05243917E-02
 -0.25505012    
  0.35583261    
  0.39558375    
 -0.10900818    
 -0.46008620    
  0.30593538    
  -1.4530751    
   1.4569433    
  -1.0832863    
  4.09741513E-02
  0.37583312    
  0.24348669    
 -0.10995523    
  0.76199389    
 -0.70654249    
  0.95295483    
 -5.93255721E-02
 -0.81774437    
 -0.16932945    
  0.43169349    
  0.35593495    
 -0.58986151    
  0.20845686    
  0.55243641    
 -0.41115803    
 -0.12921180    
 -4.28853743E-02
  9.34574753E-03
 -0.64916718    
 -0.49707296    
 -0.18134643    
  0.21019459    
 -9.43627283E-02
 -0.20124957    
  0.21161222    
 -2.61112563E-02
  7.14591816E-02
  4.80863824E-02
 -3.34160738E-02
  9.26589221E-02
 -0.11226740    
 -3.52679342E-02
  2.53178738E-02
 -1.00502307E-02
  4.44518179E-02
 -9.70882550E-03
  3.35764773E-02
  3.24856676E-02
 -4.67374586E-02
 -9.00606960E-02
  8.52648169E-02
 -2.92704869E-02
 -4.96302499E-03
 -5.10313474E-02
  4.60440032E-02
  2.46926006E-02
  4.86611202E-03
 -1.96085759E-02
 -4.96302499E-03
 -4.58095036E-02
  5.57108223E-02
 -3.00023779E-02
 -2.05136612E-02
  1.54246064E-02
 -1.02566304E-02
  5.51518090E-02
  4.86611202E-03
 -4.86620096E-03
  2.40974315E-02
  7.78425932E-02
 -8.26157480E-02
  1.89581104E-02
 -1.41847553E-02
  1.88683253E-02
  5.01244888E-02
 -9.30904374E-02
 -2.46925466E-02
  5.82690910E-02
  2.79089846E-02
 -0.13747101    
  8.08520168E-02
 -1.96085759E-02
 -4.04096693E-02
  5.51518090E-02
  8.41617435E-02
 -0.10386710    
 -2.51901131E-02
 -1.02566304E-02
 -2.08340995E-02
  0.71912289    
 -0.53242475    
  4.27413136E-02
 -0.14374471    
 -2.94141211E-02
 -4.06148396E-02
  7.00286627E-02
  1.91393457E-02
 -4.35905419E-02
 -2.00005621E-02
  0.10536061    
 -4.17694077E-02
 -5.35407029E-02
  4.40169051E-02
  2.36416049E-02
  1.39211025E-02
 -3.75630818E-02
 -9.61540267E-03
  1.43886171E-02
  1.41848316E-02
  3.23354788E-02
 -0.11551275    
  4.97614332E-02
  1.44581012E-02
  5.58285899E-02
 -5.10552898E-02
 -1.43886814E-02
  0.12260252    
 -0.11778288    
  4.23590392E-02
 -3.75630818E-02
  4.77315858E-03
 -4.77326009E-03
 -5.91306500E-02
 -5.08893328E-03
  0.10178246    
 -2.33108979E-02
 -1.42520042E-02
 -6.93344921E-02
  4.02066372E-02
  2.16789516E-07
  1.95128694E-02
  1.43886171E-02
 -6.89927340E-02
  3.01529337E-02
 -5.07722944E-02
 -2.63867062E-02
  0.10642963    
 -3.92206460E-02
 -7.79613778E-02
  7.29490966E-02
  1.49627691E-02
  4.93849861E-03
  4.91402391E-03
  8.90236596E-09
  4.88997390E-03
 -1.47423856E-02
 -4.55776304E-02
  6.51859045E-02
  2.39819698E-02
 -3.37381326E-02
  4.88997390E-03
 -1.47423856E-02
 -0.14348184    
  0.10307205    
 -1.30651458E-07
 -4.75021712E-02
  4.75022048E-02
 -2.61112563E-02
  4.14565876E-02
  2.50638649E-02
 -0.10977088    
  8.47065672E-02
 -5.08893328E-03
 -5.23680262E-02
  0.10212941    
 -9.75616649E-03
 -9.85240005E-03
  1.47422701E-02
  4.86611202E-03
 -0.10752018    
  9.28503722E-02
 -3.00023779E-02
  0.18906675    
 -0.25733489    
  8.33816752E-02
  6.29749969E-02
 -8.82924050E-02
  2.53178738E-02
  6.29749969E-02
  0.10253973    
 -0.13111296    
 -2.44511999E-02
  3.88397127E-02
 -9.56928823E-03
 -5.94232827E-02
  3.50915380E-02
  1.46701122E-02
 -3.96090336E-02
  3.96090597E-02
 -1.46699734E-02
 -6.61819205E-02
  1.04713310E-02
 -3.71393859E-02
  6.28477782E-02
  4.46723625E-02
  1.92312412E-02
 -2.40975637E-02
 -4.88997623E-03
  1.94182489E-02
 -7.48480111E-02
  2.55769473E-02
  5.40672392E-02
  4.77315858E-03
  9.47892573E-03
  5.50596155E-02
 -5.03536910E-02
  4.68369108E-03
 -4.29660454E-02
 -9.80378315E-03
  1.46701122E-02
  1.44581012E-02
  9.52388719E-03
 -2.88481656E-02
  0.11940764    
 -9.53103006E-02
 -7.41077662E-02
  0.13864633    
 -7.41078109E-02
 -4.42331582E-02
  2.48151775E-02
   1.1771455    
  -1.4326707    
  0.22567210    
   1.6064030    
 -0.56673342    
 -0.11332859    
 -0.16960278    
  0.62955618    
 -0.35559309    
 -0.22992307    
 -0.18914729    
  0.44046184    
  0.35790864    
 -9.70379114E-02
 -0.28406522    
 -0.21014193    
  8.94211456E-02
  0.37583819    
 -0.58081794    
  0.36116463    
  0.21122625    
 -0.51412189    
  0.43337411    
 -6.96485266E-02
  0.11595999    
  0.12730752    
 -0.56315678    
  0.59353876    
 -0.25416860    
  0.50631374    
  -1.0448509    
 -0.41793951    
   1.1027877    
  0.16598518    
  0.10276894    
 -0.22526883    
  0.10229743    
  0.52418149    
  -1.3169698    
 -0.76176113    
   1.4535815    
  0.45343274    
 -0.37553748    
 -0.46168450    
  0.65641832    
 -0.11677232    
  0.46144447    
 -0.92420137    
  0.67860150    
 -0.19115162    
 -0.51675606    
  0.26036066    
 -0.34568349    
  0.82033265    
 -0.36357397    
 -0.69571471    
 -0.30409735    
 -0.14605352    
  0.65827173    
  8.02034140E-02
  0.62745202    
 -0.64494503    
  0.77860504    
 -0.23082356    
 -0.59392816    
 -2.28464510E-02
   1.0146520    
 -0.11531062    
 -0.87855029    
  0.29995212    
  0.22557971    
 -0.33161774    
 -0.24889600    
  0.66336018    
 -0.43847886    
 -0.20550485    
  0.12227445    
  0.30498430    
  0.10424704    
 -0.11684342    
  0.37495729    
 -0.54162759    
  0.42469111    
  4.15615365E-02
 -0.60909760    
  0.36964241    
 -0.48982757    
 -0.20067081    
 -5.15719578E-02
  0.43564591    
 -6.89929128E-02
  0.35802552    
 -0.65996587    
  0.84093690    
 -0.57236558    
  0.38190272    
 -0.23893519    
 -0.24147657    
  0.27549374    
 -6.74412921E-02
  0.29658699    
 -0.19948946    
 -0.19079886    
   1.1365224    
 -0.94086504    
 -0.26058856    
 -8.42120312E-03
  0.68465459    
 -0.45687050    
 -9.34599563E-02
   1.0519458    
 -0.33415106    
  2.31740773E-02
 -0.11668240    
 -0.80402333    
  0.78805506    
 -0.19243288    
  0.27633762    
 -0.36957678    
  7.97336921E-02
  -1.0538917    
  0.50442231    
 -0.20879301    
  0.33345225    
 -8.68396461E-02
  0.28974190    
  5.55282496E-02
 -0.15951766    
  0.36469051    
 -0.85966080    
  0.37504447    
  0.10959860    
 -9.42726433E-02
 -0.17173146    
  0.63266373    
 -0.17801420    
 -0.63471591    
  0.49007100    
  0.54819804    
 -0.78216165    
  0.87964416    
 -0.23581022    
 -0.26665926    
  0.48495573    
 -0.33100998    
  8.03267285E-02
 -0.75277925    
  0.60108453    
  0.10046081    
 -0.41808939    
  0.12601696    
  0.17159760    
  0.12047482    
  7.25707933E-02
 -0.52951753    
  0.61058545    
 -0.26072612    
  7.92242363E-02
 -0.47344950    
 -0.25980344    
 -0.46744919    
 -1.23203555E-02
 -0.27945173    
  0.10863385    
 -7.63730928E-02
  6.65205792E-02
 -6.65207952E-02
  7.14591816E-02
 -4.93838545E-03
  7.62275606E-02
  1.95542214E-07
 -6.63750619E-02
  8.90236596E-09
 -4.91379807E-03
  6.66911379E-02
 -4.71785031E-02
 -6.48607612E-02
  6.00179322E-02
 -4.86620096E-03
  4.86611202E-03
  2.39819698E-02
  5.56201929E-09
 -9.52386297E-03
  1.42522044E-02
 -1.90480314E-02
 -3.42334062E-02
  1.48150949E-02
 -1.48153212E-02
 -4.06148396E-02
  2.05134135E-02
  9.66933891E-02
 -2.35925711E-07
 -7.16297626E-02
  1.96083933E-02
  9.66207311E-03
 -4.81923064E-03
  9.61547717E-03
  4.77315858E-03
  5.10553122E-02
 -4.63045612E-02
  2.34203395E-02
 -8.70112702E-02
  2.00005621E-02
 -4.55776304E-02
  5.54298125E-02
  2.89874170E-02
  9.47892573E-03
  1.81626817E-07
  3.24856676E-02
 -3.72135900E-02
 -5.85532151E-02
  7.73330703E-02
 -9.34566557E-03
 -1.89578962E-02
 -5.91306500E-02
  0.16353355    
 -0.28195152    
  0.12348116    
  5.40672392E-02
 -3.90295796E-02
  4.96268552E-03
 -2.00005621E-02
 -2.04090029E-02
  4.53480370E-02
 -2.49388441E-02
  2.98529714E-02
 -4.91379807E-03
  4.91402391E-03
  4.88997390E-03
  2.40974315E-02
 -1.20286558E-07
 -3.88399363E-02
  2.92705446E-02
  1.90483760E-02
  2.33108439E-02
 -3.75630818E-02
 -2.42142491E-02
 -2.48150732E-02
  4.90294471E-02
 -4.79600951E-03
 -1.94180775E-02
  3.37381437E-02
  2.34203395E-02
 -0.12300485    
  3.59937064E-02
  8.70114416E-02
  5.84436134E-02
 -0.10100316    
 -3.94138731E-02
  2.97051426E-02
  2.40974315E-02
  1.41848316E-02
 -9.43402667E-03
 -2.39820424E-02
 -4.86620096E-03
  9.70887020E-03
 -0.12323278    
  0.10863385    
  0.11122561    
 -6.33697733E-02
 -7.77088776E-02
  3.47429365E-02
  9.75251049E-02
 -3.60397398E-02
 -0.10638027    
  0.10638060    
 -0.18599825    
  0.11962297    
  4.31723669E-02
 -9.34341401E-02
  4.04094346E-02
 -1.04017417E-07
  3.88397127E-02
 -4.87900972E-02
 -5.01244655E-03
  0.12279568    
  5.19596152E-02
 -0.15979254    
 -6.65207952E-02
  5.27704414E-03
  4.62808497E-02
 -5.03768912E-03
  2.49391645E-02
  7.12892786E-02
 -4.69568223E-02
 -9.66198836E-03
 -1.96085759E-02
 -4.55776304E-02
  8.91679525E-02
  5.56201929E-09
 -1.43198911E-02
  3.77403945E-02
 -4.25595567E-02
  2.85735689E-02
 -2.85733175E-02
  6.99587464E-02
 -0.15040383    
  1.04166390E-02
  0.11720693    
  4.94482554E-02
 -0.12604095    
  4.85532321E-02
 -1.43198911E-02
 -9.66198836E-03
  4.84268041E-03
 -4.44516577E-02
  1.50376419E-02
  3.42333354E-02
  1.43200597E-02
 -5.85532151E-02
  9.99984797E-03
 -2.35817865E-07
 -4.58095036E-02
 -1.04713123E-02
  2.59756912E-02
  6.45386875E-02
  3.77403945E-02
 -7.69609734E-02
  2.46926006E-02
  5.68871386E-02
 -8.15799236E-02
  9.95022710E-03
 -7.18256086E-02
  6.18754700E-02
  4.87900451E-02
  1.41848316E-02
 -6.79872483E-02
  9.54720392E-08
  9.99984797E-03
 -2.35817865E-07
 -1.50377722E-02
  9.62282270E-02
  4.57687862E-03
 -0.13679817    
 -5.24936896E-03
  8.08520168E-02
  2.39819698E-02
 -9.43627283E-02
  0.22314361    
 -0.17237133    
  5.30246645E-02
 -4.80859689E-02
  4.80863824E-02
 -4.70570941E-03
  1.81626817E-07
 -8.35865140E-02
  5.48765324E-02
  1.92312412E-02
 -0.10536063    
  2.61110142E-02
  5.02618439E-02
  5.25178984E-02
 -3.30997854E-02
 -4.92709428E-02
  5.88403791E-02
  1.41848316E-02
 -4.31721620E-02
 -5.54299280E-02
  3.06147318E-02
  2.48151775E-02
 -9.85240005E-03
  2.92705446E-02
  1.43200597E-02
 -2.39820424E-02
  0.11886112    
 -0.13846979    
  2.92705446E-02
  7.41078109E-02
 -9.35260504E-02
  1.94182489E-02
  1.90483760E-02
  2.79089846E-02
 -6.63750619E-02
  4.31723669E-02
  1.39863072E-02
  1.83492359E-02
 -8.53599533E-02
  7.16294199E-02
  2.27801818E-02
 -7.96674117E-02
 -1.13344534E-08
  4.86611202E-03
  9.66207311E-03
  4.79619065E-03
  1.85124840E-08
 -4.79600951E-03
 -2.92704869E-02
  2.92705446E-02
  1.90483760E-02
 -6.32813573E-02
  9.54720392E-08
  3.94140258E-02
 -5.46039976E-02
  5.94235845E-02
 -2.92704869E-02
  4.93849861E-03
  2.91282907E-02
 -4.79600951E-03
 -4.81923064E-03
  5.59167610E-08
  4.25596796E-02
 -6.20722100E-02
 -1.48885464E-02
  2.95587238E-02
 -2.95587368E-02
 -2.02025715E-02
  1.01524768E-02
  7.77088255E-02
  2.30959263E-02
 -5.15334867E-02
 -4.92709428E-02
  4.44518179E-02
  4.25596796E-02
 -1.86919514E-02
  1.81626817E-07
  1.86921991E-02
 -2.81709973E-02
 -5.88403940E-02
  8.70114416E-02
 -4.64051403E-03
 -3.79191786E-02
  9.22313333E-02
 -0.14174642    
  6.86544105E-02
  1.41177233E-02
 -1.58240852E-07
 -1.58240852E-07
 -2.36417446E-02
 -2.42142491E-02
 -1.48153212E-02
  2.45711822E-02
  6.11957721E-02
 -5.15334867E-02
 -9.66198836E-03
  9.66207311E-03
  1.62638770E-07
  1.62638770E-07
 -3.92206460E-02
 -8.88313577E-02
  0.12805209    
  0.15139978    
 -0.17573152    
  2.91282907E-02
 -9.61540267E-03
 -4.44516577E-02
 -2.04090029E-02
 -2.08340995E-02
  9.05141681E-02
 -4.81923064E-03
  6.54440522E-02
 -2.28842292E-02
 -8.19734856E-02
  5.38025871E-02
 -1.92314405E-02
 -4.86620096E-03
  3.35764773E-02
 -3.35763060E-02
 -7.59859234E-02
 -5.27716987E-03
  1.57483891E-02
  7.52234757E-02
 -4.95151915E-02
  3.98062393E-02
 -5.00102155E-02
  6.93347156E-02
  2.83036418E-02
 -1.34450900E-07
 -7.23205954E-02
  2.95587238E-02
  2.39819698E-02
  1.87797602E-02
  1.84339136E-02
 -6.11956380E-02
 -7.77861615E-08
  9.66207311E-03
  1.90483760E-02
  2.79089846E-02
 -0.10129146    
  3.98062393E-02
 -5.51519506E-02
  5.02618439E-02
  1.45988557E-02
 -8.56947303E-02
  4.62808497E-02
  3.45712677E-02
 -6.00181408E-02
 -1.55845992E-02
  0.67465270    
  6.20351955E-02
 -0.40923139    
  0.19171116    
   1.1955260    
 -0.43754819    
 -0.22314347    
 -0.33501330    
  0.75856221    
  0.12663794    
 -0.76741695    
  0.63117522    
 -0.35891777    
 -0.49200544    
 -0.10724533    
  6.68942556E-02
 -0.37790725    
  0.68884599    
 -4.40598354E-02
 -4.84522209E-02
  0.68959492    
  0.36140883    
 -0.20168145    
  -1.0105902    
  0.22978790    
  0.20127277    
  0.22818491    
  0.54805511    
  -1.2045268    
   1.0667146    
 -0.80926323    
  0.67150128    
  0.30825663    
 -0.78396565    
  0.36106652    
  3.85125354E-02
 -0.47260433    
 -0.26520911    
 -0.20479430    
   1.0531498    
 -0.75867283    
  0.70325375    
  8.86857733E-02
  8.52206349E-02
 -0.97676873    
  0.34109297    
  0.82734311    
 -0.92017424    
 -3.76653709E-02
   1.0353748    
 -0.72967440    
  0.26738819    
 -0.56104046    
 -7.24205598E-02
  0.31258383    
  0.55354244    
  -1.1076787    
  0.31795678    
  0.24866003    
  0.13333738    
  7.32353181E-02
  0.11089372    
  0.20077322    
 -7.57427886E-02
 -2.99247471E-03
 -0.69214863    
 -0.33607289    
  0.57623649    
  0.60112840    
  -1.2056955    
  0.80066055    
  0.22443295    
 -0.66870606    
 -0.21213818    
  0.51082540    
 -0.24387954    
 -5.07923104E-02
  6.59154430E-02
  0.85636961    
 -0.83044225    
  0.70766670    
 -0.58078414    
  0.41348419    
 -0.61827874    
  0.73191172    
 -1.53260063E-02
 -0.55120522    
 -0.11339558    
 -0.35694301    
  0.83767700    
 -0.51508844    
 -0.18038182    
 -0.24965490    
 -0.29266953    
 -0.17912665    
 -9.61540267E-03
  1.91393457E-02
 -0.12074947    
  0.15796332    
 -0.10586813    
 -2.05136612E-02
  1.54246064E-02
  2.51900125E-02
  3.42333354E-02
 -6.45383149E-02
  2.04925030E-07
  4.02066372E-02
 -9.90130659E-03
  5.79874553E-02
 -7.80885667E-02
  1.01011917E-02
 -2.54467968E-02
 -5.29223792E-02
  0.12739851    
 -9.61540267E-03
  5.59167610E-08
  2.85735689E-02
  4.68369108E-03
 -9.38955881E-03
 -6.32813573E-02
  2.48151775E-02
  1.94182489E-02
 -2.92704869E-02
 -2.00005621E-02
  5.88403791E-02
  1.41848316E-02
 -4.31721620E-02
  5.25178984E-02
 -6.73333555E-02
 -2.35817865E-07
  1.48150949E-02
  2.89874170E-02
 -1.92314405E-02
 -3.45712490E-02
  7.73330703E-02
 -1.40515715E-02
  2.33108439E-02
 -9.66937542E-02
 -1.02039650E-02
  6.93347156E-02
  8.26158673E-02
 -0.14683522    
  5.08894259E-03
  4.95151207E-02
 -4.84270230E-03
  1.92312412E-02
 -9.56928823E-03
 -9.66198836E-03
  4.74023037E-02
 -6.20722100E-02
 -5.05159125E-02
  5.16783958E-03
  2.04089768E-02
  1.04925583E-07
  5.03788935E-03
 -3.58094200E-02
 -5.22181252E-03
  6.58465773E-02
 -6.06245920E-02
 -3.71393859E-02
  4.75022048E-02
  5.02618439E-02
 -1.48153212E-02
 -3.54468785E-02
  0.18318020    
 -0.18834838    
  7.48480558E-02
  7.85624236E-02
 -0.16382684    
  0.16382708    
 -0.16907634    
  7.59858936E-02
  1.93242915E-02
 -1.93242840E-02
  4.86611202E-03
 -2.45714970E-02
  9.90128797E-03
 -5.05159125E-02
  6.03197776E-02
 -7.07364231E-02
  6.58465773E-02
  1.94182489E-02
  0.56235951    
  0.11381792    
  0.79200757    
 -0.77985650    
  0.42933279    
  0.21429941    
  0.24224937    
 -0.89803201    
 -8.94593075E-02
 -0.21052308    
 -0.29763231    
  4.77315001E-02
 -0.53657806    
  0.44338420    
   1.2744530    
 -2.36853678E-02
  3.40346806E-02
  0.24730252    
 -0.34454477    
 -0.14310104    
  0.31830481    
 -0.83899891    
 -0.30341563    
  0.55961585    
  0.75314432    
  5.27980961E-02
 -0.14971599    
  0.28740558    
 -0.76808536    
 -0.27641582    
  0.46201199    
 -0.31733978    
  5.74986190E-02
  0.15167011    
  8.56306851E-02
  0.19540687    
 -0.10258668    
 -0.29416665    
 -3.59545499E-02
  0.46952164    
 -0.68594426    
  0.34802535    
  0.54208863    
 -0.65083307    
  0.65181506    
 -0.93012518    
 -0.35100532    
  0.94622695    
 -0.17985523    
 -0.45081306    
  0.59292829    
  9.11576524E-02
 -0.62649769    
  0.35813388    
 -3.40732210E-03
 -0.48721567    
  0.11531074    
  0.49987498    
 -0.14691955    
  0.32648477    
 -8.09839964E-02
 -0.23684245    
  0.13525385    
  0.49381426    
 -0.41145706    
 -0.32873511    
  0.43270791    
 -0.39304250    
  0.81994307    
 -0.23627989    
 -0.56168401    
 -0.24976297    
  0.74082935    
  -1.0552216    
 -0.61359453    
   1.9108486    
 -0.70805329    
 -9.44272280E-02
  0.40092415    
  0.35706481    
 -0.15947264    
 -0.41296384    
  3.79790962E-02
  2.15061568E-02
  0.43245310    
 -0.62639201    
  0.39805761    
 -0.71190935    
  0.90919507    
 -0.13367686    
 -0.59361756    
 -0.67437696    
  0.95995152    
 -9.10469517E-02
 -0.24416000    
  1.31870219E-02
  0.61009789    
 -0.62771928    
  7.49012083E-02
  0.60931718    
 -0.46018651    
  0.66522980    
 -0.96782422    
  0.54439038    
  0.61710620    
  -1.1567006    
  0.62892771    
 -0.29793867    
  0.40202272    
 -0.20746234    
  0.45557901    
 -0.73996639    
  0.38904026    
  3.38168442E-02
  0.23781370    
  0.13000579    
 -0.34830663    
 -0.41456455    
  9.58087817E-02
  0.29554144    
 -0.43621734    
 -0.43949834    
 -0.52677798    
  0.54733670    
 -0.28381363    
 -0.10150675    
 -0.24038534    
  8.83689150E-02
 -6.15580045E-02
 -5.30492608E-03
  3.65578011E-02
  0.84068269    
 -0.90419614    
   1.0633911    
 -0.19753101    
 -0.12470344    
  0.67739874    
 -0.88183796    
  0.43381333    
  0.54140890    
 -0.55390900    
  0.56826377    
  0.23118709    
 -0.92671257    
  0.18825614    
  0.15499577    
  0.49995580    
 -7.44234696E-02
 -0.63317221    
  0.78448039    
 -0.67621332    
  0.76598859    
 -0.58553433    
  0.46980891    
 -0.25857401    
 -6.91728666E-02
  0.35274857    
 -0.67340064    
  0.62375522    
 -0.31397292    
  0.27323374    
 -0.58861846    
 -7.98867643E-02
  0.55874622    
 -0.80861270    
  6.30727112E-02
  0.99116671    
 -0.91357195    
  0.48794141    
  0.30932149    
 -0.54293609    
  0.52441692    
 -0.58965743    
  0.36078611    
 -0.54086328    
  2.65502501E-02
  0.16284658    
  0.56674641    
 -0.44793317    
  0.59271669    
 -0.78463948    
  0.46675494    
 -0.59886158    
  0.30574125    
  8.98036957E-02
  0.41967848    
 -0.92846113    
 -0.46187338    
  0.47202599    
  0.78477728    
 -0.52786708    
 -3.98459248E-02
 -1.77618400E-08
 -0.23233177    
  0.69314736    
 -0.12115410    
  0.15642214    
 -0.49000415    
  0.35079920    
  2.11125296E-02
  2.61181314E-02
 -0.35842103    
  0.76071495    
 -0.38881695    
 -0.64735764    
  0.16034269    
 -0.15778823    
  2.26994939E-02
   1.1982206    
 -0.80362082    
  0.50509483    
 -0.31440505    
 -0.31015483    
  0.75910532    
 -0.43242106    
  0.18414150    
  0.33403406    
 -0.33176389    
 -0.65750867    
  5.32607920E-02
  0.61776167    
 -0.10486362    
 -0.25149167    
  0.28327966    
 -0.23494555    
 -0.12121368    
 -0.56133568    
 -9.47081596E-02
  0.98041511    
 -0.47623408    
  0.59773695    
 -0.33691221    
  0.44819608    
 -0.95236665    
 -0.45380911    
  0.41744119    
  0.41074216    
 -0.22533894    
  6.59113079E-02
 -5.06438203E-02
  0.19948950    
 -0.32133898    
  0.42403662    
 -4.41607237E-02
 -0.32054645    
  0.35182452    
  0.56814629    
 -8.29870719E-03
 -0.60459363    
 -2.92366687E-02
 -4.09673117E-02
 -0.22087324    
 -0.24840337    
   1.0189732    
 -0.39658552    
 -0.19963129    
  0.16147080    
  0.58994538    
 -0.67622042    
  0.73721492    
 -0.48139557    
  0.24184591    
  -1.8058213    
   1.7288175    
 -8.72224346E-02
 -0.20433438    
  0.55961591    
  0.11234584    
 -0.91312361    
 -4.03279439E-02
  7.90926069E-02
  0.61405468    
  0.51575196    
  -1.0851891    
  0.55909598    
 -0.37677449    
 -0.24613321    
  0.47048792    
 -1.70942135E-02
 -0.79960275    
 -0.47055176    
  0.97753429    
  0.59890884    
 -0.73102689    
 -0.24167572    
  0.37214240    
  0.44277683    
 -9.45672765E-02
 -8.26715678E-02
  8.96482766E-02
 -0.53190386    
  0.35212836    
 -6.00178391E-02
 -0.65132409    
 -0.30477655    
  0.35973543    
  0.85339075    
 -0.54913574    
   1.0563101    
 -9.18868780E-02
 -0.81790942    
 -0.44277957    
  0.55086237    
 -0.17500904    
  0.84103334    
 -0.45086366    
 -0.49371016    
 -0.87183893    
  0.41028458    
  0.39039487    
  5.28106801E-02
 -3.77401300E-02
 -0.34032562    
  5.54887578E-02
  0.68458802    
  0.16958581    
 -0.36691883    
  6.09327890E-02
 -3.00023574E-02
 -0.30877173    
 -0.32047200    
 -6.89927191E-02
  0.36142555    
 -8.40001032E-02
  7.92492554E-02
 -0.22017157    
  0.85321498    
 -0.33470401    
  0.90205562    
 -0.11135196    
  -1.1378329    
  2.22507194E-02
  0.34931290    
  0.13525385    
  0.53874570    
 -0.75476098    
  0.62648809    
 -0.41651481    
  0.39224684    
  0.32040599    
  -1.0890006    
 -8.28058273E-02
  0.76037985    
 -0.18681578    
 -0.78656703    
 -0.28274849    
  0.54716510    
   1.2240434    
 -0.81933790    
 -4.56957845E-03
  0.26529610    
  9.38188061E-02
 -0.26449865    
 -0.15276282    
 -0.33971363    
   1.0279948    
  -1.0371270    
 -0.41816023    
  0.65587592    
  9.00093839E-03
  0.55499697    
 -0.28631106    
  0.26446939    
 -7.41888657E-02
 -0.54695559    
 -7.85873365E-03
  0.58052814    
 -0.53427714    
  0.63299334    
 -0.91379392    
  0.80062521    
  0.13395126    
 -0.51017284    
  8.74191001E-02
  0.14836833    
 -0.13059010    
 -0.11503350    
 -0.21005009    
  0.14540194    
  0.27352259    
 -0.44361681    
  0.40128952    
 -0.56626248    
  0.61259240    
  0.12852569    
  0.15782419    
  8.89264122E-02
 -0.49539164    
  0.32633942    
  0.10481868    
 -0.89219332    
  0.84627712    
 -0.52178079    
  0.23919307    
 -0.24957371    
  0.35493430    
 -0.35841846    
  5.22199506E-03
 -3.47847608E-03
 -0.30054018    
  0.25052983    
 -0.37037373    
 -0.40281624    
  0.14045177    
 -1.03989206E-02
 -0.15822384    
  9.71638411E-02
  7.38009997E-03
  0.12429761    
 -0.32292807    
  0.22761770    
 -5.12935109E-02
 -6.60435930E-02
  8.09691548E-02
 -5.32444976E-02
  9.67297703E-02
 -6.21770360E-02
  3.76626779E-03
 -2.66682860E-02
  3.78832407E-02
 -3.78833562E-02
 -3.96963635E-08
  5.26437350E-02
 -4.11272012E-02
  2.63668001E-02
 -1.12152854E-02
 -3.44202295E-02
  1.92685090E-02
  3.74575555E-02
 -3.74574736E-02
 -5.89560568E-02
  8.90337154E-02
 -4.54625152E-02
 -1.95700172E-02
  5.38593121E-02
 -4.20711972E-02
  1.16505772E-02
  1.91211309E-02
 -3.07716429E-02
 -3.91386403E-03
  0.42744401    
  0.31168842    
  0.15093532    
  0.77800900    
 -0.53099793    
  0.61058545    
 -0.46673027    
  0.36923176    
 -0.46041125    
 -0.30452970    
  6.87770247E-02
  0.76032585    
 -0.47339904    
 -0.79825574    
  0.48686317    
  0.37295049    
 -0.11034817    
  0.26053131    
 -0.75560832    
  0.79694414    
 -0.31746370    
 -0.64706683    
   1.1848537    
  -1.2641267    
  7.23205283E-02
  0.36432016    
  0.13715990    
  5.61406314E-02
  0.14016719    
  4.08220999E-02
  6.66195005E-02
  8.75309035E-02
 -0.61971962    
  0.73898327    
 -0.21409737    
 -0.16591246    
 -0.45163205    
 -2.95587089E-02
  0.30895433    
 -5.12159988E-02
  0.19842006    
 -0.44225547    
  0.52024877    
  6.13829680E-02
 -0.59553427    
  0.77380526    
 -0.62538511    
 -0.57001454    
  0.50040573    
  2.55490169E-02
  0.49337691    
  0.24037594    
 -0.88311052    
  1.04057854E-02
 -6.19193502E-02
  0.45418513    
 -0.32230735    
  0.38334319    
 -0.44505453    
 -0.36521840    
  0.74080974    
 -0.62896144    
 -0.63657677    
   1.1135012    
  0.14921260    
 -1.85587797E-02
 -0.44890222    
 -0.62550974    
   1.0165752    
 -0.33616674    
 -0.19263105    
  0.94891346    
  0.23411614    
 -0.70592701    
  0.81911367    
 -0.55873036    
 -0.13229281    
 -0.23846559    
  0.33544573    
 -0.53551823    
  0.12748240    
  0.22699733    
  0.34195158    
 -0.76448452    
  0.87605542    
 -0.71388865    
  0.60776764    
  4.87900302E-02
 -0.38852847    
 -0.38881052    
 -4.60909232E-02
  9.38958395E-03
  0.41167626    
  0.23361486    
  0.13613226    
  7.86825041E-08
 -0.22850554    
  0.10697218    
  0.22700077    
 -0.43426853    
  0.27497160    
 -0.78036356    
 -0.39322498    
  0.18899019    
  0.79092640    
 -0.35667491    
 -6.05025105E-02
  0.88375026    
 -0.95929873    
  0.32292792    
  3.03782392E-02
  0.14078829    
  0.46606284    
  -1.3047343    
 -0.45742479    
   1.7959176    
 -0.96300828    
  0.48884684    
 -0.52199876    
  0.61973065    
  0.44614193    
 -0.87423092    
  0.15282460    
 -0.36032104    
  0.85606551    
 -0.24248561    
 -0.35897306    
  0.44309628    
 -0.70227945    
  0.52630156    
 -0.65070057    
   1.1533626    
 -0.25753987    
  0.59518242    
 -0.68731642    
 -0.16800608    
  0.46119627    
 -2.10349765E-02
  -1.1264544    
  0.13523754    
  0.29540870    
  1.41095929E-02
  0.28197384    
 -0.49596518    
 -0.22260140    
  0.29779339    
  0.64787197    
 -6.74900860E-02
  2.00673733E-02
 -6.02795593E-02
 -0.24297552    
  0.26500556    
 -3.14529315E-02
 -0.13539280    
  0.16224766    
 -0.45627332    
  8.03223923E-02
 -2.03394871E-02
  0.28553936    
 -0.45088246    
  0.19569983    
 -0.11425958    
  7.01096207E-02
  0.29028279    
  0.15489237    
 -0.58667487    
  0.79389727    
 -0.75467616    
 -0.12695961    
 -0.17622660    
  4.58093025E-02
  0.85473275    
 -0.46430549    
  -1.0162414    
   1.0145563    
  0.93002403    
  -1.1147094    
 -0.51014960    
  0.82435334    
  2.95841740E-03
 -0.47980040    
  0.25369832    
  0.43586263    
  0.17832141    
  0.15815054    
  -1.1396481    
  0.45247132    
 -0.52452451    
   1.3696331    
  -1.1627128    
  0.65504724    
 -0.44697005    
 -0.58702809    
 -0.68973988    
   1.1121260    
  0.31906369    
 -0.41035509    
  7.09519461E-02
  0.40088865    
 -0.15338638    
  0.16403301    
  0.35318905    
 -0.77620530    
  0.70690882    
 -0.49725062    
  3.67690586E-02
 -0.12890080    
  0.83371234    
 -0.75098795    
 -0.36290547    
  0.76647854    
  0.48706067    
 -0.82302803    
  0.49011791    
 -0.56722027    
 -0.25760451    
 -5.32444827E-02
  0.58314615    
 -0.67300242    
 -0.39695433    
  0.45237026    
 -0.21241951    
  0.25464210    
  0.24815118    
   1.0261574    
  9.17569324E-02
 -0.69512689    
  0.34791833    
 -0.63340068    
  0.37271425    
 -0.34840783    
 -0.52754569    
  0.61140710    
  0.23005944    
 -0.41680738    
 -0.11897181    
 -0.13751587    
  0.50441712    
 -6.90987334E-02
  0.25413668    
 -0.63914502    
 -0.13754478    
   1.1154494    
 -0.97790456    
  0.99013168    
 -0.63907999    
 -0.51853091    
  0.72575879    
 -5.77878430E-02
 -0.65153229    
 -0.55622482    
  0.80087471    
  6.98434487E-02
  0.83273637    
 -0.22228119    
 -0.33474979    
 -0.60663813    
   1.2368519    
 -0.39509416    
 -0.21130908    
  0.31738380    
  3.16149294E-02
 -0.89474052    
 -0.23655808    
  0.52740759    
  0.32721272    
 -3.33825946E-02
 -0.44073322    
  0.22358324    
 -0.28009537    
  0.72631204    
 -8.81366730E-02
  1.97657130E-07
 -0.17400245    
 -0.16148758    
 -0.30036223    
  0.69777691    
 -0.73319948    
  0.54159707    
 -0.20409559    
 -0.23478913    
  0.36035585    
 -0.23800366    
 -0.29217085    
   1.2734798    
 -0.11097184    
 -0.28982791    
  2.64984053E-02
  0.21979071    
 -4.99243252E-02
 -0.22027923    
 -0.64692742    
  0.68046218    
 -0.87973291    
  0.65259236    
  1.98289417E-02
 -0.29644617    
  0.84704655    
 -0.79557681    
  0.52213258    
 -8.80943611E-02
 -0.26377359    
 -0.23591888    
  0.30932125    
  0.22130682    
 -0.24921578    
 -0.25672007    
  -1.1161873    
   1.1214005    
 -0.11173564    
  0.14077269    
 -0.27541196    
   1.1427107    
 -0.16243581    
 -0.67174727    
  0.37571087    
 -0.54766273    
 -0.20303756    
 -0.11541604    
  0.64827216    
 -4.11696918E-02
  0.36303145    
 -0.48954827    
 -0.18561652    
  0.48839799    
 -8.62386301E-02
 -2.27739252E-02
 -0.55657148    
  0.51507205    
 -0.31440103    
  0.59250373    
 -0.43366662    
  0.47453108    
 -0.56064296    
  0.40666348    
 -0.84410948    
 -1.96911395E-02
  0.82596785    
 -0.25665927    
  0.28244343    
  7.58382306E-02
 -0.24300227    
 -0.11206855    
 -0.54174739    
  0.75068820    
  4.57511805E-02
 -0.24037182    
  0.84254742    
  -1.2269094    
  0.72847855    
 -0.61043781    
  0.45048466    
  0.35100859    
 -0.22754751    
 -0.29039592    
 -0.60406750    
  0.82472330    
  0.23724057    
 -0.26374045    
 -0.18027782    
  0.60849977    
 -0.38934556    
  0.24624507    
 -0.71846515    
  0.46481261    
 -0.38887507    
  0.46863154    
 -0.91229391    
 -0.25498417    
  0.33699751    
  0.44744128    
 -0.96970558    
  0.12464246    
   1.1394343    
  0.14193352    
 -0.11602210    
  8.18214640E-02
 -0.39374956    
  0.23472349    
  0.26438665    
 -0.22314344    
 -0.43233812    
 -0.24577141    
 -0.46702313    
  0.13005291    
 -0.45547554    
  0.50310373    
 -0.12738024    
 -0.14600781    
  0.66435242    
 -0.42132029    
 -0.35863379    
   1.3230619    
 -0.79763770    
  0.56827408    
  0.79826140    
 -0.51428074    
 -0.48119071    
 -3.87410186E-02
  0.40477210    
 -0.47361636    
  0.38066137    
 -0.16871572    
  0.56654137    
 -0.86935252    
  0.77954865    
 -0.11862228    
 -0.10900542    
 -0.60449874    
  0.81974584    
 -0.48805904    
  0.66413277    
 -0.90027547    
  0.83858186    
  6.04213867E-03
 -0.80342835    
   1.1251626    
 -0.56747049    
 -0.59888798    
 -0.24201217    
 -0.21499220    
 -4.14370000E-02
  0.41312808    
 -0.18384923    
   1.2067215    
 -0.34769705    
 -0.34453595    
  0.33280924    
 -0.37959048    
  0.52111715    
 -0.18027607    
  0.28802279    
  7.94927552E-02
 -0.54602933    
  -1.0587026    
   1.0339696    
  7.08829612E-02
 -0.31767622    
  0.61541671    
 -3.40608433E-02
  1.65882073E-02
 -0.11309370    
  0.41680431    
  -1.0916979    
   1.0428208    
  -1.4678560    
  0.79454714    
  0.72737586    
 -0.85886884    
  0.64837110    
  7.09078461E-02
 -0.43261588    
 -0.26650122    
  0.33017924    
  0.41640466    
 -0.79987514    
  0.55811071    
  2.38106959E-02
 -0.66759390    
  0.78092259    
  0.28109533    
 -0.45629928    
  0.16145431    
  0.54967761    
 -0.29611731    
  4.12384653E-03
 -0.81464088    
 -0.18083580    
  0.91584527    
 -0.70750993    
 -0.30164275    
  9.73235723E-03
  0.45044318    
 -0.27744666    
  0.74860704    
 -0.26169002    
  1.07700522E-07
  3.68591435E-02
 -0.61319739    
  0.60836065    
 -0.33018908    
 -0.39874229    
  0.91125309    
 -0.72183788    
  0.16449194    
 -0.20696124    
 -0.12458466    
   1.0308473    
 -6.14465624E-02
 -0.59639782    
 -6.10476620E-02
 -0.28051370    
 -8.18301439E-02
 -0.20903170    
 -0.27292967    
 -0.26697755    
  7.37174526E-02
 -5.20950630E-02
 -0.13735862    
   1.6432168    
 -0.78893220    
  0.37093329    
 -0.37879688    
  0.73565197    
  0.32177258    
 -0.98632878    
  0.35520315    
  2.37702224E-02
  0.22582436    
  7.60186538E-02
 -0.11840335    
 -1.26493024E-02
 -0.27876404    
 -0.11056627    
  0.36063373    
 -0.33182523    
   1.0508360    
  -1.0267867    
 -2.20228005E-02
  0.85363972    
 -0.82569367    
 -9.05969739E-02
 -9.96299610E-02
 -0.53899634    
   1.4331390    
 -3.56826670E-02
 -0.57794619    
  0.33467203    
 -0.51987553    
  0.60731596    
 -0.63141328    
  0.16517593    
  0.22314337    
 -0.42214459    
 -0.61381036    
  0.52512944    
  0.65222055    
  4.59263474E-02
 -0.84356415    
   1.1640564    
 -0.23452027    
 -0.59721327    
  6.82995841E-02
  0.42278999    
  7.60470796E-03
 -2.81709544E-02
 -0.41590890    
  0.13598889    
  -1.0098840    
  0.88368958    
  0.82704401    
  -1.4615178    
  0.54480076    
  0.58873373    
 -0.45147815    
  0.23423426    
 -0.34622571    
  5.26435860E-02
  0.48079333    
 -3.22208479E-02
 -2.03571003E-02
 -0.49130884    
  0.78922111    
 -9.39749777E-02
  0.40336630    
 -0.68895453    
  0.16780499    
 -0.72185737    
  0.21142475    
 -0.18035880    
  0.81484419    
 -4.25595641E-02
 -0.51992506    
  5.85792474E-02
  0.66871303    
 -7.42436647E-02
 -0.18213107    
  0.29365751    
  -1.1528213    
   1.0044694    
 -0.66876751    
  0.52574265    
 -0.83484703    
  0.64060992    
  9.86991823E-02
  0.27062014    
 -0.31024209    
 -0.30389285    
 -0.31272805    
  0.51660591    
  0.18495981    
  8.27107951E-02
 -0.10818189    
  4.09204550E-02
  0.26743144    
 -0.60508323    
  0.43103090    
  0.16862258    
 -0.78032362    
  0.42053261    
 -0.32612267    
  3.59696499E-03
 -4.78030853E-02
  0.24585928    
  0.42153567    
 -0.40982237    
  0.17208007    
  0.13291837    
 -8.97460878E-02
 -0.10640458    
 -0.21631311    
  2.08506957E-02
  0.39589587    
  4.28711995E-02
 -1.02422305E-03
 -0.13940351    
 -0.49023017    
  0.83624810    
 -0.91006035    
 -2.51585413E-02
 -0.38030669    
 -0.59276789    
  0.96881926    
 -3.47108357E-02
  -1.0532973    
  0.88543975    
  0.37093329    
  0.48896664    
 -0.39611644    
  0.63221478    
  0.24421135    
 -0.81744498    
  0.11812681    
 -0.48413339    
  0.31682906    
 -0.19114064    
  0.19762391    
  0.42730340    
  0.20420872    
 -0.74788296    
  0.42404544    
  5.88066429E-02
  0.50114828    
 -0.56830329    
 -0.48910707    
 -0.37185666    
  0.19964017    
  0.57507384    
  0.14214303    
 -0.53528214    
 -0.24415570    
  5.52359708E-02
  0.50614196    
  0.39032766    
 -0.56367540    
  0.44111454    
 -0.42780313    
 -0.90806037    
 -0.28768221    
  0.17958578    
  0.19442436    
 -0.32600090    
  0.82243782    
  0.70225906    
 -6.82574976E-03
  1.81000009E-02
 -0.60315090    
  0.62202960    
 -6.94642738E-02
  2.33108476E-02
 -0.55158353    
  0.18896589    
  0.43483093    
 -0.62379700    
 -1.20724691E-02
  0.85450137    
  -1.2193066    
  0.25583932    
   1.0476751    
 -0.41142106    
 -0.55812359    
  0.58987224    
 -0.90078634    
   1.1876004    
  -1.0346712    
  9.73235723E-03
  0.21877567    
  0.20031691    
  0.24332094    
 -0.60364181    
  0.52443147    
  0.30010480    
 -5.55699319E-02
 -0.49161109    
  0.35094926    
 -3.97567563E-02
 -0.61867708    
 -0.15768619    
  0.72700274    
 -0.14905934    
  8.15873295E-02
  0.59441257    
  -1.0707033    
 -7.62274638E-02
  0.46783534    
  0.45240772    
  -1.0135752    
 -0.58507299    
   1.2020197    
  0.32085037    
 -0.29766068    
  0.16595136    
 -0.26054531    
  0.79913729    
 -0.59603608    
 -0.59760350    
  0.72984868    
 -4.60909232E-02
 -0.59441215    
  0.76526898    
 -0.35838038    
  0.36036643    
 -0.65805590    
  0.22084184    
  0.55234790    
 -0.66610664    
  0.70936596    
  -1.1054093    
 -0.88730335    
   1.4567355    
  0.12881708    
 -0.22760619    
  0.47140050    
 -9.29202288E-02
 -6.58608368E-03
 -0.55166280    
  0.53051579    
 -9.80134010E-02
 -0.72337615    
  0.38740015    
 -0.25803322    
  9.42880288E-02
  0.57957298    
 -0.46383724    
  0.39140213    
 -0.39322498    
 -0.27079383    
  0.40864995    
  0.67712128    
  -1.2268494    
 -0.26319107    
  7.58986250E-02
 -0.16193281    
  3.83186489E-02
 -2.28144880E-02
 -1.55041711E-02
  2.69766003E-02
  3.79515998E-03
 -7.60451006E-03
  3.37744653E-02
  1.10093644E-02
 -4.47835140E-02
 -3.89155447E-02
  3.89155038E-02
  5.56732118E-02
 -3.30303013E-02
 -2.26423871E-02
 -3.10100615E-02
  7.84319267E-03
  7.78199779E-03
  1.53850084E-02
 -4.68834937E-02
  7.32503831E-02
  1.10906800E-02
 -2.60720327E-02
 -2.29018033E-02
  2.66680326E-02
 -7.54711684E-03
 -7.60451006E-03
  1.51515901E-02
  7.49089662E-03
  3.30307335E-02
 -4.42874730E-02
 -3.78063391E-03
  8.89008049E-08
  8.89008049E-08
  1.87622011E-02
  3.29097956E-02
 -7.85450339E-02
  6.03957139E-02
  3.65639012E-03
 -1.84168033E-02
 -3.78833562E-02
 -1.55644817E-02
  4.59852554E-02
 -0.10660968    
  0.14337879    
 -6.71894848E-02
  1.91211309E-02
  3.35226953E-02
 -3.73177491E-02
 -3.48195918E-02
  8.66834521E-02
 -3.67687047E-02
 -6.97959438E-02
  8.46660733E-02
 -6.47843778E-02
  0.10102051    
 -8.53952244E-02
  1.15607744E-02
  1.52096264E-02
 -2.67703831E-02
  7.82521740E-02
 -5.14817461E-02
 -2.67703831E-02
  3.80276218E-02
 -7.49088684E-03
 -2.15031704E-07
 -1.13422638E-02
  0.76112556    
  0.46130702    
 -0.55041975    
  0.49280018    
 -0.20463262    
  8.10499564E-02
  1.20082190E-02
  0.29823643    
  0.15639800    
 -0.83391988    
  0.65864408    
  -1.4199538    
   1.1922866    
 -0.36172530    
  4.76700477E-02
  0.63821739    
 -0.93050778    
  0.81374896    
 -0.26842162    
  0.42184100    
 -0.22666147    
 -0.47796476    
  0.82289696    
 -0.54817587    
  0.15241398    
 -0.27577934    
 -0.52621067    
   1.0741996    
 -0.56959486    
  0.43870777    
 -0.25664616    
  0.25865611    
 -0.71959847    
   1.1644386    
  -1.1582723    
  0.81909353    
  9.03147680E-04
 -0.72991586    
  0.48001876    
 -0.29116449    
 -0.36893141    
  0.60041231    
 -0.13124974    
  0.45160240    
 -0.75768578    
  0.38558617    
 -0.19378579    
  0.27939293    
 -8.35817773E-03
  2.13533249E-02
 -8.31773654E-02
 -9.21267048E-02
 -0.47420812    
  0.74354142    
 -0.12987499    
 -0.91568267    
   1.2444787    
 -0.35842800    
  0.38521126    
  0.16757871    
 -0.21113953    
 -0.15370566    
 -0.77422869    
  0.78763789    
 -0.54310340    
  0.37259713    
  5.09288199E-02
 -9.56567600E-02
 -5.61872534E-02
 -0.10476355    
 -0.24197648    
  0.38885117    
 -0.26559126    
 -0.10442702    
  0.57232785    
 -0.54836369    
 -0.25131428    
  5.02387509E-02
 -1.79778393E-02
  0.81369799    
 -0.86726129    
 -0.30863377    
  0.73774040    
 -7.43476376E-02
 -0.29667091    
  0.45177984    
  0.54722399    
 -0.48998600    
 -0.66241664    
  0.20186614    
  0.86465788    
 -0.22791047    
 -8.79427493E-02
  0.20484054    
 -0.15990245    
  0.24150155    
 -0.38835502    
  0.25588879    
 -0.20755742    
 -0.70236397    
  0.29361665    
 -0.30693260    
 -0.57924414    
  0.23739578    
   1.1548617    
 -0.24690741    
 -1.07114390E-02
  0.23233198    
 -2.21958235E-02
  0.58459508    
 -0.94913864    
 -5.53647690E-02
  0.48973170    
 -2.95006149E-02
 -0.41751331    
  0.46658862    
  0.43357268    
 -0.87857765    
  2.11273357E-02
  0.41816023    
 -0.18738012    
 -4.15793294E-03
  0.43015775    
 -0.90016127    
  0.34122285    
 -0.24188039    
  0.24817944    
  0.77234441    
 -0.91556579    
  0.61498982    
 -0.57590866    
  0.33323172    
 -0.64085561    
 -0.17853735    
   1.2708105    
 -0.90286767    
 -9.66834649E-02
  0.10059759    
  0.56850481    
 -0.71551931    
  4.42549214E-02
  0.70391172    
 -0.43424782    
  0.78620070    
 -0.89248008    
 -0.19863033    
  0.76661438    
  5.86619973E-02
 -0.12988940    
 -0.40378854    
  0.29394400    
 -0.41109881    
 -0.24167572    
   1.1545712    
 -0.94543391    
  0.61107588    
 -0.74850601    
  5.64139672E-02
  0.14324129    
  0.74654084    
 -0.93069202    
  0.99121475    
 -0.21279757    
  -1.0126104    
 -0.52951759    
  5.05854525E-02
   1.4690928    
 -0.73853737    
 -7.62698948E-02
  0.20384431    
 -0.13407467    
   1.0684519    
 -0.51882356    
 -0.64060009    
  0.82354867    
 -7.34138954E-03
  0.11708118    
  -1.1358126    
  0.73734516    
  0.52660012    
 -0.42207667    
  0.32709607    
 -0.51901096    
 -0.43089986    
  8.31004605E-02
  0.97244304    
 -0.53864706    
 -7.38933161E-02
 -0.46910161    
  0.56235951    
 -0.64240193    
 -0.55701488    
 -0.18414153    
  0.58960664    
  0.39735138    
  0.80115163    
 -0.35902807    
  0.10666861    
 -0.44445032    
  0.60296130    
 -0.62522572    
  0.48536360    
 -0.20426977    
 -0.92840350    
  0.31682298    
  0.60589862    
 -0.56246877    
  0.96030766    
 -0.89498800    
  0.95442975    
 -0.64474362    
  0.69228780    
 -0.57718122    
 -0.58442330    
   1.3406243    
 -0.62842894    
 -0.42108536    
 -0.60853410    
  0.75354975    
 -1.61147304E-02
  0.18562528    
 -0.27625328    
 -0.53280443    
  0.63241732    
 -0.34726381    
  0.21551979    
  6.10368047E-03
  0.42488328    
 -0.39098161    
 -0.19892928    
 -0.46713683    
   1.0832273    
  2.58051977E-03
  0.33148944    
 -8.08909908E-02
 -0.67821401    
 -4.03279439E-02
  0.50463355    
 -0.74280751    
 -0.25430274    
  0.18959010    
  0.80128938    
 -7.39158913E-02
 -0.35494587    
  0.83765471    
  -1.0020946    
  3.33734974E-02
  0.19428490    
  0.33647221    
 -0.38067821    
  0.39219487    
 -0.33367717    
 -0.25793365    
  0.47716185    
 -0.16226722    
 -0.18973160    
  0.61622655    
 -0.98485339    
 -0.51867628    
   1.1245458    
 -9.38709974E-02
 -0.33016518    
 -0.18476953    
  0.88643789    
 -0.46155438    
 -0.20882349    
  0.14940025    
  0.17378156    
  0.31767392    
 -0.13907559    
  0.42582077    
 -0.53165966    
 -1.76996794E-02
 -0.10969888    
 -0.12939925    
  0.34818545    
  0.18667892    
 -0.74520344    
   1.0256130    
 -0.41463128    
 -4.37614620E-02
  0.19948952    
 -0.37061816    
  0.15219183    
 -5.89988520E-03
  0.92277843    
 -0.66246468    
 -0.40660581    
  0.60364217    
  7.48435557E-02
 -0.96616727    
  0.56026769    
 -0.11015248    
  1.44510623E-02
  0.66403288    
  -1.2472392    
  0.70845348    
 -0.36941397    
  0.44144011    
 -7.83754364E-02
  0.53175163    
 -0.81731272    
  0.30947649    
  0.14558530    
 -0.53256559    
  0.84808254    
 -0.77738184    
  0.24408324    
 -0.17965120    
 -0.11878335    
 -0.27159578    
 -9.41289216E-02
  0.11749450    
  0.58470261    
  7.67702833E-02
  0.16245930    
 -0.30849841    
 -0.81473064    
  0.87494934    
 -0.76865488    
  0.39890748    
  0.41295555    
 -0.35100532    
  0.51364839    
 -0.44536266    
 -0.11161383    
  0.56329888    
 -0.48013896    
  0.40941894    
 -0.79888374    
 -2.79562064E-02
  0.24153028    
  0.62075055    
 -0.13617760    
 -0.75486338    
  0.29033095    
  0.77227390    
  -1.1171144    
  0.92132026    
  4.36274521E-02
 -0.41943642    
  0.20214547    
 -0.78766197    
   1.1082835    
 -0.99797922    
  0.15003945    
  0.33164516    
  0.70994085    
 -0.16144654    
 -0.40035245    
 -0.45756394    
  0.42217445    
 -0.26020536    
 -0.19322170    
  0.58677834    
  0.11202192    
 -0.69202024    
  0.77318972    
 -0.16460009    
  0.22216274    
 -0.69412893    
 -7.54689351E-02
  0.44696483    
 -0.40343475    
  6.66912943E-02
  0.78465503    
  -1.0259895    
  0.24323040    
  0.49131832    
  1.83700603E-02
  8.60627592E-02
  8.69244337E-02
 -2.51950733E-02
 -0.70997089    
   1.0905962    
  -1.1066933    
 -0.24208461    
 -0.15933192    
  0.71857846    
 -0.38862103    
  0.75952250    
 -0.71687198    
  0.36499107    
 -0.33011574    
 -0.63823134    
  0.56505352    
  0.51299238    
 -0.50220495    
  0.76756179    
 -0.18192324    
 -0.51521587    
 -0.51751459    
  0.90277719    
 -0.36742240    
  0.13230285    
  0.51460516    
  5.13087073E-03
  0.38094285    
 -0.35467887    
 -0.65116924    
  0.37242040    
  0.86963284    
 -0.89633644    
  0.38679850    
 -0.18085194    
  7.52874538E-02
 -8.52487609E-02
 -0.49500766    
  0.41755733    
 -0.82393485    
 -0.32394817    
 -1.52672837E-02
  0.47718924    
  0.50604099    
  0.22458133    
 -0.31015494    
 -0.53141212    
 -0.44212902    
 -0.34313339    
  0.26101398    
  0.11878363    
 -0.40346709    
   1.4373631    
 -0.44610921    
 -0.36945477    
   1.0019077    
  0.42687935    
 -0.38412270    
 -0.50406110    
  0.70893919    
 -0.39355490    
  8.50742832E-02
 -0.21315610    
  0.14970431    
  0.21455055    
  0.25645539    
 -0.73056632    
 -3.70739102E-02
  0.79805809    
  -1.1298651    
  0.34963253    
  0.29603946    
 -0.35799009    
 -4.22327258E-02
   1.0162249    
 -0.12374485    
 -0.85590237    
  0.54355437    
 -0.22286905    
  7.90926218E-02
 -0.28388688    
  0.44399512    
 -0.65500718    
  0.10639935    
  0.66567028    
  0.15456241    
 -0.94340408    
 -0.44206771    
   1.0920115    
  0.15415077    
 -0.37839881    
  0.10106972    
 -0.69439632    
 -5.12933061E-02
   1.0473189    
 -0.87159830    
  0.48397857    
 -0.39531261    
 -0.28297937    
  0.89406157    
  0.28603598    
  1.47180716E-02
 -0.87806952    
  0.17840768    
 -0.30748460    
  0.17488681    
  0.59316182    
 -0.20147286    
 -0.22693397    
  0.80103624    
  -1.1518511    
  0.44151178    
 -0.77753437    
 -9.47884656E-03
  0.28529826    
  5.34391031E-02
  0.13720098    
 -0.14173618    
  0.62374842    
  0.39690259    
 -0.74439740    
  0.18947977    
  0.42663717    
 -0.69314742    
 -0.19695304    
 -2.29366478E-02
  0.95854104    
 -0.37825859    
 -0.33829221    
  0.40242469    
 -0.62374830    
  0.94053996    
 -0.71014965    
  1.96611602E-02
 -0.14242017    
  0.41897887    
 -0.50859118    
  0.66369992    
 -0.20604900    
 -0.45097673    
  0.74499464    
 -3.53545956E-02
 -0.51300913    
  0.58251083    
  0.16211191    
 -0.93022823    
   1.1927257    
 -0.38082117    
 -0.26616907    
 -0.24335919    
  0.40492490    
 -0.55315048    
 -0.15634605    
  0.51433611    
 -0.22117454    
  0.29095542    
 -0.12516306    
  0.41559896    
 -0.70143062    
  0.23745832    
  0.24904437    
  1.12997107E-02
  0.37040058    
 -0.73837513    
 -0.49365768    
  0.41429150    
  0.59537339    
 -0.71074307    
  0.11712536    
  0.52129698    
  2.67229695E-02
 -0.96406710    
 -0.21256147    
  0.27193353    
  0.56639558    
 -0.45728245    
 -0.14223704    
  0.12409580    
  0.37683627    
 -3.35227959E-02
  0.29697314    
  0.41944021    
 -0.78703117    
  0.61997676    
 -0.59248358    
  9.83868912E-02
 -0.18879388    
 -0.74453813    
   1.2759299    
  0.12874880    
 -0.82298726    
  0.37442067    
  0.12011593    
 -0.42496163    
  0.68701828    
 -0.65890425    
  0.53932661    
 -0.45760953    
 -0.31231394    
 -0.23505983    
  0.43346053    
  3.02136522E-02
 -0.17284264    
  0.43031090    
  0.38480309    
  5.18673658E-02
  0.28817761    
 -0.76714075    
  0.12327921    
 -0.14429836    
  0.24767688    
 -0.26083502    
  1.47908041E-02
  0.25619656    
 -0.10508002    
 -0.62144667    
  0.20469786    
 -0.14391932    
  0.33857605    
 -0.37103844    
  0.49908197    
 -0.18757424    
  5.60220927E-02
  0.64360976    
 -0.40546519    
  0.42648020    
 -0.51930028    
 -0.16305546    
  0.84165955    
 -0.97954530    
  0.40203691    
 -0.72951460    
 -0.66782928    
   1.3595511    
 -0.20511867    
 -0.64360666    
  0.81831032    
  0.15120508    
 -0.20249853    
 -8.39200616E-02
 -0.29105461    
  0.32090774    
  0.34599736    
 -0.63150299    
  0.58778673    
 -0.82736915    
  0.43092087    
  0.65751058    
 -0.51704657    
  3.11510474E-03
  0.12140544    
 -0.30715403    
  0.58445179    
 -5.25027514E-02
 -0.17902666    
  0.13632344    
 -0.44707689    
 -1.08305635E-02
  0.96965110    
 -0.77560163    
 -0.25967744    
  0.23393761    
  0.21575432    
  7.61365443E-02
 -0.46931657    
  0.37067890    
  1.26353279E-03
 -0.24807300    
  0.14579386    
  0.12598540    
  9.85554457E-02
 -0.66777349    
  0.21483044    
  0.27885601    
  7.05872849E-02
 -0.21481425    
 -0.33004114    
  0.68993682    
  0.31229633    
 -0.91433185    
  0.75848055    
 -0.73145181    
  0.58035171    
 -0.12957950    
  3.34161967E-02
  0.19166727    
 -9.73715354E-03
 -0.59092283    
  0.42874897    
 -0.18809183    
 -0.45675841    
  0.68764973    
 -0.87524837    
  0.85407770    
 -0.34643158    
  0.42126322    
 -0.56118441    
 -0.10008334    
  0.15009367    
 -0.22357914    
 -0.50503248    
  0.29487631    
  0.40725562    
 -0.36514425    
  0.60847604    
 -4.73886020E-02
  0.26123241    
 -0.15660763    
  0.14521772    
 -0.44757661    
  0.70117950    
 -0.70657003    
  0.91014594    
 -0.26971513    
 -0.37460732    
  0.62084365    
 -2.22979626E-03
 -0.73260605    
 -0.51755625    
  5.31100444E-02
  9.17212740E-02
 -0.26912865    
  0.66480827    
 -0.64155143    
  2.83307377E-02
  0.81402898    
  0.26293555    
  0.13091157    
 -0.83074123    
 -0.27121550    
 -1.77444443E-02
  2.55441805E-03
  0.55523312    
 -0.10487258    
 -0.57807779    
  0.68587452    
  0.24022304    
  1.59458108E-02
 -0.56499755    
  0.67711490    
 -4.22962755E-02
 -0.63085043    
  0.16400282    
  0.44123253    
 -0.62725812    
  0.52009451    
  3.08082011E-02
 -0.47491637    
  0.48073399    
 -0.72377384    
 -0.60175943    
  0.62306213    
  0.43696991    
  0.34250551    
 -0.46293965    
  0.82036620    
 -0.46028405    
 -0.38776553    
 -0.31735802    
  0.65382987    
  0.34075955    
  5.12486212E-02
 -0.24324237    
 -0.52459890    
  0.34916505    
  0.15028237    
  0.22601859    
 -0.72546589    
  0.34270915    
  0.30183017    
  -1.0536609    
  0.66811132    
  0.80748153    
  -1.0737971    
  3.25527154E-02
  0.46866810    
  3.28615867E-02
 -0.56204325    
 -0.64336723    
  0.28046185    
   1.0747800    
 -0.69872838    
  0.12274574    
  4.51687910E-02
  0.10045892    
 -7.86171034E-02
 -0.63907999    
 -0.29354715    
  0.69118458    
  0.71356589    
 -0.61629301    
  0.29567152    
 -0.48335499    
  0.22614954    
  0.72022176    
 -0.64427739    
  0.48244584    
 -0.19317526    
 -0.20398295    
 -0.36190212    
  0.60212541    
 -1.00631802E-07
 -0.22285663    
 -0.33217722    
  0.81270659    
 -0.20511708    
 -0.40546507    
  0.66497612    
 -0.95921582    
  1.73916630E-02
  0.25203267    
  0.34029353    
 -7.16357902E-02
  0.25017571    
 -0.56161159    
  0.42964575    
 -0.32673612    
 -5.17913662E-02
 -0.21817240    
 -0.35020244    
  5.69953918E-02
  0.48784915    
 -0.61153585    
  0.86944246    
 -0.26302129    
  0.67590547    
 -0.45859089    
  1.77238751E-02
 -0.42044145    
  0.58801520    
 -0.10092600    
 -0.53557068    
  0.48500940    
 -0.27885568    
  0.32307646    
 -0.49734628    
 -3.40459272E-02
  0.69638866    
 -6.00181036E-02
 -0.37001857    
 -3.54468599E-02
  0.45898950    
 -0.16616590    
 -0.56572413    
  0.58728504    
  1.61796808E-02
 -0.15456237    
  0.24649994    
 -2.73989048E-02
 -5.83848245E-02
 -2.35888287E-02
 -0.44322959    
  0.32607463    
  -1.0693825    
   1.2259518    
  6.09088540E-02
 -9.90671068E-02
  3.75711848E-03
 -7.52624795E-02
 -3.98678705E-02
 -0.63989216    
 -0.34985912    
 -0.41494396    
  0.37647760    
  0.41716102    
  0.69443834    
  0.15617609    
  0.45639020    
  -1.1063344    
  0.61054647    
 -0.52936614    
  0.57864809    
 -5.04308902E-02
 -0.53016859    
 -4.18805890E-02
  0.77709901    
 -0.61917293    
 -6.65115565E-02
 -0.24522550    
  0.10796998    
 -0.26728052    
   1.0432547    
 -0.13873190    
 -0.66535217    
  7.80162588E-02
 -0.60952199    
  0.19897340    
  0.29681465    
 -0.65305269    
   1.0971556    
 -0.61467558    
  0.43990564    
 -0.12562604    
  0.39623612    
 -0.26196688    
 -0.40891349    
  0.94891346    
  0.25454098    
 -0.42232481    
 -0.58423412    
  0.96122330    
 -0.94225562    
  0.58290327    
  0.56260848    
 -0.18791467    
 -0.38523847    
 -0.26708660    
 -0.29902819    
 -0.17652933    
  2.20326353E-02
  0.62941545    
  4.78682481E-02
 -0.45850784    
  0.53656149    
 -0.41921106    
 -0.39599469    
  0.74816114    
  0.15415059    
 -0.69210494    
 -0.52129692    
  0.96891642    
 -0.11562162    
 -0.25580886    
  0.58089918    
 -0.68454486    
  0.56905425    
 -0.47510752    
  0.68630123    
 -0.51640218    
 -0.21169618    
  0.42159459    
 -0.56563365    
  0.51784295    
  0.43622279    
 -0.78791505    
  0.33618826    
 -0.32629672    
  0.46531743    
 -0.56892973    
  0.97891712    
 -0.94036847    
  0.83126384    
 -0.66696054    
  0.37591797    
 -0.53602862    
 -1.26316482E-02
  0.37826213    
  0.43360934    
 -0.73836875    
  7.21375346E-02
  0.67372894    
 -0.67189944    
  0.22350912    
 -0.52160454    
  -1.2878544    
   1.8439454    
  0.23995078    
 -0.69537199    
  0.89148653    
 -0.36650777    
  0.39353666    
 -6.61395714E-02
 -0.64585042    
  0.23180155    
 -0.13189083    
  0.13476025    
  7.71733373E-02
 -0.39098161    
  0.61888844    
  8.20713490E-02
 -0.65123606    
  0.22314332    
  0.52003694    
 -0.31923041    
 -0.80545092    
   1.1121811    
 -0.93488121    
  0.90385675    
 -0.26961949    
 -0.47194725    
 -4.37445678E-02
  0.94276619    
 -0.92663693    
 -0.39156237    
  1.75956022E-02
   1.0966724    
 -0.26275259    
 -0.28936708    
 -0.21977673    
  0.25294715    
 -0.20175880    
 -4.07390222E-02
 -0.18190594    
   1.2990564    
 -0.49843103    
 -0.31300965    
 -5.67080677E-02
  0.29776099    
 -0.40366149    
  0.49447650    
 -0.99336147    
 -0.68428445    
  0.38965467    
  0.61443156    
  7.07153454E-02
  0.68102580    
 -0.56012392    
  0.73411143    
 -0.26544341    
 -0.51231158    
  0.41778034    
  1.09556010E-02
 -4.83666249E-02
  2.26139035E-02
  0.31131351    
 -0.48596305    
  0.63215286    
 -0.23361471    
 -8.27773660E-02
 -0.39100698    
  0.67868906    
 -0.30619103    
 -0.51082563    
  0.43553352    
 -0.57905722    
  0.31633750    
 -8.35154876E-02
  0.12131321    
  0.26782772    
 -3.93569767E-02
  0.27401155    
 -0.74851197    
  0.38307849    
  0.12622786    
 -4.54889275E-02
 -0.29968694    
  0.42196807    
 -0.43656677    
  0.34136203    
  0.24132805    
 -0.16746894    
 -0.46548322    
  0.14527501    
 -0.65667331    
  4.75612693E-02
  0.73200023    
  0.27711409    
 -0.64834911    
 -0.19961318    
  0.63324916    
 -8.76849964E-02
  0.19637348    
 -0.34269318    
 -0.56039625    
  0.80788982    
  0.20022775    
 -0.49893227    
 -0.13517499    
  0.28297165    
  0.32282248    
 -0.93440270    
  0.60161567    
  0.17897789    
  0.27716020    
 -0.91221929    
  0.62060070    
  1.56535357E-02
 -0.33623314    
 -0.19105512    
  0.13074410    
  0.19028281    
  9.25027207E-02
  0.14086707    
  9.84762758E-02
 -0.19099964    
  0.53152812    
 -0.91554123    
  0.62134135    
 -0.75113440    
  0.77499253    
 -0.65839475    
 -8.71840343E-02
 -5.31474538E-02
  0.26001027    
 -0.22567213    
  0.75352371    
 -4.36395258E-02
  3.46618406E-02
 -0.25031295    
 -0.69443512    
 -0.12619461    
  0.35550451    
 -0.71385211    
   1.4202306    
 -0.37754694    
 -0.38792074    
  0.59380728    
 -3.29498053E-02
  0.16227064    
 -0.41181433    
 -0.14543104    
 -4.13591415E-02
 -0.10514723    
  0.12415939    
  0.38067830    
  0.10613248    
  0.19877489    
 -0.63598877    
  0.27687117    
  0.30352071    
 -0.20401949    
  5.27068861E-02
 -0.33344308    
 -0.38690862    
  0.23221500    
  0.87752628    
 -0.47459924    
  0.38362733    
 -8.65995127E-04
 -0.36512834    
 -0.42246279    
  7.16561377E-02
  0.59250367    
 -0.61219972    
  0.39881244    
  0.37923425    
 -0.27120718    
 -0.15396924    
 -0.16693841    
  0.23330182    
 -0.36640471    
  0.18003201    
 -3.49887796E-02
  7.56962076E-02
  0.20117076    
 -0.22201920    
  0.18302359    
 -0.17046210    
  0.11020301    
  0.23671567    
 -0.73111385    
 -0.10287438    
 -6.77037388E-02
  0.65749508    
 -3.43765132E-02
 -0.38940299    
  -1.0721954    
   1.4326875    
 -0.57744014    
   1.0229805    
 -0.25657424    
  4.21455391E-02
 -0.57830769    
  0.53726554    
  -1.0735701    
 -0.27274039    
  0.84244359    
 -0.45120326    
  0.54185784    
 -4.08219434E-02
  0.19782595    
  9.89296213E-02
 -0.78923178    
  0.21630199    
  0.24621627    
 -0.19058467    
  0.35970059    
  0.43032974    
  0.23757705    
 -0.16740623    
 -0.95789528    
  6.46876916E-02
  0.42539933    
  0.72338724    
 -0.35667497    
 -0.63891989    
  0.17558111    
 -4.27698344E-02
  0.50914365    
 -0.56976831    
  0.43710217    
 -0.31773329    
  0.27170736    
  0.16342455    
 -0.43038869    
 -0.20014495    
  0.61085379    
  0.19600035    
 -0.37664974    
  0.42531708    
  -1.1858470    
  0.44660854    
  0.68798804    
  -1.0351520    
  9.48685855E-02
  0.24541025    
  0.69917381    
  0.17873853    
 -0.97963339    
  1.51806893E-02
  0.18357624    
 -3.02329287E-02
 -0.23984139    
  1.83117483E-02
  0.79010576    
 -0.72380430    
  0.29800579    
 -0.14926068    
  0.42744398    
 -0.85261440    
  0.98176169    
 -0.99932808    
 -0.61759341    
  0.20322819    
 -0.13517480    
  1.30719924E-02
 -0.12921152    
  2.43322626E-02
  3.77403945E-02
 -2.81709973E-02
 -4.77326009E-03
 -2.91280560E-02
 -1.48885464E-02
  6.58555308E-08
  6.58555308E-08
  6.58555308E-08
 -5.01244655E-03
  0.10485802    
 -8.49565044E-02
 -4.53479514E-02
  4.53480370E-02
 -4.53479514E-02
  0.17022119    
 -8.62211734E-02
 -2.39820424E-02
 -3.45712490E-02
  9.99984797E-03
 -4.06148396E-02
  5.54298125E-02
 -5.54299280E-02
  3.06147318E-02
  9.57671180E-02
 -0.15262964    
 -1.60859749E-02
  5.26439399E-02
  9.29763019E-02
 -6.26713410E-02
  2.94139404E-02
 -6.48607612E-02
 -1.30651458E-07
  6.48606867E-02
 -3.94138731E-02
  5.01260767E-03
 -2.53176037E-02
  5.48765324E-02
 -9.75616649E-03
 -4.51202318E-02
  4.02066372E-02
  9.39657465E-02
 -1.80998296E-02
 -5.15334867E-02
 -1.94180775E-02
 -7.63730928E-02
  3.63677815E-02
  4.48953100E-02
 -6.55145794E-02
  8.00428689E-02
  1.62638770E-07
  4.69571799E-02
 -0.24869661    
  0.24409868    
 -3.27899419E-02
 -7.92495012E-02
  8.39999765E-02
 -1.91392843E-02
 -9.70882550E-03
 -4.48951833E-02
  0.10178246    
 -5.68873845E-02
 -1.97053067E-02
  5.32815494E-02
  9.38958209E-03
  2.76516285E-02
 -2.76516899E-02
  4.11957130E-02
 -6.48375005E-02
 -4.40168194E-02
 -2.02025715E-02
  1.51902614E-02
 -4.10312638E-02
  2.58413684E-02
  3.50915380E-02
  5.74319139E-02
 -3.30997854E-02
 -2.92704869E-02
  3.88397127E-02
 -2.89875288E-02
 -1.48153212E-02
  3.90293635E-02
  0.12572576    
 -0.29757607    
  0.72666985    
  0.99039888    
 -0.96062642    
  -1.0593914    
   1.0432622    
  0.82853985    
 -0.61903918    
  0.88458443    
 -0.28949845    
  0.11980119    
 -0.67608929    
  0.91586769    
 -0.97017014    
 -0.82667845    
  0.67772257    
  9.86021757E-02
  0.11307736    
  0.83827233    
 -0.67785239    
  0.78926885    
 -0.72696483    
 -0.20815563    
  0.11133446    
 -0.53136772    
   1.3567750    
  -1.1999325    
  6.75582513E-02
  0.39874229    
  0.49003783    
 -0.14064060    
  5.21252789E-02
 -0.75843859    
  0.63994962    
  0.24749507    
 -0.82441342    
 -0.44233546    
   1.1137555    
 -0.58478534    
  0.68167073    
 -0.64901501    
  0.42927581    
 -0.48714298    
  0.76596278    
 -0.58719325    
  0.61643517    
  -1.1518793    
 -0.63700253    
  9.32182595E-02
 -0.17086922    
  0.23671564    
 -0.24921559    
   1.6440523    
  1.32772820E-02
  0.27683219    
 -0.95569313    
 -4.84355241E-02
  0.14953193    
  0.30515692    
  0.63894862    
 -0.29910761    
 -0.62176567    
  7.05226660E-02
  0.53996897    
  1.46314455E-02
 -0.53915620    
 -0.37434536    
  0.48486456    
  9.32810307E-02
  0.16657309    
 -6.70105144E-02
  9.18323621E-02
 -2.48217620E-02
 -0.33462203    
 -0.42412224    
  0.31278813    
 -0.12764536    
  0.43324491    
  0.26341748    
  7.32722506E-02
  2.17156834E-03
  4.55827862E-02
 -0.42165765    
  0.53239250    
 -0.11073474    
  0.13093749    
 -0.74539793    
  0.25704521    
  5.05524874E-02
 -0.31143597    
  0.34195155    
  0.64844692    
  -1.3173014    
   1.1689674    
 -0.28906378    
  0.14971599    
 -0.31405887    
  0.43669772    
 -0.49854502    
  0.47639775    
 -0.44499600    
  0.27449080    
 -0.75748140    
  0.98082930    
 -0.59516662    
 -0.28817594    
  0.65999514    
 -0.25452977    
 -0.35535851    
  0.58192134    
 -6.39783740E-02
  0.24682529    
 -0.31397989    
  0.34753138    
 -0.48741305    
 -0.29413065    
  0.44473323    
  0.26491308    
 -0.24962746    
 -0.59223074    
  0.27973926    
 -0.44948193    
  0.64841133    
  0.25378042    
 -0.12977134    
 -6.80860355E-02
  5.53025752E-02
 -0.44665286    
 -0.18415137    
  0.92460775    
 -0.69576591    
 -0.60293555    
  0.34510684    
 -0.15641579    
  0.13121404    
  0.66012537    
 -0.43837491    
  0.63182539    
 -0.69710773    
  0.25900066    
  0.35253170    
 -0.54625022    
  0.52997202    
 -0.41095066    
 -0.21656474    
  0.92526656    
 -0.53355706    
 -0.53229147    
  0.28886050    
  0.39003456    
 -0.25011918    
  0.17564274    
 -0.23090567    
  -1.2757527    
   1.1234940    
  0.18891624    
  0.23341917    
 -0.48071772    
 -0.47603384    
   1.1880403    
 -0.59133279    
  0.70813227    
  1.82058550E-02
 -0.49858677    
  1.26497345E-02
 -0.31792998    
 -0.31821379    
 -0.56225771    
  0.92367083    
  0.67646456    
 -0.85073054    
  0.63108540    
 -0.44585052    
  0.59181893    
 -0.29914951    
 -0.26399392    
 -0.60849440    
  0.83657253    
 -0.21404324    
  0.53492332    
 -0.43550378    
 -0.35847920    
  5.70330471E-02
 -0.34546798    
  0.23749809    
   1.0938504    
 -0.88844013    
  4.35263589E-02
  0.12024937    
  0.15766311    
  0.24396320    
  7.00178295E-02
 -0.46184030    
  0.47101927    
  1.01461262E-03
 -0.11829005    
  0.14924642    
 -0.22388113    
  6.66119382E-02
 -0.74874979    
  0.35472640    
  0.72917968    
 -0.42541587    
 -0.25059506    
 -0.37911612    
 -0.40546498    
 -0.47142300    
   1.7521597    
  0.19860865    
  -1.1602472    
 -0.24069370    
  0.42815670    
  0.11302348    
  0.66213715    
 -6.29647374E-02
 -0.97178578    
  0.88420236    
 -0.15167478    
  0.36885065    
 -0.78166646    
 -0.26841879    
  0.27842903    
  0.68915528    
  0.21026096    
 -0.63033193    
 -0.51387429    
  0.73671353    
 -0.48398635    
  0.26872882    
  0.35697693    
  0.53484762    
 -0.91011763    
 -0.57433915    
  0.84612644    
 -0.47777107    
  0.50893360    
 -0.12705888    
  0.46515322    
 -0.94631571    
  0.71278608    
 -0.71487617    
  4.09891680E-02
  0.29068977    
 -0.50732833    
  0.80397880    
  0.22225030    
 -0.62827349    
  0.73014271    
  8.72802138E-02
 -0.48912016    
 -7.12357238E-02
 -0.19064629    
  0.34738442    
  0.27177539    
 -0.46411380    
 -0.42102191    
  0.14446336    
  6.01040088E-02
  0.29763231    
 -0.41042766    
 -5.16860597E-02
  0.48293552    
 -0.12097011    
 -0.12516326    
  0.23883379    
  3.59750018E-02
  0.33512536    
 -0.87664878    
 -0.63801515    
  0.91705650    
 -0.23547050    
  0.45216116    
  5.28334379E-02
 -0.61337423    
  0.81020993    
 -0.43767887    
 -0.63532746    
 -0.20160757    
  0.50462091    
 -5.76466806E-02
 -2.89873946E-02
  0.54725802    
 -0.89556444    
   1.4021928    
 -0.27099770    
  0.17765707    
 -0.16532379    
 -0.36003667    
 -0.75194347    
  0.68691665    
  0.75377184    
 -0.97496414    
 -1.76997036E-02
  0.36359537    
  0.50223732    
 -0.42655402    
 -0.63598871    
 -4.69803214E-02
  0.89324224    
 -0.66555226    
  0.51484960    
 -0.23070209    
  0.24148710    
  0.25435585    
 -0.77797645    
  0.25910854    
 -0.32566133    
  0.62875223    
 -7.87055865E-02
 -0.26883689    
 -0.52061379    
 -4.18468937E-02
  0.55757880    
 -3.14854905E-02
  0.56297696    
 -0.63269156    
  0.49627993    
 -0.30318642    
  0.41533694    
  0.13144168    
 -0.40159667    
 -5.01423068E-02
  0.17234862    
 -0.78618199    
  0.63260084    
 -0.41950732    
  0.26003039    
 -0.55108511    
  0.48175877    
 -1.34456875E-02
  0.56995618    
 -0.42527717    
  0.10945189    
 -0.19022684    
  0.33647242    
 -6.68085292E-02
  6.45386204E-02
 -0.25342694    
 -0.16692102    
 -0.39856866    
  0.58002460    
  3.40456255E-02
  0.30325058    
 -0.88936526    
 -9.73174125E-02
  0.16513994    
  0.60634863    
 -0.41315749    
  0.51506370    
 -0.41415310    
  0.73417872    
  -1.0689071    
  0.23574685    
  0.26576722    
  0.25311834    
 -1.85192022E-02
 -0.47000375    
  0.12461316    
  0.69726413    
 -0.89153814    
  0.82442176    
 -0.61053920    
  0.21730131    
  0.17185023    
 -0.26170638    
 -9.40287337E-02
  0.55490994    
 -0.16787145    
 -0.90152240    
  0.91419423    
 -6.72703311E-02
 -0.25855574    
  0.26971659    
 -0.80954391    
  0.56139553    
 -0.54654354    
  0.79135674    
 -0.45804846    
  0.29644650    
 -0.16159521    
 -0.65392661    
  0.48505241    
  8.04628059E-02
 -0.36996809    
   1.0149132    
 -0.58778679    
 -0.54308665    
  0.18641171    
 -0.16211873    
  0.26543629    
  0.48219901    
 -0.73702514    
  -1.0933490    
   2.0745084    
 -0.74908471    
 -0.21377349    
  0.13998735    
  0.18081871    
  0.96901155    
 -0.54246712    
 -0.45321292    
  0.30538175    
  9.75061357E-02
 -0.47077799    
  0.56550181    
  0.55153483    
 -0.61952215    
 -0.58602941    
  0.63864088    
 -0.44435221    
  0.53760141    
 -5.35245724E-02
 -0.13467750    
  0.17288448    
  0.22512633    
 -7.96759650E-02
 -0.37218329    
  0.19081458    
  8.43409672E-02
 -0.29470938    
 -0.33337390    
  5.55164218E-02
  0.67434955    
  3.78791778E-03
  2.70414688E-02
 -0.37377384    
  0.21022612    
 -0.49434963    
 -0.14296438    
 -7.44234696E-02
  3.68407220E-02
   1.5389239    
 -0.83204198    
 -0.15520054    
 -0.83229637    
  3.32438610E-02
  0.90367728    
 -0.15488692    
 -0.63555920    
  0.69800150    
 -0.61852032    
  0.49497047    
 -0.60157990    
 -0.71846479    
  0.30673048    
   1.4493577    
  5.43002859E-02
 -0.76622295    
  0.55288863    
 -0.67360938    
  0.57204902    
  8.69154558E-02
 -2.77797095E-02
 -0.58152258    
 -0.53567994    
   1.2423017    
 -0.55413377    
  0.40601960    
 -0.10142658    
  0.41967851    
 -0.28660730    
  5.02725542E-02
 -0.13777189    
  2.20300760E-02
  5.24966344E-02
  6.50780788E-03
 -0.25471812    
 -0.46582815    
  0.38601789    
  0.65934986    
 -0.10189433    
 -0.71236181    
  0.39660779    
 -2.64438298E-02
  0.31145337    
 -0.37948984    
 -0.59985375    
  0.58540845    
  0.10773886    
  -1.0386865    
   1.4814520    
 -0.97600985    
  0.87327349    
 -0.91249406    
 -0.59879446    
   1.2210674    
 -0.69881284    
  0.61025965    
  1.59221813E-02
 -0.13370492    
  0.26449880    
 -0.91949409    
 -6.34693578E-02
  0.22825882    
  0.36929339    
  5.78546301E-02
 -0.16880386    
 -0.19892071    
  0.94327372    
 -0.57702929    
  3.35065126E-02
  0.21451055    
 -0.64243209    
  0.19867088    
  0.42861861    
  0.24082680    
 -0.78993446    
  0.64633656    
 -0.49044538    
  0.31131372    
 -0.21363494    
  0.25847417    
 -0.19433020    
  0.42885813    
 -0.70868146    
  8.97798762E-02
 -5.38111664E-03
  0.41619879    
 -0.51043022    
  0.47665128    
 -0.13651578    
  0.10536040    
 -0.53430569    
  0.41192362    
  0.16330568    
 -0.14628388    
 -0.41820395    
  0.29088232    
  0.22250438    
 -0.37213898    
  0.59477109    
  7.87034258E-02
 -0.60016191    
 -0.19761044    
  3.50912176E-02
  0.14512719    
  0.45786905    
  5.53385820E-03
 -0.20374127    
  0.44221938    
 -0.87790674    
  0.93041635    
 -0.11069211    
 -0.80931872    
  0.94687402    
  -1.0154234    
 -7.35964552E-02
  0.12544391    
  0.30127338    
  4.41807322E-02
  0.23411168    
  0.14467210    
 -0.52452451    
 -9.58276317E-02
  5.35678081E-02
  7.61614442E-02
  0.20972070    
  0.79335946    
 -0.65242279    
  0.27884027    
 -0.61296797    
  0.34695566    
  0.49376336    
 -0.94607955    
  0.33958995    
 -8.10160488E-02
  6.53294474E-02
 -0.57054460    
  0.78335834    
 -0.61236739    
  0.39691505    
 -0.78292435    
  0.74660599    
 -0.32774329    
  0.42180729    
 -0.27364978    
 -0.82621014    
  0.83274615    
  0.46141616    
  0.10515524    
 -0.81069940    
   1.0662153    
 -0.90172315    
  0.64250362    
  -1.0506175    
 -0.83849519    
  0.96068937    
 -0.15180616    
   1.1229051    
 -0.77170932    
  0.62243575    
 -0.74286658    
  0.58198547    
 -0.50277746    
 -0.46640268    
 -0.23681474    
   1.1950260    
 -0.38724947    
  0.31219837    
  0.61056930    
 -0.90310675    
 -0.34536111    
  0.65362650    
 -0.49023286    
  0.59741211    
  0.35187373    
 -0.25720119    
 -0.10997605    
 -7.51122162E-02
  0.94751167    
 -0.78173745    
 -0.51953089    
 -0.27261698    
  9.79166254E-02
  0.65894651    
 -0.73322141    
  0.76958877    
 -0.12798080    
 -0.29220229    
  0.23656227    
  4.07701395E-02
 -0.31595978    
  0.44024155    
  0.24171311    
  -1.0729699    
 -9.27816555E-02
  0.76158434    
  0.16355611    
 -0.56707752    
  3.99674885E-02
  0.32925010    
  4.46267426E-02
 -0.33007440    
  0.53586662    
 -0.11856700    
  0.44468600    
 -0.45771155    
  0.27900308    
 -0.37264606    
 -0.64960659    
 -0.11684342    
   1.4072011    
 -0.69452763    
  0.28422287    
 -0.91058987    
  0.65092456    
 -0.63299847    
  0.16137636    
  0.47565719    
  0.30333093    
  0.11325801    
 -0.67908704    
  0.61513871    
 -0.12014416    
 -0.16377148    
 -2.53822375E-02
  0.46452603    
  -1.0254277    
  0.26547781    
  0.28508797    
 -0.10247858    
 -0.59587711    
  0.67735744    
 -0.36390060    
  0.26792726    
  0.27186406    
 -0.52276152    
 -0.48246372    
   1.0261397    
 -0.44887775    
  0.12345536    
 -0.12345537    
  0.55129272    
 -0.20801771    
 -0.74533278    
 -0.55072677    
   1.2219516    
  0.36148715    
 -0.18177670    
 -0.11289306    
 -0.48079348    
  0.42306075    
 -0.51168740    
  0.54472727    
 -9.98205468E-02
 -0.24796554    
 -8.10755491E-02
  0.74640572    
 -0.55961579    
  4.36205901E-02
 -0.20576480    
  0.57290328    
 -0.66503519    
  0.56633973    
 -0.47046971    
  0.34786773    
 -0.42542592    
  0.10334247    
  0.58778679    
 -0.75137556    
 -0.24096760    
  0.83160526    
  5.20049445E-02
 -0.52177125    
 -0.13163574    
  0.46430579    
 -0.32134897    
  0.19845116    
  0.26590845    
 -0.42031556    
  0.10715421    
 -0.69637829    
  0.38475603    
  0.30514967    
 -0.42679510    
  0.92520595    
 -5.05668186E-02
  0.19024284    
 -0.71394515    
 -5.58199771E-02
  0.20821771    
  0.18981199    
  0.16475511    
 -4.53153849E-02
 -0.58646315    
  0.68717706    
 -0.54156631    
  0.32884717    
 -0.10125387    
  0.65981090    
 -0.92765462    
 -0.19888653    
  0.18449788    
  0.34446290    
  0.53040165    
 -0.25012833    
 -0.46748504    
 -0.25219923    
  0.39746490    
 -0.28101078    
 -1.60859562E-02
  0.18980092    
  0.33711091    
 -1.39263496E-02
 -0.69422632    
  4.43579815E-02
  0.24602045    
 -0.59329456    
  0.16412592    
  0.17484960    
  0.26076037    
  0.42716497    
  0.18232171    
 -0.37326655    
 -0.39600417    
 -0.13057648    
  0.54167545    
 -0.32455859    
 -0.14469634    
  0.74563748    
  -1.0406650    
 -0.45774651    
  0.51758254    
  0.21094809    
  0.46821243    
  0.31577277    
 -0.71868050    
  8.97216350E-02
  0.38243484    
 -3.15561332E-02
 -0.12040675    
  0.49879259    
 -0.94108903    
  0.89086193    
 -0.57122803    
  0.14603159    
  0.17982772    
 -0.82522035    
 -0.14469635    
   1.1406312    
 -0.56826538    
  0.48654667    
 -0.55288851    
  0.32009336    
  1.17264008E-02
  1.92435998E-02
  0.14521636    
 -0.59285450    
 -0.57514340    
  0.54076183    
 -0.25396338    
  9.84402373E-02
 -7.48480111E-02
  0.81609809    
 -0.38337430    
 -6.06247559E-02
  0.58580053    
 -0.51347977    
  0.38080040    
 -7.78696835E-02
  9.36353877E-02
 -0.15694784    
  8.27541873E-02
  0.36243463    
 -0.35404623    
  9.11793336E-02
 -0.68663257    
 -8.81925523E-02
 -1.90938283E-02
  0.59179479    
  0.16098464    
  0.28711435    
 -0.36498407    
 -0.53357762    
  0.57444835    
 -4.70248275E-02
 -0.21545734    
 -0.41315147    
   1.2750007    
 -0.27695942    
 -0.29567733    
 -2.90887747E-02
 -0.70144612    
 -0.19671023    
  0.74538189    
  2.44577695E-02
 -0.25035617    
 -0.45766646    
   1.4098566    
  -1.2990613    
  0.70887661    
 -0.55333316    
 -0.20812142    
 -0.14349620    
  3.49890925E-02
  0.36153421    
 -7.02767000E-02
  0.51296484    
  0.23537609    
 -0.57931191    
 -0.53153259    
 -0.57981849    
   1.2257128    
  0.77442974    
 -0.97761256    
  0.48154745    
 -0.68221807    
  0.73801905    
  0.15875876    
 -0.76143670    
 -0.11857426    
 -0.25267246    
  0.81804061    
  0.52768672    
 -0.36146355    
 -0.60461336    
  0.89514852    
  -1.0757978    
  0.50781375    
 -0.12004789    
  0.58646315    
 -0.57968318    
 -0.16291653    
  0.38199753    
  -1.1954162    
   1.2048693    
 -0.37176517    
 -0.45953226    
  0.75449759    
 -0.27565971    
   1.1225430    
 -0.82819074    
  0.34174940    
 -0.14575136    
  0.17762676    
 -0.13185211    
 -2.37703118E-02
 -0.54145396    
  0.44660205    
 -5.43470085E-02
  0.27294648    
  9.06812586E-03
 -0.93348879    
  0.25921980    
  0.93501204    
 -0.20135783    
  -1.0425572    
 -0.61331081    
 -8.25210661E-02
   1.0768723    
  9.92980078E-02
 -0.55547833    
 -0.12285364    
 -1.31582944E-02
  0.92157483    
  1.95699725E-02
 -0.51600707    
  0.21182433    
  0.22489311    
  5.17828576E-02
  0.17387503    
  0.49575743    
 -0.24097669    
 -0.62138987    
  0.51179129    
  -1.1440296    
  0.48317397    
  0.45470035    
  0.28679192    
 -0.19721371    
 -0.32225701    
 -0.35795876    
  0.78611863    
  -1.2187152    
 -0.47198591    
  7.63729885E-02
 -0.11962318    
  0.12937906    
  2.87102871E-02
 -1.90480314E-02
 -4.42331582E-02
 -5.03768912E-03
  4.92712110E-02
  0.10054128    
 -6.28008395E-02
 -5.71584031E-02
 -4.91379807E-03
  2.43322626E-02
 -4.92709428E-02
  2.98529714E-02
  5.71584776E-02
  6.52162271E-08
 -0.10227864    
  3.52680348E-02
  9.85230505E-03
  8.90236596E-09
  3.37381437E-02
 -8.40001032E-02
  0.13030468    
  4.51483438E-03
 -0.10937246    
  3.45712677E-02
  3.80996875E-02
 -8.78612176E-02
  1.01524768E-02
 -1.01522347E-02
  5.46041913E-02
 -4.44516577E-02
 -5.06342901E-03
  3.49162742E-02
  9.75609757E-03
 -6.51860982E-02
 -1.21613624E-07
 -2.09432859E-02
  7.14591816E-02
  0.21622299    
 -0.44183266    
  0.19051845    
  0.20668234    
 -0.19149201    
  3.45712677E-02
 -2.95587368E-02
 -5.01244655E-03
 -5.03768912E-03
  2.98529714E-02
 -9.85240005E-03
  2.92705446E-02
  8.74120444E-02
 -0.17792596    
  0.78125429    
 -0.33118504    
 -0.33580112    
  0.58412856    
  0.89832938    
 -0.61130184    
 -0.22609463    
  4.33804803E-02
  0.66565007    
  0.17216936    
  0.41292018    
 -0.87398440    
  0.38365406    
 -0.47154850    
 -9.63708162E-02
  9.10563469E-02
  0.37724349    
  7.84487948E-02
 -0.42250142    
  0.53224409    
 -0.43880987    
 -0.14998604    
 -0.24613321    
 -0.13419594    
 -0.49150980    
 -6.28008395E-02
   1.5254523    
 -0.62220913    
 -0.14947116    
  0.48835284    
 -0.10565753    
  0.11893810    
  0.48082879    
  -1.2116145    
  0.15454219    
  0.10041877    
 -7.49249309E-02
 -6.37760460E-02
  0.13017224    
  7.02768788E-02
  0.79550940    
 -0.33503181    
 -0.15793607    
  0.24010812    
 -0.47512087    
  4.73678000E-02
  1.76373646E-02
 -0.35517767    
  0.42928544    
  0.49544850    
 -0.71818614    
  0.12564029    
 -0.19058467    
  0.91195244    
 -0.73941892    
  0.92535675    
  -1.2932842    
  0.11895179    
  0.98316318    
  -1.0761392    
 -0.51510841    
   1.2005333    
  0.27794492    
  0.21410085    
 -0.61419868    
 -0.19969787    
 -0.45479006    
  0.90952647    
  7.88750779E-03
 -0.92304742    
 -4.92137708E-02
  0.95528340    
 -0.25180367    
  0.50817883    
 -0.31514657    
  2.51058750E-02
 -9.27162617E-02
  2.43133325E-02
 -0.11510000    
 -0.28155452    
  0.38008288    
 -0.14944904    
  0.24732615    
 -0.52215600    
  0.84420592    
 -0.78879535    
  0.55375713    
 -0.72793323    
  0.63155425    
 -0.50886673    
  0.15722133    
 -0.31137162    
 -0.25327328    
 -0.36088559    
   1.5610274    
  -1.1128855    
 -0.59319210    
   1.3426738    
 -0.21837804    
  0.61830741    
 -9.37918117E-08
 -0.15586004    
 -0.74014276    
  0.25525832    
  0.30972245    
  0.30067712    
 -3.49343382E-02
  0.23312072    
 -0.99708581    
 -0.14732455    
  0.24954909    
 -1.06574288E-02
  0.40069184    
  0.23361494    
  9.22060907E-02
 -0.62634432    
  9.83897075E-02
  0.38425601    
 -0.15265648    
 -0.41070527    
  0.56932592    
 -0.63071716    
  0.53401828    
  0.25579265    
 -8.09587017E-02
 -0.90353996    
  0.38566270    
  0.31424925    
 -0.64703590    
  0.87600505    
  5.13825491E-02
 -0.59306395    
  0.39878634    
 -0.95304024    
 -0.10714478    
  0.96053541    
 -0.56905657    
 -2.65049897E-02
  0.68276274    
 -8.26555490E-02
  2.46373974E-02
 -0.56072271    
  0.36995825    
  0.10536035    
 -0.48310107    
  0.68333340    
 -7.68429264E-02
 -0.24903511    
 -0.61942971    
 -7.91970566E-02
  0.28286266    
 -0.10237421    
  0.54376334    
 -0.75210863    
 -0.87208450    
   1.0334731    
  0.15757863    
 -0.92040610    
  0.26157081    
 -0.35327923    
  1.12363035E-02
  4.90562841E-02
 -9.47784111E-02
   1.3166747    
 -0.52080202    
  0.71661621    
  0.43342102    
 -0.41427583    
 -0.67436129    
   1.0928055    
 -0.85733134    
  4.97236624E-02
  0.40172696    
 -0.47727093    
  0.87647438    
 -0.93020618    
  0.46787837    
  0.14460672    
 -0.24378069    
  0.29645407    
 -0.54149485    
  0.55773795    
 -6.66173995E-02
 -0.37271222    
  2.46926211E-02
  0.20906116    
 -0.32258508    
  0.45694053    
  0.18385838    
 -6.85132518E-02
  0.24811208    
 -0.21674849    
 -0.16416058    
 -0.53698665    
  0.29965812    
  0.33562168    
 -0.44396290    
  0.14199474    
  0.45733365    
 -0.93281996    
  0.53551823    
  0.36772490    
 -5.39630689E-02
 -7.07627088E-02
 -9.58416462E-02
 -5.16009070E-02
  9.05968994E-02
  0.24252701    
 -0.17405941    
 -0.23982590    
 -0.50727165    
  0.33583835    
 -7.91189149E-02
  0.65021443    
 -0.31276292    
 -0.62342000    
  0.58091378    
 -0.26287511    
  0.20639291    
 -0.57837182    
  0.83969575    
 -0.12273801    
 -0.19701715    
  0.22828780    
 -0.60063994    
 -0.32366484    
  0.10880273    
  0.19172750    
  0.11825577    
  0.48942617    
 -8.71168077E-02
  0.29366913    
  -1.0480733    
 -0.50724798    
  0.43767866    
 -0.39828643    
   1.1254309    
 -0.46722189    
 -7.13766962E-02
  0.64674085    
  0.34003741    
 -0.15980136    
 -0.86343300    
 -7.45354360E-03
  8.13845694E-02
  0.10880276    
 -0.37001857    
 -0.40695882    
  0.18753953    
 -0.33721599    
  7.52234757E-02
  8.33817124E-02
 -0.14310063    
 -3.12526561E-02
   1.4428648    
  2.95587275E-02
  9.15521830E-02
 -0.41046080    
  0.26403254    
 -3.85358906E-03
 -0.52639008    
  0.18630795    
  0.96877688    
 -0.44358820    
 -0.39007607    
  0.38793471    
 -0.17655046    
 -2.19788514E-02
 -0.50431103    
  0.40546504    
  4.51416261E-02
 -0.31140950    
  0.48796761    
 -0.39111742    
  0.43963265    
  0.48787701    
 -0.60208708    
 -0.54856575    
  0.64947194    
 -0.69091767    
 -0.80371821    
   1.2563102    
  0.71347749    
  -1.0685347    
   1.0904986    
  -1.0297552    
 -0.10198639    
  0.53124714    
 -0.61691964    
  0.10856649    
  0.60163653    
  6.65093958E-02
 -0.79056942    
 -0.23190273    
 -0.60077381    
   1.2050419    
  0.29725140    
  0.27238691    
 -5.11500612E-02
 -0.45184889    
  0.23061173    
 -0.25796902    
 -0.29334769    
  7.94068724E-02
  0.40927467    
 -0.45416018    
  0.61210591    
 -0.32143459    
  0.58778644    
 -0.55259252    
 -0.26020536    
  0.23835455    
 -0.30003101    
  0.50324243    
 -0.19587453    
  0.14280844    
 -0.83303589    
 -0.67294461    
  0.71853626    
  0.12303099    
 -0.41536596    
 -0.43769526    
   1.4245697    
 -0.37330347    
  0.68299496    
 -0.82144433    
  0.65411198    
 -0.66578060    
 -7.30250254E-02
  0.69818509    
  0.26062307    
  -1.1472089    
 -0.50981003    
  0.79901540    
  0.36350080    
 -0.20155297    
  0.41127342    
 -0.37317374    
 -0.30591595    
   1.0685543    
 -0.40372318    
  0.27255511    
 -0.62402159    
  4.53388281E-02
 -0.46293625    
  0.39508268    
 -9.13334712E-02
  0.29802352    
  9.13744792E-02
  0.19050381    
  0.20267949    
  -1.0530868    
  2.68834066E-02
   1.1603285    
 -0.82158524    
  0.69692093    
 -0.33986792    
  0.37411439    
 -0.74640578    
  0.67278779    
 -0.59348345    
 -0.22358689    
  0.37469342    
 -0.69926363    
 -0.43978998    
  9.09718275E-02
 -7.67869502E-02
   1.6381304    
 -0.38335744    
  0.38790879    
 -0.24587983    
  0.22939567    
 -0.54495007    
  0.36428928    
  3.58539559E-02
 -0.46086738    
 -7.91970342E-02
  0.58900690    
 -0.67501974    
  0.41143516    
 -0.42348349    
  0.86955893    
 -0.91290963    
  0.79819143    
 -6.87892511E-02
  0.36709848    
 -0.41502437    
  6.38297526E-03
 -0.77142382    
 -0.31245115    
  0.30554673    
  0.71145451    
 -0.11396391    
 -0.49861774    
  0.36708093    
  0.36605126    
 -0.73732507    
  0.48615390    
 -0.33802378    
  0.69314724    
 -0.56415504    
  0.46721315    
  0.43754628    
  -1.1109301    
  3.27267833E-02
  0.62658656    
 -0.65345943    
  0.41578770    
 -0.40996799    
 -1.16732651E-02
  0.80241394    
 -0.64018869    
 -0.29157218    
  0.43544900    
 -0.65636784    
  0.85323244    
  0.16841875    
 -0.77002800    
  5.46352528E-02
  0.46178991    
 -0.14092220    
  0.21539852    
 -5.28054014E-02
  0.19215105    
  0.28820217    
 -0.88329941    
  0.60853410    
 -0.53577495    
 -8.98861811E-02
  0.60281479    
  0.11404115    
 -2.17915270E-02
 -0.91772848    
   1.0056974    
  -1.0105052    
  0.67858392    
  0.32487881    
 -0.17949879    
  2.50534024E-02
 -0.46876726    
  0.31650496    
  0.34313834    
 -0.90485716    
  7.69610554E-02
  7.86924511E-02
  2.31534876E-02
  0.40546530    
 -0.73877317    
  0.86538523    
 -0.24615723    
 -0.41543543    
 -0.96558201    
   1.2911158    
 -0.29203320    
  0.26415142    
  0.37422833    
 -0.56551838    
 -2.55487524E-02
 -0.19086066    
  0.34949020    
  0.27178365    
 -0.90374929    
  0.29359934    
  9.89237726E-02
  3.92979160E-02
  0.44017994    
  0.11916074    
 -0.67135990    
  0.37186089    
  9.21984985E-02
  0.32850409    
 -0.37424991    
 -0.42047054    
 -4.32899827E-03
  4.32921760E-03
  0.56913537    
 -0.56053293    
  3.36872600E-02
  0.66904962    
 -0.72219706    
  0.60891104    
  0.14768241    
 -0.50673550    
 -0.64015466    
  0.17962977    
  0.22583532    
  0.15874861    
  5.35843223E-02
 -0.24957697    
 -3.63675766E-02
  0.22314365    
 -0.36731330    
 -0.34075969    
   1.2844779    
  0.18906246    
 -0.66847575    
 -0.36269537    
  0.42933279    
 -0.47378424    
  2.00005639E-02
 -1.74785685E-02
  0.14946178    
  0.63394499    
 -0.11319073    
 -3.14160660E-02
  0.58364117    
 -0.35096863    
  0.31778276    
  -1.0376270    
  8.89934599E-02
  0.77120775    
 -0.54529572    
  0.58743572    
 -0.33963802    
 -0.42350590    
 -0.17220341    
 -2.26254277E-02
  0.66176748    
 -0.40310675    
  0.12910450    
  0.22810015    
 -0.62969071    
 -0.23422562    
   1.0617738    
 -0.83687222    
  0.65617239    
 -4.09233682E-02
  2.52855499E-03
  6.83194324E-02
  3.70413736E-02
 -7.42830187E-02
 -0.63721347    
  0.91629082    
 -0.51701772    
  5.29225729E-02
  0.45852393    
 -0.90379930    
  4.71467599E-02
  0.88057280    
 -0.42381418    
  0.28768215    
 -0.20252413    
  0.18889011    
  8.20713490E-02
 -0.79980564    
 -0.35482129    
  0.72504050    
  8.03875700E-02
 -2.93932240E-02
 -0.39979926    
  0.48158893    
  0.31511655    
  7.27425814E-02
 -0.77838373    
 -0.50183946    
  0.92709470    
  3.47861387E-02
 -5.13577238E-02
  0.23388274    
 -0.90164793    
  0.92079192    
 -0.54672521    
  5.69667257E-02
  0.83982456    
 -0.91068041    
  0.18755268    
 -0.20518963    
 -2.52264813E-02
  0.40789518    
 -0.35459667    
  8.93153846E-02
 -0.29191032    
  0.31227121    
  0.24976289    
 -0.27488178    
 -0.64503849    
 -0.44250619    
  0.28176850    
  0.38509285    
  0.56685346    
 -0.70142317    
  0.12727919    
 -8.65678862E-02
  0.81564724    
 -0.50886673    
  0.58255434    
 -0.49815571    
 -0.20267099    
 -0.32508361    
  0.27309462    
 -5.48409037E-02
  0.78555632    
 -0.66777349    
 -0.42193979    
   1.1546012    
  2.07263660E-02
 -0.52459502    
  0.21723336    
 -0.61665130    
  0.90433300    
 -0.49114585    
  6.45387024E-02
  0.12911481    
  0.13176939    
  7.03087971E-02
 -0.64047390    
  0.53753996    
 -9.91438404E-02
  0.25365898    
 -6.08297549E-02
 -0.20416088    
 -0.65953040    
  0.17864147    
  0.52818561    
  0.35340884    
  4.29569222E-02
 -0.18415137    
 -0.74270678    
  0.33779109    
 -0.89914036    
  0.19105540    
  0.23180167    
  0.39569145    
 -0.20325340    
  0.46010780    
  2.18589604E-02
  0.30010480    
  0.12763329    
  -1.0157946    
  0.11913405    
  0.57157725    
 -0.56083584    
  0.54113072    
 -0.46108842    
  0.24383530    
 -0.27998400    
  0.41698676    
 -0.17801808    
 -0.27859822    
  0.92897576    
 -0.48729530    
  0.17177802    
 -0.65694404    
  0.18417178    
 -0.29945794    
  0.63540161    
  0.19174413    
 -0.54823023    
  1.88514707E-03
  8.99888426E-02
 -9.37622935E-02
  0.47189239    
  1.52136749E-02
  7.27799386E-02
  6.37957752E-02
 -0.23922971    
  6.41439343E-03
 -0.40995073    
 -8.85890648E-02
  0.97634554    
 -0.63537216    
  0.54409838    
 -0.91715986    
   1.1299987    
 -0.17951666    
 -0.34118906    
  0.44638175    
 -0.35064167    
  7.64833391E-02
 -0.30070183    
 -0.19204621    
  0.40111247    
  0.24022666    
 -0.41494393    
 -0.30075416    
  0.26505947    
 -0.63434523    
  4.22424003E-02
   1.0764710    
 -0.37363884    
 -0.76818246    
  0.95850414    
 -0.58559781    
  0.19299792    
 -0.39665449    
  0.74131060    
 -0.38375902    
  0.64845163    
  -1.1936018    
 -0.63657677    
  0.72996098    
  0.60503989    
 -0.77253199    
  0.10021899    
  0.40546501    
  3.37871388E-02
  0.54479373    
 -0.87662542    
  0.30318648    
  0.75928712    
  -1.0906442    
  9.53100920E-02
  0.95200866    
 -0.45821065    
  0.31953412    
 -0.26428542    
  7.11570457E-02
 -0.82352364    
  0.56150872    
  0.42296129    
 -0.75340021    
  4.12430912E-02
  0.56278527    
  0.14141171    
 -0.10192533    
 -0.49509469    
  0.60893667    
  0.33774087    
  -1.1403148    
  0.26540959    
 -0.50018442    
 -0.71853656    
  0.81915033    
  0.73265839    
 -0.83885914    
  0.80437261    
 -0.70069426    
  0.85913241    
  0.15521963    
  6.12707213E-02
 -0.25353158    
 -0.79223806    
  0.25022459    
  0.42312011    
  0.38865811    
 -0.38740861    
  7.80240744E-02
 -0.41125572    
 -0.34381601    
  0.88382834    
 -0.15923986    
  5.93459886E-03
  6.52779192E-02
  0.34373143    
 -0.95190173    
 -8.94213691E-02
  0.70201623    
 -4.28478234E-02
 -0.85268855    
  0.81512564    
 -0.29729745    
  0.12686689    
 -0.63930398    
 -0.28053907    
  0.34558165    
 -0.49087474    
  0.58915770    
  4.55591548E-03
  0.35257587    
  1.59620785E-03
  0.13412909    
 -0.42660734    
  0.56570214    
 -0.31890875    
  0.14721029    
  0.29807463    
 -0.58864254    
  0.76739275    
 -0.43727160    
 -0.42504606    
  0.32765636    
  0.13009036    
 -0.43470907    
  0.21190058    
  0.37657607    
  0.18995520    
 -0.46924350    
  0.39323276    
 -0.69212222    
  0.17443545    
  0.12597285    
 -0.46485749    
  0.84418732    
  0.20913112    
 -0.49854502    
 -0.43003631    
  0.76313454    
 -0.60928875    
  5.16589098E-02
  0.44071585    
 -0.44071600    
  0.28376824    
 -0.23795885    
 -0.37363884    
  0.57023031    
  0.32413462    
 -0.16338848    
 -0.74309814    
  8.41617510E-02
  0.38125798    
  0.65887570    
 -0.15944737    
 -0.51175553    
  1.69104375E-02
 -0.15465882    
  0.47089303    
  0.12712203    
 -0.76830959    
  0.49036443    
 -0.19952309    
 -0.43833369    
  0.97285140    
  2.01288108E-02
 -0.22677322    
 -0.65742910    
 -3.11827846E-02
  6.76455395E-03
 -0.13706908    
  0.18746315    
   1.2435634    
 -0.76266849    
 -0.83940285    
  0.13696596    
 -0.42159450    
   1.3852777    
 -0.14890847    
  0.33410829    
 -0.40251097    
  0.29178229    
 -0.21281013    
 -0.93218726    
  0.95983911    
  0.31348285    
  -1.0821375    
 -7.37999799E-03
  0.84623921    
  -1.1733721    
  0.90941781    
 -0.42707637    
  0.43668500    
 -0.13275112    
  0.55447668    
 -0.21400072    
  0.19865052    
 -0.11971825    
 -0.67787957    
  0.23479284    
  0.24526143    
  0.21611889    
 -0.45659930    
 -0.44519460    
  0.61578906    
 -0.55560255    
 -2.36417428E-02
  3.75628658E-02
  2.72743739E-02
  0.70207590    
 -0.17039289    
  0.10496531    
 -0.15494190    
  0.51303905    
 -0.80534863    
 -0.57928878    
  0.13601187    
 -7.49977902E-02
   1.1492304    
 -0.66108996    
  0.71302474    
 -0.46234804    
  0.51882923    
 -0.21235181    
 -0.62437356    
  0.70230752    
  0.19039437    
 -0.38556373    
  5.85939698E-02
  0.15265636    
 -0.25145665    
 -0.72704864    
  7.90219977E-02
  0.47336817    
  0.20620692    
 -0.25149167    
  0.11315750    
  0.10550307    
 -0.59190279    
 -0.27921090    
 -8.64536390E-02
   1.4681364    
 -0.66279584    
 -0.19404939    
  0.59000242    
 -0.87587118    
  0.46939951    
 -0.32147938    
  0.47390229    
  0.27495530    
 -0.26978087    
 -0.52599382    
  0.33927539    
  0.32956108    
 -0.58912992    
  0.77442974    
 -0.40593010    
  0.23064688    
 -0.32108721    
  0.35911477    
  0.24632697    
  0.22580680    
  -1.0524853    
  0.43240061    
 -0.33969119    
  0.61930615    
  0.20313154    
 -0.59513617    
 -0.34118596    
  0.22547531    
  0.45985922    
 -0.75794739    
  0.33915830    
  8.29047114E-02
 -0.10703838    
  0.50929797    
 -0.22889401    
  0.28247833    
  0.15066631    
 -0.86846262    
  0.34736258    
 -0.59715027    
  0.49234912    
 -0.33395791    
  9.85012203E-02
  0.14628184    
  0.48102829    
 -0.55067676    
 -0.89199793    
  0.44980106    
  0.56832421    
 -0.32497776    
  0.43567094    
  8.31227303E-02
 -0.64890254    
 -3.71270701E-02
 -7.61101991E-02
  0.64346373    
  0.38104057    
 -0.87766886    
 -0.71541965    
  0.61103791    
 -0.17890443    
  0.24512243    
  0.48814484    
 -0.31232774    
  0.26634279    
  0.26800445    
 -0.83425999    
  0.20114172    
  0.51631892    
 -0.23554620    
  0.47697937    
 -0.57967651    
  0.49905458    
 -0.11268321    
  1.31657831E-02
 -2.16352306E-02
 -0.20418717    
 -0.18261968    
 -8.97798613E-02
  0.56935310    
 -0.88682872    
  0.58239597    
 -0.28069955    
  0.47891039    
 -0.35737875    
  0.42981404    
  5.78583740E-02
 -0.56449252    
  0.30277681    
  7.44086578E-02
 -0.21923994    
 -0.26203975    
  0.70364034    
 -0.12432826    
  0.18801849    
 -0.31918857    
  0.19968988    
 -0.40546530    
  0.51808387    
 -0.52974093    
 -0.13424957    
 -0.19854455    
  6.11742362E-02
  0.11215068    
 -0.34080401    
  0.70958591    
  0.11657479    
 -0.54401851    
 -0.13830465    
  0.29423955    
 -9.33512971E-02
  0.65728664    
 -0.65338051    
  0.35276890    
 -0.37245440    
 -0.28041893    
  4.87899669E-02
  0.60408336    
 -0.16332509    
 -0.46614030    
  0.40974027    
 -0.32594743    
  0.60419959    
  0.34876239    
 -0.93887728    
  0.82302976    
 -0.65007591    
  0.88035876    
 -0.51218176    
 -5.29372245E-02
 -0.20226152    
  0.62802458    
 -0.89319479    
  0.48445341    
 -0.12892066    
 -0.13513267    
 -9.80610773E-02
  0.49863017    
  0.37008172    
 -0.68135250    
 -0.38064992    
 -9.23733637E-02
  0.44929311    
  0.24116206    
  3.31373289E-02
 -0.59985375    
 -0.29006031    
  0.15551032    
  0.37231305    
  3.67690586E-02
  0.73814797    
 -0.76374364    
  0.25665006    
  9.68719572E-02
 -0.41068020    
  0.47245172    
  6.96445629E-02
 -0.11849603    
  8.01414549E-02
 -0.12342691    
 -0.37444973    
 -0.26901388    
  0.12456288    
  0.31599393    
  0.15906453    
 -0.40336627    
  0.34274170    
 -0.19852367    
  0.20001064    
  0.37274134    
 -0.31360385    
 -0.24831788    
  0.30017123    
  0.15832151    
  2.57718265E-02
 -0.46470776    
  0.70886821    
 -0.46896440    
  -1.0685965    
  0.55499691    
  0.80473810    
 -0.53633797    
  0.38339436    
 -0.18934256    
 -0.29060176    
  0.63288784    
 -0.77959406    
 -0.19093658    
  4.01662365E-02
  0.75299948    
 -0.82086807    
   1.0516464    
 -0.49042648    
  0.30200213    
 -0.22195958    
 -0.28768221    
  0.87727535    
 -0.87924939    
  0.76831347    
 -9.00991634E-02
  0.13139778    
 -0.69755453    
  0.38041914    
 -0.34911197    
  0.50533122    
 -0.47997034    
  0.49940842    
  0.33371827    
 -0.94425404    
  8.91854614E-02
  0.15463813    
  0.28658485    
 -0.56071389    
  5.75275440E-03
  0.39328155    
  0.55721664    
 -0.38897225    
 -0.67263895    
  0.31299993    
 -0.37696883    
  0.20706981    
   1.0028082    
  -1.1061134    
  0.85576892    
 -0.18336901    
 -0.57466578    
  9.41245705E-02
  0.35565770    
 -0.41142106    
 -0.33539775    
  0.77145320    
 -0.26969108    
 -0.21596138    
  0.86569083    
 -0.57942218    
  0.39169809    
 -0.30374423    
  0.29026926    
 -0.26722112    
  0.14470279    
 -8.69118124E-02
  0.13502359    
  0.28034818    
 -0.91078538    
  0.65212113    
  0.20936175    
 -0.69066459    
  0.34820953    
 -0.92155546    
 -0.80144453    
   1.2480836    
 -0.18947637    
  0.40622061    
 -0.81168562    
 -0.31760392    
   1.1516951    
  0.33245498    
 -0.69739330    
  0.75801820    
 -0.67438120    
  0.66032457    
 -0.80991948    
  0.79052126    
  0.20860519    
  0.27165487    
 -0.35904679    
 -0.67057300    
  0.18232141    
 -1.48930517E-03
  0.82229125    
 -0.61567676    
 -0.70411623    
  0.29683113    
 -3.64983687E-03
 -6.02819510E-02
 -0.10643964    
 -0.14127520    
  0.63818145    
 -0.32289869    
 -0.12347092    
 -2.70569231E-02
  0.53582704    
  0.10090601    
 -0.55961579    
 -5.41758351E-02
  0.61043775    
 -0.61664242    
 -0.32287210    
 -0.29824391    
   1.6838217    
 -0.89676905    
 -0.12528016    
 -0.20733294    
  0.71736145    
 -0.48446175    
  0.53005689    
 -0.18117912    
  0.22587942    
 -3.33362781E-02
  0.50470507    
 -0.34717050    
  0.51794285    
 -0.79283738    
 -9.73454490E-02
  0.24036153    
  8.84786770E-02
  0.19368166    
  -1.1221427    
  0.98908579    
 -0.68558556    
  0.65963519    
 -0.26489925    
 -0.32561743    
  0.33822796    
  0.37147692    
  -1.0546491    
 -1.50002521E-02
  3.70869935E-02
  3.10658645E-02
  0.66813093    
  5.51461503E-02
  0.17064783    
  2.93998085E-02
 -0.12953390    
 -0.63930398    
  0.59359401    
 -0.88396800    
  0.17510796    
  0.30561987    
  0.54232413    
 -0.99645436    
  0.74181241    
 -0.48005384    
  0.36070740    
  0.39697859    
 -0.67810905    
  0.54023957    
  0.15477137    
 -0.97033191    
  0.39310381    
  7.81271681E-02
 -0.20716734    
  0.31191418    
  4.85270321E-02
 -0.36422205    
  0.43040428    
  0.19314121    
 -0.22823247    
 -0.25588021    
  0.46773577    
 -0.49444869    
  0.13585509    
  0.42834264    
  2.18953453E-02
 -0.62578762    
  1.91809572E-02
  0.64900959    
 -0.73179030    
  0.17824805    
 -0.27882546    
 -0.25636572    
  0.48365021    
  0.32459560    
 -0.32956648    
  0.52828038    
 -1.67903621E-02
  6.73977509E-02
 -0.80744481    
  0.63069427    
 -0.52951753    
  0.71461320    
 -0.64010102    
  8.07161480E-02
  0.76181704    
 -0.47575173    
 -0.63423735    
  4.56616422E-03
 -0.12866217    
  0.18620002    
  0.24820326    
 -8.21423531E-02
  0.43596065    
 -0.27016839    
  0.35265455    
 -0.11846112    
 -0.14422843    
  0.29890215    
  3.89792994E-02
 -0.80816746    
 -0.26168728    
  0.58973980    
 -0.18525265    
  0.47049287    
 -7.48604611E-02
 -8.23511109E-02
 -0.31523997    
 -3.79666910E-02
  0.12432422    
 -0.77950472    
   1.1680408    
 -0.44210386    
  0.19113772    
 -2.05865130E-02
  0.41976225    
 -0.35923210    
 -9.07726586E-03
 -0.45611864    
  0.10031183    
  0.40763187    
  0.27460998    
  0.36671206    
 -0.97981650    
 -0.27827966    
  0.80077797    
 -0.56382644    
  2.91079246E-02
 -0.26072612    
  0.34139931    
  0.10913423    
  0.56685364    
  0.14974518    
 -0.65737075    
  0.82537961    
 -0.73239583    
 -3.25474367E-02
 -0.15064783    
  0.30243275    
  0.51314867    
 -0.75949174    
 -0.19062026    
  0.43567094    
  0.31763029    
 -0.79620874    
  0.78198373    
 -0.53368938    
  5.85144982E-02
  0.12949111    
 -0.39539468    
 -0.39847580    
  0.18975665    
  0.83451807    
 -0.56741673    
 -0.13759038    
  0.71778679    
  0.20757332    
 -0.80109060    
  0.42944092    
  3.31114829E-02
  0.15707582    
 -0.85384858    
  0.44269696    
  0.44261011    
 -0.29135174    
  6.47054240E-02
 -0.81281155    
  5.22814952E-02
  0.57368708    
 -0.19081695    
 -0.19076653    
  0.48618850    
 -0.10763054    
 -9.36449766E-02
 -0.29380187    
  0.60694724    
 -8.36991295E-02
 -0.20967637    
 -0.22600263    
  0.16374522    
 -5.71584180E-02
  2.72002164E-02
 -0.28114414    
  7.74874762E-02
  0.47737786    
 -0.12752420    
  0.44931173    
  0.20683798    
 -0.38915944    
 -0.16565622    
  0.39798856    
 -0.14512336    
 -0.29566762    
 -9.31258574E-02
 -0.25980747    
 -0.11415904    
  8.25441927E-02
  0.20629993    
 -0.48333237    
 -0.23450744    
  0.23732840    
  0.35639307    
  9.94256437E-02
 -6.83552176E-02
  0.26691350    
 -0.44427574    
 -7.83317313E-02
  0.73426545    
 -0.81925869    
 -0.65103585    
   1.0069040    
  0.29050314    
  0.31099960    
 -0.43691400    
 -0.66169810    
  0.55206865    
  0.58401638    
 -0.72958857    
 -0.27064571    
   1.2527629    
 -0.76269197    
  0.56527644    
 -0.95025706    
 -0.82563627    
   1.6603423    
 -0.59180731    
  0.52635348    
 -0.70791179    
  0.90663338    
 -0.38942090    
 -9.13616642E-02
 -6.16526864E-02
  0.55802453    
 -0.35706490    
 -0.37978974    
  0.85675859    
 -0.46533352    
 -0.46641126    
  0.34637627    
  0.15787037    
 -0.31613597    
  0.35497558    
 -0.46430552    
 -0.33950701    
  0.81093037    
 -0.42697126    
  0.69224077    
 -0.97270274    
  0.48900661    
  0.25669196    
  0.34810576    
 -0.14310089    
 -0.10443406    
  0.21238624    
  -1.1945883    
   1.0584388    
 -0.22696397    
 -0.47287843    
  0.72246373    
 -0.16367097    
 -0.39617789    
  0.12842041    
 -0.57552344    
  0.67122471    
  0.19591834    
 -0.57500702    
  0.41745654    
 -0.53881729    
 -6.66914135E-02
 -0.35831836    
 -0.37948945    
  5.60895652E-02
 -0.21747769    
  0.14686024    
  7.96675533E-02
 -0.23789153    
  7.16561154E-02
   2.0156119    
 -0.17878410    
 -0.80039251    
  0.75443769    
 -0.36163077    
  0.40843299    
 -0.78069746    
  0.63020951    
  0.20646971    
 -0.83667916    
  0.42921075    
  0.15672611    
 -0.89794147    
  0.19028626    
 -0.89870083    
  0.74559373    
  0.67349064    
 -0.50176847    
  0.71041518    
 -0.15903002    
 -0.51714236    
  8.53599757E-02
  0.30212271    
  0.45100734    
 -3.30751315E-02
 -7.62885809E-02
 -0.77781713    
  7.60367438E-02
  0.36282170    
  0.38834000    
 -0.28163993    
  0.28526956    
 -0.71327585    
  0.64195114    
 -0.58100033    
  0.17212494    
 -0.37589204    
  0.50483757    
 -0.50697184    
  0.83994502    
 -0.16295323    
 -0.59497839    
  0.55961579    
 -7.83567429E-02
 -0.27880040    
  3.94062139E-02
 -0.29026127    
 -0.13471256    
  0.85537070    
  0.18650019    
 -0.48529932    
 -0.39736795    
  6.81862235E-02
  0.11715521    
  0.17616093    
 -0.23479830    
 -0.14296438    
 -0.13119237    
  0.65139991    
 -2.84147076E-02
  0.42858770    
 -0.19894867    
 -0.54013520    
 -0.16705395    
 -9.08754915E-02
  0.67641509    
 -0.42191029    
  0.52140403    
 -0.61106980    
  0.68277466    
 -0.10588738    
  4.93420251E-02
 -0.67821401    
 -0.33765879    
  0.72450626    
  0.18120244    
 -3.53311710E-02
 -0.48826680    
 -0.33609435    
  0.90565240    
 -0.71586317    
  0.16317509    
 -0.16976126    
 -0.11668243    
 -0.13778363    
  0.82347733    
 -0.39925012    
  0.34545988    
 -0.31796026    
  0.16315143    
  0.49128082    
 -7.10761249E-02
  0.14444543    
 -0.22423597    
 -5.50390445E-02
  0.10927879    
 -0.30508578    
 -0.32585466    
  0.51354551    
 -4.28124927E-02
 -0.64453053    
 -0.39510244    
  0.99236047    
 -0.42151687    
  8.91127065E-02
  0.25702140    
  0.11533783    
 -0.45373508    
  0.28478777    
 -0.28094143    
  0.38934103    
  6.42133653E-02
 -0.21858074    
  0.26620874    
  0.56953323    
 -0.82517576    
 -0.13653880    
  0.25265229    
  0.16024357    
 -0.49537998    
  0.52566803    
 -0.78448743    
  0.58185047    
 -0.20006931    
  0.10354058    
 -0.79834235    
  0.37407234    
  0.27160829    
 -0.13950153    
  0.92305428    
 -0.15309379    
 -0.23780671    
  0.53743237    
 -0.77742267    
  0.32963601    
 -0.43648821    
  0.48256949    
 -0.14515015    
  0.26735863    
 -0.71142906    
  0.53344601    
 -0.22341403    
 -6.13859855E-02
 -0.39330903    
 -4.13550846E-02
  0.82709515    
 -2.06194129E-02
 -0.55442107    
 -0.23661910    
  0.62407637    
  0.43965313    
 -0.33405834    
 -0.37124693    
  0.11948035    
 -6.15579635E-02
 -0.53961521    
 -5.07722907E-02
  0.66408306    
 -0.49883366    
  0.54211885    
 -0.68930346    
 -0.20980597    
 -0.33395165    
  0.27549374    
 -0.59449798    
   1.2741772    
  0.43770802    
 -0.25679970    
  0.10719749    
 -0.47791299    
  0.97595054    
 -0.50185680    
  3.75515446E-02
 -5.03886156E-02
 -0.31121266    
  0.74134910    
 -0.13569465    
 -0.57269436    
 -0.60812873    
  0.21874520    
  0.71433163    
 -0.15435612    
 -0.50843042    
  0.84900522    
  6.91976771E-02
 -0.69985521    
 -0.12043075    
  0.67343140    
  0.26304492    
  -1.2176718    
  0.17848295    
  0.80234641    
 -0.11401852    
 -0.42190403    
 -1.92889260E-07
  0.69406778    
 -0.25658539    
  -1.0612684    
   1.2344321    
 -0.78745782    
  0.69753313    
 -0.78714514    
  0.73435372    
 -0.14629985    
  7.95289502E-02
  0.46567857    
 -0.76535183    
  0.46833840    
 -9.15669799E-02
 -0.65726876    
  0.30026782    
  0.25493294    
 -5.58949374E-02
 -3.67636159E-02
 -0.81231809    
  0.23803239    
   1.1108525    
  -1.0079578    
  0.80050576    
 -4.17790003E-02
  0.10650431    
 -0.56595010    
 -0.56498432    
   1.2937342    
 -0.20776165    
 -0.64912081    
  0.38145891    
  0.15706921    
  0.34347332    
  7.68174008E-02
 -0.94210583    
 -4.90662605E-02
 -0.14324981    
   1.0435528    
 -0.17949513    
 -0.97239852    
 -0.41295600    
  0.65872693    
 -0.29158068    
  0.20845273    
   1.1042341    
 -0.29919398    
 -0.98272127    
  -1.1372269    
   1.3399616    
  0.14200057    
 -0.20146610    
  0.82229280    
 -0.61547405    
  -1.7671536    
   1.7419271    
  0.31646118    
  0.34611428    
 -0.77648807    
 -5.89644350E-02
  0.25516319    
  0.52716190    
  0.17851150    
 -0.46091643    
 -8.22382048E-02
 -0.25397122    
  0.30818874    
 -0.20006931    
  0.36556116    
  7.93368444E-02
 -0.49575606    
  0.49257287    
 -0.63634324    
  0.40813905    
 -0.56429946    
  0.49234602    
 -0.27202326    
  0.21747793    
 -0.60891759    
 -0.36989370    
   1.1958756    
  0.33734274    
 -0.17038271    
 -0.39010385    
 -0.61686379    
   1.3735009    
  -1.0524827    
  0.42038044    
  2.78718807E-02
 -4.41545099E-02
  0.44173509    
 -7.58008435E-02
 -0.83129746    
  0.14947133    
  0.31589186    
 -0.24702424    
  0.41418362    
 -0.64127535    
  0.51433611    
 -8.78480002E-02
  3.10758986E-02
  0.33488125    
 -0.30339357    
  9.13820341E-02
 -0.43923932    
  0.34785756    
  2.79088095E-02
 -0.41269967    
 -0.31376180    
  0.79361773    
 -0.20012616    
  0.40446666    
 -0.26496500    
  0.51238686    
  -1.0536181    
  0.40172961    
  0.16900972    
 -0.23075780    
 -0.21009207    
  0.69019562    
 -0.19761012    
 -0.49062288    
  0.57241875    
  3.79858948E-02
 -0.11141370    
  0.32104766    
  -1.2109052    
  0.76445633    
  0.17078413    
  7.87290037E-02
  6.21698722E-02
 -0.61158556    
  0.54096782    
 -0.52470732    
 -0.43548110    
  0.15375510    
 -0.16489722    
  0.45198518    
 -0.43531793    
  0.61882746    
  0.49527523    
 -0.31023726    
 -0.86638558    
  0.43151569    
  0.64834917    
 -0.71123821    
  0.78142536    
 -0.68482554    
  0.68575364    
 -0.68944341    
  0.45534047    
 -3.21648531E-02
 -0.46661958    
  5.63001260E-02
  0.38704833    
 -0.38704830    
  0.18444832    
  0.84491020    
  -1.0293586    
  0.49278077    
 -0.63363820    
  2.07908712E-02
  0.17163382    
  0.22140902    
  4.74663563E-02
 -0.26196688    
  0.35908186    
  2.60988940E-02
  0.14676300    
 -0.29004398    
  0.49172562    
 -0.49578795    
  9.93726701E-02
  2.18722411E-02
  0.45471305    
 -0.87044716    
  0.32521999    
  0.18669794    
 -0.27466676    
  0.24474758    
 -0.61215305    
  5.05667441E-02
 -0.47593847    
  0.95184171    
 -0.21673010    
 -0.29736876    
  0.54902107    
  0.19213520    
 -0.23814820    
  0.20639938    
 -0.29172236    
 -0.28903234    
 -0.30770093    
  0.76295662    
 -3.60713825E-02
 -0.83279085    
  0.26215485    
  0.13510250    
  0.35024405    
 -0.34841442    
 -5.44735976E-02
 -5.14965430E-02
  0.42425773    
  0.15148748    
 -0.37562904    
  5.02943210E-02
  0.16583620    
  0.34372282    
 -0.89234018    
  0.47492185    
 -0.45653063    
  0.14005893    
  0.57672447    
  0.17319569    
 -0.77194327    
 -8.12996179E-03
  0.60130042    
 -0.61568928    
  0.64326942    
 -0.21934229    
  3.85427475E-02
 -2.61091255E-03
 -0.56223339    
  0.77776641    
 -0.62492716    
  0.48368901    
 -0.41155154    
  0.98562527    
 -0.85852498    
 -0.59783703    
 -0.35124350    
  0.38299233    
  0.67595488    
 -0.33301008    
  0.22314352    
  0.53157657    
 -0.22195956    
 -0.68489707    
  8.75980482E-02
 -0.74387455    
   1.0955912    
  0.21676929    
 -0.22131823    
  0.25013155    
  0.26099762    
 -0.95532912    
  0.68122816    
 -0.65780777    
  0.16205604    
  0.64784497    
  0.14898819    
 -0.68695533    
  0.53176868    
 -0.20389995    
  4.71552797E-02
 -0.62633836    
  0.52702016    
  0.25398812    
  2.96696406E-02
 -0.48954827    
 -0.40136150    
 -0.11441021    
  0.73891556    
 -0.13052846    
 -0.22426851    
  0.20611393    
 -0.48569858    
  0.15804252    
 -0.37008181    
   1.2207034    
 -0.76732475    
  0.91979313    
 -0.29835770    
  0.13679807    
 -0.34823060    
  6.14614449E-02
 -0.15638341    
 -0.63915485    
  0.41173458    
 -0.20325340    
 -4.38595889E-03
  0.73088741    
 -0.21261701    
  0.26316944    
 -0.66536760    
  0.28572324    
  0.70120287    
  -1.0942454    
  0.71789271    
 -0.88851857    
 -0.80513299    
   1.5400320    
 -0.41105705    
 -0.13166393    
  0.75515038    
 -0.70321763    
 -0.27294624    
  0.35080683    
  0.50857604    
 -0.56046087    
 -6.30933344E-02
  0.50534850    
 -0.15014502    
  0.18868321    
 -0.34455347    
  0.45417321    
  9.87814739E-02
 -0.68329483    
  0.84308726    
 -0.68558085    
  0.47813618    
 -0.16809285    
 -0.69069320    
  2.44809268E-03
   1.1874558    
  -1.0108557    
 -0.32668415    
  1.12996828E-02
 -5.78197166E-02
  0.55107582    
  0.13909030    
 -0.21201156    
  9.66512263E-02
  0.47084057    
 -1.36916554E-02
  0.18883988    
 -0.56093341    
 -0.53155160    
   1.1471530    
  0.10486166    
 -0.39615247    
 -8.46883357E-02
 -9.65214521E-02
 -0.35097682    
 -9.94857848E-02
  0.19685960    
 -1.03627359E-02
  0.52940184    
 -0.98014802    
  5.56433611E-02
 -4.75021712E-02
 -0.11441024    
  0.88801587    
 -5.51067293E-02
  1.82772670E-02
  3.43327485E-02
 -0.32850403    
  0.15116982    
 -0.25730252    
  0.72916979    
 -4.18312401E-02
 -0.20272259    
 -0.45982951    
  0.30726302    
 -0.29230937    
  0.82098073    
 -0.84349567    
 -0.31395730    
 -0.55508047    
  0.93333924    
 -0.40724599    
  0.73375517    
 -0.50527817    
 -0.23115429    
  0.96597433    
  8.12980384E-02
 -0.71887517    
  0.49290559    
  9.44520906E-02
  0.19529143    
 -0.30280021    
 -0.34631729    
  0.37342563    
 -0.77299607    
  0.62406445    
 -6.84145615E-02
 -9.54545811E-02
  0.24546778    
  0.15094733    
  0.11885222    
  1.32076703E-02
 -0.90418059    
 -0.88664192    
   1.7088257    
  3.00623421E-02
 -0.55592066    
 -9.94495302E-02
  0.45732880    
  0.14221786    
 -0.22890103    
  0.32250187    
 -0.26884934    
  0.37344909    
 -0.68462211    
  0.32721269    
 -0.54022145    
 -0.92367095    
  0.50764596    
  0.59096622    
  0.18026200    
  0.34839314    
 -0.83592814    
  0.64399725    
  3.10006458E-02
 -0.30948922    
  0.46416274    
 -0.67654920    
  0.39720067    
  0.63623291    
  3.17031182E-02
 -0.42371589    
 -0.27797857    
 -0.65800673    
  0.23740605    
  0.64288527    
  5.89388870E-02
  0.22530100    
 -0.41238552    
 -0.70625347    
  0.92312771    
 -0.57280517    
 -0.37165648    
  0.57603788    
 -0.37194240    
 -2.67276634E-02
 -0.25292826    
 -0.19873445    
  3.14160846E-02
  0.42475116    
  0.72521180    
 -0.64534193    
  0.10057742    
  0.18138325    
  0.48803255    
 -0.74540144    
  0.35990870    
 -0.40123689    
 -0.76757967    
  0.92714083    
  3.70741524E-02
 -0.11367542    
  0.21260257    
 -0.63372391    
  0.68572313    
 -0.66522467    
  0.86941200    
 -0.49635005    
  0.38869193    
 -0.54617488    
  0.16146693    
  0.83385938    
 -0.81417382    
 -0.30273962    
  0.56824785    
 -0.30730537    
  0.93081903    
 -0.20468503    
 -0.60564411    
  0.36689299    
  0.27921930    
 -0.26557979    
 -0.32618073    
 -1.63722518E-07
  0.92715293    
  -1.3842708    
 -2.69889249E-03
  0.28903264    
  0.90242970    
 -0.46247888    
 -0.39251161    
 -0.28126767    
 -0.43531799    
 -0.13976185    
 -0.25782910    
  0.34066489    
  0.49988723    
  0.51891458    
  0.11138479    
 -0.40614110    
 -0.54802001    
 -0.47633934    
   1.0202943    
  0.30033103    
  0.70737427    
 -0.88158423    
  0.82970363    
  -1.1708546    
  4.68641408E-02
  0.50405580    
  0.66360289    
 -0.34687096    
 -0.21180823    
  6.53173681E-03
 -0.48681065    
  0.55961573    
 -0.10724552    
  7.65118673E-02
 -0.11078532    
  0.22731903    
 -0.44802466    
 -7.96078891E-02
  5.85175902E-02
  0.12191914    
 -0.21103171    
 -9.56984088E-02
  0.13752957    
 -7.13898987E-02
  0.58778679    
 -0.66682994    
 -0.37666330    
  0.69314700    
  0.31068069    
 -0.14532648    
  0.30917412    
 -0.10874647    
 -0.56785536    
  0.34032580    
 -0.41860056    
 -0.36958230    
  6.71786517E-02
  0.79127800    
 -1.80885773E-02
 -0.63121963    
 -1.73058398E-02
  0.16935340    
  0.55811071    
 -0.11207645    
  0.24500515    
  0.16762197    
 -0.82757086    
  0.53899640    
 -0.18518269    
  0.38812360    
 -0.90806437    
 -0.17895381    
   1.0176085    
  0.23803192    
 -0.23491216    
 -0.17178547    
 -0.20300257    
 -0.69617277    
 -0.40092981    
  0.62528479    
 -0.25825652    
 -0.16676906    
   1.0998460    
 -0.78747141    
  0.24193621    
  0.10301749    
 -0.10942064    
  0.18517271    
  9.01204273E-02
 -0.21908663    
  0.11101257    
 -8.50371867E-02
  0.84475887    
  9.29962471E-02
  -1.2287297    
 -0.84993976    
   1.0882708    
  0.42807657    
 -0.26711798    
 -0.13631666    
  0.54119146    
 -1.66669339E-02
 -0.73107231    
  0.22463885    
  0.32531181    
  2.55695265E-02
 -0.12376170    
 -0.27610931    
  0.29808784    
  0.17348322    
  0.17883421    
 -4.37639188E-03
  0.10206555    
 -0.87983471    
 -0.12978795    
 -2.19788309E-02
   1.0014488    
 -0.45622140    
 -0.47549382    
 -0.26210511    
  2.98529901E-02
   1.0676365    
  0.38656107    
 -0.66306961    
 -0.13798559    
  0.38020530    
 -0.47653639    
  0.46719089    
 -0.73877317    
 -0.55349189    
  8.59424621E-02
 -0.23299596    
 -9.95026529E-03
  0.63921887    
 -0.67484611    
  0.63720739    
  0.79218650    
 -1.37414001E-02
 -0.62860847    
  0.45005339    
 -0.23448582    
  0.36274004    
 -0.20641910    
  9.60488394E-02
 -0.18439166    
  0.18439148    
  0.58729392    
 -0.72484279    
  0.77371132    
  0.11717469    
  -1.3151712    
  0.97172058    
 -2.18047705E-02
 -0.94991601    
   1.2400998    
 -0.53408247    
  9.97180939E-02
  0.45440203    
  -1.1498668    
  3.86849828E-02
  0.69314700    
 -0.81652611    
  9.16300863E-02
  0.48939967    
 -9.31938887E-02
  0.34529245    
 -0.45670044    
  0.67742652    
 -0.85318357    
  0.22314371    
  0.73680800    
 -0.73846257    
  0.52984887    
 -0.28703257    
 -0.77145964    
  0.82948363    
  0.11232139    
 -0.82028401    
  0.31890607    
  0.43222871    
 -0.71930820    
  0.66752034    
 -2.37660836E-02
  0.59549224    
 -0.32924104    
 -0.39869842    
  0.54882300    
 -0.28935272    
 -8.85327309E-02
  0.14804174    
 -0.81593198    
  0.44657204    
 -0.40698582    
 -0.58915734    
   1.0421797    
  0.11114917    
 -0.50220495    
 -2.16928441E-02
 -7.98597559E-02
 -2.64756829E-02
  0.58778667    
  0.30780363    
 -0.33388600    
 -7.20773265E-02
 -0.24048284    
  0.21933414    
  0.49915469    
 -0.62941986    
  0.70696408    
 -0.97683501    
  0.72233003    
 -0.15267697    
 -7.21274689E-02
  0.28594914    
  0.16553198    
 -0.47389135    
  0.42417470    
 -0.74156672    
  0.56128216    
 -0.41831097    
  8.56050476E-02
 -0.40006167    
  0.15777312    
  0.37135968    
  2.81707682E-02
 -0.39167178    
  0.33731082    
  0.33307481    
  -1.0866716    
  0.40050718    
  9.65747312E-02
  0.48855802    
 -5.11186905E-02
 -0.14930606    
 -0.39670789    
  0.97679710    
 -0.88827789    
 -0.14864083    
  0.66387671    
  0.14229387    
 -0.16229430    
 -0.13048968    
 -0.70861149    
  0.88301605    
  0.24964198    
 -0.72115058    
 -0.13230266    
  0.30424365    
  0.17017086    
 -0.65242279    
  0.72206753    
 -0.84161294    
  0.45702302    
 -0.17931116    
  0.90702951    
 -9.23209786E-02
 -0.58159482    
 -0.51347458    
  0.63583285    
  0.12400592    
  0.11916074    
  0.13380681    
  0.26132643    
  3.14008966E-02
  -1.0454159    
 -0.99940556    
  0.24512251    
  0.71889979    
 -0.21155824    
 -2.11647600E-02
  0.84078318    
  0.17904805    
 -0.20475072    
 -0.66399062    
  0.57493299    
  0.58821774    
 -0.38943058    
 -0.37671998    
 -0.17708014    
  0.28675905    
  0.17490712    
 -0.35170376    
  0.35750118    
 -0.47301373    
 -0.12010507    
 -0.75351024    
  0.58778679    
 -0.67601097    
  0.62015861    
  0.72399783    
  0.11806429    
 -0.79116058    
  0.84587872    
 -0.54954934    
 -0.15970120    
 -6.25205934E-02
  0.77814031    
  0.31893483    
 -0.30422857    
  0.13535443    
 -0.77273476    
  7.41079748E-02
  0.59407520    
 -0.56163990    
  0.24002138    
  0.13056305    
 -0.41406986    
  0.63500798    
 -0.94264072    
   1.0353603    
  3.94616053E-02
 -4.48426120E-02
  0.13364369    
  5.58461100E-02
  -1.2764794    
  0.34783614    
  6.73595816E-02
  0.48983210    
 -0.56475312    
 -0.36456737    
  0.68904054    
  0.25951111    
 -0.68997771    
  0.86610734    
 -0.76011407    
  0.46381751    
 -0.53865582    
 -2.04724283E-03
  0.38476023    
  0.31756571    
 -0.68003571    
  0.40613303    
 -0.74662101    
  0.23934957    
  0.40915397    
  0.22813863    
  0.45017168    
 -0.54865217    
 -0.27695942    
 -0.26185241    
  0.89522791    
 -0.42052361    
  0.15906474    
 -0.38566250    
  0.69746304    
  0.23052348    
 -0.53412265    
 -0.49577036    
   1.0857587    
  -1.1634097    
  0.21691309    
 -9.24810469E-02
 -0.14535351    
  0.41458502    
  0.29221082    
 -0.44589624    
  0.28319302    
 -0.39691275    
 -0.11596004    
  0.20494635    
  0.19641225    
  0.10412514    
  6.46156818E-02
 -0.16600141    
  0.56643230    
 -0.32673708    
 -0.55934656    
 -6.41621202E-02
  0.47276098    
  9.31459516E-02
  0.12623587    
 -0.71447885    
 -5.26993200E-02
  0.35363999    
  0.28158468    
 -0.75707418    
 -0.71539772    
  0.80870539    
  0.39576709    
  0.25181383    
 -0.46488833    
  0.47301409    
  5.29104657E-02
 -0.58122921    
  0.46632054    
 -0.35860950    
 -0.33823425    
  9.19376537E-02
  0.28260151    
 -0.17386828    
  0.69516528    
 -0.41051823    
  0.55570024    
 -0.75890726    
  0.43059659    
  0.34730902    
  -1.1585423    
  0.13727121    
  0.85304999    
 -5.29993810E-02
 -0.85623115    
  0.48124656    
 -0.24909845    
 -2.21560858E-02
 -0.40343055    
  0.44726226    
  0.50496054    
  0.31781203    
 -0.59379798    
 -7.90096447E-02
  0.21910858    
  1.20563582E-02
 -0.51438290    
  0.51704252    
 -0.30509692    
 -0.50782710    
   1.5425811    
  -1.0603030    
 -0.12171880    
 -0.25819743    
  0.10994451    
  0.83090681    
 -0.47423184    
  9.99218300E-02
  5.66471033E-02
  0.12131936    
  0.12870589    
  -1.0152760    
  0.85924232    
  0.17059949    
 -0.13178506    
  0.14942586    
 -0.40546525    
  0.25349796    
  -1.0797080    
  0.52199900    
 -0.11778297    
  0.22114141    
  0.67392576    
 -0.12843733    
  0.21544866    
 -0.68568456    
 -0.62143189    
  0.88608122    
  0.27186584    
  0.17413573    
 -0.86728311    
  0.56950480    
  0.80421084    
 -0.69921935    
 -0.35209736    
  0.28925583    
 -0.16780502    
 -0.52770352    
  0.43878856    
  0.18587205    
 -0.60824788    
   1.1040238    
 -0.24713773    
 -0.86388737    
  0.54580367    
  0.35681087    
 -0.55086970    
  0.57618761    
 -0.17017356    
  8.74315947E-03
 -8.63190368E-02
 -0.52636707    
  0.34475690    
  0.12800416    
  4.99354629E-03
  0.11958005    
 -0.15765589    
 -2.22377814E-02
 -0.11629593    
 -0.10321652    
  0.12671234    
 -0.39535680    
  0.84945053    
 -4.13982533E-02
  6.95690513E-02
  -1.1176085    
  0.61036086    
 -9.02635083E-02
  0.30982915    
 -0.44942808    
  0.55908072    
  8.31672251E-02
 -0.89919639    
  0.65489477    
 -0.25023675    
  4.88673076E-02
 -0.69932008    
  0.58709854    
  0.16174422    
 -0.22938573    
 -4.32803184E-02
  0.82028788    
 -0.15443288    
 -0.41389981    
 -0.70972633    
 -0.40698582    
   1.2766120    
  0.56849337    
  -1.0666605    
  0.16220449    
 -5.87324426E-02
 -9.30442512E-02
  0.29285532    
  4.53934111E-02
 -0.27396980    
  0.48401022    
 -0.31770459    
  0.23656227    
  0.33591470    
 -0.68573958    
 -0.37368760    
  0.56152916    
 -0.13222149    
  0.47240034    
 -0.80712897    
  0.69679928    
 -1.21570693E-03
 -6.53499588E-02
  0.33275452    
 -0.80535913    
  0.78656155    
 -5.76048680E-02
 -0.82969844    
 -0.53178096    
   1.7989235    
  -1.0015929    
  0.33974826    
 -0.49007821    
 -0.26668572    
  0.81063223    
 -0.50172907    
  0.32487553    
 -0.60211366    
 -0.89064842    
   1.3557700    
 -2.98036877E-02
 -0.26606861    
  0.20186614    
 -4.58374247E-02
 -0.25992811    
  0.90896475    
 -0.86377281    
 -0.26166689    
  0.70813984    
 -0.55183375    
  0.76058853    
 -0.46710914    
 -0.59591186    
 -0.26691988    
  0.92809319    
  0.26762649    
 -0.45356485    
  0.71252352    
 -4.02445272E-02
 -0.49177060    
  0.36282670    
 -0.49247634    
  3.05210464E-02
 -0.39252296    
  0.37636110    
 -0.28564748    
  0.65446854    
  0.14281914    
  2.76961550E-02
 -5.61807305E-02
 -0.21501102    
  0.44216666    
  9.44907218E-02
 -9.54924896E-02
 -0.44898382    
  0.24641828    
  0.11573584    
 -4.35577594E-02
  0.18213150    
 -0.56725669    
  0.52150679    
 -0.19879088    
 -0.79945302    
  0.66574830    
  9.40466672E-02
 -0.53989989    
 -0.42961550    
 -0.15860501    
 -0.32482144    
  5.77589720E-02
  8.78611952E-02
 -9.38955881E-03
 -9.47886426E-03
 -7.92495012E-02
 -4.21115272E-02
  0.10697217    
 -4.44516577E-02
 -1.52672669E-02
  5.11523709E-03
  8.31777006E-02
 -7.30250329E-02
 -1.01522347E-02
 -5.77586703E-02
  3.19177359E-02
 -2.65267957E-02
 -2.72498559E-02
  4.32498716E-02
 -3.77403423E-02
  9.43107456E-02
  2.46926006E-02
  5.22684939E-02
 -0.16579241    
  7.87809864E-02
 -3.07716280E-02
  3.07717640E-02
 -1.01522347E-02
  2.02027727E-02
 -3.04593388E-02
  0.11203896    
  4.59790463E-03
 -8.61776322E-02
  1.48888296E-02
  1.95128694E-02
   1.6295247    
  6.24056794E-02
 -0.75555265    
  0.18452892    
  0.22848341    
  0.17540531    
 -0.54215592    
  0.35159889    
 -0.34439170    
 -8.81544799E-02
  3.27897444E-02
  0.79069752    
 -0.21949281    
 -0.17144831    
 -0.54665935    
  0.72131824    
 -0.66782933    
  0.84372002    
 -0.29007438    
 -0.64521259    
  0.66184020    
  2.67304368E-02
 -0.47184017    
  0.60780573    
  -1.0013931    
   1.0483224    
 -0.59238183    
  6.88447291E-03
  0.85874867    
  -1.0264269    
  0.75221956    
 -0.68742740    
  7.57600367E-03
 -5.62708676E-02
  0.40479949    
 -0.25837761    
  0.40546507    
 -8.76384154E-02
 -0.21782529    
  0.32706779    
 -0.58352137    
  0.56993097    
 -0.36304817    
 -0.40219176    
  0.71136284    
 -0.65189195    
  0.55597985    
  0.45078021    
  -1.0183750    
 -7.77088776E-02
  0.86126912    
 -0.54741710    
 -0.51452237    
  0.24027976    
   1.3441566    
 -0.48479617    
 -0.96958745    
  2.14486104E-02
  0.51664406    
 -0.19698538    
  0.38404286    
 -0.27119568    
 -0.15817489    
  0.18198532    
  0.45731863    
 -0.20209011    
 -1.30316091E-03
 -0.68924356    
 -0.91629082    
  0.74994457    
  0.28152826    
  0.88238913    
 -0.54558617    
  0.24634330    
 -0.39008009    
  0.81516230    
 -0.32555231    
 -0.11122558    
 -0.24128097    
  0.51712841    
 -0.86835110    
  7.29252547E-02
 -2.44727004E-02
  0.22853437    
  0.40904281    
 -0.26415169    
 -0.32078183    
 -0.36464289    
  0.88313174    
 -9.32763889E-02
  0.22090650    
  3.30425091E-02
  5.40241972E-03
  0.24446623    
 -0.76033318    
  0.10120031    
  0.28482300    
  0.69007474    
 -0.43196702    
 -0.29816338    
 -0.23019269    
  0.11814013    
 -0.11653387    
 -0.22595648    
 -0.11276530    
  0.87019986    
  0.17759344    
 -0.37512442    
 -0.40891936    
 -0.19205716    
  0.43507120    
 -0.15528221    
 -0.18581408    
  0.37314186    
  1.04576992E-02
  0.42987213    
 -0.27925742    
  0.13087131    
 -0.41483158    
  7.30458573E-02
  0.43181828    
 -0.93896723    
  1.14028044E-02
  0.78308314    
 -0.74307787    
  0.85659176    
 -0.97437465    
  1.08070202E-08
  0.37223959    
 -0.26101384    
 -0.15891363    
  0.84656316    
  0.26904207    
 -0.75482547    
 -7.43837580E-02
  0.11992594    
  0.55569428    
  2.42610835E-02
  0.16247112    
 -0.71041048    
  0.20743206    
 -0.20743226    
 -0.17735884    
  0.22116129    
  0.15142573    
 -0.13880745    
  0.50957108    
 -0.80670202    
  0.58402908    
  0.18330149    
 -0.62775183    
  0.21392702    
 -0.32644880    
  0.41024470    
  0.41360644    
 -0.90955669    
  0.59694195    
  0.41119596    
 -0.45268518    
 -0.70476776    
  0.28508130    
  -1.0233889    
  0.47542384    
  0.47505823    
  0.57864124    
 -4.57912497E-02
 -0.76073182    
  0.67718941    
  0.18544434    
 -0.17610466    
 -0.55102092    
  0.36790204    
  0.23235135    
 -0.77066475    
  0.12564501    
  0.63740522    
 -0.14949080    
  0.43557915    
 -0.88334650    
 -0.30323452    
  0.33063361    
  1.78577080E-02
  0.39806327    
 -0.31123626    
 -0.11373435    
  0.51037085    
 -0.54505646    
  0.88328129    
  -1.1272278    
   1.0905720    
 -0.38104343    
  0.34194356    
 -1.05005002E-03
 -0.78782719    
  -1.0871309    
   1.5516346    
 -0.22350660    
  0.32158363    
  0.12593697    
 -0.84036148    
  3.43494006E-02
  0.61903900    
 -0.21791242    
  1.89495850E-02
 -0.22913425    
  0.40403357    
  8.11439604E-02
  5.14915437E-02
 -0.13263547    
 -0.25664988    
  0.38551435    
 -0.41368529    
  5.19598983E-02
 -8.48763734E-02
  0.30039614    
 -0.22277932    
 -0.14058173    
  5.50596491E-02
  0.45702302    
 -0.43932334    
  0.36637449    
 -1.91000234E-02
 -2.51058042E-02
 -0.36193502    
  0.64324081    
 -0.67204946    
  0.71073711    
 -5.48083819E-02
 -0.48550764    
 -0.19365293    
  0.67699164    
 -0.10283002    
  2.73015406E-02
 -0.82835281    
  0.74664974    
  1.76328626E-02
  0.15039842    
 -0.65211052    
 -0.37001857    
 -0.62117362    
  0.81585652    
  1.94651652E-02
  0.19627984    
  0.47617283    
 -0.69931632    
  0.65531147    
 -0.40097633    
  0.12267603    
 -0.24719964    
  0.59140354    
  0.13172458    
 -9.27816629E-02
 -0.70948356    
  0.52438027    
 -0.27385059    
 -0.15201616    
  0.29670292    
  5.24809919E-02
 -0.35131854    
  0.46088096    
 -0.45449114    
   1.1853290    
  -1.2287195    
  0.27203944    
  0.31105533    
  0.16084661    
 -0.14976992    
 -0.73182940    
  0.38921845    
 -0.20182091    
  0.94129217    
 -0.73431242    
  0.23032165    
 -0.70410603    
  0.50751412    
 -5.62808290E-02
  0.27042866    
 -0.83841294    
  0.43695587    
  0.43308029    
  0.15581705    
 -0.37701687    
  0.69879478    
 -0.54325801    
 -0.27940616    
 -0.23651075    
  0.60845339    
  0.10422336    
 -0.85989106    
 -6.95691481E-02
  0.95418066    
 -0.51008588    
  0.57351404    
 -0.57351393    
 -0.10310403    
  0.30192456    
 -1.83490533E-02
  0.15811118    
 -0.11877146    
 -0.49463680    
 -0.25027218    
  0.90117699    
 -0.62449276    
  0.77501106    
 -0.52106714    
  0.75290632    
 -0.83126551    
  0.49600452    
  1.68070011E-02
 -0.56379139    
  0.20541406    
 -0.45613101    
 -0.23872142    
   1.5142645    
  -1.2701811    
  0.90120417    
 -0.15596206    
 -0.48948157    
  0.83029544    
 -0.20237711    
 -0.23845357    
 -9.25088376E-02
 -0.26637247    
  0.72768432    
  0.15760890    
  0.23908870    
 -3.18116732E-02
  -1.0648454    
  0.59793472    
 -0.65417427    
 -0.17327152    
 -0.35282114    
 -8.76472145E-02
 -0.30565444    
   1.0158314    
 -0.44079101    
  0.73594993    
  0.19135880    
 -0.60172415    
  0.50998306    
 -0.74904209    
   1.0217581    
 -0.24405342    
 -0.45198515    
  0.29393670    
 -0.40402737    
 -6.45385608E-02
  0.72371000    
 -3.98004539E-02
  0.25105682    
 -0.96767879    
  0.33748981    
  0.30198586    
  0.42285660    
 -0.10008359    
 -0.12141956    
  1.52519559E-02
 -8.85720178E-02
 -0.19675821    
  0.20663217    
 -7.47799650E-02
  0.19788603    
 -0.42989209    
  0.58266330    
 -0.96032840    
  0.75096697    
 -0.60613567    
   1.0341569    
  -1.1491351    
  0.18721133    
  0.45971563    
 -2.22478583E-02
 -0.12568808    
  0.26216808    
 -0.29721397    
 -0.33041400    
 -0.10658694    
  0.53746158    
 -8.39853752E-03
 -8.46927240E-03
  8.60998556E-02
  1.54869081E-02
  0.24507461    
 -0.81934178    
 -0.66432667    
   1.3796436    
 -0.92250633    
  5.36886044E-02
  0.41601524    
  0.19547789    
  9.85554457E-02
  0.35544518    
 -0.22471091    
 -0.52232927    
 -0.30715403    
  2.24462664E-03
  -1.1950440    
   1.3485543    
  0.50310344    
  0.13570915    
 -0.66808331    
  0.12807076    
 -0.19142219    
 -0.43435967    
  0.32759181    
  0.12557717    
  0.64977729    
 -0.47021991    
  2.89873797E-02
  0.58591729    
 -0.72257489    
  0.43020451    
  9.32577103E-02
  3.36730257E-02
 -0.47931832    
  0.40961558    
 -7.23797232E-02
 -0.28345001    
  0.20679440    
  0.19415615    
 -0.72299993    
  0.97204947    
 -0.25358447    
 -0.10788907    
 -0.52570355    
 -2.16458775E-02
  0.48735762    
 -0.27698663    
  0.45841184    
 -0.40322545    
 -0.52945423    
  0.26389715    
  8.99248049E-02
  0.72076237    
 -0.58448458    
  0.43921152    
  0.13746071    
  0.12082867    
 -0.77362424    
  0.70158589    
 -0.80883133    
  0.45787594    
  0.35932404    
 -0.10227861    
 -0.63246226    
  0.50928015    
  0.38436237    
 -0.66204071    
 -0.18446800    
 -0.45646781    
   1.0829872    
 -0.12904197    
 -4.46552448E-02
  5.02387509E-02
 -0.66028559    
  0.61355346    
  0.46839771    
  -1.2081206    
  2.44199415E-03
  0.53206205    
  0.37933883    
  0.11995939    
 -0.26987067    
 -0.51424843    
  0.17435351    
  0.41131461    
 -3.56216691E-02
  0.20674612    
 -0.97045708    
  0.53919286    
  0.12402995    
 -0.14769103    
 -0.27926710    
  0.13724877    
  0.19013728    
  6.49581254E-02
  0.11062979    
 -0.60895520    
  5.24314456E-02
  1.94559935E-02
 -0.36302602    
  0.59880626    
  0.41103053    
 -0.36202288    
  0.31237465    
 -0.39701751    
 -0.12232798    
 -0.44084305    
  0.61241186    
  5.97411953E-02
  0.16039486    
 -0.12564532    
 -0.49546161    
  0.33903167    
 -0.25108647    
  0.17992283    
  0.13310266    
  0.41443366    
 -0.66961682    
  0.55739868    
 -0.14549430    
 -0.40034351    
  0.59351724    
 -0.58969313    
  0.41054115    
 -0.25366795    
 -0.73819250    
 -0.49838895    
   1.4248668    
 -0.16251881    
  3.59131098E-02
  0.41056469    
 -0.65619838    
  0.56798416    
 -0.88350093    
  0.17918058    
  0.15959325    
  0.71961397    
 -0.49417377    
  0.80513692    
 -0.89465350    
 -0.12260229    
  0.21821645    
  0.53366321    
 -0.63767380    
  0.39926282    
  1.23664392E-02
  0.24633624    
 -0.21012826    
  0.21274464    
  0.28331736    
  -1.0301445    
  0.59673357    
 -0.66520107    
  0.56968850    
 -3.85972299E-02
 -0.56106371    
  0.42089644    
 -0.50993830    
  0.36704209    
  0.10074165    
  0.11654766    
  0.29629752    
 -0.71357489    
 -0.31237447    
 -8.56135190E-02
  0.17390656    
 -1.89578924E-02
  0.46580842    
  0.21288079    
  2.27965564E-02
 -0.42704856    
  0.39816582    
 -0.40546510    
 -4.49514352E-02
 -0.22218613    
  0.46580842    
 -0.13826162    
 -0.31802279    
  0.13501121    
 -7.96977431E-02
  0.38431641    
 -0.14604127    
 -0.16272700    
  0.88460904    
 -0.36715275    
 -0.64831835    
  0.46227217    
 -0.59919477    
  0.95572042    
 -0.23973799    
 -0.25759488    
  6.64695576E-02
  0.28607312    
  0.23275906    
 -0.27217287    
  0.20488749    
 -0.17762420    
 -0.46269548    
  0.99791569    
 -0.50392985    
 -0.17853735    
 -0.17442094    
  0.76942098    
  -1.2039728    
  0.99247986    
 -0.81843907    
 -2.21247785E-02
  0.39572337    
 -0.20486279    
  0.43520936    
 -0.45010707    
  0.48305142    
 -0.18093340    
 -0.53090549    
  0.82135791    
  0.34561831    
 -0.88520753    
 -9.90537480E-02
 -0.39180651    
  9.68945846E-02
  0.85592991    
 -0.37021926    
  0.29697314    
 -0.59116989    
  0.48835284    
 -0.28412336    
  0.53469467    
  0.13327108    
 -0.98753035    
  0.87281668    
 -3.32325026E-02
 -0.15997548    
 -6.79312348E-02
  9.24125388E-02
 -4.84826649E-03
  0.30723453    
 -0.97755766    
  0.88786197    
 -0.79926825    
 -0.33516878    
  0.95971102    
 -0.37057462    
  0.35177270    
 -0.35515106    
  0.40602911    
 -0.70107013    
  0.76968729    
 -0.37030122    
  0.48268983    
 -9.15544108E-02
 -0.57284749    
  0.47660902    
  6.05580509E-02
 -0.11179141    
 -0.78178930    
  0.41326737    
  0.65620363    
 -0.15684225    
  0.25816271    
 -6.69706836E-02
 -0.24281651    
 -0.60650367    
 -2.87493542E-02
  0.43690974    
 -0.48820326    
  4.92076688E-02
  0.16689336    
  0.36826837    
 -0.54144466    
  0.21470481    
 -8.11732933E-02
  2.18191091E-02
  0.78992802    
 -0.52039510    
  4.56457026E-02
 -0.13315658    
  0.81707472    
 -0.48360556    
 -0.86244959    
 -0.53139198    
  0.94108909    
  6.73403451E-03
  0.56820774    
  -1.0026112    
  0.45762146    
  2.42928136E-02
  0.43230164    
 -0.39462054    
  0.49904600    
  3.67348678E-02
  -1.0172527    
  0.31777325    
  0.79158723    
  -1.0583167    
  0.50034428    
  0.23910755    
 -0.46548876    
  2.49125399E-02
 -0.11734369    
  0.60109240    
 -0.12689796    
 -0.37279445    
 -0.10536064    
 -1.60003975E-02
  0.47928518    
 -0.43588576    
  0.65677971    
 -0.63199264    
  0.20221056    
 -0.19097449    
  0.42938542    
  0.10899033    
 -0.47000355    
 -0.34065476    
  0.57658589    
  0.28182697    
 -9.79042947E-02
 -0.68744904    
  0.87357295    
  6.61937660E-03
 -0.64799887    
 -0.10236198    
 -0.22015424    
  0.72738051    
 -0.31201392    
 -2.15775985E-02
  0.65901423    
 -0.28421587    
 -3.04474924E-02
 -0.12929362    
 -0.20670307    
  0.33361569    
 -3.39427702E-02
 -0.37211859    
  0.65578508    
 -0.97066748    
 -0.12794493    
  0.22814497    
  0.38228658    
  0.12898262    
 -0.63127172    
  0.72027594    
 -0.22557963    
  0.37240407    
 -0.85467786    
  6.45385906E-02
  0.39304262    
  0.39709666    
 -0.62611693    
  0.48897752    
  3.55065577E-02
 -0.59783709    
  0.44349232    
 -0.35648125    
  0.59657657    
 -0.22127768    
 -0.34100968    
  0.48001876    
  8.54653418E-02
  5.28346673E-02
 -0.69012451    
  0.49459791    
 -0.77893227    
  0.67152458    
  0.43684372    
 -0.71365595    
  0.44607085    
 -0.81961823    
  0.28702748    
  0.70292240    
 -0.63275146    
  0.52501011    
 -0.48550764    
  0.18144101    
  0.48945343    
 -0.17675643    
 -0.70720905    
  0.78269726    
 -0.14786229    
 -0.27924955    
 -0.71319425    
  0.18180214    
  0.24726574    
  3.58604342E-02
  0.55933619    
  3.08394637E-02
  0.10101272    
 -0.83398813    
  9.26389545E-02
  0.17509376    
 -0.13279162    
  1.95320565E-02
  1.15386909E-02
 -0.31941023    
  0.77035189    
  9.18717608E-02
 -3.33871017E-03
  0.32542247    
 -0.42744389    
 -0.31860816    
  0.21461858    
  0.17889093    
  0.36534300    
  -1.0875448    
 -0.56079561    
   1.3056489    
 -0.60837787    
 -0.39319506    
  0.85597080    
  2.68386621E-02
 -0.59818077    
  0.48903009    
  0.17029466    
 -0.63217390    
  0.72175199    
 -0.49682423    
  0.81783825    
 -0.27750599    
 -0.53145945    
  0.21533954    
  0.25289604    
  5.27854897E-02
 -0.13458115    
 -0.57017553    
  0.35391095    
  0.25280371    
 -0.27236789    
  4.54897853E-03
 -0.33677477    
 -2.57524457E-02
 -0.10536046    
  3.09181791E-02
  6.78993687E-02
  2.59194262E-02
   1.0271797    
  -1.1888212    
  0.48647144    
 -5.54378852E-02
  8.57891068E-02
 -0.47269776    
  0.68954378    
 -0.29614139    
 -0.23617321    
  0.56893998    
 -0.14319025    
  4.96185608E-02
 -0.64709044    
  0.84102166    
 -0.33605248    
  0.25635970    
  3.35227065E-02
 -8.96119922E-02
 -0.54588825    
  0.64316326    
  5.10205366E-02
  1.03559881E-03
 -0.61358225    
  -1.1969866    
   1.5601414    
 -0.54051721    
  0.37924930    
 -9.84401256E-02
  0.67838377    
 -0.16205576    
 -0.56219089    
  0.32792637    
 -0.46507445    
  2.45412420E-02
  0.39667237    
 -0.74329710    
  0.95660961    
 -2.66977623E-02
 -0.49998650    
  -1.0567499    
 -3.81516926E-02
   1.2575136    
 -0.37512442    
 -0.52626997    
  0.68533468    
  0.43508723    
  0.11042392    
  0.27279910    
 -0.86035872    
  0.61225206    
 -0.57807779    
  0.36238965    
  0.23435958    
 -7.92270377E-02
 -0.68493617    
  0.14543471    
   1.0538546    
 -0.92335773    
  0.38997951    
 -0.16967666    
  0.13548526    
 -0.44667542    
  2.68215630E-02
  4.97799255E-02
  3.53394188E-02
  0.32097584    
 -6.23578727E-02
 -0.54629993    
 -0.33508438    
   1.1146640    
  0.36502650    
 -0.80450284    
  0.11503364    
  0.25749552    
 -0.74080300    
   1.0046505    
 -9.69681069E-02
 -0.22290331    
 -0.44651210    
  0.56735861    
 -0.28910145    
  0.94264513    
 -0.30799416    
  -1.0933549    
 -6.97959289E-02
 -0.27888554    
   1.0552216    
 -0.13893077    
 -0.67421913    
  0.48088175    
  0.14103796    
 -0.70530128    
  0.90974760    
 -0.69753313    
  0.23407270    
 -6.65115565E-02
 -8.93798620E-02
 -5.00102229E-02
  2.53178682E-02
   1.0502386    
  -1.2630196    
  0.63477504    
  0.36835513    
 -9.30442438E-02
  0.10712250    
 -0.58965248    
  0.41272148    
 -0.64642495    
 -0.47127816    
  0.22450319    
 -0.34740111    
  3.03055737E-02
 -0.22034909    
  0.77139938    
 -0.64897585    
  0.40957174    
  0.69451225    
  0.47357830    
 -0.16798124    
 -0.44911754    
  0.60513324    
 -0.16307534    
 -0.36626375    
  0.43377125    
 -0.66977060    
  0.13468608    
  0.46352062    
 -0.42392734    
 -0.26314083    
   1.0460778    
 -0.95168626    
 -0.35614967    
  0.70618504    
 -0.56676543    
  0.79816508    
 -0.62080252    
  0.19718800    
  0.41016370    
 -0.74224991    
  0.39446402    
 -0.11391867    
 -0.20471938    
  0.32598582    
  0.40790236    
 -0.50145721    
 -0.12666473    
 -8.96691456E-02
  0.90464646    
 -0.14958373    
 -0.22878778    
  0.13853043    
 -0.81995416    
   1.2376645    
  -1.2353364    
  0.75513875    
 -0.65350640    
 -0.24921578    
 -7.84716532E-02
  7.57727250E-02
 -0.88962251    
   1.4202509    
 -0.35963190    
   1.0747924    
 -0.78597230    
  0.44122300    
 -0.66821349    
 -0.10607467    
  0.23826683    
  0.40483963    
 -0.29144371    
  0.74137890    
  -1.1697168    
   1.0257558    
 -3.18376683E-02
 -0.59619498    
 -0.54121935    
  0.81717515    
 -0.26053092    
  0.68973988    
 -0.37438312    
 -6.22263178E-03
 -7.24766999E-02
 -0.47134683    
  0.32410717    
  0.30579075    
  0.20814028    
 -1.59402937E-02
 -0.20025060    
 -0.65241754    
  0.53751707    
 -0.51341975    
 -0.11454162    
  6.11957759E-02
  0.20377895    
  0.34994864    
 -0.12420110    
 -0.33587825    
  0.59721309    
  5.77940680E-02
 -8.67679715E-03
 -0.62168831    
  0.14161243    
  0.52896994    
 -0.10720627    
 -0.41649568    
 -0.51257849    
  6.50868416E-02
  0.65403628    
 -0.55748153    
 -0.16456962    
  0.13169670    
  0.82651788    
  9.13138390E-02
 -0.90760159    
   1.0081249    
 -7.91918114E-02
 -0.15047252    
 -0.24499288    
  0.21173550    
 -0.55149645    
 -0.50803447    
 -0.27958509    
 -0.17041135    
  0.22423586    
 -4.92267460E-02
 -7.12888688E-02
  2.43322626E-02
 -9.66198836E-03
  4.74023037E-02
 -3.77401635E-02
 -4.92709428E-02
  2.49391645E-02
  1.95128694E-02
 -2.44511999E-02
 -3.01529020E-02
  0.11095728    
 -5.63528799E-02
  9.61547717E-03
 -6.42194599E-02
  5.46041913E-02
  8.78162980E-02
  4.75250185E-02
 -0.21578658    
  0.13679852    
 -0.13679817    
  1.31523677E-07
 -2.11647619E-02
  7.21960589E-02
  4.38025035E-02
 -1.43886814E-02
  3.79191004E-02
 -2.83037573E-02
  9.52388719E-03
  4.17695083E-02
 -9.13228840E-03
 -8.61776322E-02
  6.29749969E-02
 -9.43402667E-03
 -7.37433359E-02
 -5.11489576E-03
  5.00104092E-02
 -4.48951833E-02
  4.00053449E-02
  1.45988557E-02
  4.81944904E-03
  1.62638770E-07
 -3.92206460E-02
 -1.00502307E-02
  6.35911077E-02
 -2.88481656E-02
  3.82823832E-02
 -4.70570941E-03
 -6.32813573E-02
  3.94140258E-02
 -2.44511999E-02
  7.16294199E-02
 -4.23591100E-02
  4.79619065E-03
  9.52388719E-03
  4.72832285E-03
 -5.32816015E-02
 -4.06148396E-02
  4.06144820E-02
 -9.99998767E-03
  5.01260767E-03
  2.95587238E-02
 -1.96085759E-02
  2.44511515E-02
  3.79191004E-02
 -6.23704344E-02
 -6.12436384E-02
  5.12933619E-02
  4.40169051E-02
  1.89581104E-02
 -9.43402667E-03
 -4.75072302E-03
 -1.92314405E-02
 -9.75616649E-03
 -4.51202318E-02
  4.51204441E-02
  5.71584776E-02
  3.63674834E-02
 -9.35260504E-02
  1.94182489E-02
  0.14725892    
 -0.29741091    
  0.10088133    
  5.88403791E-02
 -9.56928823E-03
  7.85624236E-02
 -7.37661347E-02
 -2.42142491E-02
  8.90236596E-09
 -2.48150732E-02
 -2.03050617E-02
 -5.14153019E-03
  0.13931356    
 -0.13417201    
 -5.14153019E-03
  0.15267693    
  1.31870201E-02
 -0.10584591    
  1.92312412E-02
 -0.11599886    
  7.71589801E-02
  4.35904413E-02
 -6.86545298E-02
  0.20159326    
 -0.11415904    
 -0.12889113    
  8.12629536E-02
 -5.00102155E-02
  1.02040432E-02
  0.11495911    
 -8.49565044E-02
  4.80863824E-02
 -6.29747361E-02
  4.98730550E-03
 -3.54468785E-02
  0.16586386    
 -0.28043029    
   1.7936846    
 -0.19470577    
  0.23614296    
 -0.21076664    
 -0.71386153    
  0.38984001    
 -0.47981527    
  3.00775655E-02
  0.65924561    
  0.47890374    
 -0.90958846    
  0.47929248    
  0.12129126    
 -0.62645584    
  0.75282282    
 -0.62434411    
 -0.46858630    
  0.46146861    
 -0.55649579    
  0.53483427    
 -0.21950047    
  0.44991693    
  0.46090418    
 -5.06197996E-02
 -0.28129226    
 -0.43914697    
 -0.88420242    
   1.8729057    
 -0.34830663    
 -0.63842243    
  0.52024877    
 -0.58544475    
  0.45006946    
  0.24202445    
 -0.48038399    
  8.48798528E-02
  0.35134003    
  0.19091140    
 -0.54538649    
  0.64490634    
  -1.2466040    
 -0.20962514    
  0.49659050    
  0.43860197    
 -0.13174988    
  0.36014971    
 -0.79532403    
  0.90200818    
  0.23262250    
 -0.93774587    
  0.60394269    
 -0.52668440    
  0.42509788    
 -0.40122151    
 -0.43961680    
  0.74394721    
 -0.50238293    
  0.44593295    
 -7.49798864E-02
 -0.19677675    
  0.50223869    
  5.60855959E-03
  6.60057291E-02
 -5.48818894E-02
 -0.53206718    
  0.87201035    
 -0.60574228    
 -0.33849436    
  0.82300293    
 -0.35985458    
 -0.81635904    
   1.1491846    
 -0.60659242    
 -0.24987972    
 -0.63264894    
 -0.17666949    
 -5.46039976E-02
 -4.16725688E-02
  6.68627098E-02
 -5.10313474E-02
   1.3941170    
 -0.47052345    
  0.50247508    
  0.25117469    
 -0.69706869    
  0.52448422    
 -1.64128654E-02
 -3.12150270E-02
 -4.88997251E-03
 -0.44866419    
 -0.20837770    
 -0.67209369    
   1.2487870    
 -0.40745908    
  0.90059954    
 -0.36610401    
 -0.41250750    
  0.12599409    
 -0.20500673    
  0.44972286    
 -6.16159514E-02
 -0.62182236    
  0.66745764    
 -0.82685572    
 -0.43712243    
   1.1029887    
 -0.30777594    
  0.32079116    
 -0.76152426    
  0.21013615    
  0.98425233    
 -0.88916868    
  0.71112508    
 -7.87445381E-02
  0.28707963    
 -0.45885453    
 -0.35320669    
 -0.12570629    
  0.33614218    
  0.45273486    
 -0.17375380    
 -3.42891961E-02
 -0.23483956    
  0.33553794    
 -3.51062953E-03
 -0.57497340    
   1.2838230    
  -1.0008398    
 -0.15966053    
  0.28353006    
 -0.29092336    
  0.78693837    
 -0.73629463    
  0.59403789    
 -0.83857250    
  0.41888824    
 -0.53329837    
  0.67531216    
 -0.29715267    
 -0.18996337    
  5.89001253E-02
  0.89274156    
  -1.0075701    
  0.36636218    
  0.36583546    
 -0.18658575    
 -0.34574583    
  2.15063505E-02
 -0.28532061    
  0.49273843    
 -0.22530706    
 -2.18985360E-02
 -8.86901319E-02
 -0.54361540    
  0.72560078    
 -0.21061723    
  8.54540542E-02
 -0.14090547    
  0.20007227    
  0.71005899    
 -0.24477912    
 -0.42137465    
  0.55420101    
 -0.66492134    
  0.30102840    
  0.17781313    
 -0.49822205    
  0.63368368    
 -6.43306971E-02
  0.44845548    
 -0.21101789    
  -1.0541987    
 -0.64662713    
 -0.27342984    
  0.30173370    
   1.0460943    
  4.62971032E-02
 -0.17889507    
  0.55105042    
 -0.82391739    
   1.1099854    
 -0.42669049    
 -0.39561281    
  2.72002164E-02
  0.57659340    
 -0.16815126    
 -0.17497653    
 -0.47968206    
  0.30188271    
  0.30653846    
 -0.69939351    
  0.41295555    
  0.68565631    
 -0.49179333    
  0.33861670    
 -0.97855997    
 -0.41065991    
 -4.39190716E-02
  0.12636296    
 -0.35462135    
  0.38996097    
 -0.16579242    
  0.10495074    
 -4.52907979E-02
 -3.93753462E-02
  0.11016828    
 -0.12636274    
  8.22378844E-02
 -3.05368658E-02
 -3.88350454E-03
 -3.89862526E-03
  3.83186489E-02
 -1.89759489E-02
  3.82418581E-03
  3.80954123E-03
  1.29272157E-08
  1.13420617E-02
  3.75249330E-03
  1.43784803E-07
 -7.51862442E-03
  3.76626779E-03
  1.86226610E-02
  1.48083927E-07
 -3.37742269E-02
 -3.82414483E-03
  9.49615985E-02
 -0.31714794    
   1.4971423    
 -0.65945995    
  0.19330297    
  0.65132934    
 -0.93787420    
 -0.22314347    
  8.44035894E-02
  0.88283944    
  0.13136932    
 -0.27888241    
  0.19702302    
 -0.63040888    
  0.52994674    
 -0.22598828    
  0.29725143    
  0.11011115    
 -0.56436628    
  0.31845388    
 -0.40546498    
  0.28038275    
  0.70475531    
  -1.1275398    
  0.73623061    
  7.26006627E-02
 -0.81093037    
 -0.68477887    
  0.73596722    
  0.87180287    
 -0.67331201    
 -0.16705389    
  0.48535889    
 -0.43445265    
   1.2158504    
  -1.0165178    
  0.18257265    
  0.17455399    
 -0.36468518    
 -0.10890763    
 -0.20802985    
  0.62860876    
 -0.48342648    
  1.96258463E-02
  0.29076898    
  9.20467079E-03
  0.44145885    
 -0.73088729    
  0.38901350    
 -8.52894709E-02
 -2.48217620E-02
 -0.34577477    
 -0.39894450    
 -1.96911395E-02
   1.0746533    
 -0.84245974    
 -0.12201484    
  0.83743489    
 -0.83998239    
  3.50915380E-02
  0.41364166    
  0.10062637    
 -0.13374168    
  9.16301087E-02
  0.28883341    
 -9.91149768E-02
 -0.11144982    
  0.30702505    
  0.16351128    
 -0.32167563    
 -0.91874194    
 -0.62211150    
  0.67585552    
  0.91629058    
 -0.36000264    
  0.55675465    
 -0.66954982    
  0.32251620    
 -0.24707635    
  0.34361407    
 -0.43409175    
  0.11102638    
  0.78304970    
  -1.1944648    
 -3.11713200E-02
  0.87700659    
 -0.40272439    
 -0.23803210    
  0.64075667    
 -0.41594803    
 -0.42478523    
  7.59240240E-02
  0.18663615    
  0.49464849    
 -0.16434577    
  0.23905028    
  0.25131431    
 -0.80128682    
  0.45233408    
 -0.20679423    
 -0.40997964    
  0.49209943    
  0.34512863    
 -0.88116550    
  0.46437326    
  0.12420142    
  0.70294160    
 -0.99149889    
 -0.54829645    
   1.3083330    
 -0.36454466    
 -8.74403045E-02
  1.27877994E-02
 -0.57240355    
  0.72637290    
 -0.77246374    
  0.18663615    
   1.1319699    
 -0.46660247    
  0.10405160    
 -5.11500612E-02
 -0.12268534    
  6.47406206E-02
 -0.16806570    
 -0.47672459    
 -0.26294267    
  0.70807296    
  0.11421024    
 -0.77098978    
  0.62797344    
 -0.28810558    
  0.76191390    
 -0.92943060    
  0.22834048    
  0.16164117    
 -0.54113072    
 -5.26435375E-02
  0.25267860    
  0.69695675    
 -0.86940336    
  0.71999425    
  6.92871064E-02
 -0.55935818    
 -0.23674899    
  0.50670743    
 -0.57276934    
  7.74125978E-02
 -3.91302258E-02
  0.72775286    
 -2.52597965E-02
 -0.27842295    
  0.73230863    
 -0.26288143    
  -1.0344338    
 -7.57725984E-02
  0.92615455    
  1.15405861E-03
 -0.13699771    
 -0.31087649    
  0.63077235    
 -0.18174559    
  3.84228304E-02
 -0.59200859    
  4.12229076E-02
  0.28431100    
  0.48917484    
 -0.24398932    
  7.73386881E-02
 -0.88177800    
 -0.24231350    
 -0.36593440    
  0.26771674    
  3.83993275E-02
  0.27908346    
 -0.25205481    
 -8.33815709E-02
 -4.82468195E-02
 -5.87253459E-02
  4.33992743E-02
 -2.34384928E-02
  9.06282291E-02
 -8.66830647E-02
  5.73770367E-02
 -4.95339185E-02
  2.31671482E-02
  3.74575555E-02
  6.75210878E-02
 -8.60744640E-02
  7.22333416E-02
 -0.17468521    
  0.14282425    
  3.53394151E-02
 -0.31585306    
  0.74193752    
 -0.24550039    
  0.98624951    
  0.46458358    
  -1.0139813    
  0.21335807    
  0.20204504    
 -0.25485232    
  9.71932784E-02
 -0.33560419    
   1.0316416    
 -0.50435311    
  0.16585875    
 -0.86740434    
   1.0261711    
 -0.33785495    
 -0.38509282    
  0.58223546    
 -0.90492398    
  0.78912705    
 -0.47000375    
  0.61903942    
 -0.54340202    
  0.66630012    
 -0.17824824    
 -0.68102598    
  0.31002122    
 -0.50202781    
  0.27667293    
 -0.23380885    
  0.33213401    
  0.38973445    
 -0.56671906    
  0.54612356    
 -0.57858074    
  0.10927047    
  0.34121427    
 -0.23603851    
 -0.19201906    
  0.15645212    
 -0.23834473    
  0.41634655    
  0.73275656    
 -0.82331586    
  0.48587230    
 -0.32969239    
  1.87422503E-02
  1.31755564E-02
 -0.30884680    
  0.70642763    
 -0.57937902    
  0.28256685    
 -0.88426459    
  0.60483277    
 -7.85567611E-03
 -0.31865090    
  0.65669918    
 -7.59267807E-02
  0.13064472    
 -0.45289826    
 -0.14194191    
  0.75672001    
 -0.39869449    
 -3.43202241E-02
 -0.25651526    
  3.37211825E-02
  0.12454715    
  0.30675951    
  7.90518057E-03
 -0.23901701    
  3.23289745E-02
 -0.23078004    
  1.03986533E-02
  0.47644848    
 -0.21275887    
  6.16367422E-02
 -0.57467246    
  0.59440196    
  0.22728637    
 -0.36869812    
 -0.11147366    
  0.75043648    
 -0.79217637    
  0.33530080    
 -0.71807414    
  0.51610011    
 -0.13661057    
 -0.59903389    
  0.57742023    
 -0.60781783    
 -0.22778407    
 -0.12361398    
 -2.21739020E-02
 -0.42356497    
   1.4347584    
 -0.44455522    
  0.65819228    
 -0.58462942    
  0.57403344    
  0.26103204    
  4.41396199E-02
 -0.14665502    
 -0.49020615    
  0.41347238    
 -5.16163632E-02
 -0.21542132    
  0.28406972    
  7.77200982E-02
 -6.45386353E-02
 -0.10271847    
  3.11713591E-02
 -0.57054472    
  0.81344092    
  1.88780371E-02
 -0.74776155    
  8.56245086E-02
  4.84267175E-02
  0.63416874    
 -0.87797898    
  0.87023461    
 -0.66535425    
 -0.14630505    
  0.40910530    
  0.28840861    
 -0.11045690    
 -0.69314706    
  0.44755134    
 -0.36807027    
  8.40107575E-02
  0.28561366    
  0.36641011    
 -7.25359023E-02
 -0.33670372    
  0.10600857    
 -0.94362885    
 -0.30913386    
   1.5040776    
 -0.85526592    
  0.39922345    
  0.30979729    
  7.94369727E-02
 -0.33187661    
  0.23523249    
 -0.25916514    
  0.20990750    
 -0.56066805    
  0.98969620    
 -0.82680917    
  0.41447103    
  0.29318425    
 -0.17739524    
 -0.42531708    
 -0.35774967    
  0.86329836    
 -0.41229087    
 -3.13070230E-02
  5.49968481E-02
 -0.31137162    
 -4.91326116E-02
 -2.40079709E-03
  0.80342358    
 -0.57644117    
  0.37037367    
  0.32945621    
  0.19867919    
 -0.45544535    
 -0.68457395    
  0.60258198    
 -0.42229494    
  0.63010108    
  0.13853504    
 -0.63535935    
  0.87665659    
 -0.99377131    
  0.26436648    
 -0.16705395    
 -0.39371622    
 -0.34025288    
  3.71790826E-02
 -0.22405617    
  9.09111183E-03
 -8.98951069E-02
   1.4739245    
 -0.29450780    
 -0.13679814    
 -0.40546498    
   1.1806666    
 -0.67878157    
 -0.17254370    
 -0.13919722    
 -0.49011812    
  0.26805627    
  0.94401091    
 -0.66107005    
 -0.14907178    
 -0.42335448    
 -8.66830647E-02
   1.0180227    
 -3.17944586E-02
  2.46568974E-02
  8.64144415E-02
  0.39710778    
 -0.61011899    
 -0.47620153    
  0.31224692    
  0.13257308    
  0.26648569    
 -0.35045114    
 -8.76750126E-02
  0.64206380    
 -0.17480256    
 -0.29394373    
 -0.41810739    
 -0.39407957    
 -0.30161503    
  0.19834866    
 -0.27796674    
  0.87684894    
  0.49273202    
  0.60127223    
 -0.71415126    
 -4.17397395E-02
  0.39558017    
 -9.00260955E-02
  4.71783280E-02
 -0.58204293    
  0.10370959    
  8.03283900E-02
  0.46484447    
 -0.25517043    
  0.59071869    
  -1.2686824    
   1.1058915    
 -6.75046220E-02
  -1.0774981    
  0.71149611    
  0.18697287    
 -4.65140771E-03
 -0.64313674    
  0.60754585    
 -0.28126138    
  0.23428118    
  4.69802693E-02
 -0.37337679    
  2.93884352E-02
 -0.24597457    
  0.54803330    
  4.07214463E-02
  0.24727556    
 -0.18743381    
 -0.49725062    
  0.75399220    
 -0.40767035    
 -0.32960862    
 -0.14864083    
 -0.16705398    
  0.41718066    
  6.63368031E-03
 -0.21901973    
  0.52917492    
 -0.66801107    
  0.34788957    
 -0.22774489    
  0.56111217    
 -0.39534900    
  0.76344156    
  -1.2589910    
 -0.33239892    
   1.3699007    
 -0.75934017    
 -0.10217686    
  0.20886098    
 -0.21376289    
 -0.45198515    
   1.3726888    
 -0.26001880    
  0.26197374    
  0.20102598    
 -0.61482644    
  0.43410093    
 -0.31451410    
 -0.20431803    
 -0.45913038    
  0.47666085    
  0.55441141    
 -0.22382416    
  7.11848438E-02
 -0.35697708    
  0.36644596    
 -0.11647494    
  0.18232159    
 -0.29292437    
 -0.24943906    
 -0.77206624    
  0.32967147    
  0.64475077    
 -0.83497751    
   1.2200335    
 -4.01583426E-02
 -0.36718270    
 -0.40195015    
  0.40616658    
  0.26892370    
  0.57012552    
 -0.62747276    
 -0.13596657    
 -0.39126197    
  0.59735602    
  0.17346421    
 -0.28649652    
 -0.51955223    
  3.90674211E-02
  0.36373800    
  0.26614708    
 -0.46918756    
  0.25871855    
 -0.63207811    
 -2.88481638E-02
  4.86611389E-03
   1.3256320    
 -0.64962083    
  0.35914099    
 -0.66258436    
 -4.44515422E-02
 -3.01706959E-02
  0.31171530    
  0.11807636    
 -3.58031206E-02
 -0.61488175    
  0.63770598    
  0.11962865    
  9.54059288E-02
 -0.15287451    
 -9.72091332E-02
 -0.77647525    
 -0.55361789    
   1.5128244    
 -3.97125855E-02
  0.30695158    
 -0.77908939    
  0.34377170    
 -0.76734865    
   1.0898712    
 -0.75377160    
  0.37130618    
 -0.49423316    
   1.0264500    
  -1.2580678    
  0.40369046    
  0.37846085    
 -0.74816120    
 -0.97997254    
   1.0422595    
 -0.60976547    
  0.50547802    
 -0.58404016    
 -0.11718209    
   1.5400587    
  0.35516730    
 -0.86753905    
  0.74037045    
 -0.58318454    
  0.49650875    
  6.47819176E-09
 -0.76833916    
  0.26519680    
 -0.14861973    
  0.62628931    
 -9.33126640E-03
 -0.25489229    
  0.56650442    
  -1.3092484    
  0.51082575    
  0.33526099    
 -0.20215306    
  0.13704893    
 -0.71803379    
  0.15452965    
 -0.18414153    
  0.86930215    
  0.30977288    
 -0.54501694    
  2.89446954E-03
 -0.41053569    
 -1.75828487E-02
  0.84793139    
 -0.37460732    
  0.25146797    
 -0.58050913    
  0.25301901    
 -0.75619662    
  0.39375678    
  0.77335465    
 -0.58640426    
  0.54091883    
  0.32398504    
 -0.29042819    
 -7.58017525E-02
 -0.57620341    
  0.14284481    
  0.21747009    
  0.10415491    
 -0.52785784    
  0.31938297    
 -0.26952207    
  0.73971128    
  -1.0657326    
  0.19082069    
 -0.35128081    
  0.86566341    
 -0.34100968    
  0.54723322    
 -0.51771080    
  0.25393736    
  0.10310137    
 -7.66557530E-02
  5.73873408E-02
 -0.62666512    
 -5.74441701E-02
  0.24902661    
 -0.13496366    
  0.77142400    
 -0.74204350    
  0.43688905    
 -0.45713702    
  0.22132359    
  0.33958995    
 -0.36916682    
 -5.79313114E-02
  0.50684160    
 -0.13988157    
  0.27206483    
  0.31204170    
 -0.78141618    
  0.99250555    
  -1.0819604    
  2.35731453E-02
  0.57435560    
  7.85670355E-02
 -0.13353135    
 -0.91949409    
 -0.34452575    
 -0.30161503    
  1.01524768E-02
  0.13668309    
 -0.12164535    
  2.45711822E-02
 -0.10212953    
  7.25707561E-02
  0.57941824    
  0.22705729    
  0.51927215    
  0.22287768    
 -0.35318923    
  0.46279150    
 -0.21839294    
 -0.19136713    
 -0.65514141    
  0.77785373    
 -0.35776341    
 -0.29071152    
  0.66733116    
  0.22538258    
 -0.52349669    
  8.51922035E-02
  0.42227235    
 -7.65975565E-02
  0.16730586    
  0.17785278    
 -0.41867924    
 -0.56343776    
  0.13481940    
  0.50431794    
 -0.46891600    
 -6.83721751E-02
 -3.79550345E-02
  0.47097033    
  1.55783296E-02
 -0.35616559    
  0.32230508    
  0.30958098    
 -0.97722554    
 -0.17801420    
   1.1100084    
 -0.33703908    
 -0.14953195    
 -0.52267241    
  0.94991577    
 -0.45844761    
  0.46244746    
 -0.52624649    
  0.25506130    
  0.33122268    
 -0.55305839    
  0.32496837    
  0.13868327    
 -2.39220802E-02
 -6.86168522E-02
 -0.66754752    
  0.13353159    
  0.39515561    
  0.49857461    
 -7.76849836E-02
 -0.22293122    
 -0.49955392    
  0.28724432    
 -0.55013400    
  0.46515125    
 -0.25254160    
  0.69498712    
 -0.12620544    
 -0.53261149    
  0.42713496    
 -0.57215083    
  0.48629737    
 -0.27098739    
  0.31905583    
  0.35402417    
 -0.35522828    
  1.20432314E-03
 -0.57202697    
 -0.35150999    
  0.24354041    
  0.15584587    
  6.07917923E-03
 -0.54159725    
   1.4362411    
 -0.28575712    
 -0.89724255    
   1.0479336    
 -6.13927506E-02
 -0.16577566    
  0.17178787    
 -3.87014896E-02
 -0.73016894    
  4.30099061E-03
  0.54167545    
  0.22688167    
 -0.36739323    
 -0.41195160    
 -0.99173450    
   1.3935776    
 -0.23813215    
  0.54450637    
 -1.50702382E-02
 -0.67168713    
  1.05595775E-02
  0.53038102    
  -1.0328383    
  0.20067076    
  0.95856625    
  0.40328413    
 -0.94321483    
  3.30914147E-02
 -0.22404797    
  0.22585502    
  0.52551866    
 -0.95657915    
  0.25808153    
  0.53666914    
  3.75711848E-03
 -3.56272943E-02
 -0.19221509    
 -0.15966053    
  0.35833102    
  0.34398219    
 -0.31982318    
  0.40546522    
 -0.40672195    
 -0.37024379    
 -0.18341506    
  0.66541386    
 -0.67199993    
  0.50330842    
  0.25279278    
 -0.12426716    
 -0.88629997    
  0.89213759    
 -0.11851087    
  0.17067672    
 -0.30065745    
 -2.11169571E-02
  0.41356227    
  0.15989441    
  0.12803973    
 -0.42031413    
 -0.42698392    
  0.23332110    
 -0.17010617    
  2.45311558E-02
  7.31845722E-02
  6.53826520E-02
  0.29084146    
 -0.19055717    
 -0.21175803    
  0.43744299    
  1.61131844E-02
 -6.18118793E-02
 -0.37305236    
 -8.70112553E-02
  0.46852934    
 -5.85852973E-02
 -5.27646318E-02
  0.30519572    
 -0.41593641    
 -0.78111601    
 -0.78960758    
  0.68360841    
  0.56734490    
 -0.12939925    
  0.61379135    
  1.33040752E-02
 -0.33427179    
 -0.55807853    
   1.1355557    
 -0.16180812    
 -0.11727533    
 -0.67954135    
  0.47925106    
 -0.74026513    
  0.10798883    
  0.58661956    
  0.50143874    
 -0.75798029    
  0.31604931    
 -0.45552841    
  0.68552589    
 -0.39730179    
  0.68498373    
 -0.51905596    
 -0.46505722    
 -0.40876010    
   1.1342725    
  5.97500987E-02
 -0.22941294    
 -0.52348399    
 -0.10276888    
  0.70367962    
 -0.39446655    
  0.23311080    
  0.28904897    
 -0.63735598    
  0.19802462    
 -0.12696636    
  0.39335844    
  0.13002349    
  0.11313780    
 -0.37443292    
 -0.84591001    
 -0.29526192    
  0.58294398    
  3.10658645E-02
 -3.34958583E-02
  0.83681548    
 -0.75061572    
  0.64630824    
 -5.28335311E-02
 -0.47966778    
  0.10575882    
 -0.51321793    
 -0.28967997    
 -0.14618245    
   1.2980195    
  0.45840064    
 -3.49773392E-02
 -0.97862405    
  0.78765595    
  4.50614467E-02
 -0.88702971    
  0.44199884    
 -0.54994678    
 -0.35371840    
 -0.30881390    
   1.4400970    
  0.29833925    
  -1.3279587    
  0.26492509    
  0.78005219    
 -8.94654170E-02
  7.76731670E-02
 -5.23551591E-02
 -0.42121357    
  0.11672440    
  0.30698597    
 -0.70065653    
 -0.11998405    
  0.47565356    
  0.37568349    
 -0.18256357    
  0.28258929    
 -0.73333120    
  0.58118433    
  0.13113979    
 -0.53915620    
  0.68738359    
 -0.27809417    
 -0.12737073    
 -0.23148765    
 -8.94981697E-02
  0.66690940    
 -0.17376918    
  0.39813909    
 -0.95714658    
  0.44031206    
  0.19141267    
 -0.36283478    
 -2.97050383E-02
 -0.12282074    
  0.13613233    
 -0.18862231    
 -3.86619195E-02
  0.48773962    
 -0.17952296    
 -0.13005307    
  0.69053942    
 -0.32522175    
 -0.47725886    
  0.73869604    
 -0.29450825    
 -0.47574875    
 -0.29640403    
  0.56384230    
  0.18818359    
 -0.50071156    
 -0.13203503    
  0.76913309    
 -0.74783039    
  0.85695326    
 -0.55416352    
  0.22659776    
  0.27553985    
 -0.58883411    
  0.82135797    
 -0.84233081    
  0.43395722    
 -0.39244160    
  0.28583202    
  0.11901672    
 -0.41974652    
 -0.25265539    
  1.20049100E-02
 -3.39837447E-02
  0.84517920    
  0.16664597    
 -0.45326820    
  0.21406281    
  0.22473851    
 -0.73404515    
  0.82370943    
  8.91600996E-02
 -0.71392530    
 -0.13109033    
 -0.38963351    
  0.21367468    
  0.58731687    
 -0.13437113    
  0.20030399    
 -0.68329483    
 -0.43531793    
  0.59598362    
 -0.44039086    
  0.44594136    
  0.29503503    
 -0.48998213    
  0.22583051    
 -0.23032476    
  0.68182200    
  8.72010663E-02
 -0.86096060    
  0.14671575    
 -0.30127805    
   1.2033962    
 -0.73195267    
  -1.1167616    
  0.27245662    
  0.63721871    
  0.41134748    
  0.55246830    
 -0.29078111    
 -0.95483446    
  0.66035748    
  0.20726073    
 -0.64037728    
  0.79944164    
 -0.54140013    
  0.37739727    
 -0.15932094    
 -0.62715828    
  0.55806160    
  0.31150183    
 -3.35875079E-02
 -0.12532006    
 -0.20692047    
  0.22805762    
  0.19745690    
 -0.60882193    
 -0.40842786    
 -0.30263022    
 -0.14217442    
 -0.10227864    
   1.5125883    
 -0.19391379    
  0.27941763    
  9.29267332E-03
  5.59586324E-02
  4.28023152E-02
 -0.76453710    
  0.42395982    
 -0.54049337    
  0.51127499    
  0.16029264    
  2.60638185E-02
  8.26206431E-02
 -0.91732126    
  0.45409143    
 -0.16126795    
  0.16290350    
  -1.0095606    
  0.67047065    
 -0.53637868    
  0.87710148    
 -6.54643169E-03
  0.63046813    
 -0.96006703    
  0.31969807    
 -0.36883089    
  0.63387066    
  0.31868517    
 -0.18658577    
 -0.68537360    
  9.49078500E-02
  0.86806393    
 -0.14031109    
 -0.69023609    
  0.51893222    
 -0.61230612    
  0.82548112    
 -0.13127084    
 -0.73769546    
 -0.79604137    
  0.55326200    
  0.54370677    
 -0.44916967    
  0.66835773    
 -0.24416895    
  0.63856447    
 -2.06933692E-02
 -0.80865991    
 -0.16853936    
  0.12046343    
  0.58588135    
  0.22528689    
 -0.53262830    
 -0.48469779    
 -0.92289162    
   1.0785449    
 -3.43674049E-02
  0.73982596    
 -7.62492716E-02
 -0.67766130    
 -0.24827941    
   1.0263673    
 -0.73868519    
  0.56350434    
 -0.47441196    
  0.44819814    
  0.15358132    
 -0.53542334    
 -0.21877575    
  0.77783531    
 -0.24450460    
 -0.23421328    
  7.26965219E-02
  0.65745944    
 -0.78741980    
  2.44145542E-02
  0.43050453    
 -0.69194180    
  0.22938903    
  3.01908981E-02
  0.11902134    
  0.36046305    
 -0.40604076    
  0.48988238    
 -0.62464815    
  0.21600349    
  0.75489521    
 -0.81224108    
 -0.27372703    
 -7.59858862E-02
   1.1438265    
  -1.2260647    
  0.80717129    
  0.23168173    
  0.10213852    
 -0.87364471    
 -0.82696253    
   1.3421527    
 -0.24051453    
  0.20669501    
 -0.33034828    
  0.58968425    
 -0.76078695    
  0.27953520    
 -7.69825606E-03
  0.78536129    
  -1.3361293    
 -0.40011740    
  0.66474783    
 -6.59111887E-02
  0.82282495    
 -0.23503831    
  0.20366338    
 -0.67537767    
  3.90626956E-03
  0.53280449    
  7.81044662E-02
 -0.93229109    
  0.87792963    
  2.75500044E-02
  0.61753327    
 -0.53315192    
 -0.48550791    
 -0.12429772    
 -0.24216509    
  7.00851902E-02
  0.15912868    
 -0.60924411    
   1.1454437    
 -0.53062814    
  0.41773519    
  2.29062960E-02
 -0.80262142    
  8.90041664E-02
  0.79044592    
 -0.60650367    
  0.72207701    
 -0.57198322    
  0.54507565    
 -0.62106168    
 -0.10077641    
  0.38939792    
  0.24266979    
 -0.55603093    
 -6.77550957E-02
  5.02618700E-02
  0.81571203    
  3.82864252E-02
 -0.91670829    
  0.64612997    
  8.08839723E-02
 -0.25622797    
 -0.14873289    
  9.24177840E-02
 -6.92036562E-03
 -0.19574444    
 -5.02270237E-02
  0.43175933    
 -0.30357075    
 -0.52657408    
  0.56789577    
 -0.25474697    
  0.46734065    
 -0.53951633    
  0.47311717    
 -0.69834197    
  0.74885803    
 -0.34687117    
  0.15315464    
  0.27754113    
  0.61973572    
  -1.4394819    
  0.39772302    
 -0.13872634    
  0.52383602    
  0.14622942    
 -0.69010603    
  0.59317029    
 -0.67540836    
  0.65848732    
  5.53239323E-02
 -0.83269393    
 -0.43307027    
   1.3161422    
 -0.54412746    
  0.58523595    
 -0.99600595    
 -0.24600922    
  0.51692933    
  0.69213235    
 -0.22441348    
 -0.52834380    
  0.11969701    
 -0.31416073    
  0.23252358    
  0.84937054    
  -1.0038670    
 -0.68111330    
   1.2058849    
 -0.48676196    
  0.64050364    
 -0.66887408    
  0.77263647    
 -0.31956181    
  0.64553779    
 -0.32045403    
 -0.12913598    
  0.12582617    
  0.18232137    
 -0.99131984    
 -0.17293635    
  0.13757907    
 -0.52550000    
  0.19313245    
  1.42349955E-02
 -3.23187113E-02
   1.0082775    
 -0.22948842    
 -0.35883081    
  0.45459804    
  0.16388774    
  0.12948596    
  0.45239756    
 -0.51686072    
 -0.87595326    
  0.64856321    
 -0.22771315    
  4.66066301E-02
  0.67661798    
 -5.71583733E-02
 -0.22314353    
 -0.41841650    
 -0.19468807    
  0.23483959    
  0.68956280    
 -0.71676320    
 -0.10863400    
  0.42441019    
  0.16519640    
  5.95546775E-02
 -0.72358453    
  4.53150719E-02
  0.19836652    
  0.54818153    
 -0.23319378    
 -0.28768194    
  0.11140264    
 -6.53421432E-02
 -0.45405445    
  0.87967908    
 -0.91576546    
  0.48530596    
  0.53413826    
 -0.67067420    
  0.91703141    
  -1.2071855    
  3.16714235E-02
  0.48753509    
 -0.31404525    
  0.84441370    
  -1.0446360    
  0.26463529    
 -0.21186540    
  0.26523575    
  0.14333962    
  0.59620506    
  -1.1211044    
  0.45413035    
 -4.43004705E-02
  0.44195727    
 -0.18928854    
 -0.53456008    
  0.98284781    
 -0.38281938    
  0.16763881    
 -0.82224804    
  0.55612516    
  0.43983293    
 -0.61852437    
  0.44159383    
 -0.99454308    
 -0.34347358    
  0.67661792    
  0.66032273    
  0.34367380    
 -0.39332521    
 -0.46368870    
  0.16539246    
 -9.92813483E-02
  0.25821173    
 -0.57435316    
  0.67332137    
 -3.84203009E-02
 -0.45953247    
  0.77943170    
 -0.45046270    
 -0.28350660    
  0.30010471    
  0.34564030    
 -0.39772803    
  0.59371006    
 -0.62155050    
  0.17660916    
 -0.23630594    
  0.27178365    
 -0.43411666    
 -0.19614582    
  0.58099174    
  9.16300938E-02
  0.18462300    
  0.25184628    
 -0.73807305    
  0.34775671    
 -0.31105524    
  0.28542727    
 -0.72759390    
  0.25442490    
 -0.15656896    
  0.12528764    
  4.92352135E-02
  3.49684879E-02
 -6.38514683E-02
  3.65639199E-03
  0.18444832    
  0.78375584    
  -1.0110813    
  0.24537078    
  0.62212980    
 -0.68995225    
  8.70113745E-02
 -0.31936789    
  0.39806032    
 -0.37813932    
  0.46605095    
 -0.58309472    
  0.58803320    
 -0.52571416    
 -2.74567008E-02
  0.22699037    
 -0.22058694    
 -0.17131838    
  0.73275626    
 -0.40425211    
 -0.36974704    
  0.18012618    
  0.25131464    
  5.97193092E-02
  0.17666967    
  0.58493340    
  -1.2014697    
  0.23309381    
  0.35469285    
  0.45953235    
 -0.36675072    
 -0.67309630    
  0.84267914    
 -0.56685334    
  0.57642281    
 -0.51259094    
 -1.24446144E-02
  0.19299792    
 -0.60025346    
  0.24442096    
 -3.64456028E-02
  0.58608723    
 -0.33622909    
  0.23799863    
  0.49351835    
 -0.48020288    
 -0.69050515    
 -0.17863461    
  0.57615262    
  0.58364117    
 -0.29330277    
  0.13386305    
  0.19347347    
 -0.59662092    
  0.52324826    
 -0.55679071    
  0.33672890    
  5.97192943E-02
 -0.31213325    
 -0.23101291    
  0.12858133    
  0.35868385    
  0.24662063    
 -0.38472363    
  0.14319849    
 -0.11714802    
 -0.32059872    
 -0.15513545    
 -8.88939276E-02
  0.64423144    
 -0.30453393    
 -0.83308792    
  0.81321394    
 -1.47060538E-02
 -4.35260795E-02
  5.82324937E-02
 -0.34012833    
  0.85822695    
 -0.68664640    
  0.18124124    
  0.93308562    
  -1.0929587    
  5.15045114E-02
  0.51082546    
 -0.56233042    
 -2.78688483E-02
  2.99807098E-02
  0.19142187    
 -0.16436550    
  0.24306704    
  0.31390533    
 -0.12783332    
  0.30129248    
  8.80000517E-02
 -0.36290547    
  0.30126145    
  -1.0451535    
 -0.23693682    
   1.0822759    
 -0.34331936    
  0.20067051    
 -0.55995482    
  0.46911260    
 -0.17491949    
  0.65894043    
 -0.58066940    
 -0.56577224    
 -0.10632141    
 -9.05140042E-02
  0.48739529    
  0.34169236    
  0.38743713    
 -0.67460889    
 -0.20294078    
  0.69937760    
  4.84942123E-02
 -0.44407049    
  0.64010447    
 -0.24452829    
  9.02155563E-02
  9.62383449E-02
 -1.97821669E-02
  -1.2334963    
 -0.11462906    
 -0.39139450    
  0.11311486    
  0.67697436    
  0.84535503    
  0.41821870    
 -0.81208301    
  0.12353370    
 -2.32026801E-02
 -0.26754215    
  0.49099857    
 -6.19553439E-02
 -0.43314177    
  0.26536107    
 -0.10448579    
 -8.95574242E-02
  0.25956592    
 -6.70985058E-02
 -0.28873414    
  8.38567317E-03
  0.88877571    
  2.79325806E-02
 -0.63951951    
 -0.28347173    
 -0.17145652    
  0.86460340    
 -0.69104832    
  0.44586775    
  0.42890218    
 -0.17015816    
 -9.22060907E-02
  0.11677228    
  5.04288170E-03
 -2.01415364E-03
 -0.44609791    
 -4.01661731E-02
  0.42922437    
 -1.93972252E-02
 -0.23024136    
  5.33459038E-02
  1.41843986E-02
  0.46551204    
  0.11599533    
 -0.92672420    
  0.14767139    
 -0.26252037    
  0.37037364    
 -8.62476081E-02
 -0.23852861    
  0.52811706    
 -0.22600468    
 -7.12465197E-02
 -0.17618634    
  0.24168609    
  2.70094126E-02
 -0.48498207    
  0.79998726    
 -0.23291489    
  0.10069834    
 -0.44965139    
  0.35923576    
 -0.34468985    
  0.36744711    
 -0.19540684    
 -0.13831906    
 -0.51315528    
 -0.17824845    
   1.1969798    
 -3.64455990E-02
 -0.40002152    
  0.59571731    
 -0.72599667    
 -7.51073807E-02
  0.45107564    
  8.87778308E-03
 -0.27098739    
 -0.61361378    
 -0.18048838    
   1.0763893    
 -0.91130954    
  0.11432632    
  0.53761041    
 -0.13677269    
   1.0073755    
  -1.0607214    
  0.51590061    
  4.45531271E-02
 -2.48882547E-02
 -0.69889128    
 -0.34945941    
  0.97714615    
 -0.18453820    
 -0.61083144    
  0.71471149    
  0.27864134    
 -0.37956715    
 -0.46002424    
   1.0342816    
  -1.2703589    
  8.50370675E-02
  0.60810995    
  0.10120995    
 -0.55827993    
   1.0200614    
 -0.65918958    
 -0.16809092    
 -0.66091669    
  3.66341919E-02
 -0.19827551    
  0.59652042    
  0.97264344    
 -0.67057300    
  0.47889265    
 -0.91518533    
  0.18370178    
  0.49833438    
 -0.46665740    
   1.0584706    
 -0.88697195    
 -0.53231800    
  0.62711644    
 -0.35716262    
  0.55332422    
  0.16629882    
 -5.61807305E-02
 -0.17083015    
 -0.59797251    
 -0.33484745    
 -0.34484044    
   1.4294662    
 -0.69442821    
  0.49688265    
  0.67424911    
 -0.86063516    
  0.39791802    
  2.52210046E-03
 -0.18030831    
 -0.14066727    
  0.12852769    
 -0.48322046    
  0.90833843    
 -0.60530466    
 -0.38555500    
  0.58389610    
  0.50932544    
 -2.70634354E-03
 -0.55736017    
 -0.26378506    
  0.90014482    
 -0.25322419    
 -0.24351074    
 -0.19641197    
  0.70063180    
 -0.62664300    
  9.31938961E-02
 -0.73939836    
 -0.32178754    
   1.1412283    
  0.35327935    
 -0.40546513    
  4.69570048E-02
 -0.41865775    
 -0.99824411    
  0.99824446    
  0.89291209    
 -0.27848047    
 -0.17373760    
  0.19506046    
 -0.10442317    
 -0.50770795    
  0.90297270    
 -0.69630688    
 -0.52463353    
  0.70378548    
 -0.19993602    
 -7.02628270E-02
  2.39736438E-02
  0.42832649    
 -0.98119682    
  0.56464529    
  0.45653552    
 -0.61964452    
  0.51593083    
  0.11320272    
 -0.53525597    
  0.62261724    
 -0.41901809    
 -0.39455986    
  0.12618352    
  0.75613081    
  -1.0044452    
  0.56937218    
 -0.15901686    
 -0.83812618    
   1.2110903    
 -0.77599329    
 -0.42017117    
   1.5007797    
 -0.61151749    
  2.31393315E-07
  5.19020483E-02
  0.16482840    
 -0.49381447    
  0.12799388    
 -4.51747179E-02
[truncated: 1,316,940 more chars]
