# Supplementary material for: Heavy-Tailed Fluctuations in the Spiking Output Intensity of Semiconductor Lasers with Optical Feedback
Source: PLoS One. 2016 Feb 22;11(2):e0150027. doi: 10.1371/journal.pone.0150027 (PMC4767187; doi:10.1371/journal.pone.0150027)
Supplement: S3 Dataset — (ZIP) [file pone.0150027.s005.zip › S3 Dataset/0.995.txt]

  0.53253937    
  9.11793336E-02
 -0.19946094    
  6.93475083E-02
  0.65907443    
  0.18360463    
  3.56804952E-02
 -0.68085206    
  0.28052846    
 -0.29488733    
  0.38177073    
 -0.44575822    
  0.22402440    
 -0.31384307    
 -0.40787762    
   1.5016589    
 -0.46533352    
 -0.46028247    
  0.25718108    
  0.12284442    
  0.12549099    
 -4.90973406E-02
 -0.24763441    
  0.35865656    
 -0.93200243    
  4.58531380E-02
  0.76214010    
 -0.38797182    
 -0.11850583    
 -4.88986857E-02
  0.61991495    
  0.16563894    
 -0.54211676    
 -0.34652248    
  0.62523615    
  0.12078159    
 -1.56912319E-02
 -0.68829286    
 -0.38509282    
 -0.37566459    
  0.12180507    
 -0.20271139    
  0.10142005    
  4.95151207E-02
 -0.19105524    
  0.66347122    
  0.76854545    
 -0.43379569    
 -0.40978488    
  0.15877809    
 -0.12368688    
  0.16970298    
  0.24719085    
  0.49121296    
 -0.45072183    
  0.11247813    
 -0.50905406    
 -0.62750328    
 -0.42781231    
   1.0872484    
  0.65529716    
  0.47333643    
  -1.0153044    
 -5.11489389E-03
  0.14974520    
  0.14368944    
  0.31966981    
 -0.36865130    
 -0.14681500    
 -7.98489004E-02
  0.21859935    
 -0.18882024    
  0.23818885    
 -0.13380657    
 -0.37509382    
   1.5097592    
  -1.2815005    
  0.72082198    
 -0.71573293    
  9.43869278E-02
  0.27665150    
  0.16732360    
 -0.39221990    
 -0.33559564    
  0.97119695    
 -0.47023600    
 -0.15663202    
  8.65798257E-03
  0.79839987    
 -0.24620065    
 -0.51413953    
  0.23387440    
 -0.50918508    
   1.1121811    
 -0.41494367    
  5.04085459E-02
 -0.20773888    
 -0.37643194    
  0.63953078    
 -0.25201389    
  0.12145063    
 -0.37254021    
 -8.12996179E-03
  0.47255152    
 -0.40165555    
  0.12996055    
 -0.14143260    
 -0.11826400    
  0.50300306    
 -0.26524815    
  0.46078905    
 -0.71381128    
  0.74350595    
 -0.49390221    
 -0.18781595    
  6.01383559E-02
  0.20508242    
  0.26443464    
 -0.86241567    
  0.42919675    
  0.40107787    
 -0.44518843    
 -0.37647769    
   1.0919231    
 -0.51530999    
 -0.26284605    
  8.31591990E-03
  0.58386838    
  8.09303448E-02
 -0.39909577    
 -0.43200454    
 -0.96385896    
  0.97601002    
  0.18473393    
  1.19760642E-02
  0.74815404    
 -9.43399686E-03
 -0.56603426    
  0.73243207    
  -1.1692691    
  6.98536560E-02
  0.83761245    
 -0.10895882    
 -0.59995329    
 -0.28204814    
  0.26495373    
  0.25871029    
 -0.19605930    
  0.17928040    
 -0.44164479    
  0.64737892    
  0.17517963    
 -0.72485864    
  0.37886140    
 -0.19614217    
  0.29855722    
 -0.33913076    
  0.55457485    
 -0.62979859    
  0.98861152    
 -0.93430936    
  0.68038118    
 -0.52955806    
 -8.33815262E-02
  0.27174529    
 -0.11815949    
 -0.20425546    
  0.39221078    
 -0.31810272    
 -0.37504438    
  0.99616063    
 -0.80035347    
  0.76444685    
 -0.38313580    
 -0.38131112    
  0.94587195    
 -0.89411688    
 -0.20629074    
 -0.58832598    
 -8.61292630E-02
  9.09718350E-02
 -4.44516577E-02
 -0.10648336    
 -4.01199982E-02
  3.44862901E-02
 -5.81559017E-02
  0.14986421    
  4.04094346E-02
 -0.16077338    
  7.82521516E-02
  4.72530909E-02
 -1.55041553E-02
 -4.25595939E-02
  6.82678446E-02
  5.91305420E-02
 -9.61540267E-03
  0.64363199    
 -0.77785408    
  5.50964056E-03
 -7.41081387E-02
  9.04572755E-02
  2.13910770E-02
  0.15641582    
 -0.18322693    
 -2.19788328E-02
 -5.57081494E-03
  6.48877546E-02
  7.56026655E-02
 -5.48764057E-02
 -5.26435710E-02
  3.71395797E-02
  3.07717640E-02
  1.04925583E-07
  4.92712110E-02
 -3.92206460E-02
 -2.02025715E-02
 -3.10906004E-02
 -4.85272519E-02
  4.85270284E-02
  1.04713310E-02
  2.57082302E-02
  2.01009437E-02
 -6.68628216E-02
  1.05820969E-02
  0.16014765    
 -0.17072968    
 -0.10064351    
  0.18721153    
 -3.98063771E-02
 -9.02468041E-02
  3.81518155E-02
 -4.93249409E-02
  5.99633530E-02
  3.12527493E-02
 -2.59754993E-02
  3.61795314E-02
 -3.61796692E-02
  0.11426829    
 -6.29747361E-02
 -1.00502307E-02
  2.49391645E-02
 -8.74593481E-02
 -3.27897482E-02
 -1.11731747E-02
  0.14609253    
 -7.56026059E-02
 -3.73376496E-02
  5.29222712E-02
 -2.08340995E-02
 -3.75380628E-02
  5.83718754E-02
 -6.38514906E-02
  4.30173725E-02
  5.24948724E-03
  2.58413684E-02
 -9.07286257E-02
  2.21002027E-02
  0.11352382    
 -6.55145794E-02
  3.58095467E-02
 -1.01012224E-02
 -3.61796692E-02
 -0.19077827    
  0.14776087    
 -1.51712776E-08
  5.34887165E-02
  1.03626568E-02
 -4.21115272E-02
  1.06954155E-02
  0.11541618    
  2.34203395E-02
 -0.19912857    
  1.68071911E-02
  7.49011785E-02
 -0.13205971    
  7.36875683E-02
  0.11838994    
  4.84268041E-03
 -4.95151915E-02
  2.50638649E-02
 -4.04096693E-02
  1.02566369E-02
  2.02027727E-02
 -3.04593388E-02
 -1.55845992E-02
  0.10901894    
 -9.34341401E-02
 -3.67494933E-02
 -5.36198542E-03
 -1.62606668E-02
  2.16225125E-02
 -2.71019451E-02
  0.12386940    
 -7.77861615E-08
 -0.10752018    
  1.60862636E-02
  9.14341286E-02
 -0.12937935    
 -1.67133547E-02
  4.39630821E-02
  5.23681231E-02
 -5.23680262E-02
  2.65268851E-02
 -1.58313382E-02
  1.26250868E-07
 -1.06953308E-02
  2.12773848E-02
  0.12825440    
 -0.22198671    
  8.31504911E-02
  0.66071188    
  8.20778497E-03
  0.19943123    
 -0.18859117    
  0.72758770    
 -0.69054645    
  0.46021548    
 -0.70303214    
  0.57928872    
 -0.16066532    
  0.52252156    
 -0.39199030    
  5.93868308E-02
  0.53221673    
 -0.38971671    
  0.24171977    
 -0.68216485    
  0.74516815    
 -0.92264724    
  0.79502350    
 -0.41797766    
  0.41928571    
  0.18341023    
  3.94715592E-02
 -7.49127790E-02
 -0.69202024    
  0.55703849    
 -0.43825483    
 -0.31471053    
  0.48698208    
 -0.50077522    
 -0.29139271    
  0.22537176    
 -0.16759375    
 -0.18021870    
 -0.21999711    
   1.0702916    
 -0.70216435    
 -0.18232150    
 -0.28478760    
   1.0732452    
 -0.97426313    
 -0.18336903    
  0.13510247    
 -1.10497624E-02
  2.73991358E-02
 -2.18590070E-02
  9.48078856E-02
  1.99013706E-02
 -3.00023779E-02
  2.50638649E-02
  0.66808307    
 -0.79456723    
  0.11653388    
 -2.53176037E-02
 -1.55041553E-02
  0.13157657    
 -0.17958573    
  4.27874066E-02
 -9.89817232E-02
  9.37324613E-02
  1.56659950E-02
  7.96440840E-02
 -9.53101963E-02
  4.12430651E-02
  1.04925583E-07
 -7.87810236E-02
  4.80092503E-02
  6.55145943E-02
  5.22684939E-02
 -0.17678159    
  8.97701010E-02
 -2.55769640E-02
 -1.56661291E-02
  3.61795314E-02
  3.00024673E-02
  2.16789516E-07
  9.80398897E-03
 -0.15252592    
  2.24729292E-02
  9.53102857E-02
 -0.12921180    
  0.15906471    
 -4.51202318E-02
  0.74802369    
  0.15276282    
 -0.17237133    
  0.90534008    
 -0.53343517    
 -0.13499515    
  0.27044442    
 -0.42426977    
  8.72010663E-02
  0.32507455    
 -0.34191689    
 -0.20161484    
  0.19094221    
 -0.11590728    
  0.51994067    
  0.44846258    
 -0.18213871    
 -0.57037604    
  0.42151684    
 -3.76424491E-02
 -0.54126656    
  0.65019238    
 -0.38782775    
  0.53534770    
 -0.25248477    
 -0.30228081    
  4.70061973E-02
  0.23127380    
  0.19105543    
 -0.34700710    
 -0.36754960    
  0.10786290    
  0.31640655    
 -6.62289709E-02
 -0.22793198    
 -0.16487446    
  0.38481301    
 -9.59525555E-02
  0.66082847    
 -0.77883238    
 -0.19472414    
  0.66869599    
  0.17963637    
 -0.69625431    
 -9.11692902E-02
 -0.89381778    
  0.41284519    
   1.2714939    
  1.93981119E-02
 -0.87082827    
  0.40385348    
 -0.32940057    
  0.57802337    
 -0.54711556    
 -6.74414113E-02
  0.53744495    
 -2.47606970E-02
 -0.42161146    
  0.18550111    
  0.24581233    
 -0.49034694    
  0.39641538    
 -0.43780029    
  0.95767611    
 -0.19209892    
  7.86981806E-02
 -0.61831856    
  0.54506409    
 -0.19741876    
 -0.38387454    
 -4.77228649E-02
  0.14919224    
  0.20258284    
  4.48256545E-02
 -0.64240193    
 -0.15762898    
  7.91043863E-02
  0.27421162    
 -1.94600560E-02
  0.49320415    
  0.14841998    
 -4.22597304E-02
 -0.78343385    
  0.35430974    
 -0.15938206    
 -0.20283297    
  0.21996392    
 -0.46788260    
  0.18514264    
  0.57360190    
 -0.22314368    
 -0.24116196    
  0.72910893    
 -0.38795802    
 -0.18268077    
 -0.36223230    
  0.88675684    
 -0.36729988    
 -0.36486405    
  0.94298702    
 -0.95903003    
  0.61758661    
 -0.45844284    
 -0.78204113    
  0.48743877    
  0.21570835    
  0.63026547    
 -0.33145159    
 -0.25026068    
 -2.15578005E-02
  0.21096317    
  0.24869683    
  0.38798401    
  -1.0017942    
 -0.29714286    
  3.36480252E-02
  0.99814177    
 -0.32167721    
 -0.44453633    
 -0.82709509    
  0.20972069    
  0.86641902    
  0.61641324    
 -0.46877736    
 -0.52067798    
  0.91958565    
 -0.36044121    
  0.88017488    
 -0.72011161    
 -0.29090270    
  0.67579317    
 -0.95136261    
  -1.0222808    
   1.2694951    
  0.25792989    
  0.26170659    
  0.33364868    
 -0.39049771    
 -0.64157546    
  0.45366704    
 -0.24437587    
 -0.16783485    
 -0.45488989    
   1.0919234    
 -0.37116095    
  0.31739187    
  0.28093138    
 -0.62994665    
 -0.73413676    
  0.50998855    
  0.39027509    
 -0.18641171    
  9.38189849E-02
  0.51937127    
 -0.67010719    
   1.0086384    
 -0.45243755    
  0.17315841    
 -0.11869883    
 -0.44144019    
 -9.60431024E-02
 -4.53687273E-02
  0.67612541    
  0.31728259    
  2.77367085E-02
  -1.1444812    
  0.43601987    
 -0.21622315    
  0.41689390    
 -0.16728391    
  3.66342217E-02
 -0.34137622    
 -5.62061146E-02
  0.19402996    
  0.24856701    
 -0.33317629    
 -0.26428542    
  0.25464207    
 -0.27995983    
  0.23233196    
  8.56556743E-02
  0.45992494    
 -0.68961966    
  0.41636011    
 -0.22857624    
  0.44861889    
 -0.40112650    
 -0.50281841    
   1.2838266    
 -0.88246024    
  0.42512012    
 -0.15661475    
  0.31859666    
 -0.13418415    
 -0.73582053    
   1.1456277    
 -0.34535056    
 -0.49503919    
  0.41213638    
  0.31360638    
 -0.92262745    
  0.20687495    
 -7.42607638E-02
 -0.18532404    
  0.13931356    
 -0.19495730    
 -0.37197229    
 -0.35723963    
   1.3677622    
  0.37181148    
 -0.80647576    
  0.55516160    
 -0.75632608    
   1.2742691    
 -0.93237692    
  0.10786720    
  6.21525645E-02
 -0.43354282    
  0.64554989    
 -0.55435932    
 -0.66154176    
   1.0776535    
  3.71237509E-02
 -0.41278031    
  0.54758656    
  0.13559917    
 -0.42625824    
 -0.10026266    
 -0.10934435    
  0.52169067    
  0.19018736    
 -0.66068995    
  0.45289186    
 -0.69568837    
  0.19997655    
 -0.51779407    
 -0.13453080    
 -0.16960278    
 -1.43198911E-02
 -6.96800500E-02
 -5.29223792E-02
 -5.44975000E-03
  2.16225125E-02
 -5.36198542E-03
  3.69433947E-02
  6.51859045E-02
 -9.67675000E-02
 -2.71019451E-02
  5.47932042E-03
  4.27874066E-02
  6.58465773E-02
  1.45988557E-02
 -0.20875496    
  9.63920057E-02
 -8.45573694E-02
  0.13205959    
  6.48606867E-02
 -1.45987906E-02
  4.88997390E-03
 -9.80378315E-03
  0.61903930    
  3.39017585E-02
 -0.74040014    
  1.60002280E-02
 -0.11778318    
  0.26510796    
 -0.21858767    
  5.52626364E-02
  1.60002280E-02
  0.64435709    
 -0.47893229    
 -0.27137333    
  0.10064365    
 -5.33329742E-03
 -7.78169110E-02
  6.70643896E-02
 -5.55699617E-02
  7.16561154E-02
  0.10109628    
 -0.33359179    
  0.32877254    
  6.99587464E-02
 -0.43983254    
  0.83624816    
 -0.26175821    
 -0.19979602    
  0.37619463    
 -0.34309492    
 -0.12361397    
  1.56659950E-02
  7.96440840E-02
 -2.42142491E-02
 -0.13073395    
  4.90562841E-02
  2.62481049E-02
 -5.86835183E-02
  0.58900690    
  0.58030599    
  0.57269412    
 -0.25021511    
 -0.48119071    
  0.35907230    
 -0.30080295    
 -0.14600781    
  0.59576082    
  0.51010346    
 -0.51371992    
 -0.74266237    
  0.30217063    
  9.30906460E-02
 -0.29856753    
  0.19225669    
  0.24941160    
 -0.31623399    
  0.44791171    
  0.12668984    
 -0.64839697    
 -0.58734894    
 -0.10798866    
 -0.35417178    
 -0.17733379    
  0.32790682    
  2.12773848E-02
 -4.30173986E-02
 -7.41081387E-02
  0.71074277    
   1.0908302    
 -0.54291058    
  0.25522837    
 -0.59878439    
 -0.54374695    
  0.41494384    
  0.36231947    
 -4.41106632E-02
  0.12861732    
 -2.09065024E-02
  0.65821284    
 -0.88886708    
  0.46500209    
 -0.90314639    
 -0.59814942    
   1.6341305    
 -0.65252018    
 -0.68614614    
  0.41625914    
 -0.23393793    
 -0.13685909    
   1.3232361    
 -5.59755750E-02
  0.35542262    
  -1.0398469    
  0.37948951    
  0.28598297    
 -0.20763956    
 -0.28090256    
  0.80513841    
 -0.32043082    
 -0.42616439    
 -4.40954790E-02
  0.63947850    
 -0.62321788    
 -0.19286066    
  0.16630135    
  0.32875237    
 -0.51231730    
  0.50333476    
 -0.26146239    
  0.61602974    
  0.22651327    
 -0.48919404    
 -0.41372955    
  0.72981125    
  -1.1679624    
  0.70115370    
 -0.13649793    
  0.53395635    
 -0.57310396    
  0.65734243    
 -0.44106698    
 -0.13243791    
  0.54553103    
 -4.77271378E-02
  4.77268696E-02
 -0.58293539    
 -0.23409237    
  -1.1649873    
   1.5378156    
 -6.52761236E-02
 -7.89190307E-02
 -0.44834223    
  0.99113309    
 -0.72657347    
 -5.17549701E-02
  1.60370972E-02
  0.65137780    
 -0.56854200    
  0.57327008    
 -0.15533048    
  8.57478678E-02
 -0.15858516    
 -0.10125387    
  0.12612711    
  0.21151553    
 -2.12774035E-02
 -0.50328732    
 -5.27505055E-02
  9.15151238E-02
 -0.54171610    
  0.30228093    
 -5.20562530E-02
 -0.11302318    
  0.29619285    
  4.35300842E-02
 -1.02692596E-07
  0.63467538    
 -0.74161482    
  0.31165886    
  7.94068947E-02
  0.27462018    
 -0.60016000    
  0.20220698    
 -0.14869653    
  0.43508229    
 -0.60743380    
  0.62160003    
 -0.48391056    
 -8.33361410E-03
  0.77544045    
  -1.0534071    
  0.36410597    
  0.14117970    
  0.25722274    
  9.34342071E-02
  0.16016884    
 -0.51919401    
 -0.33177724    
   1.1056134    
  -1.2818643    
  0.33006692    
 -4.93928790E-02
  0.13774192    
 -0.30748463    
 -0.57981867    
   1.0607003    
 -0.53745222    
 -9.71637890E-02
 -0.35709146    
  0.41100508    
  0.89620090    
 -0.52826339    
  0.71489727    
 -0.59435624    
 -0.15754640    
 -0.13126625    
  0.92619622    
 -0.85841084    
 -1.92109160E-02
  0.55714983    
  0.11090051    
 -0.58933467    
 -0.60182887    
   1.0386692    
 -0.46103480    
 -0.28904372    
   1.0123436    
 -0.68525749    
  0.67730528    
 -0.15049787    
 -0.36399350    
  0.29930037    
 -0.63310492    
  0.21893907    
  0.56760943    
 -0.79827166    
  0.71760958    
 -0.41297302    
  4.08917256E-02
  0.49229115    
 -0.72003585    
  0.16930936    
 -0.39928949    
  0.34285977    
 -0.56996906    
   1.0762899    
 -0.14162590    
  0.55159575    
 -0.71664220    
 -0.29589579    
 -0.58202994    
  0.89766800    
 -0.26341742    
  0.10398962    
 -0.47389135    
 -0.41114673    
  0.63598889    
  0.53805315    
 -0.25433844    
  5.95216490E-02
  0.31068987    
  0.23948006    
  -1.1528338    
  0.47256613    
 -0.10393973    
 -0.18191586    
 -0.50516450    
  0.50759453    
  0.30512610    
 -0.52705669    
   1.0446573    
 -0.50339073    
 -5.43614365E-02
  0.46977067    
 -0.97194350    
 -0.10024526    
  0.55474490    
  7.88402706E-02
 -0.24412039    
  0.27259183    
 -0.12703609    
  0.47719875    
 -0.42859843    
  0.37658921    
 -0.85382932    
  0.46770737    
  0.15250726    
  0.13229701    
 -0.17428501    
 -0.36677241    
 -0.76497281    
  0.57768834    
  0.63633990    
  0.16022542    
  0.16238430    
 -0.72807503    
   1.1365867    
 -0.64490026    
 -0.30620998    
  0.60577792    
 -0.50832266    
 -0.22537817    
  0.91315365    
 -0.60389394    
 -0.25696015    
  0.29086164    
 -0.30368242    
  2.14813743E-03
 -0.27488860    
  0.79893124    
 -0.62085593    
  0.22738998    
  0.74184763    
 -0.71033430    
  0.75848395    
 -0.33374095    
 -0.24638274    
 -0.63819635    
 -0.60999668    
 -3.79451439E-02
  0.45749500    
  0.44432709    
 -0.15489821    
  9.24502760E-02
 -4.78461990E-03
 -0.64401430    
 -0.56075788    
   1.7647310    
 -0.46836114    
  0.43209505    
 -0.19202749    
  0.77570212    
 -0.52706879    
  2.12493222E-02
 -7.07777068E-02
 -0.35727966    
  0.70517153    
  0.10754935    
 -0.33718824    
  0.10460834    
 -0.45699596    
 -3.26117799E-02
 -0.31822366    
  0.92083728    
 -0.31908375    
 -0.56204581    
  9.28741470E-02
 -0.30332467    
 -0.40997964    
   1.4064518    
 -0.74783039    
  0.32164207    
  0.21324767    
 -0.56339538    
  7.42800906E-02
  0.61039782    
 -0.52469230    
  9.40024927E-02
  0.37702739    
 -0.60956025    
  1.83531469E-07
  2.56125387E-02
  0.66635460    
 -0.72554356    
  0.72436237    
 -0.51794320    
 -0.22861494    
  0.78254545    
 -0.36304817    
 -6.25730902E-02
 -0.35443386    
  0.74878430    
 -0.53263038    
  0.22514567    
  0.32034266    
 -0.80225724    
  0.19263113    
 -0.53899652    
  0.85355759    
 -0.61082703    
  0.45589584    
  2.34035198E-02
 -8.73349980E-02
  3.99674885E-02
 -0.26797700    
 -0.14122631    
  0.65885794    
  0.32161984    
  0.16209732    
 -0.10575869    
 -0.52993137    
  3.16428058E-02
 -0.90812743    
  7.06176534E-02
  0.56177813    
 -9.50939953E-02
  0.70729852    
 -0.50770795    
  0.31171036    
  0.11809943    
 -0.43958485    
  8.11000690E-02
  0.45838740    
 -0.29189119    
  0.49536923    
  2.03522351E-02
 -0.75159931    
 -3.55768688E-02
 -3.89795266E-02
  0.40406966    
 -0.10753561    
  0.67589170    
 -0.59525120    
 -0.13825661    
  3.40113789E-02
 -0.49974060    
  0.77500552    
  0.35969326    
 -0.43893012    
  3.85157019E-02
  0.43197873    
  -1.1955590    
 -5.55699617E-02
  0.49990928    
  0.21862715    
  0.18972191    
  0.31635690    
  -1.2020154    
  0.19710946    
  0.92178029    
 -0.85738510    
 -1.29871508E-02
  0.75952250    
 -0.65416169    
  0.55793387    
  2.54861359E-02
 -0.12823154    
 -0.69066262    
  0.19750747    
 -0.24580154    
  0.75131804    
 -0.47542360    
  3.49551067E-02
  0.37969026    
 -0.40285754    
  0.49507716    
  0.10393083    
 -0.25669345    
 -0.65906072    
  0.46866226    
  0.57860994    
 -0.29176688    
 -0.28684279    
 -0.27655840    
  0.91629088    
 -0.77039135    
 -0.13708867    
  0.76096964    
  0.28203091    
 -0.82513428    
 -0.13985023    
  0.62059820    
 -0.36748227    
 -0.34437731    
  0.50413668    
 -0.29802606    
 -3.49620171E-02
 -0.45735011    
  6.58319741E-02
  3.27004492E-02
  9.70148891E-02
   1.2341691    
  -1.3231732    
  7.42980316E-02
  8.51579830E-02
  0.62512559    
 -0.76613575    
  0.22157551    
  0.55060935    
  0.40907758    
 -0.35621721    
 -0.41697267    
 -6.08415082E-02
  0.70050019    
 -0.89769173    
 -0.42819342    
   1.1413636    
 -0.55741537    
  0.29152077    
 -0.29730660    
 -0.26662856    
 -1.01522328E-02
 -0.22825848    
  0.39039487    
 -0.54241085    
 -0.56710649    
  0.45675847    
 -7.79613853E-02
  0.89258879    
  0.43932548    
  1.18206171E-02
 -7.18506277E-02
  -1.0761393    
  8.17504823E-02
   1.0484561    
 -0.42235324    
 -0.60249275    
   1.1238467    
 -0.40114084    
 -0.36038023    
  0.62100041    
  0.13835135    
 -0.30483875    
  2.90295407E-02
  0.18731634    
 -8.66879150E-02
  6.26773834E-02
 -0.53708911    
  0.10265427    
 -0.19858825    
  0.18536803    
 -0.30172205    
  0.64980489    
 -0.52433920    
  0.73858422    
 -0.74769604    
  8.33816230E-02
  0.32892516    
  0.31126559    
 -0.22842963    
 -0.50896764    
  0.45745435    
 -0.32508361    
  0.28309819    
 -0.38125822    
  0.23827501    
 -7.13936090E-02
  0.39848319    
 -0.74678993    
  0.80011934    
 -0.57912868    
  0.27848044    
  0.18557888    
 -0.18394899    
  0.50166309    
 -0.32587782    
 -6.05393872E-02
 -5.82686923E-02
 -0.19097449    
 -0.53025603    
  0.76782024    
 -0.50740516    
  0.44531107    
  0.41376403    
  2.14620959E-02
 -0.61069643    
  3.83608453E-02
 -0.17589046    
  0.10536071    
  0.39774293    
 -0.42109025    
 -0.16437322    
  0.41699949    
 -0.61663938    
  0.30731812    
 -1.25789046E-02
  0.27654445    
 -0.19942701    
  0.23710825    
  0.14330640    
 -0.41822991    
  0.47152367    
 -0.11100208    
  0.42183229    
 -0.36012629    
 -0.33860195    
 -0.25104785    
  0.63894659    
 -0.65587580    
  0.50151396    
 -9.93062705E-02
 -0.29587215    
  0.56959105    
 -0.36951867    
 -0.24263208    
 -0.15034392    
  0.77237141    
 -4.26662378E-02
 -0.62142301    
 -0.12978795    
  0.16034272    
  0.72616106    
 -0.49932042    
  0.44407049    
  -1.4714786    
   1.3811263    
 -0.37610734    
  0.25068542    
 -0.23942792    
 -0.10618998    
  0.89362913    
 -0.33223689    
 -0.60160935    
  0.94733733    
 -3.23432721E-02
  -1.0220356    
  0.37948960    
 -0.22808984    
  0.47464144    
 -0.40482250    
  0.72163928    
 -0.13621029    
 -0.20929155    
 -0.40150464    
  0.52690130    
  5.00675030E-02
  3.27541083E-02
 -0.87525409    
  0.38638389    
  0.20938922    
 -0.49999419    
  0.25313440    
  0.28312647    
 -0.57445121    
 -0.74559343    
  0.83624810    
   1.0844384    
 -0.84629661    
 -0.19041012    
  0.30448923    
  0.19654278    
 -0.10693082    
 -0.28387988    
 -0.64318281    
 -0.22133997    
 -0.45391735    
   1.5864812    
  0.51227605    
 -0.47943917    
 -0.32585466    
 -0.19013405    
  0.26867920    
  0.29395729    
 -0.49223280    
  0.92849684    
 -0.87512237    
 -0.14758892    
  0.29248983    
  0.99777132    
  -1.4634675    
  4.20819335E-02
   1.0225301    
 -0.90352672    
  0.10414027    
  0.79542589    
 -0.67739880    
 -8.55917782E-02
  0.70793122    
  6.88531175E-02
 -0.67761278    
 -8.64862129E-02
  0.42762691    
 -0.50626969    
  0.56091368    
 -0.27096125    
 -0.16412100    
 -3.67390141E-02
  0.44153577    
  0.39561278    
 -0.36144403    
 -0.30769122    
 -0.16179539    
 -0.26050651    
  0.18544434    
 -0.35445035    
   1.1601700    
 -0.90147561    
  0.91236162    
 -0.75611192    
  0.43642733    
 -0.41362858    
  0.59527236    
 -0.79162633    
  0.37422553    
  8.53991788E-03
 -0.23468956    
  0.12895106    
  0.19515613    
 -0.27582946    
  0.65556461    
 -0.90834361    
  1.31063806E-02
 -0.13055941    
   1.0633795    
 -0.89952630    
  0.68936157    
  0.26789227    
  -1.0036538    
  4.38781120E-02
  0.58666384    
  0.22426666    
 -0.67866218    
  0.19805250    
 -0.32277358    
  8.17764252E-02
  0.26608813    
 -0.56227434    
   1.4516577    
 -0.82595140    
  0.38306776    
 -8.87632445E-02
  0.23593272    
 -0.66900301    
  0.39523467    
 -0.10279290    
 -0.53291011    
 -2.95587350E-02
  0.75141627    
 -0.50651103    
 -0.45254418    
  0.47000381    
  0.28431100    
  0.12881708    
 -0.29534471    
 -5.44469506E-02
 -0.18811443    
   1.0487323    
 -0.50069892    
  0.16985944    
 -0.29016471    
 -0.62188429    
  2.61110160E-02
  0.48788393    
  0.46980605    
 -0.88321376    
  0.33783820    
  0.26916680    
  0.10744453    
 -8.17030445E-02
 -0.28303394    
 -0.13908778    
  0.44100174    
 -0.50502360    
  0.43932068    
 -0.41887003    
 -6.91374615E-02
  5.48658483E-02
  0.39514518    
 -0.40962306    
  2.87495255E-02
  0.47580683    
 -5.69365136E-02
 -0.42700011    
  0.40546530    
 -0.67829210    
  0.30495834    
  0.57474619    
 -0.81483096    
  0.92030299    
 -0.33447248    
 -0.41954970    
 -0.36890730    
  0.79819989    
 -0.51824003    
  0.99066436    
  -1.0118166    
  0.89662099    
 -0.39678207    
 -0.24536283    
  4.14846390E-02
  0.34100521    
 -0.10034790    
 -0.55580372    
  0.95476621    
 -0.56311697    
  6.52531721E-03
 -0.16587208    
  0.53883660    
 -0.31761399    
 -0.10024526    
  0.31162754    
  0.10286690    
  0.13829532    
 -0.74950027    
  0.50334442    
 -0.87221992    
  0.66429186    
 -0.45683941    
 -2.96319947E-02
  0.84622318    
 -0.50724792    
  0.85972059    
  -1.3675740    
 -0.53181577    
  0.42546570    
  9.74082053E-02
 -0.28967997    
  0.20863876    
  0.98528373    
 -9.74450074E-03
 -0.15313122    
  2.84909224E-03
 -0.63646311    
  0.17918058    
 -0.23444304    
  0.97477394    
 -0.44648796    
 -0.34218347    
  0.50704497    
  0.20826061    
 -0.54048061    
 -0.16777427    
  0.13762154    
 -8.96123201E-02
  5.00648804E-02
  0.59390163    
 -0.24148206    
 -0.13055061    
  0.10484997    
 -0.74500489    
  0.34336087    
  0.54014015    
 -0.46309412    
 -0.18571700    
  0.56107247    
 -0.61075586    
  6.48736805E-02
  0.16201650    
 -0.48204163    
  2.39329040E-02
   1.0298606    
 -0.18063408    
 -2.78405026E-02
 -0.30516946    
  0.39329475    
 -0.41160661    
  0.83192658    
 -0.95408249    
  0.40932480    
 -0.18386349    
 -0.11570206    
 -2.08110688E-03
 -0.25489229    
  0.52045673    
  0.31758189    
 -0.36000264    
 -0.42311993    
  0.84183037    
 -0.41538242    
  0.11593547    
  0.15836842    
  0.58946860    
  -1.1371609    
  0.57139874    
 -0.62292206    
  0.10467049    
 -0.20620693    
  0.67258084    
 -0.41985378    
  7.87409395E-03
  0.33647206    
 -0.36028308    
 -0.10804147    
  0.53075981    
  2.72564795E-02
 -8.82928371E-02
  0.36406016    
 -0.33375505    
 -0.41843909    
 -0.13441525    
 -7.08478019E-02
  5.42005338E-02
 -0.38059703    
 -0.26341724    
 -0.32016733    
  6.68942556E-02
  0.16750623    
 -0.15581059    
  0.54623777    
  0.57156909    
  0.38627052    
  0.25518310    
 -0.87847644    
  0.63357621    
 -0.15457726    
 -2.98951590E-03
  0.13165858    
 -0.60766822    
 -3.68139036E-02
 -0.29437107    
  0.85112572    
 -0.22028245    
  0.20148216    
  0.24137078    
 -5.05693331E-02
 -0.48385054    
  0.47537091    
  0.10389958    
 -0.54654360    
 -0.59577310    
 -1.73312370E-02
  0.20194124    
  0.62975109    
  0.20935035    
 -0.50467193    
  0.59322530    
 -0.44170699    
 -0.10555580    
 -0.78300333    
  0.50051612    
  0.10094678    
  0.58570254    
 -0.42189670    
 -0.15680510    
  0.68380153    
 -0.17950849    
 -0.71587551    
  9.58322808E-02
  8.50513130E-02
  0.95532709    
  -1.1023091    
  0.98809439    
 -0.73216110    
  -1.1653037    
   1.8312011    
 -0.41769427    
  0.31049061    
 -0.42596895    
  0.51645958    
 -0.47586331    
 -0.41272482    
 -1.65292267E-02
   1.2383744    
 -0.47549382    
 -0.43237841    
  4.86951247E-02
  0.17245056    
 -0.34644163    
  0.44247881    
 -0.26658836    
  0.37789050    
  0.11067781    
  -1.0000268    
  2.19100509E-02
  0.32714075    
  0.23380072    
  0.45262754    
  0.10850159    
 -0.61372524    
 -0.19468807    
 -0.14066729    
  0.14743188    
 -3.19660567E-02
  0.12625422    
  0.44227105    
 -0.47342616    
  0.28133285    
 -0.22993422    
  0.21388230    
  0.22119993    
  0.13563682    
 -0.33443594    
 -0.55724537    
  -1.1041524    
  0.95230108    
   1.1946043    
 -0.73388815    
  0.38566247    
 -0.34200481    
 -0.66067082    
   1.0847318    
 -0.36012992    
  4.80092689E-02
 -0.24908490    
   1.0745691    
  -1.2600136    
  0.28499746    
 -0.38946491    
  0.19170222    
  0.73052329    
 -0.63231385    
  0.35444534    
 -0.41409585    
  0.63222712    
 -0.62281501    
  0.20088352    
  0.38090032    
  0.11253370    
  0.30851606    
  -1.0361701    
 -0.47827014    
 -0.43923184    
   1.1225654    
 -0.59015620    
 -8.15266445E-02
 -0.29413798    
  0.85980260    
  5.95922284E-02
 -1.66672356E-02
 -7.41078332E-02
  0.58577359    
 -0.32619759    
 -0.46200785    
  0.42285672    
  0.50280797    
 -0.12993111    
 -0.45413011    
  0.44281644    
 -0.53126055    
  0.70808887    
 -0.86871183    
 -2.81709563E-02
  0.26336280    
  0.24173217    
 -0.28663781    
  0.20161903    
 -0.36450639    
 -0.15088014    
 -0.41985381    
 -0.25069326    
   1.2227890    
 -0.12977889    
 -0.19817671    
  8.31987634E-02
 -0.34237212    
  0.78899509    
  0.49374530    
  -1.1895840    
  0.15453577    
  0.42754424    
 -4.93928939E-02
 -0.39680019    
  0.82520682    
 -0.45404920    
  0.32316533    
 -0.39552626    
  0.28506103    
 -0.37254837    
  0.12684241    
 -0.11925220    
 -6.44125640E-02
 -0.37176520    
  0.42285681    
  9.53288190E-03
  0.59136432    
 -3.09359450E-02
 -0.56232798    
  2.06966549E-02
 -7.53981918E-02
  0.29667741    
  0.46345258    
 -0.34533763    
 -0.18444578    
  0.10583881    
  0.19609541    
 -0.64705592    
 -0.15828833    
  0.29491189    
  0.33281717    
 -0.36070707    
 -0.15011822    
 -0.10119609    
  0.88944000    
 -4.80966233E-02
 -0.91965574    
 -0.61224067    
 -0.13872635    
  6.89929426E-02
  5.40672094E-02
 -1.28648319E-08
  3.10907234E-02
  2.02027727E-02
 -6.72086999E-02
  5.71585186E-02
  3.96090597E-02
 -6.00181408E-02
  4.04094346E-02
  4.93849861E-03
 -4.53479514E-02
  0.13030468    
 -0.10989556    
 -4.12429720E-02
  1.56659950E-02
  3.06147318E-02
 -3.58094200E-02
  3.07717640E-02
 -2.04090029E-02
  4.04094346E-02
 -3.01529020E-02
 -7.41079897E-02
   1.1185584    
  -1.0192605    
  0.63686633    
 -0.61229515    
 -0.11839016    
  7.37174526E-02
  1.01011917E-02
 -5.03768912E-03
 -4.65201288E-02
 -3.77403423E-02
  2.17399448E-02
  3.17487307E-02
  3.12620116E-08
  1.55043919E-02
  0.12967798    
 -0.18232140    
  4.23342437E-02
  0.12638175    
 -0.37843636    
  0.92160994    
 -0.42691368    
 -0.19212534    
 -0.47692421    
   1.4515766    
 -0.28644377    
  0.64107168    
 -0.13819860    
 -0.77094698    
 -0.33971363    
 -0.16251887    
 -1.07526295E-02
  0.51943702    
  0.71383232    
 -0.23701885    
 -0.33328387    
  0.40267548    
  0.39986300    
 -0.72743636    
  0.59550893    
  0.40165922    
  -1.0023494    
  0.43531790    
 -0.48866382    
  1.08992886E-02
  0.57688761    
 -0.11607195    
  0.27866721    
 -0.37740183    
  0.12238476    
 -0.22565110    
 -0.86630607    
  0.75581813    
  0.38500819    
 -0.41344583    
  0.64765710    
 -0.69189000    
  0.28453645    
  0.46834806    
 -0.93119395    
  1.19406516E-02
 -0.19246176    
  0.12495142    
  0.97485912    
  0.13323216    
 -0.67857862    
  0.67857897    
 -0.28141239    
 -0.72992653    
  0.59002584    
  0.48033357    
  5.47948703E-02
 -0.31518477    
 -0.77041602    
  0.17490712    
  0.40391338    
 -1.56499483E-02
  0.34700710    
 -0.81009465    
 -1.76994391E-02
  0.75975621    
 -8.33297148E-02
  -1.0947289    
   1.3108438    
 -0.34024096    
 -0.63191831    
  0.82616067    
 -0.43928316    
  0.41480219    
 -0.66504532    
  0.85620815    
  -1.1674590    
 -0.48591903    
  6.72088191E-02
 -0.21072096    
  0.19560726    
 -0.14740528    
  0.14740516    
  3.00024673E-02
 -4.53479514E-02
 -3.14160697E-02
  5.30493958E-03
  2.61110142E-02
 -6.38514906E-02
 -2.22230107E-02
  0.22089398    
 -0.14518198    
  6.06246293E-02
 -0.10863399    
 -0.11573615    
  7.67338648E-02
  0.10763080    
  1.51902614E-02
 -7.29488358E-02
  1.07528400E-02
  3.67494114E-02
 -4.75021712E-02
 -5.42004546E-03
  8.83689150E-02
  3.90293635E-02
 -0.12197827    
  1.07528400E-02
 -5.49587719E-02
  2.23470852E-02
  8.47065672E-02
  5.06340666E-03
 -3.59934717E-02
 -2.11647619E-02
  3.67494114E-02
 -1.55845992E-02
  5.10312431E-02
 -5.62808476E-02
 -5.27716987E-03
  2.09430531E-02
  1.54246064E-02
  2.51900125E-02
 -4.06148396E-02
  3.06147318E-02
 -1.51900286E-02
  3.50915380E-02
 -3.00023779E-02
  2.01009437E-02
 -4.06148396E-02
  5.54298125E-02
 -7.63730928E-02
 -2.13910267E-02
 -4.42059785E-02
 -3.44861820E-02
  7.32722208E-02
  0.21878625    
 -0.28043029    
  8.31504911E-02
  0.10109628    
 -6.96800500E-02
 -4.75021712E-02
  2.66682338E-02
  4.12430651E-02
  5.03788935E-03
  1.49627691E-02
 -7.71590322E-02
  2.63867863E-02
  6.06246293E-02
 -4.51202318E-02
  1.52675770E-02
  1.04925583E-07
 -3.07716280E-02
  5.57108223E-02
  1.46701122E-02
 -6.00181408E-02
 -0.14389433    
  5.21858670E-02
  8.65403339E-02
  8.91679525E-02
 -0.15336132    
  0.13422182    
 -0.11778301    
  5.29222712E-02
 -3.14160697E-02
  1.26250868E-07
  8.65680054E-02
 -3.47428434E-02
 -4.12429720E-02
  4.12430651E-02
 -2.55769640E-02
 -1.56661291E-02
 -5.40671460E-02
  2.73991358E-02
  5.39080659E-03
  6.75582439E-02
 -2.54467968E-02
 -1.55845992E-02
  5.22197504E-03
 -4.25595939E-02
 -2.75497213E-02
  8.56139585E-02
 -9.12158787E-02
  0.11152137    
 -8.92981514E-02
  5.34887165E-02
  3.07717640E-02
 -3.59934717E-02
 -4.27874215E-02
  2.16225125E-02
  5.20949848E-02
 -2.05136612E-02
 -3.15815248E-02
  2.63867863E-02
  6.55145943E-02
 -0.10807420    
  5.42022986E-03
  7.29490966E-02
  2.97051426E-02
 -0.10265400    
  0.12197845    
 -3.90295796E-02
 -4.58095036E-02
  3.07717640E-02
  6.35911077E-02
 -0.34791183    
   1.6604629    
 -0.51167619    
 -0.11725124    
 -0.13558386    
 -2.74349912E-03
  0.25557899    
  0.45256534    
 -0.61383331    
  0.77472693    
 -0.75247645    
   1.0738584    
  -1.0714165    
  0.34168530    
 -0.38149148    
 -0.40040171    
  0.30458412    
  9.07289907E-02
  0.76570523    
 -0.72815359    
  0.39144441    
 -0.31803831    
 -0.23289421    
  0.29700461    
  0.21497312    
  0.63629329    
  -1.0733402    
  0.12547784    
 -7.10039865E-03
  5.31918854E-02
 -1.36054382E-02
  0.24750206    
  0.34987837    
 -0.46899930    
 -7.72020221E-02
  0.47595119    
 -0.32708263    
  0.52012813    
 -0.58978879    
  0.83142698    
  -1.0804538    
  0.16547091    
  0.25276572    
 -0.71885550    
   1.0039964    
 -0.44835651    
  0.12528053    
  0.15740941    
  7.37859532E-02
 -6.33303896E-02
 -0.31530130    
  0.12072077    
  0.30690071    
 -0.15792066    
 -0.25353876    
  0.25198206    
 -0.27632442    
  0.60070777    
 -0.59865648    
 -0.13587587    
  0.17407151    
  0.40874705    
 -0.46764752    
  0.16898322    
 -0.30790865    
 -0.15856726    
 -8.52206051E-02
  0.24138097    
  0.31208068    
  0.23332110    
 -0.20036054    
  0.66370803    
 -0.86532712    
  0.68896329    
 -0.51854205    
  0.35614651    
 -0.47966778    
  1.97245218E-02
 -0.16297863    
  0.63639444    
 -0.45215884    
 -0.21220912    
  0.55521554    
 -0.31845349    
  0.49578786    
 -0.79346979    
  0.32164630    
  0.57022798    
 -0.63610321    
  0.12767792    
  0.30086538    
 -6.41159713E-02
 -2.70636147E-03
  6.55541420E-02
 -0.60571301    
  0.58907783    
 -0.56155300    
  5.28756604E-02
 -0.47430477    
 -0.20604903    
   1.7732273    
 -0.92896068    
 -0.37320435    
  0.73966730    
 -0.39979923    
 -0.34251678    
  0.76107842    
  0.33841747    
 -0.70380461    
  0.32104763    
 -0.49625170    
  0.58541983    
 -0.17288731    
 -0.73926473    
   1.1806952    
 -0.97121376    
  0.38288358    
 -0.35225672    
 -0.13386284    
  3.13339904E-02
 -0.73247069    
   1.1197772    
  0.54580849    
 -0.78301203    
  0.14971599    
  7.59020168E-03
  0.13754037    
 -0.36352348    
  0.12878086    
  0.51332241    
 -0.44100198    
  0.42719111    
 -0.38730010    
 -0.11013101    
 -0.34398478    
  0.80668545    
  0.34243789    
 -0.73103052    
 -4.74396124E-02
  0.44515288    
 -0.49283025    
 -0.22793196    
 -0.42975795    
  0.41362843    
  0.74335575    
 -0.40032351    
  0.46759671    
  7.53978044E-02
 -0.64622092    
 -0.28130573    
  0.70018446    
 -0.73467070    
 -0.53150606    
  0.84729791    
 -0.24251981    
  -1.0482707    
   1.5404452    
  5.49413189E-02
  0.24306938    
 -0.31476128    
  2.00673547E-02
 -0.22148916    
 -0.10904060    
 -0.48954844    
  6.19504675E-02
 -0.27480900    
 -8.23708922E-02
  8.70114416E-02
 -0.40546507    
  0.38677317    
 -9.90908742E-02
 -8.70113075E-02
  0.10763080    
 -0.16012083    
 -6.00622175E-03
  0.12975912    
 -0.25131428    
  0.16862264    
  0.51082557    
 -0.27625328    
 -8.04213509E-02
  0.46134540    
  7.18873367E-02
 -0.41709316    
 -0.41206601    
  0.99643540    
  0.66462719    
 -0.14455344    
 -0.43346992    
  0.68073887    
 -0.37088278    
  0.37654206    
  0.11703013    
 -0.59201258    
 -0.12347092    
   1.0001485    
 -0.95596462    
  0.43958482    
 -0.66076577    
  0.16874935    
  0.44271979    
 -0.64132202    
  2.98529733E-02
  0.46570539    
  0.11744092    
 -0.50763863    
 -6.81814179E-02
  0.16142330    
  0.69624794    
 -0.35417178    
 -0.94236279    
  0.65468091    
 -8.80813226E-02
 -0.10369620    
  0.46315119    
 -0.16190341    
  0.10025094    
 -0.39439762    
  0.41485471    
  4.71571498E-02
 -0.56371057    
  0.62982631    
 -0.49792820    
   1.0793586    
 -0.44269720    
 -0.54489428    
  9.16975737E-02
  0.36331931    
  0.22128755    
 -0.75669527    
  8.66343006E-02
 -8.43743607E-02
  0.92124462    
 -0.74193716    
 -0.11589792    
  0.60227644    
 -0.39795288    
 -0.24983512    
  0.60754585    
 -0.37865394    
  0.24856701    
 -0.30853048    
 -0.23539051    
  0.77501106    
 -0.67368698    
  0.47107378    
  0.22314364    
  0.13952930    
 -0.75749981    
  8.73421356E-02
  0.57763445    
 -6.31788522E-02
 -0.51809829    
 -0.32992449    
  0.28323066    
  0.47975501    
  6.08333163E-02
 -0.50675070    
  0.19274148    
 -0.32074311    
 -0.11332864    
  0.65232521    
 -0.78821230    
  0.94446182    
 -0.85677648    
  4.11182530E-02
 -0.23686264    
  0.69164437    
 -0.31357831    
  0.84021819    
 -0.85472631    
  0.70765531    
 -0.54785383    
  0.42076838    
 -0.35367551    
 -0.13710316    
 -0.18155852    
  0.76061344    
 -2.16225795E-02
  4.48793210E-02
 -0.55570507    
 -4.85168770E-02
  0.10860549    
 -0.19857669    
  0.10703254    
  0.20032910    
 -0.12783314    
 -0.14054896    
 -0.25794744    
  0.16745475    
   1.0458494    
 -0.87794882    
 -0.21757244    
  0.25054270    
 -0.41360646    
  0.16998415    
  0.34790084    
 -5.67766279E-02
 -5.29223606E-02
  0.63342816    
 -0.75871211    
 -5.70375845E-02
  0.83762413    
 -0.88435102    
 -0.18186623    
  0.16810450    
  0.68036377    
  8.19301829E-02
 -0.48564252    
  0.23047210    
 -0.31827980    
  0.66404736    
 -0.66404706    
  0.42252693    
 -2.40976382E-02
 -0.33904275    
 -3.85721289E-02
  0.60715687    
 -0.78947812    
 -5.07019423E-02
  0.90631217    
 -7.84519911E-02
  0.17054428    
 -0.86162782    
 -9.51038450E-02
  0.31452912    
 -0.24025938    
  0.91080189    
 -0.60331738    
 -0.12516314    
 -0.50209188    
  0.17747885    
 -0.18621261    
  0.21019459    
  0.16760065    
  0.56047428    
 -0.50587988    
  0.71008104    
 -0.65292239    
 -0.28887752    
  0.93054295    
 -0.49677399    
 -0.24073946    
  0.32968697    
 -0.41616040    
 -6.89931065E-02
  0.44462657    
 -0.56442803    
  0.63843054    
  9.04346704E-02
 -0.60906428    
  0.45637441    
  4.36984282E-03
 -2.80048028E-02
 -0.46552947    
  0.53760660    
 -0.75777823    
  5.48479296E-02
 -3.42892334E-02
  9.42524299E-02
 -0.35894501    
  0.40798721    
  0.37563756    
  0.76329279    
 -0.44452432    
 -0.71219516    
  0.70967644    
 -0.47734451    
 -0.28768209    
  0.23124075    
  0.91068363    
 -0.81831026    
  0.27137330    
 -0.57353878    
 -0.37928575    
  0.67752206    
  0.21682423    
 -0.33141392    
 -3.13927680E-02
  0.34522003    
  0.16195437    
  0.21404898    
 -8.67093429E-02
 -0.58561510    
  4.86869924E-02
  1.43591277E-02
  0.75819480    
 -0.82995546    
  0.10776471    
 -0.10776464    
  0.15945099    
  0.79251981    
 -0.44070706    
 -0.10215788    
  0.50059921    
 -0.89450347    
 -9.96299610E-02
  0.33817136    
  0.14366664    
  0.14613535    
  2.13707890E-02
 -0.42050290    
  0.47966346    
 -0.72531205    
 -0.30971488    
 -4.38519381E-02
  6.87307492E-03
  0.41455624    
  0.20763937    
 -0.26346779    
  0.75910521    
 -0.24065296    
  0.24289010    
 -0.50155759    
 -0.25026068    
 -8.91680643E-02
  0.96384656    
 -0.26424351    
 -0.36944249    
  0.51639676    
 -0.59179485    
 -4.09895778E-02
  0.49352193    
  7.85679519E-02
  0.32049078    
 -0.92446434    
 -0.36628607    
 -0.22236504    
 -1.17416428E-02
 -7.35023618E-02
  6.55971542E-02
  3.12527306E-02
 -2.33471896E-02
 -4.83964123E-02
  8.23033787E-03
  2.42927838E-02
  3.92209031E-02
 -2.33471896E-02
  2.71860920E-02
  2.64667980E-02
 -0.24387957    
  0.15006053    
  4.01662178E-02
 -3.94469872E-03
 -3.96052981E-03
 -5.29657714E-02
  4.17542877E-03
 -4.17560525E-03
  3.29248942E-02
  8.90337154E-02
  0.11200485    
   1.1606643    
 -0.16913073    
 -0.15661077    
 -0.18750721    
 -0.21151286    
 -0.10369620    
  0.13945220    
 -0.12530075    
 -3.57607380E-02
  0.96276659    
  2.83255130E-02
  -1.0332296    
  0.66229618    
 -9.72702354E-02
 -0.37430134    
  0.42480254    
 -0.38783759    
  0.58352131    
 -0.39985657    
 -0.26119041    
 -0.52693123    
 -0.29881415    
  0.73217654    
 -0.16618441    
 -0.35990846    
  0.24951325    
  0.73787338    
 -0.28416905    
  0.65536821    
  5.76208755E-02
 -0.13662329    
 -0.91685373    
  0.77297324    
 -0.77862304    
 -0.24969684    
 -0.16573274    
  2.96005271E-02
  2.06194501E-02
  8.13023653E-03
  7.03416988E-02
 -1.52094672E-02
 -0.12644105    
  0.31766278    
 -0.66199219    
   1.2536390    
  0.30159521    
  0.24669826    
 -0.85304964    
  0.85304999    
 -0.38691366    
 -0.39287719    
  0.51874143    
 -0.35987121    
  0.50629580    
 -0.39417818    
  5.56608476E-02
  8.97941589E-02
  0.39424279    
 -2.68539805E-02
 -0.62120157    
  0.58214247    
 -0.90482640    
  0.74612319    
 -0.36868075    
  0.18143319    
  0.21391594    
 -0.40606353    
 -0.35641828    
  0.94060820    
 -0.73296863    
 -0.16743273    
  1.70943532E-02
   1.0498222    
 -0.85267961    
  0.48014110    
 -0.73715192    
  0.64846164    
  0.31649682    
 -0.14408061    
 -0.92938507    
  0.35351810    
  0.73838615    
 -0.96303970    
  0.47753194    
  4.87900227E-02
 -0.20033994    
 -0.25313413    
  0.87663901    
 -0.37948939    
 -0.57758260    
 -0.70849288    
   1.1537641    
  0.27170134    
  4.83769812E-02
 -0.34310585    
  0.19444983    
 -0.78490186    
 -0.33587199    
  0.73631936    
 -0.26316929    
  0.25711501    
  0.10919916    
  0.22205387    
  0.44442496    
 -0.87119097    
 -0.12057079    
  0.79574025    
 -0.19878274    
  0.30821666    
 -4.25596386E-02
 -0.46218684    
  0.26856101    
 -9.58252177E-02
 -0.32129058    
  0.32553104    
 -0.74377239    
 -0.71413732    
   1.1304241    
 -0.46492860    
  0.10629449    
  6.76849633E-02
 -0.32140291    
   1.0391152    
 -0.54283524    
 -3.57980616E-02
  1.80591997E-02
  0.33998159    
  -1.2221842    
   1.1563712    
  0.55083102    
 -0.39376923    
 -0.24407308    
 -4.36089449E-02
  0.89830053    
  -1.0088423    
  0.35059586    
 -0.62822777    
 -0.39834750    
  0.62034768    
  0.58192158    
 -0.32680035    
 -0.13251862    
 -0.22618473    
  0.33174741    
  0.21546400    
  0.16976130    
 -0.73748642    
 -5.32041788E-02
  0.13523754    
 -0.17993787    
  0.21511115    
   1.1311047    
 -0.62350994    
 -0.36203885    
  0.17331710    
 -0.44649637    
  0.68526280    
 -0.27457568    
  0.25995737    
  0.25294909    
 -0.72912997    
 -0.16862257    
  0.80181849    
 -8.09965432E-02
 -0.81996572    
 -5.79874851E-02
  0.53500867    
  0.21047615    
 -0.50283110    
  0.42785135    
 -0.43962991    
 -0.51955223    
 -0.40745911    
  2.95005031E-02
  0.10477908    
  3.09301745E-02
 -5.74570969E-02
  4.21113558E-02
 -7.49012381E-02
  3.27897817E-02
  2.12773848E-02
  7.59858936E-02
 -0.10807420    
  1.08108744E-02
  7.75579959E-02
 -2.01013070E-02
  7.33827278E-02
 -0.18043643    
  6.55971691E-02
  3.63677815E-02
  1.01524768E-02
 -1.01522347E-02
 -3.63677554E-02
  1.05265444E-02
 -5.24936896E-03
 -1.28648319E-08
  6.61821216E-02
 -4.53479514E-02
  0.13931356    
 -0.28917795    
 -1.81274228E-02
  7.06176385E-02
  9.73740369E-02
 -0.12036385    
 -4.15488891E-02
  0.10354053    
  3.22607495E-02
  2.61110142E-02
  0.10742031    
 -0.18232149    
  1.65291559E-02
  0.15648970    
 -5.27698174E-02
 -0.18924214    
  9.63920057E-02
 -4.98717576E-02
  3.35226767E-02
 -4.49514538E-02
  0.21622318    
 -0.20479435    
  0.12783344    
  4.98730550E-03
 -3.54468785E-02
 -4.21115272E-02
  1.06954155E-02
 -1.06953308E-02
  1.06954155E-02
  6.18754700E-02
  1.48888296E-02
 -6.09324202E-02
 -1.58313382E-02
  1.26250868E-07
  0.55657160    
  0.12048956    
  0.10265414    
  0.26048613    
  0.30814770    
  9.98204052E-02
  0.17500313    
 -0.72838837    
 -0.14729019    
  8.21719468E-02
  0.36199728    
  0.13433893    
 -5.21858968E-02
 -0.34905115    
  0.35498559    
  0.12106498    
 -0.47816274    
  0.34967366    
  0.28132811    
 -0.85520315    
  0.40193164    
 -2.87274141E-02
 -0.15962994    
 -0.51367885    
  0.10821377    
   1.0802829    
 -0.73878676    
  0.57479471    
 -0.11538199    
 -0.25234261    
  0.33647212    
  0.11011112    
 -3.98845561E-02
 -0.53285038    
 -0.53420609    
  0.47581097    
 -0.49389470    
  0.13944443    
   1.1059922    
 -7.52398372E-02
 -0.26417780    
 -0.15267695    
 -0.37500584    
  0.16551454    
 -1.92517247E-02
  0.68881816    
 -9.55271572E-02
 -0.74708182    
 -0.32445428    
  0.54102683    
 -0.19909440    
  0.14705361    
  0.52987403    
 -5.29496782E-02
 -0.50070900    
  0.88472557    
 -0.52477360    
 -0.33616674    
  0.44457647    
 -0.32205606    
  0.57701689    
 -0.72770786    
 -3.35225947E-02
  0.61149323    
 -0.46581995    
 -7.33527318E-02
  0.76846254    
 -0.20733781    
 -0.52581459    
 -0.28090221    
  0.78353137    
 -0.28357542    
  5.57912439E-02
  0.25578344    
 -0.60693634    
  0.67536891    
 -3.42107229E-02
  0.12727655    
 -0.72321683    
  0.27922538    
 -0.68679810    
  0.80528867    
 -0.63410455    
  0.28768218    
  0.32208356    
 -0.35048288    
 -0.48911515    
  0.72777557    
 -0.38461444    
  0.45349920    
 -0.41382068    
  0.18536803    
 -5.26952595E-02
  0.41013035    
  0.43084919    
 -0.61583394    
 -0.22715175    
 -0.28367394    
  0.89527142    
 -0.89260811    
  0.87944996    
 -0.61463374    
  0.38761967    
 -0.51824003    
 -3.06989085E-02
  0.14693029    
 -0.22677340    
  4.56933193E-02
  0.17276391    
 -0.20812142    
  0.11863978    
 -9.07542929E-02
  0.70185906    
 -0.18604618    
 -0.17045186    
  0.80994666    
  -1.1065176    
 -0.29725134    
 -0.14088422    
 -0.43733296    
  0.14348161    
 -7.71590322E-02
  3.67494114E-02
 -5.16809197E-03
  2.05134135E-02
  3.00024673E-02
 -7.67638907E-02
 -1.60859749E-02
  6.79113120E-02
 -4.65201288E-02
  1.05265444E-02
  5.22197504E-03
  8.00428689E-02
 -3.42334062E-02
 -0.16750646    
  7.36875683E-02
  3.22607495E-02
 -4.87900898E-02
  0.69314724    
  0.78339392    
 -0.43901646    
 -0.21432430    
  0.68948174    
 -0.49303314    
  0.10455880    
  0.66755176    
 -0.52794683    
  0.31745416    
 -0.58390862    
  0.20327552    
 -0.10573227    
  0.34808820    
 -0.26262692    
  0.52640325    
 -0.95692354    
  0.87393636    
  0.11863457    
 -0.50243044    
 -0.46167812    
  4.00053449E-02
  0.54693079    
 -0.29670602    
 -0.13680831    
  4.07342799E-02
 -0.55228966    
   1.1119057    
 -6.95933104E-02
 -0.33467200    
 -6.69392943E-02
  0.41058034    
 -0.38027462    
  0.49351239    
 -0.77870995    
  0.57892478    
 -0.60151058    
  0.28323066    
  0.25513133    
  0.42840970    
 -0.69121844    
  0.29631531    
  8.37827772E-02
 -0.68396699    
  0.60018420    
 -0.57186830    
  0.42057884    
  0.12221774    
 -0.29063642    
 -0.28571144    
   1.2928197    
  -1.1671935    
  0.84630543    
 -0.44703233    
 -0.16874948    
 -0.14621639    
  0.59014815    
 -0.14165050    
 -0.73193312    
  7.35026523E-02
  0.55849046    
 -0.35068685    
 -0.15913816    
  0.18647964    
  0.61776167    
 -7.06720129E-02
  -1.0113009    
 -0.61386639    
  7.62834176E-02
  8.13456699E-02
   1.4094615    
 -0.75616014    
  0.28971243    
  0.28412619    
 -0.41159093    
  6.68399408E-02
  0.47349969    
 -0.38290259    
  8.30666423E-02
  0.10969882    
 -0.42679510    
  0.21213794    
  0.72092676    
 -0.53927612    
 -0.46598482    
 -0.13735862    
  0.46500662    
  0.22967304    
 -0.10825750    
 -3.47258300E-02
 -1.42351380E-02
  0.69583178    
 -0.50993252    
 -0.20580974    
  0.67655689    
 -0.77644783    
 -0.16668688    
 -3.15175429E-02
  0.12051604    
 -8.66145939E-02
 -0.45300591    
  0.35292259    
  0.40896797    
  0.23978733    
 -0.47303453    
 -1.92041867E-07
  0.22446708    
 -0.31691179    
 -6.24423809E-02
  0.79592693    
  0.15082298    
 -0.90386808    
  0.55004656    
  0.27152655    
 -0.27724084    
 -1.44304214E-02
 -0.50310344    
  0.50019234    
 -0.23930840    
 -0.13459006    
 -0.37623540    
  1.53141851E-02
  0.75216144    
 -0.45917407    
   1.0378457    
 -0.84649485    
  0.36469522    
 -0.51169294    
 -0.13694619    
  0.62761331    
 -0.35686475    
 -0.25593337    
  0.21921445    
  0.31773776    
 -0.39124003    
 -3.22956070E-02
  0.29693890    
 -0.17164706    
  0.40675113    
 -0.45621744    
  0.41153184    
  7.25707635E-02
 -0.39304250    
 -0.12615147    
  0.41105157    
 -0.40476909    
 -0.72066224    
   1.1043185    
 -0.10805121    
 -0.17254370    
 -0.76133335    
  0.49292463    
  0.19009088    
  0.31974879    
 -0.19004361    
  0.28857613    
 -0.29575729    
  0.33775824    
 -0.47051778    
  0.23215638    
  3.36838439E-02
  0.51303130    
 -0.72480446    
 -5.20119518E-02
  0.22191073    
  0.12651679    
 -0.20697062    
 -0.40013164    
  0.69580328    
 -0.52731794    
 -0.14223704    
  0.33016050    
  0.10424258    
 -0.33815145    
  0.22830682    
 -0.18457112    
  0.34032598    
  1.43200792E-02
 -0.39134738    
  0.57551032    
 -0.55013400    
  0.46943420    
 -0.31365755    
 -3.36999744E-02
  0.50028652    
 -0.57999313    
  0.72748518    
 -0.50521529    
 -0.47140339    
  0.87102395    
 -0.53615361    
 -2.00619642E-03
  0.51443368    
 -0.66124856    
 -3.55068594E-02
  0.28345615    
  0.56246364    
 -0.78742367    
  0.13381539    
  0.25484270    
 -0.31845364    
 -0.10724535    
  0.36372536    
  0.52191150    
  7.31348991E-02
 -0.86431962    
  0.43783942    
 -0.30350360    
 -0.26236427    
  0.52053452    
  7.22033624E-03
  5.86758554E-02
 -0.26046628    
  0.53723449    
 -2.81709600E-02
 -0.37729415    
 -0.23752108    
 -3.18116955E-02
 -0.11551271    
 -0.81604511    
   1.3403847    
 -0.37310836    
  0.33200645    
 -0.53202796    
 -0.10271847    
  2.34690066E-02
 -0.35153353    
  0.18962097    
  0.86404002    
 -0.92333984    
   1.1395630    
  -1.0712131    
  9.44906995E-02
  0.61798799    
 -0.38073665    
 -8.03329456E-08
  3.18159238E-02
  0.58056962    
 -0.55786484    
  0.16689698    
 -0.35494909    
  0.77697206    
 -0.18209505    
  0.12019541    
 -0.27095526    
 -0.24793479    
 -8.22380856E-02
  0.38698006    
  0.25891376    
 -0.50469995    
  6.82292879E-02
  0.29168469    
  0.23189349    
 -0.72207254    
  0.80608755    
 -0.33337027    
  0.21498013    
 -0.57088101    
  0.58175105    
  6.89208061E-02
 -0.46899509    
 -0.31382754    
  0.22446708    
  0.23471633    
  0.13422850    
 -0.15679647    
 -0.40617847    
 -0.23553261    
  0.30180931    
  0.13303027    
 -0.15327406    
 -5.67976870E-02
  0.50561708    
 -5.22558540E-02
 -0.26098981    
 -0.17095770    
 -0.17052688    
   1.0765964    
 -0.28768185    
 -0.35049704    
  0.21892074    
 -6.17646836E-02
  8.74728262E-02
 -0.58956492    
  0.54413223    
 -0.23887092    
 -6.76832395E-03
  0.31241596    
  0.29849279    
 -0.13815042    
 -0.31159887    
 -0.22966756    
  0.29537976    
 -0.20836818    
  0.22713575    
 -0.48202783    
  0.50435305    
 -9.24568921E-02
 -0.27541187    
  0.20611393    
 -0.31084907    
 -0.24685997    
  0.68107474    
 -6.84145615E-02
  6.84147999E-02
  0.34663832    
  6.19708039E-02
 -0.57247829    
 -0.43286407    
  0.13291837    
  0.13057652    
 -0.35586822    
  0.41082713    
 -4.00051400E-02
 -0.12219886    
 -7.84714445E-02
  4.65199277E-02
  0.75096697    
 -0.29623061    
 -6.38060719E-02
 -0.22570884    
  5.18433899E-02
 -8.54289234E-02
  0.14789622    
 -0.55146569    
 -0.83319324    
  0.68329477    
 -0.28438720    
   1.2039728    
  9.05141756E-02
 -0.62800771    
 -2.25480692E-03
  0.47169542    
 -0.63567567    
 -0.38832557    
 -0.34830663    
  3.27897817E-02
   1.2948747    
 -0.35730630    
 -0.21007155    
  0.54503864    
 -3.68139297E-02
 -0.51604742    
  0.39140522    
  0.22561848    
  0.16498768    
 -0.44516510    
 -6.96607903E-02
  0.10094199    
  3.55911665E-02
 -9.33888108E-02
 -7.98829645E-02
  6.21776702E-03
 -0.16349159    
  0.51809847    
 -0.26381439    
 -0.57914472    
  0.77861416    
 -0.34985352    
  0.32639644    
 -0.28979412    
  0.35709754    
  0.46574149    
 -0.30233538    
 -0.81596792    
  0.59156758    
 -3.03295031E-02
  0.43579486    
 -0.55987763    
  0.26447940    
 -0.60942769    
 -0.59925091    
   1.1280491    
  0.39059699    
 -0.73319471    
 -0.55854130    
  0.80506492    
 -0.47505823    
  0.67679805    
 -0.65805578    
  0.89212853    
 -0.16124101    
 -0.78539705    
  0.18138726    
 -0.24798217    
  7.77368769E-02
 -0.28675899    
  0.24432006    
  0.11970817    
 -0.72970468    
  0.51613057    
 -0.38659677    
 -9.38955881E-03
  3.70413698E-02
 -0.20624150    
  0.14533304    
 -5.97190298E-02
  1.02040432E-02
 -1.53457001E-02
 -5.29223792E-02
 -5.44975000E-03
 -5.04309200E-02
  0.16882080    
 -0.11839016    
 -5.04309200E-02
  2.27283761E-02
  1.11733740E-02
  8.51579458E-02
 -2.06192564E-02
 -1.04713123E-02
 -2.66680848E-02
  1.62470499E-07
  5.77589720E-02
  3.50915380E-02
  9.80398897E-03
 -5.51519506E-02
 -4.75021712E-02
  2.13910770E-02
 -2.68112347E-02
  7.33313784E-02
 -1.01522347E-02
 -7.41079897E-02
  3.77402157E-02
  0.19633234    
 -0.22859330    
  0.12323270    
 -8.04452300E-02
 -4.27874215E-02
  4.80092503E-02
  2.57082302E-02
 -5.08893328E-03
 -2.06192564E-02
 -7.01093376E-02
  5.57111856E-03
  8.00429136E-02
  2.04925030E-07
 -6.89928830E-02
  0.12871216    
 -0.16793293    
  6.09606579E-02
  8.25209171E-02
 -0.13778363    
  1.12996809E-02
  0.12648404    
 -8.79117101E-02
 -3.29697877E-02
 -6.34219721E-02
  0.11247811    
 -5.46582863E-02
  0.10648359    
 -0.10088100    
  0.11591887    
 -7.75582790E-02
  0.73783249    
  7.90537149E-02
  0.27633545    
  0.39883679    
 -0.73891902    
 -2.82431785E-02
  0.78156811    
 -0.39538485    
  0.42590392    
 -0.66915977    
  0.31331015    
  0.31695262    
 -0.32357484    
 -0.23274073    
  0.29238817    
  0.30513451    
 -0.64474154    
  0.31905317    
 -0.27603555    
  0.25341752    
 -0.43531796    
  0.34294474    
 -0.28172591    
  6.66148514E-02
  0.45883045    
 -0.37571561    
  0.16547996    
  0.55688876    
 -0.16949449    
 -0.64267772    
  0.67394829    
 -0.37293300    
 -0.50917119    
  0.50585473    
 -0.41380534    
  6.32816330E-02
  0.34719628    
  0.24555692    
 -0.11892437    
  0.43012202    
  4.84715700E-02
 -0.95715064    
  0.97070694    
 -0.77348918    
  0.37918234    
 -0.37723881    
  0.81973690    
  -1.1750261    
 -0.42081794    
   1.2140483    
 -0.28351375    
  0.17926638    
 -0.45756394    
 -0.20950077    
  0.74464369    
 -0.21449377    
 -0.29461715    
 -0.18790469    
  0.53684080    
 -0.26281744    
 -0.33804503    
  5.88404201E-02
  0.40112677    
  0.33771381    
 -0.46752539    
  0.13674395    
  0.14746656    
  0.29251376    
 -0.75865000    
   1.1465352    
 -0.51334453    
 -0.43554735    
  0.74721432    
  -1.0446907    
  0.92829198    
 -0.92305654    
   1.0008624    
 -0.78347957    
  0.25945121    
 -0.10230394    
  0.24831755    
  0.31052810    
  -1.0121143    
  0.25975335    
 -0.51957840    
  0.53685760    
 -2.16458775E-02
  0.50335789    
 -0.55499709    
  5.81820048E-02
 -0.12981172    
  0.47247592    
  0.24027976    
  3.10658664E-02
 -0.88160509    
 -0.23961346    
  0.19309351    
  0.77181518    
 -0.51588219    
  0.64233899    
 -0.45771584    
 -4.30593938E-02
  0.45107564    
 -0.61595011    
  0.36536330    
 -0.47229740    
 -0.37445480    
  0.75601441    
  0.44413421    
 -0.46587422    
 -6.82082102E-02
  0.52252156    
 -0.56661713    
  0.55727130    
 -0.69549733    
 -6.81528598E-02
 -1.77893341E-02
  0.71721429    
 -0.54132354    
  0.53252411    
 -0.92516840    
  0.54955626    
 -0.40730524    
  2.45578568E-02
 -0.20577526    
 -0.78317332    
   1.0490971    
  0.29084957    
 -0.26084718    
  0.31621191    
  9.25315171E-02
 -0.10699864    
 -0.75902236    
  0.36442709    
  0.16184299    
 -1.15609551E-02
  0.68380153    
 -7.17633143E-02
 -0.35685492    
  0.34544104    
 -7.27351680E-02
 -0.55858743    
  0.29127273    
 -0.18447448    
 -8.31004009E-02
  0.46236339    
  9.02019665E-02
 -0.36712599    
  0.67051935    
 -0.18770906    
 -0.64053428    
  0.43464798    
  0.41719544    
 -0.79861546    
 -0.30291632    
  0.84353161    
  0.22841285    
  8.25802833E-02
 -0.42830440    
 -0.27317217    
 -6.13218099E-02
  1.37391910E-02
  0.43428564    
 -0.61077631    
  0.16472565    
  0.56831253    
 -0.60241818    
 -0.29450780    
  0.12112592    
  4.74023074E-02
  0.83431727    
 -0.20941913    
 -0.90336329    
 -0.41006306    
 -1.39214965E-02
  0.46883473    
  0.60294104    
 -0.34870660    
  0.35826081    
 -0.25904197    
 -5.70375845E-02
 -6.04886524E-02
  0.49170649    
 -0.43339384    
 -4.68310863E-02
 -0.24157742    
  0.37795863    
 -0.10050281    
 -0.34665620    
  0.98316276    
  0.48962331    
 -0.97702706    
 -0.36183891    
 -0.12770958    
  0.35791248    
  0.25467578    
 -3.36122303E-03
  0.35127318    
  9.43423249E-03
  0.16116829    
 -0.65685076    
 -9.06966850E-02
 -0.20537007    
  0.63308895    
 -0.63568324    
  0.15154974    
  0.11976512    
 -0.66003805    
  0.79332203    
 -0.35890561    
  0.20763931    
 -0.14279085    
  0.41625917    
 -0.58564156    
 -0.48275694    
   1.0622448    
 -1.08613120E-02
  0.35480112    
  2.27160361E-02
 -0.61598819    
 -8.89936239E-02
  0.46702281    
 -7.02535659E-02
 -0.27275273    
  0.56043494    
 -0.73097134    
 -0.19740087    
  0.16747883    
  4.56698760E-02
 -0.59136456    
  0.20688289    
   1.0876230    
 -0.61967105    
 -0.66281104    
   1.3620998    
 -0.80991012    
 -0.11406306    
  0.33903962    
 -0.27193356    
  0.24407689    
 -0.19711958    
  9.13258269E-03
  0.59783709    
 -0.63723940    
  6.18755072E-02
  2.41504740E-02
  0.50516987    
 -0.35256991    
  0.31387258    
 -0.66762525    
  0.62453324    
  0.37077960    
 -0.67565387    
 -3.33036110E-02
  0.50402993    
 -0.55092931    
  0.80744445    
 -0.19468807    
 -0.36609206    
  3.25734029E-03
  0.19310333    
 -0.10894156    
 -0.26161721    
  0.27645439    
 -1.33436387E-02
  0.19222285    
 -0.70304847    
 -3.03051434E-02
  0.85713929    
 -0.61268622    
 -0.94791001    
  0.36852157    
  0.66220760    
 -0.18195191    
  0.87970972    
 -0.80909187    
  2.04507224E-02
  0.36834729    
 -1.69493426E-02
  0.14186548    
 -0.59548002    
  0.46494624    
  0.21465704    
 -0.78845727    
  7.92732909E-02
 -0.10459078    
  0.90286750    
 -0.76869553    
  0.21864934    
 -1.45195089E-02
  0.29678133    
  0.34189227    
  -1.0242286    
  3.17487307E-02
  0.15638021    
  0.60228145    
 -0.35667515    
  0.30409697    
 -0.51254100    
  0.10192099    
 -0.29286352    
 -0.50220495    
 -0.33905086    
   1.6736000    
  -1.1330985    
  0.93230200    
  4.98421490E-02
 -0.32471496    
  0.21070302    
 -4.21117023E-02
 -0.27800056    
  0.17451562    
 -0.51995277    
   1.0919043    
 -0.77110893    
  0.20932703    
 -2.04435363E-02
 -1.03806397E-02
 -0.52836984    
  0.25621903    
 -0.61838698    
  6.95577636E-02
  0.26266822    
 -0.20880894    
  0.50857604    
  2.00673714E-02
 -0.21873827    
 -0.18672706    
  0.54915452    
  0.29577550    
 -0.29960671    
 -0.49369845    
  0.86995047    
  0.21706448    
 -0.69846344    
 -0.57844871    
  0.71198034    
  0.11612342    
 -0.54232442    
  0.42620122    
  0.41042781    
 -0.67111456    
  0.52763265    
  0.13353147    
 -0.33897537    
 -0.12107801    
  0.68818420    
 -0.93639201    
 -2.57083233E-02
  0.46935228    
 -0.41858014    
  0.39551488    
  0.35767421    
 -0.22081542    
  4.82362136E-02
  1.23881418E-02
 -0.28631514    
  0.28494632    
  0.41636443    
 -0.92036390    
 -0.70454961    
   1.6066821    
 -9.24623460E-02
 -0.97713614    
  0.34941006    
 -0.39887044    
  0.61556643    
  3.73456404E-02
 -0.42023659    
  0.31682906    
 -0.24575518    
 -1.04495985E-02
  8.36830866E-03
  2.46925950E-02
  2.60796361E-02
  0.26464644    
 -0.11077885    
 -0.28485644    
  0.63026285    
 -0.52942687    
 -0.19299062    
 -0.10151730    
 -5.63528687E-02
  0.43685156    
 -0.31424889    
  0.12062809    
 -7.06175789E-02
 -0.30573034    
  0.62816691    
 -4.33279276E-02
  4.33279574E-02
 -0.13403618    
  0.82718337    
 -0.80125964    
 -0.34715921    
  0.62246162    
 -0.35092595    
  0.64308214    
 -0.87101430    
 -0.42975795    
  0.80545074    
 -1.10497428E-02
 -0.22778407    
  0.47000349    
  0.15705331    
 -0.56615889    
 -0.17144014    
 -0.32562217    
  0.81013066    
 -0.53239000    
  0.86542779    
 -0.14539699    
 -0.33197302    
 -0.27970400    
  0.69436896    
 -0.17139241    
 -0.28094143    
  0.34683767    
 -0.11186428    
 -0.34225503    
  0.95485371    
  -1.0279760    
  9.63544473E-02
  0.48245180    
  0.48153484    
 -0.77611351    
  0.23483941    
  0.21572906    
 -0.80872768    
  0.50884330    
 -0.28569999    
  0.49082509    
 -0.74412143    
  0.35488763    
 -0.26469231    
 -0.77318978    
  0.21299134    
  0.57638425    
  0.83609504    
 -0.40199190    
 -5.65465651E-02
  0.26622698    
 -0.28848571    
 -0.34844074    
  0.39860815    
 -0.35842398    
  0.13871478    
  0.48536149    
 -0.50265294    
 -0.51600707    
 -0.49365771    
  0.63285506    
 -3.15665044E-02
  0.87522596    
 -0.47073293    
 -0.32602119    
  0.47571516    
 -8.38188007E-02
 -0.27982008    
  -1.0310661    
   1.0091411    
  0.13568424    
 -0.34597969    
  3.28878872E-02
  0.91981411    
 -0.63951188    
  0.21152078    
 -0.57776493    
  0.38168019    
 -0.49347162    
  0.29837748    
  4.92965057E-02
  0.80895936    
 -0.48705897    
  0.56092572    
  0.25954118    
  -1.0621294    
 -1.56336185E-07
  0.42245373    
  0.34388283    
 -0.71843725    
 -3.62850502E-02
  0.50433791    
 -0.45477840    
 -0.13636111    
  0.77879333    
 -4.97730784E-02
 -0.59706426    
  0.46057731    
 -0.33814493    
  1.16505791E-02
 -0.20024161    
  0.19054240    
   1.0445452    
 -0.98037231    
  8.41124430E-02
 -0.13665740    
  0.43395722    
  8.14820975E-02
  1.14416266E-02
 -0.43842569    
 -0.25585994    
  0.26987070    
 -0.59546846    
  0.43346053    
 -6.76791072E-02
 -0.26961136    
  0.99505436    
 -2.79287286E-02
  9.55081433E-02
  0.10337822    
 -0.97371161    
  0.58726138    
 -4.57070433E-02
 -0.53683728    
  0.41249901    
 -0.87733948    
  0.87733948    
 -0.38008896    
  0.32238048    
  0.42074910    
 -0.57958615    
 -0.13657552    
 -2.01573148E-02
  0.24551597    
  0.13706505    
  0.47692403    
 -0.66668040    
 -7.49088498E-03
  0.65385127    
 -0.90704727    
 -0.22132929    
  0.25232118    
  0.41945145    
 -0.12300483    
  0.20731226    
 -0.31987315    
  0.42353013    
 -0.61922169    
 -0.17616488    
  0.62577188    
  0.49525034    
 -0.46539742    
 -0.33794400    
  0.38392916    
 -0.26729190    
 -6.24611527E-02
  0.39103845    
 -0.66578406    
  0.69699556    
 -0.45399928    
  0.46165222    
 -0.62085593    
  0.29474941    
  5.48083223E-02
  0.34122285    
 -0.77714729    
 -0.41192925    
  0.73319054    
  5.63272126E-02
  0.26127660    
 -0.61090928    
  0.47250679    
 -0.13531871    
 -0.16917039    
  0.52387583    
  0.10811722    
 -0.49925599    
 -0.33387831    
  0.41577470    
 -0.25351453    
  0.35733569    
  0.29879108    
 -0.63865906    
 -9.05595720E-02
  0.53978586    
 -0.18786165    
  5.35407923E-02
 -0.28715560    
 -4.96325344E-02
  1.10012004E-02
 -0.17926265    
  0.47620165    
 -0.27743673    
  9.41390097E-02
 -0.29290387    
  0.12300505    
 -3.05547044E-02
 -0.12436775    
   1.0822631    
 -0.13615131    
  0.12139077    
 -0.50096136    
 -0.24759646    
  0.53719383    
  9.31157023E-02
 -0.51887727    
  5.30493073E-02
  0.54135472    
 -0.23264560    
 -0.47122833    
  0.18068603    
  8.91912356E-02
 -0.45219895    
  0.35479075    
  0.29875889    
  0.17782333    
 -0.25409952    
 -0.53128880    
  0.18792358    
  0.46627212    
 -0.68616217    
  0.51453125    
 -0.40062261    
  0.48821148    
  3.00396886E-02
 -0.44636405    
  0.50966895    
  6.93016723E-02
 -0.42564562    
  0.20142190    
 -0.47325212    
  0.83168221    
 -0.47739610    
 -0.11778284    
  0.58473796    
  -1.0492772    
  0.44726732    
  0.38077238    
 -0.60217535    
  1.72420051E-02
  0.10728189    
 -0.18964182    
  2.31756526E-03
  6.92040473E-03
  0.65686458    
 -0.39893109    
  0.78392601    
 -0.78392589    
  0.20775031    
  0.27789396    
 -0.27357447    
 -0.45403963    
 -0.13547263    
  0.77875412    
 -0.52399176    
  2.00587627E-03
 -0.40446344    
  0.50540560    
 -6.55049831E-02
  0.64256638    
 -0.18497023    
 -0.62342000    
  0.33123991    
 -0.27357447    
  0.73534769    
 -0.48331487    
  0.47813618    
  -1.1497418    
  5.73404878E-02
  0.22623485    
  0.49740279    
 -0.45865661    
  0.66545129    
 -0.46586081    
  0.14969397    
 -0.41050279    
  0.15631305    
  0.28063795    
  0.36382729    
 -0.69314700    
  0.26358432    
 -0.25231048    
 -3.65338773E-02
 -0.60419953    
   1.2606345    
 -0.37283093    
  5.23997517E-03
  0.43746784    
  7.84301851E-03
 -5.15281372E-02
 -0.57054508    
 -0.27871341    
  0.31545210    
  0.72761619    
 -0.44949886    
  0.75064284    
 -0.68885839    
 -0.29292631    
  5.71976369E-03
 -0.65217304    
 -0.26602069    
 -0.44183266    
   1.4490954    
 -0.47663441    
  0.17904837    
  0.58830702    
 -0.76176876    
 -0.20314994    
 -0.58030623    
  0.96624178    
 -4.65093274E-03
 -0.42666745    
  0.63051164    
  0.20858957    
 -0.40778247    
  0.65411198    
 -0.12991911    
  2.57639773E-02
  0.11016830    
 -9.95158330E-02
 -0.11348742    
  0.49617884    
 -0.58778667    
  0.11651755    
 -0.55925417    
  0.11693896    
  0.79172820    
 -0.69314700    
  0.38206404    
 -0.34993282    
  0.32168254    
 -3.49887796E-02
  0.16133139    
 -0.64147508    
 -0.10349695    
  0.65796101    
  2.85150111E-02
 -0.61465043    
  0.19909419    
  0.18805207    
 -0.21269433    
 -0.55546635    
   1.5144901    
 -0.42193443    
 -0.17192627    
 -0.26250845    
  0.65099537    
 -1.08213210E-02
 -0.25940108    
 -0.30145147    
 -0.17163354    
 -0.23037137    
  0.27857339    
 -0.14763591    
  0.22314368    
 -0.15506017    
 -4.56104092E-02
  9.73282903E-02
  0.55267948    
  0.25286022    
 -0.34261733    
 -0.44692194    
 -1.19763687E-02
 -0.13986224    
  8.41203853E-02
 -0.35576531    
  0.53950131    
  0.75812709    
 -0.39230701    
 -0.51205206    
  4.00856100E-02
  0.60595709    
 -0.65219647    
  0.68488276    
 -0.99897331    
  0.22145197    
  4.41574901E-02
  0.25419018    
  0.34029353    
 -0.45556742    
  4.05214094E-02
 -0.15384987    
 -0.30824277    
  0.90765774    
 -0.25545201    
  0.22374035    
 -0.15176681    
 -0.13671105    
 -0.49189758    
  3.32937576E-02
  0.18567422    
  0.52123141    
 -0.50463355    
  5.60146384E-02
 -0.23586988    
  0.73416638    
 -0.18943913    
 -6.79727718E-02
 -0.71791625    
  0.72401381    
  4.74867336E-02
 -0.32408565    
  0.10094199    
 -0.20430036    
  0.20611058    
 -2.00918503E-02
 -0.62883931    
 -2.09799111E-02
   1.0577410    
 -0.70673627    
 -7.21962377E-02
 -0.56766933    
 -0.15257961    
   1.7515860    
  -1.0667148    
  0.32372800    
  0.65015161    
 -0.29047561    
 -0.10769438    
 -1.72826238E-02
  0.22851735    
 -2.03828905E-02
  0.21461295    
  0.15459573    
 -0.91540134    
 -7.85621554E-02
 -0.10642941    
  0.53721243    
  0.28376821    
  5.15871532E-02
 -0.40826246    
 -7.50133172E-02
  0.27675298    
 -0.51956320    
  0.69660532    
 -0.42346248    
  8.26079622E-02
 -0.66758686    
  0.37014848    
 -0.18625064    
  8.30666572E-02
  0.34915882    
 -0.55791378    
  0.38542446    
 -0.15990245    
  2.22958249E-07
   1.0499408    
 -0.98555094    
 -0.67330086    
  0.92930603    
  0.25437492    
 -0.57476991    
  0.29596111    
  7.81382322E-02
 -0.88334274    
  0.20640333    
  0.30284014    
  0.12906764    
  0.54125583    
 -0.32776189    
  0.22953118    
 -0.48567533    
  2.79288739E-02
 -4.10870537E-02
 -5.21070510E-02
  0.67080629    
 -0.32277316    
 -0.10189986    
 -0.41827428    
 -1.11109931E-02
  0.55721879    
  0.17294419    
 -0.44948885    
  0.54931581    
 -0.13266180    
 -0.41034466    
 -0.39296511    
  0.47735247    
  0.10420383    
 -8.71843938E-03
 -0.40985298    
  8.59113112E-02
  0.20111077    
 -7.60899335E-02
  0.24177237    
  0.41437387    
 -0.62046576    
 -0.40959749    
  0.80608779    
 -0.40685296    
  0.13794857    
  4.43729013E-02
  0.43398958    
 -0.76907396    
 -0.63195139    
   1.0128453    
 -0.45127460    
 -0.24353215    
  0.91562617    
 -0.32378709    
  0.17956018    
 -0.43113729    
  0.39037958    
 -0.45886600    
  0.32373321    
  0.15728569    
 -0.18891598    
  0.63476473    
  9.36692730E-02
 -0.63467163    
 -1.56115433E-02
  0.64111733    
 -0.58668250    
 -4.74664867E-02
  0.35197645    
 -0.58340073    
  0.92022181    
 -0.64464754    
  0.35899797    
 -0.65669668    
 -0.88220263    
 -3.29697877E-02
  0.84570050    
  0.29663476    
  0.12390430    
  0.10881921    
 -5.36750592E-02
 -0.29616317    
 -0.13726011    
  0.55533737    
  0.20986322    
 -0.80506510    
  4.90179248E-02
  0.82325596    
 -0.22189417    
 -0.78049928    
  0.33296278    
 -5.87652391E-03
  9.37014446E-02
 -0.38072872    
 -0.33594882    
 -0.64662695    
  0.35036156    
 -0.38595226    
  0.49769643    
   1.1102911    
 -0.50696290    
 -0.27570599    
  0.20326461    
  -1.0070773    
  0.38395897    
   1.3097677    
 -0.43995118    
  0.62292445    
 -0.69423348    
  1.08109023E-02
 -0.33690262    
  -1.0515449    
   1.8544105    
 -0.41973674    
  0.58938241    
 -8.06122348E-02
 -0.66155279    
  0.73645401    
 -0.46931657    
 -0.11230373    
 -7.44234696E-02
  0.25057822    
 -8.60744640E-02
 -0.63848865    
  0.46288601    
  0.46468815    
 -0.28908545    
  0.66176093    
 -0.73962110    
  0.41352952    
 -0.39945903    
 -0.32220313    
  0.35170379    
  0.44100174    
  0.40213433    
 -0.58196568    
 -0.33976102    
 -7.39467368E-02
 -0.13256456    
  0.73479354    
 -0.50959021    
  2.03672461E-02
  0.11058897    
  0.93701339    
 -0.68189555    
 -0.25873446    
 -0.38929221    
 -6.34693578E-02
 -0.44914034    
   1.1882247    
  0.30186671    
 -0.19977665    
 -0.22498779    
 -1.55041432E-02
 -0.23493142    
  5.75977191E-02
  0.57548070    
 -0.73712212    
 -0.14360715    
 -0.10395490    
  0.84408247    
 -6.35728240E-02
 -0.48582986    
  5.29654101E-02
 -0.13353123    
  0.90029019    
 -0.60582846    
  0.21090664    
 -0.24178427    
  0.21544865    
 -0.46775901    
 -1.80998277E-02
  0.96442819    
 -0.57121438    
  0.31578889    
 -0.55289680    
 -0.29815337    
 -0.24307777    
 -0.13641167    
  0.48905200    
  0.45455474    
  0.13034537    
 -0.19368678    
 -0.38650700    
  0.56962603    
 -0.35496885    
 -5.64903319E-02
 -0.14882103    
  9.95296091E-02
  5.32913357E-02
 -3.86619195E-02
  0.15711029    
 -8.70111883E-02
  0.13715142    
 -0.34256133    
  0.88981509    
 -0.69607830    
  0.54013729    
 -0.79509270    
  0.80417359    
 -9.72331539E-02
 -0.69439340    
  9.05379355E-02
  0.14794868    
 -7.12408200E-02
  0.16315162    
 -0.33289436    
  0.92525059    
 -0.87408197    
  7.10080517E-03
 -3.35763060E-02
 -0.24783613    
  0.13976197    
  0.17413619    
 -0.20728806    
 -0.26180255    
  0.97028118    
 -0.45654002    
  0.38784364    
  0.16488659    
  0.37398633    
 -0.74185103    
 -0.20471205    
  0.25772798    
 -0.47587287    
  4.60161269E-02
  0.42813385    
 -0.40978485    
  0.87330192    
 -0.50577688    
 -0.40997165    
  0.55223274    
 -0.59373242    
  0.93863785    
 -0.49438685    
  2.85735540E-02
 -0.11756307    
  0.11580078    
 -0.10987768    
 -9.70833898E-02
  0.39163160    
 -0.47529602    
  7.27593377E-02
  0.73502111    
 -0.85609931    
  0.55536354    
 -0.27451172    
  0.43915880    
 -0.79984730    
  6.23578914E-02
  0.10056308    
  5.32278493E-02
 -9.03547108E-02
  0.62592572    
 -0.39477643    
 -0.10682095    
  0.48502576    
  2.28727609E-02
  0.18629180    
 -0.77006638    
  0.43941656    
 -2.05284599E-02
 -0.10125387    
 -0.26072609    
 -5.01740836E-02
  1.33333392E-02
  0.37483150    
 -0.36604014    
  0.21919726    
 -5.78825660E-02
 -5.60210971E-03
  0.20271173    
  0.12219069    
 -1.49968844E-02
  0.17934082    
 -0.25641164    
  0.21060249    
 -0.19733746    
 -0.31790483    
  0.84672260    
  -1.0764272    
 -0.79710209    
   1.3373638    
 -0.41435421    
  9.36854631E-02
  0.34399316    
 -0.14221437    
 -2.18313709E-02
 -5.58611043E-02
 -0.16135804    
 -0.52285254    
 -7.38343075E-02
  0.31041044    
  0.44583762    
 -0.20267099    
  4.52176221E-02
  0.12454368    
 -0.25958019    
 -0.49094409    
  0.92100400    
  0.36494777    
  0.10230916    
  0.12192211    
 -0.92721981    
  0.51302099    
 -0.31435013    
  0.32090777    
 -0.62860864    
  0.40382957    
  0.13168840    
  0.10994095    
 -0.31636730    
  0.71581590    
 -0.39560038    
 -0.60613561    
  0.18583651    
 -1.17649883E-02
 -0.38496652    
 -0.45904917    
  0.27498695    
  0.55512595    
  0.15186223    
 -0.20526324    
  0.37837875    
 -0.30517519    
 -0.40546510    
  0.65109873    
 -0.36194727    
 -0.11668243    
  0.54966533    
 -0.42421114    
  0.84479952    
 -0.81893575    
 -3.02399043E-02
  0.45536849    
 -0.72278935    
  0.42532405    
  3.85724567E-02
 -0.15987283    
  0.57311523    
 -0.67308766    
 -0.19549194    
  0.71283823    
  0.13283476    
 -0.22619678    
 -0.30516317    
  0.13015421    
 -0.23275244    
 -3.50914374E-02
 -0.90445626    
   1.7709565    
 -0.68219644    
  0.43729630    
 -9.23733711E-02
  0.13247915    
 -0.51575166    
 -0.11316432    
  0.32221723    
  0.23013084    
 -0.57330316    
  0.36300761    
  0.54049569    
 -0.49568793    
  0.13450883    
 -2.21311450E-02
  5.17828576E-02
 -0.49501497    
  3.21569890E-02
  0.58285177    
  0.23228873    
 -0.72059786    
  0.41501632    
 -0.70976108    
  0.76522815    
 -0.82907957    
 -0.52187538    
  0.53280455    
  0.28018096    
  2.83420179E-02
 -0.13210674    
  0.33549541    
  0.54697216    
 -0.28235534    
 -0.73136848    
 -8.39463100E-02
  0.92640889    
 -0.64510298    
  0.77204090    
 -0.92370725    
  0.20965347    
  0.39399767    
 -0.30363864    
 -0.42683125    
  0.62012213    
 -0.53123462    
  0.17887913    
  0.29946604    
 -0.47577119    
  0.82087785    
 -0.50781381    
 -0.15854618    
  1.07256504E-07
  0.47357666    
 -0.44107091    
  0.50226027    
 -0.41845226    
  0.24256185    
 -0.16342427    
  9.01703257E-03
  0.11518653    
 -2.10193377E-02
 -0.15906474    
 -0.37434536    
  0.89546233    
 -0.47250953    
  0.18140896    
  0.11761402    
  0.14346182    
 -7.04172030E-02
 -0.38307595    
 -0.52382499    
   1.0691055    
 -0.76980871    
  1.60370972E-02
 -0.38633099    
  0.22914569    
  0.12953390    
  0.25804171    
  0.40906879    
 -0.58634895    
  3.39016095E-02
  0.96508080    
  -1.2389694    
  0.80574155    
 -0.17476150    
 -0.48114398    
 -0.21785098    
  0.90389776    
 -0.40963054    
  9.38453600E-02
  0.10942402    
  3.30253728E-02
 -0.80354249    
  0.27896911    
  0.70854133    
 -0.86030805    
  0.89608818    
 -0.29908448    
  0.28997299    
 -0.15567735    
 -0.42708772    
  0.23293145    
 -0.36646280    
  0.84495318    
 -0.65563059    
  0.64957607    
 -0.19864833    
 -0.41476762    
  0.60426509    
 -0.54265100    
 -0.56313682    
  0.56664568    
 -0.39414597    
  0.57763427    
  0.16615672    
 -0.41476762    
 -0.10225023    
  0.83569562    
 -0.59246558    
 -0.20464669    
  0.17832962    
  5.98398112E-02
 -0.18389244    
  0.61569571    
 -0.19524884    
 -0.10027891    
 -4.19643074E-02
 -0.35260165    
 -9.14559513E-02
  0.65223253    
 -0.11286483    
 -0.47052345    
  0.73488361    
 -0.71227211    
  -1.1233048    
   1.4155498    
 -0.60461944    
  0.89608818    
 -0.56958610    
 -0.18192068    
  0.20568435    
  0.59234238    
 -0.24392089    
 -3.37111652E-02
 -0.38776553    
 -0.37948939    
  0.20513603    
  0.12250595    
 -0.81816244    
  0.93520606    
  0.26221260    
 -0.11740391    
 -4.18178290E-02
  0.10464870    
  0.55778283    
 -0.31684947    
 -0.17129943    
  0.14320037    
 -0.45866930    
  0.32291493    
 -0.19606522    
  0.42335483    
 -0.52391320    
  0.30842355    
 -0.18467045    
 -4.50931527E-02
  0.23852268    
 -0.56764191    
  0.76008672    
 -0.54828924    
  0.35874754    
  9.39918235E-02
  1.31849118E-03
 -0.35912457    
 -0.25916174    
  0.68824542    
 -5.68693094E-02
 -1.30120129E-03
 -0.61070341    
  0.92155272    
 -0.75819480    
 -0.11651096    
 -0.17730001    
  0.50918519    
 -0.34108043    
  3.40553448E-02
  0.58729059    
 -0.67836845    
  0.57107604    
  0.21314886    
 -0.80397910    
  0.12633601    
  0.74350595    
  -1.1240106    
 -0.55240685    
   1.5959394    
  0.13734627    
 -0.31944135    
 -0.34932610    
  0.51773798    
 -0.46336660    
 -0.16208975    
  0.50867736    
 -0.55703831    
  0.36564365    
 -0.20380063    
  0.34084123    
 -0.55113667    
  0.27159610    
 -0.40546495    
 -0.64050323    
 -0.17924955    
   1.4630282    
 -0.16821711    
 -0.11757294    
 -0.10767362    
  0.13930418    
  0.33463907    
 -5.80067411E-02
 -7.19737262E-02
 -0.36094832    
  0.49092880    
 -0.10201690    
 -0.38250843    
  0.12391058    
 -0.15634605    
 -0.45041656    
 -0.40202290    
  0.11203896    
 -4.23591100E-02
 -8.52645189E-02
  5.22197504E-03
  8.48388970E-02
 -6.93344921E-02
 -8.56135190E-02
  0.12088179    
  4.93849861E-03
  0.12921165    
 -0.30075416    
  0.20067072    
 -0.28608844    
  0.10280943    
  0.17848295    
  0.20763938    
 -0.21245860    
  4.81944904E-03
 -0.19004376    
  3.98915596E-02
  4.37228605E-02
  4.70061786E-02
 -7.41079897E-02
  7.41081089E-02
  8.31777006E-02
 -9.86021012E-02
 -5.19478554E-03
 -1.04713123E-02
  1.04713310E-02
  1.55043919E-02
 -4.72529270E-02
  1.06954155E-02
  1.05820969E-02
  4.62808497E-02
  5.01260767E-03
  1.98026355E-02
 -2.48150732E-02
 -3.06147579E-02
  4.06144820E-02
 -6.15580045E-02
  2.09430531E-02
  1.54246064E-02
 -5.77586703E-02
  4.75022048E-02
 -5.16809197E-03
  7.48480558E-02
 -0.17275222    
  6.63226917E-02
  1.06382854E-02
  2.09430531E-02
  7.00286627E-02
 -0.23896879    
  0.17410783    
  7.92492479E-02
  0.67148578    
 -0.87692964    
  8.94451067E-02
 -4.37225811E-02
 -6.34219721E-02
  8.00426900E-02
  1.63493007E-02
  0.13623063    
 -0.13083965    
  3.69433947E-02
  4.06144820E-02
 -4.98747546E-03
 -5.12933061E-02
  1.04713310E-02
  1.55043919E-02
 -6.89928830E-02
  4.82668728E-02
 -2.11647619E-02
  5.33347204E-03
  6.68627098E-02
 -5.10313474E-02
  6.58465773E-02
 -4.00051996E-02
 -3.10906004E-02
  2.08339561E-02
 -9.17083174E-02
  0.11715519    
  3.45712677E-02
 -7.77861615E-08
 -3.96090336E-02
 -7.87810236E-02
  2.16225125E-02
  2.11649425E-02
  7.56026655E-02
 -3.45712490E-02
  9.99984797E-03
 -9.92982388E-02
  3.77402157E-02
  3.12527493E-02
  3.52680348E-02
  1.47422701E-02
 -1.97053067E-02
 -1.50377722E-02
 -0.10088100    
  5.96382543E-02
  0.10956238    
 -9.47886426E-03
 -0.19961321    
  7.82521516E-02
  2.65268851E-02
 -4.82667573E-02
  3.77402157E-02
 -4.32501957E-02
  7.96177611E-02
  2.51900125E-02
 -7.21962452E-02
  0.13486724    
 -0.18419234    
  0.11152137    
 -7.29488358E-02
  4.23342437E-02
  7.96440840E-02
 -1.44581608E-02
 -5.48764057E-02
 -5.80637790E-02
  1.61729082E-02
 -5.49587719E-02
  5.49589321E-02
 -1.07526295E-02
 -5.42004546E-03
  2.15063319E-02
  8.16780403E-02
 -1.98025610E-02
 -4.08219621E-02
 -4.25595939E-02
  4.25596461E-02
 -5.89985549E-02
  6.41930327E-02
 -3.15815248E-02
  3.15814503E-02
 -6.97332621E-02
  0.12516315    
 -6.06245920E-02
 -1.57484692E-02
  0.10536040    
 -9.48339701E-02
  4.10314910E-02
  2.97051426E-02
  1.93242915E-02
 -0.13832758    
  3.24354023E-02
  8.16780403E-02
 -0.16482829    
  0.14001332    
 -0.11152115    
  3.85724381E-02
  1.07528400E-02
  0.13018374    
 -0.13554554    
  3.17487307E-02
 -4.80093658E-02
  4.80092503E-02
  8.48388970E-02
 -2.91280560E-02
  2.16789516E-07
 -5.05159125E-02
 -6.41933680E-02
  5.50964056E-03
  4.82668728E-02
  5.22197504E-03
 -5.89985549E-02
  3.26116346E-02
  1.06382854E-02
 -1.06383497E-02
  7.71589801E-02
 -6.65207952E-02
  1.05265444E-02
 -5.24936896E-03
 -5.27716987E-03
  1.57483891E-02
  5.57108223E-02
 -7.14590773E-02
 -8.26917812E-02
  9.32182595E-02
 -1.05265258E-02
  5.15579060E-02
 -0.10591879    
  6.48877546E-02
 -1.05265258E-02
 -3.77403423E-02
  0.10426091    
 -3.52679342E-02
  2.53178738E-02
 -5.65704629E-02
 -5.30492608E-03
  1.26250868E-07
  1.58315971E-02
  0.10431303    
 -1.90480314E-02
 -6.45383149E-02
 -4.18908931E-02
  2.63867863E-02
 -1.04713123E-02
 -3.20882909E-02
  1.08108744E-02
 -4.20908854E-08
  0.62932533    
 -0.58207214    
 -3.12526561E-02
 -3.22610065E-02
  9.87814441E-02
 -4.96302499E-03
 -4.06148396E-02
 -5.19478554E-03
  2.57082302E-02
  3.98062393E-02
 -9.19013172E-02
 -2.16226093E-02
 -5.47948107E-03
  0.16663121    
 -0.12361397    
  0.11426829    
 -6.79872483E-02
 -7.29488358E-02
  2.13910770E-02
  1.57483891E-02
  5.19469520E-03
 -4.77544107E-02
  7.83691630E-02
 -5.03768912E-03
 -9.53101069E-02
  2.73991358E-02
  5.39080659E-03
  3.69433947E-02
  4.55774032E-02
 -4.55776304E-02
  5.05160056E-02
 -5.57105765E-02
  5.19469520E-03
  1.03095742E-02
  3.03051136E-02
 -6.15580045E-02
  2.61110142E-02
  4.53480370E-02
 -8.20973143E-02
 -4.93249409E-02
  0.10648359    
 -0.11211719    
  4.95968983E-02
 -5.39068598E-03
  3.71395797E-02
  0.23967269    
  0.85371763    
  0.57274312    
 -0.11128360    
  3.56601998E-02
 -0.46281096    
 -9.73925012E-08
 -1.87240615E-02
  0.33549011    
 -0.24519090    
 -0.23023291    
  0.22076900    
  0.24849302    
 -0.65792805    
  0.37394759    
  0.13926196    
  0.16187610    
 -0.56022334    
  2.12541758E-03
 -5.67836575E-02
 -0.67312413    
 -7.30918795E-02
  3.26371230E-02
   1.3211439    
 -0.15598843    
 -0.41192347    
  0.33307239    
  0.22376245    
  0.30303374    
 -0.80933207    
  0.15737225    
  0.40546513    
 -0.35583970    
  0.69980258    
 -0.93596911    
  6.32228283E-03
 -6.50989488E-02
  0.47754237    
 -0.16933255    
 -0.20599316    
  0.58418143    
 -0.54255009    
  0.34887785    
 -0.34693789    
  0.41190419    
  0.23969403    
 -0.64580095    
  0.45373499    
  2.29895413E-02
 -9.13705602E-02
 -0.25544211    
  0.33477867    
 -0.22891052    
  0.10536074    
 -0.30332875    
 -0.52766401    
 -0.38215426    
  0.34368777    
  0.49501517    
  0.41603342    
 -0.58489972    
  0.29238814    
  0.31074160    
 -0.46050072    
 -0.41161889    
  0.43186244    
 -0.17473522    
 -3.39837447E-02
  0.44658339    
  0.23788407    
 -0.47976467    
  0.21627903    
 -1.14102000E-02
 -0.19286884    
  0.59285444    
 -0.83203030    
  0.56105769    
 -1.44203042E-03
 -0.42956263    
  3.27182040E-02
  0.13057652    
   1.1337687    
  -1.2708033    
  0.17400762    
 -0.25495064    
  0.75225508    
 -0.20374127    
 -0.69450128    
  0.41356230    
  0.47358128    
 -0.54411143    
 -0.17618637    
  0.55830449    
 -0.51564914    
  0.17127182    
 -0.30763283    
  0.97070265    
 -3.59434150E-02
 -0.77450967    
 -4.16270196E-02
  0.30101541    
  0.64133102    
  5.42965606E-02
 -0.73789936    
 -0.36236581    
 -0.71066940    
  0.64926922    
 -5.42139672E-02
  0.61796743    
  7.47936498E-03
 -0.32875261    
  0.67433774    
  -1.2375833    
 -0.37502420    
  0.66088617    
  0.21325859    
  0.61512595    
 -0.21778777    
 -0.11463525    
  4.55364399E-02
 -8.80235434E-02
 -0.15357204    
  0.64864933    
 -0.66292101    
 -0.35931849    
  0.95777130    
 -0.53867388    
 -6.18341491E-02
  7.33729452E-02
  0.44483289    
 -0.33109474    
 -7.62106627E-02
 -6.85984641E-02
  0.27427897    
  3.82398851E-02
 -8.74047950E-02
 -0.44727162    
  0.48588678    
 -0.44723451    
  0.62195158    
 -0.49734628    
 -0.12697768    
 -0.18184640    
 -1.43473390E-02
 -0.39540040    
 -4.30116430E-03
 -0.28195152    
  0.14348161    
   1.2079252    
 -0.39809576    
 -0.18850793    
 -0.66173112    
  0.55814207    
 -0.45072162    
 -8.70112702E-02
 -0.18840064    
  0.33821294    
 -0.44086689    
  0.95082247    
   1.1319916    
 -0.48424613    
 -0.36333242    
  0.69999987    
 -6.85260817E-03
 -0.40203276    
 -0.33529842    
  8.17991141E-03
  8.39518532E-02
  0.43982425    
 -0.78797489    
 -0.44744819    
  0.94492251    
  0.14953181    
 -0.42015591    
  8.89476687E-02
 -0.18193465    
  0.27248588    
  1.22917900E-02
 -0.26411089    
  0.40697917    
  0.15263660    
 -0.15112503    
  0.13673632    
 -0.54750240    
 -0.50476938    
  0.71183938    
 -0.13671103    
  0.31284049    
 -0.35401645    
 -0.21927920    
  0.64518321    
 -0.41928852    
  0.10029270    
 -0.76526886    
  0.15048094    
   1.0687594    
 -0.48015583    
  5.17012328E-02
  0.39507517    
 -0.42657399    
  0.15186223    
 -0.30268538    
 -0.48028910    
   1.4150131    
 -0.94172549    
  0.37132135    
 -0.29254046    
  0.32590333    
 -0.16251893    
  0.43326139    
 -0.51760250    
 -2.02025436E-02
  0.19583528    
  0.16511631    
 -0.11281672    
  0.31439209    
 -0.53039563    
 -0.97951263    
  0.48631716    
  0.33970302    
  0.53495622    
 -0.27649868    
  0.31098473    
 -0.11160921    
  0.36074826    
 -0.62822771    
  0.65727317    
 -0.95966631    
 -0.41974175    
  0.99976641    
 -0.33647209    
 -3.07716001E-02
  0.44361693    
 -0.31295437    
  0.30759218    
 -0.35054925    
  7.17879236E-02
  0.15288113    
  0.25672004    
 -0.46435910    
  0.19536936    
 -0.80056757    
 -0.20949137    
  0.49717340    
  0.15709196    
  0.59485924    
 -0.60816312    
  0.15095694    
  0.88549483    
  -1.0590260    
  0.59360433    
 -0.83227873    
  8.07114318E-02
 -0.13124223    
  0.96159023    
 -0.19924712    
 -0.48461905    
  0.85877907    
 -0.33237121    
 -0.14509693    
 -0.30358046    
   1.1280882    
 -0.83242506    
  0.46861136    
 -0.82369775    
  0.66788739    
 -0.99174130    
 -0.77475834    
   2.0071633    
 -4.67812605E-02
 -0.57920271    
 -0.43936658    
 -0.25549120    
  0.18971415    
  0.36794272    
  0.46508983    
 -0.21945597    
 -0.29178068    
  6.14143256E-03
 -0.24898465    
  0.27516949    
  0.44381899    
 -6.59001842E-02
  0.16422062    
 -0.59941471    
 -0.46287104    
  0.95756739    
 -0.31237468    
 -0.36170006    
 -8.40387046E-02
  0.45794508    
 -0.32236081    
 -0.23638867    
  0.80755770    
 -0.28050071    
  0.55833721    
 -0.73388386    
  0.14466338    
  0.44051424    
 -0.19186808    
 -0.38270465    
 -6.53825998E-02
  0.63876694    
 -0.33101767    
 -0.44773695    
  0.91939485    
 -0.87629545    
  0.50535166    
 -0.45455453    
  0.74036378    
 -0.57349110    
 -5.75108156E-02
  7.92292506E-02
 -3.17487530E-02
 -0.16394287    
  0.23212932    
  0.23400702    
  0.56025445    
 -0.25998431    
 -0.63733882    
  0.48373973    
 -0.14072753    
 -0.49611938    
  0.46756753    
 -0.35711053    
  0.47082049    
 -0.45783311    
  0.26153660    
 -0.28768227    
  0.59463102    
  0.38867858    
  -1.0033771    
  0.63995570    
 -0.52317405    
  1.78755280E-02
 -0.22412807    
 -0.10645559    
  8.18560831E-03
 -0.67697430    
   1.4903169    
  0.11160596    
 -0.63455302    
  0.52053452    
 -0.15515751    
 -0.25393713    
 -0.39912164    
 -0.12083626    
  0.41862985    
  0.38719034    
 -0.12034764    
 -0.36396536    
  0.46081498    
 -0.34180093    
  0.38692158    
 -3.39936689E-02
 -0.12821046    
  5.50596341E-02
 -0.10502972    
  0.12126652    
 -2.97197085E-02
 -0.34830651    
 -0.19782571    
  0.43623689    
 -0.51194847    
  0.20041527    
 -0.11434082    
  0.44587457    
 -0.14921245    
  0.65108722    
  -1.1157413    
 -0.36366799    
  0.43712232    
 -0.58835328    
  1.01524768E-02
 -0.11211719    
 -9.47455242E-02
  4.25594673E-02
  6.89929426E-02
  0.10536058    
 -5.65704629E-02
  1.57483891E-02
  1.03626568E-02
  1.53454430E-02
 -5.20950630E-02
  1.59154423E-02
 -5.27716987E-03
  5.65704182E-02
  8.15797523E-02
 -4.71785031E-02
 -0.11236280    
  2.66682338E-02
  4.12430651E-02
 -4.12429720E-02
  3.10907234E-02
  1.01524768E-02
 -0.14660348    
  9.47785303E-02
 -3.24352905E-02
  0.14310072    
 -5.88403940E-02
  7.30253309E-02
 -7.30250329E-02
 -2.04090029E-02
 -5.16809197E-03
  3.06147318E-02
 -4.62807640E-02
 -5.27716987E-03
 -2.13910267E-02
  3.71395797E-02
 -1.04713123E-02
  1.56659950E-02
 -0.12689173    
  0.12169696    
  2.57082302E-02
  1.01011917E-02
 -2.54467968E-02
 -0.11456646    
  7.78170675E-02
  4.70061786E-02
 -3.63677554E-02
  5.27704414E-03
  8.08520168E-02
 -0.14609249    
  6.52405098E-02
  0.22524641    
 -0.50942582    
  0.31015512    
  9.29763019E-02
 -5.77084199E-02
  0.42183200    
  0.18879403    
  0.74678987    
  0.18232158    
 -6.69474378E-02
 -5.60238659E-02
 -8.12438726E-02
  0.19461539    
 -0.69207579    
 -0.66569030    
  0.69937760    
  0.47799429    
 -0.49680385    
 -0.41181433    
  6.47373199E-02
  0.34496474    
  0.11189307    
  0.40735391    
 -0.55584931    
  0.24053524    
 -1.21422354E-02
  2.07263548E-02
  0.24042915    
 -0.31677487    
  0.23852268    
 -0.51763171    
 -0.47882271    
   1.1960675    
 -0.84175789    
  0.58532834    
 -0.25043562    
  0.95505530    
 -0.70924562    
 -0.42025709    
 -0.68145126    
   1.8387021    
 -0.91777104    
  0.22017631    
  0.23349106    
 -0.78165716    
  0.24097855    
  0.20726074    
  0.43618703    
 -0.19772623    
 -0.37363577    
 -0.53044009    
 -0.33455729    
  0.13353141    
  0.37102464    
  0.29238796    
 -0.20223665    
  0.36525890    
  0.18941902    
 -0.49029282    
  0.44840968    
 -0.28473651    
 -0.14763591    
  0.59030879    
 -0.38736770    
  0.65244120    
 -8.04452002E-02
 -0.51257211    
  0.59687495    
 -0.91532856    
  0.31670398    
 -0.21182440    
  0.14295664    
  0.13165343    
  6.52579889E-02
  0.23509040    
  0.14804174    
 -2.66115088E-02
 -0.12264923    
 -1.35054663E-02
  0.20392413    
 -0.80164868    
 -1.58551577E-02
  9.09111369E-03
  0.15285698    
  0.17745538    
 -0.41773510    
  0.46536314    
 -0.15933192    
  0.64662707    
 -0.90917313    
 -1.42858792E-02
  0.61589819    
 -0.47728407    
 -0.10327494    
  0.39460379    
  0.29854339    
 -0.65010542    
  0.82390308    
 -0.27479553    
 -0.87061477    
  0.89465165    
 -0.13210385    
  0.45146608    
 -0.92175502    
 -0.12121370    
  0.49419343    
 -0.28558806    
  2.07045134E-02
 -0.33524337    
  0.50623047    
  0.32455865    
 -0.34726700    
 -0.43323243    
  0.88922483    
 -0.44370070    
 -0.81355125    
  0.61539859    
 -0.10064348    
  0.81692511    
 -0.62097138    
  0.28719825    
  4.81680371E-02
  0.49324474    
 -0.54577625    
 -0.65314204    
  0.15774567    
 -7.96441808E-02
  0.66022766    
  0.32124886    
 -0.97116715    
  0.49999782    
 -6.25707358E-02
 -0.11943981    
  0.48205733    
  0.26731467    
 -0.97438347    
 -0.14562002    
  0.64611214    
 -0.49815807    
 -5.51035404E-02
  0.77810407    
 -0.72767293    
  0.61271393    
 -0.58956492    
 -0.10867122    
  0.97089493    
 -0.19809762    
 -0.11074076    
  0.27643490    
 -0.56939405    
  0.55532348    
 -0.69720399    
 -0.23747350    
  0.49889934    
 -7.80885443E-02
 -0.10142003    
  0.47420803    
 -0.76064277    
 -6.97055757E-02
  1.32804420E-02
  0.10033468    
  0.71088880    
 -0.65293485    
  0.58377475    
 -0.67818439    
  0.33894435    
 -0.25814018    
  0.90434766    
 -0.67846817    
  0.52923429    
 -0.36963424    
 -8.58828127E-02
  0.19046630    
  0.13335635    
  0.11546829    
 -0.17471704    
  5.43407612E-02
 -0.61623174    
  0.25938123    
  0.32561752    
 -0.17121613    
 -0.38681480    
 -3.38248983E-02
  0.50299710    
 -0.24381329    
 -0.35541141    
  0.48317397    
 -0.61238587    
  0.43379539    
 -0.32499290    
  -1.1089751    
   1.3998737    
  0.51428759    
 -0.10050797    
  1.64246839E-02
 -0.23163815    
  0.65531588    
 -0.86941653    
 -0.21292208    
  0.19714253    
 -0.19956690    
  0.61097854    
 -0.69710767    
  0.56037128    
 -0.48891217    
  6.43846765E-02
 -1.62981842E-02
  0.65730113    
  3.81909385E-02
 -0.73377407    
  0.45309305    
 -0.27077162    
  0.15589140    
 -0.16405480    
 -8.99964944E-02
  0.31967589    
 -0.33549556    
  5.75379804E-02
  0.72593689    
 -0.10178293    
 -0.45991635    
 -7.77644292E-02
  0.23139367    
 -0.56826043    
 -0.37419149    
 -0.27570599    
  0.10058726    
  1.85124840E-08
   1.4157600    
  0.11091976    
 -0.80290622    
  0.62845385    
 -0.41604051    
  0.55343211    
 -0.72270590    
  0.23638879    
 -0.21876717    
 -3.78241353E-02
 -0.25716239    
  0.66187143    
 -9.18368623E-02
 -0.40050241    
  0.15131797    
 -0.23653063    
  0.62482786    
  0.56311411    
 -0.26895952    
 -0.78309536    
  5.27039021E-02
  0.50185710    
  6.53826445E-02
 -0.51930010    
  0.80571574    
 -0.99230146    
  1.02040451E-02
  0.67522085    
 -0.34895289    
 -0.22727299    
 -0.24934582    
 -8.88909213E-03
  0.65677965    
  9.27816257E-02
 -0.48903000    
  0.26095173    
  0.24343097    
 -0.31482467    
  4.27178554E-02
  1.80183705E-02
 -7.60327727E-02
  0.55934060    
  -1.1074618    
 -5.48080578E-02
  0.31717271    
  0.48274252    
 -0.78246272    
  0.32253453    
  4.65200357E-02
 -0.23638867    
  0.86276209    
  0.19249964    
 -0.90111125    
  0.34202281    
 -0.10086045    
 -2.89877206E-02
 -0.10629482    
  0.36898217    
  0.13997276    
 -0.51598871    
 -0.86470312    
  0.81896758    
  0.65677953    
 -0.15884450    
 -0.27972981    
  0.29311267    
  4.05267030E-02
  3.75825688E-02
 -0.40751663    
  5.39591387E-02
  0.17123556    
 -0.36372530    
 -0.20618898    
  0.87305027    
 -0.73014265    
  0.26737699    
  0.52722901    
  0.21379253    
 -0.27342445    
 -0.60553378    
  0.12243252    
  1.74255539E-02
  0.21504940    
  0.34374326    
 -0.58209479    
  0.39823541    
 -0.11745306    
  0.41039869    
  -1.0128319    
 -0.31237459    
  0.38803014    
  0.27121553    
 -0.81958824    
  0.80414397    
  0.76899052    
 -0.92443913    
  0.53463089    
  0.41210073    
 -0.70022690    
 -2.51813121E-02
 -0.19441617    
 -1.56077435E-02
 -0.45971951    
  0.94919550    
 -2.22848356E-02
  0.11181852    
 -0.39668748    
 -0.22830662    
  0.50041872    
 -3.33604924E-02
  0.10889398    
 -0.37613738    
 -3.33036110E-02
 -7.44145736E-02
  0.54292285    
 -7.64127672E-02
 -0.53995818    
 -0.42176330    
   1.0431097    
  1.84393860E-02
 -0.74694395    
  0.32427913    
 -0.33461529    
  0.61623806    
 -0.48954827    
  0.60092163    
  5.01633883E-02
 -0.59113365    
  0.43658486    
 -0.10567012    
 -0.18294102    
 -0.23576935    
  6.15931004E-02
  0.20167598    
 -0.14784129    
 -8.30171332E-02
  0.65602010    
 -0.47902757    
  0.50700152    
 -0.62216383    
  2.13923678E-03
  0.44457647    
  0.23998712    
 -0.91145331    
 -0.31210661    
  0.45198536    
  0.53977323    
  0.28937915    
 -0.45125851    
 -0.37324214    
  0.43818012    
 -0.50287342    
  0.82187116    
 -0.22341543    
 -0.58860332    
 -4.91379621E-03
  0.49493667    
 -0.18955499    
 -0.51264203    
  0.12783349    
  0.65924561    
  0.10467049    
 -0.15850794    
  3.57437506E-02
  4.20440268E-03
 -0.47645783    
  0.24629703    
 -0.29711610    
  0.17160083    
  1.58420000E-02
  0.45839414    
 -2.26141289E-02
 -0.17145310    
  4.56968956E-02
  0.11553900    
 -0.66155916    
  0.74406743    
 -0.60063487    
 -0.38098297    
  0.24745160    
 -6.88169226E-02
 -4.58922051E-02
 -0.39858267    
  2.03672443E-02
 -0.16632134    
 -0.14310086    
 -1.51712776E-08
  7.91969150E-02
 -8.47069100E-02
  3.26116346E-02
 -3.81516926E-02
  0.20067079    
  0.42348346    
 -0.11332860    
 -0.39057627    
 -0.17740752    
 -2.38108467E-02
  0.20613222    
  4.78558615E-02
 -0.15104024    
  2.68111452E-02
  5.65704182E-02
  9.95022710E-03
 -4.55776304E-02
  4.55774032E-02
 -7.18256086E-02
 -1.06953308E-02
 -1.08108940E-02
  0.14635660    
 -0.12485008    
  3.14160660E-02
 -0.21800198    
  0.17049998    
 -5.42004546E-03
  1.08108744E-02
  8.25209171E-02
 -2.00005621E-02
  2.98529714E-02
 -2.98528578E-02
  5.03788935E-03
 -7.83690438E-02
 -6.74414411E-02
  7.28615075E-02
  3.71395797E-02
  8.00428689E-02
 -4.92709428E-02
 -4.12429720E-02
 -1.05819833E-02
  6.68627098E-02
  0.14343238    
 -0.45630464    
  0.78721970    
 -0.65965849    
  0.42718366    
 -3.91386403E-03
 -6.48002252E-02
  5.69260158E-02
 -8.66521969E-02
  5.04306927E-02
 -8.23037047E-03
  2.85149906E-02
 -2.43913531E-02
  5.98980002E-02
 -5.17012104E-02
  3.60762328E-02
 -5.25372662E-02
  4.46320251E-02
 -0.10008348    
  0.33584544    
 -0.36702827    
  0.64920962    
  0.72570819    
 -0.76426697    
  0.49846432    
  8.85026604E-02
 -0.29316154    
  2.53176745E-02
  0.33647236    
 -0.17065512    
  0.12765177    
  0.18873687    
 -0.68109220    
 -2.64915973E-02
  0.93885326    
  -1.1252096    
  0.47738886    
 -0.16114265    
  0.32433042    
  0.18492229    
  0.11896320    
 -8.18789229E-02
  8.50184858E-02
 -0.22392750    
 -0.53731722    
  0.12595226    
 -3.95265035E-03
  0.65376800    
 -0.62642246    
  0.19063629    
 -0.36260700    
  0.40470216    
  0.38645613    
 -0.64653295    
  0.15216868    
 -0.19464192    
  0.68484843    
  0.16569096    
  -1.0287371    
  3.87459882E-02
  0.22266839    
 -0.41886234    
  0.57843029    
 -0.23046347    
  6.32621497E-02
  0.42318720    
 -0.86077154    
  0.52905631    
 -0.21791245    
  0.96714932    
 -0.34727415    
  0.18912080    
 -0.78112715    
  0.10430278    
  0.52105892    
 -0.68413818    
  0.15734859    
 -0.30702502    
 -0.63743633    
  0.80709147    
  0.74663591    
 -0.12996620    
 -0.66392267    
   1.0186975    
  -1.1153914    
  0.40377176    
 -0.18164384    
  0.51569176    
 -0.62739569    
  0.73105586    
 -0.91519737    
  0.40546498    
  0.14867103    
  0.19995670    
  6.71060830E-02
 -0.23462756    
 -0.53336769    
  0.51959550    
 -0.32696423    
  0.52987403    
 -0.82613969    
  0.39584059    
  0.17682618    
 -0.28930423    
 -2.18826216E-02
 -0.24156418    
  0.28274032    
  0.61478376    
 -0.10014401    
 -4.41056527E-02
  0.31095034    
 -0.12289812    
 -0.14394663    
 -0.20802987    
  0.21056466    
 -0.53214848    
  0.34779969    
 -0.40318465    
  0.47227901    
  7.12629110E-02
  0.13699760    
  7.76443407E-02
 -0.94552940    
  0.18734549    
 -0.43905264    
  9.43459272E-02
   1.0570306    
 -8.50832239E-02
 -0.64331472    
  0.14016445    
  8.85191038E-02
  0.42431623    
 -0.46952170    
  0.86123812    
  -1.1317278    
  0.27816737    
  0.50776160    
 -0.26455316    
 -0.33108956    
  0.27243078    
  4.81086969E-02
  5.88403903E-02
 -0.41768229    
  0.60000372    
 -0.52280200    
  0.12445432    
 -0.15918717    
 -1.25524504E-02
  0.48696426    
 -0.64886427    
  0.66171777    
 -0.28301004    
  0.22382128    
 -0.32354784    
 -0.23066220    
  0.51271075    
  0.61533844    
  -1.1139973    
 -7.73331076E-02
 -0.13137998    
  0.56002486    
 -0.44128725    
  0.55122006    
  3.74145508E-02
 -0.50332105    
  0.11882099    
   1.1157538    
  -1.3326925    
  0.80978429    
  8.88254270E-02
 -0.72838837    
  0.18593840    
 -9.26063359E-02
  0.66808313    
 -0.59737551    
  0.34068075    
 -0.35742500    
 -0.45547569    
  0.61949426    
  0.13671112    
  0.10785730    
 -9.54347551E-02
 -0.31691158    
 -9.26769823E-02
  0.53450978    
 -0.15273912    
 -0.50473249    
  0.16741356    
 -0.14203732    
 -0.35115820    
  0.39352793    
 -0.19197510    
 -0.43363583    
 -0.40750822    
  1.21953860E-02
   1.5391456    
 -0.37978974    
  0.48345852    
 -0.97110730    
 -0.56271654    
  0.26570323    
 -0.35074037    
  0.10120995    
  0.10161024    
 -0.28286260    
  0.68993682    
 -0.34163007    
 -5.10552898E-02
   1.2662767    
 -0.31811807    
 -0.16186795    
 -0.60000849    
   1.1386434    
  1.00754565E-02
 -0.24275799    
 -0.31030011    
  0.32614857    
  7.42203817E-02
 -0.33501327    
  0.23208301    
  2.24007983E-02
 -0.42061105    
   1.0742210    
 -0.36790788    
 -0.50214356    
  0.51748329    
 -0.33156618    
 -0.41201156    
 -5.83183952E-02
  3.59013192E-02
  0.35288957    
 -0.26840007    
 -9.46158692E-02
  0.85165036    
 -0.75935179    
 -9.32393689E-03
  0.78162110    
 -0.90881592    
 -0.13353144    
  0.77342361    
  0.21723552    
 -0.78778028    
  0.75216496    
 -0.57108498    
  4.13213484E-03
  0.56108749    
 -0.62055296    
  0.46699047    
 -5.20876646E-02
 -0.53323257    
 -0.38233545    
   1.3513963    
 -0.24201216    
 -0.31177962    
 -0.57518339    
  0.14752255    
  0.83799207    
 -0.95983559    
 -4.61175777E-02
  0.61175168    
  0.15666163    
 -0.36787671    
  0.48032579    
 -0.54988325    
  0.27596101    
 -6.81892335E-02
  0.50530255    
 -0.60095704    
 -0.32629672    
  0.10928984    
  0.16451697    
  0.22274451    
 -0.31248116    
  0.47978118    
 -0.31879169    
 -0.31915098    
 -0.46337605    
  0.51569176    
  0.91823047    
 -0.98861134    
  0.93486696    
 -0.12162465    
 -0.57356966    
  0.69109565    
 -0.39830375    
 -0.18784121    
 -5.88963926E-02
 -0.34749171    
  0.25315943    
  1.91697944E-02
  0.56861675    
 -0.49541330    
 -0.13185212    
  0.46692279    
 -0.41674858    
  0.53686637    
 -0.42050290    
  0.50741065    
 -0.27822503    
 -0.23679037    
 -0.10028449    
  0.21891534    
  0.33161795    
 -0.56113756    
  0.46680027    
 -0.38889211    
 -0.10821357    
 -0.11148404    
  0.77224463    
 -0.77224422    
  0.91481560    
 -0.56232625    
  0.51908147    
 -0.44103348    
 -7.45995119E-02
  0.36626732    
 -0.31755927    
  0.26614034    
 -0.56813180    
  0.78926325    
 -0.72278649    
  0.51413971    
 -0.45767298    
  0.13890889    
 -0.74930209    
 -0.23038986    
  0.19735967    
 -0.41483712    
  0.74542868    
  0.28499746    
 -0.52982193    
  0.20377941    
  0.21303678    
 -5.56988865E-02
  0.35404631    
 -0.21397293    
 -0.26714748    
 -7.30662346E-02
  0.77431053    
  0.28868958    
 -0.21611887    
  0.19679935    
 -0.54635692    
  0.42536035    
 -0.65785611    
 -0.10362194    
 -0.45767298    
  0.19207767    
  0.88004297    
 -0.75545120    
  0.80902374    
 -0.54665935    
  6.59113079E-02
  0.78920519    
  6.68724701E-02
 -0.46303487    
 -0.65232509    
  0.35720837    
 -0.88597131    
 -0.26236424    
   1.0966496    
  0.67929941    
 -0.52318603    
  0.54680902    
 -0.18193245    
 -0.53882974    
  0.60758936    
 -0.35605282    
 -0.12402312    
 -0.45879918    
 -0.25930467    
  0.88624072    
 -0.20033994    
  0.46658862    
 -0.66948426    
  7.09212944E-02
 -6.20521791E-02
 -0.21599455    
 -0.46181801    
  0.57318789    
  0.26537609    
 -0.36044142    
 -0.47812271    
 -0.27329344    
  0.20118988    
 -8.27724114E-02
 -7.91970566E-02
  0.10919951    
 -8.74593481E-02
  0.14953180    
 -9.30255093E-03
 -0.17858998    
 -3.40941027E-02
  0.12991200    
  2.01009437E-02
  0.26121545    
 -0.33341175    
 -6.06245510E-02
  0.69030243    
 -0.50892806    
  0.46822500    
 -0.46349648    
 -0.35263997    
  0.20553970    
  8.38187709E-02
 -5.15579209E-02
  0.52344406    
 -5.47642969E-02
 -0.42722341    
 -0.12414850    
 -2.91567519E-02
  5.89973945E-03
  8.99481922E-02
 -8.99482220E-02
  0.12689163    
 -3.69435586E-02
  1.06954155E-02
  8.16780403E-02
 -0.13633631    
  3.85724381E-02
  2.13910770E-02
  5.27704414E-03
 -2.12774407E-02
 -1.08108940E-02
 -3.31520811E-02
  9.63312462E-02
 -6.31788820E-02
 -8.50372091E-02
  3.48871462E-02
  3.92206982E-02
 -1.51712776E-08
  3.24354023E-02
  5.30493958E-03
  4.65201214E-02
 -7.33312517E-02
 -3.31520811E-02
  0.29467976    
 -0.21377349    
 -1.21613624E-07
 -1.04166297E-02
 -1.05265258E-02
  3.12527493E-02
  5.00104092E-02
 -0.10265400    
  4.23342437E-02
  5.54298125E-02
 -4.00051996E-02
 -1.02566304E-02
  4.53480370E-02
  2.16789516E-07
 -6.61819205E-02
  5.24948724E-03
 -5.24936896E-03
 -1.05819833E-02
  5.68629578E-02
 -4.10312638E-02
 -3.73376496E-02
 -5.44975000E-03
 -1.65292285E-02
 -2.24727858E-02
  0.10763080    
  4.00053449E-02
 -9.77640077E-02
  2.66682338E-02
 -0.11122562    
  4.03514095E-02
  0.82773745    
 -0.79440105    
  3.22607495E-02
 -1.06383497E-02
  0.12547784    
 -0.22668773    
  2.91565172E-02
  7.20533654E-02
  3.15814503E-02
 -1.21613624E-07
 -2.09432859E-02
 -4.87900898E-02
  4.87900525E-02
  1.57483891E-02
 -4.80093658E-02
  2.69559361E-02
  3.14160660E-02
   1.0274080    
  -1.0482420    
  5.12933619E-02
 -1.51137644E-02
 -2.57083252E-02
 -2.10532825E-02
 -8.31502602E-02
 -4.73460071E-02
  0.22193062    
 -4.97613735E-02
  5.08894259E-03
 -3.61796692E-02
 -2.12774407E-02
  0.12136073    
  1.88683253E-02
 -0.12422911    
 -1.60003826E-02
 -3.27897482E-02
  1.65291559E-02
  5.32039143E-02
 -1.04166297E-02
 -5.93165047E-02
  4.34852391E-02
  4.67616394E-02
  3.00024673E-02
 -0.12581994    
  3.83608267E-02
  0.10697217    
 -5.46039976E-02
  1.01524768E-02
 -5.18249422E-02
  1.05820969E-02
  4.62808497E-02
  9.99984797E-03
 -0.11034799    
  3.27897817E-02
  5.74569292E-02
  3.00024673E-02
  1.46701122E-02
 -5.48764057E-02
  1.02040432E-02
 -1.53457001E-02
  5.51518090E-02
 -5.51519506E-02
  2.04089768E-02
  2.00005621E-02
 -4.04096693E-02
  1.53454430E-02
 -3.61796692E-02
  3.10907234E-02
  5.08894259E-03
 -2.05136612E-02
  6.03197776E-02
 -8.65678936E-02
  3.14160660E-02
 -2.61112563E-02
 -5.30492608E-03
  2.10534409E-02
 -1.57484692E-02
  4.14565876E-02
  2.01009437E-02
 -4.98747546E-03
 -2.02025715E-02
 -1.02566304E-02
 -4.75021712E-02
  1.60862636E-02
  2.10534409E-02
 -1.57484692E-02
  2.09430531E-02
  5.05160056E-02
 -3.00023779E-02
 -1.02039650E-02
 -5.14153019E-03
 -4.21115272E-02
  2.12773848E-02
 -1.28648319E-08
  3.10907234E-02
  5.08894259E-03
  5.06340666E-03
 -1.01522347E-02
  3.50915380E-02
 -3.50911841E-02
  4.48953100E-02
  0.14505003    
 -0.30900490    
  0.10363477    
  3.56272422E-02
 -4.08219621E-02
  5.07722199E-02
  3.88397127E-02
 -6.89927340E-02
 -4.16725688E-02
  1.58315971E-02
  0.61135781    
 -0.53091234    
  1.43886171E-02
 -0.19381583    
  6.70643896E-02
  4.75022048E-02
 -2.61112563E-02
  7.14591816E-02
 -4.93838545E-03
 -1.49627775E-02
  9.99984797E-03
 -5.10313474E-02
  5.59941642E-02
 -6.12436384E-02
  4.62808497E-02
 -2.54467968E-02
 -5.16809197E-03
 -2.62480993E-02
 -1.06953308E-02
  1.60002280E-02
 -2.68112347E-02
  3.20883021E-02
  7.10959285E-02
  8.90236596E-09
 -2.48150732E-02
  9.99984797E-03
 -2.35817865E-07
 -6.15580045E-02
 -1.60003826E-02
 -5.39068598E-03
  1.60862636E-02
  1.05820969E-02
  3.10907234E-02
 -3.10906004E-02
 -3.20882909E-02
  0.13217165    
 -5.88403940E-02
 -3.59934717E-02
 -5.24936896E-03
  1.04713310E-02
  7.52234757E-02
 -1.45987906E-02
 -7.10959360E-02
 -3.20882909E-02
 -1.09290853E-02
  9.92979854E-02
 -4.98747546E-03
 -0.11093133    
  2.30078427E-07
  4.90562841E-02
 -4.34850380E-02
  2.19789278E-02
  0.61400986    
 -0.58192158    
  8.08520168E-02
 -0.10212953    
 -5.39068598E-03
  0.58176249    
 -0.25694090    
 -0.34117076    
 -4.49514538E-02
  5.58804795E-02
 -7.32722059E-02
  0.17154264    
 -6.09324202E-02
 -1.05265258E-02
  0.59306371    
  2.31223069E-02
  0.21280469    
 -0.52556026    
   1.1089749    
 -0.11746085    
 -0.32208341    
  9.95025504E-03
  0.66197342    
 -0.13426141    
  0.13119206    
  -1.0723215    
 -0.89848614    
   1.5154505    
 -0.44669095    
 -0.20686282    
  0.25372681    
  0.25398809    
 -0.12528767    
  0.31382045    
  0.38355488    
 -0.23962891    
 -0.88462591    
  0.40762746    
  4.64217328E-02
  0.63149107    
 -0.58515835    
 -0.24402934    
  0.11162243    
 -1.35749234E-02
  0.66191286    
 -0.85753429    
  0.95700204    
 -0.60171300    
  0.35570377    
 -0.14940006    
 -0.37512442    
  4.93373498E-02
  0.14441298    
  0.45353374    
 -0.50802159    
 -0.31745425    
  0.55489492    
  0.18126947    
 -9.08465460E-02
 -0.40258750    
  0.20925467    
  0.15664504    
 -0.31342176    
 -0.17376918    
 -0.80910718    
 -9.74985585E-02
 -0.10135242    
  0.26236448    
 -4.18908931E-02
  3.67494114E-02
  9.81176943E-02
 -0.51394576    
  0.62443304    
 -0.17814612    
 -7.79613778E-02
 -3.85721475E-02
  0.10142005    
 -3.09301689E-02
 -4.82667573E-02
 -1.66206509E-02
   1.0741060    
 -0.69314706    
 -7.11764395E-02
 -0.33811298    
 -0.21029526    
  0.47177520    
   1.0107962    
 -0.30664769    
 -0.93729734    
   1.6038358    
  0.18044725    
 -0.43063867    
 -0.23841102    
  0.68024397    
 -0.20180492    
 -0.50629544    
 -0.19711958    
  0.39160797    
 -0.34895289    
 -4.26549800E-02
  0.68508738    
  0.20423760    
 -0.72864252    
 -0.74938679    
  0.19803776    
  0.28683436    
  0.47191012    
  0.34437743    
 -4.25105095E-02
 -0.53098041    
  0.27563384    
 -0.42150199    
  0.86560500    
 -0.61019325    
  0.13375519    
  0.31774208    
 -6.71234652E-02
 -4.88422392E-03
 -0.38487074    
 -0.11419243    
 -0.20268875    
 -0.20782937    
  8.72644857E-02
 -0.30359235    
 -0.26652363    
  0.11174414    
 -0.60466850    
  0.37821525    
  0.16747883    
 -3.32571641E-02
 -1.45987906E-02
 -0.14763592    
 -5.69813326E-03
 -5.73074073E-03
  0.55467743    
  0.24984637    
 -2.57413276E-03
  0.13030468    
  0.47395530    
 -0.52978349    
  0.37961534    
  0.20896845    
 -0.42152959    
  0.63801110    
  3.46856900E-02
 -0.68286979    
 -0.13323945    
   1.0409039    
 -0.38222227    
 -0.15253952    
 -0.58385062    
  0.74241841    
 -0.54381591    
 -0.25843826    
  0.70778465    
 -0.35648602    
  0.45814106    
 -0.49074224    
  4.19907719E-02
 -0.27591336    
  0.92316365    
  0.10310747    
 -0.59807777    
  0.37559599    
 -0.59353632    
 -9.41133127E-02
  0.22664641    
 -0.20067050    
 -0.55004627    
 -0.12195864    
 -0.10118508    
 -9.71636102E-02
 -0.13062035    
  0.15082295    
 -0.11093133    
 -2.83305719E-02
  0.14424938    
  7.19735622E-02
 -0.14953178    
  5.23681231E-02
 -6.31788820E-02
  2.68111452E-02
 -0.37421238    
  0.55741566    
 -0.24880017    
  4.95968983E-02
 -5.39068598E-03
  1.62470499E-07
 -5.42004546E-03
 -5.01498953E-02
  0.11841763    
 -2.05136612E-02
 -0.10363495    
  7.20533654E-02
  1.06382854E-02
 -1.60003826E-02
  3.17487307E-02
  2.57082302E-02
  2.50638649E-02
 -5.59941381E-02
 -3.19174416E-02
  0.10752027    
 -2.95587368E-02
 -7.25707337E-02
 -2.17400026E-02
 -3.35226208E-02
  0.10251577    
  5.11523709E-03
 -0.17216907    
  0.11441051    
  1.60862636E-02
  3.14160660E-02
 -3.67494933E-02
  4.86117209E-08
  0.11599880    
 -9.48339701E-02
  2.58413684E-02
 -7.41079897E-02
  0.22094344    
 -0.16745462    
  1.03626568E-02
  9.34341997E-02
 -0.19650631    
  3.37108448E-02
  0.14383724    
 -1.93242840E-02
 -8.12630802E-02
  5.27704414E-03
  6.12435229E-02
 -4.96302499E-03
 -2.35817865E-07
 -3.03051453E-02
 -5.14153019E-03
 -5.83721511E-02
  6.35136142E-02
  4.51204441E-02
 -1.98025610E-02
  3.44014838E-02
 -0.17366356    
  8.79687592E-02
 -7.08742291E-02
  6.55971691E-02
 -1.12593824E-07
 -7.12629482E-02
 -1.14287622E-02
  5.58804795E-02
 -1.09290853E-02
 -2.78568417E-02
 -5.66566642E-03
  8.17895681E-02
  1.04166390E-02
  5.54298125E-02
 -2.98528578E-02
 -6.79110438E-02
  4.75022048E-02
 -2.08340995E-02
  1.04713310E-02
 -3.17487419E-02
 -2.17400026E-02
  7.91969150E-02
 -1.02039650E-02
  2.53178738E-02
 -4.08219621E-02
  1.03626568E-02
  3.04592736E-02
 -2.53176037E-02
  5.11523709E-03
  3.01529337E-02
 -9.95026529E-03
  1.48888296E-02
 -5.05159125E-02
  2.55769473E-02
 -6.79110438E-02
 -5.42004546E-03
  2.15063319E-02
  0.13883650    
 -0.25728458    
  0.10775282    
 -4.39629965E-02
 -3.42892334E-02
  6.19915314E-02
 -2.77024768E-02
  7.57118538E-02
  3.12620116E-08
 -1.57484692E-02
  7.14591816E-02
 -0.14842011    
  0.10307205    
 -1.55845992E-02
 -5.24936896E-03
  1.56659950E-02
 -5.19478554E-03
 -2.10532825E-02
  4.67616394E-02
 -1.26900829E-07
 -3.09301689E-02
  3.59937064E-02
 -2.04090029E-02
  5.14160423E-03
 -1.55041553E-02
  7.03807175E-02
 -6.51860982E-02
  1.54246064E-02
 -5.77586703E-02
  5.26439399E-02
 -1.55041553E-02
  0.15415052    
 -0.21868913    
  8.00429136E-02
  5.11523709E-03
  4.00053449E-02
 -5.02619669E-02
  1.53454430E-02
  3.49162742E-02
 -1.98025610E-02
 -9.43106934E-02
  0.14785145    
  7.30919912E-02
 -0.30098617    
  9.63920057E-02
  7.29490966E-02
 -3.06147579E-02
  5.16783958E-03
 -8.04721266E-02
  0.10591912    
  5.01260767E-03
  4.98730550E-03
 -4.06148396E-02
  0.66156566    
 -0.55827993    
 -0.23017757    
  0.15750648    
  3.94140258E-02
 -0.15656894    
  2.23470852E-02
 -2.80129649E-02
  8.70114118E-02
  1.55043919E-02
  2.03053616E-02
 -1.01012224E-02
 -5.20950630E-02
  1.06382854E-02
 -9.42526981E-02
  3.98915596E-02
  1.66208670E-02
  0.11411332    
  4.88997390E-03
 -7.07364231E-02
  4.60440032E-02
 -5.12933061E-02
 -3.75380628E-02
 -1.65292285E-02
  3.27897817E-02
  5.74569292E-02
 -7.91970566E-02
  9.43107456E-02
 -5.01244655E-03
 -2.54467968E-02
 -1.30651458E-07
  5.14160423E-03
  4.02066372E-02
 -9.28499922E-02
 -3.29697877E-02
  4.90562841E-02
  2.62481049E-02
  7.00286627E-02
 -3.44013609E-02
 -0.12783331    
  0.12783344    
 -3.56272981E-02
  1.54246064E-02
 -2.06192564E-02
  3.07717640E-02
  2.00005621E-02
 -1.49627775E-02
  1.99013706E-02
 -9.28499922E-02
  1.60862636E-02
 -5.33329742E-03
 -7.20533803E-02
  2.83307359E-02
  7.01095983E-02
  0.63414866    
  9.73170102E-02
  4.17240076E-02
  0.47060460    
  0.28768224    
 -0.26540932    
 -0.22094333    
  0.14785147    
  2.80390047E-02
  0.41311625    
 -0.68505001    
 -2.01803097E-03
 -0.79738605    
  0.86002868    
 -0.24133451    
  0.59019905    
  0.48725685    
 -0.53805691    
 -0.19194534    
 -0.48721567    
   1.1349798    
 -0.65978158    
 -0.15070258    
 -0.11477536    
  0.30609241    
  0.14486817    
 -0.40690094    
  0.44490662    
 -0.18287441    
 -4.92880121E-02
 -0.17054436    
  1.02774017E-02
  0.13557416    
  0.70292079    
 -0.54469675    
 -0.50474650    
  0.28388703    
  0.10459997    
 -8.76343697E-02
 -0.18644203    
 -0.12456258    
  0.62041199    
 -0.60522163    
 -0.13424958    
  0.35235542    
  0.21380724    
 -0.87318748    
   1.2693653    
 -0.53602135    
  0.50253642    
 -0.44600323    
 -0.25055489    
  0.63933319    
 -0.57750303    
  0.45217958    
 -2.90276557E-02
 -0.31373125    
 -0.22266375    
 -0.20414059    
  7.64160380E-02
 -0.61709470    
  0.12783347    
  0.46722183    
   1.0042304    
 -0.49062282    
 -0.25920239    
  0.66466779    
 -0.53329837    
  0.69125140    
 -0.92726141    
 -0.25234261    
  8.57244357E-02
  0.90317380    
  8.57666880E-02
 -2.10965774E-03
 -0.98118109    
 -8.52206051E-02
  5.08330278E-02
 -7.88288489E-02
  0.86781579    
 -0.45710725    
  0.99045825    
  -1.2146485    
  0.86361849    
 -0.56681603    
  4.19111215E-02
  0.30203748    
  0.17308375    
  1.95294805E-02
 -0.74091399    
  0.17673728    
 -0.61248910    
  0.90067112    
  0.35577482    
 -0.49037808    
 -0.40718198    
 -0.13500513    
  0.92275965    
 -0.56874305    
 -0.23721708    
  0.55698746    
  6.54781386E-02
 -0.13232496    
 -0.31925783    
 -0.56460607    
 -0.10233880    
  2.13226452E-02
 -0.33816159    
  7.95872957E-02
 -5.47948107E-03
  0.18506525    
 -0.31389788    
  0.14518218    
  5.26439399E-02
 -9.68497097E-02
  1.68071911E-02
  0.13976200    
  1.43886171E-02
 -6.39039278E-02
 -6.82679489E-02
  7.83691630E-02
 -1.51900286E-02
  2.51900125E-02
 -3.03051453E-02
  2.03053616E-02
 -5.03768912E-03
 -4.12429720E-02
 -1.28648319E-08
  3.61795314E-02
 -2.05136612E-02
  5.54298125E-02
 -8.16779062E-02
  7.67642334E-02
 -1.99010596E-02
 -2.54467968E-02
  1.53454430E-02
 -2.05136612E-02
  4.55774032E-02
 -4.55776304E-02
 -2.62480993E-02
  4.16728333E-02
  5.08894259E-03
 -2.05136612E-02
  1.03095742E-02
  5.48765324E-02
 -7.03807622E-02
  4.08220589E-02
 -3.56272981E-02
  1.03095742E-02
  3.52680348E-02
 -9.95026529E-03
 -2.53176037E-02
 -6.89928830E-02
  9.43107456E-02
  9.98454764E-02
 -0.11495910    
  7.33827278E-02
 -7.84714818E-02
 -5.11489576E-03
 -3.12526561E-02
  5.27704414E-03
 -3.75380628E-02
 -1.09893344E-02
 -1.11109950E-02
 -1.12359608E-02
  6.55971691E-02
 -4.32501957E-02
  0.10480764    
  1.48150949E-02
  8.45575407E-02
 -0.20418057    
  3.79450582E-02
  4.67616394E-02
 -2.05136612E-02
  1.03095742E-02
  2.53178738E-02
 -2.02025715E-02
  5.08894259E-03
 -5.08893328E-03
 -2.06192564E-02
  1.03626568E-02
  4.04094346E-02
 -6.65207952E-02
  5.65704182E-02
 -0.11653369    
  0.13142264    
  0.10732911    
 -0.12221757    
 -0.13926214    
  6.66913316E-02
  9.23733264E-02
 -7.63730928E-02
 -3.22610065E-02
  2.16225125E-02
  6.72088191E-02
 -5.01244655E-03
 -5.15579209E-02
  1.05265444E-02
  6.58465773E-02
 -4.91379807E-03
 -1.48885464E-02
 -4.08219621E-02
  0.14967635    
 -0.18681578    
 -4.42059785E-02
  6.55971691E-02
 -5.30492608E-03
 -4.90559265E-02
  0.13073419    
  2.42142770E-02
 -9.00606960E-02
  2.07263362E-02
  0.13864633    
 -0.20763938    
 -1.66206509E-02
  4.37228605E-02
  0.10161024    
 -9.09718871E-02
  1.05265444E-02
 -2.65267957E-02
 -5.39068598E-03
  4.23342437E-02
  1.03095742E-02
  8.35869014E-02
 -0.10956222    
  3.61795314E-02
 -4.14568260E-02
  1.05265444E-02
  3.09301745E-02
  5.06340666E-03
  2.98529714E-02
 -7.63730928E-02
  3.63677815E-02
 -3.10906004E-02
  1.56659950E-02
  3.06147318E-02
  5.01260767E-03
 -3.04593388E-02
 -2.61112563E-02
  2.09430531E-02
 -5.19478554E-03
 -1.04713123E-02
  2.08339561E-02
 -1.03627555E-02
  5.57108223E-02
 -0.63107467    
   2.2074599    
 -0.76490796    
  7.58256838E-02
  0.59631431    
 -0.13241456    
 -0.10479388    
 -0.45929632    
 -7.44529217E-02
  0.55338532    
  0.31339034    
 -0.82653344    
  0.24199022    
 -0.21227372    
 -0.34962115    
  0.20963407    
   1.2483119    
  -1.3870382    
  0.18430361    
  4.35904451E-02
   1.1687632    
 -0.89120322    
  0.58718807    
 -0.79828590    
 -4.76822630E-02
  0.57347286    
 -0.73736048    
 -0.14415528    
  0.74854600    
 -0.59892654    
 -0.50719899    
 -0.15641581    
  3.63677815E-02
  4.97614332E-02
 -9.67675000E-02
  7.21960589E-02
 -3.54468785E-02
  2.04089768E-02
 -3.59934717E-02
 -5.37766106E-02
  1.64387487E-02
  2.15063319E-02
  1.05820969E-02
  7.10959285E-02
 -0.10318422    
  6.31790385E-02
 -4.16725688E-02
  7.67642334E-02
 -9.90130659E-03
  9.90128797E-03
 -5.05159125E-02
 -2.09432859E-02
  4.14565876E-02
 -1.02039650E-02
 -6.35135472E-02
 -1.45150992E-07
  2.69559361E-02
 -5.33329742E-03
 -2.16226093E-02
  1.08698346E-02
  1.07528400E-02
 -5.36198542E-03
  3.69433947E-02
 -6.41933680E-02
 -3.37111689E-02
 -1.11954520E-07
  0.13353145    
 -3.56272981E-02
 -6.41933680E-02
  0.65657496    
  0.33113679    
 -6.59111887E-02
 -8.24265331E-02
  0.42671725    
  4.26891856E-02
 -0.31901383    
  0.41973662    
 -0.37948978    
 -0.10601822    
  0.18742560    
  0.27625334    
  5.76181151E-02
 -0.64982837    
  7.45334849E-03
 -0.11809264    
  0.24790415    
  0.21440987    
 -0.14919233    
  2.03457102E-03
  0.20177887    
 -0.48405537    
 -0.70671606    
   1.2992829    
 -0.51980793    
  0.49719933    
 -0.49719957    
  0.23162870    
  0.38199753    
 -0.10129805    
 -0.68120652    
 -0.29462984    
 -0.22214827    
   1.8721850    
 -0.34138089    
 -0.66659200    
 -8.52973685E-02
 -6.87291753E-03
  0.58906311    
  4.48953137E-02
 -0.16539241    
 -0.30363598    
 -0.34312201    
 -0.10414030    
  0.19845101    
  1.98026374E-02
 -0.20012616    
  0.13689376    
  0.21106030    
 -0.18274461    
  4.95151207E-02
 -0.47290653    
  0.76239860    
  0.79370421    
 -0.95420402    
 -6.58130497E-02
  0.20806426    
  0.34145862    
 -0.52932012    
  0.30421123    
 -0.59337580    
  0.90974116    
 -6.28671721E-02
 -0.61958444    
  3.48469466E-02
 -0.60994840    
 -0.95048207    
   2.0588508    
 -0.17211033    
 -0.42459249    
  -1.0210915    
   1.4749072    
  1.59895525E-03
 -0.21083951    
  0.31540093    
 -0.23763648    
 -0.31731406    
 -0.31563827    
  0.39046180    
  0.12447868    
 -0.11062168    
  0.51403159    
 -0.26910865    
  0.30415234    
 -0.25339812    
 -0.17687576    
  8.76902565E-02
 -0.10618998    
  4.06561606E-02
 -0.87626582    
  0.67382288    
 -8.12630728E-02
  0.19633235    
  0.21089511    
 -0.18514234    
  0.22652780    
  0.26418176    
 -0.59559917    
  0.33982807    
 -0.29609239    
  0.36094490    
 -0.28090256    
 -0.71203536    
   1.2182766    
 -0.36675045    
  0.55157536    
 -0.21149296    
 -0.69701576    
  9.36645195E-02
 -0.19130273    
  0.32336256    
  2.05983408E-03
  0.52309573    
 -0.24315979    
 -0.59121388    
  0.44403756    
  0.94506186    
  -1.4350845    
 -0.64716196    
  0.52532685    
  0.61005461    
 -0.35101774    
  0.39860412    
 -0.23788156    
 -0.13790797    
  0.56639558    
  0.19574460    
  4.68387865E-02
 -0.18187539    
 -0.13909261    
  0.50403333    
 -0.65485626    
 -0.10159112    
 -6.12436086E-02
 -1.69854015E-02
  0.42174879    
 -0.77202022    
 -0.31959444    
  0.17602563    
  0.79798126    
  0.26127008    
 -0.36961880    
 -0.33576804    
  0.55184484    
 -0.27593118    
 -5.77083938E-02
 -7.82290250E-02
  3.98794673E-02
  0.26899013    
 -1.58479586E-02
 -0.31466699    
 -0.44451094    
 -7.43705481E-02
 -0.37469339    
  0.11122566    
  0.10440303    
 -0.57920271    
  0.84949321    
  0.35371014    
 -0.12270296    
  0.17226245    
  0.62611485    
  0.26209322    
  -1.0046180    
  4.82021458E-02
  0.75030571    
 -0.26425496    
 -0.31160307    
 -0.11285440    
  0.14014682    
  7.76731521E-02
  0.29786122    
 -0.50467986    
  0.43067360    
  0.18870220    
  0.49155989    
 -0.37077147    
 -0.71851838    
 -0.29125723    
  0.51995289    
 -0.42438224    
  0.15191606    
  0.64385366    
 -0.26636776    
  2.27454118E-02
  0.37553638    
 -0.21519381    
 -0.42676309    
  0.47901395    
 -0.23227581    
 -0.21970919    
  0.21511117    
 -3.59694734E-02
  0.26064777    
 -0.22008054    
  0.24671671    
 -0.54361534    
 -6.37158304E-02
  1.73916630E-02
  0.62745851    
 -0.33440313    
 -0.49540386    
  0.32966426    
 -0.25838718    
  7.56861717E-02
 -5.62210605E-02
  0.67245275    
  -1.0239772    
  6.94496185E-02
  0.60816693    
 -1.40108299E-02
  0.54515016    
 -0.80557650    
 -0.17730001    
  0.58809030    
 -0.49427167    
  0.33148456    
 -3.57784354E-03
 -0.27698663    
 -0.48285183    
 -0.13957028    
 -0.27165830    
  0.75750506    
  0.17370272    
  0.46371979    
 -0.26036063    
  0.38670295    
 -0.41306961    
  2.82240827E-02
 -7.31094331E-02
  0.38326457    
 -0.55961591    
  0.31411541    
  0.31892785    
  0.10320893    
 -0.61952794    
  0.61036408    
 -0.43940648    
 -0.57536423    
  0.41912785    
  6.07475042E-02
 -7.12408200E-02
  0.97129047    
 -0.63120770    
 -0.17872459    
  0.60204726    
  -1.0752877    
  0.84399885    
  0.24107355    
 -0.31299162    
 -0.46231037    
  0.51798809    
 -0.11322781    
  0.29049885    
 -0.68893683    
  0.39561301    
 -0.26208141    
 -4.70452346E-02
 -4.73459885E-02
  0.24906744    
  0.42263958    
 -0.62051445    
 -0.17581688    
  0.20046279    
  0.15093532    
 -0.31764880    
  0.60048831    
 -0.33744341    
 -0.14624533    
 -0.22659427    
  0.58915770    
 -0.58669114    
  0.24939702    
  0.61118329    
 -0.86551851    
  0.97119129    
 -0.97366959    
  0.11253080    
 -0.17393111    
  0.86374670    
 -0.52276152    
 -0.52277935    
  0.49423298    
  0.51275438    
 -0.53028142    
  3.09501532E-02
  0.22580662    
 -0.23345475    
  1.33463331E-02
  0.34294471    
  0.27958485    
 -0.16419412    
 -0.43216556    
  0.18324342    
  9.17460769E-03
 -0.26908374    
 -0.24224934    
  0.29463756    
 -0.49643704    
  0.20686278    
 -0.53899658    
 -0.27193365    
  2.24729292E-02
  0.15415056    
 -0.20544398    
  0.10008334    
 -0.14799702    
  0.13199644    
 -5.52626066E-02
  6.06246702E-02
 -0.10121007    
  0.18330748    
  4.80863824E-02
 -0.13554554    
  4.21113558E-02
 -3.67494933E-02
  8.20975825E-02
 -4.02062163E-02
  2.53178738E-02
 -3.04593388E-02
  2.04089768E-02
  2.00005621E-02
 -9.33319181E-02
  5.42022986E-03
  4.23342437E-02
  3.06147318E-02
 -1.51900286E-02
  2.02027727E-02
 -4.60438058E-02
 -1.58313382E-02
  3.65578011E-02
 -5.26435710E-02
  5.39080659E-03
  2.65268851E-02
  1.55846002E-02
 -4.21115272E-02
  2.65268851E-02
 -2.11647619E-02
  4.86117209E-08
  7.71589801E-02
 -2.50640959E-02
  6.86544105E-02
 -0.11541604    
 -5.33329742E-03
  8.20975825E-02
 -5.57105765E-02
  7.52234757E-02
 -3.94138731E-02
  2.48151775E-02
 -4.91379807E-03
 -9.82702002E-02
  5.29222712E-02
  6.00179322E-02
 -0.16309030    
  0.13851869    
 -9.38189030E-02
  1.62604786E-02
  2.12773848E-02
 -3.20882909E-02
  5.29222712E-02
 -3.14160697E-02
  1.26250868E-07
  3.14160660E-02
 -1.03627555E-02
  2.57082302E-02
 -1.26900829E-07
 -2.57083252E-02
  1.03626568E-02
  2.54467614E-02
  9.54720392E-08
 -5.15579209E-02
 -3.22610065E-02
 -5.47948107E-03
  7.91969150E-02
 -5.20950630E-02
  0.72989661    
  0.15709196    
  0.12606965    
  0.35434192    
 -2.62267143E-02
 -0.49006343    
  0.85897136    
 -4.14670035E-02
 -3.27897631E-02
 -0.97528929    
  0.43092087    
 -0.39830938    
  0.69448334    
 -0.41620335    
  0.17758715    
  0.59248364    
 -0.83920819    
  0.48400497    
 -0.63346666    
  0.88091135    
 -0.16288722    
 -0.60839063    
  0.19984959    
  0.48650274    
 -0.49952593    
 -2.27282979E-02
  1.33208763E-02
  0.79633147    
 -0.27609822    
 -0.12681231    
 -0.72687280    
  0.49379495    
  0.22024067    
 -1.69383325E-02
  1.43510746E-02
 -0.48988926    
 -0.15768062    
  0.11005248    
  3.27182040E-02
  0.11730614    
  8.58975351E-02
 -0.21182440    
  0.46702281    
 -0.55049866    
 -0.81034225    
   1.0082282    
 -0.43286422    
  0.98194492    
 -0.65917140    
  0.50390524    
 -0.10131785    
 -0.21811302    
 -0.51022863    
  0.84516358    
 -0.11970785    
  0.28152144    
 -0.83969313    
 -0.69821060    
  0.83489358    
  0.20626174    
  0.32592008    
 -3.48244145E-09
  0.19026756    
 -0.54159731    
 -0.30998802    
  0.54627973    
 -0.46681562    
  0.41925865    
 -0.23770881    
  0.36206576    
 -0.26640466    
  0.20114899    
  7.72799850E-02
 -0.14709264    
  0.55917621    
 -0.38586944    
 -0.65382719    
  0.32431626    
 -0.53387111    
  0.35298708    
  7.47236386E-02
  0.25153646    
  0.31150183    
 -0.61433178    
  0.99597692    
 -0.55399388    
 -0.25966156    
  0.32639647    
 -0.35306466    
 -0.18124086    
 -0.21614864    
  6.23578914E-02
 -0.25383660    
  0.24625100    
 -2.57083233E-02
  5.32446243E-02
  0.14458142    
  0.21110554    
 -0.25701526    
  0.58454990    
 -0.43713340    
 -0.31508115    
  0.20499028    
 -0.13107117    
 -0.13951616    
  0.11463939    
  0.27564529    
  0.29435214    
 -0.29818323    
  5.59846349E-02
  0.35267437    
 -0.14378773    
  0.50402802    
  -1.0331844    
  0.91328627    
 -0.47020429    
 -0.20209841    
  0.77786404    
 -0.76420522    
  0.59336984    
 -0.39693627    
 -0.34897041    
  0.70437050    
 -0.59743136    
 -0.20157252    
  0.27015981    
  0.54544652    
 -2.66977623E-02
 -3.90852354E-02
 -0.11281279    
 -0.30979708    
  0.26140070    
 -0.40960583    
 -0.20923655    
  0.74546289    
 -0.32729107    
 -0.36585605    
  2.42416421E-03
  0.99942058    
 -0.86166090    
  0.46019828    
  0.18763347    
 -0.42384499    
  3.80524620E-02
 -0.83975089    
  0.72095227    
 -0.28829166    
  9.97347757E-02
  0.15509634    
  0.26425269    
 -0.27757373    
  0.41436523    
  3.48295048E-02
 -7.22287968E-02
 -0.84467298    
  0.83808112    
 -0.51879370    
  0.28601417    
  0.22214143    
  0.19384152    
 -7.07248524E-02
  9.46652144E-02
  3.79791148E-02
 -0.61358225    
  0.26103982    
 -0.55961591    
 -0.12912287    
  0.80143595    
 -0.28068924    
  9.94193852E-02
 -0.11522311    
  0.66259682    
 -0.83400482    
  6.89929053E-02
 -0.77908939    
  0.83624810    
 -0.25848284    
  0.85752302    
 -0.44966254    
  0.29483369    
 -0.72696662    
 -3.75512056E-02
 -0.25095019    
 -0.34503332    
 -9.30255093E-03
 -9.29762498E-02
  2.53178738E-02
 -6.72086999E-02
  7.21960589E-02
  4.85532321E-02
 -6.86545298E-02
 -4.67616394E-02
 -3.24352905E-02
 -7.41081387E-02
  5.89973945E-03
  1.72344059E-08
  0.10064365    
  0.53810942    
 -0.31496587    
   1.1484152    
  0.33897555    
 -0.90434295    
 -0.76963305    
   1.2593348    
 -0.41423699    
  0.11041366    
 -0.86721861    
 -0.26142576    
  0.70526832    
  0.54575092    
  0.19302621    
 -0.60374063    
  0.20829724    
  0.56448811    
 -0.41033721    
  0.21505213    
 -3.15105170E-02
 -0.35059598    
  0.10860196    
  1.35006411E-02
  0.39131683    
 -0.52649176    
  0.24053524    
 -0.52238661    
  0.15082295    
  0.72149187    
 -0.85216975    
  0.67879987    
  8.71316120E-02
 -0.41210955    
 -0.23825732    
  0.39011943    
 -0.41322720    
 -0.53714281    
  0.66839898    
  0.26288980    
 -1.75284187E-03
  0.17792606    
 -0.60466850    
   1.2223511    
 -0.84782577    
  0.69499403    
 -0.93867952    
  0.14467210    
  0.94207782    
  -1.0009184    
  0.34754267    
 -0.13222149    
 -0.15037665    
 -0.61701310    
  0.19105509    
  0.23180184    
  0.99032855    
 -0.71628553    
 -0.11287913    
 -0.30673006    
  8.20133463E-02
 -7.63314217E-02
  0.13246860    
 -2.00509112E-02
   1.0466527    
 -0.85592782    
  0.27452064    
  5.41507006E-02
 -0.28768227    
  0.44484025    
 -0.22089387    
 -0.21794038    
  0.66068989    
 -0.43634948    
  0.24616198    
 -0.46255025    
  0.60955042    
 -0.61153257    
  0.81796014    
 -0.80026054    
  0.14828540    
 -0.29499164    
  0.64102173    
 -0.31949490    
 -5.72545156E-02
  0.14494771    
 -0.32692295    
  0.68059474    
 -6.41174167E-02
 -0.84430969    
  0.14101006    
  0.15706176    
  0.21379791    
 -0.47094324    
  0.73966724    
 -0.10722301    
 -0.29168469    
  -1.0314034    
  0.90421826    
 -2.25189999E-02
  0.20517765    
  0.57420433    
 -0.65494990    
  0.24377041    
 -0.35381356    
  0.42966002    
 -0.20244294    
 -0.35783720    
 -2.59143244E-02
  0.13173959    
 -0.28073287    
  0.30756608    
 -0.19255695    
  0.25378048    
  0.91398901    
  -1.1978471    
  0.88159907    
  -1.0089699    
 -0.50410450    
  0.59255981    
  0.38946474    
 -0.58456612    
 -0.27596101    
 -0.26533499    
 -6.26985803E-02
  1.72344059E-08
  0.13720132    
   1.5404451    
 -2.78568119E-02
 -0.74058235    
 -0.66510820    
  0.29342580    
  0.21555459    
   1.3270968    
 -0.46838829    
  0.24174853    
 -0.62803286    
 -0.23007594    
  0.49681479    
 -0.41744149    
 -5.57419658E-02
  0.26513675    
  0.18800582    
 -9.32878181E-02
  0.18355525    
 -7.02267885E-02
 -0.23612414    
  0.19975674    
 -0.59522188    
  0.69934678    
 -0.37863401    
 -0.29371718    
  0.33785477    
 -0.51197779    
  0.63225216    
 -5.02459705E-02
  0.28526363    
  5.99121265E-02
  -1.0019556    
  0.79633123    
  0.39608413    
 -0.90784413    
 -2.60368958E-02
  0.14278086    
  0.22272758    
 -0.51527268    
  0.11312947    
  0.83442235    
 -0.48875263    
 -0.11954528    
 -7.62468651E-02
  0.39470068    
  0.32486099    
 -0.70891201    
  0.15475570    
  0.11959635    
 -0.37454692    
  0.17172684    
 -0.14401165    
 -0.63346106    
  0.53289783    
  0.18148139    
  3.50912176E-02
 -3.50915045E-02
 -6.95931390E-02
  0.28090253    
 -0.38027510    
  0.19181180    
  0.28098607    
  7.72226322E-03
  0.10505269    
 -0.45515594    
 -4.92267422E-02
 -0.19710903    
  0.55240703    
  0.54434150    
 -0.92519212    
  0.57064730    
  0.18630280    
 -0.51561993    
 -0.15138188    
  0.87904644    
 -0.92977393    
 -0.18051323    
 -0.16459322    
 -0.62223935    
  0.85238683    
  0.15487564    
  0.90492207    
 -0.64088672    
 -0.17666133    
  0.67302579    
 -0.62632465    
  0.34404802    
  3.57418135E-02
 -0.28378859    
 -6.41933531E-02
 -0.21717615    
  0.44948575    
  0.52416670    
 -0.94656295    
  0.36067569    
 -0.10985628    
 -0.38403255    
  0.53644860    
 -0.16286913    
  0.15839483    
 -0.17606309    
 -0.17911808    
 -0.34546798    
   1.0680287    
 -0.63288796    
 -6.85753673E-02
  0.54610431    
 -0.67517161    
  0.13115333    
 -0.33605570    
  0.20490260    
  0.52122283    
 -8.84226561E-02
  0.25915876    
 -0.63203305    
  0.47669271    
 -0.58031458    
 -9.97534208E-03
 -7.54709868E-03
   1.1011344    
 -0.37080806    
 -0.81733739    
  0.47549835    
  0.36350080    
 -0.43445265    
  0.24208069    
 -0.76337773    
 -7.05419183E-02
  0.42411628    
 -0.17280193    
  0.96913326    
 -0.12961765    
 -0.93147248    
 -0.22456084    
  0.26345459    
  0.97502214    
  2.23587807E-02
 -0.56062114    
 -0.19365293    
  1.98497631E-07
  0.26006052    
 -0.22644375    
  0.50502360    
 -0.20859918    
 -0.12588046    
  0.42956284    
  -1.4640721    
   1.6516705    
  -1.0062115    
 -0.23023812    
  0.79168838    
  0.10036278    
  0.11157472    
 -0.54256141    
 -6.97220117E-02
  0.62055302    
 -0.45366710    
 -0.31521836    
  0.93140447    
 -0.98082912    
 -0.27795160    
  9.08185840E-02
 -0.14508161    
  1.10906800E-02
 -0.11686421    
 -3.78993638E-02
  0.36607257    
  0.49280724    
 -0.28405225    
  7.44529366E-02
 -0.26258853    
  0.33605573    
 -2.10532546E-02
  0.16443220    
 -3.11668199E-02
   1.0715582    
  -1.2868184    
  0.89999259    
 -0.56550145    
 -0.28713116    
  0.43155348    
  0.10836022    
 -0.42164144    
   1.0269599    
 -0.67577946    
 -0.41376385    
 -7.79613853E-02
 -0.13740000    
  0.75453174    
 -0.60816312    
 -0.67107123    
  0.44960025    
  0.98569185    
  0.21855907    
 -0.84729785    
 -0.47195482    
  0.16921525    
  0.80298334    
 -0.41795427    
 -0.22000663    
  0.45988563    
 -0.55117691    
  0.51522779    
  0.19853890    
  4.80467081E-02
 -0.73282576    
  0.10607469    
  2.53712200E-02
  0.43764865    
 -0.63808727    
 -0.74551523    
  0.83337635    
  0.57813483    
  0.16957141    
 -0.77855098    
  0.13713916    
  0.81929857    
 -0.62514246    
 -0.30045083    
  0.39607558    
  0.33938810    
 -0.48466817    
 -0.18962085    
  0.48770332    
 -0.60411346    
  0.39137471    
  0.15581863    
  -1.0580188    
  0.27212963    
  0.77294874    
  0.43165064    
  -1.0589941    
  9.06181335E-02
  0.20314302    
  9.98908430E-02
  0.35612610    
 -0.63955188    
 -5.74441701E-02
 -0.47051781    
  0.85081923    
 -0.68788838    
 -0.22664620    
 -0.36675075    
  0.21551976    
 -0.14231621    
  0.13720132    
 -0.11970785    
 -8.43871981E-02
  0.19895382    
 -1.55845992E-02
  7.56026655E-02
 -0.11294039    
 -2.19788328E-02
 -0.10536043    
  0.17509373    
 -4.23342027E-02
  2.66682338E-02
  2.59756912E-02
  1.02040432E-02
 -5.08893328E-03
  2.02027727E-02
  1.98026355E-02
 -0.14197014    
  0.13705647    
  1.46701122E-02
 -7.03807622E-02
  6.06246293E-02
 -0.14197014    
 -4.03512791E-02
  0.19692041    
 -1.45987906E-02
 -6.06245920E-02
  0.51082569    
 -0.46005341    
  0.38546458    
 -0.18434370    
   1.1986958    
 -7.21373335E-02
  7.94369727E-02
 -0.41276440    
  0.27663231    
 -0.72704881    
 -2.03200039E-02
 -2.67477036E-02
  0.12179117    
  0.65786517    
 -0.15024492    
  0.20924325    
 -0.53232235    
  0.17824842    
  9.23367031E-03
  0.33436918    
 -0.62205124    
  0.52976274    
  0.49687618    
 -0.63102609    
 -4.38519381E-02
 -0.10536056    
 -0.11348204    
  0.49044791    
 -0.35987121    
 -0.47870433    
  0.19290347    
  0.12472086    
  0.73856032    
 -0.19809018    
  0.40202272    
  -1.0697231    
  0.21608363    
 -7.78521374E-02
  0.12722062    
  4.70453575E-02
  5.54208718E-02
  0.57318789    
 -0.27469489    
 -0.59607887    
  0.10863366    
 -0.15660447    
  0.16288729    
 -0.27180302    
 -0.19945361    
  0.85349005    
 -5.86679205E-02
 -0.34893614    
 -0.32328352    
 -0.46645945    
 -7.84714818E-02
  0.11551298    
  0.26585445    
  0.11817005    
  0.32937044    
  0.59370840    
 -2.49078982E-02
 -0.62373400    
  0.62625319    
 -0.79223800    
  0.66925293    
  0.18752393    
 -0.50846988    
  0.18883613    
  0.37580910    
 -0.10202150    
 -0.62398994    
 -0.31730247    
  0.39911589    
  0.53474092    
 -0.26473022    
  0.11471704    
 -0.31899583    
 -0.34565932    
  0.12895645    
 -0.54005516    
  0.11589823    
 -0.31703976    
 -2.62480993E-02
  0.12953389    
   1.1516951    
  0.25426418    
 -0.37500581    
  0.60157973    
 -0.63548160    
  0.30773824    
  3.85380127E-02
 -0.16395475    
 -0.48389250    
  0.69895768    
  0.37128392    
 -0.96418178    
  0.48663589    
 -0.62346709    
  0.53739280    
 -0.33562982    
  0.38227758    
 -0.68248034    
 -0.25549120    
  0.79713696    
  0.58744341    
 -0.41364598    
  0.45563367    
 -0.58122927    
  0.41909745    
 -0.74474603    
  0.33734456    
 -0.49591795    
 -4.39095870E-02
 -0.37719020    
  0.20331204    
 -0.43101099    
  0.79301333    
  -1.0640911    
  0.48042825    
  0.31508121    
  0.27681226    
  0.49304566    
 -0.75910509    
  0.53094298    
 -0.32614830    
  0.37073666    
  0.15822391    
 -0.24455222    
 -0.41452229    
 -0.51829755    
   1.4711332    
  -1.0909858    
  0.16989920    
  0.33750170    
  0.32884717    
 -0.43173301    
 -0.40736818    
   1.0696248    
 -0.71294969    
 -0.15782395    
  2.31491532E-02
  0.71241140    
 -0.92304742    
  0.57005370    
 -0.22875047    
 -0.46759671    
  0.94535130    
  0.24895932    
 -0.88052994    
 -7.28477016E-02
  0.29458526    
 -0.37315977    
 -0.11846466    
  0.26519182    
  0.33647209    
 -0.19824617    
  0.31994280    
 -1.49928564E-02
  0.36749214    
 -0.13173984    
  0.23594901    
 -0.44340470    
  0.10315526    
 -0.51303548    
  0.98551953    
 -0.91093785    
  0.14323784    
  0.72725642    
 -0.50056016    
 -6.74741939E-02
  0.48094520    
 -0.72556198    
 -4.96627316E-02
  0.41155663    
 -8.15056488E-02
 -0.67717016    
 -0.37286147    
  0.39846730    
  0.55317461    
 -0.38309994    
 -0.84650850    
   1.1833189    
  0.41165006    
 -0.25677446    
  0.37605101    
  8.94129574E-02
 -0.68318766    
 -0.75444776    
  0.54916185    
  0.34622249    
 -0.32433966    
  0.21532097    
  0.51187199    
 -0.52063632    
  0.41945142    
  5.95346205E-02
 -0.63489872    
  0.45888242    
 -0.25989667    
 -0.55624878    
 -0.43078277    
  0.80437291    
  1.00704357E-02
 -0.55312407    
 -0.14202949    
  0.73829728    
  1.91749970E-03
 -0.44652659    
  0.13165857    
  0.22051544    
  0.29815343    
 -0.43802068    
  0.13141052    
  0.31284049    
  0.23916373    
 -2.22505387E-02
  0.47156483    
  -1.1400195    
  0.75003433    
 -0.34456944    
 -0.45804310    
 -0.11425464    
 -0.13559206    
 -3.35603617E-02
  0.34085065    
  1.20629510E-02
  0.50794369    
 -0.65215212    
  0.42467013    
 -0.40275142    
  0.31177950    
 -0.47637284    
 -0.15149188    
 -0.55128628    
  0.24987981    
  0.45926771    
 -0.23111163    
  0.65023959    
  0.45369184    
 -0.35819191    
  0.23408930    
 -0.18412477    
  0.56219125    
 -0.87054241    
  0.31375191    
  9.41670686E-02
 -9.85238049E-03
  0.21983758    
 -0.41812772    
  0.94836617    
  -1.4665967    
  2.66682096E-02
  0.98861116    
 -0.79484248    
  0.70927668    
  0.10014688    
  0.16426653    
  -1.1479144    
  0.10115811    
 -0.48114398    
  0.45754403    
 -0.17934106    
 -0.21868910    
  0.33010301    
 -0.42808318    
   1.2069097    
 -0.72897196    
 -0.30299622    
  0.50835335    
  0.68444622    
 -0.13478072    
 -0.44628727    
  2.64333077E-02
  0.13597398    
 -0.41499814    
  0.76520056    
 -0.41486734    
  0.37948954    
 -0.21899709    
 -0.64600044    
   1.2932844    
 -0.70403647    
  0.35557947    
 -0.35923576    
 -0.14563990    
  0.46973857    
  0.13601190    
 -0.84922636    
  0.59824246    
 -0.48346698    
  0.67245275    
 -0.73715192    
 -0.28340691    
 -0.24645059    
 -9.13877338E-02
 -0.11658762    
  0.26731488    
 -0.10856619    
 -5.17762154E-02
  0.65121752    
  0.29270700    
 -0.15854618    
  0.28381979    
 -6.86375871E-02
 -0.20205308    
 -0.31114334    
 -0.59433627    
  0.20797534    
 -3.55591625E-02
  0.63731873    
  0.89403534    
 -0.90365076    
  0.69916779    
  7.62492418E-02
 -0.64218777    
  0.18126382    
  0.42005530    
 -0.11532363    
 -0.40481511    
  0.58083153    
 -0.74576145    
  0.37670276    
  0.34923393    
 -0.12545982    
 -0.77046156    
  0.11566143    
  6.11957759E-02
  0.20004770    
  0.47233713    
 -0.59762502    
  0.31691179    
 -0.47000352    
 -8.49932507E-02
  0.43199202    
  0.20162216    
 -0.45668316    
 -5.79536781E-02
  0.75559515    
  0.30242726    
 -0.77872831    
 -1.45457061E-02
  0.18201637    
 -0.56305683    
  0.73257399    
 -0.57421935    
 -0.11122563    
  -1.0487266    
   1.1391422    
  0.47175440    
 -0.51228434    
  0.61997473    
 -0.79212892    
  0.76156199    
  5.76831214E-02
 -0.74410534    
  0.13754462    
  0.56361324    
 -4.76606973E-02
 -0.56626248    
  0.91481560    
 -0.52005464    
  0.50418121    
 -0.59239709    
  8.48995894E-02
  0.38983980    
 -0.45504284    
 -0.92788255    
   1.2873902    
 -0.46211395    
  0.50807148    
 -5.71583062E-02
 -0.18507899    
 -0.10636492    
 -0.81976306    
 -0.65217304    
   1.3678776    
  0.26179212    
  0.37888712    
 -0.49720666    
 -0.30664769    
  0.26555729    
 -0.32878351    
 -1.64515972E-02
 -0.55194378    
 -0.50945461    
   1.2702224    
 -0.21595792    
 -0.31428578    
  0.69966173    
 -0.12613784    
 -2.61208564E-02
  0.16195157    
 -0.26123962    
 -0.34570038    
  0.60210526    
  0.43150958    
 -0.28593451    
 -0.40406966    
  0.15474820    
  3.57768685E-03
  0.38136753    
 -0.40485573    
 -0.12236377    
  0.12783350    
  0.20627463    
  0.11580880    
 -0.20389642    
 -0.35046282    
  0.93896741    
 -0.82016563    
  0.33443347    
  0.17720647    
 -0.32288978    
 -0.41648683    
 -2.59079915E-02
  1.30378744E-02
  0.31515110    
  3.34601738E-02
 -0.30551216    
 -0.60077369    
 -0.34830651    
  0.72158498    
  0.56183851    
  0.65605545    
 -0.78074521    
  0.88315201    
 -0.33947191    
 -0.66549557    
 -3.46855111E-02
  0.39838129    
 -0.12074945    
  0.29301554    
 -0.43858755    
 -9.73740667E-02
  0.51037085    
 -0.49682680    
 -7.92956799E-02
  0.52000660    
 -0.14077242    
 -0.19974837    
 -0.14606963    
 -0.26142576    
  5.63110933E-02
  0.13461153    
 -0.50329733    
 -0.23361486    
 -0.11122562    
  0.73349857    
  -1.0251096    
   1.0363461    
  0.19481301    
  0.53669494    
 -0.70940787    
   1.1866096    
 -0.41341993    
 -0.39542723    
 -0.12553772    
  0.34492877    
  0.36401635    
 -0.14841986    
 -0.37855753    
 -0.15474069    
 -2.08777077E-02
 -0.37738192    
  0.20011112    
 -9.22922790E-02
  0.14383724    
  0.95293188    
  -1.0274080    
  0.48471439    
  0.24636401    
 -0.64471138    
 -0.88258630    
  0.26455963    
   1.5118446    
 -0.34677678    
 -0.27724856    
 -4.24025320E-02
  0.40106118    
 -0.38610744    
 -0.37891892    
   1.4892130    
  -1.4545888    
  0.80684960    
 -0.37045446    
 -0.41055405    
  0.63132584    
 -0.50676316    
 -0.19046292    
 -0.12770958    
  0.20123333    
   1.0241798    
  -1.0091041    
  0.51182258    
 -4.90145944E-02
 -0.35421103    
 -0.20540474    
  0.21873806    
  0.10071401    
  0.63457876    
 -0.69208962    
 -0.41930255    
 -2.93661039E-02
  0.97792745    
 -0.31674263    
 -0.32187819    
 -0.38330680    
 -0.40373662    
   1.7760934    
 -0.91848612    
  0.64589405    
 -0.21225810    
 -0.69886136    
  0.18518268    
  6.89929724E-02
  0.28768215    
  0.27636823    
 -0.44281635    
  0.34598798    
 -0.35389343    
  0.19252048    
  0.49665049    
 -0.81817752    
  0.54630613    
 -8.30974057E-02
  0.13902052    
 -0.23902945    
  0.11551266    
 -0.40476584    
  0.38641712    
 -3.92205939E-02
  0.47554362    
 -0.53191823    
 -0.30560544    
 -0.32378706    
  0.11908915    
 -0.24092458    
  0.72582972    
 -0.46167812    
  0.74895823    
 -0.30512339    
 -0.41864511    
  0.31346631    
  0.42823422    
 -0.39076328    
  0.40137053    
 -0.48726776    
  0.49311218    
 -0.24285865    
  6.61159828E-02
 -0.62721878    
  0.44628718    
  0.26108131    
 -0.72047478    
  0.81939608    
  0.12959944    
 -0.69008762    
 -0.10513411    
 -0.25066838    
  0.96397287    
 -0.74082947    
  0.46417272    
  0.21845436    
  0.17425933    
 -0.45608333    
 -0.14381994    
 -5.35678230E-02
 -0.21746691    
   1.0252297    
 -0.94809401    
  0.39669326    
 -0.17792594    
  7.76105002E-02
 -0.40708980    
  0.40546513    
 -0.41280890    
  0.75737828    
  0.35828662    
 -0.78059763    
  5.96935563E-02
 -0.31452915    
  0.55344170    
 -7.30054304E-02
 -0.66139847    
  5.42023173E-03
  0.14562003    
  9.78558883E-02
 -7.02041611E-02
 -0.30294934    
  0.29381725    
  0.52222842    
 -0.35182744    
 -0.16126806    
 -0.13353147    
  0.19522516    
  0.82413787    
 -0.17690046    
 -6.23040013E-02
  2.93277521E-02
 -0.34436449    
 -0.23010105    
  0.37559152    
  0.33283865    
 -0.23996797    
 -2.57413089E-03
 -0.45974696    
  0.73901767    
 -0.54318237    
  0.70648050    
 -0.65737075    
 -0.53126740    
  0.46864417    
  4.97614518E-02
 -0.53484446    
 -0.16479656    
  0.73618162    
 -0.59939820    
  7.91683942E-02
 -0.26604539    
  0.13138886    
 -0.71439248    
  0.14269190    
  0.50335085    
   1.0681418    
 -0.37982959    
 -0.44669095    
  0.90715849    
 -0.59515309    
 -0.16873589    
 -0.17926265    
  0.41415322    
  0.78167105    
  -1.0297778    
  4.55117449E-02
 -0.16551436    
  0.72149187    
  0.17663501    
 -0.57604325    
  0.23036389    
 -0.57520431    
  0.76231050    
 -0.10695270    
 -0.52599078    
  0.72847098    
 -4.20880169E-02
 -0.59414184    
 -0.11496941    
  0.14524408    
  0.25484270    
  0.24237218    
 -9.50682387E-02
 -0.44895017    
  0.32600075    
  0.32458669    
 -0.11628956    
  8.20131525E-02
 -0.58553934    
 -4.33505625E-02
 -1.48779191E-02
  0.20105997    
  9.67421681E-02
  0.31628335    
 -0.33716783    
 -0.24323045    
  0.39366373    
 -0.53342557    
  0.38136756    
 -0.35551405    
  2.74616648E-02
 -0.14814903    
  0.63660443    
  1.78455431E-02
  0.25974435    
 -0.62716681    
 -0.16171017    
 -5.21444157E-02
 -9.43373665E-02
  0.13720135    
  0.69314694    
 -0.37278819    
  0.27491033    
  2.16158181E-02
 -0.48393655    
  0.14242046    
  0.41661227    
 -0.67809194    
  7.73868188E-02
 -0.33562168    
  0.46702322    
  0.31980968    
 -7.89141655E-02
 -0.14152288    
 -0.39957032    
 -0.15793607    
 -0.40104997    
  0.63417304    
  0.14138588    
  0.26252022    
 -0.16592033    
  0.83538848    
 -0.37324214    
 -0.74066198    
  0.67844117    
 -0.42227209    
  0.15334333    
  9.10421237E-02
  0.51524079    
 -0.77672040    
  2.27283966E-02
  0.30024353    
  0.11886142    
 -0.74885774    
  0.59614283    
 -0.38136774    
  0.18895227    
 -0.56440967    
 -0.73371434    
  0.43269205    
  0.78015864    
 -7.26522505E-02
 -0.10966931    
  0.16126834    
  3.60915139E-02
 -0.38150096    
  0.36456713    
  2.80656032E-02
  0.22240511    
 -0.33146256    
 -0.18727197    
  0.14310083    
  9.62872356E-02
 -2.97345947E-02
  7.74078444E-02
 -0.20835565    
 -1.61850862E-02
 -0.22957444    
  0.14446831    
  0.42887771    
 -0.14183028    
  0.13353148    
 -0.22314349    
  0.49951178    
 -0.55961567    
 -6.39485419E-02
  0.51129740    
 -0.18600588    
  6.27269521E-02
 -0.41915834    
  0.24670801    
  0.71198034    
 -0.74091172    
 -0.11168621    
  0.34456682    
 -0.59431946    
  0.28838408    
 -8.45669210E-03
 -0.61752367    
  3.48197781E-02
  0.16118719    
  0.80479854    
 -0.12140751    
  0.27659133    
 -0.20260006    
  8.01592618E-02
 -6.50989264E-02
  0.51172209    
 -0.93300676    
  6.61034063E-02
 -0.13688751    
 -0.65242279    
  9.40291435E-02
 -0.45137480    
  0.39421654    
 -0.11495910    
 -0.23977865    
  0.14953181    
 -5.57081494E-03
  1.66208670E-02
 -2.78568417E-02
  8.65403339E-02
  0.13547266    
 -0.15641581    
  7.14591816E-02
 -0.18330742    
  0.21720870    
  7.34275579E-02
 -0.34536114    
  0.77989823    
 -0.20258273    
   1.0220723    
  8.35329220E-02
 -0.60749167    
  -1.0568528    
   1.4150188    
  5.08459993E-02
 -0.43712243    
 -0.49847510    
 -0.14755419    
 -0.22419000    
  0.65035975    
  5.57912365E-02
  0.96224678    
 -0.20771508    
 -0.81032300    
  0.18186602    
  0.74745411    
 -0.60739523    
  0.30777588    
 -0.32173440    
 -5.78672290E-02
 -3.68407629E-02
  2.39923466E-02
  0.23343508    
 -0.15471952    
  0.53367013    
 -6.14282228E-02
  5.43941185E-02
 -0.52067798    
  3.69333476E-02
  0.38489875    
 -0.18024595    
  0.12963565    
  1.36504346E-03
 -0.62843812    
  0.61331749    
 -0.52993590    
  0.76792723    
 -0.78693008    
  0.82021290    
 -0.77107996    
  0.80431294    
 -0.52350360    
  0.31026977    
 -0.70971876    
 -0.45824784    
   1.2185011    
 -0.47772580    
  0.16242205    
 -0.22438000    
  1.02566648E-02
  0.37927502    
  0.12458777    
  0.12392938    
 -0.20079179    
  0.17987724    
 -0.45564666    
 -0.30538177    
  0.81304443    
 -0.12826534    
 -5.42672873E-02
 -0.52658075    
  3.99631560E-02
  0.59121740    
 -0.75920892    
  6.83422014E-02
  0.17316812    
 -0.10068850    
  0.29506978    
 -0.56317109    
  0.66220224    
 -0.44183266    
 -0.40880385    
  0.97032279    
 -2.04872750E-02
  0.28216887    
 -0.80776453    
  0.22794579    
 -0.25231048    
  0.55512136    
 -1.28795707E-03
 -0.38505614    
 -6.45383894E-02
  4.73462492E-02
 -1.94557812E-02
 -4.41841222E-02
  0.18163706    
  0.49494669    
 -0.50181973    
  0.45370764    
 -0.18341745    
 -0.25150251    
  9.97609049E-02
 -0.46055385    
 -1.46699706E-02
  0.27404281    
 -0.47827753    
 -0.35970074    
  0.43531790    
  0.37609321    
  1.92136772E-03
  0.32904115    
 -0.57843804    
  0.92316365    
 -0.80921936    
  0.66754770    
 -0.71941930    
 -0.13353150    
  8.12629536E-02
 -0.27315378    
   1.5139997    
 -0.42720878    
 -0.68346435    
  5.01147769E-02
 -0.26419887    
  0.40280920    
  0.23862615    
 -0.40616345    
 -0.17106463    
  0.26694608    
  5.69811184E-03
  0.43654260    
 -0.52149034    
  0.34088078    
 -0.28475380    
  0.37444973    
  0.25532770    
 -0.43390286    
  1.90483965E-02
 -0.45874670    
 -0.63515973    
  0.62766904    
  0.18482475    
  0.50077540    
  0.13998137    
 -0.20115866    
  2.68080691E-03
 -0.33754364    
  0.34155190    
  -1.1604875    
  0.32731166    
  0.59491855    
 -0.45756018    
  0.55271679    
 -0.23864771    
  0.75377178    
 -0.84149361    
  0.42028004    
 -0.21304052    
 -0.37895662    
  0.67526662    
 -0.11456645    
 -0.30517519    
  0.23017743    
 -0.74756062    
 -0.21985963    
 -0.15483396    
  0.40705875    
 -0.32004738    
  0.73396921    
 -0.46622130    
 -0.12493944    
  0.39655352    
  0.68673277    
  0.64638186    
  -1.2059976    
  0.95603102    
  -1.0704412    
  0.80077803    
 -0.52070028    
  0.86056817    
 -0.91548401    
  0.40411991    
 -0.17294428    
 -0.55164754    
  0.17535312    
  0.89604068    
 -0.68462014    
  0.83863521    
 -0.35924190    
 -0.44965139    
  1.63493212E-02
  3.36610712E-02
 -7.78672397E-02
  0.26626790    
 -0.34662443    
 -2.68886834E-02
 -0.33270577    
  0.15415049    
  0.84729797    
 -0.17057553    
 -0.17344376    
  0.21217453    
  0.27566147    
  -1.0139290    
 -2.59754974E-02
  0.16238736    
 -5.51862530E-02
 -0.11247809    
  2.86849830E-02
 -0.51254100    
   1.5336779    
 -0.87546861    
  0.20430051    
 -0.29010054    
  0.16070120    
  9.62470919E-02
  0.43256059    
  0.17663501    
 -0.25627288    
 -0.43687439    
 -4.58413102E-02
  0.24465899    
 -0.17865546    
 -1.40704717E-02
 -7.56663159E-02
  0.31726220    
 -0.28503597    
  0.46894589    
  6.40424564E-02
 -0.42109528    
  0.26134589    
 -0.52598089    
  0.37376949    
  0.71161950    
 -0.74610573    
 -0.54957867    
   1.0646062    
 -0.99703240    
  0.27625328    
  0.18805210    
 -0.21425451    
  0.49566707    
 -7.41081163E-02
 -0.29107442    
 -2.75607612E-02
 -0.14586826    
  2.73367073E-02
  0.83339757    
 -0.69510221    
 -3.92148923E-03
 -0.46412697    
 -0.28768203    
  0.16480786    
   1.1149677    
 -0.78660500    
  0.55852473    
  0.27117112    
 -4.89013940E-02
 -0.71912265    
  0.50410461    
 -0.61265981    
  0.46163523    
  0.24607213    
 -0.49259597    
  0.47803593    
 -0.72017562    
 -0.27949646    
  0.13534121    
   1.2653416    
 -0.92525923    
  0.71211022    
 -0.87568969    
   1.2074152    
  9.45167765E-02
  -1.0255872    
 -0.15650082    
  0.46410376    
  0.11449035    
 -0.57859415    
  0.66692406    
 -0.54940265    
  0.66879439    
 -0.38951594    
 -0.21447863    
  0.41586831    
 -0.25836182    
 -0.44388235    
  0.79720140    
 -0.72664303    
  7.94812217E-02
  0.56888264    
 -0.57338703    
  0.41370773    
 -0.37605119    
   1.1799917    
  -1.1975361    
  0.70633423    
 -0.64207220    
 -0.46091646    
  0.13804433    
  0.16352139    
  0.97808850    
 -0.86328346    
  0.80972433    
 -0.32304910    
 -0.14156377    
  0.16005827    
  0.11603607    
 -3.07714920E-02
  8.74120444E-02
  0.26371872    
  -1.0960776    
  0.42964303    
  5.91697842E-02
 -0.47873750    
  0.40796831    
 -0.61618608    
  0.68384463    
 -0.13665165    
  0.62574756    
 -0.93996894    
 -0.15578212    
  0.30748451    
  0.21470481    
  0.34250748    
 -1.94418523E-02
 -0.22775523    
  0.15393034    
 -0.46184653    
  0.71389461    
 -0.61611009    
 -0.10198639    
  3.10907513E-02
  0.49891824    
 -0.30476242    
  0.65721494    
 -0.60642600    
 -0.16836190    
  2.05808003E-02
  0.44539794    
 -0.68487775    
 -3.59320194E-02
  0.25672007    
  0.48753759    
 -0.33879241    
 -5.34353182E-02
 -0.23913693    
 -0.12269683    
  0.49493667    
 -0.40997964    
  0.47113433    
 -0.32216823    
  0.39172602    
 -0.29340783    
  0.28147924    
 -5.34761697E-03
 -0.48349905    
  0.35645777    
 -0.19611478    
 -0.16469994    
  1.08580766E-02
 -0.17158011    
  0.62277955    
  0.34547076    
  0.14141180    
 -0.83943927    
 -0.17026137    
 -0.61506975    
  0.66264379    
  0.17417631    
 -0.11615808    
  0.30373228    
  0.38627878    
  3.19449119E-02
 -0.38488731    
 -0.22277127    
 -0.12690280    
  0.39910260    
 -0.21256143    
 -0.42943430    
 -0.16046000    
  4.63760868E-02
  0.74035352    
  0.32341900    
 -0.51326191    
  0.51117396    
 -0.13517475    
 -0.58016014    
  0.26006052    
  4.98094708E-02
 -0.24773839    
 -5.36209941E-02
  0.56444657    
 -0.47725886    
  0.11367554    
 -0.15328437    
 -4.12429422E-02
 -0.41711137    
  0.39152408    
  0.39169189    
 -0.31881893    
  9.93183255E-02
 -6.38116524E-02
 -9.76382717E-02
   1.1733816    
  -1.3816785    
  0.76424313    
  0.23192836    
 -0.93989086    
  0.44767928    
  0.41233075    
 -0.68476152    
  0.55092943    
 -0.26586032    
  0.16063337    
 -0.17327160    
  0.39641535    
 -0.22582094    
  0.31869745    
 -0.27798268    
 -0.55288172    
 -0.18098019    
 -0.31577635    
  0.40791321    
  0.14749204    
 -8.81630182E-02
  0.57334590    
 -0.64745384    
  0.40959224    
 -0.31721878    
  0.80031598    
 -0.81858158    
  8.81626680E-02
  0.59688699    
 -0.19706364    
 -0.34044054    
  0.18958467    
 -0.21373084    
 -0.28564748    
  0.38077259    
  0.25378045    
  0.36540121    
  -1.0108532    
  0.27804682    
 -0.15935080    
 -0.36610404    
   1.1032796    
 -0.84226573    
  0.53538626    
  0.29281124    
 -0.65492588    
  0.48130330    
 -0.65999496    
  2.68111471E-02
 -0.38581812    
 -9.37547758E-02
  0.74112290    
 -0.57242644    
  0.15053388    
 -0.31071964    
 -0.16052714    
 -8.29489231E-02
 -0.18340333    
  0.22054280    
  3.07717640E-02
 -6.25203997E-02
  3.69433947E-02
 -5.19478554E-03
 -4.80093658E-02
  8.38187709E-02
 -5.03768912E-03
 -9.53101069E-02
 -8.70112628E-02
  9.25513431E-02
 -4.52053286E-02
  5.07150777E-02
  2.71019787E-02
  1.06382854E-02
  3.12527493E-02
  5.48765324E-02
 -7.77861615E-08
  2.87102871E-02
 -4.83186804E-02
 -2.50640959E-02
 -1.26900829E-07
  3.00024673E-02
  2.16789516E-07
  9.80398897E-03
 -0.11900331    
 -2.22230107E-02
  5.46585396E-02
 -4.90559265E-02
  0.17390655    
 -4.80859689E-02
 -7.14590773E-02
 -1.60003826E-02
 -7.24549741E-02
  6.16441853E-02
  1.61729082E-02
 -4.37225811E-02
  0.15015243    
 -6.96800500E-02
 -2.08340995E-02
  4.62808497E-02
 -5.15579209E-02
 -1.60003826E-02
  2.12773848E-02
  2.08339561E-02
 -1.55845992E-02
 -3.73376496E-02
  1.61729082E-02
  5.33347204E-03
  5.18251732E-02
  4.44518179E-02
 -4.95151915E-02
 -6.28477409E-02
  1.60862636E-02
 -5.33329742E-03
  2.63867863E-02
 -1.57484692E-02
 -5.30492608E-03
  8.16780403E-02
 -0.16482829    
  5.76363830E-03
  9.32182595E-02
  3.09301745E-02
 -6.82679489E-02
  7.83691630E-02
 -4.62807640E-02
 -1.28648319E-08
 -1.05819833E-02
 -3.79451439E-02
  3.79450582E-02
  1.05820969E-02
 -2.66680848E-02
  1.60862636E-02
 -1.06953308E-02
  0.11179157    
  1.90483760E-02
 -0.12547761    
 -4.93249409E-02
  1.67132691E-02
  0.62454867    
 -0.49032706    
 -4.84270230E-03
 -0.18621261    
  0.13645124    
 -0.11332880    
  8.22380856E-02
 -5.40671460E-02
  2.73991358E-02
  2.66682338E-02
  3.61795314E-02
 -5.20950630E-02
  4.86117209E-08
  3.15814503E-02
 -0.13279164    
  0.15836842    
  5.03788935E-03
  5.38025871E-02
 -0.15972149    
  3.83608267E-02
  0.65757555    
   1.0184149    
 -3.48038599E-02
 -0.56798404    
  5.49935782E-03
 -0.24299164    
  0.54654384    
 -0.80588233    
  0.60476154    
 -0.24146232    
  0.16963655    
 -3.79451253E-02
 -0.32329959    
 -0.45635688    
 -0.50681752    
   1.4508330    
 -0.65332550    
 -0.49987489    
  0.43473569    
  0.80234641    
 -0.93954760    
 -0.32768726    
 -0.26083502    
  0.45499066    
 -9.23735574E-02
 -0.24409890    
  8.45575482E-02
  2.13910770E-02
 -5.30492608E-03
   1.0212256    
  0.25704521    
  -1.0679754    
 -0.10440310    
   1.1723785    
  0.21152079    
 -0.46093217    
  3.36480290E-02
  0.27053213    
 -0.67507845    
  0.23028055    
  0.22794579    
  4.59654592E-02
 -0.17800482    
  0.47891039    
 -3.12721916E-02
 -0.43971738    
 -0.30425516    
 -0.43119425    
  0.64466584    
 -6.46827519E-02
  6.88863220E-03
  0.84073830    
 -0.84302908    
  0.59058589    
 -0.49236116    
  0.15741234    
  4.17451672E-02
 -0.46966317    
  5.43479435E-03
   1.0029407    
 -0.34565932    
 -0.70160997    
  0.85616195    
 -0.66584563    
  6.35134205E-02
  0.43931770    
 -0.30386505    
 -9.64341685E-03
 -0.24221958    
  0.17819797    
 -6.17874749E-02
  0.77437258    
 -0.14708331    
 -0.54101068    
  0.27653164    
  0.20897648    
 -0.45375910    
  0.47341588    
 -0.88869464    
  0.11184819    
  0.18099774    
 -0.43231219    
 -0.33172163    
   1.1096101    
  6.94094151E-02
  0.16615672    
  7.60461017E-02
 -8.09965432E-02
 -1.62605308E-02
  7.64470026E-02
 -0.57432622    
  0.34561831    
 -0.66849029    
  0.81061184    
 -0.20577905    
  0.26991960    
 -0.35479927    
  0.38074395    
 -0.45498291    
 -9.01858956E-02
 -0.35266703    
 -4.67921421E-02
  0.33946183    
  0.56113774    
 -0.58705699    
 -0.24975254    
 -0.44120872    
 -0.22971533    
  4.82668728E-02
  3.59937064E-02
  0.44830525    
 -0.29849294    
 -0.22859330    
  0.97259891    
 -0.29598081    
  0.63451725    
 -0.18026191    
 -0.41610345    
  0.35238749    
 -0.39890787    
  0.25999147    
  0.31904241    
 -0.43332213    
  0.68585676    
 -0.46708107    
  0.34118605    
  0.50499970    
 -0.78762275    
  3.95734161E-02
  0.49051514    
 -0.40438583    
 -0.14796692    
  0.32677662    
 -0.49827516    
  0.50097787    
 -0.13102804    
  9.39104334E-02
 -0.22876136    
  0.43893641    
 -0.19488600    
 -0.39176610    
 -0.14467175    
   1.1640351    
 -0.62346727    
  0.30538177    
 -0.58576429    
  0.35193646    
 -8.99171457E-03
 -0.41649342    
 -0.50302839    
  0.87060255    
 -0.18394899    
 -0.18362533    
 -0.53927612    
  0.97113466    
  8.63756165E-02
  0.22547174    
 -0.55520689    
 -0.61672634    
  -1.0459684    
   1.9865859    
  1.51254740E-02
 -0.18324554    
 -0.51918197    
  0.64540553    
  0.15589535    
 -0.72072053    
  0.12326382    
  0.25384617    
 -0.36641443    
  0.35603634    
 -0.33498296    
  9.72023606E-02
  0.31103662    
 -0.23288593    
 -0.17119481    
  0.38025385    
  8.55919644E-02
 -9.41390619E-02
 -0.81955105    
 -2.63172239E-02
 -0.31015483    
  0.56995165    
  9.32048112E-02
  4.35348973E-02
  0.53431457    
 -0.56158906    
  0.12136102    
 -4.80759889E-02
  0.32136932    
  3.95787619E-02
 -0.38698030    
  0.45617199    
 -0.71283829    
  0.90486199    
 -0.36989835    
 -0.30954990    
  0.51895589    
 -0.24497257    
  0.43602794    
 -0.10325699    
 -0.58655125    
 -0.22036971    
  0.11500922    
  0.54433215    
  0.50450194    
 -0.71236181    
  0.30082265    
  0.37093329    
 -0.13895160    
 -0.48965704    
 -0.16690050    
 -0.26857135    
  4.84168641E-02
 -0.42429805    
   1.0452490    
 -0.47321743    
  5.83499968E-02
  0.31661189    
  0.14014684    
 -0.23442486    
 -0.14822575    
 -0.16739580    
 -0.25131455    
  0.28195131    
  0.78374428    
 -0.37684327    
 -0.54043204    
  0.50092435    
  3.08621079E-02
 -0.23735380    
 -0.27976251    
 -8.08521062E-02
  0.22103594    
  0.17384708    
 -0.43242106    
  0.43596062    
 -0.10222447    
  0.43945363    
 -0.71739864    
  0.58404720    
 -0.49038276    
  0.12377791    
  0.74972802    
 -0.71298927    
  0.33704457    
 -0.50227839    
  0.94011801    
 -0.37814099    
 -0.34595108    
 -0.95513070    
   1.1975163    
  8.72607008E-02
 -0.38043857    
 -9.23086628E-02
 -0.13384531    
  6.79875389E-02
  0.22220393    
  8.11989531E-02
 -0.10401326    
  0.74559373    
  -1.0054611    
  0.79950464    
 -0.80952984    
  0.48376229    
 -0.18730274    
  0.76885903    
 -0.82667869    
  0.63493764    
 -0.61723822    
 -5.86508261E-03
  0.56798416    
 -0.26136485    
 -0.28720099    
  0.49023026    
 -0.74017203    
 -0.49855554    
 -0.39938596    
   1.5972425    
 -5.80970570E-02
 -0.44661227    
  0.26298949    
 -0.27320430    
 -0.48115373    
  0.80165875    
 -0.49995574    
  0.27158281    
 -0.28893122    
   1.0508219    
 -0.46581674    
  0.24136099    
  -1.3003778    
  0.52041799    
  4.66284379E-02
  0.31907457    
  0.26592377    
 -0.37054884    
 -6.25796393E-02
 -0.11827228    
  0.16976129    
 -0.32943398    
  0.18790472    
  0.65161097    
  3.72441597E-02
 -0.33991909    
 -6.06067246E-03
  0.41454214    
 -0.78344983    
  0.47274733    
 -0.41510034    
 -0.31147617    
   1.0056599    
 -0.60872996    
 -0.24724111    
  0.68703079    
 -0.78429431    
  0.65198892    
 -0.29048699    
 -0.10660967    
 -0.14792007    
 -0.74775118    
  0.66468489    
  0.61964482    
 -0.39283359    
 -5.15134260E-02
  0.28381979    
 -0.64301562    
 -0.52245969    
 -0.26662862    
   1.6515923    
 -8.18195865E-02
 -0.51613843    
 -0.41397581    
 -0.15843344    
  0.33892193    
 -0.27250746    
 -0.11028117    
 -7.92956799E-02
 -0.20988233    
  5.24902530E-02
  0.17662342    
 -0.14861071    
  0.70958591    
  0.29039577    
 -0.23747350    
  0.32126129    
 -4.00434844E-02
  0.20031691    
 -0.33998156    
 -5.28249554E-02
  0.13028306    
 -9.09716040E-02
 -0.15945560    
 -0.82972276    
  0.63670582    
   1.2416415    
 -0.22360988    
 -0.76815200    
  0.48743877    
 -0.41710654    
  0.35503450    
  0.28150535    
 -0.26683527    
  0.11886114    
 -0.40978485    
  0.54025835    
 -0.64754486    
  0.72749025    
 -0.37564626    
 -0.16152227    
 -0.60912830    
 -0.62586498    
  0.85993785    
  0.83101708    
 -0.62012184    
  0.62515992    
 -3.97232957E-02
 -0.58309168    
  0.76213992    
 -0.80520880    
  7.98546001E-02
 -0.17199136    
  0.80225420    
  7.63375014E-02
 -3.74404229E-02
 -0.40488705    
  0.55091256    
 -0.15648456    
 -5.77084161E-02
 -0.41229543    
 -0.20004763    
  0.95831752    
 -0.74342728    
  9.81524438E-02
  1.16183041E-02
  0.31815377    
 -0.95671260    
  0.30241683    
  2.05722954E-02
  0.68405640    
 -0.56677604    
  1.00102471E-02
  0.19649664    
  0.25820091    
  3.78552452E-03
 -6.36992157E-02
 -0.44377372    
  0.17602563    
  7.92327002E-02
 -0.21426913    
 -0.23424929    
  0.26587236    
  0.40546513    
 -0.39578435    
 -0.10986649    
  0.71126175    
 -0.10102887    
 -0.51199454    
 -0.80655384    
  0.13079835    
  0.72333807    
 -0.15229376    
  0.32277337    
 -0.27418950    
 -0.58943760    
  0.49433365    
 -4.54551633E-03
  0.11803622    
  0.88085234    
 -0.96309042    
  0.78445339    
 -0.34513563    
 -0.33902511    
  0.12854904    
 -0.10691573    
  0.49947739    
 -0.77812153    
  0.15891345    
  0.36214253    
 -0.22314346    
  0.22466907    
  0.20840117    
 -0.61921608    
  0.10673901    
 -0.24191366    
  0.23152922    
  0.55573118    
  0.11951118    
 -0.64643407    
  0.41689387    
 -0.56296343    
  8.11254606E-02
 -0.15667924    
  5.89851178E-02
  0.62653822    
  0.18677582    
  -1.0018603    
  0.85508960    
 -1.23305190E-02
 -0.19984379    
 -2.29896326E-02
 -0.50567114    
  0.61567193    
 -0.28768197    
 -0.48042813    
 -5.53989187E-02
  0.60556018    
  0.45871392    
 -0.40491959    
  0.33248976    
 -0.55932266    
  0.68593431    
 -0.29494721    
  0.22757824    
 -0.79801595    
 -0.41782597    
 -4.58095223E-02
   1.1141167    
  6.81378543E-02
 -0.52489609    
  5.70460483E-02
  0.22046290    
 -0.41393635    
  0.36522308    
 -0.22274105    
 -0.74475813    
 -0.21155825    
  8.52648169E-02
  0.59735602    
  0.14960517    
  7.45958760E-02
 -0.17515908    
  0.14074710    
  0.45872593    
  0.39573583    
  0.14049031    
 -0.35229260    
 -0.93839747    
  0.60560083    
 -9.41873044E-02
  0.47088519    
 -0.46385515    
  0.13724615    
 -0.84984577    
   1.0720729    
 -6.69864491E-02
  0.18449789    
 -0.63201135    
 -0.12857741    
  0.59934747    
  6.31007850E-02
 -0.44209900    
 -1.31456964E-02
  0.50551850    
 -0.59649050    
 -0.15173830    
  0.89239293    
 -0.79598814    
  0.55617142    
  0.22489846    
 -0.46003357    
 -0.39598617    
  0.27103490    
  0.25291210    
 -0.37927461    
  0.47762746    
 -0.54734957    
 -0.72200584    
   1.2642795    
  1.64042618E-02
 -0.18960704    
 -0.31996769    
  0.63082844    
 -0.55271053    
  2.84921024E-02
  0.85369790    
 -0.92148775    
  1.98420044E-02
 -0.17332497    
  0.30217919    
 -0.10747348    
  0.21697064    
  0.42690557    
 -0.68911493    
  0.41014910    
  6.08603023E-02
  5.01261139E-03
 -0.56871980    
  0.67869455    
  8.06456357E-02
  -1.1582044    
 -0.77538544    
  0.73853004    
  0.58322555    
 -0.44035253    
  0.37746316    
  3.97666842E-02
 -0.23886107    
  0.23886098    
 -0.18349169    
 -5.53692356E-02
  0.74028575    
  0.11896320    
 -0.49763563    
  0.43379539    
 -0.58221555    
 -6.01806771E-03
  0.17828941    
  0.61709464    
 -0.82395762    
 -0.31354871    
 -0.13962041    
  1.93556752E-02
   1.0107291    
 -0.67243302    
 -0.14169985    
  0.72796696    
 -0.47636077    
 -0.32793742    
  0.91458976    
 -4.05381024E-02
 -0.95977575    
  5.69868907E-02
  0.40254542    
  0.49074221    
 -0.45437482    
  0.22464636    
 -0.58239585    
  0.41970012    
 -0.64150059    
   1.2285018    
  -1.0394911    
  0.80721956    
 -1.23983272E-03
 -0.68081653    
 -0.55594587    
 -0.30202940    
  0.81797040    
  0.49332634    
 -0.37554327    
  0.55734557    
  0.25232401    
 -0.44351578    
  7.83082098E-03
 -0.32530218    
  0.56423348    
  0.10376235    
 -0.71441251    
  0.50583565    
 -0.44654289    
  0.43556887    
 -0.34200481    
  0.18716426    
  5.02458364E-02
 -0.31196663    
 -8.28359053E-02
  0.35576543    
 -0.29835463    
  0.54665649    
 -0.43126070    
 -0.28323069    
  0.75824058    
 -0.47501010    
 -0.20749225    
  0.73123604    
  5.64670051E-03
  0.17137592    
 -0.60077387    
 -0.25701526    
  8.57052952E-02
  0.64044785    
 -0.50614697    
  0.24129041    
 -0.37149322    
 -0.17864722    
   1.0064756    
 -0.25054884    
 -0.74377596    
 -0.91387838    
  0.91145974    
  4.03374843E-02
  0.66842544    
 -0.37784058    
 -0.69140953    
  0.70865160    
 -0.21675374    
  0.28289369    
 -0.49233091    
 -0.36569059    
  0.27534220    
  0.17320643    
  8.98187831E-02
  2.17872746E-02
  0.45726100    
 -0.44228759    
 -4.56104092E-02
  0.32369241    
 -0.45405445    
  0.83125675    
 -0.74171680    
 -0.53899664    
   1.2356099    
 -0.10062981    
 -0.34905085    
  0.28178754    
 -0.45941845    
 -8.67679901E-03
  0.40908962    
 -0.37482500    
 -0.15450142    
  0.84131306    
 -0.55670679    
  1.64991245E-02
  5.65520599E-02
 -0.21586762    
 -0.12715526    
  0.13564770    
  0.59083593    
 -7.15888515E-02
 -0.43806624    
  0.12447502    
 -0.24445333    
  0.32542229    
  0.71822679    
 -0.80091864    
  1.72275864E-03
 -0.19933309    
  0.75722581    
 -0.93870759    
 -4.90421951E-02
 -4.87900898E-02
  0.85677677    
 -0.71943313    
 -7.93807118E-08
 -0.84166390    
   1.3164984    
  0.13503627    
 -0.42472839    
  4.57353710E-09
  0.19993877    
 -4.03418392E-02
  0.11797357    
 -0.49219945    
  0.13726512    
 -3.31520550E-02
  3.09759732E-02
  0.73892409    
 -0.71737158    
  0.48534399    
 -1.98815297E-02
 -0.63212889    
 -0.38551423    
  0.55431092    
  0.54553527    
 -0.32154095    
  0.34349313    
 -0.58899361    
 -0.51082557    
   1.0272875    
 -0.69444513    
 -4.78816815E-02
   1.2523735    
  -1.2912675    
  0.76553380    
 -0.47926894    
  7.77489319E-02
  8.48767161E-02
  0.76382655    
 -0.73354805    
  0.11113311    
  7.26492926E-02
 -0.10779656    
 -1.97052862E-02
 -0.25987980    
  0.24652384    
 -0.34592834    
   1.0647929    
 -0.25624064    
 -0.69208962    
  0.82098043    
 -0.36803496    
 -0.49174359    
  0.50509501    
 -0.45160621    
  0.25754505    
 -7.34886378E-02
  0.25015849    
 -0.62911499    
 -1.01782037E-02
  9.50775146E-02
  0.11208187    
  0.47570449    
 -0.23157704    
  0.17715062    
 -0.81640208    
  0.52187544    
  0.70859480    
 -0.85211867    
  0.78884161    
 -0.66380268    
  0.74140429    
 -0.85802162    
 -0.19116570    
  0.42722309    
 -0.31907484    
  0.18270105    
  0.32584420    
 -0.55041146    
 -0.44421080    
  0.37028560    
 -0.20351648    
 -0.27625325    
  0.26045525    
  0.30504656    
 -0.38801268    
 -0.33370784    
 -0.11236280    
 -2.18590070E-02
  0.65082765    
 -0.51178652    
  1.90483760E-02
 -7.33826756E-02
 -7.37177208E-02
  1.62604786E-02
  5.74569292E-02
 -1.26900829E-07
 -1.02039650E-02
 -4.18908931E-02
  1.06382854E-02
  0.71149623    
 -0.67003971    
  1.01011917E-02
  1.99013706E-02
 -1.99010596E-02
 -3.06147579E-02
 -4.77544107E-02
 -7.91373029E-02
  0.16251899    
 -5.01244655E-03
  6.32816330E-02
 -0.13623029    
  7.79616088E-02
  9.53102782E-02
 -9.53101143E-02
 -5.12933061E-02
 -1.28648319E-08
  4.62808497E-02
 -4.62807640E-02
 -1.05819833E-02
 -1.60859749E-02
  2.13910770E-02
  4.65201214E-02
  4.44518179E-02
 -7.52233863E-02
  5.19469520E-03
  4.55774032E-02
 -2.00005621E-02
 -8.97702128E-02
  3.26116346E-02
  2.63867863E-02
  8.48388970E-02
 -0.18904255    
  0.11456643    
 -2.08340995E-02
  5.24948724E-03
  3.09301745E-02
 -2.57083252E-02
  1.55043919E-02
 -5.14153019E-03
 -4.21115272E-02
  6.75582439E-02
 -4.10312638E-02
  5.22197504E-03
  5.57108223E-02
 -7.14590773E-02
  1.57483891E-02
  2.57082302E-02
 -5.20950630E-02
  5.33347204E-03
  3.14160660E-02
  4.53480370E-02
 -0.12581994    
 -5.60212974E-03
  2.77024582E-02
 -1.45150992E-07
  0.10372005    
  2.91282907E-02
  4.67376895E-02
 -0.13157633    
 -3.17487419E-02
  3.17487307E-02
  5.19469520E-03
  5.16783958E-03
  8.87282938E-02
 -7.84714818E-02
 -5.23680262E-02
  3.69433947E-02
  5.16783958E-03
  2.54467614E-02
 -5.68627343E-02
  0.17072976    
 -0.16542487    
 -5.43609783E-02
  5.43610975E-02
 -1.06383497E-02
 -2.71019451E-02
  3.24354023E-02
  1.58315971E-02
 -3.19174416E-02
 -1.08698178E-02
  4.27874066E-02
  2.07263362E-02
  2.53178738E-02
 -2.53176037E-02
 -1.55041553E-02
 -3.17487419E-02
  1.60002280E-02
  4.14565876E-02
  7.33827278E-02
 -6.32813573E-02
  4.90294471E-02
  3.29442210E-02
 -7.69609734E-02
 -5.65704629E-02
 -2.13910267E-02
  2.13910770E-02
  2.09430531E-02
 -4.77544107E-02
  5.29222712E-02
 -2.61112563E-02
  1.57483891E-02
  5.19469520E-03
  4.06144820E-02
 -2.01013070E-02
 -6.82679489E-02
 -3.87859121E-02
  7.08743259E-02
  9.05141681E-02
 -0.33359179    
  0.30925989    
  4.91402391E-03
 -0.15906475    
  0.12414830    
 -6.82679489E-02
  7.83691630E-02
  2.97051426E-02
 -0.15822412    
  3.92206982E-02
  3.24354023E-02
  1.05820969E-02
 -1.59154069E-02
  1.06382854E-02
  1.57483891E-02
 -2.10532825E-02
 -1.60859749E-02
  3.71395797E-02
 -5.22181252E-03
 -5.24936896E-03
 -1.59154069E-02
  2.63867863E-02
 -1.57484692E-02
  1.57483891E-02
 -1.57484692E-02
 -1.60003826E-02
  6.75582439E-02
 -9.48080048E-02
  7.96177611E-02
 -2.58411001E-02
  5.59941642E-02
  4.93849861E-03
 -6.61819205E-02
 -3.20882909E-02
  0.14635660    
 -2.85733175E-02
  9.61547717E-03
 -2.42142491E-02
 -2.48150732E-02
 -0.11152115    
  0.21637928    
 -0.12516294    
  4.02066372E-02
 -6.61819205E-02
  5.62806018E-02
  1.48150949E-02
 -6.06245920E-02
  1.03626568E-02
 -1.03627555E-02
  3.12620116E-08
 -4.80093658E-02
 -1.09893344E-02
  8.47065672E-02
  5.43345138E-02
  0.95217770    
  -1.0586069    
 -5.36198542E-03
  2.65268851E-02
  0.16382708    
 -0.19035377    
  2.12773848E-02
  2.08339561E-02
  2.54467614E-02
 -2.54467968E-02
 -1.55845992E-02
 -2.11647619E-02
  0.60953289    
  9.95295867E-02
 -0.47633934    
 -0.55855691    
  0.44183263    
  4.75060847E-03
 -0.46905613    
   1.1086627    
  0.65622383    
  1.54442936E-02
 -0.52756786    
  8.62065237E-03
  0.59633386    
 -0.48861533    
  0.37481368    
  0.15092880    
 -0.57511097    
  5.12934849E-02
  0.48432368    
 -0.65821934    
  0.80863953    
 -0.77489018    
  0.67528975    
 -0.65340692    
 -0.30075416    
  0.24053526    
  2.72125825E-02
 -7.66925663E-02
 -0.17366356    
  0.78897947    
  0.17883421    
 -0.70633411    
  0.11285457    
 -0.41539565    
  0.21713735    
  0.44406778    
  0.48610210    
 -0.78466225    
  0.17360312    
 -0.16737269    
 -0.23984541    
  1.82533152E-02
   1.0446409    
  -1.1031679    
  9.65545028E-02
  0.17524838    
 -0.30806935    
  0.84200770    
 -0.38307402    
  0.38062271    
 -0.16360204    
 -0.36997545    
 -0.21896815    
 -6.73203170E-02
  0.70972234    
 -0.33537698    
 -4.63787337E-08
  0.39261144    
 -0.30991983    
 -0.18550119    
 -0.15344332    
  0.66299427    
 -0.44381890    
 -0.51347977    
   1.0009738    
 -0.20679423    
 -0.25324661    
  0.46369761    
 -0.17071046    
 -0.27004153    
  0.46597865    
 -0.83433378    
 -0.44304767    
   1.1537987    
 -0.38882586    
  3.31091136E-02
  0.33537716    
 -0.79395175    
  0.34723675    
  0.23209682    
 -0.10743772    
 -0.81566709    
   1.1390922    
 -0.35413760    
  5.83077921E-03
  0.28477082    
 -0.16784959    
  5.85941710E-02
 -8.65678713E-02
  0.31522480    
 -0.21252728    
 -0.19747579    
  0.50496054    
 -0.22461505    
  0.26496667    
  0.13508382    
 -0.63281304    
  0.73590034    
  -1.0027357    
 -0.19797762    
  0.50131303    
  0.76070547    
 -0.41938055    
 -0.16289374    
 -0.32277352    
 -0.31354871    
  0.67167175    
  0.21061993    
 -0.77240878    
  0.56178892    
 -0.40041256    
 -0.20548180    
  0.84994704    
  0.26879758    
 -0.81657869    
 -0.17997119    
  0.54270619    
 -0.47027650    
  0.69423819    
 -0.20504245    
 -0.48050037    
 -0.16175517    
  0.44781268    
  0.68252182    
 -0.92205906    
 -0.17081772    
  0.67708731    
 -0.34096548    
  0.12804367    
 -0.26684269    
 -0.22465372    
 -0.11463925    
 -0.75130308    
  0.20012619    
  9.79805067E-02
 -0.34092656    
  0.23803239    
  2.43322626E-02
 -3.92206460E-02
  1.48888296E-02
 -1.48885464E-02
 -7.79613778E-02
  0.11236303    
 -2.44511999E-02
 -4.04096693E-02
  2.04089768E-02
  3.96090597E-02
  0.35229626    
  0.24408324    
  0.23483948    
 -0.60226738    
 -0.20496993    
 -3.86519395E-02
  3.86521593E-02
  0.40071440    
 -0.19189082    
  0.64991826    
  6.60431981E-02
  -1.0348966    
 -9.42526981E-02
 -2.95006447E-02
  0.10236218    
  0.10752027    
 -7.56026059E-02
   1.1107546    
  -1.1480923    
 -1.64389387E-02
 -3.37111689E-02
  5.01498058E-02
  4.25596461E-02
  2.57082302E-02
 -6.82679489E-02
 -5.44975000E-03
  5.32039143E-02
  8.91679525E-02
 -1.43198911E-02
 -9.05140191E-02
  3.61795314E-02
  1.01011917E-02
 -3.06147579E-02
 -2.09432859E-02
 -1.12593824E-07
 -5.30492608E-03
  5.30493958E-03
  6.65205792E-02
 -4.04096693E-02
 -1.55845992E-02
  3.09301745E-02
  3.49162742E-02
 -1.98025610E-02
 -7.79613778E-02
  2.13910770E-02
  6.15576580E-02
 -0.20955491    
  0.14269190    
  2.10534409E-02
 -4.25595939E-02
  2.68111452E-02
  4.65201214E-02
 -5.71583658E-02
 -1.61728375E-02
 -0.19105528    
  0.34209535    
 -0.17858998    
  7.53042623E-02
  7.96440840E-02
 -8.48388523E-02
  6.55145943E-02
 -0.13005306    
  9.02467519E-02
 -2.57083252E-02
 -3.71393859E-02
  1.62470499E-07
  4.75022048E-02
 -5.29223792E-02
  2.19625473E-08
  2.68111452E-02
  0.70889556    
 -0.70361847    
  0.53987312    
 -6.33122548E-02
  0.23225215    
  7.96440840E-02
  0.22410013    
 -4.09811921E-02
  0.69015473    
 -0.90240139    
  0.65037322    
 -0.91693372    
 -0.50335079    
  0.70635760    
  0.67993706    
 -0.63880002    
  0.34756568    
 -0.13505782    
  0.20048562    
  0.68141180    
 -0.97802269    
 -8.17256421E-02
 -0.44643918    
 -0.38476801    
  0.23314928    
 -0.21652833    
  4.82668728E-02
  0.61984456    
  0.88248605    
 -0.73358083    
  0.28159562    
  0.20166922    
 -0.20350215    
 -5.85625321E-02
  0.46096468    
  3.73314098E-02
 -0.51596099    
  2.15481948E-02
 -0.39103475    
  0.18518268    
  0.15618932    
 -0.48601732    
  0.44443110    
  0.62278843    
 -0.79876095    
 -0.41054118    
  0.14868316    
  0.39443967    
  2.40974650E-02
  3.82212736E-02
  0.68897158    
  6.18546084E-02
  0.12983716    
 -0.63120282    
 -0.34102783    
  0.97395635    
 -0.25045258    
 -0.64240772    
 -3.64456028E-02
 -0.36167809    
  0.32611892    
  0.60448897    
 -0.52618843    
   1.0382493    
 -0.87280548    
  0.63002598    
 -0.54345804    
  0.43062019    
 -0.13807212    
 -0.53208548    
  0.32070506    
  0.14748900    
 -0.30288982    
 -0.20105980    
  0.28339019    
 -8.05802643E-02
 -0.53500867    
 -0.17222331    
  0.69491875    
 -2.14675684E-02
 -5.43959811E-03
  0.38958228    
 -0.32107428    
  1.85035579E-02
 -0.35667506    
 -0.54719317    
   1.0037137    
 -0.59141332    
  0.65425330    
 -0.42621717    
  0.27348185    
 -0.30880556    
 -2.73364428E-02
  0.76444685    
 -0.13568403    
 -0.46705225    
 -8.61186162E-02
 -6.86868206E-02
  0.76823777    
 -0.43899998    
 -0.10609397    
  0.35465455    
 -0.45493129    
 -0.20904456    
 -0.39304250    
  0.18847522    
   1.4090397    
 -0.37810665    
 -0.81889391    
  0.25873098    
  0.14424939    
  0.31346634    
 -0.17003378    
 -0.62377125    
 -0.54629993    
  0.30489403    
  0.47468549    
 -0.33477494    
  0.26896212    
  3.12525555E-02
  0.52609301    
 -0.46637401    
 -1.24999452E-02
  0.18685363    
 -0.57671779    
  0.32937044    
 -3.62850502E-02
 -0.52947414    
 -0.40546510    
  0.59104919    
  0.17030610    
  0.10426091    
  0.64237487    
 -0.70625347    
 -1.86423901E-02
 -7.24549666E-02
  6.70643970E-02
  0.10752027    
   1.1567591    
 -7.94066191E-02
 -0.86396486    
  5.90086356E-02
 -0.76002973    
  0.34993276    
  0.37434515    
  0.11905952    
  1.35137215E-02
 -0.35715437    
  0.65526825    
 -0.44418785    
 -0.25020558    
  0.60045183    
 -0.26647681    
 -1.07718855E-02
 -0.16869619    
  5.60895987E-02
  0.32340014    
 -0.51669073    
 -7.90219232E-02
  0.22685011    
  0.25436345    
 -0.41700709    
  0.25929809    
  0.29818359    
 -0.24948479    
 -0.11618491    
 -0.11062168    
   1.0023844    
 -0.78476036    
  0.15362325    
 -0.29191032    
  0.16737996    
  3.17487493E-02
 -0.10035748    
 -0.35859618    
  0.89966965    
 -0.59024787    
  0.29019922    
 -0.11495908    
  0.20573415    
 -5.52496361E-03
 -0.33591852    
  0.59443986    
 -0.16978018    
 -0.81856388    
  0.88831705    
 -0.64469463    
 -0.90286762    
   1.4878980    
 -0.13263547    
 -0.54680431    
  0.28458300    
 -7.74080604E-02
 -2.23813020E-02
  0.51082575    
 -1.99507549E-02
 -8.67824256E-02
 -0.38979197    
 -0.18435203    
 -5.51519506E-02
  0.24959455    
  0.45889789    
 -0.73196185    
 -0.40810725    
  0.28171194    
  0.47299340    
  3.66341956E-02
  0.54720598    
  -1.0129024    
  0.94732296    
  1.21480068E-02
  0.11985432    
 -0.81190443    
  0.37277266    
 -0.32565504    
  0.41241431    
 -1.81694906E-02
 -0.44796360    
  0.53697091    
 -0.20397377    
 -0.25448385    
 -0.28632241    
  0.61841202    
  1.74170751E-02
 -0.22134677    
 -0.32115045    
 -4.81716208E-02
  0.44535151    
  7.52958432E-02
  0.21321782    
 -0.59128392    
 -0.27871355    
 -0.45113531    
  5.01244888E-02
 -7.37661347E-02
 -0.15494822    
  0.15494846    
 -0.11658762    
  2.65268851E-02
 -5.24936896E-03
  5.24948724E-03
  5.10312431E-02
 -0.14424968    
  7.20533654E-02
 -7.78169110E-02
  0.11970817    
 -6.89928830E-02
  0.76980305    
 -0.84391105    
  0.11712535    
  0.67723179    
   1.2114315    
  -1.2523651    
  0.63582498    
 -0.25384605    
  0.34942436    
 -6.36453703E-02
  8.35532025E-02
 -0.35799009    
  0.45198515    
 -0.52003860    
 -4.03213035E-03
  0.11800732    
  0.49635872    
 -0.19885075    
 -0.38959157    
  0.71360558    
  -1.0524433    
   1.0280397    
 -0.84894603    
  0.79097378    
 -0.43199190    
  0.20096394    
 -0.20743653    
  0.12926091    
 -0.33390760    
  0.78173417    
 -0.71433657    
  0.60664344    
 -0.73778355    
  0.74989271    
 -0.64325899    
  0.33155307    
  0.25602174    
 -0.16695789    
 -6.47055656E-02
  0.17156893    
 -0.43112931    
 -0.67086679    
 -0.16952264    
 -3.26558948E-02
 -0.16178696    
 -0.18134643    
  0.14154005    
 -8.47069100E-02
 -3.94417979E-02
  4.49513718E-02
  0.12871216    
 -0.12871212    
  5.47932042E-03
  3.75379063E-02
  0.14660357    
 -0.11551275    
  3.01529337E-02
 -5.07722944E-02
 -1.57484692E-02
  9.09718350E-02
 -9.09718871E-02
  5.27704414E-03
  0.14660357    
 -0.14660348    
  6.12435229E-02
  3.40665728E-02
 -4.90293317E-02
 -2.54467968E-02
 -1.03627555E-02
  6.55145943E-02
 -8.12630802E-02
 -1.60003826E-02
  3.17487307E-02
 -3.71393859E-02
  3.71395797E-02
  3.58095467E-02
  4.42334190E-02
 -8.00426751E-02
 -2.63867062E-02
  5.71585186E-02
  4.92712110E-02
 -0.23159249    
  0.26469243    
 -0.14489140    
 -3.83606367E-02
  7.01095983E-02
  2.57082302E-02
 -7.91970566E-02
  9.92979854E-02
  1.48150949E-02
 -0.11962318    
  4.85270284E-02
 -1.28648319E-08
  5.12933619E-02
 -0.10536044    
  4.34852391E-02
 -0.10064351    
  6.26983792E-02
  0.10977056    
 -9.33319181E-02
 -3.87859121E-02
  9.17082950E-02
 -3.14160697E-02
 -5.33329742E-03
  5.71585186E-02
  5.03788935E-03
 -1.51900286E-02
 -6.31788820E-02
  0.14165069    
 -0.19753104    
  0.17366356    
 -6.48607612E-02
 -1.30651458E-07
 -2.61112563E-02
 -5.30492608E-03
 -3.79451439E-02
  5.89983724E-02
 -3.71393859E-02
  4.23342437E-02
  2.05134135E-02
 -4.14568260E-02
 -1.60003826E-02
  0.13083978    
 -1.90480314E-02
  3.30998152E-02
 -8.74344260E-02
 -2.57083252E-02
 -2.63867062E-02
 -2.16226093E-02
  4.80092503E-02
 -1.57484692E-02
  2.09430531E-02
  2.55769473E-02
 -5.71583658E-02
  7.71589801E-02
 -9.95026529E-03
 -6.72086999E-02
 -4.93249409E-02
  5.99633530E-02
 -2.68112347E-02
 -1.64389387E-02
  4.32498716E-02
  5.15579060E-02
 -5.15579209E-02
  1.05265444E-02
 -1.58313382E-02
  3.65578011E-02
 -3.65574695E-02
  2.10534409E-02
  3.07717640E-02
 -0.11211719    
  2.23470852E-02
  9.48078856E-02
  1.99013706E-02
 -0.11470916    
 -3.94417979E-02
  0.12921184    
 -6.79110438E-02
  1.60862636E-02
  3.14160660E-02
 -3.67494933E-02
  2.63867863E-02
  5.19469520E-03
  2.55769473E-02
 -4.65201288E-02
 -5.30492608E-03
 -3.79451439E-02
  7.45027289E-02
  2.03053616E-02
 -5.68627343E-02
  3.65578011E-02
  0.20763943    
 -0.35667509    
  5.93456859E-03
  0.21243556    
 -4.90293317E-02
 -7.83690438E-02
  2.68111452E-02
  4.65201214E-02
 -1.01522347E-02
  1.01524768E-02
 -2.55769640E-02
  2.55769473E-02
  0.18819629    
 -0.38886714    
  0.29689893    
 -0.22543983    
  0.13926214    
  4.98730550E-03
 -0.32657123    
   1.1369486    
 -0.22480431    
  0.78568351    
 -0.20531119    
 -0.31439221    
  0.72757959    
 -0.74471021    
 -0.63646871    
  0.73511142    
 -0.18663596    
  0.25105256    
  0.53654695    
 -0.75283343    
  0.46943420    
  0.36969540    
 -3.94469500E-03
 -0.13862601    
  0.49963972    
 -0.31373009    
  -1.0163245    
 -0.53899664    
 -3.17489356E-02
 -0.26790977    
  0.11912087    
  0.10161024    
 -5.46039976E-02
 -5.11489576E-03
  9.76383388E-02
 -8.23708922E-02
 -8.42603594E-02
 -1.10497624E-02
  1.65291559E-02
  6.35136142E-02
 -3.12526561E-02
  3.12527493E-02
 -3.12526561E-02
 -2.13910267E-02
  6.28477782E-02
 -0.10705388    
  6.02923557E-02
  0.62718928    
 -0.29528660    
  0.65423161    
  0.49522865    
 -0.19277504    
 -0.27892303    
  0.15581022    
 -0.18531105    
  0.21794038    
 -1.29242428E-02
 -0.43517017    
  0.43354282    
 -0.60288393    
  0.33986792    
  1.68071780E-02
  0.23638874    
 -0.32340005    
 -0.20624150    
 -5.74872568E-02
  0.81290084    
 -0.40153578    
 -0.10754152    
  0.14033128    
 -8.51155147E-02
  8.23033974E-03
  0.50671893    
 -0.41289985    
 -0.15290762    
  0.41699272    
  0.22371636    
 -0.45657739    
 -5.19598313E-02
 -0.10641918    
 -0.26257601    
  0.90799201    
 -0.55822790    
 -5.84225869E-03
  0.14179803    
 -0.21051204    
  0.41931558    
 -0.30106798    
  0.35723251    
 -0.62649769    
  0.75334227    
 -0.55732739    
  0.46624669    
  0.15647805    
 -9.68132913E-02
 -0.54001027    
 -0.44160756    
 -0.33395165    
   1.3807727    
 -0.91131955    
  0.13146320    
  0.14165074    
 -8.07416663E-02
 -2.53175702E-02
  0.47378421    
  0.22285303    
 -0.44092959    
  0.44787428    
 -0.88171673    
  6.73201978E-02
 -0.36339375    
   1.1846868    
 -0.73168099    
  0.78953922    
 -0.59146911    
 -0.31139848    
  0.29167426    
 -0.26795754    
 -0.20124957    
 -0.33774710    
  0.91629058    
  0.17034517    
 -0.41378281    
 -0.41117626    
 -0.35031331    
  9.70887020E-03
   1.0388932    
 -0.66450143    
  0.37053218    
  0.53842276    
 -0.42985645    
 -0.25131455    
 -0.20479451    
  8.70112330E-02
  2.35303380E-02
  0.75786716    
  0.37503412    
 -0.91442001    
  0.51455718    
 -9.97893885E-02
 -0.46017542    
  0.62091839    
  0.23853034    
 -0.57054484    
  0.79658270    
  -1.0709234    
 -0.78125447    
  0.42285681    
  0.28336233    
 -0.65492588    
   1.1489884    
 -0.56677264    
 -0.43379569    
 -0.16353378    
 -1.02039650E-02
 -8.00426304E-02
 -5.57081494E-03
  0.11093163    
 -1.51137644E-02
 -9.02468041E-02
  5.53996768E-03
  9.98203978E-02
  2.46926006E-02
 -0.11900331    
 -1.51712776E-08
  9.92979854E-02
 -1.50377722E-02
 -6.25203997E-02
 -2.17400026E-02
 -2.22230107E-02
  5.46585396E-02
  0.17965853    
 -0.11778297    
 -5.12933061E-02
  3.61795314E-02
 -7.37177208E-02
 -5.04309200E-02
  0.67575544    
 -0.52160454    
  4.33804765E-02
  1.86921991E-02
 -0.23947996    
  0.21605970    
 -0.14785147    
  0.65106535    
 -0.54680431    
   1.6319546    
 -0.39487287    
 -0.27625328    
 -5.64903319E-02
 -0.13726011    
  0.75228304    
  8.21240917E-02
 -0.82982010    
  0.90848017    
 -0.60490638    
  0.63936150    
 -0.79042000    
 -0.88534063    
  0.98971832    
  1.40601369E-02
  0.39435068    
 -0.23200603    
 -0.12803581    
  0.65883863    
 -0.73775750    
 -0.33501330    
  0.81319535    
 -5.46329953E-02
  4.78224717E-02
  0.37540525    
  -1.2341578    
  8.74595270E-02
  0.57705617    
 -0.49890986    
  0.28882021    
 -0.62392682    
  0.55322599    
 -0.13720131    
  0.47967321    
 -0.49448815    
  0.44654280    
 -0.22212091    
  0.45584962    
 -0.96440631    
   1.1347774    
 -0.66441977    
 -0.13429010    
  0.33270562    
 -0.15681520    
  0.18824615    
  0.13651551    
 -0.66531724    
  0.44370601    
  0.54218173    
 -2.43364051E-02
  -1.1912798    
  6.67883679E-02
  0.16294016    
 -0.34751132    
  0.10569825    
  0.45777124    
  0.11607237    
 -0.19403391    
  3.27227600E-02
  0.94367886    
 -0.98475212    
 -0.23527123    
  0.32542235    
 -0.25625283    
  0.12545432    
  0.52211523    
 -0.66253245    
  0.73376811    
 -0.78268391    
 -0.49945685    
  5.08585460E-02
 -0.31278789    
   1.1606761    
  0.31086266    
 -0.64875174    
  0.85330594    
 -0.10114107    
 -0.49535128    
 -2.52684169E-02
  5.17851710E-02
  0.50105846    
 -0.11002732    
 -0.34536132    
 -0.60762513    
  0.15461908    
   1.4652563    
 -0.79196763    
 -0.11527909    
  0.29807797    
  7.02647790E-02
 -0.30601755    
 -0.24915893    
 -1.40878285E-07
  0.76600873    
 -0.32500678    
 -0.78995478    
  0.91738892    
 -0.84073317    
  0.23879634    
  0.67392576    
 -0.53216153    
 -0.38056031    
  0.75959218    
 -0.65346873    
  0.82782221    
 -0.25618353    
 -1.22948862E-07
 -0.47987139    
  0.19305027    
  0.15881167    
  7.22180679E-02
 -0.50673544    
  0.62633866    
 -0.23380646    
 -0.14652273    
 -0.40016016    
  0.32277334    
  0.46134561    
 -0.20282024    
  0.31683859    
 -0.46484479    
 -0.12791133    
  0.18621255    
 -4.46725488E-02
  0.23692311    
  0.10629477    
 -0.58514917    
  -1.2272297    
   1.2756090    
  0.13070418    
 -0.41088516    
  5.54962382E-02
  0.54220468    
 -0.26941445    
  0.21093608    
 -6.88797906E-02
  0.58759820    
 -0.65428948    
  0.37412632    
 -0.73782617    
 -0.63976741    
 -0.41042766    
   2.1106656    
 -0.93546087    
 -0.10946535    
  0.24501069    
 -0.11502027    
  2.23221630E-02
  0.63169461    
 -0.49761131    
  0.94820827    
  -1.0099196    
 -6.79666921E-02
  0.26658201    
  0.35482132    
 -0.23442321    
 -0.21570848    
  5.23115136E-02
  0.54265141    
  0.10188169    
  0.15362325    
 -0.39915577    
 -0.46811849    
  0.29191029    
  0.47648752    
 -0.62970108    
 -8.55223089E-02
 -5.88404089E-02
  0.34696874    
 -0.41150728    
  0.37051785    
 -0.67244267    
  0.22859320    
 -2.86678765E-02
   1.0706329    
 -0.41393635    
 -0.46398911    
 -0.46045527    
  0.88420248    
  7.78103471E-02
 -0.89692616    
 -0.25799015    
  0.93734419    
 -3.53392772E-02
 -0.46397868    
  0.49514243    
 -0.42447302    
  0.53150564    
 -5.14251739E-02
  7.25045577E-02
 -0.36636227    
 -0.11424959    
 -0.14953198    
  0.28652930    
 -1.92146581E-02
  0.70802724    
 -0.53812820    
 -0.10834136    
 -0.94233155    
   1.1210538    
 -0.39855409    
 -0.40443265    
   1.1769867    
 -0.99105966    
  6.71060830E-02
  0.64008111    
 -0.33040711    
 -0.58461726    
  3.42181697E-02
  0.10993741    
  0.33255073    
 -0.63773674    
 -8.93798620E-02
 -0.10716870    
  1.40279127E-07
 -0.12004790    
   1.0480348    
  0.54804897    
 -0.54626185    
 -0.29965845    
  0.47750551    
  5.94811179E-02
 -0.44937304    
 -4.05461341E-02
 -0.15376763    
  0.36441946    
  0.36428094    
 -7.93962479E-02
 -0.70158595    
  0.54579985    
  0.39173248    
 -0.61446702    
  0.36014539    
 -0.53879261    
  0.61828673    
 -0.39955369    
  1.75271872E-02
  1.91211328E-02
  4.98720109E-02
  5.26439585E-02
 -0.42357707    
  0.28244662    
  5.17851710E-02
  0.56148326    
 -0.83003467    
  0.43359053    
 -0.44589108    
 -6.38786405E-02
 -0.29562899    
 -5.46582676E-02
 -0.16671357    
  0.64789063    
 -0.58362859    
  0.18508394    
   1.0172276    
 -0.50916445    
  8.92563537E-02
 -0.21746691    
  0.14058179    
  0.13762124    
  0.31845364    
  3.82212810E-02
 -0.65152544    
 -5.67354374E-02
  0.31891525    
 -0.11111721    
  5.02618700E-02
 -0.20132443    
  1.42861195E-02
  7.51206130E-02
  0.49089143    
  8.02138355E-03
 -0.50772339    
 -0.38683453    
 -0.25878772    
   1.2877086    
 -0.30687967    
 -0.56556714    
  9.55632627E-02
  0.24170434    
 -0.18510872    
  0.60177660    
 -0.58752441    
 -0.11483937    
  0.71538484    
 -0.71538496    
  0.61903942    
 -0.70749450    
  0.25163567    
  0.20820108    
 -0.56970304    
  0.67524618    
 -0.58581805    
  0.80336297    
 -0.28197402    
 -0.22270583    
 -0.75404549    
 -0.18325199    
  0.95679975    
  0.43783942    
 -0.44646034    
  -1.1383525    
  0.78661311    
  0.95787549    
 -0.27245051    
  0.46709239    
  0.17026328    
 -0.26820099    
 -0.67930990    
 -0.12840997    
 -0.14736302    
  0.54639703    
 -0.16632131    
  9.79041159E-02
 -0.20856963    
 -1.50054339E-02
  0.88156956    
 -0.72034740    
  0.38940525    
 -0.25060293    
 -0.41672838    
  0.73358053    
 -0.15066028    
  7.56554604E-02
 -0.72895658    
  0.66274172    
 -0.26075503    
  0.45971563    
 -0.44931704    
  0.32158369    
 -0.45020097    
  0.18395427    
 -0.41201156    
  9.62054506E-02
  0.59817266    
 -0.57386190    
  0.26672176    
  0.21305960    
  0.51702279    
 -0.95197231    
 -0.15310729    
  0.62779725    
  0.12439911    
 -0.56018955    
 -0.58297890    
   1.0816833    
 -0.13283493    
 -0.37393394    
  0.13605845    
 -0.59559071    
   1.0069282    
 -0.42199454    
 -0.45863977    
 -0.53175867    
  0.62860888    
  0.29152080    
 -0.64819580    
 -0.53429794    
  0.96508080    
  0.55415857    
 -0.65951937    
  0.20499028    
 -0.33474979    
 -0.52193135    
  0.26197374    
  0.93333197    
 -0.60921264    
 -0.49865901    
  0.80937850    
 -0.85700667    
  0.37072229    
  0.11441052    
  0.49995583    
  0.67754352    
 -0.65770519    
 -0.17946829    
   1.1308506    
  -1.4156876    
 -0.47455925    
 -0.43324450    
  0.71749610    
  0.35254276    
  0.23943526    
 -0.23702286    
  0.65382987    
 -0.51040810    
  0.39497173    
 -0.37840855    
 -7.90164396E-02
  0.52669919    
 -0.22412805    
 -0.42788196    
 -0.21561524    
 -6.12105913E-02
  0.48115364    
  0.13609482    
  0.49237677    
 -0.29611459    
 -0.37643558    
  0.52022350    
 -0.28768191    
 -0.64987928    
 -0.23790990    
  0.59556162    
 -1.14551131E-02
  0.55631852    
 -0.47450513    
 -3.67607884E-02
  0.47494757    
 -0.40683579    
 -0.22778405    
  0.56072271    
  0.19015704    
 -0.56941986    
  0.17003386    
 -0.28889501    
  0.29794493    
 -7.23343762E-03
 -0.15475573    
  0.61381066    
 -0.27401426    
 -0.49042162    
  0.52888799    
 -0.21088234    
 -0.26057389    
  0.59294116    
  2.53818780E-02
 -0.38315937    
 -5.86733855E-02
  0.38511658    
 -0.18764059    
 -8.16439390E-02
 -0.47000355    
  0.27087507    
 -0.42363778    
  0.25561994    
 -0.20513602    
  0.16420957    
 -2.61424715E-03
  0.14362444    
  0.26706284    
 -6.26882985E-02
  4.34065685E-02
  0.53114855    
 -0.22028603    
 -0.42511222    
  2.93277428E-02
  0.47672474    
 -5.91306463E-02
 -0.70079052    
 -0.32680035    
  0.43573537    
  0.66169423    
 -0.27474847    
 -0.37101856    
  0.42262316    
 -0.26815000    
  3.86113627E-03
  0.52801812    
 -0.51272142    
  0.24454491    
  0.21688330    
 -0.39180276    
  0.50265086    
 -0.93684328    
  0.50094068    
  0.30816630    
 -0.14366235    
 -0.33170831    
  0.79713678    
 -0.34515199    
 -0.33572552    
 -0.17054436    
  0.42995608    
 -0.67714697    
  1.83490608E-02
  0.27329341    
 -0.27069941    
  0.85760725    
 -0.52372885    
  0.77333277    
 -0.32964638    
 -0.57642281    
  9.29962173E-02
  0.13690419    
  0.20342171    
 -0.56927776    
  0.47121659    
 -0.10032260    
 -0.19955480    
 -3.32672037E-02
 -0.15520822    
 -0.20782937    
  0.68551916    
 -0.31826231    
  1.67017132E-02
 -7.96977431E-02
  0.70096391    
 -0.45389381    
  0.28065205    
 -0.52548277    
  0.59447575    
 -0.62398994    
  0.39775491    
  0.39613384    
 -0.64833301    
 -8.52020606E-02
 -3.30791362E-02
 -0.63648707    
  0.71825325    
 -0.24983965    
  0.79877287    
  1.19253562E-03
 -0.46501023    
  0.43353072    
 -0.67728359    
 -6.76103458E-02
  0.68925369    
  0.30476531    
 -0.79076117    
 -0.18020974    
 -5.99919520E-02
  6.50424585E-02
  0.72047806    
  0.14994003    
  0.29241788    
 -0.46341112    
 -0.51375043    
  0.45046258    
  0.56833947    
 -0.72850806    
 -0.54101062    
  0.46966740    
 -0.39709678    
 -0.29773229    
  0.97322476    
 -0.38656080    
  0.38783231    
 -8.93411972E-03
 -0.68294311    
  0.76888549    
 -0.44445032    
  0.12083648    
  0.56401968    
  -1.0298046    
  0.77875412    
 -0.58826226    
  0.18160740    
  0.73168075    
 -0.74969923    
 -0.52917469    
  0.22806987    
  0.76426715    
 -0.67500591    
 -0.12172350    
  0.88849676    
 -0.75116551    
 -3.83361876E-02
  0.56714052    
  0.26226401    
 -0.27406734    
 -0.40217254    
  0.90478504    
  -1.0064268    
  0.31726220    
 -0.48312604    
 -0.20210375    
  0.80495387    
  1.26138944E-02
  2.06759889E-02
 -3.61148380E-02
  0.36456463    
 -0.31221095    
 -0.42102191    
 -6.76791072E-02
  0.72755909    
 -0.94688094    
 -0.10022707    
   1.2051771    
 -0.80172181    
  0.22434998    
 -5.62129878E-02
  0.42344299    
 -0.68648779    
  0.53140891    
 -0.16811839    
 -0.31787708    
  2.29896493E-02
  0.13507999    
 -0.40366152    
  0.91195697    
  0.33771220    
 -0.94059622    
 -3.43123749E-02
  0.18334796    
  0.46572089    
 -0.60488468    
   1.0089184    
  -1.1014818    
  0.43936673    
  0.32248601    
 -0.36649609    
 -0.93312228    
  0.46398941    
  0.55662835    
 -0.49150980    
  0.63726670    
 -0.17134765    
  9.50465072E-03
 -0.29855186    
 -0.11165441    
 -0.47941646    
  0.24139687    
  0.41660011    
 -0.30659917    
 -0.44080442    
  0.81651026    
  0.24422324    
  0.28705910    
 -0.36876357    
 -8.16205293E-02
  8.56661797E-02
  5.11587001E-02
 -0.24185991    
  0.43013135    
 -0.71672809    
  0.27513075    
  0.29955530    
 -0.55110502    
  0.34880504    
 -0.25195506    
  0.36089677    
 -0.14237930    
  0.10967876    
  0.44706240    
 -5.74188456E-02
 -0.24303997    
 -0.67653942    
 -0.57981867    
 -0.10163278    
 -0.27688804    
  0.68699342    
  0.70998007    
 -0.29021445    
 -0.59839022    
  0.90366518    
 -0.36159852    
 -2.16928441E-02
 -0.27316812    
  0.75867599    
 -0.31643140    
 -7.29688630E-02
  2.55667306E-02
 -0.29613215    
 -0.28507447    
   1.0668635    
  0.13397932    
 -0.46687365    
  0.19199666    
 -5.36853522E-02
  0.29563317    
 -3.40507329E-02
 -0.13881277    
  0.44695416    
 -0.67363429    
 -0.17174952    
 -0.33532563    
 -0.40279478    
 -0.30110493    
  6.28477782E-02
 -0.25276577    
  0.18991807    
 -0.36832556    
  0.61602974    
 -0.28627646    
  0.11152137    
  1.99013706E-02
 -0.14842011    
 -1.11954520E-07
  0.12348116    
 -5.06342901E-03
  3.98062393E-02
 -0.11352398    
  4.27874066E-02
 -2.11647619E-02
  4.70061786E-02
 -2.58411001E-02
 -3.73376496E-02
  6.82678446E-02
  2.01009437E-02
 -0.10480809    
  7.96177611E-02
  7.84717947E-02
 -0.12014419    
  0.12014449    
 -2.87101828E-02
 -0.11839016    
  0.11838994    
 -9.75616649E-03
 -5.02619669E-02
 -2.08340995E-02
  5.12933619E-02
 -5.01244655E-03
 -4.10312638E-02
 -1.05265258E-02
 -4.32501957E-02
  7.45027289E-02
  0.13417217    
 -0.21978574    
  6.48877546E-02
  2.07263362E-02
  6.45386875E-02
 -1.94180775E-02
 -0.10318422    
  1.61729082E-02
  0.16251902    
 -0.17327155    
 -9.04572755E-02
  0.16841872    
 -0.11093133    
  1.11110127E-02
  0.17214087    
 -0.11836447    
 -1.58313382E-02
  1.58315971E-02
  1.31523677E-07
  5.22197504E-03
 -1.04713123E-02
  6.61821216E-02
 -3.00023779E-02
 -4.14568260E-02
 -4.32501957E-02
  0.10480764    
 -2.51901131E-02
 -3.10906004E-02
 -4.30173986E-02
  1.09290928E-02
  0.21878625    
 -0.12545441    
 -6.12436384E-02
  7.10959285E-02
 -4.00051996E-02
  3.50915380E-02
 -3.00023779E-02
  5.43345138E-02
 -8.00426751E-02
  6.55145943E-02
 -8.12630802E-02
  2.61110142E-02
 -2.61112563E-02
 -1.12593824E-07
  8.12629536E-02
 -5.00102155E-02
  1.52675770E-02
 -3.59934717E-02
 -1.05265258E-02
  9.57912281E-02
  4.69571799E-02
 -0.11149530    
 -8.00426304E-02
  4.87900525E-02
  5.27704414E-03
   1.5708065    
 -0.35013199    
 -0.34960142    
  0.56024516    
 -0.85825896    
  0.73242497    
 -0.26651001    
 -0.22221301    
  0.60698116    
  -1.1453133    
  0.13750759    
  0.37967259    
  0.19764303    
 -0.25131464    
 -6.73830062E-02
  0.66321278    
 -0.61098170    
  7.82795995E-02
  0.57197624    
 -0.51038295    
 -0.66694486    
  0.24023810    
   1.0063483    
 -0.37977558    
  0.24748282    
  0.32345602    
 -0.74460220    
  0.64230770    
 -0.86598998    
  0.75456429    
 -0.41693732    
 -5.12931831E-02
  0.72305977    
 -0.69511360    
 -2.99723763E-02
  0.77956665    
 -8.03528875E-02
 -0.90825850    
  0.43015772    
 -7.77416155E-02
  0.19136070    
 -0.43044820    
  0.57606155    
 -0.27562606    
  8.85254517E-02
 -0.39792913    
  0.24100128    
 -0.35037363    
  0.56319869    
 -0.27300745    
 -0.13891622    
 -0.14626244    
 -6.98861405E-02
  0.67420197    
 -0.75513899    
 -0.52743548    
  0.95967126    
 -0.27394035    
 -0.24636403    
  0.20067061    
  0.10119621    
  8.32879171E-02
  0.55187196    
 -8.56554434E-02
  0.13420868    
 -0.59396696    
  0.15476361    
 -3.74574699E-02
 -0.15224400    
  0.39504060    
 -0.33887050    
  0.64472467    
 -0.76277012    
  0.22172420    
  0.13282070    
  0.26121548    
 -4.57296669E-02
  0.24640042    
 -0.17296124    
  3.53912041E-02
 -0.30298653    
 -0.21064101    
  6.02711216E-02
 -7.03413785E-02
 -2.25189999E-02
  0.58962524    
 -0.75348485    
 -0.40302896    
  2.87791081E-02
  0.32935491    
  8.55223164E-02
 -2.85056625E-02
  0.20809110    
  0.50886679    
 -0.47613996    
 -0.12062779    
  0.32850429    
  0.34848759    
 -0.37657079    
 -2.07840391E-02
 -0.49056903    
  0.45270446    
 -0.40378857    
  0.41380557    
 -0.53378952    
  0.44708005    
  0.79305798    
 -0.89801610    
  0.45326471    
  0.36900282    
 -0.90180725    
 -0.27111715    
 -0.16083966    
  0.92431211    
 -0.52558094    
  0.79681700    
  0.12486448    
 -0.66662025    
 -0.69489366    
  0.35772344    
  0.55014050    
  0.33586752    
 -0.59710413    
  0.26123667    
 -0.62896144    
 -0.14799701    
  0.82648689    
  2.51837056E-02
 -0.50300300    
 -0.18753013    
 -0.62991500    
  0.60880613    
 -5.48080280E-02
  0.21692726    
  0.66555899    
 -0.53202796    
  0.84644735    
  -1.1054442    
  0.24097855    
 -0.56265056    
  0.41253248    
  6.80534467E-02
  0.66760445    
  3.53627205E-02
 -0.65794331    
  0.44988653    
 -0.30566829    
  0.14816986    
 -0.28403738    
  0.45481616    
 -0.24717662    
  0.39413992    
  7.03587011E-02
 -0.63740540    
 -0.11477536    
  0.53880900    
  1.69383921E-02
 -5.71585931E-02
 -0.11436909    
 -0.51646537    
  0.13897927    
  0.15127040    
 -0.37889796    
  0.59741557    
  0.40598011    
 -0.29630142    
 -0.49752578    
  0.15966743    
 -0.19443326    
  0.88855094    
 -0.73574883    
 -0.32760465    
  4.12713364E-02
  0.56690550    
  0.43162367    
 -0.80993783    
 -2.48600654E-02
  0.36895606    
  0.27614436    
 -0.53471839    
  0.17615493    
  8.24188069E-02
  0.60123336    
 -0.55788255    
  0.27854979    
 -0.75707418    
  0.69069922    
 -0.89627171    
  0.50721568    
 -0.51626521    
  0.15154994    
  0.28376821    
  0.65823084    
 -9.68300498E-08
 -0.31756601    
 -0.31358406    
  9.80821550E-02
  0.29070517    
 -0.46201515    
 -0.31896710    
  0.48854554    
  0.46653146    
 -0.88420242    
  0.19322680    
  0.11850597    
  0.35474646    
 -0.91629058    
  0.56346953    
  7.66296405E-03
 -3.69333327E-02
  0.44620791    
 -0.53303903    
  0.39606163    
 -7.70193711E-02
  0.19995670    
 -0.40482250    
  0.57572520    
 -0.67489636    
  0.58423442    
 -0.14255367    
 -0.64377087    
  0.74391943    
 -0.52286160    
 -0.11257756    
  0.58726722    
  1.41843986E-02
 -0.65916038    
  0.35815898    
  0.50318384    
 -0.94386411    
  0.76321453    
 -0.70069426    
  0.67659676    
 -0.44140491    
 -0.14586826    
  0.52640784    
 -0.19191709    
 -0.43396649    
  0.52852499    
 -0.61925381    
  0.69871831    
  3.41330357E-02
  0.63654137    
  -1.3097543    
  0.11426830    
  0.47789499    
 -0.43650958    
  3.75734940E-02
  0.24841787    
 -0.43117344    
  0.18492225    
 -3.97401713E-02
 -2.04785690E-02
 -5.43227568E-02
 -0.54875284    
   1.1531217    
 -0.27102226    
 -0.20804064    
 -9.65956226E-02
  0.56633157    
  0.21480925    
 -0.99899179    
  0.11091709    
 -0.17135839    
  0.12296186    
  0.70818484    
 -0.43507117    
  9.77847353E-02
  0.43049765    
 -0.40422967    
 -0.23712960    
  0.55356139    
 -0.27117479    
  9.93248224E-02
  0.31143636    
  1.39863109E-02
  5.29700033E-02
 -0.46890652    
  0.20401430    
 -0.18834837    
 -0.18751632    
  0.87373120    
 -0.23847811    
  0.13118295    
 -1.93807203E-03
 -0.36320886    
 -0.14213583    
  0.16964760    
  0.49661380    
 -0.84729773    
  0.74386227    
  -1.1727204    
 -0.88857192    
  0.59097916    
  0.35786930    
 -0.48064485    
  0.30110517    
 -0.48342648    
 -0.23674901    
  7.89882690E-02
   1.5454057    
 -0.35417163    
 -0.90672141    
  0.50221717    
  0.16194241    
   1.0483503    
 -0.59347308    
 -0.37031999    
  0.47225347    
 -0.32197130    
  -1.0043598    
  0.33798301    
 -1.52094672E-02
 -4.70676906E-02
  0.10294801    
  0.47316888    
  0.15253685    
  1.93629484E-03
  0.39834756    
 -0.60375744    
  0.41099235    
 -0.37140587    
 -0.56476617    
   1.0075767    
 -0.61966801    
  0.50151807    
 -0.22273120    
  0.55044258    
 -0.69433707    
 -0.41623700    
  0.30290863    
  0.64115202    
 -0.35346973    
 -0.31745425    
 -0.12260248    
  0.28223261    
  8.31004605E-02
 -0.15847023    
  0.45953238    
 -0.62980551    
 -0.44050309    
 -4.27619368E-02
 -7.56026059E-02
 -0.17709957    
  0.21309333    
  0.55527747    
 -0.58604902    
  0.17185023    
 -0.12107804    
 -4.04096693E-02
  0.65906799    
 -0.46309412    
  0.34730920    
  0.39139464    
  0.38639081    
  1.77238751E-02
 -9.78811532E-02
  0.17958535    
 -9.12091583E-02
  0.13982138    
 -0.10892569    
 -0.50994408    
  0.54119694    
 -0.57024884    
  0.56381816    
 -0.49376774    
  0.51546609    
  6.71392605E-02
  0.32134765    
 -0.92316371    
  0.58154100    
 -0.59237546    
  0.61265045    
 -0.68961149    
  1.86486691E-02
 -0.35700500    
  0.30486050    
 -2.21413597E-02
 -0.16750646    
  0.13463356    
  7.68263452E-03
  0.20875467    
 -0.37789837    
 -0.46939951    
  0.13955170    
 -0.29048699    
  0.78692400    
  0.27545929    
 -0.65691811    
  0.41416612    
 -0.54609358    
 -0.36772469    
  0.26899013    
 -5.32816015E-02
 -3.54468785E-02
 -1.30651458E-07
  2.04089768E-02
  5.03788935E-03
 -0.15164128    
 -0.15805674    
  0.28425139    
 -8.60744864E-02
  0.66176093    
  0.38299233    
  -1.0280398    
  0.10480764    
  0.76512074    
  0.10118491    
  0.28243804    
 -0.38826388    
  0.72518671    
 -0.67528945    
  0.47110900    
  0.40177515    
 -0.98267931    
 -0.30010450    
   1.1184150    
 -0.70630544    
  1.09770764E-02
  0.58243513    
 -3.60064581E-02
 -0.20870981    
 -0.57294428    
 -0.33096239    
  0.37421244    
  3.38133648E-02
  0.68157148    
 -0.15803909    
 -0.44486749    
  0.81329173    
 -0.72077918    
  0.50129741    
 -0.49914479    
  0.19832180    
 -0.11580095    
 -0.10426100    
  0.88911152    
 -0.87601089    
 -0.30151558    
 -9.53102112E-02
 -0.36129382    
  6.28009513E-02
 -6.74414188E-02
  5.87075800E-02
 -0.52407074    
  0.43226346    
 -7.48480111E-02
  5.54298125E-02
 -6.06245920E-02
  3.58095467E-02
  1.99013706E-02
 -0.10919931    
  4.82668728E-02
  9.00608450E-02
 -5.91306500E-02
 -2.57083252E-02
  4.58092988E-02
 -4.06148396E-02
 -3.15815248E-02
 -0.10714478    
  9.09717977E-02
   1.3670893    
 -0.63399035    
 -0.64971757    
 -3.56272981E-02
 -1.21613624E-07
 -5.32041825E-02
 -1.65292285E-02
  5.53996768E-03
  4.32498716E-02
 -1.60003826E-02
 -0.11980109    
  0.10354053    
  8.88312832E-02
  1.98026355E-02
 -0.13073395    
  4.37228605E-02
  1.59154423E-02
  3.10907234E-02
 -4.70059924E-02
  3.67494114E-02
 -8.04721266E-02
  2.75499746E-02
  5.29222712E-02
  3.54465134E-02
 -7.75582790E-02
  4.72530909E-02
  4.02066372E-02
 -7.14590773E-02
  8.61290768E-02
 -2.95587368E-02
  3.44014838E-02
 -0.13422197    
  6.93609938E-02
  5.14160423E-03
 -2.07259990E-02
 -5.93165047E-02
  0.68197399    
 -0.67092407    
 -3.35226208E-02
 -1.14287622E-02
  0.15906471    
 -5.54299280E-02
  7.00286627E-02
 -0.11236280    
  3.71395797E-02
  2.06194241E-02
 -0.11905943    
  0.21622318    
  6.52162271E-08
 -0.12300485    
  3.59937064E-02
  5.03788935E-03
 -1.01012224E-02
 -1.26900829E-07
 -2.05136612E-02
 -2.62480993E-02
 -5.33329742E-03
  3.15814503E-02
 -1.56661291E-02
 -5.27716987E-03
  2.09430531E-02
 -5.19478554E-03
 -3.17487419E-02
  3.17487307E-02
  1.03626568E-02
  3.54465134E-02
 -6.15580045E-02
  6.65205792E-02
 -2.00005621E-02
 -7.87810236E-02
  8.88312832E-02
 -5.01244655E-03
 -4.10312638E-02
  1.31523677E-07
  5.22197504E-03
  3.58095467E-02
 -8.92981514E-02
 -1.10497624E-02
  5.93167096E-02
  0.11370243    
 -0.13486736    
  2.11649425E-02
  5.22197504E-03
  6.06246293E-02
 -0.13073395    
  2.30078427E-07
  2.21002027E-02
 -3.33363079E-02
 -1.13638705E-02
  0.21970928    
 -0.15874843    
   1.5677195    
  -1.5517192    
 -8.26917812E-02
  0.11394446    
 -6.89928830E-02
 -1.66206509E-02
  3.29701826E-02
  5.39080659E-03
  6.25204593E-02
 -0.11778297    
  6.06246702E-02
 -8.36142972E-02
  7.28615075E-02
  0.13150232    
 -0.20436382    
 -5.83092542E-03
  0.15164137    
 -9.48080048E-02
 -0.18121740    
  0.82915902    
  0.42076170    
 -0.28578624    
 -7.06175715E-02
  0.29173899    
 -2.04504803E-02
  0.18610205    
 -0.17582488    
 -0.11701649    
  0.58650869    
 -0.81831026    
  0.16772276    
  0.25593328    
  0.47095194    
 -7.75775835E-02
  0.36585164    
 -0.87582397    
  9.74402949E-02
  9.23163369E-02
 -7.31588304E-02
  0.67785066    
  0.15001310    
 -0.94659591    
  0.65281457    
 -0.68318576    
  0.46392787    
  0.57493109    
 -0.94836634    
 -0.60278797    
  0.80437279    
 -0.22396615    
 -2.05983547E-03
  0.57161987    
 -0.10419717    
 -0.55800211    
  0.34258080    
 -0.45221406    
 -0.27682588    
 -0.23905025    
  0.86521947    
 -0.24878027    
 -8.30846354E-02
  0.80097997    
 -0.70432031    
  0.34923139    
 -0.27560538    
  0.17218006    
  0.40370628    
 -0.45601729    
 -0.13036194    
  0.50955904    
 -0.60465807    
  0.67322838    
 -0.32260433    
  0.35290959    
 -0.32075271    
 -0.47253862    
 -0.12127889    
   1.0909420    
 -0.43575579    
 -0.41894832    
  8.87066349E-02
  0.61680686    
 -0.66777349    
  0.37223965    
 -0.59865648    
   1.1130790    
 -0.90424508    
 -0.24217032    
  0.88063443    
 -0.18325886    
 -0.30518067    
  0.30939111    
  0.36351424    
 -0.63728809    
  0.34928113    
 -0.40222368    
 -0.36084467    
  0.34518847    
  5.18849827E-02
 -0.22595629    
 -0.44863728    
   1.4017987    
 -0.20520575    
 -5.71583658E-02
  0.33057266    
 -0.49516949    
 -0.13650776    
  0.49705899    
 -0.62042171    
  0.49157673    
 -0.10304076    
 -0.35493422    
 -0.17022125    
 -0.48036632    
 -0.16644803    
  0.47147912    
 -0.43665913    
 -5.06930239E-02
 -0.83932960    
   1.6529232    
  4.67616580E-02
 -0.22695790    
  0.65418100    
 -0.75225514    
 -0.30104193    
  0.86699426    
 -0.35933816    
  0.45319644    
 -0.60291249    
 -1.33632710E-02
  0.25056693    
 -0.31779942    
  0.14278086    
  0.10265427    
  0.18606675    
 -0.59247029    
  0.12433407    
   1.1589444    
 -0.92491466    
 -0.24402934    
  0.46085367    
  0.42066842    
 -0.15016951    
 -0.97160125    
  0.29880214    
  0.17160083    
 -0.55712408    
 -0.19142219    
   1.5449556    
 -0.75534827    
 -1.54443253E-02
  0.66252756    
  -1.0048532    
 -0.27949646    
  0.12580256    
  0.97883058    
 -0.37240446    
 -6.84950054E-02
 -0.55403447    
  0.65340698    
 -0.46192822    
  0.65767288    
 -0.46778384    
  0.52185106    
 -0.27547598    
  0.50909108    
 -0.67048925    
  0.99724185    
 -0.82378465    
  0.21212406    
 -0.51591688    
  0.35062423    
 -0.10499761    
  0.28267848    
 -0.37382334    
  0.46277088    
 -0.37708557    
  8.06041583E-02
  0.20753396    
 -0.41232842    
 -0.87878025    
  0.13911271    
   1.3786896    
 -0.52953821    
 -0.20252410    
  0.72549790    
 -0.64702618    
  0.30637428    
 -0.42888537    
  0.53285599    
 -0.24814038    
 -0.31845373    
  0.99542809    
 -0.69314712    
  0.29174998    
 -0.65205467    
  0.94041294    
 -0.52204430    
 -0.20409514    
 -0.40861490    
 -0.42136353    
  0.15552346    
 -3.77401300E-02
 -0.27917126    
  6.55971691E-02
 -8.26917812E-02
  0.18805212    
  0.49643695    
  0.15787035    
 -0.58531439    
  0.53193438    
  0.20256783    
  0.54148108    
 -0.46357289    
 -0.32314935    
  0.68905145    
 -0.63340825    
  -1.0483505    
   1.7074184    
 -0.41349733    
 -0.33164507    
  0.20956863    
 -0.18460184    
   1.1049845    
 -0.52944911    
 -0.37735829    
  0.18232170    
 -4.20711972E-02
 -0.54459238    
  0.84005654    
 -0.62299222    
  0.51245022    
  0.36909762    
 -0.84430969    
  0.60732198    
 -3.76857817E-02
  0.20254882    
 -0.70650488    
  0.23626004    
 -8.66604224E-02
 -9.95297283E-02
 -0.30488360    
 -7.19262958E-02
  0.22652781    
  0.92060584    
 -0.94800460    
 -2.24727821E-02
  0.30597931    
  0.14935756    
 -0.54131585    
  0.92430824    
 -0.61065036    
  0.42931142    
 -0.14730150    
  0.16046889    
 -0.24221961    
  0.50748694    
 -0.36611587    
 -0.15441856    
  5.11995479E-02
 -0.23841088    
 -0.16705403    
  0.67561489    
 -0.30830127    
  0.56383955    
 -0.69842970    
 -2.57524457E-02
 -0.19105525    
  0.28240490    
 -0.39363062    
  0.37763026    
  0.33877367    
 -6.68402314E-02
  7.11410269E-02
 -0.45608097    
  4.84676212E-02
  0.58659124    
 -0.70035028    
 -1.94651391E-02
 -6.86419457E-02
  0.52907896    
  4.54624929E-02
  0.48470986    
  -1.0029706    
 -0.14712739    
  0.77871650    
 -0.49247658    
  0.43811551    
  7.53042623E-02
 -0.48566973    
  0.42009452    
 -6.57381117E-02
 -0.77787846    
   1.2081441    
 -0.71942621    
 -0.20023265    
  0.43475085    
 -0.65488678    
  0.71835250    
  0.43195355    
 -0.42611405    
  0.17818883    
 -0.92669773    
 -0.77987885    
  0.75495529    
  0.63133889    
  3.46283950E-02
 -0.46386382    
  5.51518090E-02
  0.10414027    
  0.24445345    
 -0.21414794    
   1.0125694    
  -1.1017152    
 -0.14256310    
  0.33108136    
  0.40417716    
 -0.62106621    
  0.32821617    
 -0.37234125    
  4.89094667E-02
 -5.39346114E-02
 -0.41941592    
 -0.72823864    
   1.9837345    
 -0.22697161    
 -0.54803920    
  4.40397337E-02
  0.85407752    
 -0.16206458    
 -0.10145834    
  0.25284871    
 -0.22925995    
 -0.60736340    
  0.24453464    
 -0.45982608    
 -0.47336125    
  0.39494652    
  0.97438854    
 -0.54013741    
  0.27982333    
 -8.32530707E-02
 -0.17335853    
 -0.58970058    
  0.33400625    
  0.51967537    
 -0.41876924    
 -0.19129007    
  0.20679443    
  0.10426094    
 -1.19524756E-02
  0.68206394    
 -0.72505957    
  0.20370889    
  0.51116687    
 -0.55655003    
  0.37647757    
 -0.67854834    
  0.11831957    
  7.04225600E-02
  0.51521599    
 -0.56021357    
 -0.10815357    
 -0.16705394    
  0.12662044    
  0.72303575    
 -0.51554835    
 -0.42036834    
  0.46473473    
  0.59092641    
 -0.66939783    
  0.22884147    
 -0.10427867    
 -0.14935762    
  0.42206311    
 -0.42835891    
  0.37047389    
  5.92559204E-02
 -0.13470627    
  0.27148578    
 -0.82446241    
  0.61525947    
  0.11138075    
 -5.97194619E-02
 -0.41742444    
  0.62278843    
 -0.46772820    
  0.15778029    
 -0.29183164    
 -0.27323407    
   1.0539120    
 -0.13543805    
 -0.55961567    
  0.35724744    
  0.30193248    
 -0.60531336    
  0.23429267    
 -4.23732549E-02
 -0.11703704    
 -0.39627934    
 -0.54292309    
  0.45975819    
  0.42602921    
 -0.19264019    
  0.59515083    
 -0.19398703    
 -0.51948363    
  0.78427655    
 -0.65316337    
  0.61381066    
 -0.77185279    
  0.12136087    
  0.64589405    
 -8.91082212E-02
 -0.57452482    
  7.53855854E-02
 -0.12115996    
  0.50283110    
 -0.31350860    
  0.48371729    
 -0.88338518    
  0.84936011    
 -0.77422053    
 -0.25861788    
 -0.27846521    
  0.70227975    
  0.41751346    
 -0.39060590    
  0.15919504    
 -0.13083962    
   1.0326867    
 -0.99678010    
 -0.10259812    
  0.60173744    
 -3.32936943E-02
  6.48931181E-03
 -0.40417242    
  0.31350836    
 -0.35303935    
  0.49906296    
 -0.74463391    
 -0.55383360    
  0.89910358    
 -0.14718001    
  0.19179048    
  1.21423332E-02
 -9.39317271E-02
  0.47260436    
 -0.79366595    
  0.37093329    
  0.44144648    
 -0.60131943    
  0.37032357    
 -2.92385835E-03
 -0.38230932    
  0.30153409    
  4.75062802E-03
  8.04071650E-02
 -0.28865436    
  7.13248253E-02
  0.66093069    
 -0.78416365    
 -6.78226128E-02
  0.67544746    
 -0.72951478    
  0.23602302    
 -0.15598030    
  9.76383314E-02
  0.30497345    
 -0.64844716    
  0.59564865    
  0.47713163    
 -0.46962988    
 -0.45134452    
  0.63142174    
 -0.49965224    
  0.44710979    
 -0.78687954    
 -1.45562980E-02
  0.97715664    
 -0.25795907    
 -0.36899531    
  0.51987565    
 -0.84117395    
 -0.87035346    
   1.5563527    
 -0.42210203    
  -1.2418814    
   1.6866795    
 -0.35888153    
  3.35667729E-02
 -0.17574124    
  9.06696990E-02
  0.34219447    
 -0.42135650    
  0.99672079    
 -0.86806381    
  0.14578009    
 -3.00111007E-02
  8.08696523E-02
  0.23464744    
 -0.79633135    
  0.12516314    
  0.21337748    
 -0.11829983    
  0.91442859    
 -0.73988909    
 -0.10492657    
  0.47729778    
 -0.25285360    
  0.54690856    
 -0.58578247    
  0.15028208    
  1.53850364E-02
  0.12471402    
 -0.56909466    
  6.67680502E-02
  0.32912767    
 -0.16894990    
 -0.20807751    
  0.19854435    
  6.31007701E-02
  0.34108645    
 -0.24839592    
  0.18777119    
 -0.44002292    
  0.34607017    
 -0.31491542    
 -0.53987330    
  0.82448339    
 -0.18911387    
 -7.12524205E-02
 -0.10513874    
  0.53492308    
 -0.25614986    
 -0.33111763    
  0.59115583    
 -0.72335291    
  0.62985241    
  8.70114118E-02
 -0.42121360    
  9.45886299E-02
 -0.29371718    
  6.78624287E-02
  0.66910470    
 -0.36181983    
 -0.28270301    
  0.66516572    
 -0.84352136    
   1.0637093    
 -0.44304764    
 -0.12365133    
  0.29647154    
 -0.67892891    
  0.54095560    
 -0.26689506    
 -0.13583423    
  0.95092946    
 -0.84597898    
 -0.23848185    
  3.22610363E-02
 -0.55961591    
  0.58866823    
  0.58386338    
 -0.52609330    
 -0.29813164    
  0.65314180    
 -0.52946287    
  0.20516099    
  0.42014164    
 -0.42823905    
  0.40952203    
 -0.13410984    
 -0.27541199    
  8.00428241E-02
 -0.20317543    
 -0.12210277    
 -0.55056578    
  0.48064485    
  0.98673087    
 -0.79012024    
  0.48251101    
 -0.69314706    
  0.18982613    
  0.25079522    
 -0.28889501    
 -0.41890439    
 -1.86227262E-02
 -0.23163816    
  0.39114523    
 -8.00426602E-02
  0.44850689    
 -0.60613585    
  0.41087052    
 -8.13913271E-02
  7.32722282E-02
 -0.29131171    
  0.11657012    
 -0.39580303    
  0.55686492    
   1.1669313    
 -0.22400165    
 -0.73925835    
  0.45300594    
 -0.25951111    
  0.66306984    
 -0.72415721    
  0.48732346    
 -0.67993379    
  0.79192299    
 -0.61718780    
 -0.56011689    
 -0.25432634    
  0.38566270    
 -0.40392807    
   1.1538913    
  4.68505248E-02
 -0.48706937    
  8.02163929E-02
  0.45689732    
 -0.36348292    
  0.43721381    
 -0.12794493    
 -0.47167650    
  0.26681885    
 -0.39019752    
   1.0824896    
  -1.0024468    
  7.41078854E-02
  0.45336142    
  0.43572268    
 -0.75555265    
 -1.14287417E-02
 -7.35187978E-02
  0.41572180    
 -0.52682620    
  0.53225350    
 -0.22010362    
 -0.15471278    
  0.32059878    
 -5.43051846E-02
 -3.21868248E-02
 -0.51394570    
 -0.46584556    
  0.90712029    
 -0.41050279    
 -0.61077631    
   1.3507875    
  0.18932517    
 -0.83081764    
 -4.20623124E-02
  2.38367287E-03
  0.18628204    
 -0.95353693    
  0.52609318    
  8.97852108E-02
  0.37261382    
  0.40036306    
 -0.70343018    
  0.78091180    
 -0.43855062    
 -0.37920737    
 -2.16808449E-02
 -0.11300017    
  2.72329245E-02
  0.12604071    
 -1.09601777E-08
  0.32132053    
  6.46577775E-02
 -0.11957360    
 -0.38649279    
 -0.41740540    
   1.2918845    
 -0.54609358    
 -0.16201620    
  0.28074846    
  0.33538714    
 -0.54580373    
 -0.26682362    
  0.52358794    
 -0.45561501    
  0.96535289    
 -1.97807010E-02
 -0.48814711    
 -0.21503909    
  0.27980372    
  0.23995078    
  0.32014906    
  -1.0458195    
  0.14346805    
 -0.49660733    
 -0.11191794    
 -0.23638870    
   1.4041888    
 -0.73635924    
  0.41585705    
  0.43631294    
 -0.22679545    
  0.31512210    
 -0.75391072    
  0.92990941    
 -0.71961379    
  -1.0159206    
   1.2398299    
 -1.07776830E-02
 -0.59026629    
 -1.12359589E-02
  0.47282469    
 -0.15797263    
 -4.64216322E-02
  0.59924001    
  3.55256558E-03
 -0.11512692    
 -8.29204842E-02
  7.76013583E-02
 -0.44212902    
  0.37456375    
 -6.02679364E-02
  0.21706450    
  8.50056857E-03
 -0.58875442    
 -0.84584659    
 -1.53457001E-02
   1.2774915    
  0.10104078    
 -0.59430128    
 -0.63598865    
  0.63363326    
  2.35575903E-03
  0.75805336    
 -0.83888048    
 -0.55961597    
  0.68417865    
  9.65377465E-02
  0.14975911    
  0.25910872    
 -0.46783206    
 -0.74432611    
   1.0848191    
 -0.62168831    
  2.27283780E-02
  0.37117589    
  0.14077269    
 -0.80338323    
 -0.11543629    
 -1.70217808E-02
  9.02251303E-02
  3.91391478E-03
 -9.41390842E-02
  3.78994010E-02
 -4.65201028E-02
  1.29036019E-02
  0.11302347    
  0.91629082    
  0.36866391    
 -0.49027103    
 -0.19341761    
 -6.92918226E-02
  0.43637273    
  0.32815605    
 -0.60909760    
 -4.71600108E-02
 -3.27229463E-02
 -1.46600707E-02
 -0.28067410    
  0.79402852    
 -0.31325901    
 -0.37736616    
  7.52833439E-03
  0.93609339    
 -0.66415972    
 -0.18575582    
  0.40240213    
 -0.22046299    
 -0.14811410    
  6.85491785E-02
 -0.32208362    
  0.37647760    
 -0.16598508    
  0.15415056    
 -8.05388764E-02
  0.51082563    
  0.13948154    
  0.17556491    
 -0.85422695    
 -0.21652833    
  0.86673117    
 -0.23155057    
 -9.13877115E-02
  2.67520342E-02
 -0.31923023    
  0.94493645    
 -0.10406957    
 -0.40178511    
 -0.34727415    
  3.07126194E-02
  0.27723077    
  0.12634240    
 -0.48015583    
  0.75257081    
 -0.24133711    
 -0.41406986    
 -3.96651290E-02
 -0.18347822    
 -0.36464304    
   1.2983733    
 -0.69770736    
 -0.42391559    
  0.25719428    
 -0.52095586    
 -0.29376113    
 -0.31237459    
  0.72593695    
  0.17422435    
  0.62734318    
  0.11730051    
 -0.60570669    
  0.17482489    
 -0.28966436    
  0.16318025    
  0.23342767    
  0.30050004    
 -0.40349093    
 -2.80019324E-02
 -0.20405732    
  0.79364514    
 -0.41337013    
 -4.87902984E-02
  0.33007416    
 -0.82612854    
 -2.37398148E-02
  0.90116185    
 -0.34800196    
 -0.26999244    
  0.10513415    
  0.38002530    
  0.17463192    
 -0.84301853    
  0.71598244    
 -0.83410484    
  0.24791071    
  9.98563394E-02
  0.12567112    
  0.52782333    
 -0.84057885    
   1.0059028    
 -0.92586005    
 -0.13353141    
 -0.10109617    
  0.28616136    
 -0.77395129    
  0.52654302    
  0.68286037    
 -0.58277720    
  0.32659757    
  0.61477292    
 -0.25619128    
 -0.12329806    
 -0.29829630    
 -0.31515649    
  0.54316598    
 -0.26528126    
  0.14324129    
  0.44196346    
 -4.93777692E-02
  0.19051848    
 -0.64338571    
 -0.52385527    
  0.79588115    
 -0.63008898    
  0.83532149    
 -0.90134257    
  0.13316032    
  0.14931528    
  0.58952522    
 -0.63062656    
 -3.07714939E-02
 -1.20919487E-02
  0.66226161    
 -0.37823570    
  0.13353157    
  0.65309256    
 -0.81072164    
 -0.19174659    
  0.33322009    
  0.16617669    
 -0.61746407    
 -0.62637329    
   1.4157600    
 -0.56573218    
  0.41833335    
 -0.24939367    
  0.20958032    
 -0.25371808    
  9.30101573E-02
 -0.18759874    
  7.63729736E-02
  0.27053213    
 -0.72304255    
  3.68834622E-02
  0.31921324    
  7.03416988E-02
  4.24811542E-02
 -6.15289994E-02
 -1.94180496E-02
  0.71640402    
 -0.13407902    
 -0.50137770    
  0.25552478    
 -0.23938100    
  0.62694657    
 -0.12757395    
 -0.73730451    
  0.89668655    
 -0.43205851    
 -0.25557882    
  0.59911823    
 -0.48500490    
  0.44288257    
 -0.62716681    
  0.45590648    
 -0.44031164    
 -0.30262214    
  0.32934153    
  0.25319588    
  0.33897543    
 -7.45887160E-02
 -2.27025505E-02
 -0.67381728    
  0.64941186    
 -0.74134916    
  0.82590687    
 -0.23128490    
 -0.21162958    
 -0.20067060    
  0.57420599    
 -7.70536363E-02
 -0.13514175    
 -0.14133920    
 -8.61116275E-02
  0.41144234    
  2.35580690E-02
 -1.05325254E-02
 -0.59037822    
  0.18550111    
  0.36894503    
 -6.94284514E-02
  5.83921038E-02
 -0.84033501    
  1.98024604E-02
  4.11580317E-02
  0.35586831    
 -0.62227285    
 -0.60906410    
   1.7250681    
  0.25169751    
 -0.36603832    
 -3.40792015E-02
  5.95260784E-02
 -0.60425317    
  0.34138629    
 -0.36464307    
  0.45219904    
 -0.40846345    
 -0.10435995    
  0.18232162    
  0.55723196    
 -0.93800455    
 -0.53032357    
  0.14448154    
  0.36737961    
  0.21440968    
  0.36540869    
  4.08917256E-02
 -0.31532842    
  0.85640955    
 -0.17245771    
 -0.89458787    
 -0.91346967    
  0.90495938    
  9.50510278E-02
  6.51859045E-02
 -0.16309030    
 -0.36899531    
  0.20815577    
 -0.24177217    
 -0.35545471    
  0.91872686    
  0.64070094    
 -0.42096928    
 -0.15610550    
  0.70110631    
 -0.59096289    
 -2.27519888E-02
 -0.15589547    
  7.75948688E-02
  0.59330189    
 -0.31471056    
  0.35513279    
  0.24663508    
 -0.61556089    
 -0.23801036    
 -0.44134319    
  0.22587939    
  0.32784829    
 -6.92742467E-02
 -0.21056473    
  0.72769982    
 -0.25185370    
  0.26683515    
  6.17689267E-03
 -0.40978459    
  0.20403834    
 -0.48248667    
  9.35258940E-02
 -0.17520396    
 -6.88027069E-02
  0.75259805    
 -8.54263008E-02
  0.34313345    
 -0.73986477    
  0.60336500    
 -0.60990828    
  0.63688946    
  0.25861794    
 -0.59532166    
 -0.41360185    
 -0.20914887    
  0.83644956    
 -0.28246006    
 -0.32062620    
  0.72028732    
 -0.51744425    
  0.17185022    
 -0.46475413    
 -0.10187612    
  0.42365605    
  0.37789050    
  0.28442582    
 -0.14167164    
 -0.58328706    
  0.11621059    
 -0.15535063    
  0.41522151    
  0.11639522    
 -2.12110355E-02
 -0.43554735    
  0.51432800    
 -0.13586497    
 -0.54569471    
  0.65198922    
 -0.91689098    
 -0.30688411    
  0.16516845    
 -0.23708108    
  0.13133620    
 -5.53501137E-02
 -0.13469364    
  0.14279066    
 -7.53493905E-02
  0.18232159    
 -0.39465424    
   1.2388415    
 -0.21848167    
  0.36861882    
 -0.35705805    
  6.31007701E-02
  0.34872967    
  0.25413072    
 -0.79675943    
  6.13947101E-02
  0.28562665    
 -0.22584763    
  0.15553111    
 -0.26368973    
 -0.60255009    
  0.17969340    
  0.47533461    
 -0.39630479    
 -0.10908227    
 -0.47203958    
  0.57807779    
  0.89159817    
  1.61195491E-02
  4.56811674E-02
 -0.53180397    
 -2.22457908E-02
 -0.15449160    
  0.47535941    
 -0.44018582    
 -2.33108960E-02
  0.87389535    
 -0.80113584    
 -7.04035982E-02
  0.59300190    
 -0.67894405    
 -4.18908894E-02
  0.72343260    
 -0.47598788    
  0.19476974    
 -0.37750924    
 -0.42061684    
  0.68548447    
  2.28144638E-02
  0.51682258    
 -0.32111982    
 -0.16789769    
  0.25374916    
  0.16923398    
 -0.72354454    
  0.48531783    
  0.34812778    
 -0.90243870    
 -0.43772614    
  0.76622993    
  0.43610230    
 -0.40608099    
 -8.28193799E-02
 -0.81243724    
  0.68861210    
  0.14567338    
 -0.13437358    
  0.54180163    
 -0.67629665    
  8.85098726E-02
  0.19401745    
 -0.25714555    
  0.32639673    
  1.07914619E-02
 -0.15236332    
  3.88198495E-02
  0.17931113    
 -0.24987972    
  0.23808526    
  0.11363138    
 -0.24184982    
 -0.28832471    
  0.68410903    
 -0.66123629    
  9.57671180E-02
 -4.91326116E-02
 -0.71007627    
  4.29658778E-02
   1.3745435    
 -0.26817304    
  0.21849586    
  7.42565934E-03
 -0.52032387    
 -0.15935080    
  0.80686677    
 -0.69206196    
  0.43327427    
  1.11888796E-02
  0.11173768    
  0.57652974    
 -0.44939303    
 -0.50681746    
  0.18383563    
 -0.51233953    
  0.16491519    
 -0.23282608    
  0.69314736    
 -0.18016179    
 -0.33066374    
  9.44906846E-02
  0.49679312    
 -0.50709212    
  0.42392716    
 -0.23919296    
 -0.47864664    
 -0.17899363    
  0.47909847    
  0.21404897    
  0.13353124    
 -0.18990819    
 -0.42767838    
  0.92327452    
 -0.58564746    
 -0.15800409    
  0.99591750    
 -0.70150143    
  8.98036957E-02
 -0.17559595    
 -0.13274832    
  0.68476140    
 -0.41392180    
  0.26920033    
 -0.56541097    
 -0.15486464    
  0.60431582    
  0.24262463    
 -0.66670471    
 -0.22105801    
  0.35927585    
  0.21217453    
 -0.32158372    
  0.29173079    
 -0.50578773    
  0.79233277    
 -0.82036030    
 -0.36371338    
  0.72964758    
  0.10051010    
 -0.21026084    
 -0.11428919    
  0.27980372    
  0.19495308    
 -0.60892892    
  6.93347156E-02
  0.85002804    
 -0.73918027    
 -0.56659925    
  0.83208865    
 -0.14272189    
 -0.29783431    
 -7.41079822E-02
 -3.92208248E-02
  0.19885100    
  0.43090025    
 -0.14909005    
  0.46268880    
 -0.49683443    
  0.42178467    
 -0.18520348    
  0.29630274    
 -5.28756082E-02
 -0.13547263    
 -0.45254052    
 -0.26419887    
 -0.17650311    
  0.48258242    
  6.61239773E-02
  8.91421214E-02
 -8.00426677E-02
 -0.45847604    
 -0.13476028    
  0.34579644    
  0.24016728    
  3.05505600E-02
  0.57889760    
 -0.67544758    
 -0.37380791    
  0.53544891    
 -0.21983215    
 -0.35608470    
  0.95619214    
 -0.43305284    
  4.77907509E-02
  6.60997331E-02
 -0.23058136    
 -5.65809347E-02
  2.26114281E-02
  0.62698126    
 -0.75241572    
  0.57723451    
 -0.64146566    
  0.10707875    
  0.10469799    
 -0.65606982    
 -0.23180155    
  0.12260252    
 -3.47860269E-02
   1.2061826    
  0.40678865    
  -1.0673596    
 -4.72529233E-02
  9.96994600E-02
  0.16142330    
 -0.11159100    
  0.86402231    
 -0.68634129    
  0.25217518    
  0.19256000    
  0.10486352    
 -9.12914053E-02
 -0.55381155    
 -0.23440070    
  0.14525509    
  2.30424404E-02
 -0.17913777    
  0.17685728    
 -3.95858549E-02
  0.55587602    
  -1.0850804    
  0.36710447    
  0.91740727    
 -0.77207440    
 -0.33213371    
 -0.37561214    
  0.92798662    
  5.65122142E-02
 -0.43332195    
   1.0172349    
 -0.49629098    
 -0.33815145    
  0.42180163    
  0.35156927    
  -1.0509087    
 -0.42269340    
  0.83640575    
  0.42243171    
 -0.63943404    
  0.28256717    
  0.41693753    
 -0.50115579    
  0.48325229    
 -0.55929327    
  0.13098858    
  0.11580078    
 -0.15209541    
  0.40888143    
  1.75798871E-02
 -0.44511509    
  0.77736545    
 -0.33359176    
 -0.44586751    
 -4.50237021E-02
 -0.23084880    
  0.64649558    
 -0.57199287    
  0.32356903    
 -9.31958668E-03
  0.29188648    
  0.25209117    
 -0.53280443    
 -0.27054587    
 -3.70870382E-02
  3.22208703E-02
  4.76279147E-02
  0.45536220    
 -0.64702928    
  0.56563395    
  0.29683983    
 -0.13064784    
 -0.63523626    
  2.27570552E-02
 -1.25788962E-02
 -0.15288556    
  0.22608911    
  0.45219904    
 -0.50783634    
  0.24965453    
  0.37795863    
 -0.29256326    
 -0.11091173    
  0.62102550    
 -0.83280212    
  0.49697086    
 -0.32991698    
  0.40892392    
 -0.12802193    
  0.29081708    
  0.10253974    
  -1.0480078    
 -0.40395552    
   1.3172208    
 -7.94366375E-02
 -0.55144721    
  0.58499855    
 -0.37423193    
  0.48692623    
 -0.49619418    
  6.31411225E-02
  0.18464969    
 -0.67300242    
  0.28554317    
  2.95378231E-02
  0.47182113    
  0.25706246    
 -0.85031122    
  0.93857592    
  -1.0345906    
  0.26216543    
 -1.98989687E-03
  0.49799457    
 -0.27405462    
  0.24954367    
 -9.22130644E-02
  0.27536172    
 -0.62140310    
  0.39256161    
 -0.48518333    
  0.41526210    
  0.36761746    
 -0.72947901    
  9.34902206E-02
  0.35375631    
  0.14718437    
 -0.60650367    
 -0.65345943    
 -0.31263399    
 -9.47784111E-02
  4.01201211E-02
 -4.59850952E-02
  3.46856304E-02
  0.26323801    
 -0.19197510    
  2.09430531E-02
 -6.41933680E-02
  5.89983724E-02
 -2.63867062E-02
 -1.07526295E-02
 -3.29697877E-02
  5.96382543E-02
 -1.59154069E-02
  2.11649425E-02
  1.04166390E-02
  6.03197776E-02
 -2.97050588E-02
  2.97051426E-02
 -3.98063771E-02
 -3.09301689E-02
 -8.17893595E-02
  5.66584989E-03
  6.02923557E-02
  6.18754700E-02
 -6.18752763E-02
  1.05820969E-02
  0.11895178    
 -0.24798219    
  0.71973658    
 -0.50019222    
  0.47957292    
  0.34620366    
  0.85776901    
  0.13898502    
 -0.83034825    
  0.28768212    
 -0.21052307    
 -0.51247698    
 -0.70144594    
   1.1803628    
 -0.48721567    
  0.12516315    
  0.30046749    
  0.31100166    
 -8.60446617E-02
 -0.93088955    
 -0.14197016    
  0.48420295    
  0.21948172    
  0.60097671    
 -0.46039489    
 -0.36792719    
  1.82533152E-02
 -0.56935275    
   1.4088686    
 -0.54796523    
 -5.14965430E-02
 -0.11170389    
  0.51852334    
 -0.37876117    
 -7.59338513E-02
  8.38079974E-02
  0.65518051    
 -0.85650504    
  0.51799399    
 -0.54966557    
  0.69808567    
 -0.58140302    
  0.50862038    
 -4.33084406E-02
 -0.29555073    
 -7.39862500E-08
 -0.19428881    
   1.0429134    
 -0.22772838    
 -0.69815487    
 -0.37578934    
  9.74345207E-02
  0.34063202    
  0.24035332    
 -0.44480446    
  0.61117369    
 -0.73679960    
  0.65707129    
 -0.34796649    
  0.16319288    
 -0.22888823    
  2.83995681E-02
  0.69912922    
 -0.49211508    
 -0.28389502    
 -0.13631228    
 -0.46408042    
 -0.29558736    
 -0.12375318    
  2.36697383E-02
  0.35139799    
 -0.41788760    
  0.10097603    
  0.13705647    
 -0.19521214    
  0.13950159    
  9.43627656E-02
 -0.18707228    
  0.12851894    
 -1.01012224E-02
 -5.20950630E-02
  7.21960589E-02
  1.48150949E-02
 -1.98025610E-02
 -1.00502307E-02
 -2.04090029E-02
  3.54465134E-02
  1.48150949E-02
 -7.10959360E-02
  3.10907234E-02
  3.50915380E-02
 -8.74593481E-02
 -5.39068598E-03
  6.79113120E-02
 -4.12429720E-02
  5.24948724E-03
  2.07263362E-02
 -2.59754993E-02
  6.61821216E-02
  4.91402391E-03
  9.75609757E-03
 -7.03807622E-02
  2.06194241E-02
 -5.23680262E-02
  0.11658759    
 -7.96441883E-02
 -2.62480993E-02
  2.62481049E-02
 -1.04166297E-02
 -3.73376496E-02
  2.15063319E-02
  7.18256310E-02
 -4.04096693E-02
 -4.75021712E-02
  6.79113120E-02
  7.30253309E-02
 -0.10379677    
 -1.57484692E-02
  3.63677815E-02
  3.50915380E-02
 -9.28499922E-02
  1.07528400E-02
  5.20949848E-02
 -6.82679489E-02
 -5.01498953E-02
  4.47000340E-02
 -6.78225979E-02
 -3.57179679E-02
  0.13049662    
 -0.11844813    
  7.49631152E-02
 -9.30904597E-02
  3.59320268E-02
 -5.89988893E-03
  0.11184819    
 -7.69611523E-02
  5.69809228E-03
  3.90020125E-02
 -0.10961976    
  0.25199172    
 -0.14237213    
 -1.45150992E-07
 -1.09893344E-02
  2.18589567E-02
  1.60862636E-02
  1.58315971E-02
  7.07365423E-02
 -3.98063771E-02
 -6.28477409E-02
  3.19177359E-02
  9.48339850E-02
 -3.88399363E-02
 -8.25210661E-02
  6.25204593E-02
  3.47429365E-02
 -1.13344534E-08
 -3.98063771E-02
 -2.05136612E-02
 -1.56661291E-02
  5.24948724E-03
  2.07263362E-02
  4.02066372E-02
 -7.67638907E-02
  3.65578011E-02
  2.04925030E-07
 -7.45027363E-02
  1.09889768E-02
  1.08698346E-02
  6.79113120E-02
 -0.11211719    
  7.08743259E-02
 -2.66680848E-02
  1.60862636E-02
  4.67616394E-02
  5.06340666E-03
 -1.52672669E-02
  2.03053616E-02
 -5.03768912E-03
 -5.18249422E-02
 -3.79451439E-02
  0.11470916    
 -3.00023779E-02
  1.01011917E-02
  3.45712677E-02
 -0.10212953    
  2.65268851E-02
  5.22197504E-03
 -5.22181252E-03
  1.04166390E-02
  5.05160056E-02
 -6.61819205E-02
  3.61795314E-02
 -1.26900829E-07
  9.66933891E-02
 -9.66937542E-02
 -6.28477409E-02
  0.62608308    
 -0.51856267    
 -1.96085759E-02
 -9.95026529E-03
 -0.16841882    
  9.04572755E-02
  3.19177359E-02
 -3.19174416E-02
 -2.73989011E-02
  0.10536058    
 -4.08219621E-02
  5.57108223E-02
 -0.15991427    
  9.37324613E-02
  0.12361382    
 -0.42899576    
  0.39589581    
 -0.15015204    
 -3.40941027E-02
  1.07772728E-07
  0.19856654    
 -8.40001032E-02
  1.02566369E-02
  7.84717947E-02
 -0.12547761    
  1.59154423E-02
  2.59756912E-02
 -3.12526561E-02
  2.61110142E-02
  3.54465134E-02
  3.90293635E-02
 -7.96441883E-02
 -6.41933680E-02
  5.50964056E-03
 -1.10497624E-02
  8.00429136E-02
 -8.00426304E-02
  3.27897817E-02
  2.65268851E-02
  3.09301745E-02
 -4.14568260E-02
  5.27704414E-03
 -3.75380628E-02
  0.18414149    
 -7.06175789E-02
 -7.07364231E-02
  4.10314910E-02
 -7.83690438E-02
 -1.09290853E-02
  4.30173725E-02
  4.62808497E-02
 -5.03768912E-03
 -7.33312517E-02
  9.33318362E-02
 -1.49627775E-02
  5.01260767E-03
 -1.00502307E-02
  0.46430552    
  0.14458121    
  0.95720053    
 -0.68474400    
 -0.28628850    
  0.22814497    
  0.35467723    
  0.44659790    
 -0.28602526    
 -0.16368836    
 -0.64294630    
  0.74658942    
 -0.26588643    
  0.36106896    
  0.29849291    
 -0.75983864    
  0.69111669    
 -0.90517378    
  0.67155898    
 -0.81157213    
  0.74111140    
 -6.10550344E-02
  8.42009783E-02
 -0.67052478    
  5.12933619E-02
 -0.41931051    
 -0.27383661    
   1.4736181    
 -0.68516076    
  0.15933190    
   1.0023974    
 -7.30141699E-02
  -1.3261650    
 -0.15896519    
   1.0758320    
 -0.53768086    
 -1.19048636E-02
  0.52509457    
 -0.43360239    
 -0.28707516    
  0.82804292    
  0.26976010    
 -0.83469188    
  0.24089549    
 -0.36171484    
 -0.10185765    
  2.32815719E-03
 -0.16663136    
  0.48127222    
 -0.22995768    
  0.63598889    
 -0.36121020    
  7.65398890E-02
 -0.28517884    
  8.98405090E-02
  0.77304918    
 -0.89748156    
 -8.87066275E-02
 -0.63172424    
  0.87724036    
 -3.60397138E-02
 -0.24634625    
  0.39128038    
  0.52407062    
 -0.66534209    
 -1.28795691E-02
 -0.72322452    
  0.75601441    
  8.58158842E-02
  0.19241282    
  0.24541740    
  -1.0073638    
 -0.14354818    
  0.14354801    
 -0.33125320    
 -2.45913360E-02
  0.12467486    
 -0.30120420    
  0.25241414    
  0.14642878    
  0.20097269    
  0.96508074    
 -0.62899697    
  0.61544794    
 -0.99882847    
  0.89730811    
 -0.45914525    
 -5.09061851E-02
  0.50539511    
 -0.29509965    
 -0.72176600    
  8.05387199E-02
  0.85111701    
 -0.28134879    
 -9.71635506E-02
  5.24060316E-02
  0.39603108    
  0.22314359    
 -0.23386428    
  0.12903027    
  0.18931438    
 -0.15924475    
 -0.15312986    
 -0.51082575    
 -0.22116150    
  0.75435388    
 -0.53319275    
 -0.28768218    
  0.71409023    
 -0.33362639    
 -0.27035269    
 -0.17007445    
  0.15815558    
  0.31779966    
  0.56285161    
 -0.65415579    
 -0.43358126    
  0.60693991    
  0.19906178    
 -0.73210418    
  4.29022163E-02
  0.93758458    
 -0.32787621    
 -0.13741113    
 -0.26236412    
 -0.25283512    
  0.16155981    
 -0.79876685    
  0.51805341    
 -0.61595768    
  0.43363607    
   1.0149623    
 -0.54727602    
 -0.35237536    
  0.35237542    
  0.58158028    
 -0.10954855    
 -0.31358147    
  0.70005411    
  -1.0084103    
  0.27206182    
 -0.37413383    
 -0.20832847    
   1.0457697    
 -0.20744050    
 -0.39912593    
 -0.70267105    
  0.17511846    
  0.37142497    
  0.26385489    
  0.46467033    
 -8.65253881E-02
  0.15623088    
 -0.36634025    
  0.48716646    
 -0.89713830    
 -0.70678997    
  0.59508610    
  0.94378817    
  -1.1188629    
 -9.45885479E-02
 -0.38193476    
  0.27304062    
 -0.20017901    
  0.68772715    
 -0.30596396    
  0.81133997    
  0.54308641    
 -0.70271647    
  0.25195521    
 -0.41447404    
 -0.14851031    
  0.39932221    
 -0.27601320    
  3.42108198E-02
  0.57297891    
  3.60063650E-02
 -0.54598951    
  0.53864574    
 -0.58386308    
  1.31293414E-02
  0.25565296    
 -2.55769435E-02
  0.43886748    
 -0.88396800    
  0.46392059    
  0.22382128    
  3.85427475E-02
 -0.57870173    
 -0.22605480    
 -0.38240913    
 -8.58382601E-03
  0.85037178    
 -0.24266978    
  0.88287467    
 -0.17342906    
 -1.39535731E-02
 -0.50576437    
 -0.34153372    
  0.91956413    
 -0.75608915    
 -6.98505063E-03
  0.95658904    
 -0.92440242    
 -0.24198517    
  0.26435748    
 -0.29657117    
  0.13872609    
 -0.45866930    
 -8.55223387E-02
   1.2704624    
  8.98268670E-02
 -2.78764702E-02
 -6.69756904E-02
 -0.51587623    
  0.58402908    
 -0.75878423    
  0.54588234    
 -0.30185267    
 -0.53338796    
 -0.20403194    
  0.29689893    
  0.55392051    
  0.73530412    
  -1.1711015    
  0.23395446    
  0.90112257    
 -0.71522325    
 -0.19888653    
  0.29419667    
 -0.50704491    
  0.35289431    
 -0.24323025    
 -8.83297324E-02
  0.10271839    
 -0.30046189    
 -0.46167812    
 -1.02566304E-02
 -5.83721511E-02
  7.37174526E-02
  4.95151207E-02
 -7.00287223E-02
  4.55774032E-02
 -4.04096693E-02
 -2.61112563E-02
 -5.43609783E-02
  3.29701826E-02
 -1.63491536E-02
  4.82668728E-02
  2.07263362E-02
  2.04925030E-07
  1.52675770E-02
  3.47429365E-02
 -8.12630802E-02
  7.63729885E-02
 -8.16779062E-02
  1.26250868E-07
 -2.15061828E-02
  1.61729082E-02
  4.70061786E-02
  6.89927489E-02
 -4.38028574E-02
 -2.51901131E-02
 -6.31788820E-02
  0.11294033    
 -9.75616649E-03
  3.84664610E-02
 -7.33826756E-02
  1.01011917E-02
 -5.15579209E-02
 -1.60003826E-02
  8.25209171E-02
 -9.33319181E-02
 -2.19788328E-02
  2.73991358E-02
  8.29488486E-02
 -4.98747546E-03
 -4.60438058E-02
  1.31523677E-07
  1.04166390E-02
  3.06147318E-02
 -1.51900286E-02
 -2.58411001E-02
  9.95847136E-02
  2.34203395E-02
 -0.12825435    
 -1.05819833E-02
 -5.33329742E-03
  6.21963032E-02
 -3.58094200E-02
 -4.80093658E-02
  6.35136142E-02
  2.53178738E-02
 -0.11653369    
  0.12648404    
 -1.04017417E-07
 -3.01529020E-02
  1.51902614E-02
 -3.58094200E-02
  5.19469520E-03
  4.06144820E-02
 -5.10313474E-02
 -7.61235803E-02
  5.49589321E-02
  2.63867863E-02
  2.06194241E-02
  4.00053449E-02
 -4.91379807E-03
 -1.99010596E-02
  5.01260767E-03
  9.95022710E-03
 -1.04017417E-07
 -6.65207952E-02
  4.65201214E-02
 -5.06342901E-03
 -1.53457001E-02
  1.02566369E-02
  2.51900125E-02
 -3.03051453E-02
  0.11607239    
 -0.14204767    
  1.04713310E-02
 -4.80093658E-02
  5.44962659E-03
  5.42022986E-03
 -2.18590070E-02
  0.10480764    
 -8.83691311E-02
  2.15063319E-02
  0.10109628    
  2.84377765E-02
 -0.10328595    
  3.56272422E-02
 -3.56272981E-02
 -4.77544107E-02
  5.29222712E-02
  0.10277973    
 -8.74344260E-02
 -5.08893328E-03
  4.48953100E-02
 -3.47428434E-02
 -5.18249422E-02
  4.16728333E-02
  4.00053449E-02
  2.89874170E-02
 -2.89875288E-02
 -0.18232153    
  8.99481922E-02
  5.36199193E-03
  2.11649425E-02
  2.07263362E-02
 -0.14310101    
  3.48871462E-02
  6.09606579E-02
  3.69433947E-02
  6.51859045E-02
 -4.97613735E-02
 -7.41079897E-02
  2.17399448E-02
  3.17487307E-02
  5.07722199E-02
 -0.13211785    
  7.61238262E-02
 -6.48873895E-02
  1.66208670E-02
 -0.18672706    
  0.18672684    
 -0.29873183    
  0.94979727    
 -0.36613408    
 -0.20067059    
  6.83194250E-02
 -0.15257961    
  1.63493007E-02
  0.10265414    
 -3.47428434E-02
 -3.59934717E-02
  0.10901894    
  2.32030917E-02
 -0.10638027    
  5.08894259E-03
 -1.26900829E-07
 -4.14568260E-02
  3.63677815E-02
 -6.86286539E-02
 -2.77024768E-02
  8.60744789E-02
  3.04592736E-02
 -3.56272981E-02
 -1.21613624E-07
  0.10328567    
 -0.22431247    
  0.14660358    
  1.00504020E-02
 -6.72086999E-02
  5.33347204E-03
  5.68629578E-02
 -0.16340628    
  1.75956003E-02
  4.54624481E-02
  0.13491924    
  2.87102871E-02
 -7.84714818E-02
 -3.63677554E-02
  5.65704182E-02
  1.48888296E-02
 -4.02062163E-02
 -1.55041553E-02
 -5.89985549E-02
  0.15808943    
 -0.11483938    
  0.11954535    
 -0.14635639    
  4.77543101E-02
 -6.41933680E-02
  5.89983724E-02
  0.10848048    
 -8.27724114E-02
 -4.14568260E-02
  7.63729885E-02
  2.89874170E-02
 -8.44174623E-02
 -0.10363495    
 -2.91567519E-02
  0.10120995    
  1.06382854E-02
 -4.32501957E-02
  0.15808943    
 -0.18043643    
  0.17570841    
 -0.23987055    
  0.10294799    
  1.61729082E-02
   1.0641575    
  -1.1653675    
   1.1763767    
 -0.72277921    
  0.78125453    
 -0.25550306    
 -0.57191312    
 -0.24402934    
   1.0952564    
 -0.21686094    
  0.52903068    
 -0.14395268    
 -0.98843378    
 -0.15669861    
 -0.61585540    
  0.44065154    
 -0.13657558    
 -0.16539244    
  0.29127270    
 -0.16950087    
  0.75189686    
  0.99314040    
 -0.57474631    
  0.40150461    
 -0.47106230    
  0.57284510    
 -0.60295486    
  0.60056257    
 -0.65208572    
  0.31824490    
 -1.17748436E-02
 -0.16720782    
  0.10616026    
 -7.66014457E-02
  0.57475704    
  3.33184041E-02
 -0.55145657    
 -0.45146108    
  0.97613519    
 -0.89853388    
  0.38299239    
 -0.57981861    
 -0.33647215    
 -0.11551275    
  0.16862263    
 -0.11886128    
  0.79899305    
  0.42135003    
  7.58462995E-02
 -0.35496885    
 -0.21231213    
  0.70478880    
 -0.47557491    
  0.51194215    
 -0.31943098    
  0.43820551    
 -0.10327040    
 -0.75432158    
  0.78035337    
 -0.48859057    
 -0.43468365    
  0.34337950    
 -0.51657808    
 -0.28341752    
  0.63623923    
  4.40599099E-02
 -0.12372740    
   1.0730858    
  -1.3271916    
 -0.66218501    
 -3.72715369E-02
  0.10219083    
 -4.67921421E-02
  2.95005031E-02
  0.67555124    
  0.16591533    
  0.63510400    
 -0.44819814    
 -4.89980690E-02
 -0.65880919    
  0.68891895    
  0.12341700    
  0.10816541    
  2.32570991E-02
 -0.39566112    
  0.56448221    
 -0.44724107    
 -0.57657003    
  0.28090236    
  0.28476235    
  0.88057280    
 -0.15506016    
  4.23719501E-03
 -0.24965487    
 -0.63132590    
  8.31777081E-02
  0.54543132    
 -0.43445283    
  0.48356658    
 -0.46896803    
 -0.26381460    
  0.64624214    
 -0.44655216    
  0.38839608    
 -0.71127462    
  0.48925301    
  0.55720985    
 -8.83749425E-02
 -0.59624338    
  0.25696042    
 -0.42536616    
  9.11904350E-02
  0.68854922    
 -0.53571010    
 -0.12568837    
  0.19782574    
  0.76470089    
 -0.15557240    
 -0.82952815    
 -0.24448851    
  0.72894186    
 -0.20709859    
 -0.63598871    
 -0.32542226    
  0.31886497    
 -0.11490873    
 -4.14370000E-02
  0.30010480    
  0.24623653    
 -0.44406235    
 -0.11778302    
 -9.84401554E-02
  1.28482953E-02
 -0.14146551    
  0.83034849    
 -0.10583524    
  0.12068199    
  0.38347057    
 -0.59354216    
  9.64903012E-02
 -8.87282416E-02
  0.65906799    
 -0.49758041    
  0.75686312    
 -0.44963637    
 -0.51892287    
 -0.21706438    
 -0.25565279    
 -0.36917490    
  0.96418208    
 -1.93709545E-02
 -6.30725697E-02
  0.46772245    
 -9.93966386E-02
 -0.22314340    
  0.46944061    
 -0.42970017    
  0.42405024    
 -0.19486438    
 -0.36581409    
  0.18107995    
  0.85525215    
 -0.57693034    
  7.10806623E-02
 -0.40692604    
  0.57454157    
 -0.96693456    
  0.70284021    
 -2.60601901E-02
  0.23168793    
 -6.48873895E-02
 -0.37114453    
  0.14485371    
 -0.19465636    
 -0.58057863    
  0.34942436    
  2.38423217E-02
  0.66122973    
  0.27064580    
 -0.70142901    
  0.68164665    
 -0.88625211    
  0.13576092    
  0.51171625    
  0.15205064    
 -0.76197606    
  1.70528460E-02
 -0.70285600    
   1.0920868    
 -0.61297864    
  0.10867827    
 -0.15189505    
  0.92695934    
 -0.26099190    
 -0.32231042    
 -0.12114428    
  0.25299656    
  0.26837924    
 -0.50385338    
  0.40463743    
 -0.30325529    
 -0.66659695    
   1.0447874    
  8.11054930E-02
 -0.14288293    
  0.25909093    
 -0.32493734    
 -0.41864046    
  0.73725277    
 -0.34693301    
 -0.10995929    
 -0.12810674    
  0.62358469    
  4.18472514E-02
 -0.44365582    
 -0.24016707    
  0.47636381    
 -0.43767890    
  0.40099081    
 -0.67390156    
  6.52713776E-02
  0.61459160    
 -9.66485664E-02
  0.31711367    
 -0.61631876    
 -0.10217686    
  0.73972285    
 -2.36138515E-02
 -0.46642590    
  0.41996279    
 -2.79206149E-02
 -0.23381807    
 -0.35783720    
 -0.14489140    
  0.13554569    
 -3.82821970E-02
 -2.97050569E-02
  0.36268720    
  0.52918744    
 -0.59419209    
  0.73337197    
 -0.83129740    
  5.60146384E-02
 -0.13743019    
  5.00648804E-02
  0.60207415    
 -0.29702771    
  0.18258213    
 -0.47917199    
 -7.88154453E-02
  0.79382700    
 -0.52221876    
  0.40082461    
 -0.54232419    
 -0.65778005    
  0.27798268    
 -0.46883488    
 -0.13486736    
  1.06382854E-02
  5.65704182E-02
  4.98730550E-03
 -2.01013070E-02
 -4.14568260E-02
  9.09718350E-02
  2.85735689E-02
 -7.80885667E-02
 -6.28477409E-02
  4.23342437E-02
 -3.69435586E-02
 -1.62606668E-02
  6.35136142E-02
  3.52680348E-02
 -5.07722944E-02
 -2.63867062E-02
  3.67494114E-02
  4.04094346E-02
 -9.33319181E-02
 -1.64389387E-02
  0.13904122    
 -0.15575440    
 -2.27283165E-02
  0.10363477    
 -2.09432859E-02
 -5.30492608E-03
  1.58315971E-02
  8.04454237E-02
 -7.52233863E-02
 -2.63867062E-02
 -2.16226093E-02
  6.86286464E-02
 -6.86286539E-02
 -1.45150992E-07
 -1.65292285E-02
  2.19789278E-02
  0.18322708    
 -0.18322693    
  4.77543101E-02
 -5.86835183E-02
  0.68209743    
  0.50077540    
 -0.17627943    
  0.34475690    
 -0.34475699    
  0.18466169    
 -0.22984393    
  0.55117685    
 -0.68350846    
  0.48606119    
  0.14526187    
 -0.17824827    
 -0.15822414    
  0.24574362    
 -0.63350892    
   1.0628943    
 -0.79045951    
 -0.61418402    
 -7.69609511E-02
 -0.26396552    
 -5.34887016E-02
  5.86833805E-02
 -1.56661291E-02
  4.12430651E-02
 -5.71583658E-02
  5.33347204E-03
 -2.69559547E-02
 -1.65292285E-02
  2.19789278E-02
  3.20883021E-02
 -1.05819833E-02
  5.68629578E-02
  8.19736496E-02
 -0.12825435    
 -1.28648319E-08
  5.24948724E-03
  2.07263362E-02
 -4.72529270E-02
  5.23681231E-02
  1.01524768E-02
 -1.01522347E-02
  2.02027727E-02
  3.92208770E-02
 -0.28768191    
  0.22825879    
  0.57121003    
  5.33084087E-02
 -0.57475722    
  0.53005689    
  9.01016071E-02
  0.65047383    
  7.35238045E-02
 -0.58525813    
  0.24827968    
 -0.25741181    
  0.48762295    
 -0.47621992    
  0.42862624    
  0.15941222    
  0.15487006    
 -0.82806641    
 -0.12056483    
  0.73675090    
 -0.35667503    
 -0.18575582    
  0.21577711    
  0.39244184    
 -0.44949135    
 -9.83283948E-03
 -0.17916434    
  0.27698675    
  0.14953183    
 -8.53294507E-02
  0.60994798    
  -1.0349305    
  0.13224538    
 -0.13481936    
  0.38988054    
 -0.41334948    
 -0.45689723    
  0.37156349    
 -4.40598167E-02
  0.75288838    
 -0.80528861    
  0.56682289    
 -0.17409675    
 -0.31658581    
  8.16206932E-02
  0.47505826    
  0.34245667    
  9.55271348E-02
 -0.75580740    
  0.56913817    
 -0.18625063    
 -0.46216038    
 -0.61156744    
 -0.16496158    
   1.5326509    
  6.91492185E-02
  1.62957739E-02
 -0.71493441    
  0.55898631    
 -0.58803838    
  0.22450322    
 -0.37074849    
  0.49174708    
 -0.26493603    
  0.55301929    
  3.19740660E-02
  0.35690808    
 -0.99341482    
 -0.24597920    
 -0.11321619    
  0.35699016    
  0.13793688    
  0.22314377    
 -0.54738307    
  0.30089247    
  1.77024788E-07
 -6.29647374E-02
 -0.36842373    
  0.63865912    
 -0.30652511    
  0.68660408    
 -8.56199339E-02
 -0.49388605    
  2.69766022E-02
  0.48111105    
 -0.18396792    
 -0.40546501    
 -0.34284869    
  9.12311226E-02
 -0.44152996    
   1.1967431    
 -0.25204635    
 -0.31045437    
  2.66090985E-02
  3.01747210E-02
 -0.54538631    
 -0.29626560    
  0.98021340    
 -0.46153679    
 -0.31442976    
  0.37419111    
 -0.51174712    
  5.81820048E-02
 -0.30228084    
  6.26983792E-02
  0.10480764    
 -0.14424968    
  7.73867890E-02
 -5.46582863E-02
   1.8203722    
  -1.0258051    
  0.65565097    
 -0.58462942    
  0.31909814    
 -0.53165972    
  0.57536411    
  0.47533461    
  5.85773587E-02
 -0.68450564    
  0.29006919    
 -0.41192347    
 -0.25719383    
  0.46334767    
 -0.54782271    
  0.48433822    
 -0.27650866    
  0.18642817    
  0.46125636    
  0.10536038    
 -0.78312266    
 -0.29705560    
 -0.15529279    
 -0.29571429    
   1.0300035    
  9.86200720E-02
 -0.35791817    
 -9.65545103E-02
 -0.29777840    
  0.65171015    
 -0.15127020    
 -5.75532727E-02
  6.20174482E-02
 -0.41329062    
 -0.10274494    
   1.0554035    
 -0.58726746    
  0.25804171    
 -8.86538327E-02
  0.53998220    
 -1.50552159E-02
 -0.57965177    
  2.87495255E-02
  5.70460483E-02
 -0.20045842    
  0.78994304    
 -0.30515435    
 -0.62233347    
  0.98015881    
 -0.77486801    
 -0.22423600    
  0.59564865    
 -8.48233253E-02
 -0.46542418    
  0.12731101    
   1.1566644    
  -1.0234203    
  0.31350279    
  5.15876040E-02
 -0.23508620    
  2.09797621E-02
 -0.16925862    
  7.87809715E-02
 -0.50390518    
  3.08665987E-02
  0.85551399    
 -0.63785660    
  0.17660008    
  0.39032397    
 -0.56692386    
  0.37147915    
 -0.18671571    
 -0.45868590    
  0.40867558    
  0.57776517    
 -0.71007627    
  9.53102037E-02
 -0.67774534    
  0.24303199    
  0.91902655    
 -0.54369128    
  0.78201967    
  0.42641363    
  -1.3827870    
 -0.74783725    
   1.1598171    
 -8.51576775E-02
  7.39637762E-02
  1.67447273E-02
 -0.48113570    
  5.95260970E-03
  0.95185256    
 -0.27818164    
 -0.22087662    
  0.32016775    
 -0.41095948    
  0.24116196    
 -0.52884400    
 -0.17409119    
   1.1445359    
  1.34786377E-02
 -0.55396754    
 -0.21733619    
  0.27140319    
 -8.31600353E-02
  0.72492474    
 -0.93114567    
 -2.99218353E-02
  0.31930289    
  0.45568264    
 -0.66240823    
  0.40616071    
 -0.24814038    
 -0.24978773    
  0.19294402    
 -0.10536030    
  0.34125254    
 -0.33915862    
 -0.18315864    
  0.67155898    
 -0.58727318    
  0.36701405    
  0.10038817    
  0.44565010    
 -0.68852383    
  0.24864593    
 -0.52046436    
  0.25507393    
  0.27398646    
 -0.19293405    
  0.58547735    
  -1.0842646    
 -0.12099340    
  0.25167170    
 -4.60438058E-02
 -0.26866663    
 -0.46726778    
  0.23725113    
 -0.16353378    
 -0.15923990    
 -1.46548032E-07
  0.43286404    
  -1.0350394    
   2.5823555    
 -0.83126688    
  0.50704503    
 -0.11934699    
  0.15176988    
 -0.64692742    
  0.86278373    
 -0.83379591    
 -0.26481611    
 -0.35743511    
 -2.30779517E-02
 -0.27096128    
   1.3419586    
  5.31923026E-03
  1.05543826E-02
 -0.78374416    
  0.99792379    
 -0.19726314    
  0.11448002    
  0.31268349    
 -0.91881931    
  0.63449848    
  5.65366931E-02
 -0.49787244    
  0.70867831    
 -0.83453733    
  0.11887822    
 -0.51257849    
  0.75823402    
  7.77218193E-02
  0.29620078    
 -9.17349160E-02
 -0.46013534    
 -0.16126795    
 -0.32423955    
 -0.38051307    
 -0.54512978    
   2.1325369    
  -1.1652212    
  3.50915380E-02
  0.10289452    
  0.49875316    
 -0.63164985    
  0.32075822    
  0.24536256    
 -1.30530149E-02
 -0.18729724    
 -0.12751323    
 -0.10536041    
  0.53714287    
 -7.82258995E-03
  5.22197923E-03
 -0.36526820    
  0.39604008    
 -0.14660348    
 -0.25886154    
  0.52100098    
  8.82291794E-02
 -0.81686932    
  0.76291680    
 -0.68448919    
  0.51812643    
 -0.36644182    
  2.55957581E-02
  0.49518034    
 -0.32770973    
 -0.43254602    
 -0.65846151    
  0.92173064    
 -0.40999636    
  0.19495706    
 -0.50189692    
  2.55957562E-02
  0.34469005    
  0.40631723    
 -0.11162665    
  0.15822402    
 -0.19508551    
  0.49609336    
 -0.15455176    
 -0.64382207    
  0.59783703    
 -0.17821215    
 -0.73807836    
 -1.10907629E-02
   1.1714801    
 -0.31099296    
 -0.18989733    
 -0.25894785    
 -0.44183281    
  0.29911083    
 -0.63252252    
  1.06382854E-02
  2.09430531E-02
 -8.09065104E-02
  5.60248550E-03
  5.43610975E-02
 -1.12593824E-07
 -5.99633381E-02
  6.52405098E-02
  0.62790680    
  0.18419231    
 -0.49460283    
 -0.18002515    
 -0.12180500    
 -9.22061205E-02
 -8.28875750E-02
  0.70846134    
  0.78873342    
 -0.36818525    
 -0.19558282    
   1.2131537    
  -1.2527629    
 -0.48424613    
  0.10495074    
  0.27281204    
  0.16055073    
  2.38945149E-03
 -0.64424330    
   1.2304379    
  0.20680922    
 -0.83442241    
  0.57583022    
 -0.10303234    
  0.22531164    
 -0.88942730    
  0.49931362    
  0.27896050    
 -0.36480895    
  0.45974222    
 -0.60069966    
  0.82911271    
 -0.96658355    
 -6.24356382E-02
 -0.84729785    
  0.25782922    
   1.3224288    
 -0.79358500    
  0.38744673    
  8.88615996E-02
 -7.42141111E-03
 -0.28211093    
  0.99279463    
  0.10581800    
 -0.85059536    
 -0.29606664    
  0.77756441    
 -0.73446524    
 -7.46807158E-02
 -0.17486282    
  0.22695780    
  9.89950821E-02
 -0.45857480    
  9.69616249E-02
  0.89696306    
  0.21693304    
 -1.74867176E-02
 -0.61369842    
  0.58688104    
  0.20139122    
 -0.90021694    
  0.63933319    
 -0.16847546    
 -1.28850061E-02
 -0.46942768    
  0.53495622    
 -0.50097787    
 -0.52729285    
  0.66831321    
 -0.14324981    
 -0.13353126    
  7.62381079E-03
  0.15884149    
 -0.60829812    
   1.5902065    
 -0.20094019    
 -0.20695473    
 -0.52759159    
  0.59804332    
 -0.63158923    
  0.55135781    
 -0.68824512    
  0.66462719    
 -0.53201270    
  0.33218017    
  0.10489967    
 -0.60959953    
  0.88999379    
 -0.79769516    
 -0.99720371    
  0.69628686    
  0.21874520    
 -0.68561888    
   1.2947274    
 -0.44671512    
  0.50265515    
 -0.54196179    
  0.36994970    
  0.50959420    
 -0.47630826    
  0.33028826    
 -0.92165273    
  0.94803947    
 -0.38535637    
 -0.59825492    
  0.61646444    
  0.25598174    
 -0.62454236    
 -8.14928487E-02
  0.28886050    
  0.21676290    
 -0.46858206    
  0.72776806    
 -0.45496905    
 -0.30984023    
 -0.12014418    
  0.75251925    
 -0.57286090    
 -0.11031093    
  0.28892192    
 -0.22407348    
  0.43148029    
  0.21403877    
 -0.36191511    
  0.14636470    
 -2.45036371E-02
 -0.97618878    
  0.40683612    
   1.1291902    
 -0.53684759    
 -0.44960678    
 -8.42082649E-02
   1.0786031    
 -0.88855910    
  0.14124747    
  5.59207983E-02
 -0.36675072    
  0.14798343    
  0.45377019    
 -0.55236077    
  0.83238536    
 -0.57466578    
 -0.11013101    
 -0.13799639    
  0.27204749    
 -0.18962085    
  0.50774384    
 -0.27890217    
  0.42622730    
  0.18403265    
 -0.31041408    
 -0.23225224    
 -0.17450902    
  0.40546513    
 -0.39578435    
  0.20486559    
 -0.47535533    
  0.32668412    
 -0.20553982    
  0.72831583    
 -0.81228095    
  0.34098062    
 -0.56656027    
  0.63831753    
  0.43560228    
 -0.22444671    
 -0.53992820    
  0.69983625    
 -0.71108472    
  0.20025936    
  6.28009811E-02
  0.39673147    
  7.65276179E-02
 -0.62915051    
  0.16109513    
  0.80359840    
 -0.92094910    
  0.40934849    
 -0.72731602    
  0.87702709    
 -0.96064156    
  0.50674754    
  0.57426882    
 -0.50003588    
 -0.61347961    
  0.32742232    
  0.15600434    
 -0.51082551    
  0.64250332    
 -0.24323045    
  0.45066676    
 -0.68526262    
  0.43977368    
 -0.26489696    
  3.66816632E-02
  0.22990046    
 -0.26878202    
  0.55140078    
 -0.59185565    
  0.87795037    
 -0.49100444    
  0.13664185    
  0.16841176    
 -0.13107406    
 -0.11060987    
  0.16660404    
 -0.81963122    
   1.2365814    
 -0.59679931    
 -0.55628812    
 -0.77664101    
   1.5287396    
  0.12143042    
 -0.51118523    
  0.25848299    
 -0.55338520    
 -0.68832773    
  0.61570519    
 -5.33457585E-02
  0.25708172    
  0.35773382    
  0.44658339    
 -0.58456892    
 -0.20502648    
  0.47987115    
 -0.55349743    
  0.59648770    
  0.22016896    
 -0.54482973    
 -0.39863899    
 -3.63677554E-02
  0.45869672    
 -0.90052921    
   1.1336561    
  0.18562728    
 -3.46985534E-02
 -0.54716498    
  0.29454821    
 -0.32047176    
  0.48130333    
 -0.10799964    
 -0.34737974    
  0.45037335    
 -0.37275636    
  0.76939952    
 -0.15682659    
 -0.27168706    
  0.22624767    
 -0.53487289    
  0.15339461    
  7.57275298E-02
  0.66397375    
 -0.44899821    
 -0.34032568    
  3.59131098E-02
 -0.39326975    
  0.60282433    
 -0.47699332    
 -5.56270108E-02
  0.11778317    
 -0.12629353    
 -0.71474630    
  0.31885055    
  0.70889556    
  0.12745814    
 -0.75704402    
  0.31015491    
 -5.75380474E-02
  0.40774053    
  0.44604456    
 -0.69800860    
 -5.61270565E-02
  7.92492777E-02
 -3.48874070E-02
 -0.69512141    
  7.24125728E-02
  0.94384861    
 -5.13687879E-02
 -5.57419807E-02
 -0.35123014    
  0.14505973    
 -0.41036937    
  0.49656498    
 -0.37714449    
  0.85474932    
 -0.30793011    
 -1.06629152E-02
 -0.33739159    
 -0.43375883    
  3.30570200E-03
  0.44536248    
  0.39341250    
 -0.31223202    
  0.65033340    
  0.25221840    
 -0.27485311    
 -8.01292732E-02
 -0.55539685    
  0.34402141    
 -0.52438033    
 -5.81278354E-02
  0.36388102    
 -0.19242460    
  0.38993913    
 -0.10173169    
 -0.38983992    
 -0.55439675    
  0.85018551    
 -0.97507858    
  0.33253261    
  0.79768509    
 -0.26666963    
  0.53187913    
 -0.72548234    
 -0.37085941    
  0.81470221    
  9.20188874E-02
 -0.27133274    
  6.28477931E-02
  0.25018585    
 -0.18628205    
 -0.28662452    
 -8.83575529E-02
  0.62010443    
 -0.33821309    
  0.27408817    
 -0.28812379    
  0.54281700    
 -0.64700055    
  0.40153602    
 -0.44154099    
 -0.91120178    
   1.0763701    
 -0.50164080    
  0.15578212    
   1.0381404    
  -1.0211701    
  -1.1708730    
   1.1851929    
  0.24656393    
 -0.43363610    
  0.11077441    
 -0.22570419    
   1.0425847    
 -0.47385296    
  -1.0647107    
  0.87546873    
  6.37159124E-02
 -9.94337946E-02
  0.82497275    
 -0.59638911    
 -0.34154829    
  0.48138916    
 -0.41971710    
  0.40864995    
  0.59552920    
  -1.4713157    
  0.28958854    
  0.23337688    
  0.54200852    
 -1.85928438E-02
 -0.40211964    
 -0.33207288    
   1.0272224    
 -0.82782209    
  0.49653623    
  0.52602994    
 -0.14881502    
 -0.53858745    
 -0.53456372    
  0.93729758    
 -0.68226576    
 -0.28624019    
  0.85631412    
 -0.52355409    
  0.58525813    
  1.59820709E-02
  3.34105454E-02
  8.90172571E-02
  -1.0827075    
  0.46481258    
 -0.35296446    
 -0.41744149    
  0.46396142    
  2.24729646E-02
  0.28953230    
  0.19121608    
 -0.76760757    
  0.92023033    
 -0.12699984    
 -0.18410888    
 -2.72002313E-02
 -1.85532626E-02
  0.27496114    
 -0.35687819    
  2.40974240E-02
 -0.10447896    
  0.63183415    
 -0.62088096    
  0.69423586    
 -0.43977934    
 -0.63411367    
  0.11423826    
  0.10763080    
  0.59541047    
  0.59184158    
  -1.0272875    
  -1.0252810    
  0.82364380    
  0.82151234    
 -0.52852535    
  0.58866823    
 -0.82730806    
   1.0209455    
  -1.0438768    
 -0.75151932    
  0.53671730    
  0.49212146    
 -6.87141269E-02
 -9.65664312E-02
  0.22774148    
  0.60696959    
 -0.91379392    
  0.64982831    
 -0.41923138    
 -0.26355323    
  0.66835773    
 -8.11440498E-02
 -0.42353573    
 -0.54118729    
   1.0418961    
 -0.11662333    
 -0.19522105    
 -0.18667884    
  0.65532303    
 -0.39363080    
 -0.56847829    
  0.58844590    
 -0.30150604    
  0.56120527    
 -5.21632247E-02
  0.27556071    
 -0.31655028    
 -0.35051748    
 -6.97003156E-02
  0.49412635    
  1.54246110E-02
 -0.54631174    
  0.69314730    
 -0.23199309    
 -0.57536405    
  0.68322146    
 -0.54292309    
 -8.62083025E-03
  0.44922629    
  0.20643023    
 -0.47045311    
 -0.30705303    
  7.30811758E-03
  0.79351944    
 -0.95375645    
  0.13815042    
 -0.40422526    
 -0.66023737    
  0.92915732    
  0.82969242    
 -0.77982050    
  0.61299199    
 -0.49580944    
  0.61959380    
  2.80632935E-02
 -0.73817086    
  -1.0498223    
   1.2365201    
 -0.18406962    
 -0.37827903    
 -8.38814229E-02
  0.54280859    
  0.61903900    
 -0.50044942    
  0.55623055    
 -0.44829285    
  0.24830671    
  0.13503627    
  0.12011956    
  0.16822012    
 -0.19183412    
 -0.39476967    
 -0.12044606    
  0.69114506    
 -0.89203799    
  0.67960846    
  0.44236368    
 -0.98295450    
 -0.20731196    
  0.89619505    
 -0.94171792    
  0.12596868    
  0.83479792    
 -0.57839704    
  0.29420269    
 -0.73292506    
 -0.24883312    
   1.6175832    
 -0.28375661    
 -0.20590779    
 -3.67686860E-02
  0.31173483    
 -0.20637436    
 -0.87771827    
  0.81632107    
  0.30103350    
 -0.58355182    
  0.44432002    
 -0.68102598    
 -0.21913546    
  0.90624052    
 -0.77740753    
  0.21829654    
  8.14007521E-02
 -5.18079773E-02
  0.10106301    
 -9.93491337E-02
  0.84017867    
 -0.97566885    
  1.95888407E-03
 -0.17958544    
  0.13147987    
  0.83993745    
  2.01851409E-02
  -1.0569218    
  0.12000281    
  0.18379880    
 -0.27424273    
  0.31933585    
  0.32659760    
 -0.51422393    
  0.45256534    
 -0.32677639    
  0.10160124    
  0.18090832    
  0.17474957    
  5.88066429E-02
 -0.40434590    
 -1.01180058E-02
 -0.34464109    
  3.75628658E-02
  0.23323083    
  0.17223413    
 -0.39857647    
 -0.54654360    
 -0.14431755    
 -0.12121370    
   1.5769571    
 -0.14654754    
 -0.47767794    
 -5.55062343E-08
  0.41272825    
 -0.32158375    
  9.84400362E-02
 -0.19756892    
  0.48689446    
 -0.27139500    
 -0.15334313    
  0.73555005    
 -0.21909025    
 -9.91376266E-02
 -0.76515758    
 -4.36037853E-02
 -0.29982629    
  8.98268446E-02
  0.73190534    
 -0.66865617    
 -0.31603721    
 -0.20017901    
  1.60862636E-02
  0.51613057    
 -0.20739518    
 -9.41390842E-02
 -0.31524000    
  2.32567955E-02
  3.94415185E-02
  4.85270284E-02
  1.04713310E-02
  3.12620116E-08
  3.12620116E-08
 -4.25595939E-02
 -1.09290853E-02
  4.30173725E-02
  6.61821216E-02
 -9.90130659E-03
 -4.58095036E-02
 -3.71393859E-02
  2.66682338E-02
  1.56659950E-02
 -1.21613624E-07
 -4.23342027E-02
  1.60862636E-02
  0.18850815    
 -0.26589477    
  0.14424938    
 -7.75582790E-02
  0.13083978    
 -6.32813573E-02
 -5.15579209E-02
  2.61110142E-02
 -1.03627555E-02
 -5.34887016E-02
  5.34887165E-02
  5.19469520E-03
 -5.19478554E-03
  2.06194241E-02
 -5.11489576E-03
  2.53178738E-02
 -1.00502307E-02
 -1.52672669E-02
  3.52680348E-02
 -7.18256086E-02
  1.05820969E-02
 -1.59154069E-02
  3.67494114E-02
  1.02566369E-02
  5.08894259E-03
 -8.47069100E-02
  5.37765287E-02
 -2.65267957E-02
 -1.62606668E-02
  9.87814441E-02
 -5.59941381E-02
 -2.65267957E-02
  2.65268851E-02
  1.04166390E-02
  2.05134135E-02
 -5.74570969E-02
 -2.72498559E-02
 -2.12723350E-07
  4.32498716E-02
  2.61110142E-02
 -9.17083174E-02
  0.11715519    
  2.48151775E-02
  4.88997390E-03
 -0.14686014    
  0.13705647    
 -0.14272191    
  1.12996809E-02
  8.60744789E-02
  0.74829900    
 -0.69803715    
 -5.54299280E-02
  4.55774032E-02
 -1.04017417E-07
  4.93849861E-03
 -6.09324202E-02
  5.22197504E-03
  3.07717640E-02
 -3.59934717E-02
 -5.24936896E-03
  3.61795314E-02
 -8.47069100E-02
  4.85270284E-02
  5.62806018E-02
 -6.15580045E-02
  2.61110142E-02
 -1.55845992E-02
 -1.05265258E-02
  4.14565876E-02
 -2.05136612E-02
 -1.56661291E-02
  1.04713310E-02
  4.08220589E-02
 -7.79613778E-02
  1.62470499E-07
  1.62470499E-07
 -3.85721475E-02
  8.09065178E-02
  5.16783958E-03
  1.53454430E-02
 -5.08893328E-03
  1.01524768E-02
  1.04925583E-07
  2.00005621E-02
 -2.00005621E-02
  1.00504020E-02
  4.98730550E-03
 -5.62808476E-02
 -3.20882909E-02
  5.29222712E-02
  4.04094346E-02
  5.30246645E-02
 -7.80885667E-02
  5.06340666E-03
 -5.18249422E-02
  7.67642334E-02
 -1.48885464E-02
  2.95587238E-02
 -7.56026059E-02
  4.10314910E-02
 -0.10034790    
  0.10536058    
 -1.51137644E-02
 -4.14568260E-02
 -5.30492608E-03
  5.30493958E-03
 -8.26917812E-02
  0.13424963    
  9.11904350E-02
 -0.10129146    
 -5.08893328E-03
 -7.96178430E-02
  2.18589567E-02
  0.13623063    
 -5.32816015E-02
 -4.06148396E-02
  1.54246064E-02
 -3.10906004E-02
  1.04713310E-02
  3.12620116E-08
  5.19469520E-03
  4.06144820E-02
 -4.98747546E-03
 -0.10536044    
  0.10536058    
 -6.18752763E-02
 -1.06953308E-02
  1.60002280E-02
  7.14591816E-02
 -0.21333958    
  0.21825357    
 -0.10863399    
 -5.47948107E-03
 -2.22230107E-02
  1.11733740E-02
  6.97332174E-02
  4.06144820E-02
 -0.15001321    
  0.15497600    
 -2.50640959E-02
 -0.12991203    
  7.24550337E-02
 -3.27897482E-02
  5.40672094E-02
 -3.20882909E-02
  8.83689150E-02
  1.97050590E-02
 -2.97050588E-02
 -6.75581917E-02
 -1.62606668E-02
  3.75379063E-02
  4.12430651E-02
 -5.71583658E-02
  4.86117209E-08
 -3.26117985E-02
  5.89983724E-02
 -8.13455284E-02
  4.42062542E-02
  1.60862636E-02
 -1.60859749E-02
  7.79616088E-02
 -1.00502307E-02
  1.04925583E-07
  2.00005621E-02
  1.96083933E-02
 -7.56026059E-02
   1.0648915    
  -1.0088971    
 -4.96302499E-03
  9.90128797E-03
 -4.53479514E-02
 -3.67494933E-02
  4.70061786E-02
 -1.02566304E-02
 -4.75021712E-02
  2.66682338E-02
  5.12933619E-02
  5.35407737E-02
 -7.37433359E-02
  4.00053449E-02
 -3.49163935E-02
 -1.53457001E-02
  1.02566369E-02
  1.36454304E-07
  4.48953100E-02
 -1.97053067E-02
 -3.54468785E-02
 -1.30651458E-07
 -0.10307230    
  0.14348161    
 -3.52679342E-02
 -3.65574695E-02
 -2.15061828E-02
  1.08108744E-02
  5.36199193E-03
  6.21963032E-02
 -2.54467968E-02
  4.53480370E-02
 -1.99010596E-02
  4.90294471E-02
 -7.44762272E-02
  6.48606867E-02
  0.13534123    
 -0.16475546    
 -5.62808476E-02
 -8.22382122E-02
  4.47000340E-02
 -1.45150992E-07
  5.83718754E-02
 -2.61112563E-02
  4.65201214E-02
  1.50376419E-02
 -0.13851905    
  7.16561154E-02
  1.26250868E-07
  1.05820969E-02
  0.14204787    
 -6.60617650E-02
 -9.19013172E-02
  6.21963032E-02
 -2.03050617E-02
  4.51204441E-02
 -6.06245920E-02
  1.55043919E-02
  1.02040432E-02
 -1.53457001E-02
  5.51518090E-02
 -5.51519506E-02
  2.54467614E-02
 -8.92981514E-02
  1.63493007E-02
  1.60862636E-02
  3.14160660E-02
  5.51518090E-02
 -3.98063771E-02
 -4.14568260E-02
 -2.13910267E-02
 -1.08698178E-02
  6.35136142E-02
  1.02040432E-02
 -3.09301689E-02
 -1.05265258E-02
  9.57912281E-02
 -9.05140191E-02
 -1.28648319E-08
  1.04713310E-02
 -1.04713123E-02
 -5.27716987E-03
  2.09430531E-02
 -3.15815248E-02
  1.06382854E-02
 -5.30492608E-03
  9.62768868E-02
  5.59167610E-08
  0.46939951    
 -0.49385077    
 -0.12648402    
 -4.59850952E-02
  8.45575482E-02
  3.71395797E-02
 -7.01093376E-02
  0.14533304    
  0.10969883    
 -0.33647212    
  1.80183593E-02
  8.00426900E-02
  4.30173725E-02
 -4.30173986E-02
  5.86833805E-02
  5.16783958E-03
 -6.38514906E-02
  5.47932042E-03
  4.27874066E-02
 -2.11647619E-02
  5.71585186E-02
  2.98529714E-02
 -6.58464357E-02
 -6.48873895E-02
  3.29701826E-02
 -6.70641214E-02
  3.40944417E-02
  4.90562841E-02
  6.68627098E-02
 -6.15580045E-02
  5.27704414E-03
 -1.05819833E-02
  1.05820969E-02
  2.59756912E-02
  7.41078556E-02
 -4.87900972E-02
 -2.02025715E-02
  2.51900125E-02
 -2.51901131E-02
 -5.11489576E-03
  2.04925030E-07
  5.11523709E-03
 -1.54245915E-02
 -1.04166297E-02
  0.16382708    
 -0.32850400    
  4.23022136E-02
  4.05853502E-02
  7.65400678E-02
 -4.30173986E-02
  5.34887165E-02
 -1.57484692E-02
  5.27704414E-03
 -5.27716987E-03
  1.57483891E-02
  3.12620116E-08
  3.58095467E-02
 -5.68627343E-02
 -5.33329742E-03
 -3.81516926E-02
  3.81518155E-02
  6.21963032E-02
  0.44326743    
  0.66700166    
 -0.11571571    
  0.11073630    
 -0.33480987    
 -2.32805149E-03
  0.51361871    
  0.51998830    
 -0.43577024    
 -5.14152646E-03
  8.98014754E-03
  0.16882083    
 -0.84550148    
  8.42858329E-02
  0.35250914    
  9.44241434E-02
 -6.72008246E-02
 -4.52418067E-02
 -5.08583412E-02
 -7.77267665E-02
  2.41425298E-02
  0.15283941    
 -0.33773306    
  1.53344143E-02
 -0.18319173    
  0.76126933    
 -0.11763049    
 -0.36119211    
  0.52528733    
 -0.36888948    
 -2.21284572E-02
  6.81892484E-02
 -0.15629682    
 -0.45953247    
 -4.56701778E-02
  0.41887411    
 -0.13353126    
  0.82770264    
 -0.46938989    
  0.47449425    
  -1.4428540    
  0.85953802    
 -0.23323099    
  0.79180312    
 -0.58632624    
  0.17036784    
 -7.38646016E-02
 -0.29509166    
  0.19858834    
  0.39351141    
 -0.13244689    
  0.11842500    
 -2.99697779E-02
 -3.97597719E-03
 -0.98571044    
  0.14547072    
  0.92425895    
 -0.53221703    
  4.47228439E-02
  0.35309023    
 -0.10288072    
 -0.77370602    
 -0.72035980    
   1.8648820    
 -0.50125629    
  1.92145370E-02
 -3.34244035E-02
 -0.39656019    
  0.25661957    
  0.13635646    
  0.13105996    
 -0.34215763    
  0.50993824    
  0.28734916    
 -0.11641021    
 -0.56778610    
  0.52887958    
 -0.56722921    
  0.21736537    
 -0.50367659    
 -0.33921555    
  0.82787961    
 -0.29273668    
  0.74150819    
 -0.64292723    
 -0.16371997    
  0.11350028    
  0.72170532    
 -0.18002996    
 -0.71459895    
  0.30161539    
  9.38961003E-03
  0.45351350    
 -0.70269370    
  0.38527879    
 -4.16378304E-02
 -0.28315720    
  8.43744129E-02
 -0.34021372    
 -0.35709146    
   1.1314020    
 -0.40345100    
 -0.29238796    
 -0.29218435    
 -9.06279385E-02
  8.33817348E-02
  0.43766844    
  0.85730809    
 -0.28502974    
 -0.26024741    
  0.31563795    
 -0.60906428    
  0.81450820    
 -0.43550378    
 -0.38826388    
 -0.94579136    
  0.83784342    
  9.38962698E-02
  1.83531469E-07
 -7.08478019E-02
  1.00754546E-02
  9.97523591E-03
  0.94803965    
 -0.80064660    
  0.28339019    
 -0.33164504    
  0.46295658    
 -0.32661989    
 -9.45262536E-02
  0.41831341    
 -0.43351442    
  0.56987858    
  7.39850523E-03
 -0.10617999    
 -0.46455398    
  0.76445633    
 -0.32901037    
  0.24567260    
 -0.80845791    
  0.32583392    
 -0.40546507    
  0.56037956    
  8.62475634E-02
 -0.53062838    
  0.20002115    
 -0.19764279    
 -0.37275198    
 -0.55789334    
  0.68102580    
  0.75233597    
 -9.64604020E-02
 -0.49046484    
  0.20278251    
  0.54320705    
 -0.23516415    
 -0.70405924    
  0.97296143    
 -0.48432350    
 -2.13807113E-02
 -0.17332497    
  9.30245966E-03
  0.10744149    
 -0.12142772    
  0.71520251    
 -3.86239104E-02
  5.94898639E-03
  3.03760860E-02
 -0.41297302    
  0.36946258    
  0.10812108    
 -0.13122229    
 -0.36745149    
  0.41195676    
 -0.81564707    
  0.79424345    
 -0.19587453    
 -0.47351837    
  -1.0438039    
   1.1631509    
  7.61891007E-02
 -0.69701582    
 -0.30068603    
 -0.20241724    
  0.11492985    
  0.11841763    
 -2.57083252E-02
 -5.22181252E-03
 -3.19174416E-02
  0.13623063    
 -0.15808946    
  6.41930327E-02
  3.06147318E-02
   1.2433869    
  0.27455288    
 -0.77576292    
  0.43686488    
 -0.23207043    
 -4.17971462E-02
  0.44270322    
 -0.55440736    
 -0.20345248    
 -0.34993282    
 -0.33489266    
 -4.52053286E-02
  1.14942677E-02
  6.63226917E-02
 -5.36198542E-03
  3.69433947E-02
 -1.04166297E-02
 -5.37766106E-02
 -5.68334796E-02
  4.57224809E-02
  6.48877546E-02
  6.58465773E-02
 -0.13633631    
  7.57118538E-02
  8.00428689E-02
 -8.00426751E-02
 -4.80093658E-02
  3.22607495E-02
  4.14565876E-02
 -0.22695793    
  0.20124960    
  4.58092988E-02
 -0.16750646    
  4.03514095E-02
 -3.44861820E-02
 -5.17209342E-09
  5.12933694E-02
  9.53102857E-02
 -4.12429720E-02
  1.56659950E-02
  5.05160056E-02
  2.43322626E-02
 -0.13904126    
  0.11962297    
  4.31723669E-02
 -0.14635639    
  1.61729082E-02
  1.06382854E-02
 -2.13910267E-02
 -4.42059785E-02
  8.13456699E-02
  7.03807175E-02
 -3.45712490E-02
  9.99984797E-03
 -9.99998767E-03
  2.97051426E-02
 -6.55145794E-02
  5.19469520E-03
  2.55769473E-02
 -1.52672669E-02
  1.52675770E-02
 -2.55769640E-02
 -5.86835183E-02
  0.12386940    
 -4.97613735E-02
 -3.10906004E-02
 -1.05819833E-02
  5.30493958E-03
 -1.12593824E-07
 -8.26917812E-02
  0.12414830    
 -0.12414850    
  0.10880273    
  7.44761080E-02
 -0.13832758    
  2.71019787E-02
  5.20949848E-02
 -1.26900829E-07
 -6.28477409E-02
 -3.85721475E-02
  0.13633645    
 -0.10863399    
  8.88312832E-02
  7.69611076E-02
 -8.70112702E-02
 -2.55769640E-02
 -2.09432859E-02
  7.14591816E-02
 -6.61819205E-02
  3.61795314E-02
 -2.57083252E-02
  3.12620116E-08
  5.19469520E-03
  0.12180507    
 -0.12699966    
 -3.71393859E-02
  0.13623063    
 -0.18610221    
  0.11778314    
 -0.12348117    
  8.22380856E-02
  2.59756912E-02
  6.45386875E-02
 -1.45281116E-02
 -1.97053067E-02
  9.90128797E-03
 -6.09324202E-02
  4.60440032E-02
 -6.72086999E-02
  5.71585186E-02
 -3.59934717E-02
 -8.17893595E-02
  4.98719923E-02
  8.79117697E-02
 -0.11531077    
  0.20972069    
 -0.16623530    
  3.65578011E-02
 -6.89928830E-02
  6.38513416E-02
  5.51518090E-02
 -5.51519506E-02
  2.04089768E-02
 -5.18249422E-02
 -1.06953308E-02
  0.13083978    
 -7.33826756E-02
  2.01009437E-02
  2.94139404E-02
 -0.10161012    
  1.06382854E-02
  1.57483891E-02
 -2.10532825E-02
  2.10534409E-02
  6.55145943E-02
 -0.15822412    
  3.92206982E-02
  2.71019787E-02
  0.13952927    
 -0.13419594    
 -5.46582863E-02
  4.39630821E-02
  6.75582439E-02
  2.97051426E-02
 -2.46925466E-02
 -7.25707337E-02
  0.14953180    
 -0.11258834    
 -7.53041506E-02
  8.04722235E-02
 -3.67494933E-02
  2.63867863E-02
 -2.10532825E-02
  4.16728333E-02
 -9.07286257E-02
  3.29701826E-02
  4.75022048E-02
  0.10277973    
 -5.25180250E-02
 -7.63730928E-02
 -5.99633381E-02
  0.15575469    
 -5.94232827E-02
 -3.10906004E-02
  5.24948724E-03
 -2.65267957E-02
 -5.39068598E-03
  5.39080659E-03
 -5.39068598E-03
  1.07528400E-02
  3.67494114E-02
 -9.17083174E-02
  7.08743259E-02
  2.59756912E-02
 -3.65574695E-02
  2.10534409E-02
  3.07717640E-02
  2.49391645E-02
 -1.48885464E-02
 -3.04593388E-02
  1.02566369E-02
  4.00053449E-02
 -4.00051996E-02
  7.84717947E-02
 -0.13623029    
 -3.85721475E-02
  5.99633530E-02
 -8.84553120E-02
  0.18424664    
 -0.12260230    
  5.42022986E-03
  0.11236303    
  4.81944904E-03
 -6.45383149E-02
  3.52680348E-02
 -3.52679342E-02
 -2.07259990E-02
  5.59941642E-02
 -7.18256086E-02
  5.68629578E-02
 -5.15579209E-02
  0.59013546    
  7.07507133E-02
  0.77570903    
 -4.89790551E-02
 -4.18130904E-02
 -1.10805938E-02
  4.22695577E-02
 -0.35153851    
 -0.11446770    
 -0.55802137    
  0.71702331    
 -0.72448599    
   1.0784351    
 -0.62781286    
 -3.89342681E-02
  0.80123341    
 -0.34654486    
  5.21590374E-02
  0.20959947    
 -0.42566761    
  0.39988348    
 -0.29768205    
 -0.60501993    
 -2.79957857E-02
  0.62122089    
  0.33040059    
 -0.58365393    
 -0.17362593    
  0.45363656    
  0.13125983    
 -0.26149654    
 -0.19442436    
  0.11829016    
  0.51608551    
 -2.69957371E-02
  8.23361948E-02
  6.10960983E-02
 -0.33474979    
 -0.29170629    
  0.37544912    
 -0.42504606    
 -8.51049088E-03
 -0.57251912    
   1.1971313    
 -7.85184205E-02
 -0.60325205    
  0.66096032    
 -0.86894816    
  7.76828229E-02
  0.16148745    
 -0.20629074    
  0.75456429    
 -0.37919709    
  0.16047964    
 -0.31865090    
  0.59163570    
  0.34484065    
 -0.78387624    
  0.26793551    
 -0.69886136    
 -0.52719581    
  0.52144855    
 -0.46482953    
   1.6374815    
  -1.1138935    
   1.2034292    
  -1.1926183    
 -0.62558895    
  0.64158928    
 -0.36654961    
   1.1433960    
 -0.50114048    
 -3.68139148E-02
  0.71070057    
 -0.65007591    
  0.39495233    
  0.27337962    
  -1.0679320    
 -0.28573465    
  0.20349646    
  0.10536040    
  0.79621923    
 -0.51211512    
  0.14022921    
 -0.32126153    
  0.70084941    
 -0.12226868    
 -0.15607919    
 -0.23290382    
  0.90125281    
 -0.94038826    
  0.17453052    
 -0.14827083    
  0.46892330    
 -0.24189933    
 -0.14019240    
  0.46005335    
 -0.25489229    
  0.40761325    
 -0.33604297    
 -0.30078059    
  0.53050888    
 -0.13934425    
 -0.52324808    
  2.06194595E-02
  0.95760220    
 -0.79860419    
  0.63234109    
 -0.64205945    
  0.47097972    
 -0.58900690    
 -0.59086847    
  0.79492986    
 -0.37111571    
 -0.43981466    
   1.2777929    
 -0.73913223    
  0.55320889    
 -6.28260374E-02
 -0.44664726    
 -6.27382621E-02
 -0.55662292    
  0.44243026    
  0.47469708    
 -0.23027593    
  6.32219464E-02
 -0.21037953    
  0.67344189    
 -0.47099900    
 -0.17359480    
 -0.41021585    
 -0.12540115    
   1.3279444    
 -0.53288418    
  6.37381449E-02
 -0.16362929    
  0.34509289    
  0.42013973    
 -0.24957058    
 -0.39228350    
 -4.94152457E-02
 -0.23588836    
  0.34424660    
 -0.22356451    
  0.17527916    
  0.37071025    
 -0.43078279    
  0.24209988    
  6.41700551E-02
 -0.26762649    
  0.45820162    
  0.15610573    
 -0.77661371    
  8.54177624E-02
 -0.27927065    
  4.78080399E-02
  0.39144441    
 -0.10868821    
 -0.19349471    
 -0.16582903    
  0.61022669    
 -0.21811302    
 -0.42995599    
  0.15296951    
 -2.36685760E-03
  0.23351623    
  0.67420733    
 -0.81716383    
  0.46566525    
 -0.78709984    
  0.34707665    
  0.70572603    
 -0.22444671    
 -0.73169017    
 -0.20368624    
  0.61903918    
  0.48288965    
  7.95333833E-02
 -0.64440560    
 -0.29352432    
  0.46935228    
  8.57891068E-02
 -9.56092104E-02
 -0.26598933    
  0.48781624    
 -0.62073457    
 -0.47000360    
   1.0748014    
 -0.10431973    
 -0.55332077    
 -0.56479704    
   1.3373905    
  9.11793336E-02
 -0.51774877    
 -0.40181562    
  0.79440105    
 -0.20935000    
  0.22405648    
 -0.57401311    
 -0.22152498    
  0.80642796    
 -0.14337851    
  0.16833551    
 -0.67224056    
 -0.31960395    
   1.2093381    
 -0.69031817    
 -4.23139185E-02
 -9.90499631E-02
 -5.57556041E-02
  0.54509419    
 -0.89588869    
  0.49572840    
  0.17101465    
 -0.26236421    
  0.35949713    
  0.26620874    
 -0.84884942    
   1.0311708    
  -1.0784675    
  0.31299993    
 -0.31585306    
  0.27111709    
  8.67705047E-03
  0.32530233    
 -0.82112223    
 -0.21256146    
  0.58924770    
  0.74066222    
 -0.42953429    
  0.25091845    
 -0.45814633    
  0.17092656    
 -7.68131390E-02
 -6.60032853E-02
 -0.32755703    
  0.21720870    
  0.45802724    
 -0.55811089    
  0.55509424    
  0.39737600    
 -0.63881266    
 -0.10536031    
  0.58849877    
  0.10357965    
 -0.92434448    
  0.75583076    
 -0.65343964    
 -1.22398362E-02
 -0.36444595    
  0.27967134    
  0.70115805    
  0.34611428    
 -0.78264165    
 -0.11316432    
  0.33383536    
 -0.37619457    
  0.68348521    
 -0.52796179    
 -0.21239890    
  1.07216430E-07
  0.13765775    
  0.27877334    
 -0.57312965    
  0.23497805    
  0.65599495    
  0.17229989    
 -0.21088612    
 -0.33799613    
  3.55254766E-03
  9.46651995E-02
  0.29890916    
 -0.81783199    
  0.60391617    
 -0.26860607    
 -0.47466579    
  0.62214983    
 -0.26672155    
  0.58730125    
 -0.19649942    
 -0.43317193    
 -0.11579185    
   1.1087904    
  -1.0183750    
  0.29176268    
  0.16234460    
  0.51851106    
 -0.92471850    
 -0.51231158    
  0.74211448    
 -0.50494325    
  0.94803953    
 -0.54944026    
  0.52761286    
 -0.55353659    
  5.88404089E-02
  0.41745654    
 -0.77005804    
  0.32361412    
  0.15918019    
 -0.32054645    
  0.31887269    
 -0.17331684    
 -0.11380704    
  0.32653794    
 -0.67558903    
  0.89712083    
 -2.08611526E-02
 -0.15349235    
 -7.71019608E-03
  0.21130890    
 -0.46550247    
 -0.11404749    
  0.48911527    
  0.26056874    
  1.05151134E-02
 -0.88894820    
  0.60265982    
 -0.28120342    
  0.39308849    
 -0.65526843    
 -8.76654834E-02
  0.11136355    
  0.42172542    
 -0.26390144    
  0.33932552    
  0.44091675    
 -0.79029208    
  0.31458962    
 -0.61378562    
   1.1395433    
  2.41184924E-02
 -0.93345863    
  0.47378436    
 -0.22415493    
 -0.22609912    
 -6.36253925E-03
  0.13326517    
 -0.72147775    
  0.15579124    
  0.32232127    
 -0.34890059    
   1.1542732    
 -0.49189755    
 -0.47000355    
 -0.34484044    
 -0.25805995    
  0.16353355    
 -2.17872486E-02
 -0.17792596    
  0.60230064    
  0.30340806    
 -0.18915352    
  0.28252727    
 -0.76964343    
   1.2377069    
 -0.15455540    
 -4.93570380E-02
  5.93457231E-03
  0.44983134    
 -0.81542134    
 -0.63717407    
  0.86329836    
 -0.58066922    
  0.41253227    
  0.80891609    
 -0.80289793    
 -0.18152180    
  0.58431679    
 -0.43531793    
 -0.10904060    
  0.75674939    
 -0.43955308    
  6.33845329E-02
 -0.54826337    
  0.54035789    
  0.11105862    
 -0.21641915    
 -0.41878089    
 -8.96959454E-02
  9.23733711E-02
  7.96313807E-02
  0.81175292    
 -0.35887054    
  0.12663965    
 -0.43922368    
  0.59159458    
 -0.81688619    
  0.64213699    
  0.28484938    
 -3.57373580E-02
 -0.48042148    
  0.18202455    
 -0.33172882    
 -0.21130909    
  0.67377901    
  1.29535291E-02
 -0.26352313    
  0.45396292    
  -1.0052384    
  0.56293231    
  1.80480778E-02
 -0.11900329    
  0.77656555    
 -0.24939047    
 -0.61119348    
  0.57037181    
 -0.17693074    
 -0.68245178    
  0.87502539    
 -0.35730883    
  0.58620054    
 -0.52324831    
 -0.46762529    
  0.14563106    
  0.27476525    
  5.46416529E-02
 -0.34806079    
 -0.82727647    
   1.1361752    
  0.49503353    
 -0.68940866    
  8.91854614E-02
 -0.22699039    
  0.43153206    
 -0.33175474    
  5.28424755E-02
  0.42848253    
 -0.18929191    
 -0.53425264    
  -1.0202802    
   1.5266516    
 -0.25642934    
  9.56935901E-03
  0.24387923    
 -0.39138579    
  0.10270815    
  0.28568807    
 -7.13481680E-02
  0.45970145    
 -0.32456359    
  3.45097892E-02
 -0.80046958    
 -0.31732136    
 -0.13293879    
 -3.86519395E-02
  1.95128694E-02
 -2.94141211E-02
 -0.17340636    
  2.33929865E-02
  6.70643896E-02
  3.19177359E-02
  6.58465773E-02
 -4.00051996E-02
 -5.77586703E-02
  7.29490966E-02
 -8.38188156E-02
  4.80092503E-02
  2.57082302E-02
 -1.26900829E-07
  6.39036819E-02
 -4.38028574E-02
 -3.03051453E-02
  4.02066372E-02
 -9.90130659E-03
 -5.10313474E-02
  4.10314910E-02
 -4.10312638E-02
 -3.19174416E-02
  4.75022048E-02
 -1.03627555E-02
  6.55145943E-02
 -2.46925466E-02
 -6.18752763E-02
  3.14160660E-02
 -2.61112563E-02
 -2.68112347E-02
  3.20883021E-02
  1.04713310E-02
 -3.71393859E-02
  6.79113120E-02
 -4.12429720E-02
 -5.96380346E-02
  2.75499746E-02
 -2.19788328E-02
  1.10498210E-02
  5.47932042E-03
  9.87814441E-02
 -6.65207952E-02
  1.57483891E-02
  2.06194241E-02
  5.08894259E-03
 -6.28477409E-02
 -4.42059785E-02
  0.10705387    
 -2.05136612E-02
 -3.15815248E-02
 -1.07526295E-02
  5.77589720E-02
 -2.06192564E-02
  5.07722199E-02
  6.23701960E-02
 -0.18325199    
  1.66208670E-02
  0.13832758    
  1.42522044E-02
 -5.32816015E-02
 -5.10313474E-02
 -5.24936896E-03
  5.24948724E-03
  6.09327666E-02
  0.58119702    
 -0.59608543    
 -6.18752763E-02
  3.14160660E-02
 -2.08340995E-02
 -1.05819833E-02
 -1.60859749E-02
 -1.08698178E-02
  1.08698346E-02
  7.29490966E-02
  0.51483786    
  0.36146802    
 -0.14374471    
 -0.62770313    
  0.28881279    
  0.23191845    
 -0.38550428    
  0.23805149    
 -0.35979524    
  0.33455738    
  0.50377202    
 -0.50377184    
   1.2668126    
 -0.74961764    
 -0.54966557    
 -0.16077337    
 -0.31121269    
   1.3915714    
 -6.60086563E-03
 -0.16368836    
 -3.65410559E-02
 -0.20988232    
 -8.53795633E-02
  0.72418219    
 -4.22395347E-03
 -0.16657314    
 -0.58205312    
  0.76541567    
 -6.78044632E-02
 -0.83402312    
  0.92649478    
 -0.47918281    
 -6.43197447E-02
 -0.43834236    
  0.41356230    
  0.46461293    
 -0.57436353    
  0.27914581    
  0.30864102    
 -0.96758401    
   1.1063795    
 -0.12884502    
 -0.50061041    
 -0.15263952    
  0.16884126    
 -0.27820316    
  0.49273843    
  9.21615809E-02
 -0.63321859    
  5.06743379E-02
  0.33479029    
 -0.37316406    
  0.34585869    
 -2.27480214E-02
 -2.50910539E-02
  0.23361479    
 -0.30702502    
 -0.26706263    
  0.80638468    
 -0.60803610    
  0.58265948    
 -0.68153256    
  0.28014815    
  0.63568085    
 -0.12905255    
 -0.65497845    
  6.08626530E-02
 -0.13871488    
  0.47654676    
  0.11657479    
  2.97820326E-02
 -0.56757003    
  0.34501299    
 -0.17065954    
  0.35126886    
 -0.58314633    
 -0.44232038    
   1.1593040    
 -0.22743544    
  0.21015640    
 -0.71740431    
 -0.18053739    
 -0.41082710    
   1.2163954    
  0.13188744    
 -0.21532090    
  0.25635234    
 -0.66441810    
  6.24613948E-02
 -0.33720660    
  1.27714407E-02
  0.25413072    
  0.67927188    
 -0.65017170    
 -0.49752989    
  0.21936293    
  5.40672429E-02
  0.21256162    
  0.17032212    
 -0.34072250    
  0.10237428    
  0.41712889    
  0.39495072    
 -0.75964832    
  0.46581993    
 -4.79890108E-02
  0.12736750    
 -5.02148196E-02
 -2.79311650E-02
 -0.47098950    
  0.45234379    
 -0.62876546    
   1.0228739    
 -0.85636294    
  8.03491250E-02
 -0.34570599    
  0.58344835    
 -0.36708111    
 -0.38271356    
  0.91260320    
  0.26084730    
 -0.56508595    
  0.16859405    
  8.64235163E-02
 -0.23518229    
 -0.10336228    
  0.42641771    
 -0.35127306    
 -0.45463407    
  0.55391556    
  0.49018714    
 -0.46311775    
 -0.52677798    
 -3.32087502E-02
  0.58344835    
 -0.21233265    
 -0.23985960    
  0.11803622    
 -0.11122549    
  0.56026185    
 -0.35078585    
 -9.01858956E-02
 -2.02848297E-02
  0.61982709    
 -0.60760683    
  4.74396870E-02
  0.23160167    
 -0.57078052    
  0.24829865    
 -0.11172305    
  0.59901828    
 -0.18336113    
 -0.24642332    
  0.12021974    
 -0.37067878    
  0.83402318    
 -0.20302451    
  0.32648310    
  0.11075944    
 -0.59823740    
 -0.30275232    
 -0.31035233    
  0.57721168    
 -0.36957201    
 -2.92704850E-02
 -0.39929590    
  0.35112444    
 -7.83124790E-02
  0.60817683    
 -0.42866781    
  0.81040829    
 -0.19408143    
 -0.38290784    
 -5.14889508E-02
  0.75848055    
  -1.2234091    
 -5.77084050E-02
  4.20092680E-02
 -0.37124696    
  0.51540250    
  0.76451182    
 -0.25918040    
 -0.12670691    
 -8.20773914E-02
  0.44081393    
 -0.89425468    
  0.42241448    
  0.61336690    
 -0.82554162    
  0.31585303    
  0.13613233    
  0.40931430    
 -0.62627900    
  0.46717620    
 -0.61518574    
 -0.74193728    
  0.69314724    
 -5.92192933E-02
 -0.28327078    
 -0.39147884    
 -1.04713123E-02
 -0.13503648    
  6.97958842E-02
 -0.24014127    
  0.35667500    
 -0.30788463    
  0.28768221    
   1.4039937    
 -0.40923139    
  0.34452602    
  0.25472504    
 -0.87567627    
  5.79874553E-02
  0.14403935    
  9.67874378E-02
  0.52475041    
  -1.0239587    
 -6.59580752E-02
  0.39019763    
 -0.16187285    
  5.03886864E-02
  9.82095748E-02
  0.58753908    
  0.27240506    
 -0.55843836    
 -0.26006031    
  0.29566309    
 -0.33266389    
  0.62193441    
  0.39107645    
 -0.85727781    
  0.50129265    
 -0.55588728    
 -5.77479824E-02
  0.33889583    
 -0.10855954    
  0.58553588    
 -9.65316445E-02
 -0.59943634    
  0.42103684    
 -0.75037819    
  0.26718533    
  0.67901981    
 -0.13005306    
 -0.41418356    
  0.24839117    
  0.20994221    
 -4.41497155E-02
 -0.20906489    
 -0.58380032    
 -8.26034546E-02
   1.0355541    
 -0.85323250    
  0.18732460    
 -0.41220555    
 -9.73409936E-02
  0.62026715    
 -0.32383740    
  0.50844741    
 -0.36281645    
  0.58252549    
  7.72158727E-02
 -1.06725488E-02
 -6.45837141E-03
 -0.67177898    
 -0.14782821    
 -0.50593567    
 -9.81598124E-02
  0.74343103    
  0.61789042    
 -0.65481097    
  0.71177781    
 -0.69640976    
   1.2233911    
 -0.96893430    
 -0.31046233    
 -0.15415072    
  0.71046919    
 -0.15239067    
 -0.39475325    
  4.90076281E-02
  0.20736746    
  0.38643968    
  9.93400812E-02
 -0.46307129    
  0.62156045    
 -0.64250356    
  0.11011115    
  0.12320998    
  1.39545940E-03
 -0.56626248    
  0.72339743    
 -0.74575859    
  0.18941508    
 -0.11441011    
  0.49390006    
 -0.77770466    
  0.64071268    
 -0.54343408    
  0.32962716    
  0.43270028    
 -0.58281851    
  0.12557717    
  0.85613191    
 -0.81357235    
 -0.29565012    
  0.56075823    
  0.15349793    
 -6.75017685E-02
 -0.34319854    
  0.34459418    
  0.50073314    
 -0.84336078    
  0.27781019    
 -0.33647218    
 -0.19490045    
  5.42005338E-02
 -6.69392794E-02
  0.62963361    
 -0.44304767    
  8.55919495E-02
  8.06436688E-02
 -0.41360646    
  0.54510862    
  0.20625594    
 -0.73514813    
  0.55693102    
 -0.41472456    
  0.50288713    
 -4.01774496E-02
 -0.32395923    
  0.10556280    
  0.31064069    
 -0.26263127    
 -0.40546507    
  0.20209029    
 -0.18147072    
  0.23329605    
 -0.12921177    
 -0.11950878    
  0.98728502    
 -0.23381808    
 -0.65486479    
 -0.25838163    
  0.12819810    
  0.25782925    
  0.38035929    
  0.47546208    
  -1.1972644    
  0.53778440    
 -0.27810729    
  4.60104495E-02
  5.41798137E-02
  5.52410036E-02
 -0.40931115    
 -0.36997545    
 -0.29467988    
  1.67132691E-02
 -3.94417979E-02
  2.83307359E-02
  0.20624183    
 -0.11551275    
  2.02027727E-02
 -1.51137644E-02
  2.50638649E-02
 -1.49627775E-02
 -6.21961579E-02
  3.15814503E-02
 -1.56661291E-02
 -5.27716987E-03
  1.05265444E-02
 -1.05265258E-02
  3.63677815E-02
 -3.10906004E-02
 -1.28648319E-08
  5.62806018E-02
 -3.54468785E-02
  6.00179322E-02
 -0.10752018    
 -8.45573694E-02
 -5.89988893E-03
  5.74873202E-02
  4.37228605E-02
  1.59154423E-02
 -3.20882909E-02
  4.25596461E-02
  3.12620116E-08
 -1.57484692E-02
  6.65205792E-02
 -8.79117101E-02
  5.26439399E-02
 -2.59754993E-02
  3.61795314E-02
 -5.74570969E-02
  7.75579959E-02
 -1.50377722E-02
  1.04925583E-07
 -4.65201288E-02
  2.09430531E-02
 -2.09432859E-02
 -3.22610065E-02
  1.08698346E-02
  2.66682338E-02
 -1.28648319E-08
  0.17792605    
 -0.27165830    
  0.28043044    
 -0.37747619    
  0.20644426    
  6.03197776E-02
 -9.19013172E-02
 -5.36198542E-03
  0.11179157    
 -8.52645189E-02
  1.04166390E-02
 -1.56661291E-02
  5.62806018E-02
 -6.15580045E-02
  3.63677815E-02
 -1.02566304E-02
 -4.75021712E-02
  1.62470499E-07
  8.29488486E-02
 -4.98747546E-03
  9.95022710E-03
 -5.07722944E-02
  5.07722199E-02
 -0.12648402    
  9.12162140E-02
  2.04925030E-07
  7.41078556E-02
 -0.10008347    
  1.04713310E-02
  5.57108223E-02
 -7.14590773E-02
  3.12527493E-02
  1.02040432E-02
 -1.02039650E-02
  1.52675770E-02
 -1.52672669E-02
  1.52675770E-02
  1.50376419E-02
  5.32815494E-02
 -0.28768188    
  0.19378586    
 -2.09432859E-02
 -4.87900898E-02
 -3.96651477E-02
  0.13497554    
 -6.25203997E-02
 -4.20908854E-08
  0.11658759    
  7.37662464E-02
 -0.21209373    
  6.89930767E-02
 -5.14153019E-03
  2.54467614E-02
 -4.62807640E-02
  3.10907234E-02
 -1.02566304E-02
 -5.29223792E-02
  6.82678446E-02
 -4.67616394E-02
 -3.24352905E-02
  4.82668728E-02
 -4.82667573E-02
  1.09290928E-02
  4.25596461E-02
  3.58095467E-02
 -7.29488358E-02
 -7.28615075E-02
  0.11519559    
  7.00286627E-02
 -3.44013609E-02
 -3.56272981E-02
 -1.56661291E-02
  9.05141681E-02
 -4.81923064E-03
 -0.13976187    
  1.65291559E-02
  0.64558589    
 -0.48443404    
   1.0094846    
 -0.23593700    
 -0.23338899    
  6.04653358E-02
 -6.59001842E-02
  0.15142231    
 -9.06370655E-02
 -0.83034831    
  0.34066489    
  0.55662274    
 -6.95070475E-02
  0.92090732    
 -0.53185749    
 -0.44454643    
  0.25312427    
 -7.67079592E-02
  0.97511810    
 -0.70177519    
  0.20742291    
 -0.31915835    
 -3.88350268E-03
 -0.29942369    
  0.74679965    
 -0.44543242    
 -0.22557358    
  0.18596467    
 -7.98743814E-02
  0.21037100    
  0.27833000    
 -0.67321301    
 -0.23972751    
  0.21575849    
  0.67134809    
 -0.30341563    
  0.41536641    
 -0.50305629    
 -0.31870851    
 -1.98027380E-02
  8.53479840E-03
 -0.37753019    
  0.91959107    
  0.49018574    
 -0.68610859    
 -0.74454606    
  0.34607017    
  9.93726403E-02
  0.46492308    
  0.51319969    
 -0.52515554    
 -0.13598882    
  0.22628802    
 -0.20294066    
  0.25195521    
 -0.46077874    
  0.96801043    
 -0.57047564    
 -0.35576534    
 -0.24904431    
  0.57079834    
 -0.19993876    
  0.52719021    
 -0.28847432    
 -9.46766809E-02
  0.31813696    
 -0.15309522    
 -0.13247697    
  0.35886469    
 -0.37244710    
  0.67937779    
 -0.55120260    
 -0.37073678    
  0.33397919    
 -0.12620361    
  0.16145623    
 -0.42293617    
 -0.52626997    
  0.92943335    
  0.41006306    
 -0.36061454    
 -0.27605391    
  0.24033608    
 -0.25196397    
  0.54869604    
 -0.61936122    
  4.89895418E-02
  0.27363983    
  0.17852652    
 -0.45017621    
  0.64216751    
 -0.80130076    
  9.12759304E-02
  0.58541983    
 -0.25199175    
 -0.20763925    
 -0.13219202    
  0.13219228    
  0.12007343    
 -0.39718017    
  0.15556420    
 -0.38242760    
  0.92371637    
 -0.29967320    
  4.97905537E-03
 -0.57169169    
  4.30483818E-02
  0.11152137    
  0.91024220    
 -0.33002201    
  0.31473863    
 -0.18684934    
 -0.71567643    
  0.83894479    
 -0.15087368    
  0.13543807    
 -0.74561059    
  7.00851902E-02
 -0.18406962    
 -3.74377221E-02
  0.80880862    
 -0.10078628    
  0.10562900    
 -0.61199039    
  8.86904541E-03
  0.14940910    
 -0.34104538    
  0.23272328    
 -0.23808517    
   1.0405049    
 -0.84130120    
  0.39661562    
 -0.28423107    
  0.10811251    
 -0.32978070    
  0.97960013    
 -0.23731169    
 -0.95504379    
  0.86451715    
  5.10859629E-03
 -0.28556105    
 -8.48563835E-02
  0.31138435    
 -0.30220157    
  7.73671046E-02
  0.17211761    
 -0.62700725    
  0.72335303    
 -0.42572069    
  0.18397038    
 -0.60943604    
  0.59950221    
  0.19855063    
  0.19069943    
 -5.56343459E-02
 -0.76863152    
  0.58607131    
 -0.49052769    
  6.33695945E-02
  9.21153799E-02
 -8.77388939E-02
  0.53498554    
 -0.49224424    
  0.43839002    
  0.15588440    
 -0.65020263    
  0.22843942    
  0.15011853    
 -0.28364980    
  0.29868746    
 -0.17045186    
 -0.28945339    
  0.58066911    
 -0.39755976    
 -0.29558736    
 -0.83502781    
  0.50593561    
 -0.17645645    
 -0.11613943    
 -1.99010596E-02
 -0.14001313    
  4.52052243E-02
 -0.22176334    
  0.14723009    
  0.35667500    
  0.20972067    
 -0.53130424    
   1.4950970    
 -0.83704150    
  0.70791852    
 -0.21148157    
 -0.25442502    
  0.13323912    
  0.97852594    
 -0.40700346    
 -0.59009874    
 -0.29605049    
  0.31666976    
 -0.18559201    
  0.20379277    
  0.49303278    
 -0.48108074    
  0.62344688    
 -0.49711940    
 -0.23058829    
  0.34740114    
 -0.11506954    
  0.47391585    
 -0.84260893    
 -0.89633989    
 -0.28357545    
   1.1874436    
  0.67803341    
 -0.42145503    
 -4.95641753E-02
  6.87217563E-02
 -4.46244068E-02
  0.17768131    
  0.13353124    
 -0.34142652    
  0.20122844    
 -0.17499048    
  0.38805023    
 -0.43494970    
  0.38791454    
 -0.45929632    
 -6.48375005E-02
  0.33441976    
 -0.12185793    
 -0.31845361    
  0.85373604    
  0.20693111    
 -0.91951865    
  0.36701405    
 -0.15735567    
  0.28908554    
  0.15555234    
  0.12826550    
 -0.51824468    
 -0.40280899    
  1.57895759E-02
  0.69705606    
 -0.58130592    
  5.87075800E-02
  0.20365666    
  0.47957325    
 -0.50677329    
 -0.24921560    
  0.72905129    
 -0.58846962    
  -1.2999665    
   1.8201740    
 -0.57929659    
  0.72943741    
 -0.42291191    
 -0.27233398    
 -0.24116200    
  0.97748142    
 -0.61016798    
 -9.71635804E-02
 -0.17095788    
 -0.57240921    
 -7.11413324E-02
 -4.23591100E-02
 -0.13904126    
  0.11962297    
 -6.58464357E-02
  5.59941642E-02
  9.85230505E-03
 -4.00051996E-02
  9.71638113E-02
 -9.71636102E-02
 -2.58411001E-02
 -1.58313382E-02
  2.62481049E-02
 -1.21613624E-07
  4.55774032E-02
 -9.95026529E-03
 -8.88313577E-02
  6.35136142E-02
 -3.65574695E-02
  1.05820969E-02
 -1.59154069E-02
  0.11122566    
 -1.93242840E-02
 -7.07364231E-02
 -4.27874215E-02
  5.44962659E-03
 -5.44975000E-03
 -2.77024768E-02
  6.52405098E-02
  3.10907234E-02
  0.16862263    
 -0.10919913    
 -7.48480111E-02
 -1.21613624E-07
 -8.09065104E-02
  3.85724381E-02
  2.66682338E-02
  4.62808497E-02
 -9.48080048E-02
  0.10480764    
 -2.51901131E-02
 -3.10906004E-02
  1.56659950E-02
 -1.04166297E-02
  3.09301745E-02
 -3.09301689E-02
 -5.93165047E-02
  0.10536058    
 -1.51137644E-02
 -2.57083252E-02
 -2.63867062E-02
  8.70113894E-02
 -8.16779062E-02
  1.58315971E-02
 -5.24936896E-03
  5.62806018E-02
  2.94139404E-02
 -0.12871212    
 -1.10497624E-02
  2.19789278E-02
  5.80640063E-02
 -4.18908931E-02
  8.20975825E-02
 -5.57105765E-02
  5.07722199E-02
  3.88397127E-02
 -0.10008347    
 -2.66680848E-02
  7.29490966E-02
  1.99013706E-02
 -7.67638907E-02
 -1.06953308E-02
  7.75579959E-02
 -8.83691311E-02
 -2.19788328E-02
  3.27897817E-02
 -3.83606367E-02
 -1.69017389E-02
  7.12629110E-02
  1.57483891E-02
 -3.71393859E-02
  2.13910770E-02
 -1.06383497E-02
  1.59154423E-02
 -2.66680848E-02
 -2.73989011E-02
  3.81518155E-02
  6.21963032E-02
  9.54720392E-08
 -5.03768912E-03
  5.03788935E-03
  9.54720392E-08
 -5.68627343E-02
 -2.15061828E-02
  7.33313784E-02
  1.04925583E-07
 -9.53101069E-02
  0.54038435    
 -0.49689919    
  5.18251732E-02
  0.64397824    
  0.42559725    
  0.23793811    
 -2.48977169E-02
  0.16251881    
 -0.45300591    
  0.33432975    
  9.33585092E-02
  9.31987986E-02
 -0.58667487    
 -0.11653366    
  7.15362206E-02
  0.34510207    
 -0.20843732    
 -0.15567248    
  0.88730341    
 -0.27171448    
 -0.53571010    
  0.47515744    
 -0.28727409    
  0.18422276    
 -0.65455312    
  0.48651147    
 -0.63848883    
  0.76920742    
 -2.13530362E-02
  6.54374063E-02
 -0.60299587    
  0.14637969    
  0.44577613    
 -2.20396072E-02
  0.14133534    
  0.20385334    
  -1.0135752    
  0.39086631    
  0.36290550    
 -0.41381168    
 -0.22944957    
  0.14050207    
 -0.52074063    
  0.88226664    
 -0.31808549    
 -5.62061146E-02
  0.52316868    
 -0.73725283    
  0.44277960    
  0.16311499    
 -3.66879305E-09
  4.33206186E-03
 -8.68327916E-03
  0.29167113    
 -0.88266045    
 -0.21595173    
 -0.43354282    
   1.2139727    
  0.40446973    
 -0.48850045    
  0.16154422    
 -0.23390552    
  0.39552656    
  0.37160411    
 -0.43841693    
 -0.15603675    
  0.13829243    
 -0.20980597    
  0.47844583    
 -0.63522863    
 -5.69413602E-02
  0.30558732    
  0.19186839    
 -0.65356088    
 -0.37510851    
  0.19004358    
  0.33135700    
 -0.32587782    
 -0.46891132    
  0.34393027    
 -0.54654366    
  0.25782925    
 -0.11829983    
   1.2086133    
  0.11283262    
  2.81363465E-02
 -0.56324106    
  0.48941144    
 -0.50866324    
 -0.16901949    
 -0.16357279    
  0.36028269    
 -8.77754167E-02
  2.29092315E-03
 -9.09719765E-02
 -0.12533017    
 -0.41689390    
   1.1185278    
  0.24597952    
 -0.55166280    
  0.55166304    
 -0.22783507    
 -0.29369345    
  0.24407311    
 -0.37893072    
  0.58920097    
 -0.17598115    
  0.36923611    
  8.82243663E-02
 -0.92521942    
  0.46212527    
 -0.26533496    
 -0.11916514    
 -0.21693890    
  0.33610380    
  0.56460220    
 -0.87024671    
 -1.25788962E-02
  0.23372018    
 -0.45055452    
  7.27593526E-02
  0.14154005    
 -9.86152962E-02
 -0.30558175    
   1.4236121    
 -0.30990505    
 -0.17709191    
 -0.31845388    
 -0.32668415    
  0.21630199    
  0.63180733    
 -0.50920475    
  0.69819510    
 -0.76950413    
  0.81286055    
 -0.55889291    
 -0.21977673    
  0.52044326    
  8.70101154E-03
 -0.49000415    
  0.32486117    
 -0.39602077    
  0.59523058    
 -0.91748762    
  0.82349253    
 -0.20976430    
  8.07098206E-03
 -0.21234998    
  0.52934116    
 -0.65410650    
  0.39033619    
 -0.47980741    
  0.42658684    
 -0.25499591    
  0.92784220    
 -0.40628555    
  9.80399270E-03
 -0.53551817    
 -0.18482488    
 -0.35060665    
  0.30968010    
  0.36551309    
  0.32763389    
  3.33793312E-02
 -3.59934680E-02
 -0.50734127    
  0.57318789    
 -0.29588556    
  0.17626239    
 -0.28034279    
  0.29406002    
 -2.76262313E-02
 -0.14116351    
 -0.18555263    
  0.51043695    
 -0.86020112    
  0.24978271    
 -0.42715797    
  0.62156624    
  0.15515983    
 -0.45112079    
  0.19569181    
 -0.11583184    
  0.41853711    
 -0.35071474    
 -0.19137876    
  0.49632892    
  8.81437510E-02
 -0.24305001    
 -0.13176927    
 -0.33085442    
  0.83764774    
 -0.27125201    
 -0.47286928    
 -0.86531627    
   1.2792488    
 -0.13521920    
 -8.87680426E-02
  0.45485771    
  8.00021365E-03
 -0.48850042    
  0.52244610    
  0.29280367    
 -0.60869318    
 -0.23287374    
  6.03629164E-02
  0.15115762    
 -0.14906782    
  0.10869539    
 -9.40737501E-03
 -1.90844219E-02
 -0.23574673    
 -0.32579756    
   1.1120354    
  0.16551457    
  -1.0463308    
  0.12105463    
  0.74408412    
 -0.96663380    
   1.0010245    
 -0.59457070    
  0.73191172    
  8.29634815E-02
 -0.22796705    
 -0.75900507    
  0.51082581    
  3.05154026E-02
 -0.43036285    
 -9.93096307E-02
  0.44860473    
 -0.48402727    
 -0.72241765    
  0.31575003    
  0.54768300    
 -0.13621914    
 -5.40671162E-02
  0.22918569    
  0.67183763    
 -0.21040463    
 -0.18130934    
 -0.22162716    
 -3.79505614E-03
 -0.25648785    
  0.57735842    
 -0.68080997    
  0.27878693    
 -5.07508367E-02
  0.39455986    
  0.15289688    
 -0.29903877    
 -0.32972682    
  0.43711573    
  0.88228458    
 -0.83624816    
  0.37948975    
 -0.64563453    
  0.37988815    
 -3.56003046E-02
 -0.28188226    
  0.53230155    
  5.68680726E-02
 -0.88280064    
  0.49446341    
  3.01099177E-02
 -0.48251092    
 -6.88889483E-03
 -9.25945770E-03
  7.82521814E-02
  0.29571438    
 -0.27654445    
  1.67368613E-02
  0.33824879    
  0.21004041    
 -0.51362747    
 -0.19401279    
  0.10609017    
  0.60752726    
 -8.32262710E-02
 -0.39515555    
 -0.23767166    
  0.49558830    
 -0.34004486    
  0.36208808    
 -0.36417833    
  0.45445466    
 -0.59819919    
  0.73338944    
 -0.30878481    
  0.46525291    
 -0.57536423    
  0.50870693    
 -0.12643626    
 -0.85333276    
  0.10705387    
  0.78637874    
 -0.55615366    
  0.60906404    
  5.54513745E-02
 -0.10489981    
 -0.84998965    
  1.33872088E-02
  0.97916567    
 -0.74333709    
 -0.19927090    
  0.33280250    
  0.45914507    
 -0.59267682    
  0.42488319    
  0.13952301    
  4.76741372E-03
  1.65098347E-02
 -0.48960969    
 -0.29534474    
  0.77555388    
 -0.13100486    
 -4.96651791E-02
 -6.12438135E-02
 -0.37948960    
  0.94103670    
 -0.44795012    
 -0.58993673    
  0.40788355    
 -0.42744389    
  0.64250338    
 -4.10924740E-02
 -0.31372869    
  0.33911428    
 -0.75575250    
  0.76101601    
 -0.16669635    
  4.69425954E-02
  0.12889798    
 -1.57279093E-02
 -2.27129012E-02
 -5.12932055E-02
 -0.66925281    
 -0.80469984    
   1.3563474    
  0.24435675    
 -0.67329520    
  0.39971563    
 -0.32859564    
  0.62448120    
 -0.53899670    
  0.39561301    
 -0.55221730    
  0.74811906    
  0.11312090    
 -0.63368380    
  0.17708923    
 -0.44219697    
   1.1246315    
 -0.40753874    
  5.09817749E-02
  4.17212062E-02
 -0.97893929    
  0.65934986    
 -0.24685998    
  8.25010315E-02
  9.31313485E-02
  0.62547159    
 -0.92893761    
  0.48830089    
 -0.21723339    
 -8.68538022E-02
 -0.44204280    
  0.41327766    
  7.75193889E-03
 -0.34189227    
  0.41448215    
  0.50830919    
 -0.61426812    
  0.57123905    
 -0.69879991    
 -7.04515651E-02
  0.73016655    
  4.02123518E-02
 -0.88088876    
  0.22314361    
 -0.46826595    
  9.90911052E-02
 -0.38677290    
   1.2354175    
 -0.77588528    
  0.14912558    
 -0.23773286    
  0.50377202    
 -7.75197940E-03
  4.19111215E-02
 -7.35342652E-02
  0.57724506    
 -0.36459813    
 -3.46857160E-02
  0.33767208    
 -0.14144222    
  0.34668043    
 -0.32482144    
  0.22422425    
 -0.26843002    
 -0.13595569    
 -0.26739317    
  0.56713808    
 -0.39829674    
 -4.38023955E-02
  0.18201040    
 -0.25755468    
  0.76026058    
  -1.0939195    
   1.1532708    
 -0.76100099    
 -9.75900516E-02
 -7.83007070E-02
 -3.92206684E-02
  0.37601620    
 -5.13781682E-02
  0.58551663    
 -0.27638236    
  3.73809016E-03
 -0.59602952    
 -5.33151776E-02
  0.68237531    
 -0.32570004    
 -0.38077250    
 -0.15537073    
  0.31715795    
 -0.36083311    
  0.65058744    
 -0.17612949    
  0.51082575    
 -0.88350093    
  0.46630046    
  0.20235576    
 -0.45632347    
  0.21791272    
 -0.13653304    
 -6.03022519E-03
  0.67483515    
 -0.49117064    
 -0.35475922    
  0.73186159    
 -2.32840385E-02
 -0.54152358    
 -0.30538166    
  0.42720509    
 -0.27698663    
 -0.12579377    
 -0.82171202    
  0.76376480    
  0.78145987    
  0.11763868    
 -0.50697935    
  0.19472040    
  0.13293889    
 -0.33150521    
 -0.32497776    
  0.81004107    
 -0.11956393    
  0.46514565    
 -0.83257335    
 -7.82747641E-02
  6.24358607E-03
  0.29285532    
  3.49845327E-02
 -0.43273976    
  0.70346236    
 -0.12881860    
 -0.50565100    
  0.41047049    
 -0.41694307    
  0.12401667    
 -3.83128482E-03
  2.83843465E-02
 -0.14856936    
  0.21357432    
  0.31143591    
 -0.47025990    
  0.29279217    
  0.19774744    
 -0.73805511    
  0.53263348    
 -0.43756184    
  0.12964579    
  0.39068148    
 -0.43570501    
 -4.02736850E-02
  0.93797183    
  -1.0163035    
  0.95361054    
  4.64765914E-02
 -0.55508488    
 -0.38278118    
 -9.22983736E-02
  0.51691401    
  0.15696485    
 -0.48437354    
 -9.48891491E-02
  0.64937931    
 -0.63558555    
  0.65711761    
  0.48249897    
 -0.48724434    
  1.18857913E-03
 -0.63770556    
  5.46585657E-02
 -8.19948539E-02
  0.55199873    
  4.80300300E-02
 -0.48045108    
  0.18641169    
  1.69912714E-03
 -0.28711617    
  0.57691824    
 -0.62322295    
  0.59487057    
 -3.18750776E-02
  0.37764132    
 -0.30729946    
 -0.44393134    
  0.78756577    
 -0.30175632    
  2.85395905E-02
 -0.38057259    
  0.54555011    
 -0.72752863    
  0.43918380    
  0.25909430    
 -4.60815206E-02
 -0.42823035    
  0.18969581    
  4.00053896E-02
  8.87527987E-02
 -5.40671125E-02
 -0.31498754    
  0.35580966    
 -0.13197407    
 -0.52662510    
  0.11700215    
  0.28768212    
 -0.20956416    
  0.63768733    
 -0.52828896    
  1.37223182E-02
  0.23701617    
  0.24442096    
 -0.26753566    
 -0.57276934    
  0.42797422    
 -0.18838108    
  0.76800883    
 -0.91007668    
 -8.54038298E-02
 -1.70113351E-02
 -0.64997482    
 -0.39844730    
  0.33547279    
 -9.98205468E-02
  0.19513062    
 -0.16251887    
  4.86117209E-08
  0.61533028    
  0.71033967    
 -0.14824955    
  0.31890297    
 -0.38707250    
  7.14592040E-02
  0.32396197    
  0.17596744    
 -0.48364195    
  0.55103976    
 -0.78066659    
  0.38216063    
 -0.59167790    
  0.21559648    
  0.34366143    
  3.24202590E-02
 -0.31724095    
 -0.10430297    
  0.55991781    
 -0.49247640    
 -0.22512190    
 -0.11531077    
  8.00429136E-02
  8.82928073E-02
 -3.58460359E-02
  0.82941210    
 -0.40705869    
 -7.10453615E-02
  4.35578413E-02
  0.11449896    
 -0.64742470    
  0.30773091    
  0.41973662    
 -0.32947910    
 -8.61591175E-02
  0.55990773    
 -0.80684966    
   1.1396438    
 -0.83895767    
  6.38116375E-02
 -0.35408103    
  0.78704345    
  4.49644998E-02
 -0.99483138    
 -0.52001387    
 -0.21675375    
  0.93020630    
 -0.50581300    
  0.36579996    
  9.63607952E-02
  0.15751953    
 -3.88617963E-02
  0.26110816    
 -0.41720358    
 -9.72191840E-02
  0.89381808    
 -0.41596249    
 -0.34057736    
   1.0924855    
 -0.34582213    
 -0.34820309    
 -4.49311920E-02
 -0.18305731    
  0.12827472    
  0.37856954    
 -0.12898241    
 -0.61043161    
  0.21923622    
 -0.22202538    
  0.11342835    
  0.29017296    
 -9.37200710E-03
  0.39600432    
 -0.87470859    
  5.61446659E-02
  0.24136728    
  5.91630787E-02
  0.71211499    
 -0.23680651    
 -1.33157866E-02
 -0.44093943    
  0.69730526    
 -0.14365952    
 -0.41026682    
 -0.10455874    
  0.30358681    
  0.11184819    
 -0.30189192    
 -9.56678465E-02
 -0.17135841    
 -6.01865426E-02
 -0.53087652    
  0.56742132    
  0.67015743    
  5.36163151E-02
 -0.62369049    
  0.25299636    
 -0.56256121    
  0.39260018    
  5.61620332E-02
  0.64985049    
 -0.90358913    
   1.0872205    
  -1.0467870    
  -1.0180318    
   1.1509805    
 -0.11676295    
  7.50906095E-02
  0.15171590    
 -0.14535351    
   1.0094846    
 -0.96807081    
 -0.56929743    
 -0.19313243    
  0.49150997    
  0.26685488    
  0.48566428    
  6.31278008E-02
 -0.29793066    
 -0.17631739    
 -0.39887044    
   1.1596234    
 -0.67563355    
  0.21337371    
  0.19209142    
 -0.53109115    
 -0.14370662    
 -0.21747769    
  0.67173302    
 -0.65492588    
 -0.43078271    
 -0.15201645    
   1.0066135    
  0.47340691    
  5.40075265E-02
 -0.71703535    
  0.46587420    
 -0.39790776    
  0.30700135    
 -0.31318051    
 -0.25515878    
 -0.60880601    
   1.4422946    
 -0.30207643    
 -0.56669426    
 -0.82904935    
   1.3941745    
 -0.83275193    
  0.72337174    
  0.44158268    
 -0.33692297    
 -0.64390630    
 -0.27871352    
 -0.32542241    
  5.47932042E-03
 -0.15962997    
  0.18125266    
  0.63818842    
  0.57164967    
 -0.28185126    
 -0.25646219    
  0.67939174    
 -0.57075793    
  0.33787203    
 -0.58708739    
  0.45255682    
 -0.10092583    
 -8.88910796E-03
 -0.17254798    
 -9.45147797E-02
  0.51140875    
 -3.74043137E-02
  0.35776317    
 -0.52531254    
 -0.16024932    
 -0.21249530    
 -0.23017754    
  0.71448666    
  0.42259231    
 -0.84353137    
  0.91745949    
 -0.47939315    
  0.52282882    
 -0.33893630    
 -6.98902085E-02
 -0.22990024    
  4.95968834E-02
 -2.65594088E-02
  0.22355734    
 -0.10646507    
  0.41948539    
 -0.37447318    
 -0.65176183    
 -0.40209231    
  0.31385195    
  0.68945038    
 -0.21852484    
  0.30027509    
  0.46293959    
 -0.64185375    
  0.32030743    
  0.36051953    
  0.21234144    
 -0.80157584    
  5.25958650E-02
  0.25170696    
 -9.95774418E-02
 -0.30451480    
  3.23916487E-02
  0.48458782    
 -0.51903933    
  0.49041262    
 -0.50914371    
  0.20960695    
 -9.08904299E-02
 -0.25826812    
  0.89282948    
 -0.26712346    
  8.53952095E-02
 -0.75051486    
  0.87421191    
 -0.35487965    
  0.28093287    
 -0.40152264    
 -0.58307612    
 -3.06773931E-02
 -0.61814940    
  0.71033967    
  7.65400678E-02
  0.88528872    
  0.26461688    
  -1.0101436    
  0.49094960    
  0.10871632    
 -0.50998867    
  0.44108510    
 -0.77296561    
 -7.56788626E-02
  0.19637318    
  0.94129837    
 -0.14279085    
 -0.15706171    
 -0.47300130    
 -0.24913357    
  9.09717828E-02
  0.77535152    
 -0.50964844    
  0.78130156    
 -0.74472398    
  0.35440400    
  0.17254789    
 -0.92864341    
  0.73057377    
 -0.83154947    
 -0.21149297    
 -9.29961577E-02
  8.43868405E-03
  2.07908694E-02
  0.22396623    
  0.28190896    
  0.11695537    
  0.14177541    
 -0.24151044    
  0.20641898    
 -0.40844595    
  0.80727506    
  1.58524010E-02
  0.16735651    
 -0.53741407    
  0.45181265    
 -0.62996811    
 -0.10510857    
  0.10510877    
 -0.36873323    
  0.45347437    
  0.25270230    
 -0.12753922    
 -0.26346779    
  9.35688242E-02
  0.10927443    
 -0.13130186    
  0.22980297    
 -0.20559919    
 -0.27902406    
  0.13173383    
  -1.2925882    
   1.7415922    
 -0.45658931    
  8.97573158E-02
 -0.65446222    
  0.45765099    
 -0.45319641    
 -4.54625078E-02
  0.59550893    
  0.89870089    
 -0.18650544    
  -1.3553321    
   1.5746951    
 -0.31845364    
 -0.42864838    
  0.29511696    
 -0.47445783    
 -1.54245896E-02
  0.60660684    
 -0.56848276    
  0.49827853    
 -0.32472312    
  0.56350160    
 -0.11361507    
  0.19933277    
 -2.55142618E-02
 -0.45971951    
  0.28322375    
  4.01352812E-03
 -0.40813908    
 -0.34413213    
  0.61663949    
 -0.23120335    
 -0.13160644    
 -0.23141955    
 -0.56100190    
  0.46818152    
   1.1076894    
 -0.26911372    
 -0.58726102    
  0.54017800    
 -0.46505722    
  8.00428167E-02
  0.27289736    
  0.33360639    
  -1.0344880    
 -0.60976571    
  9.27094296E-02
  7.52234757E-02
 -9.62767005E-02
   1.1786548    
  0.62017184    
  -1.0563829    
 -0.76394999    
   1.5016589    
 -0.31467780    
 -0.13851902    
  9.27094519E-02
  0.57340914    
 -0.65287352    
 -0.30283377    
  6.40612692E-02
  0.27567717    
 -0.53589576    
  0.41879171    
  0.45254031    
 -0.73548138    
  0.11477534    
 -3.18266638E-02
  0.80927062    
 -0.52720100    
  0.73988020    
  -1.1748573    
  4.53334525E-02
  0.33369818    
 -0.76299059    
   1.2099124    
 -0.38163960    
 -7.12524205E-02
 -0.12303635    
 -0.83087969    
  0.69055307    
   1.1393303    
 -0.43713337    
 -0.18464090    
 -0.80091864    
   1.4317951    
 -0.46572921    
 -0.55144721    
  0.90114254    
 -0.78108394    
  0.25534689    
  0.30398056    
 -0.52556026    
  0.49864247    
 -0.78632438    
 -0.18859097    
  0.49369881    
  0.26927963    
 -0.34088087    
 -0.20273457    
  0.57394278    
 -0.59693235    
 -0.50310338    
  0.63372391    
 -0.57561618    
  8.03226419E-03
 -0.26396552    
  0.14066747    
 -1.82655845E-02
  0.96222425    
 -0.97614557    
  0.78675681    
  0.72559375    
 -0.67175061    
  0.36150211    
 -0.62265718    
  0.77359259    
 -3.94138694E-02
 -0.19955482    
  0.11025648    
 -0.29503489    
 -0.17277321    
  0.16350506    
 -0.20149873    
 -5.38139865E-02
 -0.57536393    
   1.3830841    
 -0.67930990    
  0.44890538    
 -0.35225046    
  0.57404387    
 -0.67069846    
  0.43668500    
 -0.32858005    
 -4.46244068E-02
 -0.18709482    
 -0.44449422    
   1.0383761    
 -0.16011305    
 -0.37568057    
 -0.58014107    
  9.96994376E-02
  0.58940750    
  0.57965672    
 -0.14887363    
 -0.53974867    
 -0.10210516    
  0.25464207    
 -0.63663495    
  1.45459203E-02
  0.49187443    
 -8.52067024E-02
 -0.21655495    
  0.13129021    
  0.68394244    
 -0.39495248    
 -0.39960000    
   1.0848732    
 -3.92998829E-02
 -9.47962925E-02
 -0.16818461    
 -0.72575897    
   1.0818989    
  0.14122644    
  0.18299867    
  -1.2938811    
   1.1468145    
  -1.0151366    
 -0.26344690    
  0.79991502    
 -0.54734957    
 -1.10011213E-02
  1.75443590E-02
 -4.21814434E-02
  0.44328946    
 -0.25193831    
  0.37246719    
 -0.28296185    
  0.31220743    
 -0.67084140    
  0.22118093    
  0.45466051    
 -0.81781161    
  4.42062579E-02
 -0.27514821    
 -0.49669111    
  0.84729767    
 -0.65142316    
   1.2020479    
 -0.40402114    
  0.56639570    
 -0.40669420    
 -0.24789366    
  0.33782211    
 -0.50745881    
  0.76865464    
 -0.44791183    
 -0.21706440    
  0.77435458    
 -0.19332471    
 -0.37212884    
 -0.25807014    
 -0.55234808    
 -0.52786708    
   1.3940763    
  0.27451453    
 -0.39593774    
  0.49938202    
 -0.60790807    
  0.25672007    
  0.45814106    
 -7.94463530E-02
 -0.50738633    
  6.64142668E-02
 -1.77732659E-07
 -0.23933810    
  0.53899634    
 -0.29165807    
  7.48192444E-02
 -3.00211087E-02
 -0.53005707    
  0.20155281    
  7.14591816E-02
 -0.21333958    
  0.16282365    
  0.29606664    
 -0.67595470    
  0.43531808    
 -0.43531799    
  0.35364017    
  0.91416085    
 -0.55033058    
 -0.29945794    
 -0.11063918    
 -8.39153025E-03
   1.1226650    
 -0.36427757    
  0.34396315    
 -0.39942002    
 -0.40407521    
 -0.22575134    
  2.06725728E-02
  0.51133680    
  0.24258547    
 -0.60894752    
  0.60170138    
 -0.27125201    
 -1.92621965E-02
 -0.53876489    
  0.37729415    
 -0.27193365    
  0.57941824    
 -0.32090777    
 -5.80839114E-03
  0.15109487    
 -0.46833545    
 -0.44628704    
 -0.18733400    
  0.17896566    
  0.57510167    
 -0.42697129    
 -0.26381442    
 -6.83191419E-02
 -8.42603594E-02
  0.24703167    
 -0.23610267    
  7.33313784E-02
 -0.23202123    
  0.34191704    
 -0.10485778    
 -0.28935853    
  0.29935837    
 -0.13282084    
  7.09713674E-08
  0.10251577    
  5.11523709E-03
 -0.15415083    
  0.17435345    
  5.82690910E-02
 -0.14165050    
 -4.44516912E-02
  4.98719923E-02
  7.29490966E-02
  4.42334190E-02
 -0.15015204    
  4.37228605E-02
  7.71589801E-02
 -1.49627775E-02
 -4.62807640E-02
 -3.20882909E-02
  8.33816752E-02
  4.98730550E-03
 -9.99998767E-03
 -2.54467968E-02
 -1.03627555E-02
 -1.57484692E-02
  2.09430531E-02
  3.06147318E-02
 -1.01012224E-02
 -1.53457001E-02
 -2.61112563E-02
 -2.68112347E-02
  5.42022986E-03
  1.60862636E-02
  1.58315971E-02
  3.09301745E-02
  9.66933891E-02
 -7.16297626E-02
 -2.00005621E-02
 -5.18249422E-02
 -3.79451439E-02
  5.50964056E-03
  1.09290928E-02
  6.82678446E-02
 -0.27256835    
  0.24163826    
  8.52648169E-02
 -3.92206460E-02
 -4.08219621E-02
  5.19469520E-03
 -5.32041825E-02
  0.71476972    
 -0.58671755    
 -8.52645189E-02
  5.10312431E-02
 -0.12715507    
  1.68071911E-02
  1.65291559E-02
  3.22607495E-02
 -5.30492608E-03
 -4.34850380E-02
  3.81518155E-02
  4.86117209E-08
  8.70113894E-02
 -8.70113298E-02
  2.11649425E-02
  1.55846002E-02
 -9.17083174E-02
  1.12549465E-07
  4.95968983E-02
 -5.39068598E-03
 -0.11441024    
  7.02043697E-02
 -1.70945004E-02
  1.70945451E-02
  1.68071911E-02
  0.12024935    
 -0.27625349    
  0.22054280    
  8.96120369E-02
 -0.22911370    
  0.10775282    
 -3.27897482E-02
  3.27897817E-02
  6.75582439E-02
 -2.03050617E-02
 -2.07259990E-02
 -1.58313382E-02
  9.62768868E-02
 -3.94138731E-02
  5.01260767E-03
  1.98026355E-02
 -1.48153212E-02
 -0.10480809    
  5.37765287E-02
  2.07263362E-02
 -1.03094913E-02
  2.05134135E-02
  2.01009437E-02
 -5.62808476E-02
 -1.05819833E-02
 -3.79451439E-02
  1.64387487E-02
  2.68111452E-02
  0.18320310    
 -0.27165830    
  8.31504911E-02
 -5.33329742E-03
  4.86117209E-08
   1.1215205    
 -5.92100359E-02
  0.40608129    
 -0.38776568    
 -8.32239538E-02
  0.93078077    
 -0.46596828    
 -0.46678692    
 -0.11951391    
  0.71299350    
 -0.22014569    
 -0.11982613    
  0.36370543    
 -0.74567550    
  0.28035179    
  0.25225723    
 -0.51700109    
  0.26474389    
  0.12286366    
  0.36355799    
 -0.68069899    
  0.93710363    
 -0.67078203    
 -0.39368626    
 -0.69549167    
  0.63764447    
  0.30551204    
  0.23802309    
 -0.30414733    
 -3.37667279E-02
  0.67376864    
 -0.63221985    
  0.22159182    
  0.29849276    
 -0.70473456    
  0.12475181    
  0.14529334    
  0.67881024    
 -0.46496227    
 -0.28768212    
  0.34220308    
  0.10699195    
 -0.27231586    
  0.21054454    
 -0.34798184    
 -9.45736915E-02
  0.49202645    
 -0.46802530    
  0.39086637    
  0.24221188    
  -1.2106404    
 -0.52501041    
  0.32277331    
 -0.14841995    
 -6.18752763E-02
  4.67616394E-02
 -1.02039650E-02
 -0.14310101    
  0.11712535    
 -6.52403980E-02
  0.10142005    
  5.91305420E-02
 -0.17754839    
  7.69609287E-02
  4.65201214E-02
  4.92712110E-02
  4.79619065E-03
 -5.91306500E-02
 -1.02039650E-02
  5.48765324E-02
 -3.45712490E-02
 -2.03050617E-02
  7.41078556E-02
 -5.88403940E-02
 -5.18249422E-02
  1.05820969E-02
 -1.05819833E-02
   1.0680066    
  -1.0895131    
  5.80640063E-02
 -0.16705397    
  7.02043697E-02
  4.42062542E-02
 -1.63491536E-02
  7.41081089E-02
  8.78611952E-02
 -0.12422911    
  7.14591816E-02
 -5.05159125E-02
 -4.77544107E-02
  8.33816752E-02
  1.98026355E-02
 -9.85240005E-03
 -7.18256086E-02
  5.30493958E-03
  2.61110142E-02
 -3.67494933E-02
  1.59154423E-02
 -2.12774407E-02
 -4.20908854E-08
  5.36199193E-03
  4.86117209E-08
  5.33347204E-03
  3.65578011E-02
  2.04925030E-07
 -4.72529270E-02
  3.69433947E-02
 -5.86835183E-02
 -5.65123707E-02
  5.65121956E-02
  3.77402157E-02
 -1.06383497E-02
  0.14416985    
 -6.70108125E-02
 -0.13778363    
  9.73740369E-02
  5.02618439E-02
 -6.06245920E-02
  3.12620116E-08
  3.58095467E-02
  0.61477816    
 -0.75479126    
  0.20800076    
 -0.27988794    
  6.19205134E-03
  0.12733944    
  5.42022986E-03
  3.19177359E-02
 -1.05265258E-02
  1.57483891E-02
  6.55145943E-02
 -1.47423856E-02
 -9.33319181E-02
 -5.44975000E-03
  2.16225125E-02
  1.06382854E-02
  2.09430531E-02
 -2.09432859E-02
  5.65704182E-02
  6.58555308E-08
 -1.00502307E-02
 -1.01522347E-02
 -4.70059924E-02
 -1.61728375E-02
  6.82678446E-02
 -7.91970566E-02
  2.17399448E-02
  1.06954155E-02
  7.67642334E-02
 -9.90130659E-03
 -5.10313474E-02
  1.04166390E-02
  2.55769473E-02
 -4.65201288E-02
  9.57912281E-02
 -3.92206460E-02
  4.98730550E-03
 -9.92982388E-02
 -1.10497624E-02
  7.49011785E-02
  8.39999765E-02
 -0.15336132    
  4.85270284E-02
  5.12933619E-02
  3.92208770E-02
 -0.13904126    
  8.47065672E-02
 -2.05136612E-02
  9.86021757E-02
 -0.14635639    
  2.68111452E-02
  5.27704414E-03
 -1.05819833E-02
 -2.69559547E-02
  2.16225125E-02
 -7.20533803E-02
  4.49513718E-02
  8.42604488E-02
 -5.18249422E-02
 -9.47784111E-02
  0.14154005    
 -3.09301689E-02
  5.22197504E-03
  0.17185023    
 -0.11613943    
 -4.53479514E-02
  1.02566369E-02
  0.98718655    
  -1.0668044    
  2.18589567E-02
  3.71395797E-02
 -2.10532825E-02
 -0.16126812    
  0.80535942    
  4.63931486E-02
  0.77993643    
  -1.0439018    
   1.0340738    
  2.46631308E-03
 -0.41723374    
  0.18076263    
 -0.57138544    
  0.68203616    
 -0.43595290    
  0.47565719    
 -0.35571668    
 -0.15510897    
  0.65669680    
 -0.54264915    
 -0.13438697    
  0.25637504    
 -0.22049677    
 -5.43121211E-02
  0.33314455    
 -0.18032351    
 -0.44516513    
  0.34445080    
 -0.23535891    
  0.87290502    
 -0.87570232    
  0.18372138    
  6.96873665E-03
 -4.64051217E-03
  0.49582994    
  0.21002664    
 -0.49487981    
  0.79511225    
 -0.81989890    
  0.26769587    
 -0.32735604    
  4.01662178E-02
 -0.30089217    
  0.79063094    
 -0.36064631    
  0.21270844    
 -9.99362394E-02
  0.23573782    
 -7.74006620E-02
 -0.59999794    
  0.62217778    
 -0.52381277    
  0.50426823    
 -0.36232996    
  0.64770705    
 -0.77022672    
 -0.68888265    
  0.21029535    
  0.86099666    
 -0.31827167    
 -0.22114149    
  5.82690910E-02
 -9.47886240E-03
 -0.69792044    
  0.50699043    
  0.21213238    
 -6.50050640E-02
  0.76280332    
 -0.64336336    
 -0.27525061    
  0.22546656    
 -0.18278585    
  0.80876142    
 -0.36951867    
  0.26084408    
 -0.11726466    
 -0.42827383    
  0.26474807    
 -2.59756986E-02
  0.64304042    
  3.49551067E-02
 -0.40785351    
 -0.30067879    
  4.54624668E-02
  0.76374352    
 -0.90684438    
  0.14679785    
  0.31003204    
 -8.61505270E-02
 -0.33706224    
 -0.43908155    
  3.20023485E-03
  0.57636189    
  0.48315749    
 -0.28216013    
 -0.24880016    
 -0.70641744    
 -0.17471686    
   1.1758538    
 -0.85245377    
  0.40546510    
  0.54191637    
 -9.91438404E-02
 -0.50848079    
  0.76213992    
 -0.85534489    
  0.49161941    
  0.19766447    
 -0.24598312    
  8.38436261E-02
 -0.14508717    
 -7.27591440E-02
 -0.12654760    
  0.56053317    
 -1.85078438E-02
 -6.56182617E-02
  0.12602343    
 -0.33366278    
 -0.51246375    
  0.48256096    
 -0.30755195    
  0.61568135    
  0.25365251    
  -1.0890429    
 -0.16757356    
  0.71486914    
 -0.31618342    
  0.51489896    
 -5.71584702E-02
  0.18184322    
 -0.50407028    
 -0.32740459    
  0.60413599    
 -0.29673177    
  0.60448134    
 -0.52677268    
 -0.21615852    
  0.37164369    
  0.18232167    
 -0.34719598    
 -0.49522474    
  0.84375328    
 -0.43932062    
  0.56550181    
 -0.55932266    
  0.12347055    
 -0.31777346    
  0.62076414    
  0.18766926    
 -0.70207584    
 -0.10885434    
  0.46373421    
 -0.48138884    
  0.79007542    
 -0.87778080    
  5.53996954E-03
  0.37745216    
 -0.77603471    
 -0.38107386    
  0.18131714    
 -8.38188156E-02
  0.17958578    
 -0.52153707    
  0.40032357    
  7.44761080E-02
 -0.37252089    
  0.14217429    
  0.12975912    
 -8.84553120E-02
  2.84920819E-02
 -0.11918866    
  0.82350910    
 -0.38484564    
  0.36237302    
  0.24339159    
 -0.60169137    
  0.96236706    
  0.19031224    
 -0.62014014    
 -0.14346793    
  2.75102002E-03
  0.21209382    
 -0.27151719    
 -0.27704862    
 -0.60485440    
   1.7571293    
 -0.70168900    
 -0.23361491    
 -0.59026629    
 -0.14396073    
   1.2123251    
 -6.13444857E-02
  4.58704680E-02
  0.68433666    
 -0.73429716    
 -0.36431518    
 -0.42332256    
  6.53826371E-02
 -0.19506037    
  2.53178738E-02
  0.66526181    
 -0.50825804    
   1.3701389    
 -0.65584952    
 -8.51113722E-02
  0.34522003    
 -0.34067443    
 -0.14624530    
 -0.50472003    
  0.47000366    
  0.13692239    
  0.55486536    
  0.28972071    
 -0.53522122    
  0.36705551    
 -0.26780051    
 -0.22117689    
  0.54177576    
 -0.55961567    
 -0.39156237    
 -8.32530707E-02
  0.15461007    
 -0.54254472    
  0.27935362    
   1.3880849    
 -0.20365669    
 -0.72659492    
  0.76319760    
 -0.85330594    
 -4.82939780E-02
  0.78275925    
 -0.52682602    
  0.69817489    
  -1.1521783    
 -0.25131425    
   1.6004177    
  -1.1406708    
  0.68927372    
 -0.14898920    
 -1.66543182E-02
  7.21431971E-02
 -0.28201619    
 -0.14789282    
  0.35164025    
  0.31158760    
 -0.38486862    
  0.80337209    
 -0.57265359    
 -0.43543747    
 -0.20654784    
  0.82605493    
 -0.90651321    
 -0.41224462    
  0.20252435    
  0.50681740    
  2.18480248E-02
 -0.21142474    
  0.63054842    
 -0.76546776    
 -0.63383049    
   1.4298350    
 -0.45557186    
  0.25197276    
  0.17435338    
 -0.65144825    
 -0.10977088    
  0.41827419    
  0.25675404    
 -0.31669724    
 -8.66604224E-02
 -1.27119869E-02
 -0.50162834    
  0.15011853    
  0.85118639    
 -0.58417082    
  0.52830517    
 -0.19415587    
 -0.26685938    
 -0.14946173    
 -0.40044019    
   1.2054756    
 -0.58441383    
 -0.62482774    
  0.74103850    
  0.50686079    
 -0.33690563    
  0.19013126    
  4.29779291E-02
 -0.64389926    
  9.80109870E-02
 -0.26714748    
  0.10291862    
 -4.24531773E-02
  0.13576092    
   1.0020393    
 -0.58256716    
 -0.39526832    
  0.24719958    
  0.27314556    
 -0.73267806    
  0.77937406    
 -0.43486989    
  0.23035565    
 -5.28072603E-02
  0.12853484    
 -0.63989216    
  0.23792757    
  0.13326953    
  0.10278820    
 -0.32135507    
  0.73122573    
 -0.72439957    
 -1.83070358E-02
  2.95811798E-02
  4.60104495E-02
  0.27203575    
  0.73546892    
 -0.26424259    
 -0.39281616    
 -0.54093772    
 -0.17201197    
  0.21511146    
  0.45153388    
  0.32031921    
  0.14294787    
 -0.24678046    
 -0.40355861    
 -0.41985378    
  0.24550062    
  0.80866021    
 -0.68309677    
 -9.87161621E-02
  0.59706432    
  0.13398670    
 -0.66279435    
 -0.22056971    
  0.26295739    
 -5.06695881E-02
  0.60745794    
 -0.68076658    
  0.67622614    
  9.74796712E-02
 -0.71294981    
 -0.32267329    
   1.0888752    
 -0.47746798    
  0.18389779    
 -7.90528860E-03
  0.27067316    
 -0.80288982    
 -0.80251962    
  0.79347003    
  0.23039018    
 -0.39558628    
  0.60491657    
 -0.29995811    
  0.15865763    
 -0.14297114    
  0.26505423    
  0.32143426    
 -0.82235867    
 -0.18924214    
 -0.48439232    
  0.44493347    
 -0.26019961    
 -5.78672290E-02
   1.2300135    
 -0.38881326    
 -0.15231730    
  0.21628256    
  0.51666033    
 -0.76551938    
 -0.42215985    
 -0.19247377    
  0.67044228    
  0.41722572    
 -0.38639084    
 -0.38245237    
  0.87941766    
 -0.23025014    
  3.65337171E-02
 -8.09149966E-02
 -0.60182327    
 -0.77962083    
  0.93798918    
  0.51233971    
 -0.29324478    
  0.20306481    
  0.34635714    
 -0.31860003    
 -0.10876600    
  0.60401183    
 -0.19436640    
 -0.64543587    
  0.61149323    
 -0.50182402    
  0.12252416    
 -0.41633493    
  3.49029079E-02
 -0.16298482    
   1.0649251    
 -0.40012583    
  0.31525350    
 -0.25632215    
 -0.16145630    
 -0.94319808    
  0.36211452    
 -0.16103090    
 -0.44721708    
  0.51198751    
 -0.46098539    
   1.1645310    
 -0.51948363    
  0.57807785    
 -0.15252589    
 -0.14879885    
  0.14879896    
 -1.71922725E-02
 -0.26294267    
 -0.53364009    
 -0.15700369    
   1.4303113    
 -0.90262842    
  0.78872550    
  4.96835597E-02
 -0.32758316    
 -0.59382236    
  0.21542138    
  2.29896251E-02
 -0.46798551    
   1.2175894    
  5.79538010E-02
 -0.89456874    
  0.33804527    
  0.73922068    
 -0.58985269    
 -0.46831286    
 -0.42456514    
   1.3800765    
  1.75173786E-02
 -0.67794162    
  7.18059614E-02
  0.33164516    
 -2.58694086E-02
  0.26818272    
 -0.77671206    
 -1.85192041E-02
  0.94575864    
 -0.74913180    
  0.50928891    
 -0.68739653    
 -0.18876438    
 -0.45515594    
  0.44401363    
  0.80186349    
 -0.28266945    
  0.23111162    
  0.12306011    
 -2.24728342E-02
 -0.70518112    
   1.0056399    
 -0.79663944    
  0.49857005    
  0.21595809    
 -0.28129226    
  4.60567772E-02
 -0.41832104    
 -0.26997176    
  0.53190941    
 -8.14661086E-02
 -0.63034624    
  0.37106377    
  0.66062415    
 -0.60803163    
  0.28815642    
 -0.30925027    
  0.43975434    
 -4.99141961E-02
  8.66834670E-02
 -0.73869348    
  0.25633958    
 -0.27412891    
 -1.55041534E-02
  0.50612694    
 -0.51659840    
  0.14432810    
 -0.11579185    
 -0.51338625    
  0.73088759    
 -1.45081459E-02
 -2.53711939E-02
  0.60243046    
  -1.0219119    
 -0.16232739    
   1.6223807    
 -0.91591257    
  0.49520305    
 -0.44183278    
 -0.43825486    
 -0.24065726    
 -5.44596910E-02
   1.4617341    
 -0.44068006    
 -0.69046265    
 -0.89769793    
  0.85105032    
  0.35160601    
  1.76301822E-02
 -0.17342906    
  0.26431668    
 -5.09198643E-02
  0.25400567    
  0.11858654    
 -0.56315678    
 -0.12486221    
 -8.53853226E-02
  0.43744597    
  0.50251776    
  0.10132640    
  -1.0781735    
  2.00291779E-02
  9.71111208E-02
   1.2705978    
  3.40456292E-02
 -0.78053880    
  0.24214005    
 -0.54361534    
  0.43519697    
  0.11911387    
 -0.63796073    
  3.30062099E-02
  0.64549297    
 -0.71727252    
  5.65122217E-02
  0.10426094    
  0.51714224    
  0.31102031    
 -0.33009103    
  0.15260242    
 -0.68082654    
 -0.16131909    
  0.77705628    
 -9.47589204E-02
  0.10354056    
 -0.22451079    
 -0.72229546    
  0.46293661    
  0.47839037    
 -0.11888264    
  9.89040360E-02
 -0.86387688    
  0.12485040    
 -0.33085421    
  9.35259163E-02
  2.35303380E-02
  0.16817172    
 -3.50034647E-02
 -0.23723735    
  0.20096394    
  0.72175795    
  5.24465740E-02
 -3.08855977E-02
 -0.49259079    
 -8.79452154E-02
  0.27810714    
  4.80622165E-02
 -0.33291870    
  0.83887815    
 -0.68634129    
  0.18522440    
  0.28283939    
 -0.40607220    
  4.27874252E-02
  0.56582946    
 -0.65522325    
 -0.32132044    
  0.75191259    
 -0.88094270    
 -0.23898695    
  0.70260811    
 -0.91817558    
  0.91629094    
  0.84918284    
 -0.35012442    
 -1.73316933E-02
 -0.55816007    
  9.14143547E-02
  0.50223869    
 -9.92550850E-02
 -0.52123177    
  0.33017612    
 -0.30538148    
  1.41846398E-02
 -0.97748137    
   1.4204631    
  0.13627326    
 -0.71941930    
  0.16989906    
  0.46731427    
 -0.34088823    
 -0.25772798    
  0.20471179    
  0.14973341    
 -0.27320430    
  0.60070777    
 -0.55064708    
  1.95123476E-03
 -0.27156830    
 -0.28853512    
  3.35601121E-02
  0.79205126    
 -0.25774100    
 -0.28446370    
  0.33352977    
 -0.10474701    
 -0.47862977    
  6.39194548E-02
  0.66009945    
 -0.19164503    
 -0.20110144    
  0.47561598    
  0.10609644    
 -0.43640250    
  1.22202234E-02
  0.55323327    
 -0.78962195    
 -0.10536030    
   1.0247233    
 -0.42874020    
  0.14446048    
 -0.42328593    
  9.86991599E-02
 -0.47755072    
  0.48130333    
  0.42524305    
 -7.23206699E-02
 -0.95314598    
 -0.90104932    
  0.84489423    
  0.60843062    
 -3.60039808E-02
 -0.40648374    
  8.49706903E-02
  0.29048693    
  0.66437608    
 -0.97759134    
  0.51426786    
  0.46007478    
  0.26186374    
  -1.1274036    
  0.95966613    
 -0.71007162    
 -8.37308764E-02
 -0.11315392    
  0.66964591    
  8.72289017E-03
 -0.49360505    
  0.28309819    
  0.55192924    
 -0.78160250    
  0.99944127    
  -1.0508360    
 -0.34543714    
   1.0345193    
 -0.11651096    
 -7.97567666E-02
  0.14935964    
 -0.16559979    
 -0.37813422    
 -0.40730524    
  0.12451294    
 -0.26358461    
 -0.31885061    
  0.48248008    
  7.52625540E-02
 -0.35667509    
  0.23167835    
  0.71139324    
  9.54365209E-02
 -0.52482945    
  0.65836114    
 -0.94319808    
  0.22541387    
  0.49574631    
 -0.62636685    
  0.72493637    
 -0.73011768    
  0.47486201    
  0.67768103    
 -0.80316716    
  0.31878662    
  6.63561560E-03
  0.34456480    
 -1.89219210E-02
 -0.76132190    
 -0.11242932    
  0.34655520    
 -0.18038183    
 -0.21302046    
  0.65526825    
 -0.16332506    
  0.18792677    
  2.63802893E-02
  0.14821611    
  -1.1286510    
  0.89525062    
  0.28703773    
 -0.76324588    
  0.97118765    
 -0.34451705    
 -0.64340734    
  0.64893520    
 -0.97825998    
  0.40448713    
 -0.21292208    
  0.47934237    
 -0.21493156    
 -0.32427937    
  0.26886874    
  0.15946922    
  6.17080890E-02
  0.14488384    
  6.59001321E-02
 -0.28598294    
  0.60721576    
 -0.78108394    
  0.52646029    
  5.45696877E-02
  0.17190996    
 -0.77128863    
  0.88111126    
 -0.34951493    
 -4.57718633E-02
 -0.51717484    
 -0.59803009    
  0.68539518    
  0.54110193    
 -0.54891443    
  0.47489360    
 -0.52928782    
  0.55576360    
  0.48897338    
 -0.40801767    
 -0.66400301    
 -0.32378706    
  0.80437279    
 -0.56489277    
  0.44480473    
 -0.83305764    
 -0.31888026    
  0.67896241    
  6.89929724E-02
 -4.77904268E-02
  0.27182269    
  0.29343793    
 -0.35951728    
 -0.36456737    
 -7.07508549E-02
 -0.25593328    
 -1.14287445E-02
  0.35437340    
  0.29371211    
  1.78755280E-02
  0.47393292    
  2.30174195E-02
 -9.14849713E-02
  0.47963545    
 -0.42473999    
 -0.50052702    
 -5.47506027E-02
 -0.17714033    
  0.19217813    
  0.48665529    
 -0.73189640    
  0.29717377    
  0.77381241    
 -0.20670620    
  0.10559024    
 -0.52434623    
  0.34367624    
 -0.33671960    
  0.49545687    
 -0.68578237    
  0.23107837    
  0.56648535    
 -0.87830549    
  0.40394887    
  4.59681302E-02
  0.63265854    
 -0.23495279    
 -0.68249321    
  0.76380837    
 -0.67535323    
 -0.33154592    
  0.72933930    
 -0.60692596    
 -0.90547985    
  0.45100734    
  0.54184645    
 -1.40422238E-02
 -0.51082551    
  0.80454981    
 -0.28567621    
  0.52554643    
  0.12669517    
 -0.73797858    
 -0.38066575    
  0.55274606    
  0.52976274    
 -0.53899628    
  0.26706287    
 -0.45198527    
  0.55193311    
  0.33628878    
 -0.56976825    
 -0.86641896    
  0.78176588    
  1.57760382E-02
 -0.15792601    
  0.15444174    
  0.59609050    
 -0.94803935    
  0.11474571    
 -3.60397398E-02
 -0.15338640    
  0.68374497    
 -0.50768173    
  0.25231025    
  0.54406476    
 -0.38346401    
  3.49890925E-02
  0.22486125    
 -5.28602861E-02
 -0.56536204    
  0.40617278    
 -0.27503279    
  8.21888596E-02
  0.97329688    
 -0.79469848    
  5.44447340E-02
 -0.50091124    
  0.81142849    
  8.40188637E-02
 -0.56766081    
  7.01766834E-02
 -0.55286139    
  3.85157019E-02
  0.20227244    
  0.29536828    
  0.13448790    
 -0.22080342    
  0.25242680    
 -0.54736948    
 -0.11135773    
   1.2552660    
  -1.1665851    
  0.30417368    
 -0.64202321    
   1.0367140    
 -0.66725934    
 -0.74327171    
  0.31760392    
   1.0269433    
 -0.33209702    
 -9.24283192E-02
  0.90014625    
  -1.1602783    
 -0.68832773    
  0.26826397    
  0.50344563    
 -1.11731468E-02
  9.22409669E-02
 -0.59932822    
  0.88598561    
 -0.21167113    
  0.74591255    
  -1.2212536    
  0.75825906    
 -0.21671714    
  0.63452256    
 -0.62038779    
 -0.57108498    
 -0.30649152    
 -9.74222496E-02
 -8.23708922E-02
   1.0467874    
  8.16780627E-02
 -0.33223292    
  0.50580162    
 -0.78215837    
 -3.00771673E-03
  0.15587024    
  0.59860981    
 -5.68252616E-02
  0.23180144    
 -0.43380564    
 -0.25341344    
  5.29467314E-02
  0.44359300    
 -0.25605336    
 -0.14582117    
 -0.24213983    
  4.02738899E-02
  8.32762644E-02
  0.22265904    
  0.37795863    
 -0.51704246    
 -0.34812129    
 -0.38362330    
 -9.30255093E-03
  0.84261400    
  0.67076588    
  0.34539756    
 -0.94811010    
  0.97328210    
  -1.0293354    
 -0.38577944    
  0.75136089    
 -0.56757832    
  2.43005902E-03
  0.43731490    
  8.41336027E-02
 -0.54353529    
  0.20157251    
 -4.35300916E-02
  0.84880984    
 -0.89432168    
  0.46639398    
 -9.17006060E-02
 -0.31864408    
  0.37206957    
 -0.22966756    
  0.22095931    
  3.01532373E-02
 -0.71748620    
 -5.66472337E-02
  0.32235029    
  0.13297568    
  0.46341562    
 -0.10849354    
  0.31160912    
 -0.96333402    
  0.47131169    
  0.18041328    
 -0.38654581    
 -0.12838095    
  0.44573900    
 -0.35625744    
 -0.12906754    
  0.83466315    
 -0.82520688    
   1.0379877    
  -1.0450715    
  0.46970749    
 -0.21209371    
 -1.83295738E-03
  0.22277664    
  0.11107124    
  0.43524092    
 -0.99452811    
  0.21251245    
 -0.35826927    
  0.89803994    
  -1.1338969    
  0.22516167    
  0.68369383    
  0.21524267    
  -1.0909829    
  0.50560033    
 -9.90499631E-02
   1.0313225    
 -0.93818361    
 -0.47079459    
 -0.48274246    
 -0.28939274    
  0.33451337    
 -0.11411332    
  3.24354023E-02
 -6.02921173E-02
 -8.23997334E-02
  7.10356608E-02
  1.13638714E-02
  8.13456699E-02
  1.03626568E-02
 -0.11456646    
 -2.93277614E-02
  0.12306008    
  2.59756912E-02
 -4.18908931E-02
  7.21960589E-02
 -4.98747546E-03
 -6.18752763E-02
  2.62481049E-02
  5.16783958E-03
   1.7612294    
  -1.7612295    
  3.54465134E-02
 -6.68628216E-02
  2.10534409E-02
  5.19469520E-03
 -4.77544107E-02
 -2.19788328E-02
  3.27897817E-02
  4.72530909E-02
  1.52675770E-02
 -8.42603594E-02
  8.92982334E-02
 -5.03768912E-03
  1.04925583E-07
  2.98529714E-02
 -4.91379807E-03
 -2.49388441E-02
  1.00504020E-02
  4.98730550E-03
 -4.06148396E-02
 -1.56661291E-02
  3.10907234E-02
 -9.07286257E-02
 -5.60212974E-03
  5.60248550E-03
  1.11110127E-02
  6.93609938E-02
  1.53454430E-02
 -1.02039650E-02
 -3.65574695E-02
 -6.59578964E-02
  0.11271961    
  2.50638649E-02
 -3.52679342E-02
 -1.03094913E-02
 -1.21613624E-07
 -6.41933680E-02
  7.96177611E-02
  5.46041913E-02
 -0.16793293    
  2.81709507E-02
  5.93167096E-02
  7.56026655E-02
  4.84268041E-03
 -0.10161012    
  2.11649425E-02
  5.10312431E-02
 -1.50377722E-02
  0.68299496    
  0.26314893    
  0.34484056    
 -0.19574444    
  0.32944980    
 -0.22679545    
  0.33821294    
 -0.15487571    
  0.15596187    
 -0.53946215    
  2.21002214E-02
  0.29584539    
 -0.69314718    
 -0.29766846    
 -0.24249022    
 -6.73333555E-02
 -6.15580045E-02
 -0.14188063    
   1.3442650    
  0.34709036    
 -0.63212615    
  0.87968814    
 -0.69139433    
 -1.58872493E-02
 -0.31047857    
  6.34760112E-02
  0.53022617    
 -0.56263638    
 -7.08384765E-03
  0.69433117    
 -0.58873379    
  0.12604050    
  0.10178258    
  0.56854999    
  0.13052197    
 -0.69399130    
  0.49995580    
  4.01662216E-02
 -0.62651950    
  0.97528917    
 -0.48005381    
 -6.75664004E-03
 -0.66749036    
  0.67200005    
 -0.46216059    
  0.56165445    
 -0.97338927    
 -6.68773577E-02
  0.18854611    
 -0.11897711    
 -0.26290181    
   1.1705534    
  1.72047764E-02
 -0.57087272    
  -1.0258529    
  0.71140051    
  0.96717060    
 -0.67948860    
  0.41318735    
  6.33361042E-02
 -0.59140325    
 -9.81401876E-02
  0.50070244    
  0.12806590    
 -0.44724655    
 -7.25707039E-02
  0.50694704    
  0.14560211    
 -0.55236334    
  0.64736795    
 -0.70750630    
  0.46430552    
 -0.34928140    
  0.17214088    
 -0.31227124    
 -0.31924859    
  9.71636400E-02
 -0.10889398    
   1.0336148    
 -0.94611174    
   1.1623060    
 -0.80104673    
 -0.28580081    
  0.58051997    
  0.13247915    
 -0.75131780    
  0.48550799    
  1.60140160E-03
 -9.21152830E-02
 -0.14919233    
  0.27744666    
 -0.97263235    
 -0.20294078    
 -3.04593388E-02
   1.9756550    
  -1.1522030    
  -1.0414537    
   1.3717662    
 -0.24367808    
 -4.67175730E-02
  0.11874872    
  0.40803573    
 -0.80868632    
 -2.88589532E-03
  0.22198687    
  0.63476235    
  5.37441447E-02
 -1.05201118E-02
 -0.80887592    
  0.17614606    
 -0.63721883    
   1.0066440    
 -0.27653149    
 -8.09722766E-03
  0.17654608    
  1.52158495E-02
 -0.23538256    
 -9.34009403E-02
 -0.45933795    
 -0.50836885    
  0.11025647    
  4.82668728E-02
 -2.11647619E-02
  0.13486724    
 -0.23607747    
  2.33929865E-02
  5.61944135E-02
 -1.65292285E-02
  0.11531074    
 -1.49627775E-02
 -6.75581917E-02
  2.65268851E-02
 -6.48873895E-02
  2.30078427E-07
  0.16920064    
 -0.23859245    
  0.16012098    
  1.51902614E-02
  9.54720392E-08
  5.38025871E-02
 -9.56928823E-03
 -0.16705401    
  0.13778360    
 -9.95026529E-03
  3.92208770E-02
 -6.45383149E-02
 -1.03094913E-02
 -1.21613624E-07
 -2.62480993E-02
  1.05820969E-02
 -1.59154069E-02
  5.33347204E-03
 -5.46582863E-02
  3.85724381E-02
  6.28477782E-02
  2.01009437E-02
 -1.50377722E-02
  2.49391645E-02
 -3.00023779E-02
  1.01011917E-02
  9.54720392E-08
 -5.15579209E-02
 -5.30492608E-03
 -1.60859749E-02
  1.62470499E-07
  5.77589720E-02
 -2.58411001E-02
 -5.24936896E-03
  5.24948724E-03
 -1.05265258E-02
 -3.22610065E-02
  7.37174526E-02
 -8.47069100E-02
 -1.11109950E-02
 -3.98914889E-02
  6.19915314E-02
  3.75379063E-02
  5.12933619E-02
 -1.51137644E-02
 -5.20950630E-02
 -1.61728375E-02
  0.10807421    
 -5.00102155E-02
 -2.07259990E-02
 -3.73376496E-02
 -5.01498953E-02
  8.74875858E-02
  0.10431303    
 -0.19180042    
  5.69809228E-03
 -1.14287622E-02
  8.79687592E-02
  4.62808497E-02
  5.01260767E-03
 -3.04593388E-02
  1.02566369E-02
  1.51902614E-02
 -7.29488358E-02
  1.60862636E-02
 -5.33329742E-03
 -4.37225811E-02
  1.66208670E-02
  5.47932042E-03
 -2.77024768E-02
  4.39630821E-02
 -5.39068598E-03
  5.39080659E-03
  3.69433947E-02
 -5.86835183E-02
  2.17399448E-02
  4.72530909E-02
 -5.80637790E-02
  1.08108744E-02
  7.25707561E-02
  3.44014838E-02
 -9.09718871E-02
 -3.22610065E-02
  3.22607495E-02
  3.63677815E-02
 -6.31788820E-02
  7.83691630E-02
  0.53564084    
 -0.46765324    
 -7.80885667E-02
 -0.22060885    
  0.21551976    
  3.50915380E-02
 -3.00023779E-02
 -7.91970566E-02
 -2.78568417E-02
  0.13705647    
  9.80398897E-03
 -0.10807420    
  2.19625473E-08
  5.42022986E-03
  0.13150232    
 -2.39820424E-02
  8.82243365E-02
 -0.19574441    
 -0.11441024    
  0.69617283    
  0.68404239    
 -0.35059598    
  1.71679575E-02
  0.62263364    
 -0.33601549    
 -0.45289826    
 -2.03050599E-02
  0.33096239    
  0.34276658    
 -0.52398390    
  0.44088632    
 -0.44975558    
 -0.20712531    
  0.62659764    
  0.48652089    
 -0.78253418    
 -0.27464420    
  0.18620002    
 -0.39583397    
   1.0911295    
 -0.65938860    
 -0.28630012    
   1.0171106    
 -0.11641021    
  3.52846608E-02
 -0.57380021    
 -5.73847778E-02
  0.29882136    
 -0.27865940    
 -0.29502770    
 -8.07524938E-03
  0.36876363    
 -5.57299964E-02
  0.44928655    
 -0.41242504    
 -0.36899528    
  0.16238132    
  0.15381588    
 -0.31070250    
  5.07452339E-02
  3.07717659E-02
  0.22314368    
 -0.15246855    
 -7.57383853E-02
 -0.34872973    
 -0.49182266    
  6.82082325E-02
 -2.78568417E-02
  0.10705387    
 -1.02039650E-02
  3.52680348E-02
 -4.96302499E-03
 -8.83691311E-02
  5.80640063E-02
 -1.03094913E-02
 -2.09432859E-02
  3.12527493E-02
  5.11523709E-03
 -6.31788820E-02
  6.31790385E-02
 -4.16725688E-02
  5.30493958E-03
  1.05265444E-02
  2.07263362E-02
  1.52675770E-02
 -1.52672669E-02
 -4.18908931E-02
  4.70061786E-02
 -4.16725688E-02
 -4.90559265E-02
  5.43610975E-02
 -0.10594856    
  7.36875683E-02
 -9.74985585E-02
  0.12445430    
 -1.06953308E-02
 -2.72498559E-02
  0.14383724    
 -6.93344921E-02
 -3.65574695E-02
  0.55961573    
 -0.58657175    
 -5.61944507E-02
  0.10420381    
 -9.84401405E-02
  8.26916024E-02
 -4.87900898E-02
  5.53996768E-03
  2.18589567E-02
  5.77589720E-02
  0.10638060    
 -0.11663704    
 -1.55845992E-02
  4.60440032E-02
 -1.51137644E-02
 -1.26900829E-07
 -5.08893328E-03
 -5.11489576E-03
 -4.72529270E-02
 -2.72498559E-02
  0.10480764    
 -0.42810750    
  0.37707624    
 -9.89817232E-02
  0.15991460    
 -0.18924214    
  0.17435345    
 -5.65704629E-02
  6.15576580E-02
 -2.51901131E-02
 -2.58411001E-02
  3.09301745E-02
 -2.05136612E-02
  5.16783958E-03
  8.87282938E-02
 -9.90908742E-02
 -5.22181252E-03
  1.31523677E-07
  1.31523677E-07
  4.60440032E-02
 -6.18752763E-02
 -1.60859749E-02
  7.29490966E-02
 -5.03768912E-03
  7.77088255E-02
 -9.29762498E-02
 -3.65574695E-02
  2.10534409E-02
 -1.04713123E-02
  5.24948724E-03
  0.19876494    
 -0.43375883    
  0.28103760    
 -9.98205468E-02
 -4.52053286E-02
  0.13497554    
 -4.65201288E-02
  0.75221431    
 -0.22564039    
  0.58430821    
 -0.41245815    
  0.66782951    
 -0.17828117    
 -0.52982193    
 -0.29409531    
  0.57421446    
  0.21357428    
 -0.45605451    
  0.74582487    
 -0.81406391    
 -0.30861509    
  7.05301240E-02
 -2.54097227E-02
  5.36799356E-02
  0.87430644    
 -0.20942990    
  -1.1482091    
   1.8704973    
  -1.1887143    
  0.67148578    
 -0.47263467    
 -1.65294204E-02
  3.73877287E-02
  0.14095803    
  0.26908413    
  0.31359887    
 -0.11542192    
 -0.67950755    
  0.29443285    
  0.27009702    
 -0.18400352    
 -1.68501772E-03
  1.17353415E-02
 -0.25704518    
  2.15283944E-03
  0.39175129    
  1.29965171E-02
 -0.21350580    
 -8.91127735E-02
 -0.11076885    
  0.41338730    
 -0.49705178    
  0.73811167    
 -0.90731174    
 -0.84358048    
   1.0056804    
 -0.26808146    
   1.0200351    
 -0.82587904    
 -4.44517136E-02
  0.81862503    
 -0.80008107    
  0.62808341    
 -0.13153236    
  0.29286027    
 -0.47838169    
 -0.18540315    
 -6.94889352E-02
  0.19342574    
  0.29987746    
 -0.39641511    
  0.70099896    
 -0.34162495    
 -0.35263994    
  0.57200289    
 -0.38670290    
  0.31879181    
 -0.23333056    
 -0.39443412    
 -3.34650241E-02
  0.86912215    
 -0.28804791    
 -0.20392978    
  0.55266696    
 -0.75493467    
  0.46034193    
 -0.41943192    
 -0.54807913    
   1.0015975    
 -0.17857505    
 -0.23564130    
  0.11122550    
  0.37162626    
 -0.10828532    
 -0.24892637    
 -2.90403459E-02
 -0.11502428    
 -0.36497390    
  0.25823483    
  0.28595635    
  0.25877085    
 -0.41148317    
  3.94530334E-02
  0.30731410    
 -0.23279181    
 -0.36414066    
  0.24208438    
  0.56337583    
 -0.10075224    
 -1.80416387E-02
 -0.75898689    
  0.61967999    
 -1.49586354E-03
 -0.24279639    
  0.65522349    
 -0.40645683    
  0.32061610    
 -5.32276928E-02
 -0.38405567    
 -0.12639028    
  0.60077375    
 -0.76095164    
 -0.58957016    
  0.89927942    
 -0.28986308    
  0.82585955    
 -0.64099395    
  0.55206859    
 -5.25589027E-02
 -0.65851152    
  0.31496587    
 -0.34301534    
  0.26890755    
  1.32891480E-02
 -0.12274560    
 -0.18157555    
  0.65785599    
 -0.66910470    
 -0.30134949    
  0.86031890    
 -0.52122879    
 -0.32995743    
  0.53418696    
 -0.11070348    
  0.23262249    
  0.25410578    
 -0.17551567    
  0.30782685    
 -6.05576411E-02
 -0.36596087    
  0.49165800    
  -1.0488217    
  0.26893604    
 -0.16329001    
 -0.13757913    
 -0.20198239    
 -0.26272514    
   1.4231651    
  0.23573366    
 -0.81968164    
  0.71223342    
 -0.59197444    
  0.51118523    
 -0.58973032    
 -0.22119999    
  0.57475704    
 -0.52504265    
 -5.70224598E-02
  0.19688474    
 -0.26780051    
  0.85178727    
  -1.0015730    
  0.27077147    
  0.25337970    
  0.17810079    
 -0.35538107    
  0.73844188    
  -1.0118585    
 -0.42405042    
  0.54151863    
  0.63480282    
 -9.51765552E-02
 -0.35814464    
  0.48356658    
 -7.25151300E-02
 -0.43874231    
 -0.43061665    
 -0.25607190    
  0.94087875    
 -0.13233554    
 -0.48503008    
  9.27385222E-03
  0.37527010    
  0.13801374    
 -0.30065745    
  0.81258702    
 -0.33514851    
 -0.18789282    
  0.55775189    
 -0.28555197    
 -0.10930855    
 -0.34186664    
  0.53806818    
 -0.62164348    
  0.59127802    
 -0.44302511    
  0.47987115    
  3.05365287E-02
 -0.18382664    
  0.27822474    
 -0.59235823    
 -0.55293715    
   1.3562784    
 -0.67939192    
 -0.13223135    
  0.37378341    
 -0.62807232    
  0.15376757    
  0.14126010    
 -7.02767000E-02
  0.63359272    
  1.01042154E-07
  7.92322680E-03
 -0.51685649    
  0.56955820    
 -0.49666587    
 -0.25031069    
 -0.25583935    
  0.20252414    
  0.86850011    
 -0.30075401    
 -0.27827966    
 -0.12921183    
 -6.10361854E-03
  0.46744937    
 -0.25332594    
  4.03604656E-02
  0.33669838    
 -0.95664203    
  1.74932666E-02
 -0.39540040    
  0.50220478    
  0.87871021    
 -0.60147196    
  4.99145389E-02
 -3.75256268E-03
 -0.29775783    
  0.17809331    
 -4.99562249E-02
  0.15446889    
  -1.0629948    
  0.65082765    
   1.0290016    
 -0.17636591    
 -0.71550828    
 -0.62047613    
  0.54482061    
  0.11988878    
 -0.18714078    
  6.45385459E-02
  0.73700809    
  0.12340221    
 -0.29614690    
  0.13295175    
  0.30545294    
 -0.67830271    
 -0.10995523    
  7.80162588E-02
 -3.29924673E-02
  0.17284273    
 -0.46262369    
  0.19761021    
  0.18423553    
 -0.45746318    
 -0.34679705    
  0.25841162    
  0.69149584    
  0.19328038    
 -0.75786752    
 -0.52252167    
 -1.98025610E-02
   1.3244191    
 -0.79673612    
 -0.48366582    
 -5.91306500E-02
 -5.08893328E-03
  2.02027727E-02
  2.46926006E-02
  0.57962322    
 -0.66088641    
 -0.12375318    
  0.13950159    
  4.08220589E-02
 -7.79613778E-02
  6.79113120E-02
  4.44518179E-02
 -0.12871212    
  3.77402157E-02
 -5.30492608E-03
  3.65578011E-02
 -1.55041553E-02
  1.03626568E-02
  5.02618439E-02
 -7.63730928E-02
  1.05265444E-02
  2.58413684E-02
  2.02027727E-02
 -4.60438058E-02
  7.07365423E-02
 -2.97050588E-02
  9.99984797E-03
 -5.62808476E-02
  6.12435229E-02
 -5.59941381E-02
 -1.58313382E-02
  0.70372927    
 -0.66205645    
  4.97614332E-02
 -0.11294039    
  2.19625473E-08
  5.80640063E-02
  5.48765324E-02
 -0.14049013    
  3.29701826E-02
  7.79616088E-02
 -5.12933061E-02
  1.04713310E-02
  8.48388970E-02
 -5.91306500E-02
 -6.28477409E-02
 -5.42004546E-03
 -5.44975000E-03
  0.14710030    
 -0.12014419    
  1.58315971E-02
  1.04166390E-02
 -1.56661291E-02
  7.59858936E-02
 -5.00102155E-02
 -6.89928830E-02
  4.82668728E-02
  0.15040411    
 -0.13998732    
 -1.21613624E-07
  5.05160056E-02
  2.43322626E-02
 -9.57911760E-02
  0.56639564    
  0.99979228    
 -0.61967105    
  0.37981391    
  0.20842899    
 -0.53818238    
 -0.58233261    
  0.20763944    
  0.23444326    
 -0.19544110    
  0.91956413    
  3.63674648E-02
 -0.10279626    
 -0.28651872    
  0.11692131    
  0.16258809    
 -0.29671076    
 -0.55489510    
  0.24057339    
  0.11994049    
 -0.29924303    
  0.40632617    
  0.31359160    
 -0.59384274    
  0.63692611    
 -0.52294701    
  0.65903521    
 -0.49621168    
 -1.74218249E-02
  0.33194277    
 -0.48346090    
  0.63743144    
  4.75022346E-02
 -0.24134932    
 -0.49821928    
 -0.20548180    
  0.78313833    
 -0.39281830    
 -0.18052785    
  3.79791111E-02
 -1.24999452E-02
  0.67516685    
  -1.2007761    
 -0.63127172    
   1.6986691    
 -0.59562206    
  0.65595973    
 -0.46336660    
 -0.19038336    
  0.72572356    
 -0.21489792    
 -0.36331958    
 -0.15415058    
  4.77315001E-02
 -8.62411484E-02
  0.45282471    
 -0.27939546    
 -0.19443326    
  0.27820319    
  0.70645130    
 -0.41564879    
  2.89494060E-02
 -0.77557039    
  0.50800484    
 -0.48022497    
 -5.92558533E-02
  0.95506412    
 -4.81190495E-02
 -0.46345213    
 -0.67466235    
 -0.21584415    
 -0.17327155    
  0.81032962    
 -0.59260589    
  5.90887554E-02
 -0.36136976    
  0.79909563    
 -0.36274016    
 -0.28388691    
  0.75198758    
   1.3324918    
  -1.1017579    
  0.43587402    
 -0.33696115    
  0.32836697    
 -0.37929976    
  0.55626410    
 -0.87381732    
  0.17028560    
  0.54489410    
  0.26812163    
 -0.13247386    
 -0.65173352    
 -7.80163854E-02
 -1.99341960E-02
  0.12199976    
 -0.24062212    
 -4.37650383E-02
  0.55811071    
 -0.38459989    
  0.88299954    
 -0.80023748    
  0.54170835    
 -0.48048496    
 -0.17544846    
  0.63437581    
 -0.49998865    
  0.23859267    
 -0.25875452    
  0.19714680    
  2.64040772E-02
 -0.57935345    
 -0.61489505    
  0.25905034    
  0.60197788    
  0.34133062    
  0.23630388    
 -0.74283063    
 -0.31210661    
   1.0277863    
 -7.62271658E-02
 -0.20318823    
 -0.60526973    
  0.41494408    
 -0.28141239    
  0.40175447    
 -0.42707211    
 -0.67340016    
  0.81155086    
  0.16227064    
 -5.86487092E-02
  0.11204959    
  0.36741695    
  5.78507483E-02
 -0.42326969    
 -0.42970893    
  0.88766414    
 -0.15394010    
  0.53209990    
 -0.28078559    
 -0.24251661    
 -0.15269174    
 -0.17015108    
  0.71606773    
 -0.22314332    
 -0.19971348    
 -0.19900103    
  0.48253942    
 -0.67630243    
  0.61440265    
 -0.48701495    
  0.73066956    
 -0.89665467    
  0.54897743    
 -5.36198122E-03
 -0.31309178    
  3.25527154E-02
 -0.18089904    
 -5.02838604E-02
 -0.42699578    
 -2.78764907E-02
  0.38763940    
  1.90029927E-02
 -2.38108188E-02
  0.80798084    
  0.16952953    
 -0.21569179    
 -0.48199892    
 -0.13431227    
 -0.16497272    
  0.65941495    
  0.16480340    
 -0.97509867    
 -0.31666958    
  0.47975972    
  0.72538894    
 -0.44013676    
  0.12344416    
 -0.31162217    
  0.61530459    
 -0.66266406    
  0.72831833    
 -0.11569481    
 -0.84271944    
  4.54624481E-02
  0.69453532    
 -0.54276824    
 -0.63519341    
 -9.93727073E-02
 -5.10313474E-02
 -3.73376496E-02
 -6.16440549E-02
  6.16441853E-02
  2.15063319E-02
 -4.34850380E-02
 -1.11731747E-02
  8.09065178E-02
  1.54246064E-02
 -2.06192564E-02
 -6.45384490E-02
  0.16833551    
 -7.30250329E-02
  1.04925583E-07
 -1.52672669E-02
 -8.56135190E-02
  2.75499746E-02
 -2.75497213E-02
  9.07289907E-02
  2.51900125E-02
 -6.68628216E-02
  6.68627098E-02
  1.48150949E-02
 -0.16482829    
  7.78170675E-02
  2.63867863E-02
  4.08220589E-02
 -5.65704629E-02
 -7.69611523E-02
  6.63226917E-02
  1.59154423E-02
 -5.27716987E-03
  5.27704414E-03
  1.04713310E-02
  7.03807175E-02
 -7.56026059E-02
 -4.82667573E-02
  8.92982334E-02
 -4.62807640E-02
 -5.27716987E-03
  3.12527493E-02
  5.00104092E-02
 -6.03199117E-02
 -3.69435586E-02
 -5.52626066E-02
  0.14763601    
 -7.10959360E-02
 -6.52403980E-02
  0.16055071    
  6.03432842E-02
 -0.12456258    
 -9.07286257E-02
  0.10088133    
 -4.12429720E-02
 -5.96380346E-02
  2.75499746E-02
  4.25596461E-02
  5.07722199E-02
 -5.07722944E-02
  2.57082302E-02
  6.86544105E-02
 -9.95845720E-02
 -2.11647619E-02
  2.11649425E-02
  1.55846002E-02
 -1.30651458E-07
 -1.03627555E-02
  1.03626568E-02
  5.02618439E-02
 -9.85240005E-03
 -3.01529020E-02
 -1.54245915E-02
  5.05160056E-02
  2.16789516E-07
 -0.12024906    
  0.11034782    
  1.48150949E-02
 -9.77640077E-02
  7.79616088E-02
 -3.56272981E-02
  9.38962698E-02
 -0.15808946    
 -8.05032030E-02
  0.11844828    
  0.69048417    
  4.94247600E-02
 -0.74524224    
  5.20949848E-02
 -3.61796692E-02
  5.24948724E-03
  1.31523677E-07
 -2.65267957E-02
  2.65268851E-02
  5.10312431E-02
  2.94139404E-02
 -2.94141211E-02
  1.97050590E-02
 -7.59859234E-02
  3.61795314E-02
 -4.14568260E-02
 -6.55971691E-02
  6.02923557E-02
 -5.33329742E-03
  2.11649425E-02
  2.07263362E-02
  4.51204441E-02
 -7.10959360E-02
  6.12435229E-02
 -9.95026529E-03
 -1.00502307E-02
  1.04925583E-07
 -5.18249422E-02
  7.67642334E-02
 -9.82702002E-02
  2.19625473E-08
  3.73378024E-02
  1.04166390E-02
 -3.69435586E-02
  9.23733264E-02
 -8.16779062E-02
  2.10534409E-02
 -1.04713123E-02
  2.59756912E-02
  2.04925030E-07
 -4.72529270E-02
  3.17487307E-02
  2.57082302E-02
 -3.61796692E-02
  3.61795314E-02
  2.01009437E-02
 -9.99998767E-03
 -1.51900286E-02
 -6.86286539E-02
  8.38187709E-02
 -5.15579209E-02
 -7.12629482E-02
  2.80128233E-02
  6.93609938E-02
 -5.29223792E-02
  2.15063319E-02
 -1.06953308E-02
  5.74569292E-02
 -1.02039650E-02
 -2.59754993E-02
  1.04713310E-02
  8.48388970E-02
 -0.13832758    
  0.15257977    
 -6.32813573E-02
  0.61749184    
 -0.62252951    
 -2.55769640E-02
 -9.22061205E-02
  6.59580976E-02
 -6.59578964E-02
  0.10251577    
 -7.45027363E-02
  5.37765287E-02
  8.52648169E-02
 -0.13904126    
  5.50964056E-03
  6.38513416E-02
  6.48606867E-02
  1.91393457E-02
 -7.88583681E-02
  5.11523709E-03
 -7.96178430E-02
 -1.11109950E-02
 -3.40941027E-02
  0.10939847    
  7.96440840E-02
 -3.90295796E-02
 -6.68628216E-02
 -5.33329742E-03
  4.86117209E-08
  4.70061786E-02
  0.12905706    
 -0.14448170    
  5.05160056E-02
 -4.53479514E-02
 -5.29223792E-02
  0.10807421    
 -3.98063771E-02
 -1.53457001E-02
 -4.21115272E-02
  5.23681231E-02
  3.50915380E-02
 -4.02062163E-02
 -0.10821369    
  3.37108448E-02
  4.85270284E-02
  0.10483406    
 -0.14785147    
  5.34887165E-02
  3.07717640E-02
 -6.79110438E-02
 -1.63491536E-02
  4.30173725E-02
  0.13747118    
 -0.22543983    
  0.13926214    
 -5.12933061E-02
  2.08339561E-02
  4.53480370E-02
 -4.93838545E-03
 -4.04096693E-02
 -0.10880293    
  2.27283761E-02
 -4.59850952E-02
  8.99481922E-02
 -4.20908854E-08
 -4.39629965E-02
 -4.01199982E-02
 -6.02593459E-02
  0.17086920    
 -7.61235803E-02
  6.55971691E-02
 -2.13910267E-02
  3.71395797E-02
  4.58092988E-02
  0.53733659    
 -0.59889477    
  0.29558742    
 -0.38404256    
  0.12991200    
 -8.47069100E-02
  0.13904122    
 -6.45383149E-02
 -3.12526561E-02
  1.57483891E-02
  2.06194241E-02
 -7.41079897E-02
 -5.50986873E-03
 -6.85984865E-02
  7.95872957E-02
  6.35136142E-02
  4.02066372E-02
 -7.67638907E-02
 -2.15061828E-02
  3.20883021E-02
  4.62808497E-02
 -0.14001313    
  5.76363830E-03
  6.66913316E-02
  0.65757555    
 -0.63104886    
  0.66930497    
 -0.41624689    
  1.61294732E-02
 -0.38566247    
  0.10594846    
  3.12527493E-02
 -3.65574695E-02
 -4.34850380E-02
  3.27897817E-02
  2.65268851E-02
  4.10314910E-02
 -4.10312638E-02
 -3.19174416E-02
  5.39080659E-03
  2.65268851E-02
  5.10312431E-02
 -2.51901131E-02
  1.01524768E-02
 -4.12429720E-02
  5.12933619E-02
  6.58555308E-08
 -3.56272981E-02
  3.56272422E-02
 -1.51137644E-02
 -3.09301689E-02
 -1.58313382E-02
  1.58315971E-02
  1.31523677E-07
 -2.11647619E-02
 -4.93249409E-02
  0.19349492    
 -5.22684380E-02
 -0.14122631    
  7.04900101E-02
 -2.11647619E-02
 -3.26117985E-02
  5.37765287E-02
 -3.73376496E-02
  5.42022986E-03
  5.39080659E-03
 -4.20908854E-08
  5.36199193E-03
 -2.71019451E-02
  1.09290928E-02
  0.18774177    
 -0.21529135    
  7.01095983E-02
 -1.57484692E-02
 -1.06383497E-02
  3.67494114E-02
 -7.49012381E-02
  4.34852391E-02
 -3.79451439E-02
  0.13422182    
 -0.13976187    
  7.35482644E-08
  9.02467519E-02
 -4.67616394E-02
 -1.60859749E-02
  5.77589720E-02
 -9.07286257E-02
  7.53042623E-02
  2.05134135E-02
 -2.57083252E-02
  3.12620116E-08
 -2.63867062E-02
  7.21960589E-02
 -0.11591887    
  8.04722235E-02
  1.02566369E-02
 -1.54245915E-02
 -0.13872635    
  6.89929426E-02
 -1.11731747E-02
  1.25855379E-07
  9.12162140E-02
  2.53178738E-02
 -7.25707337E-02
  2.65268851E-02
 -4.27874215E-02
   1.6616052    
 -0.66049141    
 -0.75527877    
   1.0030172    
  0.50768614    
 -0.17367962    
  0.13619342    
 -0.75059366    
 -0.57952207    
 -5.32444976E-02
 -0.39768311    
  0.71613675    
 -0.48373407    
  0.55499673    
  0.76952016    
  0.11122562    
 -0.55797243    
  0.45892709    
 -0.26612434    
 -0.37973258    
  0.77087796    
 -0.23767166    
  2.70652794E-03
 -0.19483168    
 -0.30035090    
 -0.11750600    
  0.39291802    
 -0.17427337    
 -8.35558400E-02
  7.14588612E-02
  0.62386453    
 -0.19765611    
 -0.45085067    
  0.51621658    
 -0.10178271    
 -0.47220373    
 -8.26157480E-02
  0.76245880    
 -0.52506322    
 -0.32745627    
  0.43977368    
 -0.12561284    
  0.46184406    
 -0.62110680    
  0.24882026    
 -0.48267105    
 -0.92482579    
   1.0548095    
  0.26694608    
  0.33647242    
  4.07332554E-03
 -0.65852308    
  0.42448056    
  0.51458567    
 -0.48256966    
  0.48869208    
 -0.32393679    
 -0.41820395    
  0.31299993    
 -0.69627708    
  0.72096968    
  6.06245659E-02
  0.14281362    
 -0.45322967    
  0.91668224    
 -0.85594249    
  0.27237207    
  0.41523498    
  -1.0134543    
 -0.11332879    
  3.09447143E-02
  0.34160367    
  5.88816218E-03
  9.33513865E-02
 -0.28471559    
 -2.88481638E-02
 -0.45932913    
 -3.86861945E-03
 -1.16960043E-02
 -0.41136500    
  0.59041291    
  0.57125747    
 -0.52324808    
 -0.21536155    
  0.27598605    
 -0.48183820    
  0.43978965    
 -0.37079689    
  0.88468564    
 -0.41190791    
 -6.58322275E-02
  0.21243556    
 -6.42194524E-02
  9.25232396E-02
 -8.23708922E-02
  0.69061863    
 -0.69822323    
 -0.70595157    
  8.39999765E-02
   1.5815649    
 -0.74310780    
 -5.69173507E-02
  3.83024327E-02
 -0.40025961    
 -0.31611982    
  0.37067911    
  0.32460272    
  0.53025204    
 -0.44253004    
  0.32129052    
  0.23497142    
 -0.52549022    
 -0.23841086    
  0.51178664    
 -0.47636375    
  0.43518177    
  8.76366422E-02
 -0.56790322    
 -0.64112622    
  7.54239559E-02
 -0.11298685    
 -7.96441883E-02
  2.55769473E-02
  0.10536061    
 -0.10536041    
  4.92712110E-02
  1.62638770E-07
 -0.37469324    
  0.31527016    
  9.71638113E-02
 -0.13353151    
 -5.99633381E-02
 -9.41871330E-02
 -5.06438389E-02
  0.14483108    
   1.4915143    
 -0.16602048    
  0.32359672    
  2.15741969E-03
  -1.0492064    
 -0.46081522    
   1.3452182    
 -0.56566966    
 -0.17296933    
  0.73736775    
 -0.80902374    
 -0.39834750    
  0.51676530    
 -0.43508732    
   1.5944238    
  -1.1955161    
  1.56659968E-02
  0.67748106    
  -1.0959840    
  0.76528472    
  0.56327200    
 -0.82325804    
  0.41727182    
 -0.49119690    
  0.79286528    
 -0.73570675    
 -6.22867942E-02
 -7.47014731E-02
  0.35334530    
  0.81481361    
  -1.0731007    
  0.41299346    
  6.14086054E-02
 -1.26185641E-02
 -5.21288924E-02
  3.28976437E-02
 -0.31724077    
  0.42163000    
  0.11551281    
 -0.29900131    
 -0.29060507    
 -0.23078381    
  0.53357375    
 -0.49878743    
  0.36772463    
  5.93474843E-02
  0.15627281    
 -0.15813339    
 -5.94613440E-02
  0.41333923    
 -0.41928571    
  0.38063997    
  0.37137607    
 -0.61130387    
 -0.24762021    
 -0.66264379    
  0.12491074    
  0.76793152    
 -0.41695431    
 -0.35858142    
  0.63013417    
 -0.42703775    
 -0.10848060    
  0.12699990    
  0.51082587    
 -5.51964343E-03
 -0.28645262    
 -0.33893231    
  1.70945562E-02
 -0.19391382    
   1.1952931    
 -0.90452933    
  0.22989008    
  0.49206889    
 -0.54220486    
  0.69443160    
 -0.77468878    
  0.61345273    
  6.28401414E-02
  7.37031847E-02
 -0.50426817    
  1.51353329E-02
  0.62315738    
 -0.56278521    
  0.43662417    
 -0.78324914    
 -0.51082575    
  0.52501047    
  0.67466754    
 -0.10265404    
 -0.40864980    
  6.25930056E-02
 -7.94809684E-02
  0.85457051    
 -0.39311945    
 -0.65404433    
  0.61971962    
 -1.58844504E-03
 -0.19996440    
  0.10322232    
  0.25655460    
  0.25985956    
 -0.30277252    
 -9.95624438E-02
 -0.29395148    
  0.52208257    
 -0.18381524    
  0.15607068    
 -0.13243580    
  8.79841894E-02
 -0.48183817    
 -2.85421293E-02
  0.64990938    
 -0.59995329    
  0.24493800    
  0.61737943    
 -0.44981527    
 -0.18766551    
 -2.39735711E-02
 -4.97439504E-02
  0.54096782    
 -0.29941562    
  0.57884544    
 -0.48731399    
  0.42698979    
  -1.1227512    
  0.79746020    
 -0.17902499    
 -0.20255315    
 -0.42640838    
  0.50285757    
 -0.18200147    
  0.52530777    
 -0.48027161    
  0.42784286    
 -0.22884177    
 -0.21192856    
 -0.81558806    
 -0.10163278    
  7.17795938E-02
 -0.16430292    
  0.55376780    
   1.1218019    
 -0.89456117    
 -0.26610962    
  0.37240407    
  0.47445804    
 -0.56452984    
  0.36560056    
  7.37662688E-02
 -0.38131464    
   1.1122570    
 -0.86214828    
 -0.91544664    
 -0.42463505    
   1.0387940    
  0.65474820    
 -0.38782775    
 -0.36772469    
  0.67273819    
  8.75481293E-02
 -0.14183001    
 -0.33077413    
  0.11609802    
 -9.54786316E-02
  0.26848242    
  7.24856183E-02
 -0.44859836    
  0.69211352    
 -0.69211346    
  8.89035612E-02
 -0.41020200    
  0.42707226    
  0.38796467    
 -0.63081789    
   1.0094442    
 -0.84585965    
 -0.38554430    
  9.85325128E-02
 -0.35705805    
  0.38090032    
 -0.18336903    
  0.54056758    
  0.59508610    
 -5.18249124E-02
 -0.60755521    
  0.22001363    
 -0.28663781    
  7.44060278E-02
  0.38325629    
 -0.19481678    
 -0.28821713    
  0.19579235    
 -0.26677543    
  0.56191200    
 -0.88786507    
  0.82846832    
 -0.28075224    
 -0.13590212    
  0.57694519    
 -0.33623552    
 -0.27504799    
 -5.38248830E-02
 -0.15684247    
  2.92186793E-02
 -0.67756259    
  0.59860981    
  1.68541819E-02
 -0.44960037    
 -1.76215023E-02
 -0.24561633    
  0.25446612    
  4.73204702E-02
 -0.14926070    
 -0.19904615    
   1.9051236    
  -1.1101937    
  0.41260812    
  0.37168610    
 -0.21702735    
 -0.67501980    
  0.12903024    
  0.42629910    
 -0.12814580    
 -6.87141269E-02
  0.17251086    
 -5.61235510E-02
  0.26222110    
  4.07072119E-02
 -0.79286879    
  0.21275564    
  0.59648484    
 -0.41293561    
  0.79605085    
 -0.64981920    
 -4.14849520E-02
 -0.17901202    
  0.73731148    
 -0.63481867    
  0.22354120    
 -0.35282123    
  0.70663035    
  5.43020554E-02
 -0.64768469    
  0.30421126    
 -0.26266250    
  0.13062035    
  0.43120781    
 -6.50541261E-02
 -0.53630477    
  0.12136072    
  0.12568842    
 -0.36912563    
  0.58626693    
 -0.60930914    
  9.97502804E-02
  0.61985052    
 -0.54860950    
 -0.48305503    
  3.44324112E-02
  0.12697145    
  0.62008095    
  0.31073806    
 -0.55004627    
  0.43944892    
 -0.41024974    
 -7.27252364E-02
  0.64966220    
 -0.98962200    
   1.1968822    
 -0.68009639    
 -0.52497143    
  0.20935033    
  0.73556769    
 -0.50976110    
  0.33697858    
  0.16744363    
 -0.90723121    
  0.53389937    
  0.27200779    
 -0.43736649    
 -0.53873420    
  0.39068148    
 -0.19172749    
  0.70340383    
 -0.45180306    
 -1.20970244E-02
  2.02645524E-03
  0.13429034    
  0.36513484    
 -0.41039112    
  0.37411460    
  1.26586249E-02
  0.23340534    
 -0.78052074    
  0.51775795    
 -0.39131701    
  0.30477661    
 -5.66600598E-02
 -0.49451688    
  0.35003519    
  0.48244753    
 -0.15166612    
  1.60003640E-02
 -0.40546510    
 -0.17793560    
  0.18705128    
  0.43585193    
 -1.89578906E-02
 -0.50209188    
  1.37391910E-02
 -0.34863186    
 -0.17461655    
  0.91233534    
 -0.11021586    
  0.26417792    
  0.20508814    
  -1.1362108    
  0.57912868    
 -0.34683171    
  0.14598221    
  3.86149287E-02
 -0.42265740    
  0.77496684    
  3.14573757E-02
 -0.88767195    
  0.41275308    
  0.48518854    
  0.48127457    
 -0.87341869    
  0.70815665    
 -0.20377897    
 -0.40204647    
 -6.15851134E-02
  -1.0034672    
  0.58888614    
  0.51302099    
 -0.31435016    
  0.14834228    
  0.40092415    
 -0.33517256    
 -0.10940921    
 -0.42595777    
  0.59363538    
 -4.92188893E-02
  0.49337691    
 -0.79375178    
 -0.20148221    
  0.89341199    
 -0.21979950    
  4.54194937E-03
 -0.44082600    
   1.1511958    
 -0.88127625    
 -0.40010312    
  0.82918221    
  0.17900999    
 -0.86402225    
  0.26485401    
 -0.25334647    
  0.51584721    
  0.12805210    
 -0.60133964    
  9.80973020E-02
  0.25638241    
 -0.67485404    
  0.52760261    
 -0.19199364    
  0.33152315    
 -3.30997668E-02
 -0.43969852    
  4.14187945E-02
  0.76229900    
 -0.70209563    
 -0.22877726    
  0.82030213    
 -0.14856935    
 -0.42073256    
  0.50642014    
 -0.50642031    
  0.22884180    
 -0.26920584    
  0.53746986    
 -0.51484436    
  0.59570932    
 -0.37570298    
  0.46415171    
 -0.60463190    
  0.45254862    
 -3.34032141E-02
 -9.84401479E-02
 -0.29823214    
 -5.18249124E-02
  0.61805695    
 -0.44285277    
  0.39348873    
 -0.10536067    
 -0.47187963    
  0.58921611    
 -0.80914605    
  0.78015858    
 -0.39813900    
  0.36954793    
 -0.48141766    
 -0.23082621    
 -0.95294398    
   1.0941578    
  0.72066671    
 -0.14586075    
 -0.79072130    
  0.55525339    
 -0.35056150    
 -0.54061031    
   1.4743551    
 -0.52752769    
 -0.26733893    
  0.35096130    
 -0.43280640    
  0.42167956    
 -5.46114333E-02
 -0.10585277    
 -0.28059173    
  0.21616273    
 -0.18197154    
  0.40266019    
 -0.33759630    
  0.32059878    
 -0.19323789    
  0.91386145    
 -0.81493425    
  8.71422812E-02
  0.38266525    
 -0.85123104    
  2.04786882E-02
 -0.14778981    
  0.89037013    
 -0.47021824    
  0.23168349    
  4.00053896E-02
  8.39567706E-02
 -0.63026267    
  0.56187057    
 -0.27871326    
 -0.37037358    
  0.84058976    
 -0.23894238    
 -0.45314252    
  0.43269208    
 -0.52144182    
 -0.46398911    
  0.21796432    
  0.37839577    
  2.80580334E-02
  0.34294471    
 -0.24333195    
  0.21488045    
 -0.70621926    
  0.69168425    
 -0.18966901    
  0.32374918    
 -0.27875924    
  0.37627828    
 -0.28266162    
  0.14863268    
  0.23134345    
 -0.69209397    
  0.83519459    
 -0.86078238    
  0.60515374    
 -0.94378787    
  0.13315260    
 -6.01271912E-02
  0.87311858    
 -0.71937031    
  0.31095988    
 -0.47035778    
  0.50171888    
 -0.17174315    
  0.67048919    
 -0.91369003    
  0.81639856    
 -0.47069272    
  5.88932000E-02
 -0.11173564    
 -0.15253700    
  5.06157726E-02
 -1.73164327E-02
  0.63238621    
 -0.44752058    
  0.68036163    
 -0.75768566    
 -0.13185212    
  0.65321016    
 -0.53517878    
 -0.25444323    
  0.30294964    
 -0.15320435    
  0.22446708    
  0.46978322    
 -0.54104608    
 -0.18459693    
  0.47369856    
  5.65784518E-03
 -0.55014026    
  0.26855147    
  0.18853270    
 -0.35933214    
  0.51525021    
  0.62391788    
 -0.78916728    
  0.28846315    
 -0.39382347    
  0.70436865    
 -0.18112046    
 -0.67682016    
 -0.20857418    
 -0.15331993    
 -0.18464963    
  0.45325586    
  0.46163520    
 -0.24294631    
  0.31585297    
 -0.47000358    
 -0.19237179    
  0.94024384    
 -0.67943490    
 -9.16204453E-02
 -5.47780506E-02
 -6.77951472E-03
  0.67021054    
 -0.58755481    
 -0.29676974    
  0.44942820    
 -6.86087832E-02
  0.33317629    
 -4.07072753E-02
 -4.84322496E-02
 -0.23448582    
  0.44643927    
 -0.49115029    
  0.33476681    
  0.41818628    
 -0.95251977    
  0.37590638    
 -0.36624423    
  0.26458091    
 -0.32145628    
 -0.84391105    
  0.73088771    
  0.81377530    
  9.16300938E-02
 -0.41530585    
  0.18290296    
 -0.56252688    
  0.34950653    
 -0.14490122    
  0.20425539    
 -0.25543916    
  0.73807430    
 -0.82727647    
  0.38614085    
 -0.16587208    
 -6.54347986E-02
  6.35135993E-02
 -0.37329561    
 -2.79737171E-03
 -0.55961579    
  6.63752630E-02
 -0.32190016    
  0.15776095    
 -0.10236199    
   1.0804849    
 -0.13005306    
  0.20067079    
  0.35230932    
 -6.03747852E-02
 -0.52077609    
  0.65058744    
 -0.50669348    
 -0.66268790    
  0.78663743    
  0.46498191    
 -0.95895004    
   1.0517604    
 -0.66133320    
  4.15488631E-02
 -0.10837951    
  3.81400250E-02
  0.23430757    
 -1.82576533E-02
  0.23347533    
 -4.33673151E-02
  0.49462882    
  -1.0245646    
 -0.20565028    
  0.80642426    
 -0.71532679    
  0.42549184    
 -0.18924195    
 -0.25220770    
  0.83185959    
 -0.62221140    
  0.69423348    
 -0.56779248    
 -4.30593938E-02
 -0.24334612    
  0.72577250    
 -0.69314706    
  0.15309201    
  0.68996394    
 -0.64440751    
 -0.18394220    
  0.54102194    
  0.17497624    
 -0.57127684    
  9.62667614E-02
 -0.19812430    
  0.68612981    
 -0.50926191    
  7.78199965E-03
  0.20436369    
  0.64707851    
 -0.10913552    
 -0.86154395    
  0.41848043    
  5.17958961E-02
 -0.34139553    
  0.39711300    
 -0.63670588    
 -0.46708107    
  0.25605869    
  0.19875221    
  0.79069960    
 -0.31607714    
 -0.24802803    
  0.69019002    
 -0.82710177    
  7.81307071E-02
 -0.15067732    
  0.54564899    
 -0.40969336    
  0.24824964    
 -0.56458694    
   1.1366400    
 -0.36389709    
  4.84705269E-02
 -7.56831169E-02
  4.58302237E-02
 -0.75707090    
  0.14122643    
  0.39237165    
  0.25969934    
 -0.49444208    
  0.50077540    
 -0.51546609    
 -0.51012099    
  0.21465701    
  0.32873112    
 -0.37525147    
  0.63965833    
 -0.35645074    
  0.17444320    
 -4.42803949E-02
  0.37074870    
 -0.71512604    
 -0.53899664    
 -4.77326009E-03
  0.33783820    
  0.17489941    
  0.93727267    
 -0.29707894    
 -0.12024076    
 -0.40631726    
  0.14938974    
  0.27046406    
  9.60739478E-02
 -0.35995185    
  0.60752726    
 -0.19407089    
 -0.25587320    
 -0.42719471    
  0.60483277    
  9.54525247E-02
 -0.38784018    
  0.33826753    
  0.26729628    
 -0.11378625    
  0.11835262    
 -0.37572962    
 -0.74243522    
   1.3975546    
 -0.78415978    
 -0.14382675    
 -6.75930530E-02
  0.65755630    
 -0.48264354    
  0.26191238    
  0.10701589    
  -1.0562218    
  0.45973730    
   1.0787604    
 -0.98501509    
  0.22716238    
 -0.19849436    
  0.55463463    
 -0.13050397    
  0.39354047    
 -0.73829734    
  5.27980924E-02
  8.04823935E-02
 -0.17009427    
 -0.29885525    
 -0.29520071    
   1.3777678    
 -0.57568145    
 -0.12991200    
 -9.28085968E-02
  0.33162823    
  0.20260008    
 -0.67960840    
 -6.30725697E-02
  0.21056464    
  1.88091956E-02
  0.41028437    
 -9.05141979E-02
 -0.44534749    
  0.42560503    
 -0.17194624    
  0.46154344    
  0.13410510    
 -0.66152400    
  0.68631458    
 -0.25271460    
 -0.24127676    
 -0.53191334    
  0.46211752    
  7.45998472E-02
  0.11030030    
  2.85713514E-03
 -0.66640377    
  0.23857935    
  2.80494578E-02
 -0.52152091    
  0.91413784    
 -0.59992892    
  0.83563721    
 -0.51006913    
 -0.22598311    
  7.08866194E-02
 -0.22424813    
  0.56040454    
  0.28728753    
 -0.64802659    
  0.10105243    
  0.45532590    
 -0.46147963    
 -0.16761531    
  0.92066061    
 -8.91276821E-02
 -0.69952333    
  0.27426630    
 -0.20826289    
  0.73803288    
  -1.0013956    
  0.41322699    
  0.50772798    
 -0.58448273    
  0.46721670    
 -0.44519770    
  0.36912000    
 -4.22867537E-02
 -0.45030388    
  0.24467589    
  0.17506066    
  0.26723158    
 -0.74400556    
   1.0677047    
 -0.47030261    
 -0.22434042    
 -0.28369805    
  0.11623568    
 -4.15595807E-02
  0.40792194    
  0.17410786    
 -0.25855693    
 -7.62671009E-02
 -0.59443718    
  0.17664839    
  0.40473557    
 -0.36821163    
  0.36821163    
  0.52243674    
 -0.14210230    
 -0.65784925    
  0.45251048    
 -5.93232997E-02
 -0.35537520    
  0.55722731    
 -0.70921588    
  0.56054085    
 -0.43296683    
  0.56557322    
 -0.75782996    
  6.89928606E-02
  0.27632761    
  0.74635559    
 -0.63093168    
 -9.12486687E-02
 -0.68048859    
  0.27343008    
  0.56302738    
 -0.46294424    
 -0.17455968    
  0.10277974    
  0.69198358    
  9.54159200E-02
 -0.95678192    
  0.40638319    
  0.20350240    
 -0.24279639    
  0.73335850    
 -0.61982518    
 -0.26355746    
  0.63376904    
 -0.87593931    
  0.17333615    
  1.41513189E-02
  9.59488377E-02
 -0.46915278    
 -0.36545977    
  0.60613585    
 -0.67198223    
  0.63660443    
  0.47242442    
 -0.36485061    
  0.29511714    
 -0.38893595    
 -8.85030255E-02
  0.40047765    
  0.30601320    
  0.26722401    
 -0.58733588    
  3.39015871E-02
  0.17411807    
  8.97531658E-02
 -0.31619713    
  0.58870471    
 -0.63090497    
 -0.45971212    
  0.55227548    
  0.59842640    
 -0.17543390    
  0.39381453    
 -0.88383716    
 -0.21738309    
 -8.15670341E-02
  0.34212199    
 -0.70325851    
 -0.13935567    
  0.54752713    
 -0.78360444    
  0.74783689    
  0.17670377    
  0.90780419    
 -0.71613681    
 -0.22994961    
  0.93274021    
 -0.91821182    
  0.92395371    
 -0.77462232    
  0.53536689    
 -0.73144710    
  7.51867592E-02
  0.10839351    
 -5.82688078E-02
  0.61097252    
 -0.57175165    
  8.51078797E-03
 -0.16801776    
  0.52870971    
 -0.44462699    
  0.44610286    
 -0.44150484    
  0.16263361    
  0.34036350    
 -0.36803317    
  0.39674315    
  0.20409538    
 -0.72213459    
  0.19840589    
 -0.29326370    
  0.71041036    
 -0.15721166    
 -0.35933548    
 -0.35258499    
  2.91105150E-03
  0.70327026    
 -0.29974499    
 -0.51731926    
   1.2239670    
  5.76905757E-02
 -0.71508580    
  0.31996498    
 -0.60457087    
  0.66321963    
  0.36937892    
 -0.42400864    
 -0.37517971    
  0.38449430    
 -0.78898734    
  0.29131982    
 -0.40873855    
  0.91825616    
 -0.66475809    
  0.10612355    
 -9.09719765E-02
  0.16801767    
  8.32968727E-02
  0.40090609    
 -0.19387649    
 -0.23069972    
  0.40213302    
  0.32727495    
 -0.30875593    
 -0.38535401    
  0.36282170    
  0.15606402    
 -0.50358897    
 -0.37555656    
  0.64214444    
 -0.15706174    
 -0.60528594    
  8.07612911E-02
  0.68882746    
  9.09718797E-02
 -0.31664363    
  9.00093839E-03
  0.42907903    
 -0.13070147    
 -0.33116710    
 -4.15939353E-02
 -0.38918880    
 -0.30395821    
  0.35667512    
 -0.34898263    
 -0.14841990    
 -8.92867614E-03
 -0.22538809    
  2.77024582E-02
  0.98899257    
  0.55845356    
 -0.71906149    
  0.25554845    
  0.46699533    
 -0.77145350    
 -0.45557186    
  0.18363817    
  2.27651224E-02
 -0.37381706    
  0.46002421    
  9.55782980E-02
  0.42230225    
 -0.63014770    
 -1.66393183E-02
  0.94929695    
 -0.55961567    
  0.24472724    
 -0.34003723    
  0.13540466    
  0.44820645    
 -0.34066507    
  0.44393161    
 -0.33095288    
 -0.65365696    
  9.00932550E-02
 -0.31576517    
  0.32799757    
 -0.27060467    
  0.18165746    
  8.89474377E-02
  0.85163063    
 -0.43708846    
 -6.64145350E-02
  0.14367285    
 -1.12152835E-02
 -0.39053938    
 -0.17899363    
 -0.31348261    
 -0.23457231    
 -4.70677093E-02
  0.17627935    
 -4.65201288E-02
  2.09430531E-02
 -5.19478554E-03
  3.58095467E-02
 -6.21961579E-02
 -2.16226093E-02
  6.35136142E-02
   1.5227063    
 -0.49308679    
 -0.82198000    
 -0.25489229    
  3.17487307E-02
  0.23556617    
 -0.31127778    
 -4.59850952E-02
  0.27584746    
 -0.53644866    
   1.5032288    
  0.33209693    
 -0.91750956    
  0.86499733    
  4.39495184E-02
 -0.36513451    
 -0.55608213    
   1.3009650    
  -1.0582610    
  0.31691161    
  -1.4883291    
   1.2878542    
  0.63433927    
 -0.67839915    
 -0.49740252    
  0.68009961    
 -0.17149866    
 -0.21261990    
  0.28768221    
  0.12053408    
 -8.80107805E-02
  0.10795698    
 -0.36932197    
  0.22262375    
 -0.47208470    
 -0.23995057    
   1.1747361    
 -9.20472946E-03
 -0.34709662    
  0.80447137    
 -0.23873264    
 -0.56948376    
  0.38077271    
  0.43078300    
 -4.08219397E-02
  -1.0233889    
 -5.97190261E-02
  0.55300063    
  0.23894702    
  7.92382210E-02
 -0.34206733    
  0.30601734    
 -0.55324000    
  0.49836940    
  9.30644572E-02
 -0.56471431    
 -9.06132311E-02
 -8.83241743E-02
  0.58251780    
 -0.37755609    
 -0.38458371    
  0.29840612    
 -0.19116059    
  0.78889745    
 -0.66601568    
 -0.24643168    
  0.34037849    
  0.73326731    
  -1.0600399    
 -0.90286762    
   1.3694874    
  0.14929640    
 -2.51306426E-02
 -0.25238416    
  -1.0701202    
  0.71537030    
   1.0065932    
 -0.74043244    
  0.16462184    
 -0.29965845    
  0.30144244    
  0.38566262    
 -0.66329420    
  0.77662283    
 -0.22748193    
  8.08782801E-02
 -0.62532443    
  0.60762513    
  0.15996470    
  2.68111750E-02
 -0.33795461    
 -0.14332893    
 -0.44297484    
 -0.57033956    
  0.14467210    
 -0.15892394    
  3.75628658E-02
  2.27801818E-02
 -0.10937246    
 -2.03050617E-02
 -1.03094913E-02
  6.51859045E-02
 -7.56026059E-02
 -5.24936896E-03
 -1.05819833E-02
  1.26250868E-07
  2.10534409E-02
  7.52234757E-02
 -0.10697216    
  3.69433947E-02
  6.51859045E-02
 -9.67675000E-02
  3.67494114E-02
  4.04094346E-02
 -3.01529020E-02
  4.00053449E-02
 -7.10959360E-02
 -2.12774407E-02
  2.12773848E-02
 -7.08742291E-02
  0.22652781    
 -0.23789153    
  0.11841763    
 -6.28477409E-02
 -0.12048943    
  0.28462884    
 -0.46451405    
   1.2723814    
 -0.17133921    
  0.67353863    
  0.21419276    
 -0.67630666    
  0.31146392    
 -2.18190271E-02
  5.71584925E-02
 -0.31015483    
  0.21094808    
 -0.35536119    
  0.38110065    
 -0.26356080    
 -0.16229010    
  0.17964837    
  0.66404736    
 -0.32784826    
 -0.63735592    
 -0.39008009    
  0.22771320    
   1.1652384    
 -0.99003404    
 -0.65314186    
  0.84729767    
  0.14268047    
 -0.14058173    
  0.32925865    
  0.51173037    
 -0.78791505    
  0.66389650    
 -0.71278620    
  0.12171876    
 -0.45568886    
  0.94785732    
 -0.25909266    
  0.22577536    
 -0.67005128    
   1.0284774    
 -0.81727678    
  0.56409460    
 -0.11581341    
 -0.81477457    
  0.75893509    
 -0.65999490    
  0.38923079    
 -0.16705389    
  0.30303735    
  7.29850605E-02
 -0.37989837    
 -0.36923605    
  0.68326724    
  0.18113869    
  1.99187826E-02
  -1.1032633    
  0.85128570    
 -0.11368679    
 -0.16310912    
  0.61220187    
 -0.58501571    
  7.56120235E-02
 -0.10279800    
 -0.31158763    
  0.19699807    
  0.10270815    
  0.14958683    
 -0.15758729    
 -0.42370290    
  0.26519182    
 -4.57357913E-02
  0.61505246    
  9.27777030E-03
 -0.53937334    
  0.10513415    
  0.35034123    
 -0.47604758    
 -4.97144535E-02
 -4.86619910E-03
  9.08656046E-02
  8.32923576E-02
 -0.14294307    
  0.93734425    
 -0.28768197    
 -0.40917575    
 -0.21481426    
  0.96222425    
 -0.90404207    
 -0.31114334    
  0.88310504    
 -0.73192614    
  0.20252432    
  0.23309380    
 -0.19628009    
  9.74982381E-02
  0.28357542    
  0.11518872    
 -0.66185701    
  0.17757083    
 -0.16345324    
  0.56759435    
 -9.14766192E-02
 -4.45176624E-02
 -9.88063067E-02
 -0.24131429    
  0.83318716    
  -1.2536902    
  0.12210263    
  0.77979940    
  0.10140000    
 -0.44554341    
  0.67438501    
 -0.49609891    
 -0.28405967    
 -0.14183031    
  0.83394372    
 -0.69211346    
   1.0784374    
 -0.47833037    
  0.15123099    
 -0.10904931    
 -0.43245643    
  7.73330852E-02
 -0.12186109    
  0.53402185    
 -0.63918805    
  0.38581800    
  0.41599166    
 -0.45786127    
  4.97750975E-02
 -0.49821928    
  0.74265689    
 -0.45551503    
 -0.60182327    
  0.88747722    
 -0.25847432    
  0.25481349    
 -0.64773929    
  9.78558883E-02
  1.47214923E-02
  0.48759353    
 -0.42684582    
 -0.28441325    
 -0.72767901    
  0.61737460    
 -0.31626943    
  0.33361110    
  0.32701311    
 -2.72267945E-02
  0.51843977    
 -0.81536490    
 -0.76418316    
   1.0695646    
 -0.15450142    
  7.11199790E-02
  0.57163858    
 -0.21863186    
  0.45868579    
  8.65878910E-02
 -0.39066359    
 -0.31278786    
  0.46339047    
 -0.50178289    
  0.19173576    
  0.24771793    
 -0.15815212    
  6.85003549E-02
 -0.49034694    
 -5.08192405E-02
 -9.95845720E-02
  0.83108628    
 -0.12235460    
 -0.18956436    
 -0.27837959    
  7.52831548E-02
 -0.48383942    
  0.22376245    
  0.19299068    
  0.41494387    
  0.37351370    
 -0.88929302    
  0.60469818    
 -4.79890108E-02
 -0.51039457    
  0.17728035    
  0.35360166    
 -0.66441292    
  0.21622299    
  0.29065406    
  0.24253866    
  0.46898445    
  -1.0061531    
  0.53250140    
 -0.52259064    
 -0.11704364    
  4.42459388E-03
 -0.17047139    
 -0.21207939    
   1.0000604    
 -0.81719983    
  0.94968891    
 -0.63344300    
 -0.24599591    
 -5.03768725E-03
 -0.18840064    
  0.83105177    
 -0.16259700    
 -0.55883497    
  8.63278881E-02
 -1.51516981E-02
  0.18950520    
 -0.11122559    
  0.22830682    
 -0.27650866    
  0.47768986    
 -0.50522637    
 -0.28261864    
   1.0941130    
 -0.32325682    
  0.34665617    
 -0.21957053    
 -0.55141914    
  0.26966369    
 -0.26966369    
  0.26053131    
 -0.23236014    
   1.0299503    
 -0.90601331    
 -0.42717141    
 -0.18924192    
 -0.26768151    
   1.1453575    
  0.44306919    
 -0.75250876    
  0.68776786    
 -0.47758344    
  0.31003913    
 -0.65559566    
  0.81447285    
 -0.48116452    
 -0.52799112    
  6.91917092E-02
 -0.37393394    
  0.54973471    
  0.13323912    
  0.58414441    
 -0.58414471    
  0.31938297    
 -0.38051879    
 -7.91372731E-02
  0.62247235    
 -0.68060005    
 -0.56023943    
 -7.71355480E-02
   1.3575842    
 -0.52180821    
  2.02434640E-02
  0.40479693    
 -0.45830768    
  0.49505702    
 -8.88873413E-02
 -0.56137776    
 -0.67116821    
   1.7243180    
 -0.33200324    
  4.57559824E-02
 -0.22831754    
  0.24987261    
 -0.45198521    
 -0.44871530    
 -8.35015476E-02
 -8.45573619E-02
   1.1244202    
  6.37421831E-02
 -0.62203151    
 -1.30722951E-02
  0.26149634    
  0.41458893    
  3.56846899E-02
 -0.21076664    
 -0.61222893    
  0.25945121    
 -0.27853963    
  9.97773632E-02
  0.66862428    
 -0.66090190    
 -0.32158357    
  0.81768614    
 -0.83913457    
 -0.21035290    
 -0.35333616    
   1.1252388    
 -0.19758414    
  -1.0929784    
   1.3876978    
  0.17810531    
 -0.53698665    
 -8.81072879E-02
 -5.40671535E-02
  0.46536309    
  0.14831956    
 -1.51516963E-02
 -0.37909830    
 -5.54104596E-02
  0.83827597    
 -0.26058158    
 -0.23367304    
 -7.51797259E-02
  0.12675160    
 -0.48815691    
  0.46676579    
 -0.46246463    
  6.23902380E-02
  0.39193290    
 -0.61457270    
 -0.44267270    
   1.0211806    
 -0.39492738    
 -0.15624930    
  0.58451319    
 -0.10657563    
  0.22131820    
 -0.40242478    
  0.17194593    
 -0.55045527    
  2.36541126E-02
 -5.06101437E-02
  0.49928364    
 -0.62117362    
 -7.69609585E-02
  9.22752246E-02
  0.39630455    
  0.33559543    
 -0.21440983    
  0.46067575    
 -1.72916278E-02
 -0.97310698    
 -0.10024526    
  0.43010250    
 -0.26724330    
 -0.28961074    
 -0.20496993    
  0.31110239    
  0.25593334    
  0.74168104    
 -0.49305844    
  0.28925297    
  7.81850982E-03
 -0.28872123    
 -0.39512366    
  0.84332186    
 -0.39950687    
  0.43216792    
 -0.50825804    
  0.36178991    
 -0.23926988    
 -9.09719169E-02
  2.45412420E-02
  0.93192542    
 -0.21187069    
 -0.73020685    
  0.17720668    
 -0.21463276    
  0.23493825    
 -0.47302330    
 -3.83606367E-02
   1.0721958    
 -0.93413532    
  0.77262843    
  -1.0260304    
  7.25393072E-02
  0.67549986    
 -0.42873076    
 -0.18460184    
  6.88102096E-02
 -8.26034546E-02
  0.61067110    
  0.32542244    
  3.74174602E-02
 -0.58297163    
 -0.16296121    
 -1.56077435E-02
  0.71866149    
 -0.65975678    
  0.71203530    
 -0.41854399    
 -0.25606486    
  0.46744937    
 -0.70601749    
  0.44442022    
 -0.12738022    
 -0.10745934    
  0.17140800    
 -0.34286439    
  1.23919509E-02
  0.37715361    
  0.67611086    
 -0.78109610    
  8.10524151E-02
 -0.18370679    
  0.37948972    
  6.87085092E-02
 -0.38965446    
  0.44267276    
 -0.25708863    
 -0.25247821    
  0.46316692    
  0.17393115    
 -0.39443967    
 -0.52129704    
  0.52785432    
 -0.53341007    
  0.12303099    
  0.74825072    
  4.55658436E-02
 -0.59966099    
 -0.21154796    
  0.25908163    
 -0.10600548    
 -0.40224457    
  0.22635403    
  0.66321629    
 -0.72673005    
 -0.31913725    
  0.43995121    
 -4.96378727E-02
  1.07216430E-07
  0.18950520    
  0.14113380    
  8.41124430E-02
 -0.72213477    
   1.0513783    
 -0.77500510    
  0.58661956    
 -0.34733379    
  0.67647994    
 -0.10980529    
 -0.10107116    
 -0.42709824    
 -9.80973765E-02
 -0.22808982    
  0.12419048    
  0.88816178    
 -0.55064708    
 -0.19279285    
  0.65670156    
 -0.59347963    
  0.59783703    
 -0.88157409    
  0.30717582    
  0.33619639    
  0.37701842    
  -1.0203904    
  5.36524802E-02
  0.60749173    
  0.12588024    
 -0.84929085    
  0.72341084    
  0.20177889    
 -0.94493610    
  0.86063933    
 -0.10804145    
  0.61136913    
 -0.51544905    
 -0.47882271    
 -0.25921947    
  2.26994939E-02
 -0.51332247    
  0.45160633    
  0.57353884    
 -9.06872973E-02
 -0.37009165    
  0.20689870    
  0.11799730    
  0.34548256    
 -0.70657003    
  0.64404982    
 -0.64404964    
  0.59105748    
 -0.47957307    
  0.17127182    
  3.99328209E-02
 -0.21120442    
 -0.11394404    
 -0.20121838    
  0.26329067    
 -0.11518233    
  0.55552572    
 -0.25686511    
  0.35203993    
  0.33337021    
  0.41768783    
  -1.0897007    
  3.18079144E-02
  0.35833102    
  0.17001961    
 -0.20405443    
 -0.33540779    
 -0.43955922    
 -0.35750091    
 -0.63690746    
   1.4542451    
  0.20991762    
  9.04572755E-02
  0.22422425    
 -0.73956424    
  0.54200852    
 -0.55109930    
  0.48163673    
 -0.18034875    
  0.57968342    
  4.07839753E-02
 -0.55666846    
 -0.30957860    
  0.73543662    
 -0.59464228    
 -0.28456008    
  0.56139553    
 -0.31119004    
  0.42659944    
  8.03351700E-02
 -0.17742106    
 -0.16680026    
 -0.13023672    
 -0.27029011    
  0.30356523    
 -0.16144979    
  4.59372588E-02
  0.36662549    
 -0.77107030    
   1.0322373    
  0.11705641    
 -0.17306246    
 -0.65472436    
  0.17079927    
 -0.47713196    
  0.28843477    
  0.15253685    
 -0.41422430    
  0.66790438    
 -0.34492892    
 -5.90333752E-02
  0.58125895    
 -0.41750190    
  3.01343035E-02
  0.43651792    
 -0.50763315    
  0.33533350    
 -0.36157110    
 -0.17864722    
  0.20886098    
  0.39080799    
 -7.09123313E-02
  0.28948155    
 -0.62739569    
 -0.16192470    
  0.29772636    
  0.29689875    
 -0.52579069    
 -0.25353429    
 -0.67054713    
   1.6888788    
 -0.73207909    
  0.20844355    
  0.18984249    
  0.23403494    
 -0.38458976    
 -2.71662511E-02
  0.21171866    
 -0.34795871    
  0.46975693    
 -0.63215983    
 -2.58534979E-02
  0.32449615    
 -0.26219213    
  0.67166519    
 -0.29571447    
 -0.98134160    
  0.27115282    
  0.32298902    
  0.23483959    
 -0.12159158    
  0.82718337    
 -0.83733571    
  7.46909827E-02
 -0.22409096    
 -0.14785145    
  8.17317814E-02
 -0.14115536    
 -0.24674325    
  0.37259221    
  0.46452600    
 -0.14397089    
 -0.50648189    
  0.23606294    
 -0.31998289    
  0.38161385    
 -0.12992530    
 -0.61270177    
  0.25826842    
  0.86263824    
  0.18625090    
 -2.51502432E-02
  2.90641673E-02
  0.41925862    
 -0.98770219    
 -9.64603797E-02
  0.51335418    
 -0.13786972    
  0.26570329    
 -0.33593881    
  0.37387681    
 -0.37015256    
  0.48522180    
  0.10935733    
  0.16681743    
 -0.87338775
[truncated: 1,225,429 more chars]
