# Supplementary material for: Heavy-Tailed Fluctuations in the Spiking Output Intensity of Semiconductor Lasers with Optical Feedback
Source: PLoS One. 2016 Feb 22;11(2):e0150027. doi: 10.1371/journal.pone.0150027 (PMC4767187; doi:10.1371/journal.pone.0150027)
Supplement: S3 Dataset — (ZIP) [file pone.0150027.s005.zip › S3 Dataset/1.000.txt]

 -0.50565100    
  0.13083981    
  0.51383996    
 -0.53288794    
 -0.21595792    
 -0.29807809    
  0.11240950    
  0.83240932    
 -0.66116422    
  9.63870715E-03
  0.56269413    
 -0.48431316    
 -0.40104052    
  0.70793796    
 -0.15116447    
  0.36216250    
 -0.53579348    
  0.43438816    
 -0.30142117    
 -0.37146464    
  0.18040954    
  0.72377396    
  2.97166295E-02
 -0.63623887    
  0.33190265    
 -0.27604520    
  0.23712969    
 -0.58208859    
 -0.10157959    
  0.16487475    
  0.41519558    
 -0.56137782    
  0.34830675    
  0.32614857    
 -0.14528015    
 -0.41551530    
  0.57484734    
 -0.36669171    
  0.12792303    
 -0.26947623    
   1.1682924    
 -0.93081886    
  5.91888241E-02
  0.46255249    
 -0.53607136    
 -2.92907786E-02
 -3.45606618E-02
  0.24273063    
  0.19800276    
 -0.37276676    
  0.27320409    
 -0.37015817    
  0.13917175    
 -0.28506070    
  0.49871075    
 -0.46271694    
 -0.29783428    
  7.53218308E-02
  0.32559758    
  0.19963497    
  0.35574174    
 -0.48714298    
 -0.52871495    
  6.97147548E-02
  0.33695328    
 -2.40690936E-03
  0.41744119    
 -2.24729590E-02
 -0.50435317    
  0.13789029    
  4.67314385E-03
 -4.52997684E-02
  0.47759676    
 -0.37786192    
 -4.05461341E-02
  0.55269521    
  0.29558742    
 -0.48908216    
 -6.29344434E-02
 -0.36034465    
  0.36545992    
 -0.51309568    
  0.76043421    
 -0.39950687    
 -0.19147213    
  0.34533986    
 -0.13425933    
 -0.20391230    
  0.66293323    
 -0.39873952    
  0.14285688    
 -0.53380269    
  0.12197845    
 -0.94788504    
  0.44973812    
  0.79594535    
 -0.46398261    
  0.37292635    
  7.13248253E-02
  0.21001439    
 -0.62915933    
 -0.14183030    
  0.69314706    
 -0.33203754    
  0.71069157    
 -0.49643701    
 -0.13149275    
 -9.83696952E-02
  4.82551195E-02
  0.36541620    
  7.16639832E-02
 -0.72262281    
 -0.32739666    
 -0.15349238    
 -0.10689759    
  0.17373773    
 -0.25378045    
  0.13976200    
 -0.23285240    
  7.62834176E-02
 -5.66566642E-03
  3.90020125E-02
 -4.47002910E-02
  0.25574911    
 -6.39485419E-02
  0.45455474    
 -0.55886745    
 -1.05265258E-02
 -4.87900898E-02
  4.34852391E-02
  6.18754700E-02
 -8.33815858E-02
 -0.15234087    
  0.16851363    
  4.86117209E-08
 -4.37225811E-02
  5.57111856E-03
 -5.57081494E-03
 -5.15873507E-02
  2.89874244E-02
  2.81709507E-02
  1.10498210E-02
  6.89930767E-02
 -0.15500572    
  3.52978893E-02
  0.18424664    
  0.35955539    
  9.89642143E-02
 -0.39789492    
  0.28200975    
 -0.33783835    
  0.50986814    
 -0.63184649    
 -0.24362214    
  0.27029032    
  0.57897615    
 -0.63861406    
   1.0232141    
 -0.30523843    
 -6.76314384E-02
  0.68876451    
  0.15184748    
 -0.47986341    
  0.13302325    
  0.42076838    
 -0.58265990    
  0.65149665    
 -0.95747620    
 -0.41689390    
  8.66521969E-02
  9.78222713E-02
  0.51082563    
 -0.57369280    
  0.36124477    
  0.72970498    
 -0.83034825    
 -1.18346019E-02
  0.58480585    
 -0.22605011    
 -0.36772460    
  4.69295308E-02
  0.53348935    
 -0.27266946    
  0.63520938    
 -0.66205645    
 -3.46053317E-02
 -0.19936733    
  0.86273301    
 -0.36866549    
 -0.28768185    
 -5.26435375E-02
 -0.54498130    
  0.70577872    
  0.14574742    
 -0.11080010    
  0.29823220    
 -0.56525379    
  0.88900906    
 -0.35265443    
 -0.25728455    
  0.59793669    
 -0.65544760    
 -0.15768062    
  0.15556420    
  4.95968834E-02
  8.86902213E-02
 -7.66657293E-02
 -0.38086972    
  0.58875793    
 -0.50759465    
  0.31747577    
 -0.32286641    
  0.44952506    
 -0.57306772    
   1.0398338    
 -0.94926053    
 -0.14074016    
  0.55547327    
 -0.11111721    
  0.20609178    
  0.24044275    
 -0.46107289    
  0.53357720    
 -0.52317160    
 -0.13501133    
 -0.66972685    
  0.68617874    
 -0.37109733    
 -0.25663742    
  0.87072659    
 -0.79506034    
 -0.12949122    
 -0.17589068    
  0.27663228    
 -0.51082557    
  0.78908831    
  0.61782533    
 -0.38276562    
 -0.28022870    
  0.10635033    
  0.42796013    
 -0.28446370    
  0.24902661    
 -0.30452314    
 -0.19435021    
  0.71759838    
 -0.24924605    
  0.26522076    
 -1.58614363E-03
 -0.23111163    
 -0.72154653    
  5.21160178E-02
  0.43875888    
  0.79484844    
 -0.76751769    
  0.45953226    
  0.56094164    
 -0.56249106    
 -0.54499447    
  0.28835016    
 -0.85601962    
 -0.10956222    
 -5.96380346E-02
   1.3764699    
 -0.39633882    
  -1.1112707    
  0.82985830    
   1.0226508    
 -0.75177568    
 -0.11197367    
  0.52867508    
 -0.17508531    
  4.55364399E-02
 -0.39912593    
 -6.86545298E-02
  0.13289678    
  0.59025300    
 -0.52155614    
 -0.17652933    
  0.26388636    
 -4.07428592E-02
 -0.30030259    
  0.16478924    
  4.52488009E-03
 -0.28542709    
  0.69013947    
 -0.75207871    
  0.23773313    
  0.36520293    
  0.30887195    
 -0.47386226    
  1.43298078E-02
  2.03035492E-03
  0.41421643    
 -0.51665115    
 -0.12172350    
  0.76180160    
 -0.61785507    
  5.14030568E-02
  5.48361540E-02
  6.13218173E-02
 -0.26926523    
  0.42871246    
 -0.47349614    
  0.63284075    
  4.87901457E-02
 -0.73923826    
  0.15222359    
 -0.13618033    
  0.55695969    
  2.84661762E-02
 -0.14948432    
 -0.16362929    
  0.64556849    
 -0.95848215    
  0.17678145    
  0.28071362    
 -0.30888441    
 -3.14413309E-02
  0.60992593    
 -0.38432822    
  0.33085445    
 -0.22490576    
 -0.37935409    
   1.0447835    
 -0.90771461    
 -0.11413797    
  0.89747477    
  -1.1978314    
  0.22992340    
  0.23922984    
  0.54922789    
 -0.69069320    
  0.34310293    
 -0.30936471    
  0.57373381    
 -0.71884143    
 -0.69589067    
   1.2882333    
 -0.14835918    
 -0.90580106    
 -0.11506934    
  0.73377419    
  1.16416421E-02
  9.06696990E-02
 -0.34496507    
 -5.98786958E-03
  0.80926055    
 -0.57003063    
 -6.84865266E-02
  0.65968215    
 -0.44416222    
  4.19642180E-02
  0.17544891    
 -0.47428203    
 -6.26053438E-02
  0.69735157    
 -1.40845673E-02
 -0.48745996    
 -0.12270296    
  8.98358971E-02
  0.68475908    
 -0.54676270    
  0.24900179    
 -2.96072587E-02
  2.47332323E-02
 -0.45128736    
  9.50775146E-02
  0.44498384    
  0.46289960    
 -0.80205810    
 -2.75733415E-02
  0.45647144    
 -0.92862815    
 -0.14841992    
 -3.66639160E-02
  0.29285532    
  0.20628399    
 -2.52196263E-03
  0.14763604    
 -0.39895052    
  0.85745037    
 -0.31278786    
  0.15334333    
 -0.29037800    
  0.10449621    
  0.63918781    
  -1.0945141    
   1.0536492    
  -1.0475329    
  5.05308732E-02
  0.43685156    
 -0.11287913    
  0.84819579    
 -0.98984641    
  2.85735708E-02
  0.19746466    
 -0.27301824    
  0.33647239    
 -0.45172676    
  0.21171482    
  0.87451023    
 -0.74126643    
 -0.12409066    
 -0.24968868    
  0.44183254    
 -0.60332036    
   1.1145219    
 -0.65661842    
  0.35035044    
 -0.14298317    
 -0.33224070    
  0.39057657    
 -0.34484044    
  0.55995184    
 -0.47647622    
  7.90432990E-02
  0.31481084    
 -0.84583890    
  0.89982957    
 -0.75446361    
  0.49182275    
 -0.45430034    
  0.31768075    
 -0.10421573    
 -0.18553022    
 -1.38696162E-02
  0.68613935    
 -0.40125477    
  1.25263287E-02
  0.24692495    
  0.38085368    
 -0.72808009    
  0.50160903    
 -0.28583184    
 -0.37452546    
  0.35586831    
  0.55178320    
 -0.83009338    
 -0.83166623    
   1.4698476    
 -0.68921262    
  0.63660443    
 -0.37142524    
  0.41479236    
 -0.16705410    
 -0.15388969    
 -0.19298144    
  0.53751707    
 -0.54196179    
  0.65801609    
 -0.33855057    
 -0.68669564    
  0.25914374    
  2.20867116E-02
 -0.16595133    
   1.1305701    
 -0.73953521    
 -0.14578785    
  0.27470586    
 -1.37224440E-02
 -0.21497308    
 -0.23824629    
  0.82174110    
 -0.31800556    
 -0.63107467    
   1.0282956    
 -0.68654650    
  0.34053656    
 -0.29341894    
 -0.10118508    
 -0.60036558    
  0.77998292    
 -0.22217685    
 -0.15939802    
 -0.16602431    
  0.11666744    
 -0.13353124    
 -0.38526234    
  0.70556980    
  0.10090601    
 -2.02938728E-02
  0.78555387    
 -0.11079800    
  5.85752912E-02
 -0.66509771    
 -0.63127166    
 -0.40346709    
  0.70505190    
  0.63057929    
 -0.29031017    
 -0.20747755    
 -0.11519587    
  0.35172066    
  0.26283628    
 -0.37985256    
  6.87309261E-03
  2.70287748E-02
  0.27594671    
 -0.19078885    
 -0.29450780    
  0.72150826    
 -0.81326300    
 -0.14518195    
   1.1226273    
 -0.88022602    
 -0.31811306    
  0.95666325    
 -0.66058964    
  0.83810312    
 -0.86349267    
  0.48066080    
 -0.17107737    
  8.82336870E-02
 -0.47192463    
  0.11880801    
 -0.62963355    
  0.71596164    
 -3.05368491E-02
  0.16187274    
 -0.42320395    
  0.15510893    
 -0.18924195    
   1.1786551    
 -0.66782933    
  0.31237465    
  0.10688397    
 -4.05366570E-02
 -0.37872171    
  0.74292904    
 -0.16561353    
 -0.54452562    
  2.39056982E-02
 -0.16437322    
 -0.46030602    
 -0.31249714    
  3.45712677E-02
 -9.75616649E-03
  0.53695202    
  0.50623047    
  4.72263284E-02
 -0.98799372    
  6.01039827E-02
  0.93445784    
 -0.13845368    
 -0.22455427    
  0.49326044    
 -0.70470816    
  0.74138337    
  0.30348435    
 -0.80557650    
 -0.77662849    
   1.0785110    
 -0.63242304    
  0.24954367    
  3.65448892E-02
  0.56029892    
  0.24903475    
 -0.76031613    
 -4.66285273E-02
  0.57685465    
 -0.51890087    
 -3.90404090E-02
 -4.06268612E-02
  0.17005156    
 -0.12010039    
  0.14850010    
 -0.62362087    
  0.11612342    
   1.1608640    
  4.97311279E-02
 -0.77997833    
  5.66785000E-02
 -2.89877206E-02
  0.10934430    
 -6.41621202E-02
 -1.21213784E-02
 -0.10265400    
  0.52691191    
 -0.25112426    
 -0.47171426    
  0.22478603    
  4.49271090E-02
 -4.71179411E-02
 -4.48503681E-02
 -0.14805298    
 -4.90559265E-02
  0.16920066    
  0.74820679    
 -0.64947194    
  0.80998009    
  -1.0640454    
  0.21706453    
  0.22889186    
 -0.18975648    
 -0.16918845    
  0.35717976    
  7.81382322E-02
 -0.47393271    
   1.0032146    
 -0.72741371    
 -4.89896201E-02
 -0.24803233    
 -7.51395375E-02
  4.52052243E-02
  0.78291726    
 -0.54333484    
  9.53102633E-02
 -0.23257534    
 -0.24138889    
  0.52969396    
 -0.23253311    
  0.10724563    
  0.23661195    
  0.52312440    
 -0.88123357    
  0.58592415    
 -0.40081555    
 -0.55070931    
 -5.67527376E-02
 -0.36610404    
  0.38776541    
  0.17635141    
  0.92463923    
 -0.56199384    
  0.55244738    
 -0.58634895    
  4.01319638E-02
 -6.19193502E-02
 -0.29505146    
  0.70928842    
 -0.14209363    
 -0.16568232    
 -0.26097926    
  0.40803272    
 -0.15500571    
 -0.12078138    
  0.28090253    
 -0.58676654    
   1.1521966    
 -0.79155391    
 -0.24524112    
  0.27465466    
  0.60782850    
 -0.58328706    
 -0.16668688    
  0.64172834    
 -0.37698022    
 -0.43050098    
 -5.50067760E-02
 -0.44647327    
  0.43148026    
  0.79366201    
 -0.34387651    
  0.74386227    
 -0.97231865    
  0.64731878    
 -0.32162711    
 -0.26463965    
  0.75068516    
  5.74569590E-02
 -0.63881266    
 -0.21595792    
  6.02035150E-02
  0.28035179    
 -0.15982591    
  0.62621516    
 -0.67729878    
 -0.24593808    
 -0.67983150    
  0.44183290    
  0.38020530    
  0.31803071    
 -0.14544640    
  0.14544632    
 -0.29504120    
 -6.57514557E-02
  0.64593357    
 -0.61017263    
 -0.29159293    
  0.10973976    
  5.46585396E-02
  2.36541126E-02
 -6.99210986E-02
  0.10061392    
 -0.12030503    
  0.93430907    
 -0.58133429    
 -0.35013816    
  0.27341643    
 -1.08342972E-02
  6.51459396E-03
 -9.05595720E-02
  0.79874468    
  -1.0975466    
  0.54906297    
 -5.30427396E-02
 -1.37124090E-02
 -0.42639270    
   1.0168055    
 -0.63890755    
  0.12443195    
 -0.25707647    
  5.74208945E-02
 -1.34832086E-02
 -0.51157987    
  0.21023056    
  0.18130180    
  0.28640571    
  0.11905952    
 -0.50460893    
  0.22595665    
 -8.43590125E-02
  2.41557285E-02
  0.25184485    
  0.57094830    
  -1.0317180    
  5.15876003E-02
 -0.64942431    
  0.95097643    
  0.13507999    
  0.59855866    
 -0.37325156    
 -0.42658004    
 -0.36015004    
  0.17118393    
   1.1991612    
  -1.1371261    
 -6.73830062E-02
  0.42930746    
 -0.38473877    
  2.56082229E-03
 -2.32868176E-02
  0.31416094    
  8.60549062E-02
 -0.42674255    
 -0.26290181    
  0.54654384    
 -0.12031639    
 -0.62263322    
  0.52182883    
 -0.29443872    
  0.36511385    
 -4.82019931E-02
 -9.30904225E-02
  0.22908783    
  4.22004834E-02
 -0.60613573    
  0.31292877    
  5.12932837E-02
 -0.42271852    
 -0.11929005    
 -9.48580280E-02
 -0.13851905    
 -7.10359737E-02
  6.53050318E-02
 -5.31097129E-02
  8.14405605E-02
 -3.40941027E-02
  3.96653302E-02
  4.34852391E-02
 -0.19948947    
  0.22054280    
 -8.70113075E-02
 -0.10157959    
  8.43875036E-02
 -5.95415942E-02
  0.22925977    
  0.92309666    
  -1.2421604    
  0.34316111    
 -0.18805230    
  0.12921184    
 -6.79110438E-02
 -9.63919908E-02
 -1.46548032E-07
  0.13353142    
 -0.12759683    
  9.58479196E-02
  9.72632915E-02
  0.46081543    
 -0.62476993    
  0.64607948    
  0.10294800    
  0.31449321    
  0.10892569    
 -0.26771677    
  0.38193452    
 -0.40546522    
  0.60092723    
 -0.74402833    
  0.17127179    
  0.16008528    
  0.35351405    
 -4.96908128E-02
 -0.31373402    
 -0.19273409    
  0.55615908    
 -0.47277746    
  5.82691245E-02
  0.42003366    
  4.18130457E-02
 -0.46604842    
 -4.08220142E-02
  0.60733128    
 -0.25439119    
 -0.31845364    
  0.70368493    
 -0.53272700    
 -0.19671024    
 -0.57826704    
  0.55406320    
 -2.93804463E-02
  9.61439237E-02
  0.92788988    
 -0.94469690    
  0.41670141    
 -0.41882205    
  3.34057994E-02
  0.31452584    
 -0.36506277    
 -0.38198498    
  0.48062739    
 -0.25748393    
 -7.62378657E-03
  0.53601563    
 -0.14080738    
 -0.42104971    
  0.85474932    
 -0.77672255    
  0.84660572    
 -0.50702536    
 -0.26046950    
 -0.12620781    
  0.33174741    
 -0.45302641    
  0.23623811    
 -0.41113743    
  5.96202165E-02
  0.31699124    
  0.42018858    
  -1.2458637    
   1.3969326    
 -0.47106230    
 -3.66815552E-02
  0.74559355    
 -0.14205846    
 -0.56897432    
 -0.29692504    
  0.57661331    
 -0.20013575    
  1.95888407E-03
 -0.19373654    
  6.43899292E-02
 -0.23490489    
  0.33244011    
 -0.21059643    
  0.17145625    
  0.70567352    
 -0.86227793    
  0.17120333    
 -6.63343817E-02
  0.12072858    
  4.97236624E-02
 -0.54434133    
 -0.17911109    
 -7.17437789E-02
  0.32220328    
  0.18531086    
 -0.10480808    
 -7.45331943E-02
 -0.30772272    
 -0.17666949    
  0.57264286    
  7.09889382E-02
 -0.23334754    
  0.10343570    
  2.56792214E-02
 -0.71306258    
  0.94796747    
 -3.16768959E-02
 -3.27129737E-02
 -1.19474092E-02
  0.10704200    
 -0.14626244    
  0.35592467    
 -0.46406698    
  0.11312947    
 -0.21879983    
  0.15193695    
  0.62718928    
 -0.73373264    
  0.49411899    
 -0.13301590    
  0.27418938    
 -0.56946039    
  0.15137663    
  0.54315460    
 -0.40339270    
  0.30918822    
 -0.44183260    
  0.12641399    
  0.36868578    
 -0.15391071    
  0.39022335    
 -0.77489769    
  2.91992333E-02
  1.66474171E-02
  0.36536330    
 -0.68499726    
  8.40305239E-02
 -0.12377094    
  0.63578999    
 -0.22583057    
  0.93670887    
 -0.53874564    
 -0.39572355    
 -0.31566140    
  0.33997181    
 -8.89983028E-02
 -7.17239752E-02
 -0.26570299    
  0.81870383    
  0.36123669    
 -4.73524295E-02
  -1.0900284    
  0.11492985    
  1.13638733E-02
  4.42062579E-02
  0.24135511    
 -7.26389736E-02
  0.43249390    
 -0.32644880    
 -0.12680696    
  4.77907658E-02
 -0.59179485    
  0.22875053    
  0.20183158    
 -0.35332370    
  0.18294089    
  0.23361486    
  0.12429763    
  5.67974187E-02
 -0.13090533    
  0.27890229    
  0.32404986    
 -0.74015319    
 -0.23052354    
  0.57914507    
 -0.50143600    
   1.2514271    
 -0.93609327    
 -6.09086938E-02
  0.26199251    
 -3.40295583E-02
  0.45425528    
  -1.2743621    
 -0.93391228    
  0.77319008    
  0.65924567    
 -0.37156337    
 -0.19470577    
 -5.27698174E-02
  0.12051604    
 -5.84435314E-02
  0.49683958    
  0.10423300    
  0.25413072    
 -4.01661992E-02
 -0.21142976    
  0.35083520    
  0.85490805    
  -1.1255062    
  0.31930289    
  3.83061282E-02
 -0.31865785    
 -5.78196906E-02
 -2.65394449E-02
 -0.29340351    
  0.62532461    
 -0.40810013    
  9.07421485E-02
  0.92731410    
 -0.91533804    
  0.18628204    
  0.63412720    
  -1.0346634    
  6.56438917E-02
  8.21655095E-02
  0.35591137    
 -0.58351749    
 -0.51509452    
  0.14878850    
  0.44314837    
  0.24537976    
 -4.74023148E-02
 -3.96090299E-02
  0.79280961    
 -0.95711285    
 -1.19763864E-02
 -0.65184325    
   1.3524925    
 -7.76787028E-02
  0.17448242    
 -0.58399457    
  0.24289855    
 -0.16792193    
 -0.42024660    
 -6.01950809E-02
  0.27019414    
  0.62990791    
  0.22255012    
 -0.90977979    
  0.24934588    
  6.02187738E-02
  0.46566525    
 -0.44849727    
  0.36346021    
 -0.16530721    
 -0.32743821    
 -0.71024138    
   1.7541139    
 -0.59497356    
 -0.36087894    
 -0.11750600    
  0.18190566    
  0.55276138    
  0.25423434    
 -0.40639332    
  0.30391440    
 -0.64401448    
 -0.11827228    
  0.40399563    
  9.12914500E-02
  0.24937347    
 -0.57862353    
 -0.27286696    
 -0.21825360    
  0.79177755    
 -0.37620136    
 -0.12409066    
  0.57351154    
 -0.64919764    
 -0.61974126    
 -0.23001650    
   1.0394233    
  0.31475160    
  0.33371279    
 -0.80907226    
  0.18271920    
 -0.18510872    
 -0.18615673    
  0.64745039    
 -0.39645609    
 -7.68714398E-02
  0.72413915    
 -0.69080240    
 -0.20458160    
   1.0250934    
 -0.51426804    
  0.25837749    
  0.21485372    
 -0.57859176    
  1.89756881E-02
 -0.33647224    
  0.40721798    
 -0.29294968    
  -1.0174868    
   1.3879164    
 -0.48997495    
  1.83490608E-02
 -0.35853204    
  0.15468161    
  9.99317169E-02
 -0.66193873    
 -6.34219721E-02
  6.34220541E-02
  3.83608267E-02
  0.57031101    
 -0.57031113    
  0.50435299    
 -0.33193696    
 -0.11495910    
  0.41388977    
 -0.50970745    
  0.53292584    
 -0.44731203    
 -6.35135472E-02
 -5.47948107E-03
 -0.16705419    
  0.12210263    
   1.1269425    
 -0.17231582    
 -0.16826144    
 -1.05265239E-02
  3.12527493E-02
  0.16725132    
  0.62701654    
 -0.31628332    
 -0.38969171    
  0.20705242    
 -0.19075385    
  0.16953813    
 -0.32138205    
 -0.56230742    
  0.68128461    
  0.53020710    
  0.39037049    
 -0.82939816    
  6.12650365E-02
  0.47153935    
 -4.98137437E-02
 -0.71214348    
  0.66254687    
  0.18865740    
 -0.34752747    
 -0.32822821    
  0.64607948    
 -0.15194432    
 -0.40196472    
  0.61694074    
 -0.97631443    
  0.57198018    
 -0.22314346    
 -0.15062560    
 -0.52155614    
  0.47104031    
 -0.51341975    
 -9.53103006E-02
 -7.92495012E-02
  0.60425985    
  0.34648249    
  0.51955241    
 -0.50964165    
 -0.17172685    
 -0.81503713    
 -0.31449330    
   1.5040774    
 -0.89399666    
 -9.49166417E-02
 -0.23293170    
 -6.78225979E-02
  0.12619448    
 -0.11456646    
 -1.74931400E-02
 -0.16598509    
  0.11778311    
  0.95265824    
 -0.76725495    
  0.53213519    
  0.68558866    
 -0.44809046    
 -0.20199133    
 -5.37444763E-02
  0.30892733    
  0.38421980    
 -0.37972566    
  2.65502501E-02
 -6.30841106E-02
 -8.23708922E-02
  0.46430552    
 -0.11244021    
  0.34882876    
 -0.77947539    
  0.71877229    
 -0.85308462    
  0.28141263    
 -0.21200305    
  0.83303589    
 -0.55266899    
  2.60883458E-02
  0.31571904    
 -0.42681816    
 -3.66343670E-02
  0.26503968    
  0.21239910    
 -0.34702149    
 -0.31273887    
  0.28394389    
  0.61730927    
 -0.42196402    
  0.10184249    
 -0.44984084    
  0.24694170    
  0.35154945    
 -0.29393664    
 -0.24116187    
  0.56206959    
 -0.62284821    
 -1.04987491E-02
  0.55621773    
 -0.44402021    
  0.64235038    
 -0.56303346    
 -0.33299249    
  0.25838178    
  0.51363868    
  0.27673733    
 -0.42808318    
 -0.57029343    
  8.84553120E-02
 -3.49966213E-02
   1.1113164    
 -0.86702842    
  0.39540043    
 -0.68165290    
 -7.10359737E-02
  0.92240697    
 -0.75346708    
 -0.18128598    
  0.11709245    
  0.22203806    
  4.11759317E-02
 -3.67607884E-02
 -0.40436447    
  0.66469330    
 -0.32633698    
  0.24501996    
 -0.10679407    
 -0.23447816    
  5.78778982E-02
  0.14749204    
 -6.08884133E-02
 -3.65338773E-02
  6.30839914E-02
  0.51038885    
 -0.26053092    
 -0.53318244    
  0.67854840    
  9.12914500E-02
 -0.55192709    
  0.28066468    
 -8.82924199E-02
 -0.48238784    
  0.26164517    
  0.10895117    
 -4.84676510E-02
  8.43744129E-02
  0.42735392    
 -1.22531634E-02
  0.19705270    
 -0.87659407    
 -6.99585229E-02
  0.36303145    
  6.63012862E-02
  0.37998602    
 -0.50867748    
  0.10385743    
 -0.30000812    
  0.20469786    
  0.31806675    
  -1.1095071    
 -6.29747361E-02
  0.46373421    
  0.33826753    
 -0.10138230    
  0.69314730    
 -2.13173889E-02
 -0.59542030    
 -0.46221784    
 -7.18645230E-02
   1.2896109    
 -0.60039264    
 -0.49390918    
  0.94678873    
  6.42257780E-02
 -0.50926191    
  0.40155128    
 -0.69184107    
  2.57747304E-02
  0.70955145    
 -0.58304203    
  0.23118301    
  0.16978799    
  0.22494382    
 -0.77039617    
  0.79643285    
 -0.72640437    
  0.49180514    
 -0.29907101    
  0.41603342    
 -0.13785821    
 -0.17961009    
 -0.28647926    
 -0.33024150    
 -3.40169147E-02
   1.0030713    
 -0.14446843    
  0.23769999    
 -0.79402196    
  0.26374054    
 -0.27144280    
 -4.48032729E-02
  2.69175158E-03
 -0.17589049    
  0.24595803    
  0.37061241    
 -6.80046380E-02
 -4.54625152E-02
 -0.13908400    
 -0.15898812    
  0.67735744    
 -0.51392502    
  0.45801404    
 -0.22560076    
  0.17231248    
 -0.41139999    
 -0.30267492    
  0.42639250    
 -0.31771436    
  0.78500223    
 -0.60448891    
 -3.21868435E-02
  0.14745268    
 -4.11582552E-02
  0.16430312    
 -0.52760261    
  0.44398826    
  0.25518307    
 -0.86650020    
 -0.17095770    
  0.81843483    
  5.59173943E-03
  0.24447577    
  -1.7874022    
   1.5184660    
 -0.71043885    
  0.46563372    
 -0.49713221    
 -4.91904281E-02
  0.91292363    
 -0.35450897    
 -1.45281097E-02
  0.60923529    
 -0.65668482    
  0.63116312    
 -0.40955526    
  6.54347762E-02
  0.96900332    
  -1.2872171    
  2.34690066E-02
  0.19172750    
  0.22569337    
  0.33574426    
 -0.24337108    
 -0.62725502    
 -4.74867150E-02
 -0.18658595    
  9.43107605E-02
  0.73875767    
 -0.10926056    
  0.56341457    
 -0.47832933    
 -7.44842812E-02
 -0.14134480    
  0.12002956    
 -1.44669237E-02
 -0.25131428    
 -8.29742923E-02
 -0.47255123    
   1.0397717    
 -0.42293268    
 -0.12663259    
  0.15057285    
  0.36225080    
 -0.46641728    
 -0.12707427    
  0.52855396    
 -0.53671718    
  -1.1404592    
   1.3448489    
 -7.39365891E-02
  0.51226336    
 -0.57153994    
  0.27229702    
  0.34830651    
 -0.86756581    
 -0.38451347    
 -0.30538175    
  0.12783326    
 -6.49195835E-02
 -3.72715369E-02
  0.26528105    
  0.16106169    
  0.17054428    
  0.70698810    
  3.43073253E-03
 -0.54390079    
  0.26530993    
 -1.59638897E-02
  0.35920045    
 -0.41109902    
 -0.58102995    
 -0.59823042    
   1.0391351    
 -0.29607359    
  0.74780571    
  0.29562917    
 -0.47795054    
  0.67381257    
 -0.33279130    
 -0.30139154    
 -0.88409489    
 -0.34542283    
   1.5156648    
  0.37161663    
 -0.58672798    
 -0.13000020    
 -9.07649845E-02
  0.12906764    
  6.07475042E-02
  0.11669119    
 -0.63871217    
  0.35335806    
 -8.74344260E-02
  0.43874586    
  7.10637942E-02
 -9.75995436E-02
 -0.22524659    
  0.19625904    
  0.14919516    
 -0.25494012    
 -1.92480080E-03
 -0.48671281    
  0.90049267    
 -0.71244049    
  0.60920089    
 -3.88816632E-02
  3.17946747E-02
 -0.51035160    
  0.49168634    
 -0.14477436    
  2.31796466E-02
 -0.47229740    
  0.18406983    
  0.43839601    
 -0.48076561    
  0.81824344    
 -0.86487186    
  0.68716282    
 -0.62024057    
  5.85215874E-02
  0.60172415    
 -0.74888182    
 -0.39938593    
  0.79668772    
  7.57459253E-02
  0.29071707    
 -0.47000352    
 -0.42381418    
  0.43466434    
  0.77843338    
 -0.81320387    
  0.54379582    
 -0.48240453    
  5.23997517E-03
  -1.3828161    
  0.45513684    
  0.56401122    
 -0.34351465    
  0.57315338    
 -0.31870255    
 -0.97991633    
  0.90010220    
  7.43200481E-02
  1.46539591E-07
  0.32817331    
  0.26053131    
 -0.67797256    
  0.11375885    
  2.68455292E-03
  9.21368450E-02
 -5.27099445E-02
  0.63886535    
 -0.51993734    
  0.43921420    
  0.23545657    
 -0.74579072    
 -0.10345154    
  0.13489275    
 -0.20252430    
  0.20014043    
  6.46876916E-02
  8.57052952E-02
 -0.28563094    
 -1.43246339E-07
 -0.65035975    
  3.59937064E-02
 -0.27098739    
  0.18672684    
 -1.66206509E-02
 -3.98914889E-02
  5.10023423E-02
  4.32498716E-02
 -2.68112347E-02
 -8.50372091E-02
  7.95872957E-02
  9.87814441E-02
 -0.16077338    
  7.82521516E-02
  4.72530909E-02
  4.51204441E-02
 -0.10318422    
  4.77543101E-02
 -0.21926510    
  4.41712998E-02
  8.85535106E-02
  0.19912875    
 -0.25728458    
 -6.00622175E-03
  8.65090266E-02
  0.50861335    
 -0.47600159    
  0.13952927    
 -0.15570225    
 -0.12118576    
  0.17924957    
 -8.56135190E-02
  1.66208670E-02
 -8.00428540E-02
  6.89929426E-02
 -5.12932986E-02
  1.16281454E-02
  6.70643896E-02
 -1.08698178E-02
  0.52708614    
 -0.39903405    
  0.63627166    
 -0.55770910    
 -0.19035377    
 -0.20846705    
  0.19220617    
 -6.78225979E-02
 -5.86510217E-03
  0.76135540    
 -0.51265860    
  9.13258083E-03
 -0.17869176    
  0.47203973    
 -0.66969573    
  0.13021448    
 -0.16388766    
  0.17544861    
  0.12921184    
 -0.45198524    
  0.35110414    
 -0.13114001    
  0.10854006    
 -8.96121189E-02
  0.10660986    
  8.09065178E-02
 -6.97332621E-02
  2.73991358E-02
  1.62470499E-07
 -6.13005906E-02
  5.58804795E-02
  0.40546516    
  0.35340884    
 -3.36383693E-02
  5.87654002E-02
 -0.86313808    
   1.6070824    
 -0.58590156    
 -0.11434593    
  0.56266522    
 -0.77929771    
  0.15288554    
 -9.27816555E-02
  6.19307309E-02
 -0.25767541    
  0.80490601    
  0.42934698    
 -0.66312063    
 -0.19075385    
  0.16563188    
  0.13353159    
 -0.37593964    
  0.31231394    
  0.29766855    
 -0.45975828    
 -9.44519937E-02
  0.18271464    
  0.49138460    
 -0.63933307    
  0.54618400    
  0.14468291    
 -0.59534955    
  0.53657806    
 -0.66450554    
  0.52993590    
  0.16085568    
 -0.46435910    
 -0.44957578    
  0.38965467    
 -0.28370604    
 -0.34390700    
  0.57022023    
  0.24567258    
 -0.29541263    
  0.26525977    
 -0.29679379    
  0.39857623    
 -2.48844400E-02
 -0.24302509    
  0.51802856    
 -0.48640534    
 -0.35334539    
  0.55684173    
 -0.51879370    
 -0.30652511    
  0.34317830    
  0.15010293    
  0.22843942    
  0.26587933    
 -0.46167123    
  4.60330509E-02
 -0.31743163    
  0.19811358    
  0.29342580    
 -5.11122867E-02
  0.22711389    
 -0.44664726    
  4.83609810E-02
 -0.21725950    
 -0.45465553    
  0.18372136    
  0.81944108    
 -0.30791602    
  0.39774868    
 -0.57380033    
 -0.36025280    
  0.22672126    
  0.59411561    
 -0.33615702    
 -3.36730033E-02
 -8.82575735E-02
 -5.90673424E-02
  0.68250883    
 -0.57476991    
 -0.47811249    
  0.14590640    
 -0.30774948    
 -0.31508097    
  0.16467722    
 -3.73376496E-02
  2.19625473E-08
  6.31790385E-02
 -2.58411001E-02
 -1.05265258E-02
 -7.12629482E-02
  0.14763601    
 -0.17645644    
  0.50731087    
  5.81361651E-02
 -0.52532661    
  2.22231224E-02
  3.77402157E-02
 -0.23780072    
  0.83086443    
 -0.20359898    
  0.31682298    
 -0.61531615    
 -8.56947303E-02
 -3.75380628E-02
  2.16225125E-02
  0.90661865    
  0.19909880    
 -0.77614391    
  0.20763941    
   1.1273618    
 -0.81346357    
 -0.26510790    
 -0.17875639    
   1.0412446    
 -0.59738004    
  0.63195157    
 -0.76092726    
 -0.61090904    
 -0.30538175    
   1.6094378    
 -0.61330420    
 -0.21895592    
  0.44353700    
 -0.26620299    
 -0.45807499    
  0.99456841    
 -0.62259626    
 -0.14961977    
  0.50765598    
  0.41368523    
 -3.45968902E-02
 -0.27087474    
 -0.29167867    
  0.57679319    
 -6.64254874E-02
 -0.45907450    
  0.33491808    
 -0.29862800    
 -0.20136954    
 -9.40287411E-02
  0.51979941    
 -0.11715496    
 -0.49401844    
  0.12461814    
  8.10902566E-02
  3.45712677E-02
  0.46818152    
 -0.39338022    
  0.39792934    
 -0.58025068    
  0.76232022    
 -0.71739864    
 -6.95468262E-02
  0.43009034    
 -7.48012662E-02
  0.67551702    
 -0.77764648    
 -0.28410435    
  1.13638733E-02
  0.77839148    
  0.13902856    
 -0.84918070    
  0.34473041    
 -0.71392214    
 -0.52491945    
  0.33185336    
 -0.13883632    
 -0.23922956    
  0.43650976    
 -0.26893613    
  1.69977024E-02
 -1.69976875E-02
  0.18707216    
 -0.11011123    
  0.45869672    
  8.33818242E-02
 -0.52632976    
  0.72391897    
  0.25886166    
  0.52821732    
 -0.48063472    
 -0.47971588    
 -0.23219329    
 -4.65201437E-02
 -0.25642931    
  0.15634605    
  0.39370009    
  0.14821608    
  0.47920862    
  0.12181189    
 -0.51082540    
  0.26647973    
 -0.30934349    
 -2.43606418E-03
 -5.77325933E-02
  0.88532531    
 -0.42701763    
  0.57536411    
 -0.73442888    
 -0.14398532    
  0.38610467    
 -0.39722842    
  -1.1327453    
   1.8621402    
 -0.59558398    
 -6.25834242E-02
 -6.89930320E-02
  0.27871355    
  4.94333729E-02
  -1.1702501    
   1.1408838    
  0.24151686    
 -0.53362364    
  4.42459388E-03
 -4.74664718E-02
 -0.31585306    
   1.1827978    
  -1.3222423    
 -5.24462871E-02
  0.73273772    
 -0.16436902    
 -0.21825357    
 -3.30610275E-02
  0.23151191    
  0.49605045    
 -0.59158266    
  0.13475333    
  0.14679785    
 -0.24317679    
  0.10911803    
  0.54320705    
 -0.70052719    
  0.32761490    
  0.55502999    
 -0.53216153    
 -0.18475954    
  0.37860847    
 -4.99371476E-02
 -0.51183003    
  0.60932839    
 -0.48653284    
  0.32850417    
 -0.76442850    
  -1.0782033    
   1.1887056    
   1.2273886    
 -0.71410483    
 -0.14864083    
  0.43078300    
 -0.66035742    
  0.35020253    
  0.42670259    
  0.10992379    
 -0.57524091    
 -0.16205579    
  0.72054631    
 -0.44861254    
 -0.72358811    
  0.58980477    
 -4.11582552E-02
  0.10178261    
  0.20204966    
 -0.61992562    
  0.27316800    
 -2.66680904E-02
 -0.31508097    
 -0.34702149    
 -0.22423600    
  4.27874066E-02
  0.21578659    
 -0.23161805    
 -0.18658578    
 -1.94180608E-02
   1.3911843    
  0.15066005    
 -0.92683578    
  0.79709327    
 -0.35804081    
 -0.29453903    
  0.95997119    
 -0.46953520    
 -0.26912865    
  0.71736145    
 -0.46523044    
  0.30748454    
 -0.41815013    
  0.49754634    
 -0.59818983    
 -4.82019931E-02
 -0.16615666    
  0.22837777    
  0.55396521    
 -0.45255649    
  0.20921062    
 -0.36301169    
  3.60184833E-02
 -0.43296224    
 -0.45198524    
  0.36464298    
 -0.27715552    
 -4.27874215E-02
 -0.10961976    
  9.30904970E-02
 -8.09692591E-02
  0.82290632    
 -0.55499709    
 -0.15954137    
  8.29488486E-02
 -0.11034799    
  4.87900525E-02
 -5.30492608E-03
 -1.06953308E-02
 -1.08108940E-02
  5.29222712E-02
 -7.49012381E-02
 -1.11731747E-02
  3.85724381E-02
 -9.63919908E-02
  0.15923962    
 -6.28477409E-02
 -8.45573694E-02
  0.11122562    
 -5.27716987E-03
 -5.43609783E-02
  5.43610975E-02
 -1.12593824E-07
  0.52657402    
 -0.62082666    
  8.36141855E-02
 -3.81516926E-02
 -5.57081494E-03
 -0.15694787    
  0.21658614    
 -4.30173986E-02
 -3.35226208E-02
  7.09713674E-08
  3.90020125E-02
  3.22607495E-02
  1.57483891E-02
 -2.10532825E-02
 -1.60859749E-02
  5.26439399E-02
 -7.45027363E-02
  5.50964056E-03
  6.38513416E-02
  2.04089768E-02
 -0.10088100    
  5.57111856E-03
  7.35482644E-08
  2.73991358E-02
 -2.73989011E-02
  7.35482644E-08
  0.17301901    
 -0.26003042    
  0.13049662    
 -5.46582863E-02
  0.48464310    
  0.13870808    
 -0.28768227    
 -0.11929005    
 -0.21077667    
 -0.45118737    
  0.45118758    
  0.21529172    
   1.0788995    
 -0.71952558    
 -6.16076365E-02
 -0.16705401    
  0.42503509    
  0.15525758    
  0.36329040    
  5.24465814E-02
 -0.53545749    
  0.40795556    
  0.16475514    
 -0.44198906    
 -0.15853645    
 -0.21675375    
  0.17486286    
  0.62825209    
 -0.26093864    
 -0.43363610    
  0.17034520    
 -7.50352666E-02
  0.33275452    
 -0.17231582    
 -0.15267697    
  0.12349402    
 -0.20676380    
  0.81061870    
 -0.56367135    
 -0.15597583    
 -0.19415617    
  6.60899505E-02
 -0.22751348    
  0.23041637    
  0.73292500    
 -0.43228403    
  0.26598921    
 -0.13541272    
 -0.12202917    
 -0.13413939    
  0.34098062    
 -0.50450182    
  0.44571409    
 -0.30184913    
 -0.39681759    
  0.90813935    
 -0.29365221    
 -0.47360274    
   1.0660360    
 -0.20103855    
 -0.51443088    
 -0.22427274    
 -1.70944985E-02
  0.39390415    
 -0.20823587    
 -9.76996794E-02
 -0.59783697    
   1.1856236    
  8.67676735E-02
 -0.47054005    
 -0.12073812    
 -0.11536463    
 -0.33213374    
  0.31569490    
  0.62454867    
 -0.27591720    
 -0.39963436    
  0.77943164    
 -0.77652872    
  0.90755707    
 -0.78495455    
  0.70588607    
 -0.76123631    
   1.1582270    
 -0.90992814    
  5.55128045E-02
  2.56677605E-02
 -0.12438391    
  0.10071401    
  0.12727456    
 -0.39845970    
  0.25102341    
 -0.63192379    
  0.20380063    
 -0.31728265    
  0.45704451    
 -0.18449780    
  0.66665554    
 -0.45799541    
 -4.61410806E-02
  0.62415415    
 -0.36822096    
 -0.13322403    
  0.89794177    
 -0.84529763    
 -0.34772420    
 -8.25210512E-02
 -0.25593331    
 -0.12825435    
 -7.65400082E-02
  5.52626364E-02
 -4.39629965E-02
  1.11733740E-02
  7.35482644E-08
 -7.49630183E-02
  4.67920490E-02
  3.92206982E-02
 -0.11025669    
  8.23996440E-02
  0.19912875    
 -0.21049255    
 -3.48874256E-02
  7.95872957E-02
 -1.09893344E-02
 -3.94417979E-02
  5.04307076E-02
 -0.23275247    
  0.20504993    
  1.11733740E-02
 -6.30583018E-02
 -5.47248609E-02
  0.24294619    
 -0.10318422    
  3.73378024E-02
 -2.11647619E-02
  4.18911465E-02
 -0.17313316    
  8.19172487E-02
  8.09065178E-02
 -0.18751633    
  8.38814154E-02
  0.57751697    
 -0.37998584    
 -8.35865140E-02
 -0.17924955    
  0.11025647    
  1.63493007E-02
  7.79616088E-02
 -0.17435354    
  0.14389405    
  0.60425985    
 -0.70733196    
  0.53565776    
 -0.32980567    
 -0.13419594    
 -0.52691162    
   1.2306410    
 -0.60263300    
  1.43200597E-02
 -0.57273483    
  0.70981437    
 -0.12296187    
 -0.33553806    
  0.17356876    
  1.63493007E-02
  0.12197845    
 -7.96441883E-02
  0.83762872    
 -0.17874055    
  0.17424630    
  0.18269697    
  0.57899249    
 -0.41656747    
 -8.31040964E-02
 -0.21795779    
 -0.16099890    
  2.74676140E-02
  2.46022153E-03
  5.03098555E-02
  0.21752009    
 -0.38776562    
 -0.39581642    
  0.45497331    
 -3.99520285E-02
  0.82769728    
 -0.59374261    
  0.14582108    
 -7.72586614E-02
  0.11375886    
 -0.32047179    
  0.66814578    
 -0.27677119    
 -0.17268546    
 -0.37613738    
  0.20565043    
 -0.11455293    
  0.89225775    
 -0.78478843    
  9.70320776E-02
  0.61605692    
 -0.59057778    
  0.55631614    
 -0.71011716    
 -2.22505406E-02
  0.43340451    
 -0.47422644    
  0.18708470    
  0.60750932    
 -0.41908687    
  6.40911981E-02
 -0.72035980    
 -0.34687096    
   1.4849248    
 -0.91629094    
  0.82616067    
 -0.38097885    
  0.17936718    
 -0.10931318    
 -0.13967952    
 -9.53300670E-03
 -0.13737015    
  0.14690305    
  0.44818297    
 -5.22507206E-02
 -1.02696707E-02
 -7.77197257E-03
 -0.61200470    
  0.32821617    
 -0.33061704    
 -0.66004735    
   1.2626804    
 -0.52407074    
  0.60249293    
 -0.75590312    
 -0.13575423    
 -0.19606522    
  0.34212944    
 -0.36772469    
  0.85046732    
 -0.49305215    
  0.13320768    
  0.11954515    
 -0.27634478    
  0.23106964    
  0.17351104    
 -0.19264019    
  0.32816067    
 -4.90994342E-02
 -0.17714034    
  0.29203305    
 -0.36019564    
  1.03197787E-02
 -6.57713339E-02
 -2.19537760E-03
  1.52673852E-02
  0.83891386    
  -1.2379067    
  7.45687187E-02
  0.80358458    
 -0.38621473    
 -0.57953656    
  0.80307454    
  0.18651897    
 -0.12979876    
 -0.24727736    
  0.25617942    
 -0.21872203    
  0.19177437    
 -0.49676219    
  0.16089669    
 -0.25222489    
 -2.48977188E-02
  0.72620803    
 -0.57325840    
  0.12204759    
  0.22908321    
 -0.30877173    
 -2.09553204E-02
 -9.36646014E-02
  0.15304267    
  0.24983503    
  0.22486915    
 -0.51774597    
  0.48408228    
  0.28482485    
 -0.77354771    
  2.97845472E-02
  0.57972813    
 -0.39665470    
  0.32730034    
 -0.70131063    
 -3.05153374E-02
  0.12681887    
  0.57054484    
 -0.33507067    
 -1.78045854E-02
  8.05030242E-02
  6.93610162E-02
  0.26684797    
 -3.20882872E-02
 -0.74329710    
  0.66709650    
 -0.46590662    
 -0.19265524    
 -0.86925566    
 -0.79251945    
  0.99380422    
  0.80291772    
 -0.16368447    
  0.20964189    
 -0.44525322    
  0.62441790    
  7.87409395E-03
 -1.78045854E-02
 -2.62908544E-02
 -0.15962999    
  0.36123198    
  0.19838393    
 -0.81886005    
  0.58466661    
 -0.26253790    
  0.78166246    
 -0.80680645    
 -0.21049254    
  0.12851895    
  0.34148464    
  0.20585190    
 -0.31319872    
 -0.47758681    
   1.1145108    
 -0.38671461    
 -0.42816645    
  6.43899292E-02
 -3.62850502E-02
 -0.19861974    
  0.34847233    
  0.47397178    
 -0.57867014    
 -1.78176891E-02
 -0.34233221    
 -0.37584510    
 -0.29230094    
  0.90386826    
  0.11109407    
 -0.22202538    
 -0.51924062    
  0.65973109    
 -0.72771841    
 -0.13424960    
 -0.10280950    
  1.89280491E-02
  0.16126828    
  0.72970498    
 -0.75121099    
  0.56271648    
  0.75176662    
 -0.55053318    
  0.78152883    
 -0.63573134    
 -6.78992346E-02
  7.00851902E-02
  0.54642868    
 -0.47889242    
 -0.26747924    
  0.12985812    
  0.75335848    
 -0.73020929    
 -0.50020313    
  2.60722339E-02
  0.24352264    
  0.34711924    
 -0.18272886    
 -0.27714288    
  0.98485321    
 -0.68355483    
 -6.40612021E-02
  1.51516078E-02
 -0.46350834    
  0.28867736    
  0.36381364    
 -0.19905846    
  0.36850345    
 -0.66721678    
  0.27307063    
  0.16705410    
  0.37798452    
  0.33151177    
 -0.80151540    
 -0.36531800    
  0.41008383    
  0.11521936    
 -3.34060118E-02
  0.32671884    
 -0.20869991    
 -0.21609285    
  0.40780416    
 -0.43630996    
  0.25024301    
 -9.23127010E-02
  0.35482129    
  0.10665839    
 -0.57004595    
 -8.61776248E-02
  0.96030766    
 -0.31713861    
 -0.24943906    
 -0.42935714    
 -0.21604455    
  0.47481528    
  5.82691170E-02
 -0.57578349    
   1.0024071    
 -0.58360839    
  0.68872243    
 -0.54503298    
  0.10344659    
 -0.48809725    
 -8.19171593E-02
 -0.34197524    
 -9.29699979E-08
 -0.13291845    
  3.84664610E-02
  9.87350345E-02
  3.77404280E-02
  9.91704354E-08
 -6.81113228E-02
  2.17872728E-02
  2.55331174E-02
 -1.84932460E-07
 -0.12993640    
  0.13412906    
 -2.97262631E-02
 -3.06368694E-02
 -2.24727578E-02
  0.50077546    
 -0.12608179    
  3.07717733E-02
  0.30570042    
  0.40546498    
  0.36909756    
 -0.78578603    
  0.73080397    
 -0.93826956    
  6.19307309E-02
  0.25044370    
  3.39693837E-02
 -3.93716013E-03
  1.17648561E-02
  0.33060694    
 -0.36430711    
  0.10878223    
 -9.07996446E-02
 -9.95023642E-03
 -0.27180853    
  0.67460364    
 -1.33795268E-03
 -4.93928604E-02
 -0.75254214    
  0.44926763    
  7.69609511E-02
  0.16542473    
 -0.66223955    
 -0.59652036    
   1.4006643    
 -0.60505533    
  0.53104758    
 -0.34319854    
 -0.37540942    
  0.27832612    
  4.24690358E-02
  1.44479768E-02
  0.47281727    
 -0.59008837    
  0.10074163    
 -4.17560339E-03
  0.95567250    
 -0.77439719    
 -0.21315846    
 -0.28552464    
 -2.62022670E-02
  0.36840546    
 -0.16853936    
  0.55060345    
 -0.46057764    
  7.64701813E-02
  0.67769080    
  -1.0411078    
 -0.24544953    
  6.19504675E-02
  0.22102106    
 -0.22102128    
 -0.31757081    
  0.22508328    
 -9.76382717E-02
 -0.17720632    
  0.61903918    
 -1.94182526E-02
  0.98502189    
 -0.98222470    
  0.89254737    
 -0.67500591    
 -8.19171295E-02
  0.57139301    
 -0.13707957    
  0.39114526    
 -0.84267884    
 -0.18480626    
  0.50303435    
  0.21516964    
 -0.52352089    
  0.71020001    
 -0.36290544    
 -0.52422518    
 -0.58485842    
  5.24948724E-03
  0.40021574    
  0.57799244    
  1.96665339E-03
 -0.16402236    
  0.59725815    
 -0.87572336    
  0.97392488    
 -0.30085552    
 -0.30182225    
 -0.23428118    
  0.38843215    
  0.57321471    
 -0.93273520    
 -0.48356688    
  6.50637671E-02
  0.46160239    
   1.1158329    
  -1.0673971    
  9.89572257E-02
  0.35195270    
 -0.28167602    
  0.36541894    
 -0.44214067    
  0.49079886    
 -0.52589029    
 -0.19129007    
  0.24770419    
 -0.17475522    
  0.48589429    
 -0.25574017    
  5.05943671E-02
 -0.11022147    
  0.64096129    
  0.17185004    
 -0.78358197    
 -0.25396338    
  4.66404632E-02
  0.20113075    
  0.16561972    
  3.10907438E-02
 -0.66299421    
  0.56853384    
  0.36152303    
 -0.14852425    
 -0.56567627    
  0.36751997    
 -0.16805907    
  0.48835284    
 -0.53518385    
  4.68313433E-02
 -0.40546507    
 -0.19813201    
  0.60359734    
  0.33397919    
 -0.17146023    
 -0.19799939    
  0.82116127    
 -0.65514934    
  0.32796869    
 -0.30902848    
 -0.40640342    
  4.94606160E-02
  0.53832626    
 -0.22549368    
  8.09474364E-02
 -6.15289994E-02
 -0.12914543    
  0.18159197    
 -0.20820086    
  0.19534507    
  0.26335916    
 -0.45198527    
  1.76995583E-02
 -0.21985961    
  0.68629301    
  0.18872006    
 -0.76148945    
  -1.0394235    
   1.6592131    
 -0.32239845    
 -0.11710401    
  0.11529054    
 -0.26436245    
  0.33105388    
 -0.15783606    
  0.75575775    
 -0.79633152    
  0.47026238    
 -0.25168419    
 -0.36550865    
 -2.42728405E-02
  0.66701001    
 -0.47126532    
 -3.49472612E-02
 -0.30597949    
  2.52466928E-02
  0.23580542    
 -0.81147718    
   1.1388428    
 -0.21567935    
  5.51996417E-02
 -0.61824596    
  0.34527004    
  0.10389958    
  0.44277236    
 -0.53698659    
 -0.19639604    
  0.33772802    
  0.12380863    
 -0.16436902    
 -0.31790918    
  0.10775282    
 -0.12283615    
  9.83452275E-02
 -0.33757481    
 -0.58009440    
  0.68969291    
  0.15365645    
  0.21060249    
  7.18562352E-03
 -0.12166885    
  0.36419392    
 -6.57876432E-02
 -0.19601479    
  4.51918617E-02
  0.53062809    
 -0.49633902    
  0.30880561    
  0.22512189    
 -0.49860373    
  2.56972443E-02
  0.52925909    
 -0.29142496    
  0.26364526    
 -0.21644378    
 -0.24159563    
 -6.91374615E-02
  7.51919895E-02
  0.63515997    
 -0.21570869    
 -0.47743857    
 -0.22101350    
  0.46065152    
 -0.39627934    
 -0.12466440    
  0.81905758    
 -0.72220778    
  0.46518442    
 -0.57054466    
 -0.28863218    
 -0.24427794    
  0.48026648    
  0.40846366    
  0.38326457    
 -0.80991012    
  0.71582389    
 -0.59498739    
 -0.31237459    
 -2.62679141E-02
 -0.22504662    
  0.68117082    
  0.20613225    
 -0.44751355    
 -0.13090535    
  0.31781790    
  4.96379025E-02
 -4.45619412E-02
  0.27301824    
 -0.16740452    
 -6.34761378E-02
  4.04338092E-02
  0.45621419    
 -0.72465771    
  0.29148576    
  0.97683471    
 -0.48208308    
 -0.36865130    
 -6.21315837E-02
 -0.49949387    
  0.17702597    
  1.46413911E-02
  0.86008960    
 -0.40546495    
  0.28952518    
  2.18589604E-02
 -0.66385061    
  0.58369559    
 -0.49101341    
 -1.44581590E-02
  0.46970025    
 -9.54617709E-02
  0.12240951    
 -0.51625651    
  0.94459903    
 -0.98243481    
 -0.41840190    
 -0.24187277    
   1.1752045    
  0.27842262    
 -0.21734633    
  1.29219219E-02
 -0.62558174    
  0.24059068    
  0.31099293    
 -0.24214004    
  0.26040557    
  0.26363960    
 -0.63792193    
 -0.41538242    
  0.43707529    
  0.38523331    
 -0.39602077    
 -9.55271572E-02
  0.79084104    
 -0.45710000    
  0.19224380    
 -0.74377239    
  0.40249321    
 -0.22116150    
  0.36848632    
  0.35872766    
 -0.63055420    
  7.15362206E-02
 -6.70521185E-02
 -0.98456478    
  0.47671750    
  0.50336307    
  0.33647218    
  0.12789769    
  0.17925656    
 -0.76789099    
  0.15087377    
  0.47654676    
  0.17299369    
 -0.41985378    
  6.39949590E-02
  0.24986321    
 -0.38970670    
 -9.02575329E-02
 -4.83796522E-02
 -0.51226336    
 -0.18520349    
  0.72719282    
  -1.0163190    
 -1.74931400E-02
  0.43635562    
  0.94846725    
  0.22579116    
 -0.44746289    
 -0.21901608    
 -0.29918960    
  4.82021198E-02
 -0.42626807    
 -0.35282120    
  0.13753003    
  1.66208670E-02
 -6.23431355E-02
  0.13133621    
 -7.45027363E-02
  1.64387487E-02
  1.61729082E-02
 -6.63227513E-02
  1.13638714E-02
  1.68071911E-02
  7.35482644E-08
 -5.71583956E-02
  1.16958795E-02
  2.29895897E-02
  0.12783344    
 -6.18752763E-02
  2.62481049E-02
 -0.10363495    
  5.04307076E-02
 -6.19918369E-02
 -1.60712375E-07
  2.86553688E-02
 -6.41621426E-02
  0.12445430    
 -1.06953308E-02
 -3.83606367E-02
 -5.15873507E-02
  0.66631985    
 -0.64306313    
 -0.54393488    
   1.5051769    
 -0.89455080    
  0.52045673    
 -0.40386891    
  0.88222408    
 -0.35244045    
  0.51979941    
  0.17896569    
 -0.20441262    
  0.14527501    
 -0.62286747    
 -0.11743698    
  0.84596193    
 -0.70120090    
 -2.69889249E-03
   1.0071684    
 -0.82710177    
  0.40320539    
  5.71586303E-02
 -0.57504773    
  0.49191368    
 -0.44977623    
  0.39897147    
 -0.12472878    
 -0.20395598    
 -0.37099823    
  0.19319139    
  0.22853439    
 -0.12832214    
 -0.15578212    
  0.10049141    
  0.37485492    
 -0.21518232    
 -0.34044492    
  0.44492382    
  0.33986795    
 -0.18401802    
 -0.44088995    
 -2.64212023E-03
  0.11483944    
 -1.18625714E-02
  0.12964579    
 -0.12726189    
  2.12024450E-02
  0.38901353    
  0.41333297    
 -0.74570608    
 -4.04547565E-02
  4.57688048E-03
 -4.91326116E-02
 -0.21597521    
  0.70938385    
 -0.40400207    
 -2.44183727E-02
 -0.22877726    
 -0.34783590    
 -0.10536042    
 -0.13289680    
  0.60567415    
  0.46722975    
  0.36290556    
 -0.53486437    
 -2.06385367E-03
  0.61362088    
 -0.59114790    
  0.41284525    
 -0.45830768    
 -3.66025977E-02
  0.32481286    
 -0.45834464    
  0.58192140    
 -0.29423970    
 -0.23877260    
  0.24439570    
 -0.37147009    
  0.68224812    
 -0.44671512    
  0.37429205    
  0.16648740    
 -0.38083324    
  -1.1823114    
  0.98528373    
  0.40842351    
 -0.43545216    
 -1.61106829E-02
 -8.21717829E-02
 -1.01265619E-02
  0.15958844    
  9.90500599E-02
  0.26733884    
 -7.97922090E-02
 -0.25457725    
  0.52666599    
  1.96567513E-02
 -0.35737029    
 -0.15589134    
 -2.67782398E-02
 -6.02332354E-02
  0.85172272    
 -0.81686056    
 -6.63960949E-02
  1.58915240E-02
  0.14054504    
 -0.18899725    
  0.75056809    
 -2.82985363E-02
 -0.54508364    
  0.23534624    
 -0.38916662    
  9.25770923E-02
  3.92208248E-02
  0.17419159    
 -0.78201562    
 -0.39070472    
   1.5329604    
 -0.82076490    
  0.84421253    
 -0.26363954    
 -0.43298993    
 -3.55068594E-02
 -8.02437589E-02
 -5.23542101E-03
 -1.85435265E-02
 -6.06245473E-02
 -9.84400958E-02
  0.79866457    
 -0.53557718    
 -0.63011569    
 -0.22201286    
   1.0263859    
 -0.30813253    
  0.30407587    
  0.26142594    
 -0.46843985    
  0.11555821    
  0.12345874    
 -0.20945817    
  8.37697238E-02
  0.10379680    
 -0.13785219    
  0.73609173    
 -0.22896805    
 -0.64296728    
 -0.45425522    
   1.0039964    
 -0.29431999    
 -0.26072612    
  0.66482413    
 -0.34830683    
 -0.15706171    
  0.35667485    
 -0.30799255    
  0.65797871    
 -0.60539055    
  0.43242106    
 -0.52916658    
  0.92751408    
  -1.0073687    
  0.54731572    
 -0.81163770    
  0.44092226    
  0.40135846    
 -0.49584901    
 -0.26101384    
 -0.11778307    
  0.43357512    
 -0.11273188    
  3.51733789E-02
 -0.19811368    
  0.94726670    
 -0.62575334    
 -3.52369286E-02
  4.73827086E-02
 -0.29238796    
  0.25758410    
  0.27668434    
 -0.22988030    
 -0.14524418    
 -0.18646817    
 -1.39470994E-02
  0.16294016    
  9.76938829E-02
  0.65565675    
 -0.39096388    
 -0.37439141    
 -2.94141192E-02
  0.79251981    
 -0.92534047    
  0.57571942    
  0.12732196    
 -0.69455445    
  0.20781538    
 -0.12409595    
 -0.10939848    
  0.19856654    
  0.87862349    
 -0.73536474    
 -0.13382457    
  0.54543132    
  8.09843019E-02
 -0.80873668    
 -0.20915726    
  0.15116982    
  3.51941697E-02
  0.16439049    
  0.38487971    
 -0.14476593    
  0.66387671    
 -0.81963116    
 -0.25743279    
  0.47652325    
  0.24103329    
 -0.30629379    
 -0.31700981    
 -3.77403423E-02
  0.61012363    
 -0.44116950    
  3.42108198E-02
 -0.20316510    
 -0.33647203    
  0.52153748    
  9.98661295E-02
 -0.23666416    
 -9.60959047E-02
 -0.36038694    
   1.2977792    
 -0.60050821    
 -0.12942447    
  0.24032511    
 -0.29075593    
  0.25704500    
 -0.13434801    
 -0.19151397    
 -4.31332253E-02
 -3.07715852E-02
  0.50798088    
 -0.46625018    
  0.75393230    
 -0.51725650    
 -0.10655595    
  0.68835115    
 -0.64618999    
 -0.26949957    
  0.10265415    
  0.32947922    
 -8.54177326E-02
 -0.27432486    
 -0.21065211    
  0.23001665    
  0.19141267    
  0.28030220    
  0.19083236    
 -0.32607448    
  0.14035751    
 -7.41079673E-02
  0.23985291    
 -5.17483503E-02
 -0.51691383    
  0.20205747    
  0.31181699    
  0.38029027    
 -0.21382202    
 -0.23415770    
 -0.13399707    
  0.29047132    
 -9.64252055E-02
 -0.48608324    
  0.90676916    
 -0.59263235    
 -0.21452868    
  0.54761219    
 -0.55213714    
  0.34870690    
 -0.30870140    
  0.85751635    
 -0.64268583    
 -3.94318290E-02
 -0.18195601    
  5.12933545E-02
 -0.17237133    
  0.14918794    
  7.39555880E-02
  0.56778616    
 -0.82363689    
  0.29087400    
  0.12223445    
  0.17354096    
 -0.29005566    
  0.10631086    
 -0.21887900    
 -0.13170943    
  0.37423840    
 -0.32221729    
  0.47660613    
 -3.19796354E-02
  7.94742852E-02
  0.12548432    
 -0.75136781    
  0.35130325    
 -0.41176859    
 -3.30610275E-02
  7.55074769E-02
  7.74420872E-02
  0.52039498    
 -0.32850420    
 -0.27454150    
 -0.17348360    
  7.18873367E-02
 -1.16280410E-02
 -0.15805674    
 -0.80155641    
  0.92086035    
  0.95854610    
 -0.80656934    
  4.59263436E-02
 -6.97055757E-02
 -0.48183817    
  0.17435351    
  0.33387148    
  0.77439123    
 -0.87859476    
  0.62899411    
 -0.40008673    
 -0.22314362    
  0.10622209    
 -0.10335267    
 -0.47057667    
  0.83410519    
 -0.72143203    
 -1.65292453E-02
 -0.21794885    
 -0.13279164    
   1.4395827    
 -0.72883993    
  3.42891999E-02
  0.26710665    
  9.82384533E-02
  0.58518410    
 -0.13337620    
 -0.56740034    
  0.52817965    
 -0.29328918    
 -0.61657047    
  0.18924206    
  0.31386143    
  0.39768299    
 -0.64485306    
  0.31642160    
  0.21113698    
 -0.55268514    
  0.64892685    
 -0.96674430    
 -0.53202796    
   1.3169826    
 -0.25886151    
 -0.25249565    
  0.28901112    
  6.17958643E-02
 -0.32715258    
  0.59497589    
  9.29628462E-02
 -0.70364594    
  0.13780978    
  0.76733726    
 -0.94828027    
  0.51905596    
  5.88873476E-02
 -0.42734098    
 -0.11807918    
  0.71294987    
 -0.46400875    
 -0.43286389    
   1.0162523    
 -0.70952165    
  7.27593377E-02
 -1.10254483E-02
  0.47055772    
 -0.50667912    
 -4.60819248E-03
 -8.42856243E-02
  0.74456608    
 -0.75466734    
 -0.21744931    
  0.54919654    
 -0.16176903    
 -0.27986130    
  0.73476207    
 -0.40682456    
 -0.19546874    
  0.52021086    
 -3.91029231E-02
 -0.58289069    
  0.91848612    
 -0.68224192    
 -0.10031174    
  0.81809860    
 -0.91629082    
  0.21996392    
 -0.14850472    
  0.36867163    
 -0.44013074    
  0.59013546    
 -0.15855932    
  4.69883755E-02
 -0.50266230    
  0.84961796    
 -0.66910470    
  0.43664804    
 -2.21738834E-02
 -0.47750571    
 -0.16464727    
  -1.2685112    
  0.68808377    
  0.90711153    
  0.43242106    
 -0.50243890    
 -0.37729406    
 -4.59097028E-02
   1.2698736    
 -0.85107523    
  0.57619172    
  0.12574682    
 -0.66085148    
 -4.10870537E-02
  0.52659446    
 -0.50044942    
  0.90895224    
 -0.70535308    
 -0.30063105    
 -6.35909960E-02
  0.22717582    
 -0.33365917    
  0.65740359    
 -0.62153763    
  0.41535282    
  5.90448268E-02
  0.13395299    
 -0.38792074    
 -6.04886524E-02
  0.63734639    
 -0.51776886    
  4.09014989E-03
 -0.14231618    
 -8.33816081E-02
  0.68027687    
 -0.45866930    
 -8.23036861E-03
 -8.40104669E-02
  0.45728269    
 -0.39837781    
 -0.77248371    
  0.80376881    
 -8.79452154E-02
 -8.17256421E-02
 -0.14647523    
  0.28908941    
 -9.74222422E-02
  0.59036720    
 -0.28596556    
 -0.44393134    
  0.82801443    
 -0.90583152    
  0.23349439    
 -0.35308555    
  0.84683263    
 -0.35707402    
  0.28016904    
 -0.36772475    
  0.16251902    
  0.41651496    
 -0.35024163    
 -0.32956392    
  0.52565509    
 -0.76397300    
  0.20897648    
  0.67056143    
 -0.28261864    
 -0.40042722    
 -6.75581917E-02
  4.72530909E-02
  0.23233196    
  1.01113142E-02
 -0.17550373    
 -2.40079709E-03
  0.34774083    
  0.42507923    
 -0.77041894    
  0.20132454    
  0.50255638    
 -0.53645790    
 -0.51014960    
 -0.18910109    
 -0.16853936    
 -0.17942709    
  0.16482840    
 -0.24294613    
 -0.16251893    
   1.1275997    
   1.0098680    
 -0.77160096    
 -0.41205347    
  0.77471387    
 -0.58205914    
  9.30245966E-03
  0.69776589    
 -0.30472350    
 -0.29815337    
 -0.23638867    
  5.19596264E-02
  0.59199703    
  3.98128778E-02
 -0.49480411    
  0.28933650    
  0.34470287    
 -0.26529583    
 -0.63819635    
  0.15744840    
  0.22856103    
 -0.25863829    
 -0.34979188    
  0.63938069    
 -7.30830133E-02
  0.50795251    
 -0.93936646    
  0.56724769    
  0.33314466    
 -0.41512707    
 -0.50437409    
  0.86820787    
 -0.57012975    
  0.15039298    
  0.14501549    
 -0.34431842    
 -0.52937573    
   1.3669597    
 -0.44472930    
 -0.29959691    
 -3.24852727E-02
 -3.11401431E-02
  0.60148013    
 -0.66943061    
 -1.04713105E-02
  0.56710625    
 -0.14424966    
  3.88888754E-02
 -0.29935858    
  0.14741661    
  0.80101436    
 -0.91542464    
  0.32902327    
 -0.34429088    
 -5.18717654E-02
 -0.38825315    
  0.89907867    
 -0.37469330    
 -0.25131452    
  0.19308607    
  0.93369734    
  -1.2079085    
  0.28486130    
  0.11778317    
 -0.46661937    
  0.24864167    
  0.43090025    
 -0.42389894    
  0.45830762    
 -0.52067804    
  0.52946270    
 -2.21085921E-02
 -0.50241578    
  0.67950797    
 -0.20428403    
 -0.36347982    
  0.29207766    
 -0.15827087    
 -9.28085968E-02
 -0.10936175    
  0.54877537    
 -0.92175502    
   1.4149883    
  -1.1410996    
  0.28180555    
 -0.30819216    
   1.0632343    
 -0.79717499    
 -0.53782624    
  0.44782972    
  0.16498227    
  0.35076380    
 -0.43812099    
  0.12100513    
  0.38315916    
 -0.33647224    
  0.57107878    
 -0.98978889    
 -0.16802444    
  0.56186658    
  0.23316532    
 -0.43144062    
  0.71698380    
 -0.17124829    
  1.88802686E-02
 -0.57342637    
  0.61255133    
 -0.48012677    
  0.11346707    
  0.22797629    
 -0.29598078    
 -6.30582795E-02
 -0.88140357    
  0.78411901    
 -6.04886524E-02
  0.26076424    
 -0.33754051    
  0.39291802    
 -0.81853473    
 -0.40355864    
  0.66415966    
 -0.15906475    
  0.30646986    
  0.28895032    
 -0.15383385    
  0.23592187    
 -0.48092127    
  0.38928214    
  0.65400326    
  0.12990718    
 -0.89977586    
 -0.19971330    
  0.69708681    
 -0.16028546    
 -0.34792212    
 -0.15524049    
  0.49853671    
 -0.42025709    
  0.15246873    
 -0.29376113    
 -3.30610275E-02
  0.21357425    
 -5.34389988E-02
 -6.66089430E-02
 -0.40674147    
  0.18168302    
 -0.44289851    
   1.1550333    
 -0.48707631    
  0.11095729    
  0.71236777    
 -0.80062526    
  5.10438941E-02
  0.18350555    
 -9.51129496E-02
 -3.30791362E-02
 -6.74919644E-03
  0.49398041    
 -0.43057093    
  0.15111934    
 -0.40546525    
  7.37174526E-02
  0.29652631    
  0.42785427    
 -0.75008851    
  0.70993239    
 -0.72568107    
 -0.68262064    
  0.43130648    
  0.79952782    
 -0.20458582    
  0.47957289    
 -0.76662987    
 -0.38199276    
 -0.18012619    
 -0.14614202    
  0.20573412    
 -2.51058247E-02
 -5.21859154E-02
  0.11778291    
 -6.13690726E-02
 -7.44324997E-02
  4.44518104E-02
 -1.31291859E-02
  3.88818830E-02
  6.16212860E-02
  0.40679231    
  0.11038787    
  0.20541023    
 -0.27423316    
  0.46713698    
 -0.47736737    
  8.37929994E-02
  7.29252547E-02
 -8.00428241E-02
  0.14389408    
 -1.87312197E-02
  0.30538160    
 -0.45708424    
  1.93711445E-02
  0.60940033    
 -0.77601886    
  0.15455522    
  0.72538894    
  1.17459858E-03
 -0.32433966    
 -0.45198497    
  0.13129677    
  0.24483062    
  2.59304158E-02
 -0.18505590    
 -4.11533471E-03
 -1.45383906E-02
 -8.28359053E-02
  0.56866562    
 -0.60570669    
  0.35384053    
 -0.20916864    
 -0.16853936    
  0.12260252    
 -0.48204163    
  0.16545579    
 -0.40693235    
  0.47768319    
 -0.16929212    
  0.24554437    
  0.50727499    
 -0.34412339    
  0.53378582    
  1.25312703E-02
 -0.34096548    
 -2.84209140E-02
 -9.83780026E-02
 -0.18033558    
  3.50912809E-02
  0.32657096    
 -0.36643574    
  3.98645587E-02
 -4.94799986E-02
  -1.8362112    
   1.9284426    
 -0.35290611    
  0.58044529    
  0.23777294    
 -8.96553099E-02
 -0.35171646    
 -0.25039339    
 -0.37821552    
  0.35868925    
  0.13423559    
  7.81461969E-02
  2.25233492E-02
 -0.25482047    
  0.96014255    
 -0.45623738    
  0.31465870    
 -0.28052565    
  0.15654469    
 -0.26265103    
  0.42272830    
 -0.22988975    
 -0.30527189    
  0.45103586    
  0.13883652    
 -0.67252773    
  0.49436444    
 -0.10489979    
 -0.48205778    
  7.42857531E-02
  0.29056466    
  0.22486915    
 -0.28538564    
 -0.39815259    
 -0.15642992    
  0.87653327    
 -0.72558248    
  0.28079033    
 -0.10259812    
  7.95120820E-02
 -1.28207020E-02
  0.63218641    
 -0.71043879    
  0.56293237    
 -0.37481374    
 -0.39397085    
  0.22656621    
 -0.42153889    
  0.29028279    
 -1.04437657E-02
  0.80713195    
 -0.80451047    
  7.31727034E-02
  0.34615764    
 -0.33647239    
 -0.14495628    
  0.19432005    
 -0.23409776    
  0.97865301    
 -0.71517462    
 -0.15638030    
  0.20845273    
  0.63549125    
 -0.22510521    
 -0.54845816    
  0.21338741    
  0.52019316    
 -0.57873702    
 -4.03024666E-02
 -2.40975302E-02
 -0.40768477    
 -4.43004742E-02
 -0.12609264    
  0.41203126    
  0.20731224    
 -0.35971913    
  0.37030122    
 -0.55384302    
  8.76216888E-02
 -6.73389388E-03
  0.91493857    
 -0.22687185    
 -7.58072063E-02
  4.47702445E-02
  0.15540077    
 -0.21122082    
 -0.24893609    
 -1.67668015E-02
  0.33543640    
 -0.17921744    
 -0.13235126    
  0.14874524    
  0.25199172    
  -1.1826124    
  0.76042020    
  0.55789310    
 -0.18757680    
 -0.71501499    
  5.62130548E-02
  0.60759634    
  0.22209217    
  0.10886092    
 -0.21375395    
 -4.45934720E-02
 -0.38930950    
  1.90483779E-02
  0.68604678    
 -0.61548257    
  6.57178275E-03
  2.15993095E-02
  0.54113072    
 -0.95949960    
  0.70605075    
 -0.43969852    
  4.96268738E-03
  0.31935349    
 -0.83597130    
  0.86783224    
 -0.55657172    
   1.0656538    
 -0.53735238    
 -0.54053354    
  1.52675873E-02
  0.72005475    
 -0.41435421    
 -0.37469354    
  0.60849416    
 -0.27248585    
  2.74616648E-02
  0.51443100    
 -0.47460258    
  4.32921760E-03
 -7.39419758E-02
 -5.98980337E-02
  0.60276330    
 -0.43703967    
  9.18810442E-02
 -0.21411934    
  7.07251281E-02
 -0.10683002    
 -0.52647018    
  0.29594666    
  0.29230079    
  0.55499673    
 -0.53447163    
  0.12702034    
 -0.25958496    
  1.78803112E-02
 -9.00078937E-02
 -0.56586802    
  0.72436237    
 -0.21842654    
  2.89874263E-02
  0.11077441    
 -2.59079915E-02
   1.0474570    
 -0.41239518    
  0.12532659    
 -0.48259801    
 -0.12928015    
 -0.30748448    
  0.85212159    
 -0.28680733    
 -0.15677668    
  0.13020259    
 -0.47902074    
  0.93864781    
 -0.33806068    
  0.41548359    
 -4.39749323E-02
 -0.93790436    
  0.55681068    
 -0.27123171    
 -0.26068160    
  0.10618005    
 -0.25307110    
 -0.28347173    
  0.99231750    
  0.24715219    
 -0.58705699    
 -0.34085798    
 -0.24649075    
  0.71264094    
 -8.24585333E-02
  0.40895292    
 -0.59505522    
  0.65321934    
 -0.61847621    
 -0.18134643    
  0.10272551    
  2.86107417E-02
  0.64050359    
 -6.99585229E-02
 -0.32810158    
 -0.81496239    
  0.33322009    
   1.2906584    
 -0.82924223    
  0.42377687    
 -0.55058390    
 -4.28636074E-02
 -4.22424302E-02
 -7.91970566E-02
 -0.53117800    
  0.38659653    
 -6.36921637E-03
 -0.57005334    
  0.21292222    
 -0.67954135    
  0.40846363    
  0.73133087    
 -0.67884070    
  5.52626364E-02
  3.17487307E-02
 -0.15154979    
  3.57180759E-02
  4.01201211E-02
 -4.59850952E-02
 -5.89988893E-03
  2.91565172E-02
  5.58804795E-02
  1.08108744E-02
 -1.08108940E-02
  2.15063319E-02
  8.65680054E-02
 -3.47428434E-02
 -9.53101069E-02
  0.11034782    
 -0.19735932    
  5.88403866E-02
 -1.11954520E-07
  1.13638714E-02
 -9.47455242E-02
  0.14434227    
  0.46122882    
  0.29191029    
 -0.56723988    
  0.40546498    
 -0.48439232    
  0.36772496    
 -0.25370628    
 -0.24824056    
   1.0893614    
  0.26891989    
 -0.76681799    
 -0.44762591    
   1.2975416    
 -0.51300663    
 -0.68013191    
  0.25370637    
  0.30836982    
 -0.34585264    
 -2.46057026E-02
   1.0362068    
 -0.45596111    
 -0.27580056    
  0.33196276    
  0.51195490    
 -0.63398409    
  0.61230630    
 -0.87893486    
  7.23205358E-02
 -0.21863186    
  5.32206595E-02
  0.79453653    
 -0.53546083    
  9.63793248E-02
  1.27389031E-02
 -0.21578658    
  0.26517928    
 -0.13066691    
  0.60217524    
 -0.50624150    
 -8.45572427E-02
  8.87066349E-02
 -0.47623411    
 -0.94160837    
   1.2636921    
  0.21830088    
 -0.33066374    
  7.79616088E-02
  0.17185028    
  0.40756801    
 -0.73607224    
  0.43049049    
 -7.29389042E-02
 -0.15688103    
  2.38945149E-03
 -0.45062211    
 -0.41676459    
 -5.24901636E-02
 -3.65896039E-02
  0.25613388    
 -9.57911760E-02
 -0.22446740    
  0.10668400    
  5.93456859E-03
  7.41079599E-02
  1.63493007E-02
  0.50322932    
   1.2405505    
 -0.61150640    
 -0.11235353    
  0.21649362    
  6.25972915E-03
 -0.27682072    
 -0.45610896    
 -0.28336251    
  0.70386547    
  5.59731014E-02
  0.55846304    
 -0.38491631    
  0.27402985    
 -0.48245203    
  0.29909885    
 -0.61286646    
  0.19180049    
  0.65957087    
  0.23574685    
 -0.85600603    
 -2.52597984E-02
 -0.70249283    
  0.47934934    
  0.42655882    
  0.36874619    
 -0.77801353    
  0.75276268    
 -0.69989938    
  0.16684580    
 -0.24283151    
 -2.96759643E-02
  0.15070228    
  0.66423595    
 -0.50418127    
  0.59949142    
  -1.2347444    
  0.73995119    
 -0.18990475    
 -1.94180757E-02
  0.27099943    
 -0.48620903    
  0.20535703    
 -0.13778363    
  0.53828579    
 -0.72174478    
  0.35530883    
  0.45675853    
 -0.10873306    
  0.73207533    
 -0.38099065    
 -0.44117230    
 -0.23663512    
 -0.11398444    
  0.60111254    
 -0.11097184    
 -0.58939558    
   1.1757523    
  -1.1815662    
  0.57079834    
 -0.28384542    
 -0.11096812    
  0.48757470    
 -0.49740249    
  0.60546219    
 -0.71494627    
  0.98803484    
 -0.79793811    
 -1.37615744E-02
 -0.58594072    
  0.57666022    
 -0.10561967    
  0.67879617    
 -0.36553699    
  7.12629259E-02
  0.27570572    
 -0.28101078    
 -0.71828306    
 -0.12783325    
  0.25406563    
  0.27559012    
  0.58940756    
 -0.39740074    
  0.25086814    
 -0.27115294    
  0.36929974    
 -0.13962041    
  0.13678350    
  0.13282068    
 -0.74156451    
 -6.19308837E-02
  0.49062309    
 -0.27865252    
  0.42254701    
 -0.51180774    
 -0.24362211    
  0.33960196    
  6.69072419E-02
  0.16689336    
  0.38883770    
 -6.55769780E-02
 -0.41574812    
 -0.44097200    
  0.44484022    
 -0.27362445    
  6.39036819E-02
  0.55961597    
 -0.28995210    
 -0.12165438    
  0.29942012    
  3.14633772E-02
 -0.62199342    
  0.27245665    
  0.33017612    
  9.05139968E-02
 -0.30244255    
 -0.18753965    
  0.12819190    
 -3.61486934E-02
  4.40071188E-02
  0.69020748    
 -0.82850260    
 -0.11918863    
  0.30897272    
  0.28721708    
  0.13666466    
 -0.55688226    
  0.42993310    
 -0.23565218    
 -0.65540671    
  0.91696370    
  0.13571623    
 -0.39204201    
 -0.20376723    
  0.28714901    
 -0.15548503    
  0.24129568    
  0.22636902    
 -0.71444976    
  0.47626403    
  0.12025655    
 -0.21200694    
 -0.34006175    
  8.33816230E-02
 -8.56723636E-02
 -0.31874064    
  0.41070873    
 -0.31167769    
  0.72961700    
 -0.51681221    
 -0.42883050    
  0.39596382    
 -0.46952632    
 -0.23080626    
   1.3717662    
 -0.78772593    
  3.16648372E-02
  7.26226941E-02
 -0.21173567    
 -0.47659230    
  4.23590392E-02
  0.59136462    
 -0.41830239    
  0.66961658    
 -0.33647215    
  0.41100511    
  0.10811929    
 -0.34377131    
 -4.52997684E-02
 -8.65678862E-02
  0.19070829    
  4.51202504E-02
 -8.09184983E-02
  0.85862297    
 -0.79038960    
 -0.19689545    
  0.67352569    
  1.31233186E-02
 -0.49615741    
  0.19049659    
  0.27923930    
 -0.66022795    
 -0.63282740    
   1.0888085    
 -0.50645661    
  0.92009813    
 -0.44703397    
  0.22008266    
 -0.80854863    
  0.35207722    
  2.96630729E-02
  0.38080728    
  0.35923958    
 -0.69314700    
  9.49479714E-02
 -0.45561501    
  0.12851895    
  0.44487914    
 -0.46518412    
 -0.66782933    
  0.31481081    
 -0.18378250    
  0.40546510    
  0.44183254    
 -0.73537993    
  0.33647206    
  0.55681068    
  0.20140024    
 -5.25372475E-02
  2.05346029E-02
 -0.23062420    
 -0.17484109    
 -0.12543441    
 -5.20212613E-02
 -4.97613698E-02
  0.25527492    
  3.11308727E-02
 -0.10919909    
 -4.36752252E-02
 -3.17489319E-02
  0.14953160    
 -0.49247658    
 -0.46224177    
   1.0707358    
 -0.34214222    
  0.32790685    
 -0.11576893    
 -9.71226618E-02
 -0.24499939    
  0.72794521    
 -0.23830575    
 -7.75861219E-02
 -0.32009685    
  0.83839881    
 -0.21618436    
 -0.43003631    
  0.33708149    
  9.98661444E-02
 -0.35706839    
  0.31486815    
 -0.42945772    
  0.42657977    
 -0.48568782    
  0.32503191    
 -0.32972682    
  0.24686007    
  0.22900867    
 -0.28379107    
  0.66358846    
 -0.68915498    
  0.60141629    
  -1.1923952    
 -0.45147127    
  8.65403339E-02
  0.42428529    
  0.59529126    
 -0.27591336    
 -7.41650630E-03
 -0.35348979    
  0.54895866    
  6.89927787E-02
 -0.10430297    
 -0.37526998    
 -0.34574583    
   1.4972911    
 -0.70095968    
 -0.34000775    
  0.11686435    
 -0.28768206    
 -0.28986308    
   1.5463538    
 -0.46833050    
 -0.57685125    
  0.71925819    
 -0.49929440    
  0.25531676    
 -0.30315211    
  0.57006061    
 -1.01265600E-02
 -0.78642356    
  7.27102682E-02
  0.54503864    
  8.23572129E-02
 -1.11577641E-02
 -0.16095261    
 -0.14322756    
  0.56665230    
 -0.52385527    
  0.12965333    
 -0.62661064    
 -0.41297814    
  0.79419959    
 -0.32306546    
   1.0182558    
 -0.68299466    
  0.19735922    
 -0.28381988    
  0.49796784    
 -0.51127213    
  0.51394588    
 -0.55728185    
  0.55192733    
 -0.50191689    
 -0.24783610    
  0.33890444    
 -0.70536745    
   1.0219792    
 -0.40104997    
  0.53347456    
 -0.35446274    
  0.25539857    
 -0.67477226    
  0.37801439    
  8.46091658E-02
 -0.12175903    
 -0.50817329    
  6.41243756E-02
  9.27385222E-03
  0.12697145    
  0.96752977    
 -0.76907879    
 -6.89929873E-02
  0.34662473    
 -0.49247634    
  0.24763456    
 -0.39264441    
   1.0782361    
 -0.68129981    
  0.31200901    
 -0.23774818    
  0.19940466    
 -0.30852756    
 -0.25068089    
  0.81503701    
 -0.77046156    
  0.34846714    
  0.20136996    
 -9.73561183E-02
 -0.24859458    
 -0.88350093    
   1.0027642    
 -0.31771436    
 -7.89141655E-02
 -0.34708548    
 -1.67369172E-02
 -0.51930010    
  0.78133976    
  0.12210263    
  3.11197583E-02
  0.62693578    
  9.23293605E-02
 -0.71371001    
  0.34357014    
 -0.13887826    
 -0.27348661    
 -0.57833600    
  0.59013546    
 -0.52857780    
  0.48970866    
 -0.46513751    
 -2.95587368E-02
 -5.01244655E-03
  0.43354282    
 -0.41858014    
  0.67314661    
  0.55382693    
  0.18859133    
 -0.55631572    
  0.53198409    
 -0.75407958    
  4.85407263E-02
 -4.59266640E-02
  0.15898778    
 -0.12560856    
 -0.11778297    
  0.70585018    
 -0.58554512    
  0.12085679    
  0.44055638    
 -0.62109381    
  0.71431214    
 -5.65427393E-02
 -0.49071512    
  0.17399135    
 -0.27634001    
  0.14876585    
 -0.17930248    
  0.26216543    
 -0.15680510    
 -1.87798869E-02
  0.51177311    
 -0.68466038    
  0.55437058    
  0.12316221    
 -0.53349358    
  2.43615150E-03
  0.19601497    
  0.25464210    
 -0.55574715    
 -0.18991788    
  0.13434795    
  0.22428598    
  -1.0323627    
  0.19716805    
  0.14204787    
  2.25741602E-02
  1.76995564E-02
  4.37639002E-03
  3.43380123E-02
 -1.24503046E-07
  0.38414228    
  0.29626602    
 -0.18746309    
  0.28703773    
  0.41764086    
 -0.65441656    
  0.77657795    
 -0.65879470    
  0.71469980    
 -0.46193403    
  5.11239879E-02
  0.19510117    
 -0.50994408    
 -8.84951372E-03
 -0.10289420    
  0.22412847    
 -0.19739515    
  0.34533986    
  0.11683930    
  0.25817245    
 -0.74708456    
 -0.30590943    
  0.39538115    
  6.11545220E-02
  0.80810130    
 -0.82089478    
 -0.37274465    
  0.42092118    
 -3.32672037E-02
 -0.47211990    
  1.34683885E-02
 -0.12828954    
  0.65832758    
 -0.29031020    
  0.17572068    
 -0.14208241    
  0.19789086    
  7.24662542E-02
  0.10322232    
 -2.66208537E-02
 -0.45147127    
  0.93087304    
 -0.98008692    
  0.44521829    
  0.19460346    
 -0.39611939    
  4.76821512E-02
  0.12098076    
 -0.46100703    
 -0.13308634    
 -0.11689366    
 -7.47236311E-02
 -7.14588985E-02
  9.27816108E-02
 -0.41181433    
  0.47714376    
 -2.40010414E-02
 -8.88532475E-02
  2.62022894E-02
 -4.40598354E-02
  4.83609773E-02
 -3.93925644E-02
  5.21858484E-02
  4.22821147E-03
 -3.87145318E-02
  5.95922247E-02
 -0.11829983    
  8.04003328E-02
  7.44146407E-02
 -0.17834553    
  8.22380781E-02
  7.19127432E-02
 -0.18805201    
  0.11174414    
  6.39878362E-02
 -4.22004350E-02
  1.70945302E-02
  2.09651962E-02
 -0.10030168    
  0.36170837    
  2.52377931E-02
 -0.76080573    
  0.64535671    
  0.88069987    
 -0.43637270    
  0.27300069    
 -0.11182801    
 -0.63027990    
 -9.38773379E-02
  0.25567931    
  0.46847817    
 -0.41505280    
  0.15249787    
  4.60687578E-02
  0.75405073    
 -0.59449798    
 -0.17387234    
 -0.60573512    
  0.25862992    
  0.30788484    
  7.69611076E-02
  6.71392158E-02
  0.34601203    
 -0.33953974    
 -0.35514021    
  0.47077015    
 -0.71640402    
  0.23638871    
  0.86873811    
 -0.66750485    
  7.55537823E-02
  0.25183603    
  0.10060462    
 -5.94907664E-02
 -6.69932216E-02
 -3.04206349E-02
 -7.61890784E-02
 -0.11466306    
 -0.11895195    
  4.87899669E-02
 -0.42061684    
  0.92692095    
 -0.16198595    
 -7.13016465E-03
 -0.25541162    
 -0.18185987    
  0.17024508    
 -0.15104023    
  0.31250718    
  0.14931101    
 -5.09326868E-02
 -0.32500678    
 -0.61868298    
  0.10536058    
   1.1824937    
 -0.40738252    
 -0.47500643    
 -0.27948514    
  0.76594228    
  0.51838726    
 -0.25325331    
 -0.22423598    
 -0.14900315    
  7.72742182E-02
  0.20457698    
 -0.32726428    
  7.25265443E-02
 -0.26731482    
  0.25905034    
  0.63550049    
 -0.62518072    
  5.78425005E-02
 -0.34347358    
 -5.47947921E-03
  0.31344604    
  4.89814878E-02
 -7.33727366E-02
  1.63270049E-02
  0.29875433    
 -0.14691955    
 -0.73396915    
  0.44570735    
 -5.97547106E-02
  0.70538735    
 -0.38201943    
  0.10161025    
 -0.62619632    
  0.37695006    
 -0.32415187    
  0.36066711    
  0.42649093    
 -4.11471464E-02
 -0.26711798    
 -0.38618314    
 -0.14550778    
  0.53169090    
 -0.58743274    
  0.14225101    
 -0.20466873    
  0.76507342    
 -2.71798931E-02
 -4.98442277E-02
  0.12175033    
 -0.34617218    
  0.31242663    
 -0.12443550    
 -0.38275683    
  0.42258871    
 -5.76578267E-02
 -0.53080791    
  0.43459818    
 -9.33318883E-02
 -6.97693303E-02
 -0.67696166    
 -0.45002106    
   1.3626351    
  0.35961705    
 -0.54525918    
  0.62549973    
 -0.74051511    
 -5.10313474E-02
 -0.28942859    
 -0.19215991    
   1.0670458    
 -0.60395151    
  0.23216926    
  0.54286516    
 -0.82984239    
  0.27635071    
 -0.36464289    
 -0.52113509    
  0.90482652    
  0.28768227    
  0.63237494    
 -0.88909501    
 -0.28497556    
  0.71321458    
  0.13716727    
 -0.58179986    
  0.35170376    
 -0.46768060    
 -4.99509387E-02
  0.23959301    
 -0.50635707    
 -0.36949587    
 -7.65926838E-02
  3.90293635E-02
   1.0275669    
 -0.91886264    
 -0.24703178    
 -2.22230107E-02
  0.51866019    
 -0.19511206    
  0.77880287    
 -0.37605119    
  0.35340884    
 -0.51848829    
 -3.92206311E-02
 -0.29213658    
   1.1479691    
 -0.19831286    
 -0.31156883    
 -0.18894702    
  0.73635936    
 -0.39056984    
  0.32284302    
 -0.60784042    
  0.83651590    
  7.92382210E-02
 -0.80664736    
  0.85584658    
 -0.45520049    
 -7.34886378E-02
 -0.24416000    
  0.52488577    
  0.13336767    
 -0.86385262    
  0.29849294    
  0.34593195    
 -0.47946358    
  0.20735145    
 -0.10245165    
 -0.31147617    
  0.75892437    
 -0.39688152    
 -0.58660376    
  0.50869572    
  0.44790608    
 -0.10324354    
  2.97641028E-02
 -0.37017155    
  9.70459133E-02
 -0.23818861    
  0.59832585    
  7.88011178E-02
 -0.50875723    
 -0.15863739    
 -0.36745557    
  0.63372397    
 -0.37621239    
 -0.16093047    
  0.23889197    
 -0.26461691    
 -0.20939504    
  4.70674634E-02
  0.20692058    
  8.07612911E-02
 -0.30702502    
 -0.10275982    
 -0.37982282    
  6.13688007E-02
  5.78196980E-02
  3.31522301E-02
 -1.64389387E-02
  1.64387487E-02
 -6.74414411E-02
 -0.24965446    
  0.23205875    
  0.10120995    
 -3.81516926E-02
  2.19789278E-02
 -6.16440549E-02
 -2.33930461E-02
  2.91565172E-02
  2.83307359E-02
 -1.12359608E-02
 -4.03512791E-02
  1.16958795E-02
  1.15607558E-02
  4.49513718E-02
 -1.10497624E-02
 -7.49630183E-02
  9.69419703E-02
 -2.75497213E-02
  1.11110127E-02
 -2.80129649E-02
 -3.46855409E-02
 -5.89988893E-03
  7.95872957E-02
  5.32039143E-02
 -0.12689173    
  2.32567955E-02
  7.73867890E-02
  3.65578011E-02
  6.45386875E-02
 -0.10642941    
 -8.36142972E-02
  0.16077311    
 -1.04017417E-07
 -5.59941381E-02
 -2.65267957E-02
   1.0357451    
  -1.0520056    
 -0.10961976    
 -0.15822415    
  0.33135733    
 -7.45027363E-02
 -6.26985803E-02
  0.26687911    
  0.46379057    
  0.22257699    
  0.78411883    
 -0.85214055    
 -0.28445110    
 -0.12344411    
 -0.72277921    
   1.1258080    
  7.74125978E-02
  0.41221428    
 -0.58420563    
 -0.44930792    
 -0.17395324    
 -0.33547252    
  0.39374182    
 -7.33826756E-02
 -2.05136612E-02
 -0.24541056    
  0.31059626    
  0.69798988    
  0.22410923    
 -0.20260291    
  5.07022589E-02
 -5.54412268E-02
 -0.10246159    
 -0.56489277    
  0.17768103    
 -0.30593553    
 -0.12903024    
  4.67920490E-02
  0.58141744    
  0.39583421    
 -8.29143673E-02
 -4.54079285E-02
  0.20687495    
 -0.35129315    
 -0.13595569    
 -0.90502745    
   1.0688401    
 -0.52651596    
  0.78209484    
  5.38431741E-02
 -4.53687273E-02
 -0.23428118    
  0.36649334    
 -0.57639164    
 -0.32340005    
 -0.20624150    
 -0.15694787    
  0.14004615    
  9.22060758E-02
 -2.62480993E-02
 -7.73867294E-02
  0.20223707    
 -0.36407974    
  0.45382610    
 -0.60685122    
   1.0611745    
  0.64571840    
 -0.54226696    
  0.12675162    
  0.11054173    
  0.27451453    
 -0.40472919    
 -0.32287854    
  7.34543428E-02
  0.15455522    
 -0.33404788    
 -0.12245500    
 -0.13517480    
  0.46505734    
  2.98530143E-02
  0.13720135    
  0.21330523    
  0.14523281    
 -0.48245868    
  0.24248031    
 -0.11623158    
 -0.30488360    
 -0.92262000    
   1.0933074    
 -1.33870747E-02
  5.37634455E-03
  0.54922104    
 -0.64479929    
  -1.2721232    
  0.93506098    
  0.90965712    
 -0.45579538    
  0.79416770    
 -0.61666954    
 -2.22229827E-02
 -6.76425779E-03
  0.10309567    
  0.30086011    
 -0.22238834    
 -0.22550467    
 -0.28218111    
  0.48285195    
 -0.29220563    
 -0.18751633    
  0.11778311    
  0.33249626    
  0.16996112    
  0.44447026    
 -0.89549547    
  0.19586185    
  0.41195154    
 -0.49797732    
 -6.09200746E-02
  9.11904350E-02
  0.19523497    
 -0.12014416    
  0.90171689    
  -1.0141951    
 -0.81989872    
  0.33260360    
 -0.10622229    
   1.6383270    
 -0.37575996    
  7.96675608E-02
 -0.48269638    
 -0.17940609    
  3.64456363E-02
  0.40054086    
 -0.78311193    
 -0.78353113    
  0.98923981    
  5.14188781E-02
  0.33374116    
  0.25378060    
 -0.37541717    
 -0.11224798    
  0.75186414    
 -0.61860287    
 -0.49954745    
 -0.10848060    
 -0.44260448    
   1.1931030    
  0.27862489    
 -0.97835100    
 -0.32466087    
  0.43397400    
  0.97601014    
 -0.56660777    
 -0.52866548    
  0.27763185    
  0.18819629    
 -0.26152778    
  0.56271648    
 -0.50722033    
 -0.17975394    
  0.16681740    
 -0.13950154    
  8.60128626E-02
 -0.46780825    
  0.24053524    
  0.19658703    
  9.96788889E-02
  0.19506046    
  0.18267334    
 -0.25938109    
  0.49613994    
 -0.61193156    
  0.21544123    
 -0.52466691    
 -0.28420374    
  0.87662560    
 -0.24063669    
  0.57490444    
 -6.85005486E-02
 -0.38644475    
  0.11681657    
 -0.56446296    
  0.41897884    
  0.26734260    
 -0.25843361    
 -0.18454121    
  0.55923474    
 -0.12313274    
  0.26501316    
 -0.41343319    
 -0.34814015    
 -5.23377508E-02
  0.35547996    
 -0.36749244    
  0.85717577    
 -0.38453177    
 -0.37212884    
  0.28768191    
 -0.29316154    
  0.31545210    
 -0.15816656    
  0.47351858    
 -0.21440983    
 -0.45276162    
  0.74856305    
 -0.46946478    
 -0.24824055    
  8.47065747E-02
  0.79214227    
 -0.75967985    
 -0.53654271    
  4.19264426E-03
   1.0972168    
 -0.61784291    
  0.22417915    
 -0.20113100    
   1.0250882    
 -0.80549544    
 -5.42931743E-02
  0.37052718    
  0.26974452    
 -0.36446223    
 -0.38451347    
 -0.36905476    
   1.1281600    
 -0.96564096    
 -0.16251896    
 -0.26374915    
  0.39338031    
  0.43245310    
  0.81464899    
  -1.0148816    
 -9.86892506E-02
  0.77114213    
 -0.61851197    
 -5.63528799E-02
 -0.15939802    
  0.59030139    
 -0.15782042    
 -0.49985647    
  0.22193062    
  9.26589221E-02
  0.28989181    
  0.26338270    
 -0.75616014    
 -0.25830746    
  0.55206871    
 -0.16430317    
  0.25131452    
  0.49175605    
 -0.65427494    
  0.38862091    
 -0.36493844    
  0.69950980    
 -0.92531645    
  0.21511136    
  0.46326065    
 -0.78225219    
  0.30818063    
  0.34420639    
 -0.33124718    
  4.20230925E-02
 -8.58897120E-02
 -4.82297391E-02
 -0.11719508    
  7.63729885E-02
 -0.56452990    
   1.0738839    
 -0.46618158    
 -0.11690310    
 -5.98005913E-02
  0.68611985    
 -0.93983781    
 -0.28647926    
 -0.12260230    
  4.77543101E-02
  4.55774032E-02
 -9.33319181E-02
 -2.75497213E-02
 -6.34219721E-02
  0.10178265    
 -1.62606668E-02
  5.44962659E-03
 -3.87859121E-02
  5.63394371E-03
 -0.26912868    
  0.66707516    
 -0.51082546    
  0.61126822    
  0.31129199    
 -0.97418493    
   1.2171309    
 -6.27102479E-02
  0.55573118    
 -0.52287382    
 -6.03722185E-02
  0.17297927    
 -0.29614142    
 -4.97613698E-02
 -0.26747927    
  0.52866560    
 -0.99600595    
   1.1265861    
  0.30900472    
 -0.58753359    
  -1.1146860    
   1.5389557    
 -0.53241837    
  0.38322294    
 -0.45149091    
 -8.20827261E-02
 -0.64985025    
   1.7514082    
 -0.39668033    
 -0.16957526    
 -0.76288044    
  0.27650890    
  4.66476753E-02
  1.33156655E-02
 -0.12076389    
  0.69165349    
 -0.11386683    
 -0.25635231    
  0.42263308    
 -0.98604375    
  0.42926073    
  0.20314302    
  0.49985659    
 -8.96887630E-02
 -0.49662828    
  0.22753917    
  0.24603748    
 -0.59771240    
  0.11972085    
  0.50505698    
 -0.79273880    
  0.42010653    
 -0.26217046    
  0.50830364    
 -0.25979173    
 -0.29755393    
 -0.28591979    
 -0.13958579    
 -0.18151225    
  0.99289221    
 -0.49772257    
  0.30163747    
 -0.54873419    
  0.36158714    
 -6.82391748E-02
  0.16138852    
  0.49873370    
 -0.90179765    
 -0.18088382    
 -6.22421131E-02
  0.52630156    
  0.24618244    
  0.69420588    
 -0.36502418    
 -0.72410923    
  4.00669202E-02
  0.90840477    
 -0.37546870    
  0.20597568    
  0.10145658    
 -0.14420484    
 -0.38681480    
 -0.10511396    
  0.13568424    
  0.16969727    
  0.10008369    
 -0.31374383    
 -0.11162218    
 -0.28600827    
  0.39312619    
 -0.18820812    
 -1.37178469E-02
 -2.51762588E-02
  0.80048883    
 -0.81763208    
  0.14712708    
  0.34918427    
  4.79545668E-02
 -2.02711280E-02
 -0.42789903    
  0.31032956    
 -0.17125069    
  0.10376448    
  9.21318606E-02
  0.40171257    
 -0.58178967    
 -0.34141734    
 -0.20594233    
   1.2292327    
 -0.60840589    
  5.66955209E-02
 -0.26177388    
  0.41648674    
 -0.31215009    
  0.17112231    
  6.57515004E-02
  3.74709442E-02
  4.11720388E-02
  0.10367855    
 -0.73018825    
 -0.97455961    
  0.87199026    
  0.25671986    
 -0.20246935    
  0.29262057    
 -0.37873200    
 -0.46856588    
  0.44674677    
 -0.19415617    
  0.32814679    
 -0.31044731    
 -1.76997390E-02
 -5.03536910E-02
  0.47351858    
  0.14660358    
 -0.46798551    
  0.30070156    
 -0.37171292    
  0.36271706    
 -0.62335128    
 -3.42892334E-02
  6.74412996E-02
 -2.19788328E-02
  0.67916113    
  2.81306915E-03
 -0.69314706    
  7.04900101E-02
 -0.12237488    
  0.10120995    
 -7.78169110E-02
  8.31504911E-02
 -2.69559547E-02
  0.50424659    
 -0.15690479    
  8.15267190E-02
 -0.13302316    
 -0.67701769    
  0.34217033    
 -4.65201624E-02
 -3.02139800E-02
  5.37441149E-02
  0.50499469    
 -0.26799393    
 -2.79086065E-02
 -3.35763060E-02
 -0.21102239    
  0.50841314    
   1.2599831    
 -0.84729779    
  0.23411424    
  0.10782424    
 -0.57896709    
  0.59418291    
  0.35381842    
 -0.64374030    
 -1.58195924E-02
 -9.55381915E-02
  7.94642419E-02
 -2.34202668E-02
  0.63333702    
 -0.74080586    
  0.82634884    
 -0.62832010    
  0.53646797    
 -0.11667597    
 -0.66095394    
  0.49918810    
 -0.20122844    
 -0.14735717    
  0.79125404    
 -0.71376652    
  3.66024785E-02
  0.37904444    
 -0.54168797    
 -0.18232179    
  0.32575393    
 -3.28617916E-02
  0.17897499    
 -0.24574350    
 -0.95265830    
  0.82860571    
 -2.17990819E-02
 -0.13866076    
  0.83730257    
 -0.50626969    
  0.28995237    
 -0.25862965    
 -0.18056096    
 -1.32803572E-02
 -1.88941453E-02
  0.68080980    
 -0.10306409    
  9.61439386E-02
 -0.37469330    
  0.13049664    
 -0.29957280    
 -5.40671162E-02
 -8.97702128E-02
 -9.55865085E-02
 -0.28666931    
   1.3842679    
 -0.88484299    
  0.37469360    
 -0.70675266    
 -0.64631587    
  0.66329432    
  0.65889704    
  0.34810188    
 -0.34984523    
  0.36207071    
 -0.24525763    
 -0.48376241    
  0.68302059    
 -0.21648635    
 -0.54238749    
  0.69586086    
 -0.58778667    
 -6.81223944E-02
 -0.54535747    
 -0.11441024    
  3.47429365E-02
 -0.18721153    
  1.72344059E-08
  0.27137330    
 -0.45134455    
  0.27528161    
  0.13952927    
 -0.11314262    
 -0.11000106    
  5.10023423E-02
  0.10977056    
  0.51477802    
 -0.46645945    
  5.95142283E-02
 -0.40546504    
  0.20430048    
 -1.64389387E-02
 -5.54010691E-03
  3.27897817E-02
 -8.40831250E-02
  2.31223051E-02
  6.09606579E-02
 -4.39629965E-02
  7.57118538E-02
 -9.27095115E-02
  3.92206982E-02
 -2.22230107E-02
  7.57118538E-02
  6.06246293E-02
 -0.17645644    
  0.10008334    
 -4.87900898E-02
 -7.49630183E-02
  5.81560321E-02
 -2.28580311E-02
 -4.13040034E-02
  5.27980737E-02
  3.37108448E-02
  5.89983724E-02
 -7.01093376E-02
  5.43610975E-02
  3.12527493E-02
 -7.45027363E-02
  2.72496007E-02
 -0.15057282    
  0.11221222    
 -1.12359608E-02
  5.63394371E-03
 -5.63370530E-03
  0.56364310    
  0.87761015    
 -0.61104959    
  5.04309945E-02
  0.63777792    
 -0.66628373    
  0.13081677    
  0.20220698    
  0.19263114    
 -0.43804148    
  0.26253396    
  0.14072122    
 -0.33293855    
  4.03281264E-02
 -0.40349093    
 -0.16356389    
   1.0424783    
 -0.92740899    
 -0.97053069    
   1.1229051    
 -0.15548505    
  0.52750814    
  0.29272461    
 -0.63583648    
 -0.69834197    
  0.65058762    
  0.44105628    
 -3.74043137E-02
  0.21329485    
  0.25942755    
 -0.43182787    
 -0.42570326    
  0.58778679    
 -0.22314346    
  0.25090274    
 -0.54105717    
  0.83913171    
 -0.82438940    
  0.11289310    
  8.15496892E-02
 -0.31344622    
  0.56899071    
 -0.62841433    
  0.74013084    
  4.16369317E-03
 -0.68487126    
  0.53256559    
 -0.24763444    
 -0.16836964    
 -2.22505406E-02
  0.30748469    
  0.26631594    
 -0.29996374    
 -0.34372282    
  0.79743481    
 -0.15093511    
 -0.29898155    
 -0.33420220    
  0.47033441    
  0.23986261    
 -0.60722011    
  0.57147831    
 -0.80120659    
 -3.98214534E-02
 -0.56982416    
   1.1240680    
 -0.15086477    
  0.37937963    
 -0.51320946    
 -1.68476459E-02
 -4.72136289E-02
  0.11068974    
 -0.35765177    
  0.52312744    
 -0.14072756    
  0.45601758    
 -0.50380778    
  0.47957301    
 -0.14077242    
  4.70482334E-02
 -0.35826081    
  0.21540374    
  0.49460724    
 -0.47828752    
 -0.28051370    
  7.11762998E-03
  7.51206130E-02
  2.81100087E-02
  0.43832356    
 -0.40066257    
  5.00605181E-02
  0.39630893    
 -0.36175615    
 -0.34595087    
  0.56682789    
 -0.49979252    
  0.42277089    
  2.89874356E-02
 -0.28030214    
 -9.93096307E-02
  0.50056422    
  0.21665277    
 -3.40319215E-03
 -0.45198527    
 -0.12136091    
  0.62213606    
 -0.88591248    
   1.0344822    
 -0.36658549    
 -0.68376988    
  0.23638879    
  0.14296056    
  6.53367862E-02
  4.83829826E-02
 -0.33322009    
  0.52526629    
 -0.54361540    
  0.21757229    
 -0.34846187    
 -9.98057947E-02
 -0.51472050    
  0.47000360    
  0.30055615    
  9.87925380E-02
  0.45791656    
  3.43327485E-02
 -0.53187889    
  0.51676530    
 -0.25932324    
 -1.64607714E-03
 -0.46572924    
  0.13941975    
  0.12838098    
 -0.18957680    
 -0.29417571    
  0.72045791    
  0.12357693    
 -0.30748481    
 -0.17208824    
 -6.81052310E-03
  0.33874744    
 -4.31243032E-02
  2.34514531E-02
 -9.36557949E-02
 -7.15936348E-02
 -0.12243269    
  0.44513875    
 -0.11372498    
 -0.46085376    
  0.77048028    
  3.54121812E-02
 -0.41391835    
 -0.22569333    
  0.56628054    
 -0.70041984    
  0.18596467    
 -0.24872051    
  8.91679525E-02
  0.60268307    
 -0.32872006    
 -0.59212047    
  0.21332349    
 -0.11712552    
  0.27727300    
 -0.14448170    
  0.55144012    
 -0.33141065    
 -0.33522576    
 -4.15488891E-02
  0.81025660    
 -0.46301985    
  0.30886951    
 -0.33490112    
  8.02116543E-02
 -0.22924720    
  1.01524787E-02
  0.54214823    
 -0.49528396    
  0.16612704    
  0.26236409    
 -0.46031779    
 -4.84173261E-02
  0.79837728    
 -0.97497118    
  0.25683722    
 -1.45632531E-02
 -0.47245157    
  0.35038045    
 -0.20128462    
  0.28090253    
 -6.86286464E-02
  0.50259531    
  0.34235826    
 -0.93047553    
 -0.25259081    
   1.0648427    
  0.33571702    
 -0.81661183    
  0.77220315    
 -0.90451437    
  4.76279147E-02
  6.74413294E-02
 -1.53345559E-02
  0.17567711    
 -8.70112404E-02
 -0.87668169    
   1.0247530    
 -0.37627861    
  0.85668075    
 -0.92767006    
  5.30627184E-02
  0.19855440    
  8.52442756E-02
 -9.16204453E-02
 -0.10086913    
 -0.36956102    
  0.50809127    
  2.03259084E-02
  0.77055502    
 -0.22454141    
 -6.50050640E-02
 -0.25987983    
  0.22572085    
  1.40576167E-02
 -0.84349787    
  0.38057578    
  0.40680832    
 -0.42512032    
 -0.45492291    
 -7.73492455E-02
  0.66836715    
 -0.23304893    
 -0.19966587    
 -0.16479656    
 -0.22558938    
 -0.16853936    
 -0.10697216    
 -0.11375909    
  0.11375884    
  0.16788097    
 -0.32472315    
  6.68942556E-02
  1.72344059E-08
  0.65721512    
 -8.25868025E-02
  0.83204484    
 -0.27527151    
 -0.31916580    
  0.40633512    
  0.21651275    
  2.89877187E-02
 -0.34412032    
  0.14117970    
 -0.16448155    
  0.33140764    
 -0.19738519    
 -0.37001860    
  4.14187945E-02
 -0.21482518    
  0.93272287    
 -0.59878981    
 -0.11197367    
 -0.18137406    
  0.16705425    
  8.96121711E-02
 -0.18276118    
  8.83298293E-02
  6.31790757E-02
 -4.40395549E-02
  0.85572529    
 -0.87004524    
  0.33921593    
 -0.38848665    
  0.38677275    
 -0.44660878    
  6.73827976E-02
  0.56781703    
 -0.10157959    
 -0.20715550    
  0.36265296    
 -0.44317934    
  0.31406042    
 -0.63513827    
  0.93234599    
 -0.61968958    
  0.13617076    
  0.12146631    
  0.36772493    
 -0.76586378    
 -9.77983326E-03
  4.56263609E-02
  0.76884669    
 -0.62075049    
 -0.25711477    
  0.63521874    
  0.13353132    
  0.10037224    
 -0.29983008    
 -0.41439378    
  0.48585269    
 -0.71124077    
  0.19349493    
  0.28768212    
 -0.41857141    
  0.14239696    
  0.24263188    
  2.65739728E-02
  0.13702177    
 -0.62537438    
  0.12315009    
  6.81529343E-02
  0.53683716    
 -0.58751172    
  0.22512187    
 -0.16507952    
  0.25209117    
 -0.44143006    
  0.15132973    
  0.74389547    
 -0.77089125    
  0.26312947    
 -4.69755121E-02
 -0.20871893    
 -0.12056483    
  0.29669413    
  0.49074969    
  7.09343255E-02
 -0.44643456    
  -1.1247820    
   1.5015489    
 -0.50661528    
  0.64472467    
 -0.75805324    
  0.56798416    
 -0.23825729    
  0.12396802    
 -0.47991803    
 -0.31875557    
  0.17899384    
  5.14322072E-02
  0.70233971    
 -0.38990062    
 -0.21688895    
  0.45002136    
 -0.20458582    
  9.82056782E-02
  0.39176622    
 -0.86313158    
  0.21713094    
  0.55836201    
 -0.65257633    
  0.63994962    
 -7.24478737E-02
 -0.36333242    
 -0.99070114    
   1.1749853    
 -0.21825358    
  0.77225161    
 -0.67916083    
 -0.35403290    
  0.14696315    
  0.62602371    
 -0.83278751    
  0.34285432    
 -6.78573176E-02
 -0.20209011    
  0.53856236    
 -0.27860504    
 -8.59166980E-02
 -0.17664863    
  0.15898778    
 -0.42685044    
  0.23872121    
  0.50435299    
 -0.18687735    
 -0.13157652    
  0.12371762    
 -0.30158487    
   1.1101018    
  -1.0257604    
 -0.13633631    
  0.27139866    
 -6.18298985E-02
  9.34447721E-02
 -8.88990685E-02
 -2.52597984E-02
 -2.59143244E-02
  0.46041104    
 -0.60663813    
  0.42552069    
 -0.32071283    
  6.03320636E-02
  0.44300285    
  0.27899772    
 -0.51920331    
 -0.59315479    
  8.93153846E-02
  0.82211912    
 -0.62461811    
  0.40112677    
 -0.49643698    
  0.42806470    
 -0.15694784    
  0.38714272    
 -0.69610995    
 -0.10305527    
  0.19105527    
  0.24677518    
 -0.38030669    
 -0.14693037    
 -0.23399347    
  0.86404002    
 -6.12235516E-02
  1.21459030E-02
  0.22916174    
  0.15529311    
 -0.54095531    
  0.40468031    
 -0.35197657    
  0.20512517    
 -0.10536038    
  0.63170159    
 -0.43932953    
  0.22447595    
 -0.74647480    
  0.16770233    
  5.54416031E-02
  0.19534507    
 -0.21120015    
 -4.19643186E-02
  0.45046890    
 -0.58264059    
  0.21221450    
  0.28823137    
  7.91554600E-02
 -0.18689799    
 -0.16738774    
  0.42053556    
 -0.25498417    
 -0.12933874    
  6.48000315E-02
 -7.53154382E-02
 -0.15274201    
  0.26840898    
 -0.20171772    
  7.11410120E-02
  6.23902380E-02
  0.64460891    
  -1.0281392    
  0.27727300    
  0.25405118    
 -7.58485049E-02
 -0.49162424    
  0.43963936    
 -0.32390347    
 -0.17904821    
 -9.85238235E-03
  0.18067017    
  0.18323961    
  0.64378327    
 -0.68594426    
  0.62509346    
 -3.78386974E-02
 -9.33173820E-02
 -0.16294850    
 -0.14191209    
  0.54966539    
 -0.43210229    
 -0.46719056    
   1.2341315    
 -0.82120365    
  0.37015241    
 -0.23152265    
 -0.22597939    
 -0.20654784    
  0.24436322    
 -0.19569157    
 -9.45980698E-02
 -0.22772335    
  0.92867267    
 -9.64766741E-02
  4.46376689E-02
 -0.69178402    
  0.60786849    
 -0.35625103    
  0.46176013    
 -0.41418108    
 -0.48753011    
 -0.14487365    
 -0.25894785    
  0.79158711    
  0.46608958    
 -0.66008633    
  0.25251818    
  0.51753998    
 -0.59407985    
  0.60902417    
 -0.62506109    
 -0.15994109    
  0.47608280    
 -0.45463407    
  0.53855425    
 -0.42106587    
  -1.0390980    
  0.87546879    
  0.65492588    
 -0.29298693    
 -0.15673286    
  0.74816668    
 -0.61293972    
 -6.95575848E-02
 -0.45988551    
  0.81761932    
 -0.58512342    
  0.33380902    
 -0.15193090    
 -8.07819143E-02
  0.75715989    
 -0.89344198    
 -0.17081770    
  0.25530055    
 -0.34053099    
 -0.24019183    
   1.0103661    
 -0.14513062    
 -0.22791681    
 -0.33169886    
 -0.40047780    
  0.12604070    
  0.31044719    
 -0.17911109    
  0.49610251    
  0.49286667    
  5.83500117E-02
 -0.12336528    
 -0.17290056    
 -0.14841999    
  0.30282977    
 -0.42827383    
  0.13173959    
  0.29653382    
 -0.54456633    
  0.90388155    
 -0.62698132    
  0.79911709    
 -0.66077012    
  0.41661227    
 -0.70606560    
  3.25609893E-02
  0.18155858    
  0.25322112    
 -0.70357168    
  0.30915645    
  0.73511124    
 -0.29437792    
 -0.74988967    
  0.28917792    
 -0.19768576    
  0.14237198    
  0.63081789    
 -0.53809595    
 -6.23810627E-02
 -9.89952460E-02
  9.89950821E-02
 -0.87133938    
   1.5529256    
 -0.82734311    
  0.32231486    
  0.29488146    
  7.19537139E-02
 -0.55728185    
  0.85525823    
  -1.1483940    
  0.92871338    
 -0.63092601    
  0.27601352    
 -0.33823425    
  4.34852727E-02
 -0.12044604    
  0.22793208    
 -0.22526883    
  4.16728333E-02
  0.56687796    
 -0.69170094    
  0.15991460    
 -0.31599358    
  0.26547781    
  2.30482817E-02
  0.20732296    
  -1.0100588    
  4.95968983E-02
   1.4500766    
 -0.78694534    
 -0.25766620    
  0.70738220    
  0.25445068    
 -0.15050437    
 -0.46618938    
  0.27747810    
 -0.42488319    
  0.54266644    
 -0.18129660    
 -0.15244453    
  0.31301495    
 -0.23941836    
  6.62996573E-03
 -0.48330772    
  0.30800995    
 -8.77273530E-02
  0.41969022    
  0.11211742    
 -0.26878202    
 -7.78426081E-02
  0.53760660    
 -0.61685616    
  8.16277191E-02
  0.19569181    
 -0.20763920    
  0.12629382    
 -0.17304267    
  0.60636473    
 -0.68221807    
  0.30652526    
 -5.76290153E-02
 -1.92517247E-02
  0.44013426    
 -0.62982661    
  0.62424731    
 -0.49923825    
 -7.65926763E-02
  0.87878013    
 -0.75273931    
 -2.44183727E-02
 -2.96486262E-02
  0.22868355    
  0.13583069    
  0.17506066    
 -0.67841136    
  0.93838513    
 -0.36969244    
 -1.51745826E-02
 -0.51184535    
  0.34409633    
 -0.15415080    
 -1.27388276E-02
 -4.59096842E-02
  0.51216698    
  0.46445894    
 -0.90748394    
 -0.19789088    
  0.50316298    
  0.46421787    
 -0.12117367    
 -0.78214550    
 -0.26642993    
  1.23842740E-02
   1.1554286    
  -1.1281129    
 -6.17480054E-02
 -0.12177181    
 -0.17658275    
 -0.13291845    
  0.30228090    
 -0.24512239    
  0.30147558    
   1.4509399    
  -1.2332907    
 -0.83180797    
  0.97288644    
  0.58991098    
  4.91691343E-02
 -0.35559309    
  0.34288663    
 -0.50275946    
 -0.30689296    
  0.84975809    
 -0.53444368    
  1.45685468E-02
  5.42847030E-02
 -7.09519163E-02
 -0.29894990    
   1.0610899    
 -0.79199308    
  0.70498174    
 -0.51977819    
 -0.15115780    
  0.15115762    
 -0.37273353    
  0.11342217    
  0.22640157    
 -0.20108373    
 -7.06175789E-02
  4.29658778E-02
  1.16146430E-02
  0.44545519    
 -0.41363445    
 -7.42802471E-02
 -0.77600497    
  0.46475422    
  0.49156234    
  0.37758160    
 -0.74553013    
 -0.38532034    
  0.43908188    
 -0.24542841    
 -3.58460546E-02
 -5.24462871E-02
  0.44320554    
 -0.37626588    
 -0.23399347    
  9.72328422E-08
  0.11980114    
  0.35020250    
 -0.15320437    
  0.21649912    
  0.35534060    
  0.37702739    
 -0.31015471    
  9.49923843E-02
 -0.15071189    
 -0.54402632    
  0.17218542    
  0.42054319    
 -0.47282439    
  0.18514264    
  0.37850067    
  0.30284014    
  7.21547455E-02
 -2.46097483E-02
 -0.12659883    
 -0.61409348    
  5.76860756E-02
  0.67846578    
 -0.56617892    
  0.46447739    
 -0.51798815    
 -5.43023162E-02
 -4.47432371E-03
 -0.57885796    
 -0.30652514    
   1.2923417    
 -0.46227241    
 -3.86519358E-02
 -0.21029545    
  0.69466585    
  0.12667949    
 -0.47751850    
 -0.10440310    
 -0.34850594    
 -0.12245500    
  0.46616501    
  0.20176284    
  0.41003856    
 -8.42888281E-02
 -0.24646312    
 -0.15900196    
  4.37113382E-02
 -0.11651096    
 -4.68468964E-02
  0.53076941    
 -0.43262899    
 -0.18842693    
  7.33577758E-02
  4.99510653E-02
  8.23604017E-02
  0.31299993    
 -0.32158372    
 -0.20499046    
  0.18320312    
 -0.43792474    
 -5.61548918E-02
  0.48966476    
  0.55708420    
 -0.75726312    
 -0.51534015    
   1.4413139    
 -0.56095493    
 -0.14512336    
 -3.53236087E-02
  0.55607814    
 -0.65770066    
  0.18563294    
  7.17440993E-02
 -0.12043075    
  0.25010872    
 -1.18945632E-02
  0.16072248    
 -0.36481759    
 -1.26583781E-02
  0.59624338    
 -0.50693464    
 -0.14834218    
  5.47782555E-02
  0.71320063    
 -0.87735128    
  2.72632614E-02
 -0.75102508    
 -8.65403414E-02
  0.46575749    
 -0.16126809    
 -8.70112777E-02
 -0.37634793    
 -0.57462859    
  0.95097637    
 -1.83490738E-02
  0.17379767    
 -5.19080199E-02
 -3.33363228E-02
  0.34730920    
 -0.92079210    
  0.61090922    
  4.39192504E-02
 -0.80024529    
   1.1846571    
  0.28501904    
  2.95587517E-02
  7.48013929E-02
  3.88743319E-02
 -8.49650502E-02
 -0.21843746    
 -4.70570754E-03
  0.11987705    
  9.94856432E-02
  0.44749841    
 -0.57671028    
  0.47751847    
  0.13486725    
 -0.34869638    
  0.45604065    
 -0.75929600    
  0.23650689    
 -0.22980297    
  0.66376674    
 -6.27053156E-02
 -0.19931504    
 -0.34125242    
  0.34571382    
  0.19729301    
 -0.49791715    
  6.77898899E-02
 -7.98867643E-02
  0.36897221    
 -0.37100273    
 -0.15110637    
  0.96203679    
 -0.54950428    
 -0.60770202    
  0.11905950    
  0.23127379    
  0.67062819    
 -0.74629462    
  0.22227003    
 -0.30413368    
 -0.39603090    
  0.36474103    
 -0.62008750    
  9.94339958E-02
   1.1376220    
 -0.87178177    
 -0.55489510    
   1.0045834    
 -0.19487476    
  0.48003876    
 -0.36035579    
 -0.49149084    
  0.30351368    
 -7.89526552E-02
 -0.10441647    
  0.38641712    
 -0.16453199    
 -0.60403919    
  7.96883106E-02
 -5.24137877E-02
  0.81738657    
 -3.01528741E-02
 -5.02198488E-02
 -0.30937490    
  0.27443695    
 -4.77904268E-02
  0.28768229    
  0.53841376    
 -0.35813361    
 -0.58661926    
  0.62105626    
 -0.44136274    
  0.68764973    
  -1.0387014    
  0.65827835    
 -0.14558509    
  0.10778306    
 -0.41810739    
  0.81064761    
 -0.79299247    
  0.49621969    
 -0.47641683    
  1.21803395E-02
  0.81495756    
 -0.77694803    
 -0.25031590    
 -0.44050309    
  0.21661077    
 -0.10245166    
  0.23878820    
  8.15496743E-02
  0.15070228    
  0.41748226    
 -0.53267831    
  0.56623822    
 -5.59941195E-02
 -0.53675538    
  5.51664941E-02
  0.77057898    
 -0.35947984    
 -0.53100288    
 -0.55643606    
  0.79097944    
  0.39787963    
 -0.48466218    
  0.72158527    
 -0.91162860    
  0.87075102    
  0.19292827    
 -0.65710717    
  0.44451579    
 -0.68607980    
  0.63067216    
 -0.21679218    
  0.24049689    
 -0.26309669    
 -0.10641918    
  1.88880954E-02
  0.18197517    
  0.35632819    
 -0.39160544    
  0.53178912    
  -1.0522362    
  0.60476154    
 -0.43052921    
   1.0393614    
  -1.2568108    
  0.53266746    
  0.10202179    
 -0.66349107    
   1.0767297    
 -0.70651042    
 -2.24451581E-03
  0.50586957    
  4.05693054E-03
 -0.53726280    
 -7.42858723E-02
 -2.51901112E-02
  0.13353123    
 -0.17254798    
  7.65681937E-02
  0.18354912    
 -0.39326972    
  0.12783349    
  0.55770934    
 -9.27180052E-02
 -0.35883081    
  0.84626967    
 -0.81093013    
  0.57536417    
 -0.46584556    
 -0.24569885    
  0.17700250    
  6.03629164E-02
 -0.33480000    
  5.68332635E-02
  0.40362194    
  0.25008360    
 -0.13846976    
 -0.41042814    
  0.17524838    
  0.87320459    
 -0.73498672    
 -0.33356750    
 -9.58176926E-02
  1.66208688E-02
  0.37760830    
 -0.30605447    
  0.57087851    
  0.11970817    
 -0.16705397    
 -1.37304086E-02
  9.09717306E-02
 -0.35687548    
 -0.34897485    
  0.29122692    
 -8.87498707E-02
 -0.35899767    
  4.22827229E-02
  0.24207163    
  0.38865811    
 -0.43208778    
  0.16564728    
  0.12464246    
 -0.46377322    
  0.14165053    
  0.65468073    
 -0.59199733    
  0.57504785    
 -0.26051405    
  0.29688177    
 -0.66337490    
  0.17786704    
  0.36909756    
 -0.45286742    
  0.64338583    
 -0.33290705    
  0.39951622    
 -0.37664798    
 -0.32368460    
  8.29970092E-02
 -0.88257349    
  0.99937302    
  0.31054848    
 -0.12266500    
 -0.45478576    
  0.13224538    
  0.32254043    
 -0.37099260    
 -2.63489056E-02
 -0.46034154    
 -0.49177724    
  0.90998143    
  0.52689826    
 -6.48374781E-02
 -0.57447857    
  0.10734166    
  0.71703255    
  0.27612484    
 -0.76645809    
 -1.22452807E-02
  0.39928603    
 -0.64475048    
  0.86513537    
 -0.87039870    
  0.62207896    
 -0.36725292    
 -0.12625426    
  0.47924152    
 -0.34484059    
  4.75338846E-02
  0.28574580    
  0.39180645    
 -0.39617625    
 -0.27751482    
 -0.13160644    
 -0.25666618    
 -0.10788910    
 -8.24190602E-02
 -9.35932323E-02
  0.68176192    
  0.16661367    
  0.54356343    
 -0.81046140    
 -5.19596376E-02
 -0.12531127    
 -0.22819421    
  0.67558897    
 -0.35139790    
  0.58575058    
 -7.95120895E-02
 -2.93932240E-02
 -0.40192023    
  0.61822224    
 -0.65278292    
  9.83028561E-02
  9.13182870E-02
  0.11980117    
  0.15645215    
 -0.29275230    
 -0.99510187    
  0.21913534    
  0.54400426    
  0.66237569    
 -0.85171443    
  0.19862005    
 -0.19020452    
  -1.0129983    
   1.2350242    
 -0.26774785    
  0.34933805    
  0.27888051    
 -0.56587559    
 -5.36093861E-02
 -0.68448919    
  2.83307359E-02
  0.86234784    
  0.61467570    
 -0.90235746    
  0.54968327    
 -0.53718340    
  0.64707071    
 -0.34397984    
 -0.36721542    
 -0.84289241    
   1.0102012    
 -0.36028308    
   1.0221331    
 -0.50649965    
  0.45915374    
 -0.84679306    
 -8.86188745E-02
 -0.33647206    
  8.79117697E-02
  8.53599459E-02
 -0.38299218    
  0.29266939    
 -0.43577027    
   1.0647109    
  6.91695884E-02
  0.61732423    
 -0.65773380    
 -1.28746805E-07
 -0.16191258    
  0.42744410    
 -0.26038972    
  0.12742302    
 -0.61293077    
 -0.11000103    
  2.75248140E-02
 -0.15113865    
 -0.11122562    
 -5.89988893E-03
  4.62511294E-02
  0.56042254    
  0.37931964    
 -0.21599455    
 -0.44457605    
  0.56570214    
 -0.56570202    
 -0.16201620    
 -0.27602521    
   1.2835062    
 -0.21174075    
 -0.56359178    
  0.93913525    
 -0.36876360    
 -7.23770484E-02
 -0.14012535    
  0.46756348    
 -0.26866660    
  0.21856710    
  0.20050405    
 -0.62917167    
  -1.2277267    
  0.59735602    
  0.61332500    
  0.19936763    
  7.02440366E-02
  0.69969034    
 -0.70188087    
 -0.24475719    
  0.57273465    
 -0.61565971    
  0.24053526    
 -0.36161330    
  0.90767282    
 -0.34852844    
  5.32724559E-02
  4.37517054E-02
  0.11473437    
 -0.24826562    
 -0.23991774    
  0.40380549    
  0.27050892    
 -0.60234064    
 -0.98082918    
  0.71753842    
  0.24695425    
 -8.33816081E-02
  3.02290935E-02
  6.01864755E-02
 -0.28768221    
   1.2361597    
 -0.24025758    
 -3.99113521E-02
 -0.14679237    
 -0.45595574    
 -2.66089551E-02
 -2.50299815E-02
  0.61779761    
 -0.75067103    
  0.73565197    
 -0.18813898    
 -9.91227701E-02
 -0.25516334    
 -0.10753201    
  0.25826842    
 -2.07359903E-02
  0.41996279    
  0.23434459    
 -0.72534329    
  2.62377840E-02
  1.97245218E-02
 -6.87141269E-02
 -0.16079736    
  0.27904531    
  0.44435209    
 -0.38132483    
 -0.20670018    
  0.16026297    
  7.28587387E-03
 -0.22723545    
 -7.56860301E-02
  0.13965531    
  0.44731209    
 -0.77569735    
  0.22965071    
  0.45455474    
 -0.43124387    
 -7.90831968E-02
  0.79950464    
  2.54578181E-02
 -0.73899090    
  0.22451541    
 -0.24766465    
  0.58570254    
 -0.55798745    
 -0.36418778    
  0.95298612    
 -8.57478082E-02
 -0.16918501    
 -0.19380659    
  0.33929721    
 -0.40054071    
 -0.18442915    
  0.25748384    
  0.14375307    
 -0.40631282    
 -0.15076388    
 -5.16049117E-02
  0.93664300    
 -0.81093025    
  0.23841093    
 -0.19539365    
  0.62227297    
 -0.45542133    
  0.41506994    
 -0.13689850    
 -0.22821532    
 -0.20114173    
  0.29026926    
 -2.15484127E-02
 -5.49479276E-02
 -4.71179411E-02
 -8.81053973E-03
  0.21425447    
  0.36414704    
 -0.15974942    
  0.12567666    
 -0.22186050    
  0.18258876    
 -0.28191313    
  0.25347531    
 -0.72383308    
  0.75227106    
 -0.51842010    
  0.37202737    
 -0.28203106    
 -0.76536530    
  0.48313296    
 -0.14289185    
 -4.48794626E-02
 -0.33581653    
  0.90892428    
 -0.28215209    
  0.33261347    
  0.21289800    
 -0.46546832    
  1.42183779E-07
 -0.21077666    
  0.14049029    
  0.28525200    
  0.51155525    
 -0.78955221    
  0.78186399    
 -0.49478430    
 -0.81002647    
  0.23446129    
  0.44229212    
  0.26045525    
 -0.57607222    
 -8.57244581E-02
 -0.30010453    
 -0.11466306    
  0.88785297    
 -0.46386844    
 -0.40088823    
  0.62219548    
  0.57490444    
  2.72125918E-02
 -0.82037067    
 -3.05322395E-03
  0.29225895    
  0.67471337    
 -0.76297104    
  2.21957229E-02
  0.32420206    
 -9.27597341E-08
 -0.29535398    
  0.37172699    
  6.48446381E-02
 -2.63783652E-02
  0.19248983    
  2.81348377E-02
 -0.49373817    
 -0.12296186    
 -0.17301908    
  0.45248994    
  0.21533954    
  8.46345201E-02
 -0.82742679    
  0.36055949    
  3.48752737E-02
 -7.31778741E-02
  0.50123549    
 -0.44842464    
  0.16642056    
 -0.46652529    
 -0.40964070    
 -8.28359053E-02
  0.24827968    
 -0.18658575    
  0.33157608    
 -0.80329055    
  0.26866692    
  0.16382708    
  0.27425918    
 -0.59660947    
  0.83317596    
  0.14381181    
  0.53320611    
  0.16339922    
 -0.69199711    
  0.65805572    
 -0.50095379    
 -0.10995523    
  0.12361381    
 -0.11705651    
 -6.75930530E-02
 -0.19498897    
  0.99104583    
 -0.83649081    
  4.97144908E-02
  0.50712359    
 -0.44446331    
  0.61653328    
 -0.53133094    
 -8.95498618E-02
  0.15134577    
 -0.34285960    
  0.43578342    
 -1.63722518E-07
  0.23197825    
 -0.78818691    
 -0.50884354    
   1.2875127    
 -0.73499405    
 -0.38851574    
  0.65459853    
  7.56664425E-02
 -0.11803616    
  0.84501737    
 -0.79829025    
  0.29202038    
 -0.23293172    
  0.15882380    
 -0.39330176    
  0.55442083    
 -0.75135672    
  0.14918119    
 -0.41502139    
  0.57998288    
  0.21108985    
 -0.31032443    
 -7.66266603E-03
  8.59424770E-02
 -0.75878423    
  0.32346639    
 -0.20512521    
  0.40248427    
 -0.72038054    
  0.59998208    
 -0.44145858    
   1.5523411    
 -0.70654011    
  6.10210039E-02
  0.31633750    
 -0.57007104    
  0.10590534    
 -0.47000360    
   1.4425263    
 -0.85692078    
 -0.28043029    
  0.36013710    
  0.19201893    
 -0.25655755    
 -0.15307619    
 -5.40673323E-02
  4.14565876E-02
  0.39355028    
 -0.44832256    
 -0.51890087    
  7.37859383E-02
  0.97716165    
 -0.56198102    
  0.38687733    
  0.61614859    
 -0.94663531    
  0.65183568    
 -0.31573611    
 -0.42620111    
 -0.38987315    
  0.86521947    
 -0.30983213    
  0.38012639    
 -0.15746757    
 -0.39678207    
  0.35321084    
  0.44644892    
 -0.81417382    
 -0.23638868    
  0.88926232    
 -0.41233802    
 -4.70676795E-02
  0.52137214    
  5.69996089E-02
  0.37991637    
 -0.77596658    
  0.38927060    
 -0.46430570    
  2.14141924E-02
  0.52262032    
 -0.57704055    
  0.36047080    
 -0.17889507    
 -0.50958276    
  0.82259399    
 -0.40274015    
  2.41948813E-02
 -0.34930310    
  0.50572789    
 -8.71663317E-02
  0.31743950    
 -0.57461250    
 -0.18424638    
  0.23349439    
  0.54810810    
 -0.14799701    
 -3.90979834E-02
 -0.16242500    
 -0.23826683    
  0.30713451    
 -0.31911087    
 -0.30469340    
 -8.52303207E-02
   1.3638011    
 -0.88847369    
  0.35866413    
 -0.57794333    
  0.27311388    
  0.41173479    
 -0.75620550    
   1.1533021    
  0.26286682    
 -0.89885575    
 -0.26501331    
 -0.18094306    
   1.1355702    
 -0.34661186    
 -3.04979198E-02
 -0.90347004    
  0.40120983    
  0.61443621    
 -0.31773329    
  4.64480482E-02
 -0.35386938    
  0.54846996    
 -0.87422442    
 -0.57238364    
  0.51399505    
  0.15505444    
  0.17824841    
  0.48881644    
 -0.53048903    
 -9.15349275E-02
 -0.53088725    
 -7.78426081E-02
 -0.18232167    
  8.22380856E-02
 -7.08742291E-02
  0.10196506    
  1.36454304E-07
 -0.10196482    
  0.10705387    
 -3.61796692E-02
 -8.22382122E-02
   1.5614475    
 -0.63040870    
  4.19026986E-02
  0.19909880    
 -0.52568471    
  0.82742691    
 -0.59831321    
  0.25501144    
  0.19089475    
 -0.52258164    
  0.58320600    
 -0.44199234    
  0.78886300    
 -0.88976920    
  0.50637114    
 -0.17520395    
 -3.24352719E-02
 -0.44183254    
 -0.11139324    
  0.16950083    
  0.49783847    
 -0.18232152    
  0.62520415    
 -0.62324530    
 -0.14959477    
  4.53529740E-03
 -7.02866092E-02
  0.11237471    
 -0.29566765    
  0.25131461    
  0.10536068    
 -6.53551370E-02
 -0.55689615    
  0.28291798    
 -0.53206193    
  0.48212481    
  0.14550762    
 -0.16374537    
  0.49910048    
 -1.86370651E-03
 -0.40639853    
  0.11122544    
 -7.54709868E-03
  0.52586329    
  5.65779358E-02
 -0.40476024    
 -0.14538012    
  0.68455279    
 -0.26532805    
  0.13513795    
 -0.53020704    
 -2.66037341E-02
  0.56241322    
 -0.56241298    
 -5.54299243E-02
  0.81952894    
 -0.31859663    
 -0.62195891    
  0.46963787    
  7.22782984E-02
 -8.70111808E-02
 -9.73532647E-02
 -1.02774519E-02
 -8.62601846E-02
  0.55445451    
 -0.40417242    
 -0.25214544    
  0.38785449    
 -0.44957078    
  1.31755546E-02
  0.81267369    
 -0.52958363    
  1.75956208E-02
  7.72223668E-03
  0.10227890    
 -0.26706260    
 -0.11269409    
 -0.17423260    
  0.42836326    
 -0.11679918    
  7.66330659E-02
  0.28203091    
 -0.28819752    
  6.77551180E-02
 -0.30126131    
  2.60070292E-03
 -5.60894795E-02
  -1.1264691    
   1.9410559    
 -0.47341576    
  5.13911434E-02
  2.74493266E-02
  0.71986318    
 -0.43172958    
  5.27130403E-02
 -0.82320029    
 -9.50179100E-02
  0.12383834    
  0.65256172    
 -0.29759279    
  0.46726099    
 -0.66726762    
 -0.85380733    
   1.4906543    
 -0.41127351    
 -0.18270974    
 -0.55206847    
  0.59093058    
 -0.15228419    
  1.81119572E-02
  6.45386875E-02
  0.20763938    
 -0.49212119    
 -3.24704722E-02
  0.89021105    
 -0.12543440    
 -0.17772363    
 -0.35536504    
  0.11603655    
 -0.14795375    
  0.43563622    
 -0.44377735    
  0.38435391    
 -0.30577925    
 -0.10340306    
  0.56200719    
 -0.71569252    
 -0.31520185    
 -0.13864629    
 -0.14310101    
  7.95872957E-02
  0.10863385    
 -0.29423952    
  0.26942441    
  9.99984797E-03
 -0.11034799    
  4.87900525E-02
 -4.87900898E-02
 -8.70112628E-02
  9.25513431E-02
  2.18589567E-02
 -3.85721475E-02
 -5.63370530E-03
  7.61238262E-02
 -5.93165047E-02
 -1.11731747E-02
  5.60248550E-03
 -1.12359608E-02
  8.13456699E-02
 -5.89985549E-02
  5.50964056E-03
 -1.66206509E-02
  2.21002027E-02
 -3.33363079E-02
  2.78569385E-02
  4.30173725E-02
 -2.12774407E-02
  6.25204593E-02
 -6.79110438E-02
 -0.13275941    
  0.20067079    
  0.30644429    
 -0.26199254    
 -6.48607612E-02
  3.54465134E-02
 -6.15580045E-02
  3.12527493E-02
  0.30294964    
 -0.36101332    
  4.25596461E-02
  3.07717640E-02
   1.0678407    
  0.14668231    
 -0.91554123    
 -6.97959438E-02
   1.1328261    
 -0.51688099    
 -0.21989487    
  9.28503722E-02
  0.49643680    
 -0.60563618    
 -0.54056740    
  0.52394694    
  0.33607316    
 -0.20779271    
  0.41605589    
 -0.47162578    
  0.89476198    
 -0.66592026    
  0.15119471    
  0.21493958    
 -2.17241235E-02
 -0.67717016    
  0.92489904    
 -0.72213465    
 -0.10928960    
 -0.23568897    
  0.37510887    
 -1.61106829E-02
  0.15646805    
  0.11778294    
 -5.25008179E-02
 -0.15663202    
 -6.74414113E-02
 -0.47279799    
  0.95004296    
 -0.85405451    
  0.88810027    
 -0.45258304    
 -0.13604070    
   1.0166136    
  -1.2664932    
  0.83989710    
  2.47605760E-02
 -0.21435067    
 -0.17027318    
  4.10614386E-02
  0.51769871    
 -0.21433523    
 -0.43634728    
  0.36147738    
 -0.56458241    
  0.83999443    
 -0.30323452    
 -0.18734983    
  -1.0892048    
 -1.69976875E-02
  4.47000340E-02
 -7.95876011E-02
 -1.79111250E-02
  5.84962778E-02
  1.12996809E-02
 -2.27283165E-02
  4.49513718E-02
 -0.13510229    
  0.10724565    
  7.61238262E-02
 -8.74875635E-02
  0.59726560    
   1.0677426    
  -1.1428182    
  0.23191845    
   1.2207665    
  -1.0506153    
 -0.37861806    
 -0.26368973    
 -0.16353378    
   1.0832666    
 -3.67494747E-02
 -0.34075969    
   1.1609552    
  -1.0495980    
 -2.72746515E-02
  0.29170632    
 -0.99411285    
  0.50709760    
  0.82176477    
 -0.38958195    
  0.38711607    
 -0.18677606    
 -0.30166832    
  0.21465683    
 -0.39016065    
  0.33338413    
 -0.32383740    
  0.20734237    
  0.48936126    
 -0.14355625    
 -0.21565785    
 -1.88201610E-02
 -0.45866928    
  0.35503420    
 -8.80570859E-02
  0.40406966    
 -7.84146860E-02
 -0.42222124    
 -0.53571010    
 -0.73331338    
   2.0597823    
 -0.77023363    
  7.81307071E-02
 -9.40581560E-02
 -0.23991184    
  0.28695294    
  0.54354477    
 -0.57918322    
  0.41374511    
 -0.23180158    
  8.68540108E-02
 -4.79238629E-02
  0.31414711    
 -0.16259700    
 -0.66845459    
 -0.38136771    
  0.40843710    
  0.42796013    
 -0.36472064    
 -0.28490034    
  0.51304543    
 -0.18988894    
  0.22045897    
 -0.17845823    
  7.42915422E-02
 -0.21482518    
 -0.47118777    
 -0.37512445    
   1.7637858    
 -0.40901738    
 -0.35261619    
  0.70071352    
 -0.52050388    
 -0.11884080    
  6.00641966E-02
 -0.49451688    
 -0.33794403    
   1.3127812    
 -0.19713236    
  7.63980374E-02
  0.13724111    
 -0.81640208    
  0.37835178    
 -0.17515908    
 -0.32097575    
 -2.81710140E-02
  0.63997257    
  3.51563841E-02
 -0.14871109    
 -2.99807824E-02
 -0.13477464    
  0.32969737    
 -0.57994604    
  0.64738774    
  0.35751075    
 -0.87617064    
 -0.49965227    
  0.53822476    
 -0.65600759    
  8.96120369E-02
 -1.92314405E-02
 -0.17458446    
  0.65184319    
 -0.42985651    
   1.1032311    
 -1.39214769E-02
 -0.48065200    
 -0.14039180    
  0.19908863    
  0.20734237    
 -0.12092499    
 -0.48007578    
  0.61822623    
 -0.51462799    
  0.99501407    
 -0.47282436    
  5.49589545E-02
  9.99985412E-02
 -0.67081791    
 -0.83892077    
  0.23331077    
  0.81541598    
  0.20299292    
 -1.04933986E-02
  0.19836652    
 -0.55745554    
 -0.22996433    
  0.27428484    
 -0.10023535    
  0.84272313    
  3.77910882E-02
 -0.46340293    
  0.61090899    
 -0.90492684    
  0.83020365    
 -0.29924276    
 -0.32951960    
  0.51267159    
  0.18047580    
 -0.73319948    
 -0.15856726    
  0.55275124    
  0.14180329    
 -0.36616337    
  0.35199872    
 -0.45443344    
 -0.16582903    
  0.15906484    
  1.12487311E-02
 -0.22202538    
  0.11093163    
  0.31481081    
  7.38473758E-02
  0.37214768    
  2.76516322E-02
 -0.32158366    
 -0.27418950    
  3.24572474E-02
 -0.26336285    
 -1.83492489E-02
 -0.54126656    
  0.55179322    
 -1.05265239E-02
 -0.12675153    
 -0.37879688    
  0.27776477    
 -0.47600159    
 -3.81516926E-02
  0.12516315    
  0.42167282    
  0.98283714    
 -0.20791699    
 -8.49932432E-02
 -0.54361540    
 -9.92068499E-02
  0.41563824    
  0.18938172    
 -0.57183397    
 -0.30665424    
  0.79101986    
 -5.25447913E-02
 -0.76296604    
  0.31920493    
  0.32742232    
  0.51471418    
 -0.57723475    
 -8.15799162E-02
  0.32570034    
  0.16134474    
  2.87678465E-02
 -0.34607053    
  0.55174911    
 -0.32944942    
 -0.13160263    
 -0.13601194    
 -0.12693091    
  0.29143456    
 -0.49657044    
  0.53153300    
 -0.29433474    
  0.56238598    
 -0.46751729    
  4.40530665E-03
 -4.26549800E-02
  0.37124702    
  0.17782818    
 -0.65036696    
  0.45013750    
  0.20287460    
 -0.25433844    
 -0.25253204    
  0.21610115    
 -6.38319254E-02
  0.44545805    
 -0.43422228    
  6.66310936E-02
 -0.18721172    
  0.91797000    
 -0.93278503    
  0.85246283    
 -0.72266948    
 -0.34285960    
 -0.34282491    
  0.64165825    
 -0.18899725    
  0.52491015    
 -0.62163997    
  9.19905007E-02
 -0.48580483    
  0.44210860    
 -0.21819296    
  0.13815030    
  8.99195299E-02
  8.70115310E-02
  7.79616013E-02
 -0.20507854    
  0.40461206    
 -0.35716262    
  0.14293812    
 -0.22685014    
 -0.53408235    
  0.83034813    
 -0.12595239    
 -0.56129503    
  0.15918019    
 -3.05627063E-02
 -0.12080485    
 -0.26080894    
 -0.45995319    
  0.39743289    
  0.37637231    
 -0.35509476    
  0.56111860    
  0.70952863    
 -0.51873463    
 -0.10729256    
  0.40914181    
 -0.24634625    
 -0.10379676    
 -3.44404839E-02
  0.71974468    
 -0.43341091    
 -0.28364170    
  0.11897703    
  0.32170293    
 -0.50450182    
  0.68161976    
 -0.58604902    
 -0.14852425    
 -9.50079709E-02
 -0.74426544    
 -4.28636260E-02
  0.96334130    
  0.75785953    
  0.24534966    
 -0.98663408    
  2.96919178E-02
  0.66755641    
 -0.51492655    
  0.14826271    
 -0.12123376    
  0.28768215    
 -0.12405244    
 -0.28391579    
  0.22364454    
 -0.31545225    
  0.69039631    
 -0.53311050    
 -0.19936733    
  0.74615824    
 -0.40886781    
 -0.24694175    
 -8.74875635E-02
 -0.27443707    
 -0.14107868    
 -0.10487947    
  0.37288871    
  0.26592377    
 -0.51251900    
  0.81656420    
  4.39631008E-02
  0.10697220    
 -0.15468781    
  0.39538935    
 -0.54516375    
  0.30285028    
  0.45271823    
 -0.57070279    
  0.53094852    
  -1.2858553    
  0.47145030    
  0.36865121    
 -0.25274411    
 -0.11831960    
   1.0448580    
 -0.57244217    
 -0.60663813    
  6.15990423E-02
 -3.70412655E-02
  0.13117027    
 -0.29163012    
 -6.53826222E-02
  0.29105487    
 -0.55206859    
 -0.36044124    
  0.38641712    
 -2.15990953E-02
   1.1159286    
 -0.42060047    
  0.74204117    
 -0.92829174    
  0.43562669    
 -0.32164204    
  0.15782417    
  0.10255680    
 -0.56777167    
  0.34643173    
  8.41919556E-02
 -6.41247183E-02
 -0.39230698    
 -0.19415614    
  0.92261970    
 -0.43833369    
  0.72206509    
 -0.29164863    
 -0.51987541    
  0.40189368    
  0.21199034    
 -0.61121368    
  0.62843096    
 -0.15012828    
 -0.30043539    
 -0.39768282    
 -0.22647129    
  5.75234864E-08
 -0.11000103    
  4.98970598E-02
  9.69177186E-02
  0.61594516    
  0.15259983    
 -0.21065210    
 -8.88939276E-02
  0.15127526    
 -0.13631228    
  0.65531147    
 -0.58598870    
 -0.80804765    
  0.48031318    
  0.13192767    
 -0.74503219    
  0.42692930    
  0.85170072    
 -0.60641050    
  2.97641009E-02
  0.52074671    
 -0.10846254    
  0.39309114    
 -0.44899413    
 -0.19679950    
 -0.54472727    
 -0.30507383    
  0.72196770    
 -0.22884171    
 -0.33148494    
 -0.17934108    
 -0.14035717    
  0.74649304    
   1.1326579    
  -1.1165545    
  0.64738774    
 -0.46400148    
  0.50656140    
  9.32685733E-02
  3.86592038E-02
 -0.44558513    
  0.14280842    
 -0.21792887    
  0.48641649    
 -0.37893072    
  5.77478595E-02
  0.33130583    
 -0.28624430    
 -0.27121550    
  0.16415082    
  0.64061886    
 -0.16715607    
 -0.60790807    
  0.20641898    
 -0.21130909    
  0.86086082    
 -0.73656332    
  0.21706429    
 -7.78672397E-02
  0.11379923    
 -0.35547510    
  0.60940033    
 -5.63151725E-02
 -0.49939683    
  0.49108657    
 -0.28629214    
 -0.68945014    
  0.37423196    
  0.93539655    
 -0.12277540    
 -0.76069337    
 -0.30143088    
 -0.10283003    
 -0.34590271    
  0.69569504    
  3.99056561E-02
 -0.16439046    
  0.63378280    
 -0.52210212    
  0.68017662    
 -0.54086328    
 -0.55905539    
 -0.38220832    
   1.6036743    
 -0.84652746    
  0.60441923    
 -0.24585897    
  0.39092171    
 -5.36427200E-02
 -6.66914359E-02
 -0.32475954    
 -0.25188261    
  0.53856993    
  0.13651206    
 -0.20124957    
 -0.18678999    
  0.28816190    
 -0.36804476    
 -0.31793422    
  0.53230751    
 -0.30574131    
  0.17125076    
  0.54775536    
 -0.77763921    
  0.12260252    
 -0.15700369    
  7.46436790E-02
  0.72398913    
 -7.35025406E-02
 -0.60512739    
 -8.80198255E-02
  0.29732075    
 -4.41250168E-02
 -0.43309900    
 -0.74979442    
  0.77836782    
  0.97163218    
 -0.68677086    
 -0.10019483    
  0.22548260    
  9.27580521E-02
 -0.40887788    
 -0.25903633    
  0.41757312    
  0.55867767    
  0.14535104    
 -0.46913823    
 -0.70358181    
  0.50732303    
  0.40054086    
 -0.44136274    
 -0.17445804    
 -0.64971757    
  0.98954111    
 -0.24048622    
 -0.15849431    
  5.91568053E-02
  5.09016626E-02
  0.47957286    
 -0.44063875    
  0.42203376    
  6.21883646E-02
 -0.47235915    
  0.68485802    
 -0.65009230    
  0.15382522    
 -0.14927958    
  0.15317839    
 -0.23340988    
  0.82314032    
 -0.85560280    
  0.66352499    
 -0.47235912    
  0.18511270    
 -0.39938614    
 -4.24466915E-02
  0.91357708    
 -8.38541463E-02
 -0.40723974    
  0.21922825    
 -0.68038988    
  0.19399044    
  0.24562658    
 -0.18705143    
  0.21743821    
 -9.98981595E-02
  9.68074519E-03
 -4.13039848E-02
 -0.83532161    
   1.3143207    
 -0.38698030    
 -0.15415049    
 -8.46832171E-02
 -0.44701397    
  0.20627463    
  0.36110288    
 -3.99633497E-02
  0.40403357    
 -0.10567893    
 -0.24609613    
 -0.33851108    
  0.81029499    
 -0.74933445    
  0.60613579    
 -0.17764044    
 -0.58219814    
 -0.41808370    
   1.1601700    
 -0.62674451    
  0.15015244    
 -0.41391402    
 -0.54786670    
  0.76590651    
  4.29248773E-02
 -0.51175994    
  0.34445080    
  0.59949136    
 -0.21184385    
 -0.15527472    
  0.24134941    
  0.43191615    
 -0.27747121    
 -0.34463274    
  0.42928544    
 -0.68667471    
  0.62300152    
 -0.26374915    
  0.19759479    
  1.10293254E-02
  0.51774865    
  -1.0570064    
  0.47117850    
 -0.17724656    
 -9.04156342E-02
  0.14497471    
 -0.32985678    
  0.13237688    
  0.36979580    
  0.23019482    
  0.16966803    
 -0.67704755    
  3.61921377E-02
  0.68601274    
 -0.66259247    
  0.30147558    
 -0.24960355    
  0.50110817    
 -0.22948842    
 -0.14581048    
  0.10128246    
 -0.52730608    
 -0.56258750    
  0.52940184    
  0.30892733    
 -0.16889843    
  0.44468606    
  4.67531532E-02
 -0.26350683    
  0.32824948    
 -0.34322289    
  2.55331192E-02
  0.24804097    
  0.15602241    
 -0.48498207    
 -0.41461855    
  6.66913390E-02
  0.32721278    
  8.46832842E-02
  0.38095066    
 -0.38308942    
  0.36094823    
 -0.33976102    
  0.33377334    
  0.24981183    
  2.42648367E-02
 -0.92892718    
  0.45434725    
  0.29362750    
 -0.38783759    
 -0.16632134    
 -0.12405264    
 -2.69889249E-03
  0.14795415    
 -0.22664618    
 -0.50693464    
  0.11454146    
  0.59783691    
  0.14800918    
   1.0313780    
  -1.0669092    
 -0.16377148    
 -1.51516981E-02
  0.27229702    
 -0.30068603    
 -0.21532093    
   1.1284651    
 -0.92897576    
 -4.62669060E-02
  0.35695347    
 -9.82384533E-02
  0.23638867    
 -0.23854171    
 -0.18145998    
 -0.52034533    
   1.2004886    
 -0.51169860    
 -0.20261334    
  0.22634701    
 -2.37335674E-02
  0.41560271    
 -8.57024938E-02
 -0.40233010    
  0.11517116    
  0.50495076    
 -0.66820800    
  0.52160478    
 -1.47275934E-02
 -0.77343726    
 -0.20245847    
  0.47147912    
  0.66952914    
 -0.71219516    
  0.35282156    
  0.35432976    
 -0.90810686    
  0.49439046    
 -7.33727366E-02
 -0.46262351    
  0.14288285    
  0.68031728    
 -0.27014214    
 -3.63676287E-02
  0.12275220    
 -0.20604903    
  0.14380704    
 -0.16305853    
  9.66837108E-02
 -0.32904908    
  0.28700045    
  4.08154493E-03
 -0.29929027    
  0.10919951    
 -5.31099029E-02
  0.27723828    
 -0.12792283    
  0.17220356    
 -0.24407659    
  0.14725892    
 -0.10259812    
 -5.43227568E-02
 -0.11294039    
  0.19447568    
  0.76019907    
  2.27515772E-02
 -0.85723132    
 -8.81072804E-02
  0.35324812    
  1.83153972E-02
 -0.27148020    
 -0.74694979    
  0.58162606    
  4.93251160E-02
 -0.50372070    
  0.97472674    
  0.23277967    
 -0.44389260    
 -0.82285655    
  0.51082581    
  0.29749271    
 -0.34656501    
 -0.18469112    
 -6.24054782E-02
  0.21401128    
  2.71508452E-02
 -0.69314730    
 -0.45113531    
  0.80363446    
 -0.18315864    
  6.79875389E-02
  0.44984886    
  4.39310297E-02
 -0.49377957    
 -2.85733175E-02
 -0.25754493    
  7.23204985E-02
  8.36141855E-02
  5.33347204E-03
 -0.80562532    
   1.7155126    
  0.60125744    
 -0.95762616    
  0.17361900    
 -1.65762003E-07
  0.10020573    
 -0.24965490    
 -0.72653413    
   1.2150227    
 -0.34161377    
  5.75879700E-02
  0.80360425    
 -5.25555126E-02
 -0.56306612    
  0.40411991    
 -0.13680527    
 -0.41476765    
  0.12914070    
  -1.2395041    
  0.92335808    
  0.32432625    
 -0.24840936    
  0.45553899    
 -0.28108141    
 -0.27605394    
  5.34587987E-02
  0.56624722    
  0.15125830    
 -0.46680015    
  3.35460193E-02
 -2.71698069E-02
  0.11778317    
 -0.10515152    
 -9.88728926E-02
  3.18208858E-02
  9.59201008E-02
 -0.17261268    
 -0.11506933    
  0.19845104    
  0.28099307    
 -0.18165064    
 -0.21213818    
  0.24382377    
 -0.32677269    
  0.69988126    
 -0.19828746    
 -0.37961552    
  0.65908051    
 -0.92001069    
  0.37391695    
 -2.37849150E-02
  0.54481459    
 -0.26924050    
 -0.12738022    
  0.12571785    
 -4.94557209E-02
 -0.31365755    
  0.51130390    
  7.86070228E-02
 -0.75609535    
  0.11715519    
  0.12279568    
  0.32690296    
 -0.73905689    
  0.67793131    
 -0.10026266    
 -0.11990391    
 -0.33181235    
  0.73088771    
 -0.39907530    
 -5.45391850E-02
 -7.20406026E-02
 -3.18266638E-02
 -4.32088338E-02
  0.19948952    
 -0.31500229    
  0.33188006    
  0.39142013    
 -0.49724558    
  3.42892259E-02
  7.57118836E-02
 -0.19237179    
 -0.50914371    
 -4.73205522E-02
  0.72351849    
 -0.34032562    
  0.60038632    
  0.34607506    
 -0.88248610    
  0.27421162    
  0.17083564    
 -2.74489205E-02
 -0.31082991    
   1.0241798    
 -0.57173431    
 -0.53417724    
  0.14547919    
  0.30650637    
 -0.35020235    
  0.10585651    
  0.61783677    
 -0.39469314    
 -0.19237198    
  9.29459631E-02
  0.22195944    
 -0.27876994    
 -0.30240357    
   1.0253731    
 -0.65830046    
  0.41520217    
 -0.58546364    
  0.64806235    
  1.92312449E-02
 -0.50884354    
 -0.16077335    
  2.29896177E-02
 -0.73966730    
 -0.18232167    
  0.85866153    
  9.02346745E-02
 -1.78574622E-02
  0.13268629    
 -0.53815138    
  0.95082247    
 -0.42457604    
 -1.81274023E-02
  0.40275142    
 -0.11202524    
  0.26189655    
 -0.39152762    
 -0.92585182    
  0.33459905    
 -0.58093494    
   1.0760124    
 -0.70657027    
 -0.26856092    
  8.23708624E-02
 -0.13419594    
 -4.90559265E-02
 -2.25999430E-02
  0.71853626    
 -1.40253613E-02
  0.33323872    
 -0.15990245    
  0.23401044    
  6.54781088E-02
 -1.41847692E-02
  0.42666706    
 -0.55409503    
 -0.18435203    
  0.54062128    
  0.12030514    
 -0.37813422    
 -0.22130680    
  0.45177671    
 -0.42239606    
  0.53546369    
 -0.51561761    
  0.23615886    
 -0.37657601    
 -0.52262008    
  0.63648713    
  2.23966083E-03
  0.23603536    
  0.14604127    
 -0.23273122    
  0.12312091    
 -0.20541432    
 -0.25340867    
  0.10966397    
  0.41188580    
 -0.20334089    
  0.17904809    
 -0.36136973    
 -0.29318756    
  0.11883384    
 -0.28674859    
 -0.28768229    
  0.48359227    
  0.80202895    
 -0.43406835    
  0.55809832    
 -0.39759803    
 -0.24001200    
 -0.22890715    
  0.40931141    
 -0.21787916    
 -0.10297684    
  5.40670231E-02
  0.47718313    
 -0.24754445    
  0.16996112    
  0.18929990    
 -0.10861116    
 -0.72945750    
 -0.77694803    
   1.2335994    
 -9.32181052E-08
 -7.17607513E-02
 -5.85751645E-02
 -0.24899708    
  0.59962118    
 -0.66099024    
 -0.17224611    
  0.69314694    
 -0.20821783    
 -0.23069517    
  0.12069412    
  -1.0167824    
   1.4435519    
 -0.16659413    
  0.49070421    
 -0.58681154    
  0.23708104    
  0.18721148    
 -0.33017927    
  0.28917792    
 -0.68867302    
 -0.43261591    
   1.6231058    
 -0.77515250    
 -0.11655609    
  0.75416118    
 -0.65344727    
 -0.37016723    
  0.12482321    
  0.57265007    
 -0.53264469    
 -9.77640077E-02
 -3.29697877E-02
  0.34204316    
  0.22155510    
 -0.31290472    
  0.39380318    
 -0.81129694    
  0.25752917    
  0.22721685    
 -9.36856419E-02
  0.21417506    
 -0.22089368    
  0.26495376    
 -0.84557539    
 -0.29709691    
  0.90213698    
  0.39221999    
 -0.42114294    
 -7.49764591E-02
 -2.43606418E-03
  6.14852794E-02
 -0.58047420    
  0.85893947    
 -7.38410428E-02
 -3.22915427E-02
 -0.28382829    
  0.58921021    
 -0.48924866    
 -0.20532165    
  6.34696260E-02
  0.19384150    
  0.31644928    
  0.45096296    
 -0.20340127    
 -0.79600447    
 -0.38893595    
  0.87101871    
  -1.0849836    
   1.4382218    
 -0.89837998    
  0.21243556    
  0.25051644    
 -6.93919510E-02
 -5.96270189E-02
  0.31227121    
 -0.15028203    
 -0.42732412    
  0.33686665    
  0.28768191    
 -0.29560295    
 -0.12251573    
 -0.29898152    
  0.66081202    
 -0.13733937    
 -0.57956189    
 -0.35393125    
 -7.58655369E-02
  0.82883143    
  0.40618181    
 -0.20962514    
 -0.36988652    
  0.25188255    
  0.45270771    
 -0.91755587    
  0.66099012    
 -0.21015641    
 -0.26903969    
 -0.44859836    
 -4.22004350E-02
 -0.21029529    
 -0.11247813    
 -5.97014790E-03
  9.69419703E-02
 -1.64389387E-02
  9.98203978E-02
 -0.10536044    
 -6.30583018E-02
  7.95872957E-02
  6.35136142E-02
 -6.35135472E-02
  3.75379063E-02
 -6.52403980E-02
 -1.12994844E-02
  3.90020125E-02
 -7.95876011E-02
  0.67824394    
 -0.51483756    
 -3.58094200E-02
 -2.63867062E-02
 -0.13124223    
  4.76278886E-02
  0.77139932    
 -0.63062674    
  7.77088255E-02
 -0.17301910    
  0.12516315    
 -0.15333413    
  3.37108448E-02
 -5.68334796E-02
  7.86924288E-02
 -4.42059785E-02
 -2.28580311E-02
  8.84553045E-02
 -1.06383497E-02
 -1.61728375E-02
 -0.19765614    
  0.79983115    
 -0.33647218    
   1.0487800    
 -0.23970307    
 -0.84297830    
  5.45210019E-02
  0.48770300    
 -0.26211378    
 -0.35156927    
  0.48835284    
  2.80128252E-02
  5.50964242E-03
  1.36427749E-02
  0.84380722    
 -0.11603618    
 -0.71967399    
  5.74569292E-02
  0.15487564    
 -2.19788048E-02
  0.57286084    
 -0.63001937    
  0.45816904    
 -0.54925311    
 -0.37375653    
  0.16532388    
  0.28051367    
  0.11964662    
  0.19465652    
 -0.28826618    
  2.53761634E-02
  0.10786290    
 -0.11931819    
 -0.51236272    
 -0.17618637    
  0.38694593    
 -0.17672981    
 -0.15663202    
  0.73362118    
 -0.12432826    
  0.74721450    
 -0.95685619    
 -0.22095923    
  0.37469351    
  4.98730782E-03
 -0.54113078    
  0.85095423    
 -0.16208975    
  0.41684523    
 -0.19800262    
 -0.46039492    
  0.15180621    
  0.16615076    
  0.66491932    
 -0.59579390    
  0.25563404    
 -0.67888170    
  0.86335599    
 -0.52123404    
 -0.14480495    
  0.18811880    
  0.26871741    
 -0.45451289    
 -9.22983736E-02
  0.31032479    
 -0.20878817    
 -0.17819218    
  0.45895386    
 -0.21838041    
  0.10449621    
 -0.27351570    
  0.74181557    
 -0.62602377    
  7.88154081E-02
 -0.12068175    
  0.65192914    
 -3.27073149E-02
 -0.63357639    
  0.66752034    
 -0.20963816    
 -0.31029370    
 -2.31344216E-02
  0.60768193    
 -0.55990565    
  6.66912943E-02
 -0.31916580    
  0.39232421    
  8.77460539E-02
 -0.78975052    
  0.37536061    
  0.21084319    
  0.11580078    
 -0.60056651    
  0.25416842    
  0.40296832    
 -0.59179491    
  0.25632218    
  8.05804729E-02
 -8.52532536E-02
  0.11282649    
  2.68333014E-02
  0.38419524    
  0.24590610    
 -0.33430526    
  0.10899031    
 -0.31523225    
 -0.29203677    
  0.62877500    
 -7.59509727E-02
 -0.51130396    
 -5.15451245E-02
 -0.17279527    
  0.23623134    
  0.41409603    
 -0.26706263    
 -5.45209199E-02
  0.16821377    
 -0.29194129    
  0.30281115    
  0.32742232    
 -0.47052345    
 -8.35056137E-03
  0.37351343    
 -0.39470059    
  0.17623582    
  0.12315448    
 -0.16719829    
 -0.19858825    
 -0.21346524    
  0.99419582    
 -0.78761935    
 -0.25296140    
 -0.69611907    
   1.4663371    
 -0.75257063    
  0.38285968    
  0.44254249    
 -0.39214423    
 -0.26217505    
  0.64146584    
 -0.38118267    
 -0.38021842    
  0.14899293    
 -0.90797240    
  0.76174527    
  0.66371274    
 -0.48231259    
  0.16917872    
 -0.24826193    
  0.53253353    
 -0.59690559    
  0.12719502    
 -0.15963016    
  0.38511276    
 -0.33162415    
  0.32787898    
 -0.12154234    
 -0.14816560    
 -0.27224091    
 -0.30722669    
  0.52907896    
  0.17280185    
  0.19492297    
 -0.14613296    
 -0.13738360    
 -0.11304356    
  2.88354252E-02
  0.25418127    
 -0.11228719    
 -5.05853146E-02
  0.59405631    
 -0.94000715    
  0.24946079    
   1.1089481    
 -0.97769225    
 -4.56624664E-03
 -0.44157842    
  0.31488860    
 -0.88433892    
   1.5942285    
 -0.19854453    
 -0.40313116    
  0.33380485    
  0.19228856    
 -0.72391880    
  5.52626401E-02
  0.42322776    
 -0.47849017    
 -1.43064726E-02
  0.60430044    
 -0.16020563    
 -0.35061970    
  0.11398478    
  0.85496342    
 -0.67342263    
 -0.16758679    
  0.33779109    
 -0.28823137    
  0.19325067    
 -0.91992038    
  3.57180610E-02
  0.65058756    
  0.27964064    
 -0.28422788    
  0.15119071    
 -0.12397806    
  0.68302917    
 -0.43819842    
 -0.52730608    
  0.60316396    
 -0.31622419    
  0.38521707    
 -0.25979173    
 -0.35471240    
  0.44123250    
 -0.48123771    
 -6.62894621E-02
  0.32212862    
  4.63147014E-02
 -0.78329808    
  0.38320655    
 -0.11939201    
 -0.21322913    
 -0.12905698    
 -0.14821611    
  0.14821608    
 -0.12482296    
  5.07150777E-02
 -4.49514538E-02
 -5.76359686E-03
 -0.13601197    
  0.11851862    
  8.99481922E-02
 -5.52626066E-02
 -2.88204439E-02
  6.78224489E-02
 -0.12808195    
 -3.15481797E-02
  0.12629384    
 -1.13638705E-02
  3.37108448E-02
  0.68760705    
  0.35611925    
 -0.47078228    
  0.83790815    
 -0.25497913    
 -0.48790208    
  0.43980733    
 -0.36085454    
  0.57667220    
 -0.33382890    
  2.43418310E-02
  0.20249066    
 -0.27091143    
  0.51638925    
 -0.56926513    
 -0.18051323    
  0.19176197    
  0.25354913    
 -0.53899664    
  0.64279354    
 -0.64876342    
  0.44076303    
  0.40995085    
 -0.61684942    
  0.28293133    
 -0.56274569    
  6.24987995E-03
  0.52382505    
  0.51487654    
 -0.55247492    
  0.43689436    
 -0.58309472    
  0.61596441    
 -0.94668812    
 -0.65677971    
  0.88484943    
  0.33154604    
  2.78276466E-02
 -0.33031631    
  0.39506909    
  0.13373223    
 -0.20020209    
 -0.20526324    
 -0.13292897    
  0.59312707    
 -0.43109041    
  0.14651044    
  1.58034544E-02
 -0.24338171    
  0.72270596    
 -0.37204888    
  -1.0261824    
  0.47707465    
 -0.10566187    
  9.20188874E-02
  2.71019805E-02
  0.38747889    
 -9.11446959E-02
  0.35448545    
 -0.14374468    
 -0.20479433    
  0.10318431    
 -0.10714477    
  8.55220482E-02
 -0.98508847    
   1.3155580    
 -0.48158869    
 -0.40758601    
  0.21675396    
  0.27217790    
 -0.26961705    
  0.49432182    
 -0.38309628    
  6.84163114E-03
  0.52660954    
 -0.27479026    
 -0.37758887    
  0.82118690    
 -0.73010284    
  0.45070082    
 -0.35432154    
 -1.72417555E-02
  0.77952439    
 -0.83770651    
  0.38842368    
  3.07717752E-02
 -0.48835266    
  1.71362069E-02
  0.44356480    
 -0.47062698    
 -0.41423139    
  0.47235939    
  2.55532712E-02
 -0.17774467    
  0.65830064    
 -0.32968694    
  0.58163154    
 -0.84656328    
  0.14566834    
 -0.70657003    
  0.39338031    
  0.74208206    
 -0.32353163    
 -0.13010874    
 -0.12866217    
 -0.71939528    
 -8.31502602E-02
  0.98659289    
 -7.84273967E-02
  0.56127954    
 -0.73385847    
 -0.27940616    
 -0.19337130    
  0.15224420    
  0.34245214    
 -2.19187755E-02
  0.39338866    
 -0.25640070    
 -0.24821371    
  0.66965336    
 -0.10342521    
 -0.31801441    
  0.11401850    
 -0.24548157    
 -1.94719750E-02
 -6.67880699E-02
  0.75993556    
 -0.53739250    
  0.30259436    
  0.15896033    
  0.19860232    
 -0.15996468    
 -0.46013978    
 -0.39741457    
  0.64924181    
 -0.17409675    
  0.24177237    
 -0.32878351    
  7.19411373E-02
 -0.47043753    
 -0.45347446    
 -0.21227375    
  0.24453463    
  1.57483891E-02
 -9.27095115E-02
 -3.48874256E-02
  6.30582124E-02
  8.00429136E-02
 -6.89928830E-02
 -2.78568417E-02
 -2.86554173E-02
  5.10023423E-02
  6.41930327E-02
 -2.62480993E-02
 -2.15061828E-02
  3.20883021E-02
  8.56947750E-02
 -0.38395876    
  0.23862615    
  5.43610975E-02
 -1.12593824E-07
  7.14591816E-02
 -0.11470916    
 -6.85984865E-02
  0.10120995    
 -2.16226093E-02
  7.87809864E-02
 -6.79110438E-02
 -5.42004546E-03
 -2.75497213E-02
  0.12582038    
 -0.18330742    
  0.11712535    
  0.44670820    
  -1.3117055    
  0.81647021    
  0.70140052    
 -0.64762378    
  5.22197504E-03
  3.07717640E-02
 -0.31153333    
  0.18805212    
  7.16561154E-02
  5.30493958E-03
 -1.12593824E-07
 -8.84553120E-02
  5.61944135E-02
  1.62604786E-02
 -5.52626066E-02
  9.73740369E-02
 -0.15587057    
  8.09691325E-02
  0.27087504    
 -0.22208491    
   1.2336859    
 -0.15466437    
 -0.78737873    
   1.0623909    
 -0.33047929    
 -1.72581524E-02
  2.86004022E-02
  7.49089848E-03
 -0.42334771    
  0.75661683    
 -0.43325418    
  0.12576951    
 -0.46927679    
  0.41702589    
 -3.70774716E-02
  0.12679905    
  0.24428464    
 -8.73855352E-02
  0.10775282    
 -0.36399797    
 -0.32378703    
  0.19163613    
 -4.05461341E-02
 -0.60728604    
 -0.22631323    
 -0.11778318    
  2.93277223E-02
  0.14001332    
  1.99013706E-02
 -0.14272191    
  4.44517843E-02
 -4.44516912E-02
 -1.71922930E-02
 -5.95415942E-02
  8.23996440E-02
 -1.70945004E-02
 -2.91567519E-02
  2.33929865E-02
  6.70643896E-02
 -7.86922723E-02
 -5.17209342E-09
  4.01201211E-02
  5.99633530E-02
  0.55431068    
 -0.69011217    
 -1.83490571E-02
  5.40672168E-02
  0.10008334    
 -9.42526981E-02
  2.29895897E-02
  7.65400678E-02
 -4.30173986E-02
 -0.10414030    
  0.17313333    
 -3.65574695E-02
 -6.59578964E-02
 -3.46855409E-02
  2.89874244E-02
 -5.88403866E-02
  8.14405605E-02
 -1.12359608E-02
  1.12549465E-07
 -4.03512791E-02
  0.10594846    
 -7.69611523E-02
  5.55700138E-02
 -0.17693074    
  8.05387124E-02
  4.65200879E-02
  2.24729292E-02
 -6.89930171E-02
  0.20875487    
 -0.17366356    
  8.79687592E-02
 -0.14715768    
 -2.46925727E-02
  6.64897338E-02
  4.57224809E-02
  2.75499746E-02
 -3.31520811E-02
  3.85724381E-02
 -7.86922723E-02
  3.44862901E-02
  7.61238262E-02
 -4.82667573E-02
 -4.49514538E-02
 -4.70677093E-02
  2.38106661E-02
 -5.43942265E-02
 -1.55847502E-07
  9.47454795E-02
 -8.23997334E-02
  4.20482531E-02
  0.12169696    
  3.58095467E-02
 -6.75581917E-02
 -7.24549741E-02
  3.96653302E-02
  7.35482644E-08
 -6.89930171E-02
  8.55220258E-02
  3.22607495E-02
 -4.87900898E-02
  0.55643612    
 -0.55089617    
  8.47065672E-02
 -6.82679489E-02
 -5.58805242E-02
  0.14921230    
 -2.50640959E-02
 -6.28477409E-02
  1.62470499E-07
  0.77110881    
  0.25657851    
 -0.30787164    
  0.25830746    
 -0.12313272    
  0.25080344    
 -9.56678465E-02
 -0.61735326    
 -0.34012833    
 -0.25571993    
  0.70630527    
  0.56983423    
 -0.21120015    
 -6.87291753E-03
  3.61213312E-02
  0.46917203    
  0.24698995    
 -0.17476621    
 -0.93913031    
 -0.42546567    
  0.32120478    
   1.1715860    
 -0.64983106    
  0.49017912    
 -0.32613951    
  0.11326280    
 -0.55345678    
  0.68451416    
 -1.16280392E-02
 -0.24943638    
  0.50253642    
 -0.62407851    
 -0.80512083    
 -0.38204479    
  0.60613590    
  0.13778362    
  0.30729046    
 -6.00181371E-02
 -5.16808964E-03
 -0.82003891    
 -1.18346037E-02
  0.63493764    
  0.61271030    
 -0.44202256    
  0.37302983    
  8.76216963E-02
 -0.16766453    
  0.15754639    
 -0.13984668    
 -1.76997036E-02
 -0.15646805    
  0.51036131    
 -0.50342524    
 -0.39972138    
 -0.24837315    
  0.12022744    
  0.13840248    
  0.38484588    
 -0.22198670    
 -0.57343900    
  0.97116727    
 -0.20391230    
 -0.16532385    
  0.39605772    
 -0.25239512    
  0.22168264    
 -0.17416762    
  0.11390842    
  7.18873590E-02
 -8.22933838E-02
 -0.27796674    
  4.06010412E-02
  0.56754166    
  0.39892751    
 -0.99335289    
 -4.74288054E-02
  0.30116212    
 -0.27577314    
  0.50355703    
  0.25299656    
 -0.87782425    
  1.99556254E-07
  0.53505772    
 -0.12749882    
 -0.17814612    
  0.24881132    
  0.17971899    
 -0.25457725    
  0.81837207    
  -1.0023756    
  0.33032048    
 -0.12758602    
 -0.22314368    
 -0.55832779    
   1.0696689    
 -0.50108433    
  0.64614117    
 -0.70932001    
  0.74219608    
 -0.48276234    
  8.05265680E-02
  0.10806484    
 -0.22054286    
  0.33368531    
 -0.32721293    
 -0.22045900    
 -0.29756069    
  0.58457255    
  0.21140480    
 -0.24829446    
 -8.03905725E-02
 -5.82235828E-02
 -0.22494356    
  0.47412413    
  0.48852289    
 -0.50739127    
 -0.24237499    
 -5.74441701E-02
 -0.54747885    
  0.23638879    
  0.53577471    
  0.31152272    
 -0.59715384    
  0.79069030    
 -0.45110041    
 -0.20435238    
 -5.14188185E-02
  0.10485802    
  0.68405640    
 -0.71390891    
  8.48724842E-02
  0.17623582    
  0.30943665    
 -0.45613471    
  6.21776702E-03
  0.11133446    
  0.25623140    
 -0.55319887    
   1.0111487    
  -1.2054824    
 -0.35538107    
 -0.39688119    
   1.9440771    
 -0.40500665    
 -0.49535671    
 -0.19641592    
  1.36427749E-02
  0.14364290    
  0.12764569    
 -0.30434930    
  0.45909005    
 -0.13226783    
  0.35505736    
 -0.36113653    
  0.12408637    
 -0.42541137    
  9.92979854E-02
  0.91827893    
  -1.0286268    
  0.56594473    
 -0.19821995    
 -0.35119563    
  0.21104893    
  0.51171029    
 -0.36199421    
  0.26893607    
 -0.50646824    
  4.81945090E-03
  0.94566268    
 -0.35894504    
 -0.46893448    
  9.56985578E-02
 -0.23045163    
  3.83740589E-02
  0.50610882    
 -0.15960294    
 -0.30052051    
 -2.96486262E-02
  4.52566817E-02
  0.21603879    
  5.33349207E-03
 -0.18019614    
  8.73651654E-02
  7.49416351E-02
 -0.32320336    
  0.59771240    
 -0.68631208    
  0.20166092    
 -0.17743361    
  0.85938275    
 -0.37060675    
 -0.40464967    
  2.41557285E-02
  0.19653985    
  0.45394376    
 -0.43452570    
  0.23233195    
 -2.78225280E-02
 -0.18734983    
  3.34601738E-02
 -9.78729352E-02
 -6.02465235E-02
 -0.20090851    
  0.28309023    
  0.84898698    
 -0.82174790    
  2.08932348E-02
  0.36061457    
 -2.11930051E-02
 -0.12686031    
 -6.10995777E-02
 -0.46195832    
  1.02040451E-02
  5.19274399E-02
 -0.31454581    
 -1.66393183E-02
  -1.3403845    
   1.0369188    
  0.36211452    
  3.15938238E-03
 -0.29084176    
 -0.16974270    
 -4.08219621E-02
 -0.27388856    
  0.22587939    
 -9.74985585E-02
  9.74982157E-02
 -1.09893344E-02
  6.41930327E-02
 -4.77544107E-02
 -7.32722059E-02
  2.88205091E-02
 -7.67339915E-02
  0.13735847    
 -2.71019451E-02
  8.92982334E-02
 -0.13424960    
  3.39016244E-02
  9.02467519E-02
 -0.10142005    
  5.60248550E-03
 -9.36358050E-02
  0.83583909    
 -0.74780548    
 -2.84918472E-02
  9.37324613E-02
 -7.65400082E-02
 -5.84964044E-02
 -1.82377882E-02
  5.37441149E-02
 -1.16960229E-02
  9.53102261E-02
 -2.16226093E-02
  0.50754154    
 -0.29207757    
 -0.40767038    
  0.27602509    
 -0.19343844    
  0.53492302    
 -0.22314371    
 -0.14378802    
   1.1618613    
 -9.82175171E-02
 -0.28412950    
 -7.35624582E-02
  0.56143153    
 -7.53365979E-02
 -0.19270398    
  0.64753050    
 -0.99315250    
  0.85035706    
 -0.23090562    
 -0.40763193    
  3.62124555E-02
  0.56379104    
 -0.75705111    
  0.16353357    
  0.60181612    
 -0.15690951    
 -0.45792219    
  0.35623839    
 -0.40546492    
 -8.36809054E-02
 -0.11903057    
  0.79836714    
 -0.41371641    
  0.19246732    
 -0.38131112    
  0.54933560    
 -0.60147989    
  0.59747183    
 -0.65248603    
  0.64980489    
 -0.38684747    
 -0.14203732    
 -0.37407261    
  0.70793796    
  6.77958205E-02
  0.42956254    
  -1.0750819    
  0.64704257    
 -0.36738658    
 -0.39019775    
  0.24625100    
 -0.13280642    
  0.57155234    
 -0.46967623    
  0.36631405    
 -0.30046761    
  0.40219164    
  0.14331947    
 -0.71904796    
  0.38086984    
  0.78900069    
 -0.42973930    
 -0.63769013    
  6.37159273E-02
  0.10090601    
  0.66828710    
 -0.90944910    
  0.21171482    
  2.27284059E-02
  0.34446588    
 -0.11639071    
 -8.98457505E-03
  0.19754812    
 -0.21209371    
  0.33069944    
 -0.13654329    
 -3.37456055E-02
 -0.55766779    
 -0.47163984    
  0.44960025    
  7.76828229E-02
 -0.51426804    
   1.4346737    
  -1.0092933    
  0.31409094    
  0.29536828    
 -0.28513309    
 -3.52369286E-02
  -1.0079156    
  0.41886246    
  0.19616701    
  0.10660987    
  0.80466855    
 -0.67324579    
 -0.20121838    
  0.62458450    
 -2.11906731E-02
 -2.33344901E-02
 -0.47711143    
 -0.23132893    
  0.25283548    
 -0.25626600    
 -0.23090565    
  0.39822379    
  0.35172066    
 -0.39024419    
  0.38614553    
 -6.13949224E-02
  0.48382667    
 -0.25632593    
 -0.12981169    
  0.62979597    
 -0.81648362    
  0.20240495    
 -0.18818663    
  0.63252264    
 -0.84980100    
  0.45118713    
 -0.12901901    
  5.76292053E-02
 -0.24079838    
 -0.28683412    
  0.49717343    
  0.13841619    
  0.60401183    
 -0.41483158    
  0.19389355    
 -0.32551643    
 -0.41654336    
 -1.81586016E-02
  0.20518221    
  0.35965544    
 -7.25065693E-02
 -0.23117578    
  9.42100883E-02
  0.19598936    
 -0.58327180    
  0.78722829    
 -0.58483917    
  0.13601188    
 -0.16059385    
  0.11929002    
 -0.29980344    
  0.51245022    
 -0.17134295    
 -0.48671281    
  0.21874520    
  0.42952254    
  0.44720495    
 -0.66015458    
  0.59854686    
 -0.49095756    
  1.44666368E-02
 -0.72414321    
  0.93099701    
 -0.51570356    
 -0.36474073    
  6.80534244E-02
  0.35139796    
  0.10951860    
 -0.10720628    
  0.21152888    
  0.38214242    
 -0.45783314    
  0.48798603    
 -0.55899727    
 -0.56722027    
  0.28385791    
 -0.35503441    
  0.19319136    
  0.45596996    
  0.54326975    
 -0.90885568    
 -9.71635953E-02
 -0.12289795    
  0.69122237    
 -0.39397085    
  0.52218950    
 -0.42687929    
 -0.10969885    
  0.13534123    
  0.14579761    
  0.63688946    
 -0.52912468    
  3.47524546E-02
 -3.27897854E-02
 -0.23052356    
  0.45601761    
 -0.64876342    
 -0.17635153    
 -0.32652202    
 -4.04096693E-02
 -0.15587057    
  8.65090266E-02
 -9.86306444E-02
  0.13657565    
 -9.47784111E-02
  0.26550817    
 -0.22538809    
  0.82456982    
 -0.17447068    
  0.28400946    
 -0.40546530    
  0.33220604    
  0.47651455    
  9.02019665E-02
 -0.33647203    
 -0.27642515    
 -0.20343852    
  0.40343043    
  0.34169570    
 -0.40041256    
  0.73128718    
 -0.81692523    
 -0.50691170    
 -0.42121360    
  0.71667755    
  5.79722738E-03
  0.16237460    
  0.32624123    
 -0.12847838    
  0.23755544    
  0.14891350    
 -0.34114051    
  0.18744673    
 -0.35030532    
 -0.13062030    
  0.25016534    
  0.35808229    
 -0.32056582    
  0.33175454    
 -0.70856434    
  1.40253259E-02
  0.26300701    
  0.13219228    
 -0.30981386    
  0.13161135    
  0.57424253    
 -0.75030553    
  0.14416985    
 -0.56716722    
  7.08958358E-02
 -0.28388691    
 -0.11211719    
  9.68500301E-02
 -8.56135190E-02
 -6.93919733E-02
  3.52978893E-02
  0.45251048    
 -0.38005543    
  0.15415044    
 -0.13287330    
 -3.20882909E-02
 -6.74414411E-02
  5.65121956E-02
 -2.22230107E-02
 -9.41871330E-02
 -1.86919346E-02
  0.21429940    
 -0.10705388    
 -8.23997334E-02
 -3.11553106E-02
  0.12479100    
 -4.57222536E-02
  2.31223051E-02
  5.55700138E-02
 -1.63491536E-02
  1.09290928E-02
 -6.16440549E-02
  1.14942677E-02
  6.63226917E-02
   1.1145277    
 -0.54351807    
  0.33991903    
 -7.59291798E-02
  4.75741811E-02
 -0.16303959    
  0.78394896    
 -0.61429423    
 -1.32746566E-02
  0.17149866    
  0.19536936    
 -0.10570375    
 -0.35447192    
  0.54306328    
  1.27030164E-02
 -0.20473056    
 -0.83136117    
  0.25350770    
  0.77130061    
 -0.61016303    
 -0.18598340    
  0.38855144    
  0.21758418    
 -0.52754569    
  0.15082295    
  4.64063361E-02
  7.13767633E-02
  0.45883045    
 -0.70160997    
 -0.26066598    
  0.63252258    
 -0.25438830    
  0.38425067    
 -0.48486495    
  0.57187635    
  0.29003784    
 -0.44628710    
 -9.64136198E-02
  0.44125426    
 -0.66997999    
 -0.66554201    
  0.59709394    
   1.0931475    
 -0.23001647    
 -0.46221784    
 -0.35303202    
  0.43195096    
  0.19544496    
 -0.71134210    
  0.17807543    
 -0.16126807    
 -0.31775942    
  8.41446817E-02
  0.66467571    
 -0.66819024    
  0.48442382    
 -2.63752807E-02
  0.78663337    
 -0.42906818    
 -0.63564265    
  0.31523994    
 -0.13291845    
  0.88542700    
 -0.75036490    
 -0.60115182    
 -8.13455433E-02
   1.1747361    
 -0.39634451    
 -0.61820555    
 -2.18985379E-02
  0.46630684    
  0.43885189    
 -0.15117000    
 -0.71420044    
 -0.15296921    
  1.23206470E-02
  0.37367263    
 -0.19817673    
 -9.70237702E-02
  0.34985945    
  0.23582853    
  2.28460394E-02
 -0.38312936    
  0.28843477    
  0.68179655    
 -0.83256650    
  0.59823054    
 -0.98807055    
 -0.65511954    
   1.8497469    
 -0.69314700    
 -0.12751321    
  0.83580363    
 -0.27048954    
  0.31126559    
  4.66210097E-02
 -0.57724893    
  0.22389814    
 -0.22389777    
 -0.19065788    
 -0.10080459    
  0.36947167    
 -0.62403804    
   1.0799817    
 -0.68873203    
 -2.22724788E-02
 -9.19373855E-02
 -0.25131452    
  0.79277694    
 -0.90344244    
 -8.89476314E-02
  0.41318735    
  9.06374156E-02
  0.55121672    
  0.17078413    
 -0.62392676    
  8.93087536E-02
 -0.42408377    
  0.45279428    
 -0.22787169    
  0.58435774    
 -0.71586007    
  0.24559228    
  6.32228283E-03
  8.36830866E-03
  2.46925950E-02
 -0.22466899    
  0.36654961    
  2.09430717E-02
  0.47172919    
 -0.67817360    
  0.15141727    
 -0.30733863    
 -0.20897618    
  0.97276950    
 -0.73204410    
  0.24971072    
 -0.11497816    
  0.35667497    
 -0.39960000    
 -8.22382197E-02
  0.54315460    
 -0.24305001    
 -0.20047483    
 -0.35914096    
  8.57244357E-02
  0.52544916    
 -8.74685124E-02
 -0.22451563    
  0.34006163    
 -0.60586464    
 -0.43885207    
  0.52735478    
 -0.15642992    
  0.82467961    
 -0.48183793    
 -0.18641168    
  0.32784829    
 -0.37540942    
  0.20871316    
  0.29751718    
 -0.27680311    
 -3.47657725E-02
 -0.34928972    
  0.18566053    
 -0.35271445    
 -0.26553145    
  0.50358284    
 -0.60665524    
  0.60353506    
 -0.32590339    
 -5.33457696E-02
 -0.11095694    
 -3.63677554E-02
 -0.10594856    
  1.72344059E-08
  7.91373402E-02
  6.82678446E-02
 -1.26900829E-07
 -0.11271966    
 -4.05854471E-02
  0.12237485    
 -0.11060987    
  4.57224809E-02
 -3.98914889E-02
 -4.15488891E-02
  0.13049662    
 -7.16561005E-02
 -1.72916576E-02
  7.28615075E-02
 -3.85721475E-02
  0.10648359    
 -0.10088100    
 -0.12479091    
  0.18442902    
 -0.34174919    
  0.86927664    
 -0.40857568    
 -0.21268432    
  3.40944417E-02
 -9.97893885E-02
 -5.71583882E-02
  2.58078817E-02
   1.5544500    
 -0.43899557    
 -0.11257756    
  0.63047582    
 -0.70063806    
  0.49414614    
 -0.36061457    
  6.55744551E-03
 -4.22753841E-02
  0.73433268    
 -0.64940697    
 -0.21586335    
  0.23447788    
 -0.30978218    
  0.46510339    
 -0.78495455    
 -0.90672141    
  0.66904962    
  0.79508734    
  0.35270226    
 -0.32019669    
  0.37881619    
 -0.50355279    
  0.79196459    
 -0.62751532    
  5.77276535E-02
  0.22275656    
 -0.57090193    
  0.47171471    
 -0.67116809    
  0.73249644    
  0.28001633    
 -0.47073293    
 -3.96876372E-02
  0.50310338    
 -2.45115231E-03
 -0.42842597    
  0.40859902    
 -2.40668170E-02
 -0.53899646    
  9.63087231E-02
 -0.12303635    
  0.49122143    
 -0.53270221    
  8.34756345E-02
 -0.47260436    
  0.48764235    
 -9.14797261E-02
  0.35597357    
 -1.63813506E-03
 -0.32895958    
  0.61746114    
 -0.59049302    
  0.33107284    
 -0.53174353    
  0.10047054    
  0.36885548    
 -0.34703624    
  0.50649983    
 -0.18174352    
  0.28594750    
 -0.40156648    
  0.31028461    
 -0.66918564    
 -0.37799087    
  0.46337602    
 -0.62160015    
  0.40546501    
  0.89899909    
 -0.46742308    
  0.43592444    
 -0.49538982    
  0.16688584    
 -6.89929947E-02
  0.48672807    
 -0.38853598    
  0.36634022    
 -4.20175493E-02
 -0.82500786    
  0.16636917    
  0.36791810    
 -0.15792601    
 -0.35580263    
  8.62844810E-02
  0.88980973    
 -0.29758850    
 -0.54279649    
  0.13954103    
  0.38238984    
 -0.11646624    
 -0.29731667    
 -6.59061000E-02
  7.49765411E-02
 -0.15867569    
  0.29361665    
  0.58052814    
 -0.91463631    
 -0.27763161    
  0.36968100    
  0.35918435    
 -0.24981165    
 -0.14778981    
 -2.61424715E-03
 -0.11942039    
  0.18035327    
  0.57843804    
 -0.42358419    
 -0.25312436    
  0.82054567    
 -0.68362331    
  0.31974554    
 -0.29401290    
  0.30087435    
 -0.38265061    
  0.37061241    
  0.35580966    
 -0.37502417    
  0.37502423    
  0.11007657    
 -0.68557554    
  0.95435041    
 -0.95650756    
 -0.30878142    
  0.57793427    
 -0.36424693    
  0.72240615    
 -0.50928879    
  0.15112986    
 -0.27782974    
  6.53553456E-02
 -0.51082546    
  0.53302640    
 -6.38732538E-02
 -0.98794681    
  0.99219310    
 -8.62411484E-02
  0.79515326    
 -0.42654046    
 -5.41560687E-02
 -0.36417112    
 -0.13214548    
 -4.24390733E-02
   1.0976483    
 -0.82819527    
  0.52659446    
 -0.66867709    
  0.31960976    
  6.09508380E-02
 -0.19527476    
  0.44620267    
 -0.57701957    
  5.62208407E-02
 -0.10561376    
  0.90457666    
 -0.81503695    
 -0.41945118    
  0.36229295    
 -0.24921559    
  0.12405273    
  0.11283262    
  6.71716630E-02
  4.97838445E-02
  0.31543905    
 -0.40064564    
 -0.14180739    
  0.64199960    
 -0.28671077    
  0.15775008    
 -0.63047624    
  0.27119192    
  7.32591003E-02
 -0.19431372    
  3.16648372E-02
  0.45363656    
 -0.17443189    
  0.10614594    
 -0.53345931    
  0.92109853    
 -0.68360037    
 -0.46290281    
 -8.66682827E-02
  4.42730002E-02
  7.84319267E-03
 -8.13455433E-02
 -9.31939110E-02
  0.11829983    
 -3.78993638E-02
  0.54292285    
  0.16935340    
 -0.18442915    
  1.50755690E-02
 -0.36634025    
 -0.47432941    
  0.22198687    
   1.2593552    
 -0.36743289    
  0.36480132    
 -0.67616451    
 -6.14343882E-02
 -2.22848374E-02
  0.46824142    
  0.18759862    
 -0.10146952    
 -0.74973446    
  0.45229647    
  0.65427500    
 -0.70110607    
 -0.13679817    
  0.18144859    
  0.16839696    
  0.21796432    
 -0.69018435    
  4.34220582E-02
  8.67751986E-02
  0.15600435    
  0.24859487    
 -0.37895662    
 -0.18587220    
  0.17824838    
  0.19415583    
 -0.39086646    
  6.31788597E-02
  0.71904796    
 -0.78222698    
  4.25594710E-02
  0.56808317    
 -0.33546075    
  6.17339052E-02
  0.13269950    
 -0.40935618    
 -0.29354715    
  0.64700037    
 -0.19679950    
 -0.19845097    
  0.30730531    
 -0.70215613    
  0.42783752    
  0.10889398    
 -0.31087649    
  0.13488409    
  0.13274223    
  0.34080389    
  0.30858192    
 -0.51034456    
  7.63375014E-02
  0.82640016    
  -1.3727412    
  0.69698590    
 -0.15064482    
  0.22625673    
 -0.10279800    
 -0.35555059    
  0.70986044    
  7.70633519E-02
 -0.20195007    
  1.08949915E-02
 -0.39086634    
  0.49514243    
  1.10957865E-02
 -3.65209840E-02
 -0.46287590    
 -3.70410867E-02
  0.19248980    
  5.48858605E-02
  0.33489257    
 -0.40744343    
 -6.97003156E-02
  1.47524066E-02
  4.89895418E-02
  0.14097372    
  2.56204326E-02
  0.22684659    
 -0.49174359    
  8.82926136E-02
  0.52362061    
 -0.59881264    
  0.40618801    
  0.33046734    
 -0.90647423    
  2.78852712E-02
 -5.92192933E-02
  0.12453897    
 -0.29473242    
 -0.56355458    
  8.97701010E-02
  0.14107858    
  0.45953223    
  7.98296034E-02
  0.37341404    
 -0.44771844    
  0.83422577    
 -0.54036474    
 -0.21191333    
 -0.63401663    
  5.12933917E-02
  0.34937581    
   1.3611410    
 -0.96210670    
  6.43108878E-03
  0.35432169    
 -0.19287165    
 -0.23227584    
 -4.45559435E-02
  0.30727300    
  2.09430717E-02
 -0.26547775    
 -0.14258131    
  2.56423168E-02
  0.47473943    
 -0.19787481    
 -0.42093930    
 -0.18583632    
  0.23712987    
 -0.58279938    
 -0.20955491    
  0.25335720    
 -0.19961321    
  8.36141855E-02
 -0.31112760    
  0.16761549    
  0.63598877    
 -0.43028018    
  0.76581824    
  1.85192451E-02
 -3.73876505E-02
 -0.10800946    
  4.91691306E-02
  0.19652997    
  0.30056530    
 -0.49457332    
  0.17092183    
  0.23202135    
  7.61500672E-02
 -0.20536192    
  0.44919485    
 -0.50230443    
 -0.47121656    
  0.11309761    
  0.19619428    
 -0.11038758    
 -0.13315241    
  0.44313061    
 -8.31279755E-02
 -0.12600909    
  0.77595288    
 -0.58250254    
 -0.27850190    
  0.17006232    
  0.30677187    
 -0.20031068    
  8.35398883E-02
 -1.09893149E-02
 -0.28339404    
  0.69314730    
  0.14326394    
 -0.49055234    
  0.56109762    
 -0.12944989    
 -0.26326355    
 -0.48295259    
 -0.66051006    
  0.15283938    
 -0.27464420    
  0.40719068    
  0.32158369    
  0.69439656    
 -0.36689267    
 -0.17263871    
 -0.38113818    
  0.70095348    
  3.51451188E-02
  1.93316285E-02
 -4.21117023E-02
 -0.55961585    
 -0.17589049    
  0.39039487    
  0.14324524    
  0.25277546    
 -0.46099317    
 -0.13088934    
 -9.68947038E-02
  0.80704671    
 -0.64875174    
  0.23743305    
 -7.30547681E-02
 -5.40671200E-02
 -0.17171134    
  0.19586185    
  0.42904615    
  0.35427105    
 -0.73669851    
  8.90797228E-02
  1.89218065E-03
 -0.10767362    
  3.31292301E-02
  3.00926231E-02
  0.59019905    
 -0.38863054    
 -0.45429555    
  0.93094122    
 -0.65477556    
  0.17651315    
  0.56468862    
  -1.1418521    
  0.23972027    
  0.47762746    
 -0.75553143    
  0.41143516    
  0.12306010    
  0.37699366    
 -0.86755776    
 -2.02611890E-02
  0.47510767    
  5.43988356E-03
  0.38660255    
 -0.47344950    
 -0.20264497    
  0.33543640    
  -1.0141951    
  4.65201139E-02
  5.74108139E-02
 -0.32113990    
   1.0966381    
  0.43531808    
 -0.64083147    
  0.66981882    
  0.12479769    
 -0.57147312    
  0.18716426    
 -0.64137071    
  0.35850832    
  0.27152655    
 -0.29094467    
 -1.09529048E-02
  0.15099917    
 -0.14660349    
  0.39812848    
 -0.47324878    
  0.38877836    
  7.98100606E-03
  2.35673171E-02
 -0.18170086    
  0.26508212    
 -0.37521327    
 -0.32654256    
 -0.17257078    
  0.51560849    
 -0.13090533    
  0.38267446    
 -0.34605682    
  0.47978702    
  0.16501947    
 -0.50455600    
 -0.14249991    
 -7.72312507E-02
 -2.21413597E-02
  6.50050715E-02
  -1.0116007    
  0.36178988    
  0.45198521    
  0.17423971    
 -0.16013530    
 -0.40127248    
  0.30736184    
  0.87802958    
 -0.78692389    
  0.40171254    
  8.98268446E-02
 -0.42104971    
  0.43300545    
 -0.29620707    
  0.77318978    
 -0.62887204    
  0.32168254    
  7.84984678E-02
 -0.68918151    
 -0.13541791    
 -0.62033468    
 -0.41960943    
   1.6578209    
 -0.46157035    
  0.20278251    
  0.23070991    
 -0.49201953    
  0.90249753    
 -0.73860967    
  0.49582994    
 -0.54589999    
 -0.70050895    
  0.13353132    
 -0.33474979    
  0.75448018    
 -2.58265585E-02
  0.46563372    
 -0.33246556    
 -0.43254602    
 -0.19415614    
  0.49933136    
  0.38797200    
 -0.28376815    
  0.32411960    
 -0.21330486    
  0.54113078    
 -0.24821778    
 -0.47383681    
 -1.69017371E-02
 -0.13678353    
   1.1083368    
 -0.65724039    
  0.15888174    
 -0.42602909    
  9.55567360E-02
  0.12051604    
  0.20106746    
 -0.36435762    
  0.44494945    
 -2.67128814E-02
 -0.33444369    
  0.55927819    
 -0.17693074    
  0.89806122    
 -0.78099519    
 -0.13332659    
 -3.67318541E-02
  0.18712869    
 -0.30618799    
  0.41183037    
 -0.61976445    
 -0.14437181    
 -1.95680300E-07
 -0.19162913    
  0.57226509    
  9.75086838E-02
  0.56058037    
  -1.1695359    
  0.23180184    
  0.10732911    
  0.38760766    
 -0.48269635    
  0.10827599    
  0.73902178    
 -0.80676806    
  0.28123602    
 -0.36654958    
  0.70327389    
 -0.46247527    
 -0.56916130    
  0.28414237    
  7.42980316E-02
  0.83344567    
 -0.64088875    
  0.30784407    
 -0.67240572    
  0.75152683    
 -0.54077619    
 -0.59589553    
 -9.48792323E-02
  1.87797602E-02
 -0.17214121    
  3.79450582E-02
 -2.69559547E-02
  7.87809864E-02
 -4.65201288E-02
  2.61110142E-02
  0.11203896    
 -0.29230094    
  0.13275965    
 -8.45573694E-02
  0.10064365    
  1.05820969E-02
  2.08339561E-02
 -0.12036385    
  0.12036355    
 -2.08340995E-02
  9.05141681E-02
 -0.47000346    
   1.0157878    
  0.12056479    
  0.63729489    
 -0.35146642    
 -0.29326370    
 -0.49928403    
  0.57356960    
  0.43504632    
 -0.28519395    
  0.54098266    
 -0.58155626    
  2.04924177E-02
 -1.02692596E-07
  0.16596116    
  8.71547535E-02
 -0.46968868    
  0.70317221    
  0.12523642    
 -0.72330004    
 -2.29366478E-02
  2.31756526E-03
 -3.05547044E-02
  1.89132337E-02
  0.44750419    
 -0.35581967    
 -0.64313680    
  0.68087721    
  0.20403205    
 -0.40630436    
 -1.01265619E-02
  8.06299299E-02
 -9.08601657E-02
 -3.93234938E-02
 -0.55827993    
   1.2514271    
 -0.52383322    
 -0.56018019    
 -0.26038972    
 -0.32423952    
   1.0301257    
 -0.48994792    
 -9.07748863E-02
  8.66343006E-02
  0.62222582    
 -0.21261990    
 -0.92458951    
   1.0414538    
  0.10020018    
  3.05700526E-02
  0.21233271    
  0.45466909    
 -0.60448140    
  7.77088553E-02
 -0.11265624    
  4.69954088E-02
  0.41539577    
 -0.11580887    
 -0.69019288    
 -0.31661165    
  0.42550576    
  0.66497648    
 -8.96122977E-02
 -0.57272208    
 -0.73352951    
  0.76470089    
  0.29087400    
  0.12054120    
 -0.65327489    
 -0.42354307    
  0.49578786    
  6.45385906E-02
  0.32463270    
 -0.16239808    
  0.21440989    
 -0.30803061    
  0.75735384    
 -0.65891385    
  0.39418381    
  0.15715602    
 -0.54177052    
 -0.81450808    
   1.3590446    
 -0.66858935    
  0.68638563    
 -0.47353762    
  4.26502675E-02
  0.57353580    
 -0.49140733    
 -0.15127020    
  0.19455053    
 -0.59332675    
 -0.41047755    
 -0.12282076    
   1.1448742    
 -0.36211476    
  0.29866067    
 -0.17655788    
 -0.65924555    
  0.75560009    
  0.21349370    
 -9.54786316E-02
 -0.14983110    
  8.66521969E-02
 -6.11189976E-02
 -0.29612082    
  0.57959235    
  0.36345562    
 -0.37299448    
  0.14957595    
 -0.61511678    
 -0.19615735    
  0.29999012    
  5.79225607E-02
  0.17798319    
 -1.81336992E-03
 -6.36917502E-02
 -2.34845206E-02
  0.43729630    
 -0.69570780    
  0.65924567    
 -0.38122553    
  0.32250541    
 -0.57520783    
  0.40045267    
  3.29519473E-02
 -0.52771515    
  0.28286266    
 -0.37488189    
  0.58678228    
 -0.30969799    
 -0.18506506    
  0.83505678    
 -0.52563483    
  0.41082710    
 -0.35782140    
  0.80089486    
 -0.48679596    
 -0.47785544    
 -0.12456258    
  0.32030740    
 -0.24183550    
  0.10086937    
  0.58873373    
 -0.48166910    
 -0.48622662    
 -0.37781349    
  2.24729553E-02
  0.55516160    
  0.29783455    
 -0.74364316    
  0.33533350    
  1.69493910E-02
  0.24036153    
  8.77200346E-03
 -2.18580407E-03
 -0.49347162    
 -0.45506194    
  0.90606940    
 -0.30147532    
  0.31282625    
  0.42999268    
  0.17839825    
 -0.90590268    
  7.60602430E-02
 -0.67916089    
  6.97332174E-02
   1.6289357    
 -0.67302561    
  0.23028913    
 -0.44500223    
  0.42098200    
  0.19119599    
 -0.71070355    
  0.30724409    
  0.63327396    
 -0.77053386    
  0.21807332    
  9.84979495E-02
 -0.12471665    
 -0.40926751    
 -0.12459194    
  0.82343715    
  0.17065342    
 -0.76900715    
  0.52468288    
 -5.66189513E-02
  0.23023790    
 -0.66776532    
  0.33360365    
 -0.41993204    
  3.22607532E-02
  0.59306371    
 -0.20002127    
  0.23026119    
 -0.26848203    
  0.31963369    
 -0.38875914    
  0.47644418    
 -0.56580770    
  0.18774180    
 -0.31261474    
  0.15906452    
  0.45332128    
 -0.67070425    
   1.2174585    
 -0.62735367    
 -0.47203159    
 -0.18278585    
  0.26300701    
  0.47107378    
  0.18165308    
 -0.89097291    
  0.41448215    
 -0.15295474    
  5.89001253E-02
  0.16675076    
 -0.55753118    
 -0.18173842    
 -0.14660336    
  0.43603241    
  0.26517928    
  4.32289243E-02
 -2.53179558E-02
 -7.79081881E-02
  0.32944161    
 -0.27953550    
  2.02645524E-03
  0.48830664    
 -0.27410996    
  0.30830148    
 -0.34830654    
 -0.17015108    
 -6.02465235E-02
  0.42315212    
 -0.58806711    
 -0.13208951    
  0.88645548    
  0.24150155    
 -0.93941045    
  5.56988344E-02
  0.15447329    
 -0.16354352    
  0.36754936    
 -0.49621171    
 -4.23341990E-02
  0.40726537    
 -0.12228960    
 -0.12774087    
  6.90471288E-03
  0.12489339    
  4.93684933E-02
  0.13833679    
 -0.51250505    
  0.34086448    
 -0.11157735    
 -0.10313571    
  0.16989909    
 -0.14792007    
  0.74147707    
 -0.45560846    
 -0.86931717    
  0.89794153    
 -0.23333654    
 -0.20438969    
 -3.05153374E-02
  0.19399044    
 -2.82372069E-02
  8.89982805E-02
  0.13652898    
  0.30467978    
  8.99330452E-02
 -0.42950019    
  0.45735011    
 -0.57217866    
  0.70633423    
 -0.42475459    
 -0.68815118    
  0.66450179    
 -0.24038531    
  0.36856037    
 -0.53107947    
 -0.34830666    
  0.41268542    
  0.14278086    
  0.29493219    
 -0.19415623    
 -6.60435930E-02
  5.08916974E-02
 -0.32659760    
 -1.10689165E-07
 -0.33277524    
 -0.39263281    
  5.32039143E-02
 -0.29984534    
  0.26290199    
 -0.10775284    
  5.24902530E-02
  3.35226767E-02
 -9.80610996E-02
  0.11980116    
  0.10697217    
 -0.11236280    
 -0.12048943    
  5.34252748E-02
  0.10939847    
 -3.69435586E-02
 -4.95968275E-02
  8.65403339E-02
  5.54298125E-02
  9.75609757E-03
 -0.27163038    
  0.21161222    
 -0.11456646    
  0.15497600    
 -8.25210661E-02
  2.65268851E-02
 -4.27874215E-02
 -4.47002910E-02
  0.43363607    
  0.67256653    
  3.34601738E-02
  0.41818121    
 -0.46496224    
 -0.20088343    
 -6.28226772E-02
  0.86565340    
  -1.0605221    
  0.97398770    
 -0.71629620    
  0.61017287    
 -5.76075427E-02
 -0.24287890    
 -0.62346709    
  0.80234641    
 -0.32079130    
  0.30193654    
 -0.58107412    
  7.80269057E-02
  0.28647080    
  9.69616249E-02
 -0.27565345    
  0.50472027    
 -0.78087455    
  0.38909492    
 -0.11294036    
  2.99807098E-02
 -0.16974270    
 -1.25788962E-02
  1.50755690E-02
 -0.13317499    
  9.24570337E-02
  0.54202217    
  0.44785684    
  -1.0242286    
  0.13554569    
  0.49377987    
 -0.39548627    
  0.32423988    
  0.31649372    
 -0.17740111    
  0.22875006    
 -0.57193828    
 -0.17255810    
 -2.95811128E-02
 -4.62950114E-03
  0.29691997    
 -0.19341761    
 -0.28628850    
  4.09334600E-02
  0.39830929    
  0.23136838    
 -0.58778644    
  0.56473082    
 -0.43505290    
  3.75734940E-02
  0.53355885    
 -0.90176570    
  0.43531796    
  8.36252123E-02
 -0.35987830    
  0.77401215    
 -0.62753022    
  0.23736058    
  0.46840847    
 -2.30689961E-02
 -0.58802027    
  1.04492260E-02
  0.22936134    
  0.16984718    
 -0.66427922    
   1.3277001    
  -1.1585637    
  0.37369201    
 -0.21334913    
 -2.16755718E-02
  0.22870556    
  0.30846292    
 -0.74695551    
 -0.19468288    
  0.41240621    
  0.38415918    
 -2.72867344E-02
 -0.57459587    
  0.48191044    
 -0.31070700    
 -0.29113880    
 -0.58557332    
   1.2128880    
 -9.29462165E-02
  0.17934074    
 -0.55758256    
  0.11197377    
  2.51060519E-02
  5.81909530E-02
 -2.76698917E-02
 -0.21366945    
  0.40959224    
  9.72552449E-02
  1.77783705E-02
 -0.33529842    
 -0.40752053    
 -0.29594651    
 -0.26986116    
  0.54711580    
  0.33602306    
  0.15190092    
  0.75218052    
  -1.0619847    
  0.23984526    
  0.59077299    
 -0.74251109    
  3.78297083E-02
 -0.33926043    
  0.14244927    
  0.12216770    
  0.43986660    
  9.36985761E-02
 -0.50643635    
  0.11045704    
  0.33085448    
 -0.40078142    
 -0.11370245    
 -0.49868333    
  0.44214049    
  0.31971207    
 -1.82747804E-02
  0.19487889    
 -0.21767770    
 -0.19625451    
 -2.06192546E-02
 -0.46170470    
 -0.66865623    
  0.88350099    
  6.14086017E-02
  0.42512414    
  7.11763725E-02
 -0.26503983    
   1.1874187    
  -1.2202915    
  5.25778085E-02
  0.53492308    
 -0.18632947    
  0.13503610    
  0.11225396    
 -0.66924149    
  0.23306771    
 -0.36472625    
 -0.18712328    
  5.61549366E-02
 -7.07008094E-02
 -0.10414028    
  2.01215539E-02
 -0.17359480    
  4.17695083E-02
 -4.55560489E-03
  5.76655604E-02
 -0.15343246    
  0.15773353    
 -4.30116430E-03
  2.13226452E-02
  4.21034778E-03
  0.41660720    
 -8.67596567E-02
 -3.06773931E-02
  0.83925474    
 -0.34349558    
 -0.14470775    
 -1.32451253E-02
 -9.06542689E-02
 -0.46951714    
 -3.89862526E-03
 -0.38612220    
  0.92316383    
  0.38703129    
 -0.71350825    
  0.58108366    
 -0.25005090    
 -0.20624150    
  0.23093438    
  0.20026733    
  0.27856624    
 -0.46125078    
  3.42646092E-02
 -3.64456028E-02
  2.37336326E-02
  0.48796517    
 -0.50084054    
 -0.44063357    
  0.49322176    
 -0.22931020    
  0.55518758    
 -0.79260796    
  0.78369236    
  1.33435875E-02
 -0.73679572    
 -0.34140757    
  0.60258764    
  0.80406094    
 -0.55380011    
  4.86146510E-02
 -0.25483540    
  6.15579411E-02
 -0.16415067    
  0.39705476    
 -0.30357346    
 -0.38957360    
  0.58251774    
  0.23589203    
 -0.25110158    
 -0.22218613    
 -0.15774582    
 -0.36430711    
  0.19035381    
  0.66268784    
 -0.15788041    
 -0.35638762    
  0.95019239    
 -0.83881557    
 -0.58830088    
 -0.22778410    
  0.76600868    
 -0.76600868    
  0.89751083    
  0.72118616    
 -0.72118640    
  0.51602554    
 -0.11689929    
  0.21130908    
 -0.43286422    
 -0.10668433    
 -0.16785736    
  0.68264842    
 -0.42814776    
 -0.25450075    
 -0.17038272    
  0.13043064    
  0.53126764    
 -0.57005334    
 -0.38035905    
  0.10204948    
  0.10274528    
 -5.53773604E-02
  0.16073810    
  9.25513431E-02
  0.80291772    
 -0.33845434    
 -0.10227866    
  0.34875888    
 -0.63388032    
 -0.27497530    
  8.08192492E-02
  0.22438511    
 -0.68573034    
  0.54472709    
 -0.55961573    
  0.52768284    
 -0.52768266    
  0.59608561    
  0.14107862    
  4.90179248E-02
  0.42575878    
 -0.46052471    
  0.13441533    
  0.48026028    
 -0.19206272    
 -0.30692863    
 -7.41078332E-02
 -1.59638897E-02
  0.57880634    
 -7.21274689E-02
 -0.40615806    
  4.47228439E-02
 -9.15399119E-02
 -0.18101545    
  0.13646437    
  0.51128095    
 -0.82433951    
  0.53300750    
  0.41697672    
  -1.1919967    
 -0.35894501    
  0.12783344    
 -0.21072096    
  9.97897014E-02
  1.66208670E-02
 -3.35226208E-02
  2.24729292E-02
  1.65291559E-02
  0.11838994    
 -2.95587368E-02
 -0.10536044    
 -1.68070067E-02
  9.17082950E-02
 -0.34060442    
  0.89579207    
  0.79435712    
 -0.49930567    
 -0.15451802    
  0.72726279    
 -0.10605109    
 -0.16642639    
 -0.16646093    
 -0.11417662    
 -4.19023372E-02
  0.77214974    
 -0.71737158    
 -0.18702359    
 -2.57413276E-03
  0.58578002    
  9.83056426E-02
 -0.53806823    
  7.50621483E-02
  0.16003670    
 -0.17460471    
  0.46316692    
 -0.50163311    
  0.73475319    
 -0.79075909    
  0.53089929    
 -0.46837902    
  0.66349119    
 -0.73294765    
  4.53592725E-02
  3.48620638E-02
  8.61188397E-02
 -0.17099085    
  0.62190413    
 -0.66476762    
  0.88112986    
 -0.67714697    
  0.62117374    
 -0.60152668    
 -6.63561821E-02
  0.32991678    
  0.31313989    
 -0.72535431    
  0.27118111    
  0.15734206    
 -0.53564072    
  0.21608363    
  0.85622275    
 -0.88081396    
  6.42791465E-02
 -5.60145415E-02
 -0.29456463    
  0.94461513    
 -0.87011236    
  0.20763943    
 -0.12169689    
  8.13088864E-02
 -9.79165882E-02
  0.54792786    
 -0.46751729    
  0.51610976    
 -0.58226812    
  0.55421036    
 -0.49247646    
  6.85491785E-02
  0.47284636    
 -0.20239258    
 -0.30843303    
  0.23638867    
 -0.37948954    
  1.23306233E-02
 -8.96887705E-02
  0.73386192    
 -0.85634756    
  6.45385906E-02
  0.33484751    
 -0.15347339    
  0.59617662    
 -0.12943672    
  0.14240706    
 -0.32443154    
 -0.23841088    
  2.23723873E-02
  0.43022975    
  0.19778880    
 -0.51318985    
 -0.32042804    
 -0.32458684    
   1.3834708    
 -0.21119836    
 -0.50579369    
  1.34229278E-02
 -7.30830133E-02
 -0.37618509    
  0.24732663    
 -0.30888438    
  0.56999242    
  0.45280108    
 -0.50816560    
 -0.40073261    
  5.51103503E-02
  0.85035706    
 -0.62133276    
 -0.17679305    
  0.30283368    
 -0.12178538    
  0.31128648    
 -0.31128660    
 -0.36796090    
  8.23996440E-02
 -0.86535060    
  0.42977571    
  0.64621115    
 -7.60460198E-02
  0.36429989    
 -0.51311517    
  0.14881526    
  0.61751854    
  5.18922321E-02
 -0.52696854    
  0.27040306    
 -0.44038150    
 -5.08893095E-03
 -0.13937937    
  0.76662636    
 -0.54641980    
  0.30054003    
 -7.41078556E-02
 -0.12366331    
 -0.19127892    
 -4.20009345E-02
 -0.14083482    
  0.51082569    
 -3.19875740E-02
  9.47886556E-02
 -0.29993048    
  0.60357159    
 -0.62252957    
 -4.79600765E-03
 -0.21357425    
  0.57647979    
 -0.30454570    
 -0.40546495    
  0.17149225    
  0.92143500    
 -1.37773473E-02
 -0.76379287    
  0.90280068    
 -0.95109463    
 -0.10131785    
  0.84399885    
 -0.92188269    
  0.36195692    
  7.92079121E-02
 -0.29102769    
  0.92854786    
 -0.71239889    
 -0.10944870    
  0.51994067    
 -0.17660703    
 -0.27129292    
 -6.00643605E-02
 -0.14035714    
  6.62495941E-02
  0.13864633    
  0.24957688    
 -0.35791817    
  -1.0837972    
  0.85253620    
 -0.51816702    
  0.22524641    
  0.66329414    
  0.58465523    
 -8.95367339E-02
  0.10390810    
 -7.40167499E-02
 -0.12388349    
  6.99587539E-02
 -0.64307100    
  0.16547091    
  0.76359135    
 -0.66216004    
  9.02869105E-02
 -0.11621040    
  0.48255074    
 -0.52801335    
 -0.46200189    
 -7.30757713E-02
 -0.64041066    
   1.0684826    
  0.95188481    
  -1.1720916    
  0.16953230    
  0.32115021    
 -0.11598937    
 -0.72177893    
  0.43678147    
 -7.22537190E-02
  0.62610811    
 -0.41397557    
 -0.51627946    
  0.92407274    
 -0.20015395    
 -0.22172394    
 -0.22432645    
  0.45171624    
 -0.19254290    
 -0.12897566    
  0.27329341    
 -6.53294697E-02
  0.37403381    
 -0.69459975    
  0.70614368    
 -0.40259987    
  0.53415668    
 -0.57354903    
  0.30208668    
 -0.26269445    
 -7.34477937E-02
  0.16171037    
 -7.54689351E-02
 -0.41397563    
  4.69571948E-02
  0.76539683    
  -1.0419282    
   1.6597629    
  -1.2303922    
  0.41850299    
 -0.49200544    
  6.29483387E-02
 -2.68835351E-02
  0.42078760    
 -6.08482473E-02
  0.33864260    
 -0.11322021    
  0.25097713    
 -0.39256150    
  0.32289383    
 -8.44827816E-02
 -0.11211714    
 -8.68714675E-02
  0.28726181    
 -0.54025841    
 -0.30075416    
 -0.33764267    
 -0.20386331    
  0.39705476    
  0.44086710    
 -0.18842693    
  0.12562628    
 -0.84267896    
  0.39827105    
  0.53929734    
 -7.42697567E-02
  0.52568072    
 -0.76540089    
  0.53249115    
 -0.65823090    
  0.77770472    
 -4.60909046E-02
 -0.34373119    
  3.91354784E-02
  6.20031841E-02
 -0.17235151    
 -0.25642931    
  0.27763197    
  0.11648726    
 -0.24040787    
 -6.54182062E-02
 -0.36272934    
  0.46442139    
 -0.65079963    
  0.70526838    
  0.73213607    
 -0.64894736    
 -8.80198255E-02
 -0.10994443    
  0.26651353    
 -0.10467066    
  0.58778661    
 -0.14251140    
 -0.84386712    
  0.12838097    
  0.24930458    
  0.39918587    
 -0.31806019    
  0.27789393    
 -0.51905596    
  0.94828045    
  0.17661336    
  -1.2021856    
  0.62064064    
 -0.46140087    
  0.29652631    
  0.33242103    
 -0.74166667    
  0.14518221    
  0.42412683    
 -0.31044731    
  7.19127432E-02
 -5.66781312E-02
  0.10254881    
  3.89100588E-03
 -6.82998225E-02
 -0.75533217    
  0.22137222    
  0.52351058    
 -0.75377196    
  0.49643692    
  0.22964433    
  6.27820194E-02
  0.65067565    
 -0.24453458    
 -0.36054355    
 -0.23729338    
  0.26217529    
 -0.50893682    
  0.88433903    
 -0.45812663    
 -0.11752629    
 -9.43869427E-02
  0.61942947    
 -0.29499450    
  0.34039617    
 -0.27815413    
  5.53368963E-02
  0.72683102    
 -0.78735369    
 -0.31283695    
  0.58567810    
 -0.15679261    
 -0.39854470    
  0.15513559    
  0.30910462    
 -0.18174352    
 -0.10401326    
 -0.39304239    
  0.76061940    
 -0.43109041    
 -0.37023225    
 -0.15365627    
 -0.30045083    
   1.7689151    
 -0.77186280    
 -0.29460245    
  2.73991302E-02
  0.55056590    
 -0.64993864    
  0.20810580    
  0.74049342    
 -0.64426506    
 -0.24400164    
  7.22662434E-02
  9.35259312E-02
 -0.13807692    
  0.13010877    
  0.46875295    
  7.70536512E-02
 -0.23245677    
 -0.71681690    
  0.11043742    
  0.14220665    
  0.32980573    
  0.10919922    
 -0.10419519    
 -0.22898443    
  0.19514012    
 -0.64443910    
 -0.52735484    
  0.70694071    
 -0.58177733    
  5.25178984E-02
 -7.23205954E-02
   1.4231082    
 -0.18763702    
 -0.73773116    
  0.55657142    
 -0.28420374    
  4.30417731E-02
  0.10912278    
  0.48504871    
 -0.54232430    
  0.39771608    
 -0.42330340    
  0.26086780    
  0.20127575    
 -0.44077522    
  7.92292506E-02
  5.87845035E-02
 -0.19455071    
  0.27756408    
 -0.21051204    
 -0.14616323    
 -0.12629373    
  0.69862652    
 -0.60181916    
  0.69065034    
 -0.85861152    
 -0.52269542    
  0.39042735    
  0.31753504    
  0.57765913    
  3.91147882E-02
 -0.58066905    
  0.55521554    
 -0.36817712    
 -0.17762658    
  0.45049348    
 -0.43653989    
  1.83073189E-02
 -0.46142370    
  0.32821614    
 -0.12983716    
   1.1122843    
 -0.80055720    
 -0.33259228    
 -8.15498382E-02
  0.70290327    
 -0.48368889    
  0.33007783    
  0.47470972    
 -0.71930820    
 -0.40065736    
  7.94892907E-02
 -0.42390665    
  0.51891458    
  0.22615997    
 -0.72996110    
   1.1135012    
  9.24699306E-02
  2.22068056E-02
  2.60130186E-02
 -0.47946358    
  0.30027509    
 -0.18917100    
 -2.29416918E-02
  0.57575977    
 -0.58849847    
 -0.71474630    
  7.16095120E-02
 -4.57458682E-02
 -0.26108870    
 -2.80129649E-02
 -3.46855409E-02
 -4.82020192E-02
  4.82021198E-02
  7.36875683E-02
 -1.09893344E-02
  2.72496007E-02
 -5.39068598E-03
  2.66682338E-02
 -1.59154069E-02
 -6.06245510E-02
  9.22060758E-02
  4.55774032E-02
 -7.71590322E-02
 -0.24067588    
  0.21357408    
 -5.07149845E-02
  0.15991460    
 -0.31599358    
  0.60858977    
  0.82713795    
  0.23146906    
 -2.97754798E-02
 -0.49690610    
  0.12567112    
  0.17914191    
 -0.32224274    
  0.57302618    
 -0.88818890    
  0.27250746    
  0.33581659    
 -1.64045289E-03
 -1.99010391E-02
 -0.25203264    
  5.04306927E-02
  0.16579230    
 -0.27160829    
  0.12005848    
 -7.33312219E-02
 -0.54397768    
 -0.21197018    
 -0.39167160    
  0.34426945    
 -9.14340764E-02
  0.64409125    
  0.91405368    
 -0.23638861    
 -0.52271634    
 -0.22434042    
  0.48227838    
  0.38366422    
 -0.36172530    
 -9.47678834E-02
  8.75081494E-02
 -0.12808192    
 -0.17612948    
  0.56699574    
  0.60918695    
  -1.4243279    
  0.74854600    
 -0.32842109    
 -6.25676988E-03
  9.18810442E-02
 -0.57791173    
  0.52902621    
  0.58644998    
 -0.51119739    
 -0.23341902    
  0.14606972    
  8.73493105E-02
 -0.40453631    
  0.23697504    
  0.49039841    
 -0.63181037    
  0.41470516    
  3.77404019E-02
  0.32210693    
 -0.18255512    
 -0.20958059    
 -0.28366002    
 -0.19153814    
  0.21645458    
  0.29103234    
 -4.44515422E-02
  0.37948963    
 -0.79638338    
  6.17161468E-02
  0.58806360    
 -0.50209194    
 -3.01995557E-02
  0.48114413    
 -0.39099315    
  0.28173772    
  0.14926054    
  0.20790179    
 -0.46162000    
  9.95676219E-02
 -0.46869752    
 -9.58325714E-02
 -0.44503075    
  0.34540075    
 -0.10359822    
 -0.27369577    
  0.87276465    
 -0.31050664    
  0.35957292    
  1.83992169E-03
 -0.32513952    
 -0.23401679    
 -0.65838867    
  0.89748126    
  0.25356233    
  0.37690124    
  0.11087085    
 -0.41943413    
 -5.08105904E-02
  0.32230708    
 -0.58081794    
  0.34712940    
 -0.23380101    
 -4.10081558E-02
  0.10791527    
  0.27876985    
 -0.41021582    
  0.25131452    
  0.42865095    
 -0.65643507    
  9.95296091E-02
 -6.52403682E-02
 -0.32663330    
   1.0626677    
 -0.53699958    
 -0.55090588    
  8.86075422E-02
  0.44745588    
 -0.39062274    
  0.35639885    
 -0.18891984    
 -6.76585808E-02
 -0.25489229    
 -0.28125098    
 -3.92206125E-02
  0.88284886    
 -0.83936357    
 -4.34850119E-02
  0.57035172    
  0.49818334    
 -0.68251693    
  0.78818268    
 -0.57414389    
  0.21825360    
  0.46632054    
 -0.28891259    
 -0.62492108    
  0.41967848    
 -0.16870505    
 -0.54070288    
  0.82898122    
 -0.36257029    
  0.64576989    
 -0.60053587    
  0.64533919    
 -0.65273774    
  0.55394208    
  0.41349372    
  -1.0472720    
  0.22260712    
  3.37585509E-02
 -0.21179716    
 -8.84111226E-02
 -0.40546530    
 -0.22524661    
 -1.28648319E-08
 -7.08742291E-02
  2.78569385E-02
 -6.23431355E-02
  2.88205091E-02
  7.12629110E-02
 -1.06383497E-02
 -6.06245510E-02
 -6.45384043E-02
  9.25513431E-02
 -5.10027148E-02
  0.14581044    
 -0.24344864    
  0.16507977    
  2.68111452E-02
 -8.84553120E-02
  7.24550337E-02
 -1.62606668E-02
 -1.65292285E-02
 -4.54625338E-02
  5.79722552E-03
  8.31504911E-02
  0.51930010    
  0.75153530    
  -1.3367937    
  0.65846163    
  0.69020176    
 -0.40989959    
 -0.23151197    
  0.25566226    
 -0.34343767    
 -0.46695021    
 -7.07364231E-02
 -0.34699857    
  0.28211126    
  3.29701826E-02
 -7.86922723E-02
 -7.90686682E-02
  0.16851363    
 -0.13735862    
  0.31789568    
 -0.14378802    
  0.72110307    
 -0.10285731    
  0.27721080    
 -0.14229153    
 -0.57428604    
  0.44214049    
  0.44617644    
 -0.25055489    
 -0.14696318    
  0.18933299    
  0.69641685    
 -0.12255485    
 -0.63694602    
  0.25698316    
  0.26540333    
 -0.88572788    
 -0.32054645    
  0.25845742    
   1.2950684    
 -0.20359896    
 -0.51922417    
  0.23034650    
 -0.30754849    
  0.11657716    
 -2.34384909E-02
  0.35410270    
 -0.51221347    
 -0.72131819    
 -8.96121264E-02
 -3.71393859E-02
  0.10752027    
 -0.28445110    
  0.21407029    
 -0.24021575    
  0.11851862    
  0.10594846    
  3.63677815E-02
 -0.17216907    
  1.20483581E-02
  8.60128626E-02
 -1.51712776E-08
  2.17399448E-02
 -3.27897482E-02
 -0.19574444    
  0.76168931    
 -0.54941577    
  4.80092503E-02
 -0.26028296    
  0.80490601    
 -0.59811169    
  0.89406776    
  0.74140233    
 -0.48510632    
 -0.33577672    
  0.33577690    
 -0.13377993    
 -0.12702042    
  0.54106379    
 -4.98421751E-02
 -0.52333426    
  0.23380923    
 -0.47518286    
 -0.12298945    
 -8.39653015E-02
 -6.79506436E-02
 -0.16528033    
 -4.61888080E-03
  0.14618260    
 -0.14618245    
  0.55696684    
  0.12921198    
  8.05804729E-02
  8.84442180E-02
  7.84319453E-03
 -0.18859099    
  0.50988168    
 -0.25699624    
 -0.44754696    
  0.72139752    
 -0.64157546    
 -0.34390700    
  0.45638537    
  0.14703338    
  6.10368047E-03
  0.42620841    
 -9.00260806E-02
 -0.62589496    
  0.74206638    
 -0.60549068    
  0.29474941    
 -7.06702098E-03
 -0.56986320    
 -0.13397935    
 -0.16315177    
 -2.13228520E-02
 -2.17872486E-02
 -9.70739275E-02
  9.66207311E-03
  0.73319978    
 -0.39056528    
 -0.20370929    
 -2.34060423E-07
 -1.26316501E-02
 -0.10253944    
  0.23712988    
   1.2972609    
 -0.15634620    
 -0.53276074    
  0.66347736    
 -0.54569447    
  0.21811293    
 -0.45116195    
  2.45820507E-02
  0.24885873    
 -0.22918595    
  9.29459631E-02
 -0.17407146    
  9.82935056E-02
  0.39834753    
 -0.61090910    
  0.12361383    
  0.12857710    
 -0.28156585    
  0.47271013    
 -0.32906708    
  5.70280142E-02
  0.13850786    
  2.47869119E-02
  0.42103684    
 -0.46138814    
 -1.98025331E-02
 -3.45915817E-02
  0.25131449    
 -0.53417724    
  0.21209382    
 -0.15082301    
 -4.49215248E-02
 -0.23333056    
  0.20036061    
  0.45096898    
 -0.28886878    
 -0.15375496    
  0.66077268    
 -0.37378365    
 -0.12613364    
 -0.57746297    
  0.37127382    
  0.91571099    
  -1.3932794    
  0.40857539    
  0.53899652    
 -0.50841326    
 -0.27968189    
  0.13053909    
   1.1318533    
 -0.63298684    
  0.73778343    
 -0.76795828    
  0.10579824    
 -0.21432430    
  3.59320529E-02
 -0.27443689    
  0.46067232    
 -0.16068219    
  0.51403159    
 -0.89458025    
 -0.10610628    
   1.1542494    
 -0.81034225    
 -0.19510137    
  0.26409426    
  0.18847524    
 -0.45256966    
 -0.20245847    
 -0.41934043    
  2.36697383E-02
  0.54531193    
   1.0547253    
 -0.23442321    
 -0.23628925    
  0.19671014    
 -0.24710861    
 -0.28041893    
  0.58339119    
 -0.80325067    
  0.82647359    
 -0.70324093    
  0.64413983    
 -0.48133063    
 -4.93838359E-03
  0.14062251    
  0.40187454    
  0.22573003    
 -0.59377491    
 -0.27050561    
  0.49489573    
 -0.23274073    
 -0.13443018    
 -0.28688279    
  0.20183158    
 -2.37791408E-02
 -0.49930567    
  0.29207766    
 -0.27461007    
  1.29036019E-02
 -0.27917126    
 -4.62511852E-02
  0.14310105    
 -9.68497097E-02
  1.12363035E-02
 -5.60212974E-03
  0.26925480    
 -0.61475670    
  0.37320411    
  1.08698346E-02
  2.13910770E-02
  0.69314706    
 -0.84114420    
  0.13199644    
  0.10697217    
 -0.15093511    
 -0.21197021    
  0.13613228    
  0.71116555    
 -0.68721259    
  5.74873202E-02
 -4.57222536E-02
  0.65135002    
 -0.82320029    
  0.35806280    
 -3.96090336E-02
   1.2826158    
 -0.37443894    
  0.56974733    
 -0.70008349    
  9.23790317E-03
 -0.10153631    
  0.66998017    
 -0.83564705    
 -0.58239585    
   1.1198897    
 -0.52259064    
  0.25917321    
  0.20563957    
 -9.75433141E-02
  0.28048405    
  0.52770990    
 -0.49571967    
 -0.45541769    
  0.72913474    
 -0.26327667    
 -0.44944504    
 -2.11521517E-02
 -9.72120911E-02
  0.23044647    
  0.43078309    
 -9.78811532E-02
  0.15564002    
 -0.62415445    
  0.50221717    
 -0.62896878    
  0.24559228    
 -2.78688483E-02
 -0.23407264    
  0.30335522    
  0.44588128    
 -0.86564690    
  4.52566966E-02
 -0.10241498    
  0.28522828    
  0.73877352    
 -0.55522424    
  0.47077018    
 -0.81669378    
  6.16441853E-02
  0.58869219    
 -0.21825345    
  0.86825097    
 -0.78546983    
 -0.55918419    
   1.1046365    
 -5.55699319E-02
 -0.45259008    
 -0.27391157    
 -1.07672520E-08
 -0.11833001    
  4.10191827E-02
 -0.51794320    
 -0.11332858    
  0.36772498    
 -0.41318730    
  0.41010556    
  9.13744792E-02
 -0.26999882    
 -0.24553236    
   1.0827644    
 -0.29302096    
  0.56541121    
 -0.51326168    
 -3.72715183E-02
 -0.13775980    
 -1.21804075E-02
  0.69559526    
 -8.14699009E-02
  0.10681827    
 -0.66378504    
  2.06194595E-02
  0.37398452    
  0.41116899    
 -0.56428009    
 -0.21634853    
  -1.0059733    
   1.3209325    
 -0.48963499    
  3.17487307E-02
 -0.38229796    
  1.13855302E-02
 -1.13852331E-02
  0.19370708    
 -0.38215426    
 -0.22084212    
  6.13006875E-02
  1.60862636E-02
  6.68627098E-02
  4.96268552E-03
  0.93783891    
 -0.54232419    
 -0.17832938    
 -0.49501500    
  0.30228093    
 -0.17366356    
 -9.01509002E-02
  9.58816633E-02
  0.10307205    
 -9.73740965E-02
  0.63163429    
 -0.55509430    
 -0.14107849    
  0.19237196    
 -5.65704629E-02
 -0.27193367    
  0.34339291    
 -0.20726039    
  7.02043697E-02
  1.12363035E-02
 -3.98914889E-02
  4.54624481E-02
 -1.68070067E-02
  7.61238262E-02
  6.58465773E-02
 -0.13073395    
  3.29701826E-02
  1.07528400E-02
 -0.11912102    
  0.11375884    
 -1.62606668E-02
 -7.95876011E-02
  3.48871462E-02
  7.69609287E-02
 -4.32501957E-02
  8.97701010E-02
 -0.11778297    
  4.98719923E-02
  5.26439399E-02
 -6.89928830E-02
  3.77402157E-02
 -3.77403423E-02
 -4.49514538E-02
 -0.11563022    
  0.15507171    
 -1.11109950E-02
 -7.53982142E-02
 -1.97566749E-07
  2.96757631E-02
  7.32722208E-02
  2.15063319E-02
 -5.46582863E-02
 -2.84918472E-02
  0.10939847    
 -2.62480993E-02
  4.16728333E-02
 -3.63677554E-02
 -4.32501957E-02
  6.41930327E-02
 -2.09432859E-02
 -6.55971691E-02
  3.33362743E-02
 -6.78225979E-02
  5.83075965E-03
  2.86553688E-02
  1.68071911E-02
  8.51579458E-02
 -9.07286257E-02
  9.58177969E-02
 -7.37177208E-02
  4.80092503E-02
 -7.01093376E-02
 -1.12359608E-02
 -6.41621426E-02
  5.27980737E-02
  5.01498058E-02
 -0.12733935    
  0.19560726    
 -8.47069100E-02
  8.47065672E-02
  3.98062393E-02
 -0.43266106    
  0.34075955    
 -2.71019451E-02
 -0.18012621    
  0.16907640    
  0.10034807    
 -7.29488358E-02
 -0.12660582    
  5.37441149E-02
  3.42891999E-02
 -2.27283165E-02
  0.11905950    
 -1.02566304E-02
 -6.38514906E-02
  0.11411332    
 -5.02619669E-02
  4.53480370E-02
 -1.99010596E-02
 -0.11152115    
  7.57118538E-02
 -7.57116973E-02
  7.04900101E-02
 -1.05265258E-02
 -0.12975943    
  0.12975912    
 -2.13910267E-02
 -1.08698178E-02
 -6.19918369E-02
  6.74412996E-02
  5.29222712E-02
 -8.60744864E-02
  8.09065178E-02
  3.06147318E-02
 -6.21961579E-02
 -4.93249409E-02
  2.22231224E-02
 -6.23431355E-02
 -3.57179679E-02
  7.58382007E-02
 -1.12994844E-02
  1.12996809E-02
  5.60248550E-03
  2.30078427E-07
  0.53292584    
   1.1753711    
 -0.45633209    
 -0.26764989    
 -0.42230761    
  0.22186899    
  0.16213621    
  1.07875001E-02
 -0.17803869    
  0.32727262    
  0.45063981    
  -1.1757146    
 -0.40928927    
   1.0126451    
 -5.36032915E-02
  0.45837224    
 -0.30926910    
  0.52177137    
 -0.67087442    
 -0.15709199    
  0.72235572    
 -0.52004611    
  0.25341752    
  9.35259163E-02
  2.64333244E-02
  0.18111332    
 -0.20605925    
 -0.54303777    
  0.74181557    
 -0.63058996    
  0.30188271    
 -0.44957078    
  0.23736532    
  1.86531600E-02
  0.41838622    
 -0.18178113    
 -0.16911885    
 -0.25433525    
  0.52654302    
 -0.11778307    
 -0.35573533    
  0.17407151    
  0.50369966    
 -0.79996544    
  0.70238835    
 -0.69446212    
  0.67186975    
 -0.16473536    
 -0.39757222    
  0.64853448    
  0.31114089    
 -0.99325180    
 -0.43266106    
 -9.04347673E-02
  4.82021384E-02
  0.11821846    
  0.26477364    
 -0.17168327    
 -0.58208859    
  0.58208853    
 -0.47445783    
  0.50262892    
 -0.39624825    
 -0.21401100    
  0.14272220    
   1.3899820    
 -0.49863023    
  0.14981236    
 -0.43547621    
  0.40187451    
  0.29395729    
 -0.13775302    
 -0.44388607    
  0.73884922    
 -0.72456324    
  3.71271819E-02
  0.10990614    
 -0.11676295    
 -9.62279215E-02
  0.11666022    
  0.39264932    
  0.17623337    
 -0.61251724    
 -0.13554554    
  0.52999538    
  0.19490038    
 -0.85996431    
   1.3430655    
 -0.95937413    
  0.39068148    
 -0.22314340    
 -0.17807516    
 -0.32509652    
  0.20837212    
  8.00427198E-02
  0.50774384    
 -0.79323065    
  0.41516447    
 -0.35007766    
  0.20489572    
 -3.63675766E-02
 -8.95399377E-02
  0.40123689    
 -0.56599224    
  0.48481870    
 -0.26107836    
 -0.23877814    
 -0.18596447    
 -0.71528810    
   1.9373448    
 -0.97155333    
  0.25005108    
  0.22314367    
 -0.20126092    
 -8.58312547E-02
  0.59925097    
  7.60492086E-02
 -0.54501712    
  8.24723952E-03
 -0.69932628    
 -0.19563280    
  0.82037747    
  0.20528612    
 -0.46103507    
  0.59726560    
 -0.19180039    
 -0.33914241    
 -0.50372070    
   1.1074229    
 -0.92953587    
 -0.24656382    
   1.4416080    
 -0.55514151    
  0.29255298    
  4.83736619E-02
  -1.0340737    
 -0.53454208    
  0.98332602    
  0.69812238    
 -0.43250218    
 -0.24586619    
  0.50247777    
 -0.73544949    
  0.13005313    
  0.31574011    
  0.46306238    
 -0.64934468    
 -0.13217175    
  0.35911754    
 -0.22456749    
  0.10796998    
  6.20031841E-02
  0.10995898    
  0.30943665    
 -0.21200694    
  8.27950463E-02
 -0.39132267    
  0.33266404    
 -0.40864980    
  0.20674182    
  0.19071674    
 -0.37850055    
  0.53586167    
 -0.46125078    
  0.34638268    
 -0.20255551    
 -0.19523457    
 -0.23991184    
  9.71636400E-02
  0.58719862    
 -0.64997482    
  0.34847233    
 -0.11579710    
  5.64139672E-02
 -0.11620200    
  0.12041236    
  0.32378703    
 -0.37331301    
 -0.37609929    
  0.28607312    
 -0.32542223    
  0.67967910    
 -0.43995130    
 -4.57682721E-02
  0.24763456    
 -0.36129379    
 -0.45286742    
  0.64083141    
 -0.52628994    
  7.50350058E-02
  0.48396188    
  0.20717515    
 -0.51149654    
 -0.31719637    
  2.72743721E-02
  0.71751159    
  4.36686398E-03
  0.20422940    
 -6.04024120E-02
  0.49791262    
 -0.48107365    
 -0.41478470    
 -4.89305183E-02
  0.62604868    
 -0.31216449    
  0.10233871    
  0.12252760    
 -0.14019240    
  0.18232147    
 -0.39316472    
  0.72325194    
 -0.79679573    
  0.85665226    
 -0.62303758    
  0.58546931    
 -8.15377664E-03
 -0.76464939    
 -4.10312638E-02
  8.76656920E-02
  0.60940033    
 -0.13670276    
 -0.40322545    
  0.13576604    
 -0.18859099    
  0.45305651    
 -0.26837927    
 -0.37362429    
  0.43999979    
 -0.12908532    
 -9.86562967E-02
  0.54836106    
 -0.82839209    
  0.67001575    
  -1.1254913    
 -6.96800500E-02
 -0.12036385    
  0.10477908    
 -0.14632784    
  0.14107859    
 -5.40671460E-02
  3.81518155E-02
 -0.40279478    
  0.65648329    
 -0.56481594    
   1.0228187    
  0.32629699    
 -0.59921539    
  0.80862850    
 -0.45264360    
  0.13955170    
 -0.75824612    
  0.55897516    
  0.61310452    
 -0.70713323    
 -0.39984730    
 -0.23052377    
  0.93412006    
 -6.43999055E-02
 -0.20610569    
 -0.11846466    
 -0.47862980    
  0.58888614    
  0.92395353    
 -0.25022468    
 -0.90100211    
  0.21065229    
   1.0596893    
 -0.65608805    
  0.20355009    
 -0.31181693    
  0.54916650    
 -0.76145446    
  0.65649396    
 -0.63865888    
 -0.29783428    
 -7.41079673E-02
 -0.18452168    
   1.2794644    
 -0.37826490    
 -0.27641582    
 -2.36111414E-03
  0.58857459    
  0.26880428    
 -0.93094105    
  0.65819228    
 -0.47079459    
 -0.21317255    
 -3.45318206E-02
  0.15954129    
 -4.23591100E-02
 -0.22254260    
 -3.00771673E-03
  0.85159141    
  8.61542970E-02
 -0.42211229    
  0.42564398    
 -0.58099449    
 -0.36936015    
  0.39015096    
 -0.25131455    
  0.44353187    
 -0.29849303    
 -0.17730001    
  0.21766409    
  4.51202504E-02
 -0.11568422    
  0.36536330    
 -0.23094817    
 -0.39113531    
 -4.36206236E-02
  0.53287363    
 -0.84854472    
  0.31885055    
  0.52969396    
  0.23982607    
 -0.29753444    
 -0.32740459    
 -0.99187899    
   1.1349798    
 -2.16614008E-02
 -9.43373665E-02
  0.27625328    
 -6.27819151E-02
 -9.03547108E-02
 -0.70026475    
  0.82250297    
 -0.16572356    
  0.69684422    
 -0.58704883    
  0.20528612    
  1.82304589E-07
  0.13150233    
 -0.30628487    
 -0.34812793    
  0.46924347    
 -0.13190316    
 -0.30151558    
  0.39859915    
  0.13254660    
 -9.20396373E-02
 -1.33208903E-02
  4.12816554E-02
  0.51778650    
 -0.79328835    
  5.41948490E-02
  1.97446866E-07
  0.58676690    
 -0.64096153    
  0.94068807    
  -1.0920177    
 -0.16169098    
  0.12438372    
  0.26550817    
  1.33633176E-02
 -0.61651409    
  0.29584536    
  0.79315799    
 -0.61236191    
  0.22466908    
 -0.43642715    
  0.57122821    
 -0.30019334    
 -1.44929104E-02
  2.64121071E-02
 -4.35905382E-02
  9.44098383E-02
  1.11982003E-02
  0.58630073    
 -0.47472340    
  8.40188637E-02
  0.29042578    
 -0.71251130    
  0.17155623    
 -0.64491743    
  0.49818987    
 -0.11846466    
  0.50281841    
  0.10887928    
 -0.59346014    
  0.42140177    
 -0.16975252    
 -5.28968349E-02
 -0.51909006    
  0.51413971    
  0.42431030    
 -0.25993213    
 -0.25251815    
  3.98459435E-02
  0.92148548    
  -1.0609871    
 -9.02269129E-03
  0.84297270    
 -0.75068802    
  0.38786379    
 -0.32902348    
   1.0633663    
 -0.80801964    
  3.36332358E-02
  0.42346048    
 -0.93234253    
  0.41726154    
 -3.03053372E-02
 -0.33955383    
  9.21686832E-03
  0.16328308    
  0.74871725    
 -0.84975797    
  0.85465997    
 -0.55200422    
 -0.51650333    
 -2.15834491E-02
 -0.37502420    
  9.09718350E-02
 -0.35598511    
  0.97650951    
  0.39589587    
 -5.75697571E-02
 -0.44224444    
  0.26214257    
  0.27034858    
 -0.14936791    
 -0.32165137    
 -0.32354784    
  0.20576492    
 -0.22466901    
 -0.10875884    
  0.32731166    
  0.92484313    
 -0.70292699    
 -6.86419457E-02
  0.68787003    
  0.41860569    
  -1.1801794    
  0.80429828    
 -0.76813310    
  0.79932725    
 -0.64050323    
  0.35363984    
  0.42651871    
 -7.19735995E-02
 -0.43104801    
 -0.25637496    
 -0.11607196    
 -0.11107472    
  0.17079411    
  6.54440522E-02
 -6.54438511E-02
  0.63342816    
 -0.32423952    
  0.12171522    
  0.33669645    
 -0.90182215    
 -0.42781231    
 -0.23272315    
  0.65776926    
 -0.44214067    
   1.0812205    
 -0.56437874    
 -6.09461516E-02
 -0.35745588    
  4.58097607E-02
  0.66476321    
 -0.37242779    
 -0.48064485    
  0.63757724    
  0.17834556    
  3.97602189E-03
 -0.39069378    
  0.28400946    
 -0.15231295    
  8.61542970E-02
 -0.11219721    
   1.1323380    
  -1.0909885    
  0.43128908    
 -5.92890121E-02
  0.55185717    
 -0.76934469    
  4.03881185E-02
  0.60386044    
 -0.54716498    
  7.39671588E-02
 -0.17757960    
  0.47842887    
 -0.36113107    
 -0.28316170    
  0.68538511    
 -0.61570507    
  0.54578418    
 -0.36787954    
 -1.41844703E-02
  0.17034547    
 -0.34372747    
  0.71712917    
 -0.13015173    
 -0.53035820    
  0.12286683    
  3.58604342E-02
  0.15722133    
  0.11517828    
 -0.34967384    
  4.21943096E-03
  0.15385009    
 -0.30344942    
  0.23818885    
 -0.20453154    
  9.68133658E-02
  0.42107955    
 -0.50147986    
  0.34967363    
 -0.36372530    
  0.14874524    
  0.61716127    
 -0.72886515    
  0.51852334    
 -0.54617488    
  0.84059983    
 -0.76415831    
  0.75198787    
 -0.75415450    
  0.13380243    
 -0.14470775    
  0.80702400    
 -0.86573172    
 -3.06989085E-02
  0.11538227    
 -0.16705398    
  -1.0116009    
  0.75049835    
   1.0377825    
 -0.60749167    
 -6.41722558E-03
  1.70215648E-02
  0.23070991    
  0.33671153    
  2.24728808E-02
 -0.19432303    
 -0.76376480    
  0.82839197    
 -1.34048965E-02
 -0.73870361    
  0.32918179    
 -0.38733771    
 -0.82070827    
   1.5663458    
 -0.56032652    
 -0.18531108    
  1.78046431E-02
 -7.63730779E-02
  0.79993522    
 -0.22100593    
  2.28682682E-02
 -0.22968666    
 -0.23028041    
 -0.11057743    
 -0.21167114    
   1.1588640    
 -0.71242481    
  0.43974504    
  0.25340220    
 -0.40546504    
  9.08287521E-03
 -0.18413146    
  0.34574610    
  7.26783052E-02
  0.16087238    
 -0.16805123    
 -0.71647173    
  0.48573458    
 -0.19584288    
  8.05519074E-02
 -0.37339839    
 -0.31771439    
 -0.13005306    
  0.78170067    
  2.11630180E-03
  0.11754788    
 -3.44202258E-02
 -0.29418850    
 -5.91571219E-02
  5.65427840E-02
  9.00608450E-02
  0.26713756    
 -0.15415049    
 -3.25763635E-02
 -0.21053047    
  0.72927171    
 -0.47131854    
 -0.31111237    
 -0.44503075    
  0.36737961    
  0.51330692    
 -0.35032231    
  0.61354405    
 -0.31275570    
 -0.56157064    
  0.14924641    
  0.63546813    
  0.25512651    
 -0.70287949    
  0.32311070    
 -0.13024986    
 -0.17589051    
  0.20959060    
 -0.43815756    
 -0.22238834    
  7.51897600E-03
  0.33967748    
 -0.45465553    
  0.63697702    
 -2.22482043E-03
  0.31946552    
 -5.79520751E-08
 -0.30619103    
 -0.27385855    
  0.35407031    
  0.19308175    
 -0.20944196    
 -0.14389430    
 -1.43886795E-02
 -8.83297324E-02
 -0.25736377    
  0.19475825    
  0.15334763    
  0.65758258    
 -0.35971150    
 -0.19275142    
  1.93348061E-02
 -0.22580656    
 -0.57033956    
  0.14874524    
 -5.00102229E-02
 -0.16705398    
  0.47692406    
  0.57340288    
 -0.68260205    
 -0.37787703    
  2.02027727E-02
  0.60158020    
  0.88569045    
 -0.37049088    
  1.94495115E-02
 -0.30986315    
 -0.11587001    
 -4.26662378E-02
  0.75648326    
 -0.56142259    
 -0.29757607    
 -0.21114199    
  0.12825441    
   1.3372728    
 -0.63643926    
 -0.32248184    
  0.16884126    
  0.39228329    
 -0.69919688    
  0.66358846    
 -0.91942066    
  0.66935539    
 -0.14483075    
 -0.29575422    
  0.41621342    
  0.19782588    
 -0.70263898    
  0.34654215    
 -0.39111745    
  0.92593074    
 -0.92878389    
  0.65232503    
 -0.45347419    
  0.61271393    
 -0.57367337    
  0.28090253    
  0.29909626    
 -0.50412273    
  0.17568862    
 -0.27204323    
 -0.16726308    
 -0.26617572    
  0.37180820    
  0.56830990    
 -0.30162916    
 -0.33236107    
 -0.59144855    
   1.2100861    
 -0.32834780    
 -0.17920159    
  6.55601844E-02
 -0.19243814    
  0.19024761    
 -0.29649261    
 -6.39485270E-02
   1.1069629    
  -1.2060540    
  0.31084925    
  8.53134245E-02
  0.53938562    
  0.10712986    
 -0.73437715    
  0.26314893    
 -0.28376815    
  0.68135935    
  0.11909971    
 -0.46138570    
 -0.21436958    
 -0.29152063    
  0.26354715    
  0.63222712    
 -8.83283187E-03
 -0.62339395    
  0.26617590    
 -0.25209090    
  9.12759304E-02
 -0.22847685    
  0.61533028    
  0.21034537    
 -0.86382711    
 -6.89930171E-02
  0.16682515    
  0.56714392    
 -0.56462824    
  0.88774645    
 -0.38499361    
 -0.48039156    
  0.51621646    
 -0.39816046    
 -0.24076508    
  0.26022539    
  0.11133828    
 -1.93429459E-02
 -0.19569157    
  0.10369657    
  9.39465985E-02
 -0.35139799    
  0.23361483    
 -4.39550402E-03
 -4.04547565E-02
  0.50021905    
 -0.26612669    
 -0.63841164    
  0.29538429    
  0.79978561    
  7.52567872E-02
 -0.91150469    
  4.91691306E-02
  0.14981233    
  8.73737857E-02
  0.46476093    
 -0.71721399    
 -0.96893436    
  0.24453463    
  0.75470483    
  0.57022023    
 -0.63177836    
  0.67983139    
 -0.25342321    
 -3.87373976E-02
 -0.36672798    
 -3.96353006E-02
 -0.63299847    
  0.98778474    
 -0.21654889    
  0.26632902    
  0.18650919    
 -0.15290760    
  0.33771381    
 -0.79492986    
  0.89406776    
 -0.31578860    
 -0.40238842    
 -0.14079928    
  5.92194274E-02
 -0.21691315    
  2.15061549E-02
  0.22738977    
  6.55974522E-02
 -4.64118198E-02
  0.46464464    
 -0.31901383    
 -0.16239808    
  0.41028458    
 -0.30492383    
 -0.26759523    
  0.19549187    
 -0.23017755    
  7.36875758E-02
 -4.47002873E-02
 -0.37729418    
 -0.43078274    
  0.28286284    
 -5.97190298E-02
 -0.12550524    
  5.65121956E-02
  5.34887165E-02
 -0.24686000    
  0.10135230    
  6.41620532E-02
  0.13705647    
 -0.20726039    
  8.14405605E-02
  4.37228605E-02
 -0.23389621    
  0.15607943    
  0.29344571    
 -0.57153994    
  0.56722027    
  2.14141905E-02
 -0.30477658    
  6.66913316E-02
  0.58539432    
  0.55704594    
 -0.16767812    
 -8.46172422E-02
  0.56621629    
 -7.27593452E-02
  0.26381445    
 -0.82579148    
 -0.30116877    
  0.82467961    
 -0.41602486    
 -0.22261284    
 -0.29389042    
  0.31748259    
 -4.77544069E-02
  0.54711580    
 -0.78531772    
 -0.13254648    
 -0.14370662    
 -9.53101143E-02
  0.58500487    
  1.93108022E-02
  0.59564865    
  0.20735674    
 -0.16172716    
 -0.54497522    
  0.92665875    
 -0.87586159    
  0.56096238    
 -0.11997244    
 -0.46485749    
  0.39575630    
  0.24151041    
 -0.50192547    
 -8.58613253E-02
  8.16330537E-02
 -0.20633639    
 -8.70113075E-02
 -0.38716787    
 -0.30597949    
  0.53994280    
 -0.34445116    
  0.41167626    
 -0.47933489    
 -3.04593388E-02
 -7.49012381E-02
  1.10498210E-02
  9.43107456E-02
 -0.18032354    
  4.10614200E-02
  4.49513718E-02
 -1.66206509E-02
 -9.36358050E-02
  9.36358348E-02
  9.58177969E-02
 -7.37177208E-02
  1.62604786E-02
 -9.58481282E-02
  7.95872957E-02
  3.75379063E-02
 -0.40283680    
  0.41330832    
  0.36290553    
  0.28223231    
  0.50259531    
  0.25021186    
 -0.46717647    
  0.32496619    
  0.33264992    
 -0.69741136    
  0.53988618    
 -4.58681434E-02
  -1.1914485    
  0.88932073    
 -0.29535398    
  0.39434528    
 -0.33679175    
  2.64916606E-02
  0.58025414    
 -0.71285248    
  0.38367057    
  0.46042407    
 -0.15219204    
 -0.52083802    
  0.41173479    
  0.21421488    
 -0.72042185    
 -9.66937467E-02
  0.73781955    
 -2.58160383E-02
  0.12618805    
 -0.69644558    
 -0.23477496    
 -0.19974247    
  0.61352938    
 -0.61693686    
  0.58512861    
 -0.14940928    
  0.24368171    
 -0.22400907    
  0.22918597    
  0.32360375    
 -0.57910705    
  0.48242626    
 -0.78955543    
  0.13277571    
 -7.41077587E-02
 -0.41836861    
  0.44646016    
  0.79323041    
 -0.63473624    
  0.19290368    
 -0.20240496    
  0.91962665    
 -0.67710137    
 -0.15134558    
  9.15399045E-02
 -0.50027853    
 -0.15962996    
  0.26531857    
  0.74067223    
 -0.67502844    
  0.82736897    
 -0.84971613    
  4.95969020E-02
  0.22314353    
 -0.34597969    
  6.18752949E-02
  0.32827556    
 -0.16761531    
  2.16613784E-02
  0.17435348    
 -0.20334092    
  0.42006397    
 -0.15093510    
 -0.25937256    
 -0.42631206    
 -0.26199254    
 -0.15093511    
  0.12152112    
  0.41372275    
 -0.42876056    
  0.10080491    
 -0.26510790    
  0.12306008    
 -0.13503648    
  0.11375884    
  3.69433947E-02
  0.12638175    
 -0.23578003    
  1.71924718E-02
 -4.65201624E-02
 -1.46548032E-07
  5.21858670E-02
 -1.13638705E-02
  1.69977024E-02
   1.7651926    
 -0.47772580    
 -0.48783600    
  0.29522908    
  0.57876515    
  -1.0593511    
 -7.24726245E-02
 -0.26399943    
  0.22738996    
 -7.02041388E-02
  0.75484097    
 -0.32423949    
 -0.19516976    
 -0.28004843    
  0.65832758    
 -0.22906667    
 -1.74785685E-02
  9.14097130E-02
 -0.26420501    
  0.26190332    
 -0.39972138    
  0.40660989    
  3.81641090E-02
 -7.07248598E-02
 -9.67295915E-02
 -0.67764276    
   1.3616340    
  0.30365103    
 -0.87217623    
  0.21241345    
  0.10498535    
 -0.40462098    
 -0.13534129    
 -0.14645094    
 -0.45006943    
   1.4199328    
 -0.60317171    
  0.28009546    
 -4.86142822E-02
 -0.17058262    
  0.39593792    
  3.47358510E-02
 -0.65272373    
  8.13029781E-02
 -0.20011088    
  0.18743679    
  0.17934097    
  0.48139912    
 -0.78267705    
  0.37523356    
  0.39817801    
 -0.52017772    
 -0.51530981    
  9.63312611E-02
  0.40773025    
  0.67947972    
 -0.64173919    
  0.16805892    
 -0.88100880    
  0.11728916    
   1.4912597    
 -0.72569978    
 -0.28279209    
 -0.14403917    
 -0.27740648    
 -1.87621880E-02
 -0.39416543    
  0.58653748    
  0.20548873    
  4.72136624E-02
 -0.17458446    
  0.18664752    
  0.58297879    
 -0.49576774    
  0.33647203    
  0.27424842    
  0.15039298    
 -0.75891852    
 -6.33697733E-02
 -0.37554327    
   1.0803052    
 -0.39569795    
  1.19354753E-02
 -0.45854414    
  0.62664080    
 -0.47057667    
  0.72029799    
 -0.57536429    
  1.37933418E-02
 -0.28312632    
 -0.32562217    
 -0.29490227    
 -0.22073120    
 -4.93928976E-02
  0.62776458    
  0.57113230    
  0.40036306    
 -0.54375744    
  0.62948954    
 -0.18373089    
 -9.61569548E-02
 -0.50927418    
 -0.25798094    
  0.16885345    
  0.68178332    
 -0.63487828    
  0.77339697    
 -4.06148359E-02
 -0.48777735    
 -0.10208428    
  2.33396166E-03
 -0.61041856    
  0.38377228    
  8.40830803E-02
  0.30169627    
 -5.72753511E-02
 -8.45669210E-03
  0.16411020    
  0.33775824    
 -0.81899613    
 -0.54442555    
  0.54150593    
  0.27221203    
 -0.74104702    
 -0.24201219    
 -1.80183928E-02
  0.47755063    
  0.25131443    
   1.0799203    
 -0.32168615    
 -0.55756307    
 -0.34174916    
 -0.35619390    
 -0.17275222    
   1.4880770    
 -0.36872864    
 -0.41766620    
 -0.41542968    
  0.44336453    
 -0.33757481    
 -0.35833123    
 -1.11109950E-02
  0.10088133    
 -8.42603594E-02
  0.56431437    
 -0.45020100    
  0.43762207    
  0.14415537    
 -0.42343405    
  0.86565804    
 -0.53397876    
  0.49630612    
 -0.27136251    
  0.16335781    
 -0.25102338    
  4.85407263E-02
  6.74957335E-02
  0.13498712    
 -0.44387159    
  4.65201326E-02
  0.26469243    
 -0.21734633    
 -0.53817117    
 -0.18430386    
   1.6022695    
 -0.51362747    
 -0.15582195    
 -0.17067991    
  0.47519836    
 -0.40805921    
  0.28508130    
 -3.37667279E-02
  0.31163514    
 -0.20264499    
 -4.82468195E-02
  0.79259682    
  -1.1773647    
  0.70701718    
  0.12662044    
 -0.67629963    
  0.30248830    
  9.89913046E-02
 -0.23479247    
  6.26427084E-02
 -0.12947328    
 -6.00846149E-02
 -0.14539699    
  0.52452427    
  2.93910988E-02
 -0.44590619    
  0.59569204    
  0.12446804    
 -0.56397069    
  0.29124013    
 -5.95786646E-02
 -0.34588614    
  -1.0008147    
  0.20179924    
   1.0375646    
 -0.61034149    
  0.25057819    
  0.11892783    
  0.10215184    
 -0.43269193    
   1.0507770    
 -0.83916485    
  0.20651136    
  3.50191370E-02
  0.31513560    
 -0.21322267    
 -0.26657793    
 -0.13250926    
  0.69586831    
 -0.45490071    
  9.00403485E-02
 -0.31479117    
 -0.16583635    
  0.23572241    
  0.92227274    
 -0.44448715    
 -0.38247550    
 -0.13873996    
  0.23405005    
  0.44065154    
 -0.47426784    
  0.56205481    
 -0.50798750    
 -0.46596324    
  0.80156749    
 -0.53178644    
  0.74941564    
 -0.70367968    
  0.21321206    
  0.37718534    
 -0.58570266    
 -9.32048336E-02
  0.41484672    
 -0.63863337    
  0.78523678    
 -0.59810352    
  0.54387343    
 -0.22275645    
  0.60841912    
 -0.75838757    
 -0.15527472    
  0.72923344    
 -0.61057580    
  0.52056813    
 -0.70428950    
 -0.25011462    
 -2.18190551E-02
 -0.30748463    
  0.59883648    
  0.36433792    
 -0.39502373    
 -0.37753019    
  4.44518439E-02
 -0.21526949    
  0.37561226    
  0.45687068    
 -3.69204991E-02
  0.55708420    
 -0.41886231    
 -3.92979309E-02
 -0.44741502    
 -0.81643105    
   1.3184406    
 -0.48954830    
  0.48192924    
  0.31966981    
  0.20067079    
 -0.86641872    
  0.49337691    
 -0.31105527    
  0.68409747    
 -0.26225081    
 -0.57750005    
  0.62931013    
 -0.33507067    
 -6.48002252E-02
 -0.48603082    
 -1.71531085E-02
 -0.47904065    
   1.6238587    
 -0.42436492    
 -0.50355709    
  0.59978515    
  0.43855068    
 -0.71912253    
 -4.34402302E-02
  0.56953323    
  -1.0315351    
  0.85684013    
 -0.30010441    
 -3.72226723E-02
  2.56171618E-02
 -0.17611504    
  0.14649786    
 -9.89238247E-02
  0.45439586    
  8.22011307E-02
 -0.54996014    
 -0.34457687    
  0.14961945    
  5.43479435E-03
  3.20029259E-02
  0.32818907    
  0.27004150    
 -0.59823042    
 -4.83963937E-02
 -3.36163975E-02
  0.53947139    
 -0.72008502    
  0.53643352    
  0.11489586    
 -0.30805433    
  0.66987604    
 -0.62721545    
  0.20865406    
  6.91186339E-02
 -0.41163519    
 -0.22181837    
  0.23499373    
  0.21367468    
  0.19004382    
 -8.00426155E-02
 -0.42845479    
  3.42891999E-02
  0.66031039    
 -0.40401474    
 -0.45105404    
  0.38593560    
  0.15845026    
  8.35398883E-02
 -0.26309311    
  1.17788389E-02
 -0.39035735    
 -0.35815910    
  0.88613784    
 -9.40864831E-02
  4.17184383E-02
  1.91697944E-02
  0.40405786    
 -0.24090603    
 -0.24901296    
  0.38924214    
 -0.25801244    
 -0.15920359    
  0.84221905    
  6.60013258E-02
 -0.82436609    
 -0.15741678    
  0.33063900    
 -0.35902807    
  6.33927733E-02
 -0.10891561    
   1.0187981    
 -0.15135218    
 -0.73665768    
 -4.92709428E-02
 -0.21622314    
  0.37037370    
 -0.17714033    
 -0.41324723    
  0.37640098    
 -0.15013744    
  0.75797784    
  3.72534879E-02
  8.40319693E-03
 -0.67244267    
  0.72805011    
 -0.46736857    
  2.10286723E-03
 -4.95259203E-02
 -0.31983441    
  0.70222420    
  -1.0866363    
 -0.13864629    
  0.39342710    
  0.38801286    
  5.70280142E-02
  0.30199149    
 -0.31988919    
 -0.24713089    
  0.87257445    
 -3.56521010E-02
 -0.51166046    
 -0.44485295    
  0.67174709    
 -0.23107822    
 -4.94191870E-02
 -2.90521495E-02
 -0.25131446    
  0.24904437    
 -0.61031139    
  0.27292943    
  0.28129244    
 -0.16989882    
  0.20995161    
  0.38131106    
  0.15999204    
 -0.72039706    
  0.58993268    
 -0.13243791    
 -0.20495345    
  0.34501925    
 -0.45133406    
  0.27748725    
 -0.36732325    
  2.83157956E-02
  0.13954103    
  8.46169442E-02
 -0.26826391    
  1.83973983E-02
 -4.25595902E-02
 -2.19788309E-02
  0.61217791    
 -0.45090982    
  0.67766160    
 -0.36200559    
 -0.28538567    
 -0.47552326    
  0.11161390    
  0.41313639    
  0.46891120    
 -0.13744225    
 -0.33146909    
 -8.66145939E-02
  0.38461435    
  0.38196042    
 -0.72232997    
 -0.28540665    
  0.18735945    
 -0.11998405    
  6.84260279E-02
  0.49643695    
  0.28526363    
 -0.68831640    
 -0.22918575    
  0.66237557    
 -0.11758752    
  0.27619287    
 -0.54014003    
 -6.62179291E-02
 -6.04718998E-02
 -2.60074856E-03
 -9.84401405E-02
  0.52792019    
 -0.54824007    
  0.28841496    
 -1.77388061E-02
  0.50813723    
  0.18277004    
 -0.68421847    
  4.56105284E-02
  0.20471574    
  0.54818153    
  -1.0441240    
 -0.25415939    
 -1.10497447E-02
 -8.90335143E-02
 -4.13283184E-02
  3.31982337E-02
 -0.15415080    
  4.75060847E-03
  3.72138061E-02
 -1.37932571E-02
  8.00429061E-02
  2.94758864E-02
 -0.11882108    
  7.64416084E-02
 -4.87900674E-02
  0.39019784    
  1.82931200E-02
  0.16914360    
 -0.41830239    
  0.47531876    
 -0.51082581    
  0.40947324    
 -2.15643737E-02
  8.35993737E-02
  8.86810273E-02
  0.30586454    
 -0.32906708    
  0.14200468    
  0.20712987    
  0.60312110    
 -0.77818435    
 -0.75624049    
   1.0320175    
 -0.46403357    
 -0.12945807    
 -0.15189505    
 -0.14577359    
  3.23186703E-02
  0.80975187    
 -0.12904909    
 -1.98741052E-02
 -0.14718001    
 -5.20726256E-02
 -8.59996155E-02
 -0.13214548    
  0.89557922    
 -0.56984890    
  0.39474115    
 -0.37297964    
  0.16056015    
 -0.28768197    
 -0.11778297    
 -0.10814231    
   1.0113477    
 -0.76561981    
  0.36470371    
 -0.32414335    
  1.45380562E-02
 -0.24397765    
  0.90783405    
 -0.55273914    
 -0.10290369    
 -0.20089787    
  0.58221585    
 -0.58722806    
  7.50051513E-02
  0.24664140    
 -0.27741301    
 -0.34032565    
 -0.54869592    
   1.8979969    
 -0.36006108    
 -0.42577019    
 -0.13133602    
 -0.28476241    
  5.11474200E-02
  0.22921935    
 -0.46560800    
 -4.30173837E-02
  0.11737585    
  0.80839336    
 -0.70629561    
  0.14486410    
  1.01266978E-02
  0.37217143    
 -0.43452924    
 -0.34942436    
  0.78914833    
 -0.55315983    
  0.52691191    
 -0.44065127    
 -0.25961336    
 -0.40368095    
  0.71169096    
  0.38513726    
 -0.38513723    
  0.81993026    
 -0.11245046    
 -0.40611219    
  0.49753374    
 -0.32824188    
  8.78308862E-02
 -0.46820337    
  0.76485401    
 -0.60762519    
 -0.18150203    
  0.55363101    
  7.87378550E-02
 -0.52971482    
  0.12880851    
 -0.43213320    
  0.39843339    
  0.37821525    
 -0.79177785    
  0.32947919    
 -0.21440984    
  0.61841202    
 -0.36318004    
 -0.11830948    
  0.25761366    
  2.88829859E-02
  -1.2016033    
  0.22668774    
   1.4256060    
 -6.07665218E-02
 -0.12019555    
 -9.09719244E-02
 -0.40546528    
  0.65909177    
 -0.61328208    
  0.78865105    
 -0.83446085    
  9.97646600E-02
  9.98908430E-02
 -0.56465596    
  0.42772380    
  0.24265836    
 -0.35808566    
  0.23948006    
 -7.89631829E-02
 -0.23879638    
  0.70453274    
 -0.46173596    
 -0.18351980    
  0.53358608    
 -1.13154501E-02
 -0.48924866    
 -0.15802513    
  0.25733474    
  0.84759790    
 -0.51775032    
 -0.17090662    
 -0.39743283    
  0.20212422    
 -0.30896705    
  0.92279792    
 -0.65157062    
 -9.23732296E-02
  0.52315629    
 -0.65279579    
  0.10958873    
  0.54467666    
 -0.66562927    
  0.19650640    
 -0.12219409    
  0.17477758    
  0.40025461    
 -0.69016671    
  0.23732838    
 -0.18514232    
  0.32918179    
 -5.00102229E-02
 -0.16958265    
  0.33647239    
  0.38905635    
 -0.52647018    
  0.56611496    
 -0.50573456    
 -6.24575429E-02
  0.29183131    
 -0.51966399    
 -5.23542101E-03
  0.52800006    
 -0.73745829    
 -1.30296350E-02
  0.72699392    
  0.24104863    
 -0.80782151    
  0.25935149    
 -0.23998697    
 -0.10080458    
  0.55874979    
 -0.30340272    
  0.15616055    
 -0.24702090    
  0.90126830    
 -0.52096713    
 -0.48024920    
  6.06246740E-02
 -0.41486734    
  0.27135527    
  0.18283567    
  0.23895629    
 -4.98026684E-02
  0.21201816    
 -6.39647394E-02
 -0.32443500    
   1.1553477    
  -1.0772589    
   1.0077522    
 -0.84758341    
  7.88112655E-02
 -0.34277669    
  0.10848048    
  9.36096534E-02
  0.20684114    
 -0.23489049    
  0.35382605    
 -0.20941328    
 -0.28264418    
 -0.42962399    
   1.1315265    
 -0.77755809    
 -5.43499179E-03
 -0.26345465    
  0.78619826    
  -1.1863583    
  0.72951496    
  0.34770647    
 -0.33503181    
  0.43768600    
  -1.0099764    
  0.34092650    
  0.34099713    
  0.28993702    
 -0.15894829    
 -4.45419103E-02
  0.21524511    
 -0.19881757    
 -2.47436501E-02
 -0.35757029    
  0.34496474    
 -1.92109160E-02
  6.87054768E-02
  0.27909422    
 -0.31181693    
 -0.20205756    
 -3.36383693E-02
  0.50713444    
 -0.44836920    
  0.56491911    
 -0.47935617    
  0.18459696    
  0.22314367    
 -0.72391880    
 -0.15519281    
 -0.14506809    
 -1.27388295E-02
 -0.55004627    
  0.89381802    
 -0.37855756    
 -0.16303959    
  0.49189761    
  0.81868505    
  0.25084603    
 -0.85277712    
  0.24846146    
  0.17227134    
 -0.32309425    
  0.77996480    
 -0.67623323    
  0.25573036    
 -0.20067082    
 -0.37325156    
 -0.26959476    
 -0.27146223    
 -0.13211785    
  8.65403339E-02
 -0.41850293    
  0.47882289    
 -9.80378315E-03
 -4.53479514E-02
  6.48606867E-02
  0.31272799    
 -0.24728405    
  0.47676817    
  0.39794648    
 -0.39234379    
 -0.17675042    
  2.95587424E-02
 -0.34426934    
  0.57450747    
 -0.35777730    
  0.60680389    
 -0.17712465    
  0.30311254    
  0.53456962    
 -0.59840167    
 -0.27831018    
 -7.48736784E-02
 -0.18500616    
 -0.26851228    
 -5.64142503E-02
  0.78886300    
 -0.46716794    
  0.87060255    
 -0.70404625    
 -0.63720727    
  0.66423595    
  0.28367388    
  4.00811527E-03
  0.23269758    
 -0.28188819    
 -0.37545747    
 -0.20646408    
 -0.18081877    
 -3.20394896E-02
 -5.74318320E-02
  0.47369120    
 -0.95061558    
 -0.47957289    
  0.85822695    
  2.19625473E-08
 -4.44516912E-02
  8.17895681E-02
  4.10314910E-02
 -0.10034790    
  1.10498210E-02
 -3.92208248E-02
 -0.10219108    
 -0.21840778    
   1.3882610    
  0.79575354    
  -1.0594939    
 -5.12838224E-03
  0.19339974    
 -6.79339394E-02
  0.16862267    
 -0.17316823    
  0.61253494    
 -0.57893693    
  0.53347456    
 -0.77945387    
  0.31819746    
 -0.69725388    
  0.54002488    
  0.60548168    
  0.12184681    
 -0.57626593    
 -0.48036632    
 -0.53329843    
  0.63163429    
  0.36749214    
  0.35688424    
 -0.30789459    
 -9.83026847E-02
  7.41081387E-02
 -0.48729497    
  0.46667591    
 -5.56887984E-02
  0.32920849    
 -0.38584870    
  5.66403866E-02
  0.34024107    
 -0.75455570    
   1.1052567    
 -0.61259526    
 -0.26419887    
  0.59278446    
 -0.59013557    
  0.18759860    
 -0.23638870    
  0.59547287    
 -0.26897117    
 -3.46619114E-02
  0.43005663    
 -0.44258296    
  0.37127382    
 -0.74063390    
  0.39015096    
 -0.11547078    
  9.25770923E-02
 -0.27443692    
  0.77807891    
 -0.64350927    
  0.56822628    
 -0.54904068    
  0.72240615    
 -0.66921425    
 -0.28468356    
  0.32658628    
  2.15741782E-03
  0.55591434    
 -0.42670253    
 -0.20298806    
  0.21988977    
 -0.39712024    
 -0.11743698    
  2.15724502E-02
  9.58642587E-02
 -4.24390733E-02
  0.45983660    
  0.18140896    
 -6.28149584E-02
 -0.33355901    
  0.14310089    
  0.24563363    
  7.24633187E-02
 -0.14233305    
  0.38216969    
 -0.52324808    
  0.45353374    
 -0.83930755    
  0.12549099    
  0.68078583    
 -0.60509992    
  0.24878019    
 -0.14296438    
 -8.55223313E-02
  0.19965537    
 -0.11413356    
 -0.34967390    
  0.91396219    
 -0.92860389    
  0.63702929    
 -0.27888066    
  0.63258684    
 -0.71417725    
 -7.91110843E-02
 -0.38509282    
   1.0512444    
 -0.82030225    
  0.76927102    
 -0.44212374    
 -0.32714710    
  0.10705387    
 -6.82679489E-02
  0.65577269    
 -0.37764680    
 -3.98792215E-02
  2.95378231E-02
 -0.30657023    
  0.38837063    
  0.79850763    
 -0.96940047    
  0.20664464    
 -0.15138188    
  0.56604671    
 -2.22229734E-02
 -0.73261768    
 -0.63512331    
   1.4898148    
 -0.69868726    
  0.72270596    
 -0.68991619    
 -0.20450117    
  0.12624887    
  0.43298995    
 -0.28016886    
 -0.40846345    
  0.35727519    
 -5.61701693E-02
  0.21152078    
 -0.22494358    
  0.28599134    
 -0.10517274    
  7.94642195E-02
  4.91209552E-02
 -0.30490956    
  7.55481273E-02
 -0.32654256    
  0.38508597    
 -8.59422311E-02
 -0.31658581    
  0.66035748    
  5.31097613E-02
 -0.45630461    
  0.61168641    
 -0.72438031    
  9.66933891E-02
 -0.30472350    
  0.51020056    
 -0.19174659    
  4.53529740E-03
 -1.59638897E-02
 -0.20041518    
  0.43680394    
 -0.19805254    
 -0.67126453    
 -0.34866771    
  0.73519546    
 -0.21217440    
 -0.14030778    
 -0.53482127    
  0.20585190    
  8.36141855E-02
 -0.18768354    
  0.33185336    
 -0.13883632    
  0.50013030    
 -0.48429874    
   1.1997753    
  0.10330802    
  7.40061700E-02
 -0.45766276    
  4.49055433E-02
  0.31427148    
 -3.56121436E-02
 -0.24336155    
 -0.45584619    
 -0.23922972    
  0.23618551    
 -0.69314724    
   1.3969088    
 -2.28842087E-02
 -0.70244974    
 -0.18419231    
  0.10984483    
  0.35027885    
  0.17718618    
 -0.73562056    
  0.13146318    
  0.42223218    
  0.78499627    
 -0.56996167    
 -0.40546519    
  0.69170946    
  0.15681943    
 -0.63230544    
  0.21384104    
  0.38214242    
 -0.22505842    
 -0.35713124    
  0.96703601    
 -0.78585666    
  0.62924325    
 -0.88137448    
  0.45798302    
 -0.59713233    
  9.14613903E-02
  3.03819906E-02
  0.36214629    
 -0.53602451    
 -0.45410708    
   1.0342816    
 -0.66691625    
 -0.16118723    
  0.95434093    
 -0.46971071    
  0.42018858    
 -5.53500876E-02
 -0.40790701    
  0.24011384    
 -0.16478376    
 -0.29603130    
   1.0853128    
 -0.29491717    
 -0.48085061    
 -7.42802471E-02
  0.18632968    
  0.17898282    
 -0.32285291    
 -0.27164495    
  6.16937838E-02
  0.67879987    
 -0.52831876    
  0.32023478    
 -0.56945026    
  0.46843025    
 -0.38404256    
  0.26502860    
  0.14428283    
  0.13951172    
 -0.36698323    
  0.67122203    
 -0.68823314    
 -0.22130679    
  9.13259853E-03
  0.40949738    
 -0.31418705    
  1.91003364E-02
  0.33260363    
 -0.46536317    
 -0.20858946    
 -0.46016645    
  0.75730926    
  0.35723984    
  0.39619979    
 -0.48285186    
  0.11778299    
 -0.25378042    
  0.47000372    
 -0.46507731    
  0.40300533    
 -0.28276801    
 -0.13011356    
  0.30916175    
 -0.27501214    
 -0.11958306    
  0.30708712    
 -0.26994759    
  0.80045897    
 -0.57731533    
  0.17709976    
 -0.16467699    
  0.19729815    
  0.26806512    
  6.62330315E-02
 -0.73135257    
 -4.36524376E-02
  8.30666572E-02
  0.22410923    
  0.43588588    
  0.30439535    
  -1.0012953    
  0.22163849    
 -9.03026462E-02
 -0.51449537    
  6.06245920E-02
 -0.43531802    
   1.1937604    
  0.46268371    
 -0.73481971    
  8.36369172E-02
  0.11973812    
 -0.25803322    
  1.78176519E-02
 -0.76403397    
  0.24285316    
  0.90807861    
 -0.15715368    
 -0.32704306    
  0.93030417    
 -0.80471170    
 -0.23610267    
  1.88431982E-02
  3.40791866E-02
  0.46871412    
 -0.97868115    
  0.73517025    
  0.69005597    
 -0.86010748    
  0.24151038    
 -0.32542235    
 -0.12110417    
  2.36697402E-02
 -0.32138205    
 -0.37176520    
  7.32722208E-02
 -0.14603136    
  0.17284270    
 -0.15415061    
  6.15366455E-03
 -4.38940153E-02
  0.19189090    
  0.13815010    
 -6.66911602E-02
 -0.19521214    
  2.95005031E-02
  0.14077266    
 -5.06342901E-03
  5.43345138E-02
 -0.21954425    
  0.23859264    
 -0.18610221    
 -5.84964044E-02
  8.09691325E-02
  3.81518155E-02
 -6.06245510E-02
  0.10763080    
 -0.11332880    
  7.16561154E-02
 -8.31502602E-02
  6.16441853E-02
 -0.12733935    
  0.11641034    
  3.24354023E-02
 -2.15061828E-02
 -3.87859121E-02
 -2.86554173E-02
 -5.37444763E-02
  9.36358348E-02
  0.17859004    
 -0.18982618    
 -4.03512791E-02
  4.59852405E-02
  2.22231224E-02
 -2.78568417E-02
  0.55394995    
  2.56422907E-02
  0.83593166    
 -0.44748819    
 -0.14773378    
  0.10386682    
  0.62591451    
 -0.61034149    
 -6.38029128E-02
  0.48315197    
 -0.32464138    
  0.66875583    
 -0.75686300    
 -3.11827846E-02
  0.88597167    
 -0.82030225    
 -2.57524457E-02
 -0.22314353    
  0.27400210    
  0.42591584    
 -0.72467840    
  0.34123597    
  0.17070334    
 -0.47368318    
 -1.23562183E-08
  9.21368450E-02
  0.18272887    
 -0.42189273    
  0.48311600    
 -0.62645584    
   1.1833310    
 -0.52668440    
 -0.19654854    
 -0.42142901    
  0.16492981    
  0.59812927    
 -0.67719799    
  0.13590179    
  0.46098498    
 -0.31954309    
  0.30019340    
 -0.26254180    
 -0.46861875    
 -1.11316154E-02
  0.66859460    
 -0.20984782    
 -1.90480296E-02
 -0.37120324    
  0.24587944    
 -0.11540146    
  0.56440997    
 -0.36791793    
  0.11834107    
  1.98901482E-02
  4.28333171E-02
  0.45920107    
 -0.51303548    
  0.44734868    
 -0.65839750    
 -0.34195152    
  0.22006197    
 -0.31691161    
 -3.88816819E-02
   1.2343441    
 -0.38453177    
 -0.28580081    
 -0.16001578    
 -0.31551692    
 -0.37176520    
  0.13133621    
  0.92344445    
  0.18198195    
 -0.15783606    
 -0.19956690    
  5.89098185E-02
  8.54844749E-02
 -0.43207663    
  0.56927770    
  0.40424347    
 -0.57781208    
 -8.87956172E-02
 -0.25642931    
  0.51328397    
  1.64387673E-02
  0.10969882    
  0.40329829    
 -0.72847080    
  0.50451344    
 -0.12101097    
 -0.20681497    
 -3.64373773E-02
  0.12986232    
 -0.43859792    
  0.47893965    
 -8.23793262E-02
 -9.50153467E-09
  0.26963091    
 -0.53199542    
 -0.18885435    
 -1.41442930E-02
 -2.59754900E-02
  0.10536051    
 -0.10536052    
  0.73747158    
 -0.26054788    
  0.25914800    
 -0.52824992    
  0.36754200    
 -0.12045912    
 -6.31788224E-02
 -0.35160580    
  0.25629580    
 -4.35728766E-03
  0.58851433    
 -0.56265056    
 -0.11009964    
  6.43899292E-02
 -0.11555827    
  0.74074608    
 -0.80528456    
  0.47000372    
  0.49672660    
 -0.93265116    
  0.52819955    
 -0.51794297    
 -0.16012083    
   1.0753908    
 -0.84389859    
  0.51839805    
 -0.18430357    
 -0.21551976    
  2.08777152E-02
 -0.59483612    
  0.13959900    
 -0.40872774    
 -0.24921559    
  0.31099293    
 -4.23591100E-02
  4.79619065E-03
 -5.91306500E-02
  0.23424898    
  0.11016828    
  0.36134011    
 -9.73174125E-02
 -0.55410600    
   1.3217560    
 -0.44069365    
 -0.90048009    
  0.21921445    
   1.2794014    
 -0.97900546    
 -8.78481008E-03
  0.26687911    
  0.42479673    
  0.15646237    
 -0.72644085    
  0.28572705    
  6.07395358E-02
  0.19815616    
  6.02428848E-03
 -0.53258210    
  0.79863548    
 -0.44477805    
  0.63967830    
  -1.0817102    
 -0.40406966    
  0.52247310    
 -0.23688498    
  0.20152779    
 -0.60228699    
  0.39444992    
 -0.40388408    
 -3.37381326E-02
 -2.48150732E-02
 -2.03050617E-02
 -3.65574695E-02
 -9.47784111E-02
 -7.27591589E-02
  0.17811985    
 -1.28648319E-08
 -8.22382122E-02
  8.74875858E-02
 -3.73376496E-02
 -3.87859121E-02
 -2.28580311E-02
  5.61944135E-02
 -3.90020870E-02
  1.12996809E-02
  8.09065178E-02
 -6.97332621E-02
  8.51579458E-02
 -4.16725688E-02
 -1.60859749E-02
 -0.10236199    
  7.49631152E-02
  0.13005312    
 -0.26676416    
  4.96997833E-02
  8.70114490E-02
 -0.11155264    
  0.12260231    
 -2.78568417E-02
 -7.02041462E-02
 -4.33505848E-02
  0.14689097    
 -4.47002910E-02
  5.01498058E-02
 -2.75497213E-02
 -2.83305719E-02
 -2.32568458E-02
  6.26983792E-02
  1.09889768E-02
 -5.47948107E-03
 -0.14776088    
 -6.38961932E-03
  1.90483928E-02
  2.48457976E-02
  4.20482531E-02
  5.71584888E-02
  5.53996768E-03
 -4.52053286E-02
  1.07772728E-07
 -0.16285886    
  0.35667482    
 -0.18232167    
  0.11841763    
 -8.47069100E-02
  1.09889768E-02
 -5.04309200E-02
  0.16882080    
  0.38585654    
  7.00925887E-02
  0.25880787    
 -0.77994275    
  0.48988235    
   1.0815362    
  -1.0441483    
  0.25029442    
  2.37834547E-03
 -0.15652873    
  0.49909028    
 -0.63262188    
 -9.30906385E-02
  0.23767164    
  0.10919951    
  3.39014344E-02
  8.44286680E-02
  0.44058180    
 -0.36475590    
  5.33198267E-02
  1.90484039E-02
 -0.22550467    
 -0.28532061    
  0.48405525    
 -0.56252682    
  0.29530588    
 -1.01782037E-02
  5.71584702E-02
  0.20067078    
 -0.20551340    
  0.31403103    
  0.56668293    
  -1.0905962    
  0.18531086    
 -2.51901112E-02
  0.37787738    
 -0.54099631    
  0.43602437    
 -2.15907600E-02
 -0.55614960    
 -1.39375031E-02
 -0.41604710    
   1.2573119    
  0.50109631    
 -0.30152637    
 -0.70938736    
  0.21454242    
 -0.27422288    
  1.06382873E-02
 -0.46262372    
  0.39702636    
  0.65573275    
 -0.37442684    
 -0.27286714    
  0.27712232    
  0.40899757    
 -0.56740367    
  3.90293635E-02
 -0.13284825    
  9.13280025E-02
  0.72987115    
 -0.53762370    
 -4.20230813E-02
  0.16026297    
 -7.59379491E-02
 -0.31230894    
  0.11448336    
  4.46607322E-02
  0.74794000    
 -0.20054966    
 -0.55662811    
  0.74953187    
  0.15696619    
 -0.34192282    
 -0.11597057    
 -0.56407011    
  0.57291991    
 -0.73666513    
  0.93573266    
 -0.85051179    
 -0.47849014    
 -4.65201363E-02
  6.89929724E-02
 -0.14824237    
  5.51518090E-02
  0.12372731    
 -4.85745296E-02
 -2.28842292E-02
  2.28844341E-02
  5.71586117E-02
 -7.08258599E-02
  6.22422248E-02
  8.58394057E-03
  1.96592978E-07
 -6.62491769E-02
   1.1285994    
 -0.42410153    
 -0.25292826    
  0.13824399    
  0.76045072    
 -0.31123129    
 -0.28822079    
 -1.30153503E-02
  3.64456363E-02
  0.59825802    
 -0.33670372    
 -0.91548055    
 -8.00427273E-02
  7.19127432E-02
  0.43098703    
  0.13153990    
  0.65401971    
 -0.26575592    
  0.42936212    
 -0.71599364    
 -0.13713950    
  2.61610243E-02
  0.16615076    
 -0.25444323    
 -4.45683300E-02
  0.41170120    
 -0.97669315    
  0.62482804    
 -0.61077631    
 -8.74344260E-02
  2.50638649E-02
 -0.16660415    
  0.10536050    
  6.61821216E-02
 -0.11470916    
  0.55089593    
   1.1081209    
 -0.56224793    
 -0.41194376    
  0.26941046    
 -0.15131792    
 -0.44073305    
  0.27704877    
  0.11551281    
  0.80368894    
  0.23883377    
  -1.0194154    
 -0.40040171    
  0.94908053    
 -0.45198536    
  0.17693067    
  3.78832445E-02
  1.84168071E-02
  0.10554322    
 -5.39758205E-02
 -5.21308184E-03
 -0.24116203    
 -0.16866778    
  0.21205874    
  6.77180439E-02
  1.18344948E-02
  0.23948005    
 -0.41710654    
 -0.45466504    
  5.38732111E-02
  0.31015512    
 -2.33471710E-02
 -0.29031020    
  0.26371288    
  5.37634455E-03
 -0.11343576    
  0.16056508    
  9.04154778E-02
 -0.42791143    
 -0.26057389    
  0.57478273    
  0.40720856    
 -0.43373558    
  0.65757555    
 -0.66838658    
  0.88874054    
 -0.97082353    
 -0.36641443    
   1.0914947    
  6.76587895E-02
 -0.38236937    
 -0.10514305    
  5.01286763E-08
  0.54711586    
 -0.36298394    
 -0.53153259    
 -0.24649075    
 -0.40153581    
  0.66631985    
  0.77852100    
 -0.32297158    
 -7.35187978E-02
 -7.04666227E-02
 -5.45591414E-02
  0.14946684    
  0.48720884    
  -1.0433097    
  0.31877279    
  0.12681259    
  8.40107575E-02
 -0.10215174    
 -0.52310514    
  0.24830671    
  0.28163984    
 -0.30912247    
  0.59737247    
  0.55057049    
 -0.92418045    
 -0.66387665    
   1.1378947    
 -0.28716883    
 -0.10376476    
  0.47653145    
  0.19240732    
 -0.89265150    
  0.77121568    
 -0.51170433    
 -2.44727004E-02
  0.40995947    
 -0.40770963    
  0.13240734    
 -0.10579807    
 -4.01840322E-02
  2.69679483E-02
  0.10713293    
  0.43038431    
 -0.38368332    
  0.20549823    
 -0.24228865    
 -0.23954979    
  5.60439043E-02
  0.20882370    
 -9.05139893E-02
 -0.11358117    
  0.60570687    
  0.21875809    
 -0.86538512    
 -8.72347802E-02
 -0.24140598    
  0.27307063    
  0.57325166    
 -0.27651966    
  0.22699733    
 -0.47308519    
  0.42421830    
  0.30052337    
 -3.40666547E-02
 -0.42926082    
 -0.19225691    
  0.56421351    
 -3.87491956E-02
 -0.40410349    
  0.62123460    
 -0.63149118    
 -0.20273457    
  0.36246645    
 -0.20184304    
  0.13272475    
 -0.19026266    
 -6.34761378E-02
  0.10802691    
 -0.14259811    
  0.50881350    
  0.34635013    
 -0.85767919    
 -0.47050759    
  0.98635811    
 -0.60814303    
  0.62897706    
 -0.72760755    
  0.11778303    
  0.27746725    
  0.38681149    
 -0.43303844    
 -0.14807607    
 -0.72096169    
   1.0092671    
 -0.23489441    
  0.42806068    
 -0.71024162    
  0.60127926    
 -0.36258328    
  0.67067444    
 -0.39042699    
  0.22314332    
 -7.11271614E-02
 -0.37702733    
  9.99720916E-02
 -0.15768062    
 -0.38101396    
  0.70216423    
 -0.20667331    
  0.81655580    
 -0.82320023    
 -0.21209373    
  0.47103310    
 -0.44660878    
  0.30495834    
  0.13303716    
 -0.56351614    
 -0.46818167    
  0.80552191    
  0.16371109    
 -0.13379450    
 -0.27443692    
  0.26172486    
  0.28233725    
 -6.13280199E-02
  6.29346222E-02
 -0.20998816    
 -0.14233930    
 -0.19334105    
  0.83855379    
 -0.63386196    
  0.48706961    
 -0.50990129    
  0.42603743    
 -0.67372924    
  0.34656459    
  0.44243026    
 -0.59588391    
 -7.86209181E-02
  0.53171402    
 -0.51860774    
  0.27193359    
  0.45072162    
 -0.50159746    
  0.36354053    
 -0.46219698    
  4.50527705E-02
  0.45837224    
 -0.61289036    
  0.17630513    
 -0.35605916    
  0.75431466    
 -0.25214195    
 -0.25771976    
  0.30144244    
  0.15185602    
 -0.45571110    
  0.46637398    
 -0.16967475    
 -0.27755991    
  0.46077871    
 -0.43043807    
 -0.37156346    
  0.22047338    
 -0.15281482    
  0.20744453    
 -0.49824679    
 -0.14310068    
 -0.16138823    
 -2.86554173E-02
  9.42524225E-02
 -4.87900898E-02
  0.68477875    
  0.18837245    
  0.72735798    
 -0.64073330    
 -3.46353911E-02
  0.48584664    
 -0.44062901    
  0.14113380    
 -0.35120556    
  0.57617563    
 -0.32688320    
 -2.87493542E-02
  0.49317080    
 -0.64593351    
  0.30691329    
  5.34282578E-03
  0.59133291    
  -1.1438688    
 -0.38258067    
  0.65627682    
  0.59842366    
  0.10986662    
 -0.59731185    
  0.45864755    
 -0.35307676    
 -0.29717872    
  0.20413457    
 -3.59067209E-02
 -4.62126881E-02
 -0.40884909    
 -7.75035620E-02
 -0.25288534    
  0.58358496    
  7.59859011E-02
  8.41617510E-02
  0.43926713    
 -0.31107509    
 -0.27786842    
  0.41410831    
 -0.22702350    
 -0.13631228    
  7.39311129E-02
  0.41385886    
 -0.65439421    
  0.40155888    
  0.11451628    
 -0.29176268    
  0.23059258    
 -0.35482147    
  3.63677815E-02
  0.57121003    
 -0.23073728    
 -1.27855679E-02
 -0.35877800    
  0.46174574    
  0.41591337    
 -0.91519737    
  0.77445018    
 -0.52861494    
  0.46759674    
 -0.46759668    
  0.49271366    
 -4.40366119E-02
 -0.32615724    
 -0.13326117    
  0.24408886    
 -0.18130694    
  4.75338846E-02
 -0.13436061    
  0.29649267    
 -0.22808984    
 -0.18314825    
  9.11905218E-08
  3.65448892E-02
  3.29442210E-02
  0.85815150    
 -0.74656051    
  0.15326296    
 -0.40103438    
  0.70370156    
 -1.98815297E-02
 -0.75813216    
  0.88612592    
 -0.72061169    
  0.70278591    
 -0.86544698    
  0.27044031    
  0.74812943    
 -0.75905836    
  3.66816632E-02
 -0.11672439    
  3.73877287E-02
  9.82248411E-02
  0.38374788    
  0.31871119    
 -7.48210475E-02
 -0.45261940    
 -0.33229241    
  0.12559232    
  0.38084403    
  6.11419678E-02
 -0.40202287    
  0.27575579    
 -0.13018347    
 -0.13327686    
 -0.32151327    
 -4.30482551E-02
  0.24805069    
 -1.61481183E-02
  0.53880250    
 -0.69995469    
 -4.75613102E-02
 -0.13476028    
 -0.17513432    
  0.27193359    
  0.10178266    
  0.26319119    
  4.12381813E-03
 -0.12708558    
  0.52704841    
 -0.10612729    
 -0.43741152    
 -0.21663262    
  0.56926167    
 -0.29270297    
 -1.80592351E-02
 -4.18663546E-02
  -1.1674354    
   1.0490586    
  0.11122566    
 -0.20359896    
 -0.51376247    
  0.10683013    
  0.65269244    
  0.15676852    
  0.70290333    
 -0.95842844    
  0.40799367    
 -0.21309316    
  5.47247529E-02
  0.65290010    
 -0.73294282    
 -0.14458112    
  2.67983582E-02
  4.69571799E-02
  0.14889450    
  0.30870447    
 -0.19664732    
  8.46527815E-02
 -0.28984889    
  2.16676109E-03
  0.42546597    
 -0.57206947    
  0.20135383    
  0.88040859    
 -0.41657171    
 -0.13205971    
  4.87900004E-02
  0.36837083    
 -0.32586971    
 -0.47998616    
 -0.47740602    
 -3.92205901E-02
   1.0399553    
 -0.60463732    
  0.29705006    
 -0.22445561    
  0.59794664    
 -0.86469674    
  8.53479840E-03
  1.68541819E-02
  0.50355703    
 -0.15836847    
  0.96291816    
  -1.0155623    
  0.39221078    
  9.88789871E-02
 -0.76159513    
  0.97399408    
  -1.0157245    
 -0.14331953    
   1.3254646    
  -1.2619512    
 -0.50062156    
  0.54279649    
  0.91215241    
 -0.40665054    
 -0.53544414    
  0.55133146    
 -0.31911087    
 -0.32783478    
  0.45015925    
  0.30773550    
 -0.18546107    
 -0.13514975    
  0.49295637    
 -0.29208943    
 -6.76056147E-02
  9.20396149E-02
 -0.57306772    
 -0.32190016    
  0.57694519    
 -0.15060233    
  0.35364023    
  0.24419707    
 -0.72079885    
 -6.25004480E-03
  0.21369454    
  7.32034519E-02
 -0.22020669    
  0.74458694    
 -0.28675380    
  0.30606481    
  0.20661436    
 -0.77170932    
  0.32542247    
 -0.11973805    
  0.46926931    
 -0.32382318    
 -0.15330516    
 -0.23454967    
 -0.88197386    
   1.3680565    
 -0.43267223    
 -0.10195144    
  2.61415471E-03
  0.76613545    
 -0.24492033    
 -7.06554577E-02
 -0.22689445    
 -0.24744475    
  0.13018374    
  7.46109113E-02
 -0.84078306    
  0.36772501    
  0.61310458    
  0.34025297    
 -0.79223824    
  0.58148372    
 -0.36311349    
  0.38451341    
  0.32170573    
 -0.73288733    
  0.31195518    
  0.23601013    
 -0.64327520    
  0.44779938    
 -0.32104787    
 -6.89927340E-02
  0.53452218    
 -0.26745942    
 -0.34392163    
  2.17992347E-02
  0.17510796    
  0.82242739    
 -0.80227000    
  0.36550525    
 -0.57433915    
  0.15882382    
 -0.23251128    
  0.65263128    
 -0.27500126    
 -0.44138485    
  0.32837865    
  6.76374286E-02
 -0.33226168    
  0.93839741    
 -0.77338177    
  0.31595698    
 -0.23457229    
 -0.34524634    
   1.0092367    
 -0.53276074    
 -0.55408674    
 -0.35918427    
  0.81816256    
  4.76279482E-02
  0.36005202    
 -0.29458892    
 -0.15613277    
  9.06696990E-02
 -5.20726256E-02
 -0.28693974    
  0.14349625    
  0.28639585    
 -0.26856092    
  0.35894501    
 -0.49103460    
  0.70460886    
 -0.32345179    
  4.99145389E-02
 -7.38199651E-02
  0.21504635    
 -0.17745541    
  9.44270566E-02
  0.44586313    
 -0.57989919    
 -0.53467691    
  0.13826174    
  0.14510077    
  0.28703251    
 -0.48137426    
  0.58848745    
  0.12341024    
  0.60838503    
 -0.48340401    
 -0.43246570    
  0.72219467    
  -1.0218785    
  5.66585222E-03
  0.74676812    
 -9.39723626E-02
 -0.18881319    
  4.68430333E-02
 -0.49958932    
  0.26365256    
  0.45159474    
 -0.38920465    
 -9.28936601E-02
 -0.10979500    
 -0.30344331    
 -0.54138833    
 -8.38814452E-02
  0.58081824    
 -0.14256312    
  0.60025352    
  6.21849000E-02
 -0.51987523    
  0.92741752    
 -0.41170874    
 -0.27180302    
 -0.28676918    
  0.31911716    
   1.2145272    
  -1.1503203    
  0.18356442    
 -0.16630138    
 -0.11656130    
 -0.53117800    
  0.44216666    
 -0.62075645    
  0.60257459    
  0.16328308    
 -0.97650963    
  0.46568388    
  0.45747986    
 -0.44885901    
 -0.12802848    
 -0.19904615    
  6.89929426E-02
  0.32047182    
  0.87681192    
 -0.41897869    
  7.84718022E-02
  0.52394694    
 -0.37723613    
 -3.73488404E-02
 -0.20845281    
  0.28768209    
 -0.59287786    
  0.47044504    
  8.05519074E-02
 -0.56165469    
  0.48989376    
  0.27057838    
 -4.26324122E-02
  0.24724129    
  6.83576539E-02
 -0.73863900    
  5.30494144E-03
  0.29951656    
 -8.16778764E-02
  0.46065155    
 -0.51082563    
 -6.23040013E-02
 -0.66497624    
  0.46536309    
 -0.17768113    
 -0.33995050    
  0.37408352    
 -0.59722710    
  0.54558033    
 -0.24276936    
  0.41443363    
  0.23732838    
  0.70365494    
 -0.31396312    
  0.33579075    
 -0.48835269    
  1.83492638E-02
  3.39623764E-02
  0.53958201    
 -0.95387334    
 -0.18979631    
  0.91307014    
 -0.69443846    
  0.55480564    
  0.13055965    
 -0.76605409    
  0.18604930    
 -0.47653639    
  8.95053372E-02
 -0.42972973    
  0.36244774    
   1.0726366    
 -4.87901717E-02
 -0.48271561    
 -0.39170116    
  0.64135581    
 -0.74776828    
  0.78845739    
 -9.61538311E-03
 -0.21273081    
 -4.48139571E-02
  2.26579309E-02
 -0.25627288    
  0.82717180    
 -0.92379862    
 -8.78023431E-02
  0.17915188    
  0.18320312    
 -0.24597920    
  0.28274032    
  1.47524066E-02
  0.49352193    
 -0.62287807    
  0.45953214    
 -0.36422223    
  0.62832016    
 -0.70009983    
  0.36915481    
 -0.24879131    
  0.42114916    
  6.54684305E-02
 -0.69441551    
  0.30591571    
  0.22799145    
 -0.36607280    
  7.44146407E-02
 -4.06559370E-02
  0.32033783    
 -0.62054652    
   1.2081655    
 -0.27796671    
  -1.0975082    
 -6.14525974E-02
  0.62954730    
  8.10524151E-02
 -0.23489049    
 -2.88586728E-02
 -0.35925230    
  0.49193856    
 -0.25980344    
  0.81461763    
 -0.82490063    
  0.14189422    
  6.70381030E-03
  0.49556482    
  0.40229398    
 -0.66982758    
 -0.17595896    
 -7.00503439E-02
 -0.18096191    
  0.72523546    
 -0.43280935    
 -1.02692596E-07
  0.35342446    
 -0.55997205    
 -0.14175901    
  0.49343389    
 -0.25659132    
  0.51489896    
 -0.45547533    
  0.36476204    
 -0.73557782    
 -0.36155182    
  0.56025040    
 -0.16820824    
 -0.22464639    
  0.77953172    
 -0.44682604    
 -0.19589043    
  0.21193348    
 -0.59952635    
 -3.44013609E-02
  4.87900451E-02
 -6.89927340E-02
 -0.19671045    
  8.90797004E-02
  0.10763080    
 -0.17216907    
 -1.21954735E-02
  0.18436460    
 -4.70059924E-02
  4.70061786E-02
 -0.12482296    
  1.71924718E-02
  7.65400678E-02
  0.11895178    
 -0.18982618    
 -8.85533169E-02
  7.71895275E-02
  1.13638714E-02
  6.02923557E-02
 -3.79451439E-02
  4.85270284E-02
 -5.27716987E-03
  2.09430531E-02
 -8.65403414E-02
 -6.41621426E-02
  4.13039140E-02
  5.76363830E-03
  7.20533654E-02
  2.11649425E-02
 -0.12237488    
 -5.93488198E-03
  0.12306008    
 -8.79688412E-02
  0.11905950    
  1.36454304E-07
 -0.13645111    
 -2.36697253E-02
  0.28917792    
 -0.54735953    
  0.25818142    
   1.0197334    
  0.44844458    
 -0.48585275    
 -0.12396817    
  8.04332420E-02
  0.74115622    
  -1.0296193    
  0.43623689    
 -0.18353449    
  3.57608050E-02
  0.31482807    
  0.26170659    
 -0.45745134    
 -0.18440266    
  0.49925905    
  0.15696485    
 -0.89829540    
  0.18550110    
 -9.13497135E-02
  0.92149454    
 -0.51506376    
 -0.28382829    
  0.74315757    
  7.74125978E-02
 -0.69540691    
  0.55247986    
 -0.52789778    
 -0.33514851    
  0.18796405    
  6.43787384E-02
 -0.44583741    
  0.80466855    
 -0.43091190    
 -0.28768218    
  0.18174875    
  0.87713873    
 -0.34197003    
 -0.41897869    
  0.32584730    
 -0.22868367    
  0.28246027    
 -0.61431342    
 -6.32491410E-02
  0.35976303    
 -0.39829674    
  0.97590625    
 -0.76715153    
  0.50209194    
  0.12670994    
 -0.46845913    
  0.62679636    
 -7.39049539E-02
 -0.35424271    
  6.84529468E-02
 -0.26710126    
 -0.19274606    
  0.65965843    
 -0.15906483    
 -0.57194197    
  0.15461007    
  0.96416199    
 -0.39866036    
 -0.31571892    
 -0.23338899    
  0.36208057    
  0.14058182    
  0.20794664    
 -0.78076416    
 -0.11379401    
  0.54979551    
 -0.19671032    
  0.72246170    
 -0.81845844    
  0.38253406    
  0.42587411    
 -0.68532169    
  0.81266105    
 -0.67940801    
 -0.32138205    
  0.14022918    
  0.59115583    
  0.34731674    
  -1.0161817    
  8.46940130E-02
  0.59702456    
 -0.34596780    
  0.12058708    
  5.90234995E-02
 -0.64745027    
 -6.54993802E-02
 -0.60767531    
  0.45506203    
 -5.90577349E-02
  4.09741513E-02
 -0.10779659    
 -5.85942455E-02
  8.58394057E-03
  1.27389012E-02
  8.40317644E-03
 -5.59284650E-02
  8.83131648E-08
  3.05033606E-02
  4.28285822E-03
 -2.59755068E-02
  3.44862714E-02
  0.29821977    
   1.0370047    
 -0.78534061    
  0.63267529    
 -0.35667476    
 -0.25662926    
  0.22074278    
 -8.84111375E-02
 -0.36329955    
  8.67594928E-02
  0.15137663    
  0.78520525    
 -0.92009836    
  0.79536945    
 -0.20395596    
 -0.36337695    
  0.66230774    
 -0.86346054    
  0.68649393    
 -0.26089653    
  0.27941579    
 -7.34023824E-02
 -0.10238731    
 -0.30661008    
  0.10663368    
  0.28385791    
 -0.16692358    
  0.19245662    
 -0.64129370    
  0.29694760    
 -3.96052795E-03
  0.32707441    
 -0.57584101    
  5.44687398E-02
  -1.0243322    
   1.6955543    
 -0.13001896    
 -0.58554512    
  0.24062207    
 -0.54780442    
  0.81851166    
 -0.35970074    
  0.75198787    
 -0.69519025    
 -0.55045527    
 -0.12044606    
  0.99473202    
 -0.58660382    
  0.56113446    
 -0.64717907    
 -0.29836696    
   1.0451236    
 -0.27133274    
  -1.0206506    
   1.0385085    
 -3.23771276E-02
  0.34712294    
 -0.69056666    
  2.29309704E-02
  4.43420708E-02
  0.66007596    
 -0.10910343    
 -0.31205073    
 -4.06637974E-02
 -0.35723963    
 -0.29334772    
 -0.21465674    
 -0.17950849    
 -2.84918472E-02
  0.15991460    
 -0.13142230    
  1.11733740E-02
 -0.13671105    
  7.95526505E-02
  9.53102261E-02
 -0.16851373    
  0.11918864    
 -0.10037934    
  8.90797004E-02
  0.64662701    
 -0.47000375    
 -0.22314370    
  0.15415081    
  0.46808878    
  0.25273347    
  0.58998978    
  0.21900828    
 -0.30215091    
 -0.57088995    
  5.65704182E-02
 -3.82212922E-02
 -0.50220495    
 -0.16783485    
 -0.10142005    
  0.20728838    
 -0.20728806    
 -2.27283165E-02
  1.70945451E-02
  6.55971691E-02
 -0.18550122    
  9.70458984E-02
  8.31504911E-02
 -0.11247813    
  4.65200879E-02
  1.69020407E-02
  2.75499746E-02
 -5.01498953E-02
 -1.14942715E-02
  8.31504911E-02
 -5.46582863E-02
  5.60248550E-03
 -2.83305719E-02
  5.04307076E-02
 -6.19918369E-02
  0.10477908    
 -7.04897493E-02
  4.93251160E-02
  7.71589801E-02
 -0.10426103    
  1.63493007E-02
 -2.73989011E-02
  6.97332174E-02
 -9.79043245E-02
  0.58460701    
 -0.61359453    
  2.89874244E-02
  1.69977024E-02
 -7.58379623E-02
  4.73462269E-02
  1.71924718E-02
  5.52626364E-02
 -0.16950087    
  7.36527443E-02
  4.62511294E-02
  4.95968983E-02
 -8.99482220E-02
  0.23948003    
 -9.20748040E-02
 -0.12414850    
  3.94415185E-02
 -2.80129649E-02
  7.65400678E-02
 -2.66680848E-02
 -6.13005906E-02
  0.11394446    
 -0.13133600    
 -8.54177549E-02
  0.13671112    
 -5.57081494E-03
  3.83608267E-02
 -8.40831250E-02
  7.32722208E-02
  0.53763676    
  9.96297747E-02
  1.70945469E-02
  0.40922463    
  0.41974652    
 -0.67724478    
 -0.15172632    
  0.46929705    
 -0.33224070    
  0.84800124    
 -0.80934918    
 -0.69789791    
  0.28768194    
  0.98127544    
  3.42138596E-02
 -9.09710303E-03
 -0.27987981    
 -0.19378577    
  6.26967242E-03
  0.51082569    
 -0.71846479    
  0.20555374    
 -0.28005660    
  0.80908704    
  -1.0695194    
  0.23241946    
  0.13282068    
 -8.02500173E-02
  0.68230677    
  0.32904890    
 -0.75794739    
 -0.27245688    
 -0.10719348    
  5.93645312E-02
 -0.41124544    
  7.93734044E-02
  0.46143275    
  0.14798343    
 -0.34304377    
  0.37738201    
  0.43320596    
 -0.58806008    
  2.18694169E-07
 -7.41079077E-02
  0.36854082    
 -0.37652993    
  1.32804420E-02
 -0.82554859    
  0.10836820    
  0.74579114    
  0.51389760    
 -0.18662520    
 -0.51267570    
  0.93342692    
 -0.11566170    
 -0.45004055    
  0.49792215    
 -0.33829221    
 -0.43316758    
  0.35555089    
 -0.16669637    
  0.43148029    
  8.67594928E-02
 -0.34370050    
  0.36290553    
 -0.82667875    
 -0.36737981    
 -0.73434311    
  0.76089317    
 -0.11560200    
  0.79112768    
 -3.39015909E-02
  0.53937954    
 -0.81260729    
  0.33344644    
 -4.42548655E-02
 -0.26236424    
  0.21842672    
 -0.24827941    
  0.54302895    
 -0.42861825    
  0.96482342    
 -0.86951309    
 -4.01056223E-02
  0.55191374    
 -0.37429172    
  0.52696860    
 -0.61885840    
  0.14606972    
 -1.84241366E-02
  7.55826384E-02
 -0.18462329    
 -0.91975284    
   1.2618052    
 -0.42864487    
  0.86684716    
 -0.89229387    
  0.61824596    
  0.14337881    
 -0.41271138    
 -0.43498743    
  0.23875155    
  0.58335221    
  1.22700855E-02
 -0.76126957    
 -3.45318206E-02
  0.19129007    
 -0.23267524    
  6.27762973E-02
  0.57238328    
 -0.39138579    
  0.21738748    
 -0.10674287    
  0.83822256    
 -0.99633336    
 -0.21049254    
  0.47712123    
  0.21602598    
 -0.51559889    
 -0.43705937    
 -0.36197987    
  0.64409125    
  0.27644610    
  3.74265686E-02
 -8.96123201E-02
  6.67412905E-03
 -0.28842160    
  0.53652793    
  0.24707648    
 -0.43286401    
  8.29893351E-03
 -0.41064394    
   1.1353139    
 -0.19137125    
 -0.64003742    
  0.60676235    
 -0.23005982    
 -0.46308774    
  0.47562674    
  0.25200638    
 -0.13180359    
 -0.41518089    
  0.31196618    
 -0.51799798    
 -5.82176894E-02
  0.18368320    
  0.77161902    
 -0.60108209    
 -0.13271226    
  9.76891667E-02
 -5.70417196E-02
 -0.33857086    
  0.77635241    
  1.07671041E-02
 -0.55228013    
 -0.22605480    
  6.21671267E-02
  0.35585281    
 -0.31032929    
  0.45649636    
 -0.70147347    
  0.51815671    
 -4.27330397E-02
  0.10826712    
 -0.29266953    
  0.49317080    
  0.27113354    
 -0.88930094    
   1.0412873    
 -0.75289714    
  0.23202135    
 -0.53755462    
  0.10909979    
  0.15967262    
  0.57150185    
 -0.62117362    
 -4.49780747E-02
  4.72902469E-02
 -0.62832010    
 -0.32442388    
  0.89816332    
  0.26423883    
  7.91780055E-02
 -0.21324447    
  0.11325230    
 -0.25076810    
  0.24309082    
  0.33702242    
 -0.72529525    
  7.65400678E-02
  0.28833961    
  0.44225535    
 -0.20151612    
 -0.37117589    
 -5.78196906E-02
  9.96297598E-02
  0.83646339    
  -1.0791942    
 -8.60128552E-02
   1.0986123    
 -0.75915045    
 -0.13200946    
  0.38498077    
 -0.10646507    
  0.17523699    
 -0.28203106    
  0.18129666    
 -0.21887900    
  6.18754961E-02
 -0.22314349    
  0.73356920    
 -0.67294443    
  0.33479029    
 -1.86923686E-02
  0.20269561    
 -0.43965644    
  0.41842419    
  7.83905238E-02
 -0.58066905    
  0.13677661    
 -0.30641326    
  0.80812532    
 -0.52254611    
 -2.34303325E-02
 -0.28481254    
  1.70460735E-02
 -0.28862169    
 -8.22379366E-02
  0.38206401    
  0.21699652    
 -3.88617963E-02
  6.32264614E-02
 -1.76606290E-02
  8.86904541E-03
 -0.11200495    
  0.43865311    
 -0.38108301    
  0.14107871    
 -0.28095710    
  0.19210385    
  0.79906046    
 -0.19978639    
 -0.25148797    
 -0.13174720    
  7.38530830E-02
  6.25703633E-02
  2.45788861E-02
 -0.41079035    
  0.59209967    
  0.18442905    
 -0.72523546    
  0.28550583    
 -1.31582925E-02
 -0.47398493    
  8.16780403E-02
  0.64930773    
 -0.90483308    
  0.70884597    
  0.20870958    
  3.23409177E-02
 -0.32721302    
 -0.37948954    
  0.52168477    
 -0.40693885    
  4.54131067E-02
  0.43257847    
 -0.44320524    
  0.22655649    
 -0.65799713    
 -0.11860565    
  0.58984196    
 -0.30773091    
  -1.9487073    
   2.3996763    
 -0.56945026    
 -8.52973834E-02
   1.0041010    
 -0.35113370    
  0.34987837    
 -0.59966600    
 -0.25985005    
 -5.95262414E-03
  0.46251273    
 -0.10912678    
  1.66322980E-02
  0.37970677    
 -5.35973273E-02
  0.26282200    
 -0.68858099    
  0.11803622    
 -0.21357429    
 -6.20352812E-02
 -0.29571426    
 -0.20626166    
  0.36501038    
  0.67618442    
 -0.49233499    
  0.77024949    
 -0.68260205    
 -0.53600383    
 -6.16210364E-02
  0.67820561    
  0.17512749    
 -0.30344942    
  0.21873294    
  0.46087560    
 -0.79892069    
  0.55290282    
 -0.34028310    
 -7.63374642E-02
  0.68105525    
 -0.44075194    
  -1.1005044    
  0.34294468    
  0.49292463    
  0.20022272    
  0.59470695    
 -0.75865000    
  9.50944275E-02
 -0.46097305    
  0.56157082    
 -0.24187277    
 -0.18531108    
  0.43496564    
  0.28477082    
 -0.36336091    
 -0.17355515    
  0.30130473    
 -0.11732182    
  0.40684706    
 -0.78267312    
  0.68708652    
 -0.25479418    
 -7.87397474E-03
  0.30725202    
 -0.40910545    
  4.91027720E-02
  0.41100508    
 -0.21489021    
  1.52933188E-02
 -0.39874229    
  0.49052057    
  0.29266950    
 -6.40030950E-02
 -0.61206937    
  0.58477259    
 -0.94500089    
  0.10146946    
  4.01201211E-02
  0.65885794    
 -0.18990819    
 -0.22358300    
 -8.72111171E-02
  0.58965021    
 -0.40613019    
  0.26190332    
 -0.42407009    
  0.12350484    
 -0.24835484    
 -0.21256147    
  0.12070271    
  0.12841649    
  0.36890766    
 -3.24352719E-02
 -0.21811962    
  5.10653928E-02
  8.50252211E-02
 -9.37209651E-02
  0.28822759    
  0.12737493    
  8.02644938E-02
 -0.64638555    
  0.14833248    
 -0.33166981    
  9.30904970E-02
  0.74721438    
 -0.49128103    
 -7.12995678E-02
  1.60370972E-02
  4.53529740E-03
  4.64173779E-02
  0.10059759    
  9.49549824E-02
  0.29211280    
 -0.72549480    
  0.25496075    
 -0.41506526    
  0.51978868    
 -0.12185420    
  0.17219135    
  0.48466837    
 -0.83358139    
 -0.57193339    
  0.84140992    
  0.27530259    
 -0.42128471    
  0.55144733    
 -0.46216038    
 -0.43399328    
  0.89220899    
 -0.18311252    
 -2.88945623E-02
 -0.21543704    
 -0.20562111    
  0.52462590    
 -0.20279396    
 -0.57137531    
  0.19602776    
  6.09327704E-02
  0.45511505    
  3.22857350E-02
 -0.52504629    
  0.76469421    
 -0.20690691    
 -0.23863637    
  7.68923014E-02
  0.17194091    
 -0.13976185    
 -0.43592444    
 -0.32265055    
  0.71601546    
  0.42895517    
 -0.57876730    
 -0.56976831    
  0.19709288    
  0.44476080    
 -0.13460609    
  0.13460587    
  0.16748789    
 -0.22155511    
 -0.41143525    
 -0.11740873    
  0.67787993    
  0.18089603    
 -0.37872171    
 -3.17487121E-02
  0.17512749    
  0.26208660    
 -0.44585314    
 -0.33127975    
  0.75038952    
  4.32724841E-02
 -0.79668772    
  0.46810782    
 -0.44711742    
  0.17138168    
  0.16339357    
  3.75042148E-02
 -0.56834477    
  0.34469005    
 -5.79109192E-02
  0.17597818    
 -0.50704467    
 -0.46774223    
  0.33042982    
 -0.52243668    
  0.43187723    
  0.82815838    
 -9.77975279E-02
 -0.17142227    
 -6.14719391E-02
  0.47324029    
 -0.34875551    
 -0.13316812    
  0.58260518    
 -3.63675207E-02
 -0.23841083    
  0.31299993    
  0.27312329    
 -0.81569785    
  7.25707635E-02
  0.41871029    
 -1.82576533E-02
 -0.30969799    
 -0.22714689    
  0.29553089    
 -0.14671560    
  7.83320591E-02
  0.66771245    
  0.16281143    
 -0.79244536    
  0.72024918    
 -0.23389618    
 -0.53591233    
  0.22268163    
 -0.52509826    
  0.65167385    
 -0.37498960    
  -1.0211248    
   1.1051698    
 -7.22660571E-02
  0.17762674    
  0.47122815    
 -0.26788732    
 -0.51617324    
  0.65489101    
 -0.47615066    
  0.32130334    
 -0.26888943    
 -0.12445434    
  0.32260734    
  0.30326667    
 -0.75425494    
 -6.21669441E-02
 -4.16727476E-02
 -0.69011217    
   1.6214863    
 -0.37132400    
 -0.19701238    
 -7.68762678E-02
  0.38703129    
  0.47290647    
 -0.27265874    
  5.06341085E-03
 -0.62955606    
  0.17757083    
 -8.48490074E-02
  0.60160941    
  8.93753618E-02
 -0.95659405    
  0.15616056    
  0.64375430    
 -0.23909295    
 -0.57215363    
  0.39688131    
  0.26442522    
 -0.41729972    
  0.53769332    
 -0.79316211    
 -0.52144867    
 -0.15739210    
  0.57890898    
 -0.36489773    
 -0.26053122    
  0.10178265    
  7.25707561E-02
 -6.18752763E-02
 -7.16561005E-02
  0.70451105    
  0.13951647    
  0.56206959    
 -0.42455357    
 -0.21143517    
  0.36221492    
 -0.10066529    
  0.13861027    
 -4.53384854E-02
  0.48221990    
 -0.88583148    
  4.61412221E-02
  0.80945545    
 -0.64587599    
 -0.18502793    
  0.73429441    
 -0.51169294    
  0.50386000    
  0.34930852    
  -1.0463952    
  0.12825440    
 -0.33832592    
  0.42263305    
  0.25414720    
 -0.33383569    
  5.81820048E-02
  7.53493831E-02
 -0.30121428    
  0.84456950    
 -0.38690314    
 -2.79737059E-02
  5.18251918E-02
 -0.23414648    
 -0.61934310    
  0.63622099    
 -6.29591336E-03
 -6.29958957E-02
  0.40247104    
 -0.39132267    
  0.38982251    
 -0.42824537    
  0.58624959    
 -0.17771700    
 -0.14475128    
 -0.34786451    
  0.66776496    
 -0.25979677    
 -0.51919407    
  0.55036956    
  0.49453840    
 -0.78275943    
 -0.32874355    
 -0.10735843    
 -1.34228822E-02
  0.48342672    
  0.16126829    
 -0.32624087    
 -0.12270908    
  0.32047185    
 -0.14511877    
  0.56127954    
 -0.78209484    
  5.10023423E-02
 -0.34646675    
  0.36832574    
  0.15723483    
 -6.19243458E-02
 -0.45585373    
 -0.55574715    
  7.79615790E-02
   1.2844000    
 -0.21538833    
 -0.47775897    
   1.4042974    
  -1.0472766    
  0.35667506    
 -0.15161169    
 -0.21724382    
  0.11560202    
  0.13271238    
 -0.40737906    
  0.87042755    
 -0.49018168    
  0.27333602    
 -4.11958955E-02
 -0.59529126    
  0.25319588    
  0.11973045    
  0.15136766    
 -0.12828952    
 -0.68935204    
 -0.18232146    
  0.86595404    
  0.50661004    
 -0.55760169    
  0.48349380    
 -5.35158180E-02
 -0.33594880    
  0.51521158    
 -0.21524288    
 -0.24821778    
  0.28550586    
 -0.55083078    
 -0.60840589    
 -0.31585306    
  0.36860359    
  0.69512135    
 -0.25470129    
 -0.59853113    
  0.11778314    
  0.20403205    
  4.26993370E-02
  0.81128734    
 -0.50134671    
  0.84189242    
 -0.65525627    
  7.17287287E-02
 -0.41645443    
 -0.48447248    
  0.88624758    
 -0.15569201    
  0.19732735    
  0.16923395    
 -2.99832900E-03
 -0.26884156    
 -5.45038320E-02
 -0.21436493    
 -0.25315255    
  0.45499066    
 -0.10863370    
  0.35503450    
  0.15062594    
 -0.39283359    
  9.18810442E-02
  0.22619256    
 -0.23578000    
 -0.48985231    
  0.12682648    
  0.83375204    
 -0.60894752    
 -0.29359904    
  0.63982177    
 -0.13554551    
 -0.13815023    
 -0.34266415    
  4.80995849E-02
  0.37934425    
  9.03139412E-02
 -0.17098723    
  0.61651403    
 -0.64351451    
 -0.32558438    
  0.21905370    
  0.12323251    
  0.31222329    
 -0.29783428    
 -0.23340018    
  7.20809624E-02
 -0.19244473    
  2.86553707E-02
 -0.38035905    
   1.2598220    
 -0.79033500    
  0.65897834    
 -0.76807827    
  0.99335855    
 -0.85121864    
  0.25851065    
  0.68636745    
  -1.1103425    
  0.59073222    
  0.40764144    
 -0.62996811    
 -0.16131909    
  0.24543531    
  0.19691145    
 -0.28511748    
 -0.46346775    
  4.77036424E-02
  0.83614427    
 -0.61175936    
  0.91181433    
 -0.83081764    
 -0.45231202    
  0.45915371    
 -4.17694040E-02
  0.52025986    
 -0.59911799    
  0.54411143    
  0.30208668    
 -0.67461783    
 -6.69892132E-02
 -9.43869427E-02
  0.82715452    
 -0.32346091    
  0.55873901    
 -0.84233952    
 -0.38530311    
   1.3551250    
 -0.96778727    
 -0.53205204    
 -0.73917294    
   1.5040774    
 -0.15656893    
 -0.29082572    
  0.15810111    
  6.04982227E-02
 -0.76445615    
  0.53573042    
  0.82636034    
 -9.45311859E-02
 -5.53600490E-02
 -0.52122879    
  0.24597459    
  0.27006623    
 -0.40092412    
  0.86489528    
 -0.95845932    
  5.39551266E-02
 -0.16668688    
 -1.20048886E-02
 -0.14533275    
  0.50970769    
 -0.42666149    
 -0.15844457    
  0.38722733    
 -0.36341685    
  5.86511614E-03
  0.78259230    
 -0.21880811    
 -0.37272891    
 -0.41639417    
  2.53176708E-02
 -0.20544399    
 -5.40671572E-02
   1.3217560    
 -0.11778296    
  0.35514602    
  -1.1322789    
  0.21890490    
  0.30154172    
  0.48315749    
 -0.67015773    
  0.37914792    
 -0.67407119    
  0.43975434    
 -0.28893122    
 -0.11653369    
  0.63978207    
 -0.15168464    
 -0.35914093    
 -8.76849964E-02
  9.26113203E-02
 -0.13107757    
  0.32479984    
 -0.88441551    
  0.77770472    
 -0.16093048    
  2.61110160E-02
  0.29474485    
  0.12267603    
 -0.14991532    
 -4.23022769E-02
  6.15368458E-03
  0.23574287    
 -0.42175189    
  0.37546274    
 -8.47068876E-02
 -0.52566832    
  0.46100697    
 -0.20416966    
  0.58778650    
 -0.40747514    
  2.97346152E-02
 -0.21487711    
  0.32394162    
 -0.28826618    
  6.99270591E-02
 -0.57609075    
  0.29924282    
 -0.40546519    
  0.73327917    
  0.53778827    
  5.18371798E-02
 -0.89190638    
  0.22928698    
  9.95529816E-02
  0.29771227    
 -0.40396926    
  0.45361468    
  0.23841117    
 -0.75686300    
  0.18112470    
 -0.16687246    
 -0.86234742    
  0.70976806    
  1.36427749E-02
  0.54910803    
 -0.49889925    
 -0.15587057    
  0.10836820    
 -0.33377296    
 -0.33270577    
  0.73942804    
 -0.12851895    
  0.91056001    
 -0.36657622    
 -0.78151631    
  0.71287876    
 -0.23970987    
 -2.74615437E-02
  5.85752912E-02
 -0.17926265    
  0.13679852    
 -2.77793650E-02
 -1.18062897E-02
 -0.42950466    
  0.99622113    
 -0.19261692    
 -0.64841127    
 -0.24685998    
   1.1890622    
 -5.25121503E-02
  -1.0485393    
  0.87668896    
 -0.34843352    
 -5.32276966E-02
  5.96861318E-02
  0.18909398    
 -0.48107722    
 -5.61447777E-02
 -6.27165362E-02
  0.80768865    
 -0.64938599    
  0.18370178    
 -0.25823501    
 -0.42348352    
  0.36211452    
  0.61072814    
 -2.08340790E-02
  0.90215635    
 -0.53119791    
 -0.51608568    
  9.29101855E-02
 -0.43834725    
 -0.11849966    
  0.31316134    
  0.38320655    
 -0.48229751    
  0.32787898    
 -0.65450370    
   1.0655816    
 -0.23282981    
 -7.66469911E-02
 -0.27756393    
 -0.18905543    
  0.42685622    
 -0.25814018    
 -0.11863973    
  0.72103244    
 -0.54688448    
 -0.51370937    
  0.12218592    
  0.36081958    
  2.22479668E-03
  0.54361546    
 -0.30722666    
 -0.23195410    
 -4.06378806E-02
 -0.34945941    
  3.53164934E-02
  9.61702466E-02
  0.27832612    
 -0.10271262    
  0.52182263    
  0.13833426    
 -0.30902636    
 -0.45222676    
  0.19728006    
 -7.71355480E-02
  0.61849469    
 -0.74397242    
 -9.53101590E-02
  0.45332101    
 -0.33162415    
 -0.77449268    
 -0.28580081    
  0.94153333    
  2.60505676E-02
 -0.30110514    
  3.41591425E-02
 -0.49112058    
  0.62044519    
  0.48424610    
 -0.12005840    
  8.92867520E-02
  0.36000258    
 -0.53982753    
 -0.14752254    
  9.89819691E-02
  1.30039593E-02
 -0.48196137    
 -0.28350663    
  0.94477040    
 -0.28552464    
 -0.17203003    
 -0.34745377    
  0.38101393    
  8.83854926E-02
 -0.32565504    
 -0.64018178    
  0.52501047    
  0.41636011    
 -2.82593369E-02
  9.12485123E-02
  0.48550782    
  6.24117739E-02
 -0.31091896    
 -4.45559435E-02
  0.24730976    
 -0.20275339    
 -3.97713594E-02
  0.11910816    
 -0.25434580    
 -1.65292267E-02
 -0.53899664    
 -0.12136090    
  0.19035383    
  0.60976565    
 -0.33889049    
  0.25844538    
  0.86802399    
 -0.70419693    
  0.14265643    
 -0.33570182    
  0.78943682    
 -0.56360173    
  0.16058157    
  8.92982557E-02
 -0.41556633    
  0.57900608    
 -0.33675662    
 -9.61073264E-02
 -0.24195959    
  0.23314929    
  0.48618850    
 -0.63372356    
  0.18871137    
 -0.24677514    
 -4.72965017E-02
  0.52609324    
 -0.58174455    
  0.11912088    
  0.72472864    
 -0.34270918    
  0.49611959    
 -0.82858503    
  0.54975283    
 -0.46443927    
  2.33396166E-03
 -0.14256310    
  0.32138202    
 -0.25633955    
  1.25155738E-02
  0.70058227    
 -0.14025582    
 -0.51177305    
  0.56434393    
 -0.52030420    
  0.11551302    
 -0.25131452    
  0.24116223    
 -0.18805201    
 -0.35737875    
 -0.12751323    
 -2.83993762E-02
 -0.21494664    
  0.23531403    
   1.6981282    
  -1.3061951    
  5.56433611E-02
 -0.31909811    
  0.17222324    
  0.50843453    
  0.19214757    
 -0.44397485    
 -7.92731121E-02
  0.22114141    
  0.20738873    
 -0.50919831    
 -0.30499458    
  0.56171465    
 -9.90908369E-02
 -2.57925317E-02
  8.42363685E-02
  0.97150660    
  -1.2234448    
 -0.15790306    
  0.33506152    
  8.34756345E-02
 -3.52459811E-02
  0.39645621    
 -0.34830651    
  0.18125267    
 -0.10913079    
 -0.24170452    
  0.53285968    
 -0.59554327    
  0.41173458    
  1.94524378E-02
  0.35087872    
 -0.25572789    
 -0.25222492    
 -8.77567902E-02
  0.52150679    
 -0.68652898    
  0.27906993    
 -0.34448811    
  0.71543235    
  -1.3671941    
   1.1665236    
 -0.30010450    
 -1.37304273E-02
 -2.30669533E-03
 -0.67711008    
  0.39326963    
  0.11573581    
  0.20438942    
 -0.16422331    
  0.11164017    
  0.54950446    
 -0.21202660    
 -0.42577016    
  0.40887806    
  0.12325714    
 -0.70832175    
  0.47153160    
  0.82941830    
 -0.64360416    
 -0.40705127    
  0.31063116    
 -0.29410157    
  0.23663534    
 -0.17752734    
  0.13985805    
  0.12944426    
  0.47126761    
 -0.76063728    
  8.62604752E-02
 -0.27400196    
  0.70126629    
 -0.48466587    
  0.42353582    
  0.31244478    
  -1.0229332    
  0.47762772    
  0.10463683    
 -0.42853031    
  0.38526255    
  0.42899576    
 -8.42970237E-02
 -0.73497361    
  9.73766916E-08
  0.12943994    
  0.10668401    
 -0.24116196    
  0.72789013    
 -0.62937117    
  0.38309619    
  0.50393766    
 -0.44634584    
  0.52515525    
 -0.90159106    
 -0.21194038    
  0.63019902    
 -0.47566926    
 -2.29896512E-02
  0.59806955    
 -0.54375744    
  0.31484282    
 -0.62479740    
  8.62604901E-02
 -0.61119926    
   1.0589179    
 -0.33823425    
  0.12733947    
 -4.67271321E-02
 -0.28844172    
  0.47870439    
 -0.15226923    
  9.01131406E-02
  4.12229076E-02
  0.27266616    
 -0.62659729    
  0.37674591    
 -0.15634605    
 -8.00428241E-02
 -0.31666958    
 -6.55743759E-03
  0.68488926    
 -0.24282190    
 -9.29871649E-02
  0.26894632    
 -0.40812811    
 -0.18392266    
  8.29970241E-02
  0.17045175    
  0.11501528    
  0.20750095    
 -0.11845905    
  2.60275770E-02
  0.53850228    
 -0.44247389    
  0.30150017    
 -0.62761337    
  0.44289851    
 -7.45995119E-02
 -1.21215722E-02
 -0.35866806    
  0.21462861    
  0.38719034    
 -0.66619122    
 -8.02644417E-02
  0.17169850    
  0.94970697    
 -0.90694499    
  0.55094039    
 -0.53708315    
  0.37598297    
  0.24217388    
 -0.62506109    
 -0.16810454    
  0.59564865    
 -0.17931385    
  0.27681226    
 -0.41576400    
 -0.11855949    
  4.55658436E-02
 -3.39785889E-02
 -0.10689759    
 -0.45271805    
  0.30961698    
  0.18330748    
 -0.65924573    
  0.28768194    
  0.11460339    
  0.23454332    
 -0.51587629    
 -0.52641785    
   1.4213856    
  0.33893245    
 -0.29014185    
 -0.39322495    
  0.66726792    
  0.21285360    
 -0.37956715    
 -0.46470773    
  0.47059032    
  0.13554525    
 -0.49726033    
  0.69944286    
 -0.67860913    
 -0.16799174    
  0.41517401    
 -0.25546399    
 -0.12377805    
  0.48315197    
 -0.64636338    
  0.50471294    
  3.77404019E-02
 -0.15093510    
 -0.32455859    
 -1.04166279E-02
  3.09301764E-02
  0.81374633    
 -0.63523912    
 -0.13870095    
 -7.34377839E-03
 -0.34585264    
   1.2840157    
 -0.75053197    
 -0.10287438    
 -9.07041132E-03
  2.27541290E-03
  4.66233306E-02
 -0.11237477    
  7.70510882E-02
  0.44871107    
 -0.48067719    
  0.52693665    
 -0.35276866    
  0.10008337    
 -0.30010471    
  0.94908035    
 -0.74516839    
 -9.35640857E-02
  0.62018687    
 -0.23264961    
  0.11213923    
 -0.21252728    
 -0.39749706    
 -0.41985381    
  0.13217168    
  4.04409356E-02
 -0.15465882    
 -0.15355767    
  0.39013392    
 -0.52307260    
  0.26854277    
   1.1189356    
 -0.75288451    
  0.67412293    
 -0.64441800    
  0.59722710    
 -0.63196993    
 -7.60525614E-02
 -2.76262332E-02
   1.1895841    
  -1.2036886    
  0.72666985    
 -0.45473623    
  1.07645122E-02
  0.67040646    
 -0.59415972    
  1.57483742E-02
 -0.52789783    
  0.23499373    
  0.27715552    
  0.12830959    
 -5.37765883E-02
  0.10480766    
  0.20608357    
 -0.29990232    
 -0.10152257    
 -4.74806391E-02
 -9.53103155E-02
 -0.59572518    
 -0.55540526    
  0.44393158    
 -0.33930665    
  0.15887001    
  0.72921193    
 -0.55350369    
  0.33850145    
  6.85421452E-02
  0.43141347    
  0.37354025    
 -0.18883073    
  0.43290994    
 -0.65946645    
 -0.43473557    
 -0.29763231    
  0.50010169    
 -0.31040001    
  0.41522121    
  0.86958593    
 -0.16797909    
 -1.94418523E-02
 -0.47862977    
 -0.14691599    
  4.48505469E-02
  7.80162588E-02
 -7.80163854E-02
  1.09052463E-02
  0.49066734    
  0.44580907    
 -0.94957668    
  0.41494370    
 -0.44619623    
 -0.18368322    
  0.77924997    
 -0.29773229    
 -0.57573831    
  0.22911359    
  0.59174716    
 -0.39759102    
 -0.21825358    
  7.96675608E-02
 -4.37353477E-02
  0.57991272    
 -0.14584102    
 -0.74958855    
  0.61779779    
  0.31385812    
  8.52097496E-02
 -0.76950163    
  0.62810469    
 -0.28768209    
 -0.13609506    
 -0.11521982    
 -0.17589068    
 -5.07149845E-02
  0.10420381    
  0.64240223    
 -0.53860497    
  0.80936402    
 -0.66939783    
  0.32621592    
 -0.64569026    
  0.15093531    
 -8.04452300E-02
  0.59416544    
 -0.30910432    
 -0.22166806    
  0.22166844    
  3.29167247E-02
  6.98813498E-02
 -0.30741361    
  5.78214134E-08
  0.34232098    
  0.49770379    
 -0.29500827    
 -8.01593512E-02
 -0.79027981    
 -6.20887950E-02
  7.09210802E-03
 -0.24728405    
  4.42549214E-02
  0.18160000    
  0.10283014    
  0.50952184    
  0.43566325    
 -0.61994374    
  0.16451697    
  4.29754630E-02
  0.40864667    
 -0.11429463    
 -0.23136832    
  0.42502150    
 -0.53297836    
  0.24059066    
 -0.15624931    
 -0.12308217    
  0.54916650    
 -0.77439106    
  0.86390024    
  -1.0337993    
 -0.19724742    
 -0.14541695    
  0.40256220    
 -3.24989967E-02
  0.86515540    
  7.42887557E-02
 -0.12086896    
 -0.42418212    
  0.14835036    
 -0.29879650    
  0.52716213    
 -0.27297583    
 -0.21950047    
  0.37625465    
 -0.37398440    
  0.19135112    
 -0.21661076    
  0.45388591    
 -0.26576728    
  8.49219635E-02
 -0.50788009    
   1.2246399    
  -1.0646245    
  0.22564678    
 -2.63442062E-02
 -0.34762263    
 -0.47000375    
  0.53472364    
 -0.10022707    
  0.45444658    
 -0.17508210    
  0.42426962    
 -0.22650252    
  3.12813409E-02
 -0.17798324    
  0.56639570    
 -0.43286398    
 -0.18005124    
 -0.53221685    
  0.59164041    
 -8.93452540E-02
  0.58075267    
  0.32709128    
 -0.86440855    
 -4.34355550E-02
  0.36574587    
 -0.35876080    
  0.15049805    
  4.48856726E-02
  0.53756440    
 -0.68980819    
 -0.16907634    
 -0.30181646    
 -0.48506296    
   1.6699945    
 -0.52433687    
 -0.35091448    
  0.61440921    
 -0.43776071    
 -0.37529039    
  0.20124960    
  4.58093025E-02
  0.36485028    
 -0.14869653    
  0.41675696    
 -0.31039494    
 -0.16836530    
 -0.32165712    
  0.23017742    
  1.39211044E-02
 -0.16768289    
 -0.27415010    
  4.55422178E-02
  0.31220743    
  0.12472086    
  0.33520707    
 -0.55448639    
  0.66945279    
 -2.13836413E-02
 -0.56105763    
  0.24116193    
  6.71394989E-02
  0.28675386    
  8.32161400E-03
 -0.39652750    
  0.45291781    
 -0.80054069    
 -0.29937807    
  0.72972494    
  5.87325431E-02
 -0.24750178    
 -0.13941935    
 -0.16205578    
  0.40134153    
  0.46819413    
 -0.50181055    
 -7.77304545E-02
  8.19951221E-02
 -4.57099341E-02
  5.83947822E-02
 -0.22788161    
  0.62207896    
 -2.83680647E-03
 -0.35424271    
 -0.53610885    
  0.27899405    
  0.11370243    
  0.82842952    
 -0.87383729    
  0.14959966    
 -0.24442099    
  0.71178955    
 -0.63921875    
  0.13102825    
  0.55961561    
 -0.49179336    
  0.42708763    
 -0.14197010    
 -0.16915736    
  0.24337538    
  6.90883845E-02
 -0.49624619    
 -8.94065127E-02
  0.63004643    
  -1.6392522    
   1.5427918    
 -0.34608233    
  0.50444359    
 -0.88439214    
  8.36141929E-02
  0.56798416    
 -0.22693861    
  4.27971035E-02
 -0.46745694    
  0.19483979    
  0.11725142    
 -0.43570504    
 -0.30538180    
  0.31845364    
 -0.48835289    
  0.29951656    
 -0.46608970    
   1.1069112    
 -0.11134706    
  0.25003064    
  0.19542462    
 -0.54748553    
  0.56798410    
  0.28659445    
  -1.0867139    
 -0.69314724    
  0.71231693    
  6.43409267E-02
  0.11481115    
  5.15579060E-02
  0.19356452    
 -0.14453520    
  0.68473864    
 -0.43050438    
  0.23531409    
 -0.28866005    
 -5.22208028E-02
  0.19427718    
 -0.45953238    
  0.41616055    
  0.30351368    
 -0.46062359    
  0.19878300    
 -7.04515800E-02
  0.43069181    
 -0.81271112    
  0.70378548    
 -0.48815691    
  0.46270314    
  0.11158256    
 -0.56356770    
  0.16656213    
  0.14273998    
 -0.50147986    
  0.64416301    
 -0.79144686    
  0.28242877    
  0.35847902    
 -0.34949034    
 -0.23892735    
  0.37859207    
  0.11561918    
  1.88848376E-02
 -0.22399411    
  0.49365774    
 -0.62294298    
  0.82030243    
 -0.65960115    
  0.33647242    
  0.17517775    
 -0.46728805    
 -0.24962536    
 -5.99919520E-02
 -0.19858222    
  0.58960664    
  0.36084807    
  -1.0182772    
  0.20258284    
  0.32287225    
 -3.37585695E-02
 -0.21459636    
 -0.30557144    
  9.62941349E-02
  0.72857749    
 -0.38743225    
  0.21893907    
 -0.64204109    
 -8.15266445E-02
  0.24529023    
  1.49926404E-02
  0.20633635    
  0.34645358    
 -0.40632179    
 -0.46641129    
 -0.20890109    
  8.23708624E-02
  0.34967360    
 -0.44219700    
  0.54196846    
 -0.58364081    
  0.23161805    
 -0.29757607    
  0.68171841    
 -0.48622662    
  2.30959263E-02
 -5.63528799E-02
 -0.22073120    
 -4.93928976E-02
  6.13688007E-02
  1.76995713E-02
  0.71053886    
 -6.53053001E-02
 -6.65857419E-02
 -0.30421129    
  9.32880417E-02
 -0.19618215    
  0.58119702    
  0.47720924    
 -0.47996783    
 -7.15610683E-02
  4.35483195E-02
  0.71977812    
  0.24854431    
 -0.64780480    
 -1.45383906E-02
 -0.25071692    
 -9.88107100E-02
  0.96097493    
 -9.39491093E-02
 -0.79270566    
 -0.23492083    
  0.30922535    
  0.27933550    
  0.38659066    
 -0.40809661    
 -0.16275160    
 -0.27688801    
 -0.70549315    
  0.86139518    
  1.30378744E-02
  0.57940376    
 -0.27184311    
 -2.31224019E-02
 -1.95120298E-03
 -0.20763920    
 -7.22606927E-02
  0.23393762    
  0.18266231    
 -0.36130956    
 -0.16727628    
  0.29344571    
  0.36440364    
 -7.13481680E-02
 -0.17527255    
  4.67810184E-02
 -0.22910281    
  0.27204320    
 -0.19465636    
  7.38040581E-02
  0.53039557    
 -0.91629088    
  0.18038161    
  0.52432626    
  0.22543997    
 -0.16549139    
 -0.76465642    
  0.60982877    
 -0.39134738    
  0.20045838    
 -0.36242762    
  0.17127179    
  0.60613590    
  1.25471251E-02
 -0.18581876    
 -0.40997964    
  0.50992024    
 -0.26795051    
 -0.21959735    
 -0.18675604    
  0.75141633    
 -1.77672021E-02
  0.15725541    
 -0.63781404    
  0.36533293    
 -0.46313053    
  0.76472402    
 -0.51900649    
 -0.41173473    
 -0.54092360    
 -0.31903261    
  4.36205864E-02
  1.21211633E-02
  0.62780505    
  4.09506857E-02
  0.93221289    
 -0.24681164    
 -0.33927551    
 -0.18669794    
 -3.48096006E-02
  0.69178373    
  0.13982138    
 -1.31343510E-02
 -0.66237527    
  0.58363414    
 -0.33699265    
 -0.27261698    
  0.39584973    
 -0.34683171    
 -2.30422560E-02
  0.36178994    
 -0.12613784    
 -0.10679407    
  0.10679372    
 -0.26642388    
  0.47210473    
  0.29515022    
 -0.66889018    
 -0.28840870    
  0.23009618    
  7.98650905E-02
  0.28714901    
 -0.71744001    
  0.14047466    
 -0.11458280    
  0.85638452    
 -0.35842103    
 -0.15966754    
 -7.07841441E-02
  2.65394375E-02
 -4.62933779E-02
  0.51182258    
 -0.25388005    
 -0.51856267    
 -0.18426520    
 -0.15544844    
 -0.23457231    
 -2.32568458E-02
 -1.18346037E-02
  1.76995713E-02
  4.57224809E-02
 -4.57222536E-02
  7.32722208E-02
 -0.13976191    
  0.13976197    
  2.68111452E-02
 -0.10594856    
  0.10064365    
  1.26250868E-07
 -5.33329742E-03
 -6.63227513E-02
  1.13638714E-02
  3.87860462E-02
  1.61729082E-02
 -5.49587719E-02
  0.12715495    
 -6.15580045E-02
  5.15579060E-02
 -0.14581051    
  4.54624481E-02
 -1.11731747E-02
  1.67132691E-02
 -3.37111689E-02
  4.47000340E-02
  4.80092503E-02
 -0.20763919    
  0.24344891    
 -0.23070994    
  3.11549678E-02
  5.95415011E-02
  3.40944417E-02
  4.90562841E-02
 -0.12445437    
  6.41620532E-02
  0.12216770    
 -0.17435354    
  5.78196980E-02
  5.99633530E-02
  1.57483891E-02
  4.08220589E-02
 -0.14502567    
 -2.93277614E-02
  0.18924221    
  2.16789516E-07
 -0.14272191    
 -4.05854471E-02
  5.18849604E-02
 -6.37897179E-02
   1.6527958    
  -1.5504334    
 -0.14518197    
  0.66782957    
 -0.45473605    
  0.40546525    
 -0.30010450    
  0.21584426    
  0.23407269    
 -0.42300934    
 -0.15267697    
  7.44761080E-02
 -0.12197827    
  0.78599757    
  0.19212554    
 -0.45227531    
  0.21737599    
  0.30740911    
 -0.14193818    
 -1.98025256E-02
  0.20067082    
 -0.64349163    
  0.70518541    
 -3.65574509E-02
  0.27429500    
  0.29238796    
 -0.70529318    
  0.17174283    
 -0.57517362    
 -1.84622165E-02
  0.42189249    
  0.14567748    
  0.29251212    
 -0.76816541    
 -0.37753019    
 -5.52157052E-02
  0.98952484    
 -0.50166857    
  0.66734791    
 -0.46862903    
  0.30942202    
 -6.66914284E-02
  0.56060070    
 -0.46529037    
 -0.28663781    
  0.27401912    
 -0.37498197    
 -0.32773435    
  5.30545115E-02
  0.35667509    
  9.53103676E-02
 -0.25408155    
  0.15664139    
  0.25297123    
 -9.91255939E-02
 -0.32051250    
  0.14074710    
 -0.12079621    
  9.41873714E-02
  0.71427077    
 -0.84108311    
 -0.21236025    
  0.48332149    
 -0.45226288    
  0.64619040    
 -0.16705400    
 -0.45496598    
  0.47372794    
  4.71958369E-02
  3.48469280E-02
 -0.34887770    
  0.21730129    
  0.27934650    
 -0.46323174    
  0.19360371    
 -0.21256143    
  0.50843048    
 -9.81921256E-02
  5.10553308E-02
 -0.10318407    
 -2.88398918E-02
 -0.18060197    
 -0.17533551    
 -5.29759340E-02
  8.20335150E-02
  4.43482026E-02
 -1.37932552E-02
 -0.30952400    
  0.39595634    
  0.56897449    
 -0.25613385    
  0.14030203    
 -0.57731521    
  7.63375014E-02
 -0.16422331    
 -0.13465671    
  0.88889188    
 -3.39015797E-02
 -0.13517478    
 -0.73190022    
  7.88731053E-02
  0.16055073    
 -0.23034666    
  0.49381426    
 -0.42965221    
  0.79893124    
 -0.41247806    
 -0.65732801    
  6.10600449E-02
   1.0679495    
 -9.27981809E-02
  0.25393933    
 -0.62708068    
  0.31636962    
 -0.42088228    
  0.35476646    
 -0.62286747    
 -0.11432657    
  0.42392716    
  0.23446129    
  6.38350546E-02
  0.26711002    
 -0.80287969    
  0.10277974    
  2.97845472E-02
  0.21816491    
  5.12932390E-02
 -0.44413429    
  0.80853790    
 -0.59620517    
  0.28059202    
 -0.18528152    
  0.52456480    
 -0.58989429    
 -4.97399606E-02
  0.50057364    
 -0.39344075    
 -7.44145736E-02
 -4.38667238E-02
 -1.58195924E-02
  0.59132379    
  0.20044135    
 -0.92822987    
  0.99605203    
 -0.69411200    
 -0.35282138    
 -8.00428540E-02
  6.34220615E-02
 -0.10909200    
  0.46296963    
 -0.10101267    
  0.50123549    
 -0.77100211    
 -0.35424274    
  0.52129710    
  4.00525779E-02
 -0.51005590    
  0.85113686    
 -0.28059173    
 -0.97793478    
 -0.15607919    
  0.93237698    
  0.75502264    
 -0.49020618    
 -6.53551370E-02
 -9.35687572E-02
  7.82008395E-02
  0.37247857    
  0.32287833    
 -0.62077540    
  0.42913890    
 -0.34641451    
 -5.63802384E-02
 -0.25877085    
  0.81495225    
 -0.82536870    
  0.71130574    
 -0.17975394    
  0.24324773    
 -0.42127091    
 -0.56884956    
  0.11922492    
 -0.12573965    
  0.25022462    
  0.16607486    
  0.29626599    
 -0.26863366    
  0.38784048    
 -0.43946496    
  0.30735475    
 -0.60020125    
 -0.60811013    
  0.33802369    
  0.45339379    
  2.18694169E-07
  0.31800577    
 -0.15265848    
 -0.25280678    
  6.25204667E-02
  0.21502982    
  0.10617485    
 -0.48550797    
 -0.27977672    
 -2.79458202E-02
  2.40012314E-02
 -5.27505092E-02
  1.65291410E-02
 -0.10354058    
  0.16705428    
  0.17589064    
 -0.13445333    
 -0.63927400    
   1.0160410    
 -1.53065873E-02
 -7.74209388E-03
 -0.54866564    
  0.30656093    
  0.67146152    
 -0.37638101    
  3.85591574E-02
 -0.62242204    
   1.2214404    
 -9.53102857E-02
 -0.22851525    
 -0.32115045    
  0.59299839    
 -0.64377087    
  0.24376300    
  0.65359992    
 -0.83919191    
  0.62187022    
 -0.35592124    
  0.22351994    
 -1.50699914E-03
 -6.86696395E-02
 -4.96791974E-02
 -0.30538189    
 -0.18694043    
 -0.54376978    
 -6.93344921E-02
 -6.89928830E-02
 -7.41081387E-02
  3.48871462E-02
  5.69809228E-03
 -3.46855409E-02
  0.10594846    
 -5.43609783E-02
 -5.60212974E-03
  5.60248550E-03
  7.01095983E-02
  2.57082302E-02
 -0.10142005    
 -0.11287915    
  0.11848184    
 -2.25999430E-02
  5.69809228E-03
  3.35226767E-02
 -2.78568417E-02
  7.61238262E-02
  0.91942704    
 -0.83416235    
  1.62638770E-07
 -0.12805207    
  1.08698346E-02
 -0.10836823    
  0.15587024    
  1.02566369E-02
 -8.51577371E-02
 -5.57081494E-03
  5.57111856E-03
 -7.49630183E-02
  0.13950159    
 -8.13455284E-02
  0.11211740    
 -0.10648336    
 -5.63370530E-03
 -5.21859005E-02
  0.10714468    
 -4.37225811E-02
 -4.57222536E-02
  7.32722208E-02
  0.21001436    
 -0.16745462    
 -0.14550778    
  6.00604340E-03
 -3.65896039E-02
  8.90797004E-02
  0.10251577    
 -9.12158787E-02
  1.25855379E-07
 -2.84918472E-02
  2.84920819E-02
  1.67132691E-02
 -5.68334796E-02
  7.86924288E-02
 -4.42059785E-02
  1.12363035E-02
 -4.57222536E-02
  0.11061000    
 -0.12237488    
  1.75956003E-02
 -3.55068855E-02
  0.12975912    
 -0.13580143    
  0.22677338    
 -0.25131458    
  0.65193683    
  0.41512722    
 -0.17720632    
 -0.31177983    
  0.25402096    
 -0.37616855    
  0.22785681    
  4.59499098E-02
 -0.43124387    
  0.47803569    
  0.34662473    
  -1.0284079    
  0.54087794    
  0.86638159    
 -0.31242076    
 -0.58401293    
  0.87828982    
 -0.58132863    
  4.67491448E-02
  0.68105525    
  1.21603347E-03
 -0.60370851    
 -5.24634309E-02
  0.38893571    
 -0.36122045    
 -3.71270701E-02
 -0.30436882    
  0.50697201    
  0.15194173    
 -9.56418291E-02
  0.50496918    
 -0.11916054    
 -0.33250991    
  3.56878974E-02
  0.16718261    
 -0.16551435    
  0.39541492    
 -5.62748965E-03
 -0.62550974    
 -0.14018404    
 -0.31724080    
 -0.61618608    
   1.3043209    
 -0.33279407    
 -0.30655065    
  3.16943415E-03
  0.48258242    
 -0.24187277    
  0.45085359    
 -0.70751303    
  0.48278323    
  0.47692430    
  8.83447975E-02
 -0.61614448    
 -0.33981812    
  0.27291059    
  0.41729960    
 -0.11851881    
 -0.55424947    
  0.94861549    
 -0.92864341    
  8.65403339E-02
 -0.91888487    
   1.3208898    
 -0.51140338    
  0.56044114    
 -0.28658256    
 -0.22865342    
  0.90294242    
 -0.67428917    
  0.33647203    
 -0.43574637    
 -5.23157865E-02
  0.78589630    
 -0.15745854    
 -0.75070679    
  0.46347964    
 -0.24846113    
  0.57448983    
 -0.57916242    
  0.67661774    
 -0.68131268    
 -0.19130273    
  0.26170656    
  2.38365941E-02
  0.42034307    
 -0.34409630    
 -0.37613738    
  0.95484412    
 -0.96355265    
  0.21905370    
 -9.32048336E-02
  0.48689109    
  0.22787192    
 -0.63096976    
  0.22550504    
  0.24627039    
 -0.55300033    
  0.81036013    
 -0.12752256    
 -3.02454215E-02
 -0.49624619    
 -0.29354718    
  0.36136964    
 -0.39122263    
  0.53240931    
  0.34305966    
 -0.44015062    
 -0.19653985    
  0.16466472    
  0.44125426    
 -0.40937898    
 -0.48820731    
 -0.14408422    
  0.85934937    
  0.40650609    
 -0.82296908    
  0.17955305    
  0.47985592    
 -5.80239184E-02
 -0.51299244    
  0.12043096    
  0.48076266    
 -0.48076266    
 -0.52698117    
 -8.84929672E-02
   1.0183717    
 -0.74052447    
  0.10966397    
 -9.70882364E-03
   1.0243793    
 -0.51257849    
  2.45499592E-02
  0.18089388    
 -1.16477253E-07
 -0.58493340    
 -0.24038534    
  7.33313784E-02
  0.61709464    
 -3.60648185E-02
 -0.35990846    
  0.74155152    
 -0.67309874    
 -6.03885315E-02
 -0.12610072    
  0.52754158    
 -0.17589049    
  0.13613194    
 -5.60896285E-02
 -0.33410802    
  0.23790993    
 -0.34006175    
 -0.25393298    
  0.66775382    
 -0.67367071    
  0.48253605    
  0.41518593    
 -0.55238700    
 -2.33804621E-02
 -6.47260156E-03
 -0.51154715    
  0.54349923    
  0.62594962    
 -0.81205183    
  8.93236250E-02
  2.30657216E-03
  0.73157001    
 -0.73850632    
 -9.74005312E-02
  2.52537746E-02
 -0.31378898    
  0.37661153    
  0.27649561    
 -7.36980587E-02
 -0.49752989    
  5.20789251E-02
  5.23374192E-02
 -0.39419755    
  0.16608411    
  0.50368273    
  0.62875223    
  -1.0024683    
 -6.26941351E-03
  0.34497139    
  0.47222841    
 -0.67935365    
  0.86859584    
  0.14822194    
 -0.63258064    
 -0.34659791    
  0.53635460    
 -0.37806597    
  0.10671107    
 -0.39139450    
  0.30254129    
  0.38760766    
 -0.66647893    
  0.17890453    
  0.21282159    
 -0.31033459    
  0.13588715    
  5.93781918E-02
 -0.40768477    
  0.44040307    
 -7.80774057E-02
 -3.06266379E-02
 -8.22381750E-02
  4.32085209E-02
 -5.89158498E-02
  0.33534101    
  0.50818086    
 -0.70801330    
  9.44721773E-02
  0.35751316    
 -0.34708548    
  7.78060630E-02
  4.68689390E-02
  9.11570061E-03
 -0.23869051    
   1.0409114    
 -0.89535582    
  9.13182870E-02
 -0.37502420    
  8.12629536E-02
  0.75233603    
 -0.67266852    
 -2.97163352E-02
 -0.15260492    
  0.22853439    
 -0.14558555    
  4.14187945E-02
  0.65421289    
 -4.05119918E-02
 -0.43896592    
 -0.13726011    
 -0.40891936    
  3.40170562E-02
  0.32057971    
 -0.15739210    
 -1.43064726E-02
  0.31399003    
  0.17173959    
 -1.42858950E-02
 -0.66477627    
  0.14006589    
  0.96551508    
 -0.89227575    
  0.67605269    
 -0.37156349    
 -0.15033859    
  8.35751668E-02
  5.20723984E-02
  0.15082301    
 -0.21634853    
  1.78975910E-02
 -5.00101820E-02
  0.52195239    
 -0.20159331    
 -0.10329448    
 -0.15165222    
  0.33146909    
 -0.37611917    
  0.41304657    
 -0.20184620    
 -0.36916342    
  5.71585223E-02
  0.65453255    
 -4.70202416E-02
 -0.49761644    
 -0.12004790    
 -0.33290705    
  6.20890744E-02
 -0.37743360    
  0.37743378    
  0.55146044    
 -0.46194351    
 -2.47690920E-02
  0.31930825    
 -0.60803610    
 -0.28350663    
  0.20067079    
 -0.27563372    
  3.52978893E-02
  2.28582509E-02
  2.78569385E-02
 -3.35226208E-02
  4.98719923E-02
 -9.04572755E-02
  0.59368640    
 -0.38604686    
 -0.42488322    
  0.85253620    
 -0.47188619    
  0.11386690    
  0.14965625    
 -0.21928982    
  0.36624447    
  8.61779079E-02
  3.89854647E-02
  0.13720132    
  5.11523895E-03
  0.11551299    
  8.49257484E-02
 -8.26555490E-02
  0.69201297    
 -0.58665204    
  -1.0070194    
  0.11093163    
  0.55675465    
  0.24300252    
  0.12846246    
  0.29408464    
  5.72401807E-02
 -0.73721987    
  0.76330215    
 -0.13779926    
 -0.57174176    
 -0.48723111    
  0.30656093    
  0.10337821    
  0.13613209    
  0.53899664    
 -0.81891668    
 -0.46383727    
  0.62532461    
  0.46229839    
 -7.45331794E-02
  0.22789417    
 -0.61274004    
  0.64690489    
  0.12606061    
 -0.28992769    
 -0.20047086    
  0.25812864    
  -1.2136403    
  0.55552566    
  0.15461908    
 -3.42892334E-02
  4.26805802E-02
 -0.48969474    
  0.34616527    
  0.82265133    
 -0.42471683    
  0.57279605    
 -0.41341397    
 -0.29569453    
  0.57783639    
 -0.62860864    
  0.25391534    
 -0.31845367    
  0.62860876    
 -0.38784349    
 -0.45011517    
  0.92583388    
 -0.46918982    
 -0.24452017    
  0.14899293    
  0.32859942    
  0.31689060    
 -9.85697657E-02
 -0.41100523    
  0.35563284    
  0.13880931    
 -0.22092257    
 -0.25290030    
  0.25606507    
  0.18940547    
 -1.98025145E-02
 -0.88350093    
  0.32953593    
  0.52693665    
 -0.49721980    
  0.71871823    
 -0.88495362    
 -7.45171234E-02
  0.25639543    
  2.19307169E-02
  0.59163570    
 -0.59598339    
 -0.21554704    
 -0.64050323    
  3.52680348E-02
   1.1342725    
 -0.72222853    
 -0.14815773    
  0.46332741    
  0.43531802    
 -0.26019961    
 -0.26517934    
  0.46145928    
 -0.33383569    
 -0.27395177    
 -0.26966369    
 -0.34204304    
 -0.19017340    
  0.90814936    
 -0.13392086    
  1.23842740E-02
  0.46034166    
 -0.34701306    
 -0.27313614    
   1.1649544    
 -0.42594370    
 -4.94800173E-02
  0.23467116    
 -0.65106523    
  0.36814737    
 -0.31988049    
  0.82765973    
 -0.78914404    
  0.36520293    
 -0.12458064    
  0.19706385    
 -0.50542021    
  0.40456629    
 -0.33180708    
  8.17764252E-02
  0.13382016    
  0.53003371    
 -0.79705542    
  0.44597057    
 -0.18299757    
 -4.35300916E-02
  0.64985049    
 -0.81786811    
 -0.42061684    
  0.91933972    
 -2.15394571E-02
 -0.20084350    
 -0.70078087    
 -0.27625328    
 -4.12429720E-02
 -6.52403980E-02
  3.85724381E-02
  6.28477782E-02
  0.16353355    
 -0.32277355    
  0.23732838    
 -0.44131115    
   1.2641679    
 -0.35520324    
  6.26983866E-02
 -1.39085967E-02
  0.13107760    
  0.10265417    
  0.20930101    
 -0.53080791    
 -0.20271137    
  0.41910473    
  0.83526254    
 -0.65540677    
 -0.12708558    
 -0.11895195    
 -0.16873027    
  0.32212862    
  4.19950336E-02
  0.41265431    
 -0.24560012    
 -0.10821342    
  0.17720668    
 -0.21887900    
  0.41815010    
 -0.76876467    
   1.3571733    
  -1.3754665    
  0.85996461    
 -0.44734570    
  0.20215073    
  0.39599171    
 -0.96270412    
  0.71633673    
 -0.31970826    
 -0.35921398    
  0.74274409    
 -0.33164504    
 -0.10037932    
 -0.37187400    
  3.82963941E-02
  0.14252244    
  9.55379456E-02
 -0.28540665    
   1.0833451    
 -5.26435412E-02
 -0.72054607    
 -9.30904299E-02
  0.32420206    
 -4.69399430E-02
  0.43759879    
 -0.68838507    
  0.55178046    
 -0.35804385    
 -0.28312632    
  0.33832589    
  0.31778011    
 -0.52257442    
  0.64543593    
 -0.41685253    
  0.15078656    
  1.08278561E-02
 -0.23474909    
  0.54449368    
 -0.71137094    
  0.49693629    
 -8.45982954E-02
 -0.40318465    
 -0.36418778    
  0.75819767    
  0.39361838    
 -0.70042765    
 -3.18161249E-02
  5.85941449E-02
  0.16970824    
 -0.68460727    
  0.15123096    
  0.38179541    
 -0.12983127    
 -0.63573635    
 -0.53838360    
  0.87117052    
  4.51204553E-02
  9.26327929E-02
  0.16292094    
  0.64053434    
 -0.13062036    
 -0.54704112    
 -0.12847836    
 -0.36206582    
  0.27211758    
  9.26327929E-02
  0.10186909    
 -0.11536463    
  0.29445270    
  0.24159586    
 -0.22952306    
  0.43696365    
 -0.33802378    
  0.12260251    
  0.23461598    
 -1.40399607E-02
 -0.70348328    
 -0.51516396    
  0.84605509    
 -0.39803004    
  0.70144612    
 -8.17659795E-02
 -0.21236470    
 -0.31960955    
  0.42478526    
  3.91568355E-02
  0.43022263    
 -0.66746533    
 -0.30335531    
  0.68348551    
  4.47532982E-02
  7.90219977E-02
 -0.17499541    
 -0.21045054    
  0.40606564    
 -0.80883157    
  0.61613226    
 -0.41203687    
  0.27496433    
 -9.26426202E-02
  0.48860264    
 -0.80476934    
  0.62019837    
 -0.28588182    
 -0.52775472    
  0.71724457    
 -0.12675157    
 -0.40462098    
  0.36499488    
 -5.60219474E-02
 -7.46257557E-03
 -5.58374859E-02
 -0.29763231    
  7.44887516E-02
  0.16400279    
  0.29917032    
 -0.13665165    
  0.35792431    
  4.03725356E-02
  8.61116275E-02
 -0.13023669    
 -0.53150576    
 -0.78931040    
   1.0700390    
 -0.18135588    
  0.54908079    
 -7.88357705E-02
 -0.53813511    
 -4.65201028E-02
  0.33523455    
 -0.34393030    
  1.30152879E-02
  0.37334576    
 -0.55998683    
  0.32151881    
  2.78569590E-02
 -0.11847018    
  0.53123462    
 -0.48687252    
 -0.34518877    
  0.34912571    
 -0.16633978    
  9.50991064E-02
  0.58402908    
 -0.50496048    
  0.28328657    
 -0.73360193    
  0.79759002    
 -0.20912394    
 -0.33342087    
  0.32146502    
 -0.30501330    
  0.14511895    
 -0.33164507    
 -0.17448698    
 -0.29327184    
 -0.17606311    
  0.14416985    
 -0.38484567    
  0.21905342    
  0.40728506    
  0.29402554    
 -0.31237459    
  1.10498387E-02
  0.23116970    
 -0.31518856    
  0.28268972    
 -0.31920463    
 -0.19563280    
 -2.54467968E-02
  0.50979412    
 -0.52537876    
  0.94008887    
  0.18436462    
  0.48183790    
 -0.94776839    
  0.66148567    
 -0.59339690    
 -0.17375100    
  0.87194854    
 -0.35272452    
  8.58158842E-02
 -0.70306450    
 -1.67506728E-02
  0.49790445    
 -7.01668188E-02
 -0.56902111    
   1.3526611    
 -0.47363186    
 -0.10913698    
  9.77641940E-02
  0.21526960    
 -6.67366013E-02
 -0.73926473    
  0.94478953    
 -4.45559397E-02
 -0.62367481    
 -0.25323388    
  0.71029037    
 -0.63803685    
  0.40278053    
 -0.11778309    
  0.74901670    
 -0.40165898    
  0.19833682    
 -0.90006799    
 -0.49561602    
  0.34719628    
  0.23375377    
  3.62735130E-02
  1.01266978E-02
  0.56284904    
  2.26959623E-02
 -0.21337371    
 -8.32304433E-02
 -2.67703813E-02
 -0.17306246    
  0.34532046    
 -0.29806751    
  0.31905317    
 -0.50710511    
  0.24362190    
 -0.19445296    
  8.46940130E-02
  0.47492185    
 -0.39470059    
  0.19049659    
 -0.30134428    
 -0.13284825    
  0.84260309    
 -0.51278824    
  0.51748329    
 -0.57198703    
 -0.11415904    
 -0.17214121    
  0.31895569    
  0.28768188    
 -0.29777309    
 -2.46420931E-02
 -1.46600707E-02
 -2.56425180E-02
 -9.29318368E-02
  0.91391253    
 -0.25704488    
 -0.70803571    
  0.23309381    
  0.57783645    
 -0.75502241    
  1.64128970E-02
  0.30953443    
 -0.49278656    
 -3.12082823E-02
  0.39871827    
  9.62466653E-03
 -6.73523396E-02
  0.62202960    
 -0.62613636    
  0.78264201    
 -0.72468352    
  3.62290852E-02
  0.34366956    
 -0.50157243    
  6.16559796E-02
 -0.59316170    
 -8.97286087E-02
   1.2649332    
 -0.57792783    
  6.17110804E-02
 -0.20024161    
  3.70413698E-02
  0.51309597    
 -0.38927060    
  0.22233993    
  0.22891465    
  9.74006653E-02
 -0.39106831    
 -0.25893950    
  9.93424505E-02
  0.13000393    
 -0.50378335    
  0.40155888    
 -0.50302839    
  0.72028393    
 -0.78719836    
  0.79816151    
 -0.61238587    
  0.31111234    
  0.51502752    
 -0.73817086    
 -0.36422205    
  0.17025432    
 -0.10784841    
 -0.35515106    
  0.45013750    
  4.12101150E-02
  0.21190056    
  0.27884921    
 -0.18536805    
 -0.52310514    
   1.0921564    
 -0.42640841    
  1.96469948E-02
  0.19392729    
 -0.13536435    
 -0.27976251    
 -0.13770111    
  0.83689767    
 -0.60212284    
  0.43725979    
 -0.34275094    
 -0.11903634    
 -0.35699749    
   1.0779705    
 -8.71111229E-02
  0.31310469    
 -0.85022116    
 -0.27411333    
  0.32990456    
 -0.16388763    
  5.33458926E-02
  0.47513095    
 -0.22718927    
  0.23389639    
 -0.53518385    
 -0.12638167    
 -2.59411382E-03
  5.55700473E-02
 -0.32523325    
  0.69144505    
 -0.11162665    
  3.80220730E-03
 -4.06637974E-02
 -0.16975252    
  5.46833500E-02
 -0.20610569    
  0.63277799    
 -0.11165142    
 -0.11475378    
  0.57377470    
 -0.54162902    
 -0.23908736    
 -0.56745881    
  0.71841592    
  0.18040051    
 -2.59755217E-02
  1.64362241E-03
 -0.29813600    
  0.11482868    
  0.27876648    
 -0.50092435    
  0.41201183    
  1.13545125E-02
 -0.43575814    
  0.10186329    
  0.56475037    
 -0.31318593    
 -0.53325891    
  0.24499251    
  0.93021184    
 -0.56122988    
 -0.38547221    
 -0.63098693    
  0.34725556    
 -0.29084176    
 -0.16475546    
   1.2128880    
 -0.39589563    
 -0.44012499    
  0.66018659    
  0.26898995    
 -0.48466587    
 -0.16367818    
  0.89123714    
 -0.62570584    
 -0.18866579    
  0.17071912    
 -0.27900076    
 -0.24600922    
  0.82965058    
 -2.70693563E-02
 -0.20763925    
  0.46199811    
 -0.49635249    
  0.13085790    
 -0.34915879    
  0.42143971    
 -0.35826081    
  0.82866067    
 -0.30030257    
 -2.16226056E-02
 -0.39122263    
  2.59238612E-02
  0.10102051    
 -0.41260803    
  5.74569292E-02
  2.75362674E-02
  0.15097104    
  1.89280696E-02
 -0.15033859    
 -2.42431951E-03
  0.34887782    
 -0.36601380    
 -7.43521238E-03
 -0.28934169    
  0.16782059    
  0.13388266    
  0.27158281    
 -0.31168827    
  0.17547798    
 -0.13783225    
 -0.33992651    
 -0.10574487    
 -0.46081525    
  0.11506935    
  2.19625473E-08
 -1.09290853E-02
 -1.51712776E-08
 -2.78568417E-02
  5.63394371E-03
 -3.42892334E-02
  0.12550528    
  5.11523709E-03
 -0.13062035    
  7.82521516E-02
 -4.20908854E-08
  1.06954155E-02
  0.38757575    
   1.2003562    
 -0.50001472    
 -4.58374247E-02
 -0.27463424    
  0.40628779    
 -0.16600803    
  4.92524616E-02
 -0.24368563    
 -0.29083186    
  0.56186658    
 -0.17873091    
 -0.18361284    
 -0.40934861    
  0.11388444    
  0.88382488    
 -0.17346579    
 -5.97717017E-02
  0.19522099    
 -0.46613607    
  0.88688397    
 -0.88926220    
  7.12126493E-02
 -0.83335257    
 -2.58411001E-02
   1.1496435    
 -0.28381988    
 -0.19117106    
  0.58926690    
 -0.53984231    
 -0.32386172    
 -6.89930841E-02
  0.41544035    
 -5.35158217E-02
  0.32177985    
  0.38823977    
 -0.72054625    
  0.23052348    
  0.34484035    
 -0.14035717    
 -0.26734236    
 -0.10859726    
 -0.15623102    
  0.52184337    
 -0.39342692    
  0.33830187    
  0.26643398    
 -0.75974196    
  0.37917426    
  0.43375000    
 -0.29256326    
 -1.78087596E-03
 -0.14145701    
 -0.12914108    
  0.14138588    
  0.12742747    
  0.15210758    
  0.26519182    
 -0.66301721    
  1.58555266E-02
 -0.12426456    
  0.41978133    
 -0.35810930    
 -0.10058735    
  7.39191845E-02
  0.10707875    
 -0.15746756    
 -0.40159667    
 -0.14518218    
 -0.11332862    
 -2.53176037E-02
 -0.14903572    
  7.45328367E-02
 -0.23565218    
  0.38901350    
 -0.21605968    
  0.11647512    
 -1.05265258E-02
  2.61110142E-02
  9.34341997E-02
 -0.16279535    
 -3.37111689E-02
  6.63226917E-02
  0.45925099    
 -0.36248335    
  0.63827080    
  6.93347156E-02
 -0.45575139    
 -0.22314337    
   1.7549260    
 -0.56329292    
 -0.32168236    
  0.20800979    
 -0.23606782    
 -0.11625959    
 -0.26808861    
 -0.35454488    
  0.30560556    
   1.0090327    
 -0.64082581    
  0.15073635    
  2.03144439E-02
 -0.16241141    
 -0.19400264    
  0.98441291    
 -0.56769705    
  4.04778570E-02
 -6.13478050E-02
  0.47395012    
 -0.16625883    
 -0.10192121    
 -7.57599622E-02
 -0.31057587    
  0.64019060    
 -0.69425756    
  8.92311186E-02
  0.15762900    
  0.28507429    
 -0.71159291    
  0.67028153    
 -0.74479848    
  0.19230042    
  0.19485109    
 -5.19080199E-02
 -0.22160785    
  0.70332527    
 -0.75583088    
   1.1013041    
 -0.97250080    
  6.64620474E-02
 -9.04440656E-02
  0.68216461    
 -4.26132008E-02
 -0.58064198    
  0.62937117    
  1.33256838E-02
 -0.79570365    
  0.32111704    
  0.52389258    
 -0.86657393    
 -0.14961977    
  0.42634282    
  0.19803776    
 -0.32803333    
  2.32568234E-02
  0.23638864    
 -0.30292141    
 -0.26902035    
  3.47584784E-02
 -0.20239750    
 -6.68225139E-02
 -0.40546516    
  0.85855812    
  0.48252189    
 -0.16806932    
 -0.71991754    
  0.48252186    
  0.44609550    
 -0.56807399    
  0.39823169    
 -0.12552609    
 -0.24340905    
  0.10457297    
  0.31909814    
  0.28768194    
 -0.83406937    
 -6.43408597E-02
  0.82766712    
 -0.60452360    
  0.15884149    
  0.33307239    
 -0.36824089    
 -8.64014477E-02
  0.13444565    
 -0.34546798    
  0.36865118    
 -6.23187423E-02
 -0.16082476    
 -7.01093376E-02
  0.96959329    
 -0.74980724    
 -0.26843646    
   1.1005654    
 -0.69412327    
 -0.48258254    
  0.11355481    
   1.0007564    
 -0.76080573    
 -0.22871436    
  0.12088179    
  0.17445220    
 -0.10282297    
 -0.46357274    
  0.16818047    
  0.48383945    
  0.39780244    
 -0.57024884    
 -0.11778290    
 -0.22825848    
 -0.22555047    
  0.45125467    
  0.88985729    
 -0.23184747    
 -0.24321097    
 -0.26761469    
 -8.28058273E-02
  0.10031183    
  2.35810410E-02
 -0.12870063    
  0.21199735    
  0.12102653    
 -0.43704662    
  0.57251936    
 -0.19415601    
  0.39934158    
 -0.15804844    
  0.11024055    
 -7.07432106E-02
 -0.67261261    
  0.36584663    
 -0.37128183    
  0.23020296    
  0.56270307    
 -0.58237612    
  0.52789766    
 -0.60353512    
 -0.93430912    
  0.97855389    
 -0.20117718    
 -0.78957242    
  0.84114391    
  0.16766442    
  0.24832727    
  0.40021577    
 -0.71801519    
 -0.34950629    
  0.57408780    
  0.56996149    
 -0.63731396    
 -0.13353126    
 -8.29742923E-02
  0.60821545    
 -0.26847705    
 -0.30228087    
 -0.10047054    
  0.54597282    
  0.17786388    
  7.22290948E-02
 -0.66660774    
 -4.77325823E-03
  0.32754663    
 -0.23615891    
  0.61246729    
  2.33930182E-02
 -0.68279636    
  0.45094439    
  0.46945664    
 -0.90001553    
  0.44359300    
  0.20132455    
 -0.49719328    
 -0.23432761    
 -8.41258839E-02
 -0.10654341    
  0.47774011    
 -2.22642571E-02
 -5.79313114E-02
  0.17467159    
 -1.85344946E-02
 -0.46052489    
  0.29439783    
 -0.18232173    
  0.28707963    
  3.02783661E-02
 -0.18654108    
 -0.25373372    
  0.46110848    
 -0.39266074    
 -0.27671611    
  0.83086443    
 -0.37948942    
  0.41820404    
  0.24347009    
 -0.62187856    
  0.52590632    
 -0.62286049    
 -8.74227062E-02
  0.51526034    
 -0.62750328    
 -0.11090061    
 -0.44320527    
  0.16372029    
 -0.18805201    
  1.95128694E-02
  0.11401850    
 -6.22421131E-02
  0.11676331    
 -8.51577073E-02
  0.45883045    
 -4.01199982E-02
  0.68286037    
  9.43697244E-02
 -0.73992306    
  0.60639161    
 -0.22660564    
 -0.55817163    
  0.20067084    
  0.15060249    
  0.58303595    
 -0.38581812    
  0.29880667    
 -0.37141949    
  0.13300824    
 -0.25761366    
  0.10132409    
  7.62468800E-02
  9.81920883E-02
 -0.34695858    
  4.23475392E-02
  0.66720390    
 -0.88124263    
  0.57800430    
  0.25844538    
 -0.35443339    
 -1.69336908E-02
  5.35678081E-02
 -0.25234264    
  0.47404629    
 -0.41560277    
  0.21701147    
 -0.18056561    
  0.27123168    
 -0.30986315    
  0.56615877    
 -0.74280751    
  0.65861535    
 -0.60523540    
 -3.78356986E-02
 -0.49551934    
  0.32495344    
  0.55961555    
  3.59318517E-02
  0.10064348    
 -0.47548968    
  0.33192122    
  0.19683552    
 -0.37495527    
 -6.30929181E-03
  0.38987291    
 -0.25951111    
 -0.54536569    
  0.98600745    
 -0.49388605    
  0.13840248    
  0.10331742    
 -8.47827941E-02
 -0.29270297    
  0.15319158    
  5.59846349E-02
 -0.31777346    
  5.57722114E-02
 -0.49290544    
  0.46419522    
  4.27617282E-02
  0.19196497    
  0.38412586    
 -0.53285307    
  0.18269289    
 -0.51206332    
  0.48574585    
  0.59516656    
 -0.59707326    
 -0.29791251    
  2.03569662E-02
  0.45221427    
 -0.49597913    
 -0.13805296    
 -0.37716824    
  0.30514967    
  0.83516538    
 -0.52025962    
  0.28114414    
 -0.38861322    
  0.81706768    
 -0.68386626    
  0.42452776    
 -6.87771589E-02
  5.81468940E-02
 -0.45154893    
  0.22458132    
 -0.11133818    
  5.62063716E-02
 -0.68508279    
  0.74021465    
 -4.30593938E-02
 -0.16723576    
  0.18113868    
 -0.32314935    
  0.67804748    
 -0.66451544    
  0.61779779    
 -5.35840318E-02
 -0.31140688    
  0.22356117    
 -0.41384727    
  0.19237195    
 -2.08562636E-03
 -7.81308413E-02
  0.25731611    
 -0.10477909    
 -5.83090587E-03
 -1.17649883E-02
  0.18658575    
 -0.44128725    
  0.28385794    
  0.61549610    
 -0.26651347    
 -0.65600759    
  0.20209029    
 -1.06953029E-02
  9.82384533E-02
 -0.17649077    
  0.63324916    
 -0.72577226    
  0.98623574    
  -1.1374142    
  0.92397618    
 -0.39317331    
  0.11370245    
 -0.44843116    
  8.41617510E-02
 -6.24480695E-02
  0.26474807    
 -0.31868267    
  1.99508965E-02
  0.46536314    
 -0.29546416    
 -0.14550775    
  0.21394475    
 -0.33414030    
  0.53126764    
 -0.23479247    
 -0.10423885    
  0.17444320    
  0.57005322    
 -0.98974347    
  0.47820768    
 -0.28354600    
 -6.83191344E-02
 -2.55769622E-02
  0.77039611    
 -0.26320401    
 -0.24842127    
 -0.54472721    
  0.67399973    
 -0.29414681    
  0.17482489    
 -0.12873371    
  0.60981435    
 -0.65826678    
  2.56721210E-02
  0.15546632    
  5.18849827E-02
 -3.62289883E-02
  0.22508331    
 -0.40779316    
 -0.13186765    
  0.47398484    
  0.41534975    
 -0.51264870    
  0.41515025    
 -0.38459986    
 -0.34286439    
 -0.50502360    
 -0.18563305    
  0.90930104    
  3.35005298E-02
 -7.23206028E-02
  0.75963694    
 -0.75547886    
 -5.98468073E-02
 -4.27512042E-02
  0.60425323    
 -0.59282434    
  1.12997089E-02
 -2.04318408E-02
 -0.63956290    
 -0.20163722    
  0.56265080    
 -0.57873666    
  8.29488486E-02
 -5.10313474E-02
 -9.89817232E-02
  0.17458449    
 -9.67675000E-02
 -1.61728375E-02
 -6.16440549E-02
  0.38009799    
 -0.15811102    
  0.15415055    
 -0.27715552    
 -0.15852343    
  5.95415011E-02
  0.16971837    
  0.99595833    
 -9.44097638E-02
 -0.39855823    
  0.19259320    
 -0.40912142    
  0.38698006    
 -6.15580045E-02
 -0.28944743    
  0.15667140    
 -0.13223751    
 -0.18094307    
  0.30102265    
 -0.10638025    
  0.83851308    
 -0.40179536    
  0.28327656    
 -0.44773695    
  0.82522047    
 -0.83041501    
 -0.24686000    
 -0.21072093    
   1.0022041    
 -9.33485776E-02
 -0.34747764    
 -0.42681816    
  0.93340975    
  9.31217298E-02
 -0.56058276    
  6.74913870E-03
  0.77180904    
 -0.65751994    
  0.19556674    
 -0.24475721    
 -9.00718644E-02
  3.61213312E-02
  3.05700526E-02
  0.40761328    
 -0.68035370    
  0.26192963    
 -0.27044004    
  0.10021899    
  0.17239271    
 -2.19306815E-02
  0.48567823    
 -0.37258735    
 -0.47198591    
  0.51841581    
 -0.43617770    
  0.51432848    
 -0.16087510    
 -0.12215590    
 -0.86210144    
   1.3640714    
 -0.58666360    
  5.03789121E-03
  0.28264436    
  0.15252599    
 -0.36249924    
 -1.56336185E-07
  0.15548500    
  0.14669427    
 -0.26999244    
  0.29556957    
 -0.61232793    
 -7.41078034E-02
  0.84202832    
 -0.45569715    
  0.36842403    
 -0.31101301    
  0.40546504    
 -0.11350019    
  0.12346476    
 -0.46604547    
 -0.17736770    
  0.81600857    
 -0.64771134    
  0.53690618    
 -0.38112980    
  0.31933928    
 -0.53859198    
 -0.29743823    
  0.82176447    
 -0.67041880    
 -0.12553774    
  0.56234169    
 -8.51980597E-02
 -0.42441836    
  7.84148425E-02
  0.31997609    
  0.42885390    
 -0.61076993    
  0.38993558    
 -0.10590981    
  4.47702445E-02
 -0.42849541    
 -1.08108921E-02
 -0.45276162    
  3.77404280E-02
  0.72752869    
 -0.34005696    
  0.74883008    
 -0.54714411    
  0.80533385    
 -0.71585208    
  2.08556582E-03
 -0.12405246    
  0.10086937    
 -0.27286714    
  0.49899131    
 -0.16612706    
 -0.34413213    
  0.45069686    
 -0.53333926    
  0.54411149    
 -0.43078294    
 -0.23767187    
  0.24587944    
 -0.25287268    
  0.20258284    
  0.35953626    
 -0.15082303    
  0.74414957    
  7.03914687E-02
 -0.72346836    
  6.57320172E-02
 -9.80973765E-02
  0.41419885    
 -0.50121015    
  0.33954337    
 -0.18266252    
 -0.50538701    
 -0.31169689    
 -8.19734856E-02
  0.53269541    
  0.45813429    
  0.33993125    
 -0.13638097    
  0.22283912    
 -0.70170975    
  0.12023707    
  0.35711056    
  0.13257834    
 -0.53651989    
  0.59988952    
 -2.40976382E-02
 -0.34627637    
  0.38899648    
 -0.56300384    
  2.55877655E-02
  1.67017132E-02
 -3.79792638E-02
 -0.41193771    
  0.13919725    
  0.18748724    
  2.31491532E-02
 -2.08101552E-02
  0.38500819    
 -9.49920416E-02
  0.14612649    
 -0.37937361    
 -0.12193079    
  0.32500687    
  0.38053244    
 -0.62876248    
 -7.18010738E-02
  0.85752547    
 -0.68476152    
 -0.15310729    
  0.10170422    
  0.23927642    
 -0.35815910    
  0.50137508    
 -0.33527333    
 -5.82688078E-02
 -6.89929873E-02
  0.91819370    
 -0.77223969    
 -0.65281904    
  0.92180926    
 -0.31963375    
 -9.53103006E-02
  0.45046890    
 -0.55582947    
  0.34362733    
  0.33620417    
 -0.52795076    
  0.57763445    
  1.89520326E-02
 -0.16568984    
 -0.57487172    
  0.53877753    
 -0.39026710    
 -0.10989556    
 -0.50495088    
   1.1422756    
 -0.34397683    
 -6.01538271E-02
 -0.22314349    
  0.60294873    
 -0.51219434    
  0.39782545    
 -0.25153372    
  0.11712536    
 -0.34422159    
  6.00422807E-02
  0.21518636    
 -0.12817499    
  0.58135575    
 -0.85489321    
  8.34938362E-02
  0.13964975    
  0.67957228    
 -0.63776213    
  0.48152104    
 -0.70520359    
  0.28835583    
  -1.0227741    
  0.68468440    
  0.44889012    
  0.71461505    
  -1.0510873    
  0.15884149    
 -0.23509386    
  0.71610582    
 -0.37846312    
 -0.14896582    
 -0.18594822    
  0.92009813    
 -0.31967601    
 -0.27727321    
 -0.18587795    
  0.30300352    
 -0.42674255    
  0.88904089    
 -0.73950928    
 -0.14149944    
 -0.24675359    
  0.16915210    
  4.78290729E-02
  0.79616976    
 -0.68205649    
  0.31666946    
 -0.40368095    
  0.62539488    
 -8.50625783E-02
 -0.29917064    
 -0.24383944    
 -2.99344193E-02
  0.82009625    
 -0.29992190    
 -1.99010391E-02
 -1.17944516E-02
 -0.63391912    
  0.47637296    
 -0.22116150    
  0.62397754    
 -0.16548769    
 -0.53031516    
  0.22101368    
  0.20723967    
  0.24474543    
  0.17733411    
 -0.75889862    
 -0.32057962    
   1.0100795    
 -0.67743683    
  0.21302040    
  6.38116375E-02
  8.70114639E-02
  0.27763185    
 -0.37194240    
 -0.22039986    
  0.22405645    
 -0.33246556    
  0.63013422    
 -0.14560556    
 -0.69628668    
  8.14931020E-02
  0.32397228    
 -0.19370677    
  0.42644799    
 -0.36238655    
 -0.59979159    
  0.65774542    
  0.36251369    
 -0.34687093    
  0.52185106    
 -0.63438177    
 -5.61369956E-02
  4.61618453E-02
  0.33718804    
 -0.17768098    
  7.41078481E-02
  4.27249596E-02
  3.79516184E-03
  4.44518030E-02
  0.27124313    
  0.14144209    
 -0.72978157    
  0.59796119    
 -0.29546422    
 -9.84401777E-02
  0.83211505    
 -0.76922607    
 -0.29981908    
 -0.67531222    
   1.2115198    
 -0.65914553    
  0.14581044    
 -5.95258698E-02
  0.88431847    
 -0.56513774    
 -0.17536892    
  0.37339365    
 -0.25586736    
 -0.24022935    
  0.87416244    
 -0.66310209    
  -1.0291969    
  0.55707675    
  0.12116730    
  0.12675160    
  5.40670231E-02
  0.30630472    
 -0.30881390    
  0.24402963    
  0.27080840    
 -0.27277881    
 -0.30693260    
 -8.38480145E-02
  0.81513256    
  6.00933991E-02
 -0.50035024    
  0.46069178    
 -0.71487337    
  0.16187274    
 -6.61514886E-03
  1.75443590E-02
  0.16955952    
 -0.23467757    
  0.12625422    
  0.35154945    
 -0.43244448    
 -0.12753104    
 -2.80990303E-02
  0.38628423    
 -0.31143600    
  0.20568435    
  0.36077598    
 -0.29819646    
 -3.17487754E-02
 -0.35911760    
  9.58042368E-02
  0.33647215    
  0.14884558    
 -0.29888970    
  0.46769556    
 -0.58266503    
  0.49553677    
 -0.35627478    
  3.53671052E-02
 -0.11657719    
  4.24690358E-02
  0.43885833    
 -0.54629993    
 -0.75030559    
  0.36885548    
  0.37680972    
  4.32375520E-02
 -0.39659607    
  0.20577505    
  0.30835629    
 -0.51082569    
 -0.69645315    
   1.0277255    
  0.17757083    
  0.51794326    
 -0.55843431    
  0.44859850    
  0.13550809    
 -0.36261773    
 -0.11571571    
 -1.86069263E-03
 -5.35499938E-02
 -5.03629781E-02
 -0.21337734    
 -0.41963148    
  0.31455517    
  0.38827282    
  0.25388014    
 -0.47269776    
 -1.20629482E-02
 -0.20689304    
  0.54371190    
  7.83082843E-02
 -0.31585294    
 -0.39671230    
  0.62380409    
  0.10780956    
 -0.19370678    
 -0.23804417    
 -0.76075751    
 -4.23342027E-02
  0.10265414    
 -0.14686014    
  0.29612076    
  0.53899652    
   1.0017486    
 -0.71406657    
 -0.27550173    
  0.43175116    
 -0.38446072    
 -0.20426978    
   1.2442282    
 -0.79714805    
 -0.10294814    
  0.37142497    
 -0.60821539    
 -0.36800754    
  0.23192835    
  0.28695294    
  0.11948346    
 -0.23045163    
  0.74321711    
 -0.40430319    
 -0.29350635    
 -0.48696914    
 -1.14722122E-02
   1.0726368    
 -0.57887888    
  0.52342194    
 -0.13214163    
 -1.11733489E-02
 -0.76122338    
   1.1704267    
 -0.86486429    
 -0.18892539    
  0.65258002    
  0.17619896    
 -0.38041434    
  0.46117595    
 -0.48090008    
  0.35786930    
  0.28209528    
 -0.72733849    
  0.55837256    
 -0.54971480    
 -7.60994777E-02
  5.65122217E-02
  0.65962458    
 -0.65742910    
 -0.14868309    
  0.43636525    
  2.27651242E-02
 -0.28875455    
 -0.12073812    
  0.56547874    
 -0.52281827    
  0.21053518    
 -0.86947179    
 -0.17606311    
  0.88918883    
 -0.13888310    
  0.61709464    
 -0.50493926    
 -0.15339853    
  0.25014400    
 -0.22416846    
  0.36535522    
 -7.95978382E-02
  0.32456553    
 -0.14513841    
  0.34174928    
 -0.44157842    
  3.32490131E-02
 -0.61535776    
 -0.38341713    
  0.51734620    
 -0.37799087    
  0.82081795    
 -0.13583423    
 -0.10581604    
 -0.45328766    
   1.2983050    
 -0.22755621    
 -0.71802408    
  0.76130009    
 -0.56936926    
 -0.49911326    
  0.21212406    
 -0.32819614    
 -0.15350990    
  0.23118301    
 -0.49669111    
   1.3490601    
 -7.56267756E-02
  9.51612368E-02
 -0.29965845    
 -0.10580701    
  0.14324982    
  0.52274674    
 -0.72815639    
  0.29419300    
 -0.12823570    
  0.41414642    
 -0.42425764    
 -0.34340671    
  0.76500142    
 -0.75360525    
  0.41766635    
 -0.25344872    
  3.54229659E-02
  0.65772450    
 -0.57964689    
 -0.22260723    
  0.66044664    
 -0.50898081    
 -3.04114781E-02
 -0.13727118    
  0.98930818    
  -1.0367370    
  0.38429010    
  0.27839804    
 -0.52665979    
  0.32320347    
 -0.30100754    
  0.76376486    
 -0.64652383    
 -0.23899506    
  0.42995611    
 -0.10178282    
 -0.47000372    
 -0.27193365    
 -1.25789065E-02
  0.73851573    
  8.86902213E-02
 -0.25978455    
  0.10655596    
  0.10600565    
 -0.12555009    
 -0.24195959    
  0.62375522    
 -0.21271893    
 -0.96855915    
  0.97777605    
  0.19900106    
  8.63845870E-02
 -0.82412004    
  0.63153952    
 -0.25370628    
 -0.13107117    
  0.51180810    
 -0.44757682    
 -0.28614736    
 -0.34016010    
  0.48285189    
  0.76125300    
 -0.55744421    
  0.12618352    
  0.17174970    
 -0.67242950    
  0.41279870    
  1.45081272E-02
 -0.35726300    
  0.25327352    
  0.54582238    
 -0.25814021    
 -0.51482898    
  0.56166041    
 -0.32316253    
 -0.12230779    
  0.37261882    
  1.75593363E-03
  2.08339766E-02
  0.15709199    
  8.71335343E-02
 -0.41018698    
  0.49775878    
 -0.72956049    
  0.51286936    
  1.53043761E-03
 -0.54293609    
  0.35693789    
  0.16122894    
 -0.70576572    
  0.80136096    
 -0.61903930    
  0.25746810    
 -0.22878331    
  0.33720666    
 -0.52004218    
  0.61618620    
 -0.48884669    
  7.58533701E-02
  0.66892672    
 -0.56608820    
  0.45857486    
 -0.33074147    
 -4.08219360E-02
 -0.16497272    
  0.63627785    
 -8.68929923E-02
 -0.53717452    
  0.44667521    
 -0.12030950    
 -4.66031916E-02
 -0.21401097    
  0.14173613    
 -0.39370027    
  0.70766115    
 -0.61821610    
 -0.59637970    
  0.55265707    
  0.15733790    
  0.30951831    
 -0.47245836    
 -0.32197130    
  5.65122142E-02
 -4.87899743E-02
 -0.15350990    
 -4.52333104E-08
 -4.52333104E-08
 -8.41618031E-02
  3.35764773E-02
  0.88173836    
 -1.77345108E-02
  0.23145860    
 -0.17165297    
  2.03901790E-02
 -0.12076928    
 -0.26381460    
 -0.22922659    
 -0.31633747    
  0.49014840    
  0.58493352    
 -0.35667476    
  5.72845265E-02
 -0.64099777    
  0.25985953    
  0.40441939    
  0.16366887    
 -0.19771482    
 -9.76940095E-02
  0.71439928    
 -0.82801455    
  0.30425507    
  0.38487324    
 -0.40479419    
  0.47100925    
 -0.18433370    
 -0.47667223    
 -0.22557965    
 -0.66311508    
  0.69018441    
  0.28247568    
  0.17408468    
 -0.29522917    
 -0.21309318    
 -1.25789223E-02
 -0.17601217    
   1.3199933    
 -0.28098398    
 -0.54109657    
  0.36966345    
 -0.46842021    
 -0.57620823    
  5.69082834E-02
  0.93567628    
 -0.61451799    
  0.26899013    
 -5.57721220E-02
  0.30130473    
  4.50932086E-02
 -0.41610345    
  0.32764822    
 -0.64243209    
   1.0498223    
 -0.36772469    
  0.55004656    
 -0.93898231    
  0.80788982    
 -0.49591491    
  0.36741695    
 -0.46613321    
  5.37183732E-02
  0.12010504    
 -0.17382364    
  6.41243905E-02
  0.33617625    
 -0.53730744    
  0.72675312    
 -0.62113976    
  0.44345850    
 -0.54150581    
  0.68304598    
 -0.28937542    
 -0.27980363    
  0.65311903    
  4.22678776E-02
 -0.81935501    
  0.91831911    
 -0.77217728    
  0.17277335    
 -0.26698765    
  0.64501935    
 -0.63781649    
 -0.51402044    
  5.44882752E-02
  0.36158714    
 -0.10272547    
  0.86098814    
 -0.51785475    
 -7.76252076E-02
 -1.12739047E-02
  6.15579411E-02
 -4.80441563E-02
 -0.23044060    
  0.73992318    
  0.22421832    
 -0.60972255    
 -0.40053645    
  9.82557386E-02
  9.43375155E-02
  0.52819216    
 -0.41122061    
  0.70498174    
 -0.60027069    
 -0.33219290    
  0.28223231    
  0.10679372    
 -0.28584212    
  0.19329073    
 -0.42381418    
  0.71149641    
 -0.67810953    
  4.95007150E-02
  0.20015390    
 -0.48405516    
  0.22540495    
  9.20188874E-02
  0.18506525    
 -0.85111022    
  0.72989661    
  0.69056642    
  -1.3633047    
   1.3183833    
  0.23282640    
 -0.89405572    
 -0.56092536    
 -0.14274816    
  0.59889448    
 -0.27995983    
  0.32542247    
  9.78322774E-02
  0.21250775    
  0.16485825    
 -0.41065988    
 -0.68278450    
  0.88274467    
  8.96730945E-02
  0.46045542    
 -0.46828300    
  6.28181323E-02
 -0.42596897    
  0.85693657    
 -0.72729677    
  0.55926144    
 -0.43570501    
  0.85665226    
 -0.91303706    
  1.83912683E-02
 -0.17370278    
 -0.33484745    
  0.88863903    
 -0.43630996    
  3.55065577E-02
  0.31123960    
 -0.51709175    
  0.10049141    
  0.75574577    
 -0.18914087    
 -0.42471075    
  0.65195125    
 -0.56400651    
 -0.60476804    
  0.14008883    
  0.52639008    
 -0.42989209    
 -0.41291121    
  8.58897716E-02
  0.98391116    
 -0.49555805    
 -0.60613573    
  0.48550802    
  0.78170037    
 -0.52880454    
 -0.37388936    
  0.43815127    
  0.36019570    
 -0.42004251    
  0.44293368    
 -0.36866835    
 -0.18847531    
 -0.76744497    
  0.23161805    
  0.99184453    
  0.18127750    
 -0.78039575    
  0.22825882    
  8.05656239E-02
 -7.37860128E-02
  9.65377465E-02
  0.11025649    
 -0.42488337    
  0.40266019    
 -0.36150202    
 -0.36981776    
   1.3586793    
 -0.24207154    
 -0.43127295    
 -0.59605592    
  0.24217854    
  0.21754146    
  0.31045452    
 -0.24521397    
  4.12430912E-02
  0.50718272    
 -0.76370561    
  9.22196060E-02
  0.17435348    
 -0.44941702    
  0.68685770    
 -7.19262958E-02
 -0.45586669    
  0.67968804    
 -0.26888943    
  0.37546888    
 -0.13544749    
 -0.63227630    
 -6.78685158E-02
  0.18885435    
  0.44349229    
 -0.39359546    
 -0.20017901    
   1.0822631    
 -0.76725531    
 -0.27008644    
  0.42339122    
 -0.18130694    
  0.51366127    
 -0.38802105    
 -4.57534902E-02
  3.49623226E-02
  0.10300700    
 -0.22192091    
 -6.12888113E-03
  0.60762483    
 -0.73415536    
  0.65643489    
 -0.77479941    
   1.0466758    
  -1.1313100    
  0.20763943    
 -0.30952400    
 -0.15678281    
 -0.26458058    
  0.27923313    
 -0.15718544    
   1.1868049    
 -0.35297117    
  0.16335019    
  8.71422812E-02
 -0.40834704    
 -0.33344659    
  0.93484873    
 -0.68252742    
  0.46323177    
 -0.48218983    
  0.49393752    
 -0.29893720    
  0.47638100    
 -0.58217895    
 -7.96780661E-02
  0.12041236    
  0.10745936    
 -0.30673006    
  0.27802011    
  0.28962177    
 -4.00349274E-02
  0.14742811    
 -0.76625133    
  0.38081944    
 -0.56539047    
  0.80490601    
 -0.29272991    
 -0.66520107    
  0.33196276    
  0.82773745    
 -0.64494503    
  0.11332850    
  3.91400419E-02
 -0.25913703    
  1.33428344E-07
  0.28899014    
 -0.68533462    
 -0.58623123    
   1.0774100    
 -6.39039278E-02
 -0.11556447    
 -0.44468573    
 -0.25704518    
  2.27283761E-02
 -2.84918472E-02
 -5.79727860E-03
 -5.83092542E-03
  3.44862901E-02
  0.21747792    
 -0.36318961    
  0.29257205    
 -4.88997623E-03
 -0.10863399    
 -3.90020870E-02
 -0.15320437    
  0.26592377    
 -3.09301689E-02
 -0.17709957    
  0.28611854    
 -9.86021012E-02
 -0.11519587    
 -7.85900801E-02
  6.68942556E-02
 -3.59320454E-02
  9.86303911E-02
 -2.23471858E-02
  2.23470852E-02
  5.37765287E-02
 -3.73376496E-02
 -8.50372091E-02
  4.62511294E-02
  5.63394371E-03
  8.60744789E-02
 -6.93613440E-02
  2.18589567E-02
  1.60862636E-02
  1.26250868E-07
 -1.60859749E-02
  0.11718242    
 -7.48480111E-02
 -6.97332621E-02
 -2.81709898E-02
  6.63226917E-02
 -5.49587719E-02
  4.95968983E-02
 -4.20908854E-08
  3.69433947E-02
 -4.23342027E-02
 -0.25054249    
  0.17185025    
  7.32722208E-02
 -3.87859121E-02
  0.10705387    
 -0.10142005    
  4.93251160E-02
  5.33347204E-03
 -2.15061828E-02
 -0.10294817    
  0.14028578    
 -8.74875635E-02
  2.81709507E-02
 -0.12405245    
  0.17811985    
 -8.79688412E-02
  0.60613579    
 -0.45198491    
 -0.13705613    
   1.0582610    
 -0.23795888    
  0.53588223    
 -0.38600489    
  0.29939047    
 -0.50292027    
  0.43732327    
 -0.26202524    
 -3.81640308E-02
  4.03642356E-02
 -0.11148404    
  0.25838730    
  0.35819188    
 -8.87007043E-02
 -4.59679887E-02
 -0.43160048    
  0.26523575    
  0.34259793    
 -0.75887382    
  0.28836110    
  0.12432422    
 -0.56502622    
  0.66262281    
 -0.42440361    
  -1.0452014    
   1.8023416    
 -0.80568075    
 -0.14330231    
  0.25466579    
  0.17762674    
  0.27286676    
 -0.27876687    
 -0.29361692    
  0.31121242    
 -0.25965467    
 -0.58377445    
 -0.46820340    
  0.66764504    
  0.38684240    
  0.20748262    
 -0.14907178    
  0.20837800    
 -0.15767561    
  0.52066487    
 -0.62228715    
  0.16264319    
  4.21943096E-03
 -0.27167079    
  1.91524308E-02
  0.48279428    
 -0.20122844    
 -0.14972943    
  0.14972948    
 -2.06620116E-02
  0.28349817    
 -0.54983693    
  0.40455654    
  0.42348349    
 -0.69314730    
  5.78197241E-02
  0.69202298    
 -0.76181889    
  0.82396394    
 -0.84342921    
  0.83600205    
  -1.1277878    
 -0.13353160    
   1.0445449    
 -0.54582226    
 -2.28574383E-03
 -2.08101552E-02
  0.60400945    
 -0.55833960    
 -0.71572131    
  0.52713037    
  0.44682598    
 -0.40719086    
  0.26276290    
 -0.10270818    
  5.99749535E-02
  2.26114281E-02
  1.21211829E-02
  0.54167014    
 -0.79126519    
   1.0511101    
  -1.0082281    
  0.24608813    
 -0.17923741    
  4.29445431E-02
 -8.88910796E-03
  0.22135623    
 -0.14200069    
  0.49921218    
 -0.52215374    
  0.74554765    
 -0.75402194    
 -6.14226721E-02
  0.12928024    
 -0.71120173    
  0.76160014    
  0.39977792    
 -0.85068315    
 -0.37334564    
  0.96835941    
  0.41901186    
  2.12999303E-02
 -0.40968907    
 -0.70914757    
  0.71389812    
 -0.31707236    
  0.58682203    
 -0.60653788    
  0.41134748    
  0.30151558    
 -0.92664766    
 -0.34306934    
  0.61278242    
  7.26125315E-02
  0.48640537    
 -0.66484356    
  9.10729021E-02
  0.32365134    
 -0.54626441    
  4.66404632E-02
  0.15451229    
  0.31073332    
 -0.53062809    
  8.54336470E-02
  0.13228998    
  0.24209313    
 -0.29110065    
  0.13638136    
  0.42127576    
 -0.51738304    
  0.22839306    
  8.04454386E-02
  0.17261274    
 -0.59513044    
  0.78465289    
 -0.79205137    
  0.37360993    
 -0.27023175    
  0.32492623    
 -0.10178283    
 -0.22314371    
  0.59224111    
 -0.55499685    
 -0.24763443    
 -8.02725255E-02
  3.80718820E-02
  0.19516987    
  0.38073316    
  0.30529651    
 -0.95574963    
 -0.19792229    
 -9.49328244E-02
  6.42791465E-02
 -0.33959007    
   1.0443429    
  0.39515561    
  0.12523925    
 -0.67166525    
 -0.32490632    
  7.45500922E-02
 -8.70114043E-02
 -0.44707111    
  0.51961040    
  0.64384645    
 -0.23160192    
  0.25730225    
 -0.92754769    
 -0.21843746    
   1.2587812    
 -0.74795520    
  0.68608016    
  0.10621136    
 -0.42803940    
  0.20776178    
 -0.54697740    
  0.24703167    
  0.10578957    
  0.41443393    
 -0.43392739    
 -0.28506070    
  0.61702359    
  7.03727920E-03
 -0.47817141    
 -0.17241606    
  0.32721278    
 -8.91276821E-02
 -5.44203743E-02
   1.0040474    
  -1.0521666    
  8.75980482E-02
 -0.75754213    
  0.36489794    
  0.83539820    
 -0.31759092    
 -0.18726738    
 -0.70003605    
 -0.14878869    
   1.2686782    
 -6.52405694E-02
 -0.44308192    
  0.20294102    
  1.21704796E-02
  6.63012862E-02
  0.40168449    
 -0.65111387    
  0.97231859    
 -0.72666979    
  9.56545770E-02
 -0.17648686    
 -4.11533471E-03
 -0.27064571    
  0.10994451    
  0.86308426    
 -0.90007955    
 -0.16045178    
 -0.41882837    
 -5.05853146E-02
 -0.12014419    
 -0.14884555    
  0.71452194    
 -0.30085999    
 -2.06192303E-02
   1.6276050    
  -1.2333133    
 -0.38186920    
  0.31207332    
 -0.42985651    
 -0.17678159    
 -1.67133547E-02
  5.46585396E-02
  1.26250868E-07
 -0.18658578    
 -3.25763822E-02
  0.33930662    
 -0.40782624    
  0.24973693    
 -0.20128462    
  0.24453463    
  6.65205792E-02
 -0.14348184    
  1.13638714E-02
  3.87860462E-02
  2.19625473E-08
 -2.19788328E-02
 -3.39016169E-02
  5.58804795E-02
  3.73378024E-02
 -8.74875635E-02
  3.92206982E-02
 -6.23431355E-02
  5.83075965E-03
  5.79722552E-03
  1.07772728E-07
  2.84920819E-02
  3.31522301E-02
  0.10318425    
 -0.20012616    
 -3.65896039E-02
  1.23456353E-02
  5.95415011E-02
  8.31504911E-02
  1.26250868E-07
 -2.69559547E-02
  5.32039143E-02
 -6.97332621E-02
 -1.11731747E-02
  9.12162140E-02
 -0.14903572    
  4.08218838E-02
  1.69977024E-02
 -1.69976875E-02
  5.55700138E-02
 -0.11441024    
  0.11441051    
  5.26439399E-02
 -0.11394432    
  0.18327898    
 -0.49030396    
  0.47097969    
 -0.14686014    
 -9.47455242E-02
  4.84941825E-02
  0.11184819    
 -2.68112347E-02
  5.42022986E-03
 -6.13005906E-02
  2.27283761E-02
  4.39630821E-02
  3.17487307E-02
  0.68530422    
 -0.70105249    
  2.61110142E-02
 -6.93613440E-02
 -3.94417979E-02
  1.14287669E-02
  1.69020407E-02
 -1.69017389E-02
 -1.71922930E-02
  0.12482320    
 -5.11489576E-03
 -5.14153019E-03
 -4.75021712E-02
 -4.42059785E-02
 -1.70945004E-02
  2.83307359E-02
 -5.74872568E-02
 -3.00323255E-02
  0.17824836    
 -6.86286539E-02
  1.08698346E-02
 -5.42004546E-03
 -3.87859121E-02
  2.23470852E-02
  4.85270284E-02
 -1.05819833E-02
 -7.73867294E-02
  3.94415185E-02
 -1.11109950E-02
 -1.69017389E-02
  8.17895681E-02
 -2.11647619E-02
 -0.10121007    
  3.48871462E-02
  8.74875858E-02
 -7.61235803E-02
  2.23470852E-02
  5.50964056E-03
  7.91969150E-02
  5.06340666E-03
 -5.18249422E-02
 -2.15061828E-02
 -3.31520811E-02
 -6.97959587E-02
  0.17121582    
 -0.24625124    
  8.70112330E-02
  0.19904599    
 -0.22925998    
  0.18945341    
 -3.61796692E-02
 -7.08742291E-02
 -1.13638705E-02
  1.13638714E-02
 -1.70945004E-02
 -5.31097129E-02
  3.57180759E-02
  4.57224809E-02
  0.11591887    
 -0.24071002    
  6.13688007E-02
  3.50912549E-02
  0.10363477    
 -6.41933680E-02
 -2.23471858E-02
  3.87860462E-02
 -7.91373029E-02
  0.10594846    
 -4.32501957E-02
  1.64387487E-02
 -0.25910851    
  0.29119700    
  7.59858936E-02
 -0.13005306    
 -3.39016169E-02
  0.20223707    
 -0.20223694    
  0.18805212    
 -2.40975637E-02
 -6.03199117E-02
 -0.12102664    
  6.23431168E-02
 -3.92208248E-02
  2.81709507E-02
 -4.54625338E-02
  3.42891999E-02
  0.10142005    
 -0.23977865    
  0.13835856    
 -6.97959587E-02
  0.16612701    
 -5.23680262E-02
  5.36199193E-03
  0.57402617    
 -0.57938832    
 -1.62606668E-02
  0.11838994    
 -0.20988233    
  8.60128626E-02
 -3.92208248E-02
  3.92206982E-02
 -2.22230107E-02
 -2.84918472E-02
  2.28582509E-02
 -1.70945004E-02
  3.94415185E-02
  4.85270284E-02
 -9.95297581E-02
  6.19915314E-02
 -5.61944507E-02
  2.84920819E-02
 -2.27283165E-02
 -1.15609830E-02
  2.29895897E-02
  5.52626364E-02
 -1.08108940E-02
 -5.58805242E-02
  6.66913316E-02
 -3.27897482E-02
 -5.12932986E-02
  9.47785303E-02
  6.68627098E-02
 -0.10480809    
 -2.23471858E-02
  0.12216770    
 -0.16841882    
  4.05853502E-02
  4.98719923E-02
  6.28477782E-02
 -7.37177208E-02
  8.88312832E-02
 -8.33815858E-02
 -2.19788328E-02
 -5.12932986E-02
  8.40830728E-02
  1.06954155E-02
 -2.69559547E-02
  2.69559361E-02
  1.58315971E-02
  1.31523677E-07
 -5.93165047E-02
 -5.57081494E-03
  5.96382543E-02
  1.04713310E-02
 -0.18859097    
  0.17811985    
 -0.13503648    
  0.12445430    
 -5.46582863E-02
  3.31522301E-02
  8.83689150E-02
 -0.29266953    
  0.14265640    
  9.37324613E-02
 -5.40671460E-02
 -5.57081494E-03
  0.56200719    
 -9.60016251E-03
  0.14908496    
 -0.58557332    
  0.43003631    
  0.55079311    
 -0.64577937    
  0.15160571    
  0.64137101    
  0.13252456    
 -0.36537683    
 -0.15110637    
  0.17916457    
  0.16538055    
 -0.39546525    
  1.72631778E-02
  0.14114295    
  0.38183358    
 -0.56034082    
  0.12172353    
  0.25106493    
 -0.32569149    
 -0.31633720    
 -0.36957201    
   1.3570238    
 -0.66147578    
  0.22458132    
  0.18008418    
 -0.21915138    
  0.64101475    
 -0.81224257    
  3.48469466E-02
  0.54978299    
 -0.57521760    
  0.79228222    
 -0.60102320    
  0.30160779    
 -0.20577009    
 -0.95025277    
   1.0049673    
 -0.16027029    
 -0.33569142    
  0.95488060    
 -0.76394433    
  0.39715385    
 -0.67064041    
  0.56173301    
 -0.33918297    
  0.57075143    
  5.61137497E-02
 -0.45488989    
  0.43825492    
 -0.69702578    
  0.13998735    
 -7.96674117E-02
 -0.97920465    
  0.60495460    
  0.24141517    
  0.17580065    
 -4.05298844E-02
  0.14050207    
  0.54163587    
 -0.99030429    
  -1.0469878    
   1.3154466    
  0.35083520    
 -0.22492783    
 -0.25259081    
  0.27466673    
  1.30152879E-02
 -0.39368114    
  0.26506400    
  0.13720132    
  0.17409678    
 -0.31621185    
  0.76098990    
 -0.82454354    
 -0.65959579    
  0.48511732    
  0.21561532    
  0.10283855    
  0.15933190    
 -0.16160740    
  0.12409062    
 -0.53183603    
  0.14629193    
  0.40349084    
  0.25657091    
 -0.36501005    
 -2.45274417E-02
  8.85152668E-02
 -0.42634284    
  0.71350801    
 -0.19826186    
  0.39342073    
 -0.44381890    
 -0.20199686    
  0.87099802    
 -0.65126669    
  0.12297775    
 -0.49200544    
 -0.58102977    
   1.3950940    
  5.71585782E-02
 -0.37233239    
 -0.30207896    
  0.31739870    
  0.37342563    
 -0.73348486    
 -2.69957390E-02
  0.65770030    
 -0.26559126    
 -0.46163526    
  1.84947159E-02
 -4.82667536E-02
  0.80603409    
 -0.61868876    
 -0.15491015    
 -2.15061810E-02
  0.74090147    
 -0.56676543    
 -0.12638167    
  0.75590312    
 -0.39277211    
 -0.19428474    
 -0.32256508    
  0.45171064    
 -9.26216096E-02
  0.40405786    
 -0.28862169    
  0.25714520    
 -0.37680975    
 -9.78559479E-02
  0.21186528    
 -0.20953128    
 -5.26435375E-02
  0.51914471    
 -0.13102818    
 -9.24810469E-02
 -0.30056164    
 -5.58523051E-02
 -3.18329223E-02
  9.26113203E-02
 -0.29178551    
  0.65799707    
 -9.65032801E-02
 -0.16262949    
 -0.57855767    
  0.24956292    
 -0.69314736    
   1.7679613    
  0.21155851    
 -0.80417335    
 -0.10578147    
 -0.30824277    
  0.70595896    
 -0.30528048    
  0.34003034    
  2.72832089E-03
 -0.25814983    
 -0.20913276    
 -9.81401876E-02
 -0.54414839    
 -0.25249565    
  6.68627098E-02
 -0.12715507    
  8.13456699E-02
 -7.57116973E-02
  2.22231224E-02
  2.71019787E-02
 -0.13735862    
 -1.23459920E-02
  0.19159541    
 -0.25571993    
  0.16450384    
  5.60248550E-03
 -3.98914889E-02
  5.10023423E-02
  8.47065672E-02
 -0.18333735    
  5.91888055E-02
  0.11394446    
 -1.55041553E-02
 -5.89985549E-02
 -5.54010691E-03
  6.97332174E-02
  4.06144820E-02
 -0.15581059    
  9.42524225E-02
 -3.77403423E-02
 -5.50986873E-03
  2.18589567E-02
  6.28477782E-02
 -8.47069100E-02
  5.89983724E-02
  2.57082302E-02
 -7.91970566E-02
  7.41081089E-02
 -6.31788820E-02
 -5.01498953E-02
  0.11841763    
 -6.28477409E-02
  5.39080659E-03
 -8.40831250E-02
  0.12102651    
 -5.32041825E-02
  1.08698346E-02
 -7.28615075E-02
  9.95295793E-02
 -1.59154069E-02
  6.72088191E-02
  6.58555308E-08
 -6.72086999E-02
 -0.20067067    
  0.24256185    
 -0.17313316    
  0.14188047    
 -0.14799702    
  6.11618953E-03
  0.10414024    
 -0.10414030    
  0.10414024    
 -0.17356874    
  0.20067075    
 -0.18125243    
  0.91629094    
 -0.78436309    
  3.31522301E-02
  2.68111452E-02
  2.09430531E-02
 -8.65403414E-02
  1.68071911E-02
  6.45385534E-02
 -9.84401405E-02
   1.1813039    
  0.17731181    
 -0.45854825    
  0.22501120    
  0.26837373    
 -0.47716188    
  0.23820205    
 -0.26381442    
  1.63747724E-02
  4.09146734E-02
  0.61560714    
 -0.32736802    
 -0.30395156    
  0.54069197    
  0.24940930    
  0.16957833    
 -0.58019000    
  0.16383404    
 -0.82949859    
  0.22795133    
  0.32994184    
 -0.38921839    
 -0.52277124    
   1.1296009    
 -0.50759482    
  0.12543416    
 -6.72521740E-02
  0.23867469    
 -0.32489565    
  0.46674013    
  5.91374673E-02
 -0.78092259    
  9.05730501E-02
 -0.29328418    
  0.94944298    
 -0.37337679    
  0.99051905    
 -0.82589716    
 -0.30207077    
 -0.23896879    
  0.64120799    
 -0.19369452    
  0.34205869    
 -0.70435154    
  0.20781538    
  0.86608076    
  -1.0217582    
  0.38566262    
 -0.17652023    
  0.13759042    
 -0.39045522    
  0.24415040    
 -0.43432379    
  0.87067139    
 -0.24206237    
 -2.55487524E-02
  0.12003954    
 -0.25225174    
  0.18442905    
  0.43995142    
 -0.53175867    
 -0.29282361    
  3.29559930E-02
 -0.88197386    
   1.6297128    
 -0.79890114    
  0.34505910    
  0.73143810    
 -0.86020136    
  0.14352359    
  -1.0608721    
  0.36772478    
  0.49084711    
  0.64961237    
 -0.52142036    
 -0.39370027    
  0.35139799    
 -0.10170926    
  0.16160721    
 -0.13242449    
 -0.52269495    
  0.51157165    
 -0.22762774    
  0.85369790    
 -0.86784220    
 -6.47285208E-02
  0.35027164    
  4.60330509E-02
 -0.42092150    
  0.60187852    
 -0.62711638    
 -0.23277450    
  9.60430503E-02
  0.41880655    
  9.20189098E-02
 -4.95595820E-02
  1.10742626E-07
 -0.16265477    
  0.59470701    
 -0.26056677    
 -3.89862317E-03
 -0.37185666    
  0.22484197    
  0.21496549    
 -0.17071049    
  0.59425920    
 -0.67773485    
  2.09551305E-02
  0.44462657    
 -0.94932669    
 -0.13462248    
 -0.26893613    
  5.01498058E-02
 -0.19105528    
  0.26438662    
  0.11890469    
 -0.33199793    
  6.06246404E-02
  2.32567955E-02
  1.70945451E-02
  0.74274409    
  0.67003244    
 -0.52050084    
  0.37888008    
  8.50284621E-02
 -0.55598348    
 -0.47509253    
 -0.25951132    
 -7.12629482E-02
  1.69020407E-02
 -3.40941027E-02
 -2.33930461E-02
   1.4981426    
 -0.42146552    
  0.27039665    
  0.25880787    
 -0.75436568    
  0.78131545    
 -0.73445117    
  1.19760726E-02
  0.19611490    
 -0.21292208    
 -4.85428143E-03
 -0.20148221    
  4.65200879E-02
  0.57890898    
  0.10424519    
  1.14125647E-02
  9.88023821E-03
 -0.58919227    
 -0.35848486    
  0.44802478    
  0.12393672    
  5.76127134E-02
  6.71896562E-02
  0.58858848    
 -0.52902615    
 -6.31788597E-02
  9.49807614E-02
 -0.28603601    
 -7.98597559E-02
  0.14357589    
 -9.03839022E-02
 -0.43634257    
  0.80976796    
 -0.15389216    
  0.50792807    
 -0.72521168    
  7.36261979E-02
 -2.09009717E-03
  0.14755416    
 -0.18593815    
  3.41911800E-02
 -0.10629482    
  0.46443924    
 -0.41431463    
  0.30584916    
 -0.42613575    
  2.71957330E-02
  0.46847820    
 -0.55504596    
 -0.28414237    
  0.78588426    
 -0.44739476    
  0.59670305    
 -0.64310288    
  0.75081831    
 -0.38573572    
 -0.83455896    
  8.10159370E-02
  0.55348253    
  0.61645460    
 -0.15093511    
 -0.57661331    
  0.66010720    
  -2.2089207    
   2.1098566    
 -0.17918827    
 -0.15471952    
  0.69414252    
 -0.83510035    
 -0.21117429    
 -2.00291723E-02
  0.88338530    
 -0.26367950    
 -0.82778996    
  0.68779480    
  0.60922098    
 -0.71081209    
  7.07077235E-02
 -0.16839680    
  1.94602180E-02
 -0.35636887    
  0.25504515    
 -0.11011123    
  0.21143521    
 -5.27595021E-02
 -0.54061031    
 -9.76382717E-02
 -0.17211752    
  0.34800804    
 -2.17399839E-02
  0.57879210    
 -0.23762153    
  0.48229745    
 -0.17144832    
 -0.15446892    
  0.29157197    
  0.19033138    
 -0.65139025    
  0.13780978    
 -5.18985167E-02
  0.46575728    
 -0.56762654    
  0.88525105    
 -0.74072111    
  0.27248588    
  0.16868341    
 -4.11331505E-02
 -0.23566310    
 -0.50038177    
  0.24625100    
 -2.54119025E-03
 -0.62670219    
  0.46403348    
  0.41736987    
 -1.59050506E-02
 -0.45055452    
  0.77173728    
 -0.13519399    
 -0.17999466    
 -0.21224675    
  0.17159103    
 -0.46751732    
  0.33220604    
  0.49260828    
 -0.70335877    
  5.14397621E-02
  0.18046269    
  5.43120950E-02
  0.59970772    
 -0.53778815    
 -8.41919333E-02
 -4.37353477E-02
  0.21321206    
 -3.08904499E-02
 -0.20132443    
 -9.81921405E-02
  0.21357431    
 -0.29626587    
  0.30265564    
  0.21161224    
  0.11050213    
  0.16941808    
 -0.56189114    
 -7.32322261E-02
  0.19329073    
 -0.20562111    
  0.20157251    
  0.52931488    
 -0.34631729    
  0.10112872    
 -0.31293476    
 -9.17674303E-02
  7.91620910E-02
 -0.31845388    
  0.20909198    
 -6.07722364E-02
 -3.83188315E-02
 -0.13055941    
 -0.62712598    
  0.91629082    
 -0.34405652    
  0.26067492    
 -0.52869791    
  0.61651403    
 -0.36747876    
 -0.31685758    
  0.39665458    
  0.78065026    
 -0.67972404    
 -4.36037853E-02
 -5.14399111E-02
 -0.22241068    
  0.16507959    
  0.74754125    
 -0.52067804    
 -0.83662903    
  0.40736806    
 -3.48195918E-02
 -0.67752200    
   1.1969718    
 -3.33364978E-02
 -0.53038603    
 -0.18975677    
  0.12604070    
  0.74444056    
 -0.24685997    
 -0.50197589    
 -0.15195026    
  6.93347156E-02
 -0.12197827    
  9.28503722E-02
  2.43322626E-02
 -0.21357425    
  0.13872609    
  0.55144012    
 -0.79025006    
   1.6519427    
 -0.82938433    
  3.12968381E-02
 -0.38467425    
 -0.39931145    
  3.02136317E-02
  0.22314343    
  0.55825412    
  0.30322817    
  0.54601383    
  0.19525218    
  -1.0123202    
  0.21944287    
  6.55971542E-02
 -0.60217535    
  0.32763389    
  3.33793275E-02
 -0.18840064    
  0.77506441    
 -0.64649951    
  0.23540066    
 -7.47598633E-02
  0.65474820    
  1.64710376E-02
 -0.35152093    
  0.35385159    
 -0.55932486    
 -0.18763074    
 -0.42156437    
  0.88818419    
 -0.49654707    
 -4.39916812E-02
  0.70628774    
 -0.10884784    
 -0.61075586    
 -0.59856844    
  0.52919245    
 -0.68741661    
  0.78585660    
 -0.58935016    
  0.56296366    
  0.24326091    
  6.26967242E-03
 -0.23889202    
  0.24304999    
 -0.31715769    
  8.51080380E-03
  0.71549428    
 -0.52800727    
  0.49857298    
 -0.34676686    
  0.11576892    
 -0.31309178    
  0.29865122    
  7.24661956E-03
 -0.13922051    
 -0.19149201    
  5.38025871E-02
 -0.24724114    
 -0.43642715    
 -0.23262244    
   1.7047480    
 -0.88854080    
 -4.85272519E-02
 -0.66589761    
   1.3713989    
  2.82467343E-02
 -0.63392776    
  0.11332852    
 -0.18589942    
 -0.11075119    
 -0.34855682    
  0.38105598    
  4.26805802E-02
  1.10805919E-02
  0.17170539    
  0.53376257    
 -0.36545974    
 -0.12294336    
 -4.07295004E-02
  0.46884835    
  0.50270045    
  -1.0483248    
  0.25020543    
 -5.18045910E-02
 -3.75043787E-02
 -9.80739444E-02
 -0.59295213    
  0.18865737    
 -0.34918451    
  0.60477805    
  0.44280294    
 -0.14430985    
  0.10878223    
 -7.11911470E-02
 -0.13048463    
 -0.14753523    
  0.16072246    
 -9.13877338E-02
  0.31365779    
 -0.31605271    
  0.44388637    
  0.43676493    
 -0.84762913    
  0.16437353    
 -0.11458951    
 -0.35070103    
  0.83331776    
 -0.27954075    
 -0.40546495    
  0.52744359    
  0.43737987    
 -0.46486765    
 -0.12746109    
 -0.14396070    
  0.32876205    
 -0.67474180    
  0.35027164    
  1.45254688E-07
 -0.18018231    
  0.80119628    
 -0.43940648    
  9.85516161E-02
 -0.67391592    
 -0.40546522    
  0.62160003    
  0.92798662    
 -0.79861987    
 -2.24956358E-03
  0.54926652    
 -0.54253238    
 -0.28544757    
 -0.36178985    
  0.82507485    
 -0.12341675    
  0.66521847    
 -0.71073002    
  0.27541211    
 -0.25348127    
  6.48642890E-03
 -0.42615184    
  0.50884336    
 -0.26415169    
 -0.49883902    
 -0.12204728    
   1.2718111    
 -0.40884018    
  4.17140871E-02
 -0.14190435    
   1.0440884    
 -0.95000160    
  0.38067025    
 -0.57862401    
  0.53150582    
 -0.60370207    
  0.75030571    
  0.13226806    
 -0.41826811    
 -0.53923672    
  0.44039097    
  0.40978500    
 -0.57481694    
  0.98682880    
 -0.53365082    
 -0.73142248    
 -0.58894336    
   1.2039728    
  0.16126828    
  7.94709846E-03
 -0.78135866    
  0.16926853    
  0.22751340    
 -0.34347358    
  0.68491685    
 -0.49398026    
 -0.25583935    
 -0.43956760    
  0.43956771    
 -0.97019583    
   1.5765970    
 -8.11032057E-02
 -0.24273068    
 -0.20679425    
 -4.42059785E-02
 -0.11990393    
 -0.13262177    
 -0.27923286    
  0.80234641    
 -5.31097278E-02
 -9.53101143E-02
  0.58221585    
 -0.73013568    
  0.14792019    
  0.79750735    
  2.66682301E-02
 -0.60906410    
 -0.46357256    
  0.33921593    
  0.45592090    
 -0.37904453    
 -0.11646233    
  0.13945220    
 -0.32415187    
  0.71434915    
 -0.20067047    
 -0.48273396    
 -0.11122569    
  0.47425169    
  -1.0369681    
  7.33313784E-02
 -0.12921180    
  5.04307076E-02
 -1.65292285E-02
 -3.39016169E-02
  5.58804795E-02
 -3.87859121E-02
  0.11211740    
 -0.18232144    
  7.02043697E-02
  2.23470852E-02
  1.09889768E-02
 -9.14923176E-02
   1.5020795    
 -0.39948308    
 -4.47230898E-02
  8.37142989E-02
  0.43374214    
 -0.82969242    
 -0.43428558    
 -0.34794143    
  0.93231088    
 -0.20257415    
  0.91148901    
 -0.83930755    
 -6.02766573E-02
  0.11975367    
  7.57939368E-02
 -0.11051025    
 -0.36290547    
  0.28670505    
 -0.18290806    
 -0.11558467    
   1.1246215    
 -0.80007797    
  1.41848419E-02
  0.37204906    
  4.74023335E-02
  0.11531077    
 -0.37619457    
  0.16982381    
  3.58604342E-02
  0.47049287    
 -0.82075822    
  0.64913708    
 -0.47845712    
 -0.35300145    
  0.18232164    
 -0.13671105    
 -0.15840578    
 -0.31798720    
 -0.14903572    
   1.3296613    
 -0.55922204    
 -0.74690855    
  0.15581019    
  0.75113463    
  0.75128335    
 -0.63402206    
  -1.0242063    
   1.1310271    
 -8.61591175E-02
  6.53050542E-02
 -0.16862254    
  1.35137374E-02
  0.53600931    
  0.27814737    
 -0.64007175    
  6.89928755E-02
 -0.27489853    
  0.59111702    
 -0.46541071    
  0.20712987    
 -0.24025938    
  4.12430912E-02
  0.48876584    
 -0.61568123    
 -0.18599825    
 -0.64462018    
 -7.08742291E-02
  0.89689457    
  6.25202730E-02
  0.13731232    
  9.38961003E-03
  0.41600120    
  0.14013708    
 -0.60203558    
 -0.17491244    
  0.14914298    
 -0.25995749    
  0.14967635    
  0.61748594    
 -0.84568667    
  6.27762973E-02
  0.12188996    
  6.78993687E-02
  0.22794579    
 -0.36617729    
  0.33790693    
 -0.18447448    
 -5.31097278E-02
  6.80833831E-02
 -0.11937664    
 -0.29568860    
  0.70909637    
  0.21296535    
 -0.62160015    
  0.51367891    
 -0.46715859    
 -8.53599533E-02
  0.36848632    
 -0.32489565    
  0.54116631    
 -0.37557176    
 -0.15851086    
  0.30401856    
  0.45623738    
 -0.98634487    
  0.11153613    
 -0.11449047    
  0.18822129    
 -0.29423952    
  0.27693364    
  0.49524346    
 -0.59205109    
  0.28286266    
  1.43889021E-02
 -8.96123201E-02
  0.51528007    
 -0.40546501    
 -0.56211889    
  0.51082563    
 -0.34026906    
  0.89958411    
 -0.64041066    
  0.27735493    
 -5.69548868E-02
  0.27663231    
 -0.24242537    
 -0.30373943    
  8.05960447E-02
 -9.26589072E-02
  0.74401563    
 -0.50164080    
 -8.96120965E-02
  0.27351958    
 -0.11225147    
 -0.42425761    
  0.15066051    
  0.54384112    
 -0.26847208    
  0.29385769    
 -0.29032418    
  0.27436629    
 -0.17377903    
  7.94271473E-03
 -0.25041071    
 -0.62252951    
  0.29334792    
  0.86885560    
 -0.85483027    
 -0.42800108    
  0.64499778    
 -0.26258853    
  0.35463187    
  0.46178991    
 -0.27402985    
 -0.27309978    
  0.80770814    
 -0.89128339    
  6.10517673E-02
 -9.15342011E-03
  0.65447801    
 -0.60514069    
 -0.36263180    
  0.91629094    
 -0.94176984    
 -0.64282233    
  0.75268871    
  0.85674918    
 -0.56115073    
  0.45647144    
 -0.44790623    
  2.73414142E-02
  0.13741405    
 -0.21056493    
  1.55041991E-02
  0.21120454    
 -0.24700250    
  0.47085756    
  0.14537439    
 -0.56300384    
  0.49295637    
 -0.57859415    
 -0.19415613    
  0.64785087    
  0.17507073    
 -0.24952352    
 -0.56203407    
  1.68071929E-02
  0.89040285    
 -0.73863614    
  0.13799617    
 -0.20972033    
 -0.54561168    
  0.59318024    
 -9.82797984E-03
  0.49740279    
 -0.47542363    
  0.21635729    
 -0.34232569    
  8.90638679E-02
 -0.23956843    
  0.46120691    
 -0.15147704    
  0.44516501    
 -0.69614553    
 -0.23979789    
  0.35591134    
 -2.67739012E-03
   1.0292363    
  -1.0132785    
  8.83298293E-02
  8.11567903E-02
  0.59247768    
 -0.65212798    
  9.41197388E-03
  0.54444611    
  6.69980273E-02
 -0.62559521    
  0.55451274    
 -0.61573136    
 -1.78350341E-02
 -0.35410756    
 -0.29626560    
  0.29626581    
 -0.64662695    
  0.79289746    
  0.69945657    
 -0.35263994    
  3.51686664E-02
  4.64217328E-02
 -0.15828286    
  0.51660591    
 -0.29636535    
  0.40804562    
 -0.56284249    
  0.80133164    
 -0.64847481    
 -0.18270974    
 -0.39157605    
 -0.39688116    
  0.76487130    
 -5.89852706E-02
 -0.54516375    
  0.55523920    
  0.58051997    
 -0.33703333    
 -2.58721467E-02
 -0.18555266    
 -0.35806283    
 -0.11000104    
  0.40804562    
  0.12803970    
 -0.19189101    
  0.22533892    
 -0.17445804    
  0.45553899    
 -0.45815346    
 -0.70367372    
  0.89381778    
  0.17979327    
  6.13691024E-02
 -0.66299421    
  0.58705324    
 -0.63782525    
 -0.13750739    
   1.2233068    
  0.12853642    
 -0.92145884    
 -0.15977967    
  0.52291054    
  0.12675160    
 -0.59928095    
  0.18904267    
 -0.18040942    
  0.17320643    
  0.21004613    
  0.44503644    
 -0.92130935    
  5.20789251E-02
 -5.52289374E-02
  0.15189487    
  0.23338890    
 -0.89191210    
  0.10431303    
  0.47529620    
  0.17938471    
 -0.39449596    
 -6.76950142E-02
 -0.44313049    
  0.65295613    
  0.92069751    
 -8.65544304E-02
 -0.29962516    
 -0.61666530    
 -0.27859095    
 -0.29221711    
  0.27395165    
 -0.26790977    
  2.96757631E-02
  0.14660358    
 -0.15246858    
  5.15876003E-02
  0.63269734    
 -0.33528593    
 -0.22730152    
  0.38085940    
 -0.32514846    
  0.12051604    
 -0.13041733    
 -6.15580045E-02
 -1.06383497E-02
 -4.93249409E-02
  0.57711804    
 -0.49104375    
  0.48153484    
  8.83374214E-02
 -0.12399773    
 -0.55467755    
  0.10363477    
 -0.14469635    
  0.21954443    
 -0.35393128    
  9.77975875E-02
   1.2747034    
 -0.22923847    
 -0.21336602    
  0.45296735    
 -5.47357723E-02
 -0.52177441    
  7.08262697E-02
  0.15537092    
  0.44687223    
 -0.14948137    
 -0.21772332    
  0.63757724    
 -0.36521494    
 -0.50171924    
  0.97621524    
 -0.78122610    
  0.27890229    
 -0.55039895    
 -9.62279066E-02
  1.22855013E-07
  0.80905783    
 -0.27034193    
 -0.24098340    
 -6.45384118E-02
  5.19596264E-02
 -0.73713887    
  0.38587415    
  0.33852583    
  0.47639343    
 -0.13080549    
 -0.28104937    
  0.87906808    
  -1.0986123    
  0.68412447    
 -0.12194593    
  0.33842072    
 -0.40729180    
  0.19684105    
 -0.25518304    
 -0.11923756    
  0.47436097    
 -0.25209090    
  0.15664504    
 -0.18861917    
 -0.50303435    
 -3.95791419E-02
  0.58675081    
 -3.15815024E-02
 -0.28471559    
  1.87797621E-02
  0.93106496    
  -1.0922168    
  0.24796948    
 -0.40120977    
  0.16411018    
 -6.70641214E-02
 -0.36164176    
  0.21564682    
   1.2022992    
 -0.87205732    
  2.84377784E-02
  9.30245966E-03
 -4.01472375E-02
 -4.68642004E-02
  0.47063458    
 -0.30571955    
  6.22607730E-02
  0.33243990    
 -0.61144072    
  0.36751997    
 -0.18786164    
  0.15605365    
  5.18636853E-02
 -2.00555604E-02
 -0.27366179    
  0.55857748    
 -0.31292877    
  5.34687936E-02
 -0.24263208    
  0.36419818    
 -0.43041599    
 -8.94593075E-02
  0.73631912    
 -0.71515441    
  0.17926277    
  6.54314877E-03
  2.57525947E-02
 -0.49055234    
  0.19435975    
  0.35382196    
 -0.33967724    
 -9.72784683E-02
 -0.47434765    
 -0.26635242    
   1.8485569    
 -0.74347228    
  8.64734501E-02
 -0.17407146    
  0.56429976    
 -0.71337736    
  0.13964348    
  0.85673189    
 -0.83562899    
  0.45598474    
 -0.46063563    
  0.10396075    
  0.44123250    
 -4.84522097E-02
 -0.59205085    
 -1.03094894E-02
 -2.62480974E-02
 -1.87925007E-02
  5.79109192E-02
 -0.38145876    
  0.29607359    
 -0.11188141    
  0.44516501    
 -2.22005453E-02
 -0.37135965    
 -0.37200755    
  0.38377228    
 -0.14445114    
  0.68125260    
 -0.31952262    
  0.22267298    
 -0.17668758    
 -0.22314343    
  0.80341160    
 -0.16214921    
  0.25917324    
 -0.77642941    
  0.34669980    
 -0.15942764    
  5.79582267E-02
 -0.24027972    
  0.76575482    
 -0.25049457    
 -0.62750328    
  0.15808943    
  0.45455474    
 -0.43124387    
 -0.99164033    
   1.4653810    
  6.12153448E-02
 -0.28723228    
  0.57693678    
 -0.65742910    
 -0.10471104    
 -7.64418542E-02
 -0.52969426    
 -6.98434189E-02
 -5.24137877E-02
  0.50633138    
 -0.37616855    
 -0.16205579    
 -0.24537987    
 -0.11926334    
  6.45385608E-02
   1.8194962    
  -1.0338836    
   1.1358955    
 -0.66340190    
 -0.29302505    
 -0.24419701    
  0.95621246    
 -0.54569453    
  5.10916151E-02
  0.32019371    
 -0.51640421    
  0.31186271    
 -0.38435856    
  0.10911302    
 -7.22082481E-02
  1.67670827E-02
 -6.37471825E-02
  0.30338085    
  0.13772808    
 -0.40140161    
  0.34098062    
  0.18145606    
 -0.33043009    
 -7.07156062E-02
 -0.24273069    
  0.20540474    
  0.55929613    
 -0.97487926    
  0.56877482    
 -0.69506824    
 -0.49177724    
  0.36044142    
 -0.22533895    
  0.10919951    
 -0.13705613    
  6.02923557E-02
 -7.16561005E-02
  0.13851869    
 -0.15001321    
 -1.74931400E-02
  7.91373402E-02
 -0.11506937    
  1.21211633E-02
  0.25865009    
 -7.23205954E-02
 -8.33815858E-02
 -0.25910851    
  0.81249398    
 -0.66845459    
   1.4236960    
 -0.27939546    
 -0.11729770    
  0.64621115    
 -0.63104296    
  0.50565100    
 -0.10665844    
 -0.44295555    
 -0.25743279    
  0.47471651    
 -0.65239745    
  1.37935178E-02
  0.74811524    
 -0.48206946    
  0.33196276    
 -0.35586822    
  3.69433947E-02
  0.30946386    
  0.10801841    
 -0.43314853    
  0.88962269    
 -0.65600759    
  0.23144251    
 -0.53311044    
 -0.50147992    
  0.46709237    
  5.39135523E-02
  7.96177685E-02
 -0.17824827    
  0.75377172    
 -0.52333790    
 -1.21804075E-02
  0.32555866    
 -0.17140806    
 -0.40336627    
 -0.25671986    
  0.47101924    
 -0.15923989    
 -0.76086533    
   1.1623545    
 -0.10713276    
  0.44388965    
  3.08147352E-02
 -0.49034694    
  0.25156465    
 -0.34597445    
  0.26388636    
 -0.12326382    
  0.83710766    
 -0.89921212    
  0.47968194    
 -0.33902511    
 -0.17085654    
 -9.90908667E-02
 -0.47417924    
  0.99588275    
  0.14371873    
 -8.51875916E-02
 -0.43055871    
  0.58554214    
 -0.86577779    
   1.0623548    
 -0.54561162    
 -0.28238618    
 -0.26447895    
  0.34992430    
  7.47236386E-02
  2.56677605E-02
 -3.57179493E-02
 -6.25203699E-02
  0.29571438    
 -0.53239000    
  0.70936376    
 -0.57685471    
 -0.15176681    
  0.16833551    
  2.34480668E-03
 -0.11924777    
 -0.38846013    
  0.70282793    
 -0.44676912    
  0.61485988    
 -0.20538674    
  0.22633848    
 -0.15681215    
  0.15681241    
 -7.79184923E-02
 -0.10536056    
 -0.18462329    
 -0.33325171    
   1.0309967    
 -0.69544345    
 -6.65326491E-02
  0.36621162    
 -0.26355746    
 -0.21982335    
  0.37365702    
 -0.40451479    
  7.14590326E-02
  0.67034250    
 -0.53880280    
  0.56425607    
 -0.56425631    
  0.16275154    
 -0.38299218    
 -5.81400935E-03
 -0.36967042    
 -0.33226168    
  0.96676016    
  9.79504734E-02
 -5.84717840E-02
 -0.29559851    
 -0.55817163    
  0.76851714    
  0.76650202    
 -0.56945711    
  7.58921653E-02
  0.41079861    
 -0.81093007    
  0.62434447    
  8.07001367E-02
 -0.31386501    
 -0.26867908    
  0.27941281    
  0.27919400    
 -0.39809009    
  0.55932939    
  0.23566523    
 -0.71049148    
 -0.49197453    
  0.11375885    
  0.56421369    
 -0.20271137    
 -0.10660967    
 -0.56431431    
  0.89031506    
 -0.72213477    
  0.51206344    
 -8.71799439E-02
  3.18752453E-02
  0.34484056    
 -0.52246708    
  0.14979185    
 -0.41661555    
 -2.47690920E-02
  0.39390418    
 -0.20325814    
  0.29606664    
 -0.34382093    
  3.20883021E-02
  0.21892403    
 -0.26469240    
  0.35557237    
 -0.25352338    
 -7.21962377E-02
 -0.54897732    
   1.3376781    
 -0.31769443    
 -0.30169183    
  0.52783585    
 -0.43109041    
 -0.21142976    
 -0.99527895    
   1.7894738    
 -0.47229436    
 -0.43715453    
 -0.58551639    
  0.22721685    
  0.36113641    
  0.18562116    
  0.25964552    
  0.28130996    
 -0.78190351    
 -0.21271895    
 -0.14310065    
  0.30042097    
 -0.31766286    
  0.16772275    
  1.82156488E-02
  0.37243435    
  0.10162235    
  0.15767589    
 -0.48119864    
  0.17869172    
  0.11518232    
  0.14618261    
  0.69014275    
  0.13139778    
 -0.56844991    
 -6.08188249E-02
  0.16540232    
 -0.22840188    
  0.22560094    
 -0.28721482    
 -9.40028504E-02
 -0.37712312    
  0.23149206    
 -8.42082649E-02
 -0.15933192    
  0.21217453    
  0.24448301    
  0.71872866    
 -0.83675164    
 -0.29418257    
 -0.23041624    
  0.37080821    
  2.24170983E-02
 -6.61819205E-02
 -0.35667515    
  0.20032910    
  0.98925519    
 -0.83028078    
 -0.16824798    
  0.94325334    
 -0.62197995    
  0.19759479    
  4.51746807E-02
 -0.31514657    
  1.68069992E-02
  0.11034811    
 -4.80441563E-02
 -0.14672135    
   1.2652677    
 -0.97693825    
 -0.31991106    
  2.67033861E-03
  0.27763188    
  8.70114714E-02
  0.26378784    
 -0.40902749    
 -1.72790028E-02
 -0.33299249    
  0.18535657    
 -0.21309318    
  0.45425513    
  0.56864536    
 -0.32819209    
 -0.63114697    
  0.19880295    
  0.20568435    
 -2.57696901E-02
 -0.16086644    
  0.92193526    
 -0.76711071    
 -8.11372790E-03
  -1.0373889    
  0.39002079    
   1.0921059    
 -0.52308488    
 -8.50109011E-02
 -0.10084097    
 -0.27975601    
  0.86518192    
 -0.75876969    
  0.74088508    
 -0.73146600    
  5.17621450E-02
  0.45279428    
  6.57169521E-02
  2.61567831E-02
 -7.68922716E-02
 -4.56352979E-02
 -0.11973047    
  0.58436966    
 -0.62236297    
  4.45508435E-02
 -3.54804546E-02
 -0.23849775    
  0.43278655    
 -0.21943291    
 -5.71584031E-02
 -2.23059542E-02
  7.71468133E-02
  0.86144984    
  -1.1015577    
  0.71358597    
 -0.42811859    
 -0.31237456    
  0.94966710    
  0.13162442    
  -1.0632731    
 -0.30368248    
  0.14953178    
  0.22868352    
  0.15808943    
  0.66200703    
  0.17069732    
 -0.71282697    
 -0.12697768    
  0.56401753    
  -1.0536908    
  0.22778401    
  0.30147561    
 -0.19889668    
 -0.39438453    
 -0.15621887    
  0.14374453    
  8.33344925E-03
 -0.11415904    
  0.11000095    
 -3.39016356E-02
 -5.31097278E-02
 -4.55560489E-03
  0.16775629    
 -0.51987559    
  0.52756774    
 -0.28131682    
  0.39355028    
  0.78783435    
 -0.65045798    
  0.60911632    
 -0.28120956    
  8.44993442E-02
 -0.10185329    
 -0.12326861    
  7.62275606E-02
  0.68045205    
 -0.62252969    
  0.75402635    
 -0.96266520    
   1.1420976    
 -0.36093932    
 -9.06810537E-02
 -0.72024912    
  0.60713434    
 -0.54845095    
 -5.86835146E-02
  0.28079033    
 -0.11648696    
 -0.32811570    
  0.32578176    
  0.75212127    
 -0.82730806    
  0.51735353    
  0.57113236    
 -0.41312778    
 -0.43473557    
  4.64300364E-02
 -0.31515118    
  0.47065103    
 -0.41767508    
 -7.39191025E-02
  9.33841541E-02
  0.62716180    
 -0.76656246    
  8.74728262E-02
  0.55160701    
  0.23245668    
 -0.82024348    
 -0.23306085    
  0.10702004    
  0.12076356    
  0.18540324    
 -0.10903023    
  8.90517309E-02
 -0.28917792    
  0.51679564    
 -1.34406690E-07
  0.66415966    
 -0.86960363    
  0.45675847    
 -0.45238200    
  0.11145546    
  0.49745563    
 -8.03396851E-02
  -1.0029511    
  5.06460163E-09
  0.39960003    
  0.42642027    
 -0.27800056    
 -9.79505628E-02
 -6.94722980E-02
 -0.41631499    
 -0.26966369    
  0.26236427    
  0.33069944    
  0.46008635    
  6.12107739E-02
 -0.79504150    
  0.11739871    
  0.18743679    
 -0.32935461    
 -0.18658575    
 -7.54240006E-02
  0.96573901    
 -0.16355133    
 -5.52157052E-02
  9.37209278E-02
 -0.28834492    
  0.12687786    
 -7.51868859E-02
  5.15451729E-02
  0.48661140    
 -0.46063563    
  0.59526944    
 -0.35594049    
  0.62775207    
 -0.76312017    
 -0.36936015    
  0.22253557    
 -0.21950045    
  0.34294474    
 -7.59291798E-02
 -7.71468729E-02
  0.11359720    
  0.53992796    
 -0.61180139    
  0.54856604    
 -0.66845459    
  0.59498739    
 -0.49697068    
  9.37454253E-02
  0.11803152    
 -0.62216812    
  0.22462377    
 -6.09943122E-02
  0.47822449    
 -0.36254025    
  0.93240672    
 -0.88856405    
 -3.82561795E-02
   1.0353731    
 -0.63829923    
 -5.18849827E-02
  0.40085205    
 -0.71046942    
  -1.2367625    
   1.1700712    
 -4.10614647E-02
  0.74136686    
 -0.46573305    
  0.55179322    
 -0.85167062    
 -0.29795954    
 -6.84026405E-02
 -5.92426360E-02
  0.11097832    
 -5.17355874E-02
 -0.14242020    
  7.37434775E-02
  7.74874762E-02
 -1.76997390E-02
 -8.96851625E-03
  1.34231206E-02
  8.51579681E-02
  3.21313590E-02
 -5.69261722E-02
 -4.27415334E-02
 -7.24296421E-02
  0.60228699    
  2.03569662E-02
  4.19297516E-02
 -2.44511981E-02
  0.15556420    
  0.35179004    
 -0.30219325    
 -0.25073868    
  0.11258829    
  0.60991675    
 -0.55147290    
 -0.26040122    
   1.0630487    
 -0.99198055    
  0.35032228    
 -0.23576935    
  0.38406140    
 -0.33807594    
  0.27353778    
 -0.47445798    
  0.89406776    
 -0.41109881    
 -0.20425546    
  3.87409218E-02
 -0.50087535    
  0.10635033    
  0.15372679    
  0.51082575    
 -0.66455209    
  7.98146427E-02
 -0.17304970    
  0.12822427    
  0.46389636    
  1.25338472E-02
 -0.26307619    
  0.18540342    
 -0.37329561    
  0.86470342    
 -0.63376898    
  0.16892864    
 -0.33497509    
 -0.44416225    
  0.32768741    
  0.18721153    
 -0.12175418    
  0.51741564    
 -0.19721007    
 -0.27443686    
  0.83633566    
 -0.26031408    
 -0.57339352    
  0.57782191    
 -0.36364204    
 -0.42040673    
  9.23733413E-02
  0.15499069    
  0.14946178    
 -0.13198327    
  0.52361476    
 -0.29454803    
 -0.19261056    
  0.22743031    
 -0.20851706    
  0.54715979    
 -0.42392731    
 -7.96977431E-02
  0.39494655    
 -0.11514290    
  0.31196129    
 -0.68327034    
 -0.47938421    
 -0.14953198    
  0.41919541    
  0.91750205    
 -0.77117401    
 -7.61235803E-02
  6.02923594E-02
  -1.0697769    
   1.1088952    
 -2.32868176E-02
 -0.48158872    
  0.31382045    
 -6.72255158E-02
 -0.26368973    
  0.79548591    
 -4.98609580E-02
  0.25810796    
  0.37498954    
 -0.73189026    
 -4.85644490E-02
  0.29182053    
 -6.77293539E-02
 -0.46396151    
 -3.99438925E-02
  0.29393193    
  0.20427498    
 -0.23271284    
 -0.17848285    
  0.20692056    
  0.29001603    
 -0.56839538    
  0.89759880    
 -0.29652619    
  0.29526746    
 -0.15793607    
 -2.99424045E-02
 -0.69924456    
  0.39418861    
 -7.71261305E-02
 -0.14859831    
  0.27598608    
 -9.23733339E-02
 -0.27556944    
  0.22030677    
  0.19174682    
 -0.25507390    
  0.57233280    
 -0.25014415    
  0.16462183    
 -0.39879099    
  0.65932226    
 -0.58870441    
  0.61362088    
 -0.96382332    
  4.30483818E-02
  0.24316658    
  6.81115240E-02
  0.56722939    
 -0.38182583    
  0.17373775    
 -0.53653628    
   1.0193884    
 -0.83583915    
 -0.29520863    
  0.10178278    
  0.52609313    
  0.54824018    
 -0.59322536    
 -0.32944176    
  0.30144602    
 -0.31001157    
  6.43108878E-03
 -0.54634935    
  0.24720588    
  0.40834275    
 -0.40259558    
  0.31662855    
  0.40755069    
 -0.83304781    
  0.42549729    
 -0.30523264    
  0.28413478    
 -0.19996019    
  7.03807175E-02
  0.66233772    
 -0.67700756    
  0.66060376    
 -3.89155261E-02
 -0.65933383    
  0.24789858    
 -0.31670853    
  0.87089229    
 -0.80208188    
  0.55925035    
  1.46102766E-03
 -0.41573656    
  7.45817125E-02
  0.38541627    
 -0.40406966    
 -4.71179411E-02
 -0.32340005    
 -0.33526075    
  0.27917156    
 -5.60277104E-02
  0.96200907    
 -0.50051606    
  0.13566609    
 -0.26311088    
 -8.61292630E-02
  0.29755390    
  0.42041501    
 -0.84472036    
  7.79616162E-02
  0.39616260    
  7.03624412E-02
 -0.11235353    
 -0.22168253    
 -3.97075638E-02
 -0.73186171    
  0.73691225    
  0.61457253    
  2.68834084E-02
 -0.67214912    
  0.54804653    
 -6.99585155E-02
  0.48141155    
 -0.31423399    
 -0.69042605    
  0.45149091    
 -0.28422788    
  0.23638864    
 -3.63649288E-03
 -0.51813805    
  2.13471637E-07
  0.86031890    
 -0.42572069    
 -3.62945348E-02
  0.55343652    
 -0.55343682    
 -0.13382457    
  0.11934682    
  9.72023606E-02
  0.69409186    
  -1.1014491    
  0.12783344    
 -0.70826095    
  0.98778474    
  0.71372801    
  -1.0712131    
  0.19351976    
  0.19559610    
  0.25841188    
  0.50884360    
  -1.2292327    
  0.33314452    
 -0.16251892    
  0.19530870    
 -0.10178286    
  0.20875485    
  0.22169308    
 -0.28526607    
  0.72916979    
 -0.78473973    
 -0.48067266    
  6.39194548E-02
  0.85960573    
 -0.40480992    
  9.37014446E-02
  8.07304308E-02
  0.26894322    
 -0.60508537    
 -3.76514271E-02
  0.46066770    
 -0.18930523    
  6.88708201E-02
  0.40546498    
 -0.60708439    
  0.54246986    
 -0.58512026    
 -0.10560270    
 -0.19744737    
 -7.66071230E-02
  0.45516491    
  0.10354055    
  0.14867103    
 -0.36094493    
  0.60858983    
 -0.82667875    
  0.49558383    
  0.19194539    
 -0.39984730    
 -0.14682454    
  0.11480484    
  0.52589607    
 -0.66284204    
  0.63423133    
 -1.99875459E-02
 -0.39809009    
 -2.43422035E-02
  0.53556848    
 -0.19441350    
 -0.52553165    
  0.22264968    
 -0.22760002    
  0.88452590    
 -0.64123935    
 -0.33414030    
 -0.17798325    
 -0.27906144    
  0.90159070    
 -0.46930715    
  0.22370037    
  0.51969469    
 -0.37288874    
 -5.12931831E-02
  0.29574645    
 -0.32241508    
  0.10826712    
 -0.12081935    
  0.24191381    
 -0.49172530    
  5.00761718E-02
  0.11863978    
  0.13638136    
  0.33817831    
  0.29863033    
 -0.78006279    
  0.29455516    
 -0.64958936    
  0.46383700    
 -0.10192977    
  4.55591548E-03
  0.54126656    
 -1.06383460E-02
 -0.40479702    
  0.11889587    
  7.70269558E-02
 -0.26434326    
 -0.65938866    
  0.58824736    
  0.16723132    
 -0.10687779    
  0.12235214    
  2.83843465E-02
  0.67526460    
 -0.37047219    
  0.22121604    
 -0.52414459    
  0.50184703    
 -0.88521177    
  5.32039180E-02
  0.35408103    
 -0.13405120    
  0.36516267    
 -0.54956537    
  0.27763182    
  0.27337560    
 -0.26395044    
 -0.14079416    
  7.28728473E-02
 -0.46439666    
  0.39368129    
 -0.38414249    
 -3.87145504E-02
  0.30883834    
 -2.69293208E-02
  8.32825601E-02
 -0.73036075    
  0.27215958    
 -0.11462906    
   1.0959097    
 -0.83074653    
  0.30079445    
  0.11701628    
  0.30139142    
 -0.33889574    
  6.34910492E-03
  0.60613573    
 -0.60402828    
 -3.42645496E-02
  5.71585149E-02
 -8.14155489E-02
 -3.17489319E-02
 -0.21797252    
  0.28481254    
  0.10428230    
  5.29422276E-02
 -3.56175452E-02
  1.70298535E-02
  3.86434719E-02
 -0.47943428    
 -0.55961567    
  0.12004818    
  0.11526599    
  0.29471391    
 -0.30688411    
  0.48267809    
 -0.52861500    
 -0.16705398    
   1.0143520    
 -0.13510227    
 -0.14649321    
  0.53575510    
  0.13902052    
 -0.22036605    
 -0.66729003    
  0.72127646    
 -0.58138406    
  0.15898778    
  0.67289913    
 -0.81377494    
  0.35101816    
 -0.49411896    
  0.68721229    
 -0.38120809    
  4.68168706E-02
  0.52363330    
 -0.57920289    
  0.42505217    
 -0.46313053    
  9.77976099E-02
 -0.10927881    
 -0.44311655    
  0.15927607    
  9.92067233E-02
 -0.38077250    
   1.4406824    
 -0.76392895    
 -0.37695014    
  0.31296232    
  3.46356519E-02
 -0.24193606    
  0.12228966    
  0.21108063    
 -0.39484221    
 -0.12901314    
 -0.32668415    
   1.1488444    
 -0.16234930    
 -0.23808515    
 -0.31603718    
  0.17045175    
  0.33682752    
  0.11876915    
  9.18629766E-02
 -0.53019661    
  0.33717072    
 -0.22620234    
  4.91027720E-02
 -0.22836536    
 -0.30706584    
  0.93252814    
 -0.46163529    
 -8.82243067E-02
 -0.11566170    
  0.60340720    
 -0.47568282    
  0.23411424    
 -0.32702932    
 -0.24307777    
   1.0702496    
 -0.69660527    
 -0.49478853    
   1.0198313    
 -0.24664129    
 -0.20280959    
  0.48303381    
  7.74991959E-02
 -0.58876503    
  0.40986073    
 -0.12272930    
 -0.26966366    
  0.20831576    
 -0.12528016    
 -0.20244297    
  0.57001448    
 -0.37758163    
 -0.15180588    
  0.34678999    
 -0.33746597    
  0.75717795    
 -0.57138211    
  0.76021159    
 -0.78163368    
 -0.13016254    
  0.31313989    
 -0.24384846    
  0.22565103    
  0.22214143    
 -0.38299221    
  0.11995939    
  0.12413938    
 -0.52267241    
  0.15784490    
 -4.75739539E-02
  6.07611127E-02
 -0.44669673    
  0.85070497    
 -0.21732955    
 -0.15868993    
 -0.89736271    
  0.33721593    
  0.75617450    
  0.16530719    
 -0.42941824    
 -0.13613214    
  0.76716238    
 -0.34277990    
 -0.37857297    
 -0.64934468    
 -8.44174623E-02
  2.05134135E-02
 -0.33444369    
  0.80381262    
  0.90928209    
 -0.40995073    
 -0.12503468    
  0.24645044    
 -0.16472976    
 -0.36504555    
  0.66223961    
  6.08882643E-02
 -0.37635720    
 -0.26072612    
  6.18754700E-02
  5.59077933E-02
  0.10323064    
 -0.19476552    
  0.27069938    
 -0.32390347    
  0.76939952    
 -0.65100968    
 -0.88522488    
  0.91393518    
  0.59535760    
 -0.77297300    
  0.40640375    
  0.25235617    
 -0.27321008    
 -0.33074147    
  0.36649334    
 -5.90085164E-02
  2.32568160E-02
  3.01908981E-02
 -5.34477979E-02
 -0.13185212    
  8.98037106E-02
 -0.20591038    
  0.53121912    
 -0.42184657    
 -0.17693076    
  0.47302338    
 -0.41303146    
  0.13921154    
  0.22929202    
 -0.19465636    
 -0.16126809    
  0.81425816    
 -8.18899497E-02
 -0.84329921    
  9.07289907E-02
  0.16646542    
 -0.32061604    
  0.45953211    
 -0.45953247    
  0.68717706    
 -0.69015789    
 -0.41596770    
  0.42488304    
  0.55538017    
 -0.33342087    
  0.13293888    
  3.46618406E-02
  0.22354445    
 -0.14643461    
 -0.17603330    
  0.43166742    
 -3.06368507E-02
 -0.65108144    
  0.49421126    
  6.05227351E-02
 -0.40464967    
  0.58479369    
  0.18141298    
 -0.82927930    
 -0.30873534    
  0.63661444    
 -0.10473526    
  2.67229676E-02
 -0.30886516    
  0.75084233    
 -0.36960959    
  0.32699367    
 -0.50630075    
 -0.20746566    
  0.54683596    
 -0.25707301    
  0.34180385    
 -0.44462699    
  5.16388454E-02
  0.22445582    
 -0.45198515    
 -0.30616665    
  7.19735473E-02
  0.98990256    
 -0.64404964    
  0.42090628    
  0.23213527    
 -0.80106831    
   1.2276227    
 -0.49948245    
 -0.32362524    
 -0.64853001    
  0.22387040    
  0.87474185    
 -0.96599042    
  0.10567904    
  3.65720801E-02
  0.14622667    
 -0.26642993    
  0.41270766    
 -0.23090564    
  0.11749450    
  0.39851248    
 -0.19448817    
 -0.78170049    
  0.53038609    
  0.26812163    
  2.91992165E-02
  0.25987107    
  0.21841691    
 -6.68452233E-02
 -0.47838169    
 -1.55041693E-02
 -0.44226691    
  0.24181314    
  0.57685465    
 -0.15169622    
 -0.46161467    
  0.25625268    
 -0.52109534    
  0.70437425    
 -0.36330411    
  0.15086861    
 -0.20506349    
  8.58000889E-02
 -0.20935000    
  0.72283912    
 -0.17701660    
  2.35303827E-02
 -4.60034572E-02
 -0.76725495    
 -0.25331429    
  0.61834592    
  0.40384570    
 -8.80431756E-02
 -0.33047235    
  0.68324590    
 -0.55837274    
  8.65798257E-03
  0.56452984    
 -0.94551277    
 -0.15309972    
  0.67459393    
 -0.48130307    
  0.45281136    
  0.19698538    
 -0.35306469    
  0.47925106    
 -3.69360223E-02
 -0.24103069    
  0.64214450    
 -0.63663495    
 -2.97417585E-02
 -0.22078779    
 -1.90028697E-02
  8.28057081E-02
  0.12438373    
 -0.41427565    
  0.65404427    
 -0.31043407    
  0.21726871    
 -0.52041137    
  9.45371538E-02
 -0.24727263    
  0.30729046    
 -0.29743823    
  0.80729246    
 -0.39315036    
 -0.11186102    
  0.69555956    
 -0.47145051    
  -1.0966835    
   1.0947515    
  0.54542321    
 -0.89631230    
  0.18962096    
  0.26933298    
 -0.17609115    
 -0.31071964    
 -0.48480165    
  0.68393058    
  0.43586260    
 -0.23898694    
 -0.44225550    
  0.38554412    
  0.24029922    
 -0.34857050    
 -6.00643605E-02
 -5.38026094E-02
  0.55168784    
 -0.61656141    
  7.23829120E-02
  0.14807597    
 -0.28410435    
  0.27329338    
  0.40691334    
 -0.49313450    
  7.30919912E-02
 -7.30918795E-02
  0.13501121    
  0.26092991    
 -4.40168008E-02
 -0.53046173    
  0.90432155    
 -0.67271501    
  0.67041892    
 -0.74262720    
 -0.48853153    
  0.38424414    
  0.29702187    
 -0.24733815    
  0.52400362    
 -0.14787634    
  0.26599503    
 -0.55426121    
 -0.13754478    
  0.23540066    
 -3.88816819E-02
 -8.74117762E-02
  0.23271291    
  0.60144937    
 -0.64425766    
 -0.10469823    
 -0.31679934    
  0.20972073    
  0.93720073    
 -0.80828673    
 -0.11913374    
 -7.84219727E-02
 -0.51082563    
  0.86037016    
  2.92527247E-02
 -0.12660581    
 -3.96296419E-02
 -0.15379605    
 -0.49360505    
 -0.18721153    
 -0.17062567    
  3.42891999E-02
 -0.14483106    
  0.22573747    
  2.55769473E-02
 -0.16430320    
  0.59306371    
  3.87143716E-02
  0.85898340    
 -0.41016769    
  0.18232168    
 -0.56679618    
  0.30678627    
  0.55398560    
 -1.77220106E-02
 -0.25295785    
 -0.25107959    
  0.81069505    
  -1.1320603    
 -0.38240913    
  0.31611988    
  0.86319244    
 -0.43412429    
  8.73493105E-02
  0.34545988    
  1.04713347E-02
 -0.28768203    
 -0.33751434    
  9.06544700E-02
  0.53584349    
 -0.42649069    
 -0.44715914    
  0.50708044    
 -0.76106870    
  0.19297391    
 -0.44773695    
  0.13093746    
 -0.20067061    
 -7.49630183E-02
  7.49631152E-02
  0.11531074    
 -9.33319181E-02
 -7.91373029E-02
  0.17246915    
 -6.12436384E-02
  3.10907234E-02
 -9.63309854E-02
  1.11733740E-02
  1.10498210E-02
 -5.65123707E-02
 -1.16960229E-02
  0.14740516    
 -0.12414850    
  6.66913316E-02
  2.12773848E-02
 -4.85272519E-02
 -1.11109950E-02
  7.01095983E-02
 -5.89985549E-02
  0.71229959    
 -0.13624525    
 -0.57054490    
 -9.20190960E-02
  0.12445430    
  6.68627098E-02
 -0.14424968    
  1.70945451E-02
  4.42062542E-02
 -0.10236199    
  2.95005031E-02
 -5.83092542E-03
 -2.96759661E-02
  0.17627935    
 -0.10088100    
 -1.12359608E-02
  1.12549465E-07
  4.95968983E-02
 -4.95968275E-02
  2.78569385E-02
 -7.41081387E-02
  0.64775354    
 -0.56816632    
  0.26278433    
  0.37993175    
  0.23229688    
  0.49475187    
  8.64325315E-02
 -0.38904044    
 -0.36044142    
  0.29037380    
 -0.35437351    
  0.64607948    
 -0.58748549    
  0.68361664    
 -0.47411603    
  0.10623933    
  0.44169149    
 -0.77107441    
  0.20986889    
 -0.46157610    
  0.72787273    
 -0.28654495    
 -0.17597808    
  0.27541208    
 -4.63241525E-02
 -0.15847023    
   1.0360919    
 -0.84580564    
  0.47468984    
 -0.69574791    
 -0.67252773    
  0.11095728    
  0.79919219    
  9.77337435E-02
 -0.14396070    
 -1.95446145E-02
 -6.57086596E-02
 -0.22783838    
  0.40153602    
 -0.16669637    
  0.46709239    
 -0.50743014    
  0.66116422    
 -0.42503017    
  0.43126068    
 -0.68942750    
  0.70422399    
 -0.39028093    
 -0.28707966    
  0.76518756    
 -0.58286625    
  0.51922399    
 -0.60295486    
 -0.24076508    
 -0.34092656    
  0.80396175    
 -4.46903855E-02
  4.29404192E-02
  1.75000390E-03
 -0.27609470    
  0.39620566    
 -0.61992562    
  0.12448494    
  0.38229811    
  0.28507429    
 -0.17193197    
 -3.79191600E-02
  0.37991342    
 -0.76387203    
  0.96474332    
 -0.44123250    
 -0.16730897    
 -0.41712210    
  0.53269541    
 -0.71401250    
  0.12711029    
  0.14079912    
 -0.10689759    
 -0.44468573    
  0.17898282    
  0.48576516    
 -0.58040655    
  0.63447380    
 -0.54991627    
 -0.17290674    
 -0.31895608    
  0.25682428    
  0.46088096    
 -0.48248005    
  0.49320415    
  8.67892429E-02
 -6.30725697E-02
  0.84729773    
 -0.63042372    
  0.23936342    
 -0.15112981    
 -0.45061526    
  0.31954840    
  9.39168856E-02
 -0.11828121    
 -0.37347129    
  0.15925635    
  0.13734348    
 -8.32763538E-02
  0.43314838    
 -0.20370929    
  0.58732152    
 -0.53833210    
 -2.21560858E-02
 -0.13033590    
  8.66247565E-02
 -0.20469794    
 -0.62991500    
   1.1634569    
  0.18665102    
  4.59422059E-02
 -0.27801996    
 -0.46234065    
  8.99754614E-02
  0.34474361    
 -0.54489756    
 -2.59007681E-02
 -0.11414532    
 -2.64916159E-02
  0.25874376    
  0.82861984    
 -0.57185113    
  1.39306551E-02
 -0.30495825    
  0.69180584    
 -0.50859118    
  0.81587821    
  -1.0800300    
  0.45092759    
 -0.30260792    
  0.55351049    
 -0.91126019    
 -0.25131467    
  1.37302903E-02
  2.69075409E-02
 -0.23314896    
 -7.53982142E-02
  3.55065279E-02
  7.28615075E-02
 -6.13005906E-02
  2.83307359E-02
  5.57111856E-03
  5.40672094E-02
 -3.20882909E-02
  3.20883021E-02
 -0.19716789    
  0.18125266    
 -0.10714478    
  0.11247811    
 -4.90559265E-02
  7.01095983E-02
 -5.34887016E-02
  2.71019787E-02
 -0.10121007    
  0.57721168    
   1.0334092    
 -0.57090884    
 -0.11987709    
 -7.84714743E-02
 -0.38776574    
  0.29703692    
 -0.99018407    
  0.90570855    
  0.35241073    
 -0.42488316    
  0.56241274    
  0.19097449    
 -0.58256936    
 -1.38696162E-02
  0.67766500    
 -0.51556474    
  0.17197536    
 -5.97499870E-02
  0.33130267    
  -1.1582847    
  0.70280927    
  0.43078297    
 -0.65934986    
 -4.00667936E-02
 -0.11307696    
  0.21181220    
  0.55594611    
 -0.47393271    
 -0.14370660    
  0.26933300    
 -0.56309408    
 -0.22212793    
 -0.12414850    
 -3.50914672E-02
  5.78196980E-02
  0.10648359    
   1.3463665    
 -0.35049897    
  1.29749663E-02
  7.10776299E-02
 -0.15758729    
  0.25086814    
  0.18881087    
 -0.56123400    
 -0.17284280    
 -0.12318849    
 -0.29995206    
  0.66179669    
 -0.35576531    
   1.1391917    
 -0.69411761    
 -0.50759465    
   1.2518411    
 -0.75400239    
 -0.29161116    
 -0.14370660    
  0.16705430    
 -8.00426304E-02
  0.15176685    
 -0.81212431    
  0.19035383    
 -0.18499173    
 -0.19415613    
  0.36572492    
   1.1583534    
 -8.71398821E-02
 -0.69623846    
  0.42082638    
 -0.19706394    
  0.41204396    
  -1.1002527    
  0.10289452    
  0.50547802    
 -0.14083482    
  0.48835286    
 -7.87810385E-02
 -0.26072612    
  7.18256310E-02
 -0.48798618    
  0.80733961    
  0.27637726    
 -0.80413210    
  0.46847817    
 -0.80190599    
 -0.43570504    
   1.4375877    
 -2.69217063E-02
 -0.30114847    
 -0.52759600    
 -0.12516308    
 -0.17237133    
 -4.04096693E-02
 -4.75021712E-02
  1.07528400E-02
  3.67494114E-02
 -0.11456646    
  0.59610140    
  0.36870432    
 -0.28328645    
  0.69606686    
  0.26034400    
 -0.69314700    
  8.40107575E-02
  0.43264067    
 -0.58404016    
  0.33921593    
 -0.10080461    
  0.22465762    
 -0.50730175    
  7.03321472E-02
  0.76867592    
 -0.66004235    
 -0.48524541    
 -0.20370929    
  2.07045116E-02
  0.84846812    
  0.48307562    
 -0.54831606    
  1.67132877E-02
  7.33928476E-03
 -0.26657793    
  0.65916342    
 -0.16179313    
 -0.48315206    
 -0.35164541    
   1.2033035    
 -0.76602000    
 -0.71277696    
  0.60573542    
  0.79802674    
 -0.24807271    
  0.31706595    
 -0.92899740    
 -0.30228090    
 -0.18162969    
  0.10619027    
  0.89058995    
 -0.69161677    
 -0.33892182    
  0.60574567    
  0.24216522    
 -0.12308217    
 -0.13561268    
  0.32449615    
 -0.48421752    
  5.96382543E-02
 -9.08465460E-02
  8.60826485E-03
  0.32001102    
  0.35001379    
 -0.52160454    
  0.56452966    
 -0.57194632    
  0.44041404    
 -2.75318660E-02
 -0.36208463    
  8.14930871E-02
 -0.27044004    
  0.73362708    
 -0.70553559    
  0.69314706    
 -0.52993590    
  0.52019316    
 -0.33005929    
 -0.12412596    
  0.74361432    
 -0.36644587    
  0.27895826    
 -0.55761772    
 -0.23772044    
 -0.98845303    
  0.60427874    
  0.34545985    
  0.91629076    
 -0.99567556    
 -0.27353743    
  0.36858860    
  0.21586311    
 -0.14342225    
  0.54540187    
 -0.35507989    
  8.40188637E-02
  0.11900330    
 -0.22314356    
 -0.23233177    
  0.63508338    
 -0.95225573    
  0.18875617    
  0.22372670    
  6.10358715E-02
  4.92076688E-02
  5.08755445E-02
  0.19415604    
 -0.21217439    
 -2.04089750E-02
 -0.19518767    
  0.61090928    
  0.14183015    
 -0.69669539    
  0.23539068    
  3.73854907E-03
 -0.52208257    
  0.20665617    
 -0.76470089    
  0.70407629    
  0.37231305    
  7.04900324E-02
  0.20589271    
 -0.41905108    
 -0.39793423    
  0.15736094    
  0.47274733    
 -0.16131096    
  0.29569817    
 -7.51302345E-03
 -0.37209162    
  0.21391056    
 -0.13403618    
 -0.23074804    
 -0.94992912    
  0.94482702    
  0.24789858    
  0.35427669    
  -1.0335485    
 -0.39567071    
  2.88205091E-02
  0.61025959    
  0.47883806    
  0.16204081    
 -0.80122137    
  4.25596647E-02
  0.11159091    
  0.22190031    
 -0.19735932    
  8.42295811E-02
 -7.81876147E-02
  0.33042982    
 -8.81925523E-02
  0.12223832    
  0.28401446    
 -0.45221022    
 -0.55467761    
  0.17366353    
 -0.24976297    
  0.94291008    
 -0.38662192    
  0.12044632    
 -0.50610858    
  0.40153602    
 -4.83963937E-02
  0.15768638    
  0.41716105    
 -0.37794030    
 -0.10234866    
  0.23559694    
 -0.56856638    
 -0.72873807    
  0.62570578    
 -5.57915196E-02
  0.98593932    
 -0.48417071    
  0.11695537    
  0.72465450    
 -0.85913223    
 -7.33312517E-02
  0.35721830    
 -0.35179806    
  0.40546530    
 -0.47252923    
  0.81285536    
 -8.28244984E-02
  0.16758952    
 -0.91511357    
  0.82906532    
 -0.34627637    
 -0.23409237    
  0.31594869    
 -0.37987548    
  0.42723143    
 -0.34737679    
  0.27974987    
 -0.33783832    
  0.12993623    
 -0.33941764    
  0.32673275    
  0.49754634    
 -0.84213638    
  0.56517714    
 -9.10531729E-02
  0.29975832    
 -0.52993590    
  0.40153605    
 -0.62762481    
  0.78738415    
 -0.32738635    
 -0.39989400    
  0.60005671    
 -0.27757075    
  0.62336349    
 -0.66025311    
  0.73104227    
 -0.30969799    
 -0.47936225    
  1.10012004E-02
  0.19788168    
 -0.17409675    
  0.45004055    
 -0.19328041    
 -0.43396649    
  0.31845394    
  0.35407421    
 -0.51256317    
 -0.52542442    
   1.0522089    
  0.18146554    
 -0.95059860    
  5.52502228E-03
  0.13387552    
 -2.41248868E-03
  0.10536057    
  0.29526192    
 -0.75316530    
 -0.68289053    
   1.4819137    
  0.15039016    
 -0.52241743    
 -6.72326535E-02
  0.83904177    
 -0.86086094    
  0.38399458    
  5.67871816E-02
 -0.47316331    
  0.69188058    
 -0.50534862    
 -1.83027808E-07
 -0.42241448    
  0.52039498    
  0.35800734    
 -0.64759594    
  0.24876653    
  8.91584083E-02
  5.64521402E-02
  0.39454246    
 -0.81469476    
 -0.21793531    
  0.62252939    
 -0.18511268    
  9.77847353E-02
 -0.54498959    
  0.90242469    
 -6.73793480E-02
 -0.37741271    
 -0.12115996    
 -7.05037452E-03
  0.11147375    
  0.25388944    
 -0.26023886    
  0.20124961    
  0.22314362    
 -0.45895377    
  0.61429405    
  9.46742576E-03
 -0.60417473    
 -7.60994777E-02
  8.46832842E-02
  7.01319799E-02
  0.35088125    
 -0.15111642    
  0.18422276    
 -0.85958451    
  0.48353356    
 -0.27850190    
  0.32860827    
 -0.28268215    
  0.16301766    
  7.15318695E-02
 -0.29097477    
 -0.16921517    
  0.62526995    
 -0.54715186    
 -5.34252040E-02
  0.87521452    
 -1.27879176E-02
 -0.91564751    
  0.91950125    
  0.16507980    
  -1.0072627    
  2.93277241E-02
 -0.31700981    
  0.14389406    
  0.45790327    
  0.28876835    
 -0.44618520    
  0.57154000    
 -0.30702502    
  0.35334924    
 -0.79258096    
 -0.31429565    
   1.3007909    
 -0.46481928    
 -0.51563352    
  0.37488154    
 -2.09213663E-02
 -3.87979560E-02
  0.63430643    
 -0.55409503    
  6.66912943E-02
 -5.05944081E-02
  0.18365149    
 -0.21817240    
  0.12601341    
  0.52923429    
 -0.35882339    
 -0.32153055    
 -0.19597377    
  0.43425643    
 -0.12806113    
 -0.28326425    
  0.59113932    
 -0.42447302    
  1.69139393E-02
 -0.43094423    
  0.50370353    
 -6.23316616E-02
 -0.18149225    
  3.18262614E-02
 -4.43422087E-02
 -0.14039180    
  0.87305027    
 -0.76595217    
 -0.37848851    
  0.30837917    
 -0.23155856    
  0.12867802    
  0.14927381    
 -0.81493843    
  0.92588311    
 -8.72283354E-02
  0.11081460    
  0.27890229    
 -0.25585994    
  0.12810653    
 -6.41376004E-02
  0.14679785    
 -2.23887842E-02
 -0.14382675    
  0.34484059    
 -0.57948774    
 -0.44336447    
  0.47321740    
  0.13952927    
 -0.33044398    
  0.34659189    
  0.79633141    
 -9.33126640E-03
 -0.69314712    
 -0.18232149    
  0.30748469    
 -0.14197016    
 -0.19083203    
 -6.62491620E-02
  0.24643205    
  0.11897197    
  0.13495637    
 -0.11612306    
  0.35312390    
 -0.68661547    
  0.16082481    
  7.88479075E-02
  0.73527986    
 -0.80310243    
 -0.12107804    
  0.51181543    
 -0.16584089    
 -0.33123207    
  0.68948174    
 -0.68948197    
 -8.65678862E-02
   1.0825263    
 -0.62523586    
 -0.75208986    
  3.56517523E-03
 -0.67550981    
  0.60549998    
 -0.19770661    
 -5.25180250E-02
 -0.11411332    
  3.77402157E-02
 -0.22446740    
  0.17567709    
  0.52077585    
 -0.54894692    
 -3.48874256E-02
  0.20282014    
  0.57264286    
 -0.14331026    
  0.20921059    
 -0.64825189    
  0.52342892    
 -0.54812133    
 -4.60438058E-02
 -0.16467701    
  0.75304514    
  0.10477909    
 -8.17893595E-02
 -0.47455925    
 -0.12638167    
 -2.09432859E-02
 -9.42526981E-02
 -4.15488891E-02
  6.45385906E-02
  0.58525807    
 -0.29615656    
 -0.15628085    
   1.1674945    
 -0.40934235    
  0.78122640    
 -0.46765849    
  0.32570645    
 -0.22838481    
 -0.56698465    
 -9.42208320E-02
  0.83524942    
 -0.52389771    
  0.26101395    
  5.58439717E-02
 -0.16458821    
 -0.21797787    
  0.62029946    
 -0.44071385    
 -5.63530736E-02
 -0.25843826    
  0.12579392    
  0.58199090    
 -0.50031298    
 -0.30600446    
 -2.69881953E-02
  0.13883634    
  0.56789577    
 -0.10087307    
 -0.35218355    
  0.99865311    
 -0.61544639    
 -0.33486566    
  0.43426004    
  0.14474919    
 -0.77718586    
   1.2570589    
 -0.93636626    
 -0.10249286    
  0.11827241    
  0.19657041    
  1.60637789E-03
  0.19481654    
 -0.33225411    
 -0.49197453    
  0.81093007    
 -0.39150682    
 -0.28702220    
 -0.15679261    
  0.28536472    
 -4.50848155E-02
 -0.90302950    
  0.24329855    
  0.47643825    
 -0.78787428    
  0.70271653    
  0.86750066    
 -0.54933536    
  0.19646274    
  0.50473493    
 -0.30113611    
 -0.13574511    
 -0.21916232    
 -0.25226086    
 -0.16989891    
 -6.61109686E-02
 -0.15115780    
  7.64958933E-02
  0.71802890    
 -0.14411923    
 -3.78241353E-02
  9.02956072E-03
 -0.18999133    
  0.24677518    
 -4.11758237E-02
 -0.71551931    
  0.58072293    
  0.67397726    
 -0.12052870    
 -0.40984151    
 -0.18759872    
  0.49804580    
  0.24791470    
 -0.58278024    
  0.24051967    
  0.40428674    
 -0.96213704    
 -0.68699354    
  0.21945600    
  0.11174414    
 -0.10683002    
  0.50196314    
  0.12271664    
  0.76650494    
 -0.43266106    
  0.31503037    
 -9.18868780E-02
 -0.50582570    
 -0.17685041    
  0.75096691    
 -0.39013374    
  0.37027508    
 -0.29055157    
  0.13424964    
  4.42334376E-02
 -0.35393125    
 -0.39524344    
  0.37680972    
  0.47724473    
 -0.71798426    
 -0.36346024    
  0.46467033    
  0.78015858    
 -0.78283596    
  0.41878080    
 -0.12175903    
  0.53949422    
 -0.73222846    
  0.12473685    
  0.72359568    
 -2.72555947E-02
 -0.85298181    
 -0.11342821    
  0.92629647    
 -0.65409648    
 -9.59485397E-02
  0.33345667    
 -0.37408352    
  0.42319345    
 -3.74333896E-02
  6.61160797E-03
  0.18861677    
 -2.06762813E-02
 -0.58001769    
 -0.16164136    
  0.70188093    
 -0.39250606    
 -0.14029846    
  0.42905295    
 -0.13767394    
  -1.0967692    
  0.10977056    
  0.91826904    
  0.35132465    
 -0.42939287    
  5.81075735E-02
 -0.30121428    
 -6.76314384E-02
  0.66205639    
 -0.33647221    
 -0.29968354    
  0.73487765    
 -0.52086657    
 -0.37053183    
  0.12770046    
  0.27665663    
  0.56435585    
 -0.73828697    
  0.53016239    
  0.19287619    
 -0.42812705    
  0.23525056    
 -4.12103273E-02
 -0.54875284    
  0.47489339    
 -0.27958509    
 -0.27395177    
  0.40141642    
  7.04792887E-02
 -0.33609435    
  0.84616363    
 -0.61563993    
 -0.20441264    
  8.87283012E-02
  0.48114413    
 -0.66158062    
  3.33362781E-02
  0.25857386    
 -8.58613253E-02
  -1.0001721    
   1.0138712    
 -0.32385379    
  9.55953375E-02
 -4.07030806E-02
  0.16636917    
  0.15558539    
 -0.16062309    
 -9.25363451E-02
  0.61241186    
 -0.34855682    
 -0.13901743    
  0.33192122    
 -0.51963615    
 -0.17702569    
 -0.15591270    
 -0.11778297    
  7.57599548E-02
 -4.38667275E-02
  3.09075862E-02
  0.45356470    
  0.46619824    
 -0.37642795    
  0.14107858    
  0.60254097    
  0.11978161    
  -1.0277045    
  0.60775793    
 -0.49794289    
  0.23849164    
 -2.55333818E-02
 -0.15092333    
  0.82448322    
 -0.88918877    
  5.05163769E-08
  0.60223919    
 -0.39309680    
  0.16922094    
 -7.21373484E-02
  0.37616891    
 -0.53360587    
  0.15743709    
 -0.15743715    
 -0.59658122    
  0.53480363    
  0.16874935    
 -0.46628395    
 -0.16077337    
 -9.76382717E-02
   1.0323632    
 -0.43324447    
  0.90969628    
  -1.0724916    
  0.67221141    
 -0.17866123    
  0.24152316    
 -0.39034814    
 -0.26766202    
  0.15816164    
  0.52857113    
 -0.74735737    
  0.12978795    
  0.21979663    
 -8.38814229E-02
 -6.23187423E-02
  0.31986383    
 -0.26381436    
  3.09622083E-02
  0.18840073    
 -3.77401076E-02
 -0.54400420    
  0.26097324    
 -1.40188755E-02
 -4.32757884E-02
  0.16079731    
  6.87139109E-02
 -0.19569157    
 -3.13656479E-02
  0.55681086    
 -0.34154117    
  0.35271463    
 -0.54138035    
  9.98563394E-02
 -0.13383988    
  0.62943137    
 -0.83422565    
 -0.30192459    
  2.82848645E-02
  0.32961908    
 -0.29824391    
 -0.22410922    
  0.70753580    
  0.30713451    
  7.09757954E-02
 -0.26350683    
 -8.87498707E-02
 -0.76280344    
  0.10386682    
   1.1424789    
 -0.32707459    
 -0.34764540    
  0.73576510    
 -0.59453887    
  0.20641898    
 -9.13497284E-02
 -0.36917490    
  0.29940578    
  2.75881290E-02
  9.51039121E-02
  0.86075628    
 -0.65971082    
 -0.34018907    
  0.13707973    
 -0.18067013    
 -0.24567281    
  8.19881931E-02
  0.78367513    
 -0.64759594    
  0.54681170    
 -0.64008790    
  0.11093163    
 -0.29437107    
 -0.17964077    
   1.2915862    
 -0.97422856    
 -0.12770033    
  0.77293408    
 -8.81273299E-02
 -0.75712764    
 -0.35158601    
   1.2664469    
  9.96439252E-03
 -0.12989579    
  5.64412773E-02
 -0.59728295    
  0.15849438    
  0.41877237    
  0.27200779    
  0.11303235    
 -7.35383853E-02
 -0.78119475    
 -0.20649171    
  0.33690903    
  0.11923744    
  0.53381526    
 -0.90218627    
  0.40639859    
 -0.48504138    
 -0.21936262    
  0.32835314    
  0.25943378    
  -1.0799201    
  0.80404764    
  0.64214444    
 -0.11705653    
 -0.21825358    
 -0.47163108    
  0.41303673    
 -0.78802639    
  0.48878336    
  0.12036356    
  5.75879700E-02
 -8.90039429E-02
  0.37302983    
 -0.70419693    
 -0.15600434    
   1.1256603    
  -1.1213406    
  0.41119567    
  0.23111190    
  0.41972417    
 -0.21166001    
  0.25966913    
 -0.50468916    
  0.92891651    
 -0.70060974    
 -0.21661076    
 -0.39390433    
  0.34383434    
  0.74785769    
 -0.65010542    
  4.97398600E-02
 -4.75250520E-02
  0.53010762    
 -0.29290387    
  0.30068603    
 -0.40740502    
  0.51160187    
 -0.40313974    
 -0.58118844    
  0.47660193    
 -0.21017200    
  -1.1400309    
   1.0210540    
  0.30566451    
 -0.18668754    
  0.42359731    
  0.21435504    
 -0.87976551    
 -0.85441548    
   2.1583846    
  -1.1416026    
  7.72225298E-03
 -4.72529233E-02
  5.74569292E-02
  0.22009313    
  0.14214984    
 -0.30311263    
  0.34633449    
 -0.35353768    
  0.79718143    
 -0.89587075    
  0.27496874    
 -0.35235536    
  0.43936676    
 -8.09692368E-02
  7.91156888E-02
 -0.33907297    
 -0.14550778    
  0.95643789    
 -0.65455002    
  0.53806818    
 -0.39704791    
 -0.15899783    
 -0.14887363    
  0.15339850    
 -8.47563893E-02
  0.24885435    
 -0.13957028    
  0.46392787    
 -0.72695309    
 -1.15274386E-02
   1.0612065    
 -0.81570572    
 -0.17824823    
  0.33724642    
 -5.15988395E-02
 -0.31591091    
 -0.83067679    
   1.3846904    
 -0.41352326    
 -0.59167773    
 -0.39239314    
  0.73448837    
  0.32212862    
  0.53843212    
  5.38593344E-02
 -0.52254611    
 -0.21789406    
  2.61415471E-03
  3.59013192E-02
  0.59113932    
 -0.39713165    
 -0.17900746    
 -0.80043972    
  0.66228938    
  2.80916449E-02
  0.65934122    
 -0.36613408    
 -3.57555039E-02
  7.22710118E-02
  0.34807220    
 -0.27881396    
  0.31879181    
 -0.61268884    
 -0.76821482    
  0.43024537    
  0.21893905    
  0.62485611    
  0.39183885    
 -0.71783972    
 -0.49703211    
 -0.30611590    
  0.32645544    
  0.81316471    
  0.55107582    
 -0.79793620    
 -7.71895349E-02
  0.11274062    
  9.63125154E-02
 -0.69481784    
  0.27590722    
 -3.09301671E-02
 -0.46895730    
   1.0293205    
 -0.52184772    
 -0.20319268    
 -0.11431686    
  0.61770773    
  -1.0967481    
  0.42574239    
  0.74471432    
 -0.19874698    
  0.30393401    
 -0.32963139    
  0.19810392    
 -0.27941263    
  0.36136967    
 -0.37558806    
  8.68124589E-02
[truncated: 781,729 more chars]
