# Supplementary material for: Heavy-Tailed Fluctuations in the Spiking Output Intensity of Semiconductor Lasers with Optical Feedback
Source: PLoS One. 2016 Feb 22;11(2):e0150027. doi: 10.1371/journal.pone.0150027 (PMC4767187; doi:10.1371/journal.pone.0150027)
Supplement: S3 Dataset — (ZIP) [file pone.0150027.s005.zip › S3 Dataset/1.005.txt]

  0.76035601    
  1.48888314E-02
  0.10289452    
  0.10735856    
 -0.41147134    
  0.28391007    
  7.84718320E-02
 -0.23527123    
 -0.16080420    
  0.29234394    
  0.37875497    
 -0.58460712    
  0.40355861    
 -2.12158244E-02
 -0.38807344    
 -0.21741301    
 -0.32158342    
  0.97650981    
 -0.70621949    
  0.10686328    
  5.90335317E-02
  0.52348423    
 -0.45874670    
 -0.31696248    
 -1.65292453E-02
  0.20633656    
  0.44425118    
  4.67176922E-02
 -0.20668213    
  0.10638060    
  0.10237428    
 -0.13501133    
 -0.16726969    
  0.12615140    
  4.92631411E-03
 -0.39934137    
 -5.26437722E-02
  0.94895595    
 -0.36159852    
  0.14181224    
 -0.57226539    
  0.64584106    
 -0.38322309    
 -0.29277098    
  0.67426270    
 -0.10017473    
 -0.66668040    
  0.36485028    
 -6.69595003E-02
 -2.80915201E-02
 -0.29244164    
 -0.11302319    
 -0.12744503    
  0.10584585    
  0.20106746    
  0.31845364    
 -3.43495198E-02
 -0.38946488    
 -0.19189085    
  0.64134759    
 -6.26836941E-02
  0.44337177    
  0.42375132    
 -0.57071924    
 -0.15816656    
 -2.37539206E-02
 -3.17486078E-02
 -3.02290004E-02
 -0.25828075    
  0.74319816    
 -0.20945814    
 -0.22314362    
  0.48774567    
  0.20175399    
 -0.15801524    
 -0.24623252    
 -0.43697825    
  0.17807543    
  0.18507592    
 -0.14113799    
  0.71993458    
 -0.91960037    
 -6.85984790E-02
  0.40546495    
 -0.34797779    
 -1.69017371E-02
 -0.28013510    
  1.12149948E-02
 -0.37435541    
  6.79113120E-02
   1.0396696    
 -0.72581780    
   1.0219465    
 -0.54642278    
  0.24850722    
 -0.31979609    
  0.36354801    
 -0.51769859    
  0.26809496    
 -0.52931023    
 -0.52839208    
   1.0794424    
  3.38296741E-02
 -0.16460009    
  0.54124069    
 -0.54862070    
 -0.44705904    
  0.39120671    
  0.29613185    
 -0.26023060    
  7.75208771E-02
  6.75933361E-02
  0.62671858    
 -0.79218972    
 -0.12293784    
  0.52410918    
 -0.78125465    
  0.84460902    
 -0.59622282    
  0.48888588    
 -0.29732078    
 -0.43995151    
 -7.81647936E-02
 -4.14996333E-02
 -0.20114174    
  0.81495225    
  0.12489339    
 -8.88532475E-02
 -6.86768591E-02
  0.10559750    
 -5.70330136E-02
 -0.10963346    
  0.60499001    
 -0.58257312    
 -5.57105727E-02
  7.52234757E-02
  0.53516489    
 -0.58722097    
 -0.30738294    
  0.33498809    
 -0.76497281    
  0.64129364    
 -9.39103812E-02
 -0.13837841    
 -0.52745306    
  0.51679564    
 -0.25951114    
  0.61618620    
  0.29080206    
  -1.1885167    
  0.62656146    
 -0.12932457    
  0.28394389    
 -2.81273457E-03
 -0.42970017    
  0.67126459    
 -0.22757807    
  0.44539794    
 -0.61447418    
  0.18560550    
  0.10125384    
  0.62150538    
 -0.76460594    
  0.15780708    
  0.25050315    
 -0.36919871    
  0.48529693    
 -0.61064303    
  0.61400968    
  0.33286414    
  -1.0011140    
 -0.35433593    
 -1.58240852E-07
  0.29350600    
  0.11195876    
 -0.22626366    
  0.99006367    
  4.34479630E-03
 -0.54812133    
  9.98454764E-02
 -7.75946155E-02
 -0.10835350    
  0.30322817    
 -0.25534678    
  0.53291744    
 -0.30407575    
 -0.18812357    
 -0.29686794    
 -5.87387085E-02
  0.49937260    
 -0.28552464    
 -8.65799654E-03
 -0.52542442    
  0.31309175    
  0.61295509    
 -0.25020558    
  5.10438941E-02
  1.41177252E-02
  6.98503107E-03
  0.40314212    
 -0.47031367    
  0.11695537    
  0.45778829    
 -0.65478635    
  0.17467590    
  0.61451435    
 -0.92118692    
 -9.99219045E-02
  0.45721018    
 -6.88396394E-02
  4.49514017E-02
 -2.22229827E-02
 -9.91376266E-02
 -0.31196108    
  0.78072321    
 -0.68695515    
  0.29460248    
  0.49972960    
 -0.49514267    
 -0.12409595    
 -0.19693577    
  0.45570642    
 -6.40052781E-02
 -9.14797261E-02
  0.26344189    
 -0.20667331    
 -0.35699052    
 -0.96311110    
   1.4464327    
 -0.64380121    
  0.20972070    
  0.13202876    
  9.29150507E-02
  0.47865924    
 -0.55332077    
 -9.47934464E-02
  0.22314365    
 -0.17057265    
  0.35667515    
 -0.33534077    
 -0.10859057    
 -0.33177754    
  0.53591806    
 -0.16096823    
  0.32636091    
 -0.22721674    
  0.17077555    
  0.41616058    
 -0.18317300    
 -0.34915879    
  0.55754334    
 -0.50806326    
  0.32657096    
 -0.21570846    
  0.55549204    
 -0.67559248    
  0.57768166    
 -0.59641737    
  0.63222712    
 -0.78519619    
 -0.14819941    
 -0.19324374    
 -0.23483959    
   1.0327659    
 -2.11647432E-02
 -0.14557211    
  8.21341760E-03
  4.00856100E-02
  0.43958482    
 -0.52999556    
 -0.39583397    
  0.10023569    
  0.20800076    
  5.92429228E-02
  7.86801279E-02
 -0.32306546    
  0.58904135    
 -0.81998348    
  0.70552599    
  0.35808012    
 -0.36690596    
 -0.36634669    
  0.67898083    
 -0.62424088    
 -0.41764554    
  0.13077021    
  6.55460060E-02
  0.23575251    
 -0.15454867    
  0.18046269    
 -0.15298857    
  0.26921988    
  0.14792000    
  0.16581713    
 -0.53791660    
  0.16884601    
 -0.64404440    
  0.49824673    
 -3.60861979E-02
 -0.17760830    
 -0.59470701    
  0.51987559    
 -0.39705452    
 -0.19343844    
 -8.25868025E-02
  0.10668400    
 -3.63675617E-02
  0.13815029    
  0.11658759    
 -0.29890916    
  1.28206871E-02
  5.57417870E-02
  6.41620532E-02
  1.12549465E-07
 -0.15226924    
  0.18560548    
 -0.16606107    
  5.03248833E-02
  0.91506320    
 -0.48336008    
 -0.38965449    
 -2.98528504E-02
  0.60116494    
 -0.54232442    
  0.10821379    
  0.48274252    
 -0.51930010    
  0.71420062    
 -0.12169692    
 -8.86247586E-03
 -0.50196290    
  0.77995443    
  1.56079875E-02
  0.25450477    
  3.20704021E-02
 -0.32032427    
 -0.27179053    
  8.62604901E-02
 -0.35313925    
 -6.06245659E-02
  0.51082569    
 -7.25707337E-02
 -0.17589049    
  0.49336642    
 -0.40742394    
 -4.20484357E-02
  0.31342152    
  0.13995691    
 -0.44421816    
  0.29525226    
 -0.24776539    
 -6.28008172E-02
  0.36558589    
 -0.13017210    
 -7.07364157E-02
  8.52648169E-02
  0.47360295    
 -0.76128483    
 -0.36310607    
 -6.17773496E-02
 -0.38364601    
  0.17751366    
  0.12975912    
 -5.43609783E-02
  7.53042623E-02
  1.54246064E-02
 -1.54245915E-02
  0.16665542    
 -9.66267809E-02
  0.67609459    
 -0.30170277    
  0.10103240    
  0.26259536    
  0.28014815    
  0.33372608    
 -0.25812334    
 -0.57428604    
 -7.14588836E-02
  0.16989908    
 -0.36714646    
 -0.96837592    
  0.29015434    
  0.91480839    
 -0.52677798    
  0.48434743    
 -0.40701443    
 -0.18885435    
  0.66176093    
  8.33817199E-02
  0.37569296    
 -0.21811962    
  0.61253494    
 -0.72322452    
  0.15524064    
  0.64403015    
 -0.80950117    
  0.54369813    
 -0.42277837    
  0.15772384    
  1.73583012E-02
 -0.46048871    
  0.46810782    
  0.18799822    
 -0.62919837    
 -0.42783725    
  0.62528479    
 -4.85428143E-03
 -3.21411118E-02
  1.24846483E-02
  0.12574682    
 -0.26675034    
  0.70026481    
 -0.48745996    
  0.72272837    
 -0.70215613    
 -0.30441269    
  0.14002876    
  0.59369528    
 -0.38722306    
 -5.80520518E-02
  4.93373498E-02
 -0.39458370    
  0.22314347    
 -0.31845388    
  0.30800995    
 -2.65973061E-02
  0.32212257    
 -0.25691029    
  0.37295592    
  0.18954189    
 -0.46856585    
  0.41537759    
 -0.48683634    
  0.78508484    
 -0.79501039    
  0.45492783    
  0.23447166    
 -0.83692205    
 -0.49933136    
  0.55552566    
  5.06099239E-02
  6.04719333E-02
  0.39645970    
 -0.33253244    
  0.39470407    
 -0.16061161    
 -0.13171829    
 -0.26381460    
  0.19748020    
  0.26304492    
  1.35137215E-02
 -0.18770504    
 -0.45953214    
  0.18125266    
 -0.20722814    
 -0.94634300    
  0.47633943    
  3.10907234E-02
  0.91220057    
 -0.14768235    
  3.95862907E-02
  0.37140629    
 -0.66672784    
  0.19198827    
 -0.28852618    
  0.34272686    
  0.20132454    
 -0.54067844    
 -0.18434370    
  2.40012314E-02
  0.45306262    
 -0.16636886    
  0.28916475    
 -0.18232144    
  0.29763234    
  0.19706385    
 -0.39334393    
 -2.43913438E-02
  4.58465703E-02
  0.16287249    
 -0.24134412    
  0.14020552    
 -0.19796418    
  0.32872027    
 -0.43408060    
  0.48896664    
 -0.25923842    
  0.33885619    
 -0.34844860    
  0.71105796    
 -0.98043501    
  0.14918119    
  5.42023173E-03
  4.49215621E-02
 -0.55574715    
 -0.33377299    
  0.58708781    
 -0.21357419    
 -0.55961567    
  0.95200878    
 -0.56181097    
 -0.64802676    
   1.9459100    
 -0.89755982    
 -0.26167738    
 -0.40769973    
   1.3381753    
 -0.18514234    
 -0.41077557    
 -0.19324374    
 -0.20110145    
  5.53135909E-02
  0.47893232    
  2.77383719E-03
 -0.23638877    
 -0.14310074    
  0.19105540    
  3.28976437E-02
  0.16929191    
 -0.18890062    
  0.25752917    
  0.21082319    
 -0.13235126    
 -0.50455600    
 -0.24187277    
   1.0952899    
 -7.42359981E-02
 -0.15265848    
  0.90410841    
  -1.0743941    
  0.22116126    
  0.53551805    
 -0.86094064    
  0.64387608    
 -0.14576824    
 -0.23194678    
 -0.37948939    
  0.15371105    
  0.21732190    
 -8.41202587E-02
 -0.38715780    
 -0.53028804    
   1.0947515    
  4.90662530E-02
 -0.27124327    
 -1.70525927E-02
  0.68327063    
 -0.30857697    
 -0.20763956    
 -0.14278097    
 -5.42005710E-02
 -0.12668335    
  0.36838764    
 -0.51680762    
 -0.52763265    
  0.75874436    
 -0.37421238    
 -9.68497321E-02
  0.58825743    
 -0.11455293    
  0.12392095    
  0.71390939    
 -0.40717915    
 -0.23696065    
 -0.22042985    
 -0.20701408    
  0.75141627    
  0.11987706    
 -0.54920983    
 -0.28286260    
  0.64387625    
  0.16277134    
 -0.66077286    
 -0.12055692    
 -0.45511481    
  0.73652768    
 -7.84714743E-02
 -0.20294081    
  0.36290553    
  0.24038558    
 -0.59086823    
 -0.18603221    
  0.36371318    
  0.20699298    
  0.80531245    
  -1.0818522    
 -0.39170989    
  0.67661792    
 -2.31832862E-02
  0.36114269    
 -0.77840412    
  0.11886114    
  6.13006912E-02
  0.61883134    
 -0.35854813    
 -3.17487121E-02
 -0.73039150    
 -0.42803922    
   1.3672793    
 -0.52488548    
  0.30305016    
 -0.26541895    
  6.86140805E-02
 -0.17334358    
  0.22251254    
 -0.55646408    
  0.79165614    
 -0.12756105    
 -0.23972017    
 -0.11598356    
 -0.97116715    
   1.3625095    
  0.75364304    
 -0.77130371    
  0.42676580    
 -0.46768060    
  0.46622625    
 -0.35854813    
 -0.43078274    
  1.58984084E-02
 -0.32955617    
  0.12748240    
  0.46661946    
  8.13454762E-02
 -0.42121330    
 -0.37037358    
  0.13353132    
 -8.22375981E-08
 -0.24273071    
 -0.11025669    
 -0.43031093    
   1.6573293    
 -0.64401430    
  0.30718252    
  0.53077650    
 -0.48402727    
  0.48106021    
 -0.34843051    
 -0.10653065    
 -0.19599758    
 -0.10504415    
 -0.42302337    
  0.44802481    
  0.25712737    
 -0.38889650    
 -0.39147884    
  0.58894354    
 -0.13932838    
 -0.10499129    
   1.1834689    
 -0.79162633    
  0.29575434    
 -6.51572198E-02
 -0.17011888    
  0.23527642    
 -0.27600029    
  5.00699207E-02
  6.96128458E-02
  0.10297157    
 -0.63056755    
  0.44157028    
 -8.12252313E-02
  0.16290352    
 -6.55741990E-03
  0.43995139    
 -0.82587183    
  6.43107109E-03
  0.98801488    
 -0.68838507    
  0.51414561    
 -0.20938914    
 -0.21399115    
 -0.33430529    
 -0.55734575    
 -5.99633381E-02
  0.28627646    
 -0.12095273    
  0.81198776    
 -3.22261862E-02
 -8.66145939E-02
 -0.30691350    
  0.85558504    
 -0.54155415    
 -0.15572818    
  0.29661968    
 -0.25072789    
 -0.12340590    
  0.62202001    
 -0.35850793    
  0.44297907    
 -0.39157087    
 -0.41862339    
  0.99643540    
 -0.88086212    
  0.17788707    
  9.86715481E-02
 -0.13897942    
  0.84435540    
 -0.80404776    
  0.70663607    
 -0.60796452    
 -0.14931534    
  0.18232147    
  8.10412467E-02
 -0.28701684    
 -3.24352905E-02
  0.18506525    
 -0.32964638    
  0.34998599    
 -0.11109398    
  -1.1394342    
   1.5597882    
 -0.34339261    
  0.11365945    
 -0.42003334    
   1.0075905    
 -0.59794152    
  4.16648341E-03
 -0.29254502    
  0.48314795    
 -0.78297436    
 -0.17185041    
  0.50455600    
 -0.32521486    
  2.57842410E-02
  0.24686015    
 -0.81377500    
  0.37509412    
 -0.22645320    
  0.66797090    
  7.10681826E-02
  0.34473041    
  -1.2716314    
   1.4060971    
 -0.43784663    
 -4.39916812E-02
  0.11954535    
 -0.66536742    
  0.15610573    
  0.41582778    
  0.15267693    
  0.10491809    
  3.97602189E-03
 -0.21376289    
 -0.47147873    
  0.64681453    
 -0.54224169    
  0.81486237    
 -0.45288247    
  4.58465703E-02
  0.12821072    
 -6.64767548E-02
  0.42377380    
 -5.21337055E-02
  0.14757606    
 -0.62186998    
  0.16705389    
  0.14129762    
 -0.61005425    
  0.54479373    
 -0.16059385    
  7.83006176E-02
  0.12195850    
  0.15097103    
 -0.53990698    
  2.16225144E-02
  0.43531805    
 -0.31456855    
  0.48878336    
 -0.41789690    
 -2.23223697E-02
  4.84676212E-02
 -0.16062309    
  0.13888322    
  0.45895386    
 -0.70151561    
  5.18534891E-02
  0.16172089    
 -0.36446223    
  0.72835100    
 -0.26079300    
  0.14242046    
 -0.48462331    
 -0.23907429    
  0.60347801    
 -0.28701684    
  0.15034403    
 -2.31490415E-02
 -0.13252817    
 -0.15593477    
  0.15057282    
 -0.66139847    
  8.96120369E-02
 -0.17662346    
  0.67884070    
 -5.02320118E-02
  3.02564702E-03
 -0.53942829    
  5.05160056E-02
  0.29626581    
 -0.47957325    
  0.52958328    
 -2.11274382E-02
 -0.21340455    
  0.56150210    
 -0.54837263    
 -5.35840504E-02
  2.71508265E-02
 -0.15415065    
 -0.33751437    
   1.2327520    
  0.41393963    
 -0.55540526    
  0.56241322    
 -0.55023265    
  0.24185364    
 -9.77845043E-02
  2.09400943E-03
 -0.49972987    
  0.60676235    
 -0.19442436    
 -0.23001650    
  0.37630838    
 -0.71912253    
 -9.32878330E-02
  0.59516680    
 -0.12516306    
  0.22091873    
 -0.58156979    
   1.1209375    
 -0.54607159    
 -0.31957534    
  0.14884576    
  0.28101075    
 -0.23933810    
 -0.13062035    
  2.86553707E-02
 -2.86554154E-02
 -0.65325564    
  0.25069356    
  0.55088192    
  0.30445793    
 -5.90085164E-02
 -9.85237211E-03
 -7.39556104E-02
 -0.43687004    
  0.59254259    
 -0.32486096    
  0.52884400    
 -0.47957292    
  2.14039534E-02
 -0.18279214    
 -8.51047505E-03
  0.69741178    
 -0.45117503    
 -0.45453370    
  0.14356852    
  0.34597963    
 -0.47215652    
 -3.86691652E-02
  3.57768498E-03
  0.24294601    
 -9.08385962E-02
  9.16031934E-03
  0.97930855    
 -0.69543290    
 -6.86660111E-02
  1.94182508E-02
  3.07718962E-02
  0.30673003    
 -0.16767812    
 -0.24467193    
 -0.59454501    
  0.21465702    
  0.79566294    
 -0.35058856    
  0.40222350    
 -0.31845388    
  0.28544745    
 -0.30574131    
 -4.90179583E-02
 -0.13558386    
  0.56000733    
 -0.57102656    
  0.52294052    
 -0.56249356    
  0.10131781    
  0.18924192    
 -0.34382686    
 -0.52305800    
  0.99987763    
 -0.24219158    
  0.14933126    
 -0.14453520    
  0.33270553    
 -0.11243701    
 -0.55865657    
  2.97541618E-02
  0.47771016    
 -0.48097265    
  0.18991807    
 -0.25751096    
 -7.24957138E-02
  0.37492827    
 -0.16236699    
  0.22980829    
  0.14583451    
 -0.11961138    
  5.27039021E-02
 -0.34589162    
  0.78931743    
 -5.29536195E-02
 -0.88213736    
  0.21287210    
  0.16546451    
 -0.36025280    
  0.68595314    
 -0.40908173    
  0.29445270    
 -0.21357429    
  0.25326183    
  0.16959524    
 -0.15606809    
 -0.10942064    
 -0.18018231    
 -0.24256161    
  0.29500821    
 -0.17795172    
  0.76330215    
 -0.64810658    
  7.24409819E-02
 -0.30796689    
  0.24583517    
  6.45386875E-02
  0.10919921    
 -7.14588985E-02
 -7.44642541E-02
 -4.59266640E-02
  8.74464661E-02
  2.38945149E-03
 -0.31428578    
 -0.15524051    
  0.29244193    
  0.24623653    
  0.29985702    
 -0.32694682    
 -0.26879218    
  0.40146497    
 -0.30724445    
  0.57774574    
 -0.90715814    
  0.53994280    
  0.18121700    
 -0.37018317    
  0.26338923    
 -3.97125892E-02
 -0.33946174    
  5.24902567E-02
  0.12282093    
  0.22815619    
 -0.21815625    
 -0.35809731    
 -0.40191257    
 -0.57300270    
   1.2740972    
 -0.15063903    
  9.36358348E-02
 -0.47785544    
  0.46944061    
  6.54184520E-02
 -8.53337869E-02
  5.73056471E-03
  0.27546489    
  0.75313377    
 -0.96763784    
  0.25905034    
 -2.94756200E-02
  0.17768116    
 -0.46251822    
  0.76176125    
 -0.66955513    
  0.18834817    
 -0.33604297    
  0.25098056    
 -0.12953392    
 -2.66300747E-03
  0.20212422    
 -0.32693189    
  8.12038630E-02
 -0.65221375    
 -0.24067588    
  0.12155500    
  7.53982440E-02
  0.49958968    
 -0.37376916    
  0.42013523    
  0.37368149    
 -0.25195086    
  0.50277054    
 -0.30810863    
 -1.18625714E-02
  9.11793336E-02
  6.51459396E-03
 -0.31845388    
  0.28544745    
  0.55288172    
 -0.90604734    
 -0.15840578    
 -0.13566567    
  0.49009964    
 -0.32501972    
  3.90811376E-02
  -1.3968022    
   1.5808645    
 -0.14645094    
  0.12595224    
  0.52259046    
 -0.58358479    
  0.79897946    
  1.96086969E-02
 -0.19882323    
 -9.21002477E-02
 -0.42324761    
  0.41017523    
 -0.28268215    
 -0.93771565    
  0.64084768    
  0.26133108    
 -0.56935275    
  0.73122573    
 -0.20679425    
  0.26858205    
  0.13146318    
 -0.26617572    
 -4.34850007E-02
 -2.50014160E-02
 -0.16177475    
  0.10446725    
  2.38423217E-02
  1.33428344E-07
  0.27118552    
  6.56605139E-02
 -0.46515572    
 -0.14723030    
 -0.27625328    
  7.86429420E-02
  0.41660720    
  0.33765879    
  5.57299480E-02
 -6.36664703E-02
 -0.23466381    
  0.10510877    
 -0.10763056    
  8.46940130E-02
 -0.24602495    
  5.48479296E-02
 -1.12994825E-02
 -0.20763914    
  6.10358529E-02
  0.54446405    
 -0.42085019    
 -0.21662395    
  0.29487631    
  3.69433947E-02
  0.29991281    
 -0.30771527    
 -0.11322425    
  8.94451141E-02
  5.96805140E-02
  0.93673515    
 -0.84302908    
 -0.57638389    
  0.59681624    
 -0.18999133    
  0.44975951    
  0.14794177    
 -2.57396959E-02
 -0.62784213    
 -0.64271647    
  0.47068629    
  0.25736362    
 -0.24044272    
  0.75653172    
 -0.58432800    
 -6.11542501E-02
  0.43213338    
 -7.27591366E-02
 -0.28419426    
  9.55632627E-02
  3.72713841E-02
  0.43114853    
 -0.55290288    
  0.83661520    
 -0.62622505    
  0.37525114    
 -3.75043936E-02
 -0.48411560    
 -0.43297160    
  0.58156985    
 -0.13831532    
 -0.16961479    
  0.22435486    
 -0.38509282    
  8.19569752E-02
  0.12032972    
  0.16324551    
  8.28877613E-02
 -6.81814179E-02
  0.14261398    
 -0.35908902    
  0.38614553    
  0.28408217    
 -0.35424900    
  0.37110770    
 -0.70230776    
 -0.38873455    
  9.07751545E-02
 -0.16592775    
  0.79288197    
  6.20520562E-02
 -0.20923655    
  7.86647797E-02
  1.40849780E-02
 -6.25202656E-02
 -0.12120095    
  8.36832542E-03
   1.0385085    
 -0.89392698    
  0.14101522    
 -0.29116738    
  0.95465159    
 -0.81173706    
 -0.18571718    
 -5.84797049E-03
  0.18914080    
  0.44822684    
 -0.74893868    
 -0.80033076    
 -1.47060575E-02
   1.5324770    
 -0.27654445    
  0.30959213    
 -0.39545351    
  0.22910257    
 -0.53300780    
  0.70553148    
 -0.23086573    
 -1.93991442E-03
 -0.27545935    
  0.13608551    
 -4.47432371E-03
 -0.15751939    
  0.41157073    
 -0.53428692    
  6.60211742E-02
 -0.30637398    
  0.65859479    
 -0.31674621    
 -8.67676884E-02
 -0.31334972    
 -5.76290153E-02
  0.11211739    
  0.72849947    
  -1.3917940    
   1.2919030    
 -0.19820438    
 -9.01510939E-02
  6.52122572E-02
 -0.29443872    
  0.53560078    
  0.80828130    
  -1.2408971    
  0.25029442    
  0.32964647    
 -0.56476623    
  6.69830292E-02
  0.29119703    
 -6.97450489E-02
 -0.33151817    
   1.2437375    
 -0.72165465    
 -0.24387957    
  0.12306011    
 -0.20230959    
 -5.16808964E-03
  7.96440840E-02
 -0.55901814    
 -0.20860553    
  0.91835058    
 -0.79713666    
 -0.49872282    
  0.73005176    
  8.00428763E-02
   1.2093097    
  -1.0749426    
 -2.92826025E-03
  0.39662838    
 -8.43254626E-02
 -7.11413324E-02
 -0.22084212    
  0.22084183    
 -0.16768289    
  0.35421970    
 -0.42185107    
 -0.12070278    
 -0.41871026    
 -0.57092947    
   1.1419092    
  0.56524956    
 -0.60560089    
 -5.75046353E-02
 -0.33771911    
  0.24985792    
  0.23799863    
 -0.20784570    
  8.23248923E-02
 -0.35364014    
  0.64662737    
  0.17815560    
 -0.52419716    
 -0.27073270    
 -0.12516326    
  4.75060847E-03
 -7.88583681E-02
  0.81149977    
  4.54563461E-03
 -7.04515651E-02
 -0.18086281    
 -4.77700643E-02
  0.60195708    
 -0.29609239    
  0.17705265    
 -0.23500612    
  0.50747865    
 -0.49797732    
  9.03550833E-02
 -9.50939953E-02
 -0.34890059    
  0.38620102    
  0.48673913    
 -0.73478997    
  0.19398355    
  0.11401850    
 -0.20499046    
 -0.22446738    
 -0.51747012    
   1.6215860    
 -0.79838574    
 -0.62708521    
  0.48022529    
  0.13459027    
  0.17612945    
 -0.26381460    
 -8.43195841E-02
 -0.46124458    
   1.0542310    
 -0.12775990    
 -0.47406358    
 -4.53936309E-02
  5.71584105E-02
  0.18863678    
  0.52906030    
 -7.70750120E-02
 -0.46661934    
 -0.10891561    
  2.70287823E-02
 -0.32850397    
  0.28768215    
  6.71392232E-02
  0.38358250    
 -0.24778068    
  0.22450322    
 -5.77978678E-02
 -0.38081917    
 -0.16450392    
 -0.25084135    
 -0.47597870    
  0.67238539    
 -0.18372132    
 -0.20958060    
 -4.23342027E-02
  0.43213335    
  0.68256521    
 -0.31646094    
 -0.14085761    
  9.86150056E-02
 -0.64847481    
 -6.51860982E-02
  0.51186121    
 -0.45154157    
 -8.12630802E-02
 -8.26917812E-02
   1.4636811    
 -0.71193969    
  4.76279259E-02
 -0.56026185    
  0.25432649    
  0.57008696    
 -0.27193367    
  8.24437439E-02
  3.76516171E-02
 -0.15453567    
  1.07240733E-02
 -0.10981501    
  0.39147887    
 -9.49077532E-02
  6.21849000E-02
 -0.33813685    
 -4.47168760E-02
  0.39113519    
  -1.0308572    
 -0.34110725    
   1.0958986    
 -2.75497194E-02
  0.29116750    
 -0.61101878    
 -0.76489097    
   1.7277719    
 -0.70347917    
 -6.43408597E-02
  0.11918864    
 -8.80335495E-02
 -0.55578870    
  0.10642963    
 -0.16705401    
  0.64959913    
  0.15880272    
 -0.10115015    
 -1.98027380E-02
  0.64335668    
 -0.58508760    
 -0.37886763    
  0.93191594    
 -0.49036467    
  0.19905841    
 -0.19400780    
  2.51582195E-03
 -9.20490250E-02
  0.41187254    
 -0.50415701    
  5.29536456E-02
  0.35552797    
 -0.33006686    
 -0.28211093    
   1.0041658    
 -0.28181952    
 -0.18304104    
 -0.45414713    
  0.49436441    
 -0.15935080    
 -0.38380376    
  0.55961597    
 -0.25686914    
  0.17614606    
  0.12464246    
 -0.14025019    
  0.17102209    
  0.16705427    
 -0.34484035    
 -0.29525217    
 -1.53141515E-02
  0.70389181    
 -0.48818338    
  1.72631778E-02
  0.29256022    
 -0.17071049    
 -5.56317233E-02
 -0.15567735    
 -4.09335569E-02
  0.13770089    
 -9.67675000E-02
 -4.09335569E-02
  0.85955840    
 -9.38962027E-02
 -0.35741532    
 -0.16688576    
 -0.97139168    
  0.16971837    
  0.25672007    
  0.25215265    
 -0.45198536    
  0.31046224    
  0.14152302    
  0.18183279    
  0.72798550    
 -0.96095711    
  0.42179212    
 -0.22364986    
 -4.92964946E-02
  2.88354252E-02
 -0.59244883    
  0.37059626    
  0.72957224    
 -0.58840913    
  0.60230857    
 -0.38421986    
 -0.32127318    
  4.84941863E-02
 -0.39370030    
 -0.15123083    
  0.90397036    
 -0.41689384    
  0.15906474    
  0.70113665    
 -0.35629600    
 -0.10367861    
  1.25263287E-02
 -7.98696801E-02
 -6.25928268E-02
  0.78780460    
  -1.1062585    
  0.28190896    
  0.39130411    
 -0.45534658    
  0.26358449    
 -0.10716869    
 -0.25942740    
  0.37670755    
 -0.14713287    
  0.25390124    
 -0.45742497    
 -0.47803605    
  0.47803569    
 -0.28198397    
 -0.15984860    
 -0.19035377    
  0.58838362    
  0.60911632    
 -0.50974381    
  0.54326648    
  3.24352272E-02
 -0.39563519    
 -0.20469190    
  9.25363600E-02
 -0.81662834    
  0.50853717    
  0.59955394    
  2.42321212E-02
 -0.52255791    
 -0.15778032    
  0.26376212    
  1.93645898E-02
  2.43584942E-02
  0.31796747    
 -0.34232569    
  3.76388878E-02
 -0.43220469    
 -0.17261268    
  0.56717879    
 -0.35082129    
   1.2632689    
 -0.69424778    
  0.34180748    
 -0.67300725    
  0.18691234    
  0.37007105    
 -0.30362585    
  6.67680502E-02
  0.33232772    
 -0.59002566    
  0.79576629    
 -0.27518979    
 -0.55577070    
  0.14170672    
  4.80498075E-02
  3.39838155E-02
 -0.37491038    
 -4.98322956E-02
  0.56688839    
 -0.18855204    
  0.49925905    
 -0.23114197    
 -0.12835492    
 -0.18842693    
  0.51710528    
 -0.73305678    
  0.61527383    
  0.49413794    
  -1.2158583    
  0.37106374    
  6.77601832E-08
 -0.17733423    
 -0.17222331    
 -0.15296921    
   1.1994168    
 -0.55712819    
 -9.33556035E-02
  1.89132337E-02
 -0.28534302    
  0.46688351    
  0.10026933    
 -0.40634882    
 -0.52059931    
  0.12568839    
  0.99500006    
 -0.45698830    
 -0.15109019    
   1.0797181    
  -1.0075222    
  0.10386682    
 -2.24451581E-03
  0.19534507    
 -0.54084677    
  0.37647763    
  0.49102312    
 -0.53102815    
 -0.33330280    
  0.17384706    
  0.66482413    
 -3.47983241E-02
 -0.12828408    
 -0.26172057    
 -0.39816976    
  0.35105166    
 -0.31735805    
  0.63740522    
 -0.47896099    
  0.35358554    
 -0.23266533    
  0.14991134    
 -0.14310071    
  0.10309567    
  5.94236106E-02
 -0.16478376    
 -0.10008366    
  0.20340089    
  0.18095714    
 -0.99342269    
  0.25845742    
  0.37536061    
  0.62091839    
 -2.93353163E-02
 -0.82147253    
  0.30294964    
  5.31097464E-02
  0.32470360    
  0.13528238    
 -0.55013686    
  0.53643817    
 -0.60223532    
 -5.16910255E-02
 -0.15459292    
  0.90445608    
 -0.36134025    
  0.16843659    
 -0.62841851    
  0.34377167    
 -0.29919612    
  0.47476080    
 -0.24023807    
 -0.58692509    
  0.27304062    
 -0.12221755    
 -0.10536043    
  0.64380133    
 -0.62182236    
  0.51082569    
  0.42838866    
  7.50183016E-02
 -0.76816541    
 -1.42656416E-02
  6.66913316E-02
  0.54257435    
 -0.23295732    
  5.89975901E-03
 -0.14763591    
 -8.04213509E-02
 -0.18924214    
 -0.23361507    
 -0.64185405    
  2.81709246E-02
  0.63230568    
 -0.68213785    
   1.1131054    
  0.35883102    
 -0.51979911    
  4.67760228E-02
  0.23596425    
 -0.27992722    
  0.64274037    
 -0.44462699    
 -0.40316367    
 -0.53408247    
   1.0400686    
 -0.38285369    
  0.65111774    
 -0.78813922    
  -1.1342032    
   1.8097134    
 -0.38346708    
  0.67337060    
 -0.61751848    
  0.61217797    
 -0.25649133    
 -0.23489049    
 -0.94853354    
 -7.02041462E-02
   1.2184135    
 -0.11375906    
 -0.13755578    
 -4.95970212E-02
  0.30091134    
 -0.51922417    
  0.17880134    
 -0.12886426    
  0.27179727    
 -0.16586398    
  0.15488659    
  0.48669559    
 -0.55995482    
  0.16796707    
  0.35747796    
 -0.69595993    
 -4.31721546E-02
 -2.08029561E-02
  7.79616162E-02
  0.55961567    
 -0.59064782    
  0.33729038    
  0.58414441    
 -0.64094222    
 -2.40975302E-02
 -0.68212175    
 -0.18759872    
  0.21357429    
 -3.92206125E-02
 -0.12783326    
  0.48938525    
  0.61593860    
 -0.11694748    
  6.01823591E-02
 -0.56227434    
  0.38030657    
  0.47977546    
 -0.61847621    
 -2.21958254E-02
  0.19430247    
 -0.57879233    
  0.59103727    
  0.12742747    
 -6.64450079E-02
 -0.31345692    
 -0.18913339    
  0.35034591    
 -1.11731468E-02
  4.61112596E-02
 -0.14277086    
 -0.19929658    
 -0.62596852    
  1.12549465E-07
   1.2307302    
  0.59527582    
 -0.82007092    
  0.38035929    
 -0.56102931    
 -0.17541467    
  8.75030607E-02
 -8.45573694E-02
 -1.18346019E-02
  0.64903343    
 -0.34804741    
 -0.17529763    
  4.61618453E-02
 -2.79562064E-02
  0.65505970    
 -0.68381995    
  0.38852316    
 -0.33180708    
 -6.47055656E-02
  0.69448334    
 -0.66031444    
  9.60148498E-02
 -9.08601657E-02
 -0.28682536    
  0.59423465    
  0.24075702    
 -0.69463432    
 -0.41894832    
  0.32542244    
  0.55117702    
  0.26626790    
 -0.94631869    
 -0.16976126    
  0.99667227    
 -0.52721930    
  0.55922234    
  2.18078736E-02
 -0.83707792    
  0.18764554    
  0.16045199    
 -0.81596792    
  0.63765866    
  0.59211510    
 -0.55671299    
 -0.19809765    
 -0.64150059    
 -7.66925812E-02
   1.5573816    
 -0.47336805    
 -0.35877800    
 -0.34422159    
  0.45692340    
 -0.24773839    
 -9.25027728E-02
  4.73204702E-02
 -0.15415066    
  0.46262360    
  0.20067081    
 -0.21622314    
  0.46529052    
  0.12388867    
 -0.19316284    
 -0.23962891    
  0.30495834    
 -0.36860362    
  5.82689121E-02
 -0.55022621    
  0.51175958    
 -0.43531817    
   1.1014942    
 -0.61166662    
 -0.17019360    
 -0.22078781    
  0.57683378    
  0.58017075    
 -0.68211091    
  0.20641898    
 -0.30368245    
  0.14489122    
  6.74413294E-02
 -0.63816494    
  0.38186941    
 -0.29143465    
 -0.37401029    
   1.0912999    
 -0.89810824    
   1.0572273    
 -1.73642859E-02
 -0.60189867    
  0.26415142    
 -0.40434948    
 -0.22398026    
  0.30428004    
 -8.70112553E-02
  9.31650400E-02
  0.72781545    
 -0.64541566    
  0.25975335    
 -0.47656101    
  0.28768206    
  0.85665226    
 -0.67433095    
 -0.37309983    
  0.13392925    
  0.13770089    
 -0.24958237    
 -0.28664413    
 -2.94756219E-02
   1.0784676    
 -0.60419959    
 -0.74220312    
  0.51305795    
  0.33264273    
  0.11324318    
  5.41798137E-02
 -0.40749559    
 -0.11969046    
 -0.39520848    
  0.60241854    
 -0.15368533    
  9.91524681E-02
  6.28777593E-02
 -2.80915201E-02
  0.19599792    
 -0.12188993    
  0.21996392    
  0.47053435    
 -0.62150520    
 -0.13741912    
  1.12675577E-02
  0.37030727    
 -0.26915723    
  0.62776458    
 -0.44967109    
 -0.38865796    
 -4.14733477E-02
  0.45523730    
  0.50502360    
 -0.76285279    
  0.15109019    
  0.28076169    
 -0.58778661    
  0.55603796    
 -0.36852172    
  0.10328567    
  2.30959281E-02
 -0.60575557    
  0.32262921    
  4.15488444E-02
  0.19722922    
  9.33556184E-02
  0.30652529    
  0.22538102    
 -0.82832193    
 -0.22900867    
  0.21130896    
  0.56808317    
 -0.17258845    
 -0.23119178    
  0.26662886    
  0.49010962    
 -0.71712923    
 -0.51976496    
  0.55552596    
  6.57087788E-02
  0.23534964    
 -6.07331395E-02
 -0.53191823    
  4.59499098E-02
  0.18032362    
 -0.14792006    
  0.80544001    
 -0.92867291    
  0.12901293    
  0.11682217    
  0.67764300    
 -0.90078634    
 -1.61555391E-02
  0.16203012    
  0.22480431    
 -0.32066861    
 -0.32495359    
   1.1533455    
 -0.39882952    
 -0.37613738    
  0.17700873    
  0.45506182    
 -0.54892039    
 -1.33870747E-02
  0.16601706    
  0.18308231    
 -0.33837509    
  0.46499121    
 -0.14194191    
 -0.51663405    
  0.89205116    
 -0.67474979    
  4.08220626E-02
  4.98730782E-03
  8.57670382E-02
  3.80785204E-02
 -9.92741436E-02
 -0.15455540    
  0.31561700    
 -0.32988250    
  0.27466673    
  0.30928138    
 -7.65765309E-02
  0.74127817    
  -1.1245011    
  0.49599540    
 -0.83755684    
 -1.36311343E-07
  0.17335306    
  9.99404714E-02
 -9.39526334E-02
  2.98048346E-03
  0.17185006    
 -0.22377034    
  8.41336027E-02
 -2.62790490E-02
  0.66767770    
 -0.28213349    
  0.16302204    
 -0.28256679    
  6.77984301E-03
  1.56043114E-07
 -0.20694670    
  0.14660349    
 -0.49030396    
  0.45375922    
  0.70302403    
 -0.46168450    
 -0.27156830    
  0.64735746    
 -0.60234994    
  0.18272887    
  3.99254821E-02
 -0.47117850    
  0.78159428    
 -0.14486843    
 -5.80365434E-02
 -0.22798850    
 -0.19699831    
  0.44757649    
 -0.30036223    
 -0.13918196    
  4.94247600E-02
  4.46723625E-02
  0.23472683    
 -0.10728155    
 -3.25763635E-02
 -0.17047139    
  0.50977814    
 -0.78531772    
  0.46351713    
 -0.53497601    
  0.51747000    
 -0.33514851    
  0.40752038    
 -0.34182525    
  0.75479138    
 -0.60477829    
  0.53878903    
 -0.43941656    
 -0.56639558    
  0.28470123    
 -0.44815469    
 -0.14022939    
  0.69045538    
 -4.12712023E-02
  0.14122643    
 -0.38136768    
   1.1808504    
 -0.77063465    
  8.83927420E-02
 -0.21181963    
 -1.34954574E-02
 -0.39063022    
   1.1379874    
 -0.76656246    
  0.16790619    
  0.54986632    
 -0.42663366    
 -0.45970502    
 -4.69886214E-02
  6.32489994E-02
  0.26978108    
  2.19251905E-02
  0.37363845    
 -0.49383423    
  5.03416285E-02
  0.11461961    
  0.67101455    
 -0.49989232    
  0.23741002    
 -0.27097723    
 -7.50352740E-02
 -0.15415058    
  0.39190543    
 -5.97717017E-02
  0.15415053    
 -0.52752751    
  0.82140160    
 -0.60671467    
  0.26023868    
 -0.32152721    
  0.38800716    
 -0.41546890    
  4.09146734E-02
  0.22803152    
 -0.63796079    
 -0.29441595    
  0.43505302    
  3.15665789E-02
  0.63499129    
 -0.40846345    
 -0.33377299    
  0.23190995    
  6.28227293E-02
  0.13557829    
 -0.43662041    
  0.10219083    
  8.22380856E-02
  0.59216309    
 -0.52106708    
  8.00428465E-02
 -0.12516293    
 -5.53500950E-02
 -0.19048500    
  0.10568844    
 -0.25005090    
 -0.36101332    
  8.33816752E-02
 -1.51137644E-02
  0.69821060    
  0.46905625    
 -0.41978499    
 -0.34370977    
 -0.33986795    
  0.16228092    
  0.59985936    
 -8.58000666E-02
 -0.18863685    
  0.27221203    
 -0.25769818    
 -0.29249677    
  0.55241960    
  0.41137370    
 -0.42931110    
 -0.18051323    
  4.24466133E-02
  0.27526751    
  -1.0300142    
  0.61563325    
  0.87795329    
 -0.59400928    
 -0.21754107    
  0.15255332    
 -0.27418461    
  6.28930423E-03
  0.10692690    
  0.69736356    
 -0.55088812    
 -5.24462685E-02
 -6.89928830E-02
 -0.81574965    
  0.45985922    
  0.82692343    
  3.42488568E-03
 -0.60956025    
  0.74522609    
 -0.46940684    
 -7.68657103E-02
  0.61267507    
 -0.80223918    
  0.62214983    
 -0.62214977    
  0.37059626    
 -0.34902382    
  0.24485728    
 -1.92776080E-02
 -0.19851008    
 -0.11630037    
 -5.12932912E-02
  0.39014387    
  0.36754200    
 -0.54370695    
  0.56968248    
 -0.37469321    
 -0.13453078    
  4.68836948E-02
  0.38056052    
  0.41527185    
 -0.65375006    
  0.18489389    
 -0.61381030    
  0.22382128    
 -0.13935566    
  0.40857539    
  0.22190033    
  0.20608357    
 -0.35802543    
 -0.16775613    
 -0.14204767    
 -0.50209188    
  0.58294398    
  0.63955158    
 -0.30446744    
 -0.34729427    
 -7.39191025E-02
  0.74971759    
 -0.50459522    
  0.26252350    
 -0.65564299    
  0.64443380    
 -0.62019008    
  2.95005050E-02
  0.25967726    
 -0.22538809    
 -0.27650869    
  0.23638877    
  0.32004738    
 -0.33477494    
  0.25755951    
 -4.93638925E-02
 -0.17607610    
 -0.13846976    
  0.56291050    
  0.53899646    
 -0.81918812    
 -0.22501111    
  0.26164517    
  0.21881779    
 -0.28832471    
 -0.12876861    
  0.17890453    
 -8.14699009E-02
 -1.60431191E-02
 -0.25672007    
  0.10570886    
 -0.40389875    
 -0.50147992    
  0.88319099    
  0.96630114    
 -0.75346708    
  0.39155185    
 -0.30001688    
  3.71271819E-02
  0.25585979    
 -0.45148143    
  8.23840201E-02
  0.48550764    
 -0.39998549    
  1.85619798E-02
  5.37042245E-02
  0.12285380    
  0.21268429    
 -0.59812033    
 -0.14944039    
  6.67976961E-02
  0.40238354    
  0.43519697    
 -0.47722012    
 -5.51405847E-02
  0.10127037    
 -4.10668086E-03
  2.63973288E-02
 -0.33487049    
  0.10367854    
  5.88403828E-02
  0.16228092    
 -0.26764143    
 -7.98221752E-02
 -0.29055157    
  3.39016430E-02
  0.12188968    
  0.32942185    
 -0.14165050    
 -0.65580940    
   1.4472271    
 -0.42473820    
 -0.30861509    
 -0.21357420    
 -0.19961320    
  0.40546498    
  0.20067060    
 -0.29830894    
  0.63749576    
 -9.96872932E-02
 -0.26519689    
 -8.13088268E-02
  0.62876564    
 -0.75659883    
  0.14185242    
 -2.34750342E-02
 -0.19330813    
 -2.03791428E-02
  0.63095903    
 -0.88775039    
  0.25679159    
  0.93378401    
 -0.68968523    
 -0.38606906    
  7.19262362E-02
 -1.77807948E-07
  0.42524701    
 -0.18769704    
  0.23599601    
 -0.35191479    
  6.48877546E-02
 -0.35443342    
  0.39294934    
  0.52929401    
 -0.51926875    
 -0.18282041    
 -0.15514897    
 -0.21791245    
 -0.31411546    
   1.1163119    
 -0.69119978    
  0.32304192    
 -6.99994862E-02
  0.28692669    
 -3.46053317E-02
  0.14403935    
 -0.15110637    
 -0.12311633    
  0.25989300    
 -0.31203088    
  0.11934683    
  0.47000366    
 -0.37015817    
  1.12487311E-02
  0.12001754    
  0.17934071    
 -0.46967193    
  0.13386305    
  4.97838445E-02
 -0.22701426    
  4.86582816E-02
  0.45270446    
 -0.20197678    
 -0.88495946    
  0.48970866    
  0.39934871    
 -0.19094771    
  7.39850337E-03
  0.16705389    
  0.25223809    
 -0.39982691    
 -0.78125447    
  0.86444330    
 -0.17657326    
 -0.22116147    
  0.64410967    
 -0.52889663    
 -0.19415615    
   1.1256250    
 -0.76895010    
  0.17185028    
 -0.12544392    
 -0.25404552    
  0.40853712    
 -0.58289069    
  0.26826382    
  5.18534891E-02
 -0.14269195    
 -0.23782130    
 -1.96471252E-02
  0.11601769    
  0.40192544    
  0.36608663    
  0.17271267    
 -0.49712661    
 -3.46053317E-02
  6.58580884E-02
 -9.20190662E-02
 -6.72733113E-02
  9.34342071E-02
  0.47351858    
 -0.40986061    
 -2.20526452E-03
  0.36874324    
 -0.72889316    
 -0.33964172    
  0.24338160    
 -0.36617729    
   1.2273165    
  0.13481921    
 -0.67908955    
  0.77475059    
 -4.91409041E-02
 -0.46559075    
 -7.85873365E-03
 -0.42639270    
  0.50233024    
 -0.57110757    
  0.54330200    
 -0.15415069    
 -5.40671535E-02
 -5.22684380E-02
  0.24533461    
 -0.51528823    
  7.38799497E-02
  0.22492239    
 -0.35127306    
  0.99212897    
 -0.76160508    
 -0.36357397    
  0.67372912    
 -0.35108849    
 -7.81876147E-02
  0.10566168    
  0.67537498    
 -0.54116631    
  0.20496990    
 -0.17462926    
  0.27553985    
 -0.76738960    
  0.69126582    
 -0.67264307    
 -0.15538153    
   1.1142935    
 -0.42114618    
 -0.31093892    
  0.79909563    
 -0.30907309    
 -0.34515840    
  8.29745382E-02
  0.26757494    
 -0.51022863    
  0.39445949    
 -0.64790821    
 -0.11394434    
   1.1826257    
 -0.57492369    
 -0.24030904    
  0.18232132    
 -0.38698030    
  0.12062788    
 -9.78814159E-03
 -0.42700687    
  0.49970874    
  0.47797486    
 -0.33081719    
 -2.39691846E-02
  0.28835583    
  0.32631981    
 -0.65875965    
 -9.44655240E-02
  0.11950153    
  8.67824405E-02
  0.79938889    
 -0.51422882    
 -1.91210788E-02
 -6.78902045E-02
 -0.24719082    
  1.83490608E-02
  0.14032643    
  0.40018415    
 -0.59660000    
  0.14071701    
 -0.20014051    
 -0.17476992    
 -0.15357204    
 -0.10671080    
 -5.55699728E-02
 -0.14861071    
  0.54450631    
 -0.50656110    
 -3.79451439E-02
  0.87224078    
 -0.29308546    
 -0.32233101    
 -6.62491769E-02
 -0.20168570    
  1.66208670E-02
  0.58289051    
 -0.44456312    
 -0.17185019    
  0.66432673    
  0.28987265    
 -0.46869135    
  0.11232923    
  0.62526995    
 -0.23238355    
  -1.0313088    
   1.2586626    
 -4.82021943E-02
 -0.68787014    
  0.35139799    
 -7.42977932E-02
  0.36012661    
 -7.71096200E-02
  0.55703580    
 -0.68286717    
 -0.26669160    
 -0.25556257    
 -0.49561602    
  0.20409556    
  5.97192906E-02
 -0.19105524    
   1.6152687    
 -0.88763535    
  1.95809547E-02
 -0.14587459    
  0.28527516    
 -0.22314374    
  0.29742363    
 -0.17563246    
  0.48817074    
 -0.49620315    
  0.17015119    
 -0.23397285    
 -0.19211139    
  1.72119625E-02
 -0.24209325    
  0.47812277    
  0.17284298    
  6.36879727E-02
 -0.22580656    
 -0.54702890    
  0.10489964    
   1.1379396    
 -0.57536399    
  0.75613326    
 -0.72128612    
 -0.37510851    
  0.54479373    
 -0.33032548    
  0.22260712    
 -0.19615087    
  0.18752982    
 -0.90981823    
  0.43024537    
  0.39609739    
  0.20940261    
  0.10840949    
 -0.45369890    
  0.32796478    
 -0.56741291    
  0.72184104    
 -0.40713033    
  9.98454764E-02
  7.83006176E-02
 -0.32606626    
  0.20382792    
  0.40782657    
 -0.44148329    
 -1.23003805E-02
  7.39850337E-03
  0.11367960    
  0.22664641    
 -0.45749500    
 -8.05031955E-02
  0.65188837    
 -0.22665985    
  0.48143533    
 -0.69435716    
 -0.30313596    
 -0.33581653    
 -0.37385967    
  0.71946436    
 -0.46740973    
  0.96975791    
 -0.46100703    
  0.37702736    
 -0.18746309    
  5.14160655E-03
 -2.33471710E-02
  0.67727393    
 -0.44837272    
  0.55812347    
 -0.64532471    
 -0.42850739    
  0.19333290    
  0.63225216    
 -0.53354239    
  0.12039067    
 -1.39860436E-02
  0.22595663    
  0.36729255    
  -1.0236707    
 -0.67525744    
  0.37425008    
  0.66595125    
 -0.10842820    
 -6.34219721E-02
 -5.82095645E-02
  0.13550121    
 -0.13550124    
 -0.58841771    
  0.75377184    
 -0.39086622    
 -0.18153135    
  0.41646290    
  0.53977734    
 -7.56503418E-02
  4.98186015E-02
 -0.13379826    
 -0.20566873    
  0.73930901    
 -0.91378754    
  0.40754607    
 -0.65440625    
  0.10975084    
  0.30368230    
  0.13121404    
 -5.23928218E-02
  0.33542407    
 -0.78079438    
  0.25173864    
   1.1655591    
 -0.92651880    
 -0.37214771    
  0.32673991    
  0.15798531    
 -0.36656582    
  0.10294800    
  0.33414033    
  0.37116098    
 -0.49970195    
 -9.50888693E-02
  0.11697159    
 -0.28336248    
  0.30477661    
 -1.27934422E-02
  8.43252242E-02
 -9.94607508E-02
 -0.65258688    
  0.69732261    
 -0.15033859    
 -0.12081441    
 -0.16606107    
  0.30368230    
 -0.12405264    
  0.94864559    
 -0.99555075    
 -0.14571178    
 -0.15906474    
 -3.90673168E-02
 -0.14555582    
  0.38842368    
 -0.39768311    
 -3.79191786E-02
 -9.09718871E-02
  3.63677815E-02
 -0.10763060    
  0.11271961    
  0.92538631    
 -0.87587118    
  0.28405243    
  0.41391432    
 -0.39947349    
  0.13083979    
  0.42003366    
 -0.54373014    
 -0.16608419    
  0.32074291    
 -0.26756051    
 -0.75476819    
   1.2182766    
  3.69046144E-02
 -8.30664039E-02
  0.37436551    
  0.58154988    
 -0.82567024    
 -0.51236272    
 -0.27747804    
  0.60844028    
  5.50964242E-03
  8.17317814E-02
  3.48295011E-02
 -0.11108197    
 -0.48653284    
  9.98097391E-08
  0.14841996    
  0.29911083    
 -0.42121357    
  0.27789393    
  0.12032972    
  0.26860604    
 -2.02025343E-02
 -0.25423414    
 -0.12770033    
  0.35899797    
 -0.63676250    
 -0.53150558    
   1.4686306    
 -0.46931660    
 -8.60128552E-02
  0.17279531    
 -6.77342117E-02
  0.77959681    
 -0.67720562    
  0.40951213    
 -0.45939770    
 -0.14862442    
  0.12533781    
  1.33428344E-07
 -0.71967399    
 -0.11375909    
  9.20188800E-02
   1.0593915    
 -0.55628788    
 -1.67506728E-02
 -0.32438359    
   1.5487550    
 -0.87924945    
 -3.15942578E-02
  2.46631121E-03
 -1.23918252E-02
  0.39123288    
  0.14859428    
 -0.20942990    
 -0.21511127    
  0.24512254    
 -0.52248758    
 -0.20426130    
  0.10895115    
 -3.27897407E-02
  7.38697872E-02
 -0.40237385    
   1.1154453    
 -0.26221266    
 -0.38786951    
  0.94155055    
 -0.57763416    
 -0.48753011    
  0.42715785    
 -6.42524660E-02
 -0.12668994    
  0.61763948    
 -0.74193734    
 -7.63730779E-02
  2.50796247E-02
 -0.44493347    
 -3.94138731E-02
  0.65733778    
 -6.73203170E-02
  0.13527092    
 -0.11596002    
  0.30192456    
 -0.52097785    
 -0.38027510    
  0.40047765    
  0.16833553    
 -0.20569113    
  0.22521731    
  0.31895569    
 -0.42063969    
   1.1097629    
 -0.86185223    
 -5.89852706E-02
  0.49654710    
 -0.57553512    
  6.88102096E-02
  6.91633224E-02
  0.11698719    
  0.52599669    
 -0.83441579    
  0.25163567    
 -7.94809684E-02
 -2.96319947E-02
  0.64435703    
 -0.70639229    
  5.19596264E-02
 -0.19814217    
  0.26426181    
 -0.13692234    
  0.32239869    
 -0.10361224    
 -5.38248830E-02
  0.26907706    
 -0.60232860    
  0.82968849    
 -0.42529589    
 -8.04005563E-02
 -7.00105587E-03
 -0.10094676    
  0.67748106    
 -0.54427338    
 -0.20572263    
  0.71926528    
 -0.19735928    
 -0.24191363    
  4.20190440E-03
 -0.13203503    
 -9.26818624E-02
  0.37796897    
 -0.12636274    
 -0.18313821    
  0.17288162    
 -0.43475589    
  0.15596867    
 -5.60371466E-02
  0.54426616    
 -0.40212613    
  0.20294102    
  6.10368047E-03
 -0.10468446    
  3.97402421E-02
 -0.34560451    
  0.63490891    
 -0.27853963    
 -0.21940312    
  2.63172295E-02
 -2.63171978E-02
  0.46331465    
  0.39534712    
 -0.47748932    
 -0.21002400    
  0.52066487    
 -2.70651318E-02
 -0.58040655    
 -6.06245883E-02
  5.81708290E-02
  0.17533560    
 -0.12736474    
 -0.15142237    
 -5.46427257E-03
  0.23782991    
 -0.23509386    
  0.66263187    
 -8.06296170E-02
 -0.11131561    
 -6.70444220E-02
 -0.76109785    
  0.47827008    
  7.46268407E-02
  1.54021507E-07
 -0.60090619    
  0.14827855    
  0.25445068    
  0.68765283    
 -0.54729545    
  0.47741640    
 -0.49664801    
  0.52000660    
 -0.26815277    
  2.97419745E-02
 -0.66782951    
  0.35917172    
 -0.34851465    
  0.54691541    
  0.21616632    
 -0.28165960    
  0.30767730    
 -0.38481289    
 -1.18625714E-02
  0.16060778    
 -0.27690032    
  0.86626673    
 -0.78149158    
  1.22401519E-02
 -2.96319947E-02
 -0.80157536    
  0.78387618    
 -0.28428635    
  0.55719149    
  0.52547497    
  -1.1528708    
 -0.14030778    
  0.43973851    
  0.39553261    
 -6.95115477E-02
 -0.18778372    
  0.10465594    
  0.56112468    
 -0.24017578    
 -0.44456312    
 -0.14937733    
 -0.21967737    
 -6.06246293E-02
  0.16563892    
  3.06771789E-02
  0.30934900    
 -0.46956012    
  0.95523846    
 -0.69451249    
  4.27874103E-02
  0.41760743    
 -0.34687096    
  0.22411869    
 -0.33219290    
  4.77543101E-02
  0.49778783    
  0.12840006    
 -0.63922554    
  0.21417971    
 -0.11910810    
  0.11910816    
  0.15656911    
 -0.31709620    
 -6.95259497E-02
  4.17815372E-02
  0.48334122    
 -0.39995974    
 -0.41018194    
 -0.29004893    
  0.41333294    
 -0.37156346    
  0.47000369    
 -0.31845373    
  0.68727064    
 -0.40056553    
  0.17200470    
  0.60141098    
 -0.30451190    
 -0.58047414    
  1.62604898E-02
  0.35699746    
  0.12702034    
 -2.41461359E-02
  0.31381407    
 -0.57008708    
 -0.67231321    
   1.0402402    
 -0.21678841    
 -0.18594822    
  0.47476080    
  9.22237709E-02
 -0.71344471    
  -1.0227033    
  0.41709325    
  0.41886246    
  0.58905315    
 -0.10911810    
  0.38566262    
 -0.40466535    
  7.61614591E-02
 -0.20388593    
  0.36373451    
 -0.51019466    
  0.57969218    
 -0.30311263    
 -0.23034666    
  0.13240127    
  2.60429736E-02
 -0.10850732    
  0.34746370    
 -0.44996297    
  0.60700119    
 -0.63272619    
 -0.43354282    
 -0.30287209    
   1.0686904    
 -8.53134766E-02
  5.68758138E-02
 -0.10109599    
 -0.17384706    
  0.57575977    
 -4.55039814E-02
 -0.31729054    
  6.91633224E-02
 -0.21482518    
  0.77546293    
 -0.76662654    
  0.21312284    
 -7.88583681E-02
  0.35641834    
  0.23279174    
 -0.64727396    
  0.18096212    
 -9.25930217E-02
  0.37857270    
 -0.14848807    
 -0.32663909    
 -0.20953776    
  0.56154454    
 -0.42002141    
  0.45225191    
  0.16475509    
 -0.16849340    
  0.26351610    
 -0.39758244    
  0.10171380    
 -8.05261657E-02
 -2.97892299E-02
 -0.24057320    
  0.18506525    
  0.44281074    
 -0.71388865    
  0.42326978    
 -0.20372531    
  0.37784356    
 -0.49773216    
  0.18952227    
  0.16307922    
  7.87233412E-02
 -0.37854224    
 -3.66532058E-02
 -0.10981501    
  0.73682249    
 -0.52806735    
  0.15828282    
 -0.47703847    
  0.39544836    
  0.14548446    
 -0.69508344    
  0.31067166    
  0.73895651    
  -1.4726894    
  0.59041291    
  0.46589693    
 -7.25263506E-02
 -0.13987246    
  0.13543807    
 -0.35985461    
 -9.34009552E-02
  0.41474602    
  0.10927879    
  0.21857820    
 -0.67174727    
  0.21595182    
  1.93049573E-07
 -0.19979601    
  0.84178799    
 -0.23565218    
 -0.17119481    
 -0.38188642    
  0.21765752    
 -8.94593075E-02
 -0.14043041    
  0.32764217    
 -0.22814511    
  0.27999243    
  0.51753998    
 -0.69944036    
  0.60061085    
 -0.72982270    
 -0.75845248    
   1.5369332    
 -0.71988672    
 -0.55893850    
 -4.35905419E-02
  0.49987498    
  0.19574469    
 -0.13459004    
  3.87860499E-02
  3.99518237E-02
  2.32269894E-02
  0.19205298    
  5.72753102E-02
  2.16330923E-02
 -0.31796741    
  0.81980330    
 -0.83055604    
  0.41977662    
 -0.50139713    
 -0.34294462    
 -0.47165811    
  0.62816691    
  0.28944719    
  0.19850387    
 -0.19322680    
  0.78366137    
 -0.56685334    
 -0.47339907    
  0.23799863    
 -6.36453778E-02
 -6.49195835E-02
  0.10138937    
 -0.14183030    
 -0.21523820    
  0.42109030    
 -6.12708405E-02
  8.17317814E-02
  0.59199703    
 -0.52587765    
  0.12251139    
  0.39915583    
 -0.55295718    
  0.42083132    
 -0.21794038    
 -0.23519178    
  2.00005639E-02
 -3.01529001E-02
  0.80410445    
 -0.90889812    
 -4.34223264E-02
  0.75481540    
 -0.44881111    
 -0.26826376    
  0.21225807    
  0.33877397    
 -0.32731891    
 -2.53763739E-02
 -0.10328595    
  4.30992842E-02
 -0.29182616    
  0.83102953    
  -1.0087109    
  0.37865388    
  0.56116724    
 -0.42187798    
  0.36608663    
 -0.29096615    
 -0.30240968    
  0.20819542    
  0.26143724    
 -0.65136081    
  0.40189993    
 -0.34652245    
  0.19514573    
  4.33672965E-02
  0.61310440    
 -0.64819580    
  0.22314356    
  0.42361450    
 -0.86033195    
  0.30287233    
  0.13604079    
  1.09052463E-02
 -6.72898144E-02
 -1.87357496E-02
  5.07022589E-02
 -0.51834422    
  0.18546125    
  0.32385394    
 -0.15150863    
  0.19151405    
 -2.87313014E-02
 -0.38000730    
 -0.56125653    
  1.70945451E-02
   1.0602199    
  0.30177024    
 -0.44682980    
 -0.15906462    
  0.11512715    
  0.27877727    
 -0.20805217    
 -8.74117762E-02
  0.27923316    
 -0.16358888    
 -0.24917540    
 -0.11332847    
 -0.13837841    
 -0.35717976    
 -0.23202123    
 -1.28207225E-02
  0.97759813    
  0.30512610    
 -0.23710443    
  0.38484591    
 -0.28974190    
  0.11111726    
 -0.55869371    
  0.22957465    
 -1.29034836E-02
  0.68663257    
 -0.63598865    
  0.88162243    
 -0.51903933    
 -0.34060442    
 -0.22677320    
  0.55004656    
 -0.30888441    
 -0.32652199    
  0.24210444    
 -7.53041506E-02
  0.39234424    
  0.25654194    
 -8.05295855E-02
 -0.58810294    
 -0.47629097    
  0.39933035    
  6.26137033E-02
  0.79865229    
 -0.73700804    
  0.12019541    
 -6.72733113E-02
  0.73479354    
 -0.41166452    
 -0.33349156    
 -8.13455284E-02
  5.49589358E-02
 -0.13429542    
  0.12083647    
  7.31396675E-02
  0.21046928    
 -0.21046908    
  0.17727092    
 -0.22631323    
  5.40670231E-02
  0.45675829    
 -0.67739880    
 -0.31728265    
  0.22228470    
  7.92492703E-02
  0.45198527    
 -0.21059643    
 -0.28685102    
  0.29182640    
  7.87058771E-02
 -9.87565890E-02
 -0.15880263    
  0.30021450    
 -0.36455536    
  0.89064825    
 -0.34560451    
 -0.46305537    
 -0.93245560    
  0.66687930    
  0.30558157    
 -0.33647221    
  0.10418323    
  0.12599409    
  0.88013065    
 -0.16999495    
 -0.42948791    
 -0.35835689    
  4.28401269E-02
 -0.23531392    
  0.52942723    
  5.60895652E-02
  8.49257484E-02
 -0.37868702    
  0.69619125    
 -0.38218218    
  0.92912567    
 -0.92912573    
 -0.34497130    
 -0.41971710    
  0.43531802    
 -0.44011408    
 -3.42334062E-02
  3.90293635E-02
 -4.40168194E-02
  0.40879303    
 -0.36477599    
  6.93116337E-02
 -0.13353126    
  0.21082319    
  0.35460675    
  6.61534543E-08
  0.83856398    
 -0.11966439    
 -0.51981103    
 -9.19902474E-02
 -0.53454202    
  0.98912823    
 -9.16803703E-02
 -0.29010054    
  4.95967083E-02
  4.28473987E-02
 -0.32593173    
 -0.28057173    
 -0.20112075    
  0.27146235    
  0.49331447    
  2.50299014E-02
  0.52333134    
 -0.45179516    
  0.27610898    
 -0.54308665    
  5.32039180E-02
 -1.19708972E-07
  0.58374870    
 -0.38685310    
 -2.12987722E-03
  0.52773958    
 -0.74080586    
  0.45270446    
 -0.37652540    
 -1.47785032E-02
  0.16227064    
 -0.84800112    
  0.24362205    
  0.44458672    
 -0.21145450    
 -5.33879064E-02
  0.89411110    
 -0.69578928    
 -3.77403423E-02
  0.16430329    
  0.20763946    
 -0.10367861    
 -7.18481019E-02
 -0.25875902    
 -3.26924361E-02
  0.89244360    
 -0.75966799    
 -0.60701811    
  0.57748550    
  0.71870357    
 -0.59578687    
 -0.15616052    
  0.76251572    
 -0.55241424    
  0.53918672    
 -8.47139880E-02
 -0.79689878    
  0.23401681    
  5.07603865E-03
 -0.22314370    
  3.42181697E-02
 -0.27250746    
 -0.14217442    
  0.98774964    
 -9.01508853E-02
 -0.52987361    
 -0.33583146    
  0.37357181    
  0.16467723    
 -9.32181925E-02
  0.12160724    
  0.10153638    
  4.58713528E-03
 -0.36620048    
  0.29262057    
 -6.61819205E-02
  0.84541655    
 -0.82716310    
 -0.29199803    
  0.42034814    
  0.52392113    
 -0.47513124    
  0.16338435    
 -0.19192648    
 -9.82095078E-02
 -0.11441021    
 -0.15139946    
  0.12629384    
 -6.71786144E-02
 -6.23255521E-02
 -0.26752242    
 -0.37852067    
  5.95415011E-02
 -0.19044675    
  0.35036156    
 -0.17154242    
  0.60453987    
   1.1341808    
 -0.82594454    
  0.85631150    
 -0.65884680    
 -8.02034065E-02
 -0.18776429    
 -0.25383660    
  0.74379098    
 -0.34484044    
 -0.43195671    
  0.80118847    
 -0.58477896    
  0.16643016    
 -0.19105533    
 -0.26847705    
  0.37106374    
  0.46216065    
 -0.25108936    
  0.16736567    
 -0.19195680    
  0.21731766    
 -0.29943687    
  0.77318972    
 -0.71415633    
 -0.18104838    
  0.38921845    
 -0.82176453    
  0.15246871    
  0.26984704    
  0.56583959    
 -0.54800451    
 -0.15541400    
 -0.19478835    
  0.90692806    
  4.33206186E-03
 -0.29056796    
 -0.74251544    
 -6.26510456E-02
 -0.32874355    
   1.1415877    
  6.65680021E-02
  0.55114651    
  -1.0337516    
 -0.10697215    
  5.03248833E-02
 -0.26144430    
  0.44069400    
  0.18871137    
 -0.10748576    
 -9.15349275E-02
 -0.15070260    
  0.13240127    
  0.57865673    
 -0.71710032    
  0.20972073    
  0.17533560    
 -0.20273457    
  7.53699392E-02
  0.53076613    
 -0.59358871    
 -0.52590144    
   1.0042862    
 -0.34985352    
 -9.18073878E-02
  -1.0402526    
  0.28768221    
  0.85528338    
 -0.14946173    
  7.52833439E-03
  0.52324826    
 -0.71259439    
  0.27781481    
 -0.26879218    
  6.65946230E-02
  0.24256165    
  0.29316139    
 -0.20285906    
 -2.23361831E-02
  9.40024927E-02
 -0.41863549    
  0.30806929    
 -1.47215137E-02
 -0.24347581    
  0.41443366    
 -0.17307867    
 -0.15840624    
  5.32815494E-02
 -0.60299617    
 -9.48792323E-02
 -6.86545298E-02
 -0.16520990    
 -7.45687261E-02
   1.2916293    
 -0.55740201    
  0.11399168    
 -0.57352424    
   1.2429109    
 -0.31492403    
  0.19004379    
 -0.43473560    
 -0.12648402    
 -5.63370343E-03
  0.30657017    
  9.88948867E-02
  0.58799565    
 -0.89405036    
 -0.31621838    
  0.55610085    
  2.77795829E-02
 -0.23001622    
  2.91282926E-02
  0.56574869    
 -0.47436091    
 -3.78241353E-02
 -0.75632602    
  0.40385348    
  0.25238892    
  1.98519640E-02
  0.17945071    
 -0.19679950    
 -8.33815858E-02
  0.11051037    
 -7.32602924E-03
  0.11122561    
 -0.19024755    
  0.24777134    
 -0.17366327    
 -0.24116208    
  0.47703215    
 -0.27864408    
 -0.64056939    
 -7.07364231E-02
  0.22418989    
  0.36126685    
 -6.62894621E-02
 -0.58405507    
  0.23756431    
 -0.17267646    
  0.50977814    
  9.38959979E-03
 -0.49844137    
  8.35869014E-02
 -9.90908742E-02
  0.39147905    
 -0.53698665    
 -8.81073102E-02
  0.10601803    
 -3.00323255E-02
  0.24246784    
  0.17511846    
 -0.31344622    
 -9.20190960E-02
 -0.21414776    
  0.27264425    
   1.0756227    
 -0.31918064    
  8.92311260E-02
  2.43615150E-03
 -0.10509004    
  5.39080845E-03
  0.23596425    
 -6.58130497E-02
  0.35030574    
 -0.20690227    
  0.14767465    
 -0.43732297    
 -2.62813340E-03
  9.76996347E-02
  0.17473504    
 -4.01606504E-03
  0.33532190    
 -0.45260182    
  0.13917175    
  6.47847056E-02
 -0.25739512    
 -0.22075990    
  0.20875487    
 -0.27966255    
 -5.58435991E-02
  0.69820178    
 -0.40714708    
 -0.14660348    
 -0.22533894    
  0.85667276    
  0.42446455    
 -0.11410222    
 -0.87660944    
 -7.09517151E-02
  0.18964769    
  0.57308066    
 -0.67277992    
  0.22957464    
 -0.22154216    
  5.70102856E-02
  0.26603892    
 -0.18386702    
  0.66610253    
 -0.75840098    
 -4.68834750E-02
  0.22793208    
 -0.52723694    
 -0.56502622    
   1.3957433    
 -0.72176600    
  0.65030712    
 -0.24915206    
  0.19377491    
 -0.43709886    
  5.88404201E-02
  8.22381154E-02
  0.73416042    
 -0.40833959    
 -0.65751994    
  0.12810001    
 -0.82793617    
  0.76749468    
  0.16609512    
  0.22788146    
 -0.31321543    
 -0.28768212    
  0.38872284    
  -1.2258555    
  0.21425447    
  0.71434963    
  0.41243383    
  0.20821770    
 -9.45584550E-02
 -0.35313928    
  0.11122563    
 -0.22974445    
  0.17567709    
  0.62266499    
 -0.55034459    
 -0.73267806    
  0.97678894    
  0.63908017    
 -0.27073267    
 -0.76274031    
 -0.23598844    
  8.38380009E-02
 -3.55909057E-02
  8.00428763E-02
  0.26313561    
  4.76878434E-02
 -0.15333413    
  0.49295270    
 -0.22620234    
 -0.18978931    
  0.37684047    
 -1.64686572E-02
 -0.48712334    
 -0.10435993    
  0.24163827    
  0.74044049    
 -0.61512309    
 -0.10203017    
  0.37341404    
  5.26780263E-03
 -0.14283131    
 -0.38151205    
 -1.79111231E-02
  0.53698665    
 -0.48418838    
  0.18943919    
 -0.60929281    
  0.25901419    
  0.44494390    
 -0.57369280    
  0.17144832    
  0.25416842    
 -0.63266909    
  0.54679078    
 -0.21772334    
  0.44736782    
  0.21664307    
 -0.56747288    
  0.33119991    
  0.15666495    
  5.31746298E-02
  2.12024301E-02
 -0.31126812    
  2.38367287E-03
 -0.46430552    
  0.20170316    
  0.14660352    
  0.20042758    
 -0.15087368    
 -0.12448491    
  1.43064689E-02
  6.06246740E-02
  4.95539233E-02
  9.46160406E-02
 -0.15762894    
  -1.0279946    
  0.51536089    
  0.22945847    
 -1.81493163E-02
  0.52175474    
 -6.51182607E-02
 -5.72947077E-02
  0.21177693    
 -0.54726702    
  0.20441234    
 -0.17062537    
  0.29182640    
  7.41077363E-02
  1.14548253E-02
  0.32238048    
 -0.63232857    
  3.05832271E-02
  0.46396139    
  0.48200521    
 -0.68267584    
  2.51441672E-02
  0.26253796    
 -0.25803322    
  0.14025036    
 -0.16068219    
 -7.12888613E-02
 -3.25434394E-02
  0.27229702    
 -0.67015755    
  0.15415058    
  0.21269979    
  0.38513726    
 -0.66497624    
   1.1260114    
 -0.90843850    
  6.48877546E-02
  0.49552596    
 -0.39121291    
  -1.0457871    
  0.17220354    
  0.82278693    
  0.22165355    
  0.13551754    
 -0.40807289    
  8.74464661E-02
  0.51559877    
 -0.71626961    
  0.32639647    
 -2.56425180E-02
  0.15600434    
 -0.16688576    
  0.27557421    
  0.19141641    
  9.66807604E-02
 -0.88021207    
 -3.00771673E-03
  5.27980737E-02
 -0.38146985    
  7.26125315E-02
 -0.16000414    
  0.82152820    
 -0.14217442    
  8.85534957E-02
  0.47896776    
  -1.0083253    
  0.30727297    
 -9.71637890E-02
 -0.17824845    
  0.30922535    
 -6.88099861E-02
 -0.32774332    
  0.59745646    
  0.35395169    
 -0.19028270    
  0.22207735    
 -0.67482370    
  2.78925244E-03
  0.13770089    
  0.74631971    
 -0.69429880    
 -0.16224790    
  0.46081543    
 -0.52517295    
  9.89819691E-02
 -0.13129030    
  0.32575393    
 -0.23452289    
  0.35038832    
 -8.82333368E-02
  2.17485677E-07
 -0.27311352    
 -0.19395909    
  0.21305959    
 -5.55699617E-02
  5.28634861E-02
  0.19845104    
 -0.23151197    
 -0.20785491    
  0.56256717    
 -3.80424596E-02
 -0.39531261    
  8.70114490E-02
 -9.61436480E-02
  0.22619697    
  0.68825722    
 -0.73826742    
  0.13864633    
  7.52232820E-02
 -0.22159208    
  0.12150847    
  0.10008332    
 -0.13028301    
  9.44520906E-02
 -9.68132913E-02
 -0.46764216    
  0.96418208    
  3.11637800E-02
 -0.52298665    
  6.82082623E-02
 -0.23976420    
  0.27006984    
 -0.41403049    
  0.32021186    
  0.54308665    
 -0.90277702    
 -7.30757713E-02
  -1.0288975    
  0.68808377    
  0.46618927    
  3.89354049E-10
 -0.40705872    
  8.26158673E-02
 -0.98229873    
   1.8581347    
 -0.42305017    
  0.34285432    
 -0.12476545    
 -0.34325203    
 -0.37267551    
 -0.41008401    
   1.6038671    
 -0.46665740    
 -7.87445381E-02
  0.13292868    
 -0.21840775    
 -5.11553735E-02
  0.17678145    
  0.28071362    
  0.25209114    
 -0.30228087    
  8.79301950E-02
 -0.66329420    
 -3.66096236E-02
  0.79613221    
 -0.43101814    
 -0.54270071    
  0.49202645    
  0.24856032    
 -0.13850789    
  2.19475176E-08
  0.49653342    
 -0.37358987    
 -0.78337234    
  0.35710421    
  0.26720351    
 -7.64093772E-02
 -0.75718963    
  1.57483891E-02
 -2.63867062E-02
 -0.32583374    
  0.11200485    
  0.45499066    
  7.29067847E-02
  8.96120220E-02
 -0.17520393    
  8.16780627E-02
 -0.14763591    
 -3.70410904E-02
 -0.76146632    
   1.5029546    
 -0.32975325    
  0.22314362    
 -0.31129211    
 -0.76019162    
  0.91774946    
 -8.51579085E-02
  0.12235822    
  0.36143887    
  0.19011880    
 -0.55155760    
  0.85966074    
 -0.53205603    
 -0.31365764    
 -0.28675899    
 -9.27303731E-02
 -8.00427273E-02
  0.68654633    
 -0.15746756    
  0.21536148    
 -0.16497272    
 -3.24623995E-02
 -0.24950325    
 -0.33777580    
  0.47171471    
  8.20133463E-02
  0.15527506    
 -0.18999133    
 -0.33592889    
 -0.22504662    
  0.57981861    
 -0.54243076    
  0.18002529    
  0.39131683    
  4.55774069E-02
  0.40381375    
  0.53402537    
  -1.0870515    
  5.73056471E-03
  7.96030834E-02
  0.22788146    
 -0.12516326    
 -3.88399363E-02
 -2.47822492E-03
  0.31279811    
 -0.23180164    
  8.33816230E-02
  0.12825443    
 -0.56472147    
  0.37571087    
 -0.40882632    
  8.70114565E-02
  5.40672168E-02
  0.24512243    
 -0.42744401    
  0.53165960    
 -0.19268428    
  0.47468001    
 -0.57450074    
 -0.17133257    
  0.10568844    
  0.27207434    
  0.57648724    
 -0.73702514    
 -0.53036445    
  0.17255826    
  0.58358496    
 -0.12306021    
 -0.74694979    
 -0.32349148    
   1.3124533    
  0.24422823    
 -0.43292511    
 -1.82237774E-02
  0.44968364    
 -0.50887251    
  0.62632942    
 -0.38673663    
 -0.31557879    
  2.85363086E-02
 -5.25054932E-02
  0.43642712    
 -9.88003910E-02
 -0.49808675    
  0.33782753    
 -3.91302258E-02
 -7.55536929E-02
  0.36323583    
  4.47580256E-02
 -0.39042747    
  0.81699252    
 -0.75666046    
  0.15982212    
  0.36680320    
 -0.36083308    
 -0.14035715    
 -0.30456665    
  0.29308552    
 -8.68014172E-02
 -0.16682526    
 -0.34484068    
  0.33587199    
 -5.55699542E-02
  0.66904962    
 -0.46578503    
  8.91679525E-02
 -0.19568060    
  0.13963644    
 -0.50832242    
  0.12516314    
  0.22314358    
  0.22783853    
 -0.33319888    
  8.45575631E-02
 -9.04972013E-03
  0.43727696    
 -0.31747577    
  0.43024537    
 -0.31126812    
  0.22743031    
 -0.17852639    
  0.47708091    
 -0.55750215    
  0.58669162    
 -0.25268531    
 -1.77942254E-02
 -0.48775449    
  0.11843252    
  0.22677319    
  0.21691309    
 -0.48072758    
 -2.69889249E-03
  0.62173814    
 -0.39751402    
 -0.11427954    
  9.24443379E-02
 -0.13447781    
 -7.87810236E-02
  0.56971300    
 -0.69160271    
  0.23784980    
  1.44930854E-02
  0.25662956    
 -0.33387831    
 -0.22249615    
  0.45697397    
  0.10679372    
  0.26108867    
 -0.51794320    
 -0.31666958    
 -9.85238235E-03
  0.47247592    
 -9.71635729E-02
  0.24600953    
 -0.48285183    
  0.49518675    
 -0.59481668    
  0.13630523    
  0.17257920    
  0.17295384    
  1.36323348E-02
 -0.32914907    
  0.15874858    
 -0.16413908    
  0.29910296    
 -0.50217927    
  0.17010620    
 -0.14074016    
 -0.30607089    
  0.45792201    
  0.40546492    
 -0.20806427    
 -7.04515651E-02
  0.51082575    
 -0.60249269    
  0.42221320    
 -0.24658038    
 -0.31873319    
  0.82821584    
 -0.93871790    
  0.70340383    
  0.21219936    
 -0.78680819    
  0.18934624    
  1.48888314E-02
 -9.28499922E-02
 -2.46251374E-02
  0.38211051    
 -5.68720419E-03
  0.29289675    
 -0.24103290    
  0.15518162    
 -0.30482960    
 -0.19625451    
  0.51946175    
  6.03566915E-02
 -0.48034251    
  0.31445658    
  0.19683065    
 -0.70990711    
  0.26776668    
 -0.17117698    
  3.51796150E-02
  0.10313570    
  0.29489410    
 -0.62736583    
  0.78222686    
 -0.24685995    
 -0.28647077    
 -0.45129356    
  0.29431391    
  0.25382939    
 -5.18717654E-02
 -0.30952400    
  0.53636438    
 -0.18601832    
 -0.15600432    
  0.62739605    
 -0.56448197    
  5.68871386E-02
  2.50299014E-02
 -6.73888549E-02
  0.36624449    
 -4.77904417E-02
 -8.00426155E-02
 -0.23841086    
  0.52751273    
 -0.40972930    
  0.30830118    
 -0.60744494    
  0.20979826    
  0.27947077    
 -0.47780764    
  0.48835298    
 -0.48835257    
 -0.31952265    
  0.12169699    
  0.47907692    
  0.10986660    
 -0.46500671    
  1.82373915E-02
 -0.48212501    
 -8.65678936E-02
 -0.42425764    
  0.33530995    
 -5.98980598E-02
  7.14588985E-02
  5.04307076E-02
  5.44962659E-03
 -7.91373029E-02
  0.10064365    
 -3.24352905E-02
 -0.12883283    
  3.68137769E-02
 -6.21316023E-02
  8.00425410E-02
 -1.19048832E-02
 -6.17480092E-02
  0.64419794    
 -0.44294816    
  0.34830669    
  0.60880613    
 -0.37396660    
  0.13062032    
  0.73192608    
 -0.89805335    
 -0.22163887    
  6.19504675E-02
  0.50302160    
 -0.33732727    
  0.14210226    
  0.13580172    
 -2.99218353E-02
 -0.13486734    
  0.32378727    
 -0.51794320    
 -4.99273390E-02
  0.96881181    
 -0.69834197    
  0.24376300    
  0.44285268    
 -0.52136612    
 -0.48468035    
  0.34259793    
 -0.11302318    
  0.62841868    
 -0.10569815    
 -0.50297344    
  1.93645898E-02
 -0.37843636    
 -2.02025454E-02
  0.64507121    
 -0.12288175    
  0.81281179    
 -0.84479469    
 -0.46601146    
 -0.43785653    
   1.3939806    
 -0.58167958    
  0.44573900    
  0.39606428    
 -0.71583468    
  0.30741364    
 -0.59348679    
 -0.36451444    
  0.47979361    
 -0.40833464    
 -0.10440310    
  0.81676102    
 -0.17264329    
 -2.28728279E-02
  9.55436975E-02
 -0.11632363    
  0.41330832    
  0.19354300    
 -0.55568939    
 -5.00020757E-03
 -0.55961579    
  0.12361381    
  0.91318500    
 -0.55534810    
  0.32165146    
 -0.31355420    
  0.41260812    
 -0.60140216    
  0.14483108    
  0.58340752    
 -0.18924192    
 -0.27763167    
 -0.41173452    
  0.79188222    
 -0.47171426    
  0.57090211    
 -0.24624115    
 -0.19869240    
 -0.17942709    
  0.12226879    
  0.41985369    
 -0.33412185    
 -0.40546492    
  0.17110890    
  0.27574179    
 -0.21250233    
  0.60436183    
 -0.65873837    
  0.55287027    
 -0.54117453    
 -0.23852269    
  0.23269191    
  7.05509186E-02
  0.11808567    
  7.68713132E-02
  0.30820987    
 -0.40711403    
  0.34422150    
 -0.42943430    
  2.69175158E-03
  6.75582513E-02
  0.33969745    
  0.25725985    
 -0.66990608    
  0.14328115    
 -4.69479896E-03
  0.34650570    
 -0.21857841    
 -0.35107103    
  0.30445245    
 -0.29275656    
  3.42891999E-02
 -0.61224067    
  0.20114172    
  0.48420295    
 -8.15670341E-02
  6.31212145E-02
  0.13651909    
  0.12010063    
 -0.18727197    
  0.61041272    
 -0.47812271    
 -0.21772332    
 -8.75027925E-02
 -0.26147974    
 -0.25131422    
  0.95778251    
 -0.24030301    
  7.18562352E-03
 -2.17137691E-02
 -7.59859160E-02
  0.51973343    
 -0.53297830    
  -1.3730491    
   1.2983255    
 -0.12210280    
 -0.20464669    
  0.91549367    
 -0.68204492    
  7.88286328E-02
 -4.77700643E-02
  0.44836447    
 -0.24686001    
  9.53102782E-02
 -0.18414153    
  0.67244232    
 -0.28536007    
 -0.17382364    
 -0.34757107    
  0.20548873    
 -0.33545482    
  9.82175991E-02
 -0.41356233    
  0.42319345    
 -0.48351312    
  0.29026926    
 -0.36557356    
 -1.69017389E-02
  0.13778360    
  0.14277066    
  4.61296104E-02
 -0.19885080    
  0.30010468    
 -9.30904448E-02
 -1.96664942E-08
 -0.22212793    
 -0.21429934    
   1.5993240    
 -0.83928263    
 -0.34000775    
 -0.24719082    
  3.63677815E-02
  0.39520851    
  0.38346088    
 -0.26988682    
 -0.77626199    
  0.85299593    
  0.24116190    
  0.59593803    
 -0.84279805    
  0.26455963    
 -0.18759872    
  0.40546501    
  6.48693144E-02
 -0.56458694    
  0.79004174    
 -0.50163311    
 -0.35139793    
  0.16251892    
  0.69314718    
 -2.12774370E-02
 -0.80690628    
 -0.48701498    
  0.36205244    
   1.0364221    
 -6.37317449E-02
 -0.63183975    
  0.21338741    
 -0.62860864    
  0.70047331    
 -0.35824051    
 -0.22444986    
 -0.37647769    
  0.71201551    
 -0.28768221    
 -0.30338112    
  0.36088550    
  0.78175020    
 -0.63181037    
 -0.56723988    
  0.18306525    
 -0.71190935    
   1.1011344    
  0.12085679    
 -0.47000375    
 -0.22314371    
  0.26167712    
  0.58816850    
 -0.53464401    
  0.52119529    
 -0.47660190    
   1.0253824    
 -0.95618224    
  0.14329465    
 -8.67824256E-02
  0.72691154    
 -0.29078561    
 -0.27415660    
  0.53802234    
  0.19182619    
 -0.61936122    
 -0.20090318    
 -8.26034546E-02
  5.14322072E-02
 -4.03823517E-02
 -9.20190960E-02
  0.22555046    
  9.39981192E-02
 -0.14833261    
  -1.8820063    
   1.5960150    
  0.22853436    
 -8.40831175E-02
  0.11322403    
 -0.41860604    
  3.89155038E-02
 -0.22601023    
  0.57116890    
  0.23496549    
 -0.12502079    
  0.23230259    
 -0.39496359    
 -0.13068655    
 -0.26626790    
 -8.51049274E-03
  0.32850429    
 -2.49235854E-02
   1.1276301    
  -1.1827490    
  0.37615070    
  0.49792811    
 -0.40407521    
 -0.29605049    
 -3.70942838E-02
  0.65462381    
 -0.45026022    
  0.23163797    
 -0.36584684    
  3.20029259E-02
 -9.34746712E-02
  9.60959643E-02
  0.30648339    
 -0.25545204    
  0.72978139    
 -0.69314712    
 -0.15255301    
  0.21077704    
 -8.98951069E-02
  0.69931638    
  -1.0002874    
 -1.34680942E-02
  0.32183802    
  0.51768178    
 -0.61299169    
 -7.28615075E-02
  0.11000093    
 -0.32302138    
  0.46820360    
 -0.22370657    
  0.63217038    
 -0.28369805    
 -0.12702042    
  0.33453560    
 -0.60505956    
 -0.34240693    
  0.42744404    
  0.16955951    
  5.57558127E-02
  0.25851917    
 -0.53684509    
  0.62036097    
 -0.60613567    
 -0.37212884    
  0.62532455    
 -0.63769579    
 -0.64060968    
  0.82569379    
 -0.22746330    
 -3.07718217E-02
 -0.25835434    
  7.24550337E-02
 -3.27897482E-02
 -8.70112628E-02
 -4.33505848E-02
  0.60036552    
 -0.57536405    
   1.2131897    
 -0.49866748    
  0.70366567    
 -0.62804842    
  0.67334443    
 -0.62415421    
 -0.18713321    
  0.15461007    
  1.36801274E-02
  0.10563233    
  0.15798531    
 -0.21845734    
  0.13125603    
  -1.1866593    
  0.43487903    
  0.81788403    
 -0.22367664    
  0.37018311    
  0.37111884    
 -0.89990723    
  0.15325741    
  0.32646465    
 -0.34814531    
  0.70133281    
 -0.85502672    
  0.22250438    
 -6.88099861E-02
 -0.26510790    
  0.87695587    
 -9.33803245E-02
 -4.50453088E-02
 -4.71703261E-02
 -0.52403116    
  0.84557003    
 -0.61220694    
  0.51845217    
 -0.49481037    
 -0.23607746    
  0.15076382    
  0.18739758    
  0.59106290    
 -0.75085562    
  7.85182863E-02
 -0.39976075    
 -0.25522250    
  0.34649098    
  0.17659365    
  9.45980698E-02
 -4.61809784E-02
 -0.52839208    
  0.34308088    
  0.25264409    
 -0.51082575    
  0.34144339    
  0.75328553    
 -0.57004595    
  0.14493389    
 -0.31994307    
 -1.65292267E-02
  8.29894934E-03
  0.27520767    
 -0.94925475    
  0.20017926    
  0.18158397    
  0.57374823    
 -0.18690605    
  0.33000687    
  6.95931315E-02
 -0.39709678    
 -4.86649796E-02
  3.86149436E-02
  0.35894501    
 -0.42146549    
  0.37821528    
 -0.40823144    
  0.26810113    
 -0.23272313    
 -0.11912102    
  0.48458079    
 -0.51206332    
  0.43495363    
  0.27202925    
 -0.53139198    
  5.18123386E-03
  4.79286835E-02
  0.23001646    
  0.27537587    
 -0.42952621    
 -0.14732483    
  0.13121404    
  2.52019335E-02
  0.29725137    
  0.14085753    
 -0.52553165    
  0.23638879    
 -0.36815786    
 -0.28486899    
 -0.41676459    
  0.43531805    
  0.65568972    
 -0.38375607    
  0.19990666    
 -0.17774467    
  9.90393013E-02
  0.24523029    
 -0.29352432    
  7.28049576E-02
 -0.42132863    
  8.14611018E-02
  3.01529523E-02
   1.1950220    
 -0.27149671    
 -0.68142080    
  0.20325792    
  -1.3070651    
  0.69314718    
   1.0587664    
 -0.88035870    
  0.32850412    
  3.69558781E-02
 -0.25423414    
  0.12876844    
  0.10484631    
 -0.21049254    
 -0.33647215    
 -0.26918736    
  0.33871377    
  0.14235424    
  0.16929191    
  0.23940405    
  0.50175238    
 -0.78300327    
  0.54609370    
 -0.44587478    
  0.82005250    
 -0.59897256    
  0.40408671    
 -0.64600039    
 -0.17811967    
  0.67889518    
 -0.15308805    
 -0.37977558    
 -5.87582365E-02
  0.22371952    
  1.82654895E-02
  0.38873449    
 -0.38197014    
 -9.02923476E-03
 -2.29366478E-02
  0.17611517    
 -5.60145415E-02
 -0.43363610    
  0.36552468    
  8.03814977E-02
 -9.81598049E-02
  0.38584182    
  -1.0394235    
  9.84400883E-02
 -5.62395900E-02
 -0.38907135    
  0.40139195    
 -0.23856814    
  0.35043800    
  0.21875437    
 -0.52857780    
  0.50783610    
 -0.74854612    
  0.17915186    
  0.72951496    
 -0.14821611    
  0.17589076    
  0.13446149    
 -1.75061096E-02
 -0.19699831    
 -0.20186619    
  0.79768509    
 -0.85175216    
 -0.64568084    
   1.4236667    
 -0.56321090    
 -0.14116351    
  0.28202102    
  4.75150123E-02
  0.82653344    
 -0.69010603    
 -0.88441551    
 -6.06245920E-02
  0.13157657    
  0.23132917    
  0.20854478    
 -0.27598616    
 -0.57622588    
  0.88973421    
 -0.56316340    
  0.98082948    
 -0.11034800    
  3.07717919E-02
 -0.38151205    
 -8.64736289E-02
  0.21407029    
  0.50612694    
 -0.64862698    
  0.34459037    
 -0.39068112    
  0.23440047    
 -4.58095036E-02
  0.20421556    
  2.10089870E-02
 -0.32942837    
  0.82938445    
 -0.44928646    
 -0.83746475    
 -0.40546492    
   1.1839101    
 -0.49763563    
  0.15906471    
  0.83801126    
 -0.51422393    
 -0.17892298    
 -6.03064410E-02
  0.77110881    
 -0.67579836    
 -9.80165452E-02
  0.33337021    
 -0.64204794    
  6.77620471E-02
  0.40085691    
 -0.47602642    
  0.41164199    
 -0.21639277    
  9.89177004E-02
 -0.51824009    
   1.1616963    
 -0.46159646    
  0.49734032    
 -0.49503362    
  0.16528010    
  0.55064726    
 -0.73923808    
 -0.58590156    
  0.97231877    
 -0.19392711    
 -0.40158176    
  0.60030490    
 -0.73051971    
   1.2555974    
  -1.1669314    
 -0.20067060    
 -0.24656382    
 -0.21605968    
  0.20173980    
 -0.16705401    
  0.12282093    
  0.45289859    
 -0.48351312    
 -1.21613624E-07
  0.43775356    
  0.16034286    
 -0.66228938    
 -4.52053286E-02
  1.14942677E-02
  5.55700138E-02
 -0.13895161    
  8.33814964E-02
  0.10821379    
 -0.13133600    
 -5.86510217E-03
 -7.32035488E-02
  1.25788217E-02
 -9.15670022E-02
 -2.77793854E-02
  6.14525676E-02
  0.13021448    
  5.10023423E-02
 -5.68334796E-02
   1.0947061    
  0.39826396    
 -0.67362815    
 -9.73740891E-02
 -0.56032652    
  0.16052699    
 -6.11542687E-02
 -0.23219332    
   1.0218784    
 -0.25746840    
 -7.12629482E-02
  0.41113096    
 -0.38311803    
 -0.30814812    
 -0.11122582    
  8.06887671E-02
 -0.10192122    
  0.28875437    
  0.23655787    
  0.40207517    
 -0.62585366    
 -2.24729609E-02
  0.37245882    
 -0.34050700    
 -0.21687393    
   1.0172668    
  0.12216771    
 -0.67579836    
  0.47123119    
 -0.78631228    
  4.92712297E-02
  0.80807704    
  -1.0662833    
 -0.30301327    
  0.99408352    
 -0.43929499    
 -0.85377032    
   1.4216467    
  0.21617250    
 -0.63451701    
  0.25378045    
 -0.24273069    
 -0.11025669    
 -0.58289069    
  4.82668728E-02
   1.4618970    
 -0.43190390    
 -0.12317146    
 -0.22950612    
  0.10109628    
 -0.18424638    
  0.85920012    
 -0.83070827    
  0.54016602    
 -0.61903924    
  0.90097660    
 -0.63324916    
 -0.22605480    
  0.28695294    
 -0.11833001    
  1.70943532E-02
  0.16276114    
  0.72054636    
  -1.0574300    
  0.29271260    
 -0.14062263    
  0.21319331    
  0.32786378    
 -0.66754109    
 -0.13192736    
  0.21283406    
 -0.11229289    
 -0.16679043    
  0.76419276    
 -0.40546510    
  0.25608781    
 -0.32286158    
  7.64322421E-03
  4.22424003E-02
  6.13399521E-02
 -0.19661096    
  0.27153572    
 -0.10276888    
 -0.56315130    
  0.60688698    
  0.24100128    
 -0.64646614    
  3.64881940E-02
  0.36446229    
 -3.45257297E-02
  0.24216522    
 -0.43531799    
  0.76573187    
 -0.83027047    
 -0.23457229    
  0.48756880    
  2.55532712E-02
 -0.65710717    
  6.84028566E-02
 -0.25249565    
  0.59544051    
 -6.35614395E-02
 -0.12287422    
  0.62931526    
 -0.55773437    
 -0.40876010    
  0.33363953    
  0.37425008    
 -0.20202686    
  0.20689274    
  0.47725859    
 -0.57938832    
 -0.39344075    
 -0.18311867    
 -0.21837042    
   1.4663371    
 -0.83772850    
  0.71201551    
 -0.82268107    
  0.54635680    
  0.17820622    
 -0.22874318    
  1.50057953E-02
  7.38040581E-02
 -0.45198527    
   1.0944628    
  -1.0699217    
  3.57180797E-02
 -0.23269176    
 -0.22684035    
  0.26307636    
 -0.62107503    
   1.1247575    
 -0.35207701    
 -0.14098576    
 -0.11558467    
  0.34154138    
  0.11403049    
 -0.16887827    
 -1.19402679E-02
  0.71541995    
 -0.36446702    
 -0.17013417    
 -9.18075591E-02
  0.49140739    
 -0.24867694    
 -0.38098297    
 -2.23295074E-02
  0.84959930    
 -0.62002468    
  0.20972034    
 -0.25697345    
  0.59136432    
 -0.61861432    
 -5.68334796E-02
 -0.19645596    
  0.46196425    
 -0.29217628    
  0.38626307    
 -0.33077413    
 -0.24323027    
  2.85735521E-02
  0.98697251    
 -0.70105249    
  0.45198524    
 -0.31153333    
  2.04786882E-02
 -0.18232140    
 -1.91000253E-02
  0.20815578    
 -5.28249554E-02
 -0.36956102    
  0.53842765    
 -7.22707137E-02
 -0.45259699    
  0.46747506    
 -0.75403559    
  5.24138957E-02
  0.26399961    
  0.34945920    
 -0.22371984    
 -4.41900082E-02
 -0.10804148    
  0.22716236    
 -0.52609295    
  0.28881279    
  4.31243218E-02
 -0.23703824    
  0.26899013    
 -0.68064719    
  0.29849276    
 -0.54361558    
  0.86416185    
 -0.35810930    
  0.11725141    
 -0.16628060    
 -0.10034790    
 -0.21622317    
  0.76626962    
 -0.34937555    
  7.44324699E-02
 -0.26956332    
   1.1240680    
 -0.34367958    
 -2.82431785E-02
  8.24437439E-02
  0.27136239    
 -0.44937679    
  0.10335264    
  0.12150847    
 -0.27479842    
 -8.48233253E-02
  0.13476025    
 -0.40403357    
 -8.62083212E-03
  0.57373947    
 -6.81223944E-02
 -0.53638911    
  0.92871314    
 -0.40811405    
 -0.25207275    
 -0.89268082    
   1.0414538    
  0.43825486    
  0.11461536    
 -0.60107243    
 -0.40546504    
  0.33514839    
 -0.67998910    
 -5.37042357E-02
   1.0271535    
 -0.34440506    
  0.46081522    
  0.47000360    
 -0.43544292    
 -0.97307444    
  0.54180157    
  0.43339399    
 -7.70458207E-02
 -0.17185023    
  0.12260249    
 -3.42334062E-02
  0.86630559    
 -0.80831838    
  1.86049547E-02
 -0.18972230    
  9.80919302E-02
 -0.11778297    
  0.46072775    
 -7.05299601E-02
 -0.76489097    
  0.22479500    
  0.62838882    
 -0.30186683    
  0.40387666    
 -0.10377204    
 -0.13985023    
 -0.26826391    
 -0.25892204    
 -0.67611086    
  0.34512201    
  0.68111324    
  0.24754088    
  0.25696948    
 -0.78816509    
  0.34242621    
 -0.42972973    
  0.45230389    
 -0.60353488    
 -6.75361902E-02
  0.27338842    
  0.37282291    
  0.44362924    
 -0.70347917    
  0.68570113    
  8.92875064E-03
 -0.55628812    
  9.36645195E-02
  0.85466582    
  -1.0837090    
  0.25688726    
  4.56616422E-03
  -1.0219045    
  0.89582956    
 -0.26806509    
 -0.33850130    
 -4.35905419E-02
   1.0052804    
 -0.79208702    
  0.85015118    
 -0.66782928    
  0.54619271    
 -0.11224798    
 -0.32359675    
 -0.13055061    
  0.18853822    
  6.27762973E-02
  0.44013059    
 -0.21592954    
  3.53101678E-02
 -0.13528235    
 -5.77084199E-02
  0.65531147    
 -0.55416793    
 -2.03394704E-02
  0.15022919    
  1.94559935E-02
 -0.14934526    
  1.55387111E-02
  0.25351489    
 -0.29626584    
  1.14287948E-02
 -0.10032263    
  0.23015414    
 -0.23266979    
  9.14097130E-02
 -0.36491922    
  0.82336164    
  4.82362136E-02
 -0.52524096    
 -0.25164923    
 -6.21316023E-02
  0.89556473    
 -0.63963115    
 -0.11005870    
  0.29113856    
 -0.20113100    
  0.18232143    
 -0.20020211    
  0.10973250    
 -6.95265178E-03
 -9.34566371E-03
  0.63266915    
 -0.21013603    
 -0.48801115    
  0.59444791    
 -0.78735155    
 -0.27459675    
 -0.33407488    
  0.65034461    
 -0.14737086    
 -0.12583910    
  0.66201633    
  0.12434920    
 -0.21315846    
  0.36805698    
 -0.40546516    
 -0.72042185    
  0.29685664    
  0.93528718    
 -0.40950540    
 -8.66435841E-02
  0.16637449    
 -0.51082575    
  0.11743674    
  8.74728262E-02
 -0.17121613    
  0.44869402    
 -0.44869405    
  0.14810829    
  0.25534669    
 -0.18272400    
  0.23943526    
 -0.15161894    
  1.53680751E-02
  0.13053136    
  0.30568370    
 -0.82547212    
  0.43399325    
  0.23474270    
 -0.17804717    
 -0.26947623    
 -2.87600849E-02
 -0.41881651    
 -0.58617502    
   1.6602964    
 -0.52609289    
  0.28066468    
 -0.41519529    
  0.24059068    
 -0.14892317    
  0.16967067    
 -0.30773091    
 -7.53982142E-02
  0.33690241    
 -0.11135198    
 -0.19295485    
 -2.91971327E-03
  0.15164137    
 -7.56635470E-03
  0.12590730    
  -1.4226619    
   1.5620357    
 -0.21348147    
 -0.19295485    
  0.55083078    
 -0.45102516    
  0.26094249    
 -0.16539241    
 -3.91248874E-02
 -0.11342821    
  0.13806033    
  2.40398422E-02
 -9.19902474E-02
  0.16082481    
 -5.00101820E-02
  0.45916438    
 -0.34683496    
 -0.34484047    
 -0.38220832    
  0.28336230    
  0.77866924    
 -0.44034347    
  0.35967976    
 -0.65045303    
  0.36867708    
 -0.20879301    
 -0.50381416    
  0.65532303    
 -0.38860112    
  0.21035306    
 -0.53551817    
  1.37935337E-02
 -0.41233805    
   1.5394592    
 -0.63845748    
  0.39514142    
  0.34985945    
 -0.52241743    
 -0.26550820    
  0.39370012    
 -0.37918630    
  0.32446137    
  0.44628721    
 -0.43592441    
  0.39510241    
 -0.56798404    
 -0.13073395    
  0.47904086    
 -0.56961346    
  0.31483290    
 -2.94472389E-02
 -0.41238549    
  0.27983910    
 -0.24906711    
 -0.37072217    
 -0.12451316    
  0.12451293    
 -0.21102239    
 -1.21213980E-02
  0.20343824    
  7.65922070E-02
  0.36310601    
  2.84377951E-02
  7.49977604E-02
  9.37324688E-02
 -0.18126966    
  0.47550899    
 -0.25805995    
 -0.48328936    
 -0.22520341    
   1.3016232    
 -0.81373936    
  0.17650305    
 -9.16036889E-02
  0.64399368    
 -0.73524225    
 -0.37875509    
  0.26057371    
 -0.48371747    
  0.69314700    
  0.27965578    
  6.79664761E-02
 -0.36521840    
  0.49772245    
 -0.54621691    
  0.41985402    
 -0.27014953    
  6.21963069E-02
  0.39027509    
 -0.35327944    
 -0.39223585    
  0.26319119    
  0.44595638    
 -0.40018806    
  0.36061478    
 -0.29937100    
  4.83187623E-02
  3.47659029E-02
 -0.13125616    
  4.07180004E-02
  0.66019094    
 -0.77361929    
  0.17859006    
 -4.05298844E-02
  0.36322269    
 -0.51251900    
  0.32918179    
 -0.27155259    
 -0.12783326    
  0.15154994    
  0.89842373    
  -1.1826396    
  0.27899405    
  2.83891112E-02
 -0.24046840    
  0.11886114    
 -0.21029526    
   1.0288593    
  0.14157870    
 -0.63855892    
 -4.69169021E-02
 -4.37639374E-03
 -0.78015852    
  0.24865295    
  0.36743760    
  5.03886864E-02
  5.26439734E-02
 -0.56839538    
 -0.14120330    
   1.0231667    
 -0.37113765    
 -0.33746040    
  0.48204181    
  0.43632290    
 -0.59332681    
 -5.01244422E-03
 -0.31657115    
 -0.27625328    
   1.0536782    
 -0.35373610    
 -5.33151776E-02
 -0.27506363    
 -0.30560544    
  0.25414720    
  0.38882580    
 -0.51157141    
  0.87204242    
 -0.55766779    
 -0.22518940    
  0.47892267    
  0.52801311    
 -0.40858707    
 -0.53231800    
  0.24526143    
 -0.40047735    
  0.47512126    
  0.14449181    
 -0.45802754    
 -0.10359822    
 -2.85733324E-02
  0.44105628    
 -1.88238621E-02
 -0.27431181    
  0.45226911    
  0.18793863    
 -0.72835636    
  0.42685014    
  7.50621483E-02
 -0.17081772    
  3.84664647E-02
  0.60570687    
  4.77475934E-02
 -0.56762332    
 -0.16941795    
  0.37421247    
 -0.45148143    
  0.34749165    
  2.70285811E-02
 -0.44035253    
  0.43844587    
 -0.15224400    
  0.44326028    
 -0.79676580    
  0.30804285    
  5.65122217E-02
 -0.28256702    
  -1.1372499    
   1.2264458    
  0.41695464    
 -0.25031069    
 -2.05254704E-02
 -0.52008510    
 -0.18698373    
   1.1808094    
 -0.36470038    
 -0.15621887    
 -0.24204057    
  0.14576408    
  4.92965057E-02
 -1.14266356E-07
  0.59339654    
 -0.74628234    
  1.17303003E-02
  0.30215403    
 -5.31097278E-02
 -0.10788908    
  7.78983906E-02
 -0.14058195    
  0.14758301    
  4.76821512E-02
  3.05700526E-02
 -0.49659061    
  0.79390371    
 -0.36861253    
 -0.33416545    
  0.10697219    
  0.11229283    
  0.14895570    
 -0.17254798    
 -0.11811488    
  0.14944865    
 -0.69057959    
   1.7117169    
 -0.82773721    
 -0.12389269    
  0.13443048    
 -0.15624930    
  0.34657526    
  0.29888409    
 -0.81899613    
  0.18086286    
 -0.57617557    
 -0.19014415    
 -0.50734127    
  0.47000366    
 -5.58805242E-02
  5.04307076E-02
  0.36646304    
  0.61641318    
  3.02136522E-02
 -0.15646805    
  0.20676912    
 -0.48597983    
 -0.44935915    
  9.18075293E-02
  0.29423949    
  0.49501517    
  5.23883440E-02
 -0.49954745    
  0.58118808    
 -0.25231048    
 -2.24451581E-03
 -0.31424889    
 -7.00924620E-02
  0.69808573    
 -0.15991426    
  0.16646113    
 -0.42440361    
  0.45808735    
 -0.52245969    
 -0.24261366    
  0.11211741    
 -0.46155441    
 -0.21357425    
 -0.11332861    
   1.4816047    
 -0.60613573    
  0.11283262    
  0.59410822    
 -0.44457603    
  8.98563489E-02
 -0.44531104    
  0.69467062    
 -0.52153707    
 -0.28939274    
 -0.32489565    
  0.65202904    
  0.12298214    
 -0.25193831    
  0.31743157    
  0.32973033    
 -0.64716196    
  0.38465083    
  -1.7377928    
   1.4968047    
  0.72899354    
 -0.69549733    
  5.49335927E-02
 -0.39991248    
  8.59033093E-02
 -0.65721518    
  0.19207765    
  0.45902100    
  0.44161347    
 -4.02471088E-02
  0.12709405    
 -0.37255844    
 -0.43341094    
 -8.00427273E-02
  0.48145100    
 -0.46405935    
 -0.10440310    
  0.38776544    
  0.26635206    
 -0.59828925    
 -0.31056628    
   1.1662327    
 -0.21119575    
 -7.13708550E-02
  0.15123095    
  0.34209535    
 -0.33771911    
  6.54931217E-02
  1.01731401E-02
  8.90337154E-02
  0.16520032    
  0.17786388    
 -0.52095109    
  0.46695718    
 -0.61705995    
  0.64711648    
 -0.38811991    
 -0.22612442    
  3.42333354E-02
 -0.60133964    
  0.32004735    
  0.65583563    
 -0.52190620    
 -0.24853292    
  0.11460339    
  0.27405453    
  0.21487705    
 -0.20763920    
 -0.21357425    
 -9.35260281E-02
 -0.48183820    
  0.63318384    
  0.34167540    
 -0.21025272    
 -7.94270262E-02
 -0.53785408    
  0.73779750    
 -6.77461475E-02
 -0.22724071    
  0.18183279    
 -9.48213413E-02
 -0.10178284    
  0.46702322    
 -0.30778337    
 -0.11556447    
 -0.13068655    
  0.25886142    
 -8.90638381E-02
  3.23479027E-02
  0.52609307    
 -0.67144108    
  8.23996440E-02
 -0.28580081    
  0.32458666    
  0.33608392    
 -0.29352432    
  0.50769573    
 -0.30135921    
 -0.25434580    
  2.72831903E-03
  0.27878693    
 -0.42209730    
 -0.20136957    
 -0.12695961    
  0.78885412    
 -0.29832041    
  4.18911502E-02
  0.49375793    
 -0.39844730    
  0.68377948    
 -0.60319895    
 -5.07273823E-02
 -0.10737357    
 -0.25383660    
  0.52565038    
 -0.15767561    
 -8.92608985E-02
 -0.33893231    
  0.78058952    
 -0.25810811    
 -9.20435786E-02
  0.43926713    
 -0.51613843    
  0.48382989    
 -0.30474210    
 -4.98026684E-02
 -0.32378706    
 -0.66415977    
 -0.15415061    
   1.4906546    
 -0.50732833    
 -0.22252044    
 -0.46813646    
   1.2406070    
 -4.41249907E-02
 -0.64758462    
  7.20533654E-02
 -0.50372070    
   1.1348220    
 -0.46858206    
 -0.10032263    
 -0.20570840    
  0.40957174    
 -0.40035501    
  0.16587707    
  0.67616451    
 -0.65565097    
 -0.18945372    
  0.10198049    
  0.54566848    
 -0.68834311    
  6.19394705E-02
 -0.29068977    
  0.12445432    
  0.61384308    
 -0.52890241    
  0.38017502    
  0.14680612    
  1.90484039E-02
 -0.28894070    
  5.39346039E-02
 -8.72283354E-02
  0.27193359    
 -2.00406387E-02
 -0.32200229    
 -0.71004891    
  0.98011881    
 -0.17425199    
  8.74341652E-02
  4.76821512E-02
 -0.26214263    
 -5.78029687E-03
  0.23409802    
  0.27846548    
 -0.36965555    
 -0.10034790    
 -0.34484044    
  0.22705749    
  0.22064023    
 -2.53822394E-02
  0.20393737    
  0.14603160    
 -0.71512598    
  3.27898003E-02
  0.13710925    
  1.55044021E-02
 -0.47061899    
  0.32158348    
  0.11460339    
  0.94640589    
 -0.46138814    
 -0.53731722    
  0.69146776    
 -0.20441262    
 -1.02485338E-07
 -3.78194898E-02
 -0.23553261    
  0.19176197    
 -0.29742381    
  0.69465190    
 -0.58899039    
 -0.21035290    
  0.31082362    
  4.55169789E-02
  0.47263494    
  0.18596469    
 -0.89233768    
  0.17340596    
 -8.56554434E-02
  0.41535282    
 -0.23937465    
 -0.25196400    
  2.31223069E-02
  0.47178781    
  0.13174732    
 -0.72812694    
  0.26062006    
  6.04781173E-02
  0.11726113    
 -0.18023598    
 -0.16841881    
  0.46852332    
 -0.15600434    
 -0.10487947    
 -0.31695253    
  0.50685734    
 -0.34565932    
  0.13878454    
 -0.38609397    
  0.25848299    
 -7.79613703E-02
  0.94646138    
 -0.51627946    
 -0.15610550    
  3.36730219E-02
  0.23673706    
  8.99107754E-02
 -0.49711943    
  7.82264676E-03
 -0.12136086    
 -0.44738722    
  0.55830449    
  -1.0829871    
 -0.10622229    
  0.88831705    
  6.52033314E-02
  0.20368637    
  0.22260141    
 -2.86049712E-02
 -0.87368459    
  9.67674777E-02
   1.1257490    
 -0.59855300    
   1.0870849    
  -1.2585768    
  0.13946596    
  3.77405435E-02
  6.07921854E-02
 -2.16808449E-02
  9.90393013E-02
  0.45940170    
 -0.31200889    
 -0.39693627    
  0.13671112    
 -4.83736247E-02
 -0.34056237    
  0.66824943    
 -0.41602486    
 -0.31131363    
  0.35797840    
 -6.59580752E-02
 -0.31399930    
  0.47830257    
  0.41004577    
 -0.25707647    
  3.25609893E-02
  6.84163114E-03
 -6.84156036E-03
 -2.85916837E-08
 -0.12929061    
  0.32975343    
 -0.34550175    
  0.14732493    
  9.09111369E-03
  0.11324801    
 -0.44565618    
 -0.27826279    
 -0.17237133    
 -0.22686349    
  0.13895163    
  2.13910770E-02
 -0.27890217    
  0.35527536    
 -0.15906475    
  0.11905950    
   1.0480348    
 -0.85387897    
 -2.98530515E-02
 -0.21667108    
  0.39465424    
  0.47090915    
 -0.30748448    
 -0.55807853    
  8.74595195E-02
  0.45511505    
  9.53102559E-02
  0.12533005    
 -1.97102267E-07
  0.46937683    
 -0.63529253    
 -2.09275950E-02
  0.64677089    
 -0.33742204    
 -6.17337003E-02
 -0.39724427    
 -5.77778779E-02
  0.22833435    
  2.04985868E-02
  -1.0728596    
  0.70995438    
  0.90960175    
 -0.48215771    
  9.82704386E-02
  5.51039986E-02
  0.63681102    
 -0.37749970    
  0.40426546    
 -0.43717515    
 -0.44721705    
 -0.24221961    
  0.29045591    
  0.70279586    
 -0.49135482    
 -0.23102193    
  0.42412245    
 -0.26755324    
  1.43886190E-02
 -0.17946827    
 -0.39272621    
  0.47736061    
  0.27516949    
 -0.18990475    
 -0.64161330    
  0.41002104    
  0.47000372    
 -9.32292044E-02
 -0.34986705    
  0.59236491    
 -0.25084823    
  0.19032596    
  7.02630877E-02
 -0.65978426    
  1.85761862E-02
  0.14269190    
  7.92242363E-02
 -0.29838637    
  0.85342860    
 -0.50007045    
  0.14077269    
 -0.14543472    
  0.64529115    
 -0.85508966    
   1.0524124    
 -0.98823404    
  2.40332335E-02
 -0.41208312    
  0.49314037    
 -0.49713221    
 -0.57270086    
  0.33950725    
 -0.27763164    
  8.31147060E-02
  0.39518765    
  0.30407584    
  0.24246785    
 -0.15494822    
  0.41103625    
 -0.37806597    
 -4.70350534E-02
  0.26475850    
 -0.80821651    
  0.98143864    
 -0.44937679    
  0.24972115    
 -0.12085693    
 -4.64000404E-02
 -0.15371081    
  4.51204553E-02
  0.20892526    
  0.14214560    
 -0.25309053    
  0.69581044    
 -0.40613019    
 -0.19801278    
  0.72899354    
 -0.50147992    
 -0.15479673    
  5.71586117E-02
 -3.70009355E-02
 -0.43814418    
  0.37404907    
 -3.61049920E-02
 -0.74340916    
  0.40889585    
  0.43249390    
 -0.21760358    
  0.26533487    
  0.82123482    
 -0.63257736    
 -0.48770332    
  0.77538526    
 -0.70639229    
 -0.69048393    
  0.79903948    
 -1.68881211E-02
 -1.71784386E-02
  0.18684901    
 -0.35053372    
 -0.39099315    
 -0.25935134    
  0.34600377    
 -6.95575848E-02
 -2.14141831E-02
  0.43811551    
 -0.26013207    
 -0.13146301    
  0.38318026    
  0.27206776    
 -0.15022430    
 -9.68075693E-02
  7.91969150E-02
 -9.58176926E-02
  0.36944222    
 -0.54286486    
  0.13932861    
  0.17942725    
  7.89270997E-02
 -0.77207440    
 -0.28286260    
  0.96141118    
  0.77432060    
 -0.82716310    
   1.0066556    
 -0.89203602    
 -0.20092654    
  0.64702958    
 -0.68141687    
  0.37487552    
 -0.22364488    
 -0.27522871    
  0.50486749    
 -0.13866696    
  7.91620910E-02
  6.32228283E-03
 -0.23317260    
 -9.16036889E-02
  3.70939560E-02
  0.47315007    
 -0.52194005    
  0.17246915    
  0.55536354    
 -3.46855372E-02
 -0.28572318    
  0.19978096    
 -0.50390512    
 -0.11513417    
  0.66752422    
 -0.41159093    
 -3.51736508E-02
 -8.98361579E-02
  0.57699466    
 -0.44968367    
  0.83240932    
 -0.80073249    
 -0.33558190    
 -9.38954111E-03
  0.30868647    
  0.24823056    
 -0.32003146    
 -1.75222438E-02
 -0.79402816    
  0.90392423    
 -0.13547263    
 -0.71409047    
 -4.87900898E-02
  0.67351109    
  0.27556935    
 -0.20714332    
  3.63677815E-02
  0.43891302    
 -0.68332726    
  0.68661106    
 -0.63580668    
  0.86352962    
 -0.62258887    
 -0.29174557    
  0.17030610    
  0.44144011    
 -0.43051112    
 -6.74414411E-02
  0.44721684    
  4.54210490E-02
 -0.40369037    
  0.19070829    
 -0.22865342    
  0.58224654    
 -0.51805347    
  0.22831142    
 -0.14151584    
  0.22076534    
 -0.20194110    
 -0.12128568    
  5.62806018E-02
  7.42857531E-02
  0.11547100    
 -0.84387434    
  1.89581104E-02
  0.56563395    
  0.17339288    
 -0.50933176    
 -2.26423871E-02
  0.12201509    
 -0.39705452    
  0.53269541    
 -0.28473651    
  0.59646374    
  7.68811405E-02
  0.36880121    
 -0.45435897    
 -0.26258224    
  0.99524343    
  -1.0717510    
 -0.36942509    
  0.21781978    
  0.19059096    
  0.29792359    
 -0.42642543    
  0.51416463    
  0.22952327    
 -0.31726205    
  0.32990029    
 -0.16150351    
  5.73631823E-02
 -0.48899814    
 -0.61135763    
  0.94417059    
 -0.40648374    
  0.40648386    
 -0.12801847    
  7.14588836E-02
 -8.31004009E-02
  0.19704498    
 -0.11610155    
 -0.43728331    
  0.21575849    
 -7.84716532E-02
 -2.65894327E-02
  0.44268802    
 -0.25986749    
 -0.21321782    
  4.82021198E-02
 -0.35667512    
 -0.37240428    
 -8.92310515E-02
  0.70967633    
 -0.32214895    
  1.34831881E-02
 -1.34832105E-02
 -0.14066730    
  0.60613590    
 -0.19030802    
 -3.44240014E-03
  0.25704521    
 -0.17435350    
 -0.98188794    
   1.0374581    
  0.43796414    
 -0.51925910    
  9.72451828E-03
  0.13554570    
  0.12681887    
  0.42431030    
 -0.81011879    
  0.32176599    
  0.42813385    
 -0.72112089    
 -0.19086871    
  0.63800657    
 -0.20572263    
  5.68488538E-02
  0.16462182    
  0.27193388    
 -0.19464192    
 -0.13707958    
 -0.58117342    
  0.32306537    
  0.21451740    
 -0.33153400    
  6.34602904E-02
  0.83754152    
 -0.64395684    
 -0.26396549    
  0.31845385    
  7.06750005E-02
 -0.20854469    
  0.59580618    
 -0.59870887    
  0.27304062    
  4.96326387E-02
 -0.23106955    
  0.19462402    
 -0.24354695    
  9.55632627E-02
 -5.99919520E-02
  0.29170606    
 -0.15851086    
 -0.18845792    
  0.34092671    
 -0.57334602    
  0.40665910    
 -0.17708448    
  0.26826403    
 -0.17062564    
  0.22778404    
 -5.28105684E-02
 -0.10511969    
  0.53416568    
 -0.82265127    
 -0.45152578    
  0.80980742    
 -0.11162218    
 -0.32002535    
  0.85566616    
 -0.61129618    
  0.22042990    
  0.12067752    
 -0.52831876    
  0.41414216    
 -0.20813778    
  0.40900481    
 -0.77024949    
  0.22771320    
 -0.31541878    
  0.26875407    
  4.66647148E-02
  0.23702855    
 -0.16661827    
  0.41392794    
 -0.25694832    
 -2.20328178E-02
  0.40546504    
 -0.48798618    
  8.74595270E-02
 -0.35386398    
  7.43584707E-02
  0.30623856    
  0.51799399    
 -0.52763283    
 -0.26770553    
  0.69472826    
  0.21521333    
 -0.51508093    
 -0.38541168    
  0.74803925    
 -0.44249228    
 -0.36362731    
  0.53316557    
 -0.33219290    
 -4.44516912E-02
  0.61487824    
 -0.82953525    
  0.21749371    
  3.34295183E-02
  0.49536440    
 -0.50085860    
  0.41733184    
 -0.53099120    
  0.87469679    
  3.16681676E-02
 -0.23033914    
 -0.47283334    
 -0.76900053    
  0.80851173    
 -3.95112820E-02
 -0.12314984    
  0.23278353    
 -0.24136735    
 -0.41412312    
  -1.3950281    
   2.5250268    
 -0.50196970    
 -0.27005038    
  5.32669537E-02
  2.56060790E-02
 -0.22948395    
  0.32326066    
 -6.60743713E-02
 -1.09893326E-02
 -4.80997302E-02
  7.26576522E-02
  4.99448851E-02
  6.93347156E-02
 -3.65447812E-02
  0.19342574    
  0.27998382    
 -0.67325354    
  -1.0199693    
  0.97661859    
  0.11918864    
  0.80843031    
 -0.46875274    
  0.19227180    
 -0.41791877    
  0.18690567    
 -0.18440266    
  0.39204222    
 -0.59354627    
  0.76965499    
 -0.64341319    
 -0.39874935    
 -0.25995749    
  0.54462296    
  0.20914881    
 -0.62219524    
   1.1107152    
 -0.91253823    
  0.49268451    
 -4.68468964E-02
 -0.37709418    
 -0.50270009    
  0.10939847    
  0.21794879    
  0.41925865    
 -0.56717849    
 -0.25131458    
  0.98933345    
  0.54264653    
 -0.87681198    
  0.22443292    
  8.63670036E-02
  0.62085599    
 -0.20208369    
 -0.53125066    
 -0.11778318    
  7.17667118E-02
 -3.66755426E-02
  0.27902406    
 -0.12733932    
  0.57536423    
 -0.29698458    
 -3.80998962E-02
 -0.48211533    
  0.65304536    
 -0.40874359    
 -0.24745156    
   1.0665582    
 -0.88266045    
  0.26175851    
  0.11260714    
 -0.28168324    
 -0.21243571    
 -3.00323237E-02
 -0.50474650    
  0.92433894    
  0.27507815    
 -0.33282590    
 -0.11698721    
 -0.38889650    
 -0.36070710    
 -0.42845476    
  0.72368371    
  0.43752697    
  0.23472683    
 -0.23715673    
  0.26926526    
 -0.20108373    
 -0.16519631    
  0.13286112    
  1.16688805E-02
 -0.31671509    
  0.54032278    
  0.47069904    
 -0.73939145    
  9.66207590E-03
 -0.37469321    
  0.15813850    
 -8.07893127E-02
  0.44667524    
  0.25613388    
  9.90907550E-02
 -0.62715828    
 -0.87764502    
  0.53024387    
  0.97745818    
 -0.30177021    
 -6.67590871E-02
 -0.50318408    
  0.15661904    
  0.84645206    
 -0.96238768    
  0.95090067    
 -0.60592180    
 -0.28376812    
 -0.34778592    
  0.21067676    
  0.42322776    
  9.18900594E-02
  0.22357193    
  0.10707159    
 -0.24846150    
 -3.61486934E-02
 -0.34881800    
 -0.11344474    
 -0.28336251    
  0.67356008    
  0.33332777    
 -0.26741627    
 -0.15793027    
  0.12018997    
 -4.59096842E-02
  3.73258777E-02
 -9.01509151E-02
 -0.22373325    
  0.30739796    
 -0.40981293    
 -0.92779446    
  0.74547303    
  0.35589030    
  0.21873806    
 -0.70424622    
  0.78886300    
 -0.13672410    
  0.21848141    
 -0.52336514    
  0.47746783    
 -0.26510760    
 -5.50597720E-02
  0.24921560    
  8.64861533E-02
 -0.20217024    
  5.50596155E-02
 -0.26998249    
  0.29641581    
 -0.77464002    
   1.2405593    
  -1.1290857    
  0.70364034    
 -0.16534722    
  0.30174515    
 -0.39189637    
  0.18187237    
 -0.60913640    
  0.28250325    
  8.93453136E-02
  0.35181972    
 -0.16287246    
 -9.13088843E-02
  1.53850261E-02
 -4.15643565E-02
  0.24983986    
 -0.24983965    
 -5.31905144E-03
  0.16438399    
  0.50992024    
 -0.85822678    
  5.91151118E-02
 -0.36403900    
 -8.62211734E-02
  0.33172178    
   1.0837632    
 -0.25857410    
 -0.18083249    
 -0.18589939    
  1.28207067E-02
 -0.89736271    
 -0.15762898    
  3.59320268E-02
 -7.32035488E-02
  2.50013843E-02
  0.15942772    
 -0.21007158    
  0.16154422    
 -7.45332018E-02
 -3.63675617E-02
 -2.50014439E-02
  0.62438047    
 -0.49958932    
 -8.14402178E-02
  6.45385906E-02
  0.65846163    
 -0.46765324    
  0.79356593    
 -0.25496051    
  0.52982211    
 -0.48429874    
  3.59937102E-02
 -0.19451703    
 -2.79957857E-02
  0.55826312    
  0.52977824    
 -0.81385684    
 -0.21895592    
 -0.38040853    
  0.36537078    
  0.50169337    
 -0.54504371    
  0.27253613    
 -0.17895381    
  7.49310702E-02
 -0.33326858    
 -0.31287217    
  0.52400362    
 -0.23377378    
 -0.39219466    
  0.61074746    
 -2.17063036E-02
  3.69271971E-02
  0.29370636    
 -0.46103510    
 -0.41443363    
   1.5963799    
 -0.70084393    
 -0.47753733    
 -0.65474784    
  0.41907090    
  1.54138462E-07
  0.55574721    
 -0.27484477    
  0.55278987    
 -0.18899725    
  0.25524679    
 -0.54371738    
  0.15189487    
  0.31574011    
 -0.44271126    
 -0.14547041    
  0.65691149    
 -0.19270739    
 -0.20266102    
  0.66536784    
 -0.44058159    
  6.15253337E-02
 -0.43363610    
  0.19546212    
  1.81119572E-02
  0.14753553    
  0.11285457    
 -0.47396412    
  0.56999242    
 -0.55424422    
  0.76255661    
 -0.25611547    
 -0.15007864    
 -0.14833261    
 -4.41056564E-02
 -0.30103344    
 -0.15057281    
  0.86148268    
 -0.20439416    
 -0.21080092    
 -0.89648807    
  0.86120605    
  0.34863165    
  0.14154007    
 -0.41055405    
 -0.11905942    
 -0.72230393    
  0.94774371    
 -0.48665503    
  0.11612342    
 -0.25178894    
  0.29407188    
  0.90347004    
 -0.58443737    
 -5.22684380E-02
 -0.31237459    
  0.44254693    
 -0.44923577    
 -6.58817291E-02
  0.52999544    
 -0.36211455    
  0.26003039    
 -0.50616378    
  0.23086581    
  0.18998453    
  8.06299299E-02
  5.70280142E-02
 -0.12753104    
  1.99508965E-02
 -3.51795070E-02
 -8.81743431E-02
  2.78925244E-03
  0.17111716    
 -0.22843914    
  3.47863324E-02
  9.24570337E-02
 -0.29028282    
  0.62489802    
  5.77778071E-02
 -0.22314358    
  0.22839306    
 -0.89984733    
  0.15108052    
  0.27841440    
  0.54271388    
 -0.83225977    
 -0.33871341    
  7.56026655E-02
  0.45594922    
 -5.69775328E-02
  3.52038331E-02
  0.17019387    
  0.29823643    
 -0.40448123    
  0.43549168    
 -0.17471686    
 -0.32472315    
  0.33151838    
 -7.98545033E-02
 -0.22681798    
  0.24138097    
  0.21976455    
 -0.57816201    
  6.02187552E-02
 -0.51516402    
 -4.44516912E-02
 -1.71922930E-02
 -4.73460071E-02
 -0.12233866    
  0.77213544    
  0.25552496    
  0.46570539    
 -0.44628695    
 -0.13904126    
  0.32894590    
 -0.26475292    
 -6.97332621E-02
  0.26449880    
 -0.19735952    
 -2.89874859E-02
  0.76658636    
  -1.0140883    
  1.36057902E-02
  0.45167795    
  0.39465427    
 -0.72854894    
  0.21772355    
  4.94800210E-02
  6.88395128E-02
 -0.16277131    
 -0.43233812    
  0.72568607    
  0.14848484    
 -0.30514964    
 -6.62983675E-03
 -0.38788220    
 -5.37042357E-02
  0.54472727    
 -0.66943061    
 -0.78300333    
 -0.52806741    
   2.2163639    
 -0.78404379    
  0.21410653    
  6.75017759E-02
  0.33048654    
 -0.45252120    
  0.77387059    
 -0.99406844    
  9.12914202E-02
  0.26905346    
  0.34558794    
 -0.46819031    
 -0.75594801    
  0.92367083    
  3.37381475E-02
 -0.24894761    
  0.83857578    
 -0.38852674    
 -0.43796411    
  0.63916320    
 -0.46336955    
 -0.34914681    
  0.55552566    
 -0.37320438    
  0.54763973    
 -0.26892602    
 -0.15565333    
  4.62808497E-02
  0.63495362    
 -0.54147249    
 -0.15034392    
  0.45222676    
 -0.22695790    
 -0.85155344    
   1.0047934    
  0.49873102    
 -0.37872401    
 -5.82040921E-02
 -0.35618570    
 -1.47785032E-02
 -0.34644738    
  9.37142447E-02
  0.44820237    
 -0.10309537    
 -9.98452678E-02
  0.26236445    
 -0.39589578    
  0.23337688    
 -4.63045612E-02
 -0.18707226    
  0.69171751    
 -0.48586565    
  0.20531116    
  0.38763008    
  -1.0255147    
  0.29571435    
 -5.34761883E-03
  0.57217550    
 -0.33677477    
  -1.0755748    
 -0.31923023    
   1.7946045    
 -0.60094112    
  0.38098848    
 -0.44794786    
 -0.13313589    
 -0.10325303    
 -0.73983431    
  0.80437279    
  0.74600166    
 -0.58249623    
  2.31983094E-07
 -0.30458379    
  6.59581125E-02
  0.24141517    
 -4.55919802E-02
  0.33188006    
  4.89895418E-02
  0.14097372    
 -0.48464301    
 -0.21544872    
 -0.16231415    
  0.47918257    
  1.76104251E-02
  0.35517779    
 -0.38299206    
  0.10227892    
  0.18347843    
 -0.32764804    
  0.45247132    
 -0.80457288    
  0.87515163    
 -0.43114871    
 -0.16971828    
  0.57355607    
  0.23028411    
 -0.52122879    
 -1.31582767E-02
 -0.10217686    
  0.11751138    
 -0.44764656    
 -3.46053503E-02
 -0.11954528    
  0.48672807    
 -0.16108514    
 -6.20583482E-02
 -3.05322395E-03
  0.48856136    
 -0.35426557    
 -0.22716232    
 -0.33580112    
  0.82079285    
  0.75036299    
 -0.74418402    
  0.26062512    
 -0.53809273    
 -7.59859085E-02
  0.39763737    
 -9.68832150E-02
  0.12401667    
 -0.53273380    
  0.28196564    
  0.56765622    
 -0.67931569    
 -3.35226208E-02
 -7.67339915E-02
  0.19451694    
 -9.80919749E-02
  0.12056479    
  3.63675244E-02
  0.15822399    
 -9.36856419E-02
 -0.99884766    
  0.42744410    
   1.0799948    
 -0.90627384    
   1.0286700    
 -0.60672975    
 -0.10318418    
 -0.56628031    
  0.27698675    
  0.31080005    
 -0.20382769    
  0.10969884    
  2.81709842E-02
  0.32668412    
 -0.56189501    
  5.89315817E-02
  0.66256362    
 -0.25109258    
 -6.81376085E-02
  0.71637934    
 -0.93260252    
 -0.12410253    
 -0.29068977    
  0.43318969    
 -0.11876008    
  4.58531380E-02
  9.86150056E-02
  0.48823726    
 -0.29080215    
 -0.20507854    
 -8.26034546E-02
  0.50077540    
 -0.39541471    
  8.84686187E-02
 -5.16548455E-02
  2.38106940E-02
  0.22267298    
 -0.44581640    
  0.35107091    
 -9.09716040E-02
 -0.29908448    
  1.21581303E-02
  0.17929594    
  0.13888322    
  0.33647203    
 -0.55140799    
  0.21273546    
 -8.50109011E-02
 -0.23096792    
  0.49130100    
 -0.51576704    
  7.45500922E-02
 -0.56393534    
  0.74481928    
  0.47120199    
 -0.47360274    
  8.29970092E-02
  9.89237726E-02
  0.45435080    
 -0.34259784    
 -0.33039764    
  0.18398276    
 -0.14246266    
 -0.33503768    
 -0.27109796    
  0.39665458    
  0.80468333    
 -0.86549228    
  0.19064614    
 -0.13872635    
  9.36854854E-02
  8.81400108E-02
 -8.27344954E-02
  4.73771170E-02
  0.35358554    
 -0.21014193    
 -0.17477763    
  0.15906484    
 -0.14588913    
 -0.12533747    
  0.83792806    
 -0.65412384    
  0.66434109    
 -0.72019351    
 -0.25767541    
  0.38728300    
 -0.18048839    
  0.13353156    
 -0.44718915    
 -0.23163816    
 -0.11011123    
  0.52969396    
 -0.46317354    
  0.27898112    
  0.17165294    
  0.41488439    
 -0.84591001    
  6.57514781E-02
 -2.76516899E-02
 -0.11370245    
 -8.17893595E-02
 -0.17327158    
   1.2293245    
  0.40546522    
 -0.68396699    
  0.36732316    
  0.13826720    
 -0.14007691    
 -0.40275142    
 -9.07135010E-02
  3.21194865E-02
 -0.63726670    
  5.80640063E-02
   1.3390415    
  0.14837356    
 -0.75652754    
 -2.24727485E-02
  2.73991693E-02
  0.13107128    
 -0.17630537    
 -0.10850732    
 -6.20583482E-02
 -0.58352762    
 -1.45150992E-07
   1.2705582    
  7.38890618E-02
 -0.83034825    
  0.41197971    
 -0.20863876    
  0.69713938    
 -0.56728107    
  0.58439791    
 -0.76344657    
  7.29068071E-02
  0.13385680    
 -0.27635676    
  0.41443366    
 -0.42956269    
  0.72465748    
 -0.72771090    
  0.18384954    
 -7.94066340E-02
 -0.30341563    
  0.22314332    
  0.20446278    
  1.92776695E-02
  -1.0611372    
  0.75983852    
  0.17693087    
  0.49502581    
 -0.48695040    
  0.63235521    
  0.11683295    
  3.97568084E-02
 -0.53050661    
 -0.37488189    
  0.82686692    
 -0.72936857    
 -1.09893326E-02
  0.79046416    
 -0.17931862    
 -0.46730858    
  6.93116412E-02
 -1.57481842E-02
 -0.14101011    
  0.26457095    
 -4.01606504E-03
  0.52362061    
  -1.1009990    
 -0.12995341    
  0.53422326    
 -0.21243571    
 -6.09943122E-02
 -0.57466537    
  0.62972522    
  0.33135733    
 -0.39589575    
  0.93203914    
 -0.61387390    
  0.26076424    
 -5.35238627E-03
 -0.51500845    
  0.34371713    
 -0.19127892    
  0.18060620    
 -0.11350021    
 -0.24378808    
  0.26047495    
 -5.34108430E-02
 -6.17161728E-02
  0.54933172    
 -0.56268334    
 -3.27897482E-02
  1.65291596E-02
 -0.25365892    
  0.38650721    
 -6.67738691E-02
 -8.81743431E-02
  7.01095983E-02
  0.24783614    
  0.12228964    
 -0.58419603    
  0.12136075    
  0.76480329    
 -0.31646097    
 -0.42853966    
  0.21583398    
 -0.16398050    
  0.12485040    
 -8.06296244E-02
  0.70201361    
 -0.64034176    
  7.15162419E-03
  9.72516388E-02
  0.59113353    
 -0.64651877    
 -0.23517472    
   1.0554260    
 -7.27972463E-02
 -9.75612830E-03
 -0.76775783    
 -4.31721620E-02
 -4.00051959E-02
 -2.55427836E-03
 -0.19726658    
  0.11188111    
 -0.11500135    
  0.79975706    
  0.13388266    
 -0.40301111    
 -0.45251036    
 -0.16626634    
  0.14582761    
 -0.22388114    
  0.44761482    
  0.70253676    
 -0.58895558    
 -0.10653065    
  0.46088710    
 -0.83069581    
  0.23995078    
  0.51720536    
 -0.75377166    
  0.99049532    
 -0.58053577    
  0.67732757    
  -1.0410743    
  0.39465424    
 -0.24512239    
  0.12270935    
 -9.26111192E-02
  0.54682732    
 -0.42515856    
  0.11910816    
 -0.19855441    
  0.41147649    
 -5.45428209E-02
 -0.26562437    
 -0.44393140    
  0.25213099    
  0.57017219    
 -0.55036968    
 -0.12516324    
 -0.82531893    
   1.1663160    
 -0.24424507    
  0.23745005    
 -9.03228745E-02
  0.48818326    
  6.92983866E-02
 -0.55997205    
 -0.15331993    
  -1.0531498    
   1.2163954    
 -0.26409423    
  0.31464663    
 -0.67916089    
 -0.77010816    
   1.1505719    
  0.22567211    
 -0.54769218    
   1.2972960    
 -0.61733586    
 -3.37490141E-02
 -3.96786034E-02
  0.15006053    
  0.23455365    
 -0.27426621    
 -0.36677736    
  3.03051248E-02
  0.55405641    
 -0.49889016    
 -0.76943052    
  0.85077614    
  0.16303971    
  0.59073222    
 -0.78552055    
  0.31747577    
 -0.75157261    
  0.42870623    
  0.17327182    
 -0.16519631    
 -0.25861788    
  0.22591738    
 -0.36741695    
 -0.49102297    
   1.0402999    
 -0.14381160    
 -0.30652511    
   1.3418427    
  -1.3454722    
  0.34937584    
  0.78495473    
 -0.68267584    
 -0.72131819    
 -5.38026094E-02
   1.3478771    
 -0.10449050    
 -1.16619384E-02
 -0.47529602    
  0.23626441    
 -0.12690280    
 -0.18783341    
 -3.63677554E-02
  0.40369976    
 -0.21391070    
 -0.29280090    
  0.24346352    
 -0.10919908    
  -1.1219594    
   1.7224852    
 -7.14069456E-02
 -0.46698719    
 -0.24445312    
  0.74120450    
 -0.52857780    
  0.30799651    
 -0.39094564    
  0.28903264    
  0.34854472    
 -0.54472697    
 -0.16571166    
  0.76194602    
 -0.81876248    
 -0.21548060    
 -3.49549353E-02
 -5.69261722E-02
 -0.12935615    
  0.19806993    
 -0.19331931    
  6.86769560E-02
  2.18826216E-02
 -0.23293170    
 -0.75513899    
   1.0179232    
  0.60307533    
 -9.39317122E-02
  -1.1773933    
   1.0876230    
  0.16513994    
  0.52107728    
 -0.26976305    
 -0.36006367    
  0.17883421    
  0.37291768    
 -0.58899039    
 -0.10265398    
 -0.42824537    
  0.29685664    
  0.18971415    
  0.18326558    
  0.19637316    
 -0.35722890    
  2.73241103E-02
  0.54838610    
 -0.18606676    
 -0.59154594    
  0.28937542    
  0.38322294    
 -0.49310592    
  0.21117438    
 -0.28462866    
 -3.41120139E-02
 -0.29084176    
  0.24567258    
  0.31935349    
 -2.40079709E-03
 -0.25613385    
  0.73272592    
 -5.83884567E-02
 -0.26268068    
 -0.15312232    
 -0.97684044    
  0.30504656    
  0.86128396    
 -0.46367466    
  0.54004747    
 -0.17865181    
 -0.23419331    
  0.84729773    
 -0.83899891    
 -5.52496547E-03
 -0.27574977    
  0.40789518    
  0.89964813    
  -1.0627384    
  3.92206982E-02
  0.29520845    
 -0.35172099    
  0.14329465    
  0.10963348    
  0.63744831    
 -0.46952632    
 -0.32395545    
  1.31063806E-02
 -5.89985512E-02
 -9.25514400E-02
 -0.53123462    
  0.51288545    
  0.10257872    
  7.51021802E-02
 -0.12654221    
 -0.52857780    
  0.47743869    
 -0.23166743    
  0.36981773    
  0.14256330    
 -0.53600383    
  0.27060476    
  0.13353153    
  7.18256310E-02
  5.77081628E-02
  0.69431478    
 -0.59012312    
 -0.10653065    
 -0.19599758    
 -2.30558161E-02
 -0.32027772    
  0.76668149    
 -0.35987830    
  0.11837726    
  9.45638027E-03
  0.13617472    
  5.59027269E-02
 -0.39484221    
  0.18615668    
 -0.20653580    
  0.38766053    
  0.24329858    
 -0.33960703    
 -0.21766423    
 -8.55223164E-02
  0.15669855    
  7.59240240E-02
 -3.35763060E-02
  1.45282652E-02
 -0.63252240    
 -0.15113865    
  3.10907234E-02
 -2.06192564E-02
 -4.80093658E-02
 -1.09893344E-02
 -5.68334796E-02
 -0.22900867    
 -9.02706798E-09
  0.76751757    
 -3.41861113E-03
  0.10707159    
  7.98060670E-02
 -0.12705891    
  0.68829674    
 -0.48469779    
 -0.33805227    
   1.0481602    
 -0.61719275    
  0.38853607    
 -0.44020796    
  2.24729646E-02
 -0.10398949    
  0.74779105    
 -0.73689175    
  0.36959934    
 -0.29645953    
  0.69566298    
 -0.53971469    
 -4.18101177E-02
 -0.41449437    
  0.19135109    
  0.29048693    
  0.17494136    
 -0.22889194    
 -0.25926492    
  8.00427720E-02
  6.70685907E-08
  0.37403017    
 -0.26602069    
  0.34493959    
 -0.41393241    
 -0.28090224    
  9.03841481E-02
  0.20067081    
  0.21502982    
 -0.40343055    
  0.39319512    
 -1.03415428E-02
 -0.21486206    
  0.33426082    
  6.60363734E-02
 -0.52942002    
 -0.44281054    
  0.84925294    
 -0.36902758    
  0.45147145    
  5.25513329E-02
 -0.29797378    
  8.79687890E-02
 -0.52496004    
  0.63263381    
 -6.84528053E-02
  3.57891247E-02
  3.07717491E-02
 -0.55206859    
  0.13517472    
  0.48815674    
 -0.16449222    
  0.27460319    
 -9.78412405E-02
 -0.18721172    
  0.46526557    
 -0.38651654    
 -0.31457764    
 -0.13353144    
  6.18752949E-02
  0.12600316    
  0.51735353    
 -0.75828630    
  0.27802008    
 -0.11294039    
  0.45494512    
  0.45261186    
 -0.58122921    
 -0.20854470    
 -3.44013572E-02
 -1.76548287E-02
 -0.34259784    
 -0.65447807    
  0.86099666    
  0.67252773    
 -0.46288601    
 -0.14747460    
  0.54423404    
 -0.57201326    
  0.38554975    
 -0.24151044    
  7.28878900E-02
 -9.11170896E-03
 -5.89099228E-02
 -0.44507417    
  0.55744892    
 -0.35574579    
 -0.75377184    
  0.73817104    
  0.22690983    
  0.19105510    
  0.56757009    
 -0.17251091    
 -0.52534223    
 -0.12280732    
  0.49143898    
 -0.20776504    
 -4.30833697E-02
 -0.40861490    
  0.88358480    
 -0.52880454    
  0.15351829    
 -0.47418699    
 -0.39033607    
 -0.31508097    
   1.4432813    
 -0.56987244    
 -0.57193339    
  0.71572137    
 -9.84398574E-02
 -0.28604153    
  0.12032972    
  -1.2659308    
   1.1746820    
  0.43475580    
 -0.27335224    
  0.30381155    
 -2.00214516E-03
 -0.29371229    
  2.91409083E-02
  0.67470145    
 -0.58725488    
  0.13830473    
 -2.10532546E-02
 -0.26662859    
  0.38109645    
 -0.26331338    
 -0.15168466    
  0.43379539    
 -1.12359412E-02
  0.21747793    
 -0.64291513    
 -5.02320118E-02
  3.27898227E-02
  0.10565376    
  0.53635460    
 -8.02997723E-02
 -0.22189027    
 -0.29958260    
  0.63217038    
  5.95674738E-02
 -0.46353662    
  0.35645053    
 -0.22628804    
 -0.11018401    
 -4.95595820E-02
  0.17148553    
 -0.45532608    
  7.10356608E-02
 -6.79727718E-02
  0.34560463    
 -0.18232164    
 -0.13613231    
 -0.46525303    
  0.26127005    
 -0.26126996    
 -0.10483407    
  1.56659950E-02
 -0.10939848    
  0.10420381    
 -0.21407029    
  0.63332886    
  0.12838097    
  1.49481725E-02
 -0.41291121    
   1.0128231    
 -0.78520548    
  0.14595400    
 -0.15672579    
   1.2303369    
  -1.5216357    
  0.76983982    
 -0.39877602    
  0.21241960    
 -0.37886763    
  3.10103260E-02
 -6.30129874E-02
 -2.88682189E-02
 -0.15345359    
 -7.07364231E-02
  0.12762369    
  0.44314837    
 -0.53984231    
  0.11947381    
  0.64941186    
 -9.36646014E-02
  9.13089439E-02
  0.23440093    
 -0.52523255    
  0.45570642    
 -0.33407488    
  0.15494847    
  1.89581122E-02
  0.52620000    
 -0.57428575    
  0.11394427    
 -6.58578724E-02
 -0.67454225    
 -8.65924358E-02
 -8.38188156E-02
 -0.10961976    
  0.18333717    
 -0.22695793    
 -5.90333939E-02
  5.90335317E-02
  0.13114023    
 -0.11221195    
  0.10097603    
 -2.28580311E-02
 -0.14934529    
  0.30432129    
 -0.17836915    
 -1.66796852E-07
  0.12759669    
 -0.51256317    
  0.45907456    
 -5.65123707E-02
  0.12036355    
 -0.54935944    
  0.52324802    
 -0.12375318    
  5.24902530E-02
 -1.14287622E-02
 -0.12210280    
  0.61903942    
  9.34011787E-02
 -6.92205429E-02
 -0.45981663    
   1.5996605    
 -0.84366560    
  0.44851816    
 -0.31340167    
 -0.14020537    
  0.16430296    
 -0.10969886    
  0.32327324    
 -0.55917859    
  0.37124702    
 -0.30042088    
 -0.30395821    
  0.33481595    
 -0.25685474    
  2.81709265E-02
  0.95711285    
 -0.58459175    
  0.57386780    
 -0.57626295    
  0.31430301    
 -0.42581081    
 -0.15638734    
  0.27029034    
  4.67376895E-02
  0.27041027    
  9.94193852E-02
  9.33006406E-02
 -0.14509207    
  0.10103240    
 -0.47784215    
 -0.45510301    
  0.47428855    
 -5.86965233E-02
  0.57142067    
 -0.35282126    
  0.20599329    
 -0.72494888    
 -7.77777061E-02
  0.14359093    
  6.47373199E-02
 -5.52289374E-02
 -5.84580302E-02
 -0.71001083    
  0.46488872    
  0.61772317    
 -0.12500978    
  0.59155107    
 -0.63695276    
  0.79192865    
 -0.42736158    
 -0.16240747    
  1.98901482E-02
 -0.39458370    
  0.86840904    
 -0.59215564    
 -0.33992651    
  0.32002541    
  0.21810590    
  0.34795010    
 -0.61497164    
  0.66097265    
 -0.64526576    
  0.45857516    
 -0.52849603    
 -0.30737320    
  0.30458412    
  0.11591887    
  0.61424375    
  0.12508419    
 -0.61548257    
  0.25982523    
 -0.13207948    
 -0.17961723    
 -3.05547044E-02
 -1.20048886E-02
  4.71783280E-02
 -0.43113732    
 -0.21695694    
 -0.10194005    
 -3.47428434E-02
   1.3633047    
 -0.81968939    
  0.18183279    
  0.16422902    
 -0.13768952    
  0.24014127    
 -0.36959919    
 -0.10566187    
  0.74879867    
  0.25068113    
 -0.61429930    
 -0.37023225    
  0.83148885    
 -0.72731602    
  0.59930664    
 -0.42324340    
 -0.34141734    
  0.19174081    
 -7.85245597E-02
 -6.69830143E-02
  0.30188778    
 -0.10560811    
  9.21548754E-02
  0.63983202    
 -0.64890254    
  0.28368753    
 -0.65115952    
  0.27193353    
  0.21962862    
 -0.17310858    
  2.36416068E-02
  2.53761634E-02
 -0.54716498    
  0.14624566    
  0.19974247    
  0.13770089    
 -0.20988233    
 -0.25431296    
  0.15690465    
 -0.46670875    
  0.47982359    
 -0.22967969    
 -0.43457332    
  0.69945657    
 -0.34595087    
  5.61700873E-02
  0.36254007    
 -7.59091377E-02
  0.48332149    
 -0.45839787    
 -8.67316946E-02
  0.24307775    
  0.15565346    
  0.23567739    
 -0.71837366    
 -0.12419025    
 -7.28372261E-02
  0.57035172    
 -5.42067513E-02
  8.39119628E-02
 -0.16683246    
  0.29486075    
 -0.13047037    
 -0.21462239    
 -0.98690832    
   1.0766935    
  0.14660349    
 -8.48388448E-02
  0.20845273    
 -0.40019378    
  0.22503453    
  0.89026213    
 -0.33750683    
 -0.47756857    
  0.68728906    
 -0.67567432    
 -0.49478853    
  0.46905622    
 -0.16726969    
 -0.11568420    
  4.90896329E-02
 -0.29771230    
 -0.45083386    
  0.86166084    
  6.21963069E-02
  0.73135293    
  1.55970799E-02
 -0.52682602    
 -0.14511877    
 -0.18652606    
 -0.34947765    
 -0.20244297    
  0.49410105    
  0.26738819    
  0.14794868    
 -1.96639192E-03
  0.36119241    
  5.34173250E-02
 -0.86126560    
 -0.21167114    
  0.15469362    
 -0.55069792    
  0.38837063    
  0.83407444    
 -5.82357235E-02
 -0.35642299    
  0.25047448    
 -0.32632777    
  0.36479428    
 -0.23024395    
  0.28530380    
  0.18529354    
 -0.57833600    
  5.15579060E-02
  3.69955078E-02
 -5.47400303E-02
  7.86647797E-02
 -0.28532061    
 -0.55256540    
  0.52708614    
  0.78699011    
 -0.48330772    
 -0.64209187    
  0.96658814    
 -0.17854203    
 -0.22006167    
  0.38473913    
 -0.49868330    
  0.51940960    
 -0.42096925    
  0.11546567    
  0.46622625    
 -0.43425986    
  0.79659575    
 -0.87364680    
  0.40222350    
 -0.22273789    
 -0.11373435    
 -0.11042394    
  0.12844217    
  0.66828710    
 -0.83554411    
  0.32395557    
 -0.32395545    
 -0.13541791    
  0.17929594    
 -0.35379303    
 -0.24772400    
  0.35667491    
 -3.27897407E-02
  0.15984878    
 -5.24901599E-02
 -8.10413137E-02
  0.41622961    
  0.53452551    
 -0.93785131    
  0.26335019    
  4.91402578E-03
 -3.23815234E-02
  0.60728586    
 -0.51543379    
  0.10512935    
 -1.88881867E-02
 -7.02041611E-02
 -9.03228745E-02
  0.14343238    
 -0.33474979    
  0.29965809    
  0.27023157    
 -0.32765248    
 -0.20673068    
  0.24385770    
  0.29052538    
  0.23162553    
 -4.13850062E-02
  8.41543078E-03
 -0.17176318    
 -0.24070999    
 -0.25584567    
 -0.27415010    
  0.20942971    
 -0.16388766    
  0.64581126    
 -0.37192264    
 -5.22181066E-03
  0.56929219    
 -0.62583482    
  0.41007128    
 -0.11068536    
 -0.45169187    
  0.34107015    
 -0.15071611    
 -0.17753305    
  0.10567904    
  0.54018986    
 -0.58113128    
 -0.30879903    
  0.83854914    
 -0.28475741    
  7.21033439E-02
  0.18774180    
 -0.43843490    
  0.60104394    
 -0.22008535    
  0.40036306    
 -0.77021074    
  -1.1294701    
  0.69741172    
   1.0986124    
 -0.63661939    
 -0.85898352    
  0.58285177    
  0.56314313    
 -0.39147902    
  0.52148283    
 -0.36733210    
 -0.17824827    
  0.11506935    
 -9.99402776E-02
  0.54622763    
 -0.23407261    
 -0.24536656    
  0.13878454    
  0.10438215    
  0.45418513    
 -2.12023165E-02
 -0.56462824    
 -0.17232169    
  0.19468285    
 -0.13669519    
 -4.31721546E-02
 -5.43942265E-02
 -6.41247407E-02
  0.57743144    
 -0.32685333    
  8.63670036E-02
 -0.22137196    
 -0.11888970    
 -0.11239896    
  0.52997202    
 -0.30757236    
 -0.62972510    
   1.3434918    
 -0.46942046    
 -0.13453078    
  7.96805881E-03
 -1.06383478E-02
  0.10161024    
 -0.25131458    
 -0.12206236    
  0.41824865    
  0.14186822    
  9.73123088E-02
  0.16397250    
 -0.49753991    
 -6.82679489E-02
  1.61729101E-02
  0.48427302    
 -0.60641050    
  0.41847175    
 -1.40143000E-02
 -7.97067285E-02
 -9.13877338E-02
  0.26530460    
 -0.21856667    
 -0.35537127    
  0.28441945    
 -1.23305209E-02
  5.55029809E-02
 -0.39147881    
  4.91914456E-08
  0.14217429    
  1.19760465E-02
 -0.11000075    
  0.21178354    
 -0.40144113    
  0.33474952    
 -0.25008351    
 -0.17277321    
  0.16536568    
  0.22537176    
 -9.97712910E-02
  0.30796656    
  0.21782811    
 -0.37117592    
  0.37889826    
  0.22621556    
 -0.61641330    
 -1.43064726E-02
 -0.15559252    
  0.62883294    
 -7.83983916E-02
 -0.17805867    
 -0.12330852    
  0.75423497    
 -0.54217613    
 -0.21205853    
 -2.39055604E-02
 -0.11075119    
 -0.55586892    
 -0.33229244    
  0.42235336    
 -0.13832758    
  0.12386940    
   1.1082743    
 -0.60426790    
  8.96959305E-02
  0.36255598    
 -0.25585580    
  0.37695009    
 -0.41376385    
 -0.36025280    
 -0.11375906    
  5.47011495E-02
  0.40673161    
 -0.20744479    
  5.75045124E-02
  0.33647206    
 -0.13473243    
 -0.15294965    
  0.28768188    
  0.18021852    
 -0.36928558    
  0.19743526    
  0.38014752    
 -0.36772469    
 -3.56058069E-02
  6.20031841E-02
 -3.67390141E-02
 -0.32079524    
  5.57247214E-02
 -0.26534986    
 -0.38795149    
  0.75131804    
  0.31375191    
 -0.51142424    
  0.14210226    
  8.70112553E-02
  0.42744386    
 -0.39696088    
 -0.15184392    
 -8.70113745E-02
 -0.27120066    
 -0.75666076    
  0.65981084    
  0.33222589    
 -0.18292956    
  0.34529647    
 -5.03417328E-02
  9.33318362E-02
  8.53599459E-02
 -0.67067420    
  0.31074724    
  0.41733781    
 -0.46401319    
  0.58322555    
  2.81709712E-02
 -0.42227212    
  3.60647403E-02
 -0.10022707    
  0.66566449    
  0.16514724    
 -0.50472003    
 -0.27329344    
 -0.44183266    
 -0.67990196    
  0.81287766    
 -9.80377272E-02
 -0.47430477    
  0.62906832    
 -0.20763922    
 -8.49565044E-02
  0.31441519    
  4.57020402E-02
 -0.54342473    
 -2.39531286E-02
  4.15488407E-02
 -0.13021486    
  0.15887001    
   1.3429977    
 -0.26339710    
 -0.16218029    
 -0.39647627    
  0.18901062    
  0.20067079    
 -0.11296501    
 -0.12737073    
  0.42454970    
 -0.67627710    
  0.71156400    
  0.27297601    
 -0.53661817    
  1.88243240E-02
 -6.50050640E-02
 -0.17934108    
  0.36909756    
 -2.28938051E-02
 -0.16437815    
  0.53485215    
 -0.44021907    
  0.12303637    
 -0.16451688    
 -0.20854469    
  0.91105944    
 -0.72873807    
 -0.37337679    
  0.92537212    
 -0.64296728    
  0.15188064    
  0.18610249    
  0.14874527    
 -0.39093685    
 -0.17848285    
  0.51426786    
 -0.44221461    
 -9.23733190E-02
  0.37670755    
 -0.22970438    
  0.15884149    
 -0.35082987    
 -0.26543638    
 -0.37979737    
   1.6529231    
 -0.80562538    
 -0.62766904    
 -0.15180616    
 -0.38920465    
  0.25489229    
  4.28200178E-02
  0.79550934    
  0.33066386    
 -0.18270974    
  0.13090539    
  0.11573583    
 -0.52427304    
  9.67080370E-02
  0.23314929    
  0.64557326    
 -0.27767834    
 -0.42479298    
 -0.57198703    
  0.19878300    
  0.20806423    
 -0.27851602    
 -0.28525200    
 -0.11839016    
  0.52708614    
  0.23977849    
 -2.31076535E-02
  4.81714420E-02
 -6.38786405E-02
  0.58455664    
 -0.44904849    
  5.38246669E-02
 -0.14041708    
  0.26737699    
 -0.37329561    
  0.26793551    
  0.19716807    
 -0.61553669    
  0.23860778    
  0.40971851    
 -0.31000054    
  0.37411457    
 -0.15468168    
 -0.31150776    
 -0.39285481    
 -0.29019138    
 -0.28266945    
  0.12516315    
  6.26983792E-02
  0.20418051    
  0.78558654    
  0.13609482    
 -0.40546516    
 -0.48081449    
  0.26236445    
  2.96561047E-02
  7.80428797E-02
  3.54019925E-02
 -0.49168628    
 -2.39820424E-02
  0.68339103    
 -0.13633631    
  0.48982012    
 -0.45666778    
  2.71370425E-03
 -0.22721672    
 -0.15019020    
 -0.71310800    
   1.0713624    
 -0.52566838    
  0.45113501    
  0.52852523    
 -0.29826403    
 -0.18090422    
 -1.71433538E-02
  0.15209000    
  3.88397165E-02
  0.19611490    
  0.30610231    
 -0.67317492    
  0.29821980    
  0.35015461    
 -0.18439166    
 -0.25334647    
  0.47968194    
 -0.59346831    
 -0.10536030    
  0.47426817    
  0.23582855    
 -0.37852067    
 -0.23393792    
 -0.59244883    
  3.21868286E-02
 -0.16172062    
  0.90128529    
  0.29521295    
 -0.61285692    
 -0.29862192    
  0.50681746    
  7.87442401E-02
  0.13714397    
 -0.15512185    
 -2.29366478E-02
 -2.58534979E-02
 -8.44174623E-02
 -0.16282380    
  4.17971238E-02
  0.23129749    
 -0.22837768    
  2.87375059E-02
  0.20887794    
  6.45384416E-02
  0.57428592    
 -0.68589216    
 -8.54789540E-02
  0.22681113    
 -0.23736548    
  0.68381983    
 -0.38165441    
 -0.25299641    
  6.12188466E-02
  5.09369224E-02
 -0.36022854    
 -0.22395283    
  0.34568369    
 -0.57695711    
  0.44873300    
  0.29901829    
  6.77037835E-02
 -0.24424507    
  0.35118428    
  0.33327952    
 -0.40691963    
  7.36398846E-02
 -0.42285690    
  3.94586921E-02
 -0.51380646    
  0.99380422    
 -0.70239800    
  0.37143555    
  2.03053635E-02
 -0.20570840    
  0.21819314    
 -0.34644738    
 -0.10341310    
 -0.14190435    
  0.91539329    
 -0.35385767    
 -0.48391056    
 -0.11882108    
 -1.88686047E-02
  9.09718275E-02
  0.95048195    
 -0.23370330    
 -0.25496051    
  0.58626342    
 -0.45547536    
  0.35955542    
 -0.34760761    
  0.15177272    
 -0.20544417    
  7.94642419E-02
  1.15075782E-02
  0.15643641    
 -0.99462271    
 -0.16034281    
   1.2393640    
 -0.46856588    
  0.14921230    
 -0.22067128    
  0.32404956    
 -0.88443726    
  0.40004507    
  0.57807785    
  9.12370533E-02
 -6.91254586E-02
 -0.31795698    
  0.70806253    
  0.15779713    
 -0.47138408    
 -0.48896664    
  8.07353780E-02
  0.17723027    
 -0.27309451    
  0.19343850    
  0.17264329    
 -0.12122451    
 -0.13797334    
  5.46429865E-03
  6.84478730E-02
 -0.31781757    
  0.85277724    
 -0.47089824    
  0.32515714    
  -1.1319194    
  0.88918883    
 -0.19871901    
  0.13051079    
  0.13205962    
 -3.56803983E-02
 -0.29626587    
  0.15906471    
  0.58040667    
 -0.86482608    
 -6.73657432E-02
  0.48898628    
  0.21283408    
 -0.35988769    
  0.75784051    
 -0.89846885    
  0.12817499    
  0.12472086    
 -0.11723033    
  0.53150582    
 -0.56695271    
  0.68148124    
 -0.46040177    
 -0.12530075    
 -0.10614143    
  0.28376821    
 -0.11411329    
 -8.72111171E-02
 -8.24436396E-02
  0.10379699    
  3.46057005E-02
  6.77984301E-03
 -8.70111808E-02
  8.24968368E-02
 -0.11242423    
 -0.21998417    
  3.14980838E-03
  0.35604593    
 -1.77782886E-02
  0.50226873    
 -0.37210625    
 -0.29031020    
 -0.28417921    
  0.35527536    
 -0.37291241    
  0.13308631    
  2.15724502E-02
  0.19845101    
 -0.10536044    
  0.24076517    
  0.20463277    
 -0.16818704    
  0.24521400    
 -0.33548450    
 -0.13024497    
 -0.16824798    
 -7.41078034E-02
  0.31327170    
  0.55576622    
 -0.61364418    
  0.12866199    
  0.49752563    
 -0.30162916    
  0.11819902    
 -0.71842247    
  0.30627948    
 -0.34809723    
  0.13308631    
  0.49765524    
 -0.18916312    
 -0.14503911    
  0.66088617    
 -0.67957842    
  0.27616024    
 -0.27346867    
  0.24652381    
 -0.62415427    
  0.36953309    
  0.17370272    
  0.41227573    
 -0.88730317    
  3.59749831E-02
   1.0503520    
 -0.33104804    
  0.23919307    
 -0.62252951    
  5.40672429E-02
 -0.10589216    
 -0.35743511    
 -0.26388645    
  0.72721374    
  -1.0938392    
  0.52641761    
  0.36967027    
  0.10506912    
  0.22051544    
 -6.33571995E-03
  6.75793663E-02
 -0.14921243    
 -0.32595304    
  0.62733412    
 -0.65314180    
 -0.17840764    
  0.92252111    
 -0.42506567    
 -0.62653232    
  0.86429560    
  0.39037052    
 -0.32688567    
 -0.55698323    
  0.17668180    
  0.53470260    
 -0.42754433    
 -0.38037813    
  0.29105487    
 -0.16133107    
  0.17138168    
  4.64063361E-02
  0.38049409    
 -0.39008659    
 -0.15898149    
  0.14929640    
 -5.24462685E-02
  7.41078556E-02
  0.30010450    
  0.30343047    
 -0.45347449    
  1.22202234E-02
 -1.83867291E-02
 -0.14151584    
 -0.12373902    
 -0.30212262    
 -0.51690471    
  0.48362967    
  0.10008361    
  0.44110361    
 -7.73110464E-02
 -0.26047501    
  0.38480309    
 -0.40650952    
  0.16173503    
 -0.23656644    
  0.30110517    
 -0.19845097    
  1.21211652E-02
  0.26097324    
 -3.54226641E-02
  9.83649939E-02
 -0.15016456    
 -0.29191029    
  0.15946352    
 -8.12476948E-02
 -6.14085458E-02
  0.36232576    
 -4.75147776E-02
 -9.96994004E-02
 -0.40546516    
  0.15989441    
 -0.45838749    
  0.52806759    
 -0.61310464    
  0.10654338    
  0.18409312    
  0.37552270    
 -0.44895035    
 -0.15972149    
 -0.15043332    
  6.89929873E-02
  3.57180759E-02
 -0.17881870    
  0.27890226    
 -0.11778318    
 -7.41077960E-02
  0.20763940    
  0.51705605    
  0.15769371    
  0.33115298    
 -0.51082575    
  0.94322622    
  -1.0503521    
  0.37557638    
 -4.72136289E-02
  0.43471920    
  5.60593754E-02
 -0.30760923    
  3.53833213E-02
 -0.49526900    
  0.98250580    
 -0.36424103    
  3.02783661E-02
  0.43314838    
 -0.98882449    
  0.92056298    
 -0.54720831    
  0.34545425    
 -0.26654586    
  0.23935366    
 -0.19931051    
 -0.57183993    
  0.84350657    
  0.11175034    
  0.31253007    
 -0.58965248    
 -0.14051835    
 -0.36750966    
  0.34204316    
 -0.24369062    
  8.25713947E-02
 -6.74955845E-02
  9.96083319E-02
  0.51308060    
 -0.28768188    
 -0.53207093    
 -0.74347228    
   1.2350965    
 -0.45252120    
  0.23312293    
 -8.78612176E-02
 -0.57309902    
 -0.26236424    
  0.74473476    
  0.78259969    
 -0.10210183    
 -0.57206947    
 -1.00757666E-02
  5.89851178E-02
 -0.10562567    
  0.55239016    
 -0.37538755    
  1.54357972E-02
 -6.78992346E-02
 -8.29742923E-02
 -6.30129725E-02
 -0.29766846    
  0.23907430    
 -0.35914093    
  0.39304265    
  0.11283262    
 -0.55219924    
  0.24023810    
  0.37680972    
  0.78103006    
 -0.61630464    
 -0.12595239    
 -0.38224694    
  2.90812105E-02
 -0.12899208    
  3.98919795E-08
 -9.49477777E-02
 -0.12729010    
  0.40697208    
  0.15070228    
 -0.75734055    
  0.10480764    
  0.47743869    
  0.20319280    
  0.69062519    
 -0.86641872    
  0.16056508    
  0.68286419    
 -0.69314730    
 -2.58744322E-03
  0.10794771    
  5.87075800E-02
 -0.14868309    
  0.27229702    
 -0.47778574    
 -0.36564347    
 -0.71132928    
   1.0955493    
  0.44555071    
 -0.32981482    
 -0.46891132    
 -0.11071204    
  0.59588385    
 -0.33916381    
  6.21773899E-02
 -0.36379227    
 -0.36545977    
   1.7272210    
  0.23121554    
 -0.73769325    
 -0.10995053    
  2.39247475E-02
  0.11594264    
  0.11332847    
 -0.39890787    
  0.48701507    
 -0.69142759    
  0.95074213    
 -0.54413205    
  0.34331366    
 -0.65492594    
  0.10097603    
  0.34130299    
 -8.15498233E-02
 -0.28261131    
  0.10939848    
  0.50250089    
 -0.62352753    
  0.44932365    
 -0.51269317    
  1.54560590E-02
  9.92067233E-02
  0.32449588    
 -0.17272919    
 -0.29807809    
  0.13513795    
 -0.40266025    
  0.86455518    
 -7.10475724E-03
  9.67674926E-02
 -0.39100701    
 -0.14107846    
  0.14823022    
  7.10494369E-02
 -0.32066861    
  0.19092271    
 -0.25383660    
  0.16430320    
  0.34976402    
 -0.38909489    
  0.18518268    
 -0.21130908    
  0.46447375    
 -0.41568366    
 -0.26096457    
  0.14841998    
  6.08091094E-02
  -1.1346520    
   1.0387518    
  0.85330951    
 -0.68077606    
 -0.21905342    
  0.52702016    
 -0.87306184    
  0.35282150    
  0.11175885    
  0.42045778    
  0.46203554    
 -0.74444050    
  0.10008334    
 -6.89927340E-02
 -0.17520414    
 -0.29888970    
  6.35135919E-02
  0.71971434    
 -0.54060304    
  0.59526151    
  8.65680277E-02
 -0.41280890    
  0.13751622    
  0.14523998    
  0.69499743    
 -0.97040933    
   1.0120444    
 -0.80761135    
  0.28817886    
 -0.36458358    
 -7.34477937E-02
 -1.86485145E-02
 -7.57383853E-02
 -6.01488426E-02
  0.20189524    
 -9.46496874E-02
 -0.17124517    
  0.40546507    
 -0.44353729    
  0.41438031    
 -7.36528933E-02
 -0.46112582    
  0.11441052    
  0.70952863    
 -0.63434905    
 -5.58677362E-03
 -0.18064229    
  0.36669159    
 -8.74344260E-02
 -0.18945372    
  0.45920923    
 -5.17012104E-02
  0.20751159    
 -0.25773165    
 -0.27488860    
  0.40922463    
 -0.54518020    
  0.63140959    
 -0.43782461    
 -3.25230435E-02
  0.36517873    
 -0.34337941    
  3.44405249E-02
 -0.16989896    
  0.33293876    
 -0.22480431    
 -0.30538186    
  0.18169478    
  0.12921187    
  0.70410597    
 -0.44790623    
 -0.32165712    
 -0.19415615    
 -0.30691352    
  0.44356480    
  0.29698452    
 -4.01472375E-02
 -0.17320649    
  0.35753402    
  9.73123088E-02
  3.57180908E-02
 -3.02781984E-02
  0.21843068    
 -7.38841668E-02
 -0.54370236    
 -0.11408376    
  0.78543180    
 -0.71261919    
  6.26055077E-02
  0.57865673    
 -0.49032703    
 -0.27012390    
  0.20526300    
  8.87283012E-02
 -0.63808757    
  0.18306525    
   1.1267141    
 -0.37403649    
 -0.24259613    
 -0.16725700    
  0.33722594    
 -0.39422882    
 -0.12796044    
  0.67875850    
 -0.51512903    
  7.52625540E-02
 -0.21072094    
  0.92856079    
 -0.73549461    
 -0.12737073    
 -0.25918996    
  0.39163700    
 -0.55393565    
   1.4656593    
 -0.79253471    
 -0.19544110    
  0.53030670    
 -0.59812933    
  0.65894318    
 -0.58295721    
  0.10779667    
 -0.21345845    
  0.37488154    
  0.15857731    
 -0.23157132    
 -0.33870184    
  0.62359625    
 -9.66509655E-02
 -0.20622095    
 -0.22825843    
  0.80362296    
 -0.90235746    
  0.35824606    
  7.81812817E-02
 -2.46925540E-02
  0.12148005    
 -0.30881390    
  0.11610661    
 -0.28544757    
  0.59634769    
 -0.70634854    
  0.15367617    
  0.14310095    
 -0.32030714    
  4.00053598E-02
  0.32850412    
 -0.17997117    
  7.85247982E-02
  0.21056464    
 -0.27788508    
  3.28796804E-02
  0.14758301    
 -0.74566519    
  0.53408241    
  0.42631906    
 -0.14079416    
  9.47210491E-02
 -0.18271437    
 -0.17761546    
  0.36620685    
 -3.17487530E-02
 -8.18925500E-02
 -9.88173559E-02
 -0.48068851    
 -0.17453955    
  0.18232141    
  0.42592606    
  0.50727499    
 -0.71783978    
  0.13976197    
 -0.35125491    
  0.68149656    
 -0.12685727    
  0.50459766    
 -0.99204749    
 -0.15595749    
 -0.35006630    
  0.83524942    
  0.30824843    
 -0.24289837    
  0.15935096    
 -0.47416157    
  0.51680762    
 -0.53361470    
  2.34514512E-02
  0.50617909    
 -0.32496211    
  0.13180330    
  0.17908804    
  0.21256125    
 -0.20449705    
  0.16101199    
 -0.50231481    
  0.13951647    
 -0.15374117    
  8.50993171E-02
  6.61821291E-02
 -0.19821049    
  0.67649287    
 -0.47828186    
  0.11613963    
 -0.10146954    
 -0.41155156    
  0.17127180    
 -0.13883629    
  0.66254151    
 -0.14324160    
 -0.16974270    
 -0.29437107    
 -2.37703323E-02
 -0.18852627    
  0.20556267    
  0.18457140    
 -0.26912868    
  0.31309175    
 -0.47215655    
  3.39016095E-02
  0.11034828    
 -6.55338913E-02
 -0.33249602    
   1.0394913    
 -0.35471240    
  0.10871632    
 -1.51900267E-02
  1.26744704E-02
 -0.31061313    
  0.27471149    
  0.29807162    
  0.33314452    
 -0.56798404    
  7.09519461E-02
  0.53918672    
  0.17653461    
 -0.52884406    
 -0.39416543    
  0.31743157    
  0.35154945    
 -0.48478881    
 -0.17024532    
  0.16321126    
 -6.06245548E-02
  0.26043946    
 -0.31436765    
  0.54250818    
 -0.55846614    
 -2.71754395E-02
 -0.13235125    
 -0.34151629    
  0.62447029    
 -0.29561234    
  0.27163029    
 -0.16023691    
  0.32129881    
  0.31770194    
 -0.52852505    
  0.57981837    
 -0.61090910    
  0.34768724    
 -0.62489802    
  0.29287678    
  0.22831142    
 -0.30361566    
 -0.33145690    
  0.62679100    
  6.44085929E-02
 -0.53983212    
  0.46916693    
 -0.18315864    
  0.30881414    
 -0.56841832    
  0.15368547    
 -0.14074016    
  3.21045611E-03
 -0.17848283    
  0.30194753    
  0.16181029    
 -0.17034547    
  0.81915033    
 -0.67319626    
  0.20067082    
  4.03226819E-03
 -0.18756676    
  0.33160582    
 -0.30999634    
 -0.39365843    
  0.48659056    
  0.36121026    
 -0.29626593    
 -0.21154796    
  0.24152021    
 -0.34437734    
  0.14217432    
 -0.16749208    
  0.30882427    
 -6.29591336E-03
 -0.21267222    
  0.10848048    
 -0.12953392    
  0.54275715    
 -0.42025709    
  6.60081357E-02
 -0.16225995    
 -0.29984534    
  0.84679818    
 -0.41829067    
 -0.16560560    
  0.57182974    
 -0.51437277    
 -0.35595000    
  0.55961567    
  0.58155620    
 -0.63252252    
 -0.28261131    
  9.89819691E-02
  0.13222183    
  0.46482965    
 -0.48101482    
 -7.50048161E-02
  0.81148827    
 -0.67107123    
 -0.51009798    
  0.29673207    
  1.87422484E-02
  0.75859696    
 -0.58604920    
  6.06244393E-02
 -0.35427684    
 -0.10403059    
  0.11297288    
 -0.32291487    
  0.27738318    
  0.54801351    
 -0.56051368    
  0.29238817    
 -2.37539206E-02
  7.18562352E-03
 -7.42917433E-02
  0.41823655    
 -0.30877173    
 -0.26490188    
  0.49995583    
 -0.16176903    
 -0.13261399    
 -3.23008373E-02
  2.98529733E-02
 -0.81277037    
  0.44341019    
  0.74159968    
 -0.24577938    
  0.32841751    
 -0.34146133    
 -0.34393978    
  0.53642136    
 -0.46496227    
  0.29412693    
 -0.40975699    
  0.97029012    
 -0.80970848    
 -0.16058160    
 -0.23124078    
 -0.22721674    
  0.50571072    
 -1.23841995E-02
 -0.31185547    
  0.16081539    
  0.18473391    
 -0.45327684    
 -2.88481656E-02
 -0.16395475    
 -6.62128201E-08
 -0.10280950    
  0.25696039    
 -0.21945597    
  0.41967848    
  0.13554567    
  6.14525676E-02
 -0.33052990    
  0.43423295    
  0.61558890    
 -0.21911958    
  0.23828918    
 -0.64677107    
  8.39857310E-02
  0.60916144    
 -0.78483874    
  0.70139146    
 -0.45598102    
  0.45269144    
 -0.54206085    
  0.48790208    
 -0.58292907    
  0.40234503    
 -4.91027236E-02
  0.24692868    
 -0.60642076    
  0.20095584    
 -0.18232134    
  0.10781882    
 -0.21489021    
  0.44792959    
 -0.20310499    
 -0.58885956    
 -0.19692034    
  0.33226159    
  0.44002283    
 -0.41502139    
 -0.19474401    
 -0.12216752    
  0.23995078    
  0.68645823    
 -0.80925369    
  0.10485802    
  0.40697208    
 -0.45327684    
 -7.37433359E-02
 -0.24116217    
  0.70284021    
  0.74178404    
 -0.39253208    
 -5.83594516E-02
 -0.21060212    
 -0.25556257    
 -0.17544846    
 -0.61838698    
  0.73464692    
 -0.21202661    
  0.37312183    
 -0.32888845    
  6.06247634E-02
 -0.19966589    
 -2.80129649E-02
  6.06246702E-02
 -0.16220422    
  0.61467570    
  0.24866548    
 -0.17334358    
  0.16802436    
  0.10375940    
  4.69571799E-02
 -0.49791220    
  0.47705433    
 -6.28226772E-02
  0.41456738    
 -0.84018421    
 -0.81475443    
   1.4469188    
 -0.74518788    
  0.27152655    
 -9.82008316E-03
 -0.29649261    
  5.59283197E-02
 -0.24535489    
  0.41433817    
 -0.27016842    
 -0.30637401    
  6.09943457E-02
  0.85655338    
 -0.16340627    
 -0.28178233    
 -0.22805735    
  0.34278604    
  1.04348483E-02
 -0.38322309    
  0.56612098    
  0.19804756    
 -8.37929994E-02
 -0.17056577    
 -1.84622165E-02
  0.53718311    
 -0.72074759    
  0.31709599    
  0.43755344    
 -0.55262280    
  0.32728383    
  0.49039841    
 -0.72181815    
  0.11005870    
  7.87058771E-02
  0.12083646    
 -0.12083627    
  0.28882810    
 -0.50000250    
 -0.41973075    
  0.55714983    
  7.14589283E-02
 -0.19202380    
  0.14012513    
  0.16070120    
 -0.61199486    
  0.13162853    
  0.63481146    
 -0.63148367    
 -0.21404873    
  0.14529334    
 -0.35515106    
  0.39011943    
 -0.31203091    
   1.2941482    
 -0.79465389    
 -0.55251861    
 -0.18430386    
 -0.10008350    
  0.90570873    
  0.14805330    
  0.77460021    
 -0.49613485    
 -0.27388853    
  8.52978006E-02
 -0.26761892    
  0.66818070    
 -0.38186920    
 -0.17985524    
  0.73298335    
 -0.79130185    
 -0.11908935    
  0.13976194    
  0.86540127    
 -0.70942533    
  0.37359858    
 -4.52823937E-03
 -0.59660000    
 -0.10109617    
  0.51386064    
  0.11007655    
 -0.26301584    
 -1.92517247E-02
 -7.39419758E-02
  0.12447868    
 -0.17699693    
  3.13658826E-02
  0.15381120    
 -0.32997617    
  0.20887794    
 -0.70006758    
 -0.25131458    
  0.73966730    
  0.24783619    
 -2.24222913E-02
 -0.12803966    
  2.54467633E-02
 -0.14872159    
  0.20964189    
 -0.15021832    
  0.41276455    
 -0.56371486    
  0.10312151    
  0.37918606    
 -0.52472842    
  0.36232576    
 -0.49776348    
 -0.22601023    
 -0.17754839    
 -3.48874256E-02
  0.23139365    
 -0.33085421    
  0.18991807    
 -8.45573694E-02
 -4.82020192E-02
  0.69930083    
  5.66471033E-02
 -5.35840318E-02
  4.77702357E-02
 -0.37389854    
  0.19565019    
 -0.54148841    
 -0.34730908    
   1.1508938    
  0.46530104    
 -0.50914371    
  0.11372884    
 -0.20456736    
  5.08330278E-02
  0.52184337    
 -0.26374915    
  5.26439324E-02
 -0.33732727    
  6.93922266E-02
 -0.26376176    
  1.80183686E-02
  0.48989376    
  3.22956927E-02
  0.60111535    
 -0.71072215    
 -0.12847836    
  0.60613579    
 -0.35541916    
  0.13848758    
  0.18110645    
 -0.51539522    
  0.10840951    
 -0.35537127    
 -7.08557144E-02
  0.34046003    
 -0.40920329    
  0.36339393    
  0.30893901    
 -0.19115581    
  0.38834387    
  -1.7562892    
  0.82497275    
 -0.16416058    
  0.11517115    
 -0.11517119    
 -0.10379677    
 -0.16374537    
  1.21953860E-02
  6.45385906E-02
  6.59580976E-02
 -2.15061828E-02
 -2.19788328E-02
  5.40672094E-02
 -0.10536052    
 -3.57179679E-02
  6.45385906E-02
  0.86499745    
  0.26346782    
 -0.28523397    
 -0.43398511    
  0.51834458    
 -0.32042202    
  0.28613275    
 -0.37680972    
 -6.29576445E-02
   1.1805971    
 -0.89925289    
  0.13727121    
 -0.22552182    
  0.28544745    
  0.21279956    
 -0.15626271    
 -0.47892293    
  0.42014629    
 -0.17874055    
  0.23751687    
 -0.14050208    
  0.30576572    
  -1.3070793    
   1.0229747    
  9.47892759E-03
  9.38958395E-03
  0.53117782    
 -0.42909384    
  0.17207229    
 -0.13480093    
  0.59610796    
 -0.95685619    
 -2.06194315E-02
  0.11778293    
 -0.10301172    
 -0.76928759    
   1.6576251    
 -0.72128350    
  0.73921597    
 -0.69078016    
  8.16780776E-02
 -0.11289306    
 -0.13005306    
  0.63451725    
 -0.48993570    
 -3.17486078E-02
  8.09966028E-02
 -0.48151115    
 -0.26088372    
  0.50310344    
  2.29895916E-02
 -0.42121357    
  0.25131455    
  0.33695328    
  0.30614060    
 -0.21652830    
 -2.22229827E-02
 -0.28693327    
  0.30695632    
 -0.35290611    
  0.13470647    
 -0.62689757    
  0.47320387    
 -0.15521598    
 -0.62814212    
   1.0581787    
 -0.26528129    
  0.73346269    
 -0.34716755    
 -0.17589046    
 -1.55041534E-02
  0.33907321    
 -0.57928878    
  0.57743144    
 -0.39621454    
  0.12207106    
  2.89179012E-02
  0.59462523    
 -0.35686204    
 -0.18457112    
  0.73828429    
 -0.89393747    
  8.32762644E-02
 -3.44863720E-02
  0.12028627    
 -5.95139451E-02
  0.99778384    
 -0.37928906    
 -0.70464909    
 -0.78742951    
  0.42965233    
  0.84782314    
 -0.30089214    
  0.48321405    
 -0.46007946    
 -0.13561268    
  0.18033540    
 -0.51347977    
  0.25646892    
  0.30929786    
 -8.46131146E-02
 -2.70569231E-02
  0.16315162    
 -0.22180034    
 -0.45006940    
  0.19105530    
  0.22719342    
  0.43055212    
 -0.44216663    
 -0.38924232    
  0.64908737    
  0.11878365    
 -0.39274633    
 -0.44658327    
  0.11531076    
  0.68984121    
 -0.52304095    
  5.43610975E-02
  0.19850387    
 -0.28695917    
  0.71600544    
 -0.39492738    
 -0.21687390    
 -0.59405607    
  0.64482850    
  0.15768041    
 -0.40970239    
 -0.55089617    
   1.2982781    
 -0.46608958    
 -0.11179145    
 -0.21178345    
  0.16500773    
  0.17997143    
 -0.19415613    
 -0.48265469    
  7.14588836E-02
 -0.29344568    
 -9.70457941E-02
  0.18019629    
 -0.16753757    
  7.85901174E-02
 -5.83092542E-03
  9.47785303E-02
  3.14160660E-02
 -6.93613440E-02
  7.45027289E-02
 -0.13720110    
  0.85065365    
  0.62154877    
 -0.71635664    
 -0.16805908    
  0.22965816    
  0.65205473    
 -0.41498268    
 -0.48653284    
  0.67294461    
 -0.27193388    
  8.55220109E-02
 -0.31257978    
  3.30608599E-02
   1.0108614    
 -0.48550764    
 -0.28129226    
 -0.29407164    
  0.74586415    
 -0.88633853    
   1.2419318    
 -0.64688528    
 -0.40185484    
  5.26439399E-02
 -2.59754974E-02
  0.15565346    
  3.10446396E-02
  0.27006057    
 -0.24207154    
 -7.26389736E-02
  0.27388880    
 -0.60671467    
  0.56415510    
  0.21878628    
 -0.60540813    
 -7.47236088E-02
 -0.31881291    
  0.49969682    
  9.37829763E-02
 -3.55591588E-02
  2.25987355E-03
  0.18495177    
 -0.14729488    
 -0.22859330    
 -0.49995580    
 -4.51454008E-03
   1.0538861    
 -0.17728680    
 -0.12415920    
 -2.15525143E-02
 -5.83123714E-02
  0.17342912    
 -0.19207768    
 -0.29318756    
  0.67724878    
 -0.56403238    
  0.19862005    
  0.39229167    
  0.17815249    
 -4.95083183E-02
 -0.42835891    
 -0.56119585    
 -0.34462342    
   1.2660670    
 -0.55741537    
 -0.15800408    
  1.19406516E-02
  0.42019293    
 -0.13995694    
  -1.1515589    
   1.0122453    
 -7.21274689E-02
  0.15137663    
  0.10178268    
 -0.29271269    
  4.50781994E-02
  0.25406566    
 -0.22957449    
  0.27755019    
 -0.36163339    
  0.54700518    
  0.18626203    
 -0.45439565    
 -2.46371329E-02
  0.57024926    
 -0.79566264    
  0.22086819    
  0.63330549    
 -0.18256357    
 -0.58720648    
  0.16121270    
  0.57661355    
 -0.35080656    
 -0.65147436    
  0.59118241    
 -0.36667907    
 -0.19765612    
  0.28353432    
 -9.30780502E-08
 -0.10785732    
  0.10034807    
  0.26929817    
 -0.23472677    
  0.62146324    
 -0.11160921    
 -0.50259930    
  0.25585586    
 -0.65292239    
  0.22957465    
  0.30463144    
 -0.38159245    
  0.39204189    
  1.85382850E-02
 -0.32793742    
  0.31147614    
 -8.21193978E-02
  2.44728699E-02
 -0.10414027    
 -6.03199117E-02
 -0.43437636    
  0.26849946    
  -1.3711197    
   2.2557209    
 -0.53037584    
 -0.13291845    
 -5.54299243E-02
 -0.33543646    
 -0.84127754    
   1.7804916    
  0.16901340    
 -0.53626633    
 -0.25482625    
 -8.82114992E-02
  0.13461153    
  0.41963771    
  2.77569592E-02
 -0.35598508    
  1.59639940E-02
 -0.27717957    
 -1.50377620E-02
  0.50169337    
 -0.74010396    
 -9.68497321E-02
 -0.42687932    
  9.88458544E-02
  0.79379082    
   1.0906016    
  -1.2612891    
  0.24991161    
  0.37469360    
 -0.32672247    
  0.41246620    
 -0.22508347    
 -6.41503856E-02
 -0.31071964    
  0.65866101    
 -0.71084690    
 -5.82095645E-02
  0.16535407    
 -0.36742777    
  0.41952273    
  0.31706846    
 -0.10927049    
 -0.17288171    
  5.48410527E-02
  0.45892158    
 -0.55888271    
  0.17373773    
 -9.48792323E-02
  3.72138098E-02
 -0.21858767    
  4.44517881E-02
  0.72260046    
 -0.46316668    
 -0.42451313    
  0.55226296    
 -0.19719157    
 -0.16053805    
  0.37419847    
 -0.18268456    
 -6.99271709E-02
  0.96730357    
 -0.93965197    
 -0.26966372    
 -0.27977672    
  0.20566911    
 -0.29196483    
  0.19086877    
  5.51864170E-02
  0.22983265    
 -0.10981501    
 -0.16462198    
 -0.28651333    
   1.1487368    
 -0.75897062    
  0.14415537    
  0.69177651    
 -0.57065046    
 -0.35806283    
  4.91914456E-08
  0.18636422    
 -0.36868581    
  0.60840613    
 -0.30214769    
  3.31857614E-02
  0.33264992    
 -0.13901743    
 -0.53725183    
 -0.49972987    
  0.95551151    
  0.18143709    
 -2.69073546E-02
 -0.24904431    
  0.42566773    
  0.13353148    
  0.37385997    
 -0.92435056    
  0.11456644    
 -0.27742541    
 -0.13450369    
  0.70667410    
 -0.36964592    
  0.60461956    
 -0.55582947    
  0.34362733    
 -0.32527816    
  7.74420872E-02
 -0.57964689    
  0.49699631    
 -0.19546245    
  7.63729960E-02
  0.17246915    
 -0.50015652    
  0.57178611    
 -0.46357274    
 -0.42208576    
  0.51305795    
 -0.20327552    
  0.39723477    
 -0.17737517    
 -0.18363813    
 -5.27505092E-02
 -0.14310068    
  0.37619463    
  2.28394605E-02
  0.11849973    
 -0.35381356    
  0.47000375    
  0.22314371    
 -0.25160581    
  0.65024537    
 -0.74084210    
  0.32158369    
  3.68137956E-02
 -0.14449185    
 -0.36566433    
  0.61852473    
  0.13937014    
 -0.54213619    
 -6.68773577E-02
  4.78290729E-02
  0.21209382    
 -0.28324738    
  0.38258994    
  0.25131464    
 -0.57658219    
  0.31312165    
 -0.21250781    
  0.44900373    
 -0.31704816    
  0.10668401    
 -7.41077736E-02
 -0.24310665    
  0.28904369    
 -9.18467790E-02
 -8.98883864E-03
 -1.59273297E-02
 -3.73876505E-02
  0.15415084    
 -0.39531261    
  0.25534689    
 -0.21962862    
 -3.26924361E-02
 -0.32147938    
  0.94098336    
 -0.47882271    
  5.36524802E-02
 -4.06148396E-02
  0.50093210    
 -0.15598364    
 -0.30682445    
  0.55138814    
 -0.38414246    
  4.21034964E-03
  6.70302436E-02
 -0.47354642    
  0.85179406    
 -0.63434523    
  5.19274399E-02
  0.25211746    
 -0.29898152    
  0.27048981    
 -0.32497776    
  0.23216926    
 -0.24829875    
  0.20730066    
 -6.60079867E-02
 -0.15768619    
  0.15060249    
  0.24841405    
  1.84687262E-03
  0.33012643    
 -0.59470695    
  0.43078297    
 -0.32158372    
  7.27213994E-02
 -0.50549567    
  2.62309518E-02
 -8.43668580E-02
 -0.35566932    
  0.20795354    
  0.37085977    
 -0.12911442    
  0.50503987    
 -0.14102012    
 -0.19082081    
  9.50651243E-02
  0.92507553    
  -1.0419397    
 -1.38696162E-02
 -0.73303866    
  0.10477908    
  0.18144859    
  0.43839601    
  9.65897739E-02
  0.65003157    
 -0.63732469    
 -3.59934680E-02
  0.40021574    
 -0.54351807    
 -0.38158327    
 -9.26589072E-02
  0.27792588    
  0.78778887    
 -0.33915120    
  0.12142774    
 -0.15484400    
  0.54705471    
 -0.84776628    
  0.17684208    
 -1.66206490E-02
  0.37713456    
 -0.34687096    
  0.51892281    
 -0.14000371    
  1.47330333E-02
 -0.38287041    
 -0.25861788    
  0.95977598    
  0.13767828    
 -0.56193602    
 -0.14169456    
  0.13557829    
 -0.19342583    
  0.57753289    
 -0.82707655    
  0.51590824    
 -0.35721827    
 -7.03525320E-02
  2.87375059E-02
  0.66148984    
 -0.57731533    
 -3.17487381E-02
 -5.39068412E-03
  0.49831551    
 -0.77702880    
  0.25685439    
  0.27377346    
  0.34632760    
 -0.44100749    
 -0.46861875    
  0.24432006    
  5.76364063E-03
  0.28552479    
 -0.26279619    
  0.23653664    
 -0.39773461    
 -0.44073305    
   1.0369189    
 -2.02025119E-02
  0.44249508    
 -0.84333283    
  0.15375510    
  0.23588870    
 -4.60733250E-02
 -0.10995523    
 -0.36359122    
 -2.23295074E-02
 -0.10178283    
  0.94028604    
 -0.59872508    
  0.16568649    
 -0.20186616    
  0.62368441    
  7.73264170E-02
 -0.59854913    
  2.37248791E-03
  3.72138098E-02
  0.18687746    
 -0.30038872    
  0.51133680    
  0.29874018    
 -0.35553804    
 -0.48307571    
 -3.75380628E-02
  0.82119930    
 -0.47772580    
  0.18199860    
 -0.49321118    
  0.41599166    
 -0.22839293    
   1.0696893    
  -1.0142379    
  0.14282425    
 -0.48595756    
  0.45860863    
 -0.28215209    
 -0.14197014    
   1.1473128    
 -0.96452045    
 -0.61400980    
  0.46728235    
  0.34268120    
 -0.36193877    
  0.64185387    
 -0.56953335    
  4.79286835E-02
 -6.88169226E-02
  0.30663064    
 -4.96200343E-08
 -0.42112118    
  8.77507478E-02
  8.81400108E-02
 -2.76745837E-02
  1.38358956E-07
 -0.11905942    
 -7.76510909E-02
  0.81162006    
 -0.71970367    
  9.45371538E-02
  0.18103205    
 -0.13322403    
 -5.81705980E-02
  0.32600072    
 -0.19900104    
  0.51813811    
 -0.65560925    
 -0.23638870    
  0.87407881    
 -0.87741762    
  0.31814975    
  0.40302905    
 -0.58973980    
  0.22724056    
  0.48046288    
 -0.23331060    
 -0.56970304    
  0.48798606    
 -0.85858256    
  0.98316318    
  0.23565219    
 -0.63675666    
  0.20469786    
 -0.40016016    
   1.0363992    
 -6.63417205E-02
 -0.58923173    
  0.23821403    
 -0.39272618    
 -0.44549620    
 -0.27589408    
  0.59470707    
 -0.20675570    
  0.20962512    
  0.20171224    
  0.30278984    
 -0.44068006    
 -0.17269044    
  0.67541909    
 -0.48145103    
 -0.10244084    
 -0.95492846    
   1.1357914    
 -4.73312363E-02
  5.94235845E-02
 -0.13078769    
  5.46429865E-03
 -9.72191840E-02
  0.26490182    
  9.65659693E-02
 -4.27415296E-02
 -0.56234884    
  0.35973543    
  0.32185084    
 -0.61489499    
  9.56358686E-02
  0.14808311    
  0.61427414    
 -0.52562577    
 -0.12003486    
 -1.45987803E-02
  8.72564539E-02
  0.20409536    
 -0.13133620    
  0.15092306    
 -0.12372740    
  2.64758971E-02
 -8.42082649E-02
 -3.41688469E-02
  5.96805140E-02
 -0.13749740    
  0.29128850    
 -0.29999664    
  0.13862033    
 -1.79263409E-02
  0.23801935    
 -0.32714710    
  0.51082575    
  0.12416566    
 -0.38179538    
 -0.26742080    
  0.14634286    
 -1.24536585E-02
 -3.57181616E-02
  0.38358250    
 -0.29657114    
 -4.77325823E-03
  0.98649502    
 -0.59710735    
 -0.76538700    
 -0.73950124    
  0.37833652    
  0.96508080    
 -5.48082329E-02
 -0.64406967    
  0.42444080    
  0.42449740    
  5.73404878E-02
 -0.54922110    
  0.81182337    
 -0.89276040    
  0.15331967    
  0.31595698    
  0.31148732    
 -0.49235541    
 -0.46262354    
  0.22521731    
  9.98204052E-02
 -8.06679055E-02
 -0.34627628    
  0.75804466    
 -0.51442260    
  0.18081874    
  0.30445793    
 -0.15569201    
 -0.15127495    
  0.36617717    
 -0.37881967    
  0.63148844    
 -0.55085838    
  0.28061506    
 -0.62794387    
 -0.23905025    
  0.14871109    
 -2.95222960E-02
  0.86795008    
 -0.56355458    
  0.12451294    
  0.56170416    
 -0.57892472    
  2.69294698E-02
  0.52806765    
 -0.81093001    
  0.29247826    
 -3.90295796E-02
 -0.33349156    
  0.95444256    
 -0.88406175    
  7.48013854E-02
  0.21288079    
 -9.67675000E-02
 -0.94064897    
  0.65474814    
  0.16978799    
 -0.10103209    
 -0.20585190    
 -0.22314341    
 -1.54245915E-02
 -0.13279164    
 -0.11261909    
  0.10071400    
  0.23386432    
  0.70726490    
 -0.28768221    
 -0.43390289    
  0.33921590    
 -0.28312615    
 -0.11042394    
 -4.14568260E-02
  0.76952016    
 -0.11136960    
 -1.10194851E-02
  8.23840201E-02
 -0.39910778    
  -1.0288591    
   1.5389243    
 -0.22714689    
  0.50623047    
 -0.60240090    
  0.21998388    
  0.68168914    
 -0.86148238    
  0.72446978    
 -0.73054874    
 -0.68102604    
   1.2177331    
 -0.55516952    
  4.25594710E-02
  0.24899706    
  0.14248194    
 -0.16121769    
 -2.39246655E-02
 -0.29010639    
  0.24807304    
  0.23718606    
 -0.47880730    
  0.99954361    
 -0.50101197    
 -0.42419431    
  0.23087479    
 -6.35909960E-02
 -4.65201251E-02
  2.35303733E-02
  0.64822567    
 -0.61768895    
  0.58471900    
 -0.52630782    
 -0.20673068    
  0.34556708    
  0.16293059    
  1.74687675E-03
 -0.47595486    
 -0.33759630    
 -0.25413066    
 -0.14740528    
 -0.17997120    
  0.26452893    
  0.41799894    
 -0.39133060    
  0.39133072    
  0.11421787    
 -2.24729609E-02
 -0.40222371    
  0.90653461    
 -0.39086625    
 -0.40546507    
 -8.14928561E-02
  0.23812503    
  0.35332337    
 -0.49699664    
  0.36904469    
 -9.32352841E-02
  0.41948166    
  6.42706379E-02
 -0.49686736    
 -0.10426101    
  0.15257978    
 -0.14892320    
  0.31379804    
  0.37934935    
 -0.56648248    
  0.12099352    
 -8.00426230E-02
  0.49213371    
 -0.40640905    
  -1.2513477    
  0.53237379    
  5.65121956E-02
 -4.49514538E-02
  7.73867890E-02
 -0.28768194    
   1.8558546    
  -1.0055218    
  0.35576546    
 -0.27153584    
  0.17111716    
 -8.31773654E-02
 -0.42608437    
 -0.10709809    
 -0.11020322    
 -7.56026059E-02
 -5.24936896E-03
  0.22943924    
  0.13300824    
  0.13353157    
  3.46490741E-02
  0.28845590    
  3.42108198E-02
 -0.36697772    
  0.36697763    
 -1.80998277E-02
 -4.91326116E-02
  0.49194345    
 -0.64729404    
 -6.36054724E-02
  0.37207818    
 -2.71133371E-02
 -0.15274201    
 -0.21029545    
  0.26539940    
  9.76383686E-02
 -1.70579962E-02
 -7.82523304E-02
  0.54421556    
 -0.84280956    
  0.79158735    
 -0.16486113    
 -0.43091190    
  2.04089787E-02
  0.31753504    
 -0.12308217    
 -0.29813164    
 -0.59962100    
  0.28640571    
  0.81560224    
 -0.44522846    
  0.68917120    
 -0.42355615    
 -0.44160756    
  4.01909947E-02
  0.87546885    
 -0.67314661    
  0.18684901    
 -0.25072789    
  0.28305390    
 -0.24423939    
  0.51285398    
 -0.22390370    
 -0.39037037    
  0.39983141    
  8.65403563E-02
 -0.34270915    
  3.11404243E-02
  0.38481301    
 -0.24423127    
 -0.25277916    
  0.62631947    
 -0.74377239    
  0.33689615    
 -0.24618234    
 -0.12389946    
  0.13735847    
  0.61821610    
 -0.22711380    
 -0.21056493    
  0.13548262    
 -0.36254025    
 -8.47222060E-02
  0.16541097    
  0.21744239    
  -1.1652319    
  0.59883648    
  0.44026184    
 -0.64705592    
  0.47225347    
  6.26055077E-02
  0.66640764    
 -0.73747587    
 -8.57244581E-02
  0.48265466    
 -0.39976701    
 -0.20414917    
  0.15464810    
  0.90488267    
 -0.53074926    
 -0.38917136    
  0.36842406    
  0.27023527    
 -0.56845462    
  0.43148911    
 -0.68765759    
  9.06544551E-02
  0.32208356    
 -0.16793293    
 -8.96121189E-02
 -0.29185769    
 -4.19306336E-03
  0.28347141    
  0.89582956    
 -0.67015755    
  0.49093211    
 -0.16424797    
 -0.16821396    
 -0.30215415    
  0.46305558    
 -0.66599631    
 -0.38251606    
  0.71643412    
  0.67247438    
 -0.66483140    
  0.45658910    
 -0.35300693    
 -0.23349431    
 -0.18347825    
  0.51498371    
 -9.57249925E-02
  0.12435696    
 -0.33727890    
  0.40169156    
 -0.40735719    
  0.39019781    
 -4.92709167E-02
 -0.32962692    
  0.48982012    
 -0.61217821    
  6.32895716E-03
  0.53266746    
 -0.18010178    
 -5.00101820E-02
 -0.33135724    
  0.90321863    
 -0.75558281    
 -1.41045330E-02
  3.62664014E-02
 -0.26868561    
 -9.78222117E-02
   1.2800552    
 -0.30915642    
 -0.29569814    
 -0.10156726    
  0.37148654    
 -0.62630725    
  0.36639780    
 -0.38378939    
  0.17400265    
 -0.11165933    
 -0.80340385    
 -0.30625841    
  0.67634016    
  0.26301584    
  0.16755523    
  0.78142035    
 -0.57774878    
 -0.23728785    
  0.15292904    
  0.41922486    
 -0.50601393    
 -0.13696565    
  0.25741217    
  0.40625301    
 -0.60718614    
 -6.26133755E-02
  0.45254442    
  0.36757424    
 -0.44908571    
 -0.10041855    
  0.42560503    
 -0.50878257    
 -0.25423416    
 -0.10389952    
  0.34011516    
  0.46185341    
 -0.63744467    
  0.81127399    
 -0.64089173    
 -2.91411746E-02
 -0.28053907    
 -2.52264850E-02
  0.23331077    
  0.28261149    
  2.79288739E-02
 -0.25161734    
  0.44027451    
 -0.31255007    
 -0.14698212    
  0.72324520    
 -0.69855261    
  0.82022142    
 -0.52646023    
 -0.19820438    
 -2.49388423E-02
 -0.27430379    
 -0.13116108    
  0.54214817    
  0.48720086    
 -0.89487112    
  0.58299232    
 -6.49084225E-02
 -0.42337623    
 -0.33286449    
  0.15535051    
  0.92915732    
 -0.47913590    
 -0.30309084    
 -0.11506955    
  0.40662602    
 -4.65093274E-03
 -0.22664618    
 -8.81052390E-03
  0.24242555    
 -0.10227864    
  4.75685298E-02
  0.60101044    
 -0.93455315    
  0.23333056    
  0.35559338    
  9.90906656E-02
 -0.35937381    
  0.31912348    
  0.36538681    
 -0.89423090    
 -0.23457229    
 -0.31749636    
  2.08339561E-02
  0.47193468    
 -5.62129915E-02
  0.15996471    
  0.37903172    
  0.27268922    
 -0.58446890    
  0.45050573    
 -0.30921325    
  0.44166476    
 -0.63012260    
  0.34897476    
 -0.58858836    
  0.19309351    
  4.36752774E-02
  8.72485414E-02
  0.30771518    
 -0.49684843    
 -0.14577359    
 -6.01686649E-02
  0.34144339    
  0.92561352    
 -0.42475459    
  0.23277967    
 -0.41543543    
 -2.02437881E-02
 -0.31182927    
  0.44918799    
 -0.38954967    
 -0.10828877    
 -0.23717117    
  0.29416648    
 -0.14267454    
 -6.41036686E-03
  7.13481009E-02
  8.32619891E-02
 -0.11675057    
  0.12770933    
 -0.39193317    
  0.52444214    
  0.38212392    
 -6.91090599E-02
 -5.93164824E-02
 -3.71065340E-03
  0.19830219    
 -0.73358828    
  0.77538526    
 -0.21079302    
 -0.47072580    
 -0.62069213    
 -0.14434247    
  0.75632602    
 -0.14399819    
  0.30022919    
  0.10411301    
 -6.73888549E-02
 -0.23462756    
 -2.15063598E-02
  0.30766758    
 -0.13157633    
  3.58095504E-02
 -0.16636886    
  0.65842652    
 -0.39173481    
 -8.28875527E-02
 -0.25449407    
  0.52159548    
 -0.20720336    
 -9.76382643E-02
  5.11523895E-03
  0.14020552    
  0.53492308    
 -0.19434173    
 -0.41896266    
 -5.92765026E-02
 -0.40546501    
  0.64426142    
 -2.00619642E-03
 -0.11703032    
  0.17363070    
 -0.35099849    
  0.21066713    
 -0.13790797    
  7.49043794E-03
 -0.18232179    
  0.63633990    
  7.86783826E-03
 -0.54483509    
 -0.12660582    
  0.45920923    
 -0.26469246    
  0.70818484    
 -0.86951613    
  0.68570113    
 -0.54477882    
 -0.60441887    
  0.93867987    
  0.19999948    
 -0.87849432    
 -0.83764780    
  0.95097619    
 -0.52061379    
  0.51736152    
 -0.32868490    
  0.54987204    
  0.22990920    
 -0.12115996    
  9.80741009E-02
  0.29244760    
 -0.18010539    
 -0.70268017    
  0.46134561    
 -9.89398360E-02
  4.43359539E-02
  0.12004819    
 -0.21077666    
  0.52799582    
 -0.38508129    
  0.20111077    
 -0.28966436    
  0.28370607    
  0.13053909    
  0.20763944    
 -0.52609295    
 -0.12260230    
  0.85233164    
 -0.70129168    
 -0.26003042    
  0.33647215    
 -0.36101350    
 -0.55419558    
  0.61152667    
  8.43195915E-02
  0.19526529    
 -3.15341726E-02
 -0.14503911    
  0.26966369    
 -0.11324774    
 -6.30315319E-02
  0.44252092    
  0.13314432    
 -0.31237459    
 -0.44224444    
  0.11425440    
 -4.73772734E-02
 -0.51352453    
 -9.04973783E-03
  0.79873478    
 -0.17864722    
 -6.82944134E-02
 -6.76849931E-02
  0.69873363    
 -0.12916389    
  6.74069449E-02
 -0.55628812    
  6.74413368E-02
 -0.25131458    
  0.26331934    
  6.24479875E-02
 -3.88617963E-02
  2.98531055E-02
  7.41077885E-02
  0.29605037    
  1.56120828E-03
 -0.68847805    
 -0.22937408    
  0.38441184    
  8.16780403E-02
  1.08070202E-08
 -0.45443916    
  0.95936483    
 -0.38496652    
 -0.24790426    
  3.01807821E-02
  0.13386934    
 -0.43790039    
  0.10755587    
  3.87143716E-02
  4.63760868E-02
  0.23336308    
  0.50410461    
 -0.66185033    
  0.21808894    
  0.11075131    
 -0.17829758    
 -0.58586091    
 -0.73288733    
   1.7857352    
 -0.43148047    
 -0.15298857    
 -0.18394899    
  0.76539218    
 -0.58687818    
  0.11808567    
 -8.06480274E-02
  4.86652404E-02
  0.50077540    
  0.28426707    
 -0.57397139    
 -0.48222387    
  0.12032972    
 -0.29937807    
  4.97236587E-02
  0.41782641    
 -0.96538812    
   1.0203600    
  6.74413294E-02
 -4.21814434E-02
 -0.36873323    
 -0.42700687    
  1.49627691E-02
 -0.19027387    
 -0.10071418    
  5.78940175E-02
  8.96120444E-02
  0.28625238    
 -0.13783225    
  0.53323293    
  8.63324665E-03
  0.17320643    
 -0.13940065    
  6.69592917E-02
  0.69055307    
 -0.66497618    
 -2.29896437E-02
 -0.18698370    
   1.2881764    
 -0.87753260    
 -0.44874370    
  0.42151684    
 -9.80739444E-02
 -0.14058195    
  0.91898251    
  -1.0330663    
 -2.13747770E-02
  0.23297176    
 -1.23003805E-02
 -0.27782974    
  0.24256185    
  2.56082229E-03
  0.32286167    
 -0.51391685    
 -0.19792229    
  0.84998959    
 -0.39184859    
 -0.63069922    
  0.33903164    
 -0.41832709    
 -0.52385527    
  0.91956407    
 -0.24712178    
  0.14030766    
 -5.60892783E-02
  0.76903933    
 -0.34578460    
  0.14511397    
 -7.69609958E-02
  6.15931004E-02
 -0.27304068    
  0.15829499    
 -0.29515401    
  0.32208356    
  0.75632626    
 -0.85260278    
  5.43471649E-02
 -0.17880151    
  0.10836820    
  5.00761718E-02
 -0.11425464    
 -0.31593522    
  0.45306262    
  0.77858698    
 -0.67599392    
  0.52165097    
  0.30005482    
 -0.90686363    
  0.13815032    
 -0.48255539    
  0.67023873    
 -0.78845733    
   1.0254087    
 -0.82366908    
  1.90483946E-02
 -5.82688227E-02
  7.07689151E-02
  0.61568910    
 -0.33111763    
 -0.11108843    
 -2.37791408E-02
  0.83731705    
 -0.73570675    
 -0.49247640    
 -9.96674672E-02
 -0.23522519    
  0.63044858    
  0.14740516    
 -0.13280642    
  5.36094382E-02
 -0.19337131    
  0.12810001    
  0.14953184    
 -0.17929591    
  0.24051468    
 -0.10246159    
 -7.37032965E-02
  0.26258221    
 -0.22096725    
  0.51353931    
 -0.28605747    
  0.52501005    
 -0.40867114    
 -0.19746433    
 -5.30245714E-02
 -0.28768215    
  0.18067017    
  0.12904468    
 -0.27724418    
  8.86075422E-02
 -0.34587288    
 -1.24744084E-02
  0.50998855    
 -8.92981514E-02
  0.15257977    
 -2.62859408E-02
 -0.23962219    
 -0.38114765    
 -5.55699728E-02
 -0.18805230    
  2.83307359E-02
   1.1808012    
 -0.42276645    
 -0.29997385    
 -0.38275683    
  0.50250089    
  0.12091301    
 -7.49630183E-02
 -0.18712328    
  0.78944135    
 -0.64201796    
  0.32438359    
 -0.11693891    
 -0.31940377    
  0.14866045    
 -0.36572486    
 -9.53103006E-02
  0.61389768    
  0.45409143    
 -0.33975098    
  7.52567872E-02
 -8.44945386E-02
  6.29421622E-02
 -6.99271709E-02
 -0.30655065    
  0.73966730    
 -0.61170661    
  3.56690809E-02
 -0.14165068    
  0.84685403    
 -0.47293717    
 -6.39689341E-02
 -4.56624664E-03
  0.19105527    
 -0.55396074    
 -0.17185023    
  0.32694057    
 -0.37905625    
 -0.52324808    
  0.92734057    
  0.47274733    
 -0.24960355    
  0.27996016    
  4.22827229E-02
 -0.68679810    
  0.34681639    
  3.08394618E-02
  0.14512350    
  8.62294361E-02
 -0.40632617    
 -0.36743748    
  0.14558528    
  0.86057323    
 -0.54036152    
  4.12904248E-02
 -6.02033995E-02
 -0.25097373    
 -0.45902130    
  0.36248341    
 -8.08876529E-02
  0.48183823    
 -0.35796866    
 -0.64574486    
  0.65219647    
  0.19510117    
  0.20283307    
 -0.29708555    
  0.76058847    
 -0.61477804    
 -5.68627343E-02
 -0.15503775    
 -0.33647218    
  0.90227991    
 -0.12975940    
 -0.26256531    
 -7.59169906E-02
 -6.99994862E-02
  0.26861948    
 -0.50239313    
  0.25470123    
  0.33604938    
 -0.16264354    
 -0.21879983    
  0.23606294    
 -0.91996515    
 -0.11701652    
  0.37037367    
  0.43054473    
  0.42690557    
  0.13049664    
  4.33718227E-02
 -0.20048200    
 -0.50119013    
  0.60924405    
 -0.23626445    
 -4.09200750E-02
 -4.26662378E-02
  6.21316135E-02
 -0.44102973    
  0.18107238    
  0.23309378    
 -0.14921246    
  2.86954176E-03
 -0.16809644    
  0.15656912    
 -0.50600618    
  1.43200597E-02
  0.14530993    
  0.30796656    
 -0.27174541    
 -0.25527468    
 -7.96178430E-02
  0.46446350    
  0.18058400    
 -0.33821291    
   1.0328083    
 -0.11977482    
 -0.28496689    
 -0.12458466    
  0.67078608    
 -0.62986553    
 -0.42933255    
 -0.26854274    
  7.30919912E-02
 -0.13668288    
  0.53181612    
  2.34615523E-02
 -0.12323277    
  0.53159225    
 -0.11417662    
 -0.17414787    
  0.48372632    
 -0.15203971    
 -0.31132969    
  0.44739488    
 -0.53692812    
  0.10453382    
  0.10585651    
 -0.33024183    
  0.30994782    
  0.31741756    
 -0.57297158    
  0.22783853    
 -2.34446861E-03
 -2.85733137E-02
 -7.52233863E-02
 -5.89985512E-02
  5.50964242E-03
  0.24917553    
  0.26876751    
 -0.56002492    
 -0.40403357    
  1.70215629E-02
  0.21891534    
 -0.24023807    
  0.49868336    
 -0.16776834    
  0.55206865    
 -0.49199051    
  0.81254858    
 -0.64146566    
 -0.22191601    
  0.35298708    
 -0.47345790    
  0.21130893    
  5.71583025E-02
  0.17657317    
  0.45238832    
 -0.49774730    
 -0.29155669    
  0.20938477    
  0.10056308    
 -6.34761378E-02
  0.17745535    
 -0.17988540    
 -7.05584511E-02
  0.80189633    
 -0.60360181    
 -1.07644536E-02
 -8.81925523E-02
  0.11804549    
 -1.48150371E-02
 -9.14797261E-02
  9.78558883E-02
  0.33979616    
 -0.28818497    
 -0.57380056    
 -0.48149791    
  0.86286557    
 -8.39119032E-02
  0.29429156    
 -0.18628208    
  6.00641966E-02
  8.58897716E-02
 -3.56058069E-02
 -0.52658504    
  0.78780103    
 -0.54535031    
  0.72108209    
 -0.29598078    
 -3.00773643E-02
 -0.11088887    
  0.50226027    
 -0.70482826    
  0.18752982    
 -0.30368242    
  0.41809273    
  0.38070819    
 -0.40020177    
 -0.43746787    
 -0.20202640    
 -1.88329350E-02
  0.94255877    
 -0.87992322    
  9.53100771E-02
 -0.36880744    
  5.03537245E-02
 -0.57536429    
  0.93203914    
  0.27431205    
 -0.21958710    
  1.75956022E-02
  7.55604133E-02
  3.18327025E-02
 -9.01019424E-02
  0.31376731    
  0.14546430    
 -0.69676375    
   1.2813363    
 -0.56668282    
  1.93158649E-02
 -0.48507300    
  0.15898144    
 -9.07422826E-02
  0.24248031    
 -0.19860233    
  0.23718606    
  0.32674947    
 -0.65647179    
  5.39216101E-02
  4.36527282E-02
 -0.10871639    
 -0.31321543    
 -0.33877379    
  0.18589921    
 -1.62572817E-07
  0.80695421    
 -0.72966224    
  0.30711997    
  5.32669537E-02
 -0.20387800    
  0.53456962    
  0.33024153    
 -0.33439127    
  0.44153577    
 -0.46893448    
  0.22995777    
 -0.19016229    
 -0.11752629    
  0.43055212    
 -0.64621764    
 -0.26408473    
  5.44597954E-02
 -6.57168627E-02
 -1.13852331E-02
 -0.31607094    
  0.24489464    
  0.36646304    
 -9.53101367E-02
 -0.14430328    
  0.53929734    
 -8.33816379E-02
  5.34648597E-02
 -0.42961550    
  3.92208919E-02
 -0.35850793    
  0.53708333    
 -0.10149528    
 -0.27881935    
 -0.36511371    
  0.49373114    
 -0.31802279    
  0.33511734    
  0.52963078    
 -0.18351980    
 -0.25853482    
  0.82939225    
 -0.45547533    
 -3.70009355E-02
 -0.10020015    
  0.25593328    
 -0.36730298    
  0.67517829    
 -0.36447594    
 -0.36416119    
  0.29128850    
 -0.17158011    
  0.25245354    
 -0.27580056    
  0.17749806    
  0.38099241    
 -0.42594367    
 -0.58228451    
  0.27525958    
  0.16921525    
  0.37238219    
 -0.56691492    
 -0.10464841    
   1.1528670    
 -0.34868130    
 -8.81700516E-02
 -0.18266957    
 -5.14031649E-02
  0.36127949    
 -0.38575241    
  2.22727433E-02
 -8.02263170E-02
  4.43482026E-02
  3.80785204E-02
 -0.44012499    
  0.30124170    
 -0.17327155    
  0.60695428    
 -0.69806927    
  0.94354719    
 -0.91118217    
 -6.92205429E-02
 -0.13890903    
  0.99107081    
  0.36233571    
 -0.85203701    
 -9.98332649E-02
  0.11632366    
 -0.12158696    
  4.38781120E-02
  0.21502982    
 -0.14671049    
 -2.62859408E-02
  0.21292202    
 -1.77693162E-02
  -1.1006063    
  0.70208931    
  0.64606166    
 -0.19515626    
  0.12594131    
  6.92149103E-02
 -0.51030749    
 -0.33543646    
  7.33313933E-02
  7.14589357E-02
 -0.38529399    
  0.51725650    
  0.17589043    
  0.25845742    
  0.28053916    
 -0.50057369    
 -0.15822409    
 -3.43495198E-02
  0.30169627    
 -0.47758681    
 -0.55004627    
  0.73396927    
  0.18009673    
 -1.25443677E-07
  8.94211456E-02
  0.27590218    
  0.29844332    
 -0.55218917    
 -0.35213217    
  -1.1390802    
   1.1725098    
  1.08992886E-02
 -0.25480461    
  0.37709448    
  0.48014411    
 -0.47535923    
  0.55790943    
 -0.55790961    
  0.41101834    
 -0.73846257    
  0.96917224    
 -0.77970159    
 -0.21972491    
  0.33354264    
 -0.64773929    
  8.50623474E-02
 -0.51656449    
  0.20718962    
 -6.02593459E-02
   1.3627270    
 -0.46271694    
 -0.44407976    
  2.33475529E-02
  0.58135575    
 -0.24213983    
 -1.65751148E-02
  0.23256955    
 -0.45293158    
  0.71716219    
 -0.41397560    
 -9.40287411E-02
  0.43050119    
 -0.20679426    
  0.28090253    
 -0.71724492    
  8.67212042E-02
  0.46840501    
 -0.39452496    
  0.10950634    
  0.13651909    
 -4.02420573E-02
 -0.13698810    
  0.76140106    
 -0.75587606    
  0.87982094    
 -0.57777983    
 -4.58413102E-02
 -5.92927448E-02
  0.55637848    
 -0.80704689    
  6.74413070E-02
  0.13217166    
 -2.16614008E-02
  9.06544700E-02
  0.32369241    
 -0.35300693    
 -0.16643003    
 -9.93726999E-02
 -0.33766723    
  0.11078525    
 -4.20711972E-02
  1.93429142E-02
 -0.26620299    
  3.92208770E-02
 -0.13904126    
  0.10480764    
  0.55462813    
 -0.62149107    
 -8.89476463E-02
  0.26415142    
 -0.20763938    
 -0.12260248    
  8.90797004E-02
  7.09713674E-08
 -2.29896791E-02
 -0.13685910    
  0.16551454    
 -0.11990393    
  7.95526505E-02
  0.64802694    
  0.51879382    
 -0.43050098    
  0.46293661    
 -0.45731863    
  0.61146909    
 -0.36671215    
 -1.76997371E-02
  3.93923111E-02
 -7.11413324E-02
 -3.04114781E-02
  0.24893640    
 -0.94923484    
 -0.36560056    
  0.85514873    
 -6.98308945E-02
  0.12405273    
  0.21197040    
 -0.26034388    
 -0.59070641    
  0.45341969    
 -0.68980819    
 -0.36624423    
   1.7981492    
 -0.13809156    
 -0.39365217    
 -3.58657837E-02
  7.04900101E-02
 -0.44008911    
  2.80580316E-02
  0.28372154    
  0.53551805    
  4.76281904E-02
  0.10103240    
 -0.50732833    
  0.17564908    
 -0.10582566    
  0.11208187    
 -4.16679261E-03
 -0.27454674    
  0.30335522    
 -2.03047530E-03
 -0.22212793    
 -2.05136593E-02
  0.63171279    
 -0.80065286    
  0.21203928    
 -0.10729256    
  0.38499907    
 -0.24836513    
 -0.55181521    
  0.35248208    
  6.54573664E-02
 -8.62601697E-02
  0.28090256    
  2.24224869E-02
 -8.80198255E-02
  0.41270295    
 -0.50656110    
  0.41077006    
 -0.64326584    
  8.67319107E-02
 -0.12434318    
 -0.42304012    
  0.81799757    
  0.18193026    
 -0.43123481    
  0.11106710    
  0.41173458    
 -0.20325340    
  0.16688584    
 -0.30511704    
 -0.18433370    
  2.68272609E-02
  0.27584746    
 -0.38776556    
  0.67488950    
 -0.32813203    
 -8.23708922E-02
  0.53181612    
 -0.66390538    
  0.20979826    
  0.22127280    
 -0.15571246    
 -0.51521158    
  0.46587420    
 -0.11950878    
 -0.81417382    
 -0.57731533    
  0.97691536    
  0.18558410    
  0.30863371    
 -0.94173145    
   1.3131297    
 -0.34077176    
  0.18386711    
  2.85462961E-02
 -0.45252120    
  0.47661889    
 -0.28159571    
  4.27617282E-02
 -0.32078183    
   1.0139291    
 -0.65661347    
  0.48170611    
 -0.83582169    
  0.25024867    
 -0.50339055    
 -7.69609436E-02
 -3.16051431E-02
 -0.20834522    
 -0.26349485    
  0.66707516    
 -0.23739555    
  0.63655138    
 -0.31245911    
  0.14171597    
 -3.67015079E-02
 -0.31611982    
 -0.61903936    
   1.3981289    
 -0.41729972    
  0.22075972    
 -0.87881571    
  0.47573417    
   1.1127971    
 -0.96068937    
  0.20206384    
  0.62173444    
 -0.48820326    
  3.44862752E-02
  0.31691179    
 -0.47992936    
 -0.43713340    
  0.72169346    
 -0.31237447    
 -0.26905325    
  0.10199928    
  1.80183612E-02
 -0.50884354    
  0.13846959    
  0.31216422    
 -0.22947282    
   1.2251748    
 -0.63650680    
 -7.54641443E-02
  0.51272416    
 -0.14353839    
 -0.46378350    
 -0.11615251    
 -1.47714624E-02
 -0.86835110    
  0.36936012    
  0.28399897    
  0.26999918    
 -0.62509376    
   1.0333719    
 -0.57661331    
 -0.20661440    
  0.22641690    
  0.60077381    
 -0.59751129    
  0.28686753    
  0.80411541    
 -0.96275854    
  0.40641984    
 -0.48383942    
 -0.38402468    
  0.35257587    
  0.34736657    
  0.13691185    
 -7.77485967E-02
 -0.28626475    
  0.14234532    
  3.61921377E-02
  1.87797621E-02
  3.42892259E-02
  2.87949201E-02
 -0.63793135    
  0.67437708    
 -0.37335441    
  0.28077766    
  0.18692981    
 -0.66295630    
  0.11239903    
  0.41975895    
 -0.18144844    
 -0.12237488    
  4.34220582E-02
 -0.21047603    
 -0.14256312    
  0.45015043    
  3.28725129E-02
  2.45711841E-02
 -0.23106296    
  0.29225895    
  3.80785204E-02
 -0.47839022    
 -0.35870346    
 -0.18333735    
  6.49194345E-02
 -0.13434803    
  0.38120797    
 -0.99280566    
   1.4892423    
 -0.59981537    
  9.44098383E-02
 -0.16623530    
 -0.12445437    
 -0.11477538    
  0.20128454    
  0.41827419    
  0.14841998    
 -0.13040164    
 -7.41077811E-02
  9.18075517E-02
 -0.30063105    
  9.48791578E-02
 -2.62022838E-02
 -0.23875132    
   1.3592464    
 -0.66049677    
  0.22648978    
  0.13908374    
 -0.17768110    
 -9.30254906E-03
 -0.12422911    
  0.17212857    
 -0.32937062    
  0.32937044    
 -8.35753754E-02
  0.26812163    
 -0.16034260    
 -0.16251893    
 -6.60743713E-02
  0.48592791    
 -0.23370330    
 -0.17092179    
  0.30392221    
 -0.27170140    
  9.97347757E-02
 -3.13927680E-02
 -0.32875735    
  0.50765598    
 -0.14530095    
  0.13957034    
 -0.18924193    
 -0.78015846    
  0.26469243    
  0.24915871    
 -0.54462296    
  0.43623689    
  0.25951111    
  0.10587970    
 -6.76585808E-02
 -0.17138140    
  0.19851038    
  2.43005902E-03
 -0.14328773    
  0.16013511    
 -0.44315961    
  0.23717110    
  4.30483818E-02
  1.67132709E-02
  0.25895861    
  0.16836552    
  0.12516326    
 -0.78813922    
  0.26826403    
  2.67033861E-03
  4.68836948E-02
  0.35947001    
 -0.22181226    
  0.40768006    
  1.46413930E-02
 -0.54232424    
  0.20294102    
 -0.26481611    
  0.14805330    
  0.36648914    
 -0.34830654    
 -6.27382621E-02
  1.90029927E-02
  0.20173983    
 -0.36495095    
  1.10196173E-02
  0.41726753    
 -0.18376663    
  0.49199438    
 -0.72549480    
  0.72814393    
 -0.56658423    
  0.19237208    
 -0.36218482    
 -0.19455072    
  0.58890438    
  1.29511468E-02
 -9.23733786E-02
 -0.54709393    
  5.09445928E-02
 -2.68470962E-02
  0.38946453    
 -6.91573545E-02
  0.47154582    
 -0.72922927    
  0.49407268    
 -3.90623533E-03
 -0.44947240    
  0.75845224    
 -0.59210640    
  9.17619839E-02
  0.22029592    
 -0.48764896    
  0.71912283    
 -0.13374694    
 -0.16658407    
 -0.37636098    
  9.07137096E-02
 -0.15189505    
  0.27657968    
  0.28708366    
 -0.20888297    
 -4.06378806E-02
 -0.43825507    
  4.53828387E-02
 -0.33783835    
  0.41656736    
  0.10756618    
 -9.19166654E-02
  0.12808165    
  0.27945170    
 -0.68082654    
  0.36803880    
  8.91276523E-02
 -0.14728367    
 -0.40846345    
 -8.94711837E-02
 -0.13142230    
  0.28204834    
  0.96588767    
 -0.54639727    
 -7.51797259E-02
  0.15543669    
 -0.43018979    
  0.65487438    
  0.69417357    
 -0.77097011    
  0.44956353    
 -0.50190765    
  0.44815430    
 -0.82369781    
  0.84729785    
 -0.43956760    
  9.00902692E-03
 -0.12143330    
  0.48881280    
 -0.64761561    
  0.30240986    
  0.21256159    
 -0.16753754    
  0.26542351    
 -0.39506921    
  0.12333628    
 -0.15979254    
  0.69808567    
 -0.66641402    
  3.30220051E-02
 -0.27309451    
  0.17056558    
  0.41823655    
 -0.35595000    
 -0.10161012    
 -5.36198355E-03
  0.34640738    
 -0.35721827    
 -0.25559375    
  6.45384863E-02
  0.90171140    
 -0.48968872    
 -0.10318418    
  0.21245867    
  2.88758446E-02
 -0.18955810    
 -4.45559435E-02
 -0.10616009    
  0.45995343    
 -0.18434370    
 -9.10681561E-02
  0.48567823    
 -0.46158090    
 -0.54085356    
  0.31065026    
 -0.10626908    
  0.24116194    
 -0.25951111    
  0.24994192    
 -0.92473966    
   1.0925332    
 -0.34054568    
 -0.31275570    
  0.32694057    
  0.47702143    
 -0.39330176    
  0.12638175    
  0.36032125    
 -0.30481291    
 -4.19023372E-02
 -2.50867233E-02
 -0.16537608    
  0.58990365    
 -0.28466564    
 -0.31070250    
  0.68212771    
 -8.37431848E-02
 -0.57402629    
  0.73118454    
 -0.54397297    
 -0.57020378    
  0.25479415    
 -0.33222586    
 -0.12629357    
 -0.12260230    
   1.1549654    
 -0.83256656    
 -9.05969739E-02
 -7.60994777E-02
  0.46709237    
  0.34021375    
 -2.07703328E-03
  0.35062772    
 -0.63761699    
  0.18185988    
  0.24462043    
 -0.21728356    
 -2.04318408E-02
 -0.34430102    
  0.53953594    
 -0.34328774    
  0.27091992    
 -0.28971252    
 -0.19706392    
  9.85232368E-03
  0.72688532    
 -0.52354431    
  0.49794304    
 -0.31340167    
  3.05700526E-02
  0.16969727    
 -0.20248713    
  0.14841996    
 -0.48622662    
  0.40025935    
 -0.22890103    
  8.06481391E-02
  0.10995046    
  0.32963133    
 -4.30346243E-02
 -0.49306878    
  0.12044632    
 -9.93374139E-02
 -0.56813788    
  0.23687387    
  5.31097688E-02
  0.20785469    
  0.41012269    
 -0.75842959    
  0.21357428    
   1.0197265    
 -0.99128854    
 -5.11294827E-02
  0.14615618    
  0.34212199    
 -0.38554430    
  0.75897914    
 -0.45297489    
 -9.11793262E-02
  1.18627185E-02
  0.21746701    
  5.53645305E-02
 -0.43646112    
 -2.53175925E-02
 -0.40546492    
  0.26170656    
  0.61625189    
 -0.46964839    
  0.16464718    
 -0.38992375    
  0.12369692    
  0.62482804    
 -0.48698175    
 -5.63528687E-02
  0.33854061    
  -1.1386598    
  0.56237692    
 -0.51820564    
  0.24027975    
 -0.11839016    
 -0.38920465    
  0.97881120    
  0.17979300    
 -0.38789856    
   1.1728981    
 -0.48348892    
 -0.16671357    
 -4.52565253E-02
 -0.43721384    
   1.1942482    
  -1.1555792    
 -4.58632074E-02
 -0.67525744    
  0.82889235    
  0.14124149    
  0.26937005    
 -0.48448157    
  0.85015112    
 -0.11778285    
 -0.69635755    
  0.62839407    
 -0.48486495    
  0.15454850    
 -0.13250926    
 -0.10022707    
  -1.1137869    
   1.3320997    
  9.24443379E-02
 -0.13954134    
 -0.21115983    
  0.88119936    
 -0.64993864    
  0.14127517    
  2.06503373E-07
  7.08629787E-02
 -7.30252191E-02
  0.46021548    
 -0.66885436    
  0.23428117    
 -0.14994013    
 -0.31753492    
 -0.14465606    
 -4.57295402E-09
  0.31455517    
 -0.26520914    
  0.62017834    
 -0.23466381    
  0.56284904    
 -0.37508494    
  0.49906576    
 -0.45216605    
  0.21755043    
 -0.33807594    
  0.39870086    
 -0.30645975    
  0.21160157    
 -0.30609247    
 -0.26687893    
  0.42102960    
  0.18296476    
 -0.40949258    
 -0.13734348    
  0.67492682    
 -0.91912347    
  0.63661444    
 -0.27958477    
 -0.41544047    
  0.83649850    
 -0.24205075    
  0.44479233    
  0.12367595    
 -0.52582204    
 -0.50356251    
 -0.56373602    
   1.0451871    
 -0.26623347    
  0.40458065    
 -0.34536111    
 -0.58429283    
  0.96955532    
 -0.22612414    
 -0.31872028    
  0.92272139    
 -0.94346309    
 -0.47360274    
 -0.11179145    
 -1.62606668E-02
 -6.78225979E-02
 -6.02593459E-02
  0.13895163    
 -6.13005906E-02
 -1.73917487E-02
  0.10008334    
 -0.12975943    
  6.97958842E-02
   1.2267452    
 -3.30017623E-03
 -0.78121072    
  0.13803408    
  0.28058168    
  0.17397331    
 -0.35297486    
  4.44517881E-02
  0.10318425    
 -0.45058537    
  0.64589423    
  0.30813688    
 -0.36838329    
 -0.39375672    
  6.75105006E-02
  0.54981828    
 -0.46181801    
  0.33608392    
 -0.25020558    
  0.28456011    
  0.25526726    
 -0.31718269    
 -0.42970893    
 -0.21474333    
  0.55907249    
 -0.19369026    
  0.21732190    
  0.45852616    
 -0.79627323    
  0.67664278    
 -0.68561119    
  0.19821090    
  7.36210775E-03
  0.34585869    
 -0.51893234    
  0.22546656    
 -9.74005312E-02
 -0.19415617    
 -0.12557712    
  0.42407006    
  0.52000022    
  0.13797353    
 -0.95027453    
 -8.02997723E-02
 -2.71204188E-02
  0.37168205    
  7.46667350E-09
  6.64620474E-02
 -0.21156977    
  0.76195741    
 -0.77297688    
  0.11253682    
 -9.95026343E-03
  0.43015772    
  4.76279333E-02
 -0.15570223    
  0.11939196    
 -0.47710285    
  0.44773662    
 -0.54278773    
  0.59755206    
 -0.28455213    
  0.24783617    
  0.16316892    
 -0.82588983    
   1.0334429    
 -0.68309677    
 -0.46734038    
  0.82268107    
 -0.54569447    
  0.48633477    
  1.15038529E-02
 -0.23258349    
  0.44124356    
 -0.58275932    
  0.57744050    
  9.28985327E-03
 -0.29430884    
 -0.15296921    
 -7.50621408E-02
 -3.39785889E-02
  0.33877397    
 -0.35503411    
 -3.81907001E-02
  0.27851591    
 -0.29817265    
 -0.55651891    
  0.90672153    
 -0.51140857    
  0.38880631    
  0.22551210    
 -0.61140746    
  0.13062032    
 -5.50597720E-02
 -0.11106729    
  0.76153737    
 -0.77977526    
  0.23896866    
  2.62232404E-02
 -4.08219844E-02
  0.16459991    
 -0.22003002    
 -0.15371907    
  0.26861948    
  0.28536999    
 -0.29232258    
 -1.64128672E-02
  0.29298702    
 -0.52622902    
  0.37823176    
 -0.27885932    
  0.39277238    
 -6.79506436E-02
 -3.57889943E-02
 -0.27029026    
 -0.54774994    
  0.10030194    
  0.52155644    
  0.39556381    
  0.13041714    
 -0.13041732    
 -0.43833801    
  2.53818762E-02
 -0.24916859    
  0.11814013    
  2.81709526E-02
 -0.38484564    
  4.00053710E-02
  0.12516311    
  0.46479985    
 -0.18319173    
  0.29807162    
 -0.26469246    
  0.62793505    
 -0.67710400    
  0.40458065    
 -0.19049633    
 -0.13017210    
 -6.03199117E-02
  8.67956877E-02
 -0.24961926    
  0.27541205    
 -5.71584031E-02
  0.74566507    
 -0.15570225    
 -0.69859695    
  0.16347489    
  5.19892164E-02
 -0.12164535    
 -5.62808476E-02
 -0.12306023    
  0.20391211    
  0.71237844    
 -0.78536713    
  0.19615056    
 -8.04005563E-02
  2.75248159E-02
 -0.46729216    
  1.78897083E-02
  7.51205906E-02
  8.20650682E-02
 -4.01910581E-02
  2.18418259E-02
 -0.45286742    
  0.24046843    
 -0.16566697    
   1.1999103    
 -0.62623709    
  2.75362674E-02
  0.59870064    
 -0.38199776    
 -0.16615063    
  0.32058546    
  -1.2936206    
   1.0734538    
 -0.12417267    
 -2.40690936E-03
  0.11805088    
  0.46032110    
  0.10873334    
 -0.26649413    
 -0.28557459    
  8.47282559E-02
 -0.46114570    
  0.40136650    
  4.81054857E-02
 -0.44335601    
  9.03086290E-02
  7.51021802E-02
  0.35512340    
 -0.66810125    
  0.98259437    
 -0.56193316    
 -0.12857185    
  0.44597057    
 -0.16291653    
 -0.16850096    
 -0.17435355    
  0.21130927    
  0.38175458    
 -0.77035576    
  0.25279969    
 -5.60894795E-02
 -0.25524664    
  0.59446251    
  1.93805899E-02
 -0.30771527    
  0.71381974    
 -0.63116932    
  7.41078109E-02
 -0.15154998    
  0.18664114    
  7.67215863E-02
  0.58021742    
  -1.0253828    
 -0.24998011    
  0.34500703    
  0.55352676    
 -0.25878772    
 -0.29473937    
 -0.29431400    
 -0.64490032    
   1.4218855    
 -0.21791245    
 -0.19898124    
  0.14539726    
 -2.29625031E-03
 -0.30390504    
  0.35105166    
 -0.37309983    
  0.48501778    
  0.69803721    
 -0.93599606    
  5.09202518E-02
 -0.18090422    
  0.17140283    
 -0.96269709    
   1.2108240    
  -1.3023913    
   1.5646126    
 -0.32961884    
 -2.82848738E-02
  0.18641169    
 -0.26083502    
 -7.32590705E-02
  4.41419929E-02
  0.40090951    
 -0.22619224    
  0.11523542    
  0.11702696    
 -0.41382068    
 -0.14768794    
  0.43765599    
  2.03396864E-02
 -0.26337147    
  0.35010341    
 -0.46815899    
 -1.98519658E-02
 -9.18075591E-02
 -0.35589027    
  0.51552063    
  0.59090436    
 -7.12189525E-02
 -6.62113726E-02
  0.49280724    
 -0.92084634    
 -0.12897566    
  0.51445526    
 -0.69625777    
  2.46165786E-02
 -0.60867172    
   1.0702817    
 -0.43462187    
  0.13279136    
 -0.70881331    
   1.6271744    
 -0.67775446    
  1.61618255E-02
 -0.38072363    
  0.13682508    
  0.11122561    
 -3.01995557E-02
  0.76809710    
  -1.0589290    
  0.37666303    
 -0.17455968    
  0.14155327    
  2.64916606E-02
 -0.36385912    
  0.13196275    
 -6.82082325E-02
 -0.44445035    
  0.30248043    
 -0.38865793    
  0.43825489    
 -3.18541922E-08
  0.60378689    
 -0.53824103    
  0.24761526    
 -0.41137868    
  0.58620369    
 -0.52077585    
  0.48857984    
 -0.18600911    
 -2.46598315E-03
  5.05524762E-02
 -8.31773654E-02
 -0.69826210    
  0.85168380    
  0.25543928    
 -0.65981090    
  0.50424659    
 -0.19869240    
  0.16239792    
 -0.37115312    
 -0.34484068    
 -0.17395324    
  0.86919934    
 -0.19880892    
  2.55441805E-03
  4.24534269E-02
 -0.20557250    
 -0.73296863    
  0.42199424    
  0.69314700    
 -7.44234696E-02
 -0.19969006    
  0.23653078    
 -0.20209011    
  0.68135935    
 -0.54978263    
  0.24571773    
 -0.29725137    
  0.13683145    
  0.25410578    
 -0.38375139    
  0.16263816    
 -0.18435203    
 -0.46319771    
 -0.13685909    
 -5.48080392E-02
  0.52758569    
  0.30552760    
  0.15298383    
 -0.54225445    
 -0.23679037    
  0.10153636    
  0.35114235    
 -9.14340764E-02
 -1.33870747E-02
 -6.11300394E-02
  0.40067825    
 -0.13985811    
  0.14750604    
  3.18678878E-02
 -0.28891262    
  0.13997625    
 -0.24917540    
  0.77614403    
 -0.65958267    
 -0.55839384    
  0.31923029    
  0.33691582    
 -0.17922209    
  0.14539726    
  9.61439237E-02
 -0.23098654    
  2.33475715E-02
 -2.56756134E-03
  0.10715850    
  5.39456531E-02
 -0.30757236    
  0.22314343    
 -0.11066544    
 -0.13049637    
 -3.07716168E-02
  0.10097603    
 -0.62755001    
  0.25542104    
  0.34927067    
  0.15001307    
  0.25929809    
  9.86200720E-02
 -3.54017429E-02
 -0.95299226    
 -0.23607747    
  0.82593852    
 -0.19378579    
  0.91754788    
 -0.73679960    
 -4.01661843E-02
  0.62092912    
 -0.57031906    
  0.46675149    
 -0.73982251    
  0.14877303    
  0.33014968    
 -0.14050208    
 -0.17504874    
 -0.41419882    
  8.73372797E-03
  0.46728235    
 -0.21838637    
  0.52161467    
 -0.11728000    
 -0.30748448    
  0.40032360    
 -0.37901410    
  0.49565104    
 -0.28219247    
 -0.15780678    
 -0.11139324    
 -7.26389885E-02
  0.78315085    
 -0.34622219    
 -0.83556736    
  3.50915380E-02
  0.85640454    
  8.42182711E-02
 -0.59086829    
  0.45953232    
  0.62156630    
 -0.64150059    
 -0.26774785    
  0.36772490    
 -9.32878330E-02
 -2.22482043E-03
 -0.42685044    
  0.71174461    
  0.13896048    
 -0.41498569    
  0.11064462    
 -0.47396412    
  0.77684629    
 -0.75176656    
  0.17038244    
 -6.75017685E-02
  0.69174933    
 -0.56839538    
 -0.12056483    
 -8.39153025E-03
  0.61427414    
 -0.48531777    
  0.29137909    
  4.15598452E-02
 -0.64646614    
  0.27834812    
  0.53707647    
 -0.73746300    
  9.24654454E-02
  4.18469682E-02
  9.13280025E-02
  0.10635749    
  0.41587397    
 -0.36772457    
  3.97955962E-02
  0.35708547    
 -0.35298735    
 -2.69448180E-02
 -0.34533471    
  0.24137422    
 -8.25712681E-02
  0.24369037    
 -0.21376289    
  0.25267860    
 -0.17018166    
  0.38566270    
 -0.34792212    
  0.38566262    
 -0.58778656    
  0.21295844    
 -0.21562870    
 -0.75946993    
 -0.78275931    
   1.0251451    
  0.98306888    
 -0.39877605    
 -0.22627346    
  0.30785319    
  0.51725650    
 -0.53351688    
 -5.28968349E-02
 -0.18084134    
  9.85325128E-02
 -8.07524938E-03
 -0.22314341    
  0.83026183    
 -0.88940936    
 -0.38418773    
  0.38776541    
  0.20585190    
 -0.42899576    
 -0.20763938    
  0.19867085    
 -0.12456258    
  3.50915380E-02
  0.17985557    
  0.26899013    
  0.16753788    
  3.39900330E-02
 -5.54963797E-02
  0.59320688    
 -0.11778290    
 -0.28094801    
  0.12397815    
 -0.38589516    
 -2.91124964E-03
  0.80865997    
 -0.84125572    
 -1.21213961E-02
  0.21579978    
 -0.10345154    
  0.17228059    
 -0.19432001    
 -0.28861108    
 -0.40732536    
 -6.34219721E-02
  0.45576605    
  0.74641961    
 -0.35488749    
 -0.54631174    
  0.53347456    
 -0.24469197    
 -0.29763231    
  0.59025300    
 -0.46508959    
  0.15582994    
  0.48085070    
  0.39013392    
 -0.60707271    
 -0.15286268    
  0.44568652    
  0.11264153    
  1.87238548E-02
 -2.73519531E-02
 -0.21580487    
 -0.26991940    
  0.23712990    
  0.11531077    
 -0.37811956    
  0.26280892    
  0.16551457    
 -0.20402418    
  3.85099575E-02
  5.19596152E-02
 -0.44747460    
  0.52067798    
  0.19369462    
 -0.25849476    
 -1.68778840E-02
 -0.61539823    
  -1.1428851    
   1.4490954    
  2.57526115E-02
 -0.46661937    
  0.33066383    
 -0.36270338    
  0.22034918    
 -0.14424969    
  0.46946469    
  0.29238796    
 -0.47524881    
  0.31639236    
 -0.13083965    
  0.22314353    
  0.34259796    
 -0.49067390    
 -0.17983112    
  0.28394389    
  0.26667657    
 -0.32687986    
 -1.68476459E-02
  7.02866763E-02
  -1.2791256    
  0.82617044    
  0.24496756    
 -0.82707661    
  0.11990404    
  0.89919627    
  0.27029034    
 -0.43213320    
  0.58778685    
 -0.18232137    
  0.15800446    
 -0.13837840    
 -0.37244713    
 -0.17313316    
  0.12588021    
  0.57486004    
 -0.50730175    
 -0.10591879    
  0.38856339    
  0.26759538    
 -0.74367803    
  0.94276661    
 -0.38140988    
 -0.38056031    
 -0.14780940    
  0.67077506    
 -0.55397540    
  3.86149436E-02
  0.13005315    
  0.19480802    
 -0.29746190    
 -0.24676161    
  0.67889518    
 -0.34963652    
  0.36545959    
 -0.63668650    
  0.34112427    
  3.72713767E-02
  0.31326672    
 -0.73719394    
 -0.24909845    
  1.97245199E-02
  0.57291985    
  9.85089391E-02
 -0.24789853    
  0.19671011    
 -7.86430314E-02
 -0.36974707    
  0.36061475    
 -8.36809054E-02
 -0.59128392    
   1.2147256    
 -0.71750540    
  0.24643205    
 -0.10132394    
 -0.39603090    
  1.05077643E-02
  0.10570886    
  0.46529052    
 -4.83964086E-02
 -0.41376388    
 -0.34778592    
  0.64557320    
  9.29871947E-02
 -0.19551621    
 -0.12293784    
 -0.19166724    
  0.14098614    
  0.38174030    
  8.59669447E-02
 -0.19388251    
  0.10373150    
  0.36772463    
 -0.23997512    
 -0.14040789    
 -0.14604472    
 -0.19170217    
  2.06192471E-02
  0.34021375    
  0.26777560    
 -0.42227229    
  0.49569979    
 -0.14582767    
 -0.12527673    
 -0.25159103    
  0.14127517    
  0.74368399    
 -0.85313296    
 -0.25062627    
  0.18592685    
  0.25302678    
 -0.12078138    
  0.10265414    
 -0.24005415    
  0.32757318    
 -0.26984096    
  0.48663282    
 -0.44133288    
 -0.39503026    
  0.37857863    
  7.08390027E-03
 -0.13051076    
  0.47535133    
 -0.60696930    
  4.19223048E-02
 -0.77563667    
   1.0213966    
  0.18575592    
 -0.17662343    
  0.54785883    
 -0.65321904    
  2.00005639E-02
 -1.49627756E-02
  0.60384905    
 -0.75841856    
 -0.27505445    
  0.14361568    
  0.22381227    
  0.28433424    
 -0.49816322    
  0.85483813    
  0.18466637    
  -1.0904492    
 -5.00104167E-02
  0.67279482    
 -0.65105498    
 -0.20186618    
  0.48145100    
  0.18727779    
 -7.94809684E-02
  0.16349182    
  9.07923132E-02
 -0.45874670    
 -0.17934106    
 -0.24571766    
  0.48022529    
  2.78569404E-02
  0.20540474    
  0.17970802    
 -0.25158131    
  7.63375014E-02
 -4.09146622E-02
 -0.26097330    
  0.40144089    
 -0.34010798    
  0.11494626    
  3.23010571E-02
  9.10779163E-02
  0.30866560    
 -0.21498026    
 -0.25830749    
 -7.93848112E-02
  0.55757880    
 -0.58941931    
 -0.45366713    
 -0.54696459    
  0.50440514    
  5.59167610E-08
 -0.20875496    
 -0.16813675    
  0.25365895    
 -0.68769753    
   1.2558637    
  0.67911714    
 -0.34087771    
 -0.27816170    
  0.57079834    
 -0.20599316    
 -0.13410985    
  0.44480473    
 -0.39954785    
 -4.43449523E-03
 -0.14054002    
 -0.21613503    
  0.60005653    
 -0.70365500    
  0.25638741    
 -0.31065056    
 -0.35296449    
  0.61332500    
  0.59223378    
 -0.86005706    
 -0.32455859    
  0.96186817    
 -0.23810633    
 -0.20262660    
  0.66030622    
 -0.98029935    
  0.64985049    
 -0.53395212    
  0.49561617    
  0.20504995    
 -0.21893868    
  0.16705394    
 -0.19302955    
 -0.13284825    
  5.06099239E-02
  0.37111560    
 -0.45506194    
  0.70158589    
 -0.25191468    
  0.15183133    
 -0.52537876    
 -0.49438226    
 -0.50227845    
   1.4090825    
 -0.21365672    
  0.40403357    
 -0.50558603    
 -4.36961800E-02
 -5.87653220E-02
  0.11426830    
 -0.81799728    
  0.50013030    
  0.16058156    
 -0.11025669    
  0.83849508    
 -0.48550791    
  3.18159238E-02
 -0.50527394    
  0.17130372    
  5.94234057E-02
  0.13353156    
  0.14933126    
 -0.21386971    
 -0.19159535    
 -3.15481760E-02
  0.12346476    
  0.21575107    
  1.36058079E-02
 -0.18774161    
  9.08537135E-02
  -1.3168052    
   1.8788997    
 -0.41684511    
  0.14923373    
  0.18968830    
 -0.45965984    
 -0.21831281    
  0.49748400    
 -0.41929674    
 -0.12758031    
  0.11637578    
  0.56403273    
 -0.41755706    
  0.14050207    
 -0.33309516    
  0.36840546    
 -0.98491937    
   1.1112822    
  0.36883074    
 -0.33002543    
 -0.56656027    
  0.24961945    
 -0.24657513    
  0.38188642    
 -0.55392641    
  0.11898586    
  0.21542138    
 -0.23811305    
  0.20927750    
  0.10828174    
  7.13440171E-03
  0.34523535    
 -0.31489468    
 -8.88939276E-02
  0.11386690    
  0.37357184    
 -0.89039463    
   1.0998647    
 -0.83981645    
 -0.11344474    
 -0.41689360    
  0.50092435    
  0.72111058    
 -0.50696290    
 -0.10670011    
  0.70115805    
 -0.67209375    
  0.14066747    
 -0.23623785    
 -0.59757650    
  0.39499381    
  0.57799244    
 -0.58857423    
 -9.67296138E-02
  0.59685993    
 -0.32790709    
  0.14687468    
  0.62240398    
 -0.22556677    
  0.10206240    
 -0.38226202    
 -0.34106997    
  0.82587188    
 -0.80987155    
  0.28529826    
 -5.64566031E-02
 -0.37561214    
  0.55117702    
 -0.18062820    
 -0.19869864    
  0.93773121    
 -0.63774097    
 -0.57638389    
  4.07330552E-03
  6.68225065E-02
 -0.12111567    
 -8.62083212E-03
 -0.36101350    
 -0.11159102    
 -3.53393070E-02
   1.6571999    
 -0.50262868    
 -0.24260598    
  0.55713522    
 -0.13827297    
 -0.38476801    
  0.10591912    
 -0.51839197    
 -0.11147369    
  4.15765680E-02
 -0.13547264    
  0.53942811    
  0.26630729    
  0.14418037    
 -0.21366945    
  0.54064953    
  0.21850835    
 -0.33160609    
 -0.37911612    
 -8.89476091E-02
  0.45830762    
  0.13434795    
 -0.54966557    
 -0.10151730    
  0.35585281    
  0.22275938    
 -0.25990936    
 -0.14555582    
  0.18078446    
 -0.16478376    
 -0.27193385    
  0.20875487    
 -0.77884191    
  0.45675850    
  0.13394794    
  0.13353153    
 -0.13353144    
 -2.95877848E-02
 -9.11148265E-02
 -1.65839568E-02
  8.03000256E-02
 -0.20858946    
  0.61199474    
 -0.32621583    
 -0.19150649    
  0.22797629    
  0.23682371    
 -0.70627636    
   1.1735588    
 -0.84593648    
 -9.30906385E-02
  0.92254281    
 -0.15391979    
 -0.68510193    
 -0.20961362    
  0.95733410    
 -0.34225503    
 -0.21357422    
  6.89929798E-02
 -0.47843397    
 -0.11380705    
   1.2386330    
 -0.72335291    
 -0.31379783    
  0.14892347    
  0.14874525    
 -0.64293861    
   1.1951712    
  -1.0513836    
 -0.52884406    
  0.47378454    
 -0.15257961    
 -5.50986873E-03
 -0.15507194    
  0.26978108    
 -0.21945597    
 -3.11553106E-02
  0.10219083    
  5.01498058E-02
 -5.01498953E-02
 -7.71895573E-02
  0.52553183    
 -0.24715225    
  0.51734620    
  0.45527157    
 -0.55476868    
  0.26118013    
  0.13914348    
 -0.15106259    
 -0.11688416    
  8.52127150E-02
  0.13198318    
  0.19453861    
 -0.25259081    
  0.50944513    
 -8.05031955E-02
 -0.37741897    
 -0.22150753    
  0.14907770    
  0.44685051    
 -0.61241180    
 -0.27940616    
  0.46357250    
 -0.13287330    
  9.05141756E-02
  0.52324837    
 -0.61639714    
  0.10746912    
 -0.15060233    
  0.33015552    
 -0.14005907    
 -0.30375582    
  6.15366688E-03
  0.14799671    
  3.63677815E-02
 -0.28090224    
  0.78507340    
 -0.63188821    
 -0.36290544    
 -6.45384192E-02
  0.37995729    
  0.47114271    
 -0.68747050    
  0.39915583    
 -5.19596301E-02
  1.32452156E-02
  0.56561279    
 -0.31546882    
 -0.38819709    
  0.14852421    
  0.46117595    
 -0.31149936    
 -0.57089001    
  0.28171194    
  0.15500595    
 -0.44468573    
  0.17898282    
 -0.48008758    
  0.43912616    
 -0.28420374    
  0.14618260    
  0.26849946    
  0.19145414    
  0.58525813    
 -0.51223290    
  0.25365898    
  -1.0931627    
  0.48215774    
  0.33359194    
  1.43200615E-02
 -0.12611149    
 -1.62606649E-02
  0.44825253    
 -0.19179043    
  0.28025523    
 -0.34352565    
  0.24276939    
 -0.37501490    
  0.19762786    
 -0.12095273    
  0.51794326    
 -0.61802655    
 -0.33069944    
  0.18354177    
  0.21579978    
 -0.45585373    
  3.80276218E-02
  2.94139255E-02
 -0.19986577    
  0.53010756    
  0.18708470    
  0.38876793    
 -0.43292511    
 -9.46331173E-02
 -0.32218257    
  0.51969022    
 -0.22773656    
  0.59796476    
 -0.55540526    
 -0.32429171    
  0.54743540    
  0.31809714    
 -0.75341511    
  0.43531811    
 -0.36794278    
  0.70441473    
 -0.62284821    
  0.18536307    
 -0.39039469    
 -0.35393125    
  0.34102795    
  0.51406705    
  9.44270566E-02
 -0.13000405    
 -0.11728000    
 -0.26530966    
  0.12724315    
 -0.38108930    
   1.0624795    
 -0.84467298    
 -0.15517071    
  0.60548627    
 -0.28703260    
  5.55700473E-02
  1.70528460E-02
 -4.19296622E-02
 -0.17279527    
 -7.77997747E-02
  0.11886114    
 -0.15510899    
  0.38968134    
  9.04999115E-03
 -0.27574143    
  0.57350802    
 -0.38232356    
  0.11122561    
  0.69095182    
  -1.0357924    
 -0.67170674    
  0.87040532    
 -0.34156144    
 -0.13762154    
  0.58733112    
  0.19963497    
 -0.28024697    
  0.20268880    
  6.63012862E-02
 -0.41209057    
  0.24400684    
 -6.69223517E-02
  7.13767633E-02
  5.61700873E-02
  9.79803130E-02
  0.12010852    
 -0.37223944    
  0.43286419    
 -0.45517004    
 -2.53822394E-02
  0.12773068    
 -0.17241606    
  0.57182974    
 -0.20472567    
  0.46743989    
 -0.65311903    
  0.60654348    
 -0.72041023    
  0.32890615    
 -8.88212472E-02
 -0.21037953    
  2.88481619E-02
  0.15955259    
 -0.28835571    
 -0.16999865    
 -9.02111605E-02
   1.2098992    
  -1.0398909    
  9.28937048E-02
  0.53157657    
 -0.45153376    
  0.29448280    
 -8.08133259E-02
 -0.51887381    
  0.49453175    
 -0.36226392    
  0.65404427    
 -0.48857996    
  0.53941303    
 -0.32027772    
 -0.16559476    
  6.20174482E-02
 -0.13321316    
 -0.39407957    
  0.76590651    
 -0.52555323    
  0.40447542    
 -0.40151271    
 -0.44314879    
  0.30368257    
  0.10943381    
 -5.00102416E-02
 -0.61310464    
  0.43462163    
  0.49460262    
  0.19278082    
 -0.15382944    
  0.35712448    
 -0.70262605    
  0.36552468    
 -0.12164535    
 -2.33913212E-07
  9.90128983E-03
 -0.48489216    
  0.90502751    
 -9.49864984E-02
 -0.20681848    
  0.71157598    
 -0.65005058    
  0.55549204    
 -0.42815262    
 -0.52972263    
 -0.38566235    
  0.44827619    
  0.12991200    
  7.33827278E-02
 -0.41137868    
  0.23938094    
 -0.20441262    
  0.15855920    
  0.71490288    
 -0.89079338    
 -0.12656285    
 -0.20641913    
  0.47304773    
  0.18787856    
 -6.23578727E-02
 -0.45774651    
  0.37680969    
  5.37613221E-02
  0.54813731    
 -0.42882490    
  0.32840645    
 -3.76728140E-02
 -0.32556316    
  0.26915729    
 -0.54426032    
  0.37156352    
 -0.22027402    
  0.30190715    
  0.26950940    
 -0.36038023    
 -0.34579644    
 -5.73512465E-02
 -0.12957092    
  0.62781769    
  8.68357420E-02
  6.00554422E-02
 -0.28223240    
  0.10536057    
  4.33831476E-03
 -5.56317233E-02
  2.28592870E-03
 -0.65726876    
 -0.13164510    
  0.62289727    
 -0.60793447    
 -0.77566826    
  0.95219749    
 -0.14246266    
   1.1900001    
 -0.73324150    
 -0.21184385    
  0.30715433    
  0.50419199    
  0.33599654    
 -0.49042481    
 -0.20153384    
 -1.43544832E-02
 -5.70165403E-02
  0.15123095    
 -0.58515835    
  8.30666423E-02
 -0.26381442    
  0.56766957    
   1.0179009    
 -0.30228081    
 -0.40742773    
 -0.22609463    
 -0.23180176    
 -0.59840173    
  0.65866101    
  7.32722282E-02
  0.30452302    
 -0.23372045    
  9.87566784E-02
  0.38694593    
 -0.18045391    
 -0.11661746    
 -0.53272700    
  0.22599684    
  7.41078630E-02
 -0.55499709    
  0.42523742    
 -0.37578937    
  0.62038803    
 -0.48905164    
  0.22006197    
 -0.54430145    
  0.59836876    
  0.38577938    
 -0.34847218    
  0.81748122    
 -0.68078589    
  0.12458487    
 -0.23899506    
  0.27311388    
  0.25084850    
 -0.34301895    
 -0.35176089    
  0.14004615    
  8.48682038E-03
  0.17051527    
  0.54766822    
 -0.53117800    
 -0.37214771    
  0.11815941    
  2.38106679E-02
  0.16750623    
  0.56599212    
 -0.80987155    
  0.67553270    
 -0.32554665    
  3.94787975E-02
  0.32721281    
 -0.50310338    
  0.16725132    
 -0.31926775    
  0.27717948    
 -0.56984890    
  0.16889867    
  0.98420203    
 -0.77466381    
 -0.15689398    
  0.58849877    
 -0.53544414    
 -0.54903370    
   1.2191205    
 -0.52334517    
  0.70359105    
 -0.86873823    
 -0.49444872    
   1.0447329    
 -0.51082575    
  0.79761446    
 -0.55326843    
  0.15514922    
  3.91440764E-02
 -0.17581688    
  0.19105527    
 -0.24996516    
 -0.10482128    
 -8.72564241E-02
  0.80041742    
 -0.33409709    
 -0.18601832    
 -0.49247637    
  0.65232527    
  0.26323804    
 -0.27658412    
 -0.20837770    
  8.60258788E-02
  3.62124555E-02
 -0.47925115    
   1.1186796    
 -0.72453994    
 -0.17099625    
  0.86414355    
 -0.89711338    
  4.90562841E-02
  0.48222935    
 -0.32277322    
 -0.25423414    
 -0.56695271    
  0.59007490    
 -0.10854017    
   1.0943570    
 -0.91682380    
  2.89112236E-02
  0.31325901    
 -8.28875601E-02
 -0.54785383    
 -0.18731631    
 -0.12802848    
  5.22684939E-02
 -3.77401635E-02
  2.37542819E-02
  0.24450989    
 -0.69314718    
  0.27473116    
   1.0312145    
 -0.25759491    
 -5.16808964E-03
  0.19263113    
 -4.81493883E-02
 -0.47630122    
  0.43743965    
 -0.10821366    
  0.50352615    
 -0.64263934    
  0.71236444    
 -0.81276214    
  0.86273664    
 -0.46278730    
  0.11087617    
 -0.32466087    
 -2.77793575E-02
  2.06740410E-07
  0.99897355    
 -0.57214206    
 -0.24686003    
  0.12792735    
 -6.63343817E-02
 -0.14497462    
 -0.90611267    
   1.0794424    
 -5.75380474E-02
 -0.18186623    
  0.45347437    
 -0.20977826    
 -0.51511753    
 -0.22404006    
  0.34222120    
  6.77180290E-02
 -0.36178985    
  0.39688131    
  5.04307114E-02
 -0.13431230    
  8.38814229E-02
 -0.27247244    
  0.33916399    
  0.39646432    
 -0.39646420    
  0.44929311    
 -0.39692521    
 -0.24116217    
 -0.30514967    
   1.3048741    
 -0.64532471    
  7.45958760E-02
 -9.99723524E-02
 -0.25098053    
  0.31215495    
 -4.95595820E-02
  0.26254189    
  0.25289199    
 -0.70006752    
  0.57692534    
 -0.29761177    
 -0.13955182    
 -0.29252476    
  0.43417543    
 -0.61455703    
 -0.13242450    
 -0.13226786    
 -0.26438653    
   1.1288524    
 -0.21256146    
  0.37879705    
 -0.52595454    
  6.77728280E-02
  0.23052379    
 -0.28316721    
  0.53573817    
 -0.34742859    
  0.16264319    
 -0.12840997    
 -0.31037360    
  0.46589693    
 -0.14833774    
 -9.50713530E-02
 -3.47164124E-02
  0.35911754    
 -0.12731607    
  0.13487761    
 -0.56765163    
  0.32837120    
  3.52564044E-02
 -0.42883050    
  0.25249591    
  0.73759902    
 -0.56821668    
  1.84339155E-02
  0.15415069    
 -1.37934489E-02
 -8.48490074E-02
 -0.18188980    
 -8.65403414E-02
  0.27917159    
 -5.94232492E-02
 -7.53296092E-02
  0.31422150    
 -0.54411137    
 -0.14547041    
  0.38992369    
 -8.28577802E-02
 -9.32181925E-02
 -0.48156458    
 -0.42187801    
  0.21029535    
  0.61859697    
 -0.33523470    
  0.14483109    
  0.89891207    
 -0.55391556    
  0.26623350    
  0.47608277    
 -0.81377494    
  0.13317510    
 -0.13033018    
 -0.10472958    
 -0.41656750    
  0.42285684    
  0.14831206    
 -0.70401698    
  0.18414149    
  0.32010517    
 -0.29319772    
 -0.74770635    
   1.2406744    
 -0.31508094    
  0.47231588    
  0.73830140    
 -0.59443110    
 -0.59059036    
   1.0416663    
  0.23202136    
 -0.95490539    
  0.21417971    
 -0.13353147    
 -8.85535106E-02
 -0.58303607    
  7.30919912E-02
  0.33395159    
  0.18389779    
  0.35246676    
 -7.86598623E-02
  0.29958680    
 -0.63845748    
 -0.10941474    
 -0.70572609    
   1.0577024    
 -0.19337128    
  0.18896590    
 -9.24446136E-02
  0.22071926    
 -0.34701306    
  0.21652840    
  0.52880442    
 -0.77036881    
  0.53476208    
 -9.15218219E-02
 -0.11484893    
 -0.22669946    
  0.25074875    
 -7.95228872E-03
 -0.23519178    
  0.31200516    
 -0.32727233    
 -8.00426304E-02
  0.16126831    
 -0.54204065    
  0.15415047    
  0.37360409    
  0.76150042    
 -0.57399648    
 -4.47230898E-02
  8.94339606E-02
  1.50947720E-02
 -0.81233585    
  0.34905088    
 -0.37903181    
 -0.30818075    
  0.91273433    
 -0.16770197    
 -0.34947765    
 -2.01214235E-02
 -0.13005306    
  0.57796484    
 -0.71149641    
  0.48510063    
  0.22898950    
 -0.47937405    
  0.36417794    
 -0.23483960    
  0.51669073    
 -0.41538242    
  5.17913327E-02
  0.14099580    
  0.31670877    
 -0.48975846    
  0.22118701    
  7.29882866E-02
 -0.21288069    
 -0.19137126    
  3.92209329E-02
  6.96871849E-03
  0.27193362    
 -0.40546525    
  0.36497390    
 -0.19395909    
  8.33818242E-02
  0.34740135    
  0.35949713    
 -1.22141084E-02
  7.11410269E-02
 -0.34509283    
 -0.48753011    
  0.83405250    
 -0.72508013    
  0.26304495    
  0.34710568    
 -0.30928117    
 -0.17883442    
  8.50513130E-02
 -0.67179388    
  0.43780062    
  0.20972073    
  2.45399983E-03
 -0.11962318    
  8.97701085E-02
 -0.15246858    
  0.23251154    
 -6.50050640E-02
  0.18149209    
 -0.32287210    
 -0.26036063    
  0.51675600    
 -0.16082476    
 -0.75768560    
  0.67916113    
 -0.16169098    
  0.54147696    
 -5.74983284E-02
 -0.20044406    
  0.19840088    
 -0.44615906    
  0.20963407    
 -0.27225745    
  1.54383727E-07
 -0.31760392    
 -0.15104024    
  0.30251697    
 -0.22414798    
  0.14911279    
 -0.13911304    
 -2.01013070E-02
  0.10129153    
 -0.15874843    
  6.75582439E-02
 -5.68627343E-02
  0.18409312    
  0.12464246    
  0.50926208    
  0.16016884    
 -0.22314349    
  0.54667526    
 -0.47435474    
  9.95296091E-02
 -0.14229153    
  0.22895186    
 -0.24362187    
  0.83633018    
 -0.89464849    
  4.34296243E-02
 -0.20150416    
 -0.45242193    
  0.40866533    
 -0.38491082    
  4.68369108E-03
 -0.26003042    
  3.57180759E-02
 -5.86510217E-03
  6.82082325E-02
  0.42001101    
  0.29218456    
 -8.43195841E-02
  0.24575996    
 -8.86810198E-02
 -7.54709868E-03
  0.62523615    
 -0.68507177    
 -8.38480145E-02
  0.75119585    
 -0.14003722    
 -0.20861353    
 -0.45337868    
  0.37219790    
  0.49505702    
 -0.81642210    
  0.11551281    
 -0.13019760    
 -0.80576628    
   1.2112310    
 -9.07837451E-02
  0.16854832    
 -0.53483433    
 -0.15104021    
  0.84729773    
  4.25594710E-02
 -0.57008708    
  0.75809669    
 -0.16157639    
 -0.37759632    
 -6.36253925E-03
  0.47133270    
 -0.52599078    
  1.56079875E-02
  0.32885799    
 -0.36260700    
 -0.26879218    
  0.82480574    
 -0.84293300    
  0.17824838    
  0.17720665    
  0.16507979    
 -0.59981531    
  8.23248923E-02
  0.84120029    
 -0.53469944    
 -8.15353245E-02
  0.55683798    
 -8.10862109E-02
  0.33625665    
 -0.83161694    
 -0.12929688    
  0.44324037    
 -1.45719834E-02
 -0.15018298    
 -0.21306653    
  0.23207429    
 -8.73916075E-02
 -0.11351135    
  0.43486643    
 -0.32135507    
  2.70287748E-02
 -0.14310063    
  0.48274252    
 -0.44007602    
  0.13537236    
  0.53541362    
 -0.53541362    
 -0.17803869    
 -1.29034836E-02
  5.55700473E-02
  4.09204550E-02
  0.13235158    
 -0.11829983    
  0.16275154    
 -0.15579884    
 -0.27164495    
 -0.21936262    
  0.39915583    
  0.53434455    
 -0.67258859    
 -0.17768113    
  0.27721077    
 -6.80532530E-02
   1.0406249    
  -1.0986125    
 -0.42963529    
  0.85578078    
 -0.14220141    
 -3.42892073E-02
 -0.20015396    
  0.23444326    
  2.00230237E-02
  0.27883255    
 -0.48342648    
  0.36501855    
 -0.25749815    
  0.60833973    
 -0.43291920    
 -0.51969016    
  0.25283548    
  8.41261223E-02
 -0.28686750    
  0.22118701    
  0.70611739    
 -0.44556248    
 -0.18514252    
 -2.69957390E-02
  0.67177606    
 -0.75202620    
  0.51512909    
 -0.22677319    
 -0.12233864    
 -0.14732483    
  0.63598859    
 -0.33060712    
 -0.29224110    
 -0.33126378    
  0.89199793    
 -0.38627633    
 -8.22382197E-02
  0.21357429    
  0.29152077    
 -0.34890562    
  3.00926231E-02
  0.32739696    
 -0.69600034    
 -0.18805228    
  0.49763578    
 -0.48734406    
  0.99816972    
 -0.72769952    
  0.11778310    
 -2.57925317E-02
 -1.43544832E-02
  4.80777957E-03
 -0.72978157    
 -0.21570849    
  0.88366562    
 -0.13645111    
 -0.40108871    
  0.74006414    
 -0.65232509    
 -0.41551533    
  0.86786425    
  0.35591137    
 -0.32090753    
 -5.29759340E-02
  0.31892478    
  0.20834555    
 -0.53768659    
 -0.31420887    
  0.58339643    
 -0.85331571    
 -1.89578962E-02
 -0.23638867    
  7.58382007E-02
  0.48117697    
  0.13309722    
 -0.54378420    
  1.55846002E-02
  0.63477504    
 -0.60932839    
  0.34148464    
 -0.27820316    
 -0.22668773    
  0.12237485    
  0.34243786    
 -0.35826930    
  0.66071188    
  0.20763920    
  0.27532944    
 -0.31169689    
 -0.26329082    
  0.39130905    
 -0.23029718    
 -0.13133600    
  0.67246675    
 -0.36524034    
 -0.46186495    
  0.45322543    
  0.27842045    
 -0.55961585    
 -4.40598167E-02
 -0.64908725    
  0.65805572    
  0.44247040    
 -0.13489808    
 -0.26389694    
  7.41078630E-02
 -0.10594856    
  0.47184041    
 -0.60034204    
  0.28097075    
 -0.33596742    
  0.42989910    
  7.73868188E-02
 -0.20731196    
  9.00608450E-02
 -0.15774582    
  5.71583025E-02
 -0.21130906    
  0.47895053    
  1.12084535E-07
  0.52129710    
 -0.84890157    
  0.77145970    
 -0.77709347    
  0.10451280    
  0.29149163    
 -0.14280842    
 -0.41538242    
 -0.77263629    
 -0.49182266    
   1.4922428    
 -0.63657677    
   1.5841204    
 -0.28392863    
 -0.63750380    
 -0.13205971    
  5.43766208E-02
 -0.43228403    
 -2.16928460E-02
  0.64829683    
  0.29908487    
  0.18994537    
 -0.63708317    
 -0.10950600    
 -0.12972334    
  0.18737616    
  0.17670377    
  0.12142774    
 -0.23044653    
  0.18580593    
 -0.32910818    
  0.33560890    
 -0.33863428    
  2.39530765E-02
 -8.97046775E-02
  0.14439434    
  3.57673876E-02
  0.49007100    
  6.87721074E-02
 -0.57519245    
  0.28699493    
 -0.31768093    
  0.21575107    
 -0.18781593    
 -0.62140310    
  0.99987763    
 -0.22078779    
 -0.36850923    
  0.23531404    
 -0.12283615    
  0.61247104    
 -0.47099257    
  0.18933299    
  0.20285179    
 -0.32090753    
  0.53653640    
 -0.25193030    
 -0.34538451    
 -0.96442819    
   1.0252068    
  0.34381601    
 -0.44726774    
  6.07850961E-02
  0.52153748    
 -0.46666074    
  0.12316220    
  0.23424044    
 -0.21090947    
 -5.82688078E-02
 -6.66145235E-02
  0.12906764    
 -0.30806935    
  0.73759896    
 -0.20430037    
 -0.53899664    
  6.36452511E-02
 -0.11644365    
  0.35607222    
 -0.43435967    
  0.20539750    
 -0.38316911    
 -0.24577141    
 -9.38189030E-02
 -0.45589605    
   1.6889499    
 -0.37411451    
   1.1290098    
  -1.2546358    
 -0.27291852    
  7.95120597E-02
  0.37529039    
 -0.39783573    
  0.32993641    
 -0.46579680    
  0.17106460    
  0.56766957    
 -0.37647766    
 -0.41197976    
  0.16251901    
   1.0963875    
 -0.77430403    
 -0.18813556    
  0.20727487    
  0.96259546    
  -1.0337909    
 -0.66554201    
 -0.15497600    
  3.96653302E-02
   1.2700726    
  0.30776018    
  -1.0087378    
 -0.10956220    
  0.17351103    
  0.15793620    
 -9.50584114E-02
  0.38964358    
 -0.32787883    
  0.17404082    
 -0.11341620    
 -3.49163897E-02
  8.74341652E-02
 -1.40515696E-02
  0.36699885    
 -0.47131154    
  0.10195173    
  0.61192197    
 -0.61192155    
 -0.28847060    
  0.65455705    
 -0.48920310    
 -7.20533803E-02
  0.92430443    
 -0.35651216    
 -0.60586464    
  0.22374035    
  0.41575429    
 -0.37369183    
 -0.18553022    
  0.17170539    
 -0.11807333    
  0.24432732    
 -7.20650554E-02
 -0.35510635    
  6.96196333E-02
 -0.13771725    
 -0.41897869    
  6.89927489E-02
 -0.19961321    
  1.15607558E-02
 -4.10614684E-02
 -0.10071418    
  8.86657536E-02
  4.15488407E-02
 -5.98980598E-02
  0.11641034    
 -6.82082325E-02
  3.46856304E-02
 -0.10157959    
 -0.12726192    
  0.19415604    
  0.43635562    
 -3.08904517E-02
  0.19207767    
 -0.56285721    
  0.83832937    
  0.20178671    
 -0.18715256    
  0.54743522    
 -0.77482527    
  0.14674182    
 -0.15897398    
  0.17718002    
  7.68655464E-02
 -7.18549499E-03
  0.30081671    
  7.37267658E-02
 -0.44422325    
  0.51596725    
 -0.70865130    
  9.53102559E-02
 -0.44309610    
  0.42300949    
  0.17747885    
 -0.80066735    
  0.25610748    
  0.82248569    
 -0.31501293    
 -0.96665668    
  -1.0099466    
   1.8647848    
 -0.90927297    
  0.50942588    
  0.64141160    
 -0.38683453    
 -0.16232739    
  0.28480428    
 -5.93643971E-02
  0.57822680    
 -0.35937381    
  2.66682673E-02
 -6.93344846E-02
  0.40717289    
 -0.18917100    
 -0.22056971    
  0.63629133    
 -0.96865875    
  0.67323685    
 -0.20189019    
 -0.12620781    
  0.16783464    
 -9.44519937E-02
 -3.84662710E-02
  0.54266644    
 -0.77938199    
 -0.58716553    
 -7.53982142E-02
  0.21102218    
  0.41999340    
 -0.42488319    
  0.36885548    
 -0.96847665    
  0.83057719    
  0.22236490    
  0.94394243    
 -0.79918134    
 -0.57866383    
  0.74696130    
 -0.12092023    
  0.29024965    
 -0.23767166    
 -1.72205064E-02
  0.14739284    
 -0.64916122    
  0.10863383    
 -0.30748463    
  0.53356510    
  0.44287968    
 -0.38035905    
 -3.93308140E-02
  0.31244478    
 -0.32687500    
  0.26191697    
  0.51884699    
 -0.77208096    
  0.44962445    
 -0.30001259    
  0.13879070    
 -0.27125910    
  0.20657624    
  0.10904051    
  0.39299071    
  0.17485550    
 -0.63403928    
 -0.25226086    
  0.47496277    
 -0.41701567    
  1.33156655E-02
  0.61475646    
 -0.92563301    
  0.23676893    
 -8.00426230E-02
  0.44776735    
 -0.44161382    
  0.44947222    
  6.07395358E-02
 -9.66002494E-02
 -0.14606963    
  0.72434539    
 -0.84389079    
  0.73460376    
 -0.63162720    
  0.18668744    
  0.39551488    
 -0.42771089    
  0.46821243    
 -0.42225051    
 -0.73706627    
  0.35094419    
  0.40354770    
 -0.23472677    
  0.31225625    
 -0.59027624    
 -0.18232137    
  0.70461959    
  0.36801720    
 -0.88711500    
  0.32453465    
 -0.18741550    
 -0.49882713    
 -0.11149530    
   1.1453655    
 -0.23627990    
 -0.30155170    
  0.10088133    
 -2.04090010E-02
 -8.88873413E-02
  0.42683145    
 -0.28035593    
  1.68882385E-02
 -2.42142472E-02
 -0.10047054    
 -1.36427898E-02
 -0.47661877    
 -0.83556741    
   1.4213859    
 -0.21945597    
  0.24138097    
 -0.11207645    
  5.72142245E-09
  2.92186793E-02
  6.33927733E-02
 -0.14234523    
  5.51103503E-02
 -0.38031483    
  0.69901234    
  0.10536052    
 -0.27259207    
  0.12339950    
 -0.42500314    
 -1.25395274E-02
  0.51397544    
 -0.39794615    
  0.38081944    
 -1.35267787E-02
 -0.49921989    
  0.11778325    
 -0.48088911    
  0.60655475    
 -0.64411771    
  0.62381268    
 -5.14152832E-03
  0.38111627    
 -3.95024382E-02
 -0.95551157    
  0.29479969    
  0.25524679    
 -0.63965845    
  0.96706301    
  5.39631099E-02
 -0.41773498    
  0.38143703    
 -0.60031605    
   1.4614149    
  -1.2597775    
 -0.25629562    
 -0.23066220    
  0.75930566    
  0.31543905    
 -0.57912868    
 -0.32674938    
  6.92583621E-02
  0.43115464    
  0.16034275    
  0.50959027    
 -0.70934683    
  0.10485802    
  0.12129607    
 -3.05210594E-02
 -0.60993087    
  0.13827278    
  0.10965613    
 -7.38795102E-02
  8.56792852E-02
 -0.22241068    
  0.12710047    
  0.28445098    
  0.35229626    
 -0.14087169    
 -0.59409326    
 -3.62357013E-02
  0.19393888    
  0.18535657    
  0.17768107    
  0.15082301    
 -0.36449754    
 -2.62104045E-03
  0.20353003    
 -0.32032904    
  0.13757907    
  5.50139695E-02
 -0.10779657    
 -9.36856270E-02
 -0.12675157    
  5.58439679E-02
 -0.57571912    
  0.48899800    
 -0.28884432    
  0.42237553    
 -0.46029475    
  0.50209194    
 -0.41427565    
  0.55072695    
 -3.63677554E-02
  2.35303733E-02
 -0.18698370    
 -0.25398842    
   1.0250189    
 -0.61821610    
  0.33723599    
 -0.40070525    
 -9.87346396E-02
  0.10724565    
 -0.71600521    
 -7.81177431E-02
 -5.78941889E-02
  0.15320423    
  9.22060758E-02
 -0.33543646    
  0.29310229    
  0.81989878    
 -0.15137684    
  0.31365767    
  3.38340923E-02
 -0.29883334    
 -6.26053438E-02
  0.13878454    
 -0.15008391    
  7.12629110E-02
  0.21996392    
  4.23719315E-03
 -0.40019378    
  4.32165265E-02
  4.14261073E-02
  0.22719342    
  0.62999356    
 -0.59593803    
 -0.23267524    
 -0.16169098    
  0.58668208    
 -0.38631266    
 -0.34627628    
 -0.18462329    
 -5.68873845E-02
  0.40057516    
  0.30710033    
 -0.15294965    
  0.31462651    
 -0.49863023    
 -1.35596953E-02
  0.19475825    
 -2.84918454E-02
  0.11714040    
 -0.67531222    
 -3.59934717E-02
  0.31988060    
  0.27139044    
  0.90169197    
 -0.81831020    
  0.19556676    
  5.75237088E-02
  3.05832457E-02
 -0.47080725    
  0.44229212    
 -0.44551265    
  0.15783069    
  0.56393540    
 -0.66532469    
  0.40546510    
 -0.33769229    
 -0.18061379    
  0.88649970    
 -5.19596189E-02
  0.15351546    
 -0.83341753    
  0.30722666    
 -0.15558530    
 -0.10312977    
  0.34912571    
 -0.14340296    
 -0.18368322    
  0.32904890    
 -0.13409182    
  3.09075881E-02
 -0.32910818    
 -0.23377378    
  0.21548089    
 -0.52113509    
  0.37209928    
 -0.37209955    
 -4.23342027E-02
  0.55729645    
 -0.53590542    
  0.41424501    
 -0.26236418    
  0.25886163    
  0.31877279    
 -0.65314186    
  0.61146927    
  9.62768868E-02
 -0.97600979    
  0.77022713    
 -0.33944395    
  0.57614523    
  0.33177724    
 -0.40967575    
  2.50014123E-02
  0.25760472    
 -0.53790653    
  0.23999408    
 -0.62604111    
  0.32542244    
  0.53144509    
 -7.41079599E-02
 -0.16187285    
  0.22983921    
  0.21199347    
  0.41428533    
  -1.0524913    
 -7.50759020E-02
  0.48263514    
  0.41379857    
 -0.42855111    
 -0.11698721    
 -0.36454776    
  0.47940958    
 -0.69741136    
  8.20133239E-02
   1.1051522    
 -0.73169017    
  0.62589502    
 -0.64781374    
  0.58037221    
 -0.65512002    
  0.22135092    
  0.32582095    
 -0.70881331    
  0.26371288    
 -0.13237667    
  0.78144002    
 -0.22314337    
 -0.33823425    
  0.20268880    
 -0.11526591    
  0.39637437    
 -0.64704251    
  0.33314452    
 -0.35667509    
  1.76995732E-02
  0.79455233    
 -0.76289529    
  0.29262725    
 -0.32428464    
  0.20782232    
 -6.12185150E-02
  0.40882647    
 -0.46598482    
  0.44393116    
  0.31767392    
 -0.59455091    
 -0.90392387    
   1.2161882    
 -0.50917119    
  0.13628259    
 -4.67489511E-02
  0.94067621    
 -0.81314504    
  0.55676079    
 -0.57015383    
  6.52405396E-02
  0.10578157    
 -8.70112479E-02
 -0.22624765    
  0.60236061    
 -0.85441524    
  0.10735854    
 -0.38179538    
  0.25423428    
  0.47551551    
  5.95048852E-02
 -0.19515261    
  0.37014332    
 -0.25586349    
 -1.74296219E-02
  9.23085362E-02
 -0.54964554    
   1.1504841    
 -0.54624414    
  0.17215006    
 -0.73890662    
  4.89494130E-02
  0.12272501    
 -0.38317993    
  0.14941706    
  0.19352780    
 -9.53102112E-02
  0.86057323    
 -0.45081630    
 -0.17506728    
  0.21494688    
 -5.93394227E-02
 -0.57004118    
  0.23313232    
  0.31259844    
 -0.39213178    
  0.33220604    
  0.73955941    
 -0.74193746    
 -0.30046189    
  0.58635658    
 -0.63917398    
 -0.11863077    
  0.29812345    
  0.31147614    
 -2.94756200E-02
 -0.24310665    
  0.30121401    
 -0.27168185    
  0.68250883    
 -0.54666513    
 -0.11749447    
 -3.43495198E-02
 -5.39068412E-03
  0.35748547    
 -5.43822907E-02
 -9.85087976E-02
  0.12800942    
  0.28038821    
 -0.46503770    
  0.32035899    
 -0.28149712    
  0.56025594    
 -0.50997233    
 -0.25344890    
  0.31545210    
  0.38862404    
 -0.85822678    
  0.20241755    
 -0.22839294    
 -9.91729647E-03
   1.2204477    
 -0.89447159    
  0.18152197    
 -0.30652514    
  5.54962382E-02
  5.12821786E-03
 -0.22570419    
 -3.58927846E-02
  0.56576693    
  0.32290336    
 -0.86243927    
  5.96722960E-02
 -0.11625961    
  0.69827098    
 -0.66129208    
  0.47862950    
 -0.12857741    
 -2.11521517E-02
  0.67032361    
 -0.94463515    
  0.55782849    
 -0.82489109    
  0.41224495    
 -0.58078414    
  0.12260252    
   1.1553748    
 -0.56096238    
 -0.18610221    
  0.78015858    
 -0.46792266    
 -0.50598639    
 -0.17271286    
 -5.47506027E-02
  0.87835068    
 -0.45147127    
  9.94106457E-02
  0.35565138    
  0.19183396    
 -0.47593847    
 -0.10008347    
  -1.0498223    
   1.5328977    
 -1.96729731E-02
 -0.36570331    
 -0.43575194    
 -0.11318097    
  9.83110741E-02
  3.31522487E-02
  0.93921429    
 -0.58835328    
 -0.34005007    
  0.12136076    
  2.81709600E-02
 -0.36464301    
  0.25032625    
 -0.25925496    
 -0.13931374    
  0.42923534    
 -3.41329575E-02
 -0.48117679    
  6.52405098E-02
  4.12430651E-02
  0.38161385    
  0.11701626    
 -7.31646642E-02
 -0.28438720    
 -1.76997390E-02
 -0.27584758    
  0.11122562    
 -0.16561987    
 -2.51585618E-02
  2.51584034E-02
  1.84620246E-02
  7.62834176E-02
 -0.10724533    
  1.25000067E-02
 -6.23051031E-03
  0.14518218    
 -0.12048943    
 -3.75959281E-08
  0.14188047    
 -2.13910267E-02
   1.3533245    
 -0.56486678    
  5.96124716E-02
  2.51441672E-02
 -0.12742282    
 -3.39014828E-02
 -0.98348516    
  0.94288409    
  0.49017170    
  -1.1453739    
  0.18850815    
  0.64115822    
 -0.13121401    
  0.13815011    
 -0.38606906    
  0.88530695    
 -2.54971888E-02
 -0.59354216    
  0.16043894    
  0.24068794    
 -0.12388842    
 -0.56752092    
  0.38912874    
 -0.30269617    
  7.66072273E-02
  0.38459980    
 -0.12838095    
  0.14431784    
 -0.15811102    
 -0.50774378    
 -0.22314338    
  0.74010438    
  -1.2256119    
   1.6218605    
 -0.65084499    
  0.51731330    
 -0.39493856    
  2.32869536E-02
 -0.15756655    
  0.34583810    
  0.37680969    
 -0.67871684    
 -0.39124003    
  0.91798413    
 -0.67470562    
  0.46875682    
 -6.21850006E-02
  0.14589939    
 -0.37625924    
  7.51021802E-02
  0.41660011    
 -0.22655633    
 -0.36772469    
  0.17509374    
  0.55887544    
 -0.52575147    
 -0.12533017    
  5.25708944E-02
  0.49561644    
 -0.30925965    
  3.08394618E-02
 -0.22803639    
 -0.61205691    
   1.1299421    
 -0.33420190    
  0.23531407    
  5.36201149E-03
 -0.27998728    
 -9.64901969E-02
  0.16264860    
 -0.17309256    
  0.66789645    
 -0.85179442    
  0.32787305    
  5.09525351E-02
  0.27244779    
 -0.70639235    
  0.33169898    
 -0.18904255    
  0.18183957    
 -0.22314374    
  0.32173422    
  0.27006057    
 -0.69983619    
 -6.23040199E-02
 -0.25951114    
  0.42077929    
 -5.30543812E-02
  0.99158829    
 -0.67080659    
  0.36915481    
 -0.90748698    
  0.14442793    
  0.64547724    
 -0.62499839    
  0.73126280    
  1.13177383E-02
 -0.49540386    
  3.88145782E-02
 -0.11556447    
  0.64947200    
  3.36535946E-02
 -0.42801991    
 -0.14974518    
 -0.11394432    
  0.17366356    
 -1.70525927E-02
 -0.23426180    
  0.98005229    
 -0.85745025    
  9.43107456E-02
  0.37156349    
 -0.37406689    
 -0.15707894    
 -0.43371964    
  0.57818806    
 -5.20950630E-02
  0.30819231    
  0.18917426    
  8.09718017E-03
 -0.47907689    
  0.35563281    
 -0.31231394    
  0.16935340    
 -2.55875438E-02
  0.19732735    
 -0.10654339    
 -0.17877737    
 -0.21200305    
  7.30661973E-02
  7.06176758E-02
  1.25471232E-02
  3.67239974E-02
  5.15338629E-02
 -6.87291753E-03
  -1.1408720    
  0.87965637    
  0.25660729    
 -0.42529094    
   1.1138085    
 -0.86210144    
  5.47932275E-03
  0.47409377    
 -0.41314778    
 -0.48294038    
 -0.14310068    
 -0.47772583    
  0.62498462    
 -0.10030168    
  0.56874818    
 -0.37729415    
  0.50169331    
  0.38382599    
 -0.23295732    
 -0.14857784    
  7.70458877E-02
  0.16558610    
  3.18048783E-02
 -0.44628707    
 -0.11202524    
  0.68398660    
 -0.53987330    
 -0.90321875    
   1.1471962    
 -0.67881739    
 -0.19706394    
  0.96649444    
 -0.18571697    
 -0.10763056    
  0.33394396    
  1.60403928E-07
 -0.25390086    
 -0.36101317    
  0.29600829    
 -0.14712739    
 -0.25833759    
  0.34654927    
  0.66369396    
 -0.36290547    
 -0.38899991    
  -1.1671935    
   1.0381805    
  5.73404878E-02
 -0.36600643    
  0.74533302    
  0.21463309    
 -0.28256679    
 -0.12033731    
  0.57087851    
 -0.51130760    
 -0.14495628    
  0.23477492    
  5.56889661E-02
 -4.25595641E-02
 -4.44516651E-02
 -6.09086938E-02
 -0.34569353    
  0.66546375    
 -0.10146951    
 -0.13491921    
 -7.61612803E-02
  0.12812097    
 -0.25857413    
  9.38185230E-02
  0.24965453    
 -0.13242449    
 -0.33293858    
 -0.39167157    
  4.90076281E-02
  0.29526192    
  8.97044539E-02
  0.11712535    
  6.37159273E-02
 -4.54625003E-02
  0.45994031    
 -0.30247301    
 -6.61584884E-02
 -0.62919837    
  5.59283197E-02
   1.1409395    
 -0.17486280    
  0.12131548    
 -0.71453083    
  8.55693072E-02
 -0.16034280    
  2.45412234E-02
 -0.20438135    
  0.11902134    
  0.17237130    
 -0.23361485    
  0.55408669    
  0.19368166    
 -0.34113440    
 -0.22431245    
  0.43049049    
 -0.12541674    
 -0.20234831    
 -9.68947038E-02
  9.42524299E-02
  5.15579060E-02
 -0.59282434    
  0.26933298    
  0.24783616    
 -0.44696474    
 -8.39346871E-02
  0.44018579    
 -8.99832547E-02
 -0.33647215    
 -0.45915356    
   1.0291052    
 -0.50399369    
 -0.47597870    
   1.2566693    
 -0.49407244    
 -0.33455729    
  0.49643692    
 -0.28046176    
  0.32041365    
  1.55441891E-02
 -3.66532058E-02
  4.17815372E-02
  7.86647797E-02
 -0.39138016    
  4.44519334E-02
  0.32057971    
  0.60966009    
 -0.83159059    
 -0.22693861    
  0.71570444    
  5.95306605E-02
 -0.38381004    
  6.71060830E-02
 -7.23774685E-03
  3.80095653E-02
  0.37308955    
 -0.16166930    
 -0.17031839    
  3.51686664E-02
  0.30957863    
  0.23730594    
 -0.95776409    
 -3.64881568E-02
  0.32579771    
  0.43273211    
 -0.40388408    
  6.42423704E-02
  0.17114840    
 -0.12766299    
 -0.13901743    
 -6.56803921E-02
  0.47683406    
 -0.47944829    
  0.17047133    
 -0.12193079    
  0.83583248    
 -0.73622400    
 -0.60877275    
 -0.66451544    
   1.4878167    
 -0.42199433    
  0.13976200    
 -0.19986576    
  0.85610831    
 -0.61368293    
 -8.95399377E-02
  1.25788497E-02
 -0.27773184    
 -0.14157876    
  0.81976318    
 -0.51138389    
 -0.23862576    
  0.43343893    
 -0.36161330    
  5.45882322E-02
  0.23061566    
  3.65448892E-02
 -3.15942578E-02
 -0.40176809    
  0.64204800    
  7.29979947E-02
 -0.16443184    
 -0.21256146    
 -2.93746106E-02
 -1.08990688E-02
 -0.28676918    
  0.43187723    
  0.49023581    
 -0.18087116    
 -0.15996449    
 -0.48729497    
  3.58931050E-02
 -5.60277104E-02
  0.77761281    
 -0.22042145    
  0.35977691    
 -0.88035870    
  0.81888676    
 -0.31002387    
 -0.18507567    
 -0.18374093    
  0.66139847    
 -0.74428606    
  0.31282625    
  0.47310257    
 -0.89679158    
  0.25704521    
  0.67430413    
 -0.69043350    
  0.39547873    
 -0.32486096    
 -0.79963052    
  0.40171254    
  0.34609297    
 -0.38051307    
  0.13450384    
  0.25921980    
  0.56745881    
 -0.39879099    
 -0.70429564    
  0.97295088    
 -0.30018938    
 -0.11122563    
  0.58522606    
 -0.34132746    
 -0.26196352    
 -0.52569240    
 -0.40106952    
   1.1847095    
 -4.10733186E-02
 -0.39919546    
  0.19525819    
 -0.53423375    
   1.1330986    
  -1.1287221    
  0.72325706    
  7.93906227E-02
 -0.37558314    
 -0.44025114    
  0.30305013    
 -8.87956321E-02
  0.16430317    
  0.96016276    
 -0.75536811    
  0.73426545    
  -1.0244198    
  0.12107792    
 -0.22900867    
  0.60880613    
 -0.14156380    
  0.45198512    
 -0.59810352    
  0.44126093    
 -0.23478913    
  0.10101272    
 -0.37933871    
  0.81948960    
 -0.98420179    
  0.34512201    
 -0.19483994    
  5.65121956E-02
  2.17399467E-02
  1.33514004E-02
  0.46301657    
 -0.39384681    
 -0.10977088    
 -0.36221525    
  0.43415010    
  4.52340394E-02
 -9.26111192E-02
  0.13117027    
  0.51224297    
 -0.38167104    
 -0.16913073    
  0.31554577    
 -0.18447448    
  0.56207603    
 -6.20844774E-02
 -0.88097423    
 -0.12054700    
  0.12996636    
 -0.23098655    
 -9.05969739E-02
 -0.12861738    
  0.64545918    
  0.14121373    
 -0.16989915    
  0.13121404    
  0.13440098    
 -0.11829005    
  0.24034616    
 -0.22000663    
  0.25874379    
 -0.57134211    
 -0.28057173    
  0.85191405    
 -0.15472661    
 -0.16632134    
  9.31433439E-02
  5.89642636E-02
  0.37711889    
 -0.58302933    
 -0.21813096    
 -6.26941351E-03
 -0.26079300    
  4.07330552E-03
  0.52294683    
  8.98187831E-02
 -4.04547565E-02
 -0.37385967    
  0.91762310    
 -0.77496678    
  4.79642041E-02
  0.77509511    
 -0.86737978    
  0.40243953    
 -0.14310060    
  0.40934253    
  0.31478828    
 -0.52028644    
  0.34942436    
 -0.46412277    
 -0.13200946    
 -0.12694922    
  0.16513994    
  5.02387509E-02
 -0.15118563    
 -0.26547778    
  0.57494175    
 -0.18765877    
 -0.74492341    
  0.22410923    
  0.27505443    
  0.12654209    
  0.52925956    
 -0.54751277    
  6.12435229E-02
  1.23003889E-02
  7.30811758E-03
  0.14229147    
 -0.16437815    
 -8.27344954E-02
  0.20629072    
 -0.17707206    
  0.49072993    
 -0.38877803    
 -9.93374139E-02
  2.57747304E-02
  5.20564206E-02
  1.91393476E-02
 -0.43187714    
  0.68949085    
 -1.47604896E-02
  0.34939951    
 -0.42465207    
 -0.83270895    
 -2.33108979E-02
   1.5145051    
 -0.63472170    
 -0.55619717    
  0.52236301    
 -0.10896576    
  0.45893812    
 -0.43221045    
  0.45617199    
 -0.55787623    
 -0.51326168    
 -0.54950428    
   1.1241060    
 -0.25393298    
  0.35194409    
  0.51537949    
 -0.43565613    
  5.04307300E-02
 -0.23045599    
 -0.17774467    
 -0.32394817    
 -0.73966736    
  0.90992153    
  0.20443940    
 -0.44531104    
  0.26298949    
 -0.44044492    
  0.32811585    
  0.79289746    
 -0.40151706    
  0.17916457    
 -0.11728898    
 -0.61207950    
  0.38615403    
 -5.14399111E-02
 -0.12145567    
  0.10071400    
  8.94214865E-03
  6.32393062E-02
  0.19432005    
  4.92269583E-02
 -0.20261334    
 -1.07526276E-02
 -8.14135373E-03
  5.04753999E-02
  0.31515110    
  0.13424018    
  8.23036581E-03
 -0.42199433    
 -0.20763914    
 -0.32850388    
 -0.38641670    
 -9.90908518E-02
   1.0116010    
 -0.23521079    
  0.39368129    
  0.12160722    
 -0.12809363    
 -0.15198372    
 -0.13497533    
  0.19381581    
  8.22380781E-02
 -1.10254483E-02
  5.39503321E-02
  0.37849408    
 -0.58290666    
  6.24421723E-02
  0.34130326    
 -0.36581409    
  0.53339779    
 -0.54086965    
 -0.23572247    
  0.23572241    
 -9.70615670E-02
  0.16705433    
  0.15514922    
 -0.15049787    
 -0.10768352    
 -0.19637311    
  0.14603157    
  0.70932007    
 -0.64105219    
  0.38322294    
 -0.32170299    
 -0.14622691    
  0.20192555    
  6.76374286E-02
 -0.12812102    
  0.23601015    
 -0.25293913    
  9.53102037E-02
 -0.27373692    
 -0.40400842    
  0.18304922    
  0.39938605    
 -0.10265399    
 -7.57725984E-02
  1.44719686E-02
  0.69458288    
 -0.62252957    
 -0.15593477    
 -3.49797793E-02
  0.58382362    
 -0.30835131    
 -0.17986755    
 -0.83851290    
  0.92576951    
 -5.54156229E-02
 -0.28105620    
  0.19792244    
  0.14124149    
  0.23383899    
  8.36369172E-02
  0.11276963    
 -2.65739132E-02
 -0.19133870    
 -0.18319173    
  0.18101527    
 -0.19680496    
  0.16357954    
  0.49995580    
 -0.39527145    
 -0.50006545    
  0.21035306    
  0.36208057    
 -0.32223442    
  0.23144248    
 -0.20827518    
  0.73060477    
  0.11012842    
 -0.83060658    
  0.24062207    
 -0.43766126    
  0.23412590    
  0.15692084    
  8.73571113E-02
 -7.49859661E-02
 -0.54840821    
  0.18409315    
  0.41816676    
 -0.51731926    
  0.40437880    
  7.33314082E-02
 -0.38151205    
  0.52083474    
 -0.60087705    
  0.66552562    
 -0.15855359    
  -1.1810708    
  0.78042048    
 -0.14554222    
   1.0554730    
  -1.0893744    
 -0.57001454    
  0.20343824    
  0.29881406    
 -0.53952396    
  0.14689097    
  0.86125171    
 -9.18520764E-02
  0.12813699    
 -0.48662198    
  0.69314724    
  0.29039577    
 -0.94446182    
 -0.33647224    
  0.30100775    
  0.20492813    
 -0.16598509    
   1.0065374    
  0.22517192    
 -0.94402748    
  0.43623689    
 -0.26219594    
  0.11948346    
 -0.40643650    
  2.30559912E-02
 -0.55748153    
  0.87463927    
  0.46193177    
 -0.81683010    
  3.48871499E-02
  0.62517440    
 -0.66599631    
  6.06244542E-02
  0.18138726    
 -0.36202970    
  0.43195677    
 -0.19946094    
  0.21887936    
 -0.30782679    
 -0.20942990    
   1.0138793    
 -0.57898277    
  0.23467793    
 -0.36589170    
 -0.52324831    
  0.11778291    
  0.80739677    
 -0.47603929    
  3.08577772E-02
 -0.13590214    
  0.74554765    
 -0.74554759    
  4.63760868E-02
  5.00840396E-02
  5.85941635E-02
 -0.25131464    
  0.62091374    
 -0.53100288    
 -0.78654814    
  0.48819372    
  0.36309186    
 -0.12715505    
  0.18232167    
  0.16857398    
  0.19457719    
  2.52195243E-02
  0.24811645    
 -2.53992241E-08
 -0.57619476    
 -0.33487785    
  0.42873612    
  4.83075809E-03
 -0.33791894    
  0.52224648    
 -0.39252296    
  0.89044023    
 -9.71388593E-02
 -0.73285103    
  0.14291453    
  0.15656893    
 -0.54880488    
 -0.14227393    
  0.71763813    
 -0.18312842    
  0.47030631    
  -1.2156390    
 -6.86286539E-02
 -1.65292285E-02
  0.47692400    
   1.0418596    
 -0.94341934    
 -0.37469336    
 -0.13613214    
  2.06194241E-02
 -0.15415083    
  0.84984577    
 -0.35340869    
  0.94627148    
 -0.11462365    
  0.23381215    
 -0.73521835    
 -6.45384490E-02
 -0.48794118    
  0.23304905    
 -0.10975077    
  0.32497796    
 -0.50410450    
  0.12149765    
  0.28556117    
  0.52159548    
 -0.28453633    
 -0.19649161    
  3.89854647E-02
 -0.25299641    
 -6.25204146E-02
  0.84787363    
 -0.72651303    
 -0.12136091    
 -0.20516115    
 -0.14348184    
  5.69809228E-03
  3.90020125E-02
  2.16225125E-02
  1.06382854E-02
  0.10536040    
 -4.38028574E-02
  0.37686753    
  0.11588509    
 -0.35797840    
  0.24550061    
  0.51082581    
  6.32621497E-02
 -0.24640040    
  0.73514509    
 -0.41491017    
  5.53775951E-02
 -0.40294302    
 -0.26035115    
 -0.14008901    
 -0.28019163    
 -8.83691311E-02
 -1.64389387E-02
  0.66797090    
 -0.93199408    
  0.98978192    
  0.73118454    
 -0.82062960    
  5.68332635E-02
  0.18140009    
  0.40699983    
  -1.0506990    
  0.37277266    
  0.92889971    
 -0.39773849    
 -0.36713269    
 -0.33135727    
  0.57380044    
 -0.10827111    
  5.45391589E-02
 -0.53445721    
  0.45264342    
 -0.14345527    
  0.36936009    
 -0.51512384    
  0.41058037    
  0.36945027    
 -0.83375585    
  0.30777109    
 -0.27581933    
  0.10724565    
  0.12715495    
 -0.21262670    
 -0.14191797    
 -0.54204071    
  0.67468494    
 -0.36737981    
 -0.27137333    
  0.76683474    
  7.62523189E-02
  0.58778656    
 -0.48217309    
 -0.23806053    
 -0.39970148    
 -0.76460606    
   1.4181877    
 -0.13931374    
  1.28043797E-02
  0.41475165    
  2.48974189E-02
 -0.51082575    
 -0.18232170    
  0.64099061    
  8.44172388E-02
 -0.46178350    
  0.26603892    
  0.18937536    
 -0.64938998    
  0.84467340    
 -0.66848642    
 -0.25571993    
  0.15035942    
  0.11047576    
 -0.37283978    
 -0.20479432    
 -0.29376116    
  0.13124223    
  0.50546366    
 -0.65516812    
  8.33814964E-02
  0.28195131    
  0.59826797    
  0.37498951    
  0.11814489    
 -0.30765820    
 -0.19739515    
 -0.24312584    
  0.75825906    
  4.20819335E-02
 -0.70142317    
  0.31971207    
  0.25599813    
 -0.63858807    
 -0.14582767    
  0.83602029    
 -0.32792917    
 -0.39525056    
  0.17056558    
 -5.82176894E-02
  0.62987930    
 -0.48550764    
  4.60912623E-02
  0.10873333    
 -0.39341676    
  0.31354240    
 -7.96780661E-02
 -5.10439798E-02
  0.81397331    
 -0.64672774    
 -0.20537007    
  0.10561979    
 -0.12921166    
  0.15906484    
 -9.48580280E-02
 -0.24387956    
 -0.41503438    
 -0.45473608    
   1.0986124    
  4.68641408E-02
 -0.16181056    
 -0.79129422    
  0.46216062    
   1.3149081    
 -0.83121932    
  0.32461300    
 -0.19503355    
  1.90077312E-02
 -8.51113722E-02
 -0.28844172    
  0.46924347    
 -0.28895044    
 -0.11841787    
  0.32415187    
  2.85149924E-02
 -0.26517934    
  0.72153628    
 -0.50997770    
 -0.20114173    
  0.12409580    
 -0.19105533    
  0.48102322    
 -0.11799698    
  0.15662493    
 -0.59141779    
  0.16430315    
  0.30458367    
 -0.54620528    
  0.52360529    
  6.98813498E-02
 -0.60317993    
 -7.06177801E-02
 -0.12214778    
 -0.22412807    
  0.25894806    
 -0.11256836    
 -0.32378706    
  0.20173980    
  0.43390289    
  0.80919826    
 -0.75759339    
 -0.33824891    
  0.87650543    
 -0.42376623    
  1.57070514E-02
  6.04719333E-02
 -0.16439046    
 -7.16725141E-02
 -0.27232081    
  0.13302325    
 -0.40724599    
  5.71585186E-02
  3.47429365E-02
 -0.29912949    
  0.13517471    
 -0.16862255    
  9.71638262E-02
  6.15366455E-03
  1.82373896E-02
   1.5899727    
  -1.4444649    
 -0.13353154    
 -1.46548032E-07
  2.35303361E-02
  2.29895897E-02
  7.09713674E-08
 -5.84964044E-02
 -1.21213980E-02
 -2.46925727E-02
  0.42199424    
 -0.37320438    
  0.76491392    
  3.00158560E-02
 -0.41763547    
 -0.27014956    
  0.35614020    
 -0.42246279    
  0.58460701    
  4.05673981E-02
  0.43657658    
  1.17879733E-02
 -0.19095229    
 -0.11512692    
 -9.45147797E-02
  2.87375059E-02
  0.77862298    
 -6.02997877E-02
 -0.77965665    
  0.28163984    
  -1.0895623    
   1.1361858    
 -8.60257000E-02
 -0.60929281    
  0.79043156    
 -0.43855062    
  0.44052145    
 -0.51345378    
  0.28190896    
  0.11916074    
  -1.1074618    
  0.64884669    
  0.19845083    
  0.26675022    
  3.86314280E-02
 -0.42674252    
 -0.33389476    
  0.89074200    
  0.28444204    
 -0.60659939    
  0.62451851    
 -0.79972279    
  0.43047899    
  0.17205818    
 -0.42224416    
 -0.36687911    
  0.45431328    
  0.29578865    
  5.38849570E-02
 -0.56991446    
 -0.13643402    
  0.27682605    
 -0.21874520    
 -0.29713109    
 -0.25857413    
   1.6522254    
 -0.80025417    
  0.58623147    
 -0.59324884    
  7.02440366E-02
 -9.64050367E-02
  0.27617007    
 -0.25707647    
  0.11383502    
 -0.14018404    
 -0.15739210    
  0.54159743    
 -0.45980772    
  0.53308880    
 -0.75819802    
  0.77646339    
 -0.62184411    
  0.73711026    
 -0.38946488    
 -0.26933300    
  0.17144005    
 -0.81641579    
 -5.59941381E-02
  0.92359364    
 -4.89980690E-02
 -0.22697161    
 -0.41095951    
  0.72966254    
  5.42770959E-02
 -0.28391579    
 -0.45953247    
 -0.49247658    
  0.93175495    
 -2.06727963E-02
  0.19615056    
 -0.26645002    
  0.90898114    
 -0.77544975    
  0.47184038    
 -0.36942509    
  0.80501330    
  -1.1256816    
 -0.32074311    
  0.26430160    
 -0.44830516    
 -8.97702128E-02
   1.0724914    
 -0.27952382    
  0.26236445    
 -0.22555046    
 -0.13663451    
  8.21655095E-02
  0.28577197    
  0.43001756    
 -9.99998394E-03
 -0.88354146    
  0.14674182    
 -0.47473937    
  0.17738664    
  8.78943205E-02
 -0.68991619    
  0.41616055    
  0.54922789    
 -0.13951616    
  0.23772585    
 -0.20166123    
  0.25584534    
  0.16494215    
  0.41318703    
 -0.72562134    
 -0.29668748    
 -0.54087788    
  0.45506203    
  0.38981149    
 -0.34085092    
  0.73492414    
  0.10993270    
 -0.25026751    
 -0.26104677    
  0.47092021    
 -0.26205909    
 -0.20886101    
 -2.47539356E-02
  0.18064909    
  0.12010504    
  0.10052510    
 -0.21229649    
 -0.28906626    
  0.19789687    
  0.13976203    
  0.23180158    
 -0.28872779    
 -2.09402409E-03
 -3.19516882E-02
 -0.22748193    
 -0.50091124    
 -0.49451691    
   1.2400780    
  0.27859846    
 -0.40546504    
  0.17869192    
  0.44959462    
 -0.37188590    
 -0.78509867    
   1.1874436    
 -0.68319696    
  0.59299839    
 -0.63083428    
  0.46128970    
 -0.50597519    
 -7.24549666E-02
 -0.13601197    
  0.17289522    
 -0.34205881    
  0.29937795    
  0.11260160    
 -0.35112438    
 -0.30380139    
   1.1505719    
 -0.38976637    
 -4.54079285E-02
 -0.43398511    
  0.80714959    
 -0.30010450    
 -0.20624150    
 -3.40941027E-02
 -6.87865093E-02
 -0.30118901    
 -2.11422406E-02
 -0.21887903    
  0.83660233    
  0.57464385    
 -0.30732915    
 -0.59096634    
 -0.12537527    
  0.17507526    
  0.49432671    
 -0.25078622    
 -6.12185150E-02
  0.17131864    
  0.41253248    
 -0.14364269    
 -0.37188864    
 -0.23560315    
  0.30836225    
  0.14660357    
 -0.33420220    
 -0.32909214    
  0.19329071    
 -0.51588905    
  0.56899869    
 -0.69314724    
  0.77848095    
  0.30273965    
 -0.35417175    
  0.60916144    
  5.15198000E-02
  0.27432197    
 -0.61857182    
 -0.21107090    
 -0.12499660    
  0.62728584    
 -0.43696970    
 -0.62306201    
  0.57509136    
  1.95752477E-07
  0.17945071    
 -6.57713339E-02
 -0.16406824    
 -0.25464213    
  0.90151554    
  3.32700051E-02
 -0.68532455    
  7.76187656E-03
  0.58146656    
 -0.71352631    
 -0.14536570    
  0.18005148    
 -3.46855372E-02
   1.1795597    
  -1.0842494    
 -0.27880901    
 -0.40369999    
 -2.68112347E-02
  0.57196140    
  0.53026754    
 -0.43942907    
 -0.70158595    
  0.41483748    
  0.50708747    
  2.66090985E-02
 -0.36894131    
 -4.86318097E-02
  0.30170313    
  6.65328056E-02
 -0.15914397    
 -0.30307388    
  0.26180276    
 -0.36150205    
 -5.81074357E-02
 -9.40287560E-02
 -0.24329834    
  0.57909966    
  0.15223122    
 -9.99317914E-02
  6.77180290E-02
 -0.53390753    
 -0.48741305    
   1.0847427    
  0.91963696    
 -0.98603976    
 -2.25581175E-07
  0.66744637    
 -0.37455437    
 -0.63475239    
  8.45573470E-02
  0.83843368    
 -0.36939555    
 -7.26227164E-02
 -0.13613231    
 -1.80183910E-02
 -0.23841083    
  0.28575724    
  0.24938594    
  3.10446396E-02
  0.11535408    
  0.36847258    
 -0.66266125    
  0.48490500    
 -0.31264266    
 -2.20011361E-03
 -0.10194005    
 -0.55657148    
 -0.15131792    
  7.62275606E-02
  0.41156265    
 -4.96545312E-08
 -0.59205109    
  0.83624792    
  0.12516296    
 -0.23582858    
  0.46734059    
 -0.48884669    
 -0.21435067    
  0.40434229    
 -0.21754107    
  0.20396638    
 -0.24385792    
  4.26805802E-02
  0.43744597    
 -0.27576298    
  0.53146410    
 -0.67110789    
  4.26729135E-02
 -0.97130132    
  0.61797756    
  0.72064680    
 -0.54703695    
  0.62359625    
 -0.80842102    
  0.10686328    
  0.38268486    
  0.54969192    
 -0.34234035    
 -7.38199651E-02
 -0.35725123    
  0.22141306    
  0.17536889    
 -0.23239149    
  0.29620326    
  0.14841998    
 -0.55844069    
  0.12112592    
 -0.38266858    
  0.60581219    
  0.39831966    
  5.94737642E-02
 -0.56207591    
 -0.12372740    
 -0.26995373    
  0.28927827    
  0.48661140    
 -0.13521336    
  9.92814377E-02
 -1.07279159E-02
 -0.43279967    
  0.59593511    
 -0.61270177    
  0.35425669    
 -0.31169689    
  0.52187544    
 -0.46125078    
 -0.18362947    
  7.56026655E-02
 -0.29092368    
  0.95075500    
 -0.65016925    
 -0.35393125    
 -9.32577103E-02
  0.23063400    
 -0.22688173    
  0.12648407    
  0.32174864    
 -0.38299224    
 -0.15123081    
  0.86004418    
 -0.23443328    
  0.12888099    
 -0.32350478    
 -0.12110417    
  0.24798204    
  0.59115583    
 -0.18258047    
 -0.34301534    
 -0.34393978    
  0.54002482    
 -0.36752504    
  0.48130313    
 -0.75096661    
 -0.41058001    
  0.19083235    
 -0.37008181    
  9.92067233E-02
  5.53996768E-03
 -0.13590214    
  5.53987995E-02
  0.13427974    
 -0.12237488    
  0.24073918    
  0.45536217    
 -0.27304065    
  0.90694511    
 -0.20032288    
 -0.40164843    
  0.31167734    
 -0.34952760    
 -0.53181577    
 -0.18232144    
  0.93905985    
  0.11620189    
 -0.16974270    
  0.11332852    
 -7.41078109E-02
 -0.21357425    
  0.11513410    
  0.34627634    
 -0.12366331    
  2.92906947E-02
 -0.31203088    
 -0.31915835    
   1.0359668    
 -0.79286879    
  6.47286847E-02
 -0.70749450    
  0.42265761    
 -5.44880927E-02
  0.24998006    
 -8.78612027E-02
  0.88870257    
 -0.68340468    
  1.92050040E-02
  0.19671014    
 -7.89272040E-02
 -0.12050432    
  8.85994881E-02
 -0.46453246    
  0.21677433    
 -2.91755255E-02
  0.69479078    
 -1.32234115E-02
 -0.24161585    
 -0.27365676    
  0.11312947    
  0.40380549    
  0.27177539    
 -0.56278527    
 -0.11031093    
  0.58447278    
 -0.48983946    
  2.23221630E-02
 -0.17835589    
 -0.20096394    
  0.51533169    
 -0.11633908    
  0.37766543    
 -0.57569385    
 -0.23042580    
  0.62082636    
 -0.47000375    
  0.23111190    
 -0.33965188    
 -1.92933083E-02
  0.19948949    
 -0.14576374    
  0.59119964    
 -0.43222526    
  0.27580088    
  0.10754935    
 -0.47394705    
 -0.67041880    
  0.20271170    
  0.52086657    
 -0.20826836    
  0.85684013    
 -0.37184837    
 -0.47497451    
  0.33789507    
 -8.91680643E-02
  0.40027034    
 -0.29232258    
  0.10791527    
 -0.19028628    
  0.28198397    
 -0.21366462    
 -0.21200305    
  0.26706263    
 -0.94000739    
   1.0214227    
  1.63270049E-02
 -0.14575136    
 -0.28846297    
  0.37156346    
 -3.50914821E-02
  0.44485745    
  8.23511332E-02
 -0.65058744    
 -1.27066495E-02
 -0.29195356    
  0.90665549    
 -0.43280640    
 -0.20256801    
  0.97362304    
 -0.88617671    
 -0.15494822    
 -7.53982142E-02
 -0.33707497    
 -4.75250520E-02
 -0.32066861    
  0.81093019    
  0.20067072    
  0.58309460    
 -0.58087981    
 -0.47889271    
 -0.42530361    
 -0.24664131    
  0.70358205    
  4.73060310E-02
  0.39328995    
 -0.20986903    
 -0.56443501    
  0.20461565    
  0.54030818    
 -0.28462866    
 -0.13353160    
  0.60581899    
 -0.15827845    
 -5.96505478E-02
 -0.20382769    
 -0.10054105    
  0.46960276    
  0.36525521    
 -0.78790098    
  0.66208863    
 -5.17913662E-02
 -0.32261500    
  9.40582380E-02
 -0.17276394    
 -0.16999093    
  0.66631985    
 -7.20186979E-02
 -0.72615349    
 -0.36921740    
  0.40546504    
  0.66024965    
 -0.27109796    
  0.50819063    
 -0.60481733    
 -3.19046378E-02
  0.13290778    
  -1.1029887    
   1.1847095    
 -0.16121769    
  6.85197562E-02
 -0.29878110    
  0.85238683    
 -0.90744650    
  0.37351343    
  0.22573748    
  6.88447291E-03
 -0.32793260    
 -0.33647215    
  3.27897891E-02
  0.96906656    
 -5.27760684E-02
 -0.73396921    
 -8.40831175E-02
 -0.46883488    
  0.24715216    
  0.40546522    
  0.12773618    
  0.37429205    
 -0.31404525    
 -0.48299080    
  0.39009717    
 -0.24721423    
  0.29684678    
 -8.56723636E-02
 -0.67047054    
  0.18007703    
 -0.42819342    
   1.0434803    
 -5.40670231E-02
 -2.37849150E-02
 -0.12823154    
 -0.50339055    
 -0.60271251    
  0.19105507    
  0.28923354    
 -0.26469246    
 -0.42381418    
 -0.52324814    
   1.5548496    
 -0.49879703    
 -0.14603136    
  0.97846812    
  3.02702617E-02
 -0.44643047    
  0.63408947    
 -0.34372282    
 -4.38428037E-02
  0.12367900    
  0.18890037    
 -0.12885825    
  0.52333426    
 -0.56619811    
 -0.21045056    
  0.75852984    
 -0.42678797    
 -0.45290908    
  3.33362855E-02
  0.24326740    
  0.89498550    
  -1.1547825    
  0.24425229    
 -0.11322425    
 -4.17971648E-02
  8.75196084E-02
 -7.23903254E-02
  0.43408078    
 -0.23833609    
 -0.51909006    
  0.13560398    
  0.62957436    
  9.03839692E-02
 -0.36400852    
  0.20985782    
 -0.35726300    
  0.46632054    
 -0.29632935    
 -0.28520384    
 -3.69788073E-02
  0.16097660    
  0.19535585    
 -0.34950629    
  0.56446332    
 -0.56446296    
  0.23799863    
 -0.24140598    
 -0.38185519    
  0.41871029    
 -3.29498202E-03
 -8.60879794E-08
  0.22380343    
 -0.24717662    
  8.10815319E-02
  0.25200638    
 -0.13180359    
  0.56669402    
 -2.05865130E-02
 -0.66631067    
  5.75045124E-02
 -0.16598509    
  0.53348356    
 -0.40343055    
  0.87648433    
 -1.66350640E-02
 -0.57292986    
  3.37490737E-02
 -0.14497462    
  0.19460726    
  0.24521400    
 -0.64333773    
 -0.20450929    
 -3.92206199E-02
  0.57885802    
 -0.57486588    
 -0.34930310    
  0.17570841    
  0.66673517    
  0.30037507    
 -0.35538894    
  0.30362111    
 -0.82912117    
  0.43685156    
  0.52366412    
  9.96870175E-02
 -0.76818246    
 -0.23293172    
  0.75666076    
 -0.35942584    
  0.62621844    
 -0.31606323    
 -0.15011822    
  0.22220393    
 -0.56621671    
  2.29141992E-02
  0.64678138    
 -0.23593700    
  0.16573277    
  0.21364415    
 -0.78055894    
  0.41397589    
  0.20432340    
 -0.48076925    
 -2.25999411E-02
  0.13353147    
 -0.21691315    
   1.0713285    
  -1.1321472    
 -0.13778362    
  0.42298755    
  2.20867116E-02
 -0.38981161    
  0.57536411    
 -0.13353163    
 -0.25593352    
  0.19170222    
 -0.19170217    
  8.82504955E-02
  0.75649291    
 -0.51125193    
 -0.10559744    
  9.91802290E-02
 -4.30116244E-03
 -0.39368114    
  0.24275804    
  5.12931757E-02
 -0.29725134    
 -0.61903936    
  0.81620729    
  7.84220621E-02
 -4.98856530E-02
 -0.24839592    
  0.77344215    
 -0.46547550    
 -3.68139036E-02
  0.41376406    
  0.14012115    
 -0.15847021    
 -0.56679618    
  0.37839577    
 -0.65721512    
  0.49660733    
 -0.33408836    
 -0.82858509    
   1.2429000    
 -8.02263170E-02
  0.12122437    
 -0.25373372    
  0.28084686    
  0.35482129    
 -0.44520527    
 -0.39873108    
  0.59632587    
  4.34065685E-02
 -0.49038684    
 -0.27809417    
 -0.24046841    
  0.69071716    
 -0.21950045    
  0.32995760    
 -0.12516303    
 -0.11778296    
 -0.39304247    
  0.41773519    
 -0.12083626    
 -0.40546492    
  0.44445059    
 -0.50593567    
  0.35716248    
 -0.28200978    
  0.25782934    
  0.41243383    
 -0.21335356    
 -0.39548627    
  0.74092358    
 -0.49008235    
  0.40767029    
 -0.20459403    
  0.23709981    
  0.25297123    
 -0.40215942    
  0.48169270    
 -0.45965984    
 -7.29044247E-03
 -0.16108514    
  0.41212854    
 -0.57010704    
 -0.39378881    
  0.55176711    
 -0.16133966    
  0.62523615    
 -0.53207093    
  4.20482568E-02
  0.56798410    
 -0.50252670    
 -0.23492083    
 -0.21274492    
 -0.24273071    
  0.64243221    
  0.51831210    
 -0.34372747    
  0.11020319    
  0.31290489    
 -0.42310798    
  0.13170950    
  0.13698307    
 -0.14124708    
  0.37802669    
 -0.58632362    
 -0.11122561    
  1.16958814E-02
 -0.26848760    
  0.31395006    
  0.18463381    
  0.55597985    
 -0.68391818    
 -0.11975364    
  0.20523246    
 -0.78653163    
   1.0330151    
 -0.14789282    
 -0.46044251    
  0.70859814    
 -0.57593203    
 -0.19329059    
  0.72391891    
 -0.47464889    
 -0.28672734    
  0.79640633    
 -0.59330976    
  9.50268283E-02
  1.12675577E-02
  7.55074769E-02
  0.54804653    
 -0.12967759    
 -0.25351453    
 -0.19651879    
 -0.15013744    
 -0.57294428    
 -1.67133547E-02
  0.90726149    
 -0.40546495    
  0.34228626    
 -0.16223472    
  0.95200878    
 -0.82167864    
 -8.31647813E-02
 -0.23062420    
  3.35601121E-02
  5.14582731E-02
  0.12921187    
 -0.40960583    
  0.43140513    
 -0.14165068    
  0.22686324    
  0.18273391    
 -0.44114551    
  0.13192767    
  0.50857604    
 -0.37961945    
 -0.60572422    
 -0.42834935    
   1.3527517    
 -0.41720358    
  0.69993621    
 -0.64429271    
  0.49733293    
 -0.41808370    
  0.57714832    
 -0.74810594    
  0.32714713    
 -0.22518215    
  8.55223164E-02
 -0.34635720    
  0.99887729    
 -0.56083584    
  0.58135575    
 -0.70395803    
  0.27124316    
  0.44694978    
  -1.0810987    
  0.19211154    
 -0.12173071    
  0.20682997    
  0.13976191    
 -8.84685814E-02
  0.57661349    
 -0.57911670    
 -2.79562064E-02
  0.40374553    
  -1.0564831    
  4.83187586E-02
  0.43642730    
  0.24724099    
 -0.51082575    
  0.33703887    
 -0.49583015    
  0.21285807    
 -0.12817499    
  0.72882766    
 -0.21800195    
  0.36000273    
 -0.18842222    
 -0.33560875    
 -3.69272977E-02
  0.18284366    
  0.36006331    
 -0.52427304    
  0.15106890    
 -0.21458255    
  0.60762489    
 -0.32652202    
  4.12181802E-02
 -2.89175659E-02
  0.11751138    
  0.14353566    
 -0.33986795    
  0.48997486    
 -0.32007596    
 -8.37699622E-02
  6.11957759E-02
 -0.13941935    
  5.23538841E-03
 -5.23542101E-03
  0.25160617    
 -0.61845618    
  0.53551823    
 -0.32150695    
  0.40035507    
  8.25618133E-02
 -0.28391579    
  8.86810273E-02
  0.30586454    
 -0.22229944    
  0.22229946    
 -0.31739840    
 -1.40188755E-02
  0.13205962    
  0.40202275    
 -0.43131354    
 -0.36184451    
  0.25199172    
  0.37824154    
  0.12353839    
 -0.66904980    
 -3.12968977E-02
  0.44141972    
 -0.25958019    
 -0.35152453    
  0.63498086    
  0.20149551    
 -0.49707296    
  9.75251123E-02
 -0.27887145    
  0.57206917    
 -0.79740816    
  0.17435360    
  0.11332867    
 -5.65123707E-02
  0.52410918    
 -0.16627206    
 -0.16539241    
 -0.18954174    
  0.39478022    
 -0.12685727    
  9.51085314E-02
 -0.16870505    
 -0.34077743    
  0.43847132    
 -0.13662824    
  0.16437826    
  0.43655589    
 -0.90277702    
  0.27925730    
  9.89950821E-02
 -0.26121572    
  0.21173550    
 -3.19046378E-02
  0.29945794    
 -0.22731104    
 -0.20532165    
  0.33769247    
 -0.21202661    
 -7.56553635E-02
  0.61129618    
 -0.41729972    
  0.11380704    
  1.38479816E-02
  5.87662542E-03
  0.30414727    
 -0.63711029    
  0.82922965    
 -0.69433707    
 -6.13690615E-02
 -0.24878609    
  8.99833590E-02
 -0.16409090    
  0.18464969    
  0.32056555    
  2.29414664E-02
  7.73428828E-02
 -0.56775939    
  0.12337887    
  0.38136753    
 -0.17503120    
 -2.94862594E-02
  2.94860862E-02
 -3.69954892E-02
  0.10032282    
  0.10966931    
 -0.74970686    
 -0.25935134    
 -6.93919733E-02
  0.90059948    
  0.30576572    
 -0.52830124    
  0.41253227    
 -0.41862965    
  0.32813713    
  0.18268882    
 -0.37652993    
  0.12074953    
 -9.17620584E-02
 -0.54159743    
  6.48172647E-02
 -0.37659717    
  0.15240712    
   1.1513005    
 -0.44256899    
  0.27340543    
 -0.38220832    
  0.73396915    
 -0.34006503    
 -0.49036470    
  0.41177449    
  0.25735256    
 -0.37749669    
  0.52630824    
 -0.43595290    
  0.24069902    
 -0.19221745    
 -0.12475146    
 -9.78777409E-02
 -0.10850732    
 -2.31894460E-02
 -5.11388779E-02
 -0.22006169    
  0.25642937    
 -9.02635083E-02
  5.38958497E-02
 -0.23166743    
  0.54899836    
 -0.56073982    
 -5.25372662E-02
  0.27725464    
  0.72563285    
 -0.37843633    
 -0.11528625    
  0.72866857    
 -0.72369313    
 -3.27896178E-02
  0.60753363    
 -0.71289372    
  0.58810306    
 -0.19122185    
 -0.32277352    
  0.60757768    
 -0.64531809    
  0.27454662    
 -0.25280678    
  0.45442578    
 -0.46252313    
  0.46422815    
 -0.26355746    
 -8.56013075E-02
 -0.10966390    
  3.96351889E-02
 -0.20326483    
  0.12235822    
  0.36923611    
 -4.36578281E-02
 -4.14138883E-02
 -0.36913499    
 -6.63750395E-02
  0.57168102    
 -0.32655844    
 -6.33459091E-02
 -2.48286296E-02
 -4.57222536E-02
 -0.45491362    
 -0.33647227    
  0.80301374    
  0.36013710    
 -7.10111260E-02
 -0.10969886    
  0.70036751    
 -0.77299017    
  0.23502056    
 -1.65636446E-02
 -0.23152936    
  2.08339579E-02
 -7.21274689E-02
  0.27653971    
  0.22649938    
  0.24402964    
 -0.68530399    
 -0.22705743    
  0.43339399    
 -0.21944274    
 -5.29095065E-03
  7.90219977E-02
 -7.37309381E-02
  8.10571089E-02
 -0.25969163    
 -0.15309972    
  0.40055132    
 -0.25378063    
  0.15006055    
  0.85080469    
 -0.31889144    
 -0.71751887    
  0.84964460    
 -0.52403939    
 -0.54957128    
  5.21160178E-02
   1.0326838    
 -0.60405165    
  0.38921845    
 -0.70703608    
 -0.32811573    
  0.90849346    
 -0.47746798    
  0.10188466    
 -0.92631221    
   1.5772715    
 -0.46911228    
 -0.14273526    
  5.33459038E-02
 -0.28681669    
  0.82732725    
 -0.30343860    
 -0.37618509    
  0.29955173    
 -0.22480431    
 -0.17514524    
  0.14133921    
  0.24300252    
 -6.76425779E-03
  9.00902692E-03
 -0.31342176    
  0.13199644    
  5.49158640E-02
 -6.30129725E-02
  0.83679008    
 -0.22991543    
 -0.82393903    
  0.11740887    
  0.15756656    
  7.86647797E-02
 -8.63669664E-02
 -0.43555224    
 -0.26276287    
  0.60660684    
  0.26410115    
 -0.16213606    
  0.43891302    
 -0.42372277    
  0.56462824    
 -0.61090910    
  0.19322680    
 -0.25846720    
  1.39471376E-02
  3.53778899E-02
  0.12074953    
  0.51460981    
 -0.39000472    
  0.38574624    
  0.31469640    
 -0.85878623    
  5.94706647E-02
 -0.76743305    
  0.65511966    
 -6.95468262E-02
  7.72689879E-02
  0.27412912    
 -8.54177326E-02
 -0.16089676    
 -4.59266640E-02
  0.12270285    
  0.38288748    
 -0.45966366    
 -9.13282335E-02
  0.19768557    
  0.52639860    
 -0.51082581    
 -6.64444081E-03
 -0.31623402    
  2.40974072E-02
 -0.20398298    
  0.83259159    
 -0.42712650    
 -0.39819232    
  0.35848477    
  0.32921255    
 -0.44446719    
 -0.25415939    
  0.67092419    
 -0.38324198    
 -5.65123707E-02
 -0.18115966    
  0.19845083    
 -0.33647215    
 -0.19845095    
 -0.16395475    
  0.12921184    
 -7.87810236E-02
 -5.47948107E-03
 -0.15415050    
  9.76383090E-02
 -0.19873445    
  0.20453182    
  0.10420381    
 -0.40546510    
  0.77559090    
  0.13443047    
  6.98310956E-02
  0.55162430    
 -0.11630616    
  0.15604632    
 -0.47000369    
  0.19094221    
 -0.52016795    
 -0.98928857    
   1.1521682    
  0.18181019    
  1.27067585E-02
  2.00005639E-02
 -0.28768215    
 -0.35244045    
  0.16813679    
  0.62117374    
  0.48534399    
 -0.61492330    
  0.16929190    
  0.33177742    
 -0.26634261    
 -0.49055895    
  0.82510996    
 -0.52651596    
  5.43120950E-02
  0.10249291    
 -0.10469823    
 -3.59589607E-02
 -0.95003462    
  0.57721168    
  7.05420002E-02
  6.29891753E-02
  0.23470433    
 -0.43343881    
 -0.67209375    
   1.7197857    
 -0.59152484    
 -0.15265355    
  6.82946593E-02
 -0.30660474    
  0.47703853    
 -0.16555558    
  0.43029603    
 -0.45992818    
  8.86810273E-02
  7.50906095E-02
 -6.36876449E-02
 -0.37531215    
  0.39106026    
  0.52456981    
 -0.32674426    
 -0.54056740    
 -0.35487965    
   1.5766182    
 -0.75330836    
 -0.36969501    
  0.18421909    
  0.48587227    
 -0.72273499    
  0.42822713    
 -0.10950039    
  0.11145546    
 -0.38325259    
  0.10593329    
  0.15046202    
 -0.36207435    
 -0.34222126    
  0.62110656    
 -5.44687994E-02
  0.23074828    
 -0.18596445    
 -0.18378249    
  0.14407492    
 -7.89881870E-02
  0.34620926    
 -0.42306104    
  0.50310355    
  0.12115621    
 -0.62130564    
  0.27431881    
  4.81495410E-02
  1.90484133E-02
 -0.14165045    
  0.19074017    
  0.35707429    
 -0.64409089    
  0.16398062    
 -0.34099722    
  7.63729960E-02
 -0.52564096    
  0.29140639    
  0.44792166    
 -0.60021520    
 -0.13911304    
   1.0475810    
 -0.30115208    
  0.78974313    
 -0.32476363    
 -0.46262348    
 -0.16044517    
  0.36793736    
  0.38029441    
 -0.41333908    
 -1.99607983E-02
  0.39465421    
 -0.73759890    
  0.47496277    
 -0.22491181    
  0.19623622    
 -0.15506017    
 -0.56760931    
  0.89585888    
 -0.34322289    
  0.33091488    
 -1.08948331E-02
 -0.50406718    
 -7.53041506E-02
  7.78915808E-02
 -9.19567421E-02
 -0.72480452    
   1.0669265    
  0.39941072    
 -0.58455312    
 -9.65214595E-02
  2.66324566E-03
 -0.18979631    
 -6.64697587E-02
  0.34039199    
 -0.46075571    
  0.67948854    
 -0.18507567    
 -0.12311633    
  0.10402256    
  6.30315021E-02
 -0.22484192    
 -0.18288814    
  0.30287233    
  5.01260953E-03
  0.52915674    
 -0.13711435    
 -0.28094801    
 -0.12620781    
 -0.41566908    
  0.18871136    
  0.10854006    
  9.79040936E-02
 -0.62796128    
 -3.45712490E-02
 -3.06147579E-02
  0.63171279    
  0.19690719    
 -1.36674410E-02
 -0.10638026    
  0.29022995    
 -0.25760451    
  7.60461017E-02
 -0.24512246    
  0.10798883    
 -8.48663300E-02
  0.19650640    
 -9.34341326E-02
 -4.21115272E-02
  0.23170896    
 -1.28755076E-02
 -7.86040127E-02
 -7.26710930E-02
  0.47969255    
 -0.55806178    
  0.16726306    
 -0.71405369    
 -0.23139362    
  0.46481258    
 -0.40175447    
  0.46652514    
  0.22939566    
 -3.38059366E-02
 -0.41265431    
 -0.26063403    
  0.72901309    
  0.93401861    
 -0.94766164    
  0.36624432    
 -0.19497260    
  2.73991302E-02
  0.24453464    
 -0.46824130    
  4.94606160E-02
  0.25220776    
  0.33647209    
 -0.62972510    
 -0.35507989    
 -0.68126565    
  0.51239938    
 -8.87282491E-02
 -5.83721511E-02
  0.17500910    
 -5.66189736E-02
 -0.14049013    
 -0.15043332    
  4.44516055E-02
  0.16561970    
 -0.13503648    
  0.56133538    
 -0.41582787    
  0.14518216    
 -0.30281100    
  2.40974054E-02
 -4.87901233E-02
 -5.12933321E-02
  0.11778303    
 -1.17650088E-02
  5.89973945E-03
  5.71584888E-02
 -9.92068499E-02
  9.36358348E-02
 -0.13752963    
  0.75828665    
 -0.68417865    
 -5.50595783E-02
  1.86922140E-02
  0.56137806    
 -0.49568254    
  8.31504911E-02
  1.58315971E-02
   1.1396438    
 -0.39050233    
 -0.35244045    
  0.47132319    
  0.48229027    
 -0.46055049    
  0.33647203    
 -0.60077405    
  0.20219739    
 -8.34813416E-02
 -2.51901112E-02
  0.35667482    
  6.23038858E-02
 -0.32878351    
 -0.38128448    
  0.51627141    
 -0.17785081    
  0.24670801    
  0.30837917    
 -0.18511891    
 -0.29725137    
 -0.38752732    
 -0.57981867    
   1.6739763    
 -0.68425816    
  0.32246837    
 -0.53078872    
  0.20832042    
 -0.10732880    
 -0.12861754    
  -1.0257055    
   1.1518569    
 -0.23244609    
  0.51641738    
 -0.48272377    
  0.88072616    
 -0.49554572    
 -0.26873699    
  0.31086969    
 -0.50886291    
  0.58451319    
 -0.31413710    
  0.36388102    
  -1.3015964    
  0.15324020    
  0.92391193    
  0.44585323    
 -0.44802466    
 -0.43749422    
  0.11740887    
   1.0121450    
 -0.92613226    
  0.18962096    
  1.57838855E-02
  0.58704042    
 -0.77880263    
  0.97266579    
 -0.78763789    
 -0.11188825    
 -0.12600324    
 -0.63757718    
  0.84110135    
  8.91458988E-02
 -9.38186124E-02
  0.61144412    
 -0.82468379    
  0.33232266    
  6.44085929E-02
 -0.35974264    
 -5.15873507E-02
  0.26912883    
 -7.46267661E-02
 -0.24579532    
  0.36438507    
 -0.11858989    
  0.13353150    
 -4.10870537E-02
  0.38539773    
 -0.66064817    
  0.87231475    
 -0.75195098    
  0.54925287    
 -0.72029793    
  0.40444538    
 -5.88405877E-02
 -0.27477846    
  0.45094845    
 -0.19805254    
 -0.27887145    
  0.24053526    
 -0.26121572    
  0.29511714    
 -0.66251028    
  7.07153454E-02
  0.29068977    
 -0.38760740    
  0.39954814    
 -0.58364081    
  0.37302983    
  0.51302099    
 -0.42539933    
   1.0122108    
  9.64183733E-02
 -0.92240030    
  0.12056479    
  4.34852727E-02
  7.94970244E-02
 -0.28913876    
 -0.17824845    
  0.34193256    
 -0.65430748    
  0.33306491    
  0.42014629    
 -3.65338773E-02
 -9.34566371E-03
  0.11097833    
 -0.26552027    
  0.75682902    
 -0.12003486    
 -0.46364731    
  6.88863220E-03
  0.41533229    
 -0.73007447    
 -0.52874899    
  0.63002598    
 -8.53501260E-03
  0.50509489    
  0.30010456    
 -0.31749633    
  0.44446087    
 -0.38818026    
 -0.61502004    
  0.48786476    
 -0.71408021    
  0.89136714    
 -0.48590201    
  0.49219152    
 -0.49991372    
 -0.22185242    
  0.12989566    
 -1.04205029E-07
  0.31768075    
 -0.13677655    
 -0.16126807    
  0.20972069    
 -0.20418057    
  0.39992502    
  2.73991562E-02
 -0.61852437    
  4.57598493E-02
  0.50570083    
  0.10420383    
 -0.44802469    
  0.52002239    
  1.44348964E-02
 -0.35123014    
  0.39485088    
 -0.37913802    
  0.10558306    
 -0.92433894    
  0.24906741    
  0.31199044    
  5.87581806E-02
  0.47373298    
 -0.18130694    
 -0.32839116    
  0.59558076    
 -0.20239750    
 -0.13407467    
 -0.16507955    
  0.29534504    
 -0.45334902    
  0.55660838    
  0.67315543    
  -1.0691984    
 -3.38134766E-02
  0.83014476    
  -1.1160645    
  0.33244008    
 -0.28097045    
  0.10469120    
  0.24930458    
 -0.27061394    
  0.23476812    
  0.82409012    
 -0.91575712    
 -0.59904993    
   1.0334262    
 -0.55315983    
  0.64548272    
 -0.37827900    
 -0.47692397    
  0.34437761    
  0.44911784    
 -0.64891374    
 -0.17465860    
  0.29812345    
 -4.93570417E-02
 -0.30772272    
   1.1913429    
 -0.49214107    
 -0.14016438    
 -0.35799879    
 -3.02545745E-02
  0.72505599    
  4.83967438E-02
 -0.67288142    
  0.24753484    
  0.46244508    
 -0.67361253    
 -0.16813675    
 -0.24180251    
  0.25578874    
 -8.32304433E-02
 -0.19065788    
 -9.57668126E-02
 -1.01012224E-02
  0.68805826    
  0.21700205    
 -9.69540998E-02
 -0.17780671    
  0.63328236    
  9.30904746E-02
  -1.0563798    
  0.37234095    
  0.81609809    
  -1.0193630    
  0.79133928    
 -0.60111231    
  0.22051544    
 -0.20230959    
  0.34709299    
 -0.55235636    
  0.46086392    
 -0.12983127    
 -0.42381421    
  8.64325091E-02
  0.17218542    
 -0.31577635    
  0.70955610    
 -5.96078224E-02
 -0.44760737    
  5.26439473E-02
  0.61772323    
  0.25370100    
 -0.60098416    
  0.20027547    
 -0.37049663    
  0.18318020    
 -0.12316236    
 -4.86619910E-03
  0.28279209    
  0.30905151    
 -0.55591142    
  0.69196993    
 -0.79341662    
  0.25593331    
 -0.49284321    
  0.65445417    
 -0.50740075    
  0.28125116    
  0.16058157    
 -0.38372517    
  0.21667095    
  9.29459631E-02
 -0.23704639    
 -0.11934655    
 -0.12591437    
 -0.10429598    
  9.46651921E-02
 -0.31603721    
  0.60048825    
  0.52432626    
 -0.44727522    
 -0.49595532    
  0.35371843    
 -0.59925091    
  3.70413698E-02
 -0.19513072    
 -0.11709283    
  0.25131449    
   1.1700711    
 -0.57054478    
 -6.86139390E-02
 -3.17486972E-02
 -0.30642939    
   1.0524083    
 -0.62982661    
 -0.18284391    
 -3.50914262E-02
  0.73604476    
 -0.44269720    
  0.18312828    
 -0.24815136    
 -5.57915047E-02
 -2.48977188E-02
  2.21617930E-02
 -0.15689398    
  0.23841113    
 -0.26110256    
  0.63057411    
 -0.66052610    
  0.24453463    
 -2.95325425E-02
  0.24524097    
 -0.25895876    
 -0.16805908    
  0.40764144    
 -0.52175468    
 -0.76528454    
   1.0446907    
  0.20469180    
  0.43145990    
 -0.21148157    
 -0.31213328    
  0.91728055    
 -0.75327754    
 -3.20197977E-02
 -0.29858732    
  0.84729767    
 -0.65624255    
 -0.28286260    
  0.13473243    
  0.11871608    
  2.21412219E-02
 -3.97075638E-02
  0.60036552    
 -0.34680310    
 -0.16171017    
 -6.43843487E-02
  0.47215626    
 -0.44542333    
 -0.34950629    
  0.92442101    
 -0.60906398    
  9.11905218E-08
 -4.30993140E-02
  0.61504543    
 -0.17395322    
 -0.68981928    
 -2.01347861E-02
  0.53758299    
 -0.21574505    
  0.26594898    
 -0.30605447    
  0.51440001    
 -0.54557109    
  0.13320163    
 -0.33739650    
  6.57514930E-02
  8.97852108E-02
 -0.33204994    
 -1.94936190E-02
 -0.19979602    
  0.50600642    
 -5.81400935E-03
  0.47762772    
 -5.96078224E-02
 -0.18501221    
  0.11341106    
 -0.24661265    
 -0.11449047    
  0.28397685    
 -6.20175675E-02
 -0.23987053    
  8.99533741E-03
  0.39847541    
 -0.11903634    
  0.38953781    
 -0.28870180    
 -2.04308261E-03
  0.21121150    
 -0.20509550    
 -0.18966533    
 -8.99193734E-02
 -0.18879418    
  0.29576623    
  -1.4206958    
   1.0577904    
 -0.49247640    
  0.83093077    
  0.67692745    
 -0.71733689    
 -3.40792052E-02
  0.25928271    
  4.10662265E-03
 -0.13822620    
 -0.26519197    
 -8.64536390E-02
  0.39312619    
  0.42557764    
 -0.49086893    
 -4.18264158E-02
 -0.10871639    
  0.15774567    
 -8.48388448E-02
 -0.33751437    
  0.28127488    
  0.41733184    
 -9.11446959E-02
 -5.55062343E-08
 -0.35129315    
 -1.70944985E-02
 -2.91567501E-02
 -0.44776744    
  0.53280455    
  8.33816752E-02
 -0.33547252    
  0.39374182    
  6.61584809E-02
 -0.52118081    
  0.28582183    
  1.11110145E-02
  0.56198096    
 -0.59855300    
  0.53516877    
 -0.38882589    
 -0.26807365    
  0.65689939    
 -0.33111763    
 -0.18138757    
  0.53572303    
 -0.68011773    
  0.58562702    
 -0.24362212    
 -0.39859203    
  9.77975875E-02
 -0.43701330    
   1.2838675    
 -0.61505228    
 -0.55961585    
  0.13675871    
  0.89193654    
 -0.31633744    
 -0.13322936    
  0.44648033    
 -0.32601690    
  8.80815014E-02
 -0.31820866    
 -0.26021004    
  0.34542295    
 -0.21451770    
  0.49723700    
 -0.50339055    
   1.0861899    
 -0.93468803    
 -8.87007043E-02
 -0.82626480    
  0.12438372    
 -0.20718956    
   1.1316342    
 -0.23422562    
  0.79880095    
 -0.66710418    
  0.56145030    
 -0.74737740    
  0.57148689    
 -0.19428088    
  1.83187865E-08
 -0.19385289    
  0.65505970    
 -0.76099318    
  9.81713310E-02
 -6.71392307E-02
  0.29804477    
  0.25200167    
 -0.74241811    
  0.20067084    
  0.13387552    
  0.13292868    
 -0.30613530    
  3.93310599E-02
 -3.36163975E-02
  0.15292904    
  0.12616931    
  8.58394243E-03
 -0.10821370    
 -0.20544398    
  0.69897795    
 -1.45451026E-03
 -0.84875435    
  0.25659147    
  0.74444056    
 -0.88249344    
  0.84816068    
 -0.41390944    
 -0.15643643    
 -0.31474212    
  0.60983372    
 -0.42960408    
  6.33927733E-02
 -0.18576746    
 -9.94607657E-02
  0.74411345    
 -0.60123080    
 -0.15273534    
  0.47862950    
  0.56921035    
 -0.92676204    
  0.29205847    
 -3.32994275E-02
  0.33776140    
 -0.26801625    
 -0.17686270    
  0.57316315    
 -0.34101495    
 -0.20733294    
  0.29135180    
  0.26545906    
 -0.75394762    
  0.43969846    
  0.31565255    
 -0.54120308    
 -0.22918575    
  0.26933300    
  2.51441672E-02
  0.52916670    
 -0.58486545    
 -8.72283354E-02
 -1.04713105E-02
  0.34582663    
 -0.27473092    
  2.18191259E-02
  2.83709355E-02
 -7.50048161E-02
  0.23810636    
 -0.29231319    
  0.30020291    
 -0.20658198    
 -0.17366356    
 -0.22458130    
 -5.16719222E-02
  0.16705427    
  0.31845397    
 -0.31206393    
  4.66647148E-02
  7.32392743E-02
 -0.28204811    
  0.22089401    
  0.27179068    
  1.81412417E-02
 -0.25163540    
  9.63607952E-02
  9.02869254E-02
 -3.16714458E-02
 -8.25210661E-02
  0.26937005    
 -0.38917136    
 -0.51082551    
 -0.17627944    
  0.63421565    
  0.19921756    
 -2.38422006E-02
 -0.62326097    
  0.43502384    
 -2.62308717E-02
 -0.30894741    
 -7.02866092E-02
 -0.54038435    
   1.4109869    
 -6.11640792E-03
 -0.37227935    
  0.26896212    
 -2.06192192E-02
 -6.94889352E-02
 -0.49767819    
  0.87035388    
  5.32572120E-02
 -3.79895791E-02
 -0.40042722    
  0.24402963    
 -6.50637746E-02
 -4.07344736E-02
 -0.18978931    
  0.26154983    
  0.24290648    
 -0.33232760    
  0.56627500    
 -0.54861456    
  0.12335967    
 -5.97789809E-02
  0.10884500    
 -0.31317300    
  0.28326419    
 -0.30362138    
  0.16110404    
  0.18886469    
  0.35974982    
 -0.22282752    
 -0.58400249    
  0.27125922    
 -7.16188252E-02
 -0.38252816    
  0.10943381    
 -6.94284812E-02
  0.28768209    
 -4.76879962E-02
 -0.20783727    
  0.65443265    
 -9.48167220E-02
 -0.43762240    
  0.45198518    
 -0.29185003    
  0.21787927    
 -0.50635707    
  0.13671112    
 -0.72131819    
  0.38429010    
  0.19071674    
  1.91086847E-02
  0.42730695    
  5.21160178E-02
  9.71843489E-03
 -0.39010984    
  6.63226917E-02
  0.58302170    
 -0.28668761    
 -0.17321783    
 -5.09203225E-02
 -1.75664388E-02
  0.54467666    
  0.29972374    
 -0.71181875    
  0.58556700    
 -0.52951753    
  0.14058183    
 -0.60098803    
  0.24092449    
  8.98358971E-02
 -0.20892528    
  0.11122563    
  0.50713444    
 -0.47859830    
 -0.20351648    
  0.25096604    
  0.19041871    
 -0.22769028    
 -7.89881870E-02
  6.62495941E-02
 -9.12158787E-02
  4.12713364E-02
  1.07240733E-02
 -6.61395863E-02
  0.73635936    
 -0.37854543    
 -0.46285805    
  2.19100509E-02
  0.25543398    
 -0.60813612    
 -0.43451726    
  0.84437817    
 -0.45031548    
 -0.77932483    
   1.6937791    
 -0.16338444    
 -0.26909694    
  0.54041183    
 -0.24778470    
  0.37323895    
  0.32937720    
 -0.75915271    
 -0.35955521    
  1.90483946E-02
  0.20152779    
 -0.14944904    
 -0.11703704    
 -6.94723129E-02
  0.13756996    
 -0.46687368    
  6.29749969E-02
  0.37850067    
 -0.12302169    
  0.16397250    
 -0.17494145    
 -0.18526697    
  0.37855777    
 -9.19822529E-02
 -0.70989788    
   1.2391573    
 -0.14279984    
  0.23078917    
  0.22814892    
 -0.50750256    
  0.57773113    
 -0.71193969    
  0.17597818    
 -6.84156036E-03
 -0.27781489    
  0.44785684    
 -0.20260291    
 -1.90938283E-02
 -0.24138133    
  0.55346185    
 -0.61677420    
 -0.21419665    
  0.24318419    
 -0.12855493    
 -0.39290884    
  0.48591906    
 -0.36044124    
 -0.20909196    
 -0.18464963    
  0.19621061    
  0.12921184    
  0.48938525    
 -6.72255158E-02
 -6.85198009E-02
  3.14160846E-02
 -2.08340827E-02
  0.26908922    
  0.43626404    
 -2.27878690E-02
  0.24697080    
 -6.28777444E-02
 -0.36216819    
 -0.21417941    
  0.48044747    
 -0.28984889    
 -0.54990196    
  0.75155807    
 -0.28296503    
 -5.81278354E-02
  0.23257533    
 -0.37146464    
  0.11107502    
 -0.40162638    
  0.56016296    
  0.44339466    
 -0.34748781    
 -0.33726794    
  2.74742544E-02
  0.16224766    
  5.38246669E-02
 -0.10584591    
  4.27617282E-02
 -0.15028204    
  0.55264157    
 -0.47718349    
 -0.13388939    
  0.62190068    
 -0.62476993    
  0.41309875    
 -0.38197899    
  0.21699652    
  0.32778642    
 -0.57590288    
 -0.13846976    
 -0.34775695    
 -0.54569453    
  0.72489589    
 -0.35779139    
   1.0232141    
 -9.03026462E-02
  0.10426094    
 -0.13778360    
 -0.17869176    
 -9.09719244E-02
  0.18182549    
 -3.53573859E-02
  0.54369813    
 -0.41145301    
 -0.62776452    
  0.38414228    
  0.77848095    
 -0.87178177    
  5.52285314E-02
  0.13651206    
 -0.22054288    
 -0.48835289    
  0.66361463    
 -0.12153645    
  7.98060670E-02
  4.71654683E-02
  0.23767185    
 -0.17720632    
  5.08894445E-03
 -0.11841787    
  0.25131452    
  0.14458142    
  0.32681054    
 -0.26347423    
 -0.11868599    
 -0.23747350    
  0.65639770    
 -0.43325418    
  0.84316576    
 -0.74879301    
 -0.53872859    
  0.40009156    
  2.97259483E-02
 -0.11282658    
  0.49000135    
 -0.53062826    
 -9.80378129E-03
  0.23975347    
 -0.37398878    
  0.74394721    
 -0.91897172    
  0.43847132    
 -0.30075416    
 -0.15805674    
 -0.29225853    
 -0.12699966    
  5.57108223E-02
  0.40052673    
 -0.22067127    
 -7.69609436E-02
  8.84972047E-03
 -0.11668243    
 -4.04096693E-02
  0.26157081    
 -0.14493383    
 -1.85192060E-02
 -1.58240852E-07
  4.11957130E-02
 -3.18932980E-02
  0.11365945    
  0.48487198    
  0.38403285    
 -0.60844928    
  0.18019629    
 -1.87925007E-02
  0.22908783    
  -1.1494519    
   1.5505973    
 -0.39684445    
 -0.19354305    
 -0.42518947    
 -0.43785653    
  0.68695503    
  0.52071458    
 -0.31132969    
  2.51582195E-03
 -0.28600827    
  0.24759118    
  0.47033000    
 -0.11391633    
 -0.59402198    
  0.16450384    
  0.18885435    
 -6.48485571E-02
 -1.75222438E-02
  0.33575070    
 -0.50602365    
  0.50962734    
 -6.50181174E-02
 -8.19638819E-02
 -0.11934656    
  0.10041877    
  0.13671114    
 -0.56472147    
 -0.32417020    
 -7.96674117E-02
  0.59319210    
  3.44405249E-02
  0.22105792    
  0.54851949    
  -1.0366403    
  0.78411883    
 -0.53545350    
  0.14997394    
 -0.22714689    
  7.18542114E-02
  0.69581044    
 -0.56595218    
 -0.14328085    
 -0.12048943    
  0.41758630    
  0.17459422    
 -0.39874229    
 -6.75581917E-02
 -0.35821202    
  0.54411143    
 -0.37794557    
 -0.39897165    
   1.0590032    
 -0.50355709    
 -0.57011622    
  0.78036380    
 -0.15603353    
 -0.26078221    
  0.18117924    
  3.92206982E-02
  0.22094344    
 -0.38475597    
  6.27164245E-02
 -0.13309722    
 -0.20763917    
  0.50825804    
  0.93614370    
 -0.80841309    
  0.57437384    
 -0.52149820    
  3.16814482E-02
 -0.38590688    
  0.25977346    
  0.12613362    
 -0.30374926    
  0.23490497    
 -0.62222588    
  0.30821663    
  0.32508370    
 -0.14938964    
 -0.35557938    
 -2.96320133E-02
  0.33270577    
  0.63201714    
 -0.77989805    
  0.32072404    
 -0.28391010    
  0.56647712    
 -0.48273396    
  0.12971535    
 -0.28525200    
  0.35343355    
  0.54785883    
 -0.87573177    
  1.87504906E-02
 -8.05588365E-02
  0.59076500    
 -0.22873552    
  0.46590647    
 -0.22608042    
 -0.23982620    
  0.43463072    
  1.35236485E-02
 -0.58035159    
  0.16211902    
 -0.30521947    
  0.85605073    
 -0.63106245    
  0.38142750    
 -0.64403725    
  0.35187125    
  0.28374162    
 -0.48466218    
 -0.19671012    
  0.37948960    
  0.30526111    
 -0.66488278    
  0.81056583    
 -0.73481995    
  0.93972248    
 -0.97372842    
  0.69157380    
 -0.21725538    
 -0.41036937    
 -9.91524607E-02
 -0.21745931    
  0.28970444    
 -0.46155441    
  0.41820398    
  0.10504422    
 -0.13068655    
 -6.02189153E-02
  0.60864061    
  0.37820494    
 -0.44211832    
 -6.61396012E-02
  0.23165436    
 -0.59629714    
 -0.41318730    
  5.43120950E-02
 -0.26589477    
  0.52792019    
 -7.75035620E-02
  0.63469505    
 -6.62227198E-02
  6.92990056E-08
  0.14282425    
  0.20718962    
 -0.18936396    
  0.28944719    
 -0.49681485    
  -1.1683817    
   1.2948229    
 -0.44652659    
  0.18032362    
  0.10660989    
 -0.58464557    
 -0.10178286    
  0.33455738    
  0.26995397    
  0.11940765    
  0.45610896    
  0.15825760    
 -0.95083845    
  0.36211455    
  8.10159445E-02
 -0.28638601    
  7.72489309E-02
 -6.43786639E-02
  0.14938974    
  0.44716799    
 -0.38317993    
  0.10204948    
 -0.26554084    
  0.14261398    
 -8.12741518E-02
 -0.14239696    
  0.32776502    
 -0.49074984    
  0.51701766    
 -0.58445871    
 -0.31803831    
  0.41606304    
  7.81872720E-02
  0.20798764    
 -0.17780671    
  0.43388623    
 -0.53027821    
  0.28768191    
 -0.31789604    
  0.33119991    
 -6.60079867E-02
  6.38027638E-02
  0.32982761    
 -0.57642281    
  9.42822620E-02
  4.76878434E-02
 -9.23733637E-02
  0.82162565    
 -0.87405139    
  0.58242118    
 -0.42061105    
  6.75461963E-02
 -0.35603175    
   1.0637125    
 -8.91859923E-03
 -0.84134334    
  0.19308607    
  0.50394976    
 -0.78381109    
 -0.22811328    
  9.17450115E-02
  0.15877809    
  0.47242442    
 -0.28136930    
 -0.39976075    
  8.81484300E-02
  0.12608199    
  0.12662044    
  0.35740271    
 -0.24502812    
 -1.09052528E-02
  0.48280522    
 -0.63659036    
 -0.26826382    
  0.29849309    
 -0.15539208    
  0.62880188    
 -0.57794333    
  0.95572340    
 -0.70808876    
 -3.50146443E-02
 -0.20986903    
 -0.41235685    
  0.41235691    
  0.49643707    
 -0.18903285    
 -0.13844953    
 -0.48261198    
 -0.11966441    
  0.28556117    
  0.47911787    
 -0.20023265    
  0.74021465    
 -0.45132831    
  0.21952698    
 -0.62318844    
  0.82464951    
 -0.71228647    
 -6.22867942E-02
  0.15010293    
  0.34622249    
 -0.11426809    
  0.47438002    
 -0.41478774    
 -0.36497387    
 -0.35667479    
  0.42566791    
  0.41871032    
 -0.58253717    
  0.17487682    
 -0.23697518    
  0.28837809    
 -0.33397019    
  0.18571706    
  0.46118775    
 -0.68554246    
  0.39326966    
 -0.65109891    
 -0.20372531    
 -0.24378808    
  0.21945600    
 -3.50911841E-02
  -1.0154346    
   1.0205237    
 -0.11841787    
 -4.67921421E-02
 -3.03973965E-02
  8.28877315E-02
 -0.46095365    
   1.1282002    
 -0.72574288    
  0.17121582    
  0.50062168    
 -0.53680110    
   1.0628943    
  -1.4816045    
  0.31334981    
  0.14660358    
 -0.16430320    
  0.51439083    
 -0.35515106    
  0.32259834    
  0.52106714    
  0.37141278    
 -0.98082942    
  0.57837182    
 -6.03431091E-02
 -0.54654360    
 -0.17081772    
  0.47184038    
 -5.66189550E-02
  0.56927770    
 -0.43050098    
 -2.56789047E-02
 -2.04385612E-02
  0.34570038    
 -0.10791552    
 -0.37342560    
  0.37806621    
 -0.10742038    
 -3.40792052E-02
  0.19337140    
  8.82926136E-02
 -0.28969622    
  0.64918417    
 -0.45883024    
  0.19153844    
 -0.74010396    
 -0.90672141    
   1.1571807    
  0.71827793    
 -0.77051723    
  0.46763498    
 -0.22264950    
  0.70175183    
 -0.63490129    
 -0.45033681    
 -0.23132892    
   1.3287332    
 -0.89475894    
  0.43462163    
 -0.15287451    
  0.56850463    
 -0.79836708    
  0.30508578    
 -0.21643747    
  8.85098726E-02
  6.82082623E-02
  8.42604786E-02
 -0.18596445    
 -0.10239115    
  0.32212257    
 -0.45758101    
 -0.39624825    
  0.32593176    
 -0.18896601    
 -0.46521512    
  0.67709541    
 -2.29144692E-02
  0.76961732    
 -0.37525150    
  5.21858521E-02
 -0.16301765    
 -3.55368592E-02
  0.44514930    
 -0.16135094    
  0.30885696    
 -0.75198758    
  7.02043697E-02
  4.69051562E-02
  0.18859100    
  0.21956570    
 -0.43271497    
  8.97701085E-02
  0.14326917    
  0.12914561    
 -4.52387817E-02
 -0.37964439    
 -0.72300005    
   1.0531498    
  8.42131954E-03
 -0.17855527    
  0.20135383    
 -0.34677091    
  0.61322504    
 -0.39998549    
  0.70363057    
 -0.83348858    
 -1.34228561E-02
  0.76860541    
 -0.75251931    
  0.45897210    
 -0.36996809    
  0.13838586    
  7.93906227E-02
 -0.49979731    
  0.19832179    
  0.35852516    
 -0.41009703    
 -0.11500135    
  0.75817400    
 -0.27651966    
 -0.31243899    
  4.89158966E-02
  0.27884921    
 -3.08904499E-02
 -0.31551692    
  0.27551171    
 -0.35376388    
 -0.36417833    
  0.28558803    
  0.15145178    
  5.39080845E-03
 -0.36981776    
 -0.26587248    
 -0.15330519    
  9.58479196E-02
  0.55499691    
  0.55253607    
 -0.51914930    
  0.55405641    
 -0.29514289    
  6.68399408E-02
 -1.95871200E-02
  0.11997844    
  0.10184576    
 -0.22182399    
  0.35204887    
 -0.35645437    
  0.28103763    
  8.46472681E-02
 -0.57621551    
  0.44202736    
 -0.75267792    
  0.16103069    
  0.34681639    
 -0.13129662    
  -1.0014485    
  0.29287678    
  0.84655750    
 -0.22871436    
 -0.20720983    
  0.57084358    
  0.26757854    
  8.40350464E-02
 -0.59932864    
  0.11279560    
 -0.14824237    
  0.37049663    
 -0.24472703    
 -0.38633099    
  0.51216239    
  0.64490783    
 -0.91734284    
 -0.97732639    
   1.0484226    
  0.16251899    
 -0.59783691    
 -6.65606558E-02
  0.53086627    
 -8.70114565E-02
 -0.38489875    
  0.25470123    
  0.82852584    
 -0.67015755    
  0.60061085    
 -0.60821539    
  0.21033917    
  0.23421611    
 -0.59236473    
  0.30739796    
  0.42621708    
 -0.85583270    
  0.11332854    
  9.09718052E-02
  0.10563233    
  0.18882047    
  2.00406238E-02
 -0.58066905    
 -0.30436882    
  0.42765298    
 -0.59470701    
  2.80128233E-02
  5.50964056E-03
 -0.25524667    
  0.15718570    
  0.15674460    
 -0.21283400    
  0.22825879    
 -0.19671045    
 -5.75238839E-02
  0.10601803    
 -1.79111250E-02
  2.96757631E-02
 -0.33764267    
  0.32587752    
 -0.22462384    
  0.38299236    
  0.81429160    
  1.77388377E-02
 -0.56733799    
   1.1922768    
 -0.63376898    
 -0.11501548    
  0.10386682    
 -0.16542487    
  0.65265596    
 -0.94919527    
 -0.68959463    
   1.3951207    
  0.10342524    
 -0.44589108    
 -7.71590322E-02
  0.38201958    
  0.13785608    
  0.14616978    
 -0.82510996    
  0.47508475    
 -2.56676525E-02
 -0.38272563    
 -0.24838638    
  0.81176543    
 -0.50361758    
 -0.52566838    
  1.85192432E-02
  0.74018830    
 -0.32559061    
  0.52526629    
 -0.32790712    
 -0.15581059    
 -0.24221961    
  0.62017834    
  0.21915165    
 -0.51617324    
  5.98358996E-02
  0.59226620    
 -0.64675403    
  0.20863877    
 -9.76940095E-02
 -0.42839912    
 -5.65123521E-02
  0.38721165    
  0.85553455    
 -0.23467492    
 -0.76193792    
  0.36211455    
  0.37403381    
 -0.68591654    
  0.16683237    
 -0.28930950    
  0.40655032    
 -0.19850396    
  0.62613666    
 -0.50894147    
 -0.17715831    
  0.67757714    
 -0.37042284    
  0.11502422    
  0.40852958    
 -0.61432910    
  3.33734974E-02
  4.91027720E-02
 -0.24685997    
  0.35159552    
 -0.30217063    
  0.15921390    
 -0.26063403    
  8.39150790E-03
 -0.16301075    
  0.55820978    
 -0.78135335    
   1.2539333    
 -0.83759832    
  0.47841424    
 -0.36363876    
  0.58107072    
 -0.64834404    
 -0.20843281    
 -6.36921637E-03
 -0.43299699    
  1.95128694E-02
 -0.14533275    
 -0.23155858    
  0.58150738    
  0.49575204    
  0.14693029    
 -0.15415062    
  9.44314599E-02
  1.52673852E-02
  0.11054173    
 -0.13908400    
 -0.15118563    
  0.68273056    
 -0.69053304    
  1.29702222E-02
  5.02618439E-02
  0.50640392    
 -0.39957398    
 -4.27512042E-02
 -0.18370204    
  0.19513062    
 -0.10536041    
  0.20273457    
 -0.20779811    
 -1.79263409E-02
  0.55628812    
 -0.10125387    
 -0.42952263    
 -1.26743028E-02
  0.14903559    
 -0.27965593    
  0.39180645    
 -0.27144280    
  0.64022481    
 -0.41502139    
 -0.30567542    
 -8.75194147E-02
  0.41959235    
 -0.49887338    
  0.60523552    
 -0.43286401    
  0.42199430    
 -0.25131428    
 -0.15142237    
 -9.42208320E-02
 -0.98282719    
  0.68511498    
  0.74615282    
 -0.28069583    
  0.10561360    
  5.10653928E-02
 -0.41525325    
  0.16856609    
  0.24017230    
 -0.83574528    
  0.34860238    
  0.99009478    
 -0.53392732    
 -0.12681231    
 -5.50597720E-02
  0.30239820    
 -0.16181597    
 -0.24564300    
 -8.75558630E-02
  0.59177303    
 -4.24807854E-02
 -0.36751536    
  0.48487881    
 -0.35236979    
  9.98563394E-02
 -4.32899827E-03
 -0.98010635    
  0.49568284    
  5.14695048E-02
  0.96268910    
 -0.68424702    
  0.89841020    
 -0.74173129    
  0.12973633    
 -0.18080185    
  0.16160721    
 -0.61489499    
 -0.24213985    
  0.25990269    
  9.08185840E-02
  0.29568854    
 -0.15494822    
 -7.53982142E-02
  0.28163984    
 -2.29896512E-02
  0.14480482    
 -0.31143618    
  0.82306623    
  0.10415357    
 -0.29495472    
 -0.67721641    
  0.10104077    
  0.34937564    
 -0.29873180    
  0.37792885    
 -0.32503188    
 -0.21905361    
  0.65299314    
 -0.89601225    
  3.71067086E-03
  0.34961280    
  0.23198153    
 -0.22159208    
  0.53381526    
 -0.49578798    
 -2.77445279E-02
 -0.20038652    
 -0.66237539    
  0.45857489    
  0.59668678    
 -0.44747460    
  0.40656462    
 -0.12633608    
 -0.17685041    
  0.73110807    
 -0.50558603    
  0.39671776    
 -0.48870778    
 -0.44938418    
   1.1214782    
 -0.46364105    
 -0.78845751    
  4.10078615E-02
  0.87992316    
 -1.49258636E-02
 -5.60533740E-02
 -0.10029273    
  0.57054472    
 -0.64346993    
 -4.34850007E-02
 -6.63508251E-02
  0.25890782    
 -0.15143880    
 -0.13420866    
  0.21388674    
 -0.33166981    
  -1.0138903    
   1.2962224    
  0.10467049    
 -0.26381460    
  0.30438805    
  0.36833614    
 -0.34475961    
 -0.17574124    
 -0.58778661    
  0.43825489    
 -7.24549666E-02
 -0.47580087    
  4.10078615E-02
 -0.37469354    
 -1.96729768E-02
  0.14750603    
 -0.13434803    
  0.42488340    
  0.14310093    
 -0.17347184    
  0.45558321    
  0.14049029    
 -4.97613698E-02
  0.28064218    
 -0.88126600    
 -0.21734633    
  0.84066975    
  0.32500687    
 -0.69134694    
  0.17147166    
  0.52884400    
 -0.41443363    
  0.63757724    
 -0.64844716    
 -2.73575797E-03
  2.16810536E-02
  0.34562206    
  7.84358159E-02
 -0.12703609    
  0.53716868    
 -0.48478046    
 -0.28453633    
 -4.89157662E-02
  5.89156486E-02
  0.14558530    
 -0.32790709    
 -2.25581175E-07
 -0.16515611    
 -3.22030187E-02
 -0.35408103    
  0.63720739    
  0.26761934    
 -2.09881971E-03
  5.11882864E-02
  0.18198876    
  0.32763854    
 -0.64173406    
  0.19214386    
 -0.43891308    
  8.70843790E-03
  0.21966945    
  0.28652111    
 -0.65218568    
  0.54759949    
 -0.30262214    
 -0.17086922    
  0.39923462    
 -0.27115291    
  5.57912365E-02
  0.52315223    
  0.17257527    
 -0.42367089    
 -6.92742467E-02
 -0.35306466    
  0.28090256    
  0.13551348    
  0.41662350    
 -0.68017697    
 -0.16494764    
  0.20535703    
  3.16714235E-02
  0.52935797    
 -0.67080009    
 -0.13907167    
  0.16093053    
  4.23342437E-02
 -0.48356688    
  0.10745936    
  0.35251543    
  0.37948948    
 -0.30784762    
 -0.28030193    
  0.31904796    
  0.59068561    
 -0.60987091    
  0.40304080    
 -0.91710001    
  9.64137241E-02
  0.78107738    
 -0.27985656    
 -0.22370064    
  4.89228666E-02
  0.17922218    
 -5.93781248E-02
 -2.62231380E-02
 -9.89398360E-02
  0.36649334    
 -0.36117402    
  0.14310081    
 -0.21455960    
 -2.85317912E-03
  0.33851087    
  6.12234138E-02
  4.31184322E-02
 -0.22314335    
  3.82496901E-02
 -2.45821010E-02
 -0.20520577    
  0.30215988    
 -0.33033109    
  0.30116212    
 -0.11172305    
  0.39357439    
 -0.20653577    
  7.81253725E-03
 -3.89862317E-03
 -0.98082924    
 -9.27095115E-02
  0.70451105    
 -0.24889600    
 -0.33213374    
 -0.20067061    
 -0.22006170    
   1.2830684    
 -0.32165712    
  0.38965467    
 -0.12503037    
  3.11136097E-02
 -0.25538635    
  4.95969020E-02
  0.38920447    
 -0.29928505    
  0.13322420    
  0.40761328    
 -0.64428908    
  0.30724409    
 -6.20032772E-02
 -4.80441563E-02
  0.17596294    
 -0.38411844    
 -0.43481717    
  0.57589597    
 -6.93344846E-02
 -0.51510841    
 -0.11831960    
 -2.44511999E-02
 -0.52077591    
  0.33050209    
  0.53449535    
 -0.45953226    
  0.63892561    
  0.10828876    
 -2.66680829E-02
 -0.40817147    
  0.29072616    
  6.47286847E-02
 -0.13068655    
  3.82212549E-02
  0.68844849    
 -0.58747262    
 -0.17220342    
 -0.96089506    
  0.98082924    
  0.26942441    
 -0.15750636    
 -0.88018560    
   1.8356973    
 -0.46368870    
  2.66209263E-02
 -0.35093737    
  0.12604070    
 -0.20898964    
  -1.2885302    
   1.5018964    
  4.89978977E-02
 -2.52644531E-02
 -0.36677736    
  0.63942170    
 -0.60911667    
 -0.18650936    
  0.22458130    
  0.53467697    
 -0.35379303    
 -0.15535061    
  0.27073270    
  0.35282156    
 -0.23408920    
 -0.39508256    
  0.43780062    
 -0.18304908    
  0.51692057    
 -0.76885885    
  0.66031039    
 -0.28333727    
  1.92511920E-03
 -0.33225042    
 -0.13161804    
  0.30360958    
  0.14084099    
  4.59852591E-02
  5.99633716E-02
 -0.60701811    
  0.24300951    
 -1.02039631E-02
  0.10919926    
  0.24901290    
 -0.24671651    
 -0.54030782    
 -0.31697828    
   1.5022742    
  0.10391545    
 -0.39521405    
 -0.34911194    
 -9.82825980E-02
  0.53225660    
 -0.41587415    
 -5.05853146E-02
  7.49499276E-02
  5.32607920E-02
 -0.20668213    
  0.46488872    
 -0.36310607    
 -0.18140054    
   1.0505126    
 -0.81528753    
  0.18486549    
  0.23505054    
 -0.75377184    
  0.43549725    
 -0.36487976    
  0.17662342    
  0.94723547    
 -0.85192543    
  0.54904693    
 -0.98751825    
  9.89642143E-02
  0.13883634    
 -0.37037385    
  0.56887764    
  7.92079121E-02
 -0.32372823    
 -2.80915201E-02
 -0.11458280    
  0.15643001    
 -0.11573615    
  0.76988107    
 -0.52369207    
  0.29841575    
 -0.29841554    
 -4.41250019E-02
  0.53018600    
 -0.65836084    
 -0.41836861    
  5.06438315E-02
 -2.92295422E-02
   1.0146776    
 -0.40086719    
 -0.14805298    
  0.18630280    
 -0.17835589    
  0.14010623    
 -0.16955929    
  0.71065617    
 -0.81360424    
 -8.48233253E-02
  0.38671097    
  8.86904541E-03
 -6.61584884E-02
 -0.14983588    
 -0.20280387    
  0.82646894    
 -0.63745821    
  0.24076517    
 -0.35854813    
  0.74639183    
 -0.76214015    
 -0.13580142    
  0.50791228    
 -0.24694778    
 -0.27561682    
  0.15678278    
  0.45770437    
 -0.20044895    
  6.14852794E-02
 -0.25755909    
 -8.67417157E-02
  5.04841208E-02
  0.13237688    
 -0.28141260    
 -0.33647218    
  0.33647209    
  0.33135733    
 -0.26905325    
 -4.11014557E-02
  2.20277556E-07
   1.2284949    
 -0.77080441    
  0.17417631    
 -0.12876327    
 -6.36253925E-03
 -7.50902519E-02
  0.35529777    
 -0.66149908    
 -0.67157471    
   1.2648845    
 -0.45124757    
  2.69906269E-03
  0.12166882    
 -0.37144426    
  0.42488334    
  5.28756604E-02
 -0.21194038    
  0.33874327    
 -0.15289113    
 -0.32813680    
  2.11808439E-02
  0.14210226    
 -0.25614986    
  0.82352781    
 -1.03629297E-02
 -0.54667914    
  0.16328986    
 -1.76215004E-02
 -0.28030196    
  0.49361947    
 -0.31375185    
 -0.17693071    
  0.68283033    
 -0.33469617    
 -4.87901159E-02
 -4.21814434E-02
 -0.37531215    
 -0.28438720    
 -0.11613943    
 -6.09324202E-02
 -2.11647619E-02
 -2.71019451E-02
  0.17127179    
 -4.74023148E-02
  0.56927770    
  0.11411332    
 -4.76879962E-02
 -0.10279290    
  0.10279296    
 -2.57413276E-03
  6.24421723E-02
  5.64855747E-02
  8.75835121E-02
  0.42415735    
 -0.21494663    
 -0.28315720    
  0.50357580    
 -0.79805291    
  0.11441051    
  0.10021226    
  6.16308376E-02
  8.16330537E-02
  0.17095767    
 -0.53797638    
  0.41257545    
 -0.48222387    
  0.19048487    
  0.35069513    
  0.53533185    
 -0.67433095    
 -0.35417178    
  0.42812303    
 -0.10739908    
  0.22992343    
 -0.10236198    
 -0.12983127    
 -0.10788908    
 -0.23588240    
  5.00103831E-02
  0.75949425    
 -0.49806833    
  0.49664089    
 -0.64571869    
  0.16537599    
  0.41542304    
 -0.39485076    
 -0.32611880    
 -2.21877340E-02
  0.24595803    
  4.65200357E-02
 -0.60613585    
  5.95922247E-02
  0.39716637    
 -0.11466305    
 -0.35979524    
  0.31193909    
  2.58078836E-02
  0.53846550    
 -0.33202130    
 -0.47937405    
 -6.48176596E-02
 -0.17520396    
 -8.89476463E-02
  0.29058489    
 -0.14981218    
 -6.25203997E-02
 -9.58481282E-02
  4.05853502E-02
  2.24729292E-02
 -1.11731747E-02
  1.11733740E-02
  0.36387116    
  0.50229496    
 -0.32255092    
  0.46393678    
 -0.15787612    
 -0.18756081    
  0.18518268    
  4.19644117E-02
 -1.61106829E-02
 -0.12330852    
  0.33572215    
 -0.60519826    
  0.82646358    
 -0.17901869    
 -4.22467552E-02
  0.11674034    
  0.37438029    
 -0.60212529    
 -0.24862267    
  5.99917956E-02
 -0.25857413    
  0.26110253    
 -0.18232144    
 -0.50578773    
  0.99082959    
 -0.38423657    
  0.69040370    
 -0.57170773    
 -0.29174557    
  0.26711360    
  0.64329660    
 -0.70501280    
  0.37403017    
 -0.59254259    
  0.47862950    
  7.10356832E-02
 -0.26694641    
  0.50933194    
 -0.15141395    
 -0.57981867    
  0.81574947    
 -0.48327827    
  4.57099602E-02
 -0.14391932    
  0.69191808    
 -0.30047351    
  0.35899797    
 -0.90993059    
  7.22536296E-02
  0.30693245    
 -0.25724903    
 -0.10196481    
  7.87378475E-02
  0.57699466    
 -0.40473223    
  0.43505955    
 -0.36299458    
 -0.24956292    
  0.16199370    
 -5.27040176E-02
 -0.34830660    
  0.48857984    
  0.32973033    
  0.10197260    
 -0.52824050    
 -0.13481936    
  0.15709196    
 -0.53836715    
  6.57169521E-02
  0.58700120    
 -0.27661076    
  2.58719875E-03
 -7.78914765E-02
 -0.46443248    
  0.34595117    
  0.17019387    
  0.48121363    
 -0.59932864    
  9.93726403E-02
  9.28503722E-02
 -0.33647230    
  0.36080450    
  0.39256161    
 -0.28768215    
 -0.13167772    
 -0.97344911    
   1.1598773    
 -0.32952896    
 -0.18746307    
 -0.19268429    
  0.37156349    
  0.86196798    
 -0.75574595    
  0.39071453    
 -0.39330176    
  8.67956877E-02
  3.73003334E-02
  0.44948575    
 -0.45407283    
  6.45384416E-02
 -0.19446380    
 -1.05265239E-02
 -0.11778318    
  0.48733744    
  5.46960114E-03
  4.27109078E-02
 -0.36366817    
  0.16377144    
 -0.15877137    
  0.38616124    
  0.18514264    
 -0.51553130    
  1.86922010E-02
 -2.57925317E-02
 -0.37620619    
  7.33661354E-02
  0.44435588    
 -0.58572686    
  0.29322204    
  6.67803586E-02
 -0.29546416    
 -0.97161239    
   1.1287353    
 -5.17618917E-02
 -0.50563091    
  9.86021757E-02
 -0.13018350    
  0.51828438    
 -0.48153496    
  2.54467614E-02
 -8.38188156E-02
 -5.61944507E-02
  0.55381882    
 -9.39820781E-02
 -5.63000850E-02
   1.4044681    
  -1.2675638    
  0.81652606    
 -0.97292387    
  0.31773776    
 -0.24194373    
  0.53105742    
 -9.44519937E-02
  4.83409800E-02
  0.38656107    
 -0.68251693    
  0.24051468    
 -0.12105443    
  0.14452980    
  0.91117346    
  -1.1023505    
  0.73845351    
 -0.53574181    
  0.57004613    
 -0.47598788    
 -0.29676974    
  0.20500244    
  0.11447236    
 -2.47948915E-02
 -0.40128970    
  0.40546516    
 -0.41173452    
  0.39492771    
  0.34880504    
 -0.50189686    
 -0.36909759    
 -0.51082575    
  0.71376646    
  0.66205639    
 -0.30130833    
  0.36537692    
 -0.68611991    
  0.25999147    
 -0.13383988    
 -5.58523051E-02
  0.56371045    
 -0.43410289    
 -8.86810198E-02
  0.23361473    
 -0.36178982    
  7.93850198E-02
  2.34079249E-02
 -0.57908410    
  0.44738743    
 -0.12809992    
 -0.21072093    
  7.90925995E-02
  0.24197628    
  0.90849948    
 -0.46304822    
 -8.16372782E-02
 -6.64767548E-02
  0.20208074    
 -0.32208344    
  0.14626272    
 -0.66126376    
  0.34658217    
  0.24537976    
 -0.16034262    
 -0.21772334    
 -0.12583910    
  0.76520056    
 -0.42435926    
  8.10902566E-02
  0.42207679    
 -0.22026490    
 -0.53227210    
  1.04348483E-02
  0.17421481    
  0.26638111    
 -0.39329016    
   1.0741123    
  -1.0974854    
 -0.20142160    
  0.37753022    
  1.40651613E-02
 -0.42094731    
   1.2237755    
 -0.70194662    
  0.63999140    
  0.21699949    
  -1.0922018    
  0.39798236    
 -2.14824243E-03
  0.24315690    
 -0.44502315    
  1.04713328E-02
  0.31845382    
  0.42670259    
 -0.62045294    
 -0.12470344    
  0.44961503    
 -0.53662622    
  0.29334790    
 -0.31633750    
  0.47832665    
 -9.04572606E-02
 -0.45085874    
 -0.37497479    
   1.5633470    
 -0.91629052    
  0.58883446    
 -0.21369873    
 -0.21829316    
  0.44757646    
 -0.21320595    
 -0.50341028    
  0.38502887    
 -0.52650756    
  0.32423967    
   1.0304041    
  -1.1468142    
  0.52553189    
 -0.64609659    
  0.37242779    
  1.33463331E-02
 -0.28768197    
  0.58666384    
 -0.58919227    
 -0.67061818    
 -0.20840131    
   1.1673341    
 -0.34294471    
  2.11649444E-02
 -0.11647497    
  0.78309536    
 -0.19041876    
 -0.61048126    
  0.41539577    
 -4.03279439E-02
 -0.41788760    
  0.40337947    
 -9.63546038E-02
 -3.74751464E-02
  0.20629594    
 -0.95589978    
  0.79623234    
  0.53690618    
 -0.37529904    
 -3.75167355E-02
  0.20158482    
 -0.57829243    
 -0.20067072    
  0.34259793    
  0.84183037    
 -0.94917202    
  5.64993918E-03
  5.21380566E-02
 -0.41486734    
  0.83097088    
 -0.20696124    
 -0.40981293    
  0.56983423    
 -0.54084677    
  0.43157616    
 -0.25190362    
  0.24777134    
 -0.39619127    
 -0.15980747    
  0.29487631    
 -1.08108921E-02
  0.49051192    
 -0.26954469    
 -0.15269943    
  0.21191299    
 -0.10376476    
 -0.30375582    
  0.17768106    
 -0.20903170    
  0.82846832    
  3.14878933E-02
 -0.26371288    
 -0.60584354    
 -0.40225467    
  0.17185037    
  0.53561699    
 -0.13420866    
 -0.40140820    
 -0.33323848    
 -9.47455242E-02
  6.60899505E-02
  0.40546498    
 -0.21062532    
  7.37662464E-02
 -0.16907634    
  0.62227297    
 -0.18912446    
 -0.11949079    
 -0.25737697    
  0.84302449    
 -4.37706448E-02
 -0.34681651    
  0.45284781    
 -0.46558666    
  0.32542247    
 -0.11000102    
  0.15304267    
 -0.40768477    
  0.31237468    
 -0.38853598    
  0.52511173    
 -0.32673249    
  0.23778497    
 -7.98489004E-02
  0.21657279    
 -0.46716794    
 -0.42013508    
  0.16743301    
 -0.24419683    
 -0.10654341    
 -8.00425261E-02
  0.14310092    
  5.40672094E-02
  0.55206871    
  0.62739575    
 -0.49424320    
  0.78313833    
  -1.0250238    
 -0.16093050    
  0.78048933    
 -0.36711872    
  7.84321036E-03
 -3.98459099E-02
 -0.54015875    
  0.66484344    
  7.15162419E-03
 -0.24657513    
  0.56351608    
 -0.48464301    
  0.54831612    
 -0.17134295    
 -0.30648315    
 -0.16467701    
  0.27369604    
  0.43172142    
 -0.58352762    
  0.11108194    
  0.24586640    
 -0.32204524    
 -8.24641809E-02
 -5.74721908E-03
  0.31819192    
 -0.20651127    
  1.02566388E-02
  0.10638060    
 -0.56421357    
 -0.68511492    
  0.79570401    
  0.20492813    
 -3.59320454E-02
 -0.68102604    
 -0.12155505    
   1.0474383    
  0.77886480    
 -0.70305359    
 -2.46371329E-02
  0.17815560    
 -0.12947328    
 -0.22422388    
 -3.85721475E-02
  0.28204834    
 -9.31939110E-02
 -0.33368552    
  0.47243583    
  3.96877453E-02
 -0.13743019    
  8.75690728E-02
  -1.1109583    
  0.64218074    
  0.80729246    
 -0.54946333    
  3.47429402E-02
  0.37072229    
 -0.29330957    
 -1.59273297E-02
 -0.24869661    
  0.17494155    
 -3.51795070E-02
  4.98857498E-02
  0.70042002    
 -0.61645454    
  0.18343927    
 -2.64165290E-02
 -0.36242762    
 -6.82082325E-02
  0.15750648    
 -0.24344863    
  0.18658608    
 -0.15503775    
 -0.24116197    
  3.94495344E-03
 -0.95236665    
   1.2871505    
 -0.42970017    
  0.31332436    
  0.23821913    
 -0.57342637    
 -0.12221757    
  9.95022710E-03
  0.14705361    
  0.30986997    
 -0.21611503    
  0.53542328    
 -0.26145369    
  0.44035226    
  5.55700324E-02
 -0.40546495    
 -0.11744530    
 -0.18292956    
  0.53960472    
 -0.92698604    
 -0.17589049    
  0.85004157    
  0.65971780    
 -0.48657092    
  0.35667491    
 -0.42830470    
 -0.10977088    
   1.1883824    
 -0.44407976    
 -3.06485128E-02
  -1.1288346    
 -0.47925115    
   1.3554169    
 -0.32435104    
 -5.19277342E-02
 -0.17121613    
 -0.19933291    
 -5.28426245E-02
 -0.39390436    
  5.04307076E-02
 -0.12808195    
 -0.41796508    
   1.6373470    
 -0.14380671    
 -4.77313027E-02
  0.17861091    
 -0.31915098    
 -2.06727963E-02
 -0.45497346    
  0.48328933    
 -9.02468041E-02
  0.28350648    
 -0.52770352    
  0.18409315    
  0.10889398    
 -7.69611523E-02
  0.34864271    
  0.16161102    
 -0.29976153    
 -6.96843117E-03
 -0.20925450    
  0.27902406    
 -0.22042985    
 -0.48145103    
 -0.51669073    
  0.30770111    
  0.25191465    
 -2.12323125E-02
  0.15843335    
 -0.28646183    
  0.42956257    
  1.57483984E-02
 -3.82213183E-02
 -0.27051413    
  0.46467033    
 -0.23728032    
 -1.36522017E-02
  0.12576950    
  0.39735138    
 -2.03857198E-03
 -0.43866330    
  0.43046650    
 -0.52324808    
  7.03807399E-02
 -0.11657006    
 -0.20512521    
  0.30866560    
 -0.45245376    
  0.53426015    
  0.18433373    
 -0.13712730    
 -8.10037404E-02
  0.28141263    
 -6.57971427E-02
  0.53962612    
 -0.37723291    
  0.83467638    
 -0.33851916    
 -0.72090840    
 -4.94604222E-02
  5.74714802E-02
  0.74749434    
 -0.80496544    
  0.33647224    
  -1.1781521    
  0.73475313    
  0.60983372    
 -0.51995277    
  0.59539855    
 -0.60403156    
  0.11198580    
 -0.27825224    
  0.25999862    
  0.44502306    
 -0.46630058    
  0.29371211    
 -0.39549509    
  0.32707438    
 -0.25254163    
  6.15990423E-02
 -0.71680123    
   1.4957687    
 -0.69912440    
 -0.34950629    
  0.25921980    
  9.26820785E-02
  4.77316044E-03
  0.13353145    
 -0.30731815    
 -8.53501260E-03
 -0.73993933    
 -0.80050564    
  0.99571806    
  0.74825120    
  0.56393552    
 -0.58752149    
 -0.11094479    
 -0.56095016    
 -2.84377728E-02
  0.15552346    
 -9.48986039E-02
 -0.11495910    
 -1.26900829E-07
 -0.17725815    
 -0.10199917    
  0.53338814    
  0.94730109    
 -0.39332521    
 -0.13030466    
  0.24758469    
 -0.49156237    
  0.32797763    
 -3.61919329E-02
  0.37469360    
 -0.58744895    
 -0.19393878    
  0.32747045    
  0.58660376    
 -0.39589563    
 -0.30318642    
 -5.19200824E-02
  0.82098055    
 -0.65658236    
  2.88354252E-02
 -0.15028203    
 -4.29514125E-02
 -0.33584550    
 -7.27591738E-02
  5.05854525E-02
  0.29993862    
 -0.40879282    
  0.41210943    
 -0.37770817    
 -1.95125975E-02
  2.91282907E-02
 -0.68837404    
   1.2940744    
  0.12039067    
 -4.25595567E-02
 -9.89398360E-02
  0.28768218    
 -0.67727363    
  0.51944989    
 -0.17346178    
  0.25440487    
 -0.11427954    
  7.01221600E-02
 -4.52472223E-03
 -0.27193385    
 -0.41894832    
 -6.06244579E-02
  4.23590392E-02
  0.56552339    
  0.43130648    
  0.33865657    
 -0.90724075    
   1.0722414    
  -1.1058327    
  3.10071814E-03
  6.17307425E-03
 -0.24649075    
  0.70877236    
 -0.55574715    
 -0.20142160    
 -0.18563305    
  9.03227329E-02
  0.16320048    
  3.85375833E-03
  0.23537607    
  0.45198530    
 -0.26410657    
 -0.51587629    
 -0.49132645    
   1.3636255    
 -0.31933603    
 -0.49956235    
  0.38933572    
  0.15298843    
 -3.06989085E-02
  5.59588261E-02
 -0.13840228    
  2.06194259E-02
  0.60798943    
 -0.95523351    
  0.24527952    
 -0.54142082    
  0.38915148    
  0.95753378    
 -0.82235897    
 -2.87777651E-03
  0.35725108    
 -0.18070990    
 -0.68832773    
   1.0693418    
 -0.58087975    
 -0.24627008    
  0.54932040    
  0.35863405    
 -0.46666074    
 -0.17169864    
 -0.40258750    
  0.34627619    
  0.29603145    
  0.18947667    
 -0.38136756    
  8.42604488E-02
  0.25103390    
  0.43068466    
 -0.77702856    
  0.73263508    
  0.16797796    
 -0.91459894    
 -0.24090603    
  0.80813885    
 -0.34804034    
 -3.21868435E-02
 -0.10328595    
 -0.23552573    
  0.26362452    
  0.57850790    
 -0.79100311    
  0.69470346    
 -0.37936988    
  0.23039018    
  5.44473864E-02
 -0.20409514    
 -0.36238173    
  0.10566168    
  0.23338890    
 -1.07875783E-02
  0.18196012    
 -0.24924977    
  0.24381031    
 -0.57012546    
 -0.37381706    
 -0.22431247    
  0.48595762    
  0.35631520    
  0.56428289    
 -0.39761630    
  1.90077312E-02
  0.31807351    
 -0.80751157    
  0.81358129    
 -0.41382068    
 -7.85184205E-02
 -0.14634286    
  0.21103631    
 -0.30720648    
 -0.54396600    
  0.40908197    
 -0.44786766    
   1.2307302    
 -1.16182212E-02
 -0.26186353    
 -0.11237477    
  0.15692084    
 -0.24569885    
  0.23527153    
  0.29082176    
 -0.65320349    
  0.16612701    
  0.27871338    
 -0.10364584    
 -0.57038009    
 -7.06175864E-02
  0.63670588    
 -0.46186495    
  0.19756301    
  1.66671984E-02
  0.78393948    
 -0.61921906    
  0.44516501    
 -0.34730908    
  0.45908603    
 -0.82000750    
  5.32669537E-02
  0.15209000    
  8.53599459E-02
 -0.22884168    
 -0.76418316    
 -0.48857996    
  0.79299265    
  0.52341568    
  0.26463032    
 -0.51632774    
 -0.53998238    
  0.85403758    
  0.24062207    
  0.30047122    
 -0.46124458    
 -9.25232321E-02
 -2.55427836E-03
  0.13608551    
 -0.13353126    
 -0.19982086    
 -0.41958299    
  0.44723463    
 -0.31015480    
  0.26045525    
 -0.32004738    
  0.43712232    
 -0.36113653    
  0.18164395    
 -0.42947996    
  1.55043919E-02
 -2.59754993E-02
 -0.12903024    
  0.52745295    
 -0.35214198    
  0.27121553    
 -0.30702502    
 -1.04713123E-02
 -0.11122562    
 -0.13858603    
  0.34032598    
 -0.20173962    
  4.03514095E-02
  0.97445309    
 -0.20518203    
  9.24502760E-02
  0.57685465    
 -0.57447100    
  0.63304317    
 -0.40230951    
 -0.31774518    
 -0.33647212    
 -0.11143958    
 -0.19212534    
   2.0519741    
  -1.5570375    
  1.19406516E-02
  0.25755951    
  8.35649595E-02
  0.71917665    
 -0.68597853    
 -0.10536034    
  0.29277104    
 -0.44957078    
  3.90167907E-02
  0.23933806    
 -5.36209941E-02
 -0.11197367    
  0.16358472    
  0.46975231    
 -0.64047122    
  0.57147831    
 -0.44814205    
  0.39414966    
 -0.88893026    
  0.23072717    
  9.92979854E-02
  0.20810580    
 -0.56265056    
 -0.24827942    
 -0.39641514    
  0.60490668    
 -6.08552396E-02
 -0.48501775    
   1.2408633    
 -3.75277549E-02
 -0.43063584    
 -5.43942265E-02
  0.41781077    
 -0.71589917    
  0.85681605    
  3.54621955E-03
 -0.17561853    
 -0.53718960    
  0.19606563    
  0.76608872    
 -0.34394839    
 -8.73651505E-02
 -0.21205853    
  0.61964482    
 -0.56102931    
  5.06743379E-02
 -0.29003757    
  0.15684243    
 -0.11980108    
  0.75198758    
 -0.66497624    
  6.97332174E-02
  0.16665542    
  3.23653035E-02
 -0.13141058    
  0.35836831    
 -0.58880246    
  0.24724099    
  3.04831266E-02
  0.19835864    
 -0.26274291    
  0.20625280    
 -0.27771202    
  2.64204410E-03
  3.88145782E-02
 -0.25932324    
 -0.11860565    
 -0.34614840    
  0.53768694    
  2.71508452E-02
  2.97198142E-03
  0.37432262    
 -0.49396163    
  0.76102465    
 -0.15336986    
 -0.34709322    
  0.97824848    
 -0.84117949    
  0.42401853    
 -0.29951665    
  0.53551805    
 -0.53949422    
 -0.27842888    
  1.30720027E-02
 -9.24568996E-02
 -0.27729014    
  0.12028625    
 -0.42057887    
  5.91305420E-02
  0.33098891    
 -1.03627378E-02
 -0.49247640    
  0.42050320    
  0.51826072    
  0.14265643    
 -0.44376123    
 -2.12453082E-02
  0.43766096    
 -0.54780442    
  0.71180743    
 -0.22735421    
  5.73929511E-02
  0.17164055    
 -0.14413404    
 -0.34620920    
 -0.11607195    
 -0.25439623    
  0.16093050    
 -0.37223944    
  0.90643835    
 -0.35244045    
 -0.10067680    
  3.96998897E-02
  2.07414832E-02
  1.45564070E-02
 -0.39111745    
  0.55839413    
 -0.13597955    
  0.19530852    
 -0.39972138    
  0.40202272    
 -0.83359915    
  0.42813385    
 -0.24053532    
  0.76096964    
 -0.26873699    
  0.23751687    
 -0.22950612    
  0.19728006    
 -0.18933295    
  0.54097325    
 -0.76477695    
  0.36390963    
 -0.16144018    
 -0.39074898    
 -0.10491785    
  0.71719223    
 -0.28552464    
  0.40928930    
 -0.10028449    
  2.10749754E-03
 -0.39812371    
 -1.89876799E-02
  0.38936162    
 -0.13415012    
  0.11005248    
  0.14043666    
 -2.53671315E-02
  0.42503509    
 -0.39966786    
 -0.14711080    
 -0.10090606    
  0.57118857    
 -0.44167778    
 -0.24175404    
  6.41930401E-02
 -0.67772257    
 -6.86286539E-02
 -0.26072612    
  0.22738996    
  3.33362743E-02
 -3.90020870E-02
 -4.05854471E-02
 -5.93488198E-03
 -5.97014790E-03
  4.10614200E-02
 -0.33877379    
  0.82516521    
 -0.12799418    
 -0.37578934    
  0.53509045    
 -0.57080823    
  0.26003039    
  0.82842952    
 -0.95796329    
 -0.14269197    
  6.53050318E-02
  7.20533654E-02
 -0.22047324    
  0.13102825    
 -3.57179679E-02
   1.5220958    
 -0.66961682    
  0.27794492    
 -0.25243327    
 -0.13173386    
  8.53337571E-02
  9.55500975E-02
 -0.11688416    
  0.20629072    
  0.32004735    
 -0.27502346    
 -0.98573279    
  0.89126074    
 -0.29539227    
  0.42285675    
 -0.10693942    
 -0.38645935    
  0.11297288    
  0.88310504    
  -1.0230156    
   1.3594879    
  -1.0333070    
 -0.17740752    
  0.18232156    
 -7.37309381E-02
 -0.26421306    
  0.52718580    
 -0.17223082    
 -8.81072804E-02
 -0.42674255    
  0.27653164    
 -0.39179733    
  3.55593190E-02
  0.33459905    
 -0.34778592    
  0.27655849    
 -0.21645451    
 -0.12405246    
  0.10724562    
 -1.70945153E-02
  0.54971451    
  0.16686273    
 -2.55875438E-02
 -0.32061604    
  0.26966366    
 -0.19237174    
 -0.55686462    
  0.24219196    
 -0.24219158    
  0.17185037    
  0.56365597    
 -5.44512235E-02
  0.18596467    
 -0.45198524    
  0.22884168    
  0.11441050    
 -0.47180685    
  0.21662399    
 -0.31518856    
 -0.18791470    
  0.56509513    
 -3.33363041E-02
  0.13211787    
 -0.41416606    
  0.27638260    
 -2.59007681E-02
 -0.37389854    
 -0.42687932    
 -6.71392530E-02
   1.3419213    
  5.81663698E-02
  5.17212935E-02
  0.22994949    
 -0.67015755    
 -0.15836848    
  1.46845123E-02
 -0.24674325    
 -0.29266953    
  0.25075871    
  0.30599594    
 -4.09416147E-02
  0.42419410    
  0.14855482    
 -0.26001012    
  2.37336326E-02
 -0.27286714    
 -0.81514090    
  0.82350910    
  0.10285719    
  0.36366776    
 -0.42837355    
  1.85437705E-02
  3.60862762E-02
 -2.53498065E-03
 -8.47069100E-02
  0.28837231    
 -0.21901144    
 -5.83721511E-02
  -1.3700339    
   2.0549507    
 -0.72961700    
  0.40736806    
  2.81181484E-02
 -0.16002122    
  5.07507436E-02
 -6.20470755E-03
 -4.88938577E-02
 -0.19946094    
 -0.13962875    
  0.13962910    
  0.61576045    
 -0.67605263    
 -1.99722107E-02
 -0.20741756    
  0.43343893    
 -0.15376763    
 -4.94604222E-02
 -0.51553136    
 -5.32816015E-02
 -0.23440051    
 -7.84714594E-02
  0.59306353    
  0.16270712    
  0.28207517    
  0.73445112    
 -0.72009647    
  0.13323425    
  0.41580659    
 -0.35922563    
  0.29258165    
 -0.23161030    
 -0.45860854    
  0.21962881    
 -8.82923976E-02
 -0.21675375    
  0.16411018    
 -0.15776093    
 -5.86487278E-02
 -0.79925346    
  0.26121542    
  0.97217125    
 -0.49287170    
  0.59409344    
 -0.38890353    
  0.28332478    
  3.22261043E-02
 -0.49266872    
  0.28681657    
  0.11980096    
 -0.18416667    
  0.30756608    
  0.12612095    
 -0.38767114    
  3.38133648E-02
 -2.59079915E-02
 -0.23901682    
  0.10135230    
  0.42534664    
 -0.18310910    
 -0.15849431    
  5.12932837E-02
 -0.12008811    
  0.15880272    
  0.85951936    
 -0.57691342    
 -4.68834937E-02
 -0.24079838    
  0.13543807    
 -8.33815485E-02
 -0.81093019    
  0.88313866    
 -6.25928268E-02
 -0.67418909    
 -5.30245714E-02
 -0.10426103    
 -1.10497624E-02
  7.35482644E-08
 -4.54625338E-02
  0.14581044    
  0.43354282    
 -0.15089856    
  0.58946854    
  0.30383235    
 -0.47528899    
  0.21663848    
 -0.33286446    
  0.43399888    
  3.39015573E-02
 -0.35667515    
  0.60681897    
 -0.67957842    
  4.48031500E-02
  0.10973250    
  0.29401314    
 -0.17854203    
  0.24673139    
 -0.41922483    
 -0.26751173    
 -0.54219651    
  0.32144639    
   1.0327450    
  0.15839690    
 -0.66215521    
 -8.31773654E-02
 -0.10763059    
  0.68887669    
 -0.89651585    
  0.35036156    
  7.35800043E-02
 -6.37760460E-02
 -7.86209181E-02
  0.38143209    
  0.18681592    
 -0.34880498    
 -0.16052713    
  8.11903551E-02
 -0.33463886    
  0.18924206    
 -9.16036889E-02
  0.17795165    
  0.24860725    
 -0.21276100    
 -0.25232103    
  0.12213747    
 -0.23728032    
  0.56299984    
 -0.47853425    
  0.27119192    
  0.56131101    
 -0.70954084    
 -4.50781323E-02
  0.37523356    
 -8.46739560E-02
 -0.23452289    
  0.21493559    
  0.41349125    
 -0.47934929    
 -0.19365291    
  0.38918898    
 -0.43883422    
 -0.20902203    
  0.41159645    
 -5.52905872E-02
 -3.68462875E-02
  0.17424630    
 -0.24075255    
 -0.29055157    
   1.0502052    
 -0.42441034    
 -7.00179711E-02
  0.12192585    
 -0.21394491    
  0.42377025    
 -0.12411231    
 -0.55649579    
  0.22501074    
  0.13911271    
  0.38652793    
  7.23204836E-02
 -0.98494166    
 -0.60552549    
  0.93094778    
  0.56789577    
 -0.73134905    
  9.50268283E-02
  0.17616500    
  0.14151596    
 -0.33482417    
  0.55920404    
 -0.75955439    
  0.23712987    
 -8.09692591E-02
 -0.29980347    
  0.41624686    
  0.54300976    
 -0.65945351    
 -7.50352889E-02
  0.70605075    
  5.30545153E-02
 -6.59580678E-02
 -0.67704356    
  0.83443618    
  0.25454545    
 -0.70831537    
 -3.55591588E-02
  0.30894771    
 -0.20789513    
 -8.75694156E-02
 -0.39436641    
 -0.22563002    
  0.44212919    
 -1.88430641E-02
  0.71332264    
 -0.81627089    
  0.31735781    
 -0.42876056    
  8.39201212E-02
 -0.22082430    
  0.32370517    
 -8.41499027E-03
  0.99481553    
 -0.98640007    
  0.57937169    
 -0.17204596    
 -0.43853384    
  8.60826485E-03
  0.18707217    
  0.28114414    
 -0.54540586    
 -6.37158528E-02
  0.48348138    
 -0.30061159    
  -1.2947271    
   1.1184150    
 -2.98528410E-02
  0.20890105    
  0.53191316    
 -0.48390394    
 -2.37164162E-02
  0.20430051    
  0.47542387    
 -0.77770454    
 -2.38108449E-02
  0.23987035    
  0.14735700    
 -0.66293353    
 -0.14493383    
 -0.22543983    
  0.48285192    
  0.57270110    
 -0.14156380    
  0.19605184    
 -0.31325904    
  0.48829401    
 -0.44024408    
  0.66687930    
  0.16441825    
 -0.64077902    
 -0.13996585    
 -6.79872409E-02
  5.01260953E-03
  0.31298405    
 -0.51755160    
 -0.54515046    
   1.4478520    
 -0.44155622    
 -0.28961831    
 -8.63066986E-02
 -0.13232496    
 -0.34163007    
  0.15866531    
  0.52994674    
  2.46926341E-02
 -0.76913309    
  0.39423802    
  0.17151067    
  2.15063337E-02
 -4.90559265E-02
  0.30567575    
 -1.03415428E-02
  0.25062114    
 -0.33066374    
  6.53826371E-02
 -0.64375460    
  0.76668149    
 -0.56382251    
  0.28850159    
  0.13322420    
  8.64734501E-02
  0.37948975    
  9.02673081E-02
 -0.84033501    
  0.18943919    
 -2.15061475E-02
 -5.46039939E-02
 -0.13353144    
 -0.24301915    
  0.30244246    
  0.61755896    
 -0.54345071    
  0.14463009    
 -0.19969006    
  0.83255768    
 -0.76734525    
 -4.38779704E-02
  0.32204536    
 -0.22171058    
 -0.28529838    
  0.10536040    
  0.58141744    
 -0.48610711    
  0.16264860    
 -3.13927680E-02
  0.39554495    
 -0.14321871    
 -0.16095865    
 -0.10975904    
 -1.16685452E-02
 -0.22549371    
  8.99481997E-02
 -2.44908743E-02
  0.51741564    
 -0.21945596    
 -0.17376918    
  0.14892349    
  0.14421819    
  0.26194561    
 -0.55752301    
  0.21037959    
 -0.15579884    
  0.14186822    
 -4.09056172E-02
 -0.28005660    
  0.66797090    
 -0.92482579    
 -3.26706357E-02
  0.33012643    
 -2.96119973E-02
  4.80092540E-02
  0.18275550    
 -0.14694594    
  0.39027509    
 -0.24985775    
 -0.25757214    
   1.0131408    
 -0.73396897    
  7.41078481E-02
 -0.25899708    
  0.43168241    
 -0.28601390    
 -0.51826036    
  0.31709599    
 -0.43161961    
 -0.14858747    
  0.20155279    
 -0.83808100    
   1.3001168    
 -0.15665381    
  0.26998234    
 -0.22426002    
 -0.33926940    
  0.10418323    
  6.49799109E-02
  0.75416112    
 -0.46565166    
 -0.37853566    
  0.13534121    
  8.19881931E-02
  0.56086439    
 -0.33713779    
 -0.32488465    
 -2.28395779E-02
 -0.20840129    
 -0.21706440    
  0.14981233    
   2.0275760    
  -1.0940433    
 -0.42096925    
  0.14743188    
  6.10210039E-02
 -6.32706732E-02
 -4.37353477E-02
  0.86956888    
 -0.96323359    
 -0.10909999    
  7.49310702E-02
 -0.18768354    
  0.30368230    
 -0.76213992    
  0.22721685    
  0.18502806    
 -0.85407770    
   1.1324257    
  7.62977600E-02
 -0.48048496    
 -0.19854455    
   1.1865319    
 -0.42345762    
 -0.10318418    
 -0.27329344    
  0.50700891    
 -0.17280664    
  0.22495995    
 -0.30046761    
 -0.16194247    
  0.12448494    
 -0.24696197    
  0.29901829    
 -0.26067489    
 -0.33584550    
  0.99227667    
 -0.29257202    
 -0.13011356    
 -0.26559535    
 -7.03807473E-02
 -0.19069000    
  0.41937333    
  0.12694910    
 -4.87794727E-03
  0.45863116    
 -0.62302160    
 -0.19333275    
  6.75933212E-02
  0.36318973    
 -0.65305269    
  0.91541719    
 -0.35517767    
  9.96083319E-02
  0.31331015    
 -0.60476166    
 -0.26478392    
  0.20245856    
 -0.36451444    
  0.95444256    
  0.19237192    
 -0.78875160    
   1.0293883    
 -0.94859922    
  0.19222285    
  0.10289452    
 -0.13543786    
 -0.20548858    
  9.33126826E-03
  0.45085853    
  0.44098696    
 -0.76413643    
  0.29717377    
  2.59753391E-02
 -0.20264497    
 -4.69803214E-02
  5.05054509E-03
  0.45221427    
 -0.41755706    
 -0.47732964    
  0.84055239    
 -0.18945371    
 -0.46226281    
  0.26883686    
 -0.81155050    
  0.39611030    
  0.33539751    
  4.21113558E-02
  0.17887913    
 -0.19708498    
 -0.24235563    
 -0.22817309    
 -0.40967578    
  0.66750467    
  0.24370994    
  9.69282240E-02
 -0.24179210    
 -2.38108449E-02
 -5.57419844E-02
  1.57980919E-02
  0.10692690    
  0.92693824    
 -0.97011024    
 -0.26826379    
 -0.62620765    
  4.22597528E-02
   1.0394235    
 -0.18721153    
 -0.37362429    
  0.20763941    
  0.16008525    
  4.34220582E-02
 -0.10441647    
  0.19378586    
  0.20325792    
 -7.00503439E-02
  4.43531796E-02
 -0.31331491    
  0.57015777    
 -0.42409372    
  0.37067911    
 -0.29895484    
 -0.21778777    
 -0.23283413    
 -0.22595629    
  0.49949428    
  0.21685621    
 -0.33143881    
  0.67541909    
 -0.10807418    
 -0.49346492    
  0.21300337    
  0.35547504    
 -0.29048696    
 -0.22595629    
 -0.18175820    
 -0.23077379    
 -0.20209011    
  1.55043919E-02
  4.51204441E-02
  0.16667701    
 -1.25264451E-02
  3.71177718E-02
 -0.13410987    
  0.41161877    
  0.32899454    
  1.31581295E-02
 -9.35687572E-02
  0.10008337    
 -0.67597920    
 -7.05135763E-02
 -3.24852727E-02
  0.45155638    
  0.56175870    
 -0.24085073    
 -6.99271709E-02
  0.54482061    
 -0.26006317    
 -0.22578312    
 -0.45513666    
  0.45733696    
  0.57426453    
 -0.63077700    
 -2.35306155E-02
  7.11762998E-03
 -5.34108430E-02
 -0.56023943    
  0.80850124    
  0.16300535    
 -0.24402125    
  0.32647693    
 -0.66463828    
  4.90721017E-02
 -7.30250180E-02
 -0.31845367    
  0.52571446    
  0.13783239    
 -0.28911361    
  0.13888942    
  0.42928544    
 -0.30294952    
 -0.43671751    
  0.18853822    
  0.46116182    
 -0.28119043    
  0.27047592    
 -0.59246558    
  0.54466236    
 -0.41969001    
  0.36948642    
  0.13674395    
 -0.23443328    
 -0.16586398    
  0.14601742    
 -0.38017523    
  0.21857299    
 -0.14936291    
  0.12014432    
  0.10724545    
  0.34473935    
 -0.63484597    
  0.76794857    
 -0.69014865    
  0.47299340    
 -0.20878817    
  0.88405269    
 -0.77731347    
  0.14585175    
 -0.21868910    
 -0.15341033    
  6.76101446E-02
  0.28465071    
 -0.38117230    
  0.16889869    
 -0.59456617    
  0.21576945    
  5.44132814E-02
  0.67586458    
  0.21582681    
 -0.23341325    
 -0.43825486    
  0.48704487    
 -0.57861209    
 -0.29409531    
  0.65759611    
 -0.28704748    
  0.84038484    
 -0.64712536    
 -0.16819596    
  0.15979232    
 -0.33226168    
  0.82520676    
 -0.61151946    
 -0.14273526    
  0.14273570    
  0.35596201    
 -0.35122260    
  6.85197562E-02
 -0.26368970    
  0.31531423    
  2.07474027E-02
  0.19524266    
 -0.20556246    
 -0.23252337    
 -9.60959047E-02
  0.10909979    
 -4.49215248E-02
 -0.16729958    
 -5.92277125E-02
 -0.32099950    
  9.30245779E-03
  0.48265463    
  5.28634861E-02
 -0.95496941    
  0.55356139    
  0.47202599    
 -0.21622314    
  0.20351645    
 -5.12838224E-03
 -0.36515731    
  0.38803014    
  0.24795876    
 -0.32361409    
  0.32361412    
  8.27541724E-02
  0.20933029    
  2.60130186E-02
 -0.50041866    
 -0.42087740    
 -0.95838308    
   1.5357612    
 -0.28701162    
  0.15376757    
 -0.31960395    
 -0.41820398    
 -6.96800500E-02
 -2.08340995E-02
  0.33647203    
  0.38521126    
 -0.12226868    
 -0.12941112    
  0.38553092    
 -0.20815562    
  0.29591241    
 -0.61436623    
 -0.23841086    
  0.49434438    
  0.17200470    
 -5.06438129E-02
  0.26734677    
 -0.21670300    
  6.22211583E-02
 -0.30405650    
 -0.20522337    
  0.43213317    
 -6.73830062E-02
 -0.15952684    
  0.50704497    
 -3.46855223E-02
 -0.25047442    
  0.61729383    
 -0.63252258    
  0.12033749    
  0.44764680    
 -0.40112680    
 -0.10008344    
  0.55344486    
 -0.21050040    
 -0.21511136    
 -0.21007155    
  0.18015473    
 -8.13088268E-02
  4.69498383E-03
  1.39755997E-07
 -0.27295861    
  5.09855524E-02
  0.38577938    
 -0.29633433    
 -0.83665937    
  0.37198934    
  0.37814489    
  0.33605573    
 -0.95885032    
   1.1058326    
 -0.45430034    
  0.31561700    
 -0.29320705    
  0.45675841    
 -0.49631166    
   1.0176085    
 -0.56431431    
 -0.51265860    
  3.60400416E-02
  0.28102267    
 -0.24339163    
  0.68171841    
 -0.62377125    
 -0.47054005    
  0.63346088    
 -0.25261694    
 -0.41578197    
  0.38601789    
 -9.50079709E-02
 -0.11239896    
  0.40670338    
  0.12326850    
 -0.16884615    
 -0.37234128    
  0.21862200    
  4.43205088E-02
 -0.12285364    
 -0.21825358    
 -0.10265400    
  5.26439287E-02
 -0.11298685    
  1.89581104E-02
  0.92097443    
  -1.0299932    
  0.13222183    
  0.29908487    
  0.17435327    
 -2.89875176E-02
  0.68428469    
 -0.72021651    
  0.45502946    
 -0.39871818    
 -1.45140458E-02
  0.14912558    
  0.39279082    
 -0.39784130    
  0.12367285    
  1.33333392E-02
 -0.27816170    
  0.68876451    
 -0.70049465    
  9.55782980E-02
  0.55076790    
 -0.46845913    
 -0.14025582    
 -0.15984862    
  0.34830675    
 -0.10144658    
  0.34462360    
  7.80536234E-02
  0.18771107    
 -0.53516465    
 -0.12323278    
 -0.29316154    
 -3.35226022E-02
  0.27912292    
  0.72000372    
 -0.68619800    
  0.28698912    
 -0.34692162    
 -9.23733488E-02
 -0.60077387    
  0.69608402    
 -0.66139841    
  0.95200878    
 -0.58910322    
   1.2634341    
 -0.32602426    
 -0.31382042    
 -5.66600785E-02
  0.32778642    
 -0.72432274    
  0.24425229    
  0.18752982    
 -0.36101350    
  0.33913073    
 -0.25861016    
  0.16108523    
 -0.13005306    
  0.71240479    
 -0.57748574    
  5.89098185E-02
 -9.85188782E-02
  0.10080491    
 -0.28010061    
 -0.92692095    
  0.75242382    
  0.39824492    
  1.43886190E-02
  0.38623369    
 -0.42755181    
 -3.27896178E-02
 -0.76764995    
   1.1523888    
 -0.60468227    
 -0.48351312    
  -1.2923983    
   1.3815662    
  4.63047065E-02
 -8.00426975E-02
  0.10241509    
 -9.75250304E-02
  3.35764773E-02
  0.11568421    
  0.47052890    
  6.35540038E-02
  6.20724969E-02
  0.23236044    
 -0.56099296    
  0.19245234    
 -0.63894027    
 -0.43349257    
   1.0373415    
  0.32542229    
 -0.25899708    
 -0.27321976    
  0.35227361    
  7.32591003E-02
  0.40177900    
 -0.50395602    
 -0.11108197    
  0.83788621    
 -0.86558849    
  9.12162140E-02
 -7.72217102E-03
  0.31633747    
  0.26770985    
 -0.41124544    
 -0.40764135    
  0.18177655    
  0.16998415    
  0.60299629    
 -0.87622380    
  0.14852421    
  0.48550799    
 -0.56121951    
 -1.41442930E-02
  0.22598860    
  0.37936983    
 -0.85301656    
  0.23041637    
  0.27675301    
 -0.23141955    
  0.46026126    
  0.22314332    
 -0.40476584    
 -0.50108981    
  0.15068433    
  9.90909114E-02
  0.23653078    
 -0.29766068    
  0.14137994    
  5.56371249E-02
 -0.21435876    
  0.32978627    
 -0.36238173    
  0.15328960    
 -0.14131367    
 -1.19763864E-02
  0.67337447    
 -0.46724245    
  7.55076483E-02
 -0.28465644    
  0.58138841    
 -0.31972155    
 -0.24667419    
 -1.44643380E-07
  0.93749273    
 -0.62773490    
 -0.34304377    
  0.55300069    
 -0.65665329    
 -8.54613036E-02
  0.60579771    
  8.92065912E-02
 -0.25903013    
 -0.22254260    
  5.83254620E-02
  0.15212525    
 -6.01686463E-02
 -2.08884533E-02
 -0.14757583    
  0.30134985    
 -0.18594822    
 -1.92577410E-02
  6.19307309E-02
 -8.72485489E-02
  0.26608297    
  0.21701147    
  0.40955755    
 -0.46186867    
 -0.48042813    
 -0.55364561    
   1.1706100    
 -0.32331219    
 -0.46643844    
  0.75188601    
 -7.85059929E-02
 -0.21816505    
 -9.07041132E-03
 -0.23806053    
  0.27165854    
  0.15478002    
  0.11062977    
 -0.26320919    
  0.46034193    
 -0.72843671    
  0.27684778    
 -8.87956172E-02
 -0.12136090    
  0.65757555    
 -0.85944188    
  0.36974713    
  9.04999115E-03
 -0.42939791    
  7.65766799E-02
  0.14031905    
 -7.51797259E-02
  0.51442260    
 -0.30884996    
  0.56414616    
 -0.58890015    
  4.89094667E-02
 -5.64566031E-02
  0.45793641    
  0.31641841    
 -0.57575238    
 -0.39311948    
  9.16031934E-03
  0.21029563    
  0.74708486    
 -0.71795648    
 -3.40666585E-02
  3.64560075E-02
  1.65686253E-02
  0.26091883    
 -0.54391700    
  6.62892833E-02
  0.35667512    
 -0.26216012    
  6.66914657E-02
  0.37096462    
 -0.21504287    
 -0.34972331    
  0.27708414    
  0.31969807    
  5.17080054E-02
 -0.77345258    
 -0.40717286    
 -0.42096928    
   1.3133874    
 -0.33060712    
  0.46963787    
 -0.46963808    
 -0.87898350    
   1.0230585    
 -7.35241100E-02
  7.09889382E-02
  0.56178892    
 -0.65481758    
  0.34123597    
 -0.15382059    
 -0.25660741    
 -6.47375435E-02
  0.32365131    
  0.54302049    
 -0.49796787    
 -0.24036159    
 -0.26460761    
 -0.35563269    
   1.1293840    
 -0.24699485    
 -0.39049158    
  0.28847790    
  6.69221506E-02
 -9.84398574E-02
 -1.73919406E-02
 -0.24916859    
  6.83497488E-02
  4.97905537E-02
  0.36860359    
 -0.35723963    
  0.58117354    
 -9.95845571E-02
 -0.63385803    
  2.91757211E-02
  0.56915498    
 -0.49527487    
  8.25502574E-02
 -7.36876950E-02
 -0.43531796    
  0.65137780    
 -0.20727490    
  0.17108293    
  0.19169588    
 -0.18191586    
 -0.18964759    
  0.25555375    
  0.41227573    
 -0.34830651    
  0.16507979    
 -0.17798324    
  0.16705409    
 -0.48848867    
  0.25660729    
  1.10742626E-07
 -7.92731121E-02
 -2.50332733E-03
  7.49043794E-03
 -0.30271983    
  0.45687068    
 -1.07182963E-02
 -0.42945775    
  0.10965613    
  0.53428721    
 -0.30936471    
  0.72807503    
 -0.97702265    
 -0.57570177    
  8.29488486E-02
 -2.01013070E-02
 -7.37177208E-02
 -3.90020870E-02
  7.09713674E-08
  8.17895681E-02
  9.95847136E-02
 -0.62447023    
   1.4060103    
 -0.82019186    
   1.1451323    
 -0.34687093    
 -0.21982335    
  0.17446402    
 -0.28228268    
  0.15634605    
  1.82533152E-02
  0.14189422    
  0.13800569    
 -0.13800572    
 -0.10885434    
  0.25075871    
 -0.26587248    
  0.64372241    
 -0.61371982    
  2.18694169E-07
  0.22018360    
 -0.17680304    
 -0.14165050    
 -0.53744507    
  0.44944510    
  0.30896732    
 -0.63598865    
  0.35626325    
 -8.41336995E-02
  0.13470647    
  1.63047146E-02
  0.32016754    
 -0.43123481    
  0.35396031    
 -0.35697708    
  0.20423500    
 -2.49388423E-02
 -0.44407976    
  0.69903535    
 -0.35026547    
  5.93167096E-02
 -0.38090026    
 -0.19388251    
   1.1485094    
 -0.28473651    
 -0.14084098    
 -0.18820812    
  0.12050419    
  0.85759646    
 -0.78763789    
 -0.16093048    
  0.56639564    
 -0.54545242    
 -0.18751633    
  2.46925764E-02
  1.51290540E-02
  0.12410276    
  0.24569900    
 -5.32607324E-02
 -0.31654072    
 -0.19137126    
  0.73933661    
 -9.27094892E-02
 -0.24968299    
  0.25348532    
 -0.44415483    
  0.15330489    
  0.52793729    
 -0.37523791    
  9.35259312E-02
 -0.55614960    
  0.66685295    
  0.38814589    
  -1.2618400    
  0.36049762    
 -0.20695475    
  0.16142328    
  0.62404329    
  1.48638897E-02
 -0.31988919    
 -0.29447699    
  0.37051785    
 -0.39195848    
  0.46067232    
  0.22937395    
 -0.50669354    
 -0.18335308    
  0.79742330    
 -0.82887244    
  0.60118604    
  0.18202974    
 -0.80910718    
  0.13476025    
 -0.86463916    
   1.0569397    
 -0.17807515    
  0.41296971    
 -0.49230635    
 -0.34322289    
  0.43936673    
  0.12516315    
  4.78558652E-02
 -0.19833675    
  0.41773531    
 -0.35962760    
 -3.83606367E-02
 -0.38747144    
  0.66179669    
 -0.25222489    
 -5.61944470E-02
  -1.1829995    
  0.89724272    
  0.29152077    
 -0.50034434    
  0.94525099    
 -0.36221522    
  0.39660776    
 -0.71110094    
 -9.89398584E-02
  0.49225435    
 -0.16727628    
  0.31265652    
  7.33527094E-02
 -0.12320033    
 -3.39015909E-02
 -0.24053530    
  0.29641581    
  0.13217168    
 -0.28198394    
 -0.11211719    
 -0.43995130    
  0.86037016    
  0.50038165    
 -0.86851883    
  0.51457214    
 -9.93245244E-02
 -0.40193164    
 -2.68112328E-02
  0.25943378    
 -0.16857983    
 -2.51268428E-02
   1.1546866    
  -1.3887031    
 -0.72251326    
 -6.14526011E-02
  0.71749610    
  0.59197795    
 -0.59197807    
  0.62746274    
 -0.20947577    
 -0.23910746    
  0.15415090    
 -0.20121838    
  0.30633238    
  1.75829157E-02
 -4.00051624E-02
  -1.0327991    
  0.78729868    
 -0.58604902    
  0.51082569    
  7.81178921E-02
 -0.52831876    
  2.42142770E-02
 -0.12197827    
 -0.61518556    
   1.0260416    
  0.31420895    
  0.36812747    
 -0.51142973    
  0.49130100    
  4.16351184E-02
 -0.26431641    
  2.50869896E-02
 -1.81821212E-02
  6.86871633E-02
 -5.05045392E-02
  0.10468451    
 -8.68269056E-02
 -0.12974587    
  0.17937854    
 -0.29119679    
  0.91120738    
 -0.93688631    
 -0.22242106    
  0.39213964    
 -0.26041508    
  0.34457669    
  5.24138957E-02
 -9.82931480E-02
  0.13792296    
 -0.13090533    
 -0.78334212    
 -8.51577371E-02
   1.3113314    
 -0.38839623    
 -0.10217686    
  8.21095631E-02
 -5.55699691E-02
  0.48330772    
 -0.40326488    
 -0.32120466    
  0.25534689    
  0.35737917    
 -0.30702519    
 -0.16989915    
  0.34550178    
  0.27068439    
 -0.74293768    
  0.12939376    
 -7.39049539E-02
  0.29757601    
 -8.35648775E-02
 -6.88288584E-02
  0.63887519    
 -0.85467482    
 -7.59859458E-02
 -0.11490873    
  0.21201149    
  0.51022840    
 -0.14641477    
  0.19366796    
 -0.59706044    
  0.85481149    
 -0.58199090    
 -0.41258273    
  0.42433342    
 -0.27837959    
  0.34830675    
  8.67705047E-03
 -5.77938892E-02
  0.19858834    
  3.74519266E-03
  0.43553817    
 -0.38630274    
 -0.44539773    
 -8.36841669E-03
  2.21617930E-02
 -0.64240193    
  1.03626568E-02
 -0.34060442    
  0.22024064    
 -1.16960229E-02
  0.11647512    
 -5.37766106E-02
 -0.10474703    
 -5.03251180E-02
 -0.25593331    
  0.79975706    
 -0.27898106    
  0.33717909    
  0.31297767    
 -8.91276672E-02
 -2.28580292E-02
 -0.41709316    
 -0.43213323    
  0.18457140    
  0.43498766    
  0.95690930    
 -0.27473092    
 -0.42121363    
  0.11871608    
  0.37857270    
 -0.69144487    
  0.39635339    
 -0.16373113    
 -0.58832598    
   1.2102636    
 -0.54917860    
  0.38946465    
 -0.23854171    
 -0.28195152    
 -0.17095767    
  0.32183802    
  4.79709692E-02
 -0.23967300    
  0.43479285    
  0.53819335    
 -0.77150393    
  1.68882385E-02
  0.12993623    
 -0.38776559    
  0.21630901    
  0.73586261    
 -0.53338003    
 -6.30460754E-02
  4.32921760E-03
 -0.23236540    
  0.55297643    
 -0.32277349    
 -9.76940095E-02
  0.40466926    
 -0.67421913    
 -0.11934657    
  0.13485116    
  2.15161720E-07
 -9.27379075E-03
 -0.13976207    
 -5.12935109E-02
  0.43509701    
  0.12987527    
 -7.08258525E-02
  0.15872736    
 -0.23743294    
  0.45626220    
 -0.44393137    
 -0.11962318    
  0.94997144    
  -1.0986121    
  0.11206883    
  3.10321841E-02
  0.64623028    
 -0.30382344    
 -0.29892173    
 -0.56361330    
  7.21033439E-02
  0.61400992    
  0.10911803    
 -0.11857426    
  0.21885894    
  4.84267175E-02
 -0.24846113    
  0.18851829    
 -0.36665300    
 -0.41949049    
  0.42781219    
  0.60362124    
 -0.24143656    
  3.21690552E-02
 -0.23626445    
  0.52951783    
  -1.4978470    
  0.47927746    
  0.66979998    
 -0.34715921    
  0.32123551    
  5.88404089E-02
 -0.27193365    
 -0.24846117    
  0.79078549    
 -0.44474378    
 -0.41229087    
 -0.32964638    
 -0.17095768    
  0.13705647    
  0.34627602    
  0.18695667    
 -0.10343540    
 -0.25406533    
 -1.24744084E-02
 -0.43303847    
  0.13835856    
  0.76885903    
  4.82941009E-02
  9.46331918E-02
  0.45034218    
 -0.92351097    
  0.37605098    
  0.11057068    
 -4.78998497E-02
 -0.16472021    
  0.59935105    
 -0.38896078    
 -0.16199367    
  0.30910462    
 -0.62069213    
 -0.21067670    
  7.25265443E-02
  0.48328933    
  0.18906677    
 -0.20699328    
 -0.92147219    
   1.5184044    
 -0.76234335    
 -0.10603813    
  0.24791873    
  0.38046396    
 -0.77018052    
  0.20739509    
  0.83221853    
 -0.50714898    
  0.43558809    
 -0.74178910    
  0.12845646    
  0.57861209    
 -0.69776607    
  0.49965248    
 -0.72743642    
 -0.40546528    
  0.14581044    
 -0.12851897    
  0.94889629    
 -5.22250235E-02
 -0.41248250    
  0.23712987    
 -0.25489226    
  0.60123634    
  0.40481004    
 -0.65584373    
  7.30253309E-02
  0.69432038    
 -0.81122333    
  7.86209479E-02
 -2.97050569E-02
 -5.42067513E-02
  0.72832972    
 -0.56250072    
 -0.10411295    
  0.19224730    
 -0.10856618    
  0.16068240    
 -0.38039157    
  6.63226917E-02
  1.59154441E-02
  0.10246181    
  0.14972948    
 -0.18354911    
  0.61392325    
 -0.84818494    
 -0.37187400    
  0.48896661    
  0.11470917    
 -0.32959917    
  0.53985232    
 -0.15748306    
  0.31248888    
 -0.55450082    
  0.66599643    
 -0.41006306    
 -0.77472711    
  0.19062048    
  0.38879788    
  0.80812532    
 -0.54167539    
 -0.38528404    
  0.13274223    
  0.11962298    
 -0.39086628    
  0.52592856    
 -0.16997847    
  2.25857440E-02
  0.48264036    
 -0.37455437    
 -2.25235280E-02
  1.80591997E-02
 -8.88433307E-02
 -0.15864314    
 -0.34568349    
  0.85879862    
  0.30511069    
 -0.84435230    
  0.29792359    
 -6.30841106E-02
  0.13875042    
 -0.26764143    
  0.16093053    
 -0.17962250    
 -0.28499031    
 -0.35821202    
 -0.12550524    
 -7.23206252E-02
  0.12883286    
 -0.31365779    
  0.99018407    
 -8.41499027E-03
  0.84930772    
 -0.68117112    
  0.10821378    
 -0.44802454    
  0.74527615    
 -0.17662345    
 -0.43428555    
  3.73072587E-02
  2.06740410E-07
 -3.73070575E-02
  0.69897795    
 -9.92423669E-02
 -7.84388036E-02
 -0.49247640    
  0.16464718    
 -0.62560099    
  0.30774942    
  0.77420831    
 -0.50828445    
  0.19325960    
 -0.51361871    
  0.38187906    
 -0.17140296    
 -2.83680856E-03
 -0.45645946    
  0.35801929    
  0.24116227    
 -9.90130473E-03
 -0.25665927    
  0.22378626    
 -8.86484832E-02
 -0.35346973    
 -0.76787078    
   1.7094392    
 -0.12090786    
 -0.24855167    
  0.40772009    
  0.35517234    
 -0.79500484    
  2.32815719E-03
  0.57084835    
 -7.92763755E-02
 -0.29768935    
 -0.32542235    
  0.81063563    
 -0.66983634    
  2.50299014E-02
 -0.19544110    
 -0.17253366    
  0.42050302    
  6.20031841E-02
 -0.20625272    
 -0.17154242    
 -0.79785824    
 -0.16175519    
   1.3493611    
 -0.33845434    
 -6.30583018E-02
  0.41917735    
 -2.96173114E-02
 -0.53243363    
 -4.89608496E-02
  0.13083979    
  0.11006662    
  0.13669559    
  0.30654499    
 -0.41272482    
 -0.11267295    
  0.33909008    
  0.31189638    
 -0.18904252    
 -0.28319633    
  0.26570320    
  0.10418323    
 -0.56404269    
  0.48884663    
 -0.67990220    
  0.21559647    
  0.47942889    
 -0.18721139    
 -0.54613245    
 -0.12907694    
  0.19702779    
 -0.51937813    
  0.91506320    
 -7.12769479E-02
  0.64032513    
 -0.41665417    
 -0.34707701    
  7.19735771E-02
  0.85677677    
 -0.83751899    
  0.53876954    
 -0.60058677    
  0.12003476    
 -2.57413276E-03
 -0.25722277    
  0.22047338    
 -0.12213749    
 -0.42222124    
  0.27259183    
  0.26908922    
  0.57066154    
 -0.38077247    
  0.31825212    
 -0.52982193    
  0.24214004    
 -0.14062263    
  0.49686709    
 -0.47968885    
 -0.41647425    
 -2.99647748E-02
 -0.22981976    
  0.19500019    
  0.50767106    
 -8.91680643E-02
  0.20325792    
  2.29896493E-02
 -0.19814859    
 -8.67824256E-02
 -0.56443501    
  0.84314829    
  0.33884555    
 -0.63417947    
 -2.54609641E-02
  7.18542114E-02
  0.18454133    
 -0.13258170    
 -0.28852618    
  0.88052332    
 -0.34040135    
 -0.52005464    
  1.31581118E-02
   1.0086255    
 -0.68012148    
 -0.12516303    
 -0.47588766    
 -0.18834838    
  0.92351854    
 -0.67277992    
  0.47553247    
  0.34963253    
  7.48647451E-02
 -0.54134095    
  0.15856764    
  6.96336478E-02
 -0.20591597    
  0.46862522    
 -0.56697041    
  0.98500007    
 -0.85146832    
 -0.13049637    
  0.13844359    
 -0.12939355    
  0.54274338    
 -0.66052610    
  0.24717678    
  9.55500975E-02
  4.68469448E-02
  8.33816230E-02
 -0.45620438    
  0.26669946    
  0.57727063    
 -0.46430552    
  0.17471705    
 -0.10028449    
 -0.50521529    
  0.21047615    
 -1.71433538E-02
  0.23745005    
 -0.38633099    
 -0.30681592    
 -0.56531370    
   1.6729761    
 -0.75189668    
  4.66647148E-02
  0.15718551    
  0.28897992    
  0.16300535    
 -0.52469522    
  0.44382596    
 -0.34547332    
  0.15234077    
  0.12260251    
  3.03055756E-02
  0.20810579    
 -0.18596447    
 -0.33246556    
 -0.29363716    
  3.02541982E-02
 -0.23815653    
  0.20448333    
 -0.12767772    
  0.27986956    
  8.18510279E-02
 -1.91526432E-02
 -2.23471839E-02
 -0.16218650    
 -0.24752460    
  0.36346021    
  0.72373945    
 -0.43976265    
  0.44833410    
  0.35738572    
 -0.72242755    
  0.32735571    
  -1.4300748    
  0.90386826    
 -0.23572247    
 -0.31766286    
  0.30812413    
  0.32684112    
  0.38686013    
 -0.57380033    
 -0.25848284    
  0.30991513    
 -1.32803572E-02
 -4.93249372E-02
  0.58497393    
 -0.40078142    
 -0.12422911    
  6.40424564E-02
  0.18107995    
 -0.93299258    
  0.90144444    
 -0.10346297    
  -1.0613985    
  0.62219542    
  0.68391371    
 -0.14124708    
 -0.46829584    
 -0.37190503    
  0.51181543    
  0.27348682    
  1.78975910E-02
 -0.17393111    
  9.55500975E-02
 -0.71007627    
   1.3037076    
 -0.92962426    
 -4.81190681E-02
  0.15916842    
  0.25796574    
  0.15049805    
  0.54264933    
 -0.78799331    
 -0.83546340    
  0.70193195    
  0.22605462    
 -3.30997854E-02
 -0.17275222    
  0.16551436    
 -0.10994443    
  3.19177359E-02
 -0.33229244    
  0.50496918    
 -6.13130443E-02
  0.13966002    
 -0.53348362    
  0.55762964    
 -0.16615063    
  6.14525862E-02
 -9.00260955E-02
 -0.35598511    
  0.30646986    
 -0.10142005    
 -0.46328485    
  0.21597512    
  0.34618860    
  1.01266978E-02
 -0.35631511    
 -0.11419243    
 -0.23531395    
 -1.54245915E-02
  0.13998735    
  0.34032598    
   1.1465881    
 -0.87832415    
 -6.84676096E-02
  0.25567931    
 -0.62252951    
   1.1466810    
 -0.89368415    
  0.75169373    
 -0.73131442    
  0.10391848    
 -4.78816815E-02
  0.44202736    
 -0.14485358    
 -0.22112119    
  0.45793641    
 -0.52855372    
 -0.12389946    
  0.44555071    
 -0.26118603    
 -1.54245896E-02
  2.55769491E-02
 -0.60151708    
  0.19605184    
  0.88082033    
 -0.36094493    
 -0.32127318    
  0.18387303    
  3.05365268E-02
 -0.13963671    
  3.12084388E-02
  0.60562778    
 -0.39938596    
 -0.51462066    
  0.79774714    
 -0.57384330    
  0.68091482    
 -0.68091464    
  0.44226688    
 -0.33024165    
  0.25312427    
  0.62888992    
 -0.73331308    
 -6.78227916E-02
 -0.43600199    
  0.94532239    
  0.13240127    
 -0.39040753    
 -0.13995694    
  0.31641337    
 -0.22232673    
 -6.31788522E-02
 -0.42411608    
  9.91739985E-03
  0.22577187    
  0.17529793    
 -8.74117762E-02
  0.63116950    
 -0.67540264    
  -1.0519780    
  0.71801525    
  0.56411695    
 -0.21519132    
 -0.14062844    
  0.71428943    
 -0.60126615    
  0.42145216    
 -6.02071993E-02
 -0.19948944    
 -5.33457659E-02
  0.46025297    
 -0.52631480    
  0.42478943    
 -0.42478940    
  0.39730167    
  0.16856609    
 -0.59808880    
 -5.70101440E-02
  0.50440514    
 -0.55359548    
  0.46262342    
 -3.53345601E-03
 -0.56538475    
  0.81473053    
 -0.34006503    
 -0.26217046    
  -1.1319060    
   1.4358282    
 -0.24285324    
 -7.11955950E-02
 -0.10734166    
  0.53212678    
 -0.19403704    
 -0.17627941    
   1.0576228    
  -1.3020761    
  0.60641551    
 -0.32181501    
 -0.38825315    
  0.51627141    
 -0.12339983    
 -0.23823380    
  1.73916779E-02
  5.31591736E-02
 -4.17306013E-02
 -0.20067064    
   1.0512099    
 -0.23259361    
 -0.19186136    
 -0.13698272    
 -0.15131792    
 -0.10977088    
  0.70276904    
 -0.63857621    
  0.51959550    
 -0.21203455    
 -4.28081490E-02
  0.12153143    
 -0.54606372    
  0.19790359    
  0.60181892    
 -0.58206522    
  0.26668084    
 -0.47526106    
  0.65945321    
 -0.27222601    
 -0.21094817    
  4.92712148E-02
 -0.18714078    
  0.34677082    
  5.19078560E-02
  0.12080479    
 -8.45065638E-02
 -0.20087898    
 -6.88288584E-02
  0.42412683    
 -0.37148294    
 -8.76471996E-02
 -0.24370994    
  0.34754264    
 -8.61776248E-02
  7.92732909E-02
  0.58083403    
 -0.70092928    
  0.13385680    
 -2.30422560E-02
  5.22253513E-02
  0.33044919    
 -0.17883003    
  0.38756180    
  -1.0180736    
 -0.27349725    
  8.97461921E-02
  0.75956142    
 -0.41150731    
 -0.47608268    
  0.26797724    
  0.97709107    
 -0.74503219    
  0.37543279    
 -0.43015769    
  0.11221223    
 -0.66017699    
  0.66017741    
  5.43610975E-02
 -5.43609783E-02
  0.70563865    
 -0.93017960    
 -0.52609324    
 -0.21724384    
  0.47641706    
 -0.20728806    
  5.99633530E-02
 -0.17915213    
  0.65113771    
  7.62275755E-02
  0.19397613    
 -0.63682890    
  0.14595401    
  0.25314197    
 -0.43793559    
   1.1869978    
 -0.40849072    
 -0.26077452    
 -0.50299013    
 -8.65678936E-02
 -0.24600923    
  0.73641509    
  5.69776483E-02
 -0.20409516    
  0.62280577    
 -0.19864833    
  0.36258328    
  0.34770000    
 -0.24337108    
 -0.56271654    
  0.12500337    
 -0.18088381    
  0.63548177    
 -0.65287328    
  0.52476311    
 -0.64584112    
  9.74082053E-02
  0.32442382    
 -8.11253488E-02
 -0.14364271    
  0.76502657    
 -0.60971498    
 -0.31036600    
  0.18179403    
 -0.25736377    
   1.0963343    
 -0.83108628    
 -0.12830959    
  3.79608609E-02
 -0.60804784    
  0.76178932    
 -0.24676161    
  0.27343008    
  0.33613065    
  0.18800329    
 -0.42621717    
 -0.37765598    
  0.55053318    
 -0.63639444    
  9.21706557E-02
  0.12405273    
  0.26236448    
 -0.14458112    
  3.15943845E-02
  0.19696666    
 -0.11215059    
 -4.72531207E-02
  9.65659693E-02
  5.89001253E-02
 -0.13268629    
  0.25156465    
 -0.33367395    
  0.32311070    
 -0.47603929    
  0.32952902    
 -2.27986984E-02
 -0.25131443    
  0.19082069    
 -3.39785889E-02
  0.38058066    
 -0.43503168    
  0.20991763    
 -0.33686700    
  5.89983724E-02
  0.21267226    
  0.33647206    
 -0.67378682    
 -0.47889268    
  0.36992013    
  0.73186153    
 -0.43517414    
  0.50099766    
 -0.48162639    
 -0.60813612    
  0.54375756    
  1.01780910E-02
  0.19281471    
 -6.91419840E-02
  0.68076658    
 -0.55678844    
 -2.19787732E-02
 -0.20314299    
 -9.87816900E-02
 -7.07508549E-02
  0.20359898    
 -0.13011979    
 -0.43730184    
  0.86344182    
 -0.26307619    
  0.25772387    
  0.15082310    
 -0.56077027    
  0.62338400    
 -0.31304920    
  0.22708853    
 -0.71062165    
  0.80090874    
 -0.20179024    
  0.13792294    
 -0.43031093    
 -2.62859408E-02
  5.87715320E-02
  2.28044880E-03
 -0.54323584    
  0.23328784    
  0.22686324    
 -0.31105527    
  8.10815319E-02
 -0.78100836    
  0.81470221    
 -0.23679037    
  0.15524063    
  0.16529277    
  0.37642327    
 -0.59197807    
   1.0997571    
 -0.87867737    
  0.13387552    
  0.39982682    
 -0.49851599    
 -0.31281793    
  0.24116194    
  0.22200002    
 -0.38283971    
 -9.49745178E-02
 -0.54587305    
   1.0814815    
 -0.18969229    
 -0.46739602    
  0.16833550    
  0.18290824    
  0.25261688    
 -0.41807276    
 -0.33370784    
  3.79191004E-02
  0.73192060    
 -0.14931534    
  0.24523537    
  4.37445454E-02
  0.38316917    
 -0.98703760    
 -8.15266445E-02
  0.32090756    
 -0.26096457    
  0.53808701    
 -0.14604472    
  0.64919776    
 -0.57807785    
  6.85352981E-02
  0.51466435    
 -0.51252985    
 -0.24524112    
 -0.11540146    
  0.80034089    
 -0.75257063    
  4.83736582E-02
  6.97332174E-02
  6.51859045E-02
 -0.13770111    
  3.28796804E-02
  0.23226643    
 -0.74129659    
  0.22761770    
 -0.44183269    
 -0.83624786    
   1.8855144    
 -0.36448765    
  0.27286702    
 -0.57465357    
 -0.15984860    
  0.61938107    
  9.52388905E-03
 -8.91680643E-02
  0.12409580    
  3.37490737E-02
 -0.17614594    
  4.64001037E-02
 -0.33144709    
   1.1113958    
  -1.0534581    
 -6.64445898E-03
   1.0414540    
 -0.64044327    
  0.10781272    
 -0.15582195    
 -0.13252817    
  0.31406885    
 -0.23197125    
  0.17985557    
 -0.30567542    
  0.78004193    
 -0.81125045    
  0.31399003    
 -0.18190049    
  7.30253309E-02
  0.12557717    
 -0.47290626    
   1.2056323    
  -1.1957152    
  0.12361380    
  3.98915596E-02
  0.24851727    
 -1.09529048E-02
  0.18085204    
 -0.40454626    
  0.21484485    
 -0.25131455    
 -0.36487162    
  0.87855065    
 -0.56647706    
  8.99533741E-03
  0.37413335    
 -0.57513595    
  0.24765833    
  0.81629729    
 -0.11181828    
 -0.54910779    
  0.11506938    
 -0.18842693    
 -0.34437734    
  0.43226346    
 -0.32690269    
  0.48857984    
 -0.35172099    
  0.42085013    
  0.32605848    
 -0.78241527    
  0.42927578    
 -0.18232152    
  0.35808569    
 -0.50754172    
  0.52223575    
 -0.35413119    
 -4.24593762E-02
 -8.81072804E-02
  0.14660357    
 -9.28133950E-02
  0.17982474    
 -0.37772840    
  0.15458484    
 -2.10532807E-02
  3.65578011E-02
 -0.21357420    
 -0.49507722    
  0.96904141    
  0.17538030    
 -0.19938156    
 -0.13410985    
 -0.10484641    
  0.15010293    
  0.25278816    
 -0.54935944    
  0.39749703    
 -6.61396012E-02
  4.59372588E-02
 -0.31387216    
 -0.87658668    
  0.90685034    
 -0.13935566    
 -0.51916754    
  0.78559744    
 -1.20048886E-02
  8.33817124E-02
  4.43468709E-03
 -0.30254117    
 -6.00621989E-03
  6.97958916E-02
  0.99823296    
 -0.89935410    
  3.00775655E-02
  8.51579830E-02
 -0.34604150    
  0.64891404    
 -0.36605108    
 -4.19296622E-02
 -0.19092271    
  9.86303911E-02
  3.52819227E-02
  0.32497799    
 -0.42002141    
 -0.53356504    
  4.87900451E-02
 -7.41077662E-02
 -0.60956031    
  0.58358496    
 -0.16561987    
  1.23456353E-02
 -5.03251180E-02
  6.43106923E-03
  0.16507977    
 -5.01498953E-02
 -0.10854017    
  0.28129244    
  0.57054490    
 -0.65580940    
  0.54984486    
  0.51323980    
 -0.33142170    
 -0.54585695    
 -0.23958249    
  0.45749500    
  0.41935417    
  0.46279380    
 -0.55925417    
 -0.40673172    
  1.88331734E-02
 -5.75974137E-02
 -0.30228081    
  0.47600180    
 -0.36477599    
  0.41971734    
  6.39488325E-02
  0.43358147    
 -2.32118536E-02
  0.22665979    
 -0.91395336    
  0.12767792    
  0.24750204    
 -0.18768354    
  0.49979731    
 -0.50626993    
  0.72509897    
 -0.33710125    
 -0.22645320    
 -5.54010505E-03
 -0.26933280    
 -0.14450061    
 -2.12323125E-02
 -9.44519937E-02
  0.18074816    
  8.66834521E-02
 -1.82154477E-02
  0.11122560    
  0.10601803    
  0.10120995    
  8.20975825E-02
  4.80863862E-02
  0.67418927    
 -0.62607002    
  0.47530273    
 -0.51407629    
  5.87075800E-02
  0.69314718    
 -0.14614202    
  -1.1126701    
 -0.43286422    
  0.98305881    
  0.36532342    
 -0.40856123    
 -0.10020603    
  0.80376369    
 -0.73665768    
 -0.50922424    
  0.29862222    
  0.65534997    
 -0.39779028    
  0.19900103    
  0.18482473    
  0.17316537    
 -0.60635501    
  0.22747166    
 -0.56539047    
 -4.84522395E-02
  0.36936012    
  0.27844858    
 -0.37621239    
  0.50811929    
 -0.44020796    
  0.39701188    
 -0.28938115    
 -9.75802615E-02
  6.77601832E-08
 -0.73396915    
 -6.45384490E-02
  0.10034807    
 -0.18131724    
 -1.82377882E-02
  0.17410783    
 -0.19268431    
  4.87900190E-02
 -7.41077960E-02
  8.59424472E-02
 -6.68940395E-02
  0.26863405    
 -0.16138823    
 -0.10097588    
  4.87900190E-02
  0.13872609    
 -0.10363495    
  3.39016244E-02
  0.62117344    
 -0.51082587    
  0.45243716    
 -0.53538620    
  5.26439399E-02
 -4.72529270E-02
 -4.39629965E-02
 -8.19171593E-02
  3.59320268E-02
  7.36875683E-02
 -3.33363079E-02
  5.49589321E-02
 -0.26826376    
  0.27890226    
   1.1003746    
 -0.17880660    
 -0.18696402    
 -0.14740527    
  0.10859063    
  0.24040797    
 -0.14485781    
  0.47419128    
 -0.65795302    
  0.54426616    
 -0.41723996    
  0.14614189    
 -0.19823696    
  6.47054240E-02
 -0.11403055    
  0.33767521    
  0.34700903    
 -0.65698206    
 -0.10051503    
  0.58812231    
 -0.56424046    
  0.34986699    
 -9.59341004E-02
 -0.10612348    
 -0.12160720    
  0.83115858    
 -0.91503990    
 -6.45384341E-02
  0.78237826    
 -0.54074007    
 -7.88436923E-03
  0.67852885    
 -0.76962632    
  0.28478777    
 -0.35978550    
  0.69625747    
 -0.64169854    
 -0.15957345    
  0.35943934    
  0.31272799    
 -0.16898358    
 -7.60409757E-02
  0.20721625    
 -0.60369229    
 -0.23750782    
  0.46467033    
 -0.17168327    
  0.50317752    
  0.42259231    
  0.11400246    
 -0.51194847    
 -0.17560276    
  0.15478833    
 -0.29600230    
 -0.60228699    
 -0.14635639    
 -7.91373029E-02
  0.11122562    
 -7.65400082E-02
 -0.25782913    
  0.24640034    
 -0.14841992    
 -0.15860502    
  0.83832932    
 -0.46461281    
   1.3889790    
 -0.46625710    
  0.31611988    
 -0.47312370    
 -0.23256294    
  0.55464631    
 -0.22450300    
 -0.30214769    
 -3.07198381E-03
  0.34085819    
  0.66990328    
 -0.46308461    
 -0.48217714    
  0.40642539    
 -0.53543842    
 -0.40219179    
  0.20334102    
  0.57436383    
 -0.16093048    
  0.94754350    
 -0.34429765    
 -0.63277817    
 -3.60648222E-02
 -8.23997334E-02
  0.89521104    
 -0.77947539    
 -0.36529890    
  0.44911784    
  0.38344917    
  0.30339691    
 -0.15415058    
 -0.36854446    
  6.79975078E-02
 -0.30780348    
  0.48779821    
 -0.40214309    
  9.48579386E-02
  0.31721893    
 -0.27080154    
  2.97896545E-02
  0.22607444    
 -0.34621841    
  0.11804549    
  0.20790178    
  0.14435132    
  0.13905509    
 -0.79025859    
  0.11998405    
  0.14694606    
 -0.11480473    
 -0.16066018    
  2.85328343E-03
  0.18658611    
 -9.93374139E-02
 -0.37208581    
  0.19549188    
 -0.18794502    
 -0.12817499    
  0.13566609    
  0.64146113    
  0.16614684    
 -0.33016929    
 -0.11518233    
 -8.96120891E-02
   1.0938665    
 -0.87756419    
 -1.38249686E-02
 -0.46030602    
   1.0392890    
 -0.40092412    
 -0.43003660    
  0.31273866    
 -3.78241353E-02
  0.42270058    
 -0.31938303    
 -0.36636227    
  0.17293654    
 -4.56933081E-02
 -5.06101437E-02
  0.21104893    
 -0.31762448    
  0.46734041    
 -6.49195611E-02
 -0.24523546    
 -0.20385034    
  0.62733412    
 -0.34604153    
  0.49727267    
 -0.46184969    
 -0.21678339    
 -0.41997918    
  5.54513708E-02
  0.50165516    
 -0.26614037    
  7.87809938E-02
 -0.64580095    
 -0.12941112    
  0.43570516    
  0.38973919    
  5.74724143E-03
 -2.31894460E-02
 -4.49852943E-02
  0.11573581    
  0.21766409    
 -2.67276634E-02
 -0.14292718    
  2.60070292E-03
 -0.44791183    
 -0.22721674    
  0.14683546    
 -0.16745462    
  0.62024027    
 -0.14116351    
  0.60378689    
 -0.39232454    
  0.11108805    
  0.38182339    
 -1.60774793E-02
 -0.68507618    
  1.59491617E-02
  0.65935457    
  8.91912356E-02
 -0.30988261    
 -7.19126016E-02
 -4.71468158E-02
  0.41840789    
  0.11424691    
 -0.47243583    
 -0.62213618    
  0.53866047    
  0.40468031    
 -0.44795626    
 -0.48735216    
  0.54927695    
 -0.31499565    
  8.78022686E-02
  0.23867470    
  0.37768576    
 -0.65476966    
 -0.76818246    
  0.37914789    
  0.17114840    
 -0.24971041    
  0.53457993    
  0.19630787    
 -0.43007082    
  0.90411723    
 -0.63983876    
 -0.22246090    
  0.51830608    
 -0.35783723    
 -0.51763171    
  0.77055979    
  0.16218041    
 -0.49684843    
  0.97687846    
 -0.62209773    
  0.17788705    
 -0.27541199    
  4.76279147E-02
 -6.48485571E-02
  0.10362205    
  0.27925733    
 -0.24193154    
 -0.92494875    
 -0.21772335    
  0.91087067    
  8.33816752E-02
 -0.39675325    
 -0.18753965    
  0.23118301    
  0.38751137    
  0.35594994    
 -0.45222676    
  0.26685488    
 -0.27218828    
 -0.22716232    
  0.20280409    
  0.82032275    
 -0.59553677    
  0.62407637    
 -0.78261262    
  0.27412912    
 -0.56352186    
  0.41229126    
  0.45198506    
 -0.38405091    
 -0.38553801    
 -0.29917064    
  0.95906049    
 -0.38159743    
  0.33208245    
 -8.47068876E-02
 -0.20579930    
  9.48988423E-02
 -0.34847823    
  0.27816150    
 -5.21070510E-02
  0.65280950    
 -0.21680792    
  0.28805810    
 -0.92705852    
  0.39879534    
 -3.10706068E-02
 -0.29361692    
  0.52969396    
 -0.64747727    
 -6.45386204E-02
 -3.17965262E-03
  0.87201262    
 -0.92767340    
   1.0057684    
 -0.63804317    
 -0.25632215    
 -6.21316023E-02
  0.36401957    
  4.35799286E-02
 -0.23440070    
  0.23440075    
 -0.31287235    
  0.18813558    
  0.10753208    
  0.46238232    
 -0.18560566    
 -0.38430884    
 -0.39107651    
  1.06571745E-02
  3.81330252E-02
 -0.23254141    
 -0.16783485    
  0.10586821    
 -4.57647163E-03
 -2.32027005E-02
 -7.30250329E-02
  1.00504020E-02
  8.15797523E-02
  4.94482554E-02
 -2.11968718E-08
 -9.66267809E-02
  7.89270997E-02
 -3.17489356E-02
  0.44314837    
  0.20282014    
 -0.44991678    
 -3.79505800E-03
  0.18041851    
  0.19022693    
  6.35540038E-02
 -0.18924214    
  0.64903343    
  -1.1095582    
  0.58621329    
 -9.63604897E-02
  0.20800076    
  0.13176937    
  0.18369256    
 -0.30611590    
  0.50709760    
 -0.45058554    
 -1.77388061E-02
  2.64916606E-02
 -0.34830660    
 -0.13883629    
  0.66254151    
 -0.54554719    
  0.24251300    
  0.10114373    
 -0.77468252    
  0.52719587    
  0.18040954    
 -4.15201001E-02
  9.50836241E-02
 -0.25716239    
  0.92504978    
 -0.59995329    
  7.54691139E-02
 -0.36033002    
  4.13853787E-02
  0.15723483    
 -0.39741457    
  0.84582412    
 -0.33293855    
 -0.34847823    
  3.15665789E-02
  0.44425118    
 -0.69314712    
  0.74262720    
 -0.27625328    
 -0.19237174    
  0.18094316    
 -0.13254647    
  8.78860503E-02
  0.10054128    
 -0.17798324    
  0.30442420    
 -0.22938924    
  0.86233073    
  -1.0945514    
  0.34812778    
 -3.05033643E-02
 -0.42670670    
  0.95551121    
 -0.45422292    
  8.17991141E-03
 -0.23801956    
 -0.24799788    
  0.82336164    
 -0.49115577    
  5.76860756E-02
 -1.12739047E-02
 -0.29298717    
 -2.77367141E-02
  0.52139479    
  0.23237725    
 -0.32768723    
 -0.39834768    
  4.45837490E-02
  0.69604999    
 -0.33821291    
 -0.93578863    
  0.69573438    
  0.12607467    
 -0.25555378    
  0.72213459    
 -0.87090790    
 -0.46523684    
  7.33313784E-02
   1.2784053    
 -0.42248690    
 -0.19354305    
  0.76231390    
 -0.57955813    
  0.37537098    
 -0.72494376    
  0.14310095    
  0.15300713    
  1.81412417E-02
 -0.24587187    
  0.70741266    
 -0.30578622    
 -0.34574586    
 -0.22110745    
  0.31443942    
 -0.16660415    
  0.25649929    
 -3.68703380E-02
 -0.46345213    
  0.56599212    
 -0.13595571    
 -7.03807622E-02
  6.79507554E-02
  0.20794353    
 -0.20308916    
 -1.46342115E-02
 -0.24676161    
  0.22440071    
  6.32816330E-02
  0.21556777    
 -0.25894785    
 -9.90130473E-03
 -0.39803004    
  0.40793142    
 -7.94270262E-02
 -2.97721718E-02
  0.63518047    
  3.01099177E-02
 -0.63285482    
  0.63144171    
 -0.70595866    
 -5.74721908E-03
  0.13461153    
 -0.31750962    
  0.33002517    
 -0.42429805    
  0.56124401    
  0.59881258    
 -7.41997436E-02
 -0.94098336    
 -0.36992028    
 -7.92495012E-02
 -0.25057852    
  0.19765595    
 -3.31520811E-02
  9.12162140E-02
  0.27607653    
 -0.40158176    
  0.71329194    
  0.33769247    
  2.01215558E-02
 -4.27330397E-02
 -0.40442628    
 -0.32902351    
  0.32590333    
  6.35614842E-02
 -2.37398148E-02
 -0.57703382    
  0.52463347    
  0.93634164    
 -0.80597961    
 -2.81709861E-02
  0.18469991    
 -0.39718607    
  0.78265846    
  8.95658359E-02
 -0.59609288    
  0.72481203    
 -0.73018843    
  2.92186793E-02
  4.35406119E-02
 -0.14252253    
 -0.45736682    
 -0.19611481    
  0.51415354    
 -0.40380558    
  0.19795346    
 -0.18313821    
 -0.27469492    
   1.1987982    
 -0.52191162    
  0.75512111    
 -0.37063965    
  2.20759697E-02
 -0.42642543    
  0.80683392    
 -0.65220571    
 -8.36309418E-02
 -9.46871266E-02
  0.42580482    
 -0.24462555    
  0.25574911    
  0.14206800    
 -0.20601641    
 -3.11401431E-02
 -0.20745221    
  0.32442382    
 -0.21130905    
  0.43704659    
 -0.34758720    
  0.23626004    
 -0.17693095    
 -0.30160356    
 -0.28250328    
  0.39994013    
 -0.20870551    
 -0.14283817    
 -0.50038177    
  0.44368637    
 -0.13353151    
  0.34998596    
 -0.36921740    
 -0.46806392    
  0.40804562    
  0.15267693    
  0.78604084    
 -0.37763029    
  0.65416193    
 -0.30724028    
  4.47228439E-02
 -0.26216561    
  4.54624817E-02
  0.20268880    
  0.12492603    
 -0.58210886    
  0.28608847    
  0.24491455    
 -0.35613999    
 -0.10714478    
  0.28768191    
  0.11778291    
 -0.54240382    
  0.46615678    
  1.27660297E-02
  0.75861013    
 -0.68722397    
 -0.34994823    
  0.55561757    
 -0.43473560    
  0.41695014    
 -0.52121109    
  7.66558498E-02
  0.29339087    
  0.55717319    
 -0.59192556    
 -0.13437358    
 -0.18999133    
  0.18999150    
 -1.12994565E-02
  0.22677337    
 -0.31461141    
  0.72609723    
 -0.69434822    
  0.83832902    
  -1.1519868    
 -0.11122564    
  0.50566530    
  0.16329481    
 -0.42255962    
 -4.70677055E-02
  0.28617504    
 -0.13806662    
  0.53139204    
 -0.74806297    
  0.21146247    
  0.61158013    
 -0.28485307    
 -0.17220341    
  0.26046947    
 -0.25600535    
 -0.14859831    
 -0.11488021    
 -2.94141099E-02
  0.24732663    
 -1.64515972E-02
 -0.54783726    
 -0.22416846    
  0.64589423    
 -0.44243053    
 -3.40459310E-02
   1.3004631    
 -0.58802253    
 -1.92932896E-02
  0.17253342    
 -3.52212265E-02
 -0.30929783    
  0.10020573    
  0.60444295    
 -0.62797368    
  0.33647239    
 -0.51879388    
  0.20585193    
  0.62207592    
 -0.53100282    
  0.25037053    
 -0.30266985    
  8.77566487E-02
  1.42424898E-02
 -0.18596445    
  0.97808850    
  -1.0279739    
 -0.22570419    
  0.35056657    
  0.49260187    
 -0.49712661    
  6.79342076E-02
 -0.13353147    
  0.24564879    
 -0.20067063    
 -0.14684717    
 -0.26209641    
  0.35911110    
  9.06544700E-02
 -0.10783280    
 -0.35950765    
  0.31651750    
 -0.28167069    
  6.82611950E-03
  7.21623078E-02
  8.78022686E-02
 -0.26381439    
 -0.90690118    
  0.84059983    
  0.25801224    
  0.37916169    
 -0.35150999    
 -0.10873307    
  0.34272686    
 -1.93709545E-02
  0.22265445    
 -0.28572699    
  1.80650093E-02
 -0.50912189    
  0.21373764    
 -0.71749604    
  0.94680613    
 -0.50447047    
  0.15091337    
  0.39109516    
  0.62368441    
 -0.47254550    
  0.25081173    
 -0.70733196    
  0.55141914    
 -0.27541199    
  2.40974408E-02
 -0.25814021    
  0.47384903    
  0.12038570    
  0.16836217    
 -0.39434505    
 -0.11807918    
  2.66324566E-03
 -0.77629745    
  0.71033967    
  0.19315298    
 -8.80764499E-02
  9.50775146E-02
  0.53880250    
 -0.59870070    
  0.39637053    
 -0.26253018    
 -9.27217305E-02
 -0.22492217    
  0.21778795    
  0.21979663    
 -9.01508778E-02
 -0.19370677    
  0.56722033    
 -0.53961521    
  0.49233904    
 -0.38450617    
 -0.53709352    
 -0.20617817    
  0.80781013    
 -0.28214210    
  0.15098885    
  6.66148514E-02
  2.63172220E-02
 -5.56317233E-02
 -6.86660111E-02
  0.44707108    
 -0.64719725    
  7.77368769E-02
 -0.22591743    
 -0.32062620    
  0.54098797    
 -5.73221743E-02
  6.01040013E-02
 -0.19237177    
  0.12931359    
  0.65699846    
 -0.71172351    
  0.20802979    
 -0.35595000    
 -0.19105525    
 -0.11613943    
 -0.50918508    
   1.2096943    
  0.20488511    
  0.62621516    
 -0.80694461    
 -0.25097373    
 -5.35561629E-02
  0.48923486    
 -5.71585968E-02
 -0.27653998    
 -0.25052318    
 -0.10892571    
 -0.26673901    
  0.54244459    
  0.59512264    
 -0.39390406    
  5.27698807E-02
  5.01244888E-02
 -0.49611941    
 -0.75331587    
   1.2992829    
 -0.24829875    
 -8.77509117E-02
 -0.17759912    
   1.0771831    
 -0.97323680    
 -0.35123014    
  0.62528479    
 -0.12629373    
  0.66387701    
 -0.42546585    
 -0.14410028    
  0.11109407    
 -5.04693799E-02
  8.13088864E-02
 -5.57556041E-02
 -9.87565890E-02
  0.21959293    
 -0.24005415    
  0.39941776    
 -0.42294818    
 -6.84262440E-02
  0.43248120    
 -0.41841602    
 -6.93919733E-02
  0.16774465    
 -0.41054118    
 -0.69314712    
   1.1385180    
 -0.43398511    
  0.40672228    
  0.26545200    
  0.32317173    
 -0.82568288    
  0.12272501    
  8.11254680E-02
 -2.60074856E-03
 -0.20443913    
  0.61163926    
 -0.43091613    
  0.31334984    
 -0.60548639    
 -0.15415062    
  6.06246553E-02
 -0.73724264    
  0.43242106    
   1.1109473    
 -0.10711335    
 -0.47195482    
  0.33199790    
 -0.17072968    
 -0.15193687    
  0.80437273    
 -0.74429470    
  0.32978627    
 -0.20651127    
  0.38813388    
 -0.33298185    
  0.76603508    
 -0.67739898    
  4.58095856E-02
 -0.27567190    
  9.37768295E-02
 -1.80649739E-02
  0.49030402    
 -0.63581175    
 -2.74827052E-02
   1.0809126    
 -0.66008633    
 -0.48474601    
 -5.42508028E-02
  0.32947901    
  0.16589670    
  0.47714379    
 -0.52720869    
 -0.16462199    
  0.33081722    
 -0.11613032    
 -0.22526883    
  0.29100096    
 -1.40143000E-02
 -8.40831399E-02
 -0.26170638    
 -5.26435599E-02
 -8.45573619E-02
 -1.64746977E-02
  0.41318718    
 -8.83005746E-03
  0.15573312    
 -0.32177982    
 -3.73376459E-02
  0.43403867    
 -0.42861825    
  0.33066386    
 -2.35767867E-02
 -0.42757660    
  0.68856329    
 -0.67043614    
  0.34371713    
  0.41040710    
 -0.79071355    
  0.19415602    
  0.19249964    
 -8.47447291E-03
 -0.41616043    
  0.24736401    
 -0.39294907    
  0.46345258    
  4.81192656E-02
 -0.19719695    
  0.35230568    
 -0.46465403    
  0.52053446    
 -0.87546867    
 -0.49643701    
  0.84525478    
 -3.43248434E-02
  9.38662440E-02
 -0.40835941    
   1.3281121    
 -0.89126086    
 -0.34154117    
  0.57585818    
 -0.26280871    
  0.94365847    
 -0.86584139    
  0.13720135    
 -0.45198512    
 -0.33135700    
  0.59681618    
 -5.18850014E-02
 -0.18469112    
  0.18469106    
  0.49951917    
 -0.45044723    
 -0.23732832    
  0.60548627    
 -0.13771723    
 -5.04693799E-02
  0.17839245    
 -0.23901683    
  0.44788605    
 -0.40626407    
  0.67987019    
 -0.45528865    
 -0.51466423    
  0.75226229    
 -0.13051470    
  0.18059884    
 -0.59731489    
  0.31726623    
 -0.35450459    
 -0.32354784    
  0.22089401    
  4.11822125E-02
 -0.38549289    
 -0.12629357    
 -0.50125629    
   1.3458031    
  0.73264611    
 -0.43468654    
 -0.77293414    
 -0.40380558    
 -0.11034799    
   1.1114918    
 -0.36691257    
  0.61497170    
 -0.40190506    
 -0.19735952    
  0.63292831    
 -0.51543379    
  2.73367073E-02
 -0.45616707    
  0.48496214    
  0.14411928    
 -6.84528053E-02
 -0.11803616    
 -0.16024357    
  2.67033861E-03
  0.73364890    
 -0.31318593    
 -0.16530417    
 -0.24983965    
  0.48611981    
 -0.37335962    
 -0.28295374    
  0.74223679    
 -0.35155532    
 -0.98794681    
  0.76214015    
  8.67892429E-02
 -0.20557250    
  0.77388257    
  0.21256152    
 -0.28880253    
 -0.84282351    
 -0.72131819    
  0.63051164    
  0.54152822    
  0.38459978    
  4.99370545E-02
 -0.69028604    
 -0.42858756    
  0.60374069    
 -0.13593237    
  0.90412903    
 -0.69872445    
 -0.18098019    
  0.22689007    
  9.95747671E-02
 -0.64962083    
  0.29045591    
 -0.16529283    
  0.87356043    
 -0.19688812    
 -0.26903090    
 -0.10536046    
  0.10753208    
 -0.11480473    
  0.23331079    
  0.12821878    
 -5.39730750E-02
 -0.34726381    
 -9.27816555E-02
 -0.34092656    
  0.69314718    
  9.49549824E-02
 -0.33931831    
 -0.60033381    
  0.40243015    
  0.10383982    
 -0.28676918    
 -0.32992449    
  0.14614187    
  0.54446411    
  0.17679320    
 -0.24796958    
  0.39447579    
  7.79154748E-02
 -0.43748859    
  0.42376617    
  0.34188548    
 -0.58289069    
  0.26320934    
  0.18877567    
  7.15072230E-02
 -0.45964095    
 -0.34933814    
  0.39960003    
  0.30950120    
 -0.84346813    
  0.61310452    
 -0.16081519    
 -0.13657555    
  2.88481619E-02
  0.34187412    
 -0.38299215    
 -3.00773475E-02
 -0.21806754    
  0.35128054    
 -0.21537888    
 -0.25685474    
 -0.11332859    
  0.99473202    
 -0.62454909    
  0.29867104    
  0.43507704    
 -0.59230608    
 -0.98966116    
  0.69957823    
 -6.43092208E-03
 -0.45845750    
 -0.18436466    
  1.82373896E-02
 -6.04220107E-03
 -6.89929798E-02
  6.89929873E-02
  0.16191256    
 -1.30651458E-07
  0.35615957    
 -0.46496227    
  0.66694492    
 -0.39227808    
 -7.24296421E-02
  0.25183603    
 -0.12833111    
 -0.26986116    
  0.12260249    
  0.75377196    
  0.27859131    
 -0.82472354    
  0.50219488    
  0.10748594    
 -0.29692504    
  0.75276268    
 -0.72459191    
  0.20520599    
  0.23125520    
 -8.22893828E-02
 -9.60903019E-02
 -3.05033643E-02
 -0.42332259    
  0.83759844    
 -0.32340002    
  0.21217455    
 -0.26187417    
 -0.17850731    
 -0.10142005    
  0.45121872    
 -0.40994740    
 -0.32521486    
  0.90125299    
 -0.40319479    
 -0.40206939    
  0.30947649    
  7.88939074E-02
 -0.32277349    
  0.22377814    
  3.73643562E-02
  0.57107604    
 -0.35628054    
 -0.47593847    
 -0.23511992    
  0.23511964    
 -0.67116845    
   1.0388931    
  0.77335882    
 -0.23436223    
 -0.95551133    
  0.26492509    
  0.16251898    
  0.10122161    
  0.10437783    
 -0.62309301    
 -8.60879794E-08
   1.0582026    
 -0.63637078    
 -0.16685733    
 -0.39275837    
  0.28768215    
  1.96910631E-02
 -0.67383641    
  0.15648970    
  0.33780655    
  0.11630066    
  0.21539852    
  0.21642257    
 -0.28832471    
  0.52866060    
 -0.38299215    
 -0.25704518    
 -7.76510909E-02
  0.89874631    
 -0.77614409    
 -0.30616665    
  0.31980968    
  0.23338890    
 -0.16277131    
 -0.96413457    
   1.2816694    
 -0.32259846    
  0.46299970    
 -0.60161996    
 -0.29255298    
  0.40546516    
  0.47422650    
  0.10454992    
 -0.78321540    
  0.54165530    
 -0.51641756    
 -1.56990495E-02
  0.17118393    
 -0.85175216    
  0.59470707    
  0.34871238    
   1.0639554    
  -1.3079972    
 -1.53942850E-07
  0.25853476    
  3.99580784E-02
 -0.10178255    
 -7.41079822E-02
  0.36624432    
 -0.28958854    
 -0.10734166    
  0.60896480    
 -0.20633635    
 -0.63430679    
 -0.33647218    
  0.45107561    
  0.31903267    
 -3.29441354E-02
 -0.27342984    
  0.40546533    
 -0.13683106    
  2.40103970E-03
 -0.22494356    
  0.73288745    
 -0.82729727    
  0.90099281    
 -0.84640455    
 -5.78941889E-02
  0.29346016    
  7.38011813E-03
 -0.71294975    
 -0.16841882    
  2.33929865E-02
  0.19856654    
 -0.46150923    
  0.14660336    
   1.1554097    
 -0.10558766    
  0.43972024    
 -0.51522768    
  0.18721153    
 -0.56726694    
  0.42322776    
 -0.23732834    
 -0.27584758    
  0.28768209    
 -0.54574203    
  0.51588905    
  2.09904872E-02
 -0.33944395    
  0.37443310    
  3.65720801E-02
  4.58920263E-02
  0.39040044    
 -0.23211206    
  0.46379057    
 -0.68468440    
  0.50857604    
 -0.24362217    
 -0.99822098    
   1.1198282    
 -0.26255503    
  7.41077363E-02
 -8.65924284E-02
  0.36443385    
  9.64199603E-02
 -0.41421956    
 -0.20708601    
  0.18771516    
 -0.10563219    
  0.47711137    
 -0.46093854    
  0.60370213    
 -0.45953226    
 -0.19068997    
 -0.21825378    
  0.54709363    
  0.43851513    
 -0.73972934    
  0.35421970    
 -0.32733622    
  0.59424978    
 -0.44885242    
 -6.90440461E-03
 -0.20710649    
 -0.22527640    
  0.24217854    
  0.37521720    
 -0.25433525    
 -0.33153400    
  0.46784633    
  0.39169189    
 -0.37243974    
 -0.27365676    
  1.38314655E-02
 -5.36093861E-02
  0.44617134    
 -0.67294437    
 -0.33865631    
  0.62451851    
 -0.32668415    
  0.56823641    
 -1.73164327E-02
 -7.24296421E-02
 -0.28299835    
 -0.41014877    
 -2.85733175E-02
  0.53939921    
 -6.69830143E-02
  2.67475080E-02
 -1.17993364E-02
  0.66760135    
 -0.39185929    
  0.34032598    
 -0.43226320    
  0.52553189    
 -0.66863239    
  2.53178831E-02
  0.49571189    
 -0.66478837    
 -7.15809241E-02
 -0.13201821    
 -0.42583233    
   1.1088477    
 -0.19255695    
 -6.10875003E-02
  0.51553887    
 -0.34687093    
 -5.46831861E-02
 -8.80764499E-02
  0.36457205    
  0.47022578    
 -0.49722990    
 -0.39819232    
  0.91084099    
 -0.61841500    
 -0.33972272    
  1.97469946E-02
  0.33607316    
 -0.20779271    
  0.48645231    
 -0.38824278    
  6.04938194E-02
  2.09400943E-03
 -0.52416396    
  0.23228872    
  0.22033866    
  0.29885545    
 -0.30788460    
 -3.93112376E-02
 -5.32816015E-02
 -0.68818450    
  0.67566860    
 -0.32445428    
 -0.59057784    
   1.0816987    
  0.48139912    
  0.11205731    
 -0.73770583    
  0.78599143    
 -0.91181123    
  0.17390656    
 -0.32109812    
  0.25812334    
 -0.51082557    
  0.61067110    
 -0.39086613    
 -0.80260354    
   1.1659453    
  0.13875042    
 -0.15044630    
  1.16959075E-02
  0.43900478    
 -0.38469273    
 -0.21546401    
  0.39998564    
  0.24129295    
 -0.19477263    
 -0.65540671    
 -3.77401076E-02
 -0.12260224    
 -0.32390347    
  4.80092503E-02
 -1.04713123E-02
   1.0029511    
  1.92876847E-03
 -0.36025989    
  0.22203806    
 -0.43010226    
  4.32678796E-02
  6.61658272E-02
 -9.18821059E-03
  0.17718002    
  0.30429590    
 -0.11897181    
 -0.27703223    
  0.79255784    
 -0.75649309    
  0.81847078    
 -0.66704828    
  0.25676408    
  0.31316951    
 -0.42418212    
  4.55075428E-02
 -0.30524331    
  0.18842717    
 -0.15996452    
 -0.14526163    
 -0.57372653    
  0.14135422    
  0.78845751    
  0.64011252    
 -0.78194278    
  0.15415084    
 -0.24376281    
 -0.14550778    
  0.45635679    
 -0.24289837    
 -0.17795172    
  0.62394649    
 -0.23017754    
 -0.59962124    
  0.42433342    
 -0.15376154    
  0.18368320    
  0.40923709    
 -0.72062987    
  0.49710983    
 -0.54142082    
  5.35559058E-02
 -0.28563902    
 -0.95796329    
   1.3620669    
  3.74377184E-02
  5.11619598E-02
 -3.81241776E-02
 -0.35741532    
  0.48379716    
 -0.28312615    
  0.20972073    
  0.55504245    
 -0.72904480    
  0.44183254    
 -7.20855966E-02
 -0.34662473    
  5.69809414E-03
  0.33687788    
 -0.16982375    
  0.18990485    
 -0.13609082    
 -0.80638462    
  0.24733843    
  0.50523251    
  5.60895652E-02
  0.12983142    
 -0.43586251    
  0.59257609    
  0.24140580    
 -0.79761457    
  0.15159640    
  0.13385105    
 -8.39652866E-02
 -0.22863284    
  9.89177004E-02
  0.10258666    
 -4.60438058E-02
  0.62825978    
 -0.55265689    
 -1.22099677E-02
 -9.53100175E-02
  0.23282640    
 -0.14491448    
 -0.71821129    
  0.66743886    
  0.63414866    
 -0.61864448    
 -0.94886714    
  0.78181291    
  0.27164519    
 -1.62981842E-02
  0.69783086    
 -0.94412774    
 -6.83496669E-02
  0.35603181    
  0.81592292    
 -0.85262424    
 -9.38955694E-03
 -0.55256540    
   1.0524825    
 -0.82933909    
  0.43666729    
  0.37680969    
  6.33567199E-02
 -0.63356650    
  0.69955331    
  7.26475418E-02
 -0.99277663    
  0.12346476    
  0.14968909    
  1.93242934E-02
  0.49685290    
 -0.15221164    
 -0.29107749    
 -0.36545974    
   1.2039728    
 -0.82723898    
 -0.63648707    
  0.45506200    
 -0.95604903    
   1.2929056    
 -8.61395448E-02
 -2.32155756E-07
 -0.10350250    
  2.06667352E-02
 -0.22314347    
 -0.42555183    
 -0.22314353    
  0.70395803    
 -0.30212262    
 -0.14871109    
 -0.25312436    
  0.55650520    
  7.49977604E-02
 -5.95415942E-02
  0.89521104    
 -0.73668784    
  1.30039593E-02
  0.25217521    
  7.91156888E-02
 -0.26143721    
 -5.95709570E-02
  9.97180939E-02
 -0.21335356    
  0.13888942    
  0.75245082    
 -0.77770460    
  6.91633224E-02
  0.11059757    
 -8.70111361E-02
 -0.12392068    
 -0.16609523    
  0.15814815    
  0.62291873    
 -0.73837757    
 -0.15464853    
  0.92254281    
 -0.73270041    
 -0.83868939    
  0.27763185    
  0.42546570    
  0.62838882    
 -0.37597448    
  0.13192770    
  0.50857610    
 -0.30586416    
 -0.18489386    
 -0.14974518    
  5.73007762E-02
 -2.94862594E-02
 -0.37356052    
  0.48662189    
 -0.21537888    
 -0.27851602    
  0.30576572    
  0.21883340    
 -0.22422388    
 -0.20307620    
  6.10139668E-02
  0.63873374    
 -0.62943131    
  2.13747863E-02
 -0.98183686    
   1.2550644    
 -8.88939276E-02
 -0.20570840    
  0.72653395    
 -0.56974149    
  0.16948655    
  0.50232637    
 -0.55022621    
 -4.68365103E-03
  0.70249289    
 -0.54633248    
 -0.54071921    
 -7.14588761E-02
  0.19459161    
  0.29376122    
  0.25710592    
  -1.0405757    
  0.88701034    
 -0.25014415    
  0.30205202    
 -0.50888205    
  -1.0889503    
  0.59205121    
   1.0825263    
 -0.44403726    
  0.30093634    
 -0.41696566    
 -0.21763819    
  0.29646686    
 -0.10115818    
  0.51917785    
 -0.22266375    
 -1.93709545E-02
 -2.97788456E-02
 -5.96804321E-02
 -0.15906473    
 -0.42765287    
   1.0010558    
  0.44473112    
 -0.36496019    
 -0.59236473    
 -0.14924611    
  0.37533543    
 -2.14037448E-02
 -8.78856927E-02
  0.17309256    
  3.04372776E-02
  7.42608532E-02
  0.22671551    
 -0.10871191    
 -0.46929705    
  3.06006614E-02
  0.53464913    
 -0.45313221    
 -0.10929622    
  0.40264437    
 -0.32411945    
  0.13840249    
  0.16862267    
 -0.37993199    
  0.19990666    
  9.82248411E-02
 -3.81400101E-02
 -0.24332407    
  0.65381634    
 -0.58463991    
 -5.15477546E-03
  7.72225298E-03
  0.62277955    
 -0.58011311    
  0.39971563    
 -0.44494963    
  9.55436975E-02
 -0.74100322    
  0.43445253    
  0.61903942    
 -0.83427739    
 -5.25372662E-02
  0.14641483    
  0.22957465    
   1.1647522    
  -1.2509869    
 -0.35401645    
  0.79407316    
 -0.27180853    
  0.35430974    
 -0.36221522    
 -0.10301172    
 -0.42471075    
  0.38278860    
  0.28538582    
  0.86970514    
 -0.63331640    
 -0.50660002    
  0.21831255    
  0.54181761    
 -0.47395495    
  0.19840589    
  0.27695677    
 -0.61863768    
  0.33048654    
  0.28250945    
 -0.82123786    
  0.15461007    
  6.66023791E-02
  0.20441233    
  0.21808892    
 -0.42766938    
 -0.95189106    
  0.73262596    
  0.39465424    
 -0.29058498    
  0.65613347    
 -0.64170295    
  0.43649730    
 -0.28521577    
 -0.99571776    
  0.59883648    
  0.70044661    
 -0.41827428    
  0.10729244    
  0.18727216    
 -0.22778405    
 -5.57915047E-02
  0.39815268    
 -0.31182456    
  0.92278606    
 -0.55737716    
 -0.48790208    
  0.23160638    
  0.49633899    
 -0.45668620    
 -7.16188252E-02
 -0.36566433    
 -0.50748664    
  0.85677677    
  0.18663615    
 -0.21050356    
 -6.48607612E-02
  0.18318020    
 -0.46401319    
  0.71174461    
  0.39479983    
 -0.98459864    
  4.43205088E-02
  3.12968381E-02
 -0.74783725    
   1.1836494    
 -0.56415504    
  3.75041962E-02
  0.18691234    
 -0.32483518    
 -0.16003639    
 -0.38907135    
  0.73494428    
   1.1718845    
 -0.71883672    
 -0.32685333    
  0.63203943    
 -0.55041146    
  0.60375762    
 -0.45607528    
 -0.22931020    
  0.38813388    
 -0.25106457    
  0.58278054    
 -0.80873668    
  0.63665122    
 -0.50241578    
 -6.88169226E-02
 -0.49511859    
 -3.97401750E-02
 -0.20972046    
 -6.30583018E-02
 -8.00425261E-02
  0.51848859    
 -0.42085019    
  0.14077266    
 -7.33312517E-02
 -0.13976191    
  0.64841133    
 -0.51409912    
   1.3444475    
 -0.49481037    
 -9.29762498E-02
  9.76383388E-02
  0.26057374    
  3.52148786E-02
 -0.65913010    
  0.90755719    
 -0.52806747    
 -0.31161216    
  0.53062826    
 -0.17865181    
 -0.42656517    
  5.56608476E-02
 -0.13626480    
 -0.11186973    
  0.41224495    
 -0.24707635    
  0.18001220    
  0.38600934    
 -0.28702727    
 -0.90199554    
   1.1282754    
 -0.43512833    
  0.13835856    
 -0.52307260    
  2.34203395E-02
  0.45366722    
  0.44393161    
 -0.60299611    
  0.96080250    
 -0.89089054    
 -9.43461359E-02
  5.49968481E-02
  0.38633126    
  8.49257484E-02
  0.52656734    
 -0.54979956    
 -5.71582727E-02
  8.45571980E-02
 -0.38285369    
  0.34255120    
  0.23433629    
  0.30086538    
 -0.65217298    
 -9.70148072E-02
 -0.75679255    
  0.56206167    
  1.61556210E-02
  0.24595803    
  0.48954800    
 -0.47709486    
 -0.14634286    
 -0.22386016    
  0.21522710    
 -0.29347932    
 -0.18698373    
  0.37059626    
 -0.49482539    
 -1.06383497E-02
 -0.15593477    
  6.64897338E-02
  4.01201211E-02
 -0.19817674    
  8.52977782E-02
 -7.84714594E-02
  0.11551300    
 -3.70410755E-02
 -5.16245775E-02
  0.74791121    
  0.23622367    
  0.63321865    
 -0.75410014    
  9.58177969E-02
  0.41221035    
 -0.36028305    
 -5.44687994E-02
  0.21445428    
 -0.15517782    
  0.49487171    
 -0.58778667    
  0.13976191    
  0.19671008    
 -0.25562021    
  8.82243365E-02
 -8.33815485E-02
  0.20067078    
 -0.18390362    
 -2.16095597E-02
  0.14858715    
 -0.11517119    
  0.47351858    
 -0.56695271    
 -0.11746085    
  0.37704569    
  0.44890779    
 -0.73725283    
  0.23317249    
 -0.54864663    
 -0.29376113    
   1.1306152    
 -0.39684084    
 -8.55220333E-02
  0.98146689    
  -1.1296829    
  0.17340596    
 -0.31969810    
 -1.03271436E-02
  0.21689555    
  0.11312947    
  9.48579386E-02
 -0.55004632    
 -0.18940541    
  0.49746656    
 -2.03791428E-02
  0.85691547    
 -0.63377172    
  0.12169699    
 -0.15762895    
 -0.19015695    
  0.22608911    
 -0.19988675    
  0.68303865    
 -0.57166207    
  0.11406310    
 -0.16684560    
 -1.36427898E-02
  0.82547617    
 -0.81726813    
 -0.10022707    
 -0.37141296    
  0.29637769    
 -0.59430134    
  0.28030208    
  0.33964166    
 -0.33520713    
 -0.15784493    
  0.89428890    
  0.28556117    
 -0.65564299    
  9.08382311E-02
 -0.10629480    
  0.18180214    
  0.19522516    
 -0.32838514    
  5.91728324E-03
 -7.97966868E-02
  0.13711905    
 -0.42800108    
 -0.20829706    
  1.04713310E-02
  0.78987700    
  -1.1057299    
  0.31585297    
   1.3133874    
 -0.59962100    
 -0.11332879    
 -3.48874256E-02
  0.44794255    
  0.36888745    
 -0.41136497    
 -6.51961863E-02
 -0.26616094    
  0.59962130    
  0.11257426    
 -0.28319979    
 -0.21468212    
 -5.23442999E-02
  0.16345295    
 -3.84274796E-02
 -4.64216322E-02
  2.15741782E-03
 -7.14588985E-02
  9.90911201E-02
 -0.41494396    
 -3.22609954E-02
  0.32706055    
 -4.84355241E-02
 -3.02290004E-02
 -0.17264986    
  0.61082214    
 -0.47463474    
  0.76107842    
 -0.95353085    
  0.47481528    
 -0.43695584    
  7.16723800E-02
  0.38899985    
 -0.13576601    
 -0.25611970    
  0.15744840    
  0.34699881    
  8.36607516E-02
 -0.30114847    
 -4.66232188E-02
 -5.60893007E-02
  6.96336478E-02
  0.55897516    
 -0.75121093    
  0.47203973    
 -0.40886056    
 -0.11332879    
  5.55700138E-02
  1.64375152E-07
  0.48008794    
 -0.10759289    
 -0.51767707    
  0.32072404    
  3.12525555E-02
 -0.43332195    
 -0.39367044    
   1.0129706    
 -0.49214497    
 -3.95791419E-02
  0.42595753    
 -0.20405732    
 -0.30271983    
  0.61254323    
 -0.53172392    
  2.15061549E-02
  0.27005047    
  0.20676912    
  -1.3456233    
   1.3342381    
 -3.89155447E-02
  2.35303566E-02
 -0.46845451    
  0.74296898    
 -0.52915651    
  0.15700395    
  0.71533507    
 -0.76572895    
  7.15362206E-02
 -0.33480000    
  0.36974716    
 -0.11098801    
 -1.59273297E-02
 -0.77433759    
  0.51380610    
 -0.53899634    
  0.33135715    
 -0.35719824    
  0.30840838    
  0.65392655    
 -0.14618245    
 -0.14684717    
  0.28297949    
 -3.07716001E-02
 -5.78941703E-02
 -0.34445113    
 -6.43307194E-02
 -0.29546437    
  0.93574315    
 -0.79442978    
 -0.54232419    
   1.6937791    
 -0.65232515    
  0.66329437    
 -0.42196402    
 -0.48828450    
  0.78379136    
 -0.23455636    
 -0.38310805    
  7.37434849E-02
 -4.35905382E-02
  0.26198331    
 -0.14090547    
  0.69533777    
  -1.0007195    
 -0.12337890    
  0.16420090    
 -0.48729527    
 -0.92798674    
   1.8526149    
 -0.25263295    
 -9.54653416E-03
  0.11538227    
 -0.31658581    
 -0.49434423    
  0.74010438    
 -0.16955929    
 -0.47000358    
  0.69748551    
 -0.44520530    
  0.34512201    
 -0.16618441    
 -0.38035905    
 -0.24191366    
  0.47982359    
 -0.60885394    
  0.83784342    
 -0.48777735    
  0.91206253    
 -0.38367069    
 -0.25987983    
  0.82020611    
 -0.51890749    
  9.11793336E-02
  7.75256604E-02
  7.94219375E-02
 -0.36710429    
  0.66727775    
 -0.47470430    
 -0.55078554    
 -0.25241405    
  0.11668243    
 -0.18320312    
  0.73460376    
  0.57329977    
 -0.30160767    
 -0.17269689    
 -0.38161376    
  0.13815033    
  0.10828876    
  0.11895179    
 -0.25398842    
  0.94127733    
 -0.97809112    
  0.18492226    
  0.28703251    
 -0.84664822    
 -0.78845727    
  0.84156710    
 -6.22421131E-02
 -0.18048839    
 -0.12260248    
  0.66798860    
   1.2427034    
 -0.98574305    
  0.16951393    
  0.33587819    
 -0.73100173    
  0.42985639    
 -0.45802754    
  0.45802727    
 -0.13986224    
 -0.14381160    
 -0.24675359    
 -0.48167580    
 -0.12332318    
 -5.12933321E-02
 -8.94065276E-02
  0.41738421    
 -0.96983147    
   2.1132388    
 -0.74906212    
  0.21222138    
  0.22572410    
 -0.15346347    
  2.14039534E-02
  0.13822608    
 -0.19386356    
 -0.31627965    
 -0.12334459    
  0.49761149    
 -0.10379676    
  0.12699988    
 -0.76937467    
   1.1885074    
 -0.13893254    
  5.18578291E-03
 -0.37657601    
 -0.15164126    
 -8.81052390E-03
  0.21187077    
 -0.20598844    
  0.12395477    
  0.13547266    
 -0.80304277    
  0.37121499    
  0.46081522    
 -0.16965483    
  0.50298268    
 -0.16020563    
  0.41344318    
 -0.49025619    
 -3.24573144E-02
 -0.60065281    
  0.37492827    
  8.89476463E-02
  0.12223832    
 -0.22681117    
  0.76528472    
 -0.49949405    
 -0.22213793    
 -0.19955482    
  0.44161347    
 -0.45707002    
  0.30849203    
  2.03857142E-02
  0.18194766    
 -0.34737265    
  6.15576580E-02
  0.39880967    
  2.79852618E-02
 -0.24323045    
 -0.28561369    
 -8.92680585E-02
  0.29742363    
  0.25874379    
 -0.50336945    
 -0.42858756    
  0.58436966    
 -2.44797091E-03
 -0.17938469    
  0.26619196    
 -0.23728785    
  0.15292904    
  0.85944855    
 -0.67671978    
 -0.14435491    
 -0.15219159    
 -0.33155277    
   1.0896665    
 -0.83201081    
  0.12203465    
  0.53812575    
 -0.39938596    
  0.19549190    
 -0.20233358    
 -0.24220279
[truncated: 589,816 more chars]
