# Supplementary material for: Heavy-Tailed Fluctuations in the Spiking Output Intensity of Semiconductor Lasers with Optical Feedback
Source: PLoS One. 2016 Feb 22;11(2):e0150027. doi: 10.1371/journal.pone.0150027 (PMC4767187; doi:10.1371/journal.pone.0150027)
Supplement: S3 Dataset — (ZIP) [file pone.0150027.s005.zip › S3 Dataset/1.010.txt]

  0.35821217    
  5.36199380E-03
  0.16024356    
 -0.26145369    
  0.38151199    
 -0.10199915    
 -0.51906252    
 -0.11543629    
  0.38126457    
  8.55693072E-02
 -0.12375318    
  0.12110426    
  0.60444647    
 -0.46595377    
 -8.42856243E-02
  0.17475520    
 -0.30042088    
  0.23278353    
 -0.48409796    
  0.62100983    
 -0.83231860    
 -0.12004790    
 -0.43392739    
  0.24956292    
 -0.24956293    
  0.96994323    
  0.62840962    
 -0.29835463    
 -0.21459636    
 -0.43652761    
  0.26268062    
 -0.18358816    
  0.12157823    
 -0.72391880    
  0.75049835    
 -7.84045607E-02
 -0.68607986    
  0.44685048    
  0.22494379    
  3.18608880E-02
  0.12126138    
 -0.21239892    
  0.28385791    
  0.10104077    
  0.63292831    
 -0.60475731    
 -0.36464298    
 -3.32750045E-02
  0.27443674    
  0.29053533    
 -0.58778650    
  0.44320554    
 -0.27703941    
  3.83433290E-02
  0.56452990    
 -0.54282373    
  1.82373915E-02
 -0.33707497    
 -0.18994534    
  1.01524768E-02
  2.98529714E-02
  0.54551125    
  1.96910631E-02
  0.31718668    
 -0.50341570    
  0.30432129    
 -4.96302312E-03
 -0.47499108    
 -0.32850400    
  0.16362961    
  0.52951783    
 -8.09692591E-02
  5.84962778E-02
  0.27409607    
 -0.51732618    
  7.22030830E-03
  0.81968457    
 -0.45834464    
  9.97523591E-03
  6.25205934E-02
  0.26110816    
 -0.47324052    
  1.14616584E-02
  0.18184683    
  1.64902061E-02
 -0.18982616    
 -0.28204811    
  0.17165294    
 -0.12769002    
 -0.24671653    
 -0.11149530    
  0.26433489    
 -0.18074781    
  0.21175832    
 -0.29534474    
  0.36890766    
  0.12641397    
  0.14247565    
 -0.76330233    
  0.38983998    
  0.63645190    
 -0.38688892    
  7.95705691E-02
 -0.21749364    
 -0.12751323    
 -0.60147989    
  0.63684708    
 -0.11874870    
  0.34266430    
  0.11915406    
 -5.92558533E-02
 -0.26848760    
  0.83966446    
 -0.53688741    
 -4.30482551E-02
  0.17693090    
  0.22559758    
 -0.34000775    
 -5.52496547E-03
 -0.10505256    
  -1.0742948    
   1.3635141    
 -0.15684247    
  0.11207629    
 -6.46993443E-02
 -9.99480933E-02
 -0.35829967    
 -0.12083628    
  0.28538582    
  0.43714184    
 -0.32627928    
  8.00429210E-02
 -1.43473390E-02
 -0.40402114    
 -1.74675882E-02
  4.39559016E-03
  0.54191637    
  5.94235845E-02
  0.11135213    
 -2.17399728E-02
  9.63087231E-02
 -0.27906987    
 -3.21745537E-02
 -0.25287268    
 -0.22753906    
  0.25522244    
  2.36099493E-02
  0.29763231    
 -0.35244045    
  2.09066290E-02
  0.17076057    
 -9.12486687E-02
 -1.60517693E-02
  0.64847463    
 -0.21220551    
 -3.62126753E-02
  0.17833664    
 -0.40093815    
  0.54597282    
 -0.70419711    
 -8.96121114E-02
  0.26662880    
 -0.36506879    
 -0.12210278    
  0.38062802    
 -0.23205869    
  0.28113103    
 -0.17167404    
  0.32783478    
 -0.34130305    
 -7.75035620E-02
  4.65202369E-02
 -9.14714485E-02
 -5.10917194E-02
  0.51243728    
  0.18874222    
 -0.40047780    
  0.36381364    
 -6.20521791E-02
 -8.04106742E-02
 -0.19775103    
 -0.34056237    
  0.52142507    
 -0.25969163    
  0.38313562    
  2.54793037E-02
 -0.45708969    
 -0.19297430    
 -0.86349267    
   1.2782849    
 -0.86965030    
   1.1931552    
 -0.20601641    
 -0.25977308    
  0.28308412    
 -0.39972138    
  -1.6302720    
   1.6023955    
  0.28147924    
 -0.16173495    
 -0.23576215    
  0.36497390    
  9.20492709E-02
  0.14911281    
 -0.41197976    
  8.75559151E-02
 -0.15165900    
  0.19272020    
  0.30689281    
  0.39768305    
  -1.0155147    
  0.43762210    
 -0.51082575    
  0.21211231    
 -0.16271989    
  0.36308032    
 -0.46443248    
  0.34909067    
  8.70113149E-02
 -9.64604095E-02
 -0.36667028    
   1.1403472    
 -0.98424137    
  1.16505772E-02
  0.16675706    
 -0.25552508    
 -0.48445332    
  0.11625977    
   1.7113781    
  -1.0091261    
 -1.21579906E-02
  9.89177004E-02
 -0.52758563    
  0.70249289    
 -0.32721293    
  9.53101814E-02
 -0.15512848    
  4.35578376E-02
  0.58596361    
 -0.52553171    
 -0.22391549    
   1.0484700    
 -0.70266473    
  0.31197485    
 -0.49102297    
  0.37897351    
 -0.18098019    
 -0.68513632    
  0.70109427    
  0.49861434    
 -0.45726472    
 -0.16177475    
  0.12306008    
 -0.21985961    
  4.48793024E-02
  7.54503980E-02
 -0.23116986    
  0.24846125    
 -1.10049868E-07
 -0.45076144    
  0.22761770    
  0.65677965    
 -0.22314349    
 -0.27236789    
  0.68857759    
 -0.25218713    
 -0.49265519    
 -1.94812696E-02
  0.40655741    
 -0.69314718    
  0.69096136    
 -0.38811111    
  0.14953181    
  2.19789315E-02
 -0.30596396    
  0.31677499    
  9.96994600E-02
 -0.18086281    
 -2.91971327E-03
 -2.36697234E-02
 -9.08293501E-02
  0.38448128    
 -0.27291074    
  0.13426447    
 -0.33493498    
 -0.20626166    
  0.24837314    
  0.24017990    
 -0.50633126    
  0.30325502    
  0.51413131    
 -0.15382059    
 -0.18741550    
  2.20392644E-02
 -0.26345465    
 -0.44341025    
  0.47138384    
 -0.33716208    
  0.34745365    
 -0.13499515    
  -1.0125780    
   1.0319209    
 -0.26620299    
  0.63392788    
  5.29105216E-03
  1.31063806E-02
 -0.19490048    
  0.20268236    
  0.65897834    
 -0.73129886    
  0.19839533    
 -0.18186623    
 -6.49029240E-02
  0.19054790    
  0.47000343    
 -0.54244488    
  0.12866199    
  0.30406183    
 -8.41128007E-02
 -0.62086886    
 -1.36989001E-02
  0.23820204    
  0.41268542    
 -0.44865030    
 -4.90720607E-02
  0.26372892    
  0.46858224    
 -0.39626160    
  7.13862330E-02
 -0.41635114    
  2.35998761E-02
  0.69605821    
 -0.48169962    
  1.86486691E-02
 -0.20710649    
  0.23892744    
 -0.30044028    
 -3.69272977E-02
 -0.56669426    
  -1.0241096    
   1.9191825    
 -0.54449368    
  0.23782110    
  0.97814161    
 -0.84614515    
  0.57031101    
 -0.65147454    
  0.20014043    
 -0.11361507    
 -5.36198355E-03
 -0.14745288    
  0.54029357    
 -0.47109330    
  0.10477909    
 -8.74875635E-02
 -4.67921421E-02
 -0.17992924    
  0.25489232    
  0.15415056    
 -0.27193367    
  7.23205060E-02
 -0.40256229    
  0.27234751    
  0.15320423    
 -0.32629675    
 -6.08709492E-02
  0.40406966    
  0.36944222    
 -0.46614984    
  0.21511146    
 -0.14961186    
 -3.22137661E-02
 -0.23361507    
  0.66067052    
 -0.40352541    
 -2.95006428E-02
 -8.10413137E-02
  1.61036402E-02
  0.25024867    
 -0.53262019    
 -0.11197367    
 -9.43627283E-02
 -0.33751437    
  0.65217310    
  0.16441824    
 -0.10178283    
 -0.44740358    
  0.17390655    
 -0.24930458    
 -6.85627088E-02
  0.94553608    
 -0.24275799    
  0.19133306    
  1.31063806E-02
 -2.60778936E-03
 -0.24092458    
  0.18729271    
 -3.36163975E-02
  1.97469946E-02
  0.14533305    
 -7.00287223E-02
  2.30482817E-02
 -0.26515305    
  0.30242434    
 -2.97050569E-02
  0.14694606    
 -0.18536328    
 -0.28160834    
 -0.14897397    
  0.36586934    
 -9.33620036E-02
 -1.54087795E-02
 -4.12103273E-02
  0.80189985    
 -0.56909430    
  0.31611988    
 -0.41014874    
  0.40827820    
 -0.38324198    
 -0.60384893    
 -0.45702305    
   1.2436513    
 -0.42394117    
 -0.65204549    
  8.98036957E-02
  0.86982900    
 -0.63570327    
  0.28525200    
 -0.36610404    
 -5.40671460E-02
 -0.17567722    
  0.11851862    
  0.24869682    
  3.60400230E-02
 -0.10732880    
  4.91402391E-03
  0.38232374    
  3.61286923E-02
  0.72019714    
 -0.49319047    
  0.17845805    
 -3.94787937E-02
  0.21820976    
  0.10247856    
 -0.38061389    
 -0.17051484    
 -0.31143597    
  0.14310093    
  0.48036632    
 -0.30082664    
 -0.67931575    
 -1.10497624E-02
  0.11034782    
 -0.27286696    
  0.15694812    
   1.1115634    
 -0.34830666    
  0.44795230    
 -0.17601879    
 -0.44802487    
  0.17348322    
  6.32321984E-02
 -0.22436999    
  0.88133079    
 -0.63514197    
  0.24730976    
  0.40671268    
  -1.0923973    
 -0.19654854    
  0.36702839    
 -9.44902934E-03
  0.53952396    
 -0.28891262    
 -0.32277325    
  0.18288818    
  0.29051104    
  5.76292053E-02
 -0.40047780    
 -3.33869345E-02
 -0.66875595    
   1.3241627    
 -0.53078872    
 -0.12153645    
  0.11607239    
 -0.60659242    
  0.49052057    
 -0.16705397    
  0.15154994    
 -0.11232896    
  0.11232923    
 -0.56431431    
 -1.66206509E-02
  0.10088133    
 -0.16430320    
  0.35667500    
 -0.41804403    
 -0.17224613    
   1.0095484    
  -1.5054481    
   1.0392729    
 -0.90112257    
   1.3507228    
 -3.97779047E-02
 -0.10054105    
 -6.43092208E-03
  0.10115811    
  6.49027452E-02
 -0.25365892    
  1.05077643E-02
  0.76214004    
 -0.37424994    
 -0.48669037    
  0.70081013    
 -0.30824843    
 -6.15993328E-02
  0.15808943    
 -1.42520024E-02
 -3.90295796E-02
 -5.62808476E-02
 -0.28768206    
 -0.15532112    
  8.16329103E-03
  0.40546510    
 -7.30662346E-02
 -5.08332662E-02
 -0.17742558    
 -0.24349594    
  0.10629448    
  0.50661498    
 -0.73186171    
  0.91207123    
 -0.43878374    
  0.49828848    
 -0.35781369    
 -6.77726492E-02
  0.12588021    
  0.17918058    
 -0.38764748    
  6.10139668E-02
  0.18180214    
  0.21427338    
 -0.50108981    
  0.48630616    
 -0.60365659    
  0.26505423    
  0.41635108    
 -0.24906713    
  4.20333035E-02
 -0.32300386    
 -0.71001083    
 -4.16725539E-02
  0.26617590    
  0.50537586    
  4.17398065E-02
  0.23936339    
 -2.47822492E-03
 -0.15829507    
  0.21144755    
 -1.18345758E-02
  0.18825614    
 -0.17407146    
  0.36392567    
 -0.73478502    
 -6.82576932E-03
  1.69784594E-02
 -0.45729005    
  0.46400177    
 -0.36772472    
  0.63342816    
 -9.40287411E-02
 -0.35868910    
  0.70317739    
 -0.62935728    
 -5.38590886E-02
  0.17703731    
 -2.09971304E-07
  0.55106473    
 -0.42376128    
  0.73594993    
 -0.22454095    
 -0.44650581    
  0.19768557    
 -0.35092595    
  0.37529039    
 -0.21388675    
 -0.15189505    
  0.26696426    
 -4.95151877E-02
  0.52493894    
 -0.84880048    
 -0.35918427    
  0.43354282    
  0.35765162    
 -6.59061000E-02
 -0.29174557    
  0.73929679    
 -0.38850227    
  0.43855068    
 -0.87074631    
  0.29735267    
  0.45246238    
 -0.14335759    
 -0.38543594    
  0.47035781    
 -0.43692815    
  0.33255073    
 -0.25103369    
 -8.42603594E-02
  9.43107456E-02
 -0.79850763    
  0.40175444    
  0.22833435    
  0.11184819    
  0.21783866    
 -0.19689545    
 -0.33906615    
  0.15154994    
  7.23205060E-02
 -0.18464963    
  0.34789535    
  0.56699574    
 -0.75974196    
 -0.28568789    
  0.45596138    
  4.44518216E-02
 -0.11778301    
  0.12739852    
 -0.34850594    
 -8.85533094E-02
  0.17923030    
  -1.1236920    
   1.3815211    
 -0.15774582    
 -0.35627478    
  0.17563257    
 -9.49745178E-02
  0.36402813    
 -0.43275717    
 -4.03279476E-02
  0.32998428    
  0.25459653    
 -0.24283151    
  0.50554848    
 -0.36654958    
 -0.18998422    
  6.83772340E-02
 -0.12535483    
  0.26711360    
 -9.13282335E-02
  1.35687348E-02
  0.16144037    
  0.47343799    
 -0.65392649    
  0.20540474    
 -0.27655837    
  0.70195782    
 -0.59042168    
 -0.33911416    
  0.16676912    
  0.24607608    
 -7.90219232E-02
 -0.18604176    
  4.98545095E-02
  0.15718551    
 -0.21667106    
 -0.15307620    
 -0.18533346    
 -0.12004790    
  0.39176622    
 -5.59761268E-08
   1.3503098    
  -1.1971450    
 -0.61355990    
  0.42530331    
 -0.17520393    
  4.16728593E-02
 -0.42608437    
  0.54522711    
 -1.82818975E-02
  0.33012643    
 -0.24866526    
 -0.10763057    
  9.73740518E-02
  5.67764118E-02
  0.60672605    
  1.23134824E-02
 -0.50559449    
  0.28113896    
  0.47654676    
 -0.94523811    
  8.05804580E-02
  0.48003384    
 -0.99085945    
  0.56115049    
 -7.97869787E-02
 -0.25607190    
  4.20230888E-02
  0.64466584    
 -0.25719383    
  6.48877546E-02
 -1.05265239E-02
  5.65704182E-02
 -0.26461691    
  0.23415746    
 -0.51858771    
  0.44368640    
  0.54200131    
 -0.54200119    
  0.44004545    
 -0.16494228    
 -0.34112418    
 -5.95262414E-03
  0.47743869    
 -0.12615147    
 -0.14197034    
 -0.26139602    
 -0.26488331    
  0.47409377    
 -0.46187338    
 -0.77318990    
 -0.28185132    
   1.5169147    
 -0.42999825    
 -0.12072846    
  0.48482665    
 -0.20157929    
 -0.39057627    
  0.32158348    
 -6.26355559E-02
  0.14157869    
  0.22643843    
 -0.20359899    
 -0.14558509    
  5.09202331E-02
  0.11699452    
  0.14373142    
  7.37174526E-02
  0.35515106    
 -0.27706230    
 -0.31143597    
 -2.92704683E-02
  0.14705363    
  0.38532040    
 -0.47155538    
 -0.10122839    
 -1.73312370E-02
  0.29204294    
 -1.84457172E-02
 -0.18338571    
  0.43381333    
 -0.35993353    
  0.47148630    
 -0.49247637    
  0.20232213    
  8.98951441E-02
 -0.56188095    
 -0.46683419    
  0.78672969    
 -7.47733861E-02
 -0.56506556    
  0.44999585    
 -7.97521845E-02
  0.66443700    
 -0.34426934    
  5.07452339E-02
 -0.21730134    
  1.28621459E-02
  0.86179757    
 -0.78791749    
 -0.18172815    
 -0.25845754    
  0.50898051    
  4.07113135E-02
  2.62481067E-02
  0.13093746    
 -0.31845370    
 -7.12275058E-02
  0.12595224    
  0.75759345    
 -0.76949811    
  0.35637572    
  0.12959264    
 -0.43064135    
 -2.58265585E-02
 -0.32721296    
  0.45783323    
  0.62041199    
 -0.58286035    
  6.88292533E-02
 -0.29998997    
  0.35357422    
 -0.51445526    
  2.86756791E-02
 -0.25637496    
 -0.12638167    
 -6.41933680E-02
  0.48847845    
 -0.51649129    
 -0.11423819    
  0.58210897    
  0.39951622    
 -0.21482518    
  7.68516809E-02
  0.30061170    
  5.13948351E-02
 -0.21403299    
  0.32170293    
 -0.46242002    
  0.63226509    
 -0.23046960    
 -0.66773748    
  0.39706656    
 -0.19933288    
  8.78479052E-03
 -7.25393668E-02
  0.29393193    
 -0.62540120    
  0.52470255    
  8.18298981E-02
  0.16632116    
  5.30056395E-02
  0.30709085    
 -0.91418326    
  0.30593538    
 -8.91276672E-02
 -0.41825855    
  0.14738360    
 -0.53582704    
  0.73346269    
  0.33516878    
 -0.45790333    
  0.45354593    
 -0.28622767    
 -5.68162613E-02
  0.17718002    
  0.16367804    
  0.21037100    
 -0.35870346    
 -0.69314730    
  0.30029237    
  0.43995121    
  4.95967083E-02
  0.12949109    
 -0.62658632    
 -0.29783431    
  0.26706281    
  0.34646657    
 -0.34646675    
  0.53932190    
 -0.22086817    
  6.32949620E-02
 -2.70284507E-02
  0.21819995    
 -0.79508722    
  0.87749910    
 -0.20405732    
 -0.15001321    
  5.89228757E-02
  0.18141298    
 -0.19237174    
  0.39901653    
 -0.23663512    
  -1.0595716    
  0.57873690    
  0.55527741    
  0.37455755    
 -0.47991803    
  0.15828282    
 -0.20526324    
 -0.11525451    
  0.11017855    
  0.57010233    
  4.50144708E-02
 -0.80818290    
 -0.43363610    
 -0.11599886    
  4.86117209E-08
  0.19384150    
  0.33710158    
 -0.37297943    
   1.3275230    
  -1.0094844    
 -0.19772182    
 -0.11122549    
  0.62770331    
  4.25596833E-02
 -0.34811395    
  1.62604898E-02
  0.12136075    
  0.40164840    
 -0.60709226    
  0.24191380    
  0.10453382    
 -0.16999093    
 -2.98528485E-02
  0.11980116    
  1.06954174E-02
  0.37485945    
 -0.18635149    
 -0.29801404    
 -4.55315374E-02
 -4.44518663E-02
  0.38579214    
 -0.21325894    
 -0.11573615    
  0.20206384    
 -0.22064038    
 -0.51082557    
  0.74391943    
 -0.41416606    
  0.29328457    
 -0.18680072    
  0.68977463    
 -0.41735968    
 -0.37515953    
  0.68000150    
 -0.41878602    
  0.29412693    
 -0.25468525    
 -6.56439960E-02
  0.32885802    
 -0.23596428    
  0.29571435    
 -0.25360289    
 -0.29804480    
  4.08220775E-02
  0.13685903    
  0.15082295    
 -7.52823707E-03
  0.17727092    
 -0.26956332    
  0.25682428    
 -0.53899652    
   1.0838518    
 -0.72717673    
 -0.35301855    
  0.64070088    
 -0.75257045    
   1.1094376    
 -0.58241767    
 -0.13387553    
  0.14107862    
 -0.25473782    
  -1.0271534    
  0.48285189    
  0.60999691    
 -0.10664595    
  0.24916831    
 -0.29860184    
  2.33732648E-02
  0.29508057    
  4.56263609E-02
 -5.05521707E-02
 -0.17494144    
  0.31952289    
 -0.26236418    
 -5.71583956E-02
  0.13976194    
  9.04154778E-02
 -7.03398138E-03
 -2.38108188E-02
 -0.31785172    
  7.03165829E-02
  0.82725722    
 -0.62154853    
  8.88939872E-02
 -0.37825254    
  0.40322542    
 -2.26765107E-02
 -6.63750544E-02
 -7.10959360E-02
 -0.40678167    
  0.43275747    
 -0.23604706    
  0.66849506    
 -0.41214284    
 -0.19343843    
  9.10469331E-03
 -0.13223751    
 -0.47138411    
  0.18140009    
  0.89674592    
 -0.23638889    
 -0.18518269    
  7.71733299E-02
  0.25601870    
  -1.2537901    
  0.55446392    
 -0.56168401    
   1.5844917    
 -0.78489769    
  5.69776483E-02
  0.50774407    
 -0.44513026    
  0.11198580    
  0.20278251    
 -0.21317255    
 -0.37208581    
  0.20170316    
 -0.30959231    
 -0.28067410    
  8.56139585E-02
 -3.65574695E-02
  0.60999691    
 -8.75371769E-02
  0.15460140    
  0.41977662    
 -0.19988157    
  1.72047745E-02
 -0.41403049    
 -0.92438799    
   1.6414409    
 -0.69472343    
  0.35699016    
 -0.32593173    
  0.74528098    
 -0.37826219    
 -7.47598633E-02
 -0.14468268    
  8.34870711E-02
  0.13807194    
 -0.24289332    
 -0.11106729    
  0.84384948    
 -0.59689534    
 -6.06245548E-02
 -0.23889200    
  0.50509489    
 -0.61931282    
  0.19352780    
 -0.27505445    
 -0.23870806    
  0.36205244    
  0.29871303    
 -0.40293658    
  0.49478874    
 -0.77242029    
  0.41541535    
 -0.67030770    
 -0.24763444    
   1.0678407    
 -0.95097631    
  0.58451319    
  0.40272936    
 -0.37843636    
  0.21188030    
 -0.22395283    
 -0.12489308    
  2.26766635E-02
  0.19494720    
  0.15045372    
   1.0307525    
 -0.74545431    
 -9.50713530E-02
 -6.22661561E-02
 -0.11848141    
  0.23936339    
  0.16819562    
 -0.23207450    
 -0.36538216    
  0.20549823    
 -0.36155182    
  0.34595117    
 -7.50759020E-02
 -0.33511722    
 -0.10483407    
 -3.75380628E-02
  0.16579232    
 -0.26933283    
 -5.60892895E-02
  0.21800202    
  0.50669324    
  0.24889597    
 -0.50198656    
  0.69114506    
 -9.23086628E-02
 -0.17487668    
 -0.17086922    
  0.53536683    
 -0.69679010    
 -4.86077480E-02
 -0.10919909    
 -0.13231115    
 -0.31237459    
   1.0055219    
 -0.51489878    
  0.16170232    
  0.11159091    
 -0.45643154    
  0.34136200    
  0.27010706    
  0.33190262    
 -0.70080984    
 -0.17160968    
  0.18308231    
 -4.67009433E-02
 -0.34366927    
  0.32760489    
  0.10373985    
  0.40058717    
  0.15798531    
  0.16865861    
 -0.61677420    
  0.27037624    
 -2.49681249E-03
 -8.33815858E-02
  0.19893983    
 -0.49755108    
 -0.18452168    
  0.21340476    
  0.33545506    
 -4.95537631E-02
 -5.77878430E-02
 -7.65076727E-02
  9.13259853E-03
 -6.89929798E-02
  0.68499696    
 -0.54297894    
  0.30789873    
 -0.23198189    
 -0.19864200    
 -0.32004738    
 -2.11968718E-08
 -0.50936460    
  0.17988546    
  0.30730531    
  0.47893232    
 -1.96360778E-02
 -0.56815064    
  0.49164301    
  0.11267302    
 -0.16284052    
  0.19510117    
 -8.84553120E-02
  0.19381581    
 -0.31340706    
  0.32993641    
 -0.53933132    
 -3.26558948E-02
  0.47878224    
 -0.11137693    
  0.74357790    
 -0.33428875    
 -0.53464401    
  0.97388351    
 -0.78722793    
  5.00761718E-02
 -0.41450328    
  0.26803493    
 -8.70114788E-02
  0.58525836    
 -0.24001200    
 -5.43227568E-02
 -0.35114250    
  0.26765531    
 -0.49945685    
   1.0825419    
 -0.55191356    
  2.02536602E-02
 -0.24595805    
  7.70799518E-02
  0.70933604    
 -0.79284656    
 -0.24763444    
 -9.98657867E-02
  0.28080913    
  0.21344131    
  9.30283964E-02
 -0.10988296    
 -0.43274602    
  0.28986314    
  0.49501517    
 -0.30239806    
 -0.78040361    
  0.44015077    
 -6.65606558E-02
   1.1447641    
 -0.55159390    
 -0.28544757    
  0.33562168    
 -0.39699063    
  5.83880916E-02
  0.27264428    
 -6.09086938E-02
 -0.26067489    
  8.98809209E-02
 -0.28672734    
 -0.26503983    
  0.28394389    
 -0.42246279    
  0.62822759    
 -3.05322395E-03
 -0.19524887    
  -1.2906462    
   1.1296569    
  0.55523920    
 -0.26537630    
 -0.27684781    
  9.05970708E-02
  0.97292393    
 -0.19852367    
 -0.27148020    
 -0.66961682    
  0.13875042    
  0.46187365    
 -0.30483517    
  0.18864533    
  0.55345690    
 -0.45788622    
 -0.54796499    
  0.33389488    
 -9.11255181E-02
 -0.12799418    
  0.44097167    
  3.55366394E-02
 -0.85816300    
  0.99325180    
 -0.10802694    
 -0.42631206    
  9.22641009E-02
 -0.19391382    
 -0.30567542    
   1.0332043    
 -0.18990475    
 -0.52942687    
 -3.31981927E-02
 -0.39915574    
   1.1376717    
 -0.30667835    
 -0.54331088    
  1.86921991E-02
  0.25951105    
  0.35667500    
 -3.82212922E-02
 -3.16649266E-02
  0.16064070    
  0.32135507    
 -0.36570331    
 -9.24501792E-02
  0.75407994    
 -0.71556401    
 -8.40387046E-02
  0.14273570    
  0.17994331    
  -1.1349798    
  0.31957540    
   1.0542965    
 -0.81956095    
  5.18251918E-02
  3.96090783E-02
 -0.44003636    
  0.73014271    
  3.56754474E-02
  0.19662699    
 -0.78347957    
 -1.69493612E-02
  0.58731192    
  1.18067106E-02
  0.27706262    
 -0.81404912    
 -7.93735385E-02
 -0.31411546    
  0.67815435    
 -0.99809748    
  0.82719070    
  0.11818121    
 -0.32885790    
 -9.75250304E-02
 -0.75866175    
  0.69314718    
  -1.9993989    
   2.4556363    
  0.22380343    
 -0.24380395    
  0.14107859    
  0.32639647    
 -0.38976634    
  0.30849203    
 -0.19382909    
  0.26875409    
  0.10472347    
 -0.83023584    
  0.51082563    
  3.36384661E-02
 -8.77055079E-02
  3.54743749E-02
  0.41701555    
 -0.44971621    
  1.92050040E-02
  0.16726306    
 -7.64093772E-02
 -3.27896178E-02
  0.30673048    
 -2.67703813E-02
 -0.57278359    
  0.37168205    
 -0.53967381    
  0.73103809    
 -0.19611500    
 -7.66755342E-02
 -2.07797755E-02
 -5.66952676E-02
  2.19789315E-02
 -0.25209090    
  0.24116205    
 -9.20190960E-02
 -4.62333746E-02
 -0.40231532    
  5.05854525E-02
 -0.12396817    
  0.18062817    
 -0.27644578    
   1.3169024    
 -0.88388729    
  0.61792380    
 -0.44836423    
  0.43261597    
 -0.34204304    
 -9.67075899E-02
  0.42476484    
 -0.25275278    
 -0.66253245    
 -0.12282076    
   1.0033022    
 -6.01038337E-02
 -2.01124251E-02
  0.19242810    
 -0.19695304    
 -0.30214769    
  0.21451740    
  0.46317330    
 -0.35534063    
 -0.25131455    
 -0.30885708    
  0.15470648    
 -0.11279527    
  0.27264428    
 -7.98057765E-02
  0.27995989    
 -0.15028204    
  0.64611214    
 -0.96490395    
  0.86831802    
 -0.46161467    
 -0.11809264    
  6.20983541E-02
  0.21789421    
 -0.33436915    
 -0.93859673    
  0.32458666    
  0.26986125    
  0.46584564    
  5.19469706E-03
 -0.17509377    
 -0.14953175    
  0.21811292    
 -1.15943719E-02
  0.31287238    
  9.55038592E-02
 -0.33802381    
 -0.12425754    
 -0.19657639    
 -9.00805965E-02
  0.57587606    
 -0.39287210    
  0.93321162    
 -0.69718218    
  0.20629072    
 -4.39550402E-03
 -0.26302516    
  0.27832612    
  -1.0519938    
  0.58502227    
  0.36665961    
 -0.10616009    
 -5.19951656E-02
  0.19349493    
 -0.17954771    
 -1.95809305E-02
 -0.18232143    
  9.68500376E-02
 -5.69775328E-02
  0.25203791    
  1.75660904E-02
 -0.47099900    
  0.17832962    
  0.48857984    
 -0.52940196    
  9.59411189E-02
  5.52285314E-02
 -9.05454010E-02
  0.16529277    
  0.17257920    
 -0.10821366    
  2.05663852E-02
 -0.24696197    
 -0.10283003    
  0.27588007    
  0.12355016    
 -0.29334792    
  0.11922492    
 -5.32670803E-02
  0.31540960    
 -0.10511396    
 -0.29592636    
  0.33457831    
 -9.95845720E-02
 -3.73376459E-02
 -0.42328593    
  0.55783612    
 -8.42082649E-02
  0.41660011    
 -0.27246621    
 -0.21645449    
 -0.28398505    
  0.13767400    
  0.34925213    
 -0.44359809    
 -0.20302927    
  0.11826411    
  7.05301240E-02
 -0.92168140    
   1.1164700    
 -0.12221755    
  0.18786153    
  0.36410597    
 -0.69506824    
  7.41078332E-02
  0.27871355    
 -0.53822452    
  0.27721077    
 -0.80830193    
 -0.38983995    
  0.30782685    
   1.0784676    
  0.22081549    
 -0.10821366    
 -0.12136086    
 -0.16892195    
 -6.08415119E-02
 -0.24553236    
 -0.17480260    
  0.48809731    
 -0.21455961    
  0.68240613    
 -0.38515452    
 -9.30906385E-02
  8.35211501E-02
 -4.25594449E-02
  0.26313561    
  8.14259797E-02
 -0.21605967    
  0.80568790    
 -0.67620879    
  8.89476463E-02
 -0.26662859    
  0.21819314    
  4.60687578E-02
 -0.20146082    
 -0.15656894    
 -0.41911733    
  0.46224153    
 -2.63172239E-02
  0.30993280    
  0.13688765    
 -2.15525143E-02
  0.24937586    
 -0.21721898    
 -9.74222422E-02
 -0.79592717    
 -0.20526327    
  0.34008250    
  0.88145703    
 -0.41201615    
 -1.41847450E-02
  2.26000641E-02
 -0.15368533    
 -2.30651889E-02
  0.11630066    
  0.77296185    
 -0.56959701    
 -0.22132929    
  0.51323980    
 -0.36993727    
 -5.37766069E-02
 -8.05031955E-02
  0.35217384    
 -0.54654360    
  0.25534689    
  0.24377415    
  -1.1742499    
  0.41964993    
  0.50233907    
  0.31015497    
 -0.54257435    
 -1.80835966E-02
 -0.67148584    
  0.32621560    
  0.50358284    
  0.37059626    
 -0.62057638    
  0.41607532    
 -0.38846013    
   1.3136816    
 -0.97111392    
  2.75876909E-03
  9.95585024E-02
  7.45334849E-03
 -0.15209018    
  0.20511477    
 -0.11163978    
 -0.35930330    
  0.13023642    
 -0.41541538    
  0.31115443    
  0.18658590    
  0.18535657    
 -0.30809104    
  0.25093257    
 -0.19415613    
 -8.46530050E-02
 -0.35717976    
  0.44507420    
 -0.32169539    
 -0.80647582    
  0.71783978    
  0.54910803    
  0.21010134    
 -0.32964638    
 -0.50554860    
  0.77642345    
 -3.44863720E-02
  0.37061241    
 -0.61018085    
  4.36205864E-02
  0.20094773    
 -0.10785732    
 -0.46115389    
 -0.88165510    
  0.73990881    
  0.64904153    
 -0.33753389    
  2.56895255E-02
 -0.11506935    
 -0.23233177    
  0.33647224    
  0.59911823    
 -0.84729767    
  0.95406598    
 -0.36471543    
  0.11778310    
 -5.96122071E-02
  0.20379277    
 -0.21615425    
 -0.14424968    
 -0.20322806    
  0.11934680    
 -7.45887309E-02
  2.98529901E-02
 -0.17840764    
 -0.52789783    
   1.4840100    
 -0.66647893    
  0.18863678    
 -0.58536822    
  0.82912117    
 -0.34830675    
 -0.18555264    
 -0.15361124    
  5.86249530E-02
 -3.99326198E-02
  0.16047964    
  0.10188466    
  0.22143289    
 -0.10840919    
  0.14648782    
 -0.58690786    
 -2.80579720E-02
  0.15066050    
 -0.51432824    
  0.57864809    
 -0.48920313    
 -0.14351220    
  0.57883030    
  0.17130372    
  0.48662850    
 -0.54670668    
 -1.24612451E-02
 -0.46687368    
  0.44788605    
  6.79271147E-02
 -0.28074098    
 -0.28111592    
  6.09327666E-02
  0.82883143    
  -1.2900071    
  0.97101545    
 -9.61982459E-02
 -0.19741879    
  0.27570570    
  0.23273592    
 -0.51640993    
  0.14841995    
  0.57816213    
 -8.26252028E-02
 -0.74488276    
  0.25963745    
 -0.85185879    
   1.2237755    
 -0.44997019    
  0.26999918    
  0.24817964    
  9.43107754E-02
 -0.34814015    
 -0.34101495    
  0.21111932    
  0.41616055    
 -0.37818131    
  0.45198521    
 -0.66970867    
  4.52909060E-02
  0.29777876    
  0.26552030    
 -0.24383944    
  0.59165192    
 -0.75117850    
  0.25410578    
 -0.30573034    
  0.18121698    
 -0.37419149    
  0.33761913    
  3.93310599E-02
 -8.29872768E-03
  0.15652902    
 -0.14547898    
 -0.15095045    
  0.29405141    
 -7.66755342E-02
 -0.16146104    
  0.43425125    
 -0.53592587    
  0.20491807    
 -0.21500225    
  0.28090253    
  0.23531403    
 -0.38353020    
  2.62788069E-02
  1.99722480E-02
  6.55971691E-02
 -0.39755976    
 -2.79458202E-02
  0.38776553    
 -0.11641027    
 -0.13176909    
 -0.23287374    
 -9.30904374E-02
 -7.59859234E-02
 -0.27721071    
  4.08220775E-02
  0.40546522    
  0.23989163    
  0.15813850    
  3.51941697E-02
  0.18615668    
 -0.24858426    
 -0.38873455    
 -0.12516294    
  0.21593830    
  0.44859850    
  0.20879319    
  2.32812427E-02
 -0.42660737    
  0.57054490    
 -0.54210705    
  0.35324225    
 -0.57950592    
  6.06246144E-02
  0.13399076    
 -0.30171356    
  4.82240203E-08
 -0.18580575    
  1.31523677E-07
  0.43470204    
 -0.14964092    
  0.91313618    
 -0.69789791    
  0.30655041    
 -7.77088776E-02
 -0.29105461    
  0.47295538    
 -1.69854015E-02
 -7.32849613E-02
 -0.32684112    
  0.12591481    
  0.21010134    
 -0.55676579    
 -2.82848757E-02
  0.64701730    
 -0.18060645    
  0.12319548    
 -0.13093747    
  2.30482817E-02
  -1.1113511    
   1.7213919    
 -0.90875405    
  7.87289888E-02
  0.25481349    
 -3.23008373E-02
 -0.77192819    
 -5.61944507E-02
   1.1728579    
 -0.65972281    
 -7.54394829E-02
  0.33593917    
  -1.3419584    
   1.3094355    
 -5.08583523E-02
 -0.17366356    
  0.31657118    
 -0.26614037    
  0.39115557    
 -0.43814418    
 -6.75212070E-02
  0.32644320    
 -0.31547397    
 -0.19182098    
  0.38018477    
 -0.11140271    
  0.32486117    
  0.41595325    
 -0.84355932    
  0.24382375    
 -0.32947922    
  0.29376122    
  0.25534689    
  4.68369294E-03
 -0.40313116    
  0.50732303    
 -0.82577658    
 -8.52645189E-02
  0.86802399    
 -0.34885645    
 -0.46813646    
   1.5308039    
 -0.97903669    
  0.27179727    
 -2.87947487E-02
 -0.58464557    
  0.33301014    
  2.00291779E-02
  3.06857973E-02
 -3.06859147E-02
 -0.28297195    
 -0.18986866    
 -7.55075440E-02
  3.84664610E-02
  0.26743144    
 -0.16443184    
  0.51422423    
 -0.60317171    
   1.0766677    
 -0.97924584    
  0.65003717    
 -0.69756210    
 -0.15784493    
  0.65081298    
 -0.97902900    
 -0.20708603    
  0.91805893    
  6.82858229E-02
 -0.45623741    
 -0.13950154    
  0.40346721    
 -9.21153128E-02
  0.20544384    
  0.13976179    
 -0.16142336    
  0.55228955    
 -9.69922021E-02
 -0.77010816    
  0.79072767    
  0.13353127    
 -3.22610214E-02
 -0.64123935    
 -0.12854099    
  0.37247857    
  1.81274060E-02
  0.41341737    
 -0.36377200    
  0.15780708    
 -0.18378249    
 -0.37948942    
  0.34073660    
  0.21029563    
 -0.34687117    
  0.66845441    
 -0.67544758    
  0.32386160    
 -0.24950325    
 -0.82157290    
   1.0453678    
 -0.31585309    
  0.48770317    
 -0.30538180    
 -0.10668435    
 -0.16916344    
  0.40153602    
  0.13713379    
 -0.35308555    
 -0.40383777    
  0.18637846    
  0.21745931    
  0.86482608    
  -1.0425977    
 -0.17379761    
  3.18933204E-02
 -0.25967747    
  0.22314341    
  0.16669641    
  0.79772013    
 -0.58248174    
 -0.20349656    
  -1.0164766    
   1.0086641    
  -1.6494434    
   1.9072725    
  0.10626899    
  0.13964348    
 -0.15612744    
 -0.24343118    
  0.11974418    
  0.66774893    
 -0.37381706    
  0.11257728    
 -0.48812068    
 -2.40977649E-02
 -2.46927496E-02
  7.11761182E-03
  -1.1759990    
   2.0338788    
 -0.43832988    
 -0.13186765    
  8.65680054E-02
  3.59320529E-02
 -0.15219159    
  0.12112592    
  0.10146944    
  -1.0598979    
 -0.66814578    
   1.5457221    
  0.46835756    
 -0.31045437    
 -0.13706908    
 -0.13205971    
  0.50788021    
 -0.63638198    
  0.80683392    
 -0.63515973    
 -0.28862169    
  0.37234095    
  6.51859045E-02
 -0.47584590    
  0.34092668    
  8.26035291E-02
 -0.36658859    
  0.65554869    
 -0.29666239    
  7.92492554E-02
 -7.41077662E-02
 -0.41707066    
  0.28573465    
  1.73916779E-02
   1.0042595    
 -0.79500484    
 -0.87407088    
  2.30078427E-07
  0.95679975    
 -0.33905086    
 -0.40697214    
  0.24374451    
  0.21316496    
 -0.55176723    
  0.17733407    
  0.47260433    
 -0.81744486    
 -0.39086625    
   1.4736681    
 -0.29167399    
  0.17786704    
 -0.31177965    
 -0.58352762    
  0.55883491    
  0.10660987    
 -1.41442930E-02
  0.65244412    
 -0.73248649    
  9.69920978E-02
  0.50914365    
 -0.48151767    
  6.59001321E-02
 -0.43787226    
  0.28074083    
 -6.47375435E-02
  4.36205864E-02
 -0.48970893    
  0.29511714    
  0.57327855    
 -0.29396498    
 -0.12834279    
 -0.23596430    
  0.10334247    
 -0.25079525    
 -0.27837959    
  0.44579324    
  0.23180158    
 -0.11974432    
 -0.61500895    
  0.32614854    
  0.38641709    
 -0.73905689    
   1.4433594    
 -0.42385834    
 -0.18863685    
  0.19105530    
 -0.20282024    
  0.34656459    
 -9.19682905E-02
 -0.11663703    
 -2.34690998E-02
  2.86107417E-02
 -0.11394432    
 -0.75233608    
 -0.50474650    
   1.1574527    
  8.22380930E-02
 -1.76997222E-02
 -0.29165807    
  0.61443156    
 -0.24824055    
 -6.85984790E-02
 -0.34658259    
  0.41793942    
  1.63938086E-02
 -9.66663361E-02
 -0.30070186    
 -0.46357256    
  0.42241448    
  0.25131446    
  0.33085445    
 -0.35399559    
  9.86491963E-02
  0.93787444    
 -0.66162097    
 -8.13846961E-02
 -3.03822495E-02
  4.52340394E-02
 -0.72054607    
  0.68299496    
 -0.17520414    
  0.32423967    
 -0.42656517    
  0.46112597    
 -0.20682333    
 -8.72485489E-02
 -0.48550776    
 -0.18789238    
  0.49958968    
  0.20742762    
 -0.42213234    
  0.45198518    
  0.79957682    
 -0.43783456    
 -0.37791514    
 -0.48754784    
  0.41427574    
  0.13389683    
 -8.53853226E-02
 -0.17953983    
  3.92208919E-02
  0.71533507    
 -0.47440198    
  0.46336940    
 -0.57237500    
  0.78308022    
 -0.56218630    
 -0.31817231    
  8.02807212E-02
  -1.1394345    
  0.62860852    
  0.25501144    
 -9.27303731E-02
  2.40012314E-02
  0.44802484    
 -0.79402816    
  0.33006692    
  0.24144870    
 -0.34280127    
  0.17488681    
  0.83388209    
 -0.66912693    
 -0.36667028    
   1.2121584    
 -0.90078640    
  8.95168111E-02
 -0.27250746    
   1.0134246    
 -0.69314724    
 -5.69868498E-02
  0.46923169    
 -0.24608807    
 -0.35491264    
 -6.54781461E-02
  0.15629652    
 -0.24673137    
  0.14172803    
 -0.37209955    
  0.13093746    
  0.33647212    
  5.37256151E-02
 -6.35135397E-02
  0.62180984    
 -0.44771844    
  0.28768221    
 -0.47830236    
  9.53102931E-02
  0.60613596    
 -0.13802798    
 -0.29084978    
  0.32992446    
 -0.24481814    
 -0.75815225    
 -0.22813106    
  0.85972029    
 -0.33277524    
 -4.14370000E-02
  0.32264060    
  0.20117697    
  1.13253053E-02
 -0.13224539    
  0.11406310    
 -0.29998997    
 -0.14644057    
 -2.90928129E-02
  0.25008360    
  0.35235542    
 -0.15011822    
 -0.17390613    
  0.16920066    
 -0.26590806    
 -7.00924620E-02
  0.40656462    
 -0.46430540    
  0.16409133    
  5.48479296E-02
 -4.01199982E-02
 -0.66432667    
  0.84323126    
 -2.47539356E-02
 -3.57181616E-02
  0.14931528    
 -0.38224694    
  0.12032972    
  0.16077311    
 -0.21758948    
 -1.86341032E-02
 -0.52874899    
 -2.69559547E-02
 -9.14923176E-02
  0.75974178    
  0.30020839    
 -0.75299400    
 -0.22094335    
  0.10919951    
 -4.02062163E-02
  0.48905203    
  3.13969539E-03
  2.17060801E-02
 -4.38940115E-02
  0.80378217    
 -0.73864275    
  0.12675160    
 -0.22778378    
  6.43307194E-02
 -6.43307194E-02
  0.14221443    
  0.24649994    
 -9.19373855E-02
 -0.11224306    
 -0.69314742    
  0.84887528    
  0.39197841    
 -0.56441951    
 -0.11918866    
 -0.91946042    
  0.33420217    
  0.72941357    
  3.49967331E-02
  6.15576580E-02
 -0.11871647    
 -4.00053747E-02
 -0.49539617    
  0.40386918    
 -1.61035117E-02
  0.15322246    
  0.64901191    
 -0.68013185    
  2.83307377E-02
  8.30461904E-02
  0.17198546    
 -0.32442388    
  2.65894141E-02
 -0.30830148    
 -0.24622549    
 -0.72932684    
   1.6157336    
 -0.93850207    
  0.15338664    
  5.79225570E-02
  0.47916070    
 -0.45351839    
 -0.50521529    
  0.30501339    
  8.39999765E-02
  0.85269976    
 -0.37267530    
 -0.27120066    
  0.46518439    
 -0.31213325    
  0.37983695    
 -0.14292718    
 -0.22705743    
  6.94284737E-02
  0.37868688    
  0.10682094    
 -0.56478870    
  2.60600187E-02
  9.79374945E-02
  0.91453975    
 -0.74838322    
 -0.20479430    
 -0.17507493    
  0.74073339    
 -0.28025138    
 -0.33829600    
  0.32222247    
  4.61871177E-03
 -0.40661788    
 -0.15299800    
  0.37544912    
  0.16790619    
 -0.10094676    
 -0.16587698    
  0.68547273    
 -0.64355022    
 -0.25972843    
 -0.34104538    
 -5.36198542E-03
  0.18142505    
 -0.12396817    
 -8.47069100E-02
  0.22203806    
  0.23545703    
  0.77372766    
 -0.46101192    
  0.13161135    
 -6.72326535E-02
 -0.58634895    
  0.75377172    
 -0.41976556    
  0.14083490    
  0.17424630    
 -0.54674846    
  0.36172056    
 -0.17100382    
  0.21604434    
  0.33758199    
 -0.13010445    
 -0.50383282    
  0.21263579    
 -0.60942775    
 -4.23342027E-02
  0.91737145    
 -6.00846149E-02
 -0.10893468    
 -1.02829915E-02
 -7.78210722E-03
  0.26795772    
 -0.38965449    
  0.23251154    
 -0.45198512    
 -0.14563990    
  8.13456550E-02
  0.58822060    
 -0.27261162    
  0.29619285    
 -0.19855441    
 -0.48615420    
  0.33587199    
 -0.28268939    
  0.14442793    
 -0.48249489    
  0.29741120    
  0.41510063    
  0.19367240    
 -4.38361317E-02
 -4.09200750E-02
 -0.11441021    
 -0.18729243    
 -0.25607190    
  0.25938836    
  0.17010620    
 -8.14402178E-02
  0.35788643    
  0.47370443    
 -0.60240501    
 -0.22314374    
  0.18632965    
  2.49678711E-03
  0.13943663    
 -0.86039829    
 -9.68497097E-02
 -0.40546501    
   1.8209893    
 -0.61278808    
 -0.35126460    
  0.14069992    
 -0.15519281    
  0.23041637    
  0.14290768    
  1.74351707E-02
  0.29506218    
 -0.48780823    
 -9.41133276E-02
 -0.98082930    
   1.2968879    
 -0.16661827    
  1.68541819E-02
 -6.91920817E-02
  0.21173550    
  0.28949219    
 -0.40727505    
  6.06246218E-02
  4.98857498E-02
 -0.25654164    
 -0.21297531    
  0.26206493    
  0.25496724    
  -1.0422276    
 -0.38915160    
   1.2895268    
 -2.98528168E-02
  0.22369447    
  0.28216040    
 -0.21817240    
 -5.08583672E-02
 -0.27902406    
  6.13006912E-02
 -5.55699617E-02
 -0.53981316    
  0.38566256    
  0.41431484    
 -3.13223712E-02
 -0.51843011    
  0.57584101    
 -0.35117206    
  0.34038445    
 -0.38082552    
  8.22380930E-02
  5.12933694E-02
  3.27897817E-02
 -4.11582403E-02
 -0.13473241    
  0.36624449    
 -0.42907515    
 -0.16271989    
  0.97781259    
  -1.4913193    
  0.60185575    
  4.66871187E-02
 -0.36928558    
  0.26197374    
 -6.87141269E-02
  4.89895381E-02
 -0.18311867    
  0.69553661    
 -0.44688371    
  0.35181260    
  0.19492789    
 -0.38198498    
  5.83880916E-02
 -0.10702012    
 -0.59512269    
  0.56818467    
 -6.70444220E-02
  0.36575755    
 -0.23909295    
  3.16480696E-02
  0.19470583    
  3.52680385E-02
 -0.45623741    
  0.34922555    
  0.17633501    
  8.62413570E-02
 -0.35486069    
  0.24761526    
 -0.32614833    
  0.14571193    
 -0.11039532    
 -9.50878765E-03
 -6.24175072E-02
  0.70828640    
 -0.42655402    
 -2.59079915E-02
  0.11865778    
 -7.24956989E-02
 -0.12533017    
  0.11271961    
 -0.15330517    
 -0.56035584    
  0.52727020    
 -9.21657216E-03
  6.28009662E-02
  0.16772276    
 -5.28426059E-02
 -0.12069429    
 -2.95877848E-02
 -7.48012736E-02
  0.58382362    
 -0.57737184    
  7.43373930E-02
  0.35338616    
 -0.30673006    
  0.53113103    
 -0.54547822    
  0.25835431    
  0.40991959    
 -0.50835931    
 -0.35036114    
 -0.14256312    
 -0.24557072    
 -0.10307230    
 -2.31224224E-02
  6.78224489E-02
  4.80092503E-02
 -0.34484050    
  0.30228090    
 -0.13976191    
  0.66782957    
  0.45953244    
 -0.55356109    
  0.25638741    
 -0.19162913    
 -7.53780305E-02
  0.45971978    
 -1.12994565E-02
  0.28995237    
 -0.34604153    
 -0.13353141    
 -0.39182234    
  0.57688761    
 -3.24852727E-02
  0.18663615    
 -0.39572808    
  1.15607576E-02
 -0.23543125    
 -0.33865631    
  7.37434775E-02
  0.95259047    
 -0.32556316    
  6.61195591E-02
 -2.64120027E-02
 -0.18086281    
  0.26258847    
 -0.22820096    
 -9.75663960E-02
  7.76508674E-02
  0.33811277    
 -0.21650569    
  0.40969718    
 -0.18299757    
 -0.11600982    
  0.14005893    
 -0.66773039    
 -0.22895198    
  0.32811585    
  0.79447865    
 -0.99514914    
  0.56327218    
  1.20922104E-02
 -0.27494317    
  0.32647690    
 -0.37510851    
 -0.13495623    
 -1.14722122E-02
  0.40546530    
  0.51082581    
  4.95226160E-02
 -0.56807029    
 -0.78227484    
 -0.57097948    
  0.65751988    
  0.53942811    
 -3.06773931E-02
 -8.44656453E-02
 -0.28429782    
  0.32090774    
  9.05452073E-02
  0.36588597    
 -0.35993353    
  9.88108814E-02
 -3.55716161E-02
  0.39894423    
 -0.32642949    
 -0.10076535    
  0.10593329    
 -0.33338416    
 -0.21597522    
 -5.97879142E-02
 -0.14785147    
  0.26405331    
  0.50829065    
 -0.22377837    
  0.27087489    
 -0.16837557    
  5.84312491E-02
 -0.20639260    
 -0.27338824    
 -8.18638653E-02
 -0.12074947    
 -0.47751850    
  0.59351724    
 -0.20544398    
  0.60772943    
 -7.60698318E-02
 -0.27969563    
  0.93252194    
 -0.68424225    
  0.51082575    
 -0.12204727    
  0.44935912    
 -0.55045527    
 -7.16561005E-02
  5.01498058E-02
  2.41623167E-02
 -0.15769379    
 -0.21772352    
  0.21149297    
 -9.15669948E-02
 -0.27859095    
  0.61310446    
 -0.25869465    
 -0.23511992    
  0.47650844    
 -0.10231742    
 -0.23216221    
 -0.27958509    
 -0.12762380    
  0.42104971    
 -0.30268538    
  0.47000346    
  0.23929150    
 -0.25985005    
 -0.56258750    
 -9.84401405E-02
  0.32158369    
 -8.36843438E-03
  0.49643689    
 -0.37399626    
 -0.20108373    
  8.28357711E-02
  0.79073691    
 -0.29084978    
 -0.57367337    
  0.74792546    
 -0.33051962    
  5.76526858E-02
 -5.76526411E-02
  7.70709217E-02
  0.25770426    
 -0.25222489    
 -5.04309162E-02
  0.22543997    
  6.22422285E-02
 -0.11643704    
  0.51613849    
 -0.88010395    
  0.19272020    
 -0.37156349    
 -0.14792007    
  1.91393457E-02
 -0.40309811    
 -0.16963658    
  0.67619783    
 -8.93452615E-02
  4.66187857E-03
 -0.15028204    
  0.13150232    
  0.37824154    
  0.91758859    
 -0.67642641    
  0.22721685    
 -0.58535051    
  0.80686671    
 -0.66425288    
  8.19881931E-02
 -0.31227735    
  -1.1066126    
  0.64375430    
 -0.21056476    
   1.2392797    
 -0.38752732    
 -8.70112553E-02
  0.10681403    
  0.15694812    
 -0.19017339    
  0.28599134    
 -0.23977864    
  0.24484202    
  0.30644429    
 -0.85851294    
  0.49758050    
  2.66324566E-03
 -0.91895378    
  0.20430048    
   1.1685710    
 -0.69314706    
 -0.14909588    
  0.34484056    
  1.10498229E-02
  0.27036285    
 -0.55074525    
  0.48578751    
  6.07562251E-02
 -9.25769657E-02
 -0.45033681    
  0.38101390    
  0.19909419    
 -0.36277875    
  5.81403589E-03
 -1.16619403E-02
  1.45564070E-02
 -0.36579978    
  0.83471924    
 -0.32139668    
  5.10438941E-02
  9.27219465E-02
 -0.24332407    
 -0.28127465    
 -3.71789150E-02
  0.33484754    
  0.14364290    
  6.14525862E-02
 -0.47044533    
  0.61985433    
 -0.41022921    
  0.53851902    
 -0.17898256    
 -0.42771092    
  1.21953879E-02
  1.80183612E-02
 -0.17520395    
  3.14160846E-02
  0.15855920    
  -1.0035686    
   1.1505719    
  1.00754546E-02
 -0.36134025    
 -0.29490227    
  0.10100323    
 -0.19727992    
  0.67435467    
  2.14486104E-02
 -1.60431191E-02
 -0.26021004    
  0.12783359    
 -4.40323576E-02
  0.31933013    
 -0.19833675    
  0.15048096    
  0.37392712    
 -0.37638101    
 -0.25307110    
 -0.23428120    
  0.17563257    
 -6.94723129E-02
  0.10572010    
 -0.22800976    
 -0.12083628    
  0.33909008    
  0.12573960    
  0.21910088    
 -0.50774378    
 -0.15350990    
  0.23118301    
 -6.62006214E-02
 -7.49859661E-02
  0.40819344    
 -0.20491810    
 -7.28223994E-02
  0.72674900    
 -0.90763277    
  0.64230770    
  4.65199277E-02
 -0.15667924    
 -0.19198859    
 -0.45417854    
  0.35425669    
  0.17095768    
 -5.27983829E-02
 -0.48701498    
 -0.43531799    
  0.47849044    
 -0.11954527    
 -0.16657317    
  0.61518580    
  0.17042698    
  -1.0087559    
  6.06246144E-02
   1.4520960    
 -0.77376354    
  0.21414779    
 -0.53727692    
  0.18318020    
  0.74540555    
 -0.51969016    
  0.22860785    
  0.60638362    
 -0.51778400    
 -0.44878396    
  0.29255298    
  4.00051661E-02
  0.26430160    
 -0.47215652    
 -0.44413429    
  0.35398337    
 -0.52348405    
  0.23202133    
  0.92233288    
 -0.34413213    
  0.31974068    
 -0.46918097    
  0.27693364    
  0.39459983    
 -0.50802821    
 -0.24217820    
  0.23376332    
 -0.12911442    
  3.77404094E-02
  0.57883030    
 -0.31931928    
 -0.11599886    
 -9.82555822E-02
  7.38974661E-02
  0.19592737    
 -0.44685015    
  0.22876137    
  0.39136058    
 -0.25538102    
 -0.11108197    
  8.63278881E-02
  0.22163849    
 -0.34981364    
 -0.29626587    
 -0.35503441    
   1.1552647    
 -0.66096818    
  0.14265642    
  2.88592814E-03
 -6.24275990E-02
  0.60836440    
 -0.83457977    
 -0.19938926    
 -0.11426811    
  6.12435229E-02
  0.51477802    
  1.17648384E-02
 -0.39239311    
  0.23775473    
 -0.26852673    
  0.67285329    
 -0.20396620    
  6.22665808E-02
 -1.58732384E-02
 -0.17435350    
  0.38731185    
 -0.28195152    
 -0.50607502    
  0.83022690    
 -0.28768194    
 -9.53100622E-02
  0.68248427    
 -0.77115035    
 -4.40003574E-02
  9.24749076E-02
  0.22755033    
  0.30326375    
 -0.37891892    
 -0.33106661    
  0.13069698    
  0.71767831    
 -0.33906022    
 -9.50835422E-02
 -0.31720743    
  4.68313247E-02
 -0.19813201    
 -0.11380705    
 -7.89272040E-02
  0.33370787    
  0.24707648    
 -0.28588182    
  0.35631520    
 -4.11367118E-02
  7.57939368E-02
  0.19601497    
 -0.40047780    
 -0.10702012    
  0.40657201    
 -0.32372180    
  8.21578279E-02
  3.86788510E-02
 -0.53089952    
 -0.79492974    
   1.2351156    
 -0.32702139    
  0.61396134    
 -0.15898812    
  5.20826643E-03
  9.64903012E-02
 -0.44761449    
 -0.11732182    
  0.38167101    
  5.64993918E-03
  0.26776668    
 -0.43944082    
  7.72086903E-02
 -0.20930773    
 -0.61251730    
  0.92190856    
  0.87219554    
  -1.0461487    
  0.38299236    
 -0.25782910    
 -0.19773386    
 -0.24213985    
  0.77213550    
  -1.4698592    
  0.69314736    
 -0.15874843    
  8.74595195E-02
 -4.53479514E-02
 -2.61112563E-02
  0.29164255    
 -0.24008457    
  0.30140647    
 -0.35296449    
  0.82899082    
 -5.70224598E-02
  9.10779163E-02
  0.11976512    
 -0.62984711    
 -4.95339185E-02
 -6.45384640E-02
  0.40268332    
  5.15716970E-02
  0.35296428    
 -0.49180084    
  0.40850013    
 -0.15718542    
 -3.61049920E-02
  2.66037099E-02
 -0.12978795    
  1.61729101E-02
 -0.52157825    
 -0.15565333    
   1.3993664    
 -0.52609307    
 -0.15415047    
 -0.31015471    
   1.0666382    
  -1.0842750    
 -0.59492958    
 -5.98183013E-02
  0.55372781    
  0.50529879    
 -0.60455346    
 -3.54017727E-02
  0.14639869    
  0.50536346    
  0.38491127    
 -0.53398871    
  1.08402204E-02
  0.10724545    
 -0.25200662    
  0.12020288    
 -0.18121740    
 -0.29878113    
  0.59224111    
  0.14671575    
 -9.38186124E-02
 -1.89131293E-02
  0.29006574    
 -0.54103959    
  3.31857614E-02
 -6.43408597E-02
  0.34905085    
  7.72918016E-02
 -0.39518774    
  0.35728815    
 -0.36653337    
  3.34886909E-02
  0.20745231    
 -0.11596002    
  1.35687348E-02
  0.22368240    
 -2.39926185E-02
 -0.43913811    
  0.10398979    
  0.70236403    
  9.89177004E-02
 -0.94723564    
  0.16430317    
 -0.33950698    
  0.44849744    
  0.53126764    
 -0.66479897    
  6.89929351E-02
 -0.24883312    
  0.37909833    
 -0.20861854    
 -0.27625325    
  0.73165238    
 -0.23917586    
 -2.81709563E-02
  0.14483111    
 -0.34868130    
  0.13948488    
 -0.26125678    
 -0.55871671    
  0.65468091    
 -0.29863498    
 -0.38799751    
  0.68989503    
 -0.15469371    
 -0.18308209    
 -0.15796307    
  0.21992974    
 -0.28055438    
  0.26323801    
  0.39227822    
 -0.70203626    
  0.69908178    
 -9.29462165E-02
 -0.11332856    
  9.69616249E-02
  0.43045273    
 -0.80664742    
 -0.28129229    
  0.77856493    
  6.78224564E-02
 -1.93110947E-02
 -0.40685907    
  0.14755416    
 -0.19029549    
 -0.15560721    
  0.47445789    
 -0.21130906    
 -8.16778764E-02
 -0.32968697    
  0.66006166    
 -0.53246474    
  0.58023506    
 -0.41719535    
  0.66851002    
  0.38484591    
 -0.40778247    
 -7.71468729E-02
 -0.29860184    
  0.32823387    
 -0.17215434    
 -0.21881761    
  0.49047619    
 -0.57683361    
 -0.22805735    
  0.55326200    
  0.12998380    
 -2.51901112E-02
  9.01953205E-02
 -0.48550773    
   1.1502844    
 -0.93627304    
  0.25029442    
  0.35500705    
 -0.54018956    
 -0.40833464    
  0.94685358    
 -0.46400148    
 -0.57773101    
 -0.14785147    
 -6.82082325E-02
  0.10064365    
  0.83660233    
 -0.19811368    
 -0.17448698    
 -0.12449438    
 -0.73966736    
   1.1247233    
  9.10838768E-02
 -0.31874794    
 -0.30839115    
  0.31484282    
  0.37609902    
 -0.18896599    
  2.63172295E-02
  4.81714420E-02
  0.10337819    
 -0.22147100    
  0.18278584    
 -0.15802513    
  9.08537135E-02
  0.15804252    
 -0.22208489    
 -0.27890217    
 -0.20495345    
 -0.46060571    
   1.1537529    
 -0.27206764    
  0.30374929    
 -0.33232278    
  0.41603714    
 -0.22171058    
  2.38367287E-03
 -0.22314370    
  0.57312953    
 -0.40378857    
 -6.21961579E-02
  5.20949885E-02
 -0.10142005    
  0.44583762    
 -0.75624794    
  0.31880182    
  0.25656208    
 -0.40009174    
  7.13481009E-02
 -5.22393957E-02
  0.63969308    
 -0.45579538    
  0.49814719    
 -0.57164949    
  0.57324326    
 -0.69314718    
 -0.20031691    
  0.80355310    
 -7.59861171E-02
 -0.43309900    
  0.37106377    
 -0.50087535    
  0.69314712    
 -0.26484260    
 -0.25315952    
  0.29938594    
 -0.41061187    
  0.36007494    
 -0.62833863    
  0.27750885    
 -0.92708510    
  0.36593422    
   1.3700337    
 -0.67688668    
 -0.33539775    
  0.18794468    
  0.36195692    
 -0.27261162    
  0.26389715    
 -0.27824450    
  0.10420381    
  0.16745475    
 -0.17267646    
 -0.11060987    
 -0.18232155    
  1.04713487E-02
  0.67563349    
 -0.29833949    
 -0.21425450    
  0.14014684    
 -0.28597429    
  0.24408324    
 -0.15281482    
 -2.20481362E-02
 -0.27712250    
  0.28978091    
  0.88563699    
  -1.0755343    
 -0.27383661    
  0.46373421    
  0.30868647    
 -0.40431106    
  0.83786154    
 -0.35368535    
 -0.26172489    
 -0.21555480    
  0.27731931    
 -0.32302138    
  0.22170359    
  0.22602122    
 -0.24346356    
 -0.42471075    
  0.98808998    
 -0.73577958    
 -0.42304012    
 -0.21256149    
   1.6443477    
 -0.40102777    
 -0.74174744    
 -0.10491785    
 -8.88910983E-03
  0.70203620    
 -0.81037748    
  0.32431626    
 -9.81921554E-02
  0.98231637    
 -0.36114252    
 -0.25070518    
  0.25283548    
  0.29773775    
 -0.58117342    
  0.46752894    
 -0.30373943    
  0.19345053    
 -5.48361912E-02
 -0.20812142    
  4.03078347E-02
 -5.58523051E-02
 -0.38351464    
  3.01908962E-02
  0.48978797    
  8.92867520E-02
 -1.04712844E-02
 -0.38257119    
  0.58572680    
 -0.48873484    
  4.65200655E-02
 -3.81516889E-02
  0.62564141    
 -0.15911615    
 -0.55353665    
  0.11980116    
 -1.08108921E-02
  0.23610261    
 -9.91803110E-02
 -0.25504494    
 -0.60817647    
  0.23875153    
  0.41719541    
 -8.78481008E-03
 -0.37790725    
 -0.28055438    
  7.65400678E-02
  0.19539355    
 -0.26063403    
  0.90271580    
 -0.27036911    
  0.58446431    
 -0.65559155    
  0.11492985    
 -0.20194112    
  0.40079233    
 -0.28223261    
  0.33691582    
 -7.12127462E-02
  0.11672437    
 -0.31054011    
 -0.28575695    
 -0.98597080    
   1.1020430    
  0.27128097    
  8.98358971E-02
 -0.27581933    
  0.45853874    
 -0.38285977    
 -0.17824845    
  0.80354714    
 -0.38081032    
  3.36730219E-02
 -9.24446136E-02
 -0.21230657    
 -3.03973947E-02
  2.13747863E-02
 -0.20369633    
  0.28211126    
  0.57466578    
 -0.48905161    
  9.76383388E-02
 -7.00105587E-03
 -0.50382459    
 -0.38247553    
  0.83340317    
 -0.66155279    
 -0.16618441    
  0.96157753    
 -0.17672184    
  0.80287969    
 -0.68395174    
 -0.45953229    
  0.11939196    
  0.36276570    
 -0.33423755    
 -0.34778592    
 -0.35794011    
  0.31730208    
 -0.30472350    
  0.22314362    
  0.67549235    
  0.27035725    
 -0.48211533    
  0.10441657    
  0.57925165    
 -0.77929318    
  0.42939803    
 -0.47180685    
  0.75948930    
  -1.0036095    
 -0.26190352    
  0.29810670    
   1.0375248    
 -0.47727421    
  0.19743526    
  0.25754505    
 -0.59944862    
 -0.38514519    
  0.58634895    
 -0.45335618    
 -0.19983271    
  0.22590470    
  0.13077021    
  0.17151067    
 -0.16187951    
  0.43794560    
 -0.63897145    
  0.49745563    
 -0.18184640    
  8.72485414E-02
 -6.47127479E-02
 -0.10257879    
  0.43186244    
  0.42857584    
 -0.39313912    
 -4.55072448E-02
 -9.99769047E-02
  0.10804130    
 -0.40546530    
  0.15844421    
 -0.14944904    
 -9.05454010E-02
  0.74255943    
 -0.40702167    
 -8.27724114E-02
  0.16997850    
 -1.72790028E-02
 -4.45508510E-02
 -0.42501742    
  0.63393712    
  8.22680235E-08
 -0.42130128    
  0.16575310    
  0.29363105    
  7.04151317E-02
 -0.51303935    
 -8.37431848E-02
  4.99370508E-02
 -0.64558589    
  0.92607868    
 -0.42513809    
  0.27602509    
  0.12943994    
 -0.41879863    
 -0.12493944    
 -0.19687556    
  0.20445162    
 -0.14600781    
 -0.11560200    
 -0.16482829    
  0.47432959    
 -0.30950111    
  9.75609757E-03
  4.27617244E-02
  0.17453943    
  0.56628990    
 -0.59000635    
  0.89199793    
 -0.79668772    
  0.72710955    
 -0.40898636    
 -4.60163280E-02
 -4.24390733E-02
  0.14502583    
  0.37672240    
 -0.59363580    
  0.13895163    
  -1.0693158    
   1.0363461    
  2.21002046E-02
  0.72143209    
 -0.74353200    
  0.17390656    
 -0.27988794    
 -0.31923023    
 -0.16201620    
  0.49665555    
 -0.18784121    
 -2.99647748E-02
  0.87038612    
 -0.71244049    
  0.21007146    
 -0.15327407    
 -0.66293353    
  0.92104137    
 -0.21019457    
  0.61407852    
 -0.29615656    
 -0.61146909    
  0.45767310    
 -0.65182912    
  4.65201139E-02
  0.44701394    
  4.82362099E-02
  8.74728262E-02
 -3.61796692E-02
  6.37159273E-02
 -0.12056483    
 -0.49882713    
  0.72918719    
 -0.49328128    
  0.19968228    
  6.60211742E-02
 -0.61310428    
  0.37597486    
 -0.11163980    
  0.69903535    
  -1.2059317    
  0.45849994    
  0.24440350    
 -0.20391232    
 -2.40975711E-02
 -8.47964510E-02
 -0.26724330    
  0.60245049    
  0.20783697    
 -0.41061991    
  0.18361267    
  0.88749307    
 -0.92697173    
  9.28668976E-02
 -0.14098576    
  0.10359830    
  4.65201326E-02
 -0.24226463    
 -0.28897002    
  0.42250144    
  0.40771499    
 -0.73678190    
  4.13853712E-02
 -0.20972046    
  6.45385534E-02
  0.18058398    
  0.27234751    
  0.19493464    
 -0.37593290    
  0.45198524    
 -0.22251262    
 -0.37900466    
  0.50620675    
 -0.18232147    
 -0.27883235    
  0.44998085    
  0.57711804    
 -0.95898741    
 -2.07909551E-02
  7.29067847E-02
  0.24783613    
 -0.10603813    
 -0.35425651    
  0.75178057    
 -4.66285273E-02
 -0.22374061    
  0.24965455    
 -0.58314621    
  2.46925931E-02
  0.28462884    
  7.36710802E-02
  0.24783619    
 -5.93781248E-02
 -0.10144658    
 -2.10532807E-02
  0.29100096    
 -0.49700505    
 -2.31413580E-02
 -0.13592322    
 -9.22499150E-02
  0.36254007    
 -5.09853400E-02
  3.32858339E-02
  8.88905395E-03
  8.47965330E-02
  7.06176758E-02
  -1.0185694    
  0.33547279    
  0.59883648    
 -0.13825227    
 -0.14942998    
 -0.54687691    
  0.49036440    
 -0.21542135    
  3.77403945E-02
  0.13005310    
  -1.8164520    
   2.1690536    
 -0.44183266    
   1.1074620    
 -0.30895412    
 -8.77388939E-02
 -0.45698830    
 -0.34687096    
  7.06176609E-02
  0.55440724    
  0.15228392    
  9.81597453E-02
 -0.32636073    
 -0.29238775    
 -0.60299617    
   1.0635209    
 -8.18301439E-02
  0.45667207    
 -0.33975098    
  0.38455865    
 -0.63982129    
  8.86270683E-03
 -5.75046353E-02
  3.06771789E-02
 -8.18067342E-02
 -0.22314371    
 -0.20890109    
 -1.52672669E-02
  0.51389760    
  0.25573567    
 -0.62653232    
  0.20430051    
  2.50459109E-02
  0.12599409    
  0.31986889    
  0.10919919    
  0.27492371    
 -0.64648706    
 -8.86247586E-03
  0.34952757    
 -0.51361871    
  0.14612649    
 -0.28065735    
  0.87213004    
 -0.51026851    
  0.18510327    
 -0.12300485    
 -0.19602762    
  0.39693642    
 -0.59336984    
  8.89476314E-02
  0.24973693    
 -0.35038063    
 -0.37077948    
 -8.90797824E-02
  0.99852878    
 -0.49268439    
 -0.16671357    
  0.42300949    
  9.39918235E-02
  1.57070514E-02
 -0.40028390    
  0.28768191    
 -0.39822403    
 -0.30661926    
 -0.41729972    
   1.1813987    
  0.33451340    
 -0.26060101    
 -4.42203395E-02
  0.19728006    
 -0.39029691    
  7.15703666E-02
  8.35015103E-02
 -0.11709282    
 -0.47124687    
  0.10386682    
  0.68187326    
 -0.33647233    
 -3.55449729E-02
 -1.32451430E-02
  0.47416171    
  1.23711322E-02
 -0.45697418    
  0.33044380    
 -8.23708922E-02
 -0.31153333    
  0.38220829    
 -0.38566250    
  0.15661904    
 -0.28965634    
 -4.85924892E-02
 -0.64851516    
  0.28768194    
  0.69314706    
  4.36752774E-02
 -0.65677953    
  0.32938287    
  0.71077734    
 -0.26528126    
  0.25159585    
 -0.18074781    
  0.48985261    
 -0.88010395    
 -0.28884432    
  0.47580084    
 -3.52977626E-02
  0.19521238    
 -0.44952515    
  0.44705912    
 -8.49932507E-02
  0.62069219    
 -0.69026124    
  0.22371952    
  0.26378131    
 -0.27770269    
 -6.26713410E-02
 -0.38332391    
  0.43187723    
  -1.0080528    
  0.34754264    
  0.55567616    
 -1.09601777E-08
 -0.52407074    
  0.97916138    
 -0.46036750    
 -0.47530854    
  0.10109630    
 -0.34574586    
  0.41627601    
  4.55422178E-02
 -0.50060397    
  0.91289532    
 -0.85260278    
  9.62768868E-02
  0.65121752    
 -0.53289795    
 -3.05033661E-02
  1.75443571E-02
  0.13407473    
  0.28004837    
  0.31740803    
 -0.44929910    
  0.39558014    
 -0.52118081    
  0.20438139    
  2.98529826E-02
 -0.19773386    
 -0.59425926    
  0.33832586    
  0.61117369    
 -1.51900267E-02
  7.62381079E-03
 -0.10395490    
 -0.14808308    
  0.31815758    
 -0.22195958    
 -7.04733580E-02
  0.25378075    
 -0.31937769    
  0.49923337    
 -7.03166872E-02
 -0.13954134    
 -0.30647004    
  0.42368883    
 -0.48044157    
  0.51809841    
 -0.39143366    
  5.01674712E-02
  7.36710802E-02
  0.56930882    
 -0.84944397    
  6.54781088E-02
 -5.42629361E-02
  0.16734020    
  0.39492771    
 -0.25161734    
  4.26729135E-02
  0.16785695    
 -0.52864331    
 -0.21197018    
  0.36451441    
 -0.22636423    
  0.90656608    
 -0.63309777    
 -9.31651220E-02
  9.92814302E-02
  9.03086290E-02
 -0.15322271    
 -7.76105970E-02
 -0.32461309    
  0.29252473    
 -0.27806661    
  0.70503807    
  0.33782211    
  -1.1811877    
   1.5246220    
  -1.1451325    
 -0.15854618    
  0.31162226    
 -4.95968200E-02
  0.64807904    
 -0.68256509    
  5.46212234E-02
 -0.39390406    
  0.36011717    
  0.57471979    
 -0.48285180    
 -0.13756993    
  1.07336650E-02
  0.39712679    
 -0.67418909    
 -0.21962862    
  0.32216835    
  0.47896776    
 -5.66952676E-02
  0.15415056    
  4.19644117E-02
 -0.21292189    
 -0.26717794    
  0.19393888    
  0.23462768    
 -4.81922878E-03
 -0.93826956    
 -0.46262351    
   1.8535366    
 -0.29849312    
 -0.13976206    
 -0.13217175    
 -4.16149870E-02
  0.23832501    
  0.12961753    
 -7.95526132E-02
 -0.19385289    
 -0.21480192    
  8.56792852E-02
 -0.13815022    
 -1.01522170E-02
  0.12756124    
 -0.35155532    
  0.44849744    
 -0.26617572    
  2.45195869E-02
  3.06667984E-02
  1.33333206E-02
  1.31581118E-02
 -0.15524051    
  0.21855268    
  5.95415048E-02
 -0.99440849    
   1.4056373    
 -0.16862254    
 -0.28692657    
  0.60805649    
 -0.51027733    
  0.13797353    
 -0.25712731    
  0.38886699    
 -0.39816976    
  8.07612911E-02
  0.17607588    
 -0.44102973    
 -6.97959438E-02
  0.23828918    
  0.42840657    
 -0.13441525    
 -0.23859245    
  0.48780826    
 -0.76161480    
 -0.46842986    
  0.42826387    
  0.44825253    
 -0.31063116    
  0.42666754    
 -7.01737404E-03
  4.36350890E-02
  1.54021507E-07
  0.39113060    
 -0.60867172    
  0.18557525    
  0.25286022    
 -0.53207093    
  0.29987743    
 -0.21184386    
 -0.27281177    
  0.67452443    
 -0.38499948    
 -0.36221525    
 -0.25131428    
  9.25232321E-02
 -0.27688804    
  0.11025647    
  0.47957322    
  0.15415064    
  0.39863917    
 -0.51934195    
 -0.14107850    
  0.24116191    
 -0.28768221    
  0.23576199    
 -0.19303706    
  0.51234531    
 -0.48607737    
  0.61217797    
 -0.13986224    
 -9.28057078E-03
 -0.18372130    
 -6.06247671E-02
  8.00426975E-02
  9.92979854E-02
 -8.83691236E-02
  4.25596461E-02
 -0.74663585    
 -0.60888672    
   1.4185954    
 -0.78260648    
  0.48591906    
  0.13804433    
 -0.18174876    
 -0.24397767    
  1.73916612E-02
  5.45210019E-02
  0.30387655    
  0.37695006    
 -0.74400556    
  0.33957297    
 -6.72255158E-02
  0.55297112    
 -0.41119584    
 -0.11563022    
 -0.28125098    
  0.17589064    
  0.31158778    
  5.86154014E-02
  0.45378390    
 -0.55804473    
 -0.13510229    
  0.25654194    
 -0.30156556    
 -3.34477797E-02
  0.25131431    
  3.63677815E-02
  9.01953205E-02
 -0.24434590    
  0.63651407    
 -0.37369183    
  0.22634217    
 -0.33246556    
  -1.2916783    
   1.5831701    
 -0.57832575    
 -3.80009376E-02
  0.43095893    
 -0.21914676    
  0.66424346    
 -0.82124710    
  9.83358249E-02
  0.16914360    
  7.84718022E-02
 -0.10169869    
  0.30579400    
 -0.28001910    
 -2.05663554E-02
 -0.52389771    
  0.68433666    
 -0.35163060    
  0.48599169    
 -0.52773124    
  0.21193348    
  0.37037379    
 -0.27917147    
 -0.42873630    
 -0.51330715    
  0.19671044    
  0.66730607    
  0.12068762    
 -0.26398978    
  2.68272609E-02
 -0.40841052    
  0.46556911    
 -0.36865130    
   1.4324033    
 -0.98114890    
  0.61608362    
 -0.61098170    
 -0.45234859    
 -0.10536042    
  0.45883045    
 -1.98587086E-02
 -0.30211249    
  0.63735569    
 -0.12188975    
 -0.51159757    
 -0.33647206    
  6.79113120E-02
 -0.82235897    
   1.2311853    
  8.67319107E-02
  0.66348052    
 -0.54467267    
 -0.45589605    
 -3.50914821E-02
  4.45445022E-03
  0.91895401    
 -0.27359709    
  0.11441016    
 -0.10512943    
 -0.29308546    
 -4.10800576E-02
 -4.95968200E-02
  0.17665589    
  1.41044389E-02
  0.29396468    
 -0.37260783    
 -0.23074806    
  5.20564020E-02
  0.10644678    
  0.14244927    
  3.60647403E-02
  0.21713094    
  0.21786641    
 -0.56580794    
  0.25131449    
  0.56168419    
 -0.89719045    
  1.67509504E-02
  1.64748635E-02
 -8.87956321E-02
  0.19121061    
  9.28937048E-02
 -7.24549666E-02
 -8.12476948E-02
  0.15101096    
 -0.28858089    
  6.61111474E-02
 -9.90208387E-02
  0.62189478    
  0.33447412    
 -0.77033675    
  0.50897223    
 -0.43178251    
 -7.71895573E-02
 -5.06438389E-02
  0.16979779    
  0.56157088    
 -0.78471416    
  6.30390197E-02
  0.25167170    
 -3.04593369E-02
  0.10277974    
  0.42541969    
 -0.51794297    
 -0.25095019    
 -7.84045607E-02
  2.10534576E-02
  0.45293146    
  0.18489389    
 -0.53559470    
  0.59611130    
 -0.85191405    
 -0.10671080    
  0.42920509    
 -5.42302132E-02
  0.40236419    
 -0.26651350    
 -0.61518556    
  0.35767466    
  0.84679818    
 -0.62505442    
 -0.65198916    
 -0.88194138    
   1.7106341    
  0.32398674    
 -0.75440848    
 -0.24873903    
 -0.26329082    
 -0.32449600    
 -0.28768200    
  0.68757635    
 -0.42521167    
   1.1404593    
  0.40728506    
 -0.51995790    
  0.55216146    
 -0.61527377    
  0.18665542    
 -0.28588182    
  0.13756996    
  0.39390418    
 -0.41609201    
  0.16779345    
  0.33142662    
  0.22080612    
 -0.61082703    
 -0.14841992    
  0.20972070    
 -0.11441024    
 -4.33505811E-02
  0.23821913    
  4.15200256E-02
 -9.79451910E-02
  0.35032228    
 -0.19203384    
  0.37960830    
 -0.57279950    
 -0.15324035    
 -0.11460352    
  0.27871355    
  9.03841704E-02
 -0.25768363    
 -0.16647315    
  0.57087296    
 -0.54480070    
 -0.56884956    
  0.90058362    
  0.46438077    
 -0.27942440    
 -0.41538242    
 -0.48136362    
  0.40546510    
  0.21811292    
  0.53079790    
 -0.76699436    
 -9.56753865E-02
  0.46648341    
 -1.52287195E-02
 -3.64623070E-02
 -0.49852318    
 -4.00943607E-02
 -5.12932763E-02
  0.45675853    
  3.57180797E-02
  0.10536051    
 -2.39691846E-02
 -0.46946478    
   1.0084614    
 -0.43904141    
 -0.30904675    
 -6.52030483E-02
 -0.12445436    
  0.15930110    
  0.76578635    
 -0.48929691    
  -1.0332624    
  0.41273794    
  0.30563599    
  0.81053460    
 -0.29403129    
  8.45672563E-03
  2.49490887E-02
 -0.62374377    
 -0.42872196    
  7.91373402E-02
  0.42697147    
  0.27967134    
 -0.19799329    
  0.26787952    
  1.98026374E-02
 -7.10959360E-02
 -5.12933843E-02
 -0.60567439    
 -0.65823090    
  0.48701477    
  0.55443889    
  5.06009758E-02
 -0.31435016    
  0.17705265    
  0.24331591    
  0.13795932    
  0.11892783    
 -0.30228093    
 -7.05419183E-02
 -0.83957565    
   1.2146847    
  4.55591548E-03
 -0.20624150    
  0.57937169    
  -1.1271856    
 -0.58778661    
   1.2809339    
 -0.11236280    
  0.10021226    
  0.29801953    
 -0.50059378    
 -3.97000089E-02
 -0.27427307    
  0.26802287    
  0.31015489    
 -0.25823501    
 -9.35260281E-02
 -0.11045691    
  0.47137126    
 -0.19285542    
 -0.70986056    
  0.81963122    
  0.53961504    
 -0.52731472    
 -0.12483729    
  3.00158560E-02
 -0.45930818    
  0.22738996    
 -3.80009376E-02
  0.47351855    
 -0.35417178    
  0.22813086    
 -1.75664388E-02
  0.10788906    
 -5.84963746E-02
 -9.60332677E-02
 -3.78422067E-02
 -1.38696162E-02
  0.20396638    
 -0.16292101    
 -0.36089659    
  0.42325467    
 -1.77893341E-02
 -0.98253995    
  0.68971652    
   1.2243818    
 -0.98150289    
 -0.30673027    
  0.40424347    
 -6.04718998E-02
 -0.39256153    
  0.56836861    
 -0.18101545    
 -0.57739711    
 -0.13952936    
  0.90877587    
 -0.12861736    
 -0.28441954    
  0.37122670    
 -0.15790305    
 -0.41871023    
  0.31334981    
 -2.06804313E-02
  0.49214482    
 -0.46854487    
  0.20014043    
 -0.25097373    
  0.59829694    
 -0.50745881    
  0.32277328    
 -0.22162353    
 -0.14994013    
 -0.38652799    
 -0.20067081    
  4.14565876E-02
 -0.25276577    
  0.86120605    
 -0.57352424    
  0.50196314    
  0.67518258    
 -0.63163429    
  0.47319466    
 -0.61979806    
  0.12070271    
 -3.56121473E-02
  0.31817907    
 -0.66925907    
   1.1703671    
 -0.58353478    
 -7.94463530E-02
 -0.25131428    
  0.31391302    
  7.02866763E-02
 -0.12260232    
  8.10260773E-02
 -0.60299617    
 -0.27625331    
  0.79566294    
  1.77895706E-02
  0.52483273    
 -0.73421776    
 -0.19860235    
 -1.14287445E-02
  0.24960990    
 -0.19735931    
  1.80183686E-02
  0.77209032    
 -0.72670752    
  0.16915210    
  7.76013583E-02
 -0.16173495    
  0.12645289    
  5.89983724E-02
 -7.57116973E-02
 -0.40266025    
 -0.13955182    
  0.67363459    
 -0.11747529    
 -0.16856632    
  0.28110299    
 -2.76051592E-02
 -0.27671611    
 -0.26337147    
 -0.11560200    
  0.19530870    
  0.10697216    
  0.43638328    
 -0.28223261    
  0.10598167    
  8.34488217E-03
 -0.26847705    
 -5.58805056E-02
  0.11565204    
  0.18345864    
 -2.59007681E-02
  0.27595183    
 -4.98971045E-02
 -0.28304160    
  0.25473794    
 -0.31189629    
  0.26787952    
  0.32930380    
 -0.64744514    
  6.32489994E-02
  0.73267788    
 -0.16663134    
 -0.62244654    
 -8.91854018E-02
 -3.41589600E-02
  0.21772332    
 -4.44518663E-02
  0.23860778    
  5.71584702E-02
  6.54440522E-02
 -0.27717957    
 -0.23063444    
  0.73005176    
  0.18623881    
 -0.57286090    
 -0.14002885    
  0.13735847    
  -1.1367640    
   1.1964445    
  0.62944794    
 -0.71348667    
 -0.25092295    
 -6.54781461E-02
  0.42777088    
 -0.46608973    
  -1.0343180    
  0.41639420    
  0.16034274    
  0.44183263    
 -0.30907309    
  0.75090617    
  7.61105046E-02
 -0.23623116    
 -0.14126013    
  0.73037666    
 -0.68652475    
  2.28394605E-02
  0.24484202    
  0.22112142    
 -0.69314706    
  0.63908017    
 -0.84020072    
  0.35121432    
  -1.6164310    
   1.6268296    
 -1.38888918E-02
 -6.50046021E-02
 -9.38189179E-02
  0.15532096    
  0.69665003    
 -0.76940894    
  1.49814775E-02
  7.17152804E-02
 -3.16372216E-02
  0.71783960    
 -0.44454643    
  0.37418368    
 -0.59190714    
 -0.23077379    
  0.30560556    
  0.17760846    
 -5.94771355E-02
 -0.25930467    
 -3.61660053E-03
 -0.25910851    
  0.26991960    
  0.12768981    
 -0.25357026    
 -0.47489360    
 -0.32995746    
   1.2021528    
  7.87809864E-02
 -0.24162139    
 -0.13767394    
  0.35888639    
 -0.36629403    
 -3.78833562E-02
 -0.25851062    
  0.67549235    
 -0.12448491    
 -9.67522413E-02
  4.95456643E-02
  7.84148425E-02
 -0.33535552    
  0.52556038    
 -0.45760953    
 -0.14929621    
  0.15293941    
  0.23830092    
  0.23170291    
 -0.60197771    
 -0.17652933    
  0.22512187    
 -0.31303349    
  0.61152667    
  7.62004852E-02
 -7.32722059E-02
 -0.48770332    
  0.50509489    
 -0.22099072    
 -5.90577349E-02
 -0.73587227    
   1.1298651    
 -8.56135190E-02
 -0.60241818    
  0.91629088    
 -7.19126016E-02
 -0.33253244    
  0.16328308    
  7.50350133E-02
  2.61610243E-02
  4.36350890E-02
 -6.49879798E-02
 -0.15255301    
 -0.20036054    
  0.62792569    
 -9.95084122E-02
 -0.67916107    
  0.46950758    
 -2.76745837E-02
 -0.98082912    
  6.77982299E-03
  0.54012215    
 -0.32784826    
  0.17041096    
  0.21481395    
  0.33221474    
 -0.22314347    
  0.17395315    
  0.13597949    
 -0.93231094    
  0.40339264    
  0.45009714    
 -0.16657315    
  0.48742917    
 -0.43566689    
 -0.34781244    
  0.36254007    
 -8.22381973E-02
 -0.25540456    
  0.39447579    
 -0.27124330    
  0.30117753    
 -9.85326916E-02
  0.20282014    
  0.29669911    
 -0.22224633    
 -0.18681578    
 -0.60523540    
  0.49082509    
  0.43138897    
 -0.32511979    
 -0.28496096    
  0.14165072    
 -0.14528017    
  0.23255360    
  0.35523310    
 -0.42073238    
  0.34085819    
 -0.47219419    
  0.79164219    
 -0.40626037    
 -3.89342681E-02
 -9.90389884E-02
  4.55233902E-02
 -0.61754453    
  0.35570374    
 -0.28541693    
  0.46830526    
 -5.83253950E-02
  0.17830962    
 -5.95258698E-02
 -0.17435350    
  1.57483984E-02
 -0.26298949    
  0.11868618    
 -0.26272514    
  0.35573551    
  0.38776538    
 -0.24116199    
 -7.98057765E-02
 -0.38566235    
  0.46546856    
  0.13282068    
  0.14127517    
  0.20439455    
 -0.62838870    
  2.28394605E-02
  0.38592049    
  0.15977381    
 -0.43294203    
  0.13461153    
  7.05032647E-02
 -0.26447895    
  0.11267302    
 -0.39324489    
  0.45161688    
  2.04089787E-02
  2.52209860E-03
  1.50003722E-02
 -0.60986459    
  0.85897136    
 -0.14996845    
 -9.66595039E-02
 -0.42168483    
  0.16966316    
  8.83374214E-02
  0.14115520    
  -1.1913940    
   1.2383742    
  0.49622685    
 -0.70796251    
 -0.13055061    
  0.41449466    
 -5.78196906E-02
 -0.33314431    
 -0.53662622    
  0.38247544    
  0.26415142    
  7.72918239E-02
  4.83967327E-02
 -5.11553735E-02
 -0.72685838    
 -0.88811982    
   1.7419271    
  0.81120074    
  -1.2538445    
 -0.29274550    
  0.55743778    
 -0.21662395    
 -4.80683148E-02
  0.32668409    
 -6.19918332E-02
  8.09367523E-02
 -0.68513632    
 -0.40016019    
   1.0130428    
  -1.8062736    
   1.8918428    
 -4.60163280E-02
  0.15137663    
 -0.29086173    
  0.10280943    
 -5.61447777E-02
  0.61740106    
 -0.44987977    
  0.73592120    
 -0.65686727    
  5.54416031E-02
 -0.52972966    
 -0.40928927    
 -0.34687096    
  0.87479115    
  0.22110760    
 -0.19105527    
  0.87738556    
 -0.67551965    
 -0.30942205    
  8.42604637E-02
 -5.18249236E-02
  3.48469280E-02
 -0.89763051    
   1.4611523    
 -2.56676525E-02
 -0.56563365    
  0.12867802    
  0.55384964    
 -0.68959463    
 -0.37921700    
  0.27857339    
  0.21130899    
  3.73877473E-02
  0.52177453    
 -0.57516253    
 -0.12710050    
  6.72821999E-02
  0.45011541    
 -0.22423600    
 -0.25014415    
 -0.34422159    
  0.20112075    
   1.0038420    
 -0.29662398    
 -0.74433559    
  0.35077506    
 -0.11261909    
  0.37407234    
 -0.13125616    
 -3.97401638E-02
  -1.0851892    
  0.82066071    
  0.65364474    
 -0.21357393    
 -0.24840337    
  0.36593422    
 -0.29037386    
  9.75132063E-02
 -0.54565513    
  0.28451240    
 -4.21458296E-02
 -3.36730182E-02
  0.78783435    
 -0.88109219    
  0.15629652    
  0.40867558    
 -0.76397306    
 -0.41468170    
  0.22868352    
 -9.86306444E-02
  6.49194345E-02
  0.57821739    
 -0.12623197    
 -4.08219062E-02
 -0.18687716    
 -0.12121370    
 -7.49012381E-02
 -5.12932986E-02
 -0.14445114    
  0.55186379    
  0.15470648    
 -0.36624423    
  0.45547548    
 -0.40394166    
 -0.36519125    
  0.71912283    
  0.52987403    
 -0.26160982    
 -0.34830666    
 -0.56921047    
 -0.14499016    
   1.2718302    
  9.89145413E-03
 -0.26947623    
  8.87283012E-02
 -0.39025146    
 -0.56573224    
  0.59322530    
  0.11815941    
  0.86182195    
 -0.96986330    
  8.36501122E-02
  0.99462277    
 -0.92029405    
 -4.39309068E-02
 -4.28199545E-02
 -0.20380063    
  0.33811277    
 -0.28586212    
  1.44406604E-02
  0.22957465    
  0.35382196    
 -0.26918736    
  0.27516949    
 -0.19472414    
 -0.35598511    
  0.48709816    
 -0.19339980    
  9.08602029E-02
  5.25834151E-02
 -0.37045062    
  0.15230557    
 -0.43355665    
  0.58254975    
 -0.24181321    
  0.87597507    
 -0.83430254    
 -0.17130379    
  0.58932352    
 -0.84857833    
  0.23473544    
 -0.31403098    
  0.43102542    
  0.11321622    
  0.39697859    
 -0.30809107    
 -0.15587057    
  0.35817984    
 -0.45288798    
 -1.66947562E-02
 -0.21309316    
  0.19611508    
 -1.37932729E-02
   1.0303631    
 -0.99623019    
 -9.49745178E-02
 -2.23887861E-02
 -0.31187180    
  0.31187189    
  0.43398544    
 -0.37536037    
  0.32779229    
  0.18232176    
 -8.70111361E-02
  8.05804729E-02
  2.96630729E-02
 -0.63043702    
 -0.22314355    
  0.38232374    
  4.25597951E-02
  0.15415066    
  1.36427749E-02
 -0.24783611    
 -0.14550777    
  0.44355232    
 -0.26391184    
  0.16083956    
 -0.70464146    
  -1.1102403    
   1.4250088    
 -0.31476843    
  1.14942677E-02
 -2.31224224E-02
 -0.20718956    
  0.56678444    
  0.39314476    
 -0.16106161    
  7.17934966E-02
 -0.35839769    
 -0.49091014    
  0.81249398    
 -1.89280100E-02
  0.47911787    
 -0.20506349    
 -0.32971534    
 -0.16034257    
   1.3017951    
  -1.0953918    
 -0.70284039    
  0.51600683    
  0.44100174    
 -0.11063918    
 -5.43767512E-02
  0.42872193    
 -0.15287451    
 -0.27584758    
  0.65416193    
 -0.57502437    
 -0.13664195    
  0.43513474    
 -0.16394287    
  0.17397331    
 -3.45210657E-02
 -0.29320705    
  2.19186842E-02
 -0.45547533    
  0.22485133    
 -0.29567736    
 -0.77932483    
  0.59883648    
  0.49308679    
 -0.39877605    
  0.37500578    
  0.17022121    
 -0.30620998    
 -5.66952862E-02
 -4.25595678E-02
 -0.20697065    
  0.40724617    
 -0.33008707    
   1.3237342    
 -0.65565097    
 -7.91970566E-02
  4.56456989E-02
 -0.30800992    
 -0.37209955    
  0.96779144    
 -0.84140950    
  0.12031671    
 -0.38542449    
  0.54591691    
  0.52043432    
 -0.26338926    
 -0.12179125    
 -0.10469122    
  0.21845023    
 -0.49835876    
  0.11285457    
  0.24735411    
 -0.51288551    
 -0.10880293    
 -0.84156710    
  0.80050570    
  0.43883422    
 -0.20972066    
  0.38623369    
 -1.30296350E-02
  0.12032972    
 -0.89899939    
  0.40546498    
 -4.77326009E-03
  7.37662464E-02
 -9.30904374E-02
  7.51528591E-02
  7.83006176E-02
 -0.54920983    
  0.93353277    
 -0.19435957    
  0.82581329    
 -0.47364652    
 -9.70148072E-02
 -6.65064007E-02
  0.27615461    
 -0.18058391    
  0.19782594    
 -0.35545471    
  0.27077147    
 -0.19731726    
 -0.36113653    
  3.59320454E-02
  0.21130899    
 -0.53221667    
  0.45296732    
 -0.31673682    
  0.54877537    
 -0.36409828    
 -6.06245659E-02
  -1.2611313    
  0.77770472    
  0.38728300    
  0.66759413    
  0.10276894    
 -0.77496099    
  0.20735145    
 -4.20711972E-02
  0.19461538    
 -1.94812696E-02
 -0.67045557    
   1.1092392    
 -0.28416452    
  0.18652643    
  0.50380826    
 -0.68473172    
 -3.40941027E-02
 -0.64794195    
  0.23958233    
  0.45907456    
 -5.94234616E-02
  5.94234057E-02
 -0.34807777    
  0.15803432    
 -0.39390406    
  0.33224079    
  0.67171800    
  -1.1297786    
 -0.56241298    
   1.1051269    
  0.16430320    
 -0.69590604    
  0.61563325    
 -0.60464454    
  0.76432359    
 -0.42085016    
 -0.21062532    
  0.36144832    
  5.82691059E-02
 -0.34595087    
 -0.25704518    
  0.40546507    
 -8.80570859E-02
  0.60346961    
 -0.29610780    
 -0.15261343    
  0.45783326    
 -0.15415078    
 -3.22610065E-02
 -2.77024750E-02
  3.85724381E-02
  0.15260522    
 -0.26701531    
  1.80183612E-02
 -2.98085366E-03
 -3.95791419E-02
  0.14702687    
  0.52414131    
 -0.80027306    
  0.68783271    
 -0.26254180    
 -0.41474569    
  5.77409081E-02
  0.58521646    
 -0.44962454    
 -0.26959476    
 -0.31703976    
  0.38275659    
  0.18349874    
  0.18721153    
 -0.21403886    
  5.00840396E-02
  3.39016281E-02
  4.34852391E-02
 -0.19948946    
  0.11344470    
  0.47362047    
 -0.60673785    
  0.13601187    
  5.61944135E-02
 -0.32290331    
  0.11062977    
 -0.54869592    
  0.38378954    
  0.68514699    
 -0.22918576    
 -0.56531370    
 -0.26860610    
  0.38983998    
 -0.22906667    
 -0.13211785    
  0.88063443    
 -0.28223261    
  1.54088391E-02
  0.80445313    
 -0.90743798    
  0.30198586    
  6.31278008E-02
 -0.32850403    
 -9.59639251E-02
 -0.28051370    
  0.72823846    
 -0.37156346    
  0.23375377    
 -0.61452621    
  2.88481601E-02
  0.56703568    
 -0.21178345    
 -0.31348261    
 -0.15188064    
  0.21357429    
 -0.43144062    
 -0.28768209    
  0.82062960    
 -0.26856092    
  4.44518179E-02
  0.52806765    
 -0.28863218    
 -5.47013171E-02
  0.29667741    
  0.40844560    
 -0.33925402    
 -9.94969904E-02
  9.94970575E-02
 -0.13392940    
   1.1320181    
 -0.53577495    
 -0.69314718    
  9.05141905E-02
 -0.21755010    
 -0.96110469    
   1.3940763    
  5.28424904E-02
 -0.38005543    
  0.77236223    
 -0.64783210    
 -0.63774836    
 -9.41133276E-02
  0.46918103    
 -0.33976975    
  0.11970817    
   1.0222666    
 -0.60490638    
 -0.35282120    
  0.43701330    
  0.48884663    
 -0.22552738    
 -5.89852706E-02
  8.25713947E-02
 -0.31206393    
  0.14500999    
 -0.56168401    
 -0.23896879    
  0.80614740    
 -5.63528687E-02
  8.87008384E-02
  0.22048767    
 -0.18915352    
  5.74439317E-02
  7.92955607E-02
 -0.45487216    
 -4.70248461E-02
 -3.39015983E-02
 -0.25131422    
  0.50983977    
 -0.39809579    
  0.25522244    
  0.81358129    
 -0.62445682    
  0.19216025    
  0.45916438    
  1.72184954E-07
 -0.72152835    
  0.60943615    
 -0.97044945    
 -5.35840504E-02
  -2.4400561    
   2.7459207    
 -3.08774523E-02
 -0.17884323    
  9.53102708E-02
  0.19549188    
 -0.23805155    
  0.25043592    
 -1.86341032E-02
 -6.47473559E-02
   1.0125128    
 -0.96995282    
  0.67861909    
 -0.54950428    
 -5.64983673E-03
  3.61651331E-02
  0.32587752    
 -0.40546528    
  0.19311126    
 -0.52721930    
  0.82822716    
 -0.35101774    
 -0.19782570    
  8.38814229E-02
  0.20458168    
 -0.10094676    
 -0.16587698    
  0.41054890    
 -0.19415580    
 -0.15991427    
 -1.16280410E-02
  6.50868416E-02
 -0.41925839    
 -1.25789065E-02
 -0.65587580    
  0.62589502    
  0.18954186    
  0.26402289    
 -0.92879939    
  0.65755630    
  0.11294035    
 -0.43003660    
  0.24965453    
  0.39768299    
 -5.34886979E-02
 -0.47220373    
 -0.43451726    
  0.57024926    
  0.72531623    
 -0.41388011    
  1.39863174E-02
  0.24729402    
 -0.68666077    
  0.57912868    
  1.67670827E-02
  0.15177272    
 -0.18313821    
  0.49601030    
  -1.0183399    
  0.29795945    
  0.33119991    
 -0.24597920    
 -9.44655240E-02
  3.04903388E-02
 -0.36140519    
  0.50390524    
  0.22522452    
 -0.57744521    
  0.25090274    
 -5.32670803E-02
 -0.61990792    
  0.97870839    
 -0.29978606    
  7.18542114E-02
 -0.64881122    
 -0.32935461    
   1.6065971    
 -0.72935671    
 -3.91029231E-02
  0.36583546    
  0.17341676    
 -0.61241674    
  3.24706174E-02
  0.11742806    
  2.83677713E-03
  0.58715713    
 -0.33773306    
  1.53344143E-02
 -0.24512239    
  0.28350648    
  0.34953666    
 -0.69314706    
 -3.29865329E-02
  8.19172487E-02
  7.57118538E-02
 -0.63743633    
  0.56172490    
 -0.41960943    
  4.18469496E-02
 -0.17904823    
  0.30950117    
 -0.30950111    
  0.51669073    
  0.23823357    
  0.27083611    
 -0.39584568    
 -0.18284391    
  0.31015489    
  0.11086269    
 -6.19210629E-03
  0.20349012    
  1.17551293E-02
 -0.48446494    
  0.51892281    
 -0.42830470    
 -0.15787040    
  0.56333548    
 -0.46670875    
 -0.65696764    
 -0.72932684    
   1.5441976    
 -0.44558510    
 -0.62205124    
  8.15496668E-02
  0.41744116    
 -0.14035715    
  0.61974168    
 -0.74612314    
  0.22624767    
  8.32163170E-02
  0.81304026    
 -0.20310937    
 -0.24191366    
 -7.08742216E-02
 -0.12309349    
 -0.10429598    
  0.52770340    
  0.15115762    
 -0.20487636    
  3.89659852E-02
 -0.43783042    
 -0.12604049    
  2.57842410E-02
 -0.29376113    
  0.14926051    
  0.28030187    
  9.09718424E-02
  0.32815605    
 -0.39714921    
  4.55315970E-02
  0.66760135    
  -1.0760381    
  0.37831435    
  0.11267302    
  0.18641171    
 -0.19740087    
 -2.76634307E-03
  8.74728262E-02
 -0.21429932    
  0.12127086    
 -0.14352956    
  1.27796242E-02
  0.24884214    
  3.64560075E-02
 -4.78461990E-03
 -0.27103463    
 -0.37755612    
  0.78511542    
  8.61394480E-02
  0.10035767    
 -0.67252773    
 -0.15812668    
  0.41471830    
 -1.59154050E-02
  0.29035240    
 -0.15082303    
  9.53100771E-02
 -0.24829875    
  0.22908783    
 -0.52675635    
  0.12344416    
  3.22052627E-03
  0.13513795    
  0.33767521    
 -0.62910998    
 -0.47755072    
  0.26933300    
 -4.74023148E-02
 -0.11839016    
  0.83076847    
  0.13768947    
 -0.38493055    
 -2.46925708E-02
 -0.33897540    
  0.25423428    
 -5.95620535E-02
 -1.45457080E-02
 -0.12467480    
  0.22893579    
 -0.42546567    
  0.56393540    
  0.10880273    
 -1.28746805E-07
 -0.29112446    
  0.37749141    
 -0.49829611    
  0.72756720    
 -0.54330230    
 -9.49864984E-02
  -1.0844778    
   2.0000567    
 -0.35139778    
 -0.40041721    
  0.23336308    
 -4.15201001E-02
  0.46594325    
 -0.35288170    
 -0.22648966    
 -0.12796044    
  0.31353560    
 -0.36566433    
  0.22381227    
 -9.53101590E-02
  6.54573664E-02
  0.31820312    
 -0.53928292    
 -0.10497867    
  0.35591134    
 -0.18125243    
 -0.27073270    
  0.21470481    
 -0.13014734    
  0.22391553    
 -0.12126151    
 -0.49469635    
  0.38039148    
  0.40806583    
 -5.88403530E-02
  0.15533081    
 -0.12547761    
 -0.26826376    
  0.25480482    
  0.50756836    
 -0.32931989    
 -5.11739925E-02
 -0.52848250    
  0.95364106    
 -0.56039625    
  0.65272367    
 -0.54654354    
 -0.14802675    
  6.07921854E-02
 -1.62167680E-02
  0.19943123    
 -0.19129007    
 -8.16205293E-02
  0.15456963    
 -0.18131723    
 -0.11477537    
 -3.38397524E-03
 -3.09833251E-02
 -4.28636260E-02
  7.27279903E-03
 -0.18667884    
 -0.22423600    
  0.34347329    
  0.31067166    
 -0.11742775    
 -3.24704722E-02
  4.51687910E-02
  3.10586113E-02
  0.30360958    
 -0.16931392    
 -0.23052354    
  0.12337887    
  0.35458931    
 -9.40581560E-02
 -0.37385967    
  0.27256832    
 -3.88146713E-02
 -0.10859057    
 -0.21947382    
  0.39934158    
  3.61921377E-02
 -0.15336131    
  0.23740605    
 -0.23740621    
 -0.62378621    
  0.48471439    
  0.50509489    
 -0.46465403    
 -0.19459155    
 -7.43475370E-03
  4.73677963E-02
 -0.11290158    
  0.30054727    
 -0.35794008    
  0.43730152    
  9.60529298E-02
 -0.38828668    
 -0.24249022    
 -0.78567040    
   1.1926848    
  0.38566250    
 -0.52140760    
  0.13264433    
 -0.19105545    
 -0.37401029    
  0.79440105    
 -0.19274606    
 -0.51282358    
 -0.28103775    
   1.2151682    
  8.83203372E-02
 -0.26867908    
 -6.56370670E-02
 -0.31657115    
 -0.15645224    
  0.11778301    
  0.75734949    
 -0.59860104    
 -0.73371434    
  0.99584341    
 -0.26212877    
  0.89089465    
  -1.0640835    
 -5.60892783E-02
  0.22314377    
  0.55829644    
 -0.53098041    
 -2.11806092E-02
  0.34126636    
 -0.22859330    
  2.16225144E-02
  0.10402256    
 -0.20227830    
 -0.21287192    
   1.0319630    
 -0.20894042    
 -0.57536393    
 -0.17720631    
  0.19135109    
 -0.58162582    
  0.42042789    
  0.14989844    
 -6.75734729E-02
  0.24181314    
 -9.24501792E-02
  0.11603655    
  0.15714335    
 -0.45027909    
 -1.89280100E-02
  0.15050459    
  2.21795929E-07
 -0.55278993    
 -0.14310086    
  0.45895383    
 -0.91802830    
   1.3024402    
 -0.60495454    
  0.41265431    
  0.36153421    
 -0.52624649    
 -0.28318772    
  0.35172981    
 -1.77807948E-07
  0.48332149    
 -0.62909508    
  0.41755733    
 -0.23462756    
 -0.55431086    
  8.61290768E-02
  0.78359121    
 -0.44158646    
 -0.15645224    
 -1.21703725E-02
 -0.22825845    
  0.75527877    
  0.24081786    
 -0.99609649    
  0.18658611    
  0.22738996    
  0.46149313    
 -0.24038534    
  -1.2541227    
  0.32277334    
  0.65088743    
 -0.17229980    
 -0.17720632    
  0.44547048    
  0.33553794    
 -0.48317400    
  5.16720712E-02
 -0.22945827    
 -0.26236424    
   1.0727916    
 -0.21712542    
 -0.20150416    
 -0.32190016    
 -5.64142503E-02
  0.32814679    
 -0.39268550    
  0.48477495    
  0.38272572    
 -0.33128586    
  0.19202361    
 -5.43227568E-02
 -0.17458446    
  0.74111140    
 -0.91422689    
 -0.24837315    
  0.40105021    
  0.30522645    
 -0.57054466    
 -0.28768188    
  0.68283767    
  2.05134153E-02
  0.23825729    
 -0.37106362    
 -8.46428201E-02
 -0.39760941    
  0.23712988    
   1.1444589    
 -0.78704339    
 -4.50407267E-02
 -0.14247561    
 -5.45882769E-02
 -0.10793075    
  2.89874002E-02
 -0.69314730    
  0.80775058    
  0.13392925    
 -0.28490034    
  0.14137086    
  0.55547327    
 -0.25501141    
 -0.29405129    
 -0.19712710    
 -0.19248962    
  0.53505772    
 -0.14225122    
  0.31439209    
 -5.00699431E-02
 -0.62921989    
  4.57687862E-03
  0.17544863    
  0.41689390    
 -0.32193220    
  0.31686857    
  0.19951618    
 -0.36173695    
  0.14944865    
 -3.93234938E-02
 -0.15593477    
 -6.12105913E-02
  5.80808148E-02
  0.12368677    
  0.57882059    
 -0.79437560    
  7.92492703E-02
 -1.60003733E-02
 -0.31603721    
  0.17045221    
 -0.27778077    
  0.25513861    
 -0.31084910    
  0.65058762    
 -0.18777129    
  0.17409121    
  2.71755736E-02
  0.14684723    
 -0.25728458    
  9.14921984E-02
  0.29990229    
 -0.48880279    
  2.92705633E-02
  1.27388854E-02
  0.47670588    
 -0.63773674    
  0.31065026    
 -0.64267176    
  8.91679525E-02
  0.24285316    
 -0.28644380    
  0.25625268    
  0.64003748    
 -0.29647481    
 -0.20097253    
 -0.22647129    
  0.39989430    
  -1.1800525    
   1.0165473    
  9.71026048E-02
  0.18232132    
 -0.29600835    
  0.37260073    
 -2.33108960E-02
  0.45455474    
 -0.33258769    
 -0.24211133    
  0.61863005    
 -0.79247701    
  4.63760868E-02
  0.23813622    
 -0.32982790    
 -0.11200497    
 -0.28030196    
  0.27659130    
 -0.92188269    
   1.1171316    
  2.41701361E-02
  0.48481870    
 -0.34052467    
 -9.76382568E-02
 -0.19782570    
 -0.30637401    
  0.17284268    
  0.96432483    
 -0.57217544    
 -8.38480145E-02
  0.19775100    
  0.31190780    
 -0.62380409    
  -1.0986123    
   1.2300992    
 -0.48909608    
  0.54210693    
 -0.27329347    
 -0.26881376    
 -3.80999222E-02
  1.92312412E-02
 -0.41985381    
  0.18473391    
  0.14028578    
  0.45815337    
  0.22974423    
 -8.50992277E-02
  0.34746370    
  5.32146618E-02
 -0.59626806    
  0.20414904    
  2.24729311E-02
  0.60916144    
 -0.68412453    
  4.67920527E-02
 -8.33817646E-02
 -8.41919556E-02
  0.37342563    
 -0.11575045    
  0.24432732    
 -0.34592360    
 -0.13601197    
  0.38314274    
  0.20537947    
 -0.48780823    
  0.13950159    
 -0.27047011    
  0.34327489    
 -0.21530493    
  0.17074317    
 -0.21998417    
   1.1163305    
  -1.2368773    
 -0.22670878    
  0.66369992    
  -1.0254898    
  0.35282153    
 -3.67015265E-02
 -2.36417446E-02
  0.12572576    
  0.40405786    
 -0.11637571    
 -0.23428120    
 -0.35667506    
  0.47000349    
 -3.63675542E-02
  0.24801692    
  7.24550411E-02
 -0.32047179    
  0.27650890    
  2.22231243E-02
 -0.51265860    
 -0.27250746    
  0.92109853    
 -0.27103463    
  0.60784978    
 -0.40889576    
 -0.27402985    
  0.26626790    
 -0.10104092    
 -0.44055659    
 -4.10081595E-02
  0.16275154    
  0.43275747    
 -4.99446690E-02
  0.23226643    
 -7.77304545E-02
 -0.20144071    
 -0.19941604    
  0.19375032    
  0.11778314    
 -0.37194240    
 -9.20190811E-02
  9.56752896E-02
  0.58331591    
  0.30634585    
 -0.28219992    
 -0.33448607    
  0.63008887    
 -0.36559024    
 -0.34246010    
 -0.35710412    
 -2.60883309E-02
  0.26878226    
  0.12931359    
 -0.32178754    
  0.11186998    
 -0.16208975    
  7.44146407E-02
 -8.73735845E-02
  5.49822338E-02
  0.50339043    
 -0.36166263    
  0.25131449    
 -2.81709861E-02
 -0.30110514    
  0.32370517    
  4.10454199E-02
  2.38423217E-02
  0.50346863    
 -0.51930010    
 -3.24352905E-02
  5.47932275E-03
  0.17500910    
 -0.15071611    
  0.57885802    
 -0.57885790    
  3.66531536E-02
 -0.16146104    
 -0.11853845    
  0.24334636    
 -0.42159450    
 -0.56368923    
  0.97186077    
  0.10265414    
  0.15970992    
 -6.21850006E-02
 -1.78574622E-02
  0.22134033    
 -0.67171788    
  0.39480770    
  2.12024450E-02
 -0.34114528    
  0.20661436    
 -0.20334090    
 -0.17062566    
  0.33868441    
 -0.44922659    
  0.32902327    
 -9.12686810E-02
   1.0484561    
 -0.72227526    
  0.46599314    
 -5.72495349E-02
 -2.31797304E-02
 -0.51979911    
  0.30166838    
 -0.16497272    
 -0.32183769    
 -9.22640562E-02
  0.56860346    
  0.11332847    
 -0.43600199    
  0.31633744    
 -0.24077691    
 -0.11106729    
  0.22795133    
 -0.39473143    
  1.41345160E-02
  0.43428564    
 -0.80357111    
  0.39696872    
  0.20870526    
  5.39216101E-02
 -0.20300655    
  0.59348673    
 -0.13277055    
 -0.26297292    
  3.88145782E-02
  -1.1480371    
   1.0466172    
 -0.34947765    
  0.15812698    
 -7.04515800E-02
  4.28639241E-02
  0.11544918    
 -0.19171108    
  0.16966316    
  0.24954367    
 -0.48148385    
  0.30263025    
 -0.39073732    
  0.20544384    
  6.89929575E-02
 -0.24846116    
  0.66057080    
 -0.83268851    
  0.35158575    
 -0.27820316    
  0.17284268    
  0.14732490    
 -2.42646169E-02
 -0.11122560    
 -0.21825358    
  0.14505003    
 -0.14018404    
 -6.00181408E-02
  0.58721387    
 -1.15274386E-02
  0.10709817    
 -0.21730134    
 -3.96090150E-02
  0.31508124    
 -0.20367841    
 -0.38903448    
 -6.89929947E-02
  0.54453647    
 -0.34256813    
  0.30312634    
  1.70945469E-02
  6.82393238E-02
  0.15603355    
 -0.11215545    
  3.71791013E-02
 -0.11869564    
 -0.58669114    
 -0.10371997    
  0.43596062    
  0.18055332    
  0.28768218    
 -0.48247042    
  3.86690870E-02
  0.33893245    
 -0.10345154    
  7.60524720E-02
 -4.12429683E-02
 -0.84030485    
  0.36819360    
  0.26528108    
  0.11598343    
  0.27754441    
 -2.43105721E-02
 -6.23040013E-02
 -0.49899113    
 -2.38108281E-02
  0.24773818    
 -8.84371027E-02
 -0.42972973    
   1.0277381    
 -0.35586822    
  0.10212942    
 -7.30808219E-03
  0.24395238    
 -0.40834290    
 -0.27337560    
  8.70114267E-02
 -0.26028293    
 -0.60688668    
   1.4939252    
 -0.57598287    
  2.92705633E-02
 -9.05140042E-02
  0.45675850    
 -0.96175325    
  0.72462350    
  8.11254680E-02
  0.34570590    
 -0.74987316    
 -1.96471252E-02
 -0.16345324    
  0.48622641    
 -0.50509506    
  1.88683253E-02
  0.29698452    
 -6.82491735E-02
 -0.12665136    
 -0.20020211    
  0.12576948    
 -0.21184386    
  0.14122641    
 -0.11900331    
  5.47932042E-03
  0.53030670    
 -0.38793477    
 -0.27045393    
  0.70549279    
  0.11846427    
 -0.40410349    
  0.34806648    
  0.35118428    
  2.20669676E-02
 -0.85660040    
  9.36096534E-02
  0.46734062    
 -0.57033956    
  0.16487473    
  0.41871032    
 -4.30173986E-02
  2.97722686E-02
 -0.24675359    
  0.22246058    
  0.10372005    
 -6.88169226E-02
  0.12158684    
 -0.61238593    
  0.12921181    
  0.48783597    
 -1.16959941E-02
 -2.86416560E-02
 -0.41031942    
  0.16142328    
 -0.41325918    
 -0.10379677    
  0.14066747    
 -6.06244579E-02
 -6.45383149E-02
  0.36535522    
 -0.13302316    
  0.14364289    
  0.29119700    
 -0.55567598    
 -8.11903924E-02
  -1.0691984    
   1.1082277    
  8.70113522E-02
 -4.39550634E-03
  0.42437470    
  3.95530872E-02
 -0.64713109    
  0.10536040    
  0.64185369    
 -0.35060665    
  0.23657618    
 -0.36554229    
 -7.56663159E-02
  3.43380123E-02
  0.29399145    
  0.16487475    
  7.44887516E-02
  0.23103322    
 -0.48624459    
 -0.11499143    
 -0.30820182    
 -0.76913309    
   1.2867646    
  0.26860604    
 -0.26860610    
  0.18280585    
 -6.24423809E-02
  3.79313119E-02
  0.21766958    
 -0.23772044    
  0.21142948    
 -0.21396463    
  0.24622524    
 -0.52548277    
  0.54901314    
 -0.26975599    
 -4.67616394E-02
  -1.1337985    
  0.52721941    
  0.63541460    
 -6.67806938E-02
  0.57760596    
 -0.81325829    
 -2.47800536E-02
  0.29304406    
 -0.22381206    
 -0.30228072    
  0.53937352    
 -0.20419499    
 -0.32616955    
  0.49546140    
  0.18414149    
 -8.04213509E-02
  0.13353132    
 -0.34687099    
  0.13391253    
 -0.31379783    
  0.39813909    
 -9.50651094E-02
 -6.39996454E-02
  0.25482029    
 -0.34183180    
  0.46529052    
 -0.17839223    
 -0.51869959    
 -0.76270479    
  0.81281149    
 -0.40171263    
  0.21184409    
   1.2514635    
 -0.42848483    
 -0.49629447    
  0.39337048    
 -0.49328128    
  0.32501987    
  0.17487682    
  5.97190969E-02
 -0.35697094    
  0.37746316    
 -0.15550385    
 -0.37168217    
  0.40202272    
 -0.20322804    
  1.39863174E-02
  3.00980378E-02
  0.56995869    
 -0.54336125    
 -0.34808809    
  0.30792180    
  4.27874103E-02
  3.09301764E-02
 -4.67616394E-02
 -0.13049637    
  0.28540671    
 -0.13385683    
  0.10144666    
  0.18428044    
  0.15722133    
 -0.48550779    
 -2.47606989E-02
 -0.36586967    
  0.10656482    
  0.25091335    
 -0.10348975    
 -3.48688588E-02
  2.86187809E-02
  0.56274557    
 -0.27584758    
 -5.31525165E-02
 -0.41168776    
  0.42890850    
 -4.48951833E-02
  4.97614332E-02
 -0.28768215    
  0.21207947    
 -4.55230325E-02
 -0.17304970    
 -0.17001973    
 -0.28382829    
  0.37948963    
  0.26908922    
 -0.26209641    
 -0.26131937    
  0.15091337    
 -8.94904211E-02
  0.29298702    
  0.27329341    
  7.89270997E-02
  0.38441166    
 -0.71776396    
 -9.81179699E-02
  0.56500137    
  5.69415279E-02
 -0.29881415    
 -0.17636895    
  0.20578310    
  0.51082569    
 -0.71660846    
  6.60211742E-02
 -0.11155264    
 -6.41247407E-02
  0.70466971    
 -0.43368265    
  0.12560855    
 -0.14344370    
 -0.53862923    
  0.48041165    
  0.28290203    
 -0.42936254    
  8.17397237E-02
 -0.27612129    
  0.71961397    
 -0.42906213    
  0.35351810    
 -0.69113731    
  0.39605027    
 -0.21305926    
  9.56141278E-02
 -7.24726245E-02
  0.16529277    
 -0.11122569    
  0.20628399    
 -0.13749740    
  0.16727649    
 -0.16439046    
  8.29204768E-02
  9.60331634E-02
 -0.33791894    
  8.72928128E-02
  0.25782913    
 -0.26716039    
 -0.19237180    
  0.77493674    
 -4.27873991E-02
 -0.38384259    
 -0.28946632    
  0.72823846    
 -0.67605263    
  3.00523080E-02
  2.59756669E-02
  0.29962987    
 -0.19908835    
 -0.33415598    
  0.38225567    
 -0.21147177    
 -0.43842572    
 -5.43609783E-02
 -0.20377900    
  0.36825150    
 -2.39820424E-02
  9.26589221E-02
 -0.30854741    
   1.0844562    
 -0.25364456    
  0.52800006    
 -0.80783898    
  0.12393671    
  0.14799671    
 -0.25131428    
 -3.81329916E-02
  2.09797602E-02
  0.18577573    
  0.56289428    
 -0.65935487    
  0.16583620    
 -2.99344193E-02
 -0.12020323    
  0.13935553    
  0.23124075    
 -0.83873272    
  0.33504987    
  1.06197493E-02
  5.81361651E-02
  0.58999884    
 -0.53505772    
 -3.14978673E-03
 -0.15678281    
 -1.11316154E-02
  0.44688392    
 -0.35429099    
  0.11247794    
 -9.16056801E-03
  0.53566772    
 -0.35641828    
 -0.48134974    
  0.33824879    
  5.89974131E-03
  0.22314359    
 -0.70975488    
  0.15892412    
 -0.10763057    
  0.44118318    
  0.17890453    
 -9.48213413E-02
  0.12611146    
  0.17160083    
 -0.14586826    
 -0.22719325    
  0.21791273    
 -0.62337756    
  0.97537953    
 -0.77510417    
  0.23094235    
 -4.62511815E-02
 -0.15316503    
  0.15906471    
 -0.14197014    
  0.14490712    
 -0.82793617    
 -2.72126216E-02
   1.3368144    
 -0.38929221    
  5.71585223E-02
  6.59581274E-02
 -4.59574014E-02
  1.71784330E-02
  0.68949091    
  -1.0626373    
  0.23228872    
 -0.21825378    
  0.25131443    
  2.67395955E-02
  0.30078843    
 -0.22951125    
 -0.42908314    
  0.12738058    
  0.23568930    
 -0.73879272    
 -0.78516626    
   1.2579134    
  0.27908346    
 -1.56661272E-02
 -0.33436918    
 -0.24921560    
  0.41173476    
  0.10097603    
  0.38067830    
 -0.32038596    
  6.43721893E-02
  0.16513386    
 -0.36608180    
 -5.96723929E-02
  0.45492262    
  0.19355179    
 -0.60107243    
 -0.22391549    
  0.32649419    
  0.24790415    
 -0.31411546    
  0.36703762    
 -0.38809118    
  0.32643503    
 -0.23917057    
 -0.14031902    
  3.46490741E-02
 -0.46938473    
 -0.12648402    
  0.67041886    
 -0.11240966    
  0.38707629    
 -0.16072224    
  7.41078556E-02
 -0.48342669    
  0.32370517    
 -0.18008924    
  7.09974095E-02
  0.11188111    
  0.44103655    
 -0.36077979    
  0.28252727    
 -0.48720518    
  0.17599231    
 -0.22446738    
  0.83204484    
 -0.99729449    
  0.34646657    
 -0.11709282    
 -9.43791047E-02
 -1.02917422E-02
 -0.22314364    
 -0.24824056    
  0.21760347    
 -1.34228664E-02
  0.21772352    
 -0.30228087    
  0.64802694    
 -0.36772469    
 -4.93458770E-02
  0.32585478    
  0.42768824    
 -0.53742790    
  0.62504959    
 -0.76261950    
  0.43848711    
  1.83912683E-02
 -0.20117718    
  7.76828229E-02
 -6.38514832E-02
  1.09290946E-02
  0.41627601    
 -0.41627601    
  8.33816752E-02
 -2.02025697E-02
 -0.11618982    
  4.20819335E-02
  4.56456989E-02
 -4.56455201E-02
 -0.29503489    
 -0.15108046    
 -0.20401439    
  0.35877800    
  0.30770111    
 -0.15145142    
  0.11848184    
  0.11093163    
 -0.33198255    
  0.33447912    
 -0.32753477    
 -0.83014488    
 -7.41077811E-02
   1.3246009    
 -0.12576951    
  0.18532406    
  2.13923678E-03
 -0.63907987    
 -9.32878330E-02
  0.10536060    
  0.72658217    
 -0.51147062    
  0.78404897    
 -0.56737787    
 -0.29725131    
  8.70115608E-02
  0.62518376    
 -0.67445493    
 -4.82853614E-02
  0.51786792    
 -0.40757272    
  0.69314706    
 -0.24838032    
 -0.43845758    
 -0.23262243    
  0.43927848    
 -0.16961479    
 -0.41459739    
  0.15676852    
  0.23017743    
  7.49977604E-02
  3.12968381E-02
  3.03471796E-02
 -0.37074849    
  0.45413035    
 -0.39304250    
  0.44658336    
 -7.11955950E-02
 -0.51848829    
  0.62232131    
 -0.43573502    
  7.06734788E-03
  0.11307734    
 -0.10256938    
  2.74932627E-02
  7.82157183E-02
  0.42921445    
 -0.22059567    
 -0.15372647    
 -0.44018582    
 -0.94908071    
   1.9577445    
 -0.53348941    
 -0.12497225    
  2.24727541E-02
 -3.22609954E-02
  8.48229975E-02
  0.80556089    
 -0.51037711    
 -0.22820096    
  0.25475141    
 -0.11805581    
 -0.67609435    
  0.90169197    
 -9.02251825E-02
 -0.18834838    
 -0.28941071    
 -0.31931928    
  0.34662473    
  0.12039816    
 -4.26895507E-02
 -7.43476376E-02
 -0.14413404    
  0.43097672    
 -5.05062984E-03
 -6.53825924E-02
 -8.45573694E-02
  0.20173980    
 -0.12805207    
 -0.19220653    
 -6.14525974E-02
  0.42866820    
 -3.50091867E-02
  2.57928222E-02
  0.14217432    
 -0.23171443    
  0.14579761    
 -0.15087368    
 -7.66557604E-02
  0.13353156    
 -0.11179145    
  9.72632989E-02
  0.16799162    
 -0.26525506    
 -0.39743283    
  0.27763185    
  0.37051785    
 -0.37051797    
  0.45088255    
 -0.47853425    
  0.17397963    
  0.29485524    
 -0.52324820    
  0.72232288    
 -0.91389728    
  4.67011072E-02
 -0.23461579    
 -2.92704869E-02
 -4.55776304E-02
  0.56625545    
 -0.38220832    
  0.83926052    
 -0.36441970    
 -0.25169754    
 -2.79737078E-02
  0.25524679    
  0.18962096    
 -0.24323024    
  0.10449035    
 -4.54018004E-02
  0.34347329    
 -0.12580933    
 -0.14141177    
 -0.34409630    
  9.85516161E-02
  0.46716779    
 -0.45111617    
  0.48305511    
  2.52195243E-02
 -0.36878973    
 -4.24390733E-02
 -8.70836712E-03
  0.57079834    
 -0.55920410    
  7.49310702E-02
 -2.43582223E-02
 -5.49437292E-03
 -8.62601697E-02
 -0.14866048    
 -0.11821864    
  0.43508723    
  0.16137636    
 -0.64466554    
  0.53280461    
 -0.72256130    
  0.10386682    
   1.0574164    
 -0.42910686    
 -0.11390302    
  0.13051079    
 -0.17155595    
 -6.93919733E-02
 -0.26596352    
 -4.39190716E-02
  0.40682474    
  8.08782801E-02
 -0.28851768    
   1.1768523    
  -1.2460843    
  0.47134683    
 -0.23609065    
  0.10734166    
 -0.21175803    
  3.70413885E-02
 -0.58960664    
  0.13284811    
 -0.23638867    
 -0.59508598    
  0.74663591    
  0.50140625    
  0.20724517    
 -0.83624822    
  0.19797738    
  0.74746984    
 -4.46606055E-02
 -8.26504976E-02
 -0.16113780    
   1.0986121    
  -1.0833914    
  0.32693189    
  0.36772496    
 -0.28016886    
 -4.69956025E-02
  0.10515142    
 -0.57431829    
  6.16080090E-02
 -0.21687393    
 -0.16989897    
  0.19687563    
  -1.0078058    
   1.4094615    
 -5.10205049E-03
 -9.65895653E-02
 -4.02353145E-02
 -0.11485481    
  0.25932309    
  0.44851816    
 -0.43090770    
  0.27323905    
 -0.15351827    
 -0.56460607    
  0.43233824    
 -0.35020244    
  0.67688656    
 -0.18122923    
 -0.48851439    
  0.42775357    
 -4.26605754E-02
 -8.85535106E-02
 -0.84729779    
  0.99004608    
 -0.29074505    
  0.40136650    
 -0.23242687    
  0.17103183    
 -2.87947487E-02
 -0.22595629    
 -0.17167404    
  0.31571358    
 -0.33940315    
  0.62219542    
 -0.14197016    
 -0.14326371    
 -0.38250339    
  0.38738152    
 -0.29828158    
  9.67992395E-02
 -6.45386204E-02
  0.21100654    
 -0.53862923    
 -0.23199309    
   1.1922375    
 -0.55038369    
  5.83076151E-03
 -0.44247881    
 -0.14588915    
  0.15937246    
 -8.86360854E-02
  5.68871386E-02
  0.43423295    
 -0.12715505    
 -0.14964092    
  0.31199044    
  0.17169850    
  0.18957655    
 -3.47329974E-02
 -0.60371321    
  0.61816120    
 -0.15962999    
  0.34943742    
 -0.35425651    
 -7.52233863E-02
 -0.73570675    
  0.59919453    
  0.12866904    
  0.19923802    
 -0.26991940    
 -8.48654099E-03
  0.17662342    
 -0.22612441    
 -0.26895308    
  0.19461538    
 -0.13032112    
  0.26264620    
 -5.79874851E-02
 -8.99575837E-03
  0.31954840    
  0.13106678    
 -0.46885285    
 -0.37525150    
  0.96508104    
 -0.28090224    
  9.85809937E-02
 -0.64144593    
  0.79792631    
  -1.1804017    
  0.51649147    
  1.68072022E-02
  0.44895038    
  3.96296121E-02
 -0.41781110    
  0.11709245    
  9.22921002E-02
  0.43768600    
 -0.27958488    
  8.64734501E-02
 -0.22215763    
 -7.41650630E-03
  5.55029809E-02
 -0.62509376    
 -0.19823696    
  0.73503834    
 -0.34212902    
 -0.38227060    
  0.38227069    
  0.40906879    
 -0.58634895    
  0.44214049    
  0.12483731    
  4.87815542E-03
 -0.12419023    
 -0.22107968    
  2.37702187E-02
  0.36901474    
  0.30207887    
 -0.68121171    
 -2.74933539E-02
  0.25671986    
 -0.24287891    
  4.37043980E-02
 -0.11860565    
 -0.33056393    
  0.12576948    
  0.50077546    
  2.17992347E-02
 -2.69889249E-03
 -8.14135373E-03
 -0.16878958    
  0.67030758    
 -0.45884523    
 -3.45318206E-02
  0.24559228    
 -0.28135976    
  0.55681068    
 -0.70769888    
  0.39564505    
 -0.26455978    
  7.69609287E-02
 -3.22610065E-02
  0.11595998    
 -0.34183922    
  0.49703237    
 -0.52129692    
 -0.38979912    
  0.94388568    
 -0.54709393    
  0.18406227    
 -0.22314352    
  0.11939196    
  0.35151711    
 -0.65323055    
  0.50472027    
  0.62808341    
 -0.58192176    
 -5.40673323E-02
 -2.95325425E-02
 -0.12770958    
  0.35574573    
 -0.11968277    
  8.43592808E-02
 -0.18727764    
 -0.26182222    
  0.30426902    
 -0.72213465    
 -4.37225811E-02
  0.63269734    
 -9.32352841E-02
  6.92099556E-02
 -9.16056801E-03
  0.27921084    
 -0.20817505    
 -6.18754551E-02
 -0.34073645    
 -0.66782933    
   1.2598805    
  0.26979271    
 -0.63358474    
  0.29783455    
 -0.33950698    
  0.35950771    
 -0.33498821    
  0.39269635    
 -0.11895195    
  0.23569582    
 -0.10744161    
 -0.37469333    
 -0.12921178    
  0.96343750    
 -0.46184969    
 -0.27614769    
  3.05340183E-03
  0.24724099    
 -0.36350071    
  0.91629094    
 -0.63720727    
  0.23242652    
 -0.31052852    
 -0.30558175    
  0.63844585    
 -0.36416119    
  -1.0342544    
  0.53492308    
  0.62670219    
 -0.28683412    
  0.44642270    
 -0.20647191    
 -0.20334090    
  0.39451221    
 -0.42100370    
 -0.16766453    
  0.38136756    
  7.31396675E-02
 -5.43470085E-02
 -0.33487785    
  0.34545985    
  0.60661411    
  -1.0133958    
 -0.23507206    
  0.55675465    
  0.15128146    
 -0.42662314    
  0.40420648    
  0.23863986    
 -0.49899113    
  4.16059755E-02
 -9.53102335E-02
  2.04786696E-02
  4.29817624E-02
  0.19624799    
 -0.45312583    
  0.29185748    
  0.18232159    
 -0.16989896    
  0.13815030    
 -0.14745288    
 -0.10848060    
  0.40314776    
  3.64505239E-02
 -7.66925663E-02
 -0.40184826    
 -0.11462906    
  0.14310084    
  0.61849928    
  0.21669582    
 -0.44981313    
 -0.33076051    
 -0.14258991    
 -0.33341175    
  0.18499188    
  0.16362964    
  7.97521770E-02
  0.16651800    
 -5.91696613E-03
  2.34615523E-02
  0.28332478    
  0.23443319    
 -0.41065988    
 -9.27095115E-02
 -0.14750634    
  0.11261871    
 -0.23205869    
  0.62362123    
 -0.18152180    
  2.36979313E-02
 -0.15688644    
  0.64545226    
 -0.30507380    
 -0.39963436    
  0.33730254    
 -0.23514454    
 -0.10506897    
 -0.21732955    
  0.36353543    
  0.24260047    
 -0.21037953    
  4.52999957E-02
 -0.10561967    
 -0.34270918    
  0.73250824    
 -0.64185381    
 -0.62860864    
   1.0902438    
 -0.13955182    
  4.81945090E-03
 -0.36772472    
 -0.28306335    
  3.17485370E-02
  0.73895675    
 -0.23980613    
 -0.34627628    
  0.33811277    
 -1.37554649E-02
  0.65359390    
 -0.92934376    
 -0.24715225    
 -0.11370245    
 -3.73376496E-02
  2.19625473E-08
   1.1736255    
  -1.0132829    
  4.52566817E-02
  0.20348272    
  0.13172457    
  0.18705736    
 -5.94771355E-02
  8.32161214E-03
 -0.30439541    
  0.28486934    
 -0.23732832    
  0.53062809    
 -0.39709681    
  0.10379700    
 -0.21263579    
  0.90999913    
 -0.16260152    
 -0.31556997    
 -0.18867669    
  5.44962846E-03
 -0.15868995    
  0.49865007    
 -0.15899783    
 -0.28090221    
 -9.04972013E-03
  0.54302895    
 -0.47282439    
  0.28979838    
 -0.21106063    
 -9.29629654E-02
  0.14881526    
  0.33823454    
 -0.38111621    
  3.54465134E-02
 -0.14712739    
 -7.47733861E-02
  0.15237460    
 -2.15643737E-02
  0.13011961    
  0.10008337    
 -0.41525325    
 -0.63890755    
 -0.33647218    
   1.0358114    
  0.42784652    
 -0.30050707    
 -4.72965017E-02
  0.14310095    
 -0.36197984    
  0.31393018    
  8.20335150E-02
 -3.59804879E-08
 -0.25404552    
 -7.33983740E-02
 -6.14525974E-02
  0.18583649    
 -0.18232155    
  0.30851603    
 -0.17717995    
 -0.34574583    
  0.31449324    
  0.52594888    
 -0.18269670    
 -0.26687893    
 -0.36511371    
  0.38260707    
 -0.50410450    
  8.70113522E-02
  0.28108117    
 -0.25938866    
  0.87689817    
 -0.94344151    
  7.93368369E-02
 -0.12629357    
  0.54299515    
 -0.23862576    
  0.76497281    
 -0.47995386    
 -0.26744401    
  0.29635504    
 -0.31748259    
 -0.18731631    
  4.61296104E-02
 -0.60681933    
  0.66647887    
  0.38859269    
  2.58413702E-02
 -0.13937937    
 -5.73310852E-02
 -0.57054490    
  0.46587417    
  0.52452463    
 -2.06192285E-02
 -0.27115291    
  5.06099239E-02
  0.19308607    
 -0.32624611    
  0.51674294    
 -0.26147974    
 -0.10919908    
  -1.0461657    
 -8.36991519E-02
   1.3743180    
 -0.43294781    
  0.16514724    
 -0.18074779    
 -5.82688227E-02
  3.92208919E-02
  0.16235846    
 -0.94251698    
  0.91208625    
 -2.27283146E-02
  0.24362224    
 -0.44333538    
  0.27975607    
 -4.61410806E-02
  0.13491924    
 -4.21376973E-02
 -0.42980969    
 -0.34506941    
  0.68209743    
 -0.24774925    
  0.86143219    
 -0.66205662    
  0.77833456    
 -0.52024049    
  8.21196213E-02
 -0.49096864    
 -1.70944892E-02
 -0.31802279    
 -8.40001032E-02
  0.32312906    
 -0.27286696    
  1.94182489E-02
 -5.94232827E-02
  2.02027727E-02
 -8.88313577E-02
  0.34347329    
 -0.21062532    
  0.47477677    
  0.19415602    
  0.23095609    
 -0.35057926    
  0.17909363    
 -5.70224598E-02
 -0.33696115    
  0.65118283    
 -0.81048405    
  6.97959065E-02
  8.60744938E-02
  0.27471149    
 -0.27815413    
 -2.79737078E-02
  0.46065155    
 -0.34998605    
 -0.19574462    
  0.35937402    
  9.26113203E-02
  0.65304154    
 -0.59342909    
 -0.11000102    
 -2.61794385E-02
  0.11276013    
  5.53135946E-02
 -0.20591597    
 -9.83451307E-02
  0.24657531    
 -0.34890059    
  0.10536063    
 -0.15364587    
 -0.23827517    
  0.33903164    
 -0.19712710    
 -0.27607632    
  0.10227892    
 -7.69609734E-02
  0.53062826    
  0.70338869    
 -0.78613085    
  0.27482009    
 -0.22496565    
  7.32392743E-02
 -9.47455242E-02
  0.13624510    
  0.12707424    
  0.47089812    
 -0.59797251    
 -5.57246208E-02
  1.42251058E-02
  1.95809547E-02
  7.72689879E-02
  0.19716808    
 -0.56860352    
  0.42873612    
 -0.17990310    
 -0.11344474    
 -0.43679488    
  0.57316315    
 -0.16268550    
 -8.33815709E-02
 -0.34228608    
 -0.24116217    
  0.64321983    
  0.56205064    
 -0.37575531    
 -0.15935765    
  0.24872698    
 -7.25151300E-02
  6.99208677E-02
  0.36932173    
 -0.24492280    
 -0.14805298    
 -0.49150980    
  9.92551297E-02
  0.79594535    
 -0.20205308    
 -0.22314353    
  0.18999150    
  -1.2382621    
  0.62498462    
  0.90376431    
 -0.84338397    
  0.59900808    
 -9.10653455E-08
 -0.23068246    
 -0.27159578    
  0.21316496    
  0.32494459    
 -0.42111507    
  0.19174081    
 -0.67252773    
  0.24334635    
  0.49713239    
  0.10389958    
 -0.20898964    
  0.21772353    
 -0.92721981    
  -1.2150226    
   2.1992798    
 -0.17699693    
 -0.18232153    
 -7.95526281E-02
   1.0121799    
  -1.0026711    
  0.30022126    
  5.01244888E-02
  6.45385832E-02
 -0.24953026    
  8.45575854E-02
  0.24885435    
 -0.60517842    
 -2.48680059E-02
  0.76429611    
 -0.56887138    
 -0.20991771    
 -8.76750126E-02
  0.23028913    
  0.71350801    
 -0.79936945    
 -0.37156349    
 -0.17435354    
  3.50912549E-02
 -2.32568458E-02
  0.82003880    
 -0.57594025    
  0.55763888    
  3.45415962E-08
 -0.15063903    
  0.46500662    
 -0.20927082    
 -0.59589553    
  0.60535187    
 -0.26826376    
  0.33206674    
 -0.41879863    
  0.64502811    
 -0.49568254    
 -0.26670873    
 -0.18610218    
  9.72328422E-08
  0.49525031    
 -0.26125678    
  -1.0843261    
   1.1056796    
 -0.47849017    
 -0.39979929    
  0.46042404    
 -0.16851373    
  0.45485768    
  0.58734018    
 -0.38448158    
  0.56382263    
 -0.33609939    
 -0.16729139    
  0.34612569    
 -0.45011517    
 -0.22571544    
  0.24269381    
 -0.61855829    
 -0.42121360    
  0.55004632    
   1.3682756    
 -0.61385798    
  0.12835014    
  9.91374947E-08
 -0.28768197    
 -0.73649776    
  0.17384705    
   1.0193082    
 -0.54863966    
  0.38645950    
 -0.16398050    
 -0.18658577    
  0.37509412    
 -0.18585195    
  0.14997394    
  5.55083491E-02
  1.92520302E-02
 -0.39178792    
  0.51145220    
 -0.58291125    
  0.26210511    
 -0.53530228    
 -2.23721582E-02
  0.58325160    
 -0.36101329    
  0.52806765    
 -0.48204163    
 -0.20684102    
  0.26399961    
 -0.26399943    
 -6.14226721E-02
 -2.28842292E-02
 -0.13353151    
  0.70628774    
 -0.27815413    
 -0.16049248    
  0.52369797    
  0.13652427    
 -0.35846972    
  0.13427974    
 -0.49009931    
  0.40546533    
 -0.25498417    
  0.64802694    
 -0.49492723    
 -0.70904559    
  0.68993682    
  0.26409426    
 -9.03838947E-02
  0.10994451    
 -0.47437152    
 -0.12412596    
 -7.78426081E-02
  0.14595401    
  0.34758005    
 -0.33531013    
  0.64099789    
 -0.15236792    
 -0.65162718    
 -0.42235324    
   1.2003165    
 -8.83005746E-03
 -0.34314629    
  0.29778722    
 -0.21966921    
 -0.43479288    
  0.13353141    
  0.19782592    
 -3.25763822E-02
  0.24021557    
 -1.83972977E-02
 -0.18285219    
 -0.24813461    
  0.64507121    
 -0.27986130    
 -0.38582906    
 -0.15276283    
   1.3080705    
 -0.78087455    
 -7.74196610E-02
  0.73111671    
 -0.81167567    
 -1.35135651E-02
 -1.71531085E-02
  0.33992669    
 -0.29262045    
  0.43900004    
 -5.69079779E-02
 -0.19867072    
 -0.51265860    
 -7.12888688E-02
 -0.32959917    
  0.74324101    
 -8.84929672E-02
 -0.66854131    
 -0.11000104    
  0.71613681    
 -0.23361483    
  9.52388719E-03
 -5.85532151E-02
  0.38001832    
  0.11969031    
 -0.37247851    
 -0.14753523    
  0.52911872    
  0.14852421    
 -3.17487381E-02
 -0.21845011    
  0.16602437    
  0.21346511    
 -0.30538180    
  0.59019929    
  8.25549215E-02
 -0.72699422    
 -0.26499048    
  4.18469496E-02
  0.38893589    
  8.77056867E-02
 -0.39786041    
 -3.07716429E-02
  0.57731533    
  2.16927342E-02
 -0.13291845    
 -7.63730928E-02
 -0.22116147    
  0.24984637    
 -0.36515731    
 -9.71635878E-02
 -0.13996585    
  0.31203100    
 -0.10116922    
  0.93362999    
 -0.46791318    
 -0.19432643    
  0.39282519    
 -0.30412433    
  2.64889747E-03
 -0.18232165    
  6.32895716E-03
  0.12163144    
  4.63931486E-02
  7.44887516E-02
  0.15131797    
 -0.63930398    
  -1.0025692    
   1.1895843    
 -0.71001083    
 -0.34604153    
   1.4286534    
 -0.32365155    
 -0.52903700    
  0.87771863    
 -4.50452650E-03
 -0.48044157    
  0.38332376    
  7.43508805E-03
 -0.33746040    
  0.55017948    
  -1.0236492    
 -0.24419682    
 -1.42858988E-02
   1.1246490    
 -0.11108843    
  1.81119572E-02
 -0.10536030    
 -1.43473390E-02
 -0.62069213    
  0.33493516    
  0.56400174    
  1.52010806E-02
 -0.42945775    
  0.61034131    
 -0.30217499    
 -0.28849354    
 -0.83975089    
   1.6018908    
 -0.61730897    
 -9.72784683E-02
  0.28845590    
 -0.18557487    
 -5.60212787E-03
  1.39471376E-02
 -0.15553674    
 -4.97613549E-02
 -0.23254141    
  0.58444297    
  0.36477616    
  4.38739285E-02
 -0.37339342    
 -0.34715259    
  7.24726021E-02
 -0.49275309    
  0.29881406    
  0.28675905    
 -8.96805403E-08
  0.26385489    
 -0.48285183    
  2.04786696E-02
  0.11477532    
  0.10836820    
  0.78968495    
  -1.0973860    
  0.36034489    
 -0.62860852    
  0.26088396    
  0.23638877    
 -0.30935764    
  8.40188563E-02
  0.23696709    
 -0.18001212    
  7.33661354E-02
  0.17910090    
  0.43373534    
 -0.35866806    
 -0.17983112    
  0.32575393    
 -0.15594824    
 -1.26743028E-02
 -0.17520414    
 -0.23922972    
 -8.87680426E-02
 -0.57022011    
  0.71893144    
 -3.70410644E-02
  0.46764252    
 -0.28847060    
  9.61702466E-02
 -5.59791513E-02
  3.57180797E-02
  0.28328657    
  7.42651075E-02
  0.15327388    
 -0.29590273    
  0.23626441    
 -0.50217271    
 -0.30318621    
 -0.14792007    
  0.65874583    
 -0.22941296    
 -8.52973834E-02
  0.14924641    
  1.46413911E-02
 -4.76280861E-02
  0.21333978    
 -3.25434394E-02
  3.50037701E-02
  6.65328056E-02
 -0.12210277    
 -0.40806589    
  3.45525891E-02
  0.47939321    
 -0.25398842    
  0.13240127    
 -0.39627263    
  0.22078803    
 -0.21297531    
 -9.37547758E-02
  0.39688131    
  0.19516987    
 -0.23922952    
 -0.27475291    
 -0.12621777    
  0.68413824    
 -0.42834935    
  6.06246479E-02
 -0.15143105    
  0.22390367    
  0.44810909    
  5.10992520E-02
 -0.33942875    
 -0.28251421    
  0.39741457    
  0.13583814    
 -0.44767433    
 -0.43102568    
 -0.17458446    
  0.55713522    
   1.1172020    
 -0.91142714    
  5.76076582E-02
 -2.31670253E-02
 -0.25354907    
  0.68472242    
 -0.68808377    
  2.32955255E-02
 -0.22808984    
  0.52477753    
 -0.40058696    
  0.41755733    
  0.13892524    
  6.87139109E-02
  0.18167020    
 -0.68665373    
  0.10146946    
  0.15415049    
 -5.40673323E-02
 -0.31812298    
  0.10681403    
 -0.23052356    
  0.50835335    
  0.11005248    
 -0.15822409    
 -0.28336248    
  0.19658703    
  4.16149050E-02
 -0.17798325    
  3.82212549E-02
  0.13704066    
  0.18368320    
 -0.21974784    
  0.13211787    
 -0.26807365    
  0.34659189    
 -1.38249686E-02
 -6.96562380E-02
 -3.03051434E-02
  5.00104129E-02
  1.69291403E-02
 -0.66244835    
  0.38826355    
 -0.24144906    
  1.98815465E-02
  0.25262612    
 -0.70855594    
  0.93231088    
  -1.1539029    
  0.62082660    
  0.66354662    
  0.17658272    
 -6.88642859E-02
 -0.52505624    
  0.44693843    
 -0.33024162    
  2.57526115E-02
  9.42822620E-02
 -0.30758733    
 -0.54400420    
   1.0449913    
 -0.58863437    
 -0.34259787    
  0.41260812    
  0.39712679    
 -3.65447812E-02
 -0.13815013    
  8.98563638E-02
  0.17622665    
 -0.18144844    
  0.49072993    
 -0.72241765    
  0.15838519    
  2.22851913E-02
 -0.29598078    
 -3.39015983E-02
 -0.55388504    
  0.75768572    
  8.67510289E-02
 -0.22386016    
 -3.27897295E-02
  0.63990271    
 -0.57536411    
  0.17185025    
  0.34933805    
 -0.16799174    
 -0.23233177    
  0.17718002    
 -2.87600849E-02
  0.25807005    
  9.38189849E-02
 -0.50648189    
  0.16514724    
 -0.20622711    
  0.10115811    
 -0.17476992    
  0.16598515    
 -0.23052357    
  3.63675095E-02
  0.31585297    
 -0.38996074    
  0.19189091    
  0.20067061    
 -0.10969885    
 -5.05308434E-02
  0.27309462    
 -0.16347490    
  8.16330872E-03
 -0.47707462    
  0.45515588    
  0.19789687    
 -0.12835015    
 -8.34938362E-02
 -0.11602914    
 -0.23744076    
  0.47499093    
  0.22015405    
 -0.37596461    
  0.78342372    
 -0.86516362    
   1.0187448    
 -0.91117865    
  0.47916833    
 -0.29119682    
 -0.20511465    
  0.24198525    
 -0.13806662    
 -0.43579063    
 -0.14217442    
 -9.20748040E-02
 -0.47918284    
   1.4205374    
 -0.29763231    
  9.40972492E-02
 -0.36853418    
  0.30075407    
  0.11749450    
 -0.10973252    
 -0.95036995    
  0.53454214    
  0.37371638    
 -0.15057282    
 -3.49797793E-02
  0.64168352    
 -0.59428120    
  9.69920978E-02
 -0.48410815    
  9.94339958E-02
 -2.07909551E-02
 -0.14439458    
  0.68339103    
 -0.61310434    
 -0.34830651    
  0.70588607    
 -0.35306469    
  0.44664732    
  0.65346521    
 -0.78905731    
  0.16119805    
 -0.33366716    
 -7.32035264E-02
  0.53335464    
  2.47229845E-03
 -0.29677665    
  0.30660501    
 -0.43398511    
 -7.57578108E-03
  0.90019226    
 -0.54542017    
  0.26543629    
 -0.40240210    
  0.13161823    
  0.11390303    
 -0.45953223    
  0.12449464    
 -0.28879768    
 -7.41078109E-02
  0.23841111    
  3.78093077E-03
  0.19171116    
  3.96998897E-02
 -2.11806092E-02
  0.19900104    
 -0.23005982    
  0.19174081    
  4.08220626E-02
 -0.12499660    
  3.88935953E-02
 -0.23203869    
  0.10742033    
 -0.15672579    
 -0.65420413    
   1.2143354    
 -0.44757661    
  0.10115811    
 -0.29255298    
  0.44628718    
 -0.10258668    
 -0.52290213    
  -1.3769919    
   1.8887516    
 -7.26010054E-02
 -0.22163887    
  0.44478205    
 -0.36531800    
  0.65420443    
 -0.34335497    
 -0.33190238    
  0.75168383    
 -0.15722114    
 -0.72698116    
  0.45675862    
 -0.14014652    
 -9.91524607E-02
 -3.98722701E-02
  0.36039698    
 -0.17807515    
 -0.13595569    
  0.11886114    
  3.66753899E-02
 -0.27574977    
 -0.45983639    
 -0.24063672    
  0.30770111    
  3.71395797E-02
  8.00428689E-02
 -0.10642941    
  0.16705422    
  0.99375451    
 -0.70155752    
  0.40321031    
 -0.42024660    
 -0.31673682    
   1.0319750    
  3.95439491E-02
 -0.42175189    
 -0.12581994    
  0.39986300    
 -0.29645953    
  3.95112336E-02
  7.01221600E-02
 -0.48776770    
  0.44628716    
 -0.41018194    
 -6.21770360E-02
  -1.0579412    
   1.4392166    
  8.16277191E-02
 -0.29642943    
  0.40012622    
 -0.42930159    
  0.55584949    
 -0.33270577    
 -5.27716801E-03
  0.20499028    
 -0.42615184    
  0.77090257    
 -0.76432359    
  0.22248779    
  4.11369354E-02
  0.73869371    
  -1.0288975    
  0.21435082    
  0.12260249    
 -0.19295485    
 -2.36001406E-02
 -0.17934106    
  0.70556962    
 -0.51141369    
  0.21842672    
 -4.34850007E-02
 -0.29677665    
  0.12770046    
  0.37979746    
  0.12751350    
 -0.50147992    
 -0.34758011    
  0.16642056    
  0.35667494    
 -9.19013098E-02
 -0.14043041    
  0.23476812    
 -0.22863284    
  0.51265883    
 -0.14988613    
 -0.19948944    
  0.17362587    
 -0.26323792    
 -0.40404552    
 -0.25009951    
  0.26697716    
 -0.14374471    
 -0.34228605    
  0.51895589    
  0.15357219    
 -0.48117679    
  0.72084963    
  0.48087344    
 -0.30357346    
 -0.37615064    
  0.18786153    
 -0.22521755    
  0.33498809    
 -0.22997390    
 -0.27837959    
 -0.13647498    
  0.47235936    
 -1.78046040E-02
  0.15756656    
 -0.13389683    
  0.40351391    
 -0.40351388    
  2.02612840E-02
 -0.26408473    
  0.27264428    
  6.32949620E-02
 -0.16802444    
  0.22755033    
 -3.32087502E-02
 -5.33457585E-02
 -0.24390532    
  0.11232923    
  8.96120518E-02
  0.14842023    
 -0.40423420    
  0.22682682    
 -0.28768203    
  0.22705749    
  6.23039575E-03
 -9.09716263E-02
  0.25659147    
 -0.16873027    
  0.49575934    
 -0.30877599    
  0.24208438    
 -1.43004488E-02
 -0.38711587    
  0.11980116    
  0.17015119    
 -0.71840698    
  0.61832321    
  7.49043794E-03
  0.48818326    
 -0.62384880    
  0.11556456    
 -6.28477409E-02
  8.04583281E-02
 -0.58231556    
  0.22670873    
 -0.21340455    
  0.38018477    
 -0.61774892    
 -0.17675044    
  0.55388504    
  0.31041044    
  -1.0466169    
  0.28968009    
 -0.33887050    
   1.3345587    
 -0.29359904    
 -0.12298945    
 -9.49745178E-02
  0.36914316    
  1.38358956E-07
 -1.54245896E-02
  8.91679525E-02
 -4.35905382E-02
  0.10114373    
 -0.25901410    
  0.52464253    
 -0.49606919    
 -0.25534657    
  0.38464367    
 -0.13211785    
  8.91276523E-02
 -0.29199803    
  0.37857863    
 -0.12611149    
  0.44240853    
 -0.55315983    
 -8.78308490E-02
 -8.19569975E-02
  0.11421787    
  9.09718424E-02
  0.17261273    
 -0.14968921    
  0.42695132    
 -0.11963312    
 -0.21536154    
 -0.44903624    
  0.55206883    
 -1.40845776E-02
  0.29826418    
 -0.91191435    
  0.35010341    
  0.27995989    
 -0.16388763    
  9.65545028E-02
  0.15201640    
 -2.15990935E-02
 -0.34304377    
  0.14842007    
 -0.18285219    
 -0.12177181    
  6.27384782E-02
  0.38728300    
  0.19145413    
 -0.58551633    
  6.26236573E-02
 -0.20886874    
 -0.13917142    
  5.71586117E-02
 -0.36157110    
  0.30441263    
 -7.51527324E-02
  0.75233603    
  -1.0383935    
  5.06438129E-02
   1.0544411    
 -0.26150417    
  0.15972161    
  -1.0098168    
  0.29257205    
  0.67095137    
 -0.53437579    
  0.20337501    
  0.49824673    
  0.34008253    
 -0.58508760    
 -1.90482084E-02
 -0.41235685    
   1.2257262    
 -0.97073030    
 -5.96204698E-02
  0.25207263    
 -0.61903900    
 -0.50102162    
   1.5963445    
 -0.34242058    
 -0.47885928    
 -0.59681594    
  0.83851308    
  0.12689163    
  0.36132753    
 -0.71136260    
  0.21724367    
  4.34220582E-02
  0.17853726    
 -0.15612744    
 -0.65776932    
 -0.14351220    
  0.62613636    
 -0.83853537    
  0.56288201    
 -0.29058498    
 -4.15488891E-02
 -6.89929798E-02
  0.76516569    
 -9.83358175E-02
  0.43394479    
 -0.36628607    
 -0.27837959    
  0.23052369    
  0.17081788    
 -0.34532675    
 -0.16000414    
 -8.08041394E-02
  4.83187586E-02
 -2.87101828E-02
  0.38585654    
  0.25752917    
 -0.28768191    
  0.34950653    
  7.80974361E-08
  6.94723874E-02
 -0.12620781    
 -0.31686890    
  0.15464810    
  0.26351190    
  8.77754316E-02
 -0.39397687    
 -0.37327829    
 -2.75248084E-02
 -0.15570225    
  4.77543101E-02
 -0.33543646    
   1.0155458    
 -0.31878167    
  0.47180721    
 -0.26687893    
  0.14994003    
  0.22970426    
 -0.64406967    
 -0.41702610    
 -0.65885800    
   1.3664356    
  6.65064827E-02
 -0.64857864    
  0.38648245    
  0.55712390    
 -0.46403357    
  0.14183034    
 -0.22107968    
  7.92492703E-02
  0.90800226    
 -0.96348166    
 -0.23750782    
 -0.17131838    
 -0.13497533    
  0.45251048    
 -0.12100507    
 -0.33730263    
  0.34144339    
  0.36899531    
  0.46821630    
 -0.63917398    
  9.68500376E-02
  4.21750322E-02
 -0.10241498    
 -7.81383216E-02
  1.40351048E-02
 -0.29350635    
  0.27237877    
  0.91984332    
 -0.75005513    
 -0.17335302    
  0.20585190    
  5.10023423E-02
 -0.46669409    
  0.45558321    
 -0.11534191    
  0.34849116    
 -3.83361876E-02
 -8.88939276E-02
 -0.28266945    
  0.81093031    
 -0.51577604    
  0.25873098    
 -0.51787478    
 -0.23040447    
 -0.58940732    
  0.65596825    
  0.46192178    
  9.33556184E-02
  6.52175471E-02
 -0.16335782    
 -0.14698212    
  8.29894934E-03
 -0.55206859    
  0.58459187    
  0.17563258    
 -0.24177216    
 -9.24651846E-02
 -0.13710923    
  0.15568540    
 -0.31462690    
  0.32378703    
 -0.16126828    
  0.21164928    
  0.11198580    
 -0.37117589    
  0.35292259    
 -0.30538177    
  0.11141382    
  0.42340732    
 -0.13892531    
  0.10054128    
 -0.22314353    
 -0.16187951    
  0.49407268    
 -0.38520384    
  0.18518268    
 -8.18301439E-02
  0.44183290    
 -0.56837499    
  7.07507133E-02
  0.24796948    
 -0.19476552    
 -5.19478368E-03
 -0.23033091    
  0.91300666    
 -0.75278521    
  0.85761952    
 -0.68371296    
 -0.46345213    
 -0.54756188    
   1.2026815    
 -0.43796411    
 -3.00771673E-03
 -0.22540493    
  0.54932040    
 -0.41202253    
 -0.12977889    
  0.55047858    
 -0.51010591    
  3.53394151E-02
 -0.10613246    
  0.26917216    
  0.16296111    
 -0.25238916    
  0.18768355    
 -0.24408336    
  0.16915210    
  0.31609288    
 -0.23052377    
  0.71538484    
 -0.69185448    
  0.36951196    
 -0.62749302    
 -0.66349107    
  0.27131498    
  0.54105699    
  0.28190175    
 -0.14729019    
 -0.15205380    
 -0.17589045    
 -6.87430054E-02
 -0.12341676    
  0.15656909    
 -0.32709596    
   1.1460458    
 -0.49131560    
  8.98358971E-02
 -5.89852706E-02
 -0.21683419    
  0.58883446    
 -0.39504847    
 -1.56661272E-02
 -0.20683004    
  0.14998096    
 -0.18959013    
  0.13815033    
  0.22020674    
  7.69610852E-02
  8.55579823E-02
 -0.32020512    
  0.16238132    
 -8.55220333E-02
  0.16430296    
 -0.50077540    
 -0.22761787    
  0.46494621    
  0.11433432    
 -7.56635470E-03
  0.68296897    
 -0.54375744    
 -5.43121211E-02
 -4.51918989E-02
 -0.36610404    
  7.76105002E-02
 -6.71392530E-02
  9.27815959E-02
  0.38198504    
 -0.46097305    
  0.25814030    
 -5.15719578E-02
 -0.12442079    
 -8.90209079E-02
  0.26765531    
  0.27506974    
 -0.15348306    
 -0.33881155    
  0.48222384    
 -0.22112119    
 -0.25782907    
  2.68317990E-08
  7.85332024E-02
  0.21890490    
  8.15352648E-02
  0.32231048    
 -0.74128908    
 -0.20294079    
  9.90911126E-02
  0.39407989    
 -0.19925822    
  0.52806741    
  1.09291123E-02
 -0.33973834    
  8.76475424E-02
 -0.12392068    
 -8.24641809E-02
 -0.15128936    
  0.26492509    
  0.40971851    
 -0.37701142    
 -5.86153083E-02
 -4.56455201E-02
 -0.29135180    
  0.46030617    
 -1.63744520E-02
 -0.48521310    
 -1.93429478E-02
 -0.12022732    
  4.31099981E-02
 -0.22103608    
  0.10956238    
  0.47235936    
  0.29354718    
 -0.42204908    
  0.38405579    
  0.23266548    
 -0.43384245    
 -0.10567012    
  0.14124149    
 -2.17400007E-02
  0.73747969    
 -0.29251176    
 -0.79304534    
 -0.15091324    
   1.1312562    
 -0.73945844    
  0.20897648    
 -0.38216534    
  0.26655114    
 -0.29233518    
  0.23501323    
  0.77114546    
 -0.54505646    
 -4.08219844E-02
 -0.13073395    
 -0.37114453    
 -0.19618215    
 -0.17740752    
  0.38965467    
  0.21755043    
  0.30436915    
 -5.59075624E-02
  2.71287635E-02
 -0.32486096    
 -0.52894628    
  0.36860359    
 -0.99009460    
   1.1368777    
  0.10057099    
 -0.52324814    
 -2.10532825E-02
  0.35826933    
 -0.14367302    
  -1.4620544    
   1.1643077    
  0.79995167    
  0.90742058    
 -0.99703240    
  0.53662640    
 -0.43154988    
 -0.47976971    
 -9.98657867E-02
  0.64401460    
 -0.28051367    
  0.13907136    
 -0.51174712    
  0.53899646    
  0.22743554    
 -0.13506207    
  0.36034489    
 -0.36034465    
 -0.36582041    
 -4.70248461E-02
  0.11200485    
 -0.45815346    
  0.24489464    
 -4.61298637E-02
  0.44336453    
  0.50751412    
 -0.41295597    
 -7.00675994E-02
  0.11179157    
 -0.11179145    
 -0.17910103    
  0.36945477    
 -0.57981861    
  0.88402975    
 -0.41949761    
  0.18398276    
  0.24205072    
 -0.38690862    
 -8.50514621E-02
 -0.15197729    
  1.50832636E-02
  4.39310297E-02
 -5.90142198E-02
 -0.23537593    
   1.0844095    
  -1.1236299    
  0.29565009    
 -0.53899634    
  1.36454304E-07
 -0.20294081    
 -4.47358675E-02
  4.47359346E-02
  0.92376286    
 -0.74144113    
  0.14967635    
 -0.20316510    
  0.34895274    
   1.0999035    
 -0.60077381    
 -0.11191793    
 -4.85272519E-02
  0.19740084    
 -0.20016700    
 -4.53334749E-02
  3.41911986E-02
  -1.0494219    
  0.82767832    
 -9.14714485E-02
  0.35168165    
  4.22225073E-02
 -0.33440697    
 -0.16869619    
 -0.34333351    
  0.45253256    
  0.20692058    
  0.21752010    
 -0.22064038    
  0.28141263    
 -0.14983588    
  0.18914770    
 -5.83594516E-02
 -0.23767169    
 -0.21706441    
  3.71790826E-02
  0.20398290    
  0.18924221    
 -0.45339373    
 -1.42782952E-07
  0.36054358    
 -0.18340333    
  0.60672605    
 -0.76848114    
  4.84267175E-02
   1.0450836    
  -1.0342336    
 -0.16378921    
   1.1495525    
 -0.74408722    
 -3.15665044E-02
  0.37687775    
 -7.47236237E-02
 -7.37763271E-02
  0.11183609    
 -0.46091646    
 -0.21169618    
  0.97930384    
 -0.68251693    
  0.37374872    
  -1.0400689    
  0.41327766    
  0.15470648    
 -0.45675841    
  0.22943924    
  0.15115762    
  1.07336650E-02
 -0.20463265    
  0.74629450    
 -0.46298900    
  0.18833396    
  9.60529298E-02
 -0.20232211    
 -6.89929798E-02
 -7.41077513E-02
  2.20277556E-07
  0.29725143    
 -0.36599454    
  0.73351967    
 -0.50365728    
 -0.40546528    
  0.24434598    
  0.38187906    
 -0.13797334    
 -9.77790505E-02
 -0.35538107    
  0.31216422    
  0.47746783    
 -0.43425128    
  -1.0314337    
   1.4216777    
 -0.52248162    
  0.30646986    
 -0.37423193    
  0.61248934    
 -2.22457908E-02
 -0.41471022    
  0.15193695    
 -0.30196798    
  0.62620789    
 -0.57365638    
 -0.10422342    
  0.42050275    
 -0.38698030    
  0.80070305    
 -0.59009176    
 -0.13310745    
  0.21838629    
 -0.45862457    
  0.14424983    
 -0.41483712    
  0.50743020    
 -0.46322379    
   1.2301146    
 -0.73344278    
 -8.94065276E-02
  0.64525610    
 -0.81329131    
  0.10875908    
  4.84267175E-02
  0.25252593    
 -0.11672438    
 -9.65806097E-02
  3.77404504E-02
  0.26210511    
  4.55774069E-02
  4.93850047E-03
 -0.28276804    
 -5.71584441E-02
  0.63984871    
 -0.15141718    
 -0.30265567    
 -5.61447777E-02
  2.40253899E-02
  0.14606401    
 -0.29972008    
  9.87643898E-02
  0.42307279    
  0.23173071    
 -0.56779253    
  0.24811643    
 -7.68714398E-02
  0.13775961    
 -0.17475522    
 -0.68813455    
  0.49469620    
  0.57001442    
 -0.37657601    
 -0.39920321    
  0.26207605    
 -1.74423028E-02
  3.17487717E-02
  0.82969242    
 -0.56864029    
 -3.33733670E-02
 -9.48580280E-02
 -9.38188955E-02
 -3.33363041E-02
  0.26626790    
  1.71679575E-02
 -0.27780184    
 -2.56060269E-02
 -2.88589532E-03
  0.10420381    
 -0.30519578    
  0.26263607    
  0.16034272    
 -0.18789236    
  0.20168614    
  0.17161009    
  8.12255889E-02
 -0.56050289    
  0.29618630    
 -0.40431106    
  0.37144420    
  0.13173959    
 -0.26424909    
  0.65425330    
 -0.83276761    
  0.59930170    
 -6.65679052E-02
 -0.39311352    
 -3.45855802E-02
  6.52713776E-02
 -0.18012621    
  0.22577187    
 -0.13766460    
 -0.57938832    
   1.2465997    
 -0.52692556    
 -1.84944719E-02
 -0.16487445    
 -0.24059038    
  0.45995340    
 -0.56087911    
  0.12854108    
 -0.20674181    
  2.83036418E-02
  0.68380153    
 -0.12219409    
 -0.36009115    
  0.36274004    
  0.21996392    
 -0.19643353    
  2.29896251E-02
  0.26856101    
 -0.43883422    
 -0.15514897    
 -7.01739220E-03
  0.84023064    
 -0.80562502    
  0.11247794    
 -0.39789492    
  0.65627682    
 -0.28611830    
  0.36507705    
 -8.13088268E-02
 -2.86416560E-02
 -0.32971534    
  0.18959010    
  7.76828229E-02
  8.39999840E-02
 -0.35464573    
  0.70657027    
 -4.25595380E-02
 -0.55225176    
 -4.95458394E-02
 -4.87900786E-02
  2.63172034E-02
  0.83938158    
 -0.44918400    
 -0.54434824    
  0.27625331    
  9.05970857E-02
 -0.25921947    
 -0.30830130    
  0.58055884    
 -0.39131701    
 -0.11778311    
  0.87762159    
 -0.16950084    
 -0.42151687    
  0.10438913    
 -0.30039600    
  4.23957668E-02
  0.23738119    
  5.78196980E-02
 -8.19171593E-02
 -0.31237462    
 -0.19743532    
  0.90300500    
 -6.37158304E-02
 -0.24475719    
  0.17435344    
  7.25942105E-02
 -0.44451094    
  0.26262695    
 -0.14068107    
  4.43205088E-02
 -0.24431981    
  0.26434913    
 -1.04205029E-07
  0.10734166    
  0.19997655    
 -0.44044489    
  0.31166404    
 -0.45775652    
  -1.1329015    
   1.3567938    
  0.43690208    
 -0.41909724    
  1.91390601E-08
 -0.38652799    
  0.66904968    
  2.62599215E-02
  0.43315575    
 -0.89071053    
 -0.24209325    
  5.49822338E-02
 -0.16034259    
  0.54781443    
 -0.37114453    
 -8.12996365E-03
  0.39589563    
 -1.38316285E-02
  0.44282708    
 -0.34979868    
 -0.32386172    
 -0.39499378    
  0.20209029    
  0.26726213    
  0.52890241    
 -0.29991278    
 -0.49200547    
  0.23326167    
 -0.76983976    
  0.14165072    
 -0.20909195    
  0.71613681    
  0.77668005    
 -0.60642600    
  2.32006229E-07
  0.46840501    
 -0.13238898    
 -0.43677214    
 -0.44144022    
  0.37948939    
 -2.66682860E-02
  5.99431582E-02
  0.76335156    
 -0.45053327    
  1.32104252E-02
  1.93049573E-07
  4.11369354E-02
  5.63183129E-02
  6.00641966E-02
 -0.40995935    
 -0.51420963    
 -0.13272464    
  0.95551151    
 -0.21203938    
 -9.65377912E-02
 -0.18910109    
 -0.22825845    
  5.97192906E-02
  0.90950447    
 -0.23340988    
 -0.44429281    
 -0.41122872    
  0.79735100    
 -0.47000358    
  0.18924195    
  0.31153339    
  0.24314414    
 -0.58265120    
 -6.59578815E-02
 -0.12491074    
  0.62200582    
 -0.81554914    
  0.50140625    
 -0.49104375    
   1.1873406    
 -0.57746297    
  0.21583398    
  0.51981449    
 -0.61196947    
  0.59299839    
 -0.57582015    
 -0.32486096    
  0.59783709    
 -0.67844093    
  0.68582112    
 -0.56884956    
  6.29137903E-02
  0.28691956    
  0.12057588    
 -0.51692927    
 -9.25925598E-02
  0.35181260    
 -0.69577533    
  5.24948724E-03
  0.42789900    
  0.58892375    
 -0.17552653    
 -0.41339731    
 -0.73141259    
   1.4969598    
 -0.75536025    
  0.16757359    
 -8.33817646E-02
  0.25131449    
 -0.16507953    
 -0.74879861    
 -0.27570602    
  0.81269252    
  0.39839810    
  -1.2515815    
  0.25406563    
  0.68024367    
  0.22054280    
  0.12699988    
  0.35207722    
 -0.60077387    
 -0.28768203    
  0.25782922    
  0.22193062    
 -1.96085740E-02
  0.59025896    
 -0.68359077    
  0.80244017    
 -0.67743683    
  6.94723874E-02
  1.11236759E-02
 -3.83361876E-02
 -0.85499007    
  0.23068254    
  0.45975819    
 -0.24091578    
  0.24901289    
  0.33877370    
 -0.51146418    
 -0.26140618    
  0.13560398    
  6.65746108E-02
  0.21565783    
 -0.22931018    
  0.19597375    
  3.33362781E-02
 -0.20553985    
 -0.22482300    
  0.30847293    
  9.69920978E-02
 -0.10008352    
 -0.16818053    
  0.25699615    
  0.15697946    
  0.45965996    
 -0.54293609    
 -0.11712552    
  0.88625842    
 -0.65721512    
 -0.55083078    
  0.10454385    
 -1.10907629E-02
  0.22239964    
 -4.87901233E-02
  0.11221223    
  0.31794572    
 -0.62632465    
 -0.15161894    
 -1.33632729E-02
  0.11428924    
  2.76151616E-02
 -1.96471252E-02
  0.60613573    
 -6.71392381E-02
 -0.24537985    
  3.20261270E-02
 -0.56680477    
 -0.10088100    
  0.85761952    
 -7.62977526E-02
 -0.15159655    
  0.16430315    
 -0.26438653    
 -0.40876010    
 -0.14921246    
  0.35033315    
  2.00406220E-02
  0.58646286    
 -0.74525422    
 -0.23483957    
  0.30661920    
 -0.11940774    
  0.55472565    
  0.12367900    
 -0.21451770    
  0.36370543    
 -0.25895876    
  0.30071810    
 -0.39630479    
  0.54076809    
 -0.59382236    
  0.33234280    
 -1.85618773E-02
 -5.53692356E-02
  -1.1811334    
  0.86329836    
 -0.41572174    
  0.72859371    
  1.48150967E-02
 -0.28116751    
  0.17526187    
  0.23882370    
 -0.22529182    
  -1.3971052    
   1.0729227    
  0.27458563    
 -0.35586822    
 -7.97067285E-02
  4.69169766E-02
  0.30932146    
 -0.22543982    
  0.29055160    
  8.55932664E-03
  0.15496214    
 -0.10239115    
  8.05378519E-03
 -0.17168327    
 -0.11778317    
  5.21858744E-02
  0.29947674    
 -0.36243430    
  0.34469005    
 -0.27161407    
  0.15797853    
 -0.24194373    
  0.64262205    
 -0.22026859    
 -0.14107846    
  7.43047297E-02
  0.19880915    
 -0.22998025    
 -0.62432998    
 -0.42285708    
   1.2299483    
 -0.12384556    
  0.38027501    
 -0.45783314    
 -0.50724798    
  0.16050799    
  0.26557636    
  4.28027697E-02
 -8.44752863E-02
 -0.19763570    
  0.62017834    
 -0.24479041    
  -1.0465559    
   1.2953224    
 -0.16111912    
 -0.13186765    
 -0.19301687    
  0.59492964    
 -0.46787059    
  6.06246740E-02
 -0.44361681    
 -0.22836536    
  0.99576962    
 -0.67588884    
 -9.15150493E-02
  0.48806864    
 -0.19415617    
  0.39714894    
 -0.16534722    
 -0.25061110    
  0.16315161    
 -0.16950087    
  0.21418619    
  0.50256521    
 -0.53921860    
 -7.76013210E-02
 -0.11922510    
  0.37021911    
  5.87763339E-02
 -0.22685014    
  0.23317249    
 -0.30178660    
  2.80128252E-02
  0.12451294    
 -0.25410557    
  8.72733220E-02
  0.12956087    
  3.72713841E-02
 -0.18427469    
  0.48347569    
 -0.34665045    
 -0.16357279    
  0.24459867    
  0.64606541    
 -0.85225445    
  0.21089512    
 -0.27061394    
  4.21750322E-02
  0.15541421    
 -0.17327155    
  4.11822125E-02
  0.36528340    
 -0.18152180    
 -0.35291377    
 -0.48167580    
  0.58224654    
  0.15679273    
 -0.42410752    
  6.63012862E-02
  0.61874884    
  0.13834713    
 -0.75709569    
 -3.45523655E-02
  0.71631432    
 -0.81045330    
 -8.97460878E-02
  0.54679078    
 -3.31520811E-02
 -0.20160757    
 -0.11649524    
  0.18296476    
 -0.78396565    
  0.34747761    
  0.13911271    
  0.15970126    
 -0.50225246    
 -0.97273213    
   1.7336520    
 -0.11778285    
 -0.54450637    
  -1.1911638    
   1.8333083    
  5.65121956E-02
  0.53578615    
 -0.35300693    
  0.17773435    
 -0.11778311    
 -0.16862257    
 -3.63677554E-02
  0.13584365    
  0.12774096    
 -0.40242103    
 -0.32799774    
  0.11543595    
  0.44478205    
 -0.40426081    
 -0.10656479    
  0.72087175    
 -0.43018195    
  0.30995482    
  0.15666495    
  0.31278813    
 -0.90057456    
 -0.48296869    
   1.0517435    
 -0.23715673    
  0.18394241    
 -0.62658632    
 -0.11211720    
 -0.39492741    
  0.35163090    
  0.39060602    
 -7.13481680E-02
  0.67693943    
 -0.75030565    
  0.39503047    
 -0.53202796    
  0.42381418    
 -0.45198497    
 -0.17824824    
  0.38410044    
  7.67151341E-02
 -0.35447958    
 -0.12107804    
  0.89629018    
 -0.50077522    
 -0.49977580    
  0.34117076    
 -3.17487568E-02
 -0.18555266    
  0.38255063    
  0.18121698    
  0.11470917    
 -0.26334980    
 -7.31223226E-02
 -0.10919911    
 -0.57707483    
  0.48022527    
  0.39410123    
 -5.27983829E-02
 -0.20671292    
 -0.67116821    
 -9.09719095E-02
  0.85745037    
  0.19514573    
  9.25363600E-02
  7.06750005E-02
 -0.30588573    
  0.14267468    
 -7.77369440E-02
 -0.42206904    
 -0.41925839    
  1.37935160E-02
  0.39629048    
   1.0878012    
 -0.97463721    
  0.47820053    
 -0.37655053    
   1.0065187    
 -0.79609537    
  8.99533741E-03
 -0.31287217    
  0.27948537    
 -0.20858946    
  0.23598863    
  4.97905537E-02
  0.24238576    
 -0.37673381    
 -0.18625066    
 -9.49166417E-02
  0.45473614    
 -0.17030622    
 -7.43585601E-02
  0.24466467    
 -0.28402567    
 -4.47835140E-02
  0.44537076    
 -0.27071178    
 -0.57251912    
  0.53329855    
  0.14265642    
 -0.50890052    
  0.64891404    
  0.31433401    
 -0.40638280    
 -5.52496547E-03
 -5.11475503E-02
 -0.25048164    
  0.13633648    
  0.31904796    
 -4.61809784E-02
  0.69563174    
 -0.67349041    
 -0.33501330    
 -0.16211876    
  0.84156716    
 -0.63618046    
  0.48575822    
  2.96171661E-02
 -0.31796741    
 -0.23052354    
 -4.47577201E-02
 -0.17670375    
  6.11188933E-02
 -0.31845370    
  4.25596461E-02
 -0.60353512    
  0.86750066    
 -4.91904281E-02
  0.52914411    
 -0.40670356    
  0.35332337    
 -0.12795185    
 -0.29862192    
  8.80108774E-02
  0.12386942    
  0.34659189    
  0.18726727    
 -0.25838718    
  8.24968368E-02
 -0.27122673    
  0.10950634    
 -6.31211922E-02
  0.61050451    
 -0.53417277    
 -5.39215058E-02
  9.00076926E-02
  3.48295011E-02
 -0.27071178    
  0.35955542    
 -0.55738115    
  0.35472015    
 -0.56235909    
  0.44628730    
  0.22006199    
 -0.37986934    
  0.33956167    
 -0.22378652    
 -2.60601919E-02
  0.25241414    
 -1.29034836E-02
 -0.24281652    
  0.36950615    
 -0.36620048    
 -7.18255937E-02
 -0.33363947    
  0.23299588    
  0.44518855    
 -0.24024858    
  0.13433003    
 -0.11534191    
  0.77005005    
 -0.47611824    
 -4.54079285E-02
 -0.22070159    
  5.34252748E-02
 -9.06966999E-02
  0.60900867    
 -0.17034520    
 -0.10083564    
 -0.23278333    
 -0.19435957    
   1.0598068    
 -0.22194521    
  5.97002404E-03
 -0.33855787    
  0.43088710    
 -0.63644093    
 -0.25903633    
 -0.35052380    
  0.46052474    
 -0.26803508    
 -0.46147966    
  0.71149641    
 -0.42845476    
  0.68614614    
 -0.80451047    
  0.50346863    
 -0.42786613    
  0.45594922    
 -0.75338721    
  0.16805890    
 -0.20128462    
  4.62128110E-02
  0.74653524    
 -0.27653149    
 -0.16632134    
  0.52501047    
  0.13423559    
 -0.35036114    
 -2.47800536E-02
 -0.24213985    
  0.32466099    
  0.31454554    
 -0.25372714    
 -0.21772352    
 -0.76933628    
   1.1096621    
 -5.36093861E-02
  0.30064112    
 -0.18834838    
  0.36672771    
 -0.53260487    
  2.71508452E-02
  0.55107582    
 -0.58436179    
  0.54411149    
 -0.49312606    
  0.12876844    
 -0.10564630    
 -0.27068436    
 -0.29394373    
  0.62289727    
 -5.54156229E-02
  0.31508085    
 -0.17693062    
 -0.15249768    
  3.12968381E-02
 -0.64662713    
  0.51828438    
  6.17480278E-02
  0.40546516    
 -0.17160077    
 -0.37512445    
  0.61983484    
 -0.12640075    
 -0.49688813    
  7.65766799E-02
  0.44526070    
 -0.41371274    
 -0.17984024    
  0.35070935    
 -0.12237488    
 -0.31365746    
  0.36272967    
  1.67600792E-02
 -0.42929229    
  0.14253345    
  0.44525352    
 -0.21842654    
  8.18510279E-02
 -0.43852615    
  7.68054053E-02
  0.13789940    
  0.15366614    
  0.16077311    
 -0.44458684    
  0.61068863    
 -0.16362931    
 -0.36553228    
 -0.19593705    
  0.26800910    
 -0.82762504    
  0.62252957    
  0.40003011    
  0.31323841    
 -0.45654854    
  0.12405273    
 -4.83736247E-02
  0.12327477    
 -0.35153353    
  0.69314718    
 -0.73427439    
  0.15524063    
 -9.23733413E-02
 -0.66139841    
  0.58314615    
  0.23086581    
 -0.21930483    
 -0.36602360    
  0.80785632    
 -0.44183281    
  0.37301582    
 -0.19453284    
  0.14031905    
 -0.25570121    
  0.31517845    
  0.63227624    
 -0.64018178    
 -0.16034280    
  0.21440968    
  0.21962862    
 -0.50480747    
  0.16268548    
 -8.88157934E-02
  2.44659781E-02
 -0.50881344    
 -4.62807640E-02
  0.40546513    
  0.19394970    
  2.56792214E-02
 -3.73070575E-02
 -0.31735802    
 -2.43913531E-02
  0.33293876    
  0.62919867    
 -0.75141603    
 -0.31471053    
 -2.30958723E-02
 -0.25398842    
  0.23034649    
  0.24491455    
  0.82128012    
 -0.91959095    
  0.68276274    
 -0.18776429    
 -0.21249530    
  1.23842740E-02
  5.39052263E-02
  0.79821628    
 -0.74706870    
 -8.67596567E-02
  0.47264379    
 -0.45765102    
 -0.79983151    
  0.36261728    
  0.27259183    
 -0.46510315    
  0.86705375    
 -8.57317820E-02
  4.50077057E-02
  8.88434574E-02
 -0.17563246    
 -0.81493843    
  0.69915324    
  0.31135181    
 -0.42876056    
 -0.61855829    
  0.17185025    
  2.59756912E-02
  0.23638889    
  0.16049252    
  6.34602904E-02
  0.25311083    
  0.64026558    
 -0.64530343    
 -0.39042699    
  0.34654927    
 -0.24717662    
  0.39641538    
 -7.55075440E-02
 -0.53062820    
  0.39989430    
 -0.35110402    
 -0.24116196    
  0.52287400    
 -0.37306163    
  0.31449324    
 -0.39128026    
 -0.41964987    
   1.4652375    
 -0.45623741    
 -0.15762898    
 -0.18354180    
  0.33856297    
  0.14327504    
 -0.66635978    
 -0.52710998    
  0.34918424    
 -0.22974445    
  0.50817323    
  0.41208330    
 -0.13844344    
  0.18484366    
  0.15810111    
 -0.21244814    
 -0.19624792    
  0.26807350    
  9.85230692E-03
 -0.15619515    
  8.24643150E-02
  0.47099259    
 -0.74210215    
 -9.80820954E-02
  0.40291747    
 -0.22505842    
  0.40439963    
 -0.44682020    
  1.65291671E-02
  0.21722446    
 -0.71718019    
  5.26439399E-02
   1.3668764    
 -0.68923324    
 -0.12169692    
  0.16251899    
  0.42199427    
 -0.74013579    
  0.31061304    
 -0.26690862    
  0.23100707    
 -0.16113780    
  0.27921084    
 -0.47885928    
  0.33700719    
 -0.53062814    
  0.24116193    
  6.89929575E-02
  0.56909472    
 -0.40924576    
  0.56769997    
 -0.91790241    
  0.29170603    
 -8.48233253E-02
  3.54302973E-02
  0.39911589    
 -0.27153584    
 -0.28120342    
   1.1513191    
 -0.72757190    
  0.44648033    
 -0.70715523    
 -0.15206292    
  0.59947783    
 -0.50549567    
 -0.11239896    
 -0.23341902    
  0.87115592    
 -0.13437358    
 -0.50336295    
  0.20134632    
  0.30873531    
 -0.26124874    
  0.38890368    
 -0.72305959    
 -6.26510456E-02
 -2.17872486E-02
  7.63083547E-02
  0.44677654    
 -0.41464543    
  0.40941009    
  8.06481391E-02
 -0.20633657    
 -1.19763864E-02
  0.38312891    
 -0.29111028    
 -0.29135180    
  0.20533895    
 -0.31397292    
  0.46641096    
  -1.3888685    
  0.77239645    
  0.52501047    
 -0.21962860    
  8.73036459E-02
 -0.35989580    
  4.50527705E-02
  6.39878362E-02
 -0.51912439    
  0.13005309    
  0.54558033    
  0.66991127    
 -0.36471543    
 -0.19490048    
 -7.21622929E-02
 -0.16612706    
  0.72282296    
 -0.61987495    
  2.85735521E-02
  0.28061503    
 -0.38441169    
  0.10379697    
 -0.26447898    
   1.1390674    
 -0.92514026    
  0.36772498    
  0.60473603    
 -0.58694667    
  5.02493931E-03
 -0.28517887    
  0.90556675    
 -0.89892244    
  0.19220617    
 -5.90888485E-02
  5.36094382E-02
  0.46587420    
  0.20645326    
 -0.60077387    
  0.42488337    
 -0.45341951    
 -0.40283680    
 -0.57448941    
   1.0033023    
 -0.21040466    
  0.57931221    
 -0.29242119    
  0.10369657    
 -0.54421031    
  0.34852377    
 -0.36339375    
  0.59690011    
 -0.16555558    
 -0.12971535    
  0.18416634    
 -7.65926763E-02
 -0.14712739    
 -0.40690717    
  8.70112479E-02
  0.73396909    
 -0.13871488    
 -0.32559061    
  7.86429569E-02
  2.21617930E-02
  0.29450819    
 -0.43550378    
 -0.81725949    
  0.60353506    
  0.63897133    
 -0.58572686    
  0.25665006    
 -0.64558589    
  0.24155220    
  0.58921611    
 -1.92314386E-02
 -0.14328773    
  0.13842137    
 -3.72715108E-02
 -9.83525440E-02
  0.30361581    
 -0.10650645    
 -0.42515305    
  0.16462183    
  2.64333226E-02
 -8.73368327E-03
  0.51607513    
 -0.60468227    
  2.52377931E-02
 -0.47813621    
  0.40042743    
 -1.69781409E-02
 -4.19643372E-02
 -0.22314371    
  0.53377467    
  -1.2632893    
   1.3533503    
 -0.51402044    
  0.59663641    
 -4.73593585E-02
 -0.18741550    
 -0.31116834    
  0.15794565    
 -0.12798081    
  0.32480732    
 -0.36624420    
  0.56618756    
  0.28986314    
 -0.34599444    
 -0.27468002    
  0.49920839    
 -0.39536843    
 -1.65751148E-02
  1.93108022E-02
  0.17729983    
  0.30526111    
 -0.57106411    
 -0.58302188    
  0.83267647    
 -0.25264418    
  0.23149206    
  0.29948875    
  0.21749371    
 -3.31202559E-02
 -0.78992260    
 -0.26010898    
  0.38432288    
  8.72485414E-02
  0.68264842    
 -0.79295295    
  0.56252712    
 -0.28216013    
 -3.81640308E-02
 -0.35634807    
 -0.28550574    
  0.14165072    
  0.45575163    
  1.18909087E-02
  3.02702617E-02
 -0.47552326    
  0.25295320    
 -0.64013612    
  0.55961561    
 -0.26922002    
 -0.32918170    
  0.53427708    
 -0.43231222    
  0.19415583    
  0.22146159    
  0.28007758    
  9.22986120E-02
  0.43367878    
 -0.54394978    
 -0.28595650    
  0.32158369    
 -2.78853700E-02
 -0.10850732    
  0.26742086    
 -0.55797243    
  0.19753118    
 -0.39607552    
  0.34445080    
  0.11557320    
 -0.14242019    
  0.12756124    
  5.53269610E-02
 -0.12026463    
  0.33372998    
 -0.32419112    
  2.80831847E-02
 -0.49555805    
  0.40546525    
 -0.18840063    
 -5.00102229E-02
 -0.55748111    
  0.32790682    
  0.98685926    
 -0.47926489    
 -0.21188027    
  0.31334981    
  0.22431231    
 -0.34539047    
  0.27773181    
  4.16217521E-02
  -1.1968044    
  0.53435600    
  0.71613681    
 -5.12932725E-02
  4.90179248E-02
 -0.16829735    
  0.11207629    
 -0.34469861    
 -0.25423416    
  0.36061475    
 -8.95164236E-02
  0.39538115    
 -0.25228009    
  0.20146090    
 -0.34122276    
  0.28517875    
  0.26870611    
 -0.36602360    
 -0.70986056    
   1.1461531    
 -0.73694956    
  0.27264428    
  0.20710666    
 -0.43238294    
  0.39233077    
 -0.36772472    
 -0.15762897    
 -0.25830749    
 -1.59154069E-02
  0.68509346    
  0.13117027    
 -8.63669664E-02
  0.59150255    
 -0.87918472    
 -1.12722027E-07
  9.18678120E-02
  0.21874520    
 -0.15793607    
 -5.76790683E-02
  0.16657309    
  0.18759860    
  9.80973020E-02
  -1.0220933    
  2.72496007E-02
  0.64637130    
  0.10169193    
  2.76051648E-02
  0.19094743    
 -2.04724283E-03
 -0.16686790    
 -2.94862594E-02
 -0.29686794    
 -0.78443861    
   1.1534534    
 -0.28845581    
  0.19869846    
 -1.02039631E-02
 -0.60956031    
  0.48405522    
 -0.27229705    
  0.14208230    
  0.27602509    
 -0.95601404    
  0.82463408    
  0.36352834    
 -0.49175248    
 -0.25038442    
 -0.52770352    
  0.91770804    
 -0.27175674    
 -0.23341902    
  0.31888029    
  0.16337188    
 -0.16679043    
 -0.53509027    
  0.72480440    
  0.10223950    
 -0.24839592    
 -0.48386970    
  4.16728333E-02
  0.16862263    
  0.24699488    
 -0.40042722    
  0.40378866    
  -1.0242648    
   1.1879576    
  0.10279296    
  0.46936065    
 -0.56647211    
  0.26693001    
  1.30336248E-08
 -0.15958832    
 -0.19306602    
  0.23784980    
 -9.70148072E-02
 -0.85898352    
   1.0708030    
 -0.37134647    
  0.12682648    
  0.27232924    
 -0.27510321    
  0.69314724    
  -1.1027879    
  9.94856432E-02
 -0.22884169    
 -0.29725134    
  0.79368848    
  0.61792380    
 -0.67150778    
  0.43855068    
 -0.30425516    
  3.41687724E-02
 -0.32363522    
  0.31324515    
  0.45055985    
 -0.92632443    
  0.30847293    
  0.28536472    
  3.42108198E-02
 -0.31035855    
  0.39418861    
 -0.23090564    
  4.32085209E-02
 -0.33349156    
  6.71392009E-02
 -8.11253637E-02
 -0.11558467    
  0.18363817    
 -3.72216498E-08
  0.47123620    
  2.63440702E-02
  1.99804176E-03
 -0.48326489    
 -0.40062243    
  0.49916369    
  0.74458694    
 -0.90314639    
  0.49419343    
 -0.38677290    
  3.93396243E-02
 -0.30263022    
  0.34901506    
 -2.00291723E-02
 -0.90479648    
  0.50939596    
  5.83499931E-02
  0.21745931    
  0.18123521    
 -0.80821657    
  0.41758630    
  0.48396188    
  -1.2056242    
  0.82461035    
 -0.16081519    
   1.1671320    
  -1.0282958    
  0.30147561    
 -0.22314335    
 -0.27859095    
  0.40997997    
 -4.29514125E-02
 -0.31845382    
 -0.15343246    
  0.35918435    
  9.05141905E-02
 -0.37236530    
  0.34967360    
 -1.32013718E-02
  4.54622731E-02
  0.24884214    
  0.31213322    
 -0.12323280    
 -1.02988882E-02
 -0.37488189    
  0.46585348    
 -9.92879570E-02
 -0.46459019    
 -0.32261500    
 -6.63750619E-02
  0.81310654    
 -0.10294814    
  4.01471369E-02
  0.41161877    
 -0.44935915    
 -5.68755418E-02
 -0.19925822    
  0.12808165    
 -0.40546528    
  0.59640151    
  7.18479007E-02
 -0.36028308    
 -6.04219921E-03
  6.16937838E-02
  0.16023704    
 -0.26528129    
  0.32875714    
  0.11600966    
 -0.43845758    
  0.17811985    
 -0.94973850    
  0.19135109    
   1.3059007    
 -0.88926196    
  8.51579607E-02
  0.13055053    
 -0.67833209    
  0.32378724    
  0.28020731    
  3.78593504E-02
  0.40029186    
 -0.14485781    
 -0.44959012    
  0.17224577    
  0.20009504    
 -0.24872696    
 -0.24327837    
  0.21292219    
  0.36111709    
 -1.92776080E-02
 -0.20446292    
  0.10207154    
  0.64482880    
 -0.56209403    
 -0.37853566    
  0.32763389    
  7.54125267E-02
 -0.29010639    
  0.36697763    
  6.29958659E-02
 -0.30824277    
 -6.20583482E-02
  -1.1486225    
  0.66387671    
  0.85924900    
 -0.48054102    
  0.13902485    
 -0.35794008    
 -0.19506037    
   1.0778863    
 -0.27095255    
 -0.88143635    
  0.79546428    
 -0.11342821    
  0.20168614    
 -6.85036406E-02
 -0.41159618    
  0.59228671    
 -0.33077413    
  0.22314365    
 -0.11551275    
  7.61105046E-02
  0.29474941    
 -0.44771844    
 -0.12608179    
 -0.35667512    
  0.24783595    
  0.19845083    
  0.34257591    
 -0.32277355    
  0.13842137    
 -0.30573034    
 -0.35384056    
  0.78329819    
 -6.45385608E-02
 -0.39859203    
  0.15219183    
 -0.55083084    
  0.81545508    
 -0.34417677    
  5.87496758E-02
 -0.31097442    
  0.20661433    
 -2.36100312E-02
  1.69208776E-02
 -0.37408352    
 -0.51898909    
  0.36646304    
  0.81345230    
  0.12085679    
 -0.34589162    
  9.41926334E-03
  4.58093099E-02
  0.37001824    
 -0.18769704    
  0.17106462    
 -0.40861490    
 -9.94197726E-02
  8.03106055E-02
 -0.21036395    
  0.51320398    
 -8.67955834E-02
 -0.13575423    
 -0.13650301    
 -0.19464192    
  0.36613429    
 -0.13476028    
  0.28604159    
  -1.3335245    
  0.50895482    
   1.0873128    
 -0.31845370    
 -0.16374537    
 -0.50878257    
 -0.17824827    
  0.81363672    
 -0.46676570    
  0.71024173    
 -0.41718617    
 -0.74936014    
  0.50673550    
  0.81093007    
 -0.15749562    
  -1.0446572    
  0.26469243    
   1.0493568    
 -0.53389084    
 -0.29139271    
 -0.77442986    
  0.43721384    
  0.29546407    
 -0.11054196    
   1.0268325    
 -0.47528899    
 -5.64251877E-02
 -0.16609523    
 -0.48823753    
  4.95151207E-02
  0.37106377    
 -0.47803584    
   1.4872098    
 -0.90181518    
  0.13689376    
 -0.10449050    
 -2.94141099E-02
 -0.26117110    
  0.26415142    
 -0.20398298    
  0.53105742    
 -0.40118226    
 -2.26915460E-02
  0.28357539    
 -0.26409423    
  0.14631119    
  0.34437761    
 -0.58503467    
 -0.24276936    
  0.28090253    
  0.35190168    
  0.15688087    
 -0.12625426    
  0.18964209    
 -0.22747169    
  0.10944874    
 -0.14876583    
 -0.32253477    
  0.28681657    
 -0.31133613    
  6.52033314E-02
  0.33789507    
 -0.26735306    
  8.59789252E-02
  0.40167004    
 -0.46924353    
  0.39425749    
 -0.45374313    
  0.16332528    
 -0.78190351    
  0.18032362    
  0.94000727    
  0.19461538    
 -0.52214342    
 -0.26888943    
  9.46651921E-02
 -0.31603721    
  0.13242444    
 -0.35446277    
  0.17678145    
 -0.51546615    
  0.90223920    
  -1.1176603    
  0.96873730    
  0.49166498    
  4.58095856E-02
 -0.76610750    
  0.14889450    
 -0.25527468    
  0.54493105    
 -0.10273425    
 -4.01393324E-02
  3.40731279E-03
 -0.34604153    
  0.74468106    
 -0.25327328    
  0.48460248    
  0.26570323    
 -0.44585314    
 -0.46351719    
  0.25169748    
  1.06668351E-02
 -0.13618748    
  9.07702278E-03
  0.57498771    
 -0.29562318    
 -0.44614464    
  0.39712679    
  7.15162419E-03
 -0.52117181    
  0.37294206    
  3.78424190E-02
 -0.27975601    
  0.19683552    
 -0.19333275    
  0.10290979    
  0.24745160    
  7.35800043E-02
  0.23180148    
 -0.64877427    
 -0.63252252    
   1.1901522    
 -0.64086014    
  7.51897600E-03
 -0.23539051    
 -0.10483407    
  0.82602024    
 -0.26490188    
  0.18332213    
 -0.33198255    
 -1.75750013E-02
 -0.13251862    
  2.40012314E-02
  0.29849300    
  0.20598841    
 -0.16294006    
 -0.80602634    
  0.17811985    
  0.72932673    
  0.15487564    
 -0.58996290    
 -8.16778764E-02
  0.66946477    
 -0.28261131    
 -0.63150299    
   1.0096226    
 -0.68722397    
  0.55171078    
 -0.22257692    
  2.79349238E-02
  0.13387552    
 -0.32116812    
 -0.99757993    
  0.41443363    
  0.53551805    
 -0.33647224    
  0.85493422    
 -0.53249735    
  0.15061080    
 -0.49275309    
  0.47434735    
  0.13043064    
 -0.60976553    
  0.75612217    
 -0.81269246    
  0.19633234    
  0.66894346    
 -0.35762990    
 -0.20812941    
  0.28473666    
 -2.69073378E-02
 -0.17507493    
 -0.23952225    
  0.35850832    
  0.17589062    
 -7.53493682E-02
 -0.12981170    
  0.62132162    
 -0.56050289    
 -0.35845104    
  0.20791732    
  0.21952698    
 -0.20875496    
 -0.82260525    
   1.1513948    
 -0.85763377    
  6.04211679E-03
   1.0534298    
 -0.10163278    
  1.61479581E-02
 -0.47046140    
  0.29042578    
  0.18460201    
 -0.15757328    
  0.47830260    
 -0.28273568    
  5.95922284E-02
 -0.43908155    
  0.36846417    
 -4.30416837E-02
 -8.44892785E-02
  0.74349546    
  -1.0104041    
  0.53872246    
 -0.61384284    
  0.12641397    
  0.27193359    
 -0.44554341    
  0.31879178    
 -0.44967109    
  0.10068855    
  6.66913539E-02
  0.53630495    
 -0.14165045    
  0.16034275    
 -0.18975677    
  0.36139035    
 -0.23315889    
 -0.48989391    
  0.51581323    
 -0.71688074    
 -1.76215023E-02
  3.06368880E-02
 -0.14841995    
  0.13976198    
   1.2186470    
 -0.55640763    
 -0.37347129    
  0.10209789    
 -3.89852338E-02
  0.11540148    
 -0.25287268    
 -0.52259064    
  0.12237485    
  0.59992898    
 -3.50914635E-02
  1.18344771E-02
  4.31723781E-02
  0.14647552    
  6.13399521E-02
 -0.43802598    
  0.89767897    
 -0.65070808    
 -0.26847705    
  6.65746108E-02
  0.63199294    
  0.24910992    
 -0.70729148    
  6.34696260E-02
 -0.11912102    
  0.14810829    
 -0.33647212    
  0.54654372    
 -0.69525480    
  0.20526302    
 -0.11264145    
 -0.32957298    
  8.70113894E-02
   1.2083750    
 -0.71236455    
  8.02724510E-02
 -0.58119667    
  0.24362205    
 -0.24362187    
  1.95128694E-02
  0.10969883    
  0.33523455    
  0.30228084    
 -0.27781489    
 -5.59149534E-02
  6.79271147E-02
 -0.26117110    
 -0.13685909    
 -8.33815560E-02
  0.36101347    
  0.19791186    
  0.21314886    
 -0.25546852    
 -0.18289812    
  0.54417324    
 -0.33848208    
  0.57677144    
 -0.89206135    
 -0.36944202    
  0.92408156    
 -0.48744962    
  0.17204019    
  0.14936300    
 -0.11647497    
 -0.27211758    
  0.48342654    
 -0.37382805    
   1.0281353    
  -1.0212389    
 -0.43688118    
  0.66619122    
  0.12323270    
 -5.46039939E-02
 -0.40674147    
  0.45650285    
 -0.11839016    
 -0.15962997    
  4.08222079E-02
 -0.12783316    
  5.44349961E-02
  0.19493464    
 -0.10930414    
  0.21029563    
 -0.24745156    
  0.68522960    
 -0.54149806    
  2.72831903E-03
 -6.18173666E-02
 -0.46364731    
  0.31046224    
 -0.28768191    
  0.27064577    
  0.35254276    
 -0.12871212    
  0.61310434    
 -0.62138045    
  0.90009391    
  -1.1831697    
  0.39808512    
 -0.28685939    
  0.19105527    
  0.45666793    
 -0.29632509    
 -0.37806600    
  0.22043718    
 -5.00102043E-02
 -0.76703620    
  0.50096112    
  0.39424983    
 -5.67161627E-02
 -0.10329955    
 -0.23423432    
  0.33221474    
  9.16672871E-02
 -6.79506287E-02
 -0.29465052    
 -2.12023444E-02
  0.77866924    
 -0.34272110    
 -0.27164495    
  7.58382007E-02
  0.17715849    
  0.55320889    
 -0.53918970    
 -2.34750342E-02
 -0.23449017    
 -0.35710412    
  0.45704451    
  7.33313784E-02
 -5.44880740E-02
 -0.20334090    
  0.31666949    
 -0.33647215    
 -2.02025529E-02
  0.23531404    
 -0.14745288    
 -0.10501447    
  0.30228087    
 -0.13389683    
 -3.87530364E-02
  0.28158468    
  0.26447937    
 -0.15180618    
 -0.37917438    
  0.49695733    
 -2.95769032E-02
 -0.39798820    
 -8.14402178E-02
  9.80611965E-02
 -0.26236439    
 -0.33148494    
  0.86211276    
  0.29917032    
 -0.50875103    
 -0.28251421    
  0.12576950    
 -0.42381418    
  0.19687563    
  1.50947701E-02
  0.24756208    
  0.13899899    
  7.35627264E-02
 -0.32706055    
  0.23811279    
 -0.17768109    
  0.24994192    
  0.64008111    
 -0.77636331    
 -0.59608543    
  5.82690910E-02
  0.20409554    
  0.15963002    
 -0.10718359    
 -0.32486096    
  0.20067082    
  8.32163170E-02
  0.32499981    
  5.47932275E-03
 -0.16606107    
 -0.43326762    
 -6.15580045E-02
  0.73966730    
  0.28957427    
 -0.37934443    
  5.63905500E-02
 -0.25094151    
  0.14934540    
 -0.48985231    
  0.40546530    
  1.25000086E-02
 -0.28149000    
 -0.11316433    
  0.39465404    
  0.37177786    
 -0.22475085    
 -0.29036665    
  0.72141743    
 -0.34136221    
 -9.85239819E-03
  0.15556420    
 -0.70594060    
  0.26598921    
 -0.17576411    
  0.19852927    
  0.13794270    
 -0.40546530    
  -1.3947332    
   1.5888892    
 -0.46242002    
  0.38324210    
 -0.24014124    
  0.37974012    
  0.10796299    
 -0.19645596    
 -0.42341888    
  0.71199036    
 -9.50435475E-02
  0.18427467    
  0.30820179    
 -0.29608062    
  2.14551184E-02
  9.65959504E-02
  1.27660297E-02
 -0.16513406    
  0.25794259    
 -0.45889032    
  0.14452264    
 -9.10973176E-02
 -8.70836712E-03
  0.10506912    
  6.84678108E-02
  7.32321814E-02
 -0.15491015    
  0.25249588    
 -0.37094390    
 -0.13096856    
  0.28340656    
  0.11406310    
 -0.41816023    
  0.28331736    
  0.26780051    
  0.24773818    
 -0.55570507    
  2.42928024E-02
  0.43264782    
 -0.26149943    
  0.10446135    
 -0.18637836    
 -0.50676870    
  6.27657101E-02
  0.36009121    
 -0.25549120    
  8.84372741E-02
  0.44540879    
 -0.43604869    
  0.20179924    
 -0.32386172    
  0.42515326    
 -2.29625031E-03
 -0.43343881    
  4.84525226E-02
 -1.70363002E-02
 -0.29342616    
  0.49222064    
 -0.76617223    
  0.52526629    
  0.49565741    
 -0.14798354    
 -0.17074311    
  2.99852411E-03
 -0.39060590    
   1.0440532    
  -1.0619107    
 -0.11441024    
 -0.33950698    
  0.20453182    
   1.1364242    
 -0.52766401    
  0.14058180    
  4.54014316E-02
  3.33793275E-02
 -8.97702128E-02
  0.22424772    
 -0.52118081    
 -0.14797409    
  0.12921181    
 -0.10367861    
  0.21470481    
  3.98722924E-02
  6.49346923E-03
 -0.33066374    
  4.83609773E-02
  0.42107955    
 -3.14762928E-02
 -0.40256229    
 -5.35840504E-02
  7.93368369E-02
  0.54252160    
 -0.30257061    
  3.92208919E-02
  0.43286389    
 -0.28146428    
 -9.83451307E-02
  4.16726582E-02
 -0.49539617    
  0.46880677    
  0.36680320    
 -0.46091646    
  8.50906000E-02
  0.14068119    
  0.45911759    
 -0.56127572    
  0.36189398    
 -0.20359886    
 -1.75222438E-02
  0.57961667    
 -0.66387683    
  0.36433792    
  0.14538822    
 -0.19427404    
 -0.22866979    
 -0.26690862    
 -0.14107850    
  0.16705427    
  -1.7176516    
   1.2373384    
  0.19263113    
  0.30358049    
  0.69472343    
 -0.27983883    
 -0.16497272    
 -0.79932719    
 -0.57475722    
   1.1971534    
 -0.62239647    
 -0.21905342    
   1.4911443    
 -0.82558513    
  0.44880125    
 -0.13353126    
 -0.18436466    
  0.44358423    
  4.99145389E-02
 -1.69976689E-02
  3.00210994E-02
 -0.71747011    
  0.74840981    
 -0.60077381    
 -0.10681388    
  5.99828996E-02
 -0.31077793    
  0.78035337    
 -0.44588551    
  0.27590722    
  0.14833248    
 -0.19509412    
 -6.88027069E-02
  0.30042097    
 -9.27816629E-02
  0.31845385    
  6.35911301E-02
 -0.42460439    
 -0.11506933    
  0.30780363    
 -0.64644605    
  0.23898698    
 -0.17992924    
  0.18589923    
  0.82797992    
 -0.52479357    
 -0.35197639    
  4.14987085E-08
 -0.52657408    
   1.2398299    
  0.13849619    
 -0.68782794    
  5.16911224E-02
 -0.43486020    
  0.32585478    
 -0.32585466    
  0.12424707    
 -0.24397767    
  0.19105528    
 -0.17798324    
  5.88406622E-02
  0.18571727    
  0.27402985    
 -0.18335308    
 -0.58469540    
  0.26236445    
  0.20067091    
  1.04348483E-02
  0.32002541    
 -2.54467949E-02
  0.32499254    
 -0.16790079    
  0.14339457    
  0.21855268    
 -0.78631228    
  0.14399827    
 -0.46245196    
  0.10536058    
  0.20972067    
 -0.34325203    
   1.1496676    
 -0.86556321    
  0.55499697    
 -0.36612549    
  0.60802245    
 -0.29687873    
 -2.42037270E-02
 -7.39365891E-02
  2.13533230E-02
 -0.33412769    
  0.21722446    
  0.24248031    
 -0.39927307    
 -2.50014421E-02
 -3.87145504E-02
  0.36519143    
 -0.34564665    
 -0.19923785    
  0.77802390    
 -0.30164275    
 -0.38250339    
  0.80813885    
 -0.48870778    
 -0.26706263    
  7.21623078E-02
  0.39911589    
 -0.10512446    
  9.23039392E-02
 -0.33991909    
  9.50354785E-02
 -0.80340385    
 -0.42092153    
  0.31760392    
  0.54295701    
  0.41464528    
  9.93373543E-02
 -9.67295915E-02
  0.25794747    
 -0.16358471    
 -0.19280289    
 -6.83770850E-02
  0.14842007    
 -0.32277340    
  0.32542229    
  6.65205792E-02
  0.30486050    
 -0.49513426    
 -9.41133276E-02
  0.30156562    
 -0.38738146    
  0.24652383    
  0.32479984    
  4.74396870E-02
 -0.15415053    
 -0.32127318    
 -4.77038957E-02
  0.23929919    
  0.25841162    
 -0.43154487    
 -0.27155259    
  0.32497796    
 -0.37837875    
  0.51335418    
 -0.33950698    
  0.26617590    
  0.42519668    
 -0.60643196    
  0.51147687    
 -0.43923184    
 -0.27763164    
 -0.38566247    
 -0.68145132    
   2.2426870    
 -0.83056629    
 -0.26434907    
  6.08417094E-02
  0.10848051    
  0.43513474    
 -0.42583233    
 -0.13883629    
 -3.61050107E-02
 -0.20763922    
  0.98703158    
 -0.76117671    
  0.49627993    
 -0.20950077    
  0.18051338    
 -0.16172060    
  -1.0854019    
  0.82913607    
  0.50462091    
 -0.21951954    
  0.31445253    
 -0.93533874    
  0.21542136    
  0.19961295    
 -3.88399176E-02
  0.12399760    
  0.42185113    
 -6.31374270E-02
 -0.30204114    
  0.18323961    
 -0.15071611    
 -8.91956165E-02
 -0.30830148    
 -0.15415062    
  0.78592879    
 -0.63177836    
  0.18430363    
 -0.50972611    
  0.67652655    
  0.31591105    
  0.12970534    
  9.22155306E-02
 -0.57482046    
  0.25453001    
 -0.53739244    
  0.33096236    
  0.68621707    
 -0.59897572    
 -0.27510321    
  0.48653278    
 -0.14294307    
 -0.17244132    
 -9.72784683E-02
  0.46651453    
 -0.44507414    
  -1.1939224    
   1.1118575    
 -0.28330567    
  -1.4824784    
   2.4423473    
 -0.70323116    
 -0.23077379    
  0.38685337    
  0.77096426    
 -0.92367071    
  0.28007758    
 -0.25022447    
  3.21569704E-02
  0.17118393    
 -0.21649922    
  0.14464501    
  0.16837560    
 -0.17124517    
 -0.21741301    
  0.21164928    
 -8.70836712E-03
  0.93877643    
 -0.68746197    
 -0.31449348    
  0.17086920    
  0.12531723    
  0.25362122    
 -0.24901296    
 -0.39517358    
 -3.47258300E-02
  9.75564718E-02
  0.36178988    
 -0.61585540    
  0.18094315    
 -0.37156349    
 -0.10536044    
  0.33647209    
 -0.65423167    
  0.15524063    
  0.29743817    
 -0.41522130    
  0.91922760    
  6.80150986E-02
  2.16810536E-02
 -4.38428037E-02
  0.28347141    
 -0.57395852    
  5.11061214E-02
 -0.12492598    
 -0.13815027    
 -0.17678159    
 -0.31569502    
  0.44991693    
  0.20854479    
  0.37493852    
 -0.39074898    
 -0.72143203    
  0.85197097    
  0.32289383    
 -7.35241100E-02
  0.60042220    
 -0.12227728    
  -1.0459684    
  9.18075293E-02
  0.21962880    
 -0.41786557    
  0.45586687    
  0.12715495    
  0.10207154    
  2.39691790E-02
  0.83176422    
 -0.71749604    
  0.17011900    
 -0.32740459    
 -5.36093861E-02
  0.32397228    
 -0.56909442    
  0.18847522    
 -0.21474333    
  4.09741513E-02
  0.76868778    
 -0.71538937    
  0.17421481    
  0.60982877    
 -0.81925869    
  5.91478124E-02
  0.25506130    
 -0.55179298    
  0.78015864    
 -0.47334236    
  0.27844208    
  -1.4902493    
   1.4593984    
 -0.18598340    
  0.25897190    
  0.21142475    
 -0.26374045    
 -0.22570419    
 -0.66782933    
  0.63525301    
  0.19220617    
  -1.2205020    
   1.1169616    
 -2.76516713E-02
  6.62892833E-02
 -2.06194315E-02
 -0.59675515    
  0.62318867    
  4.80995849E-02
  2.75876909E-03
 -0.10750565    
  8.52206126E-02
 -6.99994862E-02
 -0.41304642    
   1.2080739    
 -0.45726123    
 -0.57536417    
 -7.69238546E-03
  0.25131461    
  0.16056508    
  2.27570552E-02
 -0.15373413    
 -0.23930840    
   1.1230036    
 -0.95623463    
 -0.16307214    
 -0.18601832    
  0.38601789    
  0.68860525    
 -0.43628398    
 -0.11954526    
 -0.35139811    
 -3.83188501E-02
  0.22001363    
 -0.43247226    
  0.31977040    
  -1.6635051    
   1.2150227    
 -5.65123707E-02
  0.89751083    
  0.73036098    
 -0.45459774    
 -0.25466007    
 -0.30720648    
  0.35699016    
  0.33930665    
 -0.60012656    
 -0.85785949    
 -0.60276306    
   1.3801023    
  0.66479903    
 -0.55881715    
 -7.53982142E-02
 -0.27570602    
  0.93203914    
 -0.40001103    
  0.60930943    
 -0.99744314    
 -8.60744640E-02
  0.48579565    
 -0.27698684    
 -6.27165362E-02
 -5.31688333E-02
  0.58702785    
 -0.69885594    
  0.68355948    
 -0.17426144    
 -0.31245115    
  0.36167809    
 -0.25475118    
  7.59169757E-02
 -0.22444986    
  0.77920485    
 -0.93063599    
  9.08064991E-02
  0.30830151    
 -0.13937937    
 -0.30245352    
  0.24512230    
  0.14970431    
  1.59154441E-02
 -0.41471815    
 -8.73735845E-02
  0.16403966    
 -9.67873037E-02
  0.21498011    
 -0.39730182    
 -0.44781256    
  0.81177813    
  6.55971766E-02
 -0.24724112    
  8.93797651E-02
  5.77778071E-02
  0.26908922    
  6.98861927E-02
 -0.31129211    
  9.12683755E-02
  0.22749554    
 -0.31876412    
  0.41113740    
  0.27344099    
 -0.71577632    
 -0.29711610    
 -2.88481656E-02
 -0.13562395    
  2.30078427E-07
  0.56835628    
  0.37548432    
  1.51029136E-02
 -0.42930159    
 -0.13729766    
 -0.43806627    
 -0.68731642    
   1.8185300    
 -0.41780499    
 -4.09416147E-02
 -0.35454488    
 -3.02399062E-02
 -0.10146954    
 -0.20391233    
  0.75096691    
  0.25629580    
 -0.50001472    
 -0.27935365    
  0.11620189    
  0.49036443    
 -0.12361396    
 -0.21079302    
 -0.30589750    
  0.62205124    
 -0.24307777    
  0.25094128    
 -0.18913339    
 -6.85421824E-02
  0.36642471    
 -0.72406518    
  0.58885962    
 -0.27613163    
  7.04228785E-03
  0.39488316    
 -0.35363993    
  0.46324694    
 -0.86871183    
  0.55237448    
  5.65121956E-02
 -0.15095045    
  0.15643001    
 -0.69862664    
 -0.14776088    
  0.91246176    
  0.19038773    
 -0.35095271    
  1.49032408E-02
  0.76450425    
 -0.48052725    
  3.93065140E-02
 -0.22743544    
 -0.10775284    
  2.07414832E-02
  3.74145508E-02
 -0.38449991    
 -0.26444095    
  0.62608308    
  0.33357775    
 -0.55599892    
 -0.16869619    
  0.18658610    
  9.46651921E-02
  0.47803590    
 -0.63111198    
  0.16907623    
 -0.10008346    
  0.47438002    
 -9.85908359E-02
  9.64048579E-02
 -0.34393978    
  0.35914096    
 -0.43610200    
 -2.36100312E-02
  0.21698125    
  0.67792177    
 -0.51595283    
 -0.38580003    
  6.00179508E-02
 -0.35806280    
  0.24873930    
  0.52445102    
 -0.62700731    
  0.35907230    
 -0.34319854    
  0.15639800    
  0.16989911    
  0.33687788    
 -0.44160756    
 -0.19438142    
  7.63363764E-03
  0.34942436    
  2.90641654E-02
 -0.36714646    
  0.22764471    
 -0.36440369    
   1.0530494    
 -0.16828509    
 -0.61776912    
 -0.22479495    
  0.12419046    
  7.72314891E-02
  0.14445128    
  0.56710625    
 -0.29266950    
 -0.31623402    
  2.70695332E-02
 -8.35106671E-02
  0.93925089    
 -0.99565077    
  0.32371455    
 -3.51795070E-02
  0.47383261    
 -0.62840986    
 -0.26895308    
  0.16524936    
 -3.31661245E-03
  0.18176760    
 -0.12682638    
  0.49369881    
 -0.43270430    
 -0.12595241    
  0.47669268    
 -0.49703211    
 -0.17142229    
  0.25985953    
  2.17060801E-02
  1.21953879E-02
  0.23638880    
 -8.48388448E-02
 -4.52808999E-02
  7.60524720E-02
  0.24906741    
 -0.46529037    
 -0.34909061    
  0.40101060    
  0.25362667    
 -0.34063804    
 -0.66119540    
   1.2282050    
 -0.58999890    
  0.47290626    
 -0.27738348    
 -0.18560567    
  0.57454151    
 -0.20025912    
  0.46546856    
 -0.54551119    
 -9.77640077E-02
  0.55108517    
 -0.53499901    
 -2.66300747E-03
  0.14149962    
 -0.27846521    
  0.17874739    
 -0.41187954    
 -0.20972066    
  0.21741283    
  0.15250726    
 -3.68552580E-02
 -0.14283817    
  0.68524188    
 -0.24369062    
 -1.14266356E-07
  0.29963577    
 -0.34627616    
 -0.11216205    
 -0.33528593    
 -2.09650323E-02
 -3.88816819E-02
  4.31099981E-02
 -0.13052189    
  0.64639825    
 -0.57229042    
 -0.11332862    
  2.95587238E-02
  0.35909930    
  0.16522706    
  4.22005020E-02
 -0.12921175    
 -0.46188644    
  0.35268712    
  0.27359745    
 -0.13657556    
  0.16541097    
 -9.19567421E-02
  2.24098116E-02
  0.66220224    
 -5.12934811E-02
 -0.75039405    
  0.39049149    
 -0.15594824    
  2.51582195E-03
  9.99984983E-03
 -0.11871647    
 -0.26460761    
 -0.17071049    
 -3.52459848E-02
 -8.41618031E-02
 -0.18721153    
  0.11122562    
 -6.52403980E-02
  4.93251160E-02
  0.21130900    
  2.56423056E-02
 -0.16974270    
 -9.98205468E-02
  6.41930327E-02
  0.14448154    
 -6.48375005E-02
  0.30664018    
 -8.06296468E-02
 -4.28914130E-02
 -0.10491785    
 -2.69073565E-02
 -0.28163996    
  5.84962778E-02
  0.37077957    
 -0.70498174    
  0.66088617    
 -0.20386331    
  6.79875389E-02
  0.34581825    
 -0.30443272    
  0.34671560    
 -0.34671545    
  0.71762007    
  0.32383394    
 -0.57766330    
 -0.27175674    
  0.52338594    
  6.81115240E-02
 -0.17494144    
 -0.36582041    
 -0.27947104    
 -0.24798219    
   1.2170606    
 -0.17173943    
 -0.21789406    
 -0.10477911    
 -5.68162613E-02
 -0.12086465    
 -2.10532658E-02
 -6.59578815E-02
 -0.28768197    
  0.25691044    
 -0.11583184    
 -0.14107849    
  1.50376419E-02
  2.94139404E-02
  3.32570635E-02
 -0.12422911    
  0.16542470    
  6.50987178E-02
 -0.79013938    
  0.67916113    
 -1.89578962E-02
  0.47774890    
  0.22965071    
  -1.1009734    
 -8.12252536E-02
   1.0296195    
  0.25344896    
 -0.22367664    
 -3.25230435E-02
  0.42995611    
 -0.52224064    
  0.34421104    
 -0.20879301    
  0.33910707    
 -0.62065148    
  1.73313431E-02
  0.15267694    
 -0.28866565    
  0.64475077    
 -0.24191366    
  2.34079249E-02
  8.85098726E-02
 -0.26826376    
  7.69612566E-02
  0.14556715    
  5.97550683E-02
 -0.36901459    
  0.72452879    
 -0.64087868    
  0.25234279    
 -0.31605855    
  0.32797763    
 -6.10690042E-02
 -0.22503468    
 -0.19438142    
 -0.42872196    
  0.38965467    
 -0.16886649    
 -0.14710027    
  0.34347329    
 -0.18232170    
 -0.13419594    
 -5.46582863E-02
 -0.14483106    
  5.06438129E-02
  0.57188565    
  0.10883882    
  9.33126826E-03
 -0.60150248    
   1.1954623    
 -0.59395957    
  6.29891753E-02
 -0.19873445    
  0.33950725    
  7.30253309E-02
 -0.33412769    
  0.46589693    
 -0.59149730    
 -4.95339185E-02
 -0.12022732    
  0.76331389    
 -0.21955656    
 -0.40036297    
  0.23979816    
  0.34883660    
 -0.16301765    
 -0.27364978    
  0.94537199    
 -0.60889959    
 -0.26988682    
  0.12118558    
 -1.92050692E-02
  0.17257920    
  3.43677998E-02
 -6.51391372E-02
  3.30998152E-02
 -0.13153996    
  0.15452965    
 -4.55560302E-03
 -0.16064051    
 -0.31945944    
 -0.37101015    
  0.44564539    
  0.51560849    
 -0.35463208    
  0.27595183    
 -0.32678500    
  0.10750560    
  5.62397502E-02
 -0.30873534    
 -1.06953131E-02
 -5.14817461E-02
 -0.71991760    
  0.57390964    
   1.0809908    
 -0.60935104    
 -0.11540146    
  0.48480198    
 -0.33459079    
  7.35440180E-02
  8.43592808E-02
 -6.97959289E-02
 -0.38283175    
  0.45711172    
 -1.12485699E-02
 -0.34510645    
  0.16459346    
 -5.43499179E-03
 -0.20826836    
  0.45776463    
  8.73651654E-02
 -0.11099672    
 -0.30228084    
  0.30228093    
 -0.24234863    
 -0.43355665    
 -4.81493883E-02
  0.43926710    
  8.04873630E-02
 -0.21319331    
  0.39551488    
 -0.26280871    
  0.65934527    
 -0.28718379    
 -0.19273409    
  5.63531518E-02
  -1.0649393    
 -0.52864337    
  0.82948363    
 -0.23052357    
   1.3533503    
 -0.20067067    
  1.16281658E-02
 -0.37697303    
 -9.72784683E-02
  0.23361486    
 -0.16772269    
  0.55671316    
 -0.15609059    
 -0.51082569    
  5.66191077E-02
 -7.62274489E-02
  3.24706174E-02
 -0.24903512    
 -8.23037047E-03
 -0.38299215    
 -6.89929798E-02
  0.11633910    
  0.28478777    
  0.51256329    
 -0.11876008    
 -0.29454803    
  0.38959187    
 -0.35097682    
 -0.24323025    
  0.16853958    
  6.70863837E-02
 -4.68834937E-02
  -1.3318061    
   2.0229511    
 -0.13267294    
 -0.26282218    
  0.19660410    
  2.41557285E-02
 -0.39242414    
 -6.57168627E-02
 -3.78063391E-03
  0.52884394    
 -0.49166504    
  0.28402576    
  8.67824405E-02
 -0.45450732    
  0.69116104    
 -0.35129315    
  0.15415061    
 -0.30641994    
  0.40765569    
 -0.86718798    
  0.66139847    
  1.86423846E-02
 -1.32803572E-02
 -0.39086622    
  0.62358958    
  1.88880954E-02
 -0.58488005    
 -0.15290762    
 -0.13976188    
  0.54812151    
 -0.34518039    
  0.11551301    
 -0.34377134    
  0.61310452    
  4.61412221E-02
  0.59863240    
 -0.75632626    
  0.48119864    
 -0.26178870    
  0.21462861    
 -0.65951395    
 -0.24577141    
  0.92717671    
 -0.18784839    
 -0.19619395    
  0.11456644    
 -0.11168063    
  0.10651247    
 -0.28595650    
 -0.23180157    
  0.75428301    
  0.29684240    
 -0.61708695    
 -6.39751256E-02
 -1.51289171E-02
  0.30506083    
 -4.50452650E-03
 -0.23849775    
  0.81188500    
 -0.68807113    
  0.60313928    
 -0.56586796    
 -0.34973049    
  0.12963101    
  0.71865505    
 -0.74016130    
  0.47927746    
 -0.61903936    
  0.12095247    
 -0.56278527    
  0.57223421    
 -9.44902934E-03
 -0.19122185    
 -0.34958464    
  0.11294033    
  0.24427788    
  0.46332741    
 -0.31845376    
 -3.34477797E-02
  0.42788759    
  7.26814494E-02
  0.19766702    
 -0.22060882    
  0.10978115    
 -8.27245414E-02
  0.25745559    
 -0.20739518    
 -0.36058900    
 -0.21825378    
  3.08773760E-02
 -0.38705477    
  0.22214818    
 -0.22713551    
  4.98730550E-03
  0.39713883    
 -0.10945637    
  0.13911270    
 -0.30514967    
  0.32444298    
  0.38183355    
 -0.32308382    
 -0.36140519    
  0.39099303    
  9.98057947E-02
 -8.53337869E-02
  0.28336233    
 -0.15162858    
  0.41299346    
 -0.58279938    
 -0.13055061    
  0.15123096    
  5.83076151E-03
   1.0509843    
 -0.97273207    
 -0.23872142    
  0.14582761    
  -1.0138158    
   1.4473972    
 -0.53273380    
  3.52038331E-02
  3.70413885E-02
  0.25534689    
  0.47351858    
 -0.67288589    
 -0.31380835    
  0.18232158    
  0.13720134    
 -0.45361450    
  0.37048048    
  3.64779830E-02
 -0.42505860    
 -0.15262964    
  0.32807839    
  0.15579124    
  0.49629435    
 -0.69915336    
  0.35184413    
  4.42062579E-02
  0.38176316    
 -0.46338353    
  8.75902083E-03
  0.74138337    
 -0.97990614    
  1.46524003E-02
 -4.08219062E-02
  0.35894498    
 -0.10008346    
  0.16164112    
  3.42333354E-02
 -0.35051280    
 -0.28200978    
  2.67874207E-02
  3.03712953E-02
  0.71637934    
 -0.50181973    
  2.72125639E-02
 -0.18770504    
 -0.22112121    
  0.73759902    
 -0.19398350    
  0.59783697    
 -0.30503610    
 -0.31055307    
  0.45874667    
 -0.10956219    
 -0.29684684    
 -4.63849157E-02
  0.59173560    
  0.18122649    
 -0.76116204    
 -0.20786476    
  7.19425129E-03
  0.31682298    
 -0.12498926    
  0.21482499    
 -0.23575261    
  0.18433373    
 -4.36524376E-02
 -0.20300655    
 -0.44147548    
 -0.47000355    
  0.41343316    
  0.51715457    
  0.30255538    
 -9.78777409E-02
  0.21020682    
  0.57380062    
 -0.72656327    
  0.63441700    
 -0.70740557    
 -0.18284391    
  0.19838807    
  8.37929994E-02
 -0.58778650    
 -3.02399062E-02
  0.21256159    
 -0.16963658    
 -4.29250672E-02
  0.35139796    
  0.25712737    
 -0.17140296    
 -2.29235739E-02
 -9.73409936E-02
  4.37571928E-02
  0.10444281    
  -1.5636696    
   1.2823949    
 -0.38201943    
  0.55885178    
 -0.29689863    
  0.32404956    
  0.35040554    
 -0.35637549    
 -0.22764491    
  0.25131443    
 -0.28573465    
 -0.17843819    
  0.19388233    
  0.27320999    
 -0.60662180    
  0.31406885    
 -0.33569142    
  0.67104709    
 -0.25291181    
 -0.41813511    
  0.28768191    
   1.0567654    
 -0.92272162    
 -0.32294419    
 -0.24567281    
  0.48648104    
  0.30885696    
 -0.79533827    
  0.98949420    
 -0.18279214    
  0.10451280    
  0.21239911    
 -0.20985784    
 -0.15035069    
  0.31818545    
 -0.33304462    
  0.10506108    
  0.59107542    
 -0.69016671    
  2.93277241E-02
  2.28582527E-02
 -0.33196247    
  3.48197781E-02
  0.20239736    
 -0.89174956    
   1.4179841    
 -0.66599631    
  1.41848158E-02
  0.84326571    
 -0.89752853    
  0.15149204    
 -0.49392962    
 -0.57944477    
  0.65504724    
  0.43417540    
 -0.73161346    
   1.4526696    
 -0.56690526    
  8.76851156E-02
  8.51579830E-02
 -0.47957307    
 -0.46780825    
   1.5441976    
 -0.37231287    
 -0.15234084    
 -0.49132645    
  0.66339868    
 -0.28119043    
 -0.15219159    
 -3.91109139E-02
 -5.71420183E-03
  0.11873779    
 -0.36068141    
  0.57923418    
 -0.48193568    
  0.34869602    
 -6.51618615E-02
  0.24240819    
 -0.51934195    
  9.41133127E-02
 -6.81376234E-02
 -0.33583146    
  0.25231022    
 -0.39679214    
 -8.09065104E-02
   1.1299511    
  -1.4914533    
   1.4786676    
 -0.39086628    
 -2.19788309E-02
  0.20067079    
  0.26759538    
 -0.53428692    
  0.11216232    
  0.26419884    
 -0.42812309    
  8.96120518E-02
  0.26893604    
 -4.37639374E-03
 -0.20359899    
 -0.97013384    
 -0.15296921    
   1.0477539    
 -0.32208341    
  4.30594422E-02
  5.94973080E-02
  0.66940188    
 -0.14068642    
 -0.46575722    
  0.21565783    
 -0.83372891    
  0.17284270    
  0.55126655    
  0.65745682    
 -0.55882645    
 -4.80997302E-02
 -0.44086689    
 -0.18232140    
  0.23068254    
  0.47321740    
  0.10883050    
 -0.30298653    
 -0.21264707    
 -0.45485801    
 -0.11383500    
  0.22738996    
  1.12363035E-02
 -0.12479091    
   1.1540111    
 -0.24789853    
  0.37692881    
 -0.18654108    
 -0.32428464    
 -0.20718956    
 -0.22494358    
  0.26028314    
  0.49189764    
 -0.45107552    
 -0.29213658    
 -3.63675803E-02
  1.37935337E-02
 -0.10080460    
  0.40882647    
  0.18622875    
 -0.32264057    
 -0.35667497    
 -0.26236442    
  0.81409967    
  0.28451237    
 -0.12945807    
 -0.49026155    
  0.26644048    
  0.42004740    
 -0.22648966    
  1.66208688E-02
  0.10673331    
 -0.19274606    
 -0.13781784    
  0.63295209    
 -0.25418606    
 -0.22608896    
  0.12464248    
  7.78201548E-03
 -0.15028203    
  8.35015103E-02
  0.37745216    
 -0.12062779    
 -0.40226486    
  0.15643001    
  0.53990686    
 -0.55921793    
  0.13770089    
 -0.44507417    
  0.19237193    
 -3.49797793E-02
 -0.21991259    
  0.38920444    
  0.18641171    
 -0.17015105    
 -0.40546516    
 -0.27168185    
   1.0101570    
 -0.14265619    
 -0.48522988    
  0.41861555    
 -0.12373902    
 -0.45083383    
  0.13036191    
  0.13167772    
 -0.24116193    
  0.36613429    
  0.69886172    
 -0.64043021    
  0.10752027    
 -3.70870382E-02
  0.50981760    
 -0.65894312    
  0.66045475    
 -0.77823788    
 -0.37948945    
 -9.57911760E-02
  0.49482524    
 -9.82175171E-02
 -2.88828723E-02
  0.15257978    
 -0.38677290    
  0.22684056    
  0.67264330    
 -0.44287956    
 -0.75670862    
 -0.53187889    
   1.2374488    
 -0.11431686    
  0.45387074    
 -0.11641024    
 -0.14595403    
  3.37108448E-02
  4.85270284E-02
 -0.34174919    
  0.62415421    
 -0.63158906    
  0.57862353    
 -0.49285674    
  0.52982205    
 -0.33727890    
 -0.13919723    
 -0.42679513    
 -4.98747546E-03
  0.11332852    
 -0.23549621    
   1.5772883    
  -1.1774887    
  0.71747023    
 -9.08836499E-02
 -0.70536745    
  0.17958577    
  0.28939316    
 -0.34574583    
  8.67095366E-02
  0.19825138    
 -0.35628578    
  0.74063969    
 -0.65136081    
  0.34305966    
 -0.15246858    
 -0.16598509    
  0.50665003    
 -0.35548043    
 -0.19372962    
 -0.15656896    
  0.81093037    
 -0.59458959    
  0.29363710    
 -0.49317062    
  0.45953232    
 -0.31615353    
   1.2543089    
  -1.1100054    
 -0.11583181    
  0.72423792    
 -0.43392739    
 -0.24906711    
  0.35364020    
 -0.30116877    
  0.30823636    
 -0.19936733    
  0.10850725    
  0.18702348    
 -0.15166612    
  1.96567494E-02
 -5.75880036E-02
 -0.23090567    
  0.21793498    
  0.26457095    
 -0.50217927    
  0.17567709    
  0.11034782    
  0.26884913    
 -0.39883327    
 -0.28297195    
  0.78982329    
 -0.45711771    
 -0.28499031    
  0.20651862    
  7.84716234E-02
  0.42943430    
 -0.72886515    
 -1.83490478E-02
  0.23346052    
  0.36456156    
 -0.35000524    
 -0.18695678    
  0.63578391    
 -0.83994466    
  0.12062807    
  0.40798721    
  0.10056308    
  6.18299916E-02
 -0.46274933    
  0.14830270    
 -5.42302132E-02
  0.15724176    
 -0.29653943    
 -0.53240907    
 -0.36101329    
  0.90051466    
  0.70892322    
 -0.61457723    
  0.37167445    
 -0.15304278    
 -6.95468262E-02
  0.78568351    
 -0.63430679    
 -0.40904295    
  0.12768981    
  0.99686700    
 -0.76180756    
 -0.16501579    
 -0.39522359    
  0.23615886    
 -0.32754666    
  0.30664018    
 -0.53698665    
  0.35607222    
  0.20869386    
  0.16097660    
  2.30559912E-02
 -0.56748128    
 -5.03768912E-03
 -0.90624034    
  0.99325186    
 -0.25728458    
  0.55188704    
  0.58009428    
 -0.33647206    
 -0.32625419    
  0.29328457    
 -0.13432956    
  0.40012622    
 -0.39058718    
  5.53987995E-02
  8.32619891E-02
  0.10204902    
  5.09202518E-02
 -0.23922952    
  0.38626307    
  4.00053710E-02
 -0.13185212    
 -0.17296933    
 -0.19301687    
  0.29411313    
 -0.10375912    
 -0.19035377    
 -0.18749622    
  0.29156542    
 -6.92006722E-02
  1.23842740E-02
  0.49657080    
 -0.19135079    
 -0.34284145    
  0.50762582    
 -0.61192161    
  0.42883077    
 -0.24179210    
 -3.28879170E-02
 -7.24726245E-02
  3.53164934E-02
  4.62329984E-02
 -0.18836375    
 -0.42938507    
  0.71524739    
  0.47239146    
 -0.53729439    
  0.10506912    
  0.20353003    
 -0.17762169    
 -3.38134766E-02
 -0.27541220    
  0.36154106    
 -0.17458446    
  9.10974666E-02
 -0.15679261    
  9.69920978E-02
 -0.38879794    
  0.25085509    
 -9.08184946E-02
  0.20035046    
 -7.47733861E-02
 -0.11855952    
  0.13702177    
  0.16799161    
 -0.20526327    
  0.19229256    
 -0.26786256    
  0.25207263    
 -0.10624497    
  0.22137223    
 -0.40901741    
  8.19569752E-02
  0.19589029    
 -0.11710929    
  0.16961491    
 -0.27497530    
 -0.37072217    
 -0.26676416    
 -0.10041857    
  0.39603108    
  9.48791578E-02
  0.37926283    
 -0.14582767    
 -0.43842572    
  3.12527493E-02
  0.57632512    
  0.18854611    
  0.30951831    
 -0.25607920    
 -0.18867669    
 -0.59932864    
  0.22214818    
  0.81137294    
 -0.55917346    
  0.14392608    
 -0.94484472    
 -0.60728604    
   1.3242844    
  0.37931216    
 -0.23823380    
  0.15915060    
 -0.24138889    
 -0.34989509    
  0.20679441    
 -0.15415049    
  0.45004055    
 -2.76262332E-02
 -0.19076030    
  0.60829079    
 -0.17716870    
 -0.20730056    
 -0.28677893    
  0.42335483    
 -0.12044604    
  0.30944359    
 -0.23001622    
 -0.12581994    
 -4.57222536E-02
  0.30722666    
 -7.12995678E-02
 -0.28077734    
 -0.35623816    
  5.10749966E-02
 -0.26444095    
  0.48342672    
 -0.38566247    
  0.28030205    
 -0.46262351    
  0.90207243    
  0.15653464    
 -0.16131909    
  0.15517767    
 -0.23242687    
 -0.25539362    
  0.13143890    
 -0.27505445    
  0.60858959    
 -0.41602486    
  0.24954367    
 -0.21203938    
  0.54992849    
 -0.51971471    
  0.19415602    
 -6.32324144E-02
 -9.29629654E-02
 -0.10249939    
  0.22377814    
 -0.13862050    
  0.59360069    
 -0.39107648    
 -0.40904295    
  0.41616055    
  0.19095246    
 -0.50822496    
  7.20185190E-02
 -0.40849072    
 -0.96281087    
   1.9476093    
 -0.52910149    
 -0.25833759    
  0.24089549    
 -0.38084412    
 -5.74108101E-02
 -9.13228840E-03
   1.0643942    
 -0.57959235    
 -4.62511815E-02
  6.85981065E-02
  0.17909363    
 -0.17909373    
  0.10977057    
 -1.49627756E-02
 -7.29488358E-02
 -0.72054607    
 -0.46556896    
   1.1305453    
  0.31793392    
 -0.29533404    
  0.21754146    
 -0.10660966    
  0.15486486    
  0.18695036    
 -0.38263705    
 -8.41746032E-02
  5.24257571E-02
  1.06954174E-02
  3.91184166E-02
 -3.11713200E-02
  0.11455301    
 -0.44997019    
  0.33541742    
 -0.13240144    
  0.41346529    
 -0.54184610    
  0.29195377    
 -0.58421230    
 -5.17762154E-02
 -0.19105524    
  2.88205091E-02
  8.17895681E-02
  4.10314910E-02
  2.97051426E-02
 -1.47423856E-02
 -8.25210661E-02
 -6.09608106E-02
  0.10821379    
 -1.55041553E-02
  0.24783614    
 -0.16779329    
  0.21928994    
  0.28381345    
  0.15082295    
 -0.30110496    
 -0.26982436    
  0.40841064    
  0.10064366    
  0.20163740    
 -0.32308382    
 -2.43170932E-02
 -0.62476993    
  0.97434276    
 -0.40329838    
 -0.37351334    
 -8.87282491E-02
  0.10277973    
  0.53199518    
 -1.43246339E-07
 -0.10657563    
  0.56524462    
 -0.17098723    
 -0.19635408    
 -0.29017887    
 -0.67334455    
  0.78667307    
  0.29435620    
 -0.53551817    
  0.52884394    
 -0.46643844    
  0.20518981    
 -0.72555059    
  0.88835955    
 -2.46598315E-03
 -0.35491264    
  0.12557715    
  9.47454795E-02
 -4.03512754E-02
 -2.94540403E-03
  0.19259320    
 -0.24404183    
  0.31901821    
  0.15640543    
 -0.23870806    
 -0.28116751    
 -0.48307574    
  0.46340275    
  0.19765595    
 -0.19765612    
  1.96726602E-02
  0.34983337    
  -1.0759869    
  0.14354801    
  0.93928033    
 -0.14923848    
  0.11690334    
  0.34747764    
 -0.42303154    
 -0.25857413    
  0.21193348    
 -0.41881651    
 -0.20516115    
  9.89040285E-02
  0.75403541    
 -0.21317255    
 -0.11615251    
 -0.14152288    
 -0.34802517    
  0.20284320    
  0.44628718    
 -0.33198255    
 -5.73632456E-02
  0.84201252    
 -0.50396001    
 -0.17498018    
 -3.50914262E-02
 -0.20067082    
  0.48183811    
  0.10462476    
 -0.36968869    
 -4.91097048E-02
  3.35025811E-03
 -0.40713865    
  0.37312183    
 -0.22400907    
  0.37171260    
 -0.56185699    
 -0.34699857    
   1.2084075    
 -0.44035903    
 -0.31673682    
  0.18859118    
 -4.80093807E-02
  0.50918514    
 -0.48890045    
 -0.28634423    
  0.51189476    
 -0.36772472    
  0.95265824    
 -0.78275931    
  0.75377178    
 -0.22590494    
  4.59790649E-03
 -0.29998997    
  0.30456680    
 -0.48379686    
 -0.33573189    
  0.58085430    
 -0.26004833    
  0.13353136    
  0.21256158    
  0.42651856    
 -0.53602451    
 -0.34361961    
 -0.18819642    
 -0.14077272    
  0.33314452    
  0.41100508    
 -0.10168383    
  0.82877898    
 -0.89189136    
  0.44693843    
  0.44093949    
 -0.67455435    
  5.37900813E-02
  -1.1656476    
  0.47000369    
  0.41210943    
 -6.64445898E-03
 -0.82098049    
  0.48783597    
  0.80522907    
 -0.37073249    
 -7.50352889E-02
 -0.13538848    
  0.42388192    
 -0.28525200    
  2.24007964E-02
  0.27012381    
  0.24133450    
 -0.28326425    
 -6.50424659E-02
 -6.95691481E-02
  5.87581806E-02
  0.71465349    
 -0.51794326    
 -0.45934644    
  0.38283145    
 -0.14217441    
  0.13976200    
  0.41667420    
 -0.66179657    
  0.37411460    
 -0.38341710    
 -0.14742340    
  0.17204019    
  0.30426115    
  2.43644286E-02
 -0.76339102    
  0.17209740    
  0.43531808    
 -0.36658859    
  0.39433303    
 -0.18830943    
 -0.12456257    
  0.47973505    
 -0.33143231    
  7.34791756E-02
 -0.22518940    
 -3.41861113E-03
  0.60924405    
 -0.39712024    
  0.27863875    
 -0.37755612    
 -3.06298840E-03
  0.52665073    
 -0.15023322    
 -0.42674252    
  6.85624778E-02
  9.74982232E-02
 -0.54134095    
  0.46470806    
  0.34778607    
 -4.03880477E-02
 -0.12704466    
 -0.11747529    
 -0.28307590    
  0.20533895    
  2.36697402E-02
  8.67676735E-02
  6.23578914E-02
 -2.29310691E-02
 -0.11168063    
  9.34747905E-02
 -1.58732384E-02
 -0.34719598    
  0.31191418    
  1.64387506E-02
 -0.52818584    
 -4.23591100E-02
  0.50890082    
 -0.35750091    
  0.10948432    
  0.10202178    
  0.13436715    
  5.68332635E-02
 -9.25514400E-02
  0.27625334    
 -3.27129737E-02
 -0.14822985    
 -1.38696162E-02
  0.24851727    
 -0.18362947    
  0.17926277    
  6.76789209E-02
 -0.23911923    
 -0.23293169    
  0.62004745    
 -0.46542844    
  7.57118538E-02
  0.17622665    
 -0.10827588    
 -0.23169604    
  9.64248553E-02
  6.20983541E-02
  4.60440069E-02
  6.99926093E-02
 -9.78777409E-02
  0.91165286    
 -0.98912799    
 -3.39016169E-02
 -0.45857483    
  4.44518104E-02
  0.37306172    
 -9.41133276E-02
  -1.1844282    
  0.54880470    
  0.17609105    
  0.90371186    
 -0.17224610    
  -1.1447742    
  0.92413396    
  8.67510289E-02
 -9.93298516E-02
 -0.54625618    
  0.29177222    
   1.2820669    
 -0.85107994    
  0.16582926    
 -9.41871032E-02
 -0.11778296    
 -0.56798404    
  0.65823078    
  1.26103107E-02
  -1.2014697    
  0.81831032    
  0.20234060    
  0.81857508    
 -0.97072572    
 -0.28071335    
  8.85534957E-02
  0.29821977    
 -0.20909195    
 -0.10192122    
 -8.62083212E-03
 -0.10487947    
  0.21542136    
 -0.17306247    
  0.12949109    
 -0.36189401    
  0.58260518    
  1.61036402E-02
  7.97970220E-02
  2.90719140E-02
 -0.77366769    
  0.60217553    
  0.22178188    
  8.10902566E-02
  7.03321472E-02
  1.39755997E-07
  0.20851721    
 -0.50324965    
 -0.13803367    
  0.51586699    
 -0.12372740    
  0.18435191    
 -0.45750579    
  8.29970241E-02
  0.36020863    
 -0.41476765    
 -0.11895194    
  0.50236893    
 -0.38966700    
 -0.60040522    
  0.80647600    
 -0.13062035    
  5.79722738E-03
  0.11198580    
 -0.27825224    
 -2.41805781E-02
  6.96871849E-03
 -0.31110233    
 -0.10483407    
  9.53101963E-02
 -0.11122559    
  0.41079861    
  0.48931947    
 -0.16764732    
  0.10252889    
 -0.79310834    
  0.36890766    
  0.73141253    
 -0.64973468    
 -0.12516305    
  0.45601758    
 -9.08601657E-02
 -2.07797755E-02
  3.35514098E-02
 -0.54262888    
 -0.35231778    
  8.90797004E-02
 -4.05854471E-02
  0.26826411    
   1.1016241    
  -1.2319291    
  0.34161365    
  3.24354209E-02
 -0.39488301    
   1.1003652    
 -0.52730608    
  0.37839577    
 -0.29584554    
 -0.31164613    
 -9.38189179E-02
 -9.44906920E-02
  0.39338031    
  0.10930390    
  0.33491400    
 -0.56352186    
  0.34911224    
 -0.48460239    
 -7.74316415E-02
 -0.27644578    
  0.72341084    
 -0.33864260    
 -7.49859661E-02
  0.72936851    
 -0.64304060    
  0.39791802    
 -0.60613573    
  0.40237385    
 -1.56007409E-02
 -0.31963375    
 -0.15921411    
  4.46723625E-02
  0.52144855    
  0.32028571    
 -6.70521185E-02
 -0.32800719    
  0.59706050    
 -0.64476418    
  0.13108529    
  -1.0957590    
  0.63598889    
 -8.00426975E-02
 -0.27469492    
  0.22443292    
  0.69572103    
 -0.12876861    
  0.34933805    
  4.11500223E-03
 -0.12914108    
 -0.38580003    
  0.12273443    
 -1.84054878E-02
  0.11122555    
 -3.95532548E-02
 -0.15896519    
 -4.13850360E-02
 -6.17254376E-02
  0.21486965    
  0.76876444    
 -0.83754176    
  0.47524875    
 -0.67520046    
  0.36650810    
  5.46429865E-03
 -0.28859064    
 -0.10738265    
  0.53324473    
 -0.50136924    
  0.19852927    
 -0.20640334    
 -3.96052981E-03
  0.44183290    
  0.52249205    
  -1.2788180    
  0.30251697    
 -0.20424670    
  0.51279426    
 -0.41882837    
  4.81495410E-02
 -0.31365755    
  0.56544685    
 -0.18165718    
   1.1183368    
 -0.67764276    
 -0.21675375    
 -6.92205429E-02
  0.27566463    
 -2.89112329E-02
 -0.26049936    
  0.10812470    
  0.67749721    
 -0.11876935    
 -0.62616920    
  0.15935768    
  3.06857973E-02
 -3.63674313E-02
  0.59283900    
  -1.1704214    
  0.80584133    
 -0.26896173    
  0.24602529    
 -0.13121401    
  4.39914539E-02
 -0.13824427    
  -1.2255212    
   1.2956761    
  0.12468481    
  0.16096260    
  0.24290648    
 -0.61926723    
  0.16887829    
 -0.27853462    
 -0.41712210    
  0.33071288    
  0.27313635    
 -1.10497605E-02
 -9.30904597E-02
  0.37450311    
 -0.38677290    
 -0.27948514    
  0.87716788    
 -0.54654372    
  0.34606171    
  0.10245187    
 -0.21661076    
 -0.36334145    
 -0.32054645    
  3.62031497E-02
  0.82806647    
 -0.38623387    
 -0.27820313    
 -0.12869146    
   1.1447419    
 -0.77273476    
 -0.72317952    
 -0.50474650    
   1.2741772    
 -0.24527919    
  0.22242138    
  8.58064815E-02
  0.41689402    
 -0.46303490    
  3.54743749E-02
 -1.62167680E-02
  5.04753999E-02
 -0.10363495    
 -0.15510899    
  0.21370316    
  0.54597282    
 -0.87327355    
  0.22163847    
  0.28163984    
 -0.48097268    
  0.74333715    
  -1.1958473    
  9.37324613E-02
  0.88854074    
  3.40456106E-02
  0.11452366    
 -0.33609939    
 -0.31324553    
  0.25131449    
 -5.57081308E-03
 -3.98914889E-02
 -0.28768221    
  0.39768299    
 -0.42121360    
 -0.69314730    
  0.93826950    
  0.19925818    
  0.19370709    
  0.28453228    
 -0.32736558    
 -0.44792938    
  2.03396846E-02
  0.42977571    
  0.44681123    
 -0.64409089    
  0.35267746    
 -0.48620903    
 -0.20880894    
 -0.11078534    
 -5.15134297E-02
 -0.14683522    
  0.53899634    
  0.33774695    
 -0.57136202    
  0.77087379    
 -0.51663965    
  0.38086984    
 -0.59458238    
  2.14292705E-02
  0.18643558    
  2.31895447E-02
 -4.99371476E-02
  0.24459867    
  0.10512466    
 -0.20682333    
  7.54125267E-02
 -0.14291437    
  3.83608267E-02
 -0.39344075    
  0.25529066    
 -0.20101348    
  0.20409557    
  0.20011112    
 -0.42710826    
  0.36206576    
 -0.23531394    
  0.34228626    
 -4.84270044E-03
 -0.28123054    
  0.98042721    
 -0.27450043    
 -0.48471460    
  2.04089787E-02
 -0.29443872    
  0.29191029    
 -0.36211455    
 -0.27923286    
  0.43078294    
 -0.12641378    
 -3.61050107E-02
  0.24926996    
  0.39490327    
 -0.58701473    
 -0.53899664    
 -0.25642934    
  0.77082032    
  0.42076838    
 -0.25700489    
 -0.26872879    
 -0.82385916    
  0.86262387    
  0.39655352    
 -0.65550137    
  6.66911379E-02
  0.47803569    
 -0.37313616    
 -0.11415904    
 -0.23483957    
 -3.59320454E-02
 -0.36366799    
  0.58681154    
  0.47000360    
 -0.20576480    
 -9.41871181E-02
 -0.14595403    
   1.0313185    
 -0.42000163    
  9.60148498E-02
  7.89587125E-02
 -9.79165882E-02
 -0.10323618    
  0.15225418    
 -0.10561376    
  0.21551979    
 -0.66101581    
 -0.48353329    
  2.53178477E-02
  0.36290553    
 -2.64334194E-02
  0.45765099    
  8.43870174E-03
  0.31870824    
 -5.65596558E-02
 -5.76654300E-02
 -0.12897566    
  1.29036121E-02
  2.53178757E-02
 -0.16841881    
  0.47774011    
 -0.60034204    
 -0.92132026    
   1.1397703    
 -0.10178284    
  0.34830651    
 -0.27101487    
  0.44595638    
 -0.15004405    
 -0.50333995    
  5.60280122E-02
  8.88792872E-02
  6.52713776E-02
 -0.24817945    
  4.13853526E-02
 -0.32906708    
  0.52481192    
 -0.18566029    
  0.23709266    
  1.31063806E-02
  0.45458606    
 -0.16106160    
 -0.19207768    
 -7.32035190E-02
  0.66750467    
 -3.97401638E-02
 -0.78953916    
  0.27871355    
 -0.51987535    
  0.51987559    
 -0.40884909    
  0.45290911    
 -0.33174190    
 -1.81821063E-02
 -9.21657216E-03
  0.21570835    
 -0.10204910    
 -4.22004201E-02
 -0.71640402    
  0.66329432    
  6.73752949E-02
 -0.19314490    
  0.69828880    
 -0.27804208    
  0.10287426    
 -0.62049496    
  0.17025432    
  0.30353045    
 -9.38962027E-02
  2.55769491E-02
  0.41050303    
 -0.83123529    
  0.65990847    
 -0.71525866    
 -0.21706440    
  0.45152581    
 -0.35072097    
   1.1300757    
 -0.50788009    
  1.94182508E-02
  7.18733519E-02
 -0.32800719    
  0.10598167    
  0.30361581    
 -0.26257047    
 -4.94604222E-02
 -0.65718204    
  0.23180152    
  0.71446985    
 -0.30900490    
 -0.33474976    
  0.73252231    
 -8.24585333E-02
 -0.39607552    
  0.57594812    
 -0.22489642    
 -0.53150558    
 -0.22501113    
 -0.34869638    
  0.93855739    
 -0.82593882    
 -5.93488198E-03
  0.53899658    
 -0.60036558    
  0.43046650    
  0.15591298    
  0.48007601    
 -0.37330812    
  0.20009504    
 -0.22573769    
 -0.15415059    
  0.78707892    
 -0.47138411    
  2.18589585E-02
  1.64375152E-07
 -0.16411002    
 -0.15097094    
  0.37028560    
 -0.26492500    
  0.37843665    
 -0.63548160    
 -0.39688119    
  0.93659610    
 -0.16934098    
  0.17685017    
  0.13290778    
 -0.28043029    
  2.28582527E-02
 -0.28580081    
  0.37750891    
 -7.76208378E-03
 -0.31488857    
  0.49287188    
 -1.75442193E-02
 -0.19748011    
  0.26794672    
 -0.32621583    
  0.28410423    
 -0.14062263    
 -0.54609358    
 -0.23496513    
 -4.42059785E-02
  7.08743259E-02
  4.12430651E-02
  1.00504020E-02
  8.15797523E-02
  0.18844724    
 -0.61958450    
  0.35454479    
  0.52269530    
  0.16296111    
  -1.0122278    
 -4.94800210E-02
  0.71465355    
  0.53187907    
 -0.45020097    
  0.18991807    
  5.00761718E-02
  0.23489936    
 -0.34054568    
 -0.30497372    
   1.0750817    
  -1.0222393    
 -0.17208004    
 -3.10444683E-02
  0.78558654    
 -0.25867486    
  0.25455964    
 -0.32621583    
 -0.11492979    
  0.61483926    
  6.90859556E-03
 -0.69832408    
 -0.10574487    
  0.26826400    
 -1.48153109E-02
 -0.31696248    
 -6.78226203E-02
  0.36671206    
 -0.54903370    
  0.34768724    
 -5.73769361E-02
  0.90201634    
 -0.34804034    
 -0.53835046    
 -0.15479675    
 -5.10552898E-02
  0.39268529    
  0.19510117    
  0.48997486    
 -0.63797182    
 -0.46877739    
 -7.63730928E-02
  0.60757768    
 -7.16725141E-02
 -0.24031788    
  0.49575204    
  1.42861195E-02
 -6.34358674E-02
 -0.18484351    
  -1.0369185    
   1.1936634    
  0.37921703    
 -0.48572955    
 -0.17257078    
  0.41907093    
 -0.36572489    
 -0.44183266    
  6.35911077E-02
   1.1702347    
 -0.63321495    
  0.17490712    
  0.10791527    
 -0.39404833    
  0.13585085    
 -8.16205293E-02
  0.22255707    
 -0.62948924    
 -0.29505146    
  0.24537976    
  0.57014233    
 -0.61754453    
  0.31047860    
  0.43468964    
 -0.15684247    
 -0.22922659    
  0.43112195    
  3.46356519E-02
 -0.82001382    
  0.12686688    
  0.66509789    
 -0.34393978    
  0.31733093    
 -0.23160633    
  0.86216056    
 -0.61938095    
 -0.38566247    
  0.34019998    
 -0.39390433    
  0.79314846    
 -0.46657759    
 -0.27286696    
  0.13720134    
  0.12062810    
 -0.34305942    
  0.16376363    
  0.27092594    
 -0.63932252    
  0.17208005    
  0.11778306    
 -0.51409912    
  0.61355960    
 -0.21724384    
  0.37813425    
  0.11413816    
 -0.17649588    
 -5.51104657E-02
 -0.21397887    
  0.65378618    
 -0.29500809    
  0.18313839    
 -0.35667497    
 -0.16440730    
  0.34770000    
  0.63570303    
 -0.59760350    
 -0.11895195    
 -8.50992277E-02
  0.20405112    
 -0.40313116    
  0.33547279    
 -0.41931051    
 -0.28388691    
  0.20890103    
  0.15180619    
 -0.15180618    
  0.25222477    
 -8.99109840E-02
  0.10883882    
 -9.49978381E-02
  0.24017990    
  0.21118037    
 -0.56400156    
 -0.11394434    
 -7.14588985E-02
  0.27369601    
  0.25092334    
 -9.17546898E-02
 -0.20602351    
 -0.79809797    
   1.1229051    
  0.25722277    
 -0.56013119    
  0.40426084    
  1.43545363E-02
 -0.16209961    
 -0.74473453    
 -0.57145023    
   1.6562419    
 -0.50027853    
 -0.49995580    
 -3.29697877E-02
  0.23314928    
 -7.82007277E-02
  0.19892932    
  0.28178218    
  0.14053328    
 -1.65762003E-07
  0.12773068    
  0.20947614    
 -2.22642571E-02
 -0.23826683    
  0.26784360    
 -0.28707516    
 -0.47975978    
  0.80612570    
 -0.45574522    
 -0.89443183    
   1.0406586    
  0.21403310    
 -0.65348184    
  5.05524613E-02
 -0.19365293    
  0.56327218    
 -4.22424302E-02
 -1.02039631E-02
 -0.11682203    
 -0.13559206    
  0.16119805    
  0.47769845    
 -0.50619054    
  1.43476631E-02
  0.17946836    
  0.25685441    
 -0.36221522    
 -8.84553120E-02
  0.49568284    
  0.26452893    
 -0.79850751    
  0.89749640    
 -0.88852811    
  0.17934069    
 -0.43193173    
 -4.70676906E-02
  3.55065465E-02
 -0.22994962    
  0.37408352    
 -0.29441595    
  0.83369225    
 -0.67954159    
  0.18617530    
  0.43908185    
 -0.39825952    
  0.44271156    
 -0.13749163    
 -0.29603130    
 -0.29995206    
 -0.22520341    
  0.75558937    
 -8.32763538E-02
 -0.73616457    
  0.72024918    
  8.70113894E-02
  5.01899831E-02
 -0.31845355    
  0.46558684    
 -0.66732645    
  0.82863766    
 -0.60157996    
  0.46018985    
 -8.64736140E-02
 -0.50368261    
  5.20049222E-02
  0.41666332    
 -1.11981696E-02
  3.10446396E-02
 -0.25475118    
 -0.46944025    
  0.12675157    
 -0.47318327    
  0.73676777    
  0.21087357    
  0.15942775    
 -0.25523183    
 -0.26972815    
 -5.48585765E-02
  0.32458666    
 -5.44974813E-03
  0.31197485    
  7.69611374E-02
  0.16989908    
 -0.64435714    
  0.46888670    
 -0.23862575    
 -0.52991945    
  0.69314700    
 -0.49028844    
  0.19858204    
  0.41793200    
 -0.47319448    
 -0.33817810    
  0.17832962    
  3.32793035E-03
  0.53899634    
 -0.52579510    
  0.54308641    
 -0.36350068    
 -0.28676918    
  0.76019150    
 -0.25963750    
 -1.33632710E-02
 -0.13161139    
  7.64322421E-03
  0.15487564    
 -0.55527729    
  0.51987559    
  0.31105533    
 -0.41541538    
  2.49678711E-03
 -0.19790372    
  8.44754651E-02
 -0.10598160    
  0.25131449    
 -0.24204057    
  0.22989008    
 -0.61103761    
  0.47505823    
 -1.41045330E-02
 -0.49765533    
 -1.88686047E-02
  0.33647239    
  4.97614481E-02
 -0.31280619    
 -0.18942633    
  0.54654366    
  0.15988392    
  9.31492224E-02
 -0.43969804    
  0.60952210    
  0.58507860    
 -0.92480123    
  9.76383463E-02
  6.01686165E-02
 -0.44264403    
  0.29051885    
 -3.45855802E-02
  8.70113373E-02
  0.16788097    
  0.30514249    
 -0.50303924    
  0.10757390    
  0.39546514    
 -0.66506946    
 -0.13586055    
  0.34125829    
  1.05543807E-02
 -0.21921425    
  5.09662889E-02
 -0.60976571    
  0.38429010    
  0.41963148    
 -0.10507631    
 -8.90797824E-02
 -0.79094476    
   1.0778506    
 -0.24732661    
 -2.25581175E-07
  0.12866904    
  0.12562628    
 -7.19737336E-02
 -0.40546489    
  0.58488011    
 -0.10975904    
 -0.23716246    
  5.86511614E-03
 -7.59091377E-02
 -0.14942998    
 -0.50960541    
  0.54204077    
  0.65704215    
 -0.71921921    
  0.60441893    
 -0.17779551    
 -0.51741529    
  0.20142187    
 -0.17290674    
  8.83491635E-02
  0.15624952    
 -0.18232135    
 -0.12014416    
  6.98434412E-02
  0.33420217    
 -6.45384043E-02
  0.12248575    
 -0.10149528    
  9.34202373E-02
  0.53538626    
 -0.62880623    
  0.25755951    
 -0.45724133    
  0.95188147    
 -0.64269328    
 -0.38832557    
 -0.16598508    
  0.34830672    
 -5.02619483E-02
  0.19314468    
  0.48441783    
 -0.12632737    
 -0.45000705    
  0.37391695    
 -0.93353254    
  0.19671012    
  3.07715703E-02
  0.14483109    
  0.16849342    
 -5.19596562E-02
 -0.16644803    
  0.65092963    
  0.25427604    
 -0.50764608    
  0.54974115    
 -0.87883317    
  0.58040667    
 -0.15793027    
 -0.17895381    
  4.78290729E-02
  0.59205103    
 -9.06100720E-02
 -8.14300403E-02
 -0.25105646    
 -0.54464710    
  0.15529308    
 -0.30147532    
 -0.23361486    
  0.53509045    
 -0.25621870    
  0.47386798    
  0.23899522    
 -0.27832603    
 -0.23467101    
 -0.16936250    
 -7.57599771E-02
  0.45660406    
  5.97615242E-02
 -0.10781881    
  7.41078630E-02
  7.43120983E-02
  4.66404632E-02
 -0.16177475    
  -1.2738162    
  0.78942406    
  0.60481745    
 -0.48649785    
 -0.50939620    
  0.29479966    
   1.1144439    
 -0.23278841    
 -0.40436447    
  0.28768197    
 -0.47995386    
 -0.76787078    
  0.44490662    
  0.15808943    
  0.98023957    
 -0.49909532    
 -0.22825865    
 -0.23883390    
   1.1276439    
 -0.75527877    
  0.11492985    
 -0.41119587    
  2.13226452E-02
  0.27814329    
  0.55458283    
 -0.37119651    
  0.63567603    
 -0.76013017    
  0.14810829    
 -0.58726746    
  0.12708552    
  0.32404956    
 -0.33231416    
 -0.30301327    
 -0.36150205    
  0.74040025    
  0.20136996    
  9.87350568E-02
 -7.69608244E-02
  5.97193018E-02
  0.36303145    
 -0.53325278    
  8.24188069E-02
 -5.86487278E-02
 -3.41329575E-02
  0.33100086    
 -0.42944106    
  0.31880182    
  6.47123754E-02
 -0.43864655    
 -0.17185010    
  0.27923313    
  0.11007655    
  7.52705559E-02
  0.39024395    
 -0.34016007    
  5.04307114E-02
  0.24155220    
 -0.15773353    
 -0.30287209    
 -0.20294079    
  0.22647148    
  0.87352908    
 -0.60175347    
  2.25290116E-02
 -7.18256086E-02
 -2.42274906E-02
 -0.36409828    
  1.94182750E-02
  0.49140757    
 -0.41018194    
  8.49405751E-02
  0.26211348    
  4.99991747E-03
  0.16935340    
  0.17704441    
 -0.63991559    
   1.0064188    
 -0.71041048    
 -0.22190070    
 -0.66860598    
 -0.39641511    
   1.9936577    
 -0.81708401    
  0.72593695    
 -0.79791075    
 -0.22314332    
  0.21113132    
 -0.27666527    
  3.52288820E-02
 -0.15350990    
  0.27300066    
  0.32371455    
 -0.23244609    
  0.31533369    
 -0.28163996    
  2.08652448E-02
  0.15541421    
 -1.01522328E-02
  6.18244596E-02
 -0.19244473    
  0.19961293    
 -0.27506363    
 -1.26185659E-02
  0.34998599    
 -0.30346581    
  0.34937584    
 -0.41189602    
 -0.15307620    
 -0.22690985    
  0.27820319    
 -0.31177965    
  2.40974315E-02
  0.13353145    
 -4.17560525E-03
  0.22731900    
 -7.97647610E-02
 -0.13507965    
  0.63574564    
 -0.22478582    
  0.43515703    
 -0.66173112    
  8.24188069E-02
  0.39911589    
 -0.30841920    
 -5.34252040E-02
  0.19845101    
 -0.15082304    
  0.23470433    
 -0.39859203    
 -0.39863899    
  0.78567040    
 -0.53833210    
  0.30349270    
  0.22078802    
  0.24921578    
 -0.59850550    
 -0.55294925    
  0.79792625    
  1.81585699E-02
  4.27740365E-02
 -0.36090639    
 -2.50459928E-02
 -0.21322913    
  0.31967586    
 -0.29312572    
 -4.92267460E-02
 -0.10129146    
  3.49162742E-02
 -7.63730928E-02
  0.63878620    
  0.22871470    
  0.12907706    
 -0.42718360    
  0.52213860    
 -0.63954735    
  0.12337887    
 -6.77181706E-02
  0.34191704    
 -0.14588913    
 -0.18022953    
  0.12921187    
  0.19009653    
 -0.23229700    
  0.10622209    
 -3.14985588E-02
  0.34595120    
  0.28532097    
 -8.27649310E-02
 -0.60050184    
 -8.46277829E-03
 -0.39419755    
  8.36830679E-03
 -0.28214210    
 -1.11109950E-02
  4.90562841E-02
 -4.34850380E-02
  5.40672094E-02
  5.62806018E-02
  0.51380610    
 -1.19763864E-02
 -0.18473406    
  0.22024064    
  3.98915596E-02
 -1.40650338E-02
  0.52041137    
 -0.62168825    
 -0.26802304    
  0.36076483    
 -0.17776071    
 -0.23343532    
 -0.57920271    
   1.0778863    
 -0.12533747    
 -0.61059690    
  0.29990229    
  0.53086627    
 -0.52682602    
  0.93070263    
 -0.75039899    
  0.14690936    
 -8.48995820E-02
 -0.88820755    
  0.34740132    
  0.77151632    
 -3.84172425E-02
  0.28833461    
 -0.48379704    
  9.96297747E-02
  0.89655727    
 -0.69432002    
 -0.57797605    
  0.26973987    
  -1.0922430    
   1.4859241    
 -0.53776556    
 -6.47843778E-02
   1.0405270    
 -0.59897572    
 -0.51082575    
  6.13688193E-02
 -0.67739880    
 -0.43318987    
  0.88942701    
  0.46005335    
  2.77367048E-02
 -0.19025569    
  0.16874933    
  0.59191877    
 -0.49717343    
 -0.58609331    
  0.35158575    
  0.70203626    
 -0.34286439    
  0.31595698    
 -0.82098043    
  0.53208554    
 -0.27801999    
  0.13753003    
 -2.54609641E-02
 -0.18519105    
 -0.16049248    
  0.54973471    
  1.62227973E-02
  9.15332790E-03
 -0.30375582    
  0.22806987    
 -0.25942019    
  1.57980919E-02
  4.59499098E-02
 -0.26596352    
  0.11081459    
  0.47957298    
 -0.38617191    
  0.28369331    
 -0.24007265    
  0.57001442    
 -0.53998238    
  0.29944688    
  0.15977381    
 -3.22915427E-02
 -0.42102960    
 -0.46765324    
  0.67418927    
 -0.23336314    
  0.22856705    
 -9.57911760E-02
  6.89929798E-02
 -0.10673321    
  0.38884401    
 -0.19242834    
 -0.42024660    
 -0.39520848    
  0.52702010    
 -0.64034909    
  0.11332882    
  0.27096143    
 -6.42790869E-02
 -0.52195209    
  0.92047763    
  5.42138517E-02
  0.63194519    
 -0.97105938    
 -0.28030196    
 -0.67372894    
   1.1933395    
 -0.43505290    
  0.49995580    
 -0.24664131    
 -0.69314694    
   1.0557487    
 -0.16066018    
 -7.41077587E-02
  7.12468401E-02
 -0.48443404    
  0.35620961    
  0.10796299    
 -3.26924361E-02
  0.33127970    
 -0.16981886    
  0.11176665    
  0.17655797    
 -0.52505624    
  0.40437880    
 -0.32609171    
  3.84095125E-02
 -0.30228084    
  0.33926967    
 -0.26376176    
 -0.52917469    
  0.47692403    
 -0.61576039    
   1.2797509    
  5.93474843E-02
 -0.37977558    
 -0.49198243    
 -0.70657003    
  0.46661964    
  0.30448925    
  0.24620873    
  0.41518965    
 -0.20714332    
  0.37502420    
 -0.36188352    
  0.16121270    
  0.18786155    
 -0.44203728    
  0.83078921    
 -0.68940908    
  5.56371249E-02
 -0.11984392    
  5.16911224E-02
 -0.14329478    
  0.69023591    
 -1.32065192E-02
 -0.69167107    
  6.56438917E-02
 -6.56439960E-02
  1.46413911E-02
 -0.14354818    
 -4.46043015E-02
  0.56011677    
 -0.48575845    
  0.76387584    
 -0.51691383    
 -0.60317171    
  0.34967360    
  0.10568844    
 -2.69073378E-02
 -0.51082551    
 -0.50077522    
  0.55484253    
 -9.61540267E-03
  0.22796303    
  0.33647221    
  7.41081089E-02
 -0.45380911    
 -0.85401362    
  0.96418208    
  0.51226336    
 -0.68884617    
  0.40116397    
  5.31591736E-02
  0.19719677    
 -0.55348253    
 -1.17416428E-02
  0.38692158    
  3.15814540E-02
 -0.45457900    
  0.60130042    
 -0.30650088    
  0.70222420    
 -0.89616317    
  6.08417094E-02
 -0.34484047    
 -0.55594587    
   1.0061471    
 -0.17733379    
  9.59884971E-02
  0.27402985    
 -0.57651007    
  0.83211106    
 -0.36728141    
 -0.10953195    
  0.97680181    
 -0.60070282    
 -0.10707875    
 -0.16526870    
 -0.23041624    
 -0.54422373    
  0.29707167    
  0.30390486    
 -0.77204090    
  0.69687152    
  0.14829199    
 -0.51725656    
  5.74569292E-02
 -2.57083252E-02
 -0.10420367    
  0.18904267    
   1.0462270    
 -0.83560199    
  0.37129626    
 -0.13429542    
 -0.20271137    
  0.38656107    
  6.40612692E-02
 -0.23575261    
 -0.31732136    
 -1.67369172E-02
 -6.98973015E-02
  0.15866531    
  0.54349083    
 -0.52816492    
  0.36801720    
 -0.41074228    
 -0.26157105    
  0.93062055    
 -0.29311708    
  2.68834066E-02
 -0.10919946    
 -0.57602185    
  0.92258644    
 -0.14858747    
 -0.36503133    
  0.54045224    
 -0.24840936    
 -0.15197729    
 -0.24309830    
  0.80488288    
 -0.31046993    
 -0.51003772    
  0.20566911    
  0.16779345    
 -0.25480461    
 -0.34278563    
 -5.57105765E-02
 -3.71393859E-02
  0.24347608    
  0.17452297    
  6.87557384E-02
  0.11888995    
  0.43739808    
 -0.55297148    
 -0.17309257    
  0.60899514    
 -0.19829449    
 -1.31409038E-02
 -0.54126656    
  -1.3862942    
   1.7129785    
  7.57459253E-02
  0.14674182    
 -0.40153581    
  0.30806115    
 -7.47733861E-02
 -0.12557712    
  0.69841498    
 -0.49806452    
 -0.21811302    
  0.14953181    
  0.16729125    
  0.49768472    
 -0.45425519    
 -0.17435353    
  0.20875487    
 -0.30883831    
  9.11149606E-02
 -0.54545242    
  7.00286627E-02
  0.25826842    
  0.10945676    
  0.10769909    
  0.49264354    
 -0.20947577    
 -9.73485485E-02
 -9.40638483E-02
 -0.21972491    
  4.34125215E-02
  0.47895053    
 -0.21859920    
  0.26796773    
 -0.46500671    
  0.23655014    
  0.42702284    
 -0.80149603    
  0.63329238    
 -0.45332110    
  1.16958814E-02
 -0.42899576    
  0.54677850    
 -7.23205879E-02
  0.16126831    
 -0.28847060    
  0.26454574    
 -0.17700870    
  0.12482321    
 -0.24441420    
  6.31126389E-02
 -0.50169301    
  0.39190543    
  0.21972497    
  5.07452339E-02
 -3.44404839E-02
 -0.10805940    
  0.50721568    
 -0.49824700    
  0.21116719    
 -0.23526494    
  0.32287833    
 -0.28694648    
  2.03790851E-02
  0.19330828    
 -0.39718607    
  0.39003456    
  0.24304010    
  0.14634764    
 -0.60775799    
  0.11513410    
 -4.06011865E-02
  0.55882621    
 -0.46401832    
  0.27121553    
  5.58805019E-02
 -0.19105525    
  3.66024785E-02
 -0.39390430    
 -0.39921525    
  0.31760392    
 -2.40977649E-02
  0.29116037    
  8.24437439E-02
 -0.82360023    
  0.57433927    
  0.31873342    
 -0.12367295    
  0.23372018    
 -0.54272521    
  0.58778661    
 -0.17316823    
 -0.17913777    
  0.24310665    
 -0.14211492    
  2.19251905E-02
 -0.13112466    
  0.24703167    
 -0.18318042    
 -2.58077146E-03
 -0.13834155    
  0.14862463    
 -0.41187954    
  5.99431582E-02
  0.28312647    
 -0.11300017    
 -0.14854260    
  0.33290732    
  2.26994939E-02
 -0.14752254    
 -0.79019296    
 -0.18871117    
  0.76008672    
 -0.72234625    
  0.98082936    
  0.38109645    
 -0.61120850    
  0.22454141    
  2.75499765E-02
 -2.72128568E-03
  0.51137048    
 -0.37886140    
  6.24479875E-02
 -0.68867308    
 -0.71116561    
   1.5161258    
 -0.34730908    
  0.19216025    
 -0.42310214    
  0.47089303    
 -0.29213658    
 -0.24876657    
  0.52070051    
  0.13551348    
 -0.44073305    
  0.19252560    
 -0.39662087    
  0.92455834    
 -0.85179901    
  0.29293156    
  7.56026655E-02
 -0.27163038    
  0.43475580    
 -0.79507697    
  0.23132917    
 -0.23132892    
  0.22769949    
 -0.79648960    
  0.92911142    
 -0.13626480    
  0.48943052    
  0.25528386    
 -0.34902889    
 -0.18576746    
  4.90721017E-02
  0.16813681    
 -0.12405264    
 -0.20577526    
 -9.72988307E-02
 -3.71789150E-02
  0.20787629    
  0.20262691    
 -0.30969802    
 -0.36848620    
  0.45692340    
 -2.53982786E-02
 -0.21833190    
  0.18232164    
  0.70144612    
 -0.43396649    
  2.51900144E-02
 -9.99998581E-03
  0.32346639    
 -0.61955869    
  0.15028204    
 -0.26091161    
 -7.84714520E-02
 -8.19666777E-03
 -0.12708558    
  0.19085200    
 -0.14072756    
 -7.37661347E-02
  0.50121021    
 -0.14645094    
 -0.46598482    
 -3.26117985E-02
  0.67643380    
  9.37768295E-02
 -0.48806858    
   1.1069112    
 -0.36101326    
 -0.23257534    
 -0.42180738    
  5.90577237E-02
  3.52148786E-02
  0.33992669    
 -7.94270262E-02
  -1.2264456    
  0.66549551    
  0.64037734    
  0.10732911    
 -0.15267697    
  1.78803112E-02
 -8.44827816E-02
  0.42636552    
 -0.23854917    
 -0.22428587    
 -0.42421114    
  0.28330567    
 -6.45385161E-02
  0.22804403    
 -2.83305701E-02
 -0.40546519    
  0.49343386    
 -0.45123339    
  2.85149906E-02
  0.61811191    
 -0.25782928    
  0.37609321    
 -0.60838205    
 -0.23380101    
  0.47999796    
 -3.08577735E-02
 -0.35139778    
   1.2533413    
  -1.0006779    
  5.50596341E-02
 -9.67995152E-02
 -0.35901943    
  0.27349731    
 -0.51082575    
   1.1375278    
 -2.31670421E-02
 -0.35222051    
 -4.54625338E-02
  0.17062552    
  3.37381475E-02
 -0.25504494    
  0.56614757    
 -0.76885885    
 -0.13621029    
 -0.24703178    
  0.86673117    
  0.12774096    
  1.41272368E-02
 -0.18192068    
 -0.88902169    
 -1.76997241E-02
  0.90190208    
 -0.27647299    
  0.43681574    
 -0.20227231    
  0.58414173    
 -0.50895488    
 -0.20119014    
  0.26455963    
 -0.37628940    
  9.44383070E-02
  2.29895916E-02
 -0.20414917    
  0.69314694    
 -0.25680467    
 -0.45037779    
  0.68427408    
 -0.70209974    
 -0.33935398    
  0.15847026    
 -6.68402538E-02
 -0.41705251    
  0.79920697    
 -5.49409762E-02
  0.18453373    
  0.23084858    
 -0.45606616    
  0.42939803    
 -0.15302500    
  0.38155955    
 -0.32047179    
 -3.51795070E-02
  4.74495888E-02
 -7.07364157E-02
 -0.33594882    
 -0.41651487    
  0.17768104    
  0.38193449    
  0.36110964    
 -0.34849110    
 -0.39455321    
  0.36915478    
  5.32206595E-02
 -7.27019683E-02
  8.18065256E-02
 -0.18534715    
  4.61894311E-02
  0.61180168    
 -0.31118286    
 -0.32878989    
 -0.42530361    
  0.61059701    
 -0.32702139    
  0.57536423    
 -6.70108125E-02
  0.12763537    
 -0.59962124    
 -1.60003994E-02
  0.26731485    
  6.15366688E-03
  8.80334750E-02
  0.53524411    
 -0.41372302    
 -0.25024867    
  0.36304450    
 -0.14310063    
 -0.10821369    
 -0.53981316    
  9.79805067E-02
 -0.11279573    
  0.30249715    
  9.46416780E-02
  0.15175883    
 -0.62645584    
  0.51082557    
  2.54792850E-02
  6.68942556E-02
  0.39164451    
 -0.74412686    
  0.48196101    
 -0.14728367    
  2.65894141E-02
 -5.69868498E-02
 -0.23947993    
 -0.30482146    
 -0.39225471    
  0.64060992    
 -0.26444095    
  7.29490966E-02
   1.1759454    
 -2.83037387E-02
 -0.76762336    
  0.35976303    
  0.41421947    
 -0.23871583    
 -0.18272400    
  6.31790757E-02
 -0.35894519    
  0.41193759    
 -0.23940422    
 -0.24664131    
  0.28154442    
  0.22155908    
 -0.13564788    
 -0.47437152    
  0.15803432    
  0.77139914    
 -0.28206560    
  0.40749970    
 -0.53320599    
  0.20025073    
 -0.58740848    
 -0.35086092    
   1.0691981    
 -0.37846968    
 -2.42431951E-03
 -0.74290854    
  0.47762743    
 -0.35757938    
   1.0363837    
 -0.31205374    
 -0.21985961    
 -0.31913725    
  0.63510394    
 -0.45969853    
  0.34365684    
 -0.34365699    
 -6.51695132E-02
 -0.21726882    
  0.71589875    
 -0.26277322    
  0.46232808    
 -0.57183397    
 -3.31857465E-02
 -0.21474333    
  0.58905315    
 -5.41845597E-02
 -2.22981605E-03
 -7.17069358E-02
  0.12177189    
 -0.18359612    
 -0.35813364    
 -0.86819595    
  0.99807125    
 -0.22154218    
 -0.16487446    
  0.42415732    
  0.34393987    
 -0.43770790    
  0.65514624    
 -0.38887817    
  0.16705410    
 -0.99633360    
   1.1005944    
  0.25701848    
 -0.66446614    
 -7.41077885E-02
  0.31143636    
  2.32030954E-02
 -0.16955929    
  0.21001437    
 -0.40436447    
  0.78304237    
 -0.77974731    
  0.23361489    
  0.37550691    
 -0.51500845    
  0.34583810    
 -0.48709813    
 -0.24493080    
 -8.74117762E-02
  0.48254505    
 -5.17618917E-02
  0.35636237    
 -0.41095066    
  0.66638988    
 -0.33038890    
 -0.16641122    
  0.13527092    
  0.11045704    
 -0.51957840    
  0.23985291    
  9.08464640E-02
  8.32762644E-02
  -1.0536343    
  0.38204485    
  0.87467861    
 -0.39465418    
 -0.11814976    
  0.13846961    
 -0.24640042    
 -0.33794403    
 -9.17083174E-02
 -3.44861820E-02
  1.16281454E-02
  0.64276612    
  0.41654819    
 -0.49229446    
   1.1424459    
 -0.83207250    
 -0.47385722    
  0.15028234    
  0.20097269    
  9.58042368E-02
 -7.96312168E-02
  4.18911502E-02
  0.14087602    
  0.19192636    
 -0.60521698    
 -0.81093013    
  0.40546522    
  0.96940053    
  5.40670902E-02
 -0.61800253    
  0.26210511    
 -0.39131701    
 -0.36602360    
  9.48078856E-02
  0.35918435    
  2.08339747E-02
 -0.25722277    
  0.10935269    
 -0.69713908    
  0.65648329    
 -0.20159332    
  0.21805464    
 -0.24898465    
  1.31523677E-07
  0.10431303    
  0.19248980    
 -0.71279430    
  0.74344814    
  0.11062977    
  0.12675156    
 -0.26028314    
  0.55241960    
 -0.57585800    
  -1.0560526    
   1.2130228    
  -1.2244514    
  0.67575544    
  0.48595762    
 -6.31007552E-02
  0.62988514    
 -0.12597974    
 -0.51159757    
  0.34853360    
  0.15142231    
  7.44425282E-02
 -8.38541463E-02
  4.71703522E-03
  1.86486691E-02
 -0.21566571    
  2.26636920E-02
 -0.20098178    
  0.53183621    
 -0.51149654    
  0.29186773    
  0.48647144    
 -0.22545752    
 -6.99587241E-02
 -0.38395897    
  0.46160978    
 -0.21741299    
 -0.40904295    
  0.17992923    
 -0.17635153    
 -0.19671024    
  0.12644105    
  0.35437340    
 -4.67758588E-02
  0.29539892    
 -0.41494396    
  -1.1374522    
  0.99068153    
  0.26912880    
 -7.28124306E-02
  0.76876444    
 -0.43531817    
  4.65201475E-02
  0.36470044    
 -0.59354216    
 -6.15993328E-02
 -0.28217241    
 -0.39453602    
  0.83006954    
 -0.80856323    
   1.4849836    
 -0.84369010    
  9.35261995E-02
 -0.18743645    
  0.56880403    
 -0.48899814    
  1.96910631E-02
  0.36472067    
 -0.30787164    
 -0.21658613    
  0.53790665    
 -0.37261382    
 -0.16529283    
  0.79997730    
 -0.31698644    
 -0.65749985    
 -6.42790869E-02
  0.48901278    
 -0.22123708    
  0.10821380    
 -5.26435599E-02
  2.08031461E-02
  0.23251154    
  3.21128368E-02
 -0.22427274    
 -0.50332105    
  0.55560237    
 -0.93797159    
  0.13438721    
  0.71388865    
 -0.25593328    
  0.55744892    
 -0.33734035    
  0.20039411    
  0.40214276    
 -0.60863453    
  0.25977346    
 -0.18043643    
 -7.93365315E-02
 -0.32190016    
 -7.89882019E-02
  0.11625978    
 -0.11625960    
  0.40698597    
 -0.27459675    
 -0.16016856    
  0.14403935    
  0.14364289    
  0.61442393    
 -0.53005707    
  0.18016189    
  6.28477782E-02
 -8.74730423E-02
 -6.58322275E-02
 -0.59729928    
  0.11179157    
  1.62638770E-07
  0.66881531    
 -5.83183952E-02
 -0.39507556    
  0.50616348    
  4.78995666E-02
 -0.76468861    
 -0.60613585    
 -0.56181097    
   1.2593348    
  0.62773514    
 -0.41248250    
  0.23712987    
  0.21868904    
 -0.43147007    
  0.17887914    
 -0.17203003    
  2.02711355E-02
 -0.17898257    
  0.21511135    
  0.43094441    
 -0.24862267    
 -0.52982193    
  0.28425142    
 -0.14389431    
  0.35944879    
 -0.44646034    
  0.10275975    
  0.45870975    
 -0.20782937    
  7.04101995E-02
 -0.26434907    
  0.57374823    
 -0.58861846    
 -0.13621029    
 -0.16783485    
 -0.46292222    
  0.22957462    
 -6.62491918E-02
  7.26391822E-02
 -0.18871117    
  0.83290929    
  4.89494130E-02
 -0.10041857    
  3.46056819E-02
  0.16285911    
  0.39966786    
 -0.62208903    
  0.63556409    
  3.81670636E-03
  0.43486968    
  -1.1375862    
  0.37156361    
 -0.12410253    
  8.07353780E-02
 -0.14587459    
  0.14310092    
 -0.29885522    
  0.42401853    
  0.20533897    
 -0.17873521    
 -0.16857389    
  0.27488863    
 -6.88396394E-02
 -1.62229910E-02
 -2.36417428E-02
 -0.77798605    
 -4.25595939E-02
  0.76647854    
 -6.25203997E-02
 -0.10476355    
 -0.29667783    
  6.22771382E-02
  0.39662096    
 -0.10988296    
  8.46280158E-03
 -0.24730955    
  -1.1058325    
 -0.13976191    
   1.4109869    
 -0.11969046    
  5.67764118E-02
 -0.47782624    
 -0.15240704    
  0.93081897    
 -0.32357484    
  0.42628780    
 -0.26410103    
 -0.32022083    
  0.61634159    
 -0.50593585    
  0.16060093    
 -0.29462984    
 -0.46285805    
 -0.26680437    
  0.54174769    
  4.23590392E-02
 -0.11720729    
  0.46415746    
  0.43646708    
 -0.37030122    
  0.51326174    
 -0.42853966    
 -1.41045330E-02
  7.12629110E-02
 -0.28240502    
  2.42648181E-02
  0.12838097    
  0.23273592    
 -0.50053650    
  0.34598798    
  0.19202361    
 -0.19202380    
  0.32727751    
 -0.54417342    
  0.20850417    
 -8.80335495E-02
  6.53050318E-02
  0.10622209    
  6.98536560E-02
  8.76134112E-02
 -0.67347449    
  0.13353148    
  0.33755407    
 -1.63491517E-02
 -0.97717285    
  0.60148007    
  1.19286506E-02
  1.95699539E-02
  0.13401589    
  0.35802996    
  0.22219516    
 -0.88730341    
 -0.31099296    
   1.0944107    
  0.20487215    
 -0.76976514    
  0.46536312    
 -0.19166721    
  8.41542892E-03
  0.16683936    
  7.51206130E-02
 -0.44232038    
  0.44012481    
 -0.63965845    
  0.49824673    
  0.40799367    
 -0.48972547    
 -0.19004346    
 -0.28657517    
 -0.18409291    
  0.82034218    
 -0.21323954    
 -0.36290544    
 -6.45384192E-02
  7.69611374E-02
  0.20738231    
 -0.30681592    
  0.17852651    
  7.57600181E-03
  4.42878902E-02
  0.55184960    
 -0.34986705    
  0.42010653    
 -0.52252162    
 -8.87956321E-02
 -8.96121413E-02
  0.27490571    
 -0.19606522    
 -0.68954349    
  0.67865425    
  0.31911716    
  6.91695884E-02
  0.31935349    
 -0.13045305    
 -0.49995580    
  0.27064577    
 -0.40804589    
 -0.89899933    
  0.80562532    
  0.36936012    
 -2.08029561E-02
 -0.23598844    
  -1.0182772    
  0.67723179    
  0.74777704    
 -0.75313914    
 -0.90825850    
   1.4445635    
 -0.46874645    
  0.23612413    
  0.28171194    
  0.40546516    
 -0.36440369    
 -6.83770850E-02
  0.63290715    
 -0.77837753    
  0.30968010    
  5.20826643E-03
  0.13353150    
 -0.34057131    
  0.80487704    
 -0.77342808    
 -0.86499745    
 -0.64997482    
   1.2467085    
  0.61529505    
 -0.13072206    
  0.21059647    
 -9.97646898E-02
  5.00648804E-02
 -0.39280650    
  0.57122821    
 -0.93511677    
 -0.15641581    
  0.59013546    
  0.86020136    
 -0.72337615    
 -7.70234922E-03
 -0.28425133    
  0.87003154    
 -0.51130396    
 -0.12468479    
  7.56554604E-02
  -1.1036500    
  7.30253160E-02
  0.30686301    
  0.65888822    
  0.15376757    
 -9.39317122E-02
  9.85189527E-02
 -0.82765961    
  0.86582386    
 -3.13223712E-02
 -0.26966372    
 -0.47957292    
  0.74239510    
 -0.63751554    
  0.93430942    
 -0.75270921    
 -0.74882007    
  0.13543805    
  0.38299236    
  0.12783347    
  0.26236448    
 -0.33278683    
 -7.11413324E-02
  0.20359874    
  0.84783483    
 -0.77184910    
  0.24315098    
  0.20883402    
  0.16517593    
 -0.68565631    
  7.43506989E-03
  0.15097103    
  0.39907551    
 -0.18488912    
  0.16547091    
 -0.55310100    
  0.14763603    
 -4.00051810E-02
 -1.02566127E-02
  0.27731931    
 -3.44404839E-02
 -9.61189196E-02
  0.27348682    
  0.15640543    
 -0.41809276    
  0.38272572    
  0.10795698    
 -0.49951950    
 -0.36772460    
  0.34073660    
 -0.29072624    
  6.30130544E-02
  0.19055709    
 -0.21372432    
 -0.16068219    
 -4.21607941E-02
  0.49539617    
  0.63616031    
 -0.63616031    
  0.12584873    
 -2.86852587E-02
  7.14591816E-02
 -0.22252776    
  7.69612566E-02
 -0.52324796    
  0.13473241    
  0.22146159    
 -0.17227113    
 -5.76290153E-02
  0.41670141    
  0.67624545    
 -0.40404549    
 -2.12987722E-03
  0.28874785    
 -0.20690227    
 -0.65271801    
  -1.3312347    
   1.6995395    
  9.93373543E-02
 -5.09203225E-02
 -0.16164136    
  0.26550817    
  0.54347080    
  -1.0054350    
  0.43468964    
 -0.18694043    
 -0.12720244    
  0.42730695    
 -0.35139790    
 -0.29354715    
  0.87873131    
 -0.36790571    
 -4.82019931E-02
  0.73663247    
  -1.0880302    
 -0.11909961    
  0.22551210    
  0.22755033    
 -0.14001311    
 -0.24431981    
  0.50267422    
 -0.51380605    
  7.54396766E-02
 -0.12124923    
  9.67297703E-02
  7.51205906E-02
 -1.99342147E-02
  4.59098816E-02
 -8.00426602E-02
  0.17768101    
  0.85885888    
 -0.99905658    
  0.53983229    
 -0.32407379    
 -3.28798220E-02
 -0.20999923    
  0.90035713    
 -0.90725350    
 -0.21968940    
 -3.06368694E-02
  0.32690296    
 -0.22154218    
 -9.65107977E-02
  5.15132993E-02
 -8.40353500E-03
  0.15234077    
  7.33313933E-02
  1.00504197E-02
  0.24163827    
  0.12762369    
 -0.28921914    
 -0.33708790    
  0.41973057    
  3.34295183E-02
 -0.27949646    
  0.17261271    
  0.83105177    
 -0.63761312    
  6.32816330E-02
 -0.16362935    
 -9.92068499E-02
 -0.84525508    
  0.61903942    
  0.15305109    
  0.40656462    
  0.15446474    
 -0.30350006    
 -0.21868931    
  3.16943415E-03
 -3.87145504E-02
  0.25423428    
 -0.38401303    
  4.75408100E-02
 -0.28768221    
  0.43671787    
  0.61143661    
 -0.48175842    
  0.23496549    
 -0.21622305    
  3.13339904E-02
 -7.74752349E-02
 -2.78179254E-03
 -0.34598795    
  0.22471732    
  0.56766957    
 -0.76903909    
  9.88003686E-02
  0.24587944    
 -0.10022707    
 -0.13525410    
  0.38220829    
 -0.46859306    
  3.75249330E-03
  0.47187439    
 -8.78612176E-02
 -0.13937937    
 -0.21148157    
 -0.53280443    
  0.78452164    
  0.16813681    
  0.22123706    
 -0.57791173    
  0.12155501    
 -0.21414776    
 -0.24865271    
  0.67382288    
 -0.23233177    
  0.25642940    
  3.27895880E-02
 -0.32047200    
  4.04409356E-02
 -0.13702157    
  0.60358977    
 -0.10472335    
 -0.63339710    
  0.24686012    
 -2.53176279E-02
 -9.66197066E-03
 -0.39580303    
  0.28286281    
  0.31713536    
 -0.19774339    
 -0.23446140    
  5.91888241E-02
  0.70268005    
  2.62188129E-02
 -0.61324686    
  0.13096841    
  0.34371713    
 -0.56014681    
  0.18294089    
 -0.12166029    
  0.12166046    
  0.54311603    
  2.48680729E-02
 -0.61229515    
  0.13595575    
  1.68071929E-02
 -8.70112628E-02
  0.20972073    
 -0.34933117    
 -0.35121462    
  0.22512187    
  0.69116884    
 -0.29496917    
  9.14341286E-02
 -9.75616369E-03
  0.17081787    
 -9.30398554E-02
 -0.21411401    
 -0.24371897    
  0.61683130    
 -0.81869727    
 -0.48058560    
  0.99666083    
 -0.19602762    
 -0.28556108    
  0.94798672    
 -0.60367560    
  6.11545369E-02
 -0.24889600    
  0.32239869    
 -0.16824798    
  8.90797004E-02
 -0.88689750    
  0.61797756    
  0.47833291    
 -0.22084212    
 -0.10280950    
  0.38400507    
  8.63934867E-03
 -0.58520937    
  0.35125491    
 -0.10294817    
 -0.79449958    
  0.94000727    
 -7.85245597E-02
  0.18933937    
 -0.11603618    
 -0.32501972    
  0.93353277    
 -0.70749450    
 -0.10986651    
 -9.46650803E-02
  0.58857453    
 -0.10579807    
 -0.26389694    
 -0.28483704    
  0.40293655    
 -7.08028004E-02
  0.42163804    
 -0.39218467    
 -0.51700109    
  0.37247857    
 -6.61659613E-02
  9.61979851E-02
 -1.19048813E-02
  8.05030093E-02
 -0.33096239    
 -0.19004373    
  0.47290644    
 -0.58604902    
 -0.45347449    
  0.85197097    
  0.44880125    
 -0.41443363    
  0.57303870    
 -4.08221222E-02
 -0.36750424    
 -0.26408473    
  0.12604068    
 -4.71468344E-02
 -0.25378042    
  0.79248965    
 -4.03213035E-03
 -0.32682216    
  6.24354593E-02
 -6.24356382E-02
  0.39702636    
 -0.18571697    
 -0.23397285    
  0.49755725    
  7.70900548E-02
 -0.32492641    
  0.13548262    
 -0.23392247    
 -0.29592636    
  9.16912854E-02
 -0.17449720    
  0.19542462    
  0.34865457    
 -0.32526171    
  0.19381581    
 -0.52682602    
  0.12492603    
  0.54579413    
 -0.20779811    
 -1.27717312E-02
 -4.46855277E-02
 -0.15999226    
 -9.94197726E-02
  0.64130378    
 -0.31684947    
  -1.2477379    
   1.0986123    
  0.28328657    
 -0.28621471    
 -4.49852943E-02
  0.59829694    
 -0.39623317    
  0.51532680    
 -0.47360274    
 -5.17996103E-02
 -0.13244689    
 -4.13040034E-02
  0.47713163    
 -0.44453633    
 -0.99354321    
  0.44911784    
 -6.75581917E-02
  0.83103746    
 -8.29742923E-02
  0.54090321    
 -0.86573827    
 -0.26447898    
 -0.57231075    
  0.64313698    
 -9.87346619E-02
 -0.11483938    
  0.25542104    
  0.31994280    
 -0.14378801    
  5.02618626E-02
  0.61677408    
 -0.42685613    
  0.43912619    
 -0.30999634    
 -0.47428825    
  0.43059215    
  9.23734605E-02
  0.19095674    
 -0.64391196    
  0.22811328    
 -0.58326447    
 -0.10705388    
   1.0079991    
 -0.32051763    
 -0.12062781    
 -0.66782933    
 -1.89280119E-02
  0.84365177    
  0.22259544    
 -0.65022230    
  0.29605037    
  4.14987085E-08
  0.57555968    
 -0.68091989    
 -1.39860613E-02
  0.64629191    
  0.17708030    
 -0.52692556    
  0.11603655    
 -6.99923038E-02
  7.69611076E-02
 -0.37133211    
  0.13771725    
  6.50868416E-02
 -3.91109139E-02
  4.45754305E-02
 -0.42889854    
  0.36417794    
  5.65121956E-02
 -0.14458133    
 -1.27798151E-02
  0.16284028    
 -0.10354056    
 -0.14660347    
  0.73439026    
 -0.79963052    
  0.66850150    
 -0.53216493    
  0.55305815    
 -0.63828874    
 -8.15266445E-02
  0.44952533    
 -0.45727709    
  0.32022095    
 -0.36396539    
  9.30905119E-02
 -0.45092764    
  0.48371729    
 -1.44405607E-02
  0.28859055    
 -6.47203475E-02
  2.58262958E-02
 -0.46379051    
  0.33711544    
  0.29089251    
  0.18990485    
 -0.63334137    
  0.40920320    
 -0.31287217    
  0.91220063    
 -0.56269419    
  0.35210809    
 -0.36174688    
 -0.36396560    
  0.30409697    
 -1.81586016E-02
  0.27715552    
 -3.84274796E-02
 -6.20470755E-03
 -0.56847233    
  0.34117079    
 -0.49960420    
  0.26927319    
 -0.32214895    
  0.22223820    
 -0.30228087    
  0.14994003    
  0.77221572    
 -6.23316616E-02
 -0.36980146    
  5.26439473E-02
 -0.20479420    
  0.55259824    
 -0.27900076    
  0.21674027    
 -0.29989037    
  0.11198580    
 -1.24853514E-07
 -0.34895289    
  5.34887351E-02
  0.27457577    
 -0.22050855    
  0.72710365    
 -0.59769237    
  0.28912604    
 -0.12184963    
  0.35103571    
 -0.52702034    
  7.84716234E-02
 -0.84102821    
 -0.49020621    
   1.0390502    
  0.61625838    
 -0.28185129    
 -9.19567421E-02
 -0.16268550    
  0.18786153    
  3.52819227E-02
  0.54077256    
 -0.67468518    
  0.32947919    
 -6.10356517E-02
 -0.11342216    
 -9.58325714E-02
 -2.91567501E-02
 -9.61982459E-02
 -0.12104569    
  6.06245920E-02
 -0.13699773    
  0.18759857    
  0.41202256    
 -0.32090753    
 -0.32750350    
  0.17884308    
  0.24315098    
 -0.60431588    
  0.13102823    
 -8.81054159E-03
  0.61015040    
 -0.11718209    
 -8.75027925E-02
  8.20828527E-02
 -0.22110745    
 -0.27532947    
  0.62860852    
 -0.52280200    
 -0.15147704    
  0.19470580    
  0.25940150    
 -0.33114508    
 -0.20573412    
  8.27721283E-02
  0.85063010    
 -0.63310999    
  0.12028625    
  0.12810001    
  0.76934767    
 -0.89411974    
 -0.11239896    
  0.48522177    
 -0.53085709    
  0.51934958    
 -0.67935365    
  0.76366115    
 -4.79396246E-02
 -0.28768221    
 -0.18232170    
  0.31845364    
  0.16043894    
 -0.11226740    
 -0.25202188    
 -0.59610128    
  5.76363830E-03
  0.48639148    
 -0.40369999    
  0.53899658    
  0.15679273    
 -0.37685439    
 -0.44268781    
  0.99568844    
  0.11087617    
 -0.45311746    
  9.78559032E-02
  0.70995438    
 -0.34288159    
 -0.32286641    
  0.40906209    
 -0.50545424    
  0.26738819    
 -0.11579185    
  2.77442951E-02
 -0.63986564    
 -2.38674246E-02
  0.45110661    
  8.54718462E-02
 -0.21680772    
 -0.61553669    
   1.1050848    
 -0.43825483    
 -0.42057887    
  0.31891525    
  0.31138435    
  6.03067130E-02
 -0.33902013    
 -0.19671024    
  0.16034274    
  0.94692767    
 -0.89637524    
  0.37930411    
 -4.68642004E-02
 -9.80919749E-02
  0.23477492    
 -0.18056096    
  0.39751819    
 -0.21916232    
 -6.64444081E-03
 -0.13289680    
 -0.75599492    
 -7.86922723E-02
  0.56544685    
  2.29894128E-02
  0.38136756    
  0.18379880    
 -0.24317679    
 -0.41729969    
  0.81883562    
 -0.36457995    
 -0.48692590    
  0.72581780    
 -0.41443363    
 -0.14831193    
 -6.14085458E-02
 -5.83356991E-02
  3.13071012E-02
  0.27908346    
 -8.65403414E-02
 -0.40971124    
  0.17876926    
  0.35060656    
  6.31278008E-02
  2.55532712E-02
 -0.50548822    
  0.60993099    
 -0.59858882    
  0.65091443    
 -0.63969940    
  0.21042340    
 -0.68714112    
  2.36697383E-02
  0.95641088    
  0.29216638    
 -0.55542994    
  0.51257849    
  0.15988828    
 -0.32519269    
 -0.52609289    
  0.53021693    
 -0.23037137    
  9.15349722E-02
 -0.58354026    
  0.22314367    
  0.23728049    
  0.10161024    
 -0.12596840    
 -0.38244465    
  0.38518029    
 -0.19552293    
  0.40878168    
  0.32025844    
 -0.40546495    
 -0.16421731    
 -0.39840803    
  0.31576526    
 -0.22699717    
 -0.28897002    
  7.92492479E-02
  0.55004632    
 -0.50808191    
  0.53785443    
 -0.69048393    
 -7.16561005E-02
  0.97077882    
 -0.54831606    
  0.41168800    
 -0.19079390    
 -0.22464639    
  0.27729014    
  0.14310095    
 -0.24498548    
 -2.55605560E-02
 -0.12386948    
  0.31210661    
 -2.16808449E-02
  3.76388878E-02
 -0.33173415    
 -0.74598980    
   1.1660537    
 -0.14254373    
 -0.22384039    
  1.72717813E-02
  0.50119036    
  7.00989440E-02
 -0.46729928    
  0.31282625    
  0.30002117    
 -0.13019258    
 -0.62860882    
 -0.10933651    
  0.18497387    
  0.43804148    
 -0.38014725    
 -0.55338520    
 -0.21772335    
  0.35464588    
  0.39114523    
 -5.26435971E-02
  0.51014960    
 -0.22415839    
  8.97573158E-02
 -1.87357496E-02
 -0.51003772    
 -0.62467939    
  0.69681692    
  0.27385044    
  9.80919302E-02
 -2.29896437E-02
 -0.21542132    
  6.81378245E-02
 -0.23141097    
 -0.32223442    
  0.68530422    
  0.61539859    
 -0.53475028    
  0.21292202    
 -0.46804854    
 -0.14069982    
  0.44542319    
 -0.18140054    
  0.31291369    
  0.20397104    
 -0.38993549    
 -0.32149974    
 -2.37703323E-02
  0.26684797    
  0.18451212    
  0.11559247    
 -0.56695271    
  0.28251398    
  0.20958030    
 -0.11568422    
 -5.32816015E-02
 -0.52418160    
  0.47315007    
  0.14814915    
 -0.39983749    
  0.13521349    
   1.0201206    
 -0.93017244    
 -0.13815026    
 -0.14953175    
  0.46235797    
 -0.58014107    
 -0.17109448    
  0.19892932    
  0.18232158    
  8.75559151E-02
 -0.11404750    
 -1.35135651E-02
 -0.27193388    
 -0.18589942    
  0.81450790    
 -8.70114565E-02
 -0.16022976    
 -6.94284812E-02
 -0.24712178    
  0.57797599    
 -0.12485007    
  0.19070829    
 -0.18276118    
  7.12771788E-02
  0.13322420    
 -0.22583534    
  0.63201714    
 -0.62129295    
  1.32452156E-02
 -0.21985961    
 -0.25647989    
   1.1734263    
 -0.68922329    
 -0.48844934    
  0.47265974    
  0.23527153    
  3.50191370E-02
 -0.28364170    
 -2.72498541E-02
  0.41280439    
 -0.27858278    
 -0.75800794    
 -0.62346709    
   1.3644224    
  0.61126012    
 -0.69314706    
 -0.35858142    
  -1.0250496    
   1.3862945    
  0.60855067    
 -0.65203571    
 -0.39304247    
  0.39858255    
  0.14383724    
 -0.33503768    
  0.44374198    
 -0.53471386    
  4.30173911E-02
  1.39374780E-02
  0.57579660    
 -0.64380121    
  0.34961280    
 -0.19229291    
  0.18179403    
  1.57070514E-02
 -0.34011516    
  0.43424425    
  3.25609893E-02
 -0.24805072    
  0.20359898    
 -0.33169886    
  0.23111162    
 -0.81093037    
  0.47074732    
  0.37399617    
 -0.26159716    
 -0.13876568    
 -0.34798852    
  0.28090253    
  0.98184937    
 -0.42866781    
 -0.38455847    
 -0.24053532    
  0.52907896    
 -0.33080351    
 -0.16378921    
  0.34431085    
 -0.20972043    
 -0.40546504    
  0.26236445    
  1.96592978E-07
 -0.20829706    
  5.24948724E-03
 -0.49009931    
 -0.43144062    
   1.3391476    
 -0.30390507    
  0.32099947    
 -0.48296869    
  0.20316504    
  0.43346971    
  0.25518307    
 -0.43983254    
 -2.47800536E-02
 -0.26991943    
  0.48225233    
  0.20618922    
 -0.36615354    
  1.68639775E-02
  0.55530661    
 -9.24352258E-02
 -0.16190003    
 -0.38101396    
  0.25171712    
  0.12433407    
 -0.11312985    
  0.22814497    
 -0.20338438    
  8.08782801E-02
 -3.31241675E-02
 -0.10363495    
 -0.11886127    
  0.13877672    
  0.53641099    
 -0.43982124    
 -0.50912189    
  0.19989648    
 -4.63540293E-02
  0.46909103    
  0.23494598    
 -0.29371718    
 -0.42502555    
  0.36772498    
 -0.28939274    
 -0.27859095    
 -9.98452678E-02
 -4.60438058E-02
  0.52847016    
 -2.81709787E-02
 -0.22314368    
  0.62966621    
 -0.32136497    
 -4.77700643E-02
 -0.77932477    
  0.44895038    
  0.16443220    
  0.31878206    
 -7.35023469E-02
 -0.14898527    
  0.16856609    
 -0.18843421    
 -0.25370628    
 -0.45630464    
 -3.46053503E-02
  0.54134101    
  7.11763650E-02
  0.13876590    
  0.26924053    
 -6.01488426E-02
  7.77592734E-02
  1.97538398E-02
 -0.36474073    
  5.14695048E-02
 -0.16310914    
 -0.25413066    
  7.33827278E-02
  0.93683308    
 -0.50959390    
  9.94970575E-02
  0.59672195    
 -0.55311841    
 -0.55164754    
  0.71376663    
 -0.46864396    
  0.22892384    
 -8.41336995E-02
 -0.49733308    
  0.38463104    
  0.10008336    
 -0.36807737    
 -0.18048839    
  0.37194249    
 -0.41116324    
  0.10307205    
  0.56987226    
 -0.72574288    
  8.65090266E-02
  0.43271473    
 -0.24213985    
 -8.57670605E-02
  0.40380549    
  0.17621197    
  0.89886981    
  -1.2215103    
 -0.29799157    
   1.2081093    
 -0.73745829    
 -0.21188027    
  2.76151616E-02
  0.17123556    
 -3.33362967E-02
  0.36275828    
 -0.92576963    
  0.30975804    
  0.50907755    
 -4.83963937E-02
  0.22369447    
 -0.46560800    
 -0.26341724    
  0.24571773    
  0.17635141    
  9.69419703E-02
  3.20883021E-02
  0.19105528    
 -0.48225206    
  0.73284167    
 -0.32737648    
 -0.25232103    
 -1.82929784E-02
  0.23233196    
 -0.48276758    
  0.49488887    
 -6.98539540E-02
  6.98536560E-02
  4.47657816E-02
 -0.28614736    
  0.73077375    
 -0.88645953    
  0.34767386    
 -3.34650241E-02
 -0.24832712    
  0.20280409    
 -0.42343405    
 -1.26316501E-02
 -0.17556468    
 -2.04090029E-02
 -0.23090567    
  0.19948949    
  0.73482001    
 -0.13937937    
  0.14446831    
 -0.21429932    
 -0.18232135    
  0.95696181    
 -0.29836696    
 -0.25187251    
 -0.12566556    
  0.33157608    
 -0.25219125    
 -0.39109516    
  0.57122135    
 -0.33340025    
  0.24138097    
  0.36028272    
 -0.59554785    
 -1.84622165E-02
  0.35449871    
 -6.06245548E-02
 -8.44892785E-02
 -0.32097575    
 -7.57116750E-02
 -0.19362101    
 -0.10032263    
 -0.11152115    
  0.18885434    
 -0.19448818    
  8.13456699E-02
  0.48870805    
  0.37189412    
  0.42868817    
 -0.64142376    
 -0.11846466    
 -7.97869787E-02
  0.43921915    
  0.35195270    
 -0.87426442    
  0.20786497    
  0.30368233    
 -0.49365768    
  0.26617590    
 -1.36799570E-02
 -2.51058061E-02
  8.39463398E-02
 -0.37351331    
  0.37351343    
  0.27329341    
 -0.42441836    
  0.64993042    
  -1.1241728    
 -0.37204894    
  0.91629094    
  0.42866823    
 -0.65181136    
  2.43489165E-02
  0.28251398    
  0.25676858    
 -0.40747133    
 -0.22918577    
  0.31015500    
  0.24294622    
 -8.64171535E-02
 -0.20490243    
  0.30859897    
 -0.15736803    
 -0.14541693    
  -1.2185715    
  0.98815536    
  0.35045108    
 -0.10564630    
 -0.29725134    
 -4.32289131E-02
 -0.31895608    
   1.0687034    
 -0.71812445    
  0.55571699    
  2.86048241E-02
 -6.03537448E-02
 -0.18972230    
  0.23256955    
  0.10668401    
  0.10178267    
 -0.42995599    
  0.30813280    
 -0.57851779    
  0.24810049    
  0.15616056    
 -0.11207645    
 -0.36712599    
  0.10691594    
 -0.29940537    
  7.71357417E-02
  0.24645044    
  -1.2981459    
   1.4985065    
  0.13562417    
 -0.79041052    
  0.15415044    
  0.98485351    
  -1.2771543    
  0.78452164    
 -0.41253212    
  5.38431741E-02
 -8.84786248E-02
  2.60883439E-02
  0.58444297    
 -8.48388448E-02
 -0.52569240    
 -0.75212133    
   1.2620653    
 -0.16034280    
 -0.92252129    
  0.69704580    
  0.98180151    
 -0.77513558    
 -0.28768221    
 -4.31100167E-02
  0.64115822    
 -0.19399010    
  0.96735877    
 -0.67405879    
 -0.37852067    
  0.49723700    
 -0.27041888    
 -0.13318194    
  0.24851727    
 -0.13259836    
 -1.25157787E-02
 -0.65606022    
  0.39243546    
 -0.18297733    
 -0.17135841    
   1.0392526    
 -0.41126713    
 -0.77360547    
  0.33260360    
  0.27892289    
 -0.36805058    
 -0.26533499    
  0.87684894    
 -0.52238661    
  3.80276218E-02
  4.73677963E-02
  0.10143816    
  0.70751280    
 -0.96250886    
  0.55307394    
 -0.39242414    
  0.44132793    
  2.91172061E-02
 -2.20985548E-03
 -0.32985678    
  0.13775322    
 -0.32315636    
  0.30693969    
 -0.43730184    
  0.14141166    
  0.42361450    
  0.10895117    
 -3.72443348E-02
 -0.21868913    
  0.21645458    
 -0.18366478    
  4.46853228E-02
  0.22056945    
 -0.31203088    
  0.13669559    
  0.25458500    
 -0.62149107    
  0.15110651    
  4.47167978E-02
 -0.15075497    
  0.47423184    
 -0.41500390    
  0.73690438    
 -0.80635333    
 -0.25621870    
  0.60533100    
 -0.24512237    
  0.35698375    
 -4.86820079E-02
 -0.26304466    
 -0.30453908    
 -0.14156380    
  7.96883106E-02
  0.17162624    
  0.10212944    
  0.61404794    
 -0.62707758    
  0.47409377    
 -0.33933336    
  8.24643150E-02
 -7.39049539E-02
 -0.54062122    
 -0.13562395    
  0.46860623    
  0.36260149    
 -0.10779657    
 -0.40546513    
  0.26921985    
  8.05204734E-02
 -4.69292589E-02
  8.07353780E-02
  0.16556159    
 -3.34160738E-02
 -0.47584590    
  0.63897133    
 -0.58202994    
  0.45232072    
 -8.82923976E-02
  0.44567177    
 -0.55961585    
  8.58395826E-03
 -5.56514487E-02
 -7.82873183E-02
  0.72045791    
 -0.71073359    
  0.39029691    
 -0.29498670    
  0.18671083    
 -0.40182200    
  0.27210677    
  0.12238923    
 -0.18822144    
 -6.41442984E-02
  0.33917266    
 -0.51834422    
  0.53616208    
  0.11655597    
 -0.29755393    
 -0.23111163    
  0.64884669    
 -0.37627861    
 -0.17423260    
  0.31156391    
 -0.14497462    
  -1.0270653    
  7.11760996E-03
  0.76497281    
 -0.40546522    
  0.42183200    
 -0.30956471    
  0.24589166    
  5.71584404E-02
  0.80437279    
 -0.69607544    
  9.23733711E-02
 -0.19415613    
 -0.23293172    
  0.15532096    
  0.19394970    
  0.78027880    
 -0.81857508    
  0.85881442    
 -0.70337760    
  0.30551702    
 -0.70841444    
 -6.35135695E-02
 -2.48977374E-02
 -0.21477526    
  0.76595217    
  8.35751668E-02
 -6.67682961E-02
  0.38785064    
 -0.37366572    
  0.50800484    
 -0.64624202    
  0.15914392    
  6.88395128E-02
 -0.25530776    
 -0.22939596    
 -0.22140285    
  0.39673144    
 -0.10796309    
  0.28930941    
  2.40974333E-02
  0.67391574    
 -0.95842844    
 -0.31766286    
  0.35493428    
 -0.36366799    
  0.13899897    
  0.35323390    
  2.90641654E-02
 -0.21730134    
 -5.98567311E-08
  0.16929191    
 -0.25014415    
  0.40429497    
 -0.10874925    
 -0.34591603    
 -0.12147984    
  9.90911126E-02
 -0.10745934    
 -0.31321543    
 -0.14177567    
  4.53150533E-02
  6.73035160E-02
  0.60989410    
  0.44022360    
  0.22686325    
 -0.69314724    
  0.27271929    
 -0.15164126    
  0.34313345    
 -0.29184002    
  0.47864684    
 -2.43915450E-02
  0.14274827    
 -5.66189513E-02
 -0.28445107    
 -0.20714332    
  3.89155224E-02
  9.92346853E-02
 -0.10689759    
  0.11378643    
 -0.23060849    
 -0.83204514    
  0.63871217    
 -0.28535393    
 -1.40515715E-02
 -0.13083965    
   1.0695195    
 -0.92929012    
 -0.62977761    
   1.0321226    
 -0.39304253    
  0.29460245    
  2.04786696E-02
 -0.14128338    
  0.45233870    
 -0.22067128    
  0.34393987    
 -0.17926265    
 -9.60959047E-02
  0.13963644    
 -0.58628386    
 -0.28468356    
  0.59573889    
  0.49284306    
 -0.41967875    
 -0.19591017    
  0.54889750    
 -9.25122127E-02
  9.25122947E-02
 -0.25100669    
 -0.57567179    
 -1.48885464E-02
 -4.60438058E-02
  3.59937064E-02
  0.13226806    
  1.75443571E-02
 -0.32008547    
  7.49631152E-02
  0.79600435    
 -0.65624255    
  0.13111311    
  0.40546522    
 -0.48939979    
  7.11410046E-02
  0.15108052    
  0.47092548    
 -0.36593413    
  0.94057810    
 -0.79548597    
 -0.49091011    
  8.97461921E-02
  0.13245764    
  0.33270577    
  0.13117027    
 -0.20673068    
 -0.38532034    
 -5.71582727E-02
  0.50992024    
  2.41623167E-02
  0.86009938    
 -0.65245998    
 -0.23452289    
 -5.46427257E-03
 -0.53860497    
 -0.14635639    
  0.15104009    
  0.35433564    
 -0.51630509    
  0.57981873    
  0.63942170    
 -0.51516402    
 -0.12733933    
  0.29689893    
 -0.95367843    
  0.44438061    
  8.76475275E-02
  4.11016755E-02
  0.25094128    
  0.24432732    
 -0.42092150    
  0.24715219    
 -2.46318802E-02
  0.11972085    
 -0.48606101    
 -0.10216802    
  5.42770959E-02
  0.51158017    
 -0.19690689    
  0.97979558    
 -0.69418198    
 -0.27465501    
  3.48093919E-02
  0.10956239    
 -9.64901969E-02
  1.80186443E-02
 -0.19051825    
 -0.41010562    
  0.36270317    
 -1.63136125E-02
 -0.84183031    
  0.47666082    
   1.2668810    
  -1.0390090    
  0.17601225    
 -6.34922739E-03
 -0.18487263    
  0.21003099    
 -9.77975503E-02
  0.64401454    
 -0.67886108    
 -0.19516978    
  0.62168831    
 -0.48492950    
  0.37750891    
 -0.27742541    
  0.40319505    
 -2.53175702E-02
  2.07622051E-02
  9.09111369E-03
 -0.54613245    
  0.27786830    
  0.16591533    
 -0.51669091    
  6.50637671E-02
  3.92931327E-03
  0.66531235    
 -0.14279085    
 -0.22024073    
 -6.58921525E-02
 -0.10777146    
 -0.14841992    
 -0.31197491    
 -0.29683128    
  2.89873984E-02
  5.55699877E-02
  0.75218070    
 -5.56607246E-02
 -0.25131452    
 -0.33043012    
 -0.11477538    
  0.95343029    
 -0.38229796    
  0.71205145    
 -0.69314706    
  0.14932361    
  9.23733413E-02
  0.61677408    
 -0.50554860    
  5.62806018E-02
 -0.50339055    
   1.0171968    
 -0.72029793    
  0.63652825    
 -0.65193707    
  0.71465331    
 -0.50275284    
  2.50921445E-03
 -0.46750042    
 -0.21815625    
  0.45559669    
 -0.28243846    
  0.16544366    
 -9.67296138E-02
 -8.55917782E-02
 -9.36096609E-02
  7.64416084E-02
 -0.89912277    
   1.4355909    
  4.45617475E-02
 -0.57671028    
  0.17003384    
 -2.95222960E-02
 -0.23066220    
  2.79089846E-02
  0.19145413    
 -0.37194243    
 -0.32120469    
   1.4593197    
 -0.43403846    
  0.17641643    
 -0.31305844    
 -0.10501447    
 -0.39856866    
  1.02566369E-02
  0.53002799    
 -0.14171582    
 -0.20684102    
  0.14253345    
 -1.86227262E-02
  0.41295555    
  0.12823129    
  3.65238078E-02
 -0.29191029    
  2.51060668E-02
  0.12662044    
 -0.83363730    
  0.18789266    
  0.31508118    
  0.67954171    
 -0.78265220    
  0.62735951    
 -0.42464772    
 -0.25657061    
  0.41725311    
 -0.17299029    
  0.51020616    
 -0.25958019    
  0.48495179    
 -0.53687930    
 -0.13570940    
 -0.12033001    
  0.11449896    
  0.50554848    
 -0.29062566    
 -0.43296224    
  0.39694417    
 -0.63843668    
  0.38046366    
  0.13036190    
 -0.38893595    
 -0.12188976    
  0.19306618    
  0.19055709    
 -0.38826388    
 -0.23483957    
  0.91629076    
 -0.39609712    
  0.46210548    
 -7.54641443E-02
 -7.39252716E-02
 -0.30922556    
  0.70009160    
  0.10345551    
 -0.44200617    
 -0.54875284    
  0.18721133    
  0.15762880    
 -0.16813675    
  0.16813678    
  0.16177449    
 -0.25530064    
 -0.45058534    
  0.51082581    
 -2.17735991E-02
 -0.38215426    
 -9.25945956E-03
  0.33978876    
 -0.16916344    
  0.73913246    
 -0.57328546    
  8.89474377E-02
  0.19790359    
  0.17564908    
 -0.46250033    
  0.26415172    
 -0.21236025    
  0.15189487    
  8.56552124E-02
  0.42028022    
  0.18041328    
 -0.44654289    
 -0.60152668    
  5.30428849E-02
  6.43078387E-02
  0.46479985    
 -0.24512239    
 -0.35667506    
  0.29361665    
 -0.18469112    
  0.26700699    
  0.15609531    
  0.47378421    
 -0.18435541    
 -0.71253091    
   1.0119244    
 -0.48696423    
 -0.13986729    
 -5.21856137E-02
  0.21288694    
 -0.44114551    
 -0.21755010    
 -4.06559370E-02
   1.0591151    
 -0.64675802    
 -3.63674313E-02
 -4.66559157E-02
 -0.25730252    
  0.15028234    
  0.58815587    
 -0.49920830    
 -0.23922972    
 -0.15415053    
  0.76902312    
 -0.18023598    
  0.27383667    
 -0.42175674    
 -0.96834701    
   1.0935103    
 -6.06245995E-02
 -0.10596464    
 -0.38158327    
  0.44309625    
  0.30388552    
 -0.52206969    
  0.12287414    
 -0.18859096    
  0.24921581    
 -0.14197014    
  1.68072022E-02
  0.10735854    
 -0.59078503    
  0.13150232    
 -4.85534631E-02
  0.18975663    
 -0.24078788    
  0.44145882    
 -0.25131452    
 -8.89092462E-08
  0.24116221    
 -0.73481971    
 -0.54204071    
   1.1805296    
  0.41168800    
 -0.75718963    
  7.14591816E-02
 -0.61272550    
   1.0099465    
 -0.51747012    
  0.27087504    
 -0.83885896    
  0.27286720    
   1.7627351    
 -0.34160686    
 -0.42732412    
  0.17909363    
 -2.33653877E-02
 -1.90938283E-02
  3.78297083E-02
 -0.87315118    
  9.53102857E-02
  0.65190423    
  4.37650569E-02
  0.14511397    
 -0.20479436    
  7.71589801E-02
  1.96083952E-02
 -0.32729110    
  0.46536314    
 -0.26194152    
 -2.22230088E-02
 -0.23657595    
  0.13308631    
  0.82842958    
 -0.93344384    
  0.36905476    
 -0.10323618    
  0.12687786    
 -0.21268430    
 -0.37837875    
  0.34008253    
 -0.16623527    
 -3.24352719E-02
 -0.18452168    
  0.31805336    
  0.20241755    
 -0.29997385    
   1.4107283    
  -1.1372814    
 -0.18232159    
  0.18500611    
  0.16973160    
 -0.38419947    
  7.36333355E-02
  9.69920978E-02
  5.58645697E-03
  0.12303099    
 -1.23918252E-02
  0.18398276    
 -0.68077606    
  0.25222477    
 -1.60517693E-02
 -0.32169539    
 -0.19129007    
  0.82701653    
 -0.24223740    
 -0.55286139    
 -8.74875635E-02
  0.63733232    
 -0.32565504    
  0.12195850    
  0.19153842    
 -6.63750395E-02
 -9.23733413E-02
 -4.02245745E-02
  0.55748153    
  0.40831015    
 -0.73373264    
 -0.31365746    
 -0.16228093    
  0.19022691    
 -0.26947623    
 -0.34787714    
  0.57308060    
  9.91704354E-08
  0.61618626    
 -0.42227212    
  0.29191029    
 -0.29871333    
 -0.22913425    
  7.83905089E-02
  0.52266014    
  0.10276894    
  1.83187865E-08
 -0.50236893    
 -1.05819656E-02
  9.46651921E-02
  2.86187809E-02
  0.50390530    
 -0.31845370    
 -4.25595902E-02
 -0.15868995    
 -0.11460352    
  0.27057204    
  0.27258232    
 -0.21179716    
 -0.15500572    
 -0.17992924    
  0.27958485    
 -0.11170387    
  0.28995240    
  9.09716412E-02
  0.11340271    
 -0.64797252    
 -0.14011538    
 -0.84189224    
   1.8363478    
 -0.39276427    
 -0.13576090    
 -0.26747927    
  0.34595117    
 -0.59869510    
  0.32661381    
  6.87865615E-02
  0.57192624    
 -0.33159012    
 -0.11806717    
  1.27067585E-02
 -5.18249385E-02
 -0.14884554    
  0.27604064    
 -0.80975997    
 -0.47633934    
  0.92640889    
 -2.03394890E-02
  0.49494669    
 -0.56589854    
  0.24640036    
  0.29198307    
 -0.33905086    
 -0.52193135    
   1.0285310    
 -0.30046761    
  7.09519461E-02
 -0.34564665    
  0.51917785    
 -0.36964592    
  8.00429136E-02
 -0.54119664    
  0.16229878    
  0.86795008    
  0.14331028    
  -1.0301645    
  0.15850314    
 -0.36087188    
  0.15947707    
 -0.20733294    
  0.57628298    
 -0.22107968    
 -0.33578503    
 -0.49335083    
   1.3522569    
 -0.26419887    
 -0.42691368    
  0.47608277    
 -5.98358028E-02
 -5.51104657E-02
 -3.75224203E-02
  0.28694633    
 -0.27234763    
  0.12003476    
  3.53573114E-02
 -0.66139829    
 -0.37469324    
   1.2909844    
 -0.27241451    
 -0.14077272    
 -0.30330721    
 -0.16669637    
 -0.21158279    
 -0.12210280    
  0.38358247    
 -0.26147977    
  0.54805511    
  0.19004358    
 -0.19671012    
 -0.21980460    
  0.35124356    
 -0.48954821    
  0.41340783    
  4.93925586E-02
 -4.93928976E-02
 -6.53826222E-02
  0.10265412    
 -0.17988542    
  0.30576572    
 -3.00159864E-02
 -0.59557307    
  5.38025871E-02
  0.83083665    
 -0.55392641    
  0.18412516    
  2.66682431E-02
 -0.31334972    
 -0.31745425    
  9.92979854E-02
  0.43326735    
  0.16878936    
 -0.35240242    
 -0.15028206    
  2.66682263E-02
  0.52649164    
 -0.32104790    
 -0.19671024    
 -0.23958249    
  8.47065672E-02
 -0.23334755    
  0.20241755    
  8.52648169E-02
 -8.00426751E-02
  0.13157657    
  7.89882839E-02
  0.15956104    
 -0.14282411    
 -1.25264451E-02
 -9.69922021E-02
  0.42077929    
 -0.38441187    
  -1.0296193    
   1.3117056    
 -0.25131452    
  0.61436647    
 -0.23078381    
  0.23078404    
 -0.35634026    
 -0.21564658    
  0.34120327    
  6.01040013E-02
 -0.42227212    
  0.17807540    
  -1.0775589    
   1.8123789    
 -0.26747927    
 -0.34092656    
  0.16392426    
  0.26419884    
 -0.60919535    
  0.47187439    
 -0.26003042    
  0.23399365    
  0.11109932    
  0.49699631    
 -0.82407117    
  0.86750066    
 -0.82953972    
  0.59064782    
 -0.41503438    
 -0.61015016    
  0.50639111    
 -0.28857124    
 -7.76728466E-02
  0.38996094    
  0.14292720    
 -0.24713089    
 -0.20453157    
  0.16021124    
  0.25232118    
 -0.15728550    
 -0.23072721    
  0.21967742    
  1.10498229E-02
 -0.15415050    
 -0.43473560    
  0.22116126    
 -7.96807744E-03
  0.37294206    
 -7.72918165E-02
  -1.1075808    
   1.5070759    
 -4.00014780E-03
 -0.49229446    
  0.30313572    
  0.47483435    
 -0.89986008    
  0.88621342    
  -1.0165752    
   1.1848029    
 -0.64159584    
 -0.15906475    
  8.53337571E-02
 -0.45689723    
  0.76158434    
 -0.73689175    
  0.10414026    
 -6.42943382E-02
  0.15526630    
  7.09974095E-02
 -0.45823494    
  0.19618247    
  0.48954833    
 -0.71573293    
  0.26197374    
  0.39235881    
 -0.29562899    
  0.24697080    
 -0.26486024    
  0.39700577    
  0.15276282    
  1.44777894E-02
 -0.49790454    
  0.13564076    
  0.14780961    
 -0.10734166    
 -0.63535941    
  0.79233891    
  0.14825289    
 -0.33981812    
 -6.66913986E-02
 -0.25176242    
  0.22314352    
 -0.34294465    
  0.34937581    
  5.91151118E-02
 -0.21862228    
  0.76214004    
 -0.70728159    
  0.10784876    
 -0.34352565    
  0.65176219    
 -0.13018350    
 -0.11012549    
 -0.27679610    
  0.42367095    
  1.02566388E-02
 -6.86286464E-02
 -7.07508549E-02
  0.12912273    
 -0.74064934    
 -0.17693074    
  0.62989801    
 -0.74606955    
  0.28768209    
  0.54080629    
  0.57931221    
 -0.51200855    
  0.24769194    
 -0.47231567    
 -0.61481512    
   1.0661271    
 -2.36111414E-03
 -3.61049920E-02
 -0.13073395    
 -0.17010617    
  8.25865567E-02
  0.67001575    
 -0.71045691    
  3.12527604E-02
  0.14310095    
 -0.35097682    
  0.33755407    
  0.19574468    
 -0.19304551    
  0.29439783    
 -0.18473405    
 -0.10697216    
  0.30566451    
 -0.31105527    
  0.33260363    
 -0.67015755    
 -0.60613579    
  0.98861128    
  0.38193452    
 -0.74564803    
  0.41655579    
  0.25782919    
  0.17820939    
 -0.45085400    
 -0.41672206    
  0.54713935    
  6.52887207E-03
 -0.34650087    
 -0.11357423    
 -0.13993371    
  0.20961387    
  0.36624449    
 -0.38239995    
  0.23415746    
  3.29559930E-02
  0.15450707    
 -0.38956669    
  0.54188424    
 -0.43148875    
 -0.23094213    
  0.18469106    
 -0.28571147    
  0.31486815    
  2.86954176E-03
  1.13960309E-02
  0.41766635    
 -0.79519629    
 -5.52157052E-02
  0.18667890    
  3.55911665E-02
  0.16409133    
 -0.27490547    
  0.43875888    
 -0.34202906    
  0.32167211    
 -0.35410756    
  0.56431437    
 -0.11466306    
 -0.15649000    
  0.26068148    
 -0.38257119    
  0.17249975    
  0.44368640    
 -0.59179491    
  0.82290632    
 -0.73088753    
 -0.53117800    
  0.43614230    
 -0.46939951    
  0.32676321    
 -0.21274492    
  0.34322301    
 -0.12007930    
  0.71531337    
 -0.24100886    
 -0.30645522    
  7.57727250E-02
 -0.37616855    
  0.55397576    
 -0.26236424    
  0.32803348    
 -0.52935779    
 -0.26632875    
  0.33244011    
  0.24906743    
  0.28964871    
 -0.27144280    
  0.28316152    
 -0.32258850    
  2.90641654E-02
  0.41410831    
 -0.51254833    
 -0.23543125    
 -0.14030778    
 -0.21896815    
  0.27983907    
 -0.15283900    
 -8.11903924E-02
  1.48150949E-02
  0.14146568    
  2.52114870E-02
  0.37313610    
 -0.32850420    
 -0.22612442    
  0.33860230    
 -0.59205091    
 -3.92206311E-02
  0.35065708    
 -9.43402667E-03
 -0.19856644    
  0.65784943    
  7.49631152E-02
  8.00429136E-02
 -0.13720110    
 -0.19059084    
  2.46058591E-02
 -0.37469333    
  0.73518050    
 -0.41397581    
 -0.13300848    
  5.69260158E-02
  0.24735411    
  0.38046369    
 -0.14505017    
 -0.16971828    
  1.43476631E-02
  8.51080380E-03
  2.82108318E-03
  8.11254680E-02
  7.76187656E-03
 -0.13795961    
 -3.61487120E-02
  0.29532173    
 -5.15334867E-02
  0.10271280    
 -0.11480473    
 -0.12971535    
 -0.14908513    
  0.39793435    
 -0.62833863    
 -8.88532475E-02
  0.32885799    
 -0.29407167    
  0.38532040    
 -0.35170379    
 -0.16106163    
  0.26683512    
  0.26607504    
  0.28981659    
 -0.47043031    
  0.68972856    
  7.58187324E-02
 -0.54582226    
 -5.92558533E-02
 -0.10730044    
 -0.13122231    
 -0.23614296    
 -1.41178761E-02
  0.25761366    
  0.48183823    
 -9.23732296E-02
 -6.66913092E-02
 -0.37928575    
 -0.32185093    
 -0.81226820    
   1.3494804    
  9.53102559E-02
  0.20941313    
  0.28306317    
 -0.68968099    
  0.22245118    
 -0.10505256    
  8.26427713E-02
  0.24499930    
 -0.75017500    
 -0.35065678    
  0.70639235    
  0.53101534    
 -0.63491470    
  0.55648237    
 -0.37659717    
  0.32287833    
  0.25913268    
 -0.54902458    
 -0.25765550    
  0.57369286    
 -0.40224457    
  0.19245234    
 -0.23515169    
  0.94799757    
  -1.0882629    
  0.13690419    
  0.11140263    
  0.49197415    
 -0.16154452    
  0.26302996    
 -0.45056018    
 -0.31682324    
  0.87307644    
 -0.54070902    
 -3.66532058E-02
  0.64814961    
 -0.78511548    
 -7.62274489E-02
 -6.12436198E-02
  0.89429617    
 -0.63058335    
  7.27591589E-02
 -0.65624255    
  5.17764650E-02
  0.49324057    
  0.14328749    
 -0.13491924    
 -0.18566029    
 -0.18299086    
  0.52041799    
  -1.3650422    
  0.40857539    
  0.31675848    
  4.85745892E-02
  0.14797392    
 -0.29639396    
  0.12663275    
 -0.12663259    
  2.95587238E-02
 -7.77861615E-08
 -2.95587368E-02
  0.10436017    
 -0.52747995    
  0.68932301    
  0.41941589    
 -6.50424659E-02
 -0.11980108    
  9.80611965E-02
 -1.32666234E-08
 -0.42488337    
  0.25782901    
  0.19682635    
 -0.33593881    
  7.88938850E-02
  1.70945562E-02
 -4.50681411E-02
  0.78296196    
 -0.65342802    
  0.35542807    
 -0.45354602    
  0.52108228    
 -1.43888732E-02
 -0.47290626    
  0.28185096    
 -1.76994391E-02
 -0.11905942    
 -0.15847021    
  0.59598362    
 -0.52139455    
 -0.27115294    
  0.15532096    
 -0.41604710    
  0.23161805    
 -7.89882019E-02
 -0.44742945    
  0.88140333    
  4.62511331E-02
 -7.93365315E-02
  0.26212904    
 -0.61836714    
  0.35623839    
 -9.28666815E-02
  7.74579048E-02
 -0.38092390    
  0.51987565    
 -0.34898263    
  0.40418714    
  0.41985369    
 -0.43791881    
 -0.21407029    
 -0.36593440    
  0.42237553    
 -0.28362516    
  0.13605843    
  0.17759883    
  0.16089042    
 -0.51587629    
  0.30026090    
  6.23039575E-03
 -0.46134534    
  0.34627602    
 -1.40354382E-02
  5.16465902E-02
  5.86485863E-02
  0.40546498    
 -0.40863478    
  0.16900577    
  0.16064070    
  0.24393055    
 -0.30270195    
 -0.45510301    
  0.43059215    
  0.39465436    
 -0.75168353    
  0.74328721    
  0.26119605    
 -0.51734024    
 -0.16804500    
 -0.37750924    
  0.29982594    
  0.15454850    
 -0.12978795    
  0.39086631    
 -0.35614967    
  7.82238990E-02
 -0.22496565    
  0.46543401    
 -5.69337904E-02
 -0.55206859    
  0.48307562    
  0.17253342    
 -0.30421126    
 -0.33400619    
  0.22176307    
  0.19966581    
 -0.14066729    
 -0.22054288    
  0.28605735    
 -0.11900330    
 -0.41651487    
 -0.18733400    
  0.44648799    
  9.60007403E-03
 -0.81491899    
  0.98172814    
 -5.82690164E-02
 -0.32850420    
 -0.71724474    
  0.74464369    
  0.45688722    
 -0.64773929    
 -7.26710930E-02
  0.59833920    
 -0.32712385    
 -0.84602171    
   1.2269219    
  0.11370243    
 -4.05298844E-02
 -0.21950045    
  0.13049662    
 -0.44895017    
  0.27826267    
 -0.45559710    
 -0.13282084    
  0.49247652    
  0.42153889    
 -0.19562155    
  0.14420834    
 -3.66343670E-02
 -0.22813106    
  2.46925764E-02
  9.30904970E-02
  0.32650194    
 -0.48902097    
  0.64973450    
 -0.73496503    
 -0.20027532    
  0.68001801    
 -0.17006244    
 -8.72485489E-02
  0.27477857    
 -8.58312547E-02
 -6.32813498E-02
 -0.26614037    
  7.27017969E-02
  0.77506441    
 -0.54948461    
 -0.16639081    
 -0.48156458    
  0.40391335    
  0.34354576    
 -0.38152492    
 -0.29415467    
  -1.0356985    
   1.3490229    
  0.80670202    
 -0.75730932    
  1.79107618E-02
  2.95431819E-03
  0.57259476    
 -0.45056018    
  0.29418826    
 -0.41034079    
  0.53801870    
 -0.22143249    
 -0.40867546    
 -0.19852933    
  0.43254617    
  2.54117232E-03
 -0.15035069    
 -0.25384605    
  6.62007481E-02
 -7.38343075E-02
 -3.50914486E-02
  0.21996389    
 -0.39280653    
  0.17284268    
  0.13005291    
 -0.34136221    
  0.62730074    
  0.27715552    
 -4.04912308E-02
 -0.28493106    
  0.12629364    
 -5.98684140E-02
 -0.27321976    
  0.30857721    
  0.35717115    
 -0.28306335    
 -0.13815045    
 -0.25472176    
  0.10978778    
  6.79728761E-02
 -0.32454360    
  0.22866209    
 -0.43904141    
  0.33647203    
  0.60961413    
 -0.18459693    
 -0.19285542    
  8.47065747E-02
  1.51137058E-02
 -0.26136488    
 -1.63670629E-02
  6.70107901E-02
  0.11365946    
  3.51864360E-02
 -0.14269195    
 -0.88905734    
  0.71528840    
  0.30037507    
 -0.54286510    
  0.20909201    
  0.78157252    
 -0.23225223    
 -0.40546507    
  0.30950120    
  4.78466228E-03
 -0.15176681    
  3.00980378E-02
 -0.26371288    
 -0.34918451    
  0.62095094    
  0.26810652    
 -0.25746840    
  0.47692430    
 -0.68171859    
  0.40112674    
 -0.21502443    
 -0.26021004    
  0.18173860    
  0.69022745    
 -0.89674616    
 -2.90928129E-02
  0.61847126    
 -0.60746199    
 -0.11596004    
  0.36929974    
 -0.22102128    
  0.19519460    
 -0.34347358    
  4.40953560E-02
  0.24256185    
  0.12425778    
 -8.20827261E-02
 -0.50788009    
  0.46877718    
  0.13735847    
  5.46298549E-02
 -0.42592633    
  0.23086581    
 -9.00929198E-02
 -0.29556930    
  0.42192045    
  0.11481115    
  4.14565876E-02
 -0.46292222    
 -3.27897668E-02
 -0.30448908    
 -0.39702642    
   1.7973459    
 -0.81441796    
 -0.11307696    
  0.11934680    
  1.55044021E-02
 -0.25439623    
  0.23889194    
  9.53102559E-02
  0.28910166    
  -1.2929205    
 -0.49036470    
   1.6660336    
 -0.22434042    
 -0.46880671    
  0.60308647    
  0.11603655    
 -0.32488465    
  0.14953181    
  0.20972069    
 -0.38209185    
  0.82005590    
 -0.60953301    
  0.28030211    
  0.13756384    
 -0.44496757    
  9.92979854E-02
  9.71176699E-02
 -0.15603353    
 -0.40414664    
  0.64247757    
 -0.22783251    
  3.84171121E-02
 -9.20490250E-02
 -0.21764883    
  2.03396846E-02
  0.18343973    
 -2.83305701E-02
  0.21158260    
 -1.16959941E-02
 -0.20565028    
  0.13497554    
  0.25886166    
  0.28181696    
 -0.95757246    
  0.11565204    
  0.69485217    
 -0.35643151    
 -4.98856530E-02
 -0.33749580    
  0.61101151    
 -0.81727314    
 -0.32508361    
  0.43746802    
  0.54716510    
 -0.12866217    
 -0.16282380    
  0.34687087    
 -0.20234831    
 -5.42139672E-02
 -0.22036186    
  0.49824673    
 -0.51930010    
 -0.27593121    
  0.23614295    
  0.26717821    
 -0.42687929    
  0.11054173    
  0.62082660    
  0.23638874    
 -0.68332726    
  8.72825608E-02
  0.59439826    
 -0.34940577    
 -9.38955694E-03
  3.24856676E-02
  -1.1769440    
  0.79516900    
  0.28097075    
 -0.24484195    
  0.30606076    
  0.12488388    
  8.35059024E-03
 -0.31508082    
  0.48133537    
 -0.56757003    
  0.52255756    
 -0.32075852    
 -3.35513428E-02
  0.15751953    
  6.08882457E-02
 -0.63575423    
  0.27060476    
  0.17520423    
 -0.19982086    
 -0.25801244    
  0.97577614    
 -0.69011217    
 -0.49578798    
  0.42679477    
  0.16430320    
  0.20815578    
 -0.10114382    
 -0.31443939    
 -0.31633747    
 -0.45065704    
  0.95494992    
 -0.15790306    
  0.57639164    
 -0.32984009    
 -0.35410756    
 -0.20679426    
  5.26439287E-02
  0.20067091    
  8.05804580E-02
 -0.13445333    
 -0.25978455    
  0.33783820    
 -0.35716265    
  0.21432446    
  0.93963832    
 -0.34574583    
 -0.19369026    
 -0.19774339    
 -0.31044731    
  0.38478467    
  3.80718820E-02
  1.42654730E-02
  0.52377260    
 -0.76261950    
  0.79237372    
 -0.59991181    
  0.45090553    
 -0.32034585    
 -0.50390524    
 -8.65801424E-03
  0.31766278    
 -1.91699471E-02
 -0.16822770    
  0.13209924    
  0.22113483    
  0.35318375    
 -0.16551434    
 -0.43249360    
  0.52982205    
 -0.16632134    
 -0.22911370    
  0.16012098    
  1.51902633E-02
 -0.27602521    
  0.12145546    
 -0.31442976    
  0.48148376    
 -0.63296068    
 -8.78612176E-02
 -0.36545977    
  0.69314718    
  0.44157028    
 -0.13657553    
  7.31396675E-02
 -0.26362464    
 -0.39243570    
  0.50106949    
  0.42680457    
 -0.53216493    
  0.14004615    
 -0.28013510    
  0.72460198    
 -8.75083283E-02
 -0.48724896    
 -0.37204891    
  0.37204906    
 -0.33517843    
  0.58072293    
 -0.17979300    
  0.81429160    
 -0.92640877    
  0.52563059    
 -0.52224648    
  0.55186379    
 -0.12412596    
 -4.27512042E-02
 -0.27928832    
  0.35667509    
 -0.13657555    
 -8.65678862E-02
  0.25042737    
 -0.60786259    
  4.82468717E-02
  0.22892384    
 -0.92207104    
 -0.57054466    
   1.2673088    
  0.40666792    
  0.16575877    
 -0.20497951    
 -0.20456736    
  0.41361168    
  -1.3101603    
  0.54773021    
  0.64642006    
  0.60385507    
 -0.57467246    
 -0.19748011    
  0.33377314    
 -0.18619017    
 -0.17490734    
 -0.26847705    
  0.36353543    
 -3.85155380E-02
 -0.14632784    
 -0.34805429    
 -1.73164345E-02
 -0.14041708    
  0.73014271    
 -0.27405462    
  0.30034065    
  2.10043844E-02
  4.51542065E-02
  -1.1322854    
  0.53384608    
  0.55328494    
 -0.11231316    
 -6.67806938E-02
 -6.56439960E-02
  0.72650778    
 -0.86553240    
  0.25844538    
 -6.76849931E-02
 -0.29048699    
  0.57816899    
 -0.11097831    
 -0.19365291    
 -0.28863218    
  0.35477209    
 -0.20007838    
 -0.15469371    
  0.43419933    
 -0.18924214    
  0.28768191    
 -0.65805596    
  0.47751847    
 -0.15906473    
 -0.27212957    
  0.13815032    
  0.74040031    
 -0.30318618    
 -0.19349472    
  9.63312462E-02
 -8.79395977E-02
 -0.31497779    
  0.11523542    
  0.24866548    
 -0.14228480    
 -5.33879064E-02
  0.97273201    
  -1.0021939    
 -0.27338824    
  0.24303199    
 -6.36256188E-02
  0.47364673    
 -0.28163996    
  0.33905056    
  6.23902380E-02
  9.96994376E-02
 -0.63295215    
  4.37043980E-02
 -0.24475721    
 -8.77754167E-02
   1.0273235    
 -6.79376125E-02
 -0.20184304    
 -0.38313580    
 -0.45063418    
 -1.49627775E-02
 -0.57480609    
  0.81883556    
  0.76161498    
 -0.47294903    
 -0.47414196    
  0.90197086    
 -0.31365758    
 -2.39691846E-02
 -3.28798220E-02
  0.17813477    
 -1.40845776E-02
 -0.19516976    
 -0.18232161    
  0.47858757    
  6.61398992E-02
 -0.43078271    
  0.30294964    
 -0.17869176    
  0.56426334    
 -0.66721153    
  0.38722733    
 -0.48525208    
  4.22827229E-02
  7.95526505E-02
 -0.25679156    
  0.35477209    
  0.15529309    
 -2.07617525E-02
  0.24664140    
 -4.47002724E-02
 -0.22314367    
 -0.44554341    
  5.77778071E-02
  0.16759396    
 -0.26712349    
 -1.16960043E-02
 -0.12516305    
  0.33647212    
  0.80704248    
 -0.59861004    
 -0.37750924    
  0.31913689    
 -4.47002873E-02
 -8.60845111E-03
  2.84108352E-02
  0.15774567    
 -0.16336344    
  0.13423559    
 -0.21639277    
  0.78929114    
 -0.62600797    
 -0.38108930    
  0.58482504    
  0.25647983    
 -0.40219176    
 -0.15333413    
  0.67585552    
 -0.36837116    
 -0.33647221    
  2.32567973E-02
  0.29840034    
 -0.25344890    
  0.51630497    
 -0.70967638    
  0.49266157    
 -0.82116568    
  0.49401861    
  0.25538647    
  0.11364125    
 -0.40644214    
  1.45564070E-02
 -2.63556335E-02
  0.45843861    
 -0.55493629    
  0.13148692    
  1.98589358E-02
 -0.31041038    
  0.16882081    
 -0.16499668    
  0.23679027    
  0.10294800    
 -0.19435021    
 -5.07722758E-02
 -0.22923847    
 -0.19197510    
  6.15576580E-02
 -0.15581059    
  0.41702589    
  0.87801975    
 -0.74209642    
  0.39312619    
 -0.35699749    
  2.86187809E-02
  0.35070083    
 -0.21873827    
 -0.19671012    
  0.23445050    
  0.63318384    
 -0.85434520    
  0.49686709    
 -0.17272919    
 -0.27581933    
 -0.13443021    
  0.13443047    
  0.10441657    
  0.14479913    
 -0.38724947    
 -0.17297915    
 -0.61475670    
  0.83704126    
  0.57278335    
 -0.50310338    
  6.51394725E-02
 -0.53002769    
 -1.02566304E-02
  9.81176943E-02
 -0.13486736    
  1.59154423E-02
  0.44333553    
  0.21500219    
  1.62165593E-02
 -0.16583635    
 -3.54305729E-02
 -3.28411232E-03
  0.17737529    
  5.36319278E-02
  0.13418414    
  0.33451340    
 -0.40791890    
 -0.54075319    
 -0.80462086    
   1.4435837    
 -0.58556187    
  0.42133865    
 -0.93216401    
  0.82124716    
 -4.49852943E-02
  0.41766050    
 -0.71149623    
 -0.12242355    
 -4.76280600E-02
  0.39072275    
 -0.10060462    
 -0.30486050    
  2.44511515E-02
  0.33024174    
 -0.14149947    
 -5.76290153E-02
  0.32612857    
  3.60400416E-02
  0.18771516    
  0.49803030    
 -0.33587825    
 -0.24362202    
  0.10084111    
 -0.41995803    
  0.38828668    
 -0.13494693    
 -0.11389552    
 -0.68366826    
  0.40336630    
  0.75426608    
 -0.27589408    
  0.40198663    
 -0.64551902    
  0.56576693    
 -0.34595087    
 -0.32850397    
  0.14778146    
  0.25521159    
 -0.21451770    
  0.27455977    
 -0.55206847    
 -0.56774604    
  0.79492986    
 -4.62127067E-02
  0.41888824    
 -0.31623402    
 -0.30407575    
 -0.11829983    
  0.22407328    
  0.37909833    
 -2.31670253E-02
  0.54311138    
 -0.64155143    
 -5.91889061E-02
 -0.42237571    
  0.40080294    
  0.49195704    
 -0.40832624    
 -3.79609056E-02
  1.47713171E-02
 -3.88689041E-02
  6.07916107E-03
 -0.19329059    
 -0.16772270    
  0.31449324    
 -0.21130906    
  0.18558410    
  0.10503473    
 -0.48954821    
 -0.18327902    
  0.48639148    
  0.13220537    
  5.71584105E-02
  0.27665663    
 -0.31845376    
  2.40974072E-02
  0.37525114    
 -0.24432772    
 -0.53638911    
 -0.53644866    
   1.2625300    
 -0.45755461    
  0.21147139    
  5.50964242E-03
  0.42541122    
 -0.52347249    
 -0.12921178    
  0.33893245    
 -6.60136193E-02
  0.21629591    
 -0.48577222    
  0.24557054    
 -0.14434247    
 -0.74411362    
  0.26286700    
   1.1086122    
 -0.78878903    
  0.28950509    
 -0.50900567    
 -3.23351845E-02
  0.21465702    
  0.37208566    
 -0.67503524    
  0.45058557    
  0.37897351    
 -7.18731731E-02
 -0.40306407    
  0.89152628    
 -0.55556810    
  0.39599448    
 -0.92149448    
  0.28550583    
  0.41629937    
 -0.11401852    
 -0.19692034    
 -0.27598616    
  0.14413390    
  0.21098948    
 -0.11202524    
 -1.84054878E-02
  0.34044498    
 -0.22921933    
  0.16085568    
 -0.34595090    
 -0.12783328    
 -0.12491074    
  0.45432320    
 -0.30324289    
  0.55061400    
 -0.18915352    
  0.25302678    
 -0.58898491    
  0.62620789    
 -0.52372915    
  0.79492986    
 -0.28086281    
 -0.73883539    
   1.2620115    
 -0.70588595    
  0.51640439    
 -0.89768893    
  0.27046996    
 -0.33387133    
  0.26933300    
 -1.96360778E-02
 -0.19314490    
  0.97306716    
 -0.78275925    
  0.15008409    
  2.44199415E-03
 -2.44189263E-03
  0.40138161    
 -0.82784814    
 -0.49349865    
  0.63634950    
  0.18340339    
 -0.53822452    
 -4.74023148E-02
  0.61492342    
 -0.40546495    
 -0.19979602    
  0.48846212    
 -0.37496173    
 -5.74108101E-02
  9.94339958E-02
  0.52065384    
  0.30884993    
 -0.15086477    
 -0.36055958    
  0.10236218    
 -0.24707635    
  0.13870808    
 -0.35409662    
 -0.14773378    
 -4.98747546E-03
  6.29749969E-02
  0.51363868    
  0.25411952    
 -2.42571384E-02
 -0.10834138    
 -0.45127463    
  1.93429142E-02
  0.50621742    
 -0.46861875    
 -6.87292516E-02
  2.72923317E-02
  0.29152077    
 -0.11563022    
  0.25238892    
 -0.19900103    
 -0.16594246    
  0.10608217    
  6.59579188E-02
  0.24657531    
 -0.53730130    
 -0.53551817    
  0.52324826    
 -0.29456463    
  0.60663772    
  0.26097324    
 -0.17170511    
 -3.64697911E-02
  0.28625238    
 -0.43707523    
 -0.51415336    
  0.69314724    
  0.39803037    
 -0.30271983    
 -0.13497533    
  0.10939848    
 -0.23225224    
 -0.16290328    
  0.66189450    
  6.15581200E-02
 -0.28519750    
 -0.55219924    
  4.22004834E-02
 -0.12764536    
 -9.34341401E-02
  0.62929571    
  0.16430329    
 -0.40896773    
  0.39251614    
 -0.57694530    
 -0.24770415    
 -0.20972045    
   1.4632555    
 -0.63616031    
  0.45383880    
 -0.23244610    
 -0.34869638    
  0.22181824    
  0.57950026    
 -0.61459148    
  0.70271683    
 -0.64922792    
 -0.10131785    
 -3.22137661E-02
 -0.41894832    
  0.53142655    
 -2.42274906E-02
  0.25584534    
 -0.53718960    
  3.19745243E-02
 -0.25782898    
 -0.19966589    
 -3.94417979E-02
 -6.62128201E-08
 -0.13517481    
  0.11778303    
 -4.17971648E-02
  0.80276674    
 -2.77024750E-02
 -2.56060269E-02
 -0.22892387    
  0.29310229    
 -0.11441024    
  5.59793673E-02
 -0.24194373    
 -3.71789150E-02
 -0.11636344    
  0.45391765    
  0.16413943    
 -0.16413908    
 -0.61019832    
 -0.16164136    
  0.56211901    
  4.87900600E-02
 -0.13944446    
  0.28127488    
 -0.51912439    
  0.90136486    
 -0.28768227    
  5.60439043E-02
 -0.31166410    
  0.28037399    
 -0.10021199    
  9.03841704E-02
  9.82819963E-03
  0.28155100    
 -0.38990435    
  -1.0690801    
   1.5539588    
 -0.49034309    
  0.13797353    
 -0.48491147    
 -0.74077523    
   1.6223621    
 -0.39191347    
 -0.15098883    
  -1.1731455    
   1.0148424    
  0.74976629    
 -0.59700322    
  0.69175726    
 -0.64296728    
  4.90421131E-02
 -8.67824256E-02
 -9.50355679E-02
 -0.29678684    
  0.29678676    
  9.77791995E-02
  0.27388880    
  1.44777894E-02
 -0.34762263    
 -0.45614639    
  0.40851852    
  0.12856480    
 -2.99344193E-02
 -0.22521755    
  9.24749076E-02
 -0.35173005    
  0.34222120    
  8.54177475E-02
  0.47328758    
 -0.12808192    
 -0.51705611    
  0.32850415    
  4.16217521E-02
 -3.66343670E-02
 -0.20649171    
 -0.19524887    
  0.87608808    
 -0.49191386    
 -0.33697855    
  0.19873443    
  0.13062032    
  9.71638188E-02
  0.52735478    
 -0.77866948    
  9.63920131E-02
  0.27270573    
  5.98980002E-02
 -0.48405519    
  0.33602306    
 -0.23160633    
  0.15697946    
 -0.37095842    
  0.35632420    
 -0.33549002    
  0.38579977    
 -0.39269653    
  2.05487907E-02
  0.15656912    
 -0.91629070    
  0.26570323    
  0.23638876    
 -0.56181097    
  0.37421244    
  0.57238328    
 -0.51581311    
 -0.43850511    
   1.1011928    
  7.92492554E-02
 -1.43886795E-02
 -0.28607315    
  3.16480696E-02
 -5.77084050E-02
  0.74460548    
 -0.79885626    
  0.32193211    
 -0.18840064    
  2.70695332E-02
  0.12008831    
 -6.80532530E-02
 -7.30250180E-02
 -0.22314346    
  9.73740518E-02
  0.12273443    
 -1.53141515E-02
  0.85913235    
  -1.0526271    
  4.39631008E-02
  0.43721387    
 -0.24834244    
 -0.58897424    
  0.23695140    
  0.44544303    
 -0.23674901    
  0.33696148    
  0.40790713    
 -0.44527149    
 -0.84645236    
  0.35074025    
  0.79412323    
 -0.27334726    
 -6.38786405E-02
  0.28702214    
 -0.40744743    
  1.47713171E-02
 -0.66709661    
  0.93553293    
 -0.24811654    
 -6.53053001E-02
  0.10474662    
  7.45027363E-02
 -0.37889794    
  0.25048175    
  0.10769030    
 -0.13129030    
 -0.38918042    
 -6.36576563E-02
  0.46470806    
 -0.10241498    
 -1.31582944E-02
  0.26083496    
 -0.49899134    
  8.84111449E-02
 -5.12931831E-02
 -0.24669828    
  5.05160056E-02
  0.46753761    
  0.16729125    
 -0.25094151    
 -8.03222656E-02
 -0.27923286    
  0.53457993    
  5.61782531E-03
 -0.33255833    
 -0.10275982    
  0.26136485    
  0.15415058    
  8.74875858E-02
 -0.23168789    
  0.23430195    
 -1.31409038E-02
 -0.32176602    
 -0.54422373    
  0.79756373    
  0.11494626    
  0.63999140    
 -0.86566359    
  0.25552496    
 -0.28768206    
  0.64973450    
 -0.36205259    
 -0.29423952    
  0.36061475    
 -0.21401100    
 -0.29528660    
  0.69885594    
  7.56160496E-03
 -0.45467889    
  0.39851734    
 -0.38965449    
  0.36953309    
 -0.17503120    
 -0.14012535    
 -1.96911395E-02
 -2.29896773E-02
  0.14329465    
 -0.42710826    
  0.17974420    
 -0.48429874    
  0.45150912    
  0.22846279    
 -3.78422067E-02
 -0.14500985    
 -0.57324314    
  0.57642281    
 -0.27610931    
  0.52742362    
 -0.87992322    
  0.70498168    
 -0.82499933    
   1.0621619    
 -0.36901459    
 -1.35135651E-02
  0.10638062    
 -0.36061457    
  0.64600039    
  4.49514017E-02
 -0.76371098    
  0.12405270    
 -0.10536045    
  0.44183260    
  1.76995732E-02
 -0.60370207    
  -1.5175366    
   1.9835215    
  0.18622875    
 -2.25359499E-02
 -5.71420183E-03
 -0.35381356    
 -0.50404578    
  0.93768179    
  2.64204410E-03
 -2.40330342E-02
 -0.19319136    
  0.66656768    
 -0.45729005    
  8.65680054E-02
 -0.21102239    
 -9.14022475E-02
  0.49485722    
 -0.34780359    
  4.18469682E-02
 -0.21565786    
 -0.26644027    
  0.78200060    
 -6.04981259E-02
 -0.31603718    
  2.33245958E-02
 -0.15559252    
  0.21977103    
 -8.75027925E-02
  3.47863324E-02
 -0.40974787    
  0.27580920    
  0.12535466    
  0.14175886    
  0.24436322    
 -0.76186132    
  0.61936116    
 -0.25228009    
 -1.16619403E-02
 -0.16200161    
  0.24362224    
 -9.04572755E-02
 -3.00323237E-02
  8.75196084E-02
 -0.58722806    
  0.20795354    
  4.39192504E-02
  0.26296523    
  0.64074677    
 -0.57115376    
 -0.45278567    
  0.31484282    
  0.14631119    
  5.66955358E-02
 -0.32602817    
  0.33126366    
 -0.11030458    
  0.74567884    
 -0.80266565    
 -2.18419190E-02
  0.81338054    
 -0.72873807    
  2.29235366E-02
 -0.78506386    
  0.47542366    
   1.1426725    
 -0.72314954    
 -0.22060883    
  6.43409267E-02
 -0.29462984    
  0.27666536    
  5.00840396E-02
 -0.23180157    
  0.25171712    
 -0.61462241    
  0.82014710    
  0.19145413    
 -0.32106152    
 -0.20824216    
  3.16480696E-02
  0.38553795    
  0.20432340    
 -0.42376623    
  0.20234826    
 -0.17887934    
 -4.75021712E-02
 -0.35667497    
 -0.38067821    
 -3.44861820E-02
  0.84729767    
 -0.39425012    
  0.41900387    
 -3.73643711E-02
 -0.10423291    
 -7.91042149E-02
 -0.13353160    
  0.31432751    
 -0.43254602    
 -0.17062566    
  0.83391988    
 -0.44250619    
  0.54422396    
 -0.78481430    
 -8.33815634E-02
  0.25565296    
  0.38848698    
 -0.15262964    
  0.35826933    
 -0.56754690    
  0.33881125    
 -0.46070114    
  0.51967537    
 -0.10928382    
 -7.39840977E-03
  0.31755343    
 -0.18774158    
 -0.18580575    
 -0.25844514    
 -0.68976295    
  0.38728300    
  0.45031568    
  8.13913345E-02
  0.58808613    
 -0.88027048    
  1.78897083E-02
  0.10429635    
  0.83026624    
 -0.83667672    
  0.18446293    
 -0.73129886    
  0.63304335    
  0.13757907    
 -1.65762003E-07
  5.98681718E-02
  0.14825289    
 -0.26633894    
 -0.30693981    
  0.19153842    
  0.19649193    
 -0.38064995    
  0.31040001    
  2.65975054E-02
  0.10457297    
  4.16728705E-02
 -0.79573995    
  0.38686761    
  0.39976054    
 -0.21063617    
  0.47282469    
 -0.59272844    
  0.14500999    
 -0.11057743    
  0.21758959    
 -0.28768215    
  0.57226509    
 -0.26013207    
 -0.54522699    
  9.53102708E-02
  0.45953235    
 -0.32837102    
 -1.67506728E-02
 -0.23077379    
 -6.59578741E-02
   1.2972146    
  -1.0072623    
 -0.45247111    
  0.47600180    
  0.41975895    
 -0.44328925    
 -8.88684615E-02
  0.26036063    
  0.24972115    
  0.45623764    
 -0.76497298    
  0.15458484    
 -9.84401405E-02
  0.43565601    
 -0.32685333    
  7.44761154E-02
 -9.53101888E-02
 -0.56489277    
 -0.37806600    
  0.37806621    
  4.08220962E-02
  6.45385757E-02
  0.40546519    
 -4.25595492E-02
  9.66268256E-02
 -0.15942766    
 -0.50774378    
  0.76248187    
 -0.33169886    
 -0.10166351    
  0.46630684    
 -0.36131519    
  0.33314434    
 -0.18232167    
 -8.33817646E-02
 -0.25309053    
 -9.65107977E-02
  8.03814977E-02
 -1.22699933E-02
 -0.17005147    
 -5.00102155E-02
 -2.59754993E-02
  0.40896797    
  2.41806321E-02
  0.22791035    
  0.12260249    
 -1.20919487E-02
 -0.31814948    
 -0.31137162    
  0.24214002    
 -0.12182333    
  0.33415616    
 -0.43189853    
  0.19047292    
 -0.45462450    
  0.43975434    
  0.24169698    
  4.87899967E-02
  0.14085753    
  9.95040908E-02
 -0.30695617    
 -6.00621989E-03
 -0.37141296    
  0.35010341    
  0.12425778    
 -0.53280449    
 -0.11258834    
  0.81035411    
 -0.15146613    
  0.17199133    
 -0.49145079    
  0.55273926    
  9.51171070E-02
 -0.15415053    
  0.19574466    
  0.26804599    
 -0.62207901    
  5.26336301E-03
 -0.15897398    
  9.67080370E-02
 -0.47336125    
  0.26958221    
  6.82611950E-03
  0.73478526    
 -0.62840456    
 -0.13396814    
  0.24664138    
  9.38185230E-02
 -0.23440051    
  5.20789251E-02
 -0.13737653    
  0.65118283    
 -5.88404089E-02
 -0.32106152    
 -0.73854899    
  0.22859320    
  0.29202038    
 -0.13538848    
  0.49885836    
 -0.27943945    
 -0.23063444    
  7.49089662E-03
 -0.37063098    
   1.5697414    
 -0.85256100    
 -0.29918143    
  0.52285254    
 -0.54443610    
  0.22677338    
 -0.15656894    
  0.50538695    
 -0.25482625    
  0.24248031    
 -0.36290565    
  0.57480609    
 -0.66506946    
 -0.55636370    
  0.74571806    
 -0.39874935    
  0.28163987    
  0.66549551    
 -0.86987698    
  0.77003950    
 -0.17238845    
 -0.34881800    
  0.24550062    
 -0.32072383    
 -6.78772479E-02
 -0.23238356    
 -0.28067410    
 -1.69017389E-02
  0.48200518    
  0.16759396    
  0.24834272    
 -8.19734856E-02
 -0.28600827    
  0.50814646    
 -0.66341257    
  0.52093077    
  1.61110330E-02
 -0.29225853    
  5.35843112E-02
  0.10709817    
 -0.33024165    
  0.42460445    
 -3.37381288E-02
  4.55169789E-02
 -0.11136327    
  5.10312468E-02
 -0.40174079    
  2.20598411E-02
  0.37968075    
  1.97050609E-02
 -0.14968921    
 -9.81470197E-02
  3.98216657E-02
  0.26720351    
  0.54472727    
 -0.84242094    
 -0.17185026    
  0.67459393    
  0.30162922    
 -0.34957704    
 -0.40940228    
  0.24073918    
  0.12242351    
  0.35914096    
 -0.77702862    
  1.85761862E-02
 -2.48457994E-02
  8.72733220E-02
  7.76013583E-02
  2.11087372E-02
  9.22196060E-02
 -0.22911370    
 -0.32220313    
  0.67015755    
 -0.42575416    
 -0.31724077    
  0.45036754    
  0.13741912    
  0.35222065    
 -0.29232258    
 -0.22314371    
  0.14077266    
 -0.25131452    
  0.21007146    
 -0.23972751    
  2.31415555E-02
 -0.19019553    
  0.17703731    
 -0.27670500    
 -0.16072224    
  1.52675770E-02
  0.31753504    
  0.42728424    
 -0.36320534    
 -0.62645584    
 -0.62458473    
   1.2882698    
  3.90931591E-02
 -9.02111605E-02
 -0.24434592    
  0.20512517    
  6.68088272E-02
 -0.22825846    
 -1.72417574E-02
  0.24209313    
  0.32124215    
 -0.16368447    
  9.18588266E-02
 -7.73867294E-02
  0.26368946    
 -0.11200495    
  0.48683655    
 -0.45524207    
 -0.26404044    
  0.31305823    
 -0.38740593    
  4.91099358E-02
 -4.91097048E-02
 -0.17563248    
  0.37569293    
 -6.82082325E-02
  0.24869682    
 -4.45559435E-02
 -0.14698212    
 -0.33702794    
  0.67350006    
 -0.18232168    
  0.36331928    
 -0.48199579    
 -0.16900589    
 -0.12855493    
  0.20492813    
  0.19207765    
 -0.20988233    
 -0.20902203    
 -2.61696279E-02
  0.55527741    
 -0.28478760    
 -0.15607919    
  0.35701290    
  5.29467314E-02
 -0.46196416    
  8.52304623E-02
  0.48097280    
 -0.39641511    
  0.54796523    
 -0.37469333    
 -0.14077272    
  0.66812736    
 -0.63103354    
 -0.12199371    
  0.13866077    
  6.66023791E-02
  6.48606941E-02
  0.23371559    
 -0.25076810    
 -0.22498779    
 -0.70242095    
   1.1371959    
 -0.14095768    
  0.48197290    
 -0.76660168    
 -0.33769229    
  0.37067911    
  8.81062634E-03
 -6.64896965E-02
  0.49317077    
 -0.53464401    
  0.60643184    
 -1.61147304E-02
 -0.24873903    
 -0.42651838    
  0.61192191    
 -0.45777112    
 -5.30543812E-02
  0.53926343    
 -0.52969420    
 -9.30906385E-02
  0.12741497    
 -0.15568562    
  0.31682298    
 -0.43864655    
  0.61090910    
 -2.20011361E-03
 -0.58076274    
 -0.14370662    
  0.30346593    
  0.22716236    
  7.46808574E-02
 -0.50999868    
  0.40546525    
  0.19237199    
  0.27452764    
 -0.13872634    
 -0.65423167    
  0.12538776    
 -0.42587411    
  0.10742031    
  0.15415055    
 -0.20155300    
 -0.17458446    
  0.57029355    
  5.71584962E-02
  0.12733945    
  0.42874292    
 -0.45072162    
  0.39989385    
 -0.47485709    
  5.97002218E-03
  0.12306008    
  0.14887379    
 -0.13320762    
 -7.53041506E-02
  3.29701826E-02
 -0.53822452    
  0.12597996    
 -0.17824824    
 -2.97050588E-02
  1.99013706E-02
  0.80268598    
 -0.13954134    
 -0.24950325    
  0.40655032    
 -0.18275546    
 -0.61792368    
  0.57264286    
 -0.34084150    
 -0.20793395    
  0.71415156    
 -0.52166164    
 -6.84371069E-02
 -4.69169058E-02
  0.28658965    
  6.96486086E-02
 -6.13477360E-03
 -0.41784933    
  2.30959263E-02
  0.77213550    
 -0.11620200    
 -2.37225741E-03
 -9.54653416E-03
  0.44695815    
 -0.41625950    
  7.60992616E-02
 -0.45630464    
  0.46060577    
 -0.14773378    
 -0.10757422    
  4.33672965E-02
 -0.14228480    
  0.21145460    
 -0.16660415    
  0.38378954    
 -0.63510400    
  0.23954943    
  0.14310105    
 -0.11394432    
 -2.03200039E-02
 -0.39380312    
  0.25565296    
  0.11140263    
 -0.34554932    
  0.11256853    
 -0.18765877    
  0.97161263    
 -0.53010744    
 -4.21747081E-02
  0.17459938    
  0.15967262    
 -0.25162923    
  0.14234532    
  0.26783010    
 -0.25562021    
  0.11886112    
 -0.20763929    
  2.61793807E-02
 -0.45716631    
  0.86004418    
  0.32080594    
 -0.70069426    
 -0.24807300    
 -0.25270230    
 -0.47000355    
  9.53102931E-02
  0.47378457    
 -0.19065788    
  0.14431784    
  0.41985378    
 -5.06101437E-02
  -1.2486731    
   1.0564665    
  0.57928872    
 -0.58927184    
  0.16318767    
  0.20015390    
  0.28884399    
 -0.43105099    
  0.44144964    
 -0.48809725    
  0.44583762    
 -0.57776493    
  0.30200213    
 -0.12342691    
  0.43279171    
 -0.70892328    
  0.28944719    
 -0.10594856    
  0.13463356    
 -0.32167214    
  0.10748591    
  0.10854006    
 -7.10359737E-02
 -6.98697194E-02
  0.65287346    
 -0.74950010    
  5.97715788E-02
  0.10978778    
 -0.42398432    
 -0.29707161    
 -2.54791193E-02
  0.67688650    
 -0.40710559    
  0.32870123    
  0.21602598    
  3.92206982E-02
  0.37194252    
 -0.42845479    
 -0.30725208    
  0.37740716    
 -0.21370316    
  0.23780060    
  0.29361665    
 -0.25216022    
 -0.65334094    
 -0.38136768    
  0.87546861    
 -0.12001767    
  0.32877254    
 -3.94138694E-02
 -0.30627957    
  0.69655448    
 -0.60840589    
 -0.12641378    
 -0.33363947    
  0.50586259    
 -0.14770387    
 -0.16925862    
  0.34347329    
 -0.19519489    
  0.16269577    
 -0.15916806    
 -9.98981595E-02
  0.52166176    
  1.60370972E-02
 -7.30594620E-02
  0.52152598    
 -0.60034716    
 -0.46683419    
  0.11918866    
  0.26207605    
  9.34747905E-02
 -2.62813340E-03
  0.24809264    
 -0.48782039    
  3.28976437E-02
  9.85412002E-02
 -3.27897072E-02
  0.10899030    
  9.08537135E-02
 -0.21511117    
  0.36890766    
  0.12391058    
 -0.43600199    
  0.11778291    
 -0.34895289    
  0.29042578    
  0.49869749    
 -0.29827604    
  0.29159829    
 -0.51138389    
 -0.17342257    
  0.44986883    
 -0.12629355    
  0.19782560    
 -0.53141749    
  0.52349663    
  0.17132705    
 -0.40798080    
 -0.15205380    
  0.67240572    
 -0.28967997    
  7.96804298E-03
 -0.16813673    
  0.30340311    
 -0.64081460    
  0.10008331    
  0.62223947    
 -0.68360829    
  0.40967545    
 -0.16896600    
 -0.43962407    
  0.78529352    
 -0.68263942    
  0.33198240    
 -0.36384338    
 -0.51563352    
  0.39740065    
  0.27443707    
  0.12967798    
 -0.21977074    
  0.38848698    
 -0.43677214    
   1.0675095    
 -0.60370851    
 -0.34405652    
  0.10127685    
  0.13741912    
  6.68507740E-02
 -0.78247058    
  0.27241480    
  0.55961579    
  0.12580921    
 -0.35722890    
 -4.24390733E-02
 -0.12285364    
  0.69803715    
 -0.54669142    
  5.99633530E-02
 -0.14799701    
  0.42570856    
  -1.3684188    
   1.3170201    
 -0.29757607    
 -5.24901599E-02
  0.19274618    
 -0.20479430    
  9.25513431E-02
 -0.97166324    
   1.0814339    
  0.36333600    
 -0.55360973    
  3.52978930E-02
 -6.56951740E-02
 -0.87546867    
  0.68571246    
  0.53369641    
 -0.13572218    
 -0.48362991    
  0.51811600    
 -2.69957390E-02
  0.32071280    
 -0.48235396    
  0.14154005    
 -0.30302775    
  0.63112533    
 -0.65195960    
  0.13440800    
  0.39725140    
  0.16324033    
 -0.34845257    
  7.64094293E-02
  0.14524408    
 -0.39754444    
 -0.13607042    
  0.23995078    
 -0.49758041    
 -0.14614202    
  9.66933891E-02
  0.36630607    
  1.58483926E-02
 -6.30930951E-03
 -0.35306469    
  0.41740575    
 -0.15020207    
  4.71467413E-02
  3.23652849E-02
 -0.80063295    
   1.1781093    
 -0.14798354    
  2.00508889E-02
 -0.24003497    
 -0.13488406    
 -0.13922051    
  0.20893534    
  0.33695328    
 -0.26236421    
 -0.19997640    
 -4.28914130E-02
  0.80426806    
 -0.50372070    
 -0.71401250    
  4.70674448E-02
  0.62168831    
 -0.45773354    
  0.20244311    
 -0.92028266    
   1.1969482    
 -0.26085478    
   1.0282178    
 -0.72883993    
  0.33937487    
 -0.26651350    
  0.83055609    
 -0.92992890    
 -0.32519269    
  0.52477753    
 -0.15578212    
  0.26016414    
 -0.27165830    
  1.43476631E-02
  0.27477857    
  0.32902327    
 -0.67157471    
  0.10961958    
 -0.20218959    
 -0.24940522    
 -3.93925644E-02
 -4.10081595E-02
 -1.40515715E-02
 -6.32813573E-02
  4.42334190E-02
 -4.81923064E-03
 -6.48607612E-02
 -2.08340995E-02
  0.47656107    
 -0.29863498    
  1.31293396E-02
 -0.55527729    
 -0.27763167    
  0.87546879    
  0.42199427    
 -3.61653790E-02
  0.23832501    
 -0.41443363    
 -0.33850130    
 -0.31490564    
  3.82212512E-02
 -6.45384416E-02
  3.27897891E-02
  0.15507171    
 -9.86306444E-02
  0.70827621    
 -0.60964566    
 -0.24266979    
  0.15616053    
  0.92588311    
  8.89982805E-02
 -0.41975877    
 -0.38410029    
  0.19845103    
  0.48980626    
  0.16043331    
 -0.55129969    
  0.44105628    
  0.18464971    
 -0.18464960    
 -0.43743920    
  0.21371290    
 -0.18524127    
  2.76832636E-02
  8.50184709E-02
 -0.24773839    
  0.43579036    
 -0.35853204    
  0.32149068    
  0.27000666    
 -7.91858584E-02
 -0.32012570    
  0.25573567    
  8.64174217E-02
  0.10536055    
  0.45020106    
 -0.73136848    
  9.88458768E-02
 -0.32524151    
 -0.26301584    
  0.28874072    
 -0.17662345    
  0.31845388    
  0.18553033    
 -0.33692983    
 -0.16327316    
 -1.52094672E-02
  0.58608240    
 -0.93024677    
  0.56960458    
 -6.13477360E-03
 -0.42253283    
   1.0844276    
 -0.80736506    
 -0.18303336    
  0.56083602    
 -0.20202686    
 -0.67246699    
 -6.02593459E-02
  0.11155256    
  0.62712628    
 -0.59972692    
  0.20898978    
  0.41419885    
 -0.19105524    
  0.57995892    
 -0.38600913    
  0.29774678    
 -0.40761337    
 -0.13815024    
  0.45836219    
 -1.65294204E-02
 -0.25642931    
  8.82928148E-02
  0.20092651    
 -0.14611840    
  0.32882416    
 -0.51595724    
 -0.22636423    
  0.12492603    
  0.20518981    
  3.97778228E-02
  8.53851736E-02
  0.50363874    
 -0.84113455    
  0.21811292    
  0.39484206    
 -0.63103873    
 -0.25183573    
 -0.12485008    
  9.62768868E-02
 -9.62767005E-02
   1.2045046    
 -0.49030396    
  0.55961567    
 -0.40101066    
 -8.33815485E-02
 -0.30228084    
 -1.98025443E-02
  0.24946079    
 -0.14510067    
  0.22494382    
 -0.50365728    
  0.23262249    
 -3.19517031E-02
  8.99833590E-02
 -0.27881935    
  0.21763805    
  0.34365684    
 -0.21091460    
  3.26116346E-02
 -0.26826376    
  0.37228653    
 -0.20819537    
  0.60640550    
 -0.48895222    
 -2.67395619E-02
 -0.50811911    
  0.15028206    
  0.30211243    
 -0.13476028    
 -0.42199436    
  0.46687371    
  0.16705415    
 -0.30462402    
 -0.29490227    
  0.35086113    
  0.12456290    
  0.13727826    
  1.55846020E-02
  0.12121379    
 -0.53704143    
  0.38971666    
 -0.19832192    
  0.28445098    
 -0.12662037    
  0.14585176    
  1.41848335E-02
 -8.06296244E-02
  0.30845702    
 -0.62278473    
  0.30409697    
 -0.59294146    
  0.64062917    
 -0.54743528    
  0.26301584    
 -0.12104569    
  0.25782919    
  0.50283915    
 -0.76804841    
 -0.62860858    
 -9.46158916E-02
  0.78776318    
  5.73511608E-02
  0.23033081    
  1.03626586E-02
 -0.23090567    
  0.10178269    
  7.62004852E-02
 -0.12425754    
  0.19252560    
 -3.35513428E-02
 -0.95236665    
  0.84729785    
 -4.77700643E-02
  3.60400416E-02
 -0.31661165    
   1.0670811    
 -0.58500493    
 -0.41551536    
 -0.17778626    
  0.10716882    
  0.46337602    
  0.27545929    
 -0.78033501    
  0.11966429    
 -8.63282457E-02
  0.10863383    
  0.25782919    
  0.37469345    
  0.17349388    
 -0.62185788    
 -5.33879064E-02
  0.86329836    
 -0.87302285    
  0.13962020    
  0.12749328    
 -6.97055757E-02
  2.67033861E-03
  8.67892429E-02
  0.18272887    
 -0.48271140    
 -0.49879703    
  0.39453605    
 -0.36244774    
  0.42972994    
  0.19536419    
 -4.61175777E-02
  0.13500510    
  5.02618439E-02
  0.11778308    
 -0.39247793    
 -0.59490877    
  0.54869604    
  9.03841481E-02
 -0.42888537    
  0.68601274    
  0.49154803    
 -0.78641546    
  0.37067908    
 -5.22250235E-02
 -0.32166409    
 -0.12666473    
  0.41031942    
  4.83075809E-03
 -0.31785172    
  0.58668208    
 -0.42499131    
 -0.27740648    
  0.35853186    
  0.13353150    
 -4.89038415E-02
 -0.14899305    
 -0.19514570    
  0.40209258    
  0.25331464    
 -8.76472145E-02
 -0.51528823    
  0.21480203    
 -0.28768218    
 -0.40032351    
  0.30294964    
 -2.68730223E-02
  0.69314718    
 -3.96876372E-02
 -0.52921236    
 -0.49153960    
  0.27780211    
  0.25744215    
  0.43144080    
 -0.52084714    
  0.20426136    
  1.16620054E-02
 -5.05308434E-02
  4.76278886E-02
  0.19004376    
 -0.40306407    
  3.18608880E-02
  0.63208699    
 -0.17788687    
 -7.34275877E-02
 -0.30691350    
  7.77997375E-02
  0.12110426    
 -0.23851292    
 -1.35596953E-02
  0.31627923    
 -0.25987983    
  0.25489232    
 -0.36744684    
  0.56834483    
 -0.34881800    
  0.89579207    
  -1.0355541    
 -9.06542912E-02
  0.18292959    
 -5.94854839E-02
  9.82384384E-02
  0.26326370    
 -0.63001424    
  0.25552499    
  0.36091426    
 -2.07143370E-02
 -0.19731726    
 -0.67908204    
  0.78132176    
 -9.09719467E-02
 -5.76526411E-02
 -0.34361961    
 -2.54251920E-02
 -5.28756119E-02
   1.4283825    
 -0.80067921    
 -0.12871212    
  0.57364559    
 -0.62436062    
 -0.11309756    
 -0.20788819    
  0.45848337    
  0.54839802    
 -0.46390864    
 -0.57125753    
  0.74115640    
 -0.37753817    
  0.27477857    
 -9.76940095E-02
 -4.39095870E-02
 -0.38815936    
 -0.16338444    
  5.88406622E-02
  0.18232171    
  1.01524945E-02
 -0.25565279    
  0.40256220    
 -0.26091161    
  0.22540495    
  0.30188778    
 -5.02387360E-02
 -0.32993636    
  0.89322555    
 -0.58459175    
 -0.21837042    
  2.06192471E-02
  3.15665789E-02
  0.25100052    
 -0.87855053    
 -0.25131428    
  0.95236701    
  0.10693426    
 -0.51634389    
  0.29849300    
 -8.56790543E-02
  0.24275804    
  2.71957330E-02
 -0.21102239    
  6.41620606E-02
  0.14197028    
 -0.18232153    
  0.58615112    
 -0.74867028    
  0.18577573    
  0.80709165    
 -0.50656104    
 -4.79396246E-02
 -6.93117827E-02
 -0.13832758    
 -0.34807777    
  8.92786905E-02
  3.55254579E-03
  0.34705415    
 -0.15123101    
  0.18571706    
 -0.26454601    
  0.50639945    
  0.22085954    
 -0.60283858    
 -0.15647474    
  0.46755782    
 -0.34220296    
 -0.38414246    
  0.67612541    
 -0.19094238    
 -5.88403530E-02
  0.15296951    
 -0.29163012    
 -0.38046375    
  0.42985636    
  5.27980737E-02
 -9.58815739E-02
 -0.65610582    
  0.33647215    
  0.47108546    
  0.45296735    
 -0.45838749    
  0.74478006    
 -0.71796894    
 -3.49966213E-02
  1.36058163E-02
 -2.18590051E-02
  0.60964561    
 -0.61796743    
  0.10814223    
  7.23205283E-02
 -0.42899573    
  0.67512882    
 -0.65043628    
  0.20414904    
  0.29968363    
 -0.91629076    
  0.15565346    
  0.24629703    
 -1.77624803E-02
 -2.90928129E-02
  0.61847126    
 -0.15448195    
 -0.54065502    
  0.39612547    
 -0.29756069    
  0.40184852    
 -0.61422008    
  0.25478062    
  0.33746049    
 -3.51795070E-02
  8.33816528E-02
 -0.13319536    
 -0.18232159    
  0.20359895    
 -3.20882909E-02
 -0.28768203    
  0.24606709    
 -0.14615642    
  0.20661436    
 -0.20989837    
  0.11485478    
  0.31230307    
 -0.84586823    
  0.55100733    
  0.14213984    
 -0.25489229    
  0.20096394    
  0.19151405    
  7.34854192E-02
 -0.57491434    
  0.99111801    
 -0.87894619    
  0.25416842    
  0.25408164    
 -0.68736106    
  0.52153748    
 -0.21575096    
  5.64993918E-03
 -9.44655240E-02
  0.48574585    
 -0.36624441    
 -0.17356874    
  0.67334461    
 -0.78745788    
  0.14627028    
  0.23821913    
  0.39291802    
 -0.68643558    
 -0.60057718    
 -6.94284812E-02
  0.36772493    
  0.44538179    
  0.35899121    
 -0.27029026    
 -0.93503278    
  0.36408010    
  0.70249289    
  0.53472364    
 -0.87492388    
  0.20600417    
  0.99108231    
  -1.0457406    
 -0.37367237    
  0.16862266    
 -0.11305290    
 -0.25352338    
  0.22214818    
  0.26450744    
  0.63328671    
 -0.36178979    
 -0.16155934    
  0.58930755    
 -0.44895035    
 -0.26570332    
  0.21691307    
 -0.47000355    
 -0.41551533    
  0.90532172    
 -0.21825360    
  0.66061157    
 -0.46717289    
 -0.46499100    
 -7.04225600E-02
  0.74744022    
  2.40974240E-02
 -0.63532746    
  0.11319508    
  0.20218961    
 -0.14373174    
 -0.29084176    
  0.30649126    
 -0.59276789    
 -0.41960943    
   1.1459091    
 -0.43161961    
  0.62161088    
 -2.24956358E-03
 -0.28169426    
 -0.15464853    
 -0.38648245    
 -0.42096928    
  0.49507713    
 -0.21720898    
  1.75956003E-02
  0.31209120    
  0.58778685    
 -0.13117011    
  2.13341769E-02
 -2.64212023E-03
 -0.28240502    
  0.24191380    
  0.34587303    
 -0.40546513    
  0.22664642    
 -0.37787700    
  0.72330016    
 -0.26269445    
 -0.43375883    
 -0.11200497    
  0.82320035    
 -0.68182945    
  9.79374945E-02
 -0.26178125    
 -0.54551119    
   1.1660061    
 -3.52369286E-02
 -0.41500390    
  3.45404074E-02
  0.29230079    
 -0.46724248    
  0.44628716    
 -0.28064817    
  0.58986127    
 -0.58675110    
  0.15237460    
  0.27358305    
 -0.63216460    
   1.1815869    
  -1.1223100    
  0.17751366    
  0.29518393    
 -0.18952231    
 -0.17745543    
  0.90522665    
 -0.95839536    
 -6.34013861E-02
  0.31015503    
  8.43411610E-02
  3.84664647E-02
 -0.16920024    
 -5.60212787E-03
 -9.11053345E-02
  8.26427713E-02
 -0.15273534    
 -2.67573260E-02
  0.39524376    
 -3.24852727E-02
 -0.18894702    
  4.72967401E-02
  0.73048496    
 -0.68273056    
 -0.30686295    
 -8.82924199E-02
  0.56181115    
 -0.29061034    
  0.14700317    
 -5.46299182E-02
 -0.12516303    
 -0.16788089    
  0.14022920    
  0.16080414    
 -0.33753389    
  0.26036063    
  0.19701730    
  2.35037575E-03
 -0.21670894    
  0.48841903    
 -0.64256954    
  0.79492968    
 -0.17956041    
 -0.30249739    
 -0.10757422    
  0.15137663    
 -0.46052468    
  0.29520103    
  0.52532685    
 -0.75481069    
  0.40192544    
  0.47472063    
 -0.60319901    
 -0.42583230    
  0.81867325    
 -0.43120158    
  0.13806033    
 -0.10779657    
 -0.56368923    
  6.45383596E-02
 -0.40769973    
  0.94929695    
 -0.31133613    
  0.20453182    
 -3.23084705E-02
 -0.35880923    
  5.00104018E-02
  0.41892430    
  8.70113894E-02
 -0.39086628    
  4.25596647E-02
  8.32429454E-02
 -0.26556420    
  0.44093949    
  0.13520573    
 -0.56784618    
  0.27311385    
  0.23936339    
 -0.10977088    
  0.24824026    
 -0.31093892    
  7.91373476E-02
  0.33996013    
 -0.47660190    
  0.27356419    
  3.94940451E-02
 -0.26145369    
 -0.40251082    
 -6.39485419E-02
 -0.37985259    
   1.4689860    
 -0.54035819    
  7.60524720E-02
  0.28768218    
 -0.35829964    
  0.41892433    
 -0.38692135    
 -4.01661843E-02
 -0.30792204    
 -0.35296449    
  0.52969396    
  8.64919201E-02
  0.26893604    
  0.42706445    
 -0.88750672    
  0.36185166    
 -0.32449597    
  0.40989980    
 -0.21927920    
 -0.22797617    
  0.33250996    
 -0.23374549    
  0.12921187    
  8.95334780E-02
 -4.64000404E-02
  0.40105775    
 -0.34463274    
 -0.24138889    
  0.12796058    
  0.16210008    
 -0.39014366    
  0.57008696    
 -0.36464322    
  0.10564602    
 -7.74752349E-02
 -0.20252411    
 -0.26304469    
  0.16671380    
  0.19040361    
  0.31365770    
 -0.63598859    
  0.45276186    
 -0.30228087    
  7.77778551E-02
  0.50056905    
 -1.87312197E-02
 -0.47505826    
  0.38728300    
  0.31594869    
 -0.68316394    
 -0.47398493    
  0.34328806    
 -0.59612304    
  0.55765694    
  0.39890769    
 -0.12306023    
  0.17685017    
  0.40961257    
 -0.35856888    
 -2.64120027E-02
  0.34443483    
 -0.62645584    
  0.15507171    
 -0.34256813    
 -0.60031605    
  0.12641397    
  0.66139847    
  3.17487381E-02
 -0.38842389    
  0.77283549    
 -0.31500229    
 -0.30039600    
  -1.0264748    
   1.6835461    
 -0.61845618    
 -0.44015065    
  0.44015077    
  0.47849044    
 -0.21089487    
  3.97778228E-02
  6.20983541E-02
  4.10314947E-02
 -0.33747759    
 -0.10771066    
  0.95097643    
 -0.83975065    
  0.11583186    
  0.41582778    
 -0.12736474    
 -0.26988682    
  0.40750816    
 -0.75198776    
  0.56146950    
 -0.25131452    
  0.35889474    
 -0.81816244    
  0.53269541    
  0.25164235    
 -0.35405710    
  0.97221375    
 -0.71944815    
  0.15051830    
 -0.13540457    
  9.07545760E-02
 -0.27107790    
 -0.13438700    
 -0.14336424    
 -8.66521969E-02
  0.30900469    
 -3.21570858E-02
 -0.26826379    
 -0.24583511    
 -0.30421129    
  0.90586627    
  0.18531086    
  0.47434735    
 -0.49444872    
  0.22618473    
 -0.24669826    
  0.19902074    
 -0.37411448    
  0.14618263    
  0.38299239    
 -0.56052530    
  0.27163029    
 -0.10212953    
  0.41260812    
 -0.60791671    
 -9.23733413E-02
  0.25211045    
 -0.43228403    
  0.12491074    
  0.39019784    
  9.06374156E-02
 -0.71924579    
 -0.29411301    
  0.87007803    
  0.20459430    
 -0.46560800    
  5.12933768E-02
  0.13976201    
  5.90887740E-02
 -0.18232170    
  0.36418757    
 -9.80473086E-02
  0.38686761    
 -0.30721155    
  0.12625422    
 -0.18354911    
  1.70528460E-02
 -0.35254282    
  6.96801022E-02
 -0.58971149    
  0.62436068    
  0.16776842    
  0.25711501    
 -0.44996297    
  0.16632117    
  0.32527301    
 -0.36923605    
  7.04900101E-02
 -1.58313364E-02
  3.39900330E-02
 -0.48294038    
  0.17884308    
  0.21263579    
 -0.18853787    
  -1.1088690    
   1.2717279    
 -1.45562980E-02
 -0.15855932    
  0.14378774    
 -0.18948999    
 -1.81493163E-02
  0.80726051    
  0.14853290    
 -0.36070707    
 -0.27231252    
  0.10562570    
 -0.21187070    
  0.12724315    
  2.59391544E-03
  0.13093746    
 -0.37304202    
 -0.13778362    
  0.27625331    
 -2.32568439E-02
 -0.27211758    
 -0.10150675    
 -0.22421245    
  0.38929230    
 -7.27268029E-03
  0.36322269    
 -0.47509253    
 -0.44501242    
  0.54955626    
 -0.27308321    
 -0.23896879    
  0.35728815    
 -0.48819360    
  0.77049661    
  0.45902103    
 -0.16408414    
 -0.56444663    
 -0.14571181    
  0.28399897    
 -0.33426079    
 -1.03627555E-02
  0.38441184    
  3.53970635E-03
  0.47485054    
 -0.18805216    
 -0.15769379    
  0.76358825    
 -0.88214779    
  0.83473182    
 -0.42229787    
 -0.44440788    
 -0.74121547    
  0.50626999    
  7.89882839E-02
 -0.21056473    
  0.17185023    
  0.42285678    
  -1.3413430    
  0.74141407    
  0.54378426    
  -1.0253730    
   1.0314337    
  6.99996203E-02
 -0.12272480    
  0.44501257    
 -0.39834768    
  0.12552066    
  0.51617336    
 -0.49758041    
  0.25423431    
 -0.34220296    
  0.32574171    
 -0.18398277    
 -5.64251877E-02
 -7.39049539E-02
 -0.19030802    
  0.23475969    
 -3.31520811E-02
 -0.33759630    
 -0.57448941    
   1.2130225    
  3.07085998E-02
 -0.26640469    
 -0.15021087    
  0.25741217    
 -0.10195144    
  9.72124487E-02
 -8.67955834E-02
  0.11720693    
 -0.19251132    
  4.90562841E-02
 -0.29123437    
 -0.39660776    
  0.48835266    
  0.39676940    
 -0.24076508    
 -0.46556893    
  0.53530222    
 -0.58519948    
  0.44647297    
 -0.26028314    
  0.53674167    
 -9.21549946E-02
 -0.33498821    
 -0.30513433    
 -9.43402667E-03
  0.48878336    
 -0.30330721    
  0.48611325    
 -0.17700870    
  0.71741688    
 -0.44136274    
  0.34520575    
 -0.37638870    
 -0.35473761    
 -0.40385345    
 -2.94141211E-02
 -2.01013070E-02
  6.39036819E-02
  0.95184171    
 -0.52439785    
  8.33814964E-02
  2.53890846E-02
  0.72602683    
 -0.31408310    
 -0.29632935    
 -4.05119956E-02
 -0.21863186    
 -0.53030688    
 -0.38920465    
   1.8914589    
 -0.93718898    
  0.53172380    
 -0.71902651    
  0.80968106    
 -0.23995057    
 -0.52218950    
  9.85516161E-02
 -0.26107079    
 -5.61701730E-02
  0.41871032    
 -4.79135551E-02
 -0.37525150    
  0.30866560    
 -0.63271534    
  8.12410050E-08
  0.86043841    
  4.34296243E-02
  5.11685088E-02
  0.48824474    
 -0.50743014    
  0.35157719    
 -0.33954337    
 -0.22733878    
  0.78078383    
 -0.71680850    
  0.71267337    
 -0.90121150    
  3.39571177E-03
  0.11514294    
 -0.46458012    
 -0.34032568    
   1.2585379    
 -0.29732546    
  5.15448488E-03
 -2.86852587E-02
 -0.51879370    
  0.14458142    
 -0.52372915    
   1.0383934    
 -0.21741299    
  0.18707217    
 -0.18707226    
  0.12095249    
 -0.22631323    
  0.24884214    
 -0.58976901    
 -0.14378802    
  7.44761080E-02
 -7.44762272E-02
  0.15709196    
  8.77200160E-03
 -0.11071204    
  0.32243681    
 -2.86756773E-02
 -0.15718544    
  0.57350081    
  4.45562191E-02
 -0.28158453    
  0.36092132    
 -0.97519529    
  0.31127799    
  0.34466895    
 -6.94094077E-02
 -0.12287422    
 -4.70248461E-02
  0.29045591    
  3.53778899E-02
  0.27218825    
 -0.56165469    
  0.77538526    
 -0.56663042    
  0.72312790    
 -0.63708317    
 -7.45171234E-02
 -4.39309068E-02
  0.30695632    
 -0.34665620    
  0.12296186    
  0.15060249    
  2.80389860E-02
 -1.39214946E-02
 -3.32571641E-02
 -0.30883831    
  0.64944261    
 -0.95929873    
 -0.14448170    
  0.59238183    
 -0.18174876    
  0.14080703    
  0.32790685    
 -0.37998581    
  0.32244799    
 -0.31930834    
  0.47897574    
 -0.36363369    
  0.28067422    
 -0.18232167    
 -2.30485145E-02
 -0.22249615    
 -6.34604096E-02
  0.10156006    
  0.82706773    
 -0.91492909    
 -7.04515800E-02
  0.36828622    
 -4.65201251E-02
  0.69973934    
 -0.81158763    
 -0.25470132    
  0.12201509    
  6.73403265E-03
 -0.64723730    
  0.28768224    
   1.0759207    
 -0.70634854    
 -0.10499129    
  0.11819282    
 -0.45762172    
  0.91525400    
 -0.25905031    
 -6.09608106E-02
  8.53479840E-03
  0.10734166    
  0.26841366    
 -0.17148542    
 -9.28057078E-03
  7.84275532E-02
 -0.41303691    
  0.17030610    
  0.54219675    
 -0.32788301    
 -0.25353429    
 -0.52521431    
  6.99587464E-02
  0.52424878    
 -0.32850397    
 -0.55499685    
   1.0039473    
  0.48058572    
 -0.90033674    
 -0.44583744    
  2.77024582E-02
   1.2072462    
 -0.75725031    
  0.32947901    
 -0.11122580    
  0.63845712    
 -0.89579219    
 -5.97190447E-02
  0.41820401    
  0.19490039    
 -0.49703211    
 -0.38344887    
  7.26710334E-02
  0.30734715    
  0.37168205    
  2.36702710E-03
 -0.36719975    
 -0.33783835    
  0.68594408    
 -6.72733113E-02
  0.28703773    
 -0.60613567    
  3.48469280E-02
  0.59612340    
 -0.29906729    
 -6.30129725E-02
  0.52855396    
 -0.42075706    
  0.11913405    
  0.52540559    
 -0.27289203    
 -0.45534658    
 -0.13580142    
 -0.17869174    
  0.37605098    
  0.14343238    
  7.07153454E-02
 -0.42985648    
  6.56953678E-02
  0.16237460    
 -0.24049215    
  0.26236442    
 -0.19004376    
  0.17551549    
 -0.13283493    
 -0.29607359    
 -0.18457112    
 -0.16623530    
  0.46065152    
  0.14645100    
 -1.75442025E-02
 -0.61106431    
  0.88313866    
 -0.50336295    
 -0.21943291    
  0.30830151    
  0.28768221    
  4.97614332E-02
  5.43226451E-02
 -0.35831836    
  0.20989844    
 -0.44212902    
 -0.27531093    
  0.83551919    
 -0.50767088    
  0.15639800    
  9.31650400E-02
  0.28384045    
 -0.26259506    
 -0.27475291    
 -0.13071196    
  8.96850787E-03
 -4.56701964E-02
  0.54210693    
   1.0551071    
 -0.91345632    
  3.01997121E-02
 -0.14503911    
 -8.26917812E-02
  0.80323786    
 -0.98211718    
  0.34039199    
  4.77420017E-02
 -0.54802823    
  0.48053259    
  0.45175830    
 -0.59639513    
 -0.13229711    
  0.42715785    
 -0.49169645    
  0.23083305    
 -5.58677362E-03
 -0.19076030    
  4.95969094E-02
  0.37267539    
 -0.20388593    
 -6.47203475E-02
 -1.46414442E-02
 -0.20922889    
 -0.20067060    
 -0.13798560    
  0.45522657    
 -0.65193707    
  0.32576737    
  0.58678955    
 -0.27693376    
 -0.10755590    
  0.38448954    
  7.67764151E-02
 -0.49858367    
 -0.19687556    
  0.58830076    
 -0.42624491    
  5.36529385E-02
 -0.25344872    
  0.60788268    
 -0.31420887    
  0.10858104    
  0.16556874    
 -0.71797580    
  0.14533304    
  0.16853958    
  8.59905928E-02
  0.32895342    
 -0.42314053    
  0.38747177    
 -0.23862576    
 -0.10457263    
  0.57191342    
  2.41504740E-02
 -0.14946173    
 -0.45450732    
 -0.19189085    
  0.29725137    
  1.76995825E-02
  0.63908005    
  0.27510318    
 -0.17811118    
 -0.53348941    
  3.10321841E-02
  0.69036537    
 -0.69593632    
 -0.28954577    
  0.42272830    
 -0.19066943    
  0.38151199    
 -0.16907631    
 -0.23638867    
 -8.20649937E-02
  0.44417951    
 -0.34707701    
  8.02724510E-02
 -0.16430315    
 -7.06177801E-02
 -0.32194397    
  0.19585149    
  0.79454714    
 -0.52884400    
  2.09904872E-02
 -0.64959884    
  0.96291405    
  1.29313599E-02
 -0.13017210    
 -0.14122631    
 -0.34154117    
  0.40941009    
  0.37074870    
 -0.27567717    
 -0.34751132    
  0.39641538    
 -0.19237174    
  0.24548164    
 -0.55263573    
 -0.10660968    
  0.12148005    
  0.56119597    
 -0.18442915    
 -0.21056473    
  5.47247343E-02
  0.11184819    
  4.14565876E-02
  0.10358226    
  0.52265453    
 -0.55995482    
 -0.35905293    
  0.81017417    
 -0.70074028    
  0.20592305    
 -0.14100352    
 -1.10049868E-07
  4.19644192E-02
 -7.98142105E-02
 -0.16409090    
 -0.34278563    
  0.13353132    
 -0.19971332    
  0.56111860    
 -0.20234042    
 -3.68309743E-03
  0.44525352    
 -0.39839777    
  0.55558366    
  0.17556490    
 -0.66309488    
  0.48348138    
  0.28412619    
 -0.59853113    
 -2.53175925E-02
  0.12315009    
  4.91500199E-02
 -6.18242435E-02
  2.02027746E-02
 -0.19845097    
 -2.46925708E-02
 -0.85566610    
  0.60077381    
  0.25801224    
 -0.39616266    
  0.43286425    
  3.54019925E-02
 -0.21592325    
  0.44542319    
 -0.40316367    
  0.31153339    
  0.52884400    
 -0.59136450    
 -0.28410438    
  0.30538163    
  0.59216309    
  -1.0148816    
  0.51563340    
 -0.41268530    
  0.72347981    
 -0.22358300    
 -0.77319002    
  0.31585300    
  0.23967271    
  2.72831903E-03
 -3.88938971E-02
  0.56002033    
 -0.57141644    
  0.58746827    
 -0.72222853    
  0.14615618    
 -0.45482215    
  0.69760162    
 -0.17171134    
 -8.82114992E-02
  9.60959643E-02
  2.61415471E-03
 -0.35332370    
  0.81216854    
 -0.76143318    
  6.82858229E-02
  0.79354471    
 -0.56447816    
  6.10878021E-02
 -0.42415702    
  0.40420648    
  5.39346039E-02
  0.18072936    
 -0.33249602    
 -0.12091295    
 -0.36251357    
  0.31763425    
 -0.86049950    
 -0.17768112    
  0.85913235    
 -0.60678953    
  0.57895476    
 -0.13815027    
 -9.71636102E-02
 -3.63677554E-02
 -1.60003826E-02
  8.25209171E-02
 -0.13211785    
  0.14197028    
 -6.06245920E-02
  0.51394564    
  0.10348973    
 -4.30482551E-02
 -0.15855932    
  0.26684797    
 -0.14411356    
  8.72644857E-02
 -2.82503664E-02
 -0.11527910    
  0.65546888    
 -0.35500699    
 -0.49507725    
  0.88776255    
 -0.71920735    
  0.35931149    
 -0.37595105    
  0.10199928    
 -0.25001657    
 -0.58623123    
  0.75746703    
  0.22772299    
  0.44388223    
 -0.35404623    
  4.20622453E-02
  7.06696212E-02
 -0.18445583    
 -0.56798393    
 -0.30441269    
  0.10474662    
 -0.14864084    
  5.00103831E-02
  9.30904970E-02
  0.55004650    
  5.00103831E-02
 -0.56190497    
  0.83034855    
  0.17491269    
 -0.44031188    
  0.76638645    
 -0.77554691    
  0.33997181    
 -0.53588200    
  0.39042735    
  2.49391664E-02
 -0.30925968    
  0.12595224    
 -0.46645945    
  0.40546530    
  4.60912809E-02
 -4.60909083E-02
 -0.24862270    
 -5.38430810E-02
 -0.31209120    
 -9.12486762E-02
  0.11990404    
  0.12715495    
 -8.29489231E-02
 -0.10236199    
  0.37094405    
 -0.39518774    
  0.16374521    
 -0.53899664    
   1.2190374    
  0.56375366    
 -0.20972043    
 -0.27297583    
 -0.26285115    
 -0.33964172    
  0.18601857    
  0.33012643    
 -4.61410806E-02
  0.15652902    
 -0.41501167    
  0.22170359    
  0.26877251    
 -0.16225995    
  3.31238508E-02
 -0.10008354    
  5.52502228E-03
 -0.33757481    
  0.32370517    
  2.48286668E-02
 -8.20799358E-03
 -0.26953268    
 -9.02866721E-02
  0.24031800    
  0.35791248    
 -0.48307571    
 -0.15942764    
 -0.83910120    
 -5.88403977E-02
  0.64662707    
  0.90458238    
  1.69855617E-02
 -0.30824277    
 -8.67508873E-02
  0.33647206    
 -0.26124874    
  0.31555086    
 -0.62966645    
  0.38407409    
 -5.84309846E-02
  0.16108523    
 -0.16395475    
  9.05970857E-02
 -0.27983886    
 -4.61892597E-02
  0.25534689    
  0.19630787    
 -9.97180268E-02
 -7.70635605E-02
 -0.35825464    
 -0.35160580    
  0.35948002    
   1.3544192    
 -0.98488605    
  8.31646919E-02
  0.26370612    
 -0.90580946    
   1.1343026    
 -0.79580122    
  0.44736782    
 -0.66966707    
  0.50574958    
 -1.28044011E-02
  0.26947629    
  8.48767161E-02
 -0.25857386    
 -7.03319088E-02
 -0.16636886    
  0.15372679    
 -2.83888690E-02
  0.53921473    
 -0.78419149    
  0.17167442    
 -0.16500738    
  2.94620004E-02
 -5.63998558E-02
  0.13395770    
  0.50303435    
 -0.17083529    
 -0.26579604    
  0.26579642    
 -0.10132394    
  -1.2658820    
  0.73430520    
  0.54101080    
  0.10676786    
 -0.22103608    
 -0.18442918    
  6.13688007E-02
  0.10714469    
 -5.77878430E-02
  0.25382939    
  0.39884996    
 -0.73840368    
 -8.70112553E-02
  0.31753504    
 -0.64062929    
  0.20531116    
  2.98529565E-02
  0.35262251    
  0.21327579    
  0.20672548    
 -0.32164204    
 -7.53696933E-02
  5.88403828E-02
 -9.22199488E-02
  4.84168641E-02
  0.42354274    
 -0.57935345    
 -0.31918064    
  0.21511135    
  0.17151067    
  6.82678446E-02
 -9.86152962E-02
  0.74632961    
 -0.86201364    
  0.32016775    
  0.26692030    
 -7.81505257E-02
 -0.22598311    
 -0.19856642    
 -2.93277595E-02
 -0.29565015    
  0.52117217    
 -0.21958710    
  0.10120995    
  0.16931395    
 -0.11976005    
  0.25074875    
 -9.55081731E-02
  0.44043118    
 -0.40616661    
 -0.59497023    
  0.30095252    
  0.40734637    
 -0.53685069    
  0.19245234    
  1.05543807E-02
  2.07798034E-02
 -0.28682536    
  0.34669372    
 -0.23962219    
 -0.44628695    
  4.69571799E-02
  0.88838214    
 -0.29146269    
  2.49391664E-02
  4.33804803E-02
 -0.33930665    
  1.96726602E-02
  0.27378738    
  9.41873714E-02
 -8.19171295E-02
 -0.19904615    
 -0.37903181    
  0.11099677    
  0.10341310    
  0.30593538    
  9.83594581E-02
 -4.79706302E-02
  5.49718924E-02
  0.32645547    
 -0.52094364    
 -0.30861509    
 -0.23280554    
  9.26589221E-02
  0.40546522    
 -6.39485270E-02
 -0.17855529    
  6.19504675E-02
 -0.99148667    
  0.82667863    
  0.55244738    
 -0.20120375    
 -0.33471441    
  0.77003223    
 -0.52419716    
 -8.70111585E-02
  0.41011640    
 -0.15531145    
  0.42956257    
 -0.19402990    
 -0.42601761    
  0.20126663    
  0.30693245    
 -0.16240278    
 -0.17723022    
  0.10258666    
 -0.22941296    
 -0.20136957    
 -3.85360909E-03
  0.99995035    
 -0.60094112    
  0.29799163    
 -8.84111375E-02
 -0.39709681    
  0.29778722    
 -0.12068735    
 -0.73593462    
  0.26697716    
  0.49734616    
 -0.82631528    
  0.26860604    
  0.47830257    
 -0.29969153    
  5.77778071E-02
  0.14660358    
 -0.47608268    
  2.40974315E-02
  0.44590604    
  9.86303911E-02
 -0.20806429    
  0.85166138    
 -0.95551121    
  0.34184858    
 -0.46625710    
 -0.18746309    
  8.87282938E-02
  1.81626817E-07
  0.69078606    
  0.64346999    
 -0.91940129    
  5.16046062E-02
 -8.97046775E-02
  0.29010624    
  0.36343184    
 -0.37561214    
 -0.34830666    
  0.22591738    
 -0.38761958    
  0.45457903    
 -0.18128598    
  0.14165053    
  8.52127150E-02
 -0.14921246    
  0.27029032    
 -5.40671535E-02
 -0.18232147    
 -0.33314458    
  0.57609069    
 -5.83123714E-02
  0.25719893    
 -0.53492320    
 -0.20576480    
  0.33700719    
  0.10161024    
  0.30741364    
 -0.39048007    
 -3.20027322E-02
  0.20067072    
 -2.21965509E-03
  4.98477034E-02
 -9.29871649E-02
  0.29864278    
 -0.37328613    
 -0.41173452    
 -2.67703831E-02
  0.42085013    
 -0.13899888    
  0.23361492    
 -0.91513389    
 -2.93277614E-02
   1.2779530    
 -0.27069065    
 -0.47174448    
  0.22662190    
 -0.56309408    
 -0.13005306    
  0.13976200    
  0.37106377    
 -0.16644803    
  3.86149250E-02
 -0.89381784    
  4.52566780E-02
   1.1915060    
  0.36150214    
 -0.37776265    
 -0.38117233    
 -0.26396552    
 -0.11583182    
  0.49312592    
 -0.61090910    
 -9.66267958E-02
  0.67486531    
 -0.13405880    
 -0.16475546    
  0.28019118    
  0.72277904    
 -0.42295304    
  1.93108022E-02
 -0.32668415    
 -0.51335424    
  0.70884597    
  7.49977604E-02
 -0.53323257    
  0.92120481    
 -0.65846151    
  2.61698663E-02
  0.52037394    
 -0.99259424    
  0.10654338    
  0.71420062    
 -0.22379491    
  7.22450241E-02
 -0.24613321    
  0.16735205    
 -0.13681568    
 -0.49589989    
  0.43386468    
 -2.83993762E-02
 -0.17005147    
  0.56031227    
 -0.52673596    
  0.14058179    
  0.32291493    
 -0.18172815    
  0.19937573    
  0.20252414    
 -7.92495012E-02
 -2.61112545E-02
 -4.32501957E-02
  0.63191819    
 -0.63468444    
 -0.21899709    
  0.42142910    
 -0.21077666    
 -0.11221195    
 -0.32590339    
  0.22054282    
  0.33845431    
 -0.15787040    
  0.28985363    
 -0.11480473    
  9.68513638E-03
 -1.70113351E-02
  0.14146568    
 -0.37508044    
 -0.15725142    
 -0.33719727    
   1.0763701    
 -0.47346976    
  9.53102857E-02
 -4.65201251E-02
 -0.12675153    
  0.16056508    
  0.10663843    
 -0.49561599    
  0.20409557    
 -0.17069700    
 -0.35563269    
  0.51705605    
  7.47731552E-02
 -0.17944391    
  1.36989988E-02
 -0.22399411    
  0.53935117    
 -0.22438517    
  0.69933921    
 -0.72449774    
  0.27888536    
 -0.40426081    
   1.1410215    
  -1.1302495    
  0.54315460    
 -0.12350457    
 -9.60147753E-02
 -0.36000264    
  0.26236448    
  0.31508085    
 -0.30374926    
  0.28486130    
 -0.65164745    
  0.45824763    
  8.14259797E-02
  8.62212256E-02
 -0.25069326    
 -0.14074016    
  6.41051028E-03
  2.32006229E-07
  0.12591481    
  0.11934683    
 -4.08219621E-02
  0.22522452    
 -0.18440266    
 -0.31814140    
  0.49628723    
 -0.23207450    
  0.10746912    
 -0.59396696    
  0.41259280    
 -2.88204420E-02
  0.21727848    
 -7.08384765E-03
  0.23539068    
 -0.29645953    
 -0.10900542    
 -0.11602914    
  0.26696426    
 -0.60976547    
  0.30748472    
 -0.14385507    
  0.28390142    
 -0.12383835    
 -0.34616527    
  0.46430549    
 -0.49195731    
 -7.26710930E-02
  0.46874675    
  4.00669202E-02
  0.14591639    
  6.32321984E-02
  0.12861730    
 -0.43944082    
  0.43728369    
 -0.82452089    
  0.50390506    
  0.79761446    
 -0.95176506    
 -0.24685998    
  0.18970166    
  0.19329071    
  0.10354053    
 -0.15642992    
 -0.12943196    
  0.70039380    
 -0.66117263    
 -0.22664620    
  0.36671206    
  0.70071739    
 -0.49288782    
 -0.29015434    
  0.24210444    
  0.10794771    
 -2.11521517E-02
 -0.37275198    
 -0.17681938    
 -0.12708558    
  0.35760912    
  0.23483947    
 -0.51168740    
  0.23684254    
  0.46702304    
 -0.28697151    
 -1.71922911E-02
 -0.39970148    
  6.66913167E-02
 -0.17589051    
  0.40546528    
  2.53178496E-02
  0.74490935    
 -0.60243344    
 -0.23747349    
  0.48788393    
 -0.72748530    
  0.35010341    
  -1.0131404    
  0.80146945    
  0.40419674    
 -0.15923989    
  0.12568840    
 -0.83685380    
  0.51445544    
 -0.37865397    
  0.65540683    
 -6.52713925E-02
 -0.36382246    
  0.44273651    
 -1.63936634E-02
 -0.24895605    
  0.89702499    
 -0.79946858    
  0.24344891    
 -0.12566556    
 -2.85317912E-03
 -4.08221409E-02
 -0.11666741    
 -0.57647973    
  0.45198521    
  0.29898176    
 -0.29898155    
  0.24116191    
 -0.15762916    
 -5.73632456E-02
 -4.91593778E-02
  0.61035526    
 -0.38876340    
  0.13353142    
 -0.44002292    
  0.48777711    
  0.15562999    
 -0.23653649    
  0.80341160    
 -0.44983125    
 -0.18350568    
 -7.37433359E-02
 -0.52022350    
  8.23511183E-02
  0.26872882    
 -6.87771589E-02
  0.23536628    
 -0.52197027    
  0.79353851    
 -0.39383698    
 -5.79727627E-03
 -0.17768113    
 -0.26479763    
  0.73306382    
 -0.16251893    
 -0.28512764    
  0.21357408    
 -5.94234616E-02
  0.19295497    
 -8.78856927E-02
 -0.17760830    
  5.48920371E-02
 -2.70693582E-02
  0.70827621    
 -0.42135650    
 -0.69543791    
  0.36807749    
 -9.56927054E-03
 -0.21357423    
  0.31989563    
 -0.38549289    
  0.10832224    
 -0.23943518    
  0.63342816    
 -0.26570299    
  0.80981463    
 -0.56222355    
 -8.44037384E-02
  6.32949620E-02
  0.23005305    
 -0.64759052    
  2.00406220E-02
  0.31411541    
 -0.19105524    
  0.18815231    
  0.71755630    
 -1.71678718E-02
 -0.64113241    
 -0.43606547    
 -0.53657806    
   1.6252542    
  -1.0512495    
 -9.40864831E-02
 -0.11386685    
  0.59833920    
 -4.23195101E-02
 -0.20741756    
 -5.09198643E-02
 -0.46702313    
  0.24667391    
  1.38572305E-02
  0.90150279    
 -0.22221301    
 -0.11314262    
 -0.25354907    
  0.23515177    
  8.63481238E-02
 -0.12971535    
 -0.81997359    
 -0.42451313    
  0.90468520    
  0.82253599    
 -0.69485784    
 -5.99825829E-02
 -0.74923646    
  0.40032357    
  0.39162385    
  0.53288007    
 -0.42717141    
  0.16705415    
  0.13618048    
 -4.01472375E-02
  0.33990842    
 -0.95654130    
  0.60937721    
 -0.14890535    
  6.27762973E-02
 -2.95325425E-02
 -7.93616325E-02
 -0.19478835    
  0.20651862    
 -0.34056237    
  0.35790381    
 -0.21316470    
  0.43113723    
 -0.33970332    
 -3.24159884E-03
 -7.06177801E-02
 -0.33647224    
  0.65840435    
  0.32850420    
 -0.28647077    
 -7.28050098E-02
  0.12929061    
 -9.85188782E-02
 -0.15246858    
 -0.11191795    
  0.21786639    
 -3.77403423E-02
 -1.10497605E-02
 -0.12405245    
  7.85901174E-02
 -0.26848760    
 -0.17399119    
 -0.10989556    
  0.17979299    
 -0.15979254    
  0.62662637    
 -9.71637890E-02
 -9.47270766E-02
  -1.5234954    
   1.5393939    
 -0.21763819    
  0.62834698    
 -0.27245688    
  0.19415615    
 -0.33240828    
  3.10586113E-02
  0.61361384    
 -0.38741705    
 -0.44400311    
  0.82143688    
 -0.65701848    
  0.40975711    
 -0.24917540    
  7.91969150E-02
 -0.18639052    
  0.33033726    
 -0.14141177    
 -0.30900490    
  0.36798996    
 -7.94463530E-02
 -0.24139702    
  2.91757211E-02
 -0.29516482    
  0.29835454    
  0.12553787    
  1.94722507E-02
  0.31820312    
 -0.43186250    
 -6.70107976E-02
  1.63668729E-02
  0.21793498    
  0.17664839    
 -0.20042755    
 -0.18446298    
  0.22378626    
 -0.41840190    
  0.60115194    
  8.61188397E-02
  0.11494120    
 -0.20750473    
  0.15353481    
 -0.29945794    
 -0.26711378    
 -0.35620984    
  0.38193449    
  0.29243270    
 -2.39820406E-02
  9.66207590E-03
  0.10919921    
 -8.77953395E-02
  9.36798844E-03
 -0.39849639    
  5.07722385E-02
 -0.63232857    
  0.37391695    
  0.53364009    
 -0.42061684    
 -0.43254605    
 -0.46296975    
   1.0860728    
  0.24498540    
 -8.23086575E-02
 -0.25861788    
 -0.10613246    
 -0.15415053    
  0.33389488    
  6.25204742E-02
  6.16937838E-02
 -0.80454040    
  0.13114023    
  0.55240703    
  8.62073004E-02
  0.14270745    
 -0.28173208    
  0.20466864    
  0.25468519    
 -0.48336872    
  0.18924193    
 -0.15175873    
  0.11963957    
  1.17995469E-02
  0.12136078    
 -0.35482129    
  0.46768627    
 -0.19964014    
  0.69314706    
 -0.30194768    
 -0.13517480    
  0.53037024    
 -0.80066061    
  0.27248091    
  0.31785679    
 -0.53445721    
 -0.21435067    
  0.21706450    
 -3.30610275E-02
 -0.14763610    
 -0.22476827    
  0.41892430    
 -7.78169110E-02
  0.14502583    
 -0.49840301    
  0.34758005    
 -7.85900727E-02
 -1.90480147E-02
  0.13192767    
  3.58659104E-02
 -0.27600718    
 -0.30207077    
  0.39738089    
 -0.30956471    
  0.17045221    
  0.77031541    
 -0.53530228    
  0.94822371    
  -1.0571963    
  0.22839305    
  0.23872818    
 -0.10421573    
  0.32364079    
 -0.35856888    
 -0.30521250    
  0.24916831    
 -0.11403055    
 -0.39429176    
 -0.10074180    
  0.67454219    
 -2.37539206E-02
 -0.45853120    
 -0.40166998    
 -7.06176013E-02
  0.98463291    
  0.35165113    
 -0.49861413    
 -0.15371081    
 -0.42253283    
 -0.10379677    
  8.00428689E-02
  0.18392293    
  0.56984913    
  0.35282150    
 -0.44767940    
 -0.22190070    
  7.76508674E-02
 -4.70677055E-02
  8.65090340E-02
 -0.12332317    
 -0.22314353    
 -0.48258254    
  0.14141163    
   1.2480421    
 -0.82803124    
 -4.80683148E-02
 -7.06175864E-02
  0.15415047    
 -0.16642067    
  0.25314197    
  0.52099729    
 -0.42947015    
  0.14368387    
 -0.30124176    
  5.96202165E-02
 -0.89560562    
  0.58515853    
 -0.34794143    
  0.18645367    
  0.27731931    
  0.29546407    
  0.18280585    
 -0.27724418    
  0.40226531    
 -0.16201620    
  3.45712677E-02
  2.42416421E-03
 -3.95112820E-02
 -4.11367118E-02
 -9.63604897E-02
  0.66530669    
 -0.32143009    
 -0.53782624    
  0.33396292    
  0.11610661    
  5.01742549E-02
 -0.37508044    
  0.32937044    
 -0.20438969    
 -0.25718656    
  -1.8387843    
   1.8173553    
  0.42807171    
 -0.60967153    
 -0.15921411    
  0.59732950    
 -0.15043330    
 -2.63172239E-02
 -0.37590638    
 -0.18621261    
  0.34727430    
  0.22479500    
  0.10039750    
 -0.33766723    
  0.13666463    
  0.45529756    
 -0.13618033    
 -0.52956766    
 -9.93727073E-02
  0.32431626    
 -0.32930368    
  0.32208353    
 -0.12733932    
 -0.83910120    
   1.1080912    
  0.12127086    
 -0.12127081    
  0.20409556    
  0.29534504    
 -0.56775939    
  0.86588299    
 -0.26250610    
 -0.20353957    
 -0.36347008    
  6.59579188E-02
 -0.27060467    
 -0.16886649    
  0.69078606    
 -0.79509860    
  0.15040411    
  0.34032598    
 -0.12260228    
  0.15104012    
  0.19726644    
 -0.48806858    
  0.34240681    
 -0.46645945    
  0.37998599    
 -0.40385345    
 -5.97190298E-02
 -6.35135472E-02
  0.76686466    
 -0.55581582    
  0.95278460    
 -0.63997859    
  2.55603194E-02
 -0.70904559    
   1.6347557    
 -0.69815964    
 -0.14001311    
 -0.16626634    
 -0.52111739    
  0.56452984    
  0.71736145    
 -0.21046491    
 -0.57099944    
  0.20981482    
 -8.51047505E-03
 -0.16369274    
 -2.37703323E-02
  0.10432900    
  0.42082638    
 -0.76039934    
  0.52806765    
  0.11607239    
 -0.44031170    
 -0.42155108    
  4.75022048E-02
  0.41572177    
  7.84718171E-02
  6.68942556E-02
 -0.33177754    
 -0.17415826    
  0.27170134    
  0.62587875    
 -0.67151409    
 -0.16458082    
  1.81824733E-02
  0.67036694    
 -0.28614736    
  7.67338648E-02
  6.59580976E-02
 -0.26316249    
 -0.61018085    
 -0.10041857    
  0.32228774    
  0.42899576    
  6.12107739E-02
  9.53102559E-02
  0.22086819    
 -0.54323584    
  0.23328784    
  0.32352290    
 -0.10660966    
 -0.20763914    
  0.79819989    
 -0.75897938    
 -0.23205869    
  0.31709599    
  9.33318362E-02
 -0.12648402    
 -0.15134560    
 -5.71584441E-02
 -9.80820954E-02
  2.26427019E-02
  0.92520595    
 -0.73854083    
 -8.05588365E-02
  0.52944326    
 -0.45198527    
 -6.74411431E-02
  0.16218676    
 -0.81944072    
  0.59559077    
  0.47704589    
 -0.17185022    
 -0.15762898    
 -0.27556089    
   1.1507752    
 -0.98125279    
 -0.66309488    
 -0.14868312    
   1.2318255    
 -0.20438969    
 -7.66331181E-02
 -0.26917207    
 -6.78902045E-02
 -0.22624765    
 -0.45050585    
   1.5611353    
 -0.49278656    
 -0.16022134    
 -6.57905731E-03
 -0.26699552    
  0.39099303    
 -0.20651869    
 -3.27897295E-02
  1.47062261E-02
 -0.31481066    
  0.43502384    
 -0.33971363    
  0.89423096    
 -0.27904516    
 -0.15374117    
  0.29125747    
 -0.21143517    
 -0.87229931    
  0.23572239    
  0.90421826    
 -0.23382795    
 -6.33459091E-02
  0.49655512    
 -0.95087886    
  2.96005271E-02
  8.77056718E-02
  0.46713695    
  0.28708366    
 -0.17196243    
 -0.30996126    
  5.10023423E-02
  0.22645310    
 -0.11421002    
 -0.49045837    
  0.18030351    
 -0.26878202    
 -0.15195026    
 -5.14153019E-03
 -2.61112563E-02
  0.71409023    
 -6.41933680E-02
 -5.97617365E-02
 -0.36805058    
 -0.53657806    
   1.0741611    
 -0.46015128    
  0.20493987    
  0.32222247    
 -0.37133211    
 -0.11359739    
 -0.17185041    
   1.0083488    
 -0.41610774    
  4.11182530E-02
 -0.26117992    
  2.13095918E-02
 -0.49686739    
  0.51773250    
 -0.22757806    
 -0.18677607    
  0.65909177    
 -0.17909373    
 -0.49801657    
  0.30010471    
  0.26210511    
 -0.20326483    
 -0.42469653    
  0.59370226    
 -0.38818884    
 -0.20067064    
  0.98624951    
 -0.38672286    
 -0.40679210    
 -0.10935244    
  0.47000369    
  0.47519836    
 -0.75183070    
 -7.21373558E-02
  0.21523827    
  0.62074697    
 -0.95721930    
  0.27425918    
 -0.26540932    
 -8.74117762E-02
  2.37542819E-02
  0.44984886    
  0.33946183    
 -0.28981632    
 -0.26236418    
  2.91992147E-02
  0.65090042    
 -0.41205347    
  9.45371538E-02
 -0.41192925    
 -7.68055990E-02
 -0.13955182    
  0.34060436    
  0.19314468    
  8.15667063E-02
 -0.25767541    
 -0.52557361    
  1.13638714E-02
 -0.29334772    
  0.57678372    
 -0.20731196    
  0.13222183    
 -0.28462866    
 -7.59859458E-02
   1.6731539    
 -0.79440105    
 -0.12498107    
  0.49522489    
 -0.38955477    
 -0.22384039    
 -0.23453209    
 -0.14174642    
  0.11495911    
  0.37948957    
 -0.31806666    
 -0.16628060    
  0.52380621    
 -0.26415172    
  0.31633744    
 -2.28580292E-02
 -8.75371769E-02
  3.71559262E-02
 -0.64856344    
  0.14077266    
  0.43531811    
 -0.45572707    
  6.00179322E-02
  0.54142088    
  0.45685256    
 -0.23032476    
 -0.18232140    
  7.29490966E-02
 -0.27602521    
  0.48601702    
 -0.59802210    
 -0.27054587    
  7.92955607E-02
  0.20959945    
 -0.37502420    
  6.65205792E-02
  0.81641567    
  9.78927538E-02
 -0.67350018    
  0.23474932    
  0.50774407    
 -0.30010453    
 -0.18032353    
  4.96454462E-02
  0.35980389    
 -0.58580071    
  4.87903170E-02
  0.33744350    
 -0.72771841    
 -0.12282076    
   1.2831413    
 -0.97298604    
  4.87900339E-02
 -0.26673901    
  0.47065103    
  0.15276283    
  0.15890129    
 -6.86545298E-02
 -0.12414850    
  0.28119558    
 -0.38719463    
  2.83482019E-02
  0.38454375    
 -0.46200189    
  0.10804129    
  -1.4613297    
   1.4552873    
  0.27625334    
  1.14287948E-02
 -0.21465673    
  0.12929699    
  0.26768151    
 -0.33420220    
  2.61110160E-02
  6.00179322E-02
 -0.28768215    
  0.61579794    
 -0.28768185    
 -0.14256310    
 -7.24549666E-02
 -4.73460071E-02
 -0.33950698    
  8.94905627E-02
  0.21924496    
 -0.10536046    
  0.31084925    
  0.30095255    
 -0.38311803    
 -0.14544079    
  6.19394705E-02
 -6.02418836E-03
 -7.85332471E-02
 -0.65468073    
  0.35163090    
  0.57591683    
  0.40712190    
  0.10220984    
 -0.61967993    
  2.46926118E-02
 -0.19376898    
 -0.66078192    
  0.62392664    
 -0.32358617    
  0.56230754    
  0.40367123    
 -2.72990894E-02
 -0.57168084    
 -8.52303207E-02
  0.12369692    
  2.48457994E-02
 -3.75043936E-02
  0.13392925    
 -0.20656839    
 -5.27360886E-02
  0.23391554    
 -0.23753224    
  0.49328139    
 -0.27887145    
  1.73916779E-02
 -0.14509207    
  0.88456357    
 -0.76567352    
  0.42590392    
 -0.42002141    
  9.50436592E-02
 -0.22983254    
  0.19730949    
 -0.50533092    
  2.11559225E-07
 -0.27708414    
  0.70809537    
 -0.16759375    
 -0.23195410    
  0.55581576    
  0.14394653    
 -0.49267626    
 -6.69392943E-02
  9.18075517E-02
 -0.60906410    
  0.40761325    
  0.99626720    
 -0.63317555    
  0.11012532    
  3.93233821E-02
 -0.23999421    
  8.15496743E-02
  0.31516245    
 -0.22589444    
  0.16472021    
 -0.11108843    
  0.68659854    
 -0.59676248    
 -0.33408836    
  7.69611225E-02
 -0.25529042    
 -0.58381063    
   1.0372432    
 -0.27177536    
 -0.36477599    
 -0.76762342    
   1.1488742    
  0.61146927    
 -0.17595896    
 -0.52074063    
 -3.62357013E-02
  0.50490391    
  0.28153837    
 -0.34830680    
  0.28231037    
 -0.14462106    
 -0.72262281    
  4.18469496E-02
  0.28357539    
 -0.18232146    
 -7.29688704E-02
  0.51002854    
 -0.49814698    
  0.29161137    
 -0.10863397    
  8.48229975E-02
  0.72719938    
 -0.29988620    
 -0.56256717    
 -0.13649136    
 -1.99608002E-02
  0.30961698    
  4.90721017E-02
  0.17997143    
 -0.19701715    
  0.10593329    
  0.14155327    
 -8.39652866E-02
 -0.64331472    
  0.20821768    
   1.0680754    
 -0.62329352    
  0.34504110    
 -0.59566754    
  0.31817240    
 -0.51987535    
  1.12996986E-02
  0.69127285    
 -0.65812051    
  0.39086631    
  0.21329118    
 -0.25585088    
 -0.18796396    
 -5.71583882E-02
 -0.13633630    
  0.46953550    
  0.30796686    
 -0.26443183    
 -0.33199790    
  0.23061566    
  0.17484960    
 -0.41488451    
  0.18389779    
  0.18188401    
  2.59194262E-02
 -0.36064237    
 -0.30932119    
   1.1096621    
 -0.86998940    
 -0.26499048    
 -4.36752252E-02
 -0.18589942    
  7.75579959E-02
 -0.17934108    
  6.89929426E-02
  0.30010468    
 -2.50014272E-02
 -5.19596376E-02
  0.43897161    
  0.10850725    
  3.53573114E-02
 -0.10729256    
 -4.52053286E-02
 -0.70477521    
 -0.50693464    
   1.3211082    
 -0.45866930    
 -0.16929214    
   1.1942166    
 -0.69609261    
 -0.14582767    
  1.69208776E-02
  0.61282492    
  0.17165864    
 -0.36127970    
 -1.99785102E-02
 -0.25388005    
  0.43208277    
 -0.40359056    
  0.33967745    
  0.15357885    
 -9.15439129E-02
 -0.73930907    
  7.84319267E-03
 -0.18859099    
  0.59925097    
  0.10794771    
 -0.38703120    
 -0.21292190    
  0.63199294    
 -0.37223944    
  0.17081788    
  0.14346805    
 -0.33076051    
 -0.89492595    
  0.62589502    
  0.93353277    
 -0.44202256    
 -0.24941669    
  9.74796563E-02
 -5.08046746E-02
  0.57760084    
 -0.84486312    
  0.13140169    
  0.35443377    
 -0.52488554    
  0.26304492    
  2.02027913E-02
  0.17675075    
  0.36557364    
 -0.15706171    
  6.36879727E-02
 -0.42263302    
 -0.31845391    
 -0.10337846    
  1.96083933E-02
 -9.14340764E-02
 -0.11844813    
  0.56217861    
 -0.40205783    
 -0.65314186    
  0.64802694    
  0.40032360    
  -1.1735135    
   1.2335316    
 -0.44003636    
  0.39027509    
  4.65199091E-02
  0.30538166    
 -0.23638867    
  -1.0895623    
  0.46095386    
  0.26323801    
 -0.14041708    
 -5.03768912E-03
  0.50474656    
  5.34252748E-02
  0.44141972    
 -0.20792539    
 -0.24220279    
  8.38479623E-02
  1.59578193E-02
 -0.21068856    
  0.54979551    
 -0.27029011    
  0.27029011    
 -0.41871044    
 -0.32850420    
  0.41337049    
 -0.27291852    
  4.05458845E-02
 -0.27670500    
  0.20818521    
  3.14160846E-02
  0.34527004    
 -0.36610404    
 -0.37948942    
  2.04925030E-07
 -0.21040466    
   1.2742308    
 -0.18409288    
 -0.23922953    
  0.58176249    
 -0.61194330    
  0.11809239    
 -6.38786405E-02
 -0.91365570    
   1.0537620    
  0.39160797    
 -0.62570584    
 -8.78023431E-02
  0.51713502    
 -0.37847403    
 -0.24191365    
  0.23915482    
 -0.44060585    
  0.34805432    
 -0.14660347    
 -0.80830193    
  0.59389228    
  0.68001801    
 -0.22921933    
 -0.14908513    
 -0.18296489    
  0.11649510    
  0.60519826    
 -0.51961982    
 -4.51690555E-02
 -0.13778362    
 -7.60451006E-03
  0.97700506    
 -0.61310440    
 -7.98933953E-03
  0.30622584    
  0.23098677    
 -0.44531104    
  3.35764773E-02
 -0.15257961    
 -6.52713925E-02
 -0.45198536    
  0.42222095    
 -0.40395552    
  0.22223820    
  0.22024064    
 -0.29937807    
  0.43508723    
  0.20573413    
 -0.29320705    
  0.34944668    
 -0.28508136    
  0.54954666    
 -0.68567902    
 -2.71507762E-02
 -1.54087795E-02
  0.89367658    
 -0.89057600    
  0.41675323    
 -0.45783311    
 -0.79493004    
  0.90768230    
  9.08464640E-02
 -0.24981166    
  0.41443363    
 -0.29365221    
  0.23149206    
 -6.62820488E-02
  4.95151207E-02
 -0.43861717    
  0.17480293    
  5.20789251E-02
  0.11279561    
  0.54387343    
 -0.20549828    
 -0.29149151    
 -0.18998422    
 -0.15980747    
  0.50066590    
 -0.12326861    
  0.22512187    
 -0.38880625    
 -0.85412365    
  6.82611763E-03
  0.92036408    
  0.44877720    
 -0.47069600    
 -9.89175737E-02
  9.61439386E-02
 -0.19237177    
 -9.16131735E-02
 -7.66657293E-02
 -0.32144627    
  0.19867085    
  0.22853437    
 -0.30820182    
 -0.19904615    
  0.11778292    
 -4.32501957E-02
  0.20418051    
 -4.60909270E-02
 -1.42520042E-02
 -0.12197827    
  0.41443363    
  0.11141382    
 -0.18552136    
 -0.11394434    
  0.36440364    
 -5.22393957E-02
  0.21236020    
  7.62381079E-03
 -7.08028004E-02
 -0.15551040    
  0.24636401    
 -7.47194700E-03
  0.30195481    
 -0.61324686    
  0.38361245    
 -0.45065701    
 -0.14929621    
 -6.56689629E-02
 -0.20520578    
  0.93391234    
 -1.54018225E-02
  5.81431612E-02
 -0.49628758    
 -1.12722027E-07
  6.84917625E-03
 -0.59257621    
  0.11090048    
 -3.94417979E-02
 -1.73917487E-02
 -4.79135551E-02
  0.26283625    
 -0.28141242    
  0.96508080    
 -0.37382805    
  0.81361771    
 -0.42795536    
 -0.33835644    
 -0.23726949    
  0.41793942    
 -0.12921175    
  0.71638584    
 -0.67644238    
  0.80151540    
 -0.73171932    
 -0.27281177    
  8.48566592E-02
 -0.80417335    
   1.0756227    
 -0.27825224    
 -0.27749509    
  0.10671107    
 -3.71178463E-02
 -0.20958060    
  0.23447788    
 -0.82433957    
   1.4207410    
 -4.85644490E-02
 -0.31166410    
 -0.38623387    
  0.25501144    
  0.35112444    
 -8.96120891E-02
 -0.17665569    
  0.36746418    
 -0.54101068    
  0.34735769    
  3.63676324E-02
 -0.23419334    
 -0.58778661    
  0.69314724    
 -0.30873534    
  0.61805695    
 -0.42866781    
 -0.19793588    
  0.56755483    
 -3.21411118E-02
 -0.23387946    
  0.29243270    
 -0.29880190    
  1.58483926E-02
 -0.24459867    
  0.47650844    
 -0.46057186    
  0.87678534    
 -0.64812332    
  0.29473278    
 -0.45098194    
  0.20832825    
  0.48665547    
 -0.76739621    
  0.95429474    
 -0.71313262    
  0.24647173    
 -0.24027975    
 -0.12126151    
  0.68615413    
 -0.58989429    
  0.16315161    
  0.52045673    
 -0.63723207    
  0.30934900    
 -8.31889883E-02
  4.01471369E-02
 -0.28768200    
 -0.30428019    
  0.69314694    
 -0.18315864    
  0.23015414    
  1.78046618E-02
  0.56129509    
 -0.81682014    
 -0.45343268    
  0.75119036    
 -0.43309900    
 -0.40112680    
  0.64208168    
 -0.48238045    
  0.21201149    
  3.23083512E-02
  0.37415135    
 -0.43369299    
  0.37008169    
 -0.11672439    
  0.19022691    
 -0.33058387    
  1.63047146E-02
 -0.39074898    
 -0.16416058    
  0.79991502    
 -0.84308732    
 -7.63730928E-02
 -1.06383497E-02
 -0.16220422    
  0.36481783    
  0.31567100    
  3.44324112E-02
 -0.13837841    
  6.49799109E-02
 -0.12317821    
  0.23283449    
 -3.62575315E-02
 -5.69775328E-02
  0.46755782    
 -0.15892394    
  8.48160014E-02
 -0.85760736    
  0.60660684    
 -0.64894092    
   1.0430423    
 -0.88811982    
  4.52566817E-02
  0.37552270    
  0.12283606    
 -0.19530873    
  9.05452073E-02
 -4.89394553E-02
 -0.57223415    
  0.34830672    
  0.16916326    
  0.26083496    
 -0.44183287    
  0.69710767    
 -0.36290541    
  0.33890444    
 -0.42179191    
  9.13744792E-02
 -0.33085421    
 -1.18345860E-02
 -0.14035715    
  0.55372787    
  6.60140067E-02
 -0.56639558    
  0.17798319    
  0.67301852    
 -0.49130097    
 -0.67815453    
 -0.13353124    
   1.0378457    
  0.25957996    
  -1.0675026    
  0.44607082    
 -0.48464301    
  0.13142264    
 -1.48885464E-02
  0.27002722    
 -0.26503983    
 -9.38189030E-02
  0.62239635    
 -7.29808807E-02
 -9.59412456E-02
 -0.47557443    
  0.49278665    
  1.69208776E-02
  0.34791183    
 -0.68841887    
  0.27820319    
 -0.41985384    
  0.34958461    
 -0.32807833    
  0.36198008    
 -0.36197987    
  0.54738343    
  5.97193018E-02
  0.34881788    
 -0.17133921    
 -0.48368892    
  0.42367095    
  0.46386373    
  0.30614904    
 -0.82293516    
 -0.32083413    
 -5.78196980E-02
  0.93671548    
 -0.47969261    
 -0.28600827    
 -0.33915120    
 -9.34341401E-02
 -0.48036635    
  0.50581318    
  0.60109818    
 -0.80065286    
  0.65882236    
 -0.59351742    
  0.57428592    
 -0.56855541    
  1.69977024E-02
  0.83193171    
  0.28707087    
 -0.58047414    
  0.26614031    
 -0.41810742    
  0.33701715    
  0.75777084    
 -4.43935692E-02
 -0.34209570    
 -0.81705785    
  0.54182929    
 -0.18430386    
 -2.40975879E-02
  0.22800967    
 -0.17458446    
 -8.75371769E-02
  -1.1945535    
   1.1882243    
 -0.30153427    
  0.52022350    
  0.32768741    
 -0.71170044    
  0.75663197    
 -0.64678693    
  0.56630468    
 -0.88811982    
 -4.64051403E-03
 -0.21734633    
  0.15991460    
  0.23587011    
 -0.25075865    
  0.35767466    
 -0.58081794    
  0.61855847    
  6.71160594E-03
 -1.34680942E-02
 -0.53948104    
  0.54286510    
 -0.35764059    
  4.81944904E-03
  8.29970092E-02
  0.36636218    
  0.20955448    
 -0.21570849    
  0.21072111    
  3.68138030E-02
 -0.83532161    
  0.75768572    
  0.18924192    
 -0.63862616    
  0.30387655    
 -0.34554932    
  0.63848895    
 -0.30811390    
 -0.22927836    
 -7.17437789E-02
  0.24440350    
 -0.26950938    
 -0.19597378    
  5.14160423E-03
  5.97192906E-02
  9.61547717E-03
  2.83036418E-02
 -9.25232321E-02
 -0.13645111    
  0.18134642    
 -5.51519506E-02
  6.96800798E-02
  8.74120444E-02
  4.31099981E-02
 -8.81630257E-02
  9.65659618E-02
  0.18301845    
 -0.18721172    
  0.37127382    
 -0.81966394    
 -0.54654366    
   1.2941042    
 -0.88109219    
  0.78297400    
  0.11663712    
 -5.98604940E-02
  0.43110740    
 -0.24770415    
 -0.17693074    
  0.45579001    
  -1.4561641    
  0.98411322    
  7.57459253E-02
  -1.2213469    
   1.7744282    
 -0.28768185    
 -0.30888438    
  0.26602069    
  0.27851591    
 -0.39995545    
  5.47932275E-03
 -0.18232170    
 -0.35433593    
  0.26164517    
  0.11538225    
 -0.73905689    
 -0.32181501    
   1.3018051    
 -0.12314984    
  0.24846146    
 -0.70207584    
  1.77783519E-02
  0.46669400    
  0.42732409    
 -0.57917529    
 -6.64697587E-02
  0.24017990    
 -0.74301893    
  4.44517843E-02
  0.46864417    
  0.68460721    
 -0.80366683    
  0.48285192    
  0.51224297    
 -0.65698206    
 -0.50447047    
  0.68633664    
  0.16547579    
 -0.77351195    
  0.33467746    
 -0.14818047    
  2.06194408E-02
 -0.36545977    
  0.74566507    
 -9.50776488E-02
 -0.50064754    
 -0.13052189    
  8.29970092E-02
 -0.15784493    
  0.45762146    
 -1.34914302E-07
 -0.13306297    
  0.43377462    
 -0.11566170    
  0.14201050    
 -0.33694538    
 -0.28108141    
 -2.21739020E-02
  0.19494720    
 -0.18158373    
  0.17045221    
 -0.76267314    
  0.58778679    
  0.22225438    
  0.23376332    
  0.53970069    
 -0.30925965    
 -4.81190495E-02
  8.11254606E-02
 -8.34756792E-02
 -0.14945598    
  0.61207950    
 -0.59581888    
  0.14953180    
 -0.13883631    
 -0.10064351    
 -0.32768723    
  0.93649358    
 -0.25154293    
  0.29536828    
 -0.32884428    
  3.75825502E-02
  0.12865289    
 -0.49002248    
  1.16958814E-02
 -0.57278365    
  0.32312906    
  0.23795865    
  0.45518878    
 -0.17934109    
 -0.39106050    
 -0.26699552    
  0.94685358    
  6.66683353E-03
 -0.34581789    
 -0.13554554    
 -7.24549666E-02
  -1.0424179    
   1.0624470    
  0.21803130    
  0.36912578    
 -0.46968868    
  0.50374794    
 -0.60715079    
  0.20396638    
 -0.34149605    
 -9.40287709E-02
 -0.67224056    
  0.81322664    
  6.22422434E-02
  0.39584059    
 -0.32111675    
 -0.10981501    
  6.34220615E-02
  0.12335419    
  0.10979521    
  0.11285457    
  0.12085255    
 -0.58219814    
  1.55524965E-02
  3.93396243E-02
  0.35993358    
 -0.10927881    
 -0.56134927    
  0.34854472    
  6.36452511E-02
  0.55539417    
 -0.69622874    
 -5.38958684E-02
  0.11088266    
 -8.78481008E-03
  0.23716260    
 -0.38252816    
  0.41897884    
 -0.11610650    
 -0.14001311    
  0.48684084    
 -0.32446626    
 -0.53654271    
  0.11497813    
  9.63312611E-02
  0.23531404    
  0.18812890    
 -0.41666329    
  0.27064577    
  5.27099259E-02
 -0.38609397    
  0.56064278    
 -0.35931849    
 -0.14197014    
 -7.02041388E-02
 -9.53100845E-02
  0.12044629    
 -0.50024354    
  0.75823402    
 -0.20280387    
  0.51551247    
 -0.31545225    
 -0.24116184    
  0.14310096    
 -2.76516713E-02
  0.26164517    
  0.72035176    
 -0.88414091    
  0.51926434    
 -0.52777499    
 -4.96452078E-02
 -2.42438111E-02
 -0.19218607    
  0.29693261    
  0.13904122    
 -0.32357484    
  0.31148306    
  -1.6618842    
   1.0900284    
  0.60299629    
 -0.22078782    
  0.34066489    
 -0.45918393    
  0.26592377    
 -1.53456982E-02
 -0.59036744    
 -6.23704344E-02
 -0.10977088    
  0.62454867    
 -0.38496655    
 -0.26759523    
  0.30178648    
  0.36837083    
 -0.23483960    
  0.36545992    
 -0.68299472    
  0.46112597    
  0.45314264    
 -0.33606756    
  9.96788889E-02
 -0.48550776    
 -2.96005625E-02
 -0.10393104    
  0.10821378    
  0.15780707    
  0.31911716    
 -1.33513734E-02
  0.33108136    
 -0.33917859    
 -0.10867834    
 -2.75669843E-02
  0.23916373    
 -0.31998289    
  0.26984704    
 -0.43018979    
 -0.19585125    
  6.06247634E-02
  0.76515210    
 -0.31399009    
 -6.24275990E-02
 -7.64705762E-02
 -5.79378307E-02
  6.45384863E-02
  0.15790316    
 -5.48475906E-02
 -9.64978039E-02
 -0.33908984    
  9.61439162E-02
  0.68267590    
 -0.69948292    
 -0.10724535    
 -0.74146587    
   1.8226312    
 -0.44379032    
  3.91248725E-02
 -0.27734414    
  0.17650305    
  0.42038399    
 -0.51781869    
  0.28548670    
 -0.20679425    
 -2.70636333E-03
  8.56552124E-02
 -0.40546489    
 -0.13994862    
  0.88578737    
 -0.20559919    
 -0.43413299    
  0.51751471    
 -0.10314073    
 -0.25068089    
 -8.93452391E-02
  0.20490967    
 -0.62449276    
  0.39753485    
  7.06901550E-02
 -9.97712910E-02
  0.46177325    
 -0.57261312    
 -0.10008335    
 -0.25711477    
  0.13222183    
  0.17233296    
  -1.7066805    
   1.7988268    
 -0.12751323    
 -0.16487446    
  0.61212128    
 -7.43045807E-02
  7.43047297E-02
 -0.16961479    
  0.45088255    
 -0.39777282    
 -0.18577582    
  7.01455772E-02
  9.53101814E-02
 -0.36805058    
  5.36209121E-02
  0.84384948    
 -0.30217943    
 -7.77088776E-02
 -0.93798912    
  0.53252405    
  0.25886163    
  0.22431231    
 -0.76581830    
  0.21202669    
  0.36678645    
 -4.02353145E-02
 -0.12477207    
  0.66450179    
 -0.30318618    
 -0.45895380    
  8.08877945E-02
  0.48965707    
 -0.52402461    
  0.54248691    
  0.13124226    
 -0.55516952    
  0.46377310    
 -0.25187251    
 -6.75581917E-02
 -7.82523528E-02
  5.92559166E-02
 -1.93641353E-02
  0.19020486    
 -9.94757488E-02
 -5.50597720E-02
 -0.64320230    
  0.32542250    
 -0.35667506    
  0.99657762    
 -0.14701460    
  -1.3999618    
   1.6630223    
 -0.58292907    
  0.20490967    
 -8.19479302E-02
 -0.19730935    
 -0.13641167    
  0.24746104    
 -0.55586892    
  0.44817030    
  0.16602437    
  6.57771975E-02
 -0.13012688    
  0.43032974    
 -0.44248763    
  0.19145414    
  0.43695080    
 -0.81256288    
  0.31309175    
 -8.70113745E-02
  0.21075058    
 -0.37620619    
 -1.74522698E-02
  0.32991141    
 -0.25203812    
 -0.49573907    
  0.72213465    
 -0.26966342    
  5.29924966E-02
  4.10799645E-02
  5.12933135E-02
  0.30445245    
 -0.27832603    
 -2.02611890E-02
 -0.74721432    
  0.69622904    
 -0.12434318    
  0.10570886    
  9.36028920E-03
  0.66479903    
 -0.33903146    
  0.36893126    
 -0.63151991    
  9.71636400E-02
 -0.88503802    
  0.64387625    
 -7.33312368E-02
  0.59019905    
 -0.17034549    
 -0.13489306    
 -0.31811306    
  0.28204837    
 -3.44861783E-02
 -0.83759832    
 -0.42250142    
   1.0125378    
 -7.51862442E-03
 -0.17255810    
 -0.13931374    
 -5.83721511E-02
 -5.47948107E-03
  3.77402157E-02
  5.27704414E-03
 -9.95297581E-02
  0.18038161    
 -4.46725674E-02
  0.48198736    
  0.59955978    
 -0.29632509    
  -1.1631507    
  0.88773882    
 -3.05322395E-03
 -9.96005759E-02
  0.36876360    
  0.77606136    
 -0.49130392    
 -0.67055726    
 -0.16799176    
 -0.14403917    
 -0.36407974    
 -4.84522395E-02
  0.28234878    
 -0.90037531    
   1.1623282    
  0.51329195    
 -1.23918252E-02
  2.70618461E-02
 -1.46699706E-02
  8.04216638E-02
 -0.13873996    
  5.83183877E-02
 -0.10645559    
  0.19141267    
  0.25607935    
 -0.38638401    
 -8.88873413E-02
  0.13176939    
  0.10090601    
 -0.72951478    
  0.48550802    
  0.37166187    
 -0.40350237    
  0.71927357    
 -0.67610109    
  0.10423300    
 -9.30286720E-02
  4.36037481E-02
 -0.11279572    
 -2.41701473E-02
  0.27846548    
 -0.95643800    
 -0.27570602    
   1.1651329    
 -0.16368447    
 -0.37389854    
 -0.29904595    
  0.50509489    
 -0.10153633    
  2.63668001E-02
 -0.56427342    
  9.94606242E-02
  0.35903913    
  0.56079590    
  2.10043844E-02
 -0.36031091    
  9.77156460E-02
  0.46473473    
 -0.17480257    
  0.32029071    
 -0.72800535    
  4.94333692E-02
  0.36945477    
 -0.41888800    
 -0.17693077    
  0.66035742    
 -0.17982477    
 -9.68075693E-02
  0.29725170    
 -0.63757735    
 -0.35282138    
  0.90967560    
 -0.27595177    
  0.34847829    
 -0.21750106    
  0.18189526    
 -0.44349235    
  0.19825138    
 -6.18173666E-02
 -0.10054105    
 -8.00426602E-02
  2.40149982E-02
   1.1275674    
 -0.51192391    
 -0.66426420    
 -2.52264850E-02
  0.47364673    
 -0.26372901    
 -0.11261909    
  3.25763524E-02
  0.20763940    
 -0.23361489    
  9.81994718E-03
  0.64647186    
 -0.27749506    
 -0.27871355    
  0.12568840    
  2.59081870E-02
  0.23585033    
 -0.28566396    
  0.41438577    
 -0.63618612    
 -0.25901413    
 -5.81821911E-02
 -3.27899419E-02
  1.88683253E-02
  8.50623474E-02
 -0.13783225    
  9.39657465E-02
 -5.05853146E-02
  0.38641709    
 -0.35850793    
 -0.23120336    
  0.10939847    
 -0.11519587    
  0.53267795    
  0.13991053    
 -0.36476162    
  0.94327372    
 -0.63340384    
  0.25583217    
 -0.38623390    
  0.72305286    
 -8.49650502E-02
 -0.52348399    
 -0.16214418    
  2.22231392E-02
 -3.73177491E-02
  8.73279721E-02
  0.51846194    
 -0.34899849    
  0.13976194    
  7.39254951E-02
 -0.43683079    
  0.25498438    
 -0.57758260    
  0.54279649    
 -0.48846185    
  0.58135575    
 -0.26991943    
 -0.16833526    
  0.39989430    
  0.34994864    
 -0.53338796    
 -0.17563248    
  0.21188030    
 -9.49864984E-02
 -6.62006214E-02
 -0.21086167    
 -0.11954527    
  0.40016019    
 -0.37404904    
 -0.19268431    
  0.13976197    
  8.33816752E-02
  0.55675465    
 -6.81747422E-02
 -8.98038968E-02
  0.12298965    
  0.72813630    
 -0.50321376    
  0.35525227    
 -0.62260520    
  0.53226608    
 -0.30356491    
  0.27964470    
 -0.25771976    
 -0.21116750    
 -0.31177965    
 -8.47964510E-02
  0.21067676    
  0.21522710    
 -0.50890052    
  0.17991464    
 -0.15147704    
 -0.12953393    
  0.52874911    
 -0.11621668    
 -0.21525222    
 -8.66145939E-02
  0.96281087    
 -0.51690471    
  6.07916107E-03
  0.38711607    
 -0.33113661    
  0.28049287    
  0.19058457    
 -0.22583057    
 -0.36052611    
  0.57556528    
 -0.64547712    
  0.29369825    
  0.59745151    
 -0.73503047    
  7.66330808E-02
 -0.18560567    
  0.16629454    
  0.10312971    
 -6.21961579E-02
  6.21963069E-02
 -0.30969802    
  0.46957561    
 -0.41298804    
 -0.23208290    
  0.60353488    
  0.25823483    
 -0.40460354    
 -1.56251248E-02
 -0.27291852    
  0.67925829    
 -0.28535393    
  0.40235937    
 -0.59402674    
  0.42130157    
 -0.50040573    
 -0.12313274    
  0.55862993    
 -0.64501488    
  0.12693051    
  0.10668400    
  0.36497387    
 -0.40443265    
  9.44656730E-02
 -0.31528977    
  0.39381453    
  0.18492225    
 -0.52243668    
  0.16142328    
  3.10071814E-03
  0.29999012    
  0.14095803    
 -0.69713908    
  0.27763185    
  0.17979300    
  -1.1113511    
   1.0831082    
 -2.37164162E-02
 -0.38174856    
  0.37371638    
 -0.34673980    
 -5.47013171E-02
  0.18965751    
  6.12107739E-02
 -0.22314353    
 -0.61070347    
  0.79237372    
  0.33460942    
 -5.01897335E-02
  0.65058756    
 -0.46744919    
 -0.37135965    
  0.19554742    
  5.90492263E-02
 -0.49039343    
  0.30439535    
 -0.12332317    
  0.19782595    
 -2.07259972E-02
  0.16826166    
 -6.39485419E-02
 -0.14165050    
  5.42023173E-03
 -0.60523540    
  0.44747439    
  0.58461702    
 -0.69491255    
  0.39955842    
  0.20689870    
 -2.73455288E-02
  0.22116129    
 -0.37498197    
  1.37616312E-02
 -0.77129322    
  0.71507239    
 -5.95709570E-02
 -0.29538441    
  0.12273443    
  2.69879792E-02
 -0.53984231    
 -0.15330519    
  0.53652793    
  0.33498809    
 -0.72330010    
 -5.77586703E-02
  0.45639816    
 -5.99825829E-02
 -3.70410644E-02
  0.37610742    
  9.15349722E-02
 -0.24827941    
  0.40344298    
  0.22071135    
 -0.65492594    
 -0.21149297    
  0.26028296    
  0.14903578    
  1.77895706E-02
 -0.16682526    
 -0.64096129    
  0.29612076    
  0.64362127    
 -0.12442751    
 -0.13067810    
  0.12566587    
 -0.48928395    
  0.41903386    
 -0.52257442    
  0.12783347    
  0.40546522    
 -8.91956165E-02
  0.63461584    
 -0.39930201    
 -0.28921914    
  0.28921911    
 -0.53178096    
  0.26085475    
 -4.00667936E-02
  0.21175833    
 -0.12448491    
 -0.24720581    
 -8.46661031E-02
 -0.10580701    
  0.57480603    
  3.94140258E-02
 -0.29901832    
 -0.10644684    
  3.20883207E-02
  3.44862975E-02
  0.29443896    
 -0.20997323    
 -0.69626725    
 -0.16989894    
  0.49740276    
  0.32090774    
  8.15496743E-02
 -8.15498382E-02
 -0.29423949    
 -0.47351840    
  0.63142174    
  0.23283449    
  0.14092228    
 -3.94269340E-02
 -2.71754395E-02
 -0.40134129    
  0.33293876    
  0.30739796    
 -0.46007490    
 -4.57020923E-02
  0.59891564    
  0.53850228    
 -0.83279371    
  -1.0494431    
  0.40546522    
  0.63062680    
 -0.33916381    
 -0.91629058    
  0.79188222    
 -0.66782933    
   1.4330983    
 -0.49374253    
  0.26461688    
 -0.11093133    
 -0.99773097    
  0.64265114    
  0.31227747    
  0.58063453    
 -0.73138946    
 -0.19803751    
  0.80632842    
 -0.49920830    
  0.31762451    
  0.70195782    
  -1.1052132    
  0.13021448    
 -0.27229705    
  5.92766702E-02
  0.33852583    
 -5.80637753E-02
 -0.32083413    
  0.27638260    
 -2.88204420E-02
  0.37979746    
  7.88112655E-02
 -0.37721720    
  0.18411684    
 -0.18681578    
 -0.22992308    
  4.32678796E-02
 -0.48510084    
  0.20067060    
  0.32590333    
  0.16126828    
 -0.10064351    
 -0.55083084    
  0.62724698    
  0.15842323    
 -0.49163115    
  0.96453762    
 -0.59127086    
  0.14362444    
 -0.37861806    
  0.26338270    
 -0.80332553    
  0.52995974    
 -0.10573227    
 -8.53229314E-02
 -5.83499745E-02
 -2.60883309E-02
  0.65726912    
 -7.34055266E-02
  0.11367960    
 -0.35105184    
  0.73583639    
 -0.53857017    
 -0.45931911    
  0.39597332    
  4.00588922E-02
 -0.27899396    
 -0.34830669    
  0.31666946    
  0.15517078    
  9.13259853E-03
  0.77179015    
  0.13964017    
 -0.92056274    
 -0.21023014    
 -0.39234379    
  0.72611737    
 -0.11138470    
 -0.19264658    
  2.17399616E-02
  0.30103347    
 -0.12410253    
  4.69295308E-02
  0.28049287    
  0.23433629    
 -0.58300382    
 -0.18847533    
 -6.10875152E-02
  0.22785681    
 -0.36702827    
 -0.42834935    
   1.1260114    
 -0.64908725    
   1.2048343    
 -0.76269400    
 -0.22591743    
 -0.28306335    
   1.5076554    
  -1.1413492    
  0.28688312    
  0.45307454    
 -0.41311648    
 -1.39214946E-02
 -0.36539093    
  7.14589357E-02
  0.50200939    
 -0.46508226    
  7.28124827E-02
 -0.15134560    
 -0.45058534    
 -4.18908931E-02
  0.53721243    
 -2.53176279E-02
 -0.19004375    
 -7.78212538E-03
 -0.27217767    
  0.72345227    
 -0.63986564    
  0.52394694    
 -0.34319854    
  1.56251751E-02
  0.34693798    
 -0.18286969    
  0.31845376    
 -9.61540081E-03
 -0.33550638    
  0.13858618    
  0.38366035    
 -0.11453166    
 -0.28394398    
 -4.89394553E-02
  0.12368677    
 -0.40823898    
 -0.71846479    
   1.3625095    
 -0.32862568    
  0.33950704    
 -0.44858941    
  0.54743540    
 -0.33725688    
 -0.15736105    
 -0.94400221    
  0.94078171    
  0.31786725    
 -6.79872409E-02
  0.19356452    
 -0.44991699    
 -1.04934024E-07
  0.21007146    
  6.86421320E-02
  0.19977684    
 -4.10733186E-02
 -0.36539820    
 -0.18899019    
 -0.12006656    
   1.0407273    
 -0.65046662    
 -0.58001775    
  0.79476953    
 -0.51082546    
  0.37117592    
 -0.31651747    
  0.48277631    
 -7.73110464E-02
 -0.11247809    
 -0.29653943    
  0.46643841    
 -0.17254798    
 -8.29204842E-02
  0.26877251    
 -0.27165830    
 -0.22966756    
 -0.16144979    
 -2.59755068E-02
 -8.22382197E-02
  0.54729545    
 -0.71825302    
  0.83511746    
 -0.23361491    
  0.26735300    
 -0.17288731    
  7.06817806E-02
 -0.47473937    
  7.32034370E-02
 -0.13858601    
 -1.36054400E-02
 -5.63528799E-02
  0.10969883    
 -0.63839680    
   1.2194265    
  0.23995058    
 -0.37729415    
  0.21645458    
 -0.47854087    
  0.31351873    
  0.44258645    
 -0.47203958    
  0.30251697    
 -8.59166980E-02
 -0.20848133    
  0.70120096    
 -0.77385849    
 -0.11344474    
 -0.35946190    
 -2.35306174E-02
 -7.41077662E-02
   1.3350012    
 -0.57972229    
 -0.13940065    
  3.80481780E-02
  0.46163523    
 -0.31782356    
 -0.59009874    
  0.81278044    
 -0.23196211    
 -0.26539922    
  0.43639034    
 -0.36033002    
 -0.11321619    
  0.37882549    
 -0.45755461    
 -0.13499515    
  3.83186489E-02
  8.98268446E-02
  3.71035412E-02
 -5.79378307E-02
 -0.24531746    
  0.27980369    
  0.43332207    
 -0.56733799    
 -0.27995983    
  0.52609318    
 -0.18596447    
  0.19501455    
 -0.44685012    
   1.1429961    
 -0.66947746    
  0.27887154    
  5.80182970E-02
 -0.70786870    
  0.13459024    
 -0.20025912    
 -1.82655845E-02
 -2.80392151E-02
 -0.14237213    
  7.87809864E-02
  0.43531811    
  0.26787952    
 -9.70615670E-02
 -0.27763161    
  0.24116194    
 -4.08221409E-02
 -0.26028314    
 -5.14965467E-02
  0.53014994    
 -0.83147478    
 -0.18672706    
  0.87436414    
 -0.25685474    
  0.62287796    
 -0.20088343    
 -3.57607380E-02
 -0.21588857    
 -0.28367397    
 -4.91904281E-02
  0.32074291    
  0.71575540    
 -0.69463885    
  0.28618836    
 -0.49819997    
  0.15993276    
  0.13235159    
  1.46539591E-07
  0.23899522    
 -0.21719597    
  9.01513174E-02
 -0.10371997    
  7.62523189E-02
  1.75660904E-02
 -0.22190070    
  0.37391695    
 -0.27917126    
 -0.13919723    
 -9.78814159E-03
  2.90812105E-02
  0.27647305    
 -0.32877249    
  4.91099358E-02
  0.14819980    
  0.70954096    
 -0.65852308    
  9.24502760E-02
 -0.40665916    
  0.21811292    
  6.41783923E-02
  0.28090256    
 -0.16371997    
 -0.32357484    
  0.51942647    
 -0.22512190    
 -0.59424317    
  0.38278860    
 -6.31125197E-02
  0.37347117    
 -0.27137330    
  0.13720132    
 -6.89928830E-02
 -0.22039987    
  0.32466099    
  0.49233904    
 -0.39343494    
 -0.32887796    
 -0.10156026    
  0.47644848    
 -0.37800822    
  0.22314362    
 -0.24846117    
 -0.51725656    
  0.91629070    
  0.22443293    
 -0.64288533    
  1.94182657E-02
  0.36178988    
 -0.65805596    
 -2.62022838E-02
  0.16671380    
 -0.32975325    
  0.36290553    
 -0.37337682    
 -0.60263300    
   1.0357815    
 -0.58642262    
   1.7273571    
  -1.0910078    
  0.10178269    
 -0.41134739    
  0.76155001    
 -0.26858175    
  6.79113120E-02
 -0.50077522    
  0.43286425    
 -0.32625419    
  0.25339285    
  3.14763375E-02
  0.44865057    
 -0.40456623    
  0.36979580    
 -0.85665250    
 -0.32947925    
  0.10961958    
  0.53351724    
  0.82366914    
 -0.95720065    
 -0.45618010    
  0.19856654    
  0.87071800    
  0.22472940    
 -0.60376137    
 -0.22314352    
  2.50459109E-02
  0.20675552    
 -0.22099072    
 -7.19406642E-03
 -0.68237519    
   1.0141948    
  0.13320768    
 -0.21974784    
 -0.25982511    
  0.10755587    
 -0.45433763    
  0.50875080    
 -0.18794502    
 -0.21285841    
  0.75623119    
 -6.30841106E-02
  0.10373150    
 -0.36238173    
  0.31296232    
 -0.32508361    
  2.70695332E-02
  9.88108814E-02
 -0.32418254    
 -7.46257743E-03
 -0.29394373    
 -4.62807640E-02
 -0.44300318    
   1.2338499    
  0.40466926    
 -0.66488791    
  0.14927381    
 -2.67017796E-03
 -2.43582223E-02
  0.64975333    
 -0.68886429    
  0.13566563    
 -0.12998414    
  0.14234532    
  0.25076839    
 -0.29857627    
 -0.15587057    
  5.56514673E-02
 -6.16934523E-02
  0.25299656    
 -0.66759390    
 -0.26650122    
 -0.51282358    
  0.55388504    
  0.23457235    
 -0.11042394    
 -6.82679489E-02
  0.16955949    
  0.45031568    
  0.26326370    
 -3.89512442E-02
 -0.32578197    
  0.38034099    
 -0.42332259    
  1.34231038E-02
  0.63833910    
 -0.53397876    
  0.51442260    
 -0.61213845    
 -0.13447782    
  0.26759538    
 -0.28286260    
  0.20763941    
 -0.28352401    
  7.97234252E-02
  0.46856588    
  2.39523104E-03
 -7.44762197E-02
 -0.29457867    
 -0.34341672    
  0.36734962    
  0.21227373    
  2.42928024E-02
  7.96805881E-03
 -0.12076389    
 -3.03051341E-02
  0.36464331    
 -0.49247625    
  0.92464757    
 -0.54038453    
 -0.20544398    
  0.17645645    
 -0.17938469    
 -0.13815022    
  0.42436516    
 -0.13164510    
 -0.15164126    
 -0.27412891    
  0.77259797    
 -0.68430519    
  0.81872433    
 -0.14693037    
 -0.54621691    
 -0.31496587    
  0.57109994    
 -0.33695298    
  5.24712838E-02
 -0.36630607    
   1.1480606    
 -0.60637951    
 -0.51890087    
 -0.12967762    
  0.50774401    
 -0.48743859    
 -0.77151620    
  0.75632620    
  0.52097809    
  8.14405605E-02
  0.81155086    
 -0.76249444    
  0.14575686    
 -0.29769376    
  0.27208132    
 -0.31639224    
  0.28281587    
 -0.23541357    
  9.21686832E-03
 -0.37831429    
  1.33040706E-02
 -0.11174382    
  0.81802058    
 -0.12981172    
 -0.14634286    
 -0.20962514    
  0.24343097    
  1.10196173E-02
 -0.45747975    
  0.60495466    
 -0.39839777    
  0.45804852    
 -0.22648966    
 -0.54299474    
  0.32194391    
 -0.15822384    
  0.12275951    
  0.21952698    
  0.14290768    
 -0.42577019    
  0.25642937    
 -0.74193728    
  0.55244738    
  0.45915371    
  0.20479451    
 -0.59447563    
  0.22983265    
  0.18009673    
 -0.30793011    
  4.15488444E-02
  4.54624481E-02
 -0.21967737    
  -1.3489385    
   1.1420976    
  0.58778685    
 -0.13117011    
  0.49067783    
 -0.23726949    
 -0.65215802    
  0.51802856    
  0.69672918    
  -1.1792513    
  0.16406807    
  2.91757211E-02
   1.0650413    
 -0.65426528    
 -0.17556466    
  0.54214823    
 -0.23014295    
 -0.35588303    
 -0.31713530    
 -0.40546510    
  0.38348630    
  0.52407086    
  6.55744551E-03
 -8.75277817E-03
 -0.21766423    
 -3.61653790E-02
 -0.17273580    
  0.57536423    
 -0.32629672    
 -0.13165836    
  0.20012619    
 -0.31082344    
  0.19671027    
  3.24354023E-02
 -0.50024354    
  0.37277266    
 -0.30085999    
 -0.12136109    
 -0.19251132    
  0.45452142    
  0.44713798    
 -0.23111182    
  4.47000340E-02
  5.83718792E-02
 -0.34787714    
 -0.17071049    
  0.38946477    
  0.31230307    
 -0.64292729    
  0.47000375    
 -7.96178356E-02
  0.12207106    
 -0.19958486    
  0.36173654    
 -0.52337807    
  0.15264559    
 -0.21042366    
 -7.32503682E-02
  0.35627469    
  0.20676358    
 -0.55110985    
  0.25350770    
 -0.14854260    
  0.11421787    
 -0.13944446    
  0.19501455    
  0.27863234    
 -0.46275702    
  6.63420856E-02
  5.26439138E-02
  6.21315837E-02
 -1.82377864E-02
  5.95415048E-02
  8.31504986E-02
 -0.46152914    
   1.2969788    
 -0.93903875    
  0.27879298    
  0.14131339    
 -0.57278359    
  0.18460977    
  0.25795877    
 -0.24659510    
 -0.18571699    
  0.26966348    
 -7.83124790E-02
 -6.67880699E-02
 -0.46103507    
  9.53100920E-02
  0.48982754    
 -0.28327078    
  0.76939076    
 -0.43695062    
 -0.33950698    
  0.68781388    
 -0.45760292    
 -6.09767772E-02
  0.44268802    
 -0.59434682    
  0.77826953    
 -0.68835866    
 -0.36032104    
  0.26341745    
  0.20829725    
  9.76383463E-02
 -0.33440697    
  0.58457255    
  0.28364992    
 -0.75566757    
  0.17962977    
  0.21719599    
 -0.16213606    
 -0.23468958    
  0.34336087    
 -0.28997281    
  0.50714898    
 -0.81647032    
  4.15807776E-03
 -0.81196827    
   1.4364189    
 -0.47803584    
 -0.22404006    
  0.42177385    
  0.11647513    
  0.40546525    
 -0.53377467    
 -0.15762916    
 -0.11430476    
 -9.84401554E-02
  0.62630695    
 -5.44512235E-02
 -0.14647523    
  0.18700525    
  6.77460060E-02
 -7.94968456E-02
 -0.51003772    
  0.37616891    
 -0.11744530    
  0.31762451    
  -1.1937011    
  7.72314817E-02
  0.60120976    
  0.57118857    
 -0.51712155    
  0.35139799    
  0.53280461    
 -0.22495691    
 -0.37156355    
  0.47492552    
 -0.39650366    
 -0.14366236    
 -0.58162582    
 -0.21190062    
  6.02591857E-02
 -0.10471106    
   1.3862942    
 -0.59136450    
  0.15456963    
 -0.51418149    
 -1.26850074E-02
  0.33950725    
  0.15154994    
 -0.29815337    
  0.20258284    
  8.77276435E-02
  0.22890110    
 -0.58820450    
  0.37492827    
 -0.33802378    
  0.25171712    
  0.29119703    
 -0.23372553    
 -9.47784111E-02
  8.13913345E-02
 -0.12318849    
 -0.54598957    
 -1.28648319E-08
 -0.24981166    
 -0.21808897    
  0.78922111    
  0.25173864    
  6.04502894E-02
 -3.69885042E-02
 -0.13643402    
  4.54622731E-02
  0.38946477    
 -0.76214027    
  0.68621087    
 -0.54865539    
  0.78516608    
 -0.50352621    
 -2.45412625E-02
  0.34794125    
 -5.87077327E-02
 -0.31439221    
  0.38183355    
 -0.55149645    
  0.41173479    
 -0.65874571    
  0.85964352    
 -0.40240210    
  0.31483290    
 -0.36822096    
  3.22052627E-03
  0.20300665    
  0.35430974    
 -0.61693686    
 -1.72120798E-02
 -0.48681062    
  0.93974221    
  2.20517977E-03
 -0.20730056    
 -0.24091578    
  9.21706557E-02
 -0.20522337    
  0.40931889    
  5.11523895E-03
 -9.07286182E-02
 -0.20720983    
 -3.44240014E-03
 -0.14442784    
  5.42770959E-02
  0.48172733    
 -0.98005271    
  0.20179924    
   1.2075199    
 -0.69163078    
 -0.15364587    
  0.83152568    
 -0.46570519    
  0.24640037    
 -0.17089276    
 -0.38968125    
 -0.15975904    
  0.24340934    
 -0.41945115    
  0.35573551    
  0.19105527    
 -0.29495475    
  0.34787712    
 -0.43157637    
  -1.3550416    
   1.7061460    
 -0.54781413    
  0.62052447    
 -0.68538529    
 -0.14986433    
  9.14921984E-02
 -0.10354056    
 -2.45412644E-02
 -3.79792824E-02
 -3.27897407E-02
 -4.77904454E-02
  0.11232922    
  0.49317077    
 -0.32659760    
 -0.14799702    
  0.61998254    
 -0.38101396    
  0.37106377    
 -0.47267380    
  4.70061786E-02
  0.40546528    
 -0.40546498    
  0.35309711    
 -0.58135557    
  0.53364009    
  0.51232839    
  0.24276939    
 -0.36988652    
 -0.27497530    
 -0.22990024    
  0.48420295    
 -0.22772335    
  0.36873326    
 -0.15150863    
  0.11219744    
 -0.54034501    
  0.44644892    
 -0.48777735    
 -0.14018404    
  0.39243546    
  0.17684208    
  0.75053453    
 -0.64627361    
 -5.07722907E-02
  0.46935228    
 -0.53389084    
 -0.34876958    
  0.10811251    
  0.11029518    
  0.53025568    
 -0.52709651    
  5.82092404E-02
  0.28991160    
 -1.25443677E-07
 -0.21814501    
  -1.1883975    
  0.86786425    
  0.48374471    
 -0.16044517    
 -0.38631269    
  0.26298949    
  0.13704066    
 -0.28859064    
  0.68767750    
 -0.51755160    
 -0.49359247    
  0.94110596    
 -0.21096322    
 -0.21831281    
 -6.85627013E-02
 -8.75978768E-02
 -0.14771587    
  -2.3657639    
   2.2671833    
  0.52157849    
  0.40368086    
 -0.65461361    
  0.25892198    
 -0.24188559    
  0.26806512    
 -0.34529650    
  0.50716931    
 -4.03642543E-02
 -0.16103938    
 -0.16315179    
  0.17118393    
 -0.12783326    
 -6.25203922E-02
  0.40115497    
 -0.30584458    
 -0.21875429    
  4.63538952E-02
  0.35911110    
 -0.80365741    
 -0.23132895    
   1.4347584    
 -0.85768312    
  0.19189091    
 -0.35894498    
  0.73759902    
 -0.76993412    
  0.74350089    
 -0.15415065    
 -4.25595902E-02
 -0.30228087    
  0.18109512    
  0.48786476    
 -0.34251678    
 -0.34874910    
  0.13681534    
  0.57679737    
 -0.58337659    
  0.39994946    
 -0.17614594    
  8.10571089E-02
 -0.17504874    
  0.46090418    
 -0.43515179    
  0.38260710    
 -0.42590368    
 -3.91029231E-02
  0.33340004    
 -8.83005746E-03
 -0.44504067    
  0.15365645    
 -0.44944504    
 -9.34566557E-03
 -3.82821970E-02
  0.56586790    
  6.17646277E-02
 -8.70113075E-02
  0.75910527    
 -0.59687030    
 -0.43487877    
  0.18356441    
  0.45789656    
 -0.36881676    
  0.56930882    
 -0.20245847    
 -0.40743572    
  0.54856616    
 -0.97798419    
 -6.09086975E-02
  0.84314829    
 -9.36481431E-02
 -0.33921555    
 -0.31365758    
  0.44838998    
  0.63103324    
 -0.48290309    
 -0.11236280    
  6.79113120E-02
  1.06830235E-07
  0.17556487    
 -0.58102977    
  0.34830675    
  3.93233821E-02
 -1.55445803E-02
  0.51655316    
 -0.17859043    
 -0.26497483    
 -6.00181371E-02
 -0.49717343    
 -0.64355028    
   1.4412102    
 -0.12160721    
  0.20223705    
 -0.13152152    
 -0.12155503    
 -0.18641168    
  0.59865654    
 -1.51289152E-02
 -4.84090187E-02
 -0.21716154    
 -0.52685791    
  0.20890105    
  0.16810450    
 -0.42529094    
  7.15807676E-02
 -0.36516955    
  0.57506800    
 -0.47588766    
  0.47588769    
 -0.52424848    
 -5.08192442E-02
  0.91154003    
 -0.77860129    
  0.36740547    
 -0.58434445    
 -0.14986433    
 -0.40846345    
   1.6907274    
 -0.64135587    
  0.76319104    
 -0.52315617    
 -8.00427496E-02
  2.39057131E-02
  2.62136688E-03
  0.21999706    
 -0.11097831    
  7.24298581E-02
 -0.45354602    
  0.26157081    
 -1.86921265E-02
 -0.21910858    
  0.50544214    
 -0.12031639    
 -0.19889668    
  3.28796804E-02
  0.43990564    
 -0.70361847    
  0.70708466    
 -0.50164080    
 -0.64299738    
  0.59320688    
  7.51797482E-02
  4.09334600E-02
  0.30228096    
 -0.91826910    
  0.30120412    
  0.41639423    
  4.81945090E-03
 -0.31695253    
  0.10635033    
  0.33051988    
 -0.31287235    
  0.52529758    
 -0.80620009    
  1.91211309E-02
 -0.40546504    
  0.95419937    
 -0.40437174    
  0.17133223    
 -0.68215823    
  0.55256546    
 -0.54711562    
  0.38348630    
  0.22757825    
 -4.52565067E-02
 -5.06438389E-02
  0.11054172    
  0.14329465    
 -1.01265619E-02
 -0.11302318    
 -0.13720110    
  0.46877721    
 -3.75043787E-02
 -0.40546510    
  0.73981190    
 -0.55695969    
 -5.31905144E-03
 -0.19358481    
  0.18555254    
 -1.35322018E-02
  6.59001321E-02
  0.24534430    
 -9.63086709E-02
 -0.16965483    
  4.58093025E-02
 -0.30609250    
  0.12972368    
 -7.38795102E-02
 -0.62820935    
 -0.14818047    
   1.5209103    
 -0.35515872    
 -5.33457659E-02
 -9.82825980E-02
  0.32961181    
 -0.56734461    
  0.23773313    
 -0.29357669    
 -0.37715325    
  0.55326200    
 -9.50270742E-02
 -0.45823494    
 -4.02062163E-02
   1.1567199    
 -0.47907689    
 -9.27095115E-02
 -5.58148548E-02
  0.27322763    
 -0.13254647    
 -6.50637597E-02
  0.11122544    
 -9.73174125E-02
 -0.64462018    
  0.80976009    
 -0.27913174    
  0.25062603    
 -0.21713750    
  3.52978930E-02
 -0.13932838    
  3.58931050E-02
  0.61483926    
 -0.66748267    
  9.34659466E-02
 -0.26236418    
 -0.24334612    
   1.0134546    
 -0.54217613    
  0.13671112    
  0.25593337    
 -8.05802494E-02
 -0.11081433    
  4.82941009E-02
  0.63174689    
 -0.54163831    
 -0.19189101    
  0.15493535    
 -0.34830660    
 -1.34228822E-02
  0.28345028    
  0.29906762    
 -0.47986344    
 -0.47000363    
  9.70887020E-03
  0.70515209    
  0.24626347    
 -0.40081191    
 -0.52203006    
 -0.11954527    
  0.40016019    
 -0.10064349    
 -7.32035264E-02
 -0.14505017    
 -0.11352398    
  0.12805209    
  9.56933107E-03
 -2.89875288E-02
  3.84664610E-02
 -2.38674246E-02
 -7.00287223E-02
 -3.15815248E-02
  9.67674777E-02
 -0.15172632    
  2.23470852E-02
  4.32498716E-02
  1.57483891E-02
  0.39499381    
  0.37337685    
 -0.78411907    
  0.70889556    
 -0.16989896    
 -7.69609585E-02
 -0.27006045    
 -0.26893613    
  6.63226917E-02
 -0.11912102    
  0.27250746    
  7.93368369E-02
  0.49459276    
 -0.42109025    
 -0.14826232    
  0.69770312    
 -0.42034808    
  0.32253453    
  2.50319787E-03
 -0.43463653    
 -7.75198126E-03
 -0.14190435    
  0.23827501    
 -0.14418852    
   1.0498220    
 -0.49429619    
 -0.23670088    
  0.22255012    
  0.18192552    
 -0.12873371    
 -0.26687893    
  0.10329964    
  0.24983986    
 -7.50621408E-02
 -4.46427474E-03
  1.11236759E-02
 -0.30254117    
 -0.20533894    
  0.14040136    
  0.11742806    
  0.15739210    
  0.57884735    
 -0.42608434    
 -0.15033859    
 -0.24270399    
 -0.57125753    
  0.76177585    
  0.17720665    
  6.01217337E-02
  7.92684630E-02
 -0.18529995    
 -0.29141757    
  0.21713735    
  4.93639223E-02
 -0.64392024    
  0.68657541    
 -4.49514277E-02
 -0.29152063    
  0.10227893    
 -0.15600435    
  0.10471095    
  7.59859085E-02
  0.64171124    
 -0.41694307    
 -0.14160356    
 -0.38083324    
  0.31379804    
  4.17815372E-02
  0.23988247    
 -0.16358471    
 -0.54374695    
  0.15822379    
 -6.84950128E-02
  0.96579146    
 -0.16151659    
 -0.33147651    
 -0.59151471    
  0.48356658    
 -0.15674460    
 -0.31845367    
  0.30932146    
 -3.73876356E-02
  0.76065767    
 -0.73557782    
  0.45479578    
 -0.17332497    
 -0.30022159    
 -0.50662822    
  0.54984486    
  9.22846049E-02
 -0.21764883    
  0.11320658    
  5.35843112E-02
  5.63531592E-02
 -0.41095951    
 -0.70144594    
   1.1233048    
  0.11506939    
 -0.18813556    
 -7.25393668E-02
 -0.29713109    
  0.63449848    
  0.14741661    
 -0.11224798    
 -0.27979401    
 -3.48874256E-02
 -0.19542472    
  0.24167591    
 -0.37212884    
  0.29279217    
  0.13696596    
 -0.28147924    
  0.16269577    
  0.73432940    
 -0.61821610    
  9.19013545E-02
 -0.31237459    
 -3.73558179E-02
  0.83034849    
 -0.82689410    
  0.25704521    
 -0.14927377    
 -9.06768441E-02
  0.29947674    
  0.24205886    
 -0.46018997    
  0.47195485    
 -0.31869745    
  0.42230225    
 -0.70197320    
  0.24419704    
 -3.67793292E-02
 -0.32786378    
  0.58333218    
 -0.34274164    
  0.11568423    
 -0.25371808    
 -2.18985379E-02
  4.33279574E-02
 -0.26554978    
 -0.24999881    
  0.77546293    
  0.38435391    
  7.39355618E-03
 -0.62378615    
  0.35495508    
 -0.42615956    
  0.50712883    
 -0.14824237    
  8.63670036E-02
  0.36444631    
 -0.64976668    
 -0.65006381    
  4.13039140E-02
  0.23578034    
 -0.42622688    
  0.94795203    
 -0.22721672    
  0.30035654    
 -4.11367118E-02
 -0.17135839    
 -0.18794502    
  0.23063400    
  5.23374192E-02
 -0.37340650    
  0.37905654    
 -9.75663960E-02
  0.39296517    
 -0.28698328    
 -0.11534191    
 -0.45198491    
 -0.49292448    
  4.72530723E-02
 -0.33493501    
   1.4932666    
  0.71465355    
 -0.70503789    
 -0.22135113    
 -0.32519269    
 -2.51058247E-02
 -4.32967171E-02
  0.48754796    
  -1.0177341    
  0.60271239    
  0.24351083    
  0.30368230    
 -0.64662707    
  0.36842403    
  1.86922159E-02
  0.22806987    
 -4.01056223E-02
 -0.27834797    
 -0.15302502    
  0.34876984    
 -5.71583956E-02
 -0.26060101    
  0.15196714    
  0.27364954    
 -0.38083324    
  0.46909103    
 -0.16871575    
 -0.12048943    
 -0.74958855    
   1.4961610    
 -0.42811859    
 -0.38461968    
  0.68003213    
 -0.41541538    
 -0.41931051    
  0.10116912    
 -0.31203091    
 -4.31721620E-02
  2.42142770E-02
 -0.54654360    
  0.84965622    
  5.83356619E-02
 -0.29661074    
  8.58897716E-02
  0.23052369    
 -0.54743528    
 -1.13638705E-02
   1.0110811    
 -0.20460530    
 -6.59001842E-02
 -0.31437466    
 -8.97286087E-02
  0.49270311    
  0.27133980    
 -0.32776499    
 -7.39049539E-02
 -0.17327158    
 -0.71362579    
  0.82538456    
  0.28465647    
 -0.70687759    
 -0.66139865    
  0.36909753    
 -0.53371948    
   1.1125498    
  0.18001220    
 -0.48985231    
  0.47529620    
  0.11876011    
 -0.21084973    
 -0.45152578    
  2.49391645E-02
 -4.53479514E-02
  0.74829900    
 -0.74829912    
   1.0420603    
 -0.38833988    
  0.51136160    
 -0.30171356    
 -0.37548441    
 -0.18358816    
  0.28863239    
 -0.40120056    
  0.19290367    
  0.10325290    
 -2.24009957E-02
  0.29252476    
 -0.12050432    
 -0.15278931    
 -0.40071449    
  0.83640575    
 -0.43252206    
  0.23070990    
 -0.13712730    
  0.52570003    
 -0.81050444    
  0.36506885    
  0.11541618    
 -0.21019457    
  0.56378412    
 -0.73911291    
 -0.10265420    
  0.80447429    
 -0.56220973    
 -0.25782907    
  0.21130899    
 -0.38193473    
  0.76708925    
  0.14640734    
 -0.33871341    
 -0.10477911    
 -2.91124964E-03
 -0.45783332    
 -0.29849315    
   1.1914729    
 -0.18837765    
 -0.39076716    
 -0.29105461    
 -0.22089371    
   1.4607030    
  -1.0005796    
  0.19290367    
  0.59973574    
 -0.55961567    
 -5.78197166E-02
  0.78953922    
 -0.66122943    
 -7.33026117E-02
 -5.20346500E-02
 -0.50196290    
  0.22314359    
  0.69118458    
  0.10260638    
 -0.73663223    
 -5.32444976E-02
 -0.11145543    
 -4.46500629E-02
 -0.12638167    
  3.06147318E-02
  6.79875389E-02
  0.38810083    
  4.66647148E-02
  0.80245107    
 -0.47821161    
 -0.10170411    
 -0.16352120    
  0.26082000    
 -0.30176181    
  0.35965562    
 -0.21536154    
 -0.12947905    
  0.10064366    
 -0.10654341    
  0.11184819    
  0.31121242    
 -0.33260360    
  -1.3491548    
   1.2907238    
 -0.56680477    
  0.61163056    
 -0.15050437    
 -0.13626480    
  0.28402576    
  4.82668728E-02
 -0.17709957    
 -1.25789223E-02
 -0.14627041    
  2.88829822E-02
  0.52496016    
 -0.12783335    
 -8.74466673E-02
 -0.32763410    
  0.19372945    
 -0.23063444    
 -0.26537630    
   1.0871086    
 -0.81424123    
  0.25255752    
 -0.21592325    
  0.23316532    
 -0.24038532    
 -5.58805056E-02
  0.71212286    
 -0.14107868    
 -0.57873684    
  0.26028296    
 -9.02635083E-02
  -1.3448211    
   1.4231081    
 -0.20671292    
 -5.71583770E-02
 -2.38108281E-02
  0.49626237    
 -6.82944134E-02
 -8.74875635E-02
  5.69809414E-03
  0.15008409    
 -9.75130871E-02
 -0.58348322    
  0.69796664    
 -0.28448182    
 -0.44788575    
  0.87129313    
 -0.35548043    
 -0.29667783    
 -0.11929005    
 -9.98452678E-02
 -5.01244655E-03
 -0.11152115    
  0.72901309    
 -0.38933563    
 -0.66164863    
  0.50616348    
  1.85192432E-02
 -3.26369256E-02
 -8.91680643E-02
  8.44172239E-02
 -0.11066544    
  5.18251732E-02
  1.50376419E-02
  0.48359227    
 -0.21855278    
  1.13855302E-02
  0.21632788    
  0.12283606    
 -0.21845011    
  0.53200454    
 -0.58347362    
  0.53928965    
 -0.33893943    
 -0.42437467    
 -0.10683002    
 -0.11962318    
  0.27796629    
  0.38432288    
 -0.16034248    
  0.26826400    
 -0.12516308    
 -8.14928338E-02
  0.11848184    
  -1.3696735    
   2.1420035    
 -0.72061777    
  6.17161468E-02
 -0.44100198    
  0.23700079    
  0.10444281    
 -3.64697911E-02
  7.69609287E-02
  2.09430549E-02
  9.38962698E-02
 -0.20040876    
 -0.51660591    
  0.68343836    
 -0.15537073    
 -0.15367582    
  0.80165875    
 -0.36673173    
 -0.32195425    
  3.78501154E-02
 -0.13762151    
  0.40873846    
 -0.53433889    
 -0.19203384    
  0.22494379    
  0.30462414    
 -0.33753389    
  0.17984001    
  0.27753767    
 -0.47613996    
 -0.54551119    
  0.45020106    
  0.25593334    
  0.80445760    
 -0.78528792    
 -7.89882168E-02
  0.35872766    
 -0.49421784    
  0.35863402    
  0.14035724    
 -0.22017157    
  0.33477518    
  6.37421757E-02
 -0.40745911    
  0.14986421    
  0.32312906    
 -0.47899938    
 -0.38018486    
  0.89940894    
 -0.56545734    
 -2.23295074E-02
  0.26236436    
 -0.29849282    
 -0.19511206    
  0.30879876    
  0.17733409    
 -0.30110496    
  0.20953812    
 -1.10194851E-02
  0.14660349    
  0.27625325    
 -0.41458094    
 -6.82082325E-02
 -0.21947382    
  0.67466259    
 -0.49112058    
 -0.57265764    
  0.21772353    
  3.83840092E-02
  0.88483882    
 -0.30686292    
 -3.09918318E-02
 -0.11808594    
 -0.18505020    
  0.58960664    
 -0.61282480    
 -0.56719494    
  0.55368119    
  4.97614481E-02
  0.28768200    
 -4.86619910E-03
  5.68871386E-02
 -0.13550830    
  0.50659519    
 -0.51987541    
 -2.16226075E-02
 -0.12808195    
  0.38876328    
 -0.34026906    
 -6.73038214E-02
  0.65443265    
 -0.58417469    
  0.21187077    
 -0.39242414    
 -0.25181925    
  0.33971366    
  0.38255066    
 -0.41544837    
  0.67458123    
 -0.28145507    
 -1.82237774E-02
  0.17076059    
 -0.48091570    
  5.78546263E-02
  0.24306233    
 -0.12330852    
 -0.20622711    
  0.43303820    
 -0.26424909    
 -0.37593290    
 -2.81707142E-02
  0.65572089    
 -0.16301765    
 -0.17685041    
  0.30318627    
 -0.24817942    
  -1.0123055    
  0.87028730    
 -0.57680809    
  0.79995167    
 -0.27307090    
  0.46401292    
  7.24205077E-02
 -9.85087976E-02
 -0.87635028    
 -0.11778318    
  0.74250400    
  0.67311800    
 -0.40402114    
 -0.17714033    
 -0.23157704    
  0.54035270    
 -0.25838718    
 -0.23737220    
 -4.78559956E-02
 -0.32542226    
 -0.19415604    
   1.1962509    
 -0.19166741    
 -7.73634836E-02
 -0.10777897    
 -0.40304670    
 -0.12323280    
  0.50671893    
 -1.99507568E-02
  2.51582195E-03
  0.20181189    
 -4.62267324E-02
  9.04106945E-02
 -6.28375188E-02
  0.10326649    
 -0.45279387    
 -0.20331171    
  0.15466988    
 -0.57294428    
  0.27796629    
  0.41518044    
 -0.69314742    
  0.68482518    
 -0.20656839    
 -0.34403494    
  0.35086113    
 -0.23254141    
  0.39828625    
 -0.30024871    
 -0.22119999    
  0.35909930    
  0.14783537    
 -0.23638868    
 -0.38893595    
   1.2409843    
 -0.26015517    
 -0.11267296    
 -0.30620125    
  1.54560590E-02
  0.29303578    
 -0.35308555    
 -3.31154875E-02
 -2.38512717E-02
  0.41233820    
 -0.26510790    
 -0.18232170    
  0.43131861    
 -0.24010788    
  0.15035067    
 -3.35513428E-02
 -0.46216041    
 -0.28768200    
 -0.55822796    
   1.6494054    
 -0.61770749    
  0.36185166    
 -0.13940065    
 -0.29789075    
  5.09202331E-02
  0.43573537    
 -0.26053122    
  0.18430361    
 -0.33153400    
  0.13826174    
 -9.77156833E-02
[truncated: 375,327 more chars]
